# Supplementary material for: Gait phenotypes in paediatric hereditary spastic paraplegia revealed by dynamic time warping analysis and random forests
Source: PLoS One. 2018 Mar 8;13(3):e0192345. doi: 10.1371/journal.pone.0192345 (PMC5843164; doi:10.1371/journal.pone.0192345)
Supplement: S1 Data — (ZIP) [file pone.0192345.s008.zip]

Archive with 268 entries (265 files):
- HSP/
- HSP/Icon
- __MACOSX/
- __MACOSX/HSP/
- __MACOSX/HSP/._Icon
- HSP/Left spatiotemporal parameters from HSP children.csv
- HSP/Left.SR.HSP1.1.csv
- HSP/Left.SR.HSP1.2.csv
- HSP/Left.SR.HSP1.3.csv
- HSP/Left.SR.HSP1.4.csv
- HSP/Left.SR.HSP1.5.csv
- HSP/Left.SR.HSP10.1.csv
- HSP/Left.SR.HSP10.2.csv
- HSP/Left.SR.HSP10.3.csv
- HSP/Left.SR.HSP10.4.csv
- HSP/Left.SR.HSP10.5.csv
- HSP/Left.SR.HSP11.1.csv
- HSP/Left.SR.HSP11.2.csv
- HSP/Left.SR.HSP11.3.csv
- HSP/Left.SR.HSP11.4.csv
- HSP/Left.SR.HSP11.5.csv
- HSP/Left.SR.HSP12.1.csv
- HSP/Left.SR.HSP12.2.csv
- HSP/Left.SR.HSP12.3.csv
- HSP/Left.SR.HSP12.4.csv
- HSP/Left.SR.HSP12.5.csv
- HSP/Left.SR.HSP13.1.csv
- HSP/Left.SR.HSP13.2.csv
- HSP/Left.SR.HSP13.3.csv
- HSP/Left.SR.HSP13.4.csv
- HSP/Left.SR.HSP13.5.csv
- HSP/Left.SR.HSP14.1.csv
- HSP/Left.SR.HSP14.2.csv
- HSP/Left.SR.HSP14.3.csv
- HSP/Left.SR.HSP14.4.csv
- HSP/Left.SR.HSP14.5.csv
- HSP/Left.SR.HSP15.1.csv
- HSP/Left.SR.HSP15.2.csv
- HSP/Left.SR.HSP15.3.csv
- HSP/Left.SR.HSP15.4.csv
- HSP/Left.SR.HSP15.5.csv
- HSP/Left.SR.HSP16.1.csv
- HSP/Left.SR.HSP16.2.csv
- HSP/Left.SR.HSP16.3.csv
- HSP/Left.SR.HSP16.4.csv
- HSP/Left.SR.HSP16.5.csv
- HSP/Left.SR.HSP17.1.csv
- HSP/Left.SR.HSP17.2.csv
- HSP/Left.SR.HSP17.3.csv
- HSP/Left.SR.HSP17.4.csv
- HSP/Left.SR.HSP17.5.csv
- HSP/Left.SR.HSP18.1.csv
- HSP/Left.SR.HSP18.2.csv
- HSP/Left.SR.HSP18.3.csv
- HSP/Left.SR.HSP18.4.csv
- HSP/Left.SR.HSP18.5.csv
- HSP/Left.SR.HSP19.1.csv
- HSP/Left.SR.HSP19.2.csv
- HSP/Left.SR.HSP19.3.csv
- HSP/Left.SR.HSP19.4.csv
- HSP/Left.SR.HSP19.5.csv
- HSP/Left.SR.HSP2.1.csv
- HSP/Left.SR.HSP2.2.csv
- HSP/Left.SR.HSP2.3.csv
- HSP/Left.SR.HSP2.4.csv
- HSP/Left.SR.HSP2.5.csv
- HSP/Left.SR.HSP20.1.csv
- HSP/Left.SR.HSP20.2.csv
- HSP/Left.SR.HSP20.3.csv
- HSP/Left.SR.HSP20.4.csv
- HSP/Left.SR.HSP20.5.csv
- HSP/Left.SR.HSP21.1.csv
- HSP/Left.SR.HSP21.2.csv
- HSP/Left.SR.HSP21.3.csv
- HSP/Left.SR.HSP21.4.csv
- HSP/Left.SR.HSP21.5.csv
- HSP/Left.SR.HSP22.1.csv
- HSP/Left.SR.HSP22.2.csv
- HSP/Left.SR.HSP22.3.csv
- HSP/Left.SR.HSP22.4.csv
- HSP/Left.SR.HSP22.5.csv
- HSP/Left.SR.HSP23.1.csv
- HSP/Left.SR.HSP23.2.csv
- HSP/Left.SR.HSP23.3.csv
- HSP/Left.SR.HSP23.4.csv
- HSP/Left.SR.HSP23.5.csv
- HSP/Left.SR.HSP24.1.csv
- HSP/Left.SR.HSP24.2.csv
- HSP/Left.SR.HSP24.3.csv
- HSP/Left.SR.HSP24.4.csv
- HSP/Left.SR.HSP24.5.csv
- HSP/Left.SR.HSP25.1.csv
- HSP/Left.SR.HSP25.2.csv
- HSP/Left.SR.HSP25.3.csv
- HSP/Left.SR.HSP25.4.csv
- HSP/Left.SR.HSP25.5.csv
- HSP/Left.SR.HSP26.1.csv
- HSP/Left.SR.HSP26.2.csv
- HSP/Left.SR.HSP26.3.csv
- HSP/Left.SR.HSP26.4.csv
- HSP/Left.SR.HSP26.5.csv
- HSP/Left.SR.HSP3.1.csv
- HSP/Left.SR.HSP3.2.csv
- HSP/Left.SR.HSP3.3.csv
- HSP/Left.SR.HSP3.4.csv
- HSP/Left.SR.HSP3.5.csv
- HSP/Left.SR.HSP4.1.csv
- HSP/Left.SR.HSP4.2.csv
- HSP/Left.SR.HSP4.3.csv
- HSP/Left.SR.HSP4.4.csv
- HSP/Left.SR.HSP4.5.csv
- HSP/Left.SR.HSP5.1.csv
- HSP/Left.SR.HSP5.2.csv
- HSP/Left.SR.HSP5.3.csv
- HSP/Left.SR.HSP5.4.csv
- HSP/Left.SR.HSP5.5.csv
- HSP/Left.SR.HSP6.1.csv
- HSP/Left.SR.HSP6.2.csv
- HSP/Left.SR.HSP6.3.csv
- HSP/Left.SR.HSP6.4.csv
- HSP/Left.SR.HSP6.5.csv
- HSP/Left.SR.HSP7.1.csv
- HSP/Left.SR.HSP7.2.csv
- HSP/Left.SR.HSP7.3.csv
- HSP/Left.SR.HSP7.4.csv
- HSP/Left.SR.HSP7.5.csv
- HSP/Left.SR.HSP8.1.csv
- HSP/Left.SR.HSP8.2.csv
- HSP/Left.SR.HSP8.3.csv
- HSP/Left.SR.HSP8.4.csv
- HSP/Left.SR.HSP8.5.csv
- HSP/Left.SR.HSP9.1.csv
- HSP/Left.SR.HSP9.2.csv
- HSP/Left.SR.HSP9.3.csv
- HSP/Left.SR.HSP9.4.csv
- HSP/Left.SR.HSP9.5.csv
- HSP/Right spatiotemporal parameters from HSP children.csv
- HSP/Right.SR.HSP1.1.csv
- HSP/Right.SR.HSP1.2.csv
- HSP/Right.SR.HSP1.3.csv
- HSP/Right.SR.HSP1.4.csv
- HSP/Right.SR.HSP1.5.csv
- HSP/Right.SR.HSP10.1.csv
- HSP/Right.SR.HSP10.2.csv
- HSP/Right.SR.HSP10.3.csv
- HSP/Right.SR.HSP10.4.csv
- HSP/Right.SR.HSP10.5.csv
- HSP/Right.SR.HSP11.1.csv
- HSP/Right.SR.HSP11.2.csv
- HSP/Right.SR.HSP11.3.csv
- HSP/Right.SR.HSP11.4.csv
- HSP/Right.SR.HSP11.5.csv
- HSP/Right.SR.HSP12.1.csv
- HSP/Right.SR.HSP12.2.csv
- HSP/Right.SR.HSP12.3.csv
- HSP/Right.SR.HSP12.4.csv
- HSP/Right.SR.HSP12.5.csv
- HSP/Right.SR.HSP13.1.csv
- HSP/Right.SR.HSP13.2.csv
- HSP/Right.SR.HSP13.3.csv
- HSP/Right.SR.HSP13.4.csv
- HSP/Right.SR.HSP13.5.csv
- HSP/Right.SR.HSP14.1.csv
- HSP/Right.SR.HSP14.2.csv
- HSP/Right.SR.HSP14.3.csv
- HSP/Right.SR.HSP14.4.csv
- HSP/Right.SR.HSP14.5.csv
- HSP/Right.SR.HSP15.1.csv
- HSP/Right.SR.HSP15.2.csv
- HSP/Right.SR.HSP15.3.csv
- HSP/Right.SR.HSP15.4.csv
- HSP/Right.SR.HSP15.5.csv
- HSP/Right.SR.HSP16.1.csv
- HSP/Right.SR.HSP16.2.csv
- HSP/Right.SR.HSP16.3.csv
- HSP/Right.SR.HSP16.4.csv
- HSP/Right.SR.HSP16.5.csv
- HSP/Right.SR.HSP17.1.csv
- HSP/Right.SR.HSP17.2.csv
- HSP/Right.SR.HSP17.3.csv
- HSP/Right.SR.HSP17.4.csv
- HSP/Right.SR.HSP17.5.csv
- HSP/Right.SR.HSP18.1.csv
- HSP/Right.SR.HSP18.2.csv
- HSP/Right.SR.HSP18.3.csv
- HSP/Right.SR.HSP18.4.csv
- HSP/Right.SR.HSP18.5.csv
- HSP/Right.SR.HSP19.1.csv
- HSP/Right.SR.HSP19.2.csv
- HSP/Right.SR.HSP19.3.csv
- HSP/Right.SR.HSP19.4.csv
- HSP/Right.SR.HSP19.5.csv
- HSP/Right.SR.HSP2.1.csv
- HSP/Right.SR.HSP2.2.csv
- HSP/Right.SR.HSP2.3.csv
- HSP/Right.SR.HSP2.4.csv
- HSP/Right.SR.HSP2.5.csv
- HSP/Right.SR.HSP20.1.csv
- HSP/Right.SR.HSP20.2.csv
- HSP/Right.SR.HSP20.3.csv
- HSP/Right.SR.HSP20.4.csv
- HSP/Right.SR.HSP20.5.csv
- HSP/Right.SR.HSP21.1.csv
- HSP/Right.SR.HSP21.2.csv
- HSP/Right.SR.HSP21.3.csv
- HSP/Right.SR.HSP21.4.csv
- HSP/Right.SR.HSP21.5.csv
- HSP/Right.SR.HSP22.1.csv
- HSP/Right.SR.HSP22.2.csv
- HSP/Right.SR.HSP22.3.csv
- HSP/Right.SR.HSP22.4.csv
- HSP/Right.SR.HSP22.5.csv
- HSP/Right.SR.HSP23.1.csv
- HSP/Right.SR.HSP23.2.csv
- HSP/Right.SR.HSP23.3.csv
- HSP/Right.SR.HSP23.4.csv
- HSP/Right.SR.HSP23.5.csv
- HSP/Right.SR.HSP24.1.csv
- HSP/Right.SR.HSP24.2.csv
- HSP/Right.SR.HSP24.3.csv
- HSP/Right.SR.HSP24.4.csv
- HSP/Right.SR.HSP24.5.csv
- HSP/Right.SR.HSP25.1.csv
- HSP/Right.SR.HSP25.2.csv
- HSP/Right.SR.HSP25.3.csv
- HSP/Right.SR.HSP25.4.csv
- HSP/Right.SR.HSP25.5.csv
- HSP/Right.SR.HSP26.1.csv
- HSP/Right.SR.HSP26.2.csv
- HSP/Right.SR.HSP26.3.csv
- HSP/Right.SR.HSP26.4.csv
- HSP/Right.SR.HSP26.5.csv
- HSP/Right.SR.HSP3.1.csv
- HSP/Right.SR.HSP3.2.csv
- HSP/Right.SR.HSP3.3.csv
- HSP/Right.SR.HSP3.4.csv
- HSP/Right.SR.HSP3.5.csv
- HSP/Right.SR.HSP4.1.csv
- HSP/Right.SR.HSP4.2.csv
- HSP/Right.SR.HSP4.3.csv
- HSP/Right.SR.HSP4.4.csv
- HSP/Right.SR.HSP4.5.csv
- HSP/Right.SR.HSP5.1.csv
- HSP/Right.SR.HSP5.2.csv
- HSP/Right.SR.HSP5.3.csv
- HSP/Right.SR.HSP5.4.csv
- HSP/Right.SR.HSP5.5.csv
- HSP/Right.SR.HSP6.1.csv
- HSP/Right.SR.HSP6.2.csv
- HSP/Right.SR.HSP6.3.csv
- HSP/Right.SR.HSP6.4.csv
- HSP/Right.SR.HSP6.5.csv
- HSP/Right.SR.HSP7.1.csv
- HSP/Right.SR.HSP7.2.csv
- HSP/Right.SR.HSP7.3.csv
- HSP/Right.SR.HSP7.4.csv
- HSP/Right.SR.HSP7.5.csv
- HSP/Right.SR.HSP8.1.csv
- HSP/Right.SR.HSP8.2.csv
- HSP/Right.SR.HSP8.3.csv
- HSP/Right.SR.HSP8.4.csv
- HSP/Right.SR.HSP8.5.csv
- HSP/Right.SR.HSP9.1.csv
- HSP/Right.SR.HSP9.2.csv
- HSP/Right.SR.HSP9.3.csv
- HSP/Right.SR.HSP9.4.csv
- HSP/Right.SR.HSP9.5.csv
- __MACOSX/._HSP
