# Supplementary material for: Gait phenotypes in paediatric hereditary spastic paraplegia revealed by dynamic time warping analysis and random forests
Source: PLoS One. 2018 Mar 8;13(3):e0192345. doi: 10.1371/journal.pone.0192345 (PMC5843164; doi:10.1371/journal.pone.0192345)
Supplement: S1 Data — (ZIP) [file pone.0192345.s008.zip › HSP/Left spatiotemporal parameters from HSP children.csv]

	V1.1	V1.2	V1.3	V1.4	V1.5	V2.1	V2.2	V2.3	V2.4	V2.5	V3.1	V3.2	V3.3	V3.4	V3.5	V4.1	V4.2	V4.3	V4.4	V4.5	V5.1	V5.2	V5.3	V5.4	V5.5	V6.1	V6.2	V6.3	V6.4	V6.5	V7.1	V7.2	V7.3	V7.4	V7.5	V8.1	V8.2	V8.3	V8.4	V8.5	V9.1	V9.2	V9.3	V9.4	V9.5	V10.1	V10.2	V10.3	V10.4
Normalized walking speed	1.40983606557377	1.49180327868852	1.47540983606557	1.44262295081967	1.37704918032787	1.17307692307692	1.32692307692308	1.46153846153846	1.30769230769231	2.01923076923077	0.819672131147541	0.508196721311475	0.836065573770492	NA	0.459016393442623	1.25511596180082	1.11869031377899	1.30968622100955	1.24147339699864	1.48703956343793	1.3125	1.4625	1.1375	1.2875	1.225	1.07709750566893	1.21315192743764	1.05442176870748	1.24716553287982	NA	1.04587155963303	1.21100917431193	1.43119266055046	1.90825688073394	1.88990825688073	1.79591836734694	NA	1.55102040816327	1.73469387755102	1.71428571428571	1.84905660377358	1.75471698113208	1.64150943396226	2	1.84905660377358	1.11926605504587	NA	NA	NA
Cadence	1.8975	1.93416666666667	1.90833333333333	1.88316666666667	1.8975	1.81166666666667	1.957	2.21233333333333	2.05333333333333	2.74733333333333	1.328	1.90116666666667	1.5105	NA	1.03733333333333	1.94166666666667	2.05333333333333	2.04916666666667	1.81166666666667	2.14133333333333	1.95316666666667	2.18333333333333	1.93416666666667	2.045	1.98016666666667	1.6695	1.72116666666667	1.6475	1.8215	NA	1.79533333333333	1.65283333333333	1.84166666666667	2.08766666666667	2.06183333333333	1.86916666666667	NA	1.73616666666667	1.66116666666667	1.90116666666667	2.15983333333333	1.95316666666667	2.11416666666667	2.22216666666667	2.398	1.95316666666667	NA	NA	NA
Stance time (%)	65.24	65.45	62.1	64.78	66.91	66.64	63.68	65	67.9	65.94	63.14	78.84	72.68	NA	68.73	63.52	66.49	64.76	65.17	66.01	65.81	64.84	66.14	66.44	66.73	63.73	62.39	65.43	65.86	NA	68.66	66.18	64.22	62.26	62.45	60.86	NA	61.62	61.4	67	62.81	65.33	67.68	64	63.7	66.33	NA	NA	NA
First double support (%)	15	13	14	16	15	19	9	15	23	16	19	18	19	NA	16	14	14	10	11	14	15	13	19	15	14	17	15	12	13	NA	15	11	13	13	12	8	NA	13	9	12	15	11	14	13	13	14	NA	NA	NA
Single support (%)	35	35	34	33	37	29	35	35	31	37	30	35	31	NA	29	33	36	38	36	35	36	38	33	36	38	29	34	38	36	NA	35	43	40	36	36	40	NA	38	41	40	36	34	31	35	38	38	NA	NA	NA
[truncated: 81 more columns]
