# Supplementary material for: Gait phenotypes in paediatric hereditary spastic paraplegia revealed by dynamic time warping analysis and random forests
Source: PLoS One. 2018 Mar 8;13(3):e0192345. doi: 10.1371/journal.pone.0192345 (PMC5843164; doi:10.1371/journal.pone.0192345)
Supplement: S1 Data — (ZIP) [file pone.0192345.s008.zip › HSP/Left.SR.HSP1.1.csv]

	Epoch	Time	Pelvic.obliquity	Pelvic.tilt	Pelvic rotation	Hip.abd.add	Hip.flexion	Hip.rotation	Knee.abd.add	Knee.flexion	Knee.rotation	Ankle.abd.add	Ankle.flexion	Ankle.rotation	Forefoot.abd.add	Forefoot.flexion	Forefoot.rotation
1	1	0	-1.104	15.047	0.885	-0.725	46.691	-8.124	-0.923	15.167	-21.868	11.089	-4.258	-3.985	13.218	19.06	-34.458
2	2	0.00526	-1.143	15.164	0.942	-0.662	46.819	-7.643	-0.891	15.413	-22.37	11.608	-4.473	-3.749	13.842	18.894	-34.273
3	3	0.01052	-1.16	15.266	1.019	-0.592	46.912	-7.174	-0.867	15.776	-22.81	12.252	-4.739	-3.522	14.602	18.597	-34.027
4	4	0.01578	-1.162	15.362	1.117	-0.52	46.988	-6.762	-0.86	16.253	-23.126	12.846	-5.02	-3.231	15.348	18.092	-33.606
5	5	0.02104	-1.155	15.461	1.231	-0.45	47.053	-6.464	-0.977	16.803	-23.263	13.961	-5.436	-2.862	16.522	17.615	-33.089
6	6	0.0263	-1.135	15.558	1.368	-0.382	47.087	-6.244	-1.113	17.407	-23.136	15.122	-5.884	-2.568	17.757	16.99	-32.431
7	7	0.03156	-1.099	15.646	1.534	-0.317	47.08	-6.09	-1.163	18.045	-22.871	15.637	-6.218	-2.324	18.489	16.004	-31.605
8	8	0.03682	-1.056	15.729	1.733	-0.27	47.021	-5.98	-1.183	18.671	-22.469	15.921	-6.391	-2.243	18.955	14.987	-30.776
9	9	0.04208	-1.02	15.825	1.957	-0.249	46.924	-5.964	-1.212	19.181	-21.951	15.706	-6.572	-2.241	18.98	13.764	-29.906
10	10	0.04734	-0.969	15.912	2.222	-0.254	46.739	-5.962	-1.214	19.645	-21.448	15.741	-6.808	-2.296	19.229	12.598	-29.124
11	11	0.0526	-0.917	15.999	2.523	-0.297	46.492	-6.056	-1.224	20.101	-20.873	16.39	-7.231	-2.526	20.062	11.556	-28.613
12	12	0.05786	-0.826	16.057	2.858	-0.327	46.157	-6.297	-1.274	20.465	-20.301	17.606	-7.85	-3.008	21.418	10.735	-28.562
13	13	0.06312	-0.747	16.117	3.192	-0.35	45.8	-6.613	-1.336	20.536	-19.601	17.975	-8.565	-3.742	22.023	9.709	-28.578
14	14	0.06838	-0.639	16.153	3.512	-0.331	45.477	-7.112	-1.435	20.453	-18.769	16.634	-8.996	-4.49	21.018	8.287	-28.333
15	15	0.07364	-0.517	16.183	3.805	-0.295	45.263	-7.519	-1.47	20.498	-18.133	14.557	-9.001	-5.209	19.233	6.924	-28.094
16	16	0.0789	-0.344	16.182	4.067	-0.191	45.173	-7.913	-1.444	20.891	-17.521	11.769	-8.505	-6.015	16.715	5.516	-27.872
17	17	0.08416	-0.135	16.154	4.289	-0.016	45.21	-8.174	-1.556	21.7	-17.07	10.546	-7.741	-6.791	15.365	4.861	-27.904
18	18	0.08942	0.095	16.115	4.464	0.202	45.348	-8.216	-1.675	22.862	-16.781	10.494	-6.837	-7.543	14.952	4.657	-28.026
19	19	0.09468	0.337	16.078	4.583	0.473	45.54	-7.992	-1.716	24.189	-16.695	10.805	-5.922	-8.229	14.865	4.518	-28.092
20	20	0.09994	0.599	16.032	4.657	0.788	45.689	-7.497	-1.637	25.441	-16.836	11.137	-5.067	-8.897	14.815	4.38	-28.135
21	21	0.1052	0.868	15.973	4.694	1.135	45.744	-6.797	-1.444	26.509	-17.158	11.218	-4.32	-9.536	14.586	4.132	-28.144
22	22	0.11046	1.139	15.901	4.695	1.513	45.673	-5.901	-1.124	27.348	-17.639	11.051	-3.712	-10.144	14.205	3.753	-28.112
23	23	0.11572	1.42	15.819	4.661	1.913	45.465	-4.929	-0.702	27.945	-18.207	10.756	-3.187	-10.678	13.78	3.347	-28.057
24	24	0.12098	1.726	15.722	4.606	2.347	45.093	-3.883	-0.218	28.255	-18.96	10.564	-2.714	-11.089	13.477	3.079	-28.034
25	25	0.12624	2.06	15.606	4.532	2.827	44.568	-2.866	0.253	28.298	-19.766	10.477	-2.317	-11.412	13.297	2.915	-28.026
26	26	0.1315	2.412	15.47	4.441	3.337	43.938	-2.037	0.648	28.167	-20.472	10.399	-1.939	-11.613	13.16	2.813	-27.976
27	27	0.13676	2.783	15.303	4.343	3.871	43.233	-1.476	0.929	27.946	-20.965	10.375	-1.574	-11.801	13.094	2.768	-27.948
28	28	0.14202	3.149	15.116	4.256	4.392	42.527	-1.226	1.071	27.758	-21.246	10.406	-1.195	-11.943	13.081	2.757	-27.949
29	29	0.14728	3.508	14.91	4.191	4.882	41.843	-1.297	1.089	27.634	-21.339	10.456	-0.835	-12.031	13.097	2.724	-27.996
30	30	0.15254	3.854	14.686	4.139	5.341	41.197	-1.717	0.961	27.601	-21.198	10.702	-0.486	-12.076	13.282	2.753	-28.107
31	31	0.1578	4.202	14.429	4.105	5.793	40.537	-2.355	0.745	27.577	-20.886	10.791	-0.073	-12.089	13.323	2.773	-28.188
32	32	0.16306	4.523	14.167	4.088	6.204	39.879	-3.183	0.474	27.553	-20.405	10.701	0.392	-12.054	13.217	2.76	-28.223
33	33	0.16832	4.836	13.902	4.109	6.564	39.186	-4.098	0.197	27.454	-19.962	10.647	0.844	-11.866	13.153	2.784	-28.227
34	34	0.17358	5.107	13.659	4.139	6.883	38.475	-4.864	-0.022	27.258	-19.592	10.535	1.226	-11.678	13.054	2.77	-28.197
35	35	0.17884	5.359	13.42	4.174	7.181	37.725	-5.588	-0.206	26.965	-19.282	10.454	1.514	-11.476	13.015	2.739	-28.207
36	36	0.1841	5.562	13.199	4.208	7.431	36.95	-6.155	-0.325	26.585	-19.005	10.554	1.761	-11.36	13.143	2.813	-28.266
37	37	0.18936	5.728	12.983	4.254	7.64	36.155	-6.553	-0.37	26.156	-18.895	10.832	1.945	-11.203	13.436	2.944	-28.343
38	38	0.19462	5.838	12.79	4.303	7.781	35.366	-6.79	-0.32	25.697	-18.899	11.037	2.122	-11.035	13.684	3.057	-28.418
39	39	0.19988	5.889	12.634	4.341	7.852	34.604	-6.876	-0.184	25.234	-18.958	11.19	2.315	-10.915	13.892	3.172	-28.511
40	40	0.20514	5.877	12.532	4.364	7.847	33.893	-6.801	0.044	24.772	-19.094	11.145	2.515	-10.811	13.944	3.208	-28.583
41	41	0.2104	5.895	12.526	4.391	7.857	33.302	-6.68	0.282	24.329	-19.297	11.079	2.705	-10.7	13.967	3.224	-28.642
42	42	0.21566	5.997	12.637	4.439	7.911	32.848	-6.611	0.511	23.886	-19.557	11.149	2.92	-10.535	14.082	3.329	-28.705
43	43	0.22092	6.094	12.834	4.462	7.965	32.468	-6.491	0.743	23.426	-19.854	11.271	3.183	-10.299	14.227	3.505	-28.71
44	44	0.22618	6.172	13.079	4.415	8.051	32.108	-6.294	0.952	22.936	-20.168	11.503	3.413	-10.018	14.47	3.706	-28.687
45	45	0.23144	6.228	13.265	4.309	8.204	31.674	-6.064	1.088	22.423	-20.497	11.693	3.557	-9.732	14.682	3.821	-28.68
46	46	0.2367	6.274	13.391	4.16	8.413	31.167	-5.816	1.167	21.891	-20.838	11.797	3.612	-9.466	14.832	3.826	-28.701
47	47	0.24196	6.284	13.486	3.995	8.602	30.631	-5.568	1.227	21.388	-21.09	11.878	3.609	-9.285	14.978	3.752	-28.746
48	48	0.24722	6.272	13.528	3.829	8.774	30.05	-5.322	1.263	20.916	-21.346	12.105	3.556	-9.089	15.248	3.684	-28.81
49	49	0.25248	6.227	13.525	3.65	8.941	29.412	-5.116	1.245	20.462	-21.468	12.275	3.609	-8.906	15.428	3.659	-28.808
50	50	0.25774	6.161	13.464	3.44	9.141	28.698	-4.895	1.156	20.012	-21.469	12.436	3.809	-8.781	15.535	3.747	-28.762
51	51	0.263	6.033	13.368	3.212	9.282	27.916	-4.606	1.074	19.53	-21.508	12.783	3.994	-8.658	15.792	3.931	-28.772
52	52	0.26826	5.858	13.214	2.993	9.356	27.057	-4.386	0.981	19.042	-21.378	12.997	4.151	-8.623	15.949	4.022	-28.775
53	53	0.27352	5.632	13.032	2.802	9.352	26.145	-4.157	0.892	18.526	-21.185	13.4	4.269	-8.683	16.27	4.187	-28.836
54	54	0.27878	5.407	12.804	2.635	9.333	25.171	-4.033	0.776	17.993	-20.839	13.871	4.41	-8.879	16.635	4.422	-28.976
55	55	0.28404	5.157	12.575	2.478	9.268	24.211	-4.02	0.634	17.481	-20.456	14.269	4.521	-9.009	16.934	4.588	-29.108
56	56	0.2893	4.924	12.341	2.332	9.167	23.244	-4.085	0.536	16.962	-19.999	14.615	4.646	-9.088	17.208	4.735	-29.181
57	57	0.29456	4.69	12.127	2.193	9.048	22.308	-4.224	0.415	16.445	-19.536	15.008	4.767	-9.117	17.505	4.907	-29.262
58	58	0.29982	4.456	11.931	2.06	8.907	21.401	-4.431	0.286	15.945	-19.014	15.535	4.89	-9.155	17.906	5.145	-29.373
59	59	0.30508	4.203	11.762	1.932	8.724	20.542	-4.676	0.155	15.48	-18.442	16.301	4.973	-9.213	18.513	5.455	-29.524
60	60	0.31034	3.952	11.621	1.813	8.519	19.731	-4.963	0.014	15.028	-17.974	17.272	5.017	-9.162	19.275	5.842	-29.729
61	61	0.3156	3.717	11.515	1.699	8.321	18.978	-5.326	-0.147	14.591	-17.542	18.136	5.063	-9	19.925	6.174	-29.896
62	62	0.32086	3.495	11.452	1.586	8.133	18.278	-5.703	-0.298	14.151	-17.147	18.73	5.142	-8.773	20.337	6.392	-29.992
63	63	0.32612	3.291	11.431	1.468	7.964	17.63	-6.019	-0.439	13.721	-16.813	19.24	5.245	-8.574	20.655	6.592	-30.095
64	64	0.33138	3.11	11.439	1.35	7.811	17.034	-6.317	-0.58	13.324	-16.549	19.801	5.375	-8.336	20.991	6.827	-30.203
65	65	0.33664	2.962	11.505	1.227	7.7	16.504	-6.528	-0.7	12.944	-16.382	20.509	5.483	-8.068	21.475	7.101	-30.312
66	66	0.3419	2.822	11.607	1.098	7.626	16.045	-6.657	-0.846	12.604	-16.29	21.367	5.555	-7.885	22.073	7.435	-30.521
67	67	0.34716	2.692	11.725	0.954	7.568	15.635	-6.76	-1.014	12.313	-16.16	22.281	5.602	-7.805	22.704	7.777	-30.785
68	68	0.35242	2.568	11.864	0.778	7.551	15.287	-6.798	-1.241	12.077	-16.109	23.13	5.704	-7.673	23.224	8.107	-31.002
69	69	0.35768	2.458	12	0.594	7.56	14.963	-6.794	-1.488	11.889	-16.082	23.93	5.749	-7.546	23.715	8.328	-31.192
70	70	0.36294	2.33	12.135	0.408	7.54	14.657	-6.709	-1.726	11.744	-16.094	24.893	5.846	-7.435	24.319	8.665	-31.394
71	71	0.3682	2.186	12.248	0.225	7.492	14.353	-6.647	-1.981	11.641	-15.991	26.052	5.977	-7.428	25.064	9.134	-31.655
72	72	0.37346	2.031	12.345	0.009	7.453	14.036	-6.482	-2.267	11.544	-15.943	27.186	6.094	-7.469	25.755	9.589	-31.939
73	73	0.37872	1.886	12.429	-0.228	7.428	13.734	-6.392	-2.596	11.494	-15.809	28.265	6.111	-7.474	26.426	9.885	-32.175
74	74	0.38398	1.739	12.504	-0.481	7.39	13.422	-6.225	-2.929	11.455	-15.718	29.45	6.133	-7.477	27.161	10.233	-32.415
75	75	0.38924	1.593	12.573	-0.747	7.357	13.121	-6.06	-3.302	11.443	-15.573	30.616	6.198	-7.539	27.836	10.603	-32.662
76	76	0.3945	1.446	12.635	-1.018	7.326	12.835	-5.962	-3.727	11.467	-15.358	31.899	6.218	-7.626	28.591	10.993	-32.959
77	77	0.39976	1.306	12.699	-1.278	7.267	12.556	-5.888	-4.139	11.496	-15.186	33.355	6.153	-7.621	29.51	11.397	-33.285
78	78	0.40502	1.171	12.764	-1.524	7.209	12.27	-5.823	-4.56	11.51	-15.006	34.734	6.098	-7.632	30.349	11.774	-33.601
79	79	0.41028	1.04	12.835	-1.77	7.148	11.988	-5.809	-5.02	11.513	-14.782	36.214	6.083	-7.628	31.227	12.245	-33.929
80	80	0.41554	0.918	12.911	-2.014	7.081	11.716	-5.85	-5.5	11.517	-14.533	37.805	6.076	-7.573	32.18	12.782	-34.273
81	81	0.4208	0.81	13	-2.251	7.014	11.466	-5.906	-5.947	11.526	-14.343	39.291	6.039	-7.456	33.069	13.238	-34.61
82	82	0.42606	0.721	13.107	-2.47	6.949	11.238	-5.995	-6.361	11.539	-14.164	40.51	5.992	-7.339	33.751	13.531	-34.902
83	83	0.43132	0.656	13.236	-2.675	6.9	11.01	-6.024	-6.732	11.526	-14.056	41.544	5.873	-7.26	34.306	13.689	-35.199
84	84	0.43658	0.604	13.385	-2.875	6.849	10.811	-6.139	-7.044	11.528	-13.898	42.284	5.724	-7.19	34.67	13.649	-35.464
85	85	0.44184	0.559	13.557	-3.07	6.81	10.643	-6.309	-7.325	11.548	-13.708	42.91	5.606	-7.084	34.984	13.549	-35.687
86	86	0.4471	0.521	13.737	-3.264	6.757	10.472	-6.465	-7.541	11.562	-13.574	43.538	5.578	-6.913	35.309	13.525	-35.89
87	87	0.45236	0.501	13.921	-3.437	6.743	10.304	-6.68	-7.77	11.577	-13.399	44.153	5.628	-6.723	35.63	13.532	-36.054
88	88	0.45762	0.489	14.114	-3.593	6.718	10.154	-6.945	-7.94	11.614	-13.228	44.608	5.706	-6.456	35.874	13.422	-36.127
89	89	0.46288	0.469	14.324	-3.734	6.659	10.033	-7.143	-7.966	11.706	-13.131	44.769	5.776	-6.167	35.991	13.097	-36.115
90	90	0.46814	0.449	14.54	-3.88	6.61	9.92	-7.272	-7.951	11.819	-13.098	44.886	5.742	-5.861	36.149	12.653	-36.108
91	91	0.4734	0.426	14.77	-4.033	6.568	9.826	-7.398	-7.914	11.963	-13.037	44.772	5.696	-5.581	36.161	12.025	-36.027
92	92	0.47866	0.426	15.002	-4.166	6.538	9.742	-7.545	-7.846	12.136	-12.941	44.641	5.668	-5.278	36.209	11.353	-35.882
93	93	0.48392	0.419	15.244	-4.282	6.49	9.685	-7.697	-7.774	12.334	-12.838	44.514	5.667	-4.974	36.258	10.678	-35.705
94	94	0.48918	0.413	15.484	-4.392	6.429	9.643	-7.914	-7.715	12.562	-12.669	44.329	5.569	-4.685	36.29	9.873	-35.532
95	95	0.49444	0.395	15.73	-4.515	6.378	9.599	-7.977	-7.674	12.788	-12.618	44.138	5.445	-4.382	36.312	9.015	-35.306
96	96	0.4997	0.381	15.97	-4.638	6.333	9.558	-8.007	-7.645	13.053	-12.556	43.941	5.304	-4.131	36.331	8.112	-35.076
97	97	0.50496	0.361	16.207	-4.749	6.257	9.53	-8.041	-7.588	13.375	-12.454	43.6	5.228	-3.936	36.222	7.137	-34.792
98	98	0.51022	0.331	16.443	-4.85	6.16	9.504	-8.02	-7.499	13.724	-12.408	43.162	5.178	-3.697	36.054	6.072	-34.413
99	99	0.51548	0.304	16.678	-4.945	6.082	9.486	-7.997	-7.463	14.091	-12.377	42.761	5.134	-3.435	35.89	4.995	-34.004
100	100	0.52074	0.293	16.911	-5.032	6.02	9.483	-8.009	-7.431	14.491	-12.329	42.313	5.07	-3.179	35.697	3.864	-33.595
101	101	0.526	0.296	17.143	-5.113	5.966	9.489	-8.021	-7.37	14.901	-12.282	41.674	4.905	-2.9	35.41	2.524	-33.113
102	102	0.53126	0.304	17.383	-5.199	5.932	9.504	-7.968	-7.312	15.334	-12.267	41.146	4.648	-2.605	35.265	1.142	-32.636
103	103	0.53652	0.309	17.623	-5.288	5.892	9.538	-7.935	-7.239	15.838	-12.238	40.783	4.356	-2.328	35.291	-0.185	-32.265
104	104	0.54178	0.309	17.857	-5.379	5.836	9.564	-7.827	-7.107	16.376	-12.278	40.428	4.084	-2.01	35.356	-1.53	-31.855
105	105	0.54704	0.316	18.085	-5.465	5.781	9.597	-7.745	-6.95	16.951	-12.299	40.042	3.785	-1.657	35.445	-2.951	-31.409
106	106	0.5523	0.322	18.334	-5.57	5.727	9.674	-7.693	-6.786	17.563	-12.336	39.55	3.421	-1.145	35.518	-4.572	-30.818
107	107	0.55756	0.33	18.596	-5.686	5.684	9.795	-7.673	-6.64	18.221	-12.376	38.885	3.059	-0.476	35.479	-6.393	-30.019
108	108	0.56282	0.319	18.859	-5.798	5.635	9.928	-7.635	-6.519	18.889	-12.411	38.126	2.703	0.166	35.335	-8.266	-29.173
109	109	0.56808	0.317	19.125	-5.904	5.579	10.074	-7.559	-6.345	19.573	-12.476	37.253	2.383	0.758	35.075	-10.123	-28.34
110	110	0.57334	0.305	19.374	-6.018	5.52	10.241	-7.546	-6.206	20.308	-12.459	36.327	1.871	1.36	34.848	-12.202	-27.472
111	111	0.5786	0.279	19.6	-6.125	5.431	10.417	-7.542	-6.049	21.075	-12.436	35.301	1.261	2.005	34.581	-14.431	-26.529
112	112	0.58386	0.244	19.765	-6.2	5.336	10.552	-7.6	-5.943	21.857	-12.381	34.13	0.574	2.645	34.18	-16.796	-25.535
113	113	0.58912	0.226	19.88	-6.248	5.242	10.673	-7.742	-5.858	22.658	-12.262	32.744	-0.047	3.261	33.537	-19.172	-24.487
114	114	0.59438	0.216	19.944	-6.277	5.146	10.75	-7.847	-5.777	23.461	-12.193	31.166	-0.691	3.893	32.688	-21.632	-23.372
115	115	0.59964	0.195	19.97	-6.257	5.009	10.821	-8.005	-5.697	24.284	-12.1	29.388	-1.461	4.499	31.669	-24.236	-22.242
116	116	0.6049	0.149	19.969	-6.176	4.829	10.892	-8.115	-5.604	25.125	-12.086	27.448	-2.411	5.075	30.512	-27.011	-21.111
117	117	0.61016	0.074	19.951	-6.037	4.593	10.975	-8.152	-5.47	25.998	-12.147	25.387	-3.463	5.546	29.22	-29.84	-20.051
118	118	0.61542	-0.044	19.92	-5.845	4.28	11.103	-8.154	-5.302	26.939	-12.248	23.336	-4.522	5.905	27.883	-32.59	-19.112
119	119	0.62068	-0.211	19.884	-5.592	3.878	11.3	-8.211	-5.139	27.96	-12.355	21.342	-5.581	6.279	26.553	-35.283	-18.204
120	120	0.62594	-0.42	19.845	-5.296	3.402	11.549	-8.191	-4.934	29.05	-12.613	19.472	-6.711	6.718	25.329	-37.962	-17.326
121	121	0.6312	-0.665	19.794	-4.998	2.878	11.845	-8.077	-4.702	30.32	-12.985	18.349	-7.801	7.106	24.775	-40.418	-16.648
122	122	0.63646	-0.941	19.722	-4.729	2.312	12.189	-7.922	-4.459	31.731	-13.384	17.444	-8.877	7.399	24.414	-42.802	-16.129
123	123	0.64172	-1.224	19.618	-4.496	1.737	12.551	-7.64	-4.145	33.198	-13.884	16.393	-10.013	7.659	23.939	-45.251	-15.656
124	124	0.64698	-1.491	19.479	-4.299	1.176	12.94	-7.289	-3.785	34.757	-14.464	15.301	-11.148	7.948	23.447	-47.708	-15.206
125	125	0.65224	-1.714	19.297	-4.12	0.686	13.342	-6.896	-3.443	36.377	-15.088	14.439	-12.268	8.146	23.139	-50.057	-14.895
126	126	0.6575	-1.893	19.077	-3.971	0.256	13.771	-6.561	-3.164	38.068	-15.605	13.799	-13.364	8.209	23.007	-52.307	-14.705
127	127	0.66276	-2.015	18.825	-3.879	-0.092	14.213	-6.216	-2.883	39.798	-16.058	13.086	-14.571	8.155	22.858	-54.661	-14.569
128	128	0.66802	-2.113	18.551	-3.863	-0.385	14.68	-5.898	-2.659	41.541	-16.506	12.362	-15.913	8.144	22.766	-57.108	-14.432
129	129	0.67328	-2.214	18.272	-3.917	-0.645	15.168	-5.473	-2.405	43.283	-17.016	11.46	-17.202	8.182	22.499	-59.528	-14.255
130	130	0.67854	-2.325	17.997	-4.014	-0.896	15.694	-5.121	-2.211	45.058	-17.365	10.423	-18.292	8.052	22.021	-61.786	-14.191
131	131	0.6838	-2.45	17.745	-4.137	-1.127	16.278	-4.853	-2.127	46.853	-17.583	9.409	-19.167	7.806	21.45	-63.818	-14.226
132	132	0.68906	-2.565	17.519	-4.298	-1.316	16.928	-4.622	-2.112	48.633	-17.699	8.467	-19.842	7.526	20.846	-65.602	-14.284
133	133	0.69432	-2.675	17.326	-4.491	-1.453	17.643	-4.42	-2.192	50.375	-17.758	7.671	-20.32	7.238	20.269	-67.101	-14.377
134	134	0.69958	-2.771	17.181	-4.723	-1.541	18.441	-4.339	-2.438	52.083	-17.664	7.272	-20.522	6.874	19.918	-68.17	-14.588
135	135	0.70484	-2.867	17.088	-4.972	-1.598	19.298	-4.313	-2.769	53.723	-17.418	7.16	-20.462	6.432	19.692	-68.856	-14.846
136	136	0.7101	-2.967	17.038	-5.223	-1.655	20.21	-4.322	-3.111	55.293	-17.1	7.033	-20.155	5.985	19.364	-69.234	-15.109
137	137	0.71536	-3.073	17.026	-5.453	-1.736	21.179	-4.363	-3.44	56.805	-16.741	6.984	-19.659	5.478	19.053	-69.324	-15.453
138	138	0.72062	-3.19	17.048	-5.642	-1.832	22.216	-4.476	-3.807	58.261	-16.318	7.012	-19.031	4.9	18.754	-69.178	-15.86
139	139	0.72588	-3.327	17.098	-5.786	-1.941	23.314	-4.67	-4.239	59.644	-15.862	7.014	-18.31	4.291	18.38	-68.843	-16.295
140	140	0.73114	-3.49	17.159	-5.884	-2.096	24.441	-4.882	-4.66	60.922	-15.404	7.073	-17.534	3.68	18.04	-68.317	-16.747
141	141	0.7364	-3.668	17.221	-5.944	-2.299	25.563	-5.048	-5.001	62.087	-14.925	7.272	-16.727	3.075	17.822	-67.612	-17.177
142	142	0.74166	-3.836	17.268	-5.971	-2.502	26.664	-5.255	-5.357	63.168	-14.453	7.534	-15.967	2.499	17.682	-66.851	-17.584
143	143	0.74692	-3.975	17.291	-5.964	-2.689	27.732	-5.453	-5.661	64.186	-14.028	7.705	-15.322	1.957	17.518	-66.167	-17.942
144	144	0.75218	-4.06	17.288	-5.91	-2.838	28.748	-5.616	-5.87	65.115	-13.662	7.84	-14.814	1.456	17.378	-65.552	-18.239
145	145	0.75744	-4.072	17.254	-5.818	-2.943	29.714	-5.833	-6.046	65.974	-13.278	8.006	-14.308	0.907	17.286	-64.86	-18.564
146	146	0.7627	-4	17.182	-5.697	-2.98	30.591	-6.027	-6.147	66.71	-12.951	8.318	-13.793	0.348	17.32	-64.014	-18.935
147	147	0.76796	-3.867	17.073	-5.586	-2.931	31.399	-6.2	-6.228	67.333	-12.699	8.721	-13.289	-0.102	17.44	-63.061	-19.244
148	148	0.77322	-3.688	16.923	-5.474	-2.818	32.127	-6.329	-6.283	67.783	-12.595	9.233	-12.868	-0.372	17.674	-62.008	-19.495
149	149	0.77848	-3.48	16.732	-5.374	-2.691	32.796	-6.435	-6.271	68.1	-12.508	9.739	-12.456	-0.614	17.932	-60.838	-19.747
150	150	0.78374	-3.263	16.575	-5.257	-2.582	33.475	-6.507	-6.195	68.307	-12.44	10.346	-12.069	-0.82	18.29	-59.564	-20.005
151	151	0.789	-3.024	16.377	-5.151	-2.437	34.12	-6.577	-6.12	68.445	-12.45	10.929	-11.746	-0.95	18.649	-58.274	-20.247
152	152	0.79426	-2.777	16.162	-5.049	-2.285	34.732	-6.653	-6.031	68.521	-12.571	11.465	-11.469	-0.946	19.009	-56.993	-20.46
153	153	0.79952	-2.522	15.937	-4.957	-2.137	35.298	-6.674	-5.872	68.498	-12.72	12.179	-11.255	-0.893	19.566	-55.639	-20.67
154	154	0.80478	-2.265	15.723	-4.857	-1.993	35.861	-6.71	-5.722	68.419	-12.865	13.087	-11.09	-0.821	20.308	-54.218	-20.89
155	155	0.81004	-2.003	15.534	-4.763	-1.837	36.448	-6.743	-5.567	68.289	-13.036	14.097	-10.977	-0.744	21.16	-52.748	-21.142
156	156	0.8153	-1.761	15.37	-4.667	-1.693	37.059	-6.697	-5.348	68.113	-13.27	15.105	-10.89	-0.578	22.019	-51.26	-21.346
157	157	0.82056	-1.542	15.226	-4.564	-1.578	37.685	-6.653	-5.127	67.882	-13.492	16.039	-10.821	-0.39	22.818	-49.773	-21.519
158	158	0.82582	-1.34	15.098	-4.447	-1.491	38.317	-6.675	-4.948	67.618	-13.644	16.942	-10.73	-0.286	23.578	-48.243	-21.737
159	159	0.83108	-1.148	14.991	-4.319	-1.413	38.945	-6.663	-4.75	67.279	-13.802	17.983	-10.678	-0.224	24.451	-46.63	-22.019
160	160	0.83634	-0.973	14.923	-4.185	-1.359	39.6	-6.595	-4.491	66.867	-14.009	19.005	-10.699	-0.139	25.336	-45.019	-22.316
161	161	0.8416	-0.818	14.893	-4.04	-1.332	40.288	-6.503	-4.179	66.389	-14.257	19.9	-10.802	-0.002	26.161	-43.468	-22.579
162	162	0.84686	-0.667	14.88	-3.876	-1.314	40.971	-6.397	-3.838	65.869	-14.488	20.723	-10.895	0.082	26.914	-41.907	-22.85
163	163	0.85212	-0.526	14.874	-3.68	-1.329	41.636	-6.291	-3.451	65.311	-14.744	21.247	-10.917	0.164	27.391	-40.383	-23.09
164	164	0.85738	-0.402	14.884	-3.467	-1.383	42.293	-6.224	-3.045	64.69	-15.031	21.498	-10.964	0.295	27.679	-38.947	-23.283
165	165	0.86264	-0.307	14.905	-3.235	-1.472	42.94	-6.138	-2.603	63.958	-15.391	21.582	-11.12	0.576	27.892	-37.628	-23.343
166	166	0.8679	-0.215	14.918	-2.995	-1.572	43.549	-6.088	-2.17	63.11	-15.718	21.5	-11.317	0.792	27.974	-36.318	-23.414
167	167	0.87316	-0.139	14.915	-2.735	-1.699	44.107	-6.122	-1.784	62.156	-16.086	21.288	-11.486	0.989	27.947	-34.926	-23.565
168	168	0.87842	-0.069	14.883	-2.547	-1.769	44.612	-6.081	-1.416	60.984	-16.485	20.605	-11.763	1.193	27.486	-33.658	-23.623
169	169	0.88368	-0.041	14.813	-2.341	-1.901	45.035	-6.041	-1.019	59.659	-16.926	19.596	-12.146	1.49	26.815	-32.531	-23.575
170	170	0.88894	0.009	14.732	-2.151	-2.001	45.4	-6.091	-0.653	58.206	-17.328	18.289	-12.567	1.775	25.926	-31.48	-23.476
171	171	0.8942	0.068	14.642	-1.971	-2.07	45.708	-6.223	-0.344	56.609	-17.767	16.769	-13.003	2.041	24.864	-30.407	-23.433
172	172	0.89946	0.15	14.539	-1.816	-2.09	45.962	-6.423	-0.069	54.887	-18.195	15.108	-13.379	2.198	23.664	-29.217	-23.51
173	173	0.90472	0.232	14.438	-1.674	-2.095	46.182	-6.655	0.198	53.08	-18.64	13.329	-13.701	2.327	22.361	-27.961	-23.648
174	174	0.90998	0.314	14.342	-1.536	-2.077	46.37	-6.931	0.428	51.206	-19.047	11.536	-14.004	2.383	21.039	-26.668	-23.847
175	175	0.91524	0.39	14.255	-1.402	-2.05	46.526	-7.26	0.618	49.28	-19.409	9.702	-14.234	2.346	19.654	-25.313	-24.142
176	176	0.9205	0.471	14.167	-1.286	-1.997	46.629	-7.652	0.77	47.291	-19.719	7.822	-14.278	2.218	18.157	-23.799	-24.557
177	177	0.92576	0.554	14.079	-1.188	-1.91	46.675	-8.093	0.882	45.232	-19.992	5.953	-14.124	2.116	16.591	-22.114	-24.993
178	178	0.93102	0.624	14.001	-1.1	-1.809	46.68	-8.546	0.967	43.133	-20.226	4.016	-13.893	2.126	14.926	-20.441	-25.321
179	179	0.93628	0.675	13.938	-1.032	-1.686	46.661	-9.036	1.005	41.032	-20.376	2.041	-13.354	2.157	13.075	-18.575	-25.658
180	180	0.94154	0.705	13.892	-0.986	-1.543	46.619	-9.544	1.011	38.937	-20.458	0.037	-12.709	2.157	11.143	-16.702	-26.041
181	181	0.9468	0.727	13.855	-0.956	-1.369	46.537	-10.037	1.004	36.833	-20.51	-2.061	-11.97	2.243	9.061	-14.862	-26.355
182	182	0.95206	0.728	13.84	-0.921	-1.193	46.434	-10.517	0.977	34.735	-20.53	-4.029	-11.366	2.328	7.131	-13.164	-26.662
183	183	0.95732	0.722	13.835	-0.896	-0.991	46.304	-11.022	0.907	32.667	-20.451	-6.036	-10.757	2.559	5.125	-11.564	-26.795
184	184	0.96258	0.686	13.849	-0.868	-0.795	46.165	-11.51	0.819	30.639	-20.345	-7.997	-10.192	2.818	3.154	-10.067	-26.913
185	185	0.96784	0.644	13.868	-0.864	-0.568	45.99	-11.882	0.771	28.656	-20.324	-9.782	-9.865	2.983	1.459	-8.81	-27.123
186	186	0.9731	0.585	13.907	-0.825	-0.377	45.81	-12.24	0.721	26.758	-20.304	-11.151	-9.821	2.918	0.279	-7.771	-27.517
187	187	0.97836	0.529	13.95	-0.776	-0.18	45.608	-12.524	0.684	24.961	-20.292	-12.569	-9.645	3.016	-1.046	-6.755	-27.731
188	188	0.98362	0.46	14.004	-0.711	-0.01	45.4	-12.74	0.666	23.271	-20.271	-13.999	-9.226	3.147	-2.522	-5.666	-27.913
189	189	0.98888	0.38	14.065	-0.661	0.175	45.189	-12.841	0.647	21.689	-20.314	-15.174	-8.725	3.334	-3.84	-4.507	-28.041
190	190	0.99414	0.304	14.13	-0.607	0.362	44.981	-12.862	0.624	20.249	-20.388	-15.785	-8.419	3.276	-4.551	-3.449	-28.309
191	191	0.9994	0.221	14.208	-0.535	0.519	44.812	-12.808	0.598	19.01	-20.449	-15.88	-8.127	3.081	-4.803	-2.356	-28.595
192	192	1.00466	0.123	14.304	-0.433	0.622	44.689	-12.647	0.591	17.989	-20.487	-15.892	-7.585	3.087	-5.157	-1.132	-28.592
193	193	1.00992	0.016	14.412	-0.319	0.69	44.608	-12.382	0.594	17.189	-20.56	-15.63	-7.088	3.237	-5.274	0.041	-28.347
194	194	1.01518	-0.079	14.512	-0.194	0.756	44.543	-12.011	0.574	16.601	-20.684	-14.327	-6.861	3.16	-4.331	1.251	-28.157
195	195	1.02044	-0.158	14.602	-0.065	0.822	44.497	-11.561	0.635	15.953	-20.826	-14.435	-7.133	2.829	-4.32	1.431	-28.105
196	196	1.0257	-0.229	14.688	0.072	0.876	44.466	-11.047	0.797	15.319	-20.982	-16.103	-7.698	2.503	-5.482	0.664	-27.975
197	197	1.03096	-0.292	14.774	0.213	0.92	44.447	-10.431	0.973	15.001	-21.2	-16.844	-8.126	2.271	-5.892	0.182	-27.676
198	198	1.03622	-0.34	14.855	0.349	0.981	44.439	-9.768	1.204	14.889	-21.444	-18.06	-8.422	2.13	-6.738	-0.552	-27.278
199	199	1.04148	-0.38	14.934	0.496	1.045	44.436	-9.083	1.342	14.949	-21.699	-18.047	-8.632	1.954	-6.61	-0.832	-26.848
200	200	1.04674	-0.407	15.005	0.66	1.1	44.41	-8.39	1.126	15.084	-21.97	-14.255	-8.985	1.911	-3.396	0.33	-26.201
201	201	1.052	-0.424	15.072	0.852	1.143	44.359	-7.71	0.618	15.293	-22.213	-7.488	-9.465	1.909	2.286	2.489	-25.62
