# Supplementary material for: Gait phenotypes in paediatric hereditary spastic paraplegia revealed by dynamic time warping analysis and random forests
Source: PLoS One. 2018 Mar 8;13(3):e0192345. doi: 10.1371/journal.pone.0192345 (PMC5843164; doi:10.1371/journal.pone.0192345)
Supplement: S1 Data — (ZIP) [file pone.0192345.s008.zip › HSP/Left.SR.HSP1.2.csv]

	Epoch	Time	Pelvic.obliquity	Pelvic.tilt	Pelvic rotation	Hip.abd.add	Hip.flexion	Hip.rotation	Knee.abd.add	Knee.flexion	Knee.rotation	Ankle.abd.add	Ankle.flexion	Ankle.rotation	Forefoot.abd.add	Forefoot.flexion	Forefoot.rotation
1	1	0	1.052	11.177	3.238	-1.115	41.976	-11.027	-3.525	11.892	-25.023	32.697	-10.691	3.325	32.111	27.654	-35.046
2	2	0.00498	1.041	11.271	3.305	-1.039	42.101	-10.777	-3.396	12.802	-25.114	33.104	-10.345	3.521	32.674	27.11	-34.692
3	3	0.00996	1.043	11.371	3.392	-0.962	42.229	-10.561	-3.218	13.752	-25.101	33.065	-10.194	3.705	33.039	26.021	-34.106
4	4	0.01494	1.064	11.471	3.493	-0.878	42.348	-10.384	-2.966	14.675	-24.966	32.439	-10.116	3.772	32.995	24.506	-33.331
5	5	0.01992	1.104	11.564	3.608	-0.773	42.425	-10.183	-2.642	15.478	-24.761	31.105	-10.128	3.664	32.406	22.584	-32.385
6	6	0.0249	1.168	11.641	3.744	-0.646	42.457	-10.036	-2.312	16.121	-24.458	29.202	-10.321	3.487	31.396	20.308	-31.27
7	7	0.02988	1.241	11.709	3.902	-0.522	42.449	-9.969	-2.015	16.815	-24.083	28.075	-10.67	3.342	31.095	18.271	-30.343
8	8	0.03486	1.318	11.778	4.082	-0.433	42.382	-9.915	-1.677	17.525	-23.712	27.511	-11.163	3.12	31.319	16.419	-29.677
9	9	0.03984	1.413	11.835	4.272	-0.33	42.253	-9.92	-1.326	18.044	-23.278	26.374	-11.696	2.706	31.004	14.414	-29.017
10	10	0.04482	1.538	11.868	4.462	-0.179	42.087	-10.034	-1.001	18.356	-22.735	23.549	-12.075	2.085	29.067	11.9	-28.112
11	11	0.0498	1.701	11.876	4.649	0.024	41.922	-10.211	-0.694	18.604	-22.152	18.999	-12.168	1.313	25.415	8.961	-27.052
12	12	0.05478	1.901	11.87	4.833	0.264	41.82	-10.399	-0.519	18.999	-21.535	14.865	-12.034	0.452	21.877	6.465	-26.273
13	13	0.05976	2.14	11.86	5.007	0.546	41.825	-10.535	-0.478	19.716	-20.855	12.21	-11.637	-0.561	19.393	4.759	-25.902
14	14	0.06474	2.417	11.854	5.153	0.872	41.945	-10.548	-0.532	20.773	-20.167	11.14	-10.969	-1.723	18.09	3.816	-25.844
15	15	0.06972	2.728	11.847	5.272	1.238	42.149	-10.41	-0.645	22.062	-19.554	11.406	-10.093	-2.955	17.807	3.533	-25.992
16	16	0.0747	3.059	11.775	5.364	1.644	42.303	-10.093	-0.711	23.394	-19.126	11.931	-9.117	-4.113	17.716	3.439	-26.123
17	17	0.07968	3.395	11.66	5.433	2.071	42.377	-9.575	-0.639	24.639	-18.944	12.012	-8.172	-5.15	17.303	3.177	-26.143
18	18	0.08466	3.726	11.563	5.492	2.497	42.418	-8.867	-0.429	25.745	-18.948	11.714	-7.336	-6.143	16.639	2.741	-26.095
19	19	0.08964	4.046	11.487	5.552	2.924	42.412	-8.048	-0.148	26.689	-19.057	11.324	-6.596	-7.108	15.942	2.275	-26.029
20	20	0.09462	4.358	11.418	5.608	3.349	42.316	-7.153	0.202	27.447	-19.276	11.087	-5.909	-8.018	15.424	1.929	-26.001
21	21	0.0996	4.669	11.349	5.645	3.793	42.093	-6.211	0.597	27.971	-19.631	11.028	-5.372	-8.795	15.145	1.633	-25.983
22	22	0.10458	4.991	11.267	5.659	4.272	41.709	-5.287	0.999	28.221	-20.06	11.048	-5.001	-9.413	15.019	1.33	-25.929
23	23	0.10956	5.325	11.17	5.654	4.787	41.156	-4.416	1.379	28.181	-20.531	11.111	-4.706	-9.936	14.981	1.116	-25.902
24	24	0.11454	5.67	11.051	5.632	5.338	40.483	-3.727	1.669	27.93	-20.991	11.046	-4.361	-10.373	14.844	1.02	-25.951
25	25	0.11952	6.022	10.91	5.614	5.897	39.756	-3.282	1.84	27.599	-21.392	10.927	-3.98	-10.662	14.669	0.994	-26.013
26	26	0.1245	6.374	10.746	5.626	6.425	39.017	-3.102	1.905	27.266	-21.712	10.888	-3.644	-10.76	14.592	0.972	-26.038
27	27	0.12948	6.724	10.56	5.661	6.915	38.303	-3.274	1.851	27.011	-21.834	10.84	-3.309	-10.715	14.528	0.92	-26.035
28	28	0.13446	7.069	10.356	5.697	7.4	37.621	-3.759	1.659	26.834	-21.723	10.801	-2.99	-10.592	14.479	0.83	-26.009
29	29	0.13944	7.406	10.139	5.734	7.862	36.957	-4.489	1.379	26.7	-21.463	10.776	-2.681	-10.385	14.451	0.73	-25.988
30	30	0.14442	7.728	9.913	5.78	8.276	36.292	-5.382	1.074	26.566	-21.175	10.732	-2.37	-10.042	14.428	0.638	-25.972
31	31	0.1494	8.022	9.687	5.842	8.641	35.603	-6.276	0.795	26.375	-20.959	10.687	-2.061	-9.594	14.415	0.577	-25.956
32	32	0.15438	8.286	9.466	5.91	8.968	34.88	-7.076	0.57	26.102	-20.826	10.684	-1.771	-9.14	14.446	0.566	-25.969
33	33	0.15936	8.524	9.251	5.972	9.283	34.12	-7.788	0.371	25.735	-20.752	10.699	-1.529	-8.696	14.499	0.576	-26.009
34	34	0.16434	8.72	9.059	6.022	9.563	33.342	-8.387	0.226	25.286	-20.744	10.696	-1.293	-8.26	14.541	0.625	-26.071
35	35	0.16932	8.858	8.903	6.045	9.797	32.565	-8.823	0.147	24.778	-20.778	10.726	-1.08	-7.835	14.626	0.701	-26.108
36	36	0.1743	8.923	8.802	6.043	9.957	31.823	-9.121	0.129	24.261	-20.815	10.736	-0.94	-7.42	14.722	0.7	-26.092
37	37	0.17928	8.909	8.769	6.029	10.02	31.131	-9.248	0.21	23.745	-20.899	10.699	-0.862	-7.056	14.816	0.62	-26.067
38	38	0.18426	8.831	8.805	6.007	10.005	30.493	-9.184	0.378	23.226	-21.057	10.714	-0.786	-6.789	14.961	0.572	-26.086
39	39	0.18924	8.706	8.908	5.961	9.934	29.926	-8.969	0.605	22.722	-21.298	10.763	-0.604	-6.58	15.1	0.651	-26.157
40	40	0.19422	8.543	9.076	5.883	9.848	29.429	-8.634	0.831	22.226	-21.619	10.8	-0.356	-6.378	15.187	0.793	-26.234
41	41	0.1992	8.346	9.308	5.784	9.747	28.997	-8.236	1.033	21.735	-21.939	10.824	-0.128	-6.21	15.25	0.909	-26.297
42	42	0.20418	8.242	9.66	5.666	9.733	28.717	-7.933	1.183	21.263	-22.208	10.864	0.034	-6.012	15.341	0.959	-26.318
43	43	0.20916	8.282	10.122	5.532	9.866	28.588	-7.763	1.261	20.796	-22.455	10.859	0.119	-5.744	15.403	0.914	-26.282
44	44	0.21414	8.296	10.592	5.365	9.998	28.458	-7.536	1.332	20.341	-22.702	10.776	0.242	-5.533	15.377	0.866	-26.276
45	45	0.21912	8.251	11.021	5.157	10.108	28.278	-7.267	1.387	19.908	-22.894	10.7	0.374	-5.377	15.346	0.818	-26.297
46	46	0.2241	8.128	11.334	4.946	10.172	27.979	-6.994	1.411	19.494	-23.026	10.675	0.471	-5.258	15.364	0.756	-26.338
47	47	0.22908	7.925	11.534	4.757	10.178	27.561	-6.696	1.41	19.092	-23.122	10.727	0.61	-5.222	15.417	0.767	-26.434
48	48	0.23406	7.665	11.68	4.589	10.138	27.088	-6.437	1.334	18.714	-23.138	10.936	0.791	-5.209	15.547	0.871	-26.534
49	49	0.23904	7.367	11.774	4.439	10.047	26.555	-6.227	1.231	18.35	-23.072	11.258	0.954	-5.203	15.765	0.99	-26.623
50	50	0.24402	7.05	11.819	4.293	9.928	25.952	-5.996	1.153	17.958	-22.968	11.517	1.042	-5.232	15.961	1.018	-26.69
51	51	0.249	6.732	11.816	4.15	9.791	25.299	-5.761	1.101	17.574	-22.803	11.73	1.093	-5.307	16.141	0.975	-26.737
52	52	0.25398	6.426	11.776	4.01	9.642	24.626	-5.578	1.059	17.238	-22.584	12	1.272	-5.41	16.326	1.055	-26.813
53	53	0.25896	6.131	11.72	3.875	9.482	23.944	-5.422	1.029	16.915	-22.343	12.274	1.6	-5.543	16.46	1.273	-26.928
54	54	0.26394	5.836	11.662	3.743	9.309	23.264	-5.34	0.984	16.577	-22.023	12.509	2.026	-5.725	16.52	1.593	-27.081
55	55	0.26892	5.54	11.607	3.613	9.113	22.6	-5.385	0.914	16.247	-21.565	12.758	2.409	-5.883	16.605	1.878	-27.188
56	56	0.2739	5.246	11.555	3.477	8.899	21.959	-5.464	0.857	15.938	-21.123	12.877	2.669	-5.931	16.625	1.97	-27.208
57	57	0.27888	4.966	11.508	3.324	8.707	21.334	-5.57	0.782	15.636	-20.694	12.803	2.814	-5.881	16.516	1.851	-27.137
58	58	0.28386	4.694	11.474	3.179	8.507	20.733	-5.711	0.714	15.345	-20.303	12.653	2.955	-5.755	16.341	1.684	-27.037
59	59	0.28884	4.429	11.48	3.053	8.284	20.187	-5.898	0.674	15.075	-19.935	12.55	3.096	-5.625	16.217	1.538	-26.987
60	60	0.29382	4.169	11.541	2.944	8.048	19.733	-6.137	0.649	14.85	-19.576	12.437	3.22	-5.45	16.104	1.353	-26.924
61	61	0.2988	3.923	11.615	2.809	7.813	19.34	-6.411	0.628	14.686	-19.225	12.255	3.279	-5.137	15.96	1.047	-26.76
62	62	0.30378	3.693	11.724	2.659	7.596	19.009	-6.689	0.595	14.557	-18.916	12.066	3.35	-4.769	15.794	0.739	-26.586
63	63	0.30876	3.486	11.855	2.52	7.394	18.719	-6.963	0.571	14.47	-18.623	11.855	3.474	-4.448	15.589	0.448	-26.447
64	64	0.31374	3.298	11.996	2.414	7.217	18.447	-7.235	0.514	14.385	-18.371	11.769	3.617	-4.193	15.458	0.241	-26.385
65	65	0.31872	3.143	12.134	2.294	7.08	18.16	-7.419	0.469	14.266	-18.235	11.71	3.759	-3.928	15.338	0.066	-26.35
66	66	0.3237	3.017	12.268	2.133	6.998	17.87	-7.477	0.443	14.141	-18.226	11.612	3.885	-3.659	15.194	-0.132	-26.337
67	67	0.32868	2.914	12.406	1.926	6.976	17.616	-7.511	0.364	14.074	-18.19	11.729	3.995	-3.461	15.224	-0.268	-26.389
68	68	0.33366	2.811	12.549	1.718	6.942	17.383	-7.492	0.299	14.043	-18.198	12.024	4.057	-3.313	15.422	-0.378	-26.502
69	69	0.33864	2.699	12.688	1.536	6.876	17.148	-7.464	0.251	14.013	-18.187	12.344	4.164	-3.208	15.624	-0.434	-26.618
70	70	0.34362	2.58	12.815	1.356	6.81	16.894	-7.418	0.195	13.974	-18.121	12.614	4.37	-3.158	15.741	-0.422	-26.712
71	71	0.3486	2.47	12.92	1.145	6.783	16.624	-7.337	0.105	13.946	-18.055	12.864	4.636	-3.111	15.807	-0.375	-26.788
72	72	0.35358	2.367	13	0.908	6.8	16.329	-7.242	-0.051	13.923	-17.994	13.303	4.868	-3.077	16.02	-0.276	-26.903
73	73	0.35856	2.262	13.059	0.669	6.812	16.015	-7.192	-0.238	13.928	-17.874	13.909	5.083	-3.087	16.366	-0.137	-27.064
74	74	0.36354	2.142	13.108	0.422	6.798	15.684	-7.1	-0.4	13.933	-17.771	14.53	5.289	-3.131	16.732	0.006	-27.254
75	75	0.36852	2.013	13.148	0.146	6.766	15.343	-6.952	-0.542	13.948	-17.664	15.343	5.487	-3.23	17.271	0.237	-27.503
76	76	0.3735	1.874	13.176	-0.132	6.728	14.984	-6.823	-0.726	13.962	-17.524	16.419	5.627	-3.347	18.03	0.543	-27.794
77	77	0.37848	1.733	13.185	-0.399	6.679	14.594	-6.742	-0.947	13.979	-17.343	17.696	5.852	-3.517	18.897	1.022	-28.166
78	78	0.38346	1.589	13.177	-0.638	6.599	14.163	-6.677	-1.156	13.974	-17.162	19.048	6.094	-3.627	19.818	1.543	-28.493
79	79	0.38844	1.451	13.154	-0.87	6.52	13.699	-6.608	-1.384	13.959	-16.998	20.61	6.335	-3.713	20.899	2.163	-28.84
80	80	0.39342	1.317	13.136	-1.085	6.439	13.264	-6.56	-1.657	13.969	-16.904	22.32	6.518	-3.735	22.081	2.805	-29.225
81	81	0.3984	1.193	13.135	-1.291	6.345	12.896	-6.589	-1.963	14.051	-16.804	24.156	6.715	-3.716	23.328	3.512	-29.65
82	82	0.40338	1.082	13.124	-1.496	6.249	12.501	-6.616	-2.294	14.119	-16.714	26.193	6.83	-3.67	24.74	4.256	-30.116
83	83	0.40836	1.001	13.114	-1.694	6.177	12.078	-6.641	-2.668	14.144	-16.618	28.518	6.832	-3.638	26.392	5.085	-30.668
84	84	0.41334	0.923	13.115	-1.857	6.093	11.654	-6.639	-3.04	14.172	-16.608	30.833	6.852	-3.563	28.002	5.927	-31.231
85	85	0.41832	0.837	13.125	-2.033	6.015	11.267	-6.654	-3.482	14.261	-16.606	33.135	6.995	-3.469	29.498	6.852	-31.807
86	86	0.4233	0.748	13.137	-2.182	5.922	10.894	-6.709	-3.913	14.372	-16.603	35.111	7.148	-3.375	30.713	7.609	-32.33
87	87	0.42828	0.657	13.15	-2.306	5.803	10.523	-6.804	-4.278	14.507	-16.57	36.733	7.262	-3.258	31.701	8.107	-32.755
88	88	0.43326	0.573	13.157	-2.423	5.675	10.153	-6.861	-4.576	14.658	-16.581	38.156	7.336	-3.081	32.594	8.432	-33.091
89	89	0.43824	0.495	13.161	-2.539	5.554	9.817	-6.926	-4.859	14.889	-16.593	39.336	7.411	-2.899	33.311	8.572	-33.36
90	90	0.44322	0.421	13.161	-2.643	5.435	9.501	-7.04	-5.146	15.132	-16.538	40.361	7.428	-2.729	33.939	8.567	-33.573
91	91	0.4482	0.348	13.165	-2.715	5.294	9.17	-7.129	-5.43	15.388	-16.488	41.636	7.43	-2.514	34.799	8.624	-33.777
92	92	0.45318	0.287	13.174	-2.777	5.171	8.826	-7.15	-5.621	15.607	-16.494	42.605	7.436	-2.261	35.492	8.505	-33.852
93	93	0.45816	0.247	13.202	-2.843	5.094	8.51	-7.19	-5.785	15.832	-16.466	43.307	7.411	-2.004	36.037	8.19	-33.84
94	94	0.46314	0.225	13.239	-2.906	5.041	8.223	-7.214	-5.901	16.102	-16.441	43.831	7.326	-1.716	36.533	7.669	-33.737
95	95	0.46812	0.209	13.281	-2.933	4.976	7.945	-7.226	-5.932	16.39	-16.419	44.159	7.149	-1.4	36.985	6.915	-33.539
96	96	0.4731	0.192	13.324	-2.921	4.889	7.656	-7.2	-5.859	16.667	-16.428	44.261	6.971	-1.122	37.307	6.042	-33.288
97	97	0.47808	0.183	13.376	-2.897	4.819	7.393	-7.221	-5.767	16.973	-16.418	44.161	6.835	-0.839	37.48	5.067	-32.968
98	98	0.48306	0.175	13.432	-2.877	4.753	7.127	-7.197	-5.628	17.266	-16.422	43.849	6.715	-0.546	37.511	3.963	-32.538
99	99	0.48804	0.163	13.485	-2.863	4.678	6.855	-7.158	-5.445	17.555	-16.404	43.364	6.541	-0.264	37.454	2.711	-32.046
100	100	0.49302	0.15	13.549	-2.849	4.604	6.576	-7.081	-5.219	17.806	-16.438	42.708	6.31	0.03	37.287	1.348	-31.521
101	101	0.498	0.146	13.622	-2.84	4.555	6.316	-6.943	-4.978	18.064	-16.545	41.887	6.108	0.33	36.969	-0.08	-30.939
102	102	0.50298	0.165	13.722	-2.864	4.558	6.096	-6.827	-4.778	18.336	-16.619	40.932	5.888	0.595	36.521	-1.57	-30.362
103	103	0.50796	0.2	13.835	-2.923	4.586	5.884	-6.706	-4.575	18.591	-16.649	39.762	5.6	0.873	35.928	-3.238	-29.695
104	104	0.51294	0.248	13.959	-2.993	4.633	5.671	-6.53	-4.367	18.816	-16.739	38.362	5.23	1.22	35.162	-5.105	-28.911
105	105	0.51792	0.309	14.097	-3.074	4.704	5.497	-6.374	-4.186	19.072	-16.823	36.828	4.818	1.615	34.287	-7.089	-28.06
106	106	0.5229	0.374	14.235	-3.169	4.775	5.364	-6.3	-4.047	19.394	-16.854	35.147	4.405	2.067	33.262	-9.172	-27.15
107	107	0.52788	0.442	14.38	-3.275	4.84	5.256	-6.327	-3.95	19.729	-16.782	33.342	3.878	2.539	32.148	-11.39	-26.217
108	108	0.53286	0.497	14.509	-3.342	4.856	5.13	-6.356	-3.822	20.065	-16.741	31.453	3.25	3.084	30.985	-13.73	-25.22
109	109	0.53784	0.537	14.633	-3.371	4.858	5.043	-6.479	-3.761	20.442	-16.673	29.52	2.506	3.681	29.778	-16.175	-24.199
110	110	0.54282	0.55	14.762	-3.391	4.847	5.016	-6.645	-3.785	20.874	-16.611	27.554	1.725	4.342	28.491	-18.651	-23.142
111	111	0.5478	0.501	14.936	-3.452	4.791	5.097	-6.772	-3.873	21.358	-16.516	25.564	0.936	4.991	27.123	-21.092	-22.076
112	112	0.55278	0.472	15.092	-3.513	4.769	5.175	-6.929	-4.035	21.843	-16.405	23.696	0.077	5.662	25.83	-23.494	-21.034
113	113	0.55776	0.42	15.237	-3.567	4.697	5.31	-7.047	-4.191	22.438	-16.383	22.085	-0.851	6.359	24.763	-25.84	-20.077
114	114	0.56274	0.328	15.381	-3.584	4.597	5.526	-7.187	-4.433	23.188	-16.396	20.935	-1.862	7.013	24.091	-28.125	-19.242
115	115	0.56772	0.189	15.519	-3.553	4.4	5.822	-7.337	-4.599	24.199	-16.47	20.348	-2.746	7.641	23.939	-30.222	-18.54
116	116	0.5727	0.014	15.655	-3.486	4.132	6.201	-7.494	-4.756	25.328	-16.539	19.828	-3.643	8.25	23.839	-32.337	-17.834
117	117	0.57768	-0.201	15.765	-3.391	3.792	6.576	-7.623	-4.875	26.414	-16.68	19.421	-4.591	8.845	23.848	-34.365	-17.2
118	118	0.58266	-0.459	15.853	-3.299	3.409	7.019	-7.644	-5.001	27.59	-16.972	19.245	-5.578	9.475	24.052	-36.341	-16.613
119	119	0.58764	-0.744	15.915	-3.211	2.998	7.461	-7.582	-5.118	28.804	-17.408	19.276	-6.615	10.063	24.452	-38.261	-16.174
120	120	0.59262	-1.036	15.948	-3.148	2.56	7.957	-7.48	-5.211	30.192	-17.797	19.43	-7.706	10.553	25.004	-40.27	-15.78
121	121	0.5976	-1.322	15.954	-3.096	2.11	8.427	-7.29	-5.195	31.578	-18.274	19.324	-8.876	11.03	25.392	-42.393	-15.399
122	122	0.60258	-1.585	15.93	-3.048	1.651	8.957	-7.122	-5.113	33.117	-18.755	18.92	-10.029	11.551	25.56	-44.64	-14.956
123	123	0.60756	-1.824	15.867	-2.985	1.181	9.529	-6.972	-4.983	34.753	-19.243	18.503	-11.15	12.022	25.732	-46.842	-14.586
124	124	0.61254	-2.037	15.759	-2.956	0.754	10.128	-6.799	-4.867	36.459	-19.691	17.994	-12.346	12.373	25.842	-49.11	-14.276
125	125	0.61752	-2.212	15.672	-2.983	0.357	10.717	-6.545	-4.682	38.075	-20.173	17.314	-13.683	12.736	25.883	-51.476	-13.945
126	126	0.6225	-2.367	15.576	-3.05	0.02	11.342	-6.386	-4.611	39.675	-20.524	16.533	-15.141	13.057	25.866	-53.932	-13.582
127	127	0.62748	-2.511	15.485	-3.11	-0.297	12.012	-6.198	-4.528	41.303	-20.942	15.642	-16.59	13.338	25.744	-56.364	-13.276
128	128	0.63246	-2.646	15.397	-3.179	-0.597	12.732	-6.028	-4.458	42.959	-21.305	14.706	-17.947	13.532	25.541	-58.689	-13.021
129	129	0.63744	-2.762	15.327	-3.275	-0.867	13.517	-5.877	-4.41	44.683	-21.61	13.768	-19.062	13.605	25.238	-60.785	-12.885
130	130	0.64242	-2.847	15.269	-3.4	-1.1	14.379	-5.778	-4.416	46.507	-21.786	12.907	-19.857	13.583	24.856	-62.605	-12.82
131	131	0.6474	-2.927	15.235	-3.533	-1.311	15.3	-5.719	-4.482	48.38	-21.916	12.195	-20.339	13.539	24.468	-64.11	-12.822
132	132	0.65238	-3.006	15.23	-3.662	-1.502	16.268	-5.757	-4.64	50.217	-21.887	11.665	-20.58	13.356	24.112	-65.301	-12.928
133	133	0.65736	-3.079	15.265	-3.8	-1.653	17.289	-5.779	-4.824	51.991	-21.814	11.221	-20.614	12.995	23.712	-66.189	-13.206
134	134	0.66234	-3.143	15.335	-3.949	-1.772	18.35	-5.758	-4.986	53.697	-21.686	10.795	-20.456	12.452	23.217	-66.809	-13.631
135	135	0.66732	-3.209	15.442	-4.069	-1.896	19.491	-5.811	-5.198	55.416	-21.485	10.428	-20.079	11.865	22.665	-67.192	-14.097
136	136	0.6723	-3.281	15.57	-4.166	-2.008	20.664	-5.916	-5.473	57.058	-21.209	10.278	-19.553	11.171	22.215	-67.296	-14.658
137	137	0.67728	-3.38	15.721	-4.215	-2.174	21.864	-5.966	-5.662	58.593	-20.932	10.213	-18.947	10.403	21.802	-67.182	-15.29
138	138	0.68226	-3.494	15.892	-4.23	-2.398	23.089	-6.071	-5.843	60.056	-20.471	10.226	-18.291	9.432	21.422	-66.926	-16.01
139	139	0.68724	-3.63	16.083	-4.175	-2.659	24.306	-6.131	-5.987	61.396	-20.086	10.442	-17.67	8.415	21.212	-66.519	-16.834
140	140	0.69222	-3.766	16.276	-4.087	-2.948	25.53	-6.218	-6.106	62.714	-19.729	10.625	-17.014	7.459	20.992	-66.055	-17.632
141	141	0.6972	-3.89	16.46	-3.991	-3.21	26.75	-6.322	-6.23	64.021	-19.402	10.875	-16.318	6.532	20.842	-65.508	-18.423
142	142	0.70218	-4.018	16.626	-3.812	-3.533	27.895	-6.446	-6.304	65.222	-19.048	11.288	-15.652	5.614	20.853	-64.876	-19.192
143	143	0.70716	-4.121	16.775	-3.563	-3.897	28.981	-6.574	-6.289	66.325	-18.709	11.737	-15.016	4.686	20.928	-64.173	-19.994
144	144	0.71214	-4.175	16.884	-3.289	-4.224	29.976	-6.773	-6.318	67.236	-18.395	12.104	-14.484	3.898	20.959	-63.453	-20.68
145	145	0.71712	-4.181	16.961	-3.065	-4.449	30.936	-6.922	-6.365	68.001	-18.182	12.491	-14.018	3.261	21.018	-62.649	-21.287
146	146	0.7221	-4.153	17.007	-2.84	-4.645	31.829	-7.058	-6.364	68.619	-17.992	12.634	-13.607	2.758	20.895	-61.89	-21.738
147	147	0.72708	-4.096	17.036	-2.588	-4.838	32.695	-7.217	-6.328	69.14	-17.831	12.641	-13.238	2.289	20.683	-61.126	-22.166
148	148	0.73206	-3.996	17.041	-2.329	-4.999	33.507	-7.366	-6.24	69.571	-17.741	12.424	-12.885	1.986	20.302	-60.415	-22.452
149	149	0.73704	-3.868	17.017	-2.094	-5.1	34.297	-7.523	-6.149	69.944	-17.745	11.95	-12.505	1.836	19.715	-59.731	-22.625
150	150	0.74202	-3.728	16.977	-1.865	-5.193	35.046	-7.669	-6.008	70.206	-17.745	11.152	-12.132	1.819	18.868	-59.122	-22.621
151	151	0.747	-3.563	16.918	-1.698	-5.194	35.765	-7.71	-5.829	70.363	-17.801	10.432	-11.783	1.814	18.079	-58.413	-22.627
152	152	0.75198	-3.374	16.833	-1.521	-5.17	36.431	-7.719	-5.65	70.392	-17.953	9.947	-11.551	2	17.515	-57.633	-22.548
153	153	0.75696	-3.169	16.726	-1.363	-5.113	37.07	-7.72	-5.466	70.361	-18.107	9.61	-11.371	2.184	17.104	-56.787	-22.475
154	154	0.76194	-2.962	16.608	-1.176	-5.072	37.692	-7.746	-5.29	70.289	-18.23	9.404	-11.23	2.394	16.816	-55.903	-22.359
155	155	0.76692	-2.762	16.478	-1.026	-5.017	38.288	-7.641	-4.978	70.143	-18.392	9.084	-11.092	2.597	16.457	-54.999	-22.244
156	156	0.7719	-2.574	16.324	-0.924	-4.929	38.868	-7.528	-4.685	70.025	-18.564	8.811	-10.876	2.885	16.139	-54.042	-22.054
157	157	0.77688	-2.404	16.157	-0.855	-4.792	39.429	-7.389	-4.423	69.828	-18.743	8.584	-10.676	3.149	15.847	-53.016	-21.869
158	158	0.78186	-2.237	16.018	-0.812	-4.633	40.021	-7.214	-4.138	69.562	-18.88	8.483	-10.474	3.376	15.669	-51.876	-21.683
159	159	0.78684	-2.149	15.823	-0.743	-4.574	40.526	-7.01	-3.793	69.115	-18.961	8.061	-10.356	3.55	15.254	-50.782	-21.488
160	160	0.79182	-2.079	15.767	-0.683	-4.531	41.137	-6.724	-3.424	68.567	-19.016	8.002	-10.253	3.66	15.13	-49.496	-21.364
161	161	0.7968	-2.011	15.669	-0.655	-4.442	41.709	-6.427	-3.087	67.942	-19.091	7.936	-10.209	3.771	15.009	-48.192	-21.236
162	162	0.80178	-1.963	15.575	-0.61	-4.381	42.273	-6.167	-2.786	67.295	-19.118	8.184	-10.124	3.809	15.154	-46.725	-21.176
163	163	0.80676	-1.925	15.486	-0.549	-4.339	42.811	-5.867	-2.421	66.54	-19.122	8.497	-10.116	3.735	15.395	-45.215	-21.189
164	164	0.81174	-1.908	15.404	-0.51	-4.279	43.357	-5.547	-2.085	65.729	-19.16	8.92	-10.078	3.717	15.719	-43.593	-21.175
165	165	0.81672	-1.9	15.323	-0.44	-4.247	43.872	-5.216	-1.744	64.698	-19.272	9.059	-10.265	3.744	15.844	-42.088	-21.144
166	166	0.8217	-1.899	15.238	-0.403	-4.163	44.394	-4.956	-1.633	63.762	-19.387	10.514	-10.353	3.661	17.039	-40.075	-21.383
167	167	0.82668	-1.884	15.138	-0.369	-4.057	44.869	-4.685	-1.596	62.862	-19.571	13.093	-10.46	3.548	19.21	-37.683	-21.852
168	168	0.83166	-1.873	15.034	-0.326	-3.964	45.308	-4.437	-1.626	61.993	-19.786	16.521	-10.469	3.492	22.078	-34.88	-22.482
169	169	0.83664	-1.857	14.925	-0.256	-3.873	45.688	-4.236	-1.741	61.082	-20.053	20.441	-10.428	3.452	25.307	-31.743	-23.325
170	170	0.84162	-1.823	14.803	-0.227	-3.725	46.025	-4.144	-1.994	60.116	-20.389	24.377	-10.318	3.419	28.472	-28.346	-24.417
171	171	0.8466	-1.779	14.673	-0.212	-3.553	46.334	-4.116	-2.312	59.11	-20.767	28.105	-10.138	3.377	31.368	-24.78	-25.689
172	172	0.85158	-1.721	14.53	-0.206	-3.339	46.595	-4.117	-2.66	58.035	-21.191	31.552	-9.928	3.218	33.924	-21.056	-27.202
173	173	0.85656	-1.659	14.386	-0.175	-3.134	46.811	-4.201	-3.038	56.856	-21.651	34.53	-9.699	3.043	36.005	-17.298	-28.803
174	174	0.86154	-1.585	14.235	-0.151	-2.911	46.971	-4.332	-3.396	55.499	-22.156	36.794	-9.513	2.843	37.457	-13.671	-30.38
175	175	0.86652	-1.504	14.081	-0.146	-2.674	47.092	-4.505	-3.704	53.983	-22.689	38.226	-9.329	2.621	38.206	-10.285	-31.826
176	176	0.8715	-1.426	13.928	-0.151	-2.424	47.167	-4.746	-3.984	52.259	-23.245	38.765	-9.142	2.362	38.212	-7.205	-33.079
177	177	0.87648	-1.339	13.774	-0.178	-2.134	47.203	-5.007	-4.186	50.344	-23.833	38.367	-8.94	2.104	37.489	-4.551	-34.019
178	178	0.88146	-1.248	13.622	-0.2	-1.836	47.198	-5.399	-4.358	48.189	-24.364	36.899	-8.764	1.947	36.02	-2.512	-34.468
179	179	0.88644	-1.166	13.479	-0.217	-1.545	47.159	-5.873	-4.435	45.739	-24.882	34.27	-8.791	1.948	33.859	-1.218	-34.454
180	180	0.89142	-1.103	13.345	-0.244	-1.258	47.087	-6.388	-4.674	43.722	-25.42	33.238	-8.288	2.078	32.693	1.034	-34.907
181	181	0.8964	-1.06	13.224	-0.269	-0.966	46.984	-6.893	-4.875	41.645	-25.965	31.734	-7.655	2.286	31.122	3.042	-35.137
182	182	0.90138	-1.026	13.114	-0.299	-0.667	46.852	-7.393	-4.977	39.407	-26.502	29.695	-7.054	2.548	29.201	4.772	-35.202
183	183	0.90636	-1.006	13.013	-0.338	-0.381	46.695	-7.969	-4.997	36.979	-26.87	27.162	-6.765	2.944	27.167	6.014	-35.014
184	184	0.91134	-0.995	12.917	-0.41	-0.071	46.492	-8.517	-4.88	34.285	-27.195	23.689	-6.757	3.489	24.623	6.636	-34.526
185	185	0.91632	-0.999	12.832	-0.482	0.233	46.288	-9.197	-4.751	31.708	-27.354	19.168	-6.769	4.138	21.305	6.487	-33.773
186	186	0.9213	-1.002	12.751	-0.557	0.564	46.067	-9.879	-4.452	28.741	-27.396	10.363	-7.18	4.714	14.672	4.079	-32.548
187	187	0.92628	-1.022	12.688	-0.61	0.844	45.846	-10.599	-4.158	26.391	-27.288	1.495	-7.223	5.347	7.734	1.51	-31.659
188	188	0.93126	-1.059	12.641	-0.651	1.084	45.621	-11.322	-3.895	24.534	-27.079	-6.187	-6.823	5.9	1.477	-0.456	-31.353
189	189	0.93624	-1.112	12.607	-0.7	1.31	45.4	-11.945	-3.623	22.917	-26.768	-12.586	-6.238	6.198	-3.846	-1.86	-31.533
190	190	0.94122	-1.172	12.585	-0.746	1.506	45.211	-12.525	-3.331	21.334	-26.322	-18.805	-5.712	6.347	-9.017	-3.298	-32.025
191	191	0.9462	-1.231	12.57	-0.809	1.706	45.045	-13.067	-3.019	19.511	-25.729	-26.049	-5.496	6.353	-14.915	-5.422	-32.951
192	192	0.95118	-1.308	12.578	-0.816	1.825	44.911	-13.565	-2.757	17.837	-25.034	-31.727	-5.318	6.157	-19.51	-7.06	-34.056
193	193	0.95616	-1.392	12.604	-0.786	1.891	44.825	-14.064	-2.563	16.492	-24.2	-34.838	-5.29	5.889	-21.939	-7.67	-34.715
194	194	0.96114	-1.472	12.635	-0.739	1.931	44.774	-14.454	-2.411	15.595	-23.426	-35.604	-5.292	5.626	-22.454	-7.272	-34.777
195	195	0.96612	-1.532	12.654	-0.733	2.027	44.742	-14.686	-2.3	14.961	-22.667	-35.566	-5.327	5.213	-22.311	-6.651	-34.652
196	196	0.9711	-1.552	12.682	-0.618	2.042	44.717	-14.873	-2.199	14.488	-22.038	-35.033	-5.373	4.834	-21.814	-5.881	-34.37
197	197	0.97608	-1.555	12.72	-0.487	2.033	44.732	-14.966	-2.148	14.25	-21.582	-33.065	-5.325	4.5	-20.211	-4.413	-33.832
198	198	0.98106	-1.543	12.746	-0.369	2.05	44.739	-14.906	-2.064	14.141	-21.31	-32.15	-5.478	4.214	-19.348	-3.822	-33.426
199	199	0.98604	-1.503	12.763	-0.284	2.116	44.746	-14.74	-1.988	14.178	-21.129	-32.221	-5.94	4.104	-19.195	-4.079	-32.92
200	200	0.99102	-1.443	12.785	-0.205	2.2	44.746	-14.458	-1.927	14.341	-21.128	-32.826	-6.637	4.239	-19.449	-4.851	-32.246
201	201	0.996	-1.37	12.822	-0.117	2.288	44.737	-14.044	-2.102	14.603	-21.298	-30.169	-7.398	4.455	-17.135	-4.067	-31.021
