# Supplementary material for: Gait phenotypes in paediatric hereditary spastic paraplegia revealed by dynamic time warping analysis and random forests
Source: PLoS One. 2018 Mar 8;13(3):e0192345. doi: 10.1371/journal.pone.0192345 (PMC5843164; doi:10.1371/journal.pone.0192345)
Supplement: S1 Data — (ZIP) [file pone.0192345.s008.zip › HSP/Left.SR.HSP1.3.csv]

	Epoch	Time	Pelvic.obliquity	Pelvic.tilt	Pelvic rotation	Hip.abd.add	Hip.flexion	Hip.rotation	Knee.abd.add	Knee.flexion	Knee.rotation	Ankle.abd.add	Ankle.flexion	Ankle.rotation	Forefoot.abd.add	Forefoot.flexion	Forefoot.rotation
1	1	0	-0.397	9.025	2.61	-2.444	39.097	-1.892	3.42	12.526	-29.862	4.138	-7.952	2.074	10.59	12.623	-27.705
2	2	0.005	-0.41	9.008	2.801	-2.518	39.136	-1.451	3.517	13.56	-29.885	4.582	-7.78	2.071	10.875	11.902	-27.208
3	3	0.01	-0.415	8.994	3.022	-2.587	39.152	-1.085	3.593	14.663	-29.744	5.415	-7.664	1.866	11.507	11.21	-26.823
4	4	0.015	-0.408	8.985	3.273	-2.645	39.128	-0.818	3.648	15.726	-29.563	6.508	-8.142	1.472	12.644	10.118	-26.63
5	5	0.02	-0.381	8.971	3.549	-2.696	39.057	-0.654	3.699	16.624	-29.252	7.507	-9.362	0.786	14.017	8.448	-26.601
6	6	0.025	-0.325	8.945	3.828	-2.688	38.948	-0.591	3.7	17.273	-28.849	7.833	-10.754	-0.051	14.828	6.534	-26.601
7	7	0.03	-0.244	8.91	4.101	-2.624	38.852	-0.7	3.639	17.785	-28.236	7.195	-11.575	-0.884	14.504	4.835	-26.461
8	8	0.035	-0.126	8.868	4.365	-2.498	38.779	-0.89	3.535	18.293	-27.52	6.205	-11.691	-1.634	13.546	3.64	-26.219
9	9	0.04	0.038	8.813	4.621	-2.305	38.751	-1.128	3.399	18.969	-26.684	5.372	-11.429	-2.395	12.55	2.745	-25.952
10	10	0.045	0.259	8.735	4.865	-2.034	38.751	-1.342	3.255	19.874	-25.726	4.991	-10.919	-3.338	11.825	2.1	-25.765
11	11	0.05	0.513	8.649	5.092	-1.708	38.804	-1.462	3.148	21.008	-24.756	4.809	-10.211	-4.485	11.201	1.56	-25.703
12	12	0.055	0.805	8.562	5.298	-1.329	38.887	-1.422	3.102	22.277	-23.892	4.815	-9.38	-5.754	10.714	1.117	-25.731
13	13	0.06	1.117	8.506	5.486	-0.919	39.016	-1.236	3.118	23.595	-23.163	4.871	-8.495	-7.012	10.274	0.718	-25.748
14	14	0.065	1.452	8.47	5.651	-0.486	39.149	-0.882	3.242	24.86	-22.641	4.611	-7.558	-8.197	9.586	0.268	-25.722
15	15	0.07	1.794	8.426	5.807	-0.048	39.245	-0.372	3.462	26.034	-22.24	4.197	-6.545	-9.414	8.767	-0.109	-25.712
16	16	0.075	2.133	8.307	5.947	0.416	39.142	0.253	3.75	26.991	-21.964	3.719	-5.639	-10.627	7.966	-0.523	-25.716
17	17	0.08	2.48	8.192	6.081	0.866	38.921	0.979	4.141	27.7	-21.822	3.249	-4.889	-11.756	7.27	-0.963	-25.686
18	18	0.085	2.838	8.082	6.193	1.33	38.549	1.839	4.598	28.084	-21.907	3.004	-4.341	-12.783	6.862	-1.338	-25.682
19	19	0.09	3.206	7.975	6.296	1.801	38.01	2.728	5.08	28.113	-22.187	2.806	-3.874	-13.67	6.569	-1.594	-25.713
20	20	0.095	3.6	7.862	6.386	2.298	37.338	3.485	5.492	27.864	-22.556	2.618	-3.424	-14.387	6.332	-1.708	-25.779
21	21	0.1	4.021	7.739	6.481	2.811	36.566	4.062	5.806	27.417	-22.999	2.522	-3.037	-14.905	6.219	-1.727	-25.868
22	22	0.105	4.475	7.588	6.582	3.338	35.735	4.415	6.016	26.863	-23.512	2.439	-2.723	-15.114	6.154	-1.731	-25.902
23	23	0.11	4.944	7.421	6.689	3.851	34.912	4.495	6.128	26.329	-23.994	2.38	-2.49	-15.075	6.145	-1.782	-25.911
24	24	0.115	5.424	7.238	6.798	4.344	34.106	4.322	6.189	25.835	-24.369	2.208	-2.23	-14.883	6.065	-1.853	-25.902
25	25	0.12	5.894	7.061	6.9	4.82	33.345	3.905	6.158	25.422	-24.618	2.243	-1.92	-14.557	6.16	-1.803	-25.898
26	26	0.125	6.358	6.887	7.003	5.274	32.608	3.244	6.048	25.039	-24.791	2.362	-1.61	-14.084	6.341	-1.705	-25.922
27	27	0.13	6.792	6.741	7.105	5.668	31.903	2.489	5.951	24.649	-25.012	2.403	-1.344	-13.446	6.486	-1.663	-25.951
28	28	0.135	7.194	6.625	7.206	6.014	31.221	1.708	5.857	24.223	-25.259	2.512	-1.198	-12.714	6.721	-1.67	-25.965
29	29	0.14	7.553	6.54	7.298	6.311	30.548	0.94	5.778	23.731	-25.545	2.566	-1.107	-11.902	6.929	-1.706	-25.966
30	30	0.145	7.877	6.479	7.393	6.567	29.855	0.223	5.724	23.156	-25.813	2.617	-1	-11.153	7.131	-1.681	-25.996
31	31	0.15	8.175	6.47	7.516	6.765	29.172	-0.389	5.724	22.492	-26.12	2.734	-0.881	-10.43	7.379	-1.573	-26.006
32	32	0.155	8.431	6.518	7.661	6.882	28.519	-0.919	5.804	21.777	-26.422	2.804	-0.783	-9.755	7.606	-1.488	-25.998
33	33	0.16	8.653	6.638	7.755	6.996	27.929	-1.288	5.921	21.039	-26.748	2.908	-0.742	-9.176	7.882	-1.423	-26.012
34	34	0.165	8.845	6.808	7.807	7.101	27.398	-1.577	6.061	20.316	-27.01	2.975	-0.693	-8.701	8.13	-1.369	-26.033
35	35	0.17	9.02	7.044	7.816	7.216	26.97	-1.832	6.163	19.657	-27.175	3.13	-0.606	-8.359	8.414	-1.248	-26.1
36	36	0.175	9.182	7.354	7.789	7.323	26.658	-2.07	6.255	19.069	-27.259	3.259	-0.5	-8.081	8.657	-1.138	-26.162
37	37	0.18	9.335	7.741	7.701	7.435	26.439	-2.205	6.379	18.513	-27.299	3.313	-0.395	-7.863	8.84	-1.079	-26.185
38	38	0.185	9.468	8.187	7.541	7.574	26.308	-2.326	6.446	18.034	-27.197	3.489	-0.263	-7.725	9.099	-0.967	-26.199
39	39	0.19	9.558	8.674	7.309	7.719	26.229	-2.457	6.452	17.606	-26.997	3.646	-0.074	-7.607	9.302	-0.821	-26.217
40	40	0.195	9.593	9.178	7.015	7.85	26.159	-2.557	6.428	17.199	-26.698	3.792	0.078	-7.558	9.496	-0.718	-26.245
41	41	0.2	9.566	9.624	6.685	7.968	26.017	-2.628	6.37	16.799	-26.361	3.894	0.206	-7.488	9.646	-0.66	-26.24
42	42	0.205	9.469	9.957	6.345	8.096	25.775	-2.686	6.256	16.422	-26.013	3.856	0.306	-7.425	9.675	-0.687	-26.24
43	43	0.21	9.308	10.257	5.982	8.185	25.505	-2.731	6.107	16.084	-25.63	3.859	0.434	-7.358	9.709	-0.683	-26.243
44	44	0.215	9.069	10.522	5.606	8.194	25.207	-2.798	5.962	15.792	-25.135	3.835	0.606	-7.314	9.703	-0.668	-26.232
45	45	0.22	8.776	10.745	5.222	8.164	24.86	-2.796	5.811	15.499	-24.69	3.833	0.734	-7.226	9.712	-0.689	-26.19
46	46	0.225	8.46	10.929	4.837	8.105	24.473	-2.76	5.667	15.217	-24.27	3.879	0.879	-7.116	9.75	-0.683	-26.139
47	47	0.23	8.147	11.071	4.455	8.042	24.047	-2.698	5.548	14.954	-23.85	3.92	1.05	-7.035	9.778	-0.679	-26.098
48	48	0.235	7.849	11.18	4.07	7.99	23.594	-2.638	5.428	14.717	-23.421	3.984	1.254	-6.978	9.81	-0.653	-26.079
49	49	0.24	7.557	11.258	3.699	7.93	23.119	-2.581	5.322	14.491	-23.028	3.983	1.427	-6.883	9.795	-0.698	-26.039
50	50	0.245	7.267	11.317	3.348	7.852	22.63	-2.549	5.233	14.271	-22.65	3.879	1.624	-6.776	9.685	-0.77	-26.006
51	51	0.25	6.983	11.359	3.021	7.759	22.138	-2.537	5.138	14.065	-22.296	3.846	1.808	-6.67	9.625	-0.829	-25.998
52	52	0.255	6.706	11.398	2.706	7.664	21.671	-2.595	5.016	13.896	-21.918	3.803	2.026	-6.572	9.526	-0.865	-26.025
53	53	0.26	6.44	11.437	2.405	7.551	21.231	-2.704	4.903	13.768	-21.507	3.864	2.174	-6.491	9.542	-0.939	-26.069
54	54	0.265	6.184	11.482	2.116	7.43	20.814	-2.8	4.814	13.662	-21.138	3.912	2.299	-6.412	9.558	-1.051	-26.126
55	55	0.27	5.926	11.549	1.836	7.294	20.43	-2.842	4.742	13.559	-20.868	3.942	2.427	-6.329	9.549	-1.17	-26.212
56	56	0.275	5.682	11.633	1.566	7.162	20.088	-2.916	4.666	13.494	-20.574	3.961	2.636	-6.268	9.501	-1.234	-26.315
57	57	0.28	5.462	11.737	1.302	7.042	19.786	-2.987	4.61	13.461	-20.287	3.801	2.895	-6.191	9.288	-1.35	-26.377
58	58	0.285	5.268	11.852	1.05	6.937	19.501	-3.025	4.561	13.436	-20.059	3.714	3.14	-6.108	9.134	-1.458	-26.444
59	59	0.29	5.088	11.983	0.816	6.846	19.249	-3.09	4.48	13.435	-19.814	3.708	3.385	-6.066	9.031	-1.542	-26.537
60	60	0.295	4.924	12.161	0.602	6.774	19.069	-3.119	4.387	13.446	-19.622	3.758	3.613	-6.072	8.969	-1.614	-26.661
61	61	0.3	4.792	12.308	0.409	6.714	18.852	-3.097	4.315	13.444	-19.476	3.957	3.82	-6.112	9.042	-1.639	-26.8
62	62	0.305	4.699	12.452	0.23	6.684	18.606	-3.012	4.265	13.399	-19.399	4.213	3.978	-6.168	9.182	-1.677	-26.94
63	63	0.31	4.615	12.594	0.064	6.652	18.333	-2.84	4.247	13.312	-19.382	4.35	4.204	-6.204	9.197	-1.7	-27.024
64	64	0.315	4.536	12.716	-0.084	6.612	18.015	-2.632	4.25	13.185	-19.385	4.287	4.481	-6.277	9.021	-1.755	-27.106
65	65	0.32	4.453	12.828	-0.228	6.555	17.676	-2.415	4.273	13.046	-19.379	4.2	4.773	-6.371	8.824	-1.805	-27.191
66	66	0.325	4.387	12.936	-0.367	6.507	17.338	-2.272	4.28	12.933	-19.274	4.147	5.003	-6.457	8.681	-1.919	-27.231
67	67	0.33	4.322	13.035	-0.487	6.449	16.992	-2.14	4.29	12.828	-19.177	4.193	5.165	-6.573	8.648	-2.06	-27.302
68	68	0.335	4.245	13.123	-0.584	6.361	16.631	-2.005	4.311	12.725	-19.13	4.337	5.357	-6.677	8.682	-2.134	-27.402
69	69	0.34	4.149	13.197	-0.689	6.26	16.246	-1.856	4.321	12.612	-19.074	4.482	5.55	-6.801	8.712	-2.206	-27.51
70	70	0.345	4.044	13.263	-0.817	6.153	15.843	-1.686	4.327	12.483	-19.003	4.581	5.721	-6.887	8.706	-2.315	-27.566
71	71	0.35	3.934	13.316	-0.959	6.04	15.428	-1.555	4.313	12.369	-18.879	4.763	5.897	-6.961	8.762	-2.389	-27.612
72	72	0.355	3.811	13.351	-1.082	5.896	14.993	-1.507	4.294	12.262	-18.727	5.059	6.046	-7.025	8.921	-2.442	-27.694
73	73	0.36	3.675	13.38	-1.186	5.712	14.55	-1.505	4.288	12.166	-18.543	5.403	6.215	-7.063	9.114	-2.467	-27.759
74	74	0.365	3.547	13.413	-1.292	5.522	14.113	-1.556	4.287	12.082	-18.346	5.866	6.338	-7.1	9.427	-2.483	-27.866
75	75	0.37	3.438	13.461	-1.42	5.362	13.708	-1.635	4.259	12.034	-18.123	6.414	6.505	-7.115	9.791	-2.433	-27.971
76	76	0.375	3.34	13.508	-1.556	5.218	13.301	-1.742	4.219	11.99	-17.865	6.886	6.718	-7.107	10.068	-2.383	-28.045
77	77	0.38	3.242	13.558	-1.684	5.069	12.908	-1.873	4.155	11.961	-17.632	7.489	6.874	-7.08	10.455	-2.326	-28.143
78	78	0.385	3.156	13.608	-1.815	4.93	12.514	-2.001	4.073	11.927	-17.42	8.19	6.99	-7.004	10.923	-2.264	-28.214
79	79	0.39	3.077	13.669	-1.975	4.794	12.146	-2.127	4	11.922	-17.175	8.937	7.074	-6.901	11.451	-2.222	-28.254
80	80	0.395	3.016	13.734	-2.156	4.675	11.78	-2.274	3.907	11.919	-16.906	9.828	7.149	-6.798	12.092	-2.12	-28.318
81	81	0.4	2.948	13.796	-2.335	4.535	11.404	-2.414	3.82	11.908	-16.714	10.87	7.187	-6.655	12.862	-1.977	-28.433
82	82	0.405	2.905	13.86	-2.527	4.422	11.041	-2.542	3.751	11.929	-16.543	11.765	7.201	-6.47	13.531	-1.953	-28.511
83	83	0.41	2.873	13.929	-2.746	4.34	10.687	-2.61	3.669	11.96	-16.391	12.524	7.156	-6.266	14.105	-2.062	-28.538
84	84	0.415	2.86	13.993	-2.977	4.288	10.333	-2.686	3.572	12.006	-16.222	13.181	7.085	-6.059	14.604	-2.257	-28.547
85	85	0.42	2.849	14.044	-3.204	4.228	9.967	-2.774	3.478	12.058	-16.052	13.742	7.076	-5.811	14.998	-2.456	-28.513
86	86	0.425	2.847	14.078	-3.43	4.177	9.603	-2.853	3.375	12.138	-15.902	14.211	7.129	-5.544	15.285	-2.657	-28.455
87	87	0.43	2.848	14.124	-3.662	4.145	9.309	-2.92	3.23	12.311	-15.758	15.018	7.212	-5.314	15.837	-2.7	-28.465
88	88	0.435	2.861	14.14	-3.896	4.111	8.967	-2.943	3.104	12.49	-15.615	15.984	7.172	-5.099	16.586	-2.806	-28.481
89	89	0.44	2.883	14.17	-4.116	4.068	8.648	-2.988	2.987	12.704	-15.436	17.042	7.049	-4.905	17.455	-2.97	-28.509
90	90	0.445	2.917	14.201	-4.338	4.042	8.346	-3.025	2.855	12.957	-15.303	18.193	6.895	-4.708	18.405	-3.133	-28.592
91	91	0.45	2.957	14.224	-4.548	4.02	8.053	-3.053	2.718	13.257	-15.18	19.367	6.808	-4.539	19.35	-3.247	-28.704
92	92	0.455	3.002	14.229	-4.732	3.988	7.747	-3.049	2.596	13.581	-15.045	20.517	6.749	-4.399	20.275	-3.377	-28.782
93	93	0.46	3.051	14.225	-4.88	3.952	7.436	-3.046	2.468	13.919	-14.934	21.715	6.652	-4.252	21.252	-3.536	-28.86
94	94	0.465	3.111	14.225	-5.015	3.925	7.135	-3.046	2.341	14.267	-14.862	22.95	6.513	-4.055	22.279	-3.725	-28.934
95	95	0.47	3.158	14.23	-5.133	3.879	6.858	-3.055	2.22	14.652	-14.781	24.101	6.409	-3.878	23.229	-3.942	-29.007
96	96	0.475	3.194	14.243	-5.22	3.815	6.572	-3.023	2.12	15.009	-14.719	25.112	6.309	-3.734	24.063	-4.223	-29.049
97	97	0.48	3.221	14.261	-5.274	3.715	6.286	-2.98	2.077	15.363	-14.649	26.047	6.147	-3.622	24.884	-4.602	-29.082
98	98	0.485	3.249	14.285	-5.32	3.611	5.993	-2.916	2.057	15.694	-14.588	26.827	5.943	-3.482	25.608	-5.108	-29.045
99	99	0.49	3.272	14.311	-5.358	3.51	5.703	-2.824	2.036	16.021	-14.568	27.498	5.674	-3.314	26.264	-5.74	-28.967
100	100	0.495	3.273	14.334	-5.358	3.386	5.398	-2.716	2.024	16.32	-14.618	28.006	5.323	-3.08	26.814	-6.547	-28.808
101	101	0.5	3.259	14.377	-5.335	3.249	5.123	-2.618	2.015	16.626	-14.65	28.253	4.906	-2.821	27.176	-7.581	-28.53
102	102	0.505	3.247	14.474	-5.314	3.116	4.938	-2.528	2.016	16.97	-14.671	28.221	4.433	-2.518	27.333	-8.84	-28.135
103	103	0.51	3.226	14.561	-5.295	2.99	4.722	-2.453	1.996	17.294	-14.712	27.934	3.974	-2.174	27.255	-10.224	-27.67
104	104	0.515	3.202	14.663	-5.274	2.864	4.556	-2.391	1.983	17.661	-14.742	27.463	3.43	-1.832	27.054	-11.784	-27.168
105	105	0.52	3.158	14.764	-5.249	2.716	4.409	-2.301	1.994	18.039	-14.773	26.75	2.802	-1.474	26.687	-13.547	-26.572
106	106	0.525	3.122	14.853	-5.225	2.596	4.287	-2.227	1.984	18.457	-14.807	25.888	2.103	-1.119	26.204	-15.429	-25.967
107	107	0.53	3.102	14.939	-5.195	2.498	4.21	-2.188	1.969	18.934	-14.852	24.724	1.472	-0.763	25.42	-17.376	-25.34
108	108	0.535	3.113	15.023	-5.166	2.456	4.188	-2.167	1.929	19.488	-14.887	23.254	0.883	-0.443	24.333	-19.405	-24.7
109	109	0.54	3.136	15.101	-5.152	2.45	4.213	-2.147	1.872	20.101	-14.948	21.565	0.262	-0.124	23.053	-21.526	-24.075
110	110	0.545	3.141	15.163	-5.153	2.441	4.278	-2.131	1.799	20.781	-14.996	19.71	-0.415	0.176	21.637	-23.744	-23.466
111	111	0.55	3.101	15.204	-5.123	2.377	4.377	-2.151	1.729	21.55	-15.028	18.05	-1.151	0.429	20.411	-25.931	-22.947
112	112	0.555	3.017	15.236	-5.059	2.255	4.536	-2.222	1.626	22.473	-15.048	17.176	-1.857	0.652	19.865	-27.825	-22.589
113	113	0.56	2.885	15.277	-4.974	2.072	4.77	-2.31	1.544	23.485	-15.109	16.088	-2.621	0.891	19.152	-29.87	-22.23
114	114	0.565	2.711	15.324	-4.899	1.832	5.08	-2.359	1.491	24.63	-15.185	15.32	-3.377	1.134	18.745	-31.838	-21.905
115	115	0.57	2.486	15.369	-4.798	1.512	5.456	-2.424	1.49	25.892	-15.284	14.531	-4.176	1.365	18.368	-33.884	-21.617
116	116	0.575	2.231	15.395	-4.682	1.141	5.895	-2.539	1.494	27.275	-15.352	13.914	-5.038	1.547	18.183	-35.941	-21.406
117	117	0.58	1.964	15.393	-4.565	0.734	6.376	-2.614	1.538	28.745	-15.475	13.367	-5.935	1.719	18.089	-38.005	-21.243
118	118	0.585	1.73	15.36	-4.506	0.381	6.914	-2.633	1.538	30.32	-15.643	13.082	-6.856	1.883	18.23	-39.998	-21.147
119	119	0.59	1.533	15.302	-4.489	0.074	7.51	-2.611	1.544	31.986	-15.835	12.742	-7.783	1.993	18.341	-42.002	-21.116
120	120	0.595	1.368	15.22	-4.5	-0.199	8.155	-2.567	1.58	33.764	-16.009	12.179	-8.721	1.996	18.284	-44.116	-21.145
121	121	0.6	1.223	15.117	-4.53	-0.463	8.834	-2.495	1.654	35.608	-16.203	11.534	-9.647	1.969	18.178	-46.247	-21.208
122	122	0.605	1.08	15	-4.59	-0.742	9.555	-2.426	1.756	37.51	-16.38	10.748	-10.512	1.937	17.96	-48.367	-21.277
123	123	0.61	0.92	14.875	-4.689	-1.045	10.319	-2.306	1.915	39.397	-16.584	9.601	-11.255	1.862	17.405	-50.429	-21.386
124	124	0.615	0.744	14.739	-4.819	-1.351	11.108	-2.144	2.106	41.256	-16.783	8.047	-11.844	1.696	16.445	-52.434	-21.543
125	125	0.62	0.559	14.607	-4.982	-1.649	11.934	-1.974	2.316	43.129	-16.981	6.026	-12.293	1.508	15.053	-54.468	-21.704
126	126	0.625	0.393	14.492	-5.17	-1.907	12.798	-1.78	2.524	45.011	-17.151	3.809	-12.653	1.292	13.459	-56.502	-21.86
127	127	0.63	0.234	14.412	-5.375	-2.126	13.71	-1.578	2.704	46.876	-17.315	1.491	-12.939	1.056	11.743	-58.492	-22.037
128	128	0.635	0.066	14.345	-5.586	-2.331	14.658	-1.439	2.804	48.725	-17.377	-0.863	-13.117	0.727	9.936	-60.383	-22.279
129	129	0.64	-0.129	14.297	-5.807	-2.543	15.642	-1.288	2.862	50.523	-17.394	-3.104	-13.196	0.331	8.165	-62.103	-22.591
130	130	0.645	-0.334	14.282	-6.041	-2.728	16.674	-1.187	2.806	52.27	-17.348	-5.014	-13.129	-0.049	6.599	-63.524	-22.919
131	131	0.65	-0.531	14.329	-6.294	-2.87	17.766	-1.12	2.663	53.967	-17.207	-6.326	-12.85	-0.405	5.459	-64.485	-23.233
132	132	0.655	-0.725	14.445	-6.536	-2.995	18.897	-1.126	2.442	55.568	-16.969	-7.064	-12.347	-0.835	4.724	-64.968	-23.631
133	133	0.66	-0.925	14.588	-6.75	-3.112	20.065	-1.155	2.186	57.092	-16.723	-7.376	-11.742	-1.282	4.311	-65.111	-24.066
134	134	0.665	-1.128	14.748	-6.902	-3.24	21.238	-1.236	1.917	58.467	-16.48	-7.578	-11.202	-1.698	4	-65.133	-24.463
135	135	0.67	-1.332	14.925	-6.991	-3.395	22.434	-1.404	1.598	59.736	-16.2	-7.457	-10.819	-2.074	4.003	-65.046	-24.795
136	136	0.675	-1.523	15.106	-7.027	-3.566	23.631	-1.657	1.209	60.892	-15.919	-6.879	-10.557	-2.4	4.42	-64.764	-25.104
137	137	0.68	-1.7	15.285	-7.029	-3.726	24.827	-1.977	0.754	61.954	-15.627	-6.049	-10.353	-2.706	5.046	-64.324	-25.394
138	138	0.685	-1.84	15.452	-7.016	-3.853	25.996	-2.324	0.297	62.891	-15.379	-5.276	-10.115	-2.945	5.604	-63.751	-25.665
139	139	0.69	-1.935	15.601	-6.963	-3.947	27.11	-2.698	-0.142	63.703	-15.186	-4.564	-9.885	-3.064	6.098	-63.102	-25.848
140	140	0.695	-1.982	15.716	-6.85	-4.037	28.149	-3.12	-0.517	64.392	-15.025	-4.167	-9.663	-3.076	6.34	-62.492	-25.935
141	141	0.7	-1.993	15.788	-6.693	-4.122	29.107	-3.52	-0.802	64.991	-14.858	-3.847	-9.45	-3.074	6.522	-61.858	-25.959
142	142	0.705	-1.961	15.823	-6.528	-4.166	30.001	-3.935	-1.062	65.474	-14.719	-3.585	-9.255	-3.046	6.668	-61.17	-25.967
143	143	0.71	-1.879	15.828	-6.38	-4.146	30.829	-4.319	-1.256	65.854	-14.611	-3.531	-9.062	-2.961	6.65	-60.493	-25.903
144	144	0.715	-1.743	15.812	-6.239	-4.063	31.596	-4.671	-1.39	66.089	-14.527	-3.622	-8.92	-2.865	6.519	-59.816	-25.809
145	145	0.72	-1.556	15.77	-6.099	-3.926	32.298	-5.017	-1.496	66.21	-14.441	-3.68	-8.798	-2.781	6.411	-59.06	-25.708
146	146	0.725	-1.349	15.697	-5.948	-3.79	32.948	-5.336	-1.526	66.249	-14.373	-3.817	-8.677	-2.696	6.251	-58.271	-25.608
147	147	0.73	-1.128	15.586	-5.797	-3.637	33.538	-5.596	-1.483	66.222	-14.32	-3.884	-8.543	-2.68	6.153	-57.399	-25.567
148	148	0.735	-0.911	15.447	-5.649	-3.488	34.087	-5.749	-1.337	66.141	-14.313	-3.883	-8.387	-2.72	6.113	-56.439	-25.588
149	149	0.74	-0.668	15.289	-5.526	-3.287	34.595	-5.817	-1.098	65.984	-14.351	-4.058	-8.19	-2.795	5.917	-55.464	-25.641
150	150	0.745	-0.421	15.122	-5.399	-3.089	35.077	-5.826	-0.771	65.762	-14.393	-4.351	-7.976	-2.937	5.625	-54.477	-25.737
151	151	0.75	-0.177	14.936	-5.272	-2.891	35.528	-5.779	-0.405	65.467	-14.465	-4.485	-7.765	-3.148	5.463	-53.373	-25.917
152	152	0.755	0.032	14.751	-5.141	-2.738	35.97	-5.675	0.006	65.106	-14.551	-4.429	-7.575	-3.434	5.48	-52.16	-26.186
153	153	0.76	0.207	14.612	-5.041	-2.593	36.444	-5.425	0.514	64.674	-14.705	-4.277	-7.398	-3.741	5.586	-50.867	-26.5
154	154	0.765	0.367	14.453	-4.965	-2.447	36.902	-5.105	1.051	64.175	-14.925	-4.046	-7.3	-4.019	5.784	-49.546	-26.824
155	155	0.77	0.506	14.311	-4.876	-2.338	37.358	-4.734	1.648	63.596	-15.231	-3.849	-7.235	-4.221	5.974	-48.206	-27.136
156	156	0.775	0.634	14.192	-4.79	-2.228	37.817	-4.331	2.264	62.951	-15.615	-3.551	-7.167	-4.349	6.255	-46.77	-27.431
157	157	0.78	0.739	14.091	-4.699	-2.131	38.272	-3.865	2.899	62.236	-16.078	-2.94	-7.121	-4.487	6.799	-45.169	-27.79
158	158	0.785	0.826	14.003	-4.651	-2.013	38.731	-3.331	3.552	61.451	-16.62	-2.31	-7.143	-4.595	7.391	-43.562	-28.16
159	159	0.79	0.835	13.879	-4.593	-1.977	39.137	-2.764	4.193	60.579	-17.254	-1.733	-7.265	-4.561	7.973	-42.001	-28.467
160	160	0.795	0.822	13.754	-4.533	-1.967	39.522	-2.186	4.808	59.626	-17.977	-1.014	-7.456	-4.41	8.688	-40.371	-28.742
161	161	0.8	0.798	13.624	-4.484	-1.965	39.866	-1.55	5.433	58.585	-18.772	0.023	-7.647	-4.263	9.662	-38.531	-29.093
162	162	0.805	0.755	13.498	-4.426	-1.993	40.204	-0.969	5.995	57.482	-19.586	1.179	-7.789	-4.112	10.711	-36.526	-29.508
163	163	0.81	0.702	13.372	-4.369	-2.02	40.509	-0.37	6.54	56.29	-20.48	2.263	-7.911	-3.88	11.676	-34.473	-29.897
164	164	0.815	0.639	13.246	-4.292	-2.077	40.794	0.166	7.021	55.034	-21.431	3.237	-8.075	-3.519	12.557	-32.457	-30.222
165	165	0.82	0.571	13.113	-4.21	-2.138	41.05	0.656	7.435	53.743	-22.395	4.267	-8.225	-3.105	13.468	-30.379	-30.529
166	166	0.825	0.508	12.969	-4.134	-2.176	41.272	1.087	7.748	52.383	-23.383	5.347	-8.291	-2.709	14.349	-28.138	-30.914
167	167	0.83	0.44	12.822	-4.051	-2.223	41.453	1.506	8.014	50.947	-24.389	6.595	-8.284	-2.384	15.305	-25.685	-31.418
168	168	0.835	0.372	12.664	-3.965	-2.274	41.6	1.786	8.146	49.462	-25.324	7.821	-8.31	-2.039	16.231	-23.222	-31.909
169	169	0.84	0.296	12.503	-3.865	-2.336	41.71	1.978	8.159	47.906	-26.204	9.098	-8.411	-1.66	17.189	-20.746	-32.362
170	170	0.845	0.222	12.327	-3.77	-2.389	41.771	2.108	8.084	46.281	-27.014	10.433	-8.419	-1.373	18.102	-18.094	-32.901
171	171	0.85	0.14	12.144	-3.673	-2.446	41.793	2.134	7.902	44.606	-27.729	11.769	-8.273	-1.172	18.895	-15.25	-33.525
172	172	0.855	0.052	11.952	-3.562	-2.499	41.787	1.998	7.564	42.913	-28.297	13.118	-8.03	-1.029	19.593	-12.284	-34.178
173	173	0.86	-0.05	11.758	-3.441	-2.562	41.76	1.801	7.139	41.19	-28.751	14.58	-7.822	-0.962	20.338	-9.252	-34.863
174	174	0.865	-0.15	11.556	-3.325	-2.603	41.702	1.475	6.634	39.436	-29.04	15.798	-7.648	-0.961	20.889	-6.361	-35.498
175	175	0.87	-0.26	11.362	-3.218	-2.629	41.634	1.09	6.087	37.644	-29.209	16.786	-7.502	-1.021	21.255	-3.602	-36.085
176	176	0.875	-0.378	11.206	-3.116	-2.649	41.595	0.663	5.529	35.839	-29.306	17.556	-7.364	-1.027	21.461	-0.993	-36.543
177	177	0.88	-0.513	11.021	-2.997	-2.704	41.506	0.154	4.973	34.128	-29.239	18.403	-7.058	-0.976	21.677	1.666	-36.886
178	178	0.885	-0.655	10.824	-2.87	-2.766	41.383	-0.439	4.384	32.663	-28.954	20.034	-6.515	-0.901	22.414	4.716	-37.256
179	179	0.89	-0.794	10.628	-2.751	-2.801	41.235	-1.048	3.776	30.742	-28.648	20.317	-6.364	-0.804	22.248	6.974	-37.26
180	180	0.895	-0.934	10.434	-2.628	-2.828	41.068	-1.65	3.207	28.952	-28.319	20.95	-6.381	-0.577	22.513	9.128	-37.213
181	181	0.9	-1.077	10.248	-2.514	-2.849	40.894	-2.242	2.693	27.285	-27.917	21.925	-6.52	-0.281	23.184	11.224	-37.137
182	182	0.905	-1.221	10.06	-2.403	-2.863	40.693	-2.803	2.234	25.722	-27.471	23.291	-6.693	0.015	24.229	13.396	-37.124
183	183	0.91	-1.363	9.876	-2.298	-2.879	40.473	-3.322	1.848	24.272	-26.988	24.921	-6.645	0.236	25.399	15.792	-37.215
184	184	0.915	-1.503	9.693	-2.185	-2.902	40.257	-3.829	1.499	22.963	-26.499	26.663	-6.412	0.457	26.585	18.271	-37.337
185	185	0.92	-1.646	9.511	-2.058	-2.949	40.039	-4.248	1.238	21.78	-26.078	28.408	-6.111	0.637	27.767	20.698	-37.519
186	186	0.925	-1.783	9.323	-1.931	-3.004	39.817	-4.576	1.054	20.721	-25.759	30.183	-5.807	0.808	29	23.057	-37.778
187	187	0.93	-1.916	9.131	-1.792	-3.08	39.581	-4.803	0.951	19.781	-25.451	32.1	-5.494	0.789	30.334	25.46	-38.237
188	188	0.935	-2.045	8.948	-1.648	-3.147	39.365	-4.941	0.878	18.979	-25.245	34.147	-5.166	0.671	31.738	27.93	-38.908
189	189	0.94	-2.171	8.774	-1.497	-3.228	39.175	-4.968	0.86	18.312	-25.183	36.169	-4.816	0.516	33.096	30.365	-39.7
190	190	0.945	-2.296	8.616	-1.343	-3.312	39.013	-4.848	0.891	17.762	-25.309	37.997	-4.418	0.353	34.263	32.664	-40.52
191	191	0.95	-2.422	8.464	-1.186	-3.407	38.871	-4.648	0.963	17.341	-25.51	39.494	-4.033	0.195	35.199	34.617	-41.232
192	192	0.955	-2.536	8.324	-1.033	-3.487	38.745	-4.357	1.063	17.026	-25.821	40.645	-3.855	0.073	35.995	36.064	-41.847
193	193	0.96	-2.649	8.202	-0.872	-3.59	38.653	-4.008	1.206	16.828	-26.235	41.406	-3.852	0.022	36.619	36.98	-42.319
194	194	0.965	-2.755	8.107	-0.702	-3.696	38.573	-3.589	1.381	16.687	-26.803	41.747	-3.942	0.132	37.029	37.372	-42.527
195	195	0.97	-2.863	8.038	-0.51	-3.818	38.499	-3.074	1.595	16.592	-27.461	41.678	-4.132	0.323	37.242	37.227	-42.45
196	196	0.975	-2.951	7.989	-0.313	-3.915	38.427	-2.563	1.804	16.543	-28.094	41.19	-4.44	0.583	37.261	36.511	-42.066
197	197	0.98	-3.026	7.96	-0.117	-3.99	38.352	-2.053	2.005	16.525	-28.695	40.408	-4.89	0.936	37.189	35.311	-41.407
198	198	0.985	-3.09	7.952	0.097	-4.055	38.274	-1.551	2.202	16.543	-29.284	39.256	-5.424	1.4	36.932	33.609	-40.424
199	199	0.99	-3.152	7.964	0.33	-4.129	38.202	-1.077	2.409	16.626	-29.744	37.736	-6.009	1.856	36.448	31.447	-39.152
200	200	0.995	-3.215	7.994	0.603	-4.228	38.148	-0.671	2.62	16.801	-30.037	35.857	-6.628	2.258	35.696	28.879	-37.646
201	201	1	-3.28	8.028	0.902	-4.355	38.084	-0.299	2.867	17.036	-30.175	33.617	-7.206	2.515	34.591	26.06	-36.018
