# Supplementary material for: Gait phenotypes in paediatric hereditary spastic paraplegia revealed by dynamic time warping analysis and random forests
Source: PLoS One. 2018 Mar 8;13(3):e0192345. doi: 10.1371/journal.pone.0192345 (PMC5843164; doi:10.1371/journal.pone.0192345)
Supplement: S1 Data — (ZIP) [file pone.0192345.s008.zip › HSP/Left.SR.HSP1.4.csv]

	Epoch	Time	Pelvic.obliquity	Pelvic.tilt	Pelvic rotation	Hip.abd.add	Hip.flexion	Hip.rotation	Knee.abd.add	Knee.flexion	Knee.rotation	Ankle.abd.add	Ankle.flexion	Ankle.rotation	Forefoot.abd.add	Forefoot.flexion	Forefoot.rotation
1	1	0	-0.099	13.837	-4.399	-0.632	43.2	1.395	3.946	16.446	-32.838	18.576	-6.998	3.311	20.705	17.677	-34.389
2	2	0.00523	-0.031	13.808	-4.305	-0.482	43.127	2.093	4.033	16.248	-33.278	19.65	-7.351	3.178	21.82	18.046	-34.357
3	3	0.01046	0.047	13.783	-4.208	-0.318	43.045	2.869	4.127	16.095	-33.875	20.224	-7.603	3.155	22.475	18.121	-34.178
4	4	0.01569	0.141	13.761	-4.106	-0.138	42.939	3.728	4.236	15.968	-34.586	20.207	-7.798	3.234	22.623	17.799	-33.775
5	5	0.02092	0.24	13.748	-3.998	0.04	42.827	4.622	4.365	15.885	-35.343	19.639	-8.041	3.437	22.367	17.013	-33.124
6	6	0.02615	0.338	13.753	-3.873	0.197	42.719	5.514	4.516	15.85	-36.096	18.639	-8.385	3.691	21.815	15.816	-32.32
7	7	0.03138	0.417	13.79	-3.718	0.314	42.629	6.374	4.678	15.862	-36.82	17.477	-8.921	3.858	21.206	14.351	-31.579
8	8	0.03661	0.479	13.85	-3.536	0.392	42.549	7.217	4.852	15.908	-37.552	16.144	-9.649	4.01	20.536	12.61	-30.847
9	9	0.04184	0.524	13.93	-3.326	0.439	42.486	7.965	5.011	16.014	-38.227	14.547	-10.457	4.197	19.667	10.621	-30.061
10	10	0.04707	0.553	14.031	-3.086	0.463	42.442	8.564	5.132	16.186	-38.775	12.975	-11.162	4.303	18.726	8.721	-29.383
11	11	0.0523	0.564	14.16	-2.824	0.469	42.424	8.998	5.201	16.43	-39.084	11.727	-11.628	4.176	17.882	7.174	-28.937
12	12	0.05753	0.565	14.302	-2.562	0.486	42.436	9.354	5.203	16.544	-39.273	10.097	-12.007	3.796	16.601	5.709	-28.658
13	13	0.06276	0.572	14.437	-2.299	0.522	42.52	9.632	5.227	16.97	-39.291	9.057	-12.047	3.241	15.643	4.619	-28.589
14	14	0.06799	0.611	14.541	-2.041	0.593	42.708	9.818	5.291	17.753	-39.057	8.164	-11.832	2.497	14.663	3.593	-28.592
15	15	0.07322	0.689	14.625	-1.796	0.711	43.009	9.942	5.404	18.878	-38.475	7.428	-11.433	1.467	13.693	2.575	-28.635
16	16	0.07845	0.795	14.692	-1.554	0.845	43.379	10.126	5.617	20.255	-37.604	7.162	-10.741	0.078	12.961	1.849	-28.773
17	17	0.08368	0.928	14.745	-1.319	1.017	43.779	10.386	5.898	21.79	-36.499	7.262	-9.852	-1.516	12.445	1.336	-28.856
18	18	0.08891	1.089	14.779	-1.082	1.197	44.15	10.686	6.232	23.35	-35.251	7.637	-8.835	-3.196	12.123	1.034	-28.866
19	19	0.09414	1.279	14.799	-0.869	1.422	44.452	11.054	6.603	24.82	-34.068	7.88	-7.82	-4.849	11.74	0.717	-28.826
20	20	0.09937	1.494	14.798	-0.676	1.671	44.631	11.573	7.041	26.102	-33.011	8.009	-6.756	-6.518	11.285	0.485	-28.773
21	21	0.1046	1.73	14.767	-0.494	1.93	44.672	12.17	7.549	27.191	-32.08	7.911	-5.74	-8.123	10.733	0.187	-28.679
22	22	0.10983	2.003	14.702	-0.326	2.186	44.542	12.831	8.136	28.014	-31.364	7.859	-4.846	-9.615	10.353	-0.07	-28.623
23	23	0.11506	2.299	14.614	-0.155	2.432	44.262	13.397	8.678	28.599	-30.732	7.955	-4.128	-10.967	10.204	-0.293	-28.588
24	24	0.12029	2.629	14.499	0.002	2.707	43.837	13.9	9.152	28.93	-30.342	8.041	-3.535	-12.082	10.12	-0.483	-28.585
25	25	0.12552	2.981	14.36	0.158	2.987	43.299	14.259	9.544	29.061	-30.112	8.056	-3.015	-12.951	10.038	-0.644	-28.594
26	26	0.13075	3.358	14.19	0.315	3.283	42.665	14.378	9.81	29.042	-29.988	7.909	-2.506	-13.522	9.861	-0.78	-28.588
27	27	0.13598	3.755	13.99	0.485	3.597	41.944	14.241	9.919	28.907	-29.963	7.61	-1.988	-13.811	9.567	-0.881	-28.583
28	28	0.14121	4.178	13.761	0.663	3.926	41.153	13.864	9.89	28.696	-30.002	7.374	-1.531	-13.885	9.344	-0.939	-28.624
29	29	0.14644	4.621	13.504	0.846	4.271	40.314	13.278	9.751	28.44	-30.13	7.22	-1.2	-13.714	9.227	-1.023	-28.691
30	30	0.15167	5.034	13.196	0.999	4.604	39.416	12.54	9.531	28.148	-30.337	7.168	-0.954	-13.266	9.232	-1.088	-28.752
31	31	0.1569	5.372	12.832	1.135	4.88	38.44	11.727	9.247	27.812	-30.618	7.266	-0.748	-12.604	9.374	-1.073	-28.825
32	32	0.16213	5.677	12.456	1.295	5.113	37.426	10.857	8.919	27.42	-30.995	7.427	-0.539	-11.79	9.551	-0.985	-28.913
33	33	0.16736	5.988	12.098	1.478	5.343	36.403	10.008	8.583	26.946	-31.548	7.562	-0.368	-10.815	9.695	-0.901	-28.98
34	34	0.17259	6.308	11.771	1.665	5.571	35.39	9.184	8.28	26.4	-32.161	7.637	-0.217	-9.776	9.799	-0.831	-29.022
35	35	0.17782	6.632	11.491	1.831	5.807	34.402	8.464	8.049	25.779	-32.823	7.672	-0.106	-8.748	9.903	-0.786	-29.052
36	36	0.18305	6.949	11.268	1.97	6.047	33.448	7.922	7.898	25.099	-33.52	7.817	-0.03	-7.815	10.12	-0.705	-29.092
37	37	0.18828	7.246	11.104	2.092	6.293	32.547	7.513	7.772	24.4	-34.164	8.103	0	-7.009	10.459	-0.596	-29.123
38	38	0.19351	7.526	11.002	2.187	6.542	31.717	7.231	7.695	23.696	-34.721	8.356	-0.005	-6.376	10.791	-0.531	-29.15
39	39	0.19874	7.756	10.968	2.287	6.711	30.972	7.07	7.71	22.995	-35.207	8.573	0.031	-5.865	11.096	-0.45	-29.151
40	40	0.20397	7.946	10.991	2.393	6.844	30.319	6.989	7.754	22.343	-35.536	8.658	0.138	-5.586	11.252	-0.389	-29.154
41	41	0.2092	8.086	11.08	2.496	6.927	29.763	7.019	7.859	21.759	-35.794	8.636	0.297	-5.422	11.305	-0.384	-29.114
42	42	0.21443	8.216	11.234	2.541	7.051	29.323	7.095	7.951	21.273	-35.951	8.641	0.41	-5.333	11.398	-0.452	-29.042
43	43	0.21966	8.32	11.45	2.533	7.175	28.971	7.244	8.059	20.841	-35.999	8.704	0.54	-5.387	11.541	-0.495	-28.993
44	44	0.22489	8.387	11.706	2.504	7.279	28.672	7.425	8.161	20.445	-35.894	8.744	0.707	-5.619	11.647	-0.529	-28.967
45	45	0.23012	8.426	11.983	2.453	7.385	28.385	7.674	8.236	20.055	-35.764	8.847	0.863	-5.934	11.789	-0.549	-28.964
46	46	0.23535	8.438	12.273	2.383	7.493	28.11	7.895	8.25	19.692	-35.562	8.988	1.008	-6.268	11.946	-0.566	-28.96
47	47	0.24058	8.421	12.562	2.295	7.59	27.827	8.084	8.233	19.334	-35.294	9.027	1.199	-6.617	11.997	-0.588	-28.953
48	48	0.24581	8.362	12.829	2.215	7.623	27.511	8.27	8.248	18.957	-35.018	9.004	1.474	-6.98	11.982	-0.548	-28.976
49	49	0.25104	8.266	13.053	2.133	7.635	27.136	8.496	8.245	18.563	-34.806	8.975	1.754	-7.306	11.949	-0.497	-29.011
50	50	0.25627	8.133	13.229	2.027	7.651	26.694	8.73	8.166	18.173	-34.646	9.087	1.954	-7.545	12.029	-0.45	-29.047
51	51	0.2615	7.97	13.353	1.907	7.646	26.167	9.016	8.079	17.738	-34.586	9.251	2.114	-7.719	12.159	-0.397	-29.105
52	52	0.26673	7.781	13.425	1.792	7.587	25.569	9.296	8.013	17.264	-34.551	9.376	2.277	-7.855	12.26	-0.34	-29.173
53	53	0.27196	7.574	13.456	1.7	7.483	24.924	9.53	7.951	16.777	-34.527	9.4	2.446	-7.903	12.273	-0.324	-29.194
54	54	0.27719	7.366	13.44	1.634	7.351	24.214	9.724	7.893	16.268	-34.569	9.4	2.587	-7.831	12.273	-0.35	-29.182
55	55	0.28242	7.16	13.39	1.583	7.243	23.461	9.825	7.771	15.764	-34.627	9.475	2.73	-7.676	12.321	-0.338	-29.179
56	56	0.28765	6.955	13.326	1.549	7.141	22.683	9.842	7.606	15.24	-34.644	9.567	2.824	-7.539	12.391	-0.339	-29.213
57	57	0.29288	6.739	13.267	1.545	7.003	21.9	9.779	7.436	14.684	-34.613	9.543	2.873	-7.39	12.379	-0.418	-29.231
58	58	0.29811	6.542	13.219	1.561	6.881	21.133	9.636	7.236	14.137	-34.541	9.531	2.851	-7.191	12.393	-0.562	-29.202
59	59	0.30334	6.348	13.192	1.602	6.746	20.434	9.28	6.996	13.685	-34.341	9.682	2.902	-6.953	12.499	-0.586	-29.202
60	60	0.30857	6.176	13.184	1.657	6.606	19.742	8.879	6.791	13.217	-34.085	9.775	3.034	-6.779	12.538	-0.561	-29.236
61	61	0.3138	6.015	13.201	1.733	6.45	19.078	8.348	6.601	12.755	-33.696	9.826	3.143	-6.657	12.563	-0.576	-29.29
62	62	0.31903	5.878	13.244	1.823	6.318	18.43	7.793	6.391	12.27	-33.271	9.949	3.155	-6.555	12.67	-0.637	-29.33
63	63	0.32426	5.758	13.309	1.925	6.209	17.8	7.231	6.167	11.762	-32.897	10.028	3.113	-6.423	12.743	-0.752	-29.37
64	64	0.32949	5.642	13.398	2.046	6.086	17.189	6.637	5.966	11.272	-32.452	10.275	3.157	-6.374	12.93	-0.726	-29.458
65	65	0.33472	5.542	13.501	2.145	5.992	16.598	6.042	5.762	10.791	-31.953	10.482	3.272	-6.364	13.053	-0.656	-29.54
66	66	0.33995	5.424	13.62	2.268	5.851	16.004	5.506	5.61	10.282	-31.489	10.71	3.41	-6.333	13.198	-0.567	-29.567
67	67	0.34518	5.301	13.739	2.403	5.695	15.391	5.036	5.47	9.725	-31.144	11.019	3.529	-6.238	13.406	-0.436	-29.585
68	68	0.35041	5.183	13.863	2.529	5.538	14.779	4.672	5.353	9.166	-30.885	11.482	3.636	-6.193	13.739	-0.244	-29.659
69	69	0.35564	5.08	13.995	2.642	5.404	14.191	4.389	5.247	8.639	-30.678	12.048	3.682	-6.175	14.176	-0.075	-29.747
70	70	0.36087	4.975	14.138	2.759	5.28	13.62	4.242	5.128	8.121	-30.554	12.722	3.687	-6.178	14.703	0.092	-29.807
71	71	0.3661	4.863	14.288	2.877	5.149	13.058	4.208	5.013	7.599	-30.541	13.472	3.706	-6.192	15.276	0.314	-29.886
72	72	0.37133	4.761	14.444	2.95	5.046	12.523	4.297	4.898	7.102	-30.614	14.254	3.791	-6.226	15.841	0.61	-29.992
73	73	0.37656	4.668	14.607	2.968	4.974	12.039	4.467	4.771	6.68	-30.708	15.106	3.879	-6.273	16.456	0.919	-30.108
74	74	0.38179	4.568	14.775	2.953	4.9	11.602	4.719	4.659	6.343	-30.816	16.028	3.942	-6.35	17.143	1.203	-30.231
75	75	0.38702	4.456	14.948	2.932	4.813	11.219	4.984	4.55	6.092	-30.936	16.995	4.051	-6.437	17.842	1.519	-30.378
76	76	0.39225	4.342	15.123	2.906	4.717	10.879	5.22	4.457	5.917	-31.041	17.899	4.256	-6.543	18.446	1.871	-30.553
77	77	0.39748	4.222	15.312	2.859	4.607	10.591	5.462	4.398	5.796	-31.149	18.662	4.459	-6.64	18.947	2.134	-30.717
78	78	0.40271	4.099	15.513	2.771	4.518	10.351	5.714	4.322	5.736	-31.226	19.315	4.601	-6.737	19.376	2.265	-30.86
79	79	0.40794	3.979	15.722	2.645	4.45	10.16	5.983	4.243	5.754	-31.249	20	4.711	-6.886	19.843	2.36	-31.025
80	80	0.41317	3.882	15.937	2.471	4.404	10.009	6.225	4.195	5.791	-31.248	20.381	4.843	-7.031	20.06	2.34	-31.184
81	81	0.4184	3.813	16.165	2.247	4.398	9.91	6.418	4.151	5.873	-31.227	20.639	4.958	-7.095	20.188	2.232	-31.31
82	82	0.42363	3.754	16.395	1.998	4.404	9.843	6.515	4.068	6.044	-31.103	21.269	5.115	-7.089	20.589	2.304	-31.436
83	83	0.42886	3.694	16.627	1.775	4.404	9.788	6.517	3.974	6.247	-30.913	21.936	5.296	-7.075	21.006	2.397	-31.563
84	84	0.43409	3.644	16.853	1.569	4.386	9.732	6.42	3.919	6.473	-30.645	22.537	5.48	-7.066	21.384	2.443	-31.695
85	85	0.43932	3.625	17.079	1.336	4.412	9.694	6.266	3.841	6.74	-30.337	23.091	5.597	-6.948	21.751	2.357	-31.739
86	86	0.44455	3.64	17.294	1.059	4.488	9.648	6.167	3.768	7.011	-30.098	23.645	5.61	-6.736	22.177	2.161	-31.751
87	87	0.44978	3.656	17.508	0.774	4.569	9.616	6.038	3.691	7.311	-29.835	24.216	5.623	-6.504	22.621	1.959	-31.76
88	88	0.45501	3.664	17.712	0.498	4.627	9.551	5.835	3.62	7.585	-29.488	24.743	5.595	-6.253	23.061	1.689	-31.731
89	89	0.46024	3.677	17.894	0.242	4.667	9.456	5.596	3.572	7.858	-29.14	25.244	5.534	-5.975	23.503	1.359	-31.693
90	90	0.46547	3.688	18.048	0.023	4.688	9.326	5.344	3.532	8.123	-28.849	25.706	5.428	-5.639	23.932	0.953	-31.63
91	91	0.4707	3.692	18.184	-0.203	4.7	9.19	5.112	3.503	8.41	-28.573	26.16	5.343	-5.302	24.353	0.551	-31.571
92	92	0.47593	3.684	18.305	-0.423	4.676	9.032	4.924	3.516	8.684	-28.354	26.585	5.284	-4.961	24.754	0.16	-31.521
93	93	0.48116	3.684	18.41	-0.63	4.646	8.869	4.729	3.55	8.994	-28.108	26.967	5.276	-4.68	25.107	-0.222	-31.494
94	94	0.48639	3.699	18.507	-0.835	4.64	8.713	4.56	3.574	9.334	-27.881	27.33	5.293	-4.431	25.426	-0.604	-31.479
95	95	0.49162	3.716	18.602	-1.059	4.644	8.555	4.505	3.608	9.665	-27.772	27.637	5.281	-4.183	25.707	-1.026	-31.481
96	96	0.49685	3.723	18.693	-1.278	4.618	8.38	4.491	3.679	9.966	-27.686	27.838	5.19	-3.952	25.947	-1.564	-31.47
97	97	0.50208	3.724	18.78	-1.472	4.573	8.209	4.443	3.757	10.286	-27.547	27.986	5.057	-3.741	26.17	-2.19	-31.429
98	98	0.50731	3.724	18.867	-1.667	4.532	8.058	4.429	3.833	10.646	-27.41	28.125	4.917	-3.565	26.387	-2.846	-31.39
99	99	0.51254	3.717	18.952	-1.862	4.489	7.91	4.494	3.915	11.011	-27.328	28.203	4.768	-3.409	26.558	-3.548	-31.333
100	100	0.51777	3.697	19.027	-2.016	4.411	7.751	4.548	4.019	11.371	-27.243	28.16	4.598	-3.231	26.651	-4.364	-31.196
101	101	0.523	3.677	19.103	-2.103	4.307	7.578	4.594	4.149	11.707	-27.155	27.98	4.354	-3.046	26.678	-5.348	-30.964
102	102	0.52823	3.662	19.197	-2.192	4.216	7.445	4.662	4.273	12.081	-27.062	27.648	4.053	-2.855	26.603	-6.502	-30.655
103	103	0.53346	3.629	19.311	-2.301	4.136	7.351	4.753	4.357	12.494	-26.95	27.19	3.712	-2.675	26.42	-7.785	-30.297
104	104	0.53869	3.568	19.43	-2.41	4.011	7.257	4.91	4.477	12.881	-26.888	26.571	3.372	-2.428	26.118	-9.17	-29.82
105	105	0.54392	3.475	19.546	-2.453	3.813	7.165	5.003	4.634	13.273	-26.832	25.778	3.003	-2.116	25.687	-10.698	-29.256
106	106	0.54915	3.393	19.674	-2.496	3.649	7.083	5.128	4.756	13.657	-26.798	24.87	2.569	-1.804	25.155	-12.335	-28.651
107	107	0.55438	3.314	19.817	-2.577	3.525	7.044	5.308	4.841	14.086	-26.757	23.78	2.103	-1.475	24.462	-14.116	-27.956
108	108	0.55961	3.234	19.957	-2.663	3.397	7.015	5.551	4.953	14.52	-26.779	22.602	1.516	-1.114	23.737	-16.035	-27.231
109	109	0.56484	3.138	20.071	-2.701	3.232	6.978	5.721	5.07	14.977	-26.81	21.361	0.888	-0.672	22.96	-18.022	-26.463
110	110	0.57007	3.044	20.136	-2.726	3.07	6.893	5.886	5.184	15.433	-26.848	20.138	0.232	-0.239	22.191	-19.996	-25.719
111	111	0.5753	2.963	20.17	-2.766	2.941	6.809	6.061	5.267	15.935	-26.906	18.902	-0.394	0.221	21.37	-21.936	-24.976
112	112	0.58053	2.902	20.171	-2.8	2.841	6.715	6.205	5.335	16.475	-26.942	17.652	-1.062	0.628	20.53	-23.891	-24.293
113	113	0.58576	2.847	20.153	-2.809	2.738	6.639	6.309	5.409	17.09	-26.966	16.681	-1.77	0.99	19.942	-25.765	-23.716
114	114	0.59099	2.773	20.121	-2.805	2.607	6.589	6.417	5.489	17.799	-27.053	16.232	-2.482	1.322	19.803	-27.441	-23.303
115	115	0.59622	2.645	20.087	-2.777	2.41	6.589	6.505	5.586	18.611	-27.161	15.798	-3.19	1.598	19.666	-29.134	-22.984
116	116	0.60145	2.467	20.049	-2.714	2.143	6.638	6.554	5.716	19.532	-27.263	15.429	-3.849	1.845	19.573	-30.799	-22.719
117	117	0.60668	2.24	19.999	-2.611	1.79	6.715	6.528	5.887	20.508	-27.345	15.03	-4.487	2.065	19.459	-32.457	-22.517
118	118	0.61191	1.967	19.928	-2.493	1.362	6.817	6.46	6.101	21.551	-27.422	14.59	-5.12	2.256	19.328	-34.124	-22.384
119	119	0.61714	1.671	19.831	-2.377	0.9	6.933	6.383	6.309	22.629	-27.533	14.229	-5.835	2.457	19.294	-35.815	-22.306
120	120	0.62237	1.388	19.708	-2.263	0.436	7.088	6.285	6.523	23.776	-27.659	13.854	-6.646	2.669	19.291	-37.583	-22.26
121	121	0.6276	1.157	19.559	-2.197	0.015	7.292	6.191	6.768	24.988	-27.757	13.379	-7.528	2.827	19.261	-39.424	-22.269
122	122	0.63283	0.975	19.384	-2.181	-0.356	7.554	6.138	7.049	26.292	-27.855	12.877	-8.477	2.969	19.273	-41.335	-22.297
123	123	0.63806	0.842	19.181	-2.22	-0.66	7.865	6.097	7.333	27.685	-27.976	12.144	-9.49	3.194	19.151	-43.402	-22.257
124	124	0.64329	0.727	18.956	-2.273	-0.947	8.232	6.051	7.638	29.194	-28.063	11.192	-10.53	3.405	18.873	-45.614	-22.184
125	125	0.64852	0.619	18.705	-2.343	-1.248	8.617	5.993	7.968	30.733	-28.133	10.025	-11.621	3.563	18.458	-47.925	-22.144
126	126	0.65375	0.502	18.447	-2.433	-1.561	9.058	5.875	8.254	32.335	-28.106	8.776	-12.756	3.654	17.997	-50.289	-22.133
127	127	0.65898	0.384	18.189	-2.536	-1.883	9.541	5.774	8.54	33.928	-28.098	7.379	-13.921	3.789	17.437	-52.689	-22.062
128	128	0.66421	0.275	17.947	-2.695	-2.16	10.115	5.704	8.745	35.615	-28.036	6.06	-14.984	3.951	16.88	-54.983	-21.94
129	129	0.66944	0.173	17.716	-2.929	-2.391	10.75	5.661	8.87	37.364	-27.973	4.813	-15.921	4.11	16.334	-57.128	-21.874
130	130	0.67467	0.057	17.499	-3.17	-2.629	11.437	5.618	8.961	39.172	-27.859	3.592	-16.71	4.149	15.74	-59.143	-21.913
131	131	0.6799	-0.067	17.308	-3.37	-2.882	12.178	5.517	9.039	41.033	-27.655	2.21	-17.29	4.127	14.915	-61.058	-21.958
132	132	0.68513	-0.193	17.155	-3.565	-3.107	12.989	5.451	9.101	42.936	-27.41	0.686	-17.644	4.116	13.843	-62.851	-21.939
133	133	0.69036	-0.309	17.051	-3.786	-3.274	13.892	5.374	9.073	44.884	-27.097	-0.672	-17.79	4.065	12.803	-64.396	-21.961
134	134	0.69559	-0.44	16.99	-4.019	-3.44	14.866	5.324	9.021	46.819	-26.721	-1.886	-17.771	3.855	11.799	-65.716	-22.119
135	135	0.70082	-0.592	16.96	-4.194	-3.638	15.877	5.198	8.936	48.671	-26.236	-3.301	-17.635	3.538	10.537	-66.933	-22.304
136	136	0.70605	-0.751	16.955	-4.33	-3.844	16.925	5.062	8.85	50.441	-25.65	-4.786	-17.337	3.178	9.111	-67.959	-22.445
137	137	0.71128	-0.903	16.976	-4.445	-4.036	18.034	4.935	8.761	52.176	-25.009	-6.059	-16.823	2.797	7.763	-68.652	-22.599
138	138	0.71651	-1.049	17.018	-4.554	-4.223	19.189	4.809	8.649	53.864	-24.333	-6.908	-16.135	2.368	6.712	-68.963	-22.83
139	139	0.72174	-1.193	17.063	-4.631	-4.432	20.331	4.702	8.572	55.429	-23.656	-7.577	-15.41	1.834	5.817	-69.082	-23.159
140	140	0.72697	-1.325	17.101	-4.648	-4.651	21.428	4.576	8.515	56.838	-22.978	-8.274	-14.793	1.225	4.934	-69.203	-23.506
141	141	0.7322	-1.439	17.13	-4.581	-4.883	22.48	4.375	8.429	58.138	-22.324	-8.749	-14.304	0.646	4.291	-69.275	-23.819
142	142	0.73743	-1.52	17.151	-4.499	-5.074	23.499	4.132	8.273	59.374	-21.707	-8.594	-13.869	0.095	4.22	-69.093	-24.145
143	143	0.74266	-1.547	17.16	-4.435	-5.199	24.48	3.901	8.094	60.516	-21.121	-8.005	-13.446	-0.486	4.528	-68.675	-24.517
144	144	0.74789	-1.509	17.152	-4.398	-5.217	25.438	3.704	7.898	61.579	-20.588	-7.311	-13.001	-1.073	4.895	-68.114	-24.904
145	145	0.75312	-1.417	17.126	-4.321	-5.181	26.355	3.483	7.688	62.511	-20.148	-6.624	-12.581	-1.576	5.234	-67.452	-25.252
146	146	0.75835	-1.281	17.098	-4.237	-5.091	27.22	3.353	7.581	63.3	-19.827	-5.959	-12.151	-1.966	5.552	-66.684	-25.523
147	147	0.76358	-1.094	17.047	-4.142	-4.941	28.028	3.22	7.473	63.931	-19.582	-5.153	-11.786	-2.289	5.993	-65.777	-25.756
148	148	0.76881	-0.864	16.966	-4.033	-4.747	28.787	3.062	7.381	64.462	-19.393	-4.541	-11.419	-2.587	6.27	-64.86	-25.982
149	149	0.77404	-0.626	16.878	-3.885	-4.549	29.501	2.968	7.41	64.886	-19.337	-4.348	-11.034	-2.798	6.198	-64.034	-26.16
150	150	0.77927	-0.372	16.778	-3.756	-4.324	30.202	2.9	7.455	65.153	-19.382	-4.293	-10.759	-2.895	6.043	-63.209	-26.279
151	151	0.7845	-0.113	16.681	-3.633	-4.095	30.889	2.926	7.615	65.324	-19.529	-4.311	-10.516	-2.923	5.867	-62.368	-26.369
152	152	0.78973	0.17	16.567	-3.547	-3.833	31.55	3.021	7.855	65.377	-19.746	-4.5	-10.308	-2.917	5.578	-61.528	-26.45
153	153	0.79496	0.445	16.45	-3.448	-3.596	32.187	3.172	8.181	65.354	-20.037	-4.669	-10.059	-2.901	5.314	-60.593	-26.571
154	154	0.80019	0.696	16.319	-3.315	-3.401	32.775	3.365	8.581	65.192	-20.386	-4.899	-9.803	-2.872	5.007	-59.578	-26.698
155	155	0.80542	0.915	16.193	-3.185	-3.232	33.36	3.672	9.095	64.945	-20.78	-5.248	-9.556	-2.863	4.618	-58.564	-26.826
156	156	0.81065	1.124	16.074	-3.119	-3.015	33.963	4.067	9.636	64.625	-21.19	-5.587	-9.336	-2.904	4.25	-57.505	-26.968
157	157	0.81588	1.283	15.948	-3.07	-2.828	34.551	4.537	10.187	64.217	-21.644	-5.685	-9.14	-2.953	4.089	-56.294	-27.138
158	158	0.82111	1.428	15.837	-3.026	-2.652	35.13	5.129	10.85	63.715	-22.169	-5.655	-8.928	-3.021	4.048	-54.958	-27.336
159	159	0.82634	1.556	15.735	-2.996	-2.482	35.72	5.765	11.544	63.172	-22.687	-5.641	-8.692	-3.131	3.992	-53.577	-27.538
160	160	0.83157	1.67	15.635	-2.962	-2.33	36.301	6.465	12.307	62.557	-23.213	-5.659	-8.47	-3.247	3.927	-52.18	-27.701
161	161	0.8368	1.768	15.536	-2.904	-2.212	36.846	7.25	13.16	61.847	-23.793	-5.501	-8.276	-3.352	4.036	-50.686	-27.84
162	162	0.84203	1.853	15.44	-2.843	-2.106	37.376	8.03	13.982	61.054	-24.398	-5.096	-8.136	-3.445	4.374	-49.073	-27.967
163	163	0.84726	1.931	15.355	-2.805	-1.998	37.899	8.805	14.767	60.137	-25.033	-4.589	-8.103	-3.483	4.842	-47.409	-28.032
164	164	0.85249	2.005	15.269	-2.789	-1.891	38.389	9.595	15.55	59.073	-25.717	-4.193	-8.153	-3.431	5.26	-45.771	-28.002
165	165	0.85772	2.078	15.174	-2.776	-1.789	38.839	10.354	16.283	57.92	-26.437	-3.692	-8.255	-3.282	5.79	-44.079	-27.891
166	166	0.86295	2.149	15.075	-2.746	-1.717	39.281	11.086	16.981	56.76	-27.187	-2.827	-8.338	-3.101	6.627	-42.204	-27.798
167	167	0.86818	2.221	14.971	-2.701	-1.652	39.689	11.711	17.57	55.523	-27.959	-1.859	-8.446	-2.909	7.571	-40.256	-27.731
168	168	0.87341	2.285	14.866	-2.648	-1.607	40.065	12.204	18.031	54.202	-28.72	-0.97	-8.595	-2.633	8.468	-38.323	-27.608
169	169	0.87864	2.347	14.771	-2.617	-1.551	40.392	12.66	18.409	52.762	-29.545	-0.041	-8.804	-2.221	9.428	-36.366	-27.401
170	170	0.88387	2.409	14.734	-2.587	-1.486	40.766	13.044	18.688	51.321	-30.394	0.924	-9.004	-1.853	10.41	-34.387	-27.295
171	171	0.8891	2.478	14.705	-2.561	-1.393	41.131	13.265	18.8	49.884	-31.194	1.715	-9.127	-1.566	11.205	-32.41	-27.297
172	172	0.89433	2.542	14.683	-2.52	-1.335	41.466	13.333	18.813	48.393	-31.961	2.446	-9.171	-1.292	11.942	-30.339	-27.376
173	173	0.89956	2.597	14.665	-2.487	-1.293	41.775	13.373	18.815	46.844	-32.767	2.995	-9.122	-1.005	12.514	-28.228	-27.502
174	174	0.90479	2.641	14.653	-2.436	-1.233	42.057	13.27	18.666	45.356	-33.53	3.817	-8.925	-0.773	13.248	-25.901	-27.778
175	175	0.91002	2.685	14.648	-2.402	-1.147	42.311	13.07	18.371	43.549	-34.313	3.587	-8.87	-0.688	13.097	-23.891	-28.099
176	176	0.91525	2.713	14.666	-2.363	-1.078	42.559	12.732	18	41.72	-34.998	3.223	-8.716	-0.72	12.818	-21.827	-28.552
177	177	0.92048	2.721	14.706	-2.323	-1.026	42.786	12.331	17.599	39.825	-35.643	2.646	-8.562	-0.82	12.385	-19.828	-29.074
178	178	0.92571	2.709	14.757	-2.273	-0.999	42.994	11.844	17.174	37.922	-36.204	1.977	-8.362	-0.984	11.886	-17.844	-29.67
179	179	0.93094	2.691	14.804	-2.231	-0.948	43.177	11.225	16.677	36.072	-36.638	1.284	-8.079	-1.206	11.351	-15.844	-30.347
180	180	0.93617	2.663	14.859	-2.208	-0.87	43.355	10.532	16.135	34.258	-36.994	0.563	-7.703	-1.427	10.762	-13.815	-31.064
181	181	0.9414	2.619	14.936	-2.19	-0.786	43.541	9.765	15.56	32.459	-37.281	-0.236	-7.286	-1.566	10.098	-11.812	-31.735
182	182	0.94663	2.556	15.032	-2.158	-0.707	43.731	8.871	14.918	30.697	-37.505	-1.138	-6.865	-1.551	9.344	-9.894	-32.333
183	183	0.95186	2.47	15.145	-2.081	-0.654	43.907	7.895	14.239	28.941	-37.701	-2.125	-6.466	-1.401	8.516	-8.076	-32.861
184	184	0.95709	2.367	15.274	-1.989	-0.612	44.06	6.926	13.574	27.162	-37.904	-3.198	-6.076	-1.154	7.608	-6.343	-33.33
185	185	0.96232	2.252	15.411	-1.907	-0.564	44.202	5.97	12.932	25.396	-38.105	-4.446	-5.783	-0.777	6.596	-4.837	-33.696
186	186	0.96755	2.132	15.55	-1.826	-0.51	44.329	4.974	12.291	23.663	-38.283	-5.919	-5.655	-0.203	5.47	-3.638	-33.9
187	187	0.97278	2.014	15.689	-1.741	-0.426	44.44	3.92	11.615	21.986	-38.374	-7.531	-5.736	0.488	4.303	-2.748	-33.958
188	188	0.97801	1.911	15.828	-1.654	-0.315	44.54	2.876	10.958	20.362	-38.447	-9.129	-5.826	1.238	3.128	-1.924	-33.976
189	189	0.98324	1.827	15.957	-1.571	-0.179	44.621	1.953	10.375	18.802	-38.547	-10.67	-5.88	1.986	1.96	-1.136	-33.964
190	190	0.98847	1.742	16.083	-1.453	-0.08	44.702	1.087	9.862	17.35	-38.599	-12.054	-5.936	2.692	0.905	-0.381	-33.928
191	191	0.9937	1.674	16.195	-1.312	0.012	44.797	0.189	9.381	16.094	-38.454	-13.313	-5.946	3.33	-0.104	0.317	-33.828
192	192	0.99893	1.626	16.287	-1.141	0.081	44.877	-0.547	8.981	14.943	-38.344	-14.32	-6.086	3.85	-0.858	0.919	-33.703
193	193	1.00416	1.604	16.358	-0.974	0.179	44.947	-1.14	8.616	13.926	-38.182	-14.96	-6.211	4.159	-1.344	1.572	-33.607
194	194	1.00939	1.607	16.408	-0.818	0.297	45.001	-1.565	8.293	13.026	-38.05	-15.119	-6.332	4.286	-1.448	2.335	-33.565
195	195	1.01462	1.641	16.441	-0.701	0.462	45.05	-1.866	7.997	12.298	-37.757	-14.951	-6.292	4.192	-1.407	3.217	-33.515
196	196	1.01985	1.704	16.45	-0.556	0.623	45.106	-2.066	7.718	11.766	-37.433	-14.375	-6.227	4	-1.076	4.16	-33.411
197	197	1.02508	1.775	16.445	-0.409	0.788	45.149	-2.053	7.444	11.349	-37.208	-13.178	-6.375	3.729	-0.147	5.131	-33.229
198	198	1.03031	1.863	16.433	-0.232	0.916	45.188	-1.921	7.202	11.071	-37.042	-11.367	-6.733	3.459	1.385	6.12	-32.943
199	199	1.03554	1.979	16.414	-0.083	1.111	45.185	-1.588	6.915	10.861	-36.922	-8.989	-7.223	3.073	3.405	7.159	-32.647
200	200	1.04077	2.115	16.397	0.082	1.327	45.162	-1.164	6.565	10.771	-36.848	-6.04	-7.743	2.799	5.849	8.316	-32.255
201	201	1.046	2.26	16.381	0.245	1.564	45.125	-0.595	6.206	10.693	-36.912	-3.375	-8.354	2.73	8.081	9.185	-31.667
