# Supplementary material for: Gait phenotypes in paediatric hereditary spastic paraplegia revealed by dynamic time warping analysis and random forests
Source: PLoS One. 2018 Mar 8;13(3):e0192345. doi: 10.1371/journal.pone.0192345 (PMC5843164; doi:10.1371/journal.pone.0192345)
Supplement: S1 Data — (ZIP) [file pone.0192345.s008.zip › HSP/Left.SR.HSP1.5.csv]

	Epoch	Time	Pelvic.obliquity	Pelvic.tilt	Pelvic rotation	Hip.abd.add	Hip.flexion	Hip.rotation	Knee.abd.add	Knee.flexion	Knee.rotation	Ankle.abd.add	Ankle.flexion	Ankle.rotation	Forefoot.abd.add	Forefoot.flexion	Forefoot.rotation
1	1	0	0.981	11.597	0.611	-0.581	39.499	9.464	3.797	2.876	-47.517	1.891	-8.757	1.895	9.055	18.432	-34.674
2	2	0.0055	1.084	11.597	0.813	-0.493	39.659	10.089	4.028	3.449	-47.795	1.974	-8.976	1.982	9.396	17.732	-33.983
3	3	0.011	1.211	11.61	1.035	-0.392	39.82	10.755	4.325	4.136	-48.019	1.956	-9.12	2.057	9.617	16.872	-33.175
4	4	0.0165	1.358	11.632	1.279	-0.283	39.962	11.42	4.635	4.892	-48.118	2.183	-9.394	2.042	10.07	15.914	-32.314
5	5	0.022	1.527	11.648	1.552	-0.161	40.058	12.035	4.954	5.7	-48.054	2.635	-9.835	1.96	10.772	14.811	-31.372
6	6	0.0275	1.721	11.649	1.862	-0.026	40.075	12.573	5.29	6.505	-47.684	3.366	-10.092	1.671	11.572	13.891	-30.406
7	7	0.033	1.931	11.647	2.213	0.084	39.984	13.114	5.629	7.175	-47.259	4.099	-10.182	1.386	12.267	13.093	-29.356
8	8	0.0385	2.129	11.663	2.587	0.162	39.821	13.567	5.935	7.723	-46.728	4.574	-10.381	1.103	12.767	12.086	-28.234
9	9	0.044	2.338	11.676	3.003	0.234	39.536	13.94	6.188	8.103	-46.206	5.036	-10.86	0.781	13.373	10.864	-27.157
10	10	0.0495	2.562	11.691	3.452	0.309	39.156	14.196	6.374	8.323	-45.661	5.649	-11.763	0.204	14.27	9.405	-26.353
11	11	0.055	2.799	11.702	3.919	0.408	38.731	14.32	6.452	8.379	-45.071	5.908	-12.939	-0.628	14.904	7.689	-25.784
12	12	0.0605	3.056	11.702	4.383	0.548	38.319	14.315	6.428	8.328	-44.453	5.507	-13.919	-1.564	14.799	6.024	-25.351
13	13	0.066	3.354	11.703	4.827	0.75	37.98	14.207	6.373	8.34	-43.866	4.711	-14.24	-2.426	14.052	4.843	-25.026
14	14	0.0715	3.7	11.698	5.241	1.007	37.771	14.118	6.404	8.649	-43.306	4.237	-14.143	-3.316	13.406	4.027	-24.846
15	15	0.077	4.087	11.704	5.604	1.303	37.731	14.108	6.602	9.364	-42.695	4.331	-13.809	-4.361	13.153	3.402	-24.822
16	16	0.0825	4.521	11.729	5.921	1.618	37.842	14.196	6.997	10.414	-42.119	4.699	-13.208	-5.429	13.066	2.896	-24.847
17	17	0.088	4.969	11.816	6.168	1.967	38.066	14.438	7.481	11.577	-41.701	5.051	-12.316	-6.433	12.893	2.59	-24.906
18	18	0.0935	5.418	11.948	6.353	2.322	38.332	14.893	8.057	12.64	-41.512	5.081	-11.45	-7.415	12.503	2.187	-24.97
19	19	0.099	5.849	12.111	6.477	2.665	38.571	15.541	8.677	13.488	-41.571	4.785	-10.684	-8.33	11.911	1.688	-25.039
20	20	0.1045	6.278	12.267	6.555	3.008	38.683	16.404	9.316	14.018	-41.944	4.421	-10.023	-9.164	11.352	1.226	-25.143
21	21	0.11	6.717	12.394	6.594	3.363	38.635	17.392	9.949	14.251	-42.528	4.148	-9.425	-9.939	10.947	0.885	-25.293
22	22	0.1155	7.17	12.479	6.597	3.744	38.42	18.336	10.516	14.26	-43.172	4.141	-8.909	-10.577	10.842	0.684	-25.436
23	23	0.121	7.625	12.523	6.564	4.166	38.078	19.135	10.965	14.136	-43.785	4.194	-8.437	-10.979	10.828	0.544	-25.477
24	24	0.1265	8.084	12.541	6.5	4.647	37.628	19.665	11.25	13.913	-44.292	3.97	-7.928	-11.18	10.591	0.411	-25.468
25	25	0.132	8.552	12.525	6.418	5.183	37.114	19.852	11.371	13.68	-44.577	3.571	-7.451	-11.249	10.214	0.24	-25.435
26	26	0.1375	9.035	12.464	6.334	5.775	36.533	19.617	11.32	13.479	-44.645	3.113	-6.948	-11.093	9.794	0.12	-25.376
27	27	0.143	9.514	12.343	6.271	6.396	35.912	19	11.148	13.395	-44.393	3.007	-6.587	-10.956	9.709	0.009	-25.402
28	28	0.1485	9.969	12.273	6.201	7.05	35.286	18.147	10.826	13.338	-43.953	2.982	-6.26	-10.756	9.684	-0.095	-25.438
29	29	0.154	10.393	12.192	6.151	7.666	34.658	17.172	10.46	13.296	-43.464	3.068	-5.943	-10.464	9.75	-0.14	-25.476
30	30	0.1595	10.779	12.105	6.12	8.235	34.033	16.112	10.071	13.256	-42.905	3.123	-5.561	-10.118	9.763	-0.109	-25.498
31	31	0.165	11.131	12.006	6.106	8.757	33.372	15.069	9.702	13.13	-42.394	3.045	-5.157	-9.727	9.683	-0.071	-25.511
32	32	0.1705	11.44	11.909	6.101	9.234	32.678	14.136	9.358	12.903	-41.967	2.936	-4.806	-9.305	9.607	-0.053	-25.486
33	33	0.176	11.703	11.813	6.112	9.642	31.968	13.318	9.051	12.596	-41.624	2.897	-4.581	-8.883	9.63	-0.086	-25.449
34	34	0.1815	11.916	11.718	6.138	9.968	31.261	12.724	8.842	12.245	-41.38	2.933	-4.35	-8.608	9.722	-0.075	-25.469
35	35	0.187	12.068	11.633	6.167	10.211	30.571	12.39	8.734	11.876	-41.28	2.924	-4.057	-8.425	9.76	-0.035	-25.513
36	36	0.1925	12.14	11.578	6.184	10.358	29.926	12.246	8.724	11.526	-41.164	2.975	-3.726	-8.383	9.851	0.037	-25.554
37	37	0.198	12.141	11.549	6.187	10.421	29.307	12.325	8.771	11.143	-41.235	3.099	-3.536	-8.355	10.051	0.028	-25.616
38	38	0.2035	12.068	11.547	6.179	10.401	28.725	12.48	8.856	10.764	-41.291	3.081	-3.284	-8.361	10.113	0.021	-25.657
39	39	0.209	11.923	11.592	6.154	10.297	28.194	12.753	8.992	10.381	-41.387	2.955	-2.952	-8.408	10.069	0.047	-25.708
40	40	0.2145	11.72	11.696	6.107	10.133	27.71	13.132	9.134	9.974	-41.512	2.737	-2.612	-8.499	9.936	0.053	-25.757
41	41	0.22	11.472	11.851	6.028	9.952	27.26	13.552	9.21	9.559	-41.652	2.707	-2.361	-8.554	9.961	0.081	-25.79
42	42	0.2255	11.208	12.033	5.922	9.776	26.812	13.956	9.231	9.125	-41.806	2.725	-2.123	-8.539	10.017	0.14	-25.813
43	43	0.231	10.932	12.242	5.79	9.61	26.376	14.368	9.221	8.681	-41.986	2.733	-1.879	-8.518	10.058	0.21	-25.87
44	44	0.2365	10.652	12.473	5.636	9.454	25.955	14.847	9.18	8.229	-42.288	2.798	-1.689	-8.412	10.146	0.261	-25.912
45	45	0.242	10.642	12.865	5.411	9.606	25.776	15.279	9.078	7.815	-42.663	2.638	-1.546	-8.266	10.041	0.187	-25.923
46	46	0.2475	10.652	13.222	5.191	9.793	25.574	15.692	8.944	7.454	-43.026	2.739	-1.44	-8.106	10.151	0.165	-25.937
47	47	0.253	10.6	13.499	4.965	9.919	25.292	16.037	8.834	7.142	-43.189	2.622	-1.237	-7.965	10.04	0.105	-25.877
48	48	0.2585	10.489	13.626	4.769	10	24.815	16.474	8.707	6.781	-43.384	2.6	-1.013	-7.881	9.997	0.116	-25.849
49	49	0.264	10.324	13.627	4.605	10.055	24.186	16.949	8.543	6.395	-43.606	2.524	-0.753	-7.764	9.887	0.149	-25.789
50	50	0.2695	10.114	13.566	4.472	10.044	23.492	17.384	8.389	6.027	-43.782	2.472	-0.54	-7.629	9.809	0.129	-25.704
51	51	0.275	9.868	13.455	4.359	9.984	22.761	17.724	8.264	5.708	-43.777	2.336	-0.358	-7.572	9.677	0.012	-25.6
52	52	0.2805	9.604	13.294	4.262	9.887	21.985	18.013	8.147	5.413	-43.671	2.36	-0.197	-7.588	9.684	-0.07	-25.525
53	53	0.286	9.321	13.114	4.179	9.76	21.21	18.228	8.032	5.173	-43.409	2.384	-0.014	-7.69	9.673	-0.156	-25.449
54	54	0.2915	9.026	12.949	4.123	9.599	20.499	18.27	7.946	5.029	-42.985	2.367	0.134	-7.885	9.638	-0.332	-25.436
55	55	0.297	8.728	12.805	4.075	9.41	19.866	18.126	7.881	4.992	-42.405	2.337	0.309	-8.012	9.572	-0.526	-25.37
56	56	0.3025	8.429	12.676	4.014	9.218	19.274	17.979	7.824	4.974	-41.902	2.164	0.549	-8.052	9.359	-0.713	-25.293
57	57	0.308	8.135	12.571	3.959	9.031	18.724	17.806	7.745	4.968	-41.456	2.03	0.848	-8.083	9.149	-0.811	-25.286
58	58	0.3135	7.848	12.515	3.915	8.825	18.238	17.577	7.68	4.972	-40.994	1.991	1.154	-8.094	9.023	-0.862	-25.285
59	59	0.319	7.586	12.501	3.88	8.637	17.826	17.249	7.613	5.027	-40.453	1.971	1.361	-8.16	8.935	-1.013	-25.317
60	60	0.3245	7.333	12.523	3.835	8.454	17.461	16.951	7.551	5.084	-39.973	1.967	1.549	-8.248	8.867	-1.17	-25.403
61	61	0.33	7.084	12.574	3.78	8.267	17.128	16.715	7.483	5.125	-39.646	2.067	1.775	-8.238	8.866	-1.234	-25.495
62	62	0.3355	6.858	12.651	3.726	8.097	16.815	16.501	7.423	5.142	-39.383	2.104	2.045	-8.144	8.803	-1.275	-25.531
63	63	0.341	6.675	12.742	3.677	7.96	16.51	16.334	7.365	5.128	-39.232	2.203	2.299	-8	8.799	-1.298	-25.566
64	64	0.3465	6.532	12.837	3.62	7.866	16.197	16.182	7.299	5.101	-39.066	2.278	2.523	-7.891	8.778	-1.361	-25.598
65	65	0.352	6.417	12.921	3.547	7.811	15.866	16.111	7.227	5.049	-39.021	2.208	2.747	-7.743	8.625	-1.479	-25.628
66	66	0.3575	6.333	13.03	3.46	7.814	15.577	16.029	7.134	5.028	-38.92	2.059	2.882	-7.635	8.429	-1.724	-25.636
67	67	0.363	6.262	13.104	3.38	7.817	15.239	15.969	7.059	4.98	-38.785	1.941	3.1	-7.572	8.246	-1.877	-25.637
68	68	0.3685	6.188	13.18	3.292	7.819	14.892	15.926	6.977	4.927	-38.653	1.879	3.378	-7.493	8.088	-1.95	-25.629
69	69	0.374	6.116	13.244	3.191	7.813	14.513	15.948	6.91	4.835	-38.528	1.902	3.612	-7.448	8.03	-2.019	-25.613
70	70	0.3795	6.031	13.293	3.076	7.793	14.114	15.977	6.837	4.748	-38.373	2.029	3.76	-7.432	8.083	-2.125	-25.604
71	71	0.385	5.943	13.33	2.955	7.765	13.695	16.01	6.775	4.646	-38.23	1.973	3.929	-7.409	7.973	-2.292	-25.596
72	72	0.3905	5.854	13.351	2.83	7.741	13.263	16.025	6.707	4.572	-38.054	1.841	4.149	-7.38	7.773	-2.459	-25.571
73	73	0.396	5.759	13.357	2.705	7.697	12.818	16.014	6.66	4.511	-37.81	1.769	4.344	-7.399	7.641	-2.637	-25.558
74	74	0.4015	5.654	13.37	2.576	7.633	12.372	16.046	6.627	4.422	-37.655	1.701	4.526	-7.361	7.522	-2.816	-25.535
75	75	0.407	5.546	13.403	2.446	7.546	11.96	16.039	6.616	4.362	-37.391	1.767	4.768	-7.421	7.511	-2.894	-25.556
76	76	0.4125	5.447	13.45	2.297	7.479	11.553	16.051	6.597	4.288	-37.198	1.803	4.901	-7.439	7.506	-3.082	-25.588
77	77	0.418	5.336	13.485	2.134	7.401	11.148	16.042	6.575	4.25	-37.004	1.64	5.014	-7.375	7.315	-3.393	-25.557
78	78	0.4235	5.228	13.502	1.95	7.313	10.713	16.047	6.571	4.198	-36.803	1.555	5.179	-7.33	7.185	-3.619	-25.559
79	79	0.429	5.132	13.515	1.757	7.246	10.292	15.983	6.535	4.2	-36.543	1.676	5.424	-7.268	7.184	-3.701	-25.573
80	80	0.4345	5.047	13.537	1.558	7.187	9.875	15.905	6.493	4.197	-36.329	1.888	5.577	-7.119	7.285	-3.829	-25.56
81	81	0.44	4.95	13.56	1.345	7.103	9.456	15.835	6.47	4.19	-36.142	2.207	5.646	-6.957	7.513	-3.995	-25.565
82	82	0.4455	4.842	13.575	1.11	7.006	9.046	15.737	6.453	4.213	-35.927	2.48	5.726	-6.813	7.693	-4.176	-25.61
83	83	0.451	4.759	13.581	0.864	6.936	8.629	15.684	6.42	4.239	-35.744	2.695	5.809	-6.666	7.805	-4.38	-25.64
84	84	0.4565	4.689	13.605	0.618	6.876	8.251	15.565	6.39	4.325	-35.426	2.951	5.885	-6.604	7.955	-4.604	-25.683
85	85	0.462	4.641	13.625	0.368	6.826	7.866	15.473	6.384	4.424	-35.135	3.219	5.945	-6.491	8.129	-4.866	-25.674
86	86	0.4675	4.597	13.646	0.092	6.789	7.5	15.331	6.337	4.584	-34.8	3.772	6.072	-6.352	8.499	-4.963	-25.689
87	87	0.473	4.57	13.652	-0.196	6.762	7.12	15.209	6.304	4.726	-34.513	4.297	6.197	-6.259	8.849	-5.055	-25.788
88	88	0.4785	4.538	13.647	-0.48	6.736	6.791	15.062	6.29	4.941	-34.223	4.772	6.329	-6.143	9.164	-5.178	-25.876
89	89	0.484	4.513	13.611	-0.759	6.698	6.416	14.906	6.289	5.166	-33.92	5.364	6.41	-6.035	9.599	-5.323	-25.974
90	90	0.4895	4.499	13.585	-1.052	6.644	6.064	14.736	6.321	5.426	-33.518	5.985	6.509	-6.031	10.065	-5.458	-26.109
91	91	0.495	4.501	13.581	-1.357	6.61	5.751	14.552	6.331	5.724	-33.065	6.623	6.608	-6.03	10.53	-5.598	-26.219
92	92	0.5005	4.499	13.586	-1.666	6.552	5.458	14.398	6.343	6.041	-32.667	7.376	6.694	-5.986	11.081	-5.71	-26.323
93	93	0.506	4.482	13.584	-1.962	6.467	5.17	14.206	6.374	6.381	-32.281	8.011	6.785	-5.901	11.534	-5.887	-26.419
94	94	0.5115	4.45	13.578	-2.233	6.36	4.867	14.057	6.4	6.702	-31.962	8.642	6.83	-5.791	11.993	-6.111	-26.492
95	95	0.517	4.417	13.583	-2.484	6.251	4.574	13.92	6.377	7.034	-31.671	9.566	6.835	-5.694	12.681	-6.247	-26.594
96	96	0.5225	4.391	13.587	-2.706	6.108	4.281	13.806	6.399	7.364	-31.38	10.528	6.745	-5.588	13.451	-6.474	-26.647
97	97	0.528	4.346	13.58	-2.909	5.938	3.987	13.698	6.407	7.713	-31.091	11.53	6.611	-5.43	14.261	-6.749	-26.631
98	98	0.5335	4.292	13.569	-3.084	5.752	3.677	13.647	6.418	8.035	-30.843	12.417	6.452	-5.269	14.984	-7.107	-26.561
99	99	0.539	4.223	13.567	-3.245	5.556	3.363	13.661	6.433	8.338	-30.647	13.173	6.216	-5.141	15.625	-7.601	-26.485
100	100	0.5445	4.15	13.583	-3.39	5.376	3.049	13.723	6.408	8.615	-30.543	13.874	5.874	-4.941	16.237	-8.228	-26.353
101	101	0.55	4.069	13.607	-3.51	5.182	2.726	13.821	6.391	8.86	-30.491	14.579	5.448	-4.712	16.889	-8.94	-26.186
102	102	0.5555	3.975	13.631	-3.611	4.977	2.397	13.902	6.374	9.11	-30.402	15.275	5.082	-4.509	17.523	-9.617	-26.011
103	103	0.561	3.874	13.662	-3.708	4.757	2.072	14.021	6.355	9.363	-30.304	16.027	4.692	-4.343	18.208	-10.31	-25.831
104	104	0.5665	3.781	13.725	-3.81	4.549	1.782	14.13	6.313	9.632	-30.219	16.871	4.227	-4.125	18.984	-11.053	-25.632
105	105	0.572	3.687	13.82	-3.903	4.325	1.511	14.188	6.259	9.897	-30.058	17.919	3.604	-3.902	19.991	-11.876	-25.427
106	106	0.5775	3.595	13.935	-4.002	4.109	1.236	14.258	6.178	10.139	-29.884	18.9	3.043	-3.716	20.9	-12.67	-25.234
107	107	0.583	3.508	14.058	-4.098	3.891	0.956	14.334	6.101	10.359	-29.755	19.777	2.463	-3.468	21.723	-13.541	-25.001
108	108	0.5885	3.456	14.198	-4.201	3.728	0.708	14.343	5.947	10.63	-29.643	20.672	1.841	-3.085	22.534	-14.484	-24.713
109	109	0.594	3.399	14.35	-4.304	3.552	0.504	14.334	5.84	10.936	-29.522	21.278	1.097	-2.672	23.162	-15.697	-24.363
110	110	0.5995	3.322	14.513	-4.403	3.37	0.353	14.266	5.772	11.294	-29.347	21.54	0.408	-2.305	23.503	-17.013	-24.009
111	111	0.605	3.244	14.679	-4.482	3.209	0.233	14.138	5.702	11.687	-29.135	21.516	-0.277	-1.897	23.612	-18.473	-23.565
112	112	0.6105	3.184	14.841	-4.545	3.077	0.12	14.005	5.671	12.073	-28.963	21.166	-1.001	-1.37	23.497	-20.127	-22.97
113	113	0.616	3.145	14.999	-4.605	2.988	0.04	13.885	5.689	12.486	-28.841	20.558	-1.768	-0.814	23.217	-21.919	-22.34
114	114	0.6215	3.119	15.159	-4.666	2.93	0.018	13.801	5.782	12.977	-28.697	19.7	-2.452	-0.307	22.74	-23.755	-21.669
115	115	0.627	3.075	15.333	-4.71	2.876	0.082	13.705	5.9	13.562	-28.622	18.707	-3.297	0.253	22.211	-25.804	-20.985
116	116	0.6325	2.975	15.504	-4.703	2.791	0.226	13.57	6.014	14.259	-28.597	17.675	-4.279	0.861	21.687	-28.014	-20.278
117	117	0.638	2.82	15.678	-4.618	2.666	0.455	13.405	6.152	15.081	-28.555	16.507	-5.284	1.405	21.032	-30.331	-19.551
118	118	0.6435	2.634	15.845	-4.448	2.491	0.739	13.265	6.363	15.992	-28.576	15.245	-6.193	1.882	20.252	-32.607	-18.856
119	119	0.649	2.393	16.003	-4.209	2.242	1.07	13.136	6.596	16.984	-28.663	13.913	-7.094	2.355	19.358	-34.91	-18.167
120	120	0.6545	2.107	16.144	-3.932	1.894	1.445	13.048	6.915	18.058	-28.802	12.649	-7.954	2.781	18.499	-37.156	-17.55
121	121	0.66	1.788	16.249	-3.652	1.492	1.862	12.991	7.267	19.258	-28.962	11.748	-8.788	3.045	17.939	-39.258	-17.159
122	122	0.6655	1.446	16.335	-3.387	1.045	2.264	13.026	7.64	20.5	-29.126	11.118	-9.679	3.128	17.605	-41.339	-16.935
123	123	0.671	1.109	16.379	-3.14	0.573	2.659	13.121	8.052	21.798	-29.262	10.778	-10.626	3.092	17.539	-43.393	-16.821
124	124	0.6765	0.811	16.361	-2.904	0.131	3.082	13.203	8.482	23.219	-29.426	10.741	-11.489	3.034	17.733	-45.275	-16.85
125	125	0.682	0.572	16.303	-2.687	-0.267	3.537	13.365	9.036	24.72	-29.642	10.5	-12.261	2.91	17.765	-47.14	-16.954
126	126	0.6875	0.384	16.192	-2.505	-0.646	4.04	13.577	9.724	26.329	-29.842	10.085	-13.017	2.716	17.694	-49.051	-17.125
127	127	0.693	0.214	16.028	-2.362	-1.012	4.573	13.801	10.467	28.009	-30.023	9.294	-13.765	2.5	17.309	-51.052	-17.315
128	128	0.6985	0.082	15.831	-2.265	-1.357	5.143	14.023	11.263	29.707	-30.162	8.171	-14.457	2.2	16.648	-53.04	-17.592
129	129	0.704	-0.026	15.65	-2.218	-1.679	5.793	14.224	12.067	31.43	-30.24	6.775	-15.085	1.875	15.751	-55.008	-17.9
130	130	0.7095	-0.118	15.491	-2.224	-1.953	6.521	14.402	12.8	33.197	-30.242	5.33	-15.679	1.636	14.798	-56.945	-18.124
131	131	0.715	-0.204	15.363	-2.268	-2.216	7.327	14.567	13.515	35.027	-30.141	3.815	-16.101	1.453	13.733	-58.76	-18.284
132	132	0.7205	-0.287	15.27	-2.357	-2.465	8.213	14.699	14.191	36.941	-29.928	2.337	-16.268	1.225	12.628	-60.345	-18.521
133	133	0.726	-0.373	15.213	-2.482	-2.671	9.183	14.75	14.743	38.95	-29.604	0.808	-16.289	0.976	11.416	-61.829	-18.802
134	134	0.7315	-0.454	15.198	-2.644	-2.844	10.221	14.839	15.286	40.986	-29.183	-0.855	-16.263	0.589	10.065	-63.328	-19.139
135	135	0.737	-0.523	15.23	-2.809	-2.978	11.344	14.829	15.705	43.054	-28.616	-2.412	-16.136	0.128	8.753	-64.679	-19.522
136	136	0.7425	-0.596	15.298	-2.969	-3.084	12.528	14.791	16.057	45.082	-28.021	-4.226	-15.674	-0.369	7.092	-65.75	-19.976
137	137	0.748	-0.679	15.393	-3.111	-3.212	13.764	14.751	16.36	47.049	-27.411	-5.742	-14.907	-0.867	5.581	-66.362	-20.507
138	138	0.7535	-0.776	15.502	-3.237	-3.342	15.04	14.678	16.58	48.931	-26.761	-7.145	-14	-1.358	4.099	-66.706	-21.04
139	139	0.759	-0.881	15.634	-3.351	-3.457	16.353	14.576	16.7	50.704	-26.115	-8.474	-13.192	-1.872	2.69	-67.009	-21.584
140	140	0.7645	-1.013	15.767	-3.447	-3.606	17.655	14.473	16.786	52.347	-25.533	-9.796	-12.557	-2.425	1.356	-67.389	-22.185
141	141	0.77	-1.171	15.901	-3.5	-3.803	18.932	14.388	16.904	53.877	-25.053	-11.044	-12.087	-2.956	0.184	-67.844	-22.799
142	142	0.7755	-1.338	16.03	-3.497	-4.043	20.178	14.306	17.037	55.302	-24.636	-11.819	-11.683	-3.399	-0.531	-68.111	-23.353
143	143	0.781	-1.492	16.155	-3.451	-4.314	21.391	14.222	17.194	56.617	-24.239	-12.252	-11.267	-3.786	-0.938	-68.155	-23.859
144	144	0.7865	-1.619	16.269	-3.38	-4.561	22.575	14.079	17.237	57.809	-23.92	-12.357	-10.812	-3.996	-1.117	-67.895	-24.278
145	145	0.792	-1.694	16.355	-3.302	-4.751	23.691	13.947	17.234	58.83	-23.715	-12.156	-10.383	-4.095	-1.059	-67.394	-24.639
146	146	0.7975	-1.702	16.413	-3.215	-4.863	24.75	13.746	17.119	59.69	-23.615	-11.551	-10.038	-4.048	-0.656	-66.64	-24.919
147	147	0.803	-1.644	16.436	-3.123	-4.906	25.752	13.535	17.025	60.424	-23.565	-11.007	-9.71	-4.008	-0.291	-65.822	-25.196
148	148	0.8085	-1.552	16.437	-3.022	-4.92	26.707	13.374	17.001	61.023	-23.614	-10.553	-9.413	-3.951	0.02	-64.972	-25.475
149	149	0.814	-1.431	16.414	-2.929	-4.911	27.609	13.279	17.07	61.484	-23.747	-10.329	-9.099	-3.84	0.144	-64.102	-25.719
150	150	0.8195	-1.29	16.371	-2.849	-4.873	28.463	13.237	17.196	61.818	-23.921	-10.17	-8.806	-3.726	0.226	-63.188	-25.934
151	151	0.825	-1.116	16.302	-2.79	-4.784	29.285	13.192	17.29	62.05	-24.102	-9.753	-8.522	-3.648	0.514	-62.079	-26.16
152	152	0.8305	-0.917	16.213	-2.751	-4.642	30.086	13.169	17.398	62.186	-24.296	-9.377	-8.225	-3.64	0.763	-60.893	-26.419
153	153	0.836	-0.706	16.119	-2.726	-4.467	30.864	13.235	17.584	62.2	-24.555	-9.173	-7.926	-3.659	0.863	-59.697	-26.685
154	154	0.8415	-0.496	16.028	-2.722	-4.271	31.632	13.357	17.808	62.11	-24.807	-8.929	-7.626	-3.727	0.992	-58.405	-26.939
155	155	0.847	-0.293	15.928	-2.734	-4.065	32.381	13.499	18.042	61.945	-25.03	-8.56	-7.4	-3.87	1.266	-57.069	-27.195
156	156	0.8525	-0.114	15.838	-2.737	-3.9	33.125	13.76	18.407	61.671	-25.263	-8.136	-7.203	-4.097	1.613	-55.667	-27.467
157	157	0.858	0.052	15.741	-2.748	-3.732	33.846	14.073	18.804	61.286	-25.564	-7.804	-7.083	-4.286	1.91	-54.293	-27.7
158	158	0.8635	0.209	15.639	-2.764	-3.572	34.523	14.393	19.195	60.815	-25.866	-7.363	-6.974	-4.472	2.302	-52.836	-27.904
159	159	0.869	0.354	15.562	-2.772	-3.438	35.206	14.712	19.577	60.269	-26.202	-6.646	-6.93	-4.647	2.953	-51.254	-28.117
160	160	0.8745	0.488	15.475	-2.764	-3.33	35.856	14.979	19.914	59.636	-26.542	-5.871	-6.986	-4.81	3.691	-49.669	-28.31
161	161	0.88	0.624	15.379	-2.75	-3.233	36.459	15.31	20.306	58.856	-26.967	-5.157	-7.123	-4.977	4.407	-48.099	-28.507
162	162	0.8855	0.766	15.272	-2.725	-3.137	37.005	15.675	20.713	57.953	-27.513	-4.319	-7.264	-5.124	5.229	-46.409	-28.746
163	163	0.891	0.9	15.148	-2.666	-3.061	37.502	15.964	21.022	56.97	-28.116	-3.218	-7.398	-5.201	6.248	-44.524	-28.987
164	164	0.8965	1.029	15.008	-2.576	-3.017	37.952	16.164	21.275	55.896	-28.778	-2.217	-7.519	-5.186	7.192	-42.603	-29.204
165	165	0.902	1.154	14.928	-2.467	-3.006	38.426	16.376	21.552	54.687	-29.536	-1.358	-7.657	-5.107	8.036	-40.675	-29.401
166	166	0.9075	1.284	14.795	-2.328	-3.019	38.831	16.505	21.755	53.413	-30.35	-0.469	-7.802	-5.013	8.907	-38.674	-29.656
167	167	0.913	1.412	14.653	-2.159	-3.044	39.181	16.561	21.876	52.038	-31.234	0.453	-8.025	-4.917	9.833	-36.658	-29.965
168	168	0.9185	1.539	14.495	-1.977	-3.068	39.479	16.535	21.883	50.557	-32.178	1.398	-8.369	-4.748	10.814	-34.646	-30.254
169	169	0.924	1.665	14.337	-1.804	-3.084	39.736	16.483	21.825	48.964	-33.177	2.356	-8.701	-4.515	11.803	-32.531	-30.532
170	170	0.9295	1.779	14.181	-1.67	-3.059	39.968	16.452	21.706	47.284	-34.27	3.319	-8.882	-4.192	12.733	-30.202	-30.815
171	171	0.935	1.853	14	-1.553	-3.036	40.153	16.34	21.463	45.583	-35.327	4.153	-8.871	-3.786	13.471	-27.729	-31.06
172	172	0.9405	1.899	13.798	-1.411	-3.051	40.284	16.132	21.125	43.848	-36.329	5.021	-8.767	-3.336	14.19	-25.119	-31.295
173	173	0.946	1.952	13.591	-1.258	-3.056	40.365	15.845	20.703	42.03	-37.332	5.86	-8.688	-2.892	14.893	-22.474	-31.57
174	174	0.9515	2.002	13.39	-1.114	-3.037	40.41	15.517	20.184	40.11	-38.325	6.625	-8.618	-2.502	15.509	-19.787	-31.9
175	175	0.957	2.05	13.195	-0.975	-2.996	40.419	15.142	19.584	38.107	-39.27	7.18	-8.498	-2.181	15.903	-17.097	-32.261
176	176	0.9625	2.079	13.016	-0.85	-2.938	40.427	14.71	18.921	36.102	-40.119	7.516	-8.35	-1.889	16.105	-14.485	-32.603
177	177	0.968	2.1	12.846	-0.73	-2.874	40.407	14.213	18.204	34.061	-40.856	7.833	-8.281	-1.67	16.329	-11.923	-32.976
178	178	0.9735	2.119	12.684	-0.625	-2.788	40.355	13.696	17.438	31.984	-41.566	8.156	-8.297	-1.494	16.583	-9.404	-33.408
179	179	0.979	2.137	12.533	-0.526	-2.668	40.281	13.107	16.569	29.917	-42.132	8.568	-8.294	-1.446	16.847	-6.81	-33.938
180	180	0.9845	2.146	12.394	-0.436	-2.529	40.197	12.501	15.622	27.858	-42.601	9.131	-8.297	-1.461	17.172	-4.133	-34.524
181	181	0.99	2.147	12.264	-0.358	-2.368	40.09	11.925	14.593	25.782	-43.078	10.002	-8.334	-1.461	17.682	-1.282	-35.184
182	182	0.9955	2.148	12.139	-0.299	-2.165	39.956	11.324	13.461	23.727	-43.539	11.053	-8.401	-1.431	18.274	1.654	-35.91
183	183	1.001	2.146	12.023	-0.248	-1.929	39.801	10.691	12.255	21.713	-43.942	12.122	-8.592	-1.405	18.882	4.473	-36.667
184	184	1.0065	2.134	11.923	-0.202	-1.68	39.64	10.037	11.004	19.74	-44.334	13.036	-9.044	-1.28	19.471	6.946	-37.352
185	185	1.012	2.13	11.831	-0.16	-1.417	39.466	9.372	9.73	17.799	-44.741	13.893	-9.652	-0.989	20.079	9.214	-37.933
186	186	1.0175	2.125	11.75	-0.134	-1.124	39.289	8.737	8.448	15.901	-45.173	14.607	-10.177	-0.597	20.512	11.418	-38.453
187	187	1.023	2.128	11.666	-0.109	-0.808	39.09	8.154	7.19	14.037	-45.677	15.291	-10.764	-0.085	20.969	13.495	-38.91
188	188	1.0285	2.13	11.582	-0.068	-0.509	38.9	7.576	6.03	12.28	-46.144	16.054	-11.508	0.396	21.63	15.41	-39.423
189	189	1.034	2.137	11.502	-0.019	-0.205	38.724	7.019	4.954	10.645	-46.649	16.689	-12.167	0.913	22.193	17.207	-39.935
190	190	1.0395	2.149	11.434	0.023	0.099	38.577	6.521	3.973	9.158	-47.154	17.262	-12.506	1.402	22.54	19.077	-40.452
191	191	1.045	2.171	11.374	0.056	0.412	38.455	6.094	3.109	7.831	-47.631	17.722	-12.595	1.881	22.701	20.884	-40.885
192	192	1.0505	2.205	11.313	0.096	0.724	38.359	5.741	2.384	6.691	-48.034	18.191	-12.545	2.324	22.855	22.581	-41.215
193	193	1.056	2.24	11.255	0.141	1.016	38.315	5.457	1.815	5.774	-48.341	18.686	-12.253	2.676	22.945	24.243	-41.484
194	194	1.0615	2.282	11.204	0.193	1.29	38.309	5.276	1.386	5.061	-48.599	19.175	-11.768	2.853	22.95	25.838	-41.771
195	195	1.067	2.329	11.162	0.25	1.564	38.344	5.181	1.074	4.564	-48.761	19.533	-11.426	2.844	22.997	27.009	-42.032
196	196	1.0725	2.397	11.124	0.319	1.84	38.395	5.191	0.859	4.491	-48.914	20.965	-11.286	2.932	24.036	28.321	-42.381
197	197	1.078	2.467	11.103	0.391	2.099	38.481	5.298	0.602	4.029	-48.977	20.394	-11.875	2.837	24.035	28.018	-42.166
198	198	1.0835	2.559	11.086	0.46	2.387	38.574	5.466	0.407	3.921	-48.971	20.606	-12.34	2.807	24.579	27.94	-41.959
199	199	1.089	2.669	11.069	0.535	2.672	38.661	5.722	0.32	4.113	-48.92	21.547	-12.73	2.877	25.699	28.034	-41.707
200	200	1.0945	2.798	11.055	0.623	2.963	38.762	6.012	0.312	4.596	-48.824	23.117	-13.11	3.088	27.361	28.209	-41.414
201	201	1.1	2.938	11.056	0.717	3.27	38.89	6.378	0.369	5.332	-48.685	25.154	-13.454	3.328	29.407	28.416	-41.132
