# Supplementary material for: Gait phenotypes in paediatric hereditary spastic paraplegia revealed by dynamic time warping analysis and random forests
Source: PLoS One. 2018 Mar 8;13(3):e0192345. doi: 10.1371/journal.pone.0192345 (PMC5843164; doi:10.1371/journal.pone.0192345)
Supplement: S1 Data — (ZIP) [file pone.0192345.s008.zip › HSP/Left.SR.HSP10.1.csv]

	Epoch	Time	Pelvic.obliquity	Pelvic.tilt	Pelvic rotation	Hip.abd.add	Hip.flexion	Hip.rotation	Knee.abd.add	Knee.flexion	Knee.rotation	Ankle.abd.add	Ankle.flexion	Ankle.rotation	Forefoot.abd.add	Forefoot.flexion	Forefoot.rotation
1	1	0	8.349	0.719	10.007	3.672	27.096	-25.518	-2.761	21.97	5.797	21.504	9.08	-16.325	21.498	20.835	-24.322
2	2	0.00538	8.302	0.608	10.098	3.795	26.929	-25.779	-2.895	21.409	6.041	22.62	8.292	-16.027	22.653	20.842	-24.114
3	3	0.01076	8.245	0.492	10.168	3.922	26.76	-26.069	-3.079	20.962	6.371	23.649	7.418	-15.677	23.756	20.561	-23.784
4	4	0.01614	8.172	0.375	10.218	4.039	26.624	-26.365	-3.32	20.75	6.754	24.395	6.442	-15.288	24.634	19.8	-23.312
5	5	0.02152	8.102	0.262	10.266	4.133	26.584	-26.665	-3.621	20.984	7.256	24.67	5.332	-15.029	25.141	18.325	-22.718
6	6	0.0269	8.049	0.154	10.312	4.21	26.646	-26.945	-4.008	21.759	7.919	24.607	4.348	-14.994	25.349	16.37	-22.039
7	7	0.03228	8.003	0.041	10.341	4.279	26.8	-27.16	-4.511	23.028	8.552	24.7	3.809	-14.997	25.635	14.483	-21.323
8	8	0.03766	7.978	-0.085	10.359	4.354	26.99	-27.292	-5.045	24.544	9.147	25.012	3.834	-15.063	26.063	13.04	-20.638
9	9	0.04304	7.976	-0.209	10.364	4.455	27.168	-27.33	-5.518	25.997	9.737	25.179	4.196	-15.282	26.33	11.963	-20.013
10	10	0.04842	7.998	-0.336	10.361	4.603	27.271	-27.189	-5.848	27.169	10.252	25.309	4.529	-15.741	26.545	11.144	-19.583
11	11	0.0538	8.045	-0.473	10.35	4.796	27.262	-26.904	-6.018	28.017	10.758	25.122	4.675	-16.471	26.459	10.349	-19.315
12	12	0.05918	8.12	-0.631	10.326	5.057	27.142	-26.433	-6.057	28.628	11.237	24.682	4.544	-17.412	26.123	9.383	-19.114
13	13	0.06456	8.216	-0.822	10.306	5.368	26.935	-25.825	-6.029	29.167	11.632	24.169	4.298	-18.403	25.692	8.299	-18.909
14	14	0.06994	8.305	-1.029	10.296	5.641	26.697	-25.037	-5.884	29.843	11.915	23.771	4.246	-19.498	25.369	7.36	-18.796
15	15	0.07532	8.352	-1.259	10.303	5.839	26.413	-24.166	-5.652	30.672	12.06	23.523	4.675	-20.557	25.219	6.84	-18.787
16	16	0.0807	8.351	-1.475	10.3	6.002	26.074	-23.281	-5.393	31.488	12.079	23.221	5.389	-21.45	25.043	6.545	-18.78
17	17	0.08608	8.319	-1.695	10.299	6.172	25.638	-22.429	-5.148	32.131	12.001	23.114	6.158	-22.241	25.041	6.469	-18.868
18	18	0.09146	8.266	-1.891	10.299	6.323	25.148	-21.638	-4.862	32.599	11.849	22.582	6.993	-22.868	24.678	6.418	-18.916
19	19	0.09684	8.191	-2.074	10.303	6.447	24.606	-20.92	-4.574	32.912	11.648	22.229	7.811	-23.34	24.486	6.502	-18.984
20	20	0.10222	8.102	-2.252	10.308	6.55	24.009	-20.336	-4.305	33.09	11.455	21.936	8.429	-23.589	24.358	6.451	-18.965
21	21	0.1076	8.027	-2.423	10.314	6.662	23.372	-19.924	-4.093	33.15	11.287	21.677	8.863	-23.631	24.251	6.258	-18.862
22	22	0.11298	7.976	-2.568	10.306	6.796	22.752	-19.666	-3.954	33.139	11.113	21.4	9.293	-23.518	24.111	6.103	-18.746
23	23	0.11836	7.96	-2.694	10.298	6.926	22.162	-19.515	-3.816	33.101	10.894	21.119	9.744	-23.32	23.963	6.031	-18.696
24	24	0.12374	7.952	-2.807	10.279	7.044	21.603	-19.51	-3.735	33.042	10.65	20.875	10.116	-22.97	23.822	5.933	-18.654
25	25	0.12912	7.954	-2.9	10.253	7.164	21.064	-19.564	-3.688	32.955	10.39	20.752	10.431	-22.512	23.771	5.831	-18.583
26	26	0.1345	7.937	-2.946	10.201	7.251	20.548	-19.675	-3.661	32.808	10.141	20.699	10.726	-22.03	23.769	5.802	-18.581
27	27	0.13988	7.944	-2.967	10.165	7.297	20.07	-19.857	-3.59	32.663	9.969	20.529	11.041	-21.592	23.676	5.789	-18.609
28	28	0.14526	7.967	-2.961	10.132	7.362	19.632	-20.112	-3.587	32.524	9.936	20.631	11.295	-21.248	23.83	5.8	-18.667
29	29	0.15064	8.006	-2.923	10.096	7.424	19.253	-20.367	-3.551	32.427	9.993	20.552	11.569	-20.96	23.857	5.745	-18.671
30	30	0.15602	8.047	-2.852	10.076	7.458	18.901	-20.66	-3.545	32.331	10.118	20.767	11.928	-20.727	24.138	5.877	-18.733
31	31	0.1614	8.077	-2.753	10.061	7.456	18.586	-21.003	-3.531	32.248	10.339	20.838	12.345	-20.51	24.316	6.014	-18.754
32	32	0.16678	8.108	-2.64	10.055	7.452	18.259	-21.294	-3.459	32.135	10.622	20.706	12.735	-20.378	24.342	6.06	-18.734
33	33	0.17216	8.119	-2.51	10.041	7.429	17.944	-21.559	-3.36	32.011	10.894	20.444	13.017	-20.25	24.253	5.969	-18.699
34	34	0.17754	8.112	-2.368	10.028	7.401	17.64	-21.826	-3.289	31.864	11.148	20.129	13.207	-20.112	24.089	5.785	-18.648
35	35	0.18292	8.081	-2.205	10.003	7.35	17.352	-22.071	-3.219	31.713	11.36	20.007	13.365	-19.963	24.088	5.652	-18.649
36	36	0.1883	8.048	-2.048	9.981	7.302	17.043	-22.289	-3.132	31.55	11.538	20.006	13.547	-19.782	24.203	5.579	-18.649
37	37	0.19368	8.002	-1.901	9.959	7.256	16.709	-22.471	-3.032	31.37	11.662	20.169	13.738	-19.579	24.467	5.579	-18.677
38	38	0.19906	7.95	-1.766	9.95	7.192	16.351	-22.648	-2.911	31.163	11.713	20.267	13.907	-19.306	24.649	5.555	-18.691
39	39	0.20444	7.857	-1.634	9.928	7.093	15.995	-22.831	-2.82	30.958	11.671	20.407	14.037	-18.916	24.826	5.51	-18.693
40	40	0.20982	7.747	-1.535	9.887	6.988	15.626	-23.008	-2.727	30.786	11.658	20.284	14.226	-18.532	24.775	5.423	-18.655
41	41	0.2152	7.637	-1.462	9.829	6.922	15.214	-23.104	-2.639	30.577	11.582	20.051	14.483	-18.171	24.597	5.389	-18.627
42	42	0.22058	7.526	-1.413	9.751	6.871	14.767	-23.155	-2.534	30.333	11.399	19.8	14.676	-17.745	24.374	5.314	-18.611
43	43	0.22596	7.395	-1.371	9.659	6.808	14.302	-23.245	-2.498	30.101	11.316	19.727	14.839	-17.37	24.299	5.239	-18.605
44	44	0.23134	7.252	-1.342	9.546	6.728	13.823	-23.338	-2.456	29.889	11.308	19.875	14.947	-17.083	24.449	5.187	-18.673
45	45	0.23672	7.113	-1.321	9.423	6.647	13.31	-23.379	-2.374	29.658	11.317	19.978	15.108	-16.849	24.57	5.18	-18.754
46	46	0.2421	6.972	-1.316	9.28	6.575	12.78	-23.43	-2.32	29.414	11.391	20.154	15.265	-16.657	24.755	5.206	-18.85
47	47	0.24748	6.829	-1.326	9.129	6.512	12.236	-23.501	-2.307	29.149	11.482	20.421	15.382	-16.465	25.004	5.235	-18.948
48	48	0.25286	6.696	-1.357	8.988	6.444	11.696	-23.6	-2.28	28.901	11.569	20.396	15.5	-16.229	24.984	5.164	-18.981
49	49	0.25824	6.565	-1.403	8.852	6.372	11.165	-23.736	-2.273	28.687	11.738	20.278	15.658	-16.05	24.889	5.09	-19.005
50	50	0.26362	6.427	-1.45	8.697	6.313	10.632	-23.822	-2.284	28.455	11.851	20.195	15.818	-15.857	24.799	5.038	-19.034
51	51	0.269	6.285	-1.492	8.527	6.256	10.081	-23.845	-2.268	28.183	11.92	20.048	15.945	-15.666	24.643	4.951	-19.056
52	52	0.27438	6.147	-1.539	8.367	6.198	9.515	-23.896	-2.264	27.894	12.03	19.995	16.041	-15.524	24.567	4.877	-19.117
53	53	0.27976	6.004	-1.595	8.216	6.128	8.928	-23.899	-2.217	27.582	12.072	20.076	16.084	-15.381	24.615	4.82	-19.217
54	54	0.28514	5.858	-1.665	8.058	6.063	8.322	-23.845	-2.153	27.257	12.092	20.244	16.104	-15.251	24.749	4.778	-19.317
55	55	0.29052	5.716	-1.734	7.892	6.027	7.744	-23.839	-2.164	26.942	12.108	20.114	16.191	-15.062	24.571	4.675	-19.338
56	56	0.2959	5.589	-1.804	7.734	6.013	7.18	-23.814	-2.191	26.644	12.088	20.253	16.327	-14.885	24.63	4.711	-19.412
57	57	0.30128	5.466	-1.868	7.591	5.994	6.605	-23.731	-2.159	26.321	12.009	20.206	16.438	-14.694	24.526	4.666	-19.444
58	58	0.30666	5.345	-1.937	7.454	5.997	6.021	-23.568	-2.124	25.959	11.9	20.118	16.496	-14.585	24.373	4.579	-19.49
59	59	0.31204	5.236	-2.005	7.331	6.011	5.437	-23.373	-2.081	25.582	11.736	20.07	16.562	-14.483	24.24	4.527	-19.555
60	60	0.31742	5.146	-2.069	7.226	6.03	4.868	-23.22	-2.033	25.24	11.613	19.898	16.692	-14.38	24.008	4.468	-19.589
61	61	0.3228	5.072	-2.142	7.152	6.062	4.292	-23.086	-1.983	24.917	11.513	19.677	16.85	-14.269	23.745	4.383	-19.573
62	62	0.32818	5.007	-2.222	7.107	6.097	3.717	-22.979	-1.949	24.608	11.423	19.642	17.003	-14.157	23.647	4.339	-19.56
63	63	0.33356	4.934	-2.284	7.084	6.111	3.153	-22.86	-1.889	24.299	11.317	19.627	17.171	-14.071	23.57	4.321	-19.57
64	64	0.33894	4.863	-2.332	7.074	6.132	2.617	-22.724	-1.828	24.007	11.162	19.465	17.268	-13.94	23.361	4.156	-19.515
65	65	0.34432	4.794	-2.368	7.079	6.148	2.081	-22.567	-1.748	23.703	11.001	19.36	17.276	-13.854	23.216	3.93	-19.485
66	66	0.3497	4.763	-2.417	7.109	6.195	1.535	-22.362	-1.624	23.397	10.766	19.213	17.282	-13.792	23.03	3.703	-19.487
67	67	0.35508	4.721	-2.456	7.141	6.247	0.978	-22.115	-1.498	23.044	10.48	19.16	17.325	-13.753	22.913	3.58	-19.537
68	68	0.36046	4.685	-2.498	7.184	6.292	0.428	-21.921	-1.38	22.708	10.222	19.196	17.309	-13.667	22.889	3.407	-19.555
69	69	0.36584	4.633	-2.543	7.228	6.324	-0.126	-21.746	-1.264	22.388	10.06	19.23	17.351	-13.634	22.897	3.278	-19.559
70	70	0.37122	4.602	-2.593	7.284	6.385	-0.678	-21.579	-1.172	22.068	9.847	19.168	17.476	-13.52	22.783	3.177	-19.503
71	71	0.3766	4.573	-2.643	7.336	6.449	-1.235	-21.398	-1.087	21.728	9.619	19.076	17.661	-13.397	22.62	3.134	-19.439
72	72	0.38198	4.55	-2.691	7.394	6.496	-1.8	-21.212	-0.939	21.379	9.392	18.851	17.72	-13.327	22.37	2.955	-19.422
73	73	0.38736	4.528	-2.747	7.454	6.554	-2.391	-20.951	-0.747	21	9.059	18.473	17.674	-13.213	21.992	2.626	-19.372
74	74	0.39274	4.514	-2.814	7.523	6.627	-3	-20.72	-0.579	20.616	8.733	18.291	17.57	-13.125	21.787	2.308	-19.381
75	75	0.39812	4.502	-2.884	7.594	6.702	-3.605	-20.539	-0.445	20.247	8.422	18.182	17.474	-13.03	21.631	2.019	-19.413
76	76	0.4035	4.488	-2.961	7.652	6.787	-4.196	-20.406	-0.37	19.892	8.173	18.089	17.425	-12.891	21.476	1.757	-19.382
77	77	0.40888	4.469	-3.05	7.679	6.873	-4.787	-20.265	-0.339	19.549	7.94	18.086	17.412	-12.746	21.383	1.556	-19.35
78	78	0.41426	4.458	-3.153	7.691	6.955	-5.409	-20.147	-0.283	19.199	7.764	18.032	17.384	-12.593	21.27	1.321	-19.302
79	79	0.41964	4.462	-3.261	7.69	7.039	-6.031	-20.031	-0.21	18.874	7.579	17.666	17.337	-12.381	20.878	0.934	-19.182
80	80	0.42502	4.472	-3.372	7.692	7.124	-6.663	-19.929	-0.143	18.557	7.403	17.468	17.33	-12.216	20.628	0.648	-19.139
81	81	0.4304	4.48	-3.493	7.687	7.202	-7.293	-19.812	-0.077	18.266	7.222	17.153	17.376	-12.059	20.262	0.362	-19.092
82	82	0.43578	4.477	-3.602	7.678	7.287	-7.89	-19.782	-0.096	17.99	7.072	16.977	17.269	-11.831	20.006	-0.05	-19.002
83	83	0.44116	4.486	-3.706	7.658	7.389	-8.461	-19.784	-0.185	17.728	7.008	17.184	17.058	-11.687	20.096	-0.436	-18.976
84	84	0.44654	4.49	-3.805	7.627	7.472	-9.031	-19.784	-0.257	17.47	6.982	17.359	16.816	-11.581	20.174	-0.859	-18.964
85	85	0.45192	4.502	-3.909	7.59	7.536	-9.606	-19.825	-0.323	17.248	7.016	17.54	16.639	-11.444	20.263	-1.25	-18.916
86	86	0.4573	4.518	-4.007	7.554	7.597	-10.181	-19.785	-0.341	17.026	6.98	17.539	16.503	-11.287	20.191	-1.67	-18.83
87	87	0.46268	4.549	-4.091	7.525	7.658	-10.724	-19.776	-0.35	16.839	6.989	17.356	16.426	-11.103	19.964	-2.117	-18.683
88	88	0.46806	4.591	-4.152	7.505	7.729	-11.22	-19.777	-0.383	16.677	6.987	17.125	16.364	-10.903	19.674	-2.577	-18.514
89	89	0.47344	4.636	-4.189	7.476	7.808	-11.674	-19.695	-0.439	16.537	6.92	17.155	16.23	-10.769	19.615	-3.024	-18.417
90	90	0.47882	4.676	-4.2	7.428	7.869	-12.101	-19.555	-0.497	16.418	6.862	17.54	16.051	-10.735	19.892	-3.399	-18.408
91	91	0.4842	4.71	-4.194	7.368	7.914	-12.521	-19.421	-0.545	16.3	6.805	18.03	15.887	-10.702	20.269	-3.724	-18.435
92	92	0.48958	4.752	-4.178	7.318	7.962	-12.929	-19.276	-0.602	16.2	6.795	18.462	15.746	-10.733	20.596	-4.063	-18.452
93	93	0.49496	4.789	-4.132	7.27	7.996	-13.299	-19.075	-0.651	16.125	6.707	18.881	15.617	-10.731	20.896	-4.416	-18.449
94	94	0.50034	4.82	-4.069	7.219	8.002	-13.623	-18.915	-0.705	16.11	6.661	18.941	15.663	-10.693	20.844	-4.757	-18.366
95	95	0.50572	4.84	-3.988	7.161	8.007	-13.934	-18.632	-0.729	16.071	6.523	18.947	15.681	-10.687	20.755	-5.121	-18.286
96	96	0.5111	4.866	-3.901	7.115	8.012	-14.242	-18.353	-0.748	16.04	6.4	19.152	15.659	-10.751	20.857	-5.45	-18.284
97	97	0.51648	4.897	-3.792	7.077	8.012	-14.512	-18.141	-0.814	16.048	6.329	19.762	15.538	-10.822	21.326	-5.773	-18.322
98	98	0.52186	4.938	-3.678	7.049	8.014	-14.771	-17.919	-0.864	16.097	6.296	20.282	15.411	-10.938	21.735	-6.165	-18.348
99	99	0.52724	4.975	-3.564	7.022	8.004	-15.012	-17.744	-0.934	16.181	6.303	20.83	15.294	-11.036	22.166	-6.562	-18.356
100	100	0.53262	5.017	-3.451	7.002	7.995	-15.24	-17.596	-1.001	16.301	6.298	21.185	15.213	-11.041	22.417	-7.033	-18.279
101	101	0.538	5.058	-3.336	6.997	7.989	-15.462	-17.475	-1.071	16.451	6.335	21.256	15.151	-11.035	22.417	-7.621	-18.123
102	102	0.54338	5.084	-3.222	6.993	7.97	-15.681	-17.363	-1.162	16.62	6.343	21.468	15.024	-11.018	22.532	-8.243	-17.997
103	103	0.54876	5.094	-3.11	6.989	7.936	-15.89	-17.268	-1.253	16.829	6.372	21.635	14.846	-10.995	22.627	-8.962	-17.852
104	104	0.55414	5.094	-2.999	6.995	7.889	-16.076	-17.175	-1.347	17.101	6.41	21.832	14.656	-10.971	22.761	-9.732	-17.681
105	105	0.55952	5.074	-2.896	7.024	7.818	-16.249	-17.116	-1.449	17.44	6.44	21.998	14.447	-10.883	22.865	-10.6	-17.447
106	106	0.5649	5.037	-2.811	7.075	7.726	-16.411	-17.188	-1.595	17.853	6.588	22.139	14.231	-10.767	22.948	-11.551	-17.156
107	107	0.57028	4.994	-2.757	7.137	7.648	-16.561	-17.262	-1.762	18.341	6.697	21.824	13.993	-10.593	22.604	-12.725	-16.767
108	108	0.57566	4.94	-2.717	7.222	7.545	-16.67	-17.35	-1.914	18.925	6.821	21.608	13.673	-10.429	22.377	-13.988	-16.373
109	109	0.58104	4.848	-2.697	7.317	7.379	-16.726	-17.48	-2.051	19.655	6.928	21.487	13.242	-10.285	22.258	-15.371	-16.051
110	110	0.58642	4.726	-2.708	7.423	7.194	-16.754	-17.627	-2.237	20.497	7.078	21.403	12.793	-10.175	22.173	-16.832	-15.7
111	111	0.5918	4.567	-2.752	7.537	6.974	-16.753	-17.841	-2.49	21.461	7.278	21.534	12.308	-10.067	22.273	-18.34	-15.347
112	112	0.59718	4.379	-2.839	7.651	6.699	-16.738	-18.052	-2.717	22.544	7.455	21.644	11.81	-9.978	22.367	-19.904	-15.03
113	113	0.60256	4.165	-2.971	7.764	6.366	-16.704	-18.256	-2.9	23.762	7.64	21.558	11.272	-9.881	22.31	-21.622	-14.671
114	114	0.60794	3.935	-3.131	7.864	6.009	-16.629	-18.521	-3.138	25.109	7.873	21.331	10.67	-9.744	22.121	-23.517	-14.255
115	115	0.61332	3.709	-3.306	7.954	5.652	-16.507	-18.804	-3.414	26.578	8.122	21.134	9.998	-9.664	21.961	-25.516	-13.894
116	116	0.6187	3.514	-3.499	8.033	5.322	-16.335	-19.054	-3.696	28.154	8.328	20.986	9.323	-9.605	21.854	-27.529	-13.577
117	117	0.62408	3.385	-3.7	8.107	5.041	-16.076	-19.328	-4.013	29.842	8.524	21.07	8.574	-9.566	21.974	-29.563	-13.335
118	118	0.62946	3.332	-3.885	8.172	4.829	-15.706	-19.555	-4.336	31.634	8.613	21.232	7.63	-9.497	22.178	-31.78	-13.134
119	119	0.63484	3.355	-4.041	8.24	4.723	-15.219	-19.8	-4.762	33.514	8.68	21.429	6.555	-9.426	22.393	-34.156	-12.921
120	120	0.64022	3.412	-4.172	8.3	4.625	-14.629	-20.102	-5.204	35.488	8.735	21.552	5.469	-9.416	22.554	-36.533	-12.821
121	121	0.6456	3.444	-4.286	8.365	4.47	-13.972	-20.367	-5.568	37.507	8.648	21.465	4.402	-9.403	22.532	-38.879	-12.805
122	122	0.65098	3.425	-4.379	8.421	4.261	-13.231	-20.631	-5.913	39.558	8.477	21.094	3.256	-9.343	22.261	-41.328	-12.763
123	123	0.65636	3.354	-4.422	8.484	3.994	-12.383	-20.926	-6.267	41.644	8.253	20.519	2.166	-9.283	21.798	-43.727	-12.74
124	124	0.66174	3.22	-4.403	8.535	3.655	-11.43	-21.193	-6.605	43.723	7.934	20.01	1.067	-9.275	21.394	-46.022	-12.827
125	125	0.66712	3.037	-4.351	8.582	3.241	-10.406	-21.459	-6.917	45.822	7.595	19.457	0.034	-9.287	20.961	-48.217	-12.94
126	126	0.6725	2.822	-4.282	8.614	2.792	-9.33	-21.698	-7.224	47.918	7.3	18.93	-0.897	-9.381	20.554	-50.259	-13.063
127	127	0.67788	2.61	-4.2	8.636	2.357	-8.222	-21.8	-7.445	50	6.964	18.433	-1.582	-9.583	20.16	-51.992	-13.245
128	128	0.68326	2.412	-4.1	8.65	1.953	-7.076	-21.879	-7.677	52.072	6.679	17.923	-1.942	-9.91	19.725	-53.365	-13.481
129	129	0.68864	2.236	-3.979	8.664	1.587	-5.895	-21.942	-7.927	54.135	6.483	17.435	-1.998	-10.345	19.27	-54.419	-13.717
130	130	0.69402	2.092	-3.844	8.683	1.278	-4.689	-21.887	-8.093	56.168	6.309	16.843	-1.81	-10.82	18.695	-55.241	-13.879
131	131	0.6994	1.973	-3.692	8.699	1.017	-3.456	-21.731	-8.175	58.121	6.177	16.14	-1.323	-11.367	17.998	-55.713	-14.014
132	132	0.70478	1.898	-3.547	8.719	0.823	-2.241	-21.526	-8.209	59.959	6.15	15.536	-0.573	-11.999	17.38	-55.812	-14.13
133	133	0.71016	1.852	-3.385	8.726	0.679	-1.024	-21.274	-8.217	61.648	6.196	15.064	0.271	-12.652	16.877	-55.674	-14.205
134	134	0.71554	1.866	-3.244	8.736	0.605	0.163	-20.947	-8.127	63.205	6.329	14.611	0.927	-13.324	16.417	-55.622	-14.201
135	135	0.72092	1.915	-3.124	8.742	0.604	1.342	-20.628	-8.06	64.639	6.516	14.157	1.415	-14.024	15.946	-55.627	-14.168
136	136	0.7263	2.001	-3.039	8.769	0.653	2.468	-20.289	-7.938	65.935	6.662	13.81	1.774	-14.605	15.579	-55.638	-14.067
137	137	0.73168	2.114	-2.99	8.816	0.74	3.542	-20.001	-7.845	67.12	6.823	13.686	2.142	-15.073	15.417	-55.52	-13.886
138	138	0.73706	2.249	-2.965	8.882	0.854	4.576	-19.724	-7.733	68.187	6.948	13.729	2.527	-15.389	15.412	-55.268	-13.622
139	139	0.74244	2.396	-2.966	8.963	0.972	5.556	-19.399	-7.507	69.13	6.958	13.715	2.945	-15.545	15.385	-54.905	-13.327
140	140	0.74782	2.541	-2.989	9.049	1.084	6.495	-19.151	-7.317	69.971	6.933	13.774	3.36	-15.602	15.439	-54.448	-13.033
141	141	0.7532	2.681	-3.042	9.133	1.182	7.386	-18.985	-7.179	70.725	6.922	13.934	3.774	-15.613	15.604	-53.902	-12.744
142	142	0.75858	2.816	-3.118	9.208	1.254	8.239	-18.887	-7.05	71.363	6.875	13.992	4.167	-15.526	15.704	-53.292	-12.465
143	143	0.76396	2.947	-3.207	9.291	1.315	9.037	-18.801	-6.897	71.854	6.769	14.135	4.51	-15.424	15.888	-52.587	-12.275
144	144	0.76934	3.068	-3.295	9.377	1.353	9.811	-18.732	-6.72	72.228	6.628	14.298	4.819	-15.31	16.11	-51.801	-12.149
145	145	0.77472	3.168	-3.386	9.474	1.356	10.555	-18.684	-6.521	72.532	6.437	14.502	5.157	-15.15	16.386	-50.921	-12.066
146	146	0.7801	3.246	-3.476	9.563	1.315	11.294	-18.677	-6.335	72.74	6.232	14.602	5.463	-14.999	16.576	-49.975	-12.057
147	147	0.78548	3.329	-3.572	9.657	1.276	12.007	-18.78	-6.211	72.845	5.936	14.519	5.75	-14.756	16.6	-48.995	-12.091
148	148	0.79086	3.414	-3.66	9.739	1.225	12.707	-18.946	-6.115	72.869	5.691	14.371	5.975	-14.59	16.583	-48.011	-12.201
149	149	0.79624	3.513	-3.737	9.819	1.186	13.393	-19.19	-6.105	72.852	5.454	14.352	6.204	-14.448	16.673	-46.97	-12.366
150	150	0.80162	3.613	-3.815	9.906	1.127	14.047	-19.435	-6.049	72.756	5.264	14.319	6.389	-14.345	16.776	-45.916	-12.559
151	151	0.807	3.711	-3.89	10.009	1.052	14.686	-19.749	-6.043	72.6	5.039	14.368	6.575	-14.193	16.942	-44.795	-12.778
152	152	0.81238	3.792	-3.961	10.112	0.961	15.324	-20.078	-6.074	72.41	4.841	14.446	6.785	-14.082	17.117	-43.605	-13.023
153	153	0.81776	3.862	-4.02	10.206	0.858	15.96	-20.456	-6.174	72.185	4.668	14.555	7.012	-13.931	17.306	-42.38	-13.229
154	154	0.82314	3.922	-4.063	10.292	0.735	16.593	-20.903	-6.367	71.902	4.541	14.795	7.185	-13.745	17.599	-41.15	-13.399
155	155	0.82852	3.971	-4.088	10.37	0.576	17.226	-21.392	-6.588	71.572	4.481	15	7.298	-13.527	17.87	-39.961	-13.518
156	156	0.8339	4.006	-4.111	10.444	0.393	17.847	-21.894	-6.818	71.219	4.47	15.246	7.346	-13.328	18.187	-38.814	-13.635
157	157	0.83928	4.037	-4.15	10.507	0.22	18.422	-22.344	-7.024	70.818	4.552	15.604	7.339	-13.238	18.605	-37.674	-13.769
158	158	0.84466	4.063	-4.181	10.563	0.042	18.975	-22.761	-7.21	70.357	4.648	15.956	7.248	-13.124	19.01	-36.594	-13.87
159	159	0.85004	4.078	-4.204	10.586	-0.147	19.529	-23.08	-7.303	69.863	4.807	16.143	7.122	-13.059	19.287	-35.558	-13.943
160	160	0.85542	4.061	-4.194	10.586	-0.355	20.122	-23.405	-7.487	69.319	4.936	16.509	7.087	-12.92	19.676	-34.342	-13.999
161	161	0.8608	4.019	-4.172	10.557	-0.577	20.693	-23.59	-7.56	68.752	5.11	16.728	7.144	-12.892	19.936	-33.056	-14.096
162	162	0.86618	3.999	-4.165	10.522	-0.762	21.21	-23.718	-7.583	68.111	5.26	17.014	7.244	-12.84	20.242	-31.68	-14.194
163	163	0.87156	4.062	-4.214	10.504	-0.857	21.639	-23.824	-7.543	67.393	5.439	17.432	7.275	-12.831	20.669	-30.307	-14.305
164	164	0.87694	4.195	-4.308	10.506	-0.857	22	-23.886	-7.418	66.598	5.549	17.767	7.303	-12.788	21.014	-28.919	-14.405
165	165	0.88232	4.322	-4.397	10.487	-0.832	22.348	-23.846	-7.246	65.767	5.628	18.142	7.413	-12.801	21.368	-27.408	-14.553
166	166	0.8877	4.396	-4.452	10.392	-0.802	22.731	-23.634	-7.048	64.919	5.678	18.556	7.551	-12.853	21.724	-25.841	-14.704
167	167	0.89308	4.41	-4.46	10.255	-0.82	23.155	-23.329	-6.832	64.053	5.702	19.013	7.608	-12.862	22.109	-24.33	-14.817
168	168	0.89846	4.45	-4.487	10.215	-0.859	23.505	-23.042	-6.54	63.117	5.698	19.574	7.597	-12.862	22.579	-22.839	-14.943
169	169	0.90384	4.513	-4.527	10.236	-0.883	23.795	-22.808	-6.266	62.116	5.664	20.181	7.624	-12.841	23.057	-21.284	-15.07
170	170	0.90922	4.568	-4.57	10.271	-0.94	24.041	-22.544	-5.9	61.089	5.662	20.532	7.725	-12.839	23.332	-19.725	-15.17
171	171	0.9146	4.614	-4.61	10.317	-1.005	24.262	-22.241	-5.53	60.033	5.662	20.965	7.845	-12.807	23.658	-18.148	-15.206
172	172	0.91998	4.651	-4.646	10.371	-1.065	24.468	-21.935	-5.174	58.949	5.638	21.232	8.024	-12.729	23.817	-16.573	-15.17
173	173	0.92536	4.687	-4.677	10.436	-1.121	24.655	-21.615	-4.805	57.856	5.617	21.347	8.349	-12.676	23.829	-14.912	-15.112
174	174	0.93074	4.714	-4.71	10.513	-1.189	24.835	-21.346	-4.519	56.734	5.69	21.861	8.63	-12.772	24.189	-13.144	-15.161
175	175	0.93612	4.726	-4.749	10.601	-1.271	24.971	-21.057	-4.211	55.592	5.777	22.299	8.887	-12.903	24.485	-11.433	-15.198
176	176	0.9415	4.721	-4.789	10.701	-1.373	25.073	-20.765	-3.875	54.405	5.856	22.55	9.105	-13.042	24.62	-9.793	-15.224
177	177	0.94688	4.705	-4.823	10.813	-1.475	25.135	-20.478	-3.558	53.165	5.936	22.715	9.323	-13.202	24.662	-8.174	-15.237
178	178	0.95226	4.68	-4.846	10.933	-1.58	25.184	-20.249	-3.293	51.887	6.084	22.691	9.537	-13.37	24.531	-6.623	-15.181
179	179	0.95764	4.646	-4.86	11.059	-1.697	25.22	-20.088	-3.091	50.591	6.282	22.59	9.734	-13.523	24.325	-5.127	-15.073
180	180	0.96302	4.602	-4.87	11.196	-1.818	25.237	-19.94	-2.928	49.27	6.44	22.784	9.861	-13.679	24.37	-3.614	-15.023
181	181	0.9684	4.548	-4.871	11.345	-1.954	25.234	-19.84	-2.79	47.941	6.58	23.143	9.857	-13.856	24.569	-2.178	-15.051
182	182	0.97378	4.485	-4.861	11.504	-2.112	25.207	-19.808	-2.675	46.632	6.77	23.62	9.775	-14.133	24.892	-0.797	-15.194
183	183	0.97916	4.41	-4.84	11.677	-2.281	25.183	-19.812	-2.581	45.353	6.959	24.042	9.666	-14.455	25.162	0.529	-15.388
184	184	0.98454	4.322	-4.807	11.864	-2.474	25.156	-19.843	-2.472	44.084	7.077	24.188	9.634	-14.689	25.176	1.835	-15.549
185	185	0.98992	4.219	-4.761	12.065	-2.713	25.141	-19.967	-2.396	42.838	7.18	24.133	9.708	-14.848	24.997	3.179	-15.699
186	186	0.9953	4.114	-4.684	12.271	-2.941	25.129	-20.159	-2.379	41.577	7.266	23.992	9.86	-14.996	24.713	4.576	-15.879
187	187	1.00068	4.012	-4.588	12.482	-3.176	25.112	-20.332	-2.312	40.319	7.273	23.962	9.93	-15.098	24.543	5.907	-16.089
188	188	1.00606	3.915	-4.466	12.699	-3.398	25.1	-20.465	-2.222	39.069	7.178	23.957	9.871	-15.152	24.386	7.088	-16.305
189	189	1.01144	3.807	-4.335	12.929	-3.67	25.081	-20.609	-2.087	37.866	7.027	24.1	9.74	-15.158	24.378	8.207	-16.566
190	190	1.01682	3.715	-4.205	13.143	-3.896	25.068	-20.809	-2.01	36.711	6.885	24.142	9.652	-15.143	24.276	9.285	-16.815
191	191	1.0222	3.654	-4.075	13.311	-4.035	25.061	-20.998	-1.972	35.595	6.712	24.202	9.524	-15.103	24.191	10.273	-17.058
192	192	1.02758	3.6	-3.932	13.489	-4.162	25.065	-21.201	-1.95	34.524	6.496	24.202	9.302	-15.001	24.048	11.081	-17.262
193	193	1.03296	3.554	-3.795	13.662	-4.293	25.052	-21.426	-1.924	33.494	6.263	24.053	9.058	-14.825	23.768	11.757	-17.411
194	194	1.03834	3.498	-3.642	13.821	-4.438	25.034	-21.629	-1.877	32.494	6.023	23.891	8.895	-14.662	23.479	12.475	-17.582
195	195	1.04372	3.442	-3.462	13.966	-4.569	25.017	-21.78	-1.802	31.512	5.752	23.685	8.831	-14.595	23.15	13.268	-17.847
196	196	1.0491	3.378	-3.264	14.091	-4.691	25.013	-21.912	-1.747	30.572	5.478	23.588	8.782	-14.555	22.918	14.069	-18.15
197	197	1.05448	3.302	-3.069	14.198	-4.802	25.033	-22.082	-1.761	29.703	5.289	23.657	8.663	-14.553	22.84	14.799	-18.464
198	198	1.05986	3.226	-2.877	14.311	-4.943	25.055	-22.334	-1.766	28.906	5.195	23.889	8.494	-14.569	22.951	15.486	-18.808
199	199	1.06524	3.155	-2.681	14.425	-5.053	25.085	-22.606	-1.794	28.155	5.091	24.047	8.372	-14.54	23.004	16.129	-19.11
200	200	1.07062	3.085	-2.477	14.525	-5.138	25.11	-22.89	-1.846	27.448	4.983	24.503	8.109	-14.549	23.339	16.701	-19.518
201	201	1.076	3.024	-2.285	14.614	-5.214	25.119	-23.244	-1.926	26.834	4.95	25.147	7.575	-14.576	23.875	16.987	-19.973
