# Supplementary material for: Gait phenotypes in paediatric hereditary spastic paraplegia revealed by dynamic time warping analysis and random forests
Source: PLoS One. 2018 Mar 8;13(3):e0192345. doi: 10.1371/journal.pone.0192345 (PMC5843164; doi:10.1371/journal.pone.0192345)
Supplement: S1 Data — (ZIP) [file pone.0192345.s008.zip › HSP/Left.SR.HSP11.1.csv]

	Epoch	Time	Pelvic.obliquity	Pelvic.tilt	Pelvic rotation	Hip.abd.add	Hip.flexion	Hip.rotation	Knee.abd.add	Knee.flexion	Knee.rotation	Ankle.abd.add	Ankle.flexion	Ankle.rotation	Forefoot.abd.add	Forefoot.flexion	Forefoot.rotation
1	1	0	6.836	5.622	13.282	0.474	33.157	-22.928	-2.719	11.484	2.853	15.801	3.995	-13.064	15.465	23.616	-18.479
2	2	0.00465	6.855	5.532	13.681	0.469	32.774	-23.234	-2.687	10.914	2.633	16.163	2.473	-12.366	16.007	22.309	-17.984
3	3	0.0093	6.881	5.436	14.061	0.456	32.481	-23.633	-2.737	10.642	2.526	16.526	0.81	-11.559	16.556	20.604	-17.34
4	4	0.01395	6.919	5.331	14.414	0.437	32.293	-24.027	-2.843	10.716	2.508	16.688	-0.795	-10.73	16.914	18.621	-16.548
5	5	0.0186	6.974	5.204	14.733	0.414	32.212	-24.372	-3.003	11.175	2.581	16.81	-2.173	-9.987	17.197	16.571	-15.692
6	6	0.02325	7.062	5.05	15.014	0.406	32.218	-24.631	-3.189	12.01	2.729	16.938	-3.214	-9.398	17.44	14.586	-14.822
7	7	0.0279	7.187	4.883	15.252	0.424	32.304	-24.767	-3.396	13.167	2.951	17.086	-3.888	-8.991	17.64	12.73	-13.936
8	8	0.03255	7.35	4.702	15.433	0.501	32.429	-24.693	-3.613	14.522	3.209	17.391	-4.223	-8.82	17.907	11.095	-13.07
9	9	0.0372	7.528	4.515	15.551	0.628	32.559	-24.392	-3.801	15.957	3.498	17.791	-4.279	-8.907	18.199	9.701	-12.255
10	10	0.04185	7.698	4.33	15.61	0.784	32.668	-23.876	-3.915	17.37	3.808	18.11	-4.125	-9.225	18.379	8.523	-11.496
11	11	0.0465	7.859	4.151	15.621	0.972	32.729	-23.149	-3.94	18.673	4.107	18.344	-3.845	-9.753	18.454	7.544	-10.81
12	12	0.05115	8.015	3.986	15.595	1.187	32.733	-22.277	-3.891	19.822	4.423	18.523	-3.554	-10.506	18.456	6.693	-10.246
13	13	0.0558	8.179	3.836	15.515	1.462	32.669	-21.29	-3.76	20.789	4.752	18.543	-3.385	-11.492	18.307	5.848	-9.85
14	14	0.06045	8.332	3.71	15.396	1.756	32.525	-20.212	-3.533	21.57	5.032	18.432	-3.439	-12.598	18.041	4.899	-9.599
15	15	0.0651	8.467	3.611	15.248	2.074	32.31	-19.076	-3.263	22.177	5.29	18.301	-3.675	-13.809	17.74	3.885	-9.479
16	16	0.06975	8.558	3.551	15.103	2.356	32.047	-18	-2.987	22.662	5.513	18.168	-3.992	-15.003	17.428	2.873	-9.476
17	17	0.0744	8.625	3.52	14.96	2.616	31.734	-16.971	-2.689	23.027	5.658	17.998	-4.19	-16.131	17.111	2.042	-9.556
18	18	0.07905	8.663	3.515	14.833	2.846	31.403	-16.09	-2.442	23.344	5.782	17.834	-4.215	-17.149	16.825	1.405	-9.696
19	19	0.0837	8.682	3.519	14.724	3.058	31.057	-15.428	-2.274	23.646	5.915	17.695	-4.062	-18.039	16.606	0.948	-9.897
20	20	0.08835	8.678	3.536	14.634	3.238	30.695	-14.99	-2.153	23.912	6.018	17.419	-3.783	-18.726	16.323	0.601	-10.127
21	21	0.093	8.672	3.557	14.553	3.415	30.315	-14.783	-2.097	24.126	6.133	17.029	-3.39	-19.24	15.986	0.368	-10.373
22	22	0.09765	8.675	3.585	14.483	3.607	29.914	-14.799	-2.13	24.249	6.299	16.584	-2.913	-19.609	15.629	0.252	-10.616
23	23	0.1023	8.687	3.62	14.415	3.823	29.49	-14.986	-2.231	24.267	6.49	16.058	-2.395	-19.832	15.22	0.212	-10.832
24	24	0.10695	8.704	3.662	14.335	4.065	29.047	-15.284	-2.385	24.191	6.698	15.482	-1.904	-19.912	14.775	0.176	-10.996
25	25	0.1116	8.722	3.717	14.237	4.333	28.595	-15.637	-2.591	24.038	6.95	14.954	-1.5	-19.904	14.361	0.093	-11.092
26	26	0.11625	8.753	3.79	14.12	4.636	28.145	-15.976	-2.813	23.832	7.235	14.479	-1.188	-19.877	13.98	-0.057	-11.133
27	27	0.1209	8.801	3.879	13.984	4.965	27.708	-16.238	-3.017	23.61	7.515	14.051	-0.942	-19.86	13.633	-0.262	-11.131
28	28	0.12555	8.849	3.991	13.851	5.301	27.297	-16.399	-3.217	23.402	7.798	13.703	-0.682	-19.892	13.342	-0.459	-11.078
29	29	0.1302	8.892	4.107	13.719	5.637	26.906	-16.489	-3.426	23.225	8.131	13.36	-0.376	-20.012	13.039	-0.631	-10.993
30	30	0.13485	8.916	4.245	13.595	5.937	26.534	-16.462	-3.586	23.057	8.476	13.005	-0.01	-20.233	12.735	-0.743	-10.898
31	31	0.1395	8.926	4.408	13.468	6.186	26.161	-16.209	-3.615	22.873	8.747	12.669	0.394	-20.539	12.473	-0.802	-10.78
32	32	0.14415	8.928	4.596	13.338	6.419	25.812	-15.845	-3.62	22.719	9.093	12.337	0.822	-21.005	12.213	-0.86	-10.65
33	33	0.1488	8.922	4.785	13.228	6.642	25.461	-15.389	-3.617	22.582	9.443	12.005	1.282	-21.561	11.945	-0.901	-10.506
34	34	0.15345	8.904	4.981	13.142	6.823	25.105	-14.833	-3.551	22.443	9.715	11.658	1.78	-22.132	11.683	-0.908	-10.357
35	35	0.1581	8.877	5.184	13.07	6.977	24.742	-14.158	-3.426	22.283	9.895	11.304	2.306	-22.721	11.435	-0.87	-10.207
36	36	0.16275	8.839	5.395	13.004	7.109	24.37	-13.41	-3.269	22.088	9.999	11.021	2.81	-23.296	11.264	-0.816	-10.061
37	37	0.1674	8.797	5.609	12.938	7.229	23.987	-12.663	-3.119	21.868	10.057	10.851	3.252	-23.82	11.19	-0.788	-9.92
38	38	0.17205	8.749	5.817	12.876	7.332	23.588	-11.987	-2.993	21.627	10.091	10.736	3.637	-24.26	11.159	-0.795	-9.79
39	39	0.1767	8.685	6.013	12.824	7.395	23.161	-11.408	-2.862	21.351	10.105	10.593	3.987	-24.612	11.107	-0.815	-9.692
40	40	0.18135	8.602	6.2	12.777	7.41	22.698	-10.908	-2.715	21.031	10.093	10.421	4.313	-24.883	11.041	-0.831	-9.634
41	41	0.186	8.485	6.382	12.737	7.381	22.206	-10.508	-2.591	20.653	10.038	10.282	4.601	-25.013	10.998	-0.838	-9.582
42	42	0.19065	8.351	6.559	12.692	7.334	21.683	-10.24	-2.516	20.221	9.998	10.125	4.835	-25.003	10.917	-0.873	-9.513
43	43	0.1953	8.201	6.727	12.642	7.284	21.145	-10.11	-2.499	19.759	10.003	9.938	5.037	-24.905	10.792	-0.921	-9.445
44	44	0.19995	8.044	6.867	12.58	7.218	20.566	-10.11	-2.509	19.259	10.026	9.857	5.196	-24.687	10.754	-0.965	-9.387
45	45	0.2046	7.869	6.998	12.511	7.098	19.981	-10.184	-2.472	18.775	10.097	9.734	5.374	-24.449	10.708	-0.998	-9.357
46	46	0.20925	7.691	7.12	12.426	6.975	19.393	-10.322	-2.453	18.296	10.247	9.634	5.516	-24.229	10.673	-1.06	-9.339
47	47	0.2139	7.509	7.245	12.329	6.855	18.832	-10.577	-2.476	17.853	10.5	9.516	5.658	-23.997	10.617	-1.138	-9.325
48	48	0.21855	7.331	7.355	12.224	6.744	18.26	-10.897	-2.514	17.411	10.831	9.387	5.786	-23.787	10.55	-1.232	-9.318
49	49	0.2232	7.153	7.456	12.111	6.627	17.695	-11.234	-2.536	16.993	11.204	9.216	5.963	-23.606	10.463	-1.291	-9.325
50	50	0.22785	6.991	7.542	11.973	6.534	17.132	-11.525	-2.548	16.598	11.592	9.022	6.174	-23.466	10.364	-1.331	-9.33
51	51	0.2325	6.85	7.631	11.817	6.474	16.595	-11.798	-2.574	16.231	11.97	8.855	6.399	-23.33	10.286	-1.36	-9.336
52	52	0.23715	6.729	7.728	11.648	6.432	16.083	-12.056	-2.592	15.887	12.329	8.712	6.626	-23.2	10.232	-1.389	-9.356
53	53	0.2418	6.62	7.825	11.476	6.389	15.575	-12.265	-2.578	15.559	12.685	8.594	6.847	-23.13	10.208	-1.43	-9.398
54	54	0.24645	6.51	7.915	11.303	6.34	15.073	-12.454	-2.556	15.258	13.057	8.52	7.062	-23.112	10.227	-1.48	-9.457
55	55	0.2511	6.402	7.992	11.115	6.298	14.577	-12.639	-2.537	14.99	13.412	8.448	7.262	-23.069	10.242	-1.555	-9.515
56	56	0.25575	6.304	8.072	10.919	6.271	14.1	-12.721	-2.495	14.742	13.661	8.348	7.465	-23.01	10.232	-1.637	-9.565
57	57	0.2604	6.219	8.152	10.707	6.265	13.626	-12.746	-2.451	14.493	13.868	8.237	7.68	-22.949	10.21	-1.708	-9.608
58	58	0.26505	6.144	8.246	10.492	6.269	13.175	-12.753	-2.406	14.256	14.028	8.115	7.922	-22.883	10.181	-1.752	-9.675
59	59	0.2697	6.063	8.325	10.267	6.269	12.702	-12.719	-2.366	14.004	14.174	8.126	8.121	-22.834	10.258	-1.806	-9.746
60	60	0.27435	5.981	8.394	10.042	6.265	12.206	-12.594	-2.289	13.728	14.197	8.127	8.262	-22.737	10.317	-1.901	-9.808
61	61	0.279	5.898	8.453	9.813	6.249	11.698	-12.481	-2.205	13.457	14.236	8.113	8.407	-22.623	10.361	-2.002	-9.854
62	62	0.28365	5.823	8.507	9.584	6.263	11.195	-12.363	-2.152	13.186	14.254	8.097	8.589	-22.508	10.402	-2.063	-9.909
63	63	0.2883	5.751	8.551	9.361	6.267	10.689	-12.234	-2.081	12.935	14.278	8.048	8.793	-22.432	10.421	-2.117	-9.981
64	64	0.29295	5.683	8.584	9.137	6.271	10.181	-12.111	-2.013	12.695	14.349	8.01	8.992	-22.402	10.452	-2.178	-10.059
65	65	0.2976	5.612	8.598	8.919	6.277	9.645	-12.008	-1.95	12.439	14.414	7.976	9.139	-22.351	10.473	-2.282	-10.134
66	66	0.30225	5.542	8.595	8.705	6.283	9.084	-11.898	-1.878	12.175	14.469	7.911	9.26	-22.305	10.463	-2.417	-10.217
67	67	0.3069	5.477	8.579	8.484	6.295	8.509	-11.807	-1.809	11.919	14.577	7.808	9.415	-22.297	10.431	-2.535	-10.31
68	68	0.31155	5.42	8.55	8.263	6.315	7.918	-11.749	-1.754	11.662	14.71	7.699	9.608	-22.281	10.392	-2.619	-10.404
69	69	0.3162	5.37	8.517	8.05	6.341	7.315	-11.673	-1.699	11.384	14.789	7.613	9.811	-22.243	10.367	-2.679	-10.504
70	70	0.32085	5.322	8.473	7.852	6.354	6.683	-11.655	-1.631	11.073	14.894	7.533	9.997	-22.173	10.346	-2.738	-10.597
71	71	0.3255	5.282	8.414	7.648	6.373	6.018	-11.648	-1.547	10.741	15.012	7.437	10.131	-22.099	10.308	-2.846	-10.69
72	72	0.33015	5.254	8.331	7.428	6.404	5.314	-11.669	-1.465	10.391	15.198	7.341	10.194	-22.041	10.262	-3.024	-10.777
73	73	0.3348	5.241	8.239	7.181	6.462	4.595	-11.613	-1.385	10.038	15.296	7.297	10.246	-21.967	10.256	-3.201	-10.885
74	74	0.33945	5.222	8.137	6.928	6.493	3.853	-11.572	-1.287	9.683	15.414	7.305	10.296	-21.922	10.301	-3.371	-11.03
75	75	0.3441	5.196	8.037	6.665	6.513	3.104	-11.518	-1.19	9.316	15.478	7.287	10.362	-21.795	10.31	-3.525	-11.145
76	76	0.34875	5.156	7.934	6.399	6.506	2.331	-11.477	-1.066	8.912	15.535	7.233	10.37	-21.627	10.283	-3.723	-11.246
77	77	0.3534	5.129	7.831	6.119	6.504	1.555	-11.429	-0.939	8.509	15.609	7.199	10.348	-21.473	10.27	-3.95	-11.348
78	78	0.35805	5.11	7.739	5.829	6.496	0.787	-11.333	-0.805	8.107	15.626	7.187	10.344	-21.287	10.274	-4.157	-11.438
79	79	0.3627	5.098	7.657	5.531	6.493	0.03	-11.195	-0.672	7.71	15.6	7.186	10.373	-21.094	10.288	-4.333	-11.53
80	80	0.36735	5.087	7.593	5.232	6.476	-0.704	-11.08	-0.534	7.327	15.607	7.158	10.421	-20.906	10.283	-4.504	-11.614
81	81	0.372	5.071	7.548	4.943	6.439	-1.416	-10.973	-0.396	6.958	15.648	7.113	10.465	-20.735	10.26	-4.697	-11.678
82	82	0.37665	5.064	7.512	4.645	6.407	-2.111	-10.798	-0.266	6.603	15.635	7.061	10.494	-20.564	10.219	-4.915	-11.728
83	83	0.3813	5.07	7.492	4.317	6.385	-2.772	-10.567	-0.141	6.278	15.555	6.977	10.524	-20.346	10.14	-5.148	-11.767
84	84	0.38595	5.084	7.486	3.976	6.368	-3.391	-10.341	-0.039	6.007	15.514	6.902	10.583	-20.141	10.07	-5.384	-11.793
85	85	0.3906	5.098	7.487	3.622	6.34	-3.988	-10.109	0.063	5.773	15.509	6.8	10.629	-19.959	9.982	-5.658	-11.808
86	86	0.39525	5.098	7.505	3.274	6.276	-4.541	-9.895	0.174	5.604	15.538	6.635	10.722	-19.776	9.845	-5.94	-11.795
87	87	0.3999	5.066	7.54	2.944	6.177	-5.056	-9.701	0.256	5.477	15.622	6.534	10.817	-19.643	9.763	-6.234	-11.771
88	88	0.40455	5.037	7.601	2.6	6.091	-5.524	-9.501	0.282	5.38	15.713	6.495	10.895	-19.509	9.706	-6.552	-11.731
89	89	0.4092	5.004	7.681	2.258	5.967	-5.966	-9.28	0.344	5.298	15.789	6.456	10.955	-19.364	9.657	-6.894	-11.672
90	90	0.41385	4.976	7.769	1.893	5.866	-6.364	-9.06	0.356	5.278	15.882	6.398	11.037	-19.228	9.579	-7.247	-11.617
91	91	0.4185	4.931	7.87	1.532	5.74	-6.716	-8.838	0.35	5.322	15.959	6.345	11.144	-19.079	9.496	-7.612	-11.551
92	92	0.42315	4.877	7.974	1.173	5.596	-7.031	-8.638	0.322	5.444	16.055	6.371	11.265	-18.931	9.477	-7.995	-11.479
93	93	0.4278	4.824	8.07	0.811	5.447	-7.345	-8.463	0.277	5.593	16.199	6.439	11.363	-18.793	9.491	-8.416	-11.395
94	94	0.43245	4.77	8.157	0.426	5.291	-7.649	-8.292	0.217	5.777	16.394	6.559	11.452	-18.685	9.555	-8.854	-11.313
95	95	0.4371	4.701	8.234	0.022	5.112	-7.944	-8.108	0.143	5.995	16.585	6.76	11.539	-18.595	9.687	-9.293	-11.254
96	96	0.44175	4.612	8.295	-0.392	4.91	-8.238	-7.917	0.047	6.248	16.745	6.994	11.614	-18.489	9.833	-9.758	-11.208
97	97	0.4464	4.517	8.331	-0.82	4.707	-8.531	-7.727	-0.084	6.557	16.891	7.245	11.68	-18.356	9.978	-10.268	-11.152
98	98	0.45105	4.418	8.337	-1.244	4.496	-8.854	-7.535	-0.233	6.877	17.004	7.564	11.71	-18.189	10.167	-10.817	-11.085
99	99	0.4557	4.321	8.325	-1.686	4.27	-9.18	-7.363	-0.37	7.225	17.148	7.844	11.728	-18.023	10.328	-11.399	-11.027
100	100	0.46035	4.21	8.295	-2.115	4.008	-9.507	-7.226	-0.475	7.616	17.331	8.059	11.756	-17.889	10.456	-12.006	-10.987
101	101	0.465	4.1	8.242	-2.554	3.777	-9.837	-7.101	-0.654	8.025	17.512	8.276	11.747	-17.753	10.551	-12.661	-10.951
102	102	0.46965	3.989	8.147	-2.972	3.508	-10.166	-7.014	-0.827	8.534	17.694	8.532	11.708	-17.568	10.675	-13.405	-10.881
103	103	0.4743	3.896	8.027	-3.398	3.263	-10.508	-6.919	-1.027	9.068	17.879	8.791	11.605	-17.365	10.793	-14.236	-10.784
104	104	0.47895	3.821	7.891	-3.829	3.018	-10.871	-6.837	-1.198	9.592	18.049	8.954	11.449	-17.138	10.83	-15.129	-10.699
105	105	0.4836	3.772	7.745	-4.275	2.799	-11.228	-6.75	-1.391	10.134	18.18	9.117	11.262	-16.875	10.854	-16.055	-10.626
106	106	0.48825	3.741	7.582	-4.719	2.603	-11.566	-6.689	-1.633	10.737	18.295	9.32	11.021	-16.577	10.891	-17.064	-10.548
107	107	0.4929	3.733	7.407	-5.152	2.433	-11.861	-6.662	-1.92	11.453	18.458	9.516	10.736	-16.282	10.919	-18.189	-10.441
108	108	0.49755	3.749	7.237	-5.577	2.282	-12.122	-6.64	-2.224	12.215	18.635	9.708	10.395	-15.985	10.943	-19.395	-10.315
109	109	0.5022	3.794	7.079	-6	2.152	-12.349	-6.613	-2.52	13.006	18.794	9.863	10.017	-15.673	10.942	-20.651	-10.187
110	110	0.50685	3.864	6.936	-6.415	2.042	-12.522	-6.586	-2.819	13.861	18.914	9.959	9.623	-15.325	10.893	-21.958	-10.054
111	111	0.5115	3.935	6.806	-6.807	1.942	-12.636	-6.561	-3.144	14.786	18.966	10.069	9.171	-14.926	10.846	-23.351	-9.909
112	112	0.51615	3.988	6.675	-7.163	1.83	-12.692	-6.553	-3.486	15.799	18.962	10.245	8.634	-14.513	10.857	-24.855	-9.776
113	113	0.5208	4.004	6.545	-7.482	1.683	-12.689	-6.582	-3.817	16.878	18.928	10.451	8.022	-14.122	10.916	-26.431	-9.691
114	114	0.52545	3.977	6.412	-7.774	1.501	-12.622	-6.619	-4.14	18.024	18.81	10.69	7.318	-13.737	11.021	-28.089	-9.664
115	115	0.5301	3.894	6.285	-8.016	1.249	-12.46	-6.706	-4.432	19.283	18.606	10.978	6.512	-13.337	11.194	-29.857	-9.703
116	116	0.53475	3.775	6.172	-8.222	0.982	-12.205	-6.881	-4.768	20.627	18.376	11.383	5.61	-12.932	11.487	-31.709	-9.797
117	117	0.5394	3.605	6.058	-8.34	0.649	-11.864	-7.134	-5.037	22.088	18.018	11.765	4.655	-12.522	11.816	-33.617	-10.008
118	118	0.54405	3.407	5.938	-8.403	0.285	-11.466	-7.415	-5.268	23.646	17.556	12.043	3.662	-12.11	12.1	-35.593	-10.288
119	119	0.5487	3.195	5.82	-8.414	-0.099	-10.989	-7.767	-5.481	25.32	16.999	12.264	2.573	-11.668	12.387	-37.688	-10.647
120	120	0.55335	2.983	5.714	-8.391	-0.483	-10.437	-8.241	-5.727	27.085	16.429	12.457	1.361	-11.221	12.704	-39.92	-11.08
121	121	0.558	2.779	5.629	-8.347	-0.857	-9.811	-8.775	-6.002	28.895	15.794	12.668	0.023	-10.757	13.093	-42.246	-11.586
122	122	0.56265	2.583	5.557	-8.311	-1.235	-9.111	-9.339	-6.29	30.756	15.139	12.931	-1.436	-10.316	13.605	-44.649	-12.154
123	123	0.5673	2.395	5.487	-8.295	-1.614	-8.347	-9.953	-6.62	32.653	14.501	13.203	-3.024	-9.892	14.207	-47.136	-12.758
124	124	0.57195	2.217	5.414	-8.308	-1.989	-7.525	-10.635	-7.025	34.566	13.881	13.416	-4.736	-9.452	14.828	-49.71	-13.373
125	125	0.5766	2.035	5.333	-8.349	-2.394	-6.659	-11.387	-7.488	36.494	13.289	13.511	-6.539	-9.003	15.428	-52.36	-13.987
126	126	0.58125	1.829	5.237	-8.41	-2.851	-5.776	-12.169	-7.974	38.412	12.729	13.469	-8.398	-8.568	15.989	-55.056	-14.573
127	127	0.5859	1.609	5.124	-8.525	-3.324	-4.877	-12.912	-8.501	40.307	12.211	13.347	-10.267	-8.148	16.541	-57.747	-15.073
128	128	0.59055	1.375	5.005	-8.696	-3.822	-3.948	-13.602	-9.052	42.195	11.726	13.151	-12.008	-7.746	17.071	-60.301	-15.502
129	129	0.5952	1.153	4.896	-8.938	-4.296	-2.949	-14.329	-9.726	44.083	11.388	12.829	-13.468	-7.452	17.475	-62.575	-15.905
130	130	0.59985	0.943	4.802	-9.262	-4.736	-1.885	-15.004	-10.455	45.958	11.138	12.328	-14.495	-7.305	17.671	-64.414	-16.33
131	131	0.6045	0.748	4.727	-9.637	-5.133	-0.764	-15.55	-11.178	47.816	10.932	11.88	-15.071	-7.264	17.833	-65.746	-16.742
132	132	0.60915	0.572	4.665	-10.062	-5.489	0.388	-16.007	-11.89	49.625	10.804	11.534	-15.275	-7.282	18.019	-66.632	-17.113
133	133	0.6138	0.421	4.619	-10.522	-5.79	1.551	-16.362	-12.553	51.399	10.797	11.302	-15.192	-7.528	18.234	-67.153	-17.55
134	134	0.61845	0.298	4.592	-11.025	-6.022	2.733	-16.644	-13.194	53.077	10.892	11.06	-14.954	-8.014	18.372	-67.412	-18.099
135	135	0.6231	0.189	4.578	-11.539	-6.207	3.922	-16.835	-13.758	54.658	11.05	10.717	-14.564	-8.694	18.354	-67.441	-18.734
136	136	0.62775	0.087	4.569	-12.054	-6.356	5.114	-16.952	-14.246	56.16	11.288	10.356	-13.963	-9.518	18.258	-67.176	-19.41
137	137	0.6324	-0.011	4.567	-12.563	-6.461	6.298	-16.983	-14.641	57.575	11.587	10.071	-13.157	-10.463	18.178	-66.596	-20.124
138	138	0.63705	-0.106	4.581	-13.053	-6.52	7.485	-16.961	-14.961	58.902	11.915	9.853	-12.25	-11.514	18.132	-65.797	-20.898
139	139	0.6417	-0.195	4.623	-13.513	-6.533	8.695	-16.932	-15.229	60.144	12.257	9.627	-11.384	-12.657	18.083	-64.945	-21.725
140	140	0.64635	-0.266	4.703	-13.913	-6.499	9.914	-16.899	-15.416	61.287	12.603	9.363	-10.662	-13.837	18.017	-64.16	-22.545
141	141	0.651	-0.309	4.814	-14.24	-6.426	11.116	-16.911	-15.539	62.311	12.955	9.1	-10.102	-14.944	17.984	-63.459	-23.271
142	142	0.65565	-0.32	4.961	-14.515	-6.303	12.294	-16.957	-15.6	63.159	13.283	8.845	-9.681	-15.92	17.979	-62.777	-23.903
143	143	0.6603	-0.306	5.139	-14.734	-6.145	13.457	-17.088	-15.649	63.867	13.557	8.675	-9.31	-16.745	18.069	-62.01	-24.489
144	144	0.66495	-0.263	5.339	-14.906	-5.939	14.583	-17.205	-15.597	64.412	13.729	8.487	-8.938	-17.403	18.153	-61.128	-25.017
145	145	0.6696	-0.192	5.559	-15.038	-5.691	15.688	-17.417	-15.561	64.822	13.784	8.293	-8.526	-17.784	18.242	-60.118	-25.443
146	146	0.67425	-0.103	5.786	-15.104	-5.425	16.739	-17.656	-15.463	65.076	13.752	8.104	-8.089	-17.975	18.325	-58.983	-25.797
147	147	0.6789	0	6.02	-15.123	-5.142	17.751	-17.958	-15.353	65.198	13.612	7.935	-7.637	-17.911	18.43	-57.744	-26.047
148	148	0.68355	0.114	6.262	-15.079	-4.858	18.734	-18.307	-15.204	65.214	13.355	7.664	-7.164	-17.586	18.445	-56.465	-26.164
149	149	0.6882	0.232	6.504	-14.976	-4.578	19.686	-18.682	-15.012	65.118	13.007	7.358	-6.706	-17.047	18.417	-55.142	-26.169
150	150	0.69285	0.373	6.738	-14.825	-4.292	20.581	-19.04	-14.747	64.911	12.597	7.177	-6.247	-16.416	18.472	-53.689	-26.169
151	151	0.6975	0.548	6.961	-14.647	-3.983	21.408	-19.37	-14.403	64.598	12.158	7.151	-5.779	-15.753	18.642	-52.093	-26.195
152	152	0.70215	0.771	7.174	-14.444	-3.632	22.165	-19.708	-14.011	64.168	11.718	7.215	-5.341	-15.078	18.872	-50.415	-26.232
153	153	0.7068	1.032	7.375	-14.209	-3.248	22.863	-20.065	-13.584	63.614	11.284	7.317	-4.986	-14.402	19.118	-48.721	-26.266
154	154	0.71145	1.306	7.554	-13.949	-2.855	23.506	-20.391	-13.099	62.953	10.851	7.43	-4.723	-13.723	19.359	-47.043	-26.276
155	155	0.7161	1.594	7.697	-13.684	-2.45	24.073	-20.646	-12.537	62.212	10.431	7.575	-4.491	-13.079	19.611	-45.342	-26.279
156	156	0.72075	1.88	7.819	-13.395	-2.069	24.58	-20.845	-11.9	61.399	10.074	7.847	-4.252	-12.539	19.947	-43.54	-26.329
157	157	0.7254	2.165	7.923	-13.089	-1.707	25.037	-21.02	-11.224	60.523	9.8	8.223	-4.003	-12.132	20.346	-41.646	-26.443
158	158	0.73005	2.442	8.001	-12.726	-1.381	25.448	-21.197	-10.524	59.58	9.512	8.721	-3.799	-11.792	20.824	-39.696	-26.637
159	159	0.7347	2.71	8.042	-12.345	-1.081	25.795	-21.32	-9.772	58.57	9.254	9.243	-3.589	-11.594	21.29	-37.68	-26.928
160	160	0.73935	2.97	8.055	-11.927	-0.835	26.096	-21.438	-8.977	57.527	9.024	9.913	-3.329	-11.526	21.856	-35.504	-27.361
161	161	0.744	3.214	8.051	-11.49	-0.64	26.351	-21.553	-8.145	56.396	8.829	10.582	-3.002	-11.618	22.373	-33.167	-27.968
162	162	0.74865	3.439	8.032	-11.045	-0.467	26.578	-21.627	-7.299	55.242	8.615	11.306	-2.545	-11.845	22.865	-30.64	-28.738
163	163	0.7533	3.654	7.998	-10.609	-0.284	26.782	-21.672	-6.475	54.048	8.355	12.045	-1.977	-12.149	23.289	-27.951	-29.628
164	164	0.75795	3.866	7.951	-10.188	-0.092	26.962	-21.721	-5.68	52.788	8.071	12.767	-1.317	-12.508	23.623	-25.107	-30.617
165	165	0.7626	4.074	7.888	-9.772	0.09	27.112	-21.795	-4.884	51.43	7.761	13.357	-0.586	-12.936	23.783	-22.143	-31.721
166	166	0.76725	4.266	7.802	-9.352	0.239	27.233	-21.915	-4.099	50.002	7.41	13.823	0.211	-13.419	23.776	-19.079	-32.949
167	167	0.7719	4.431	7.694	-8.946	0.367	27.342	-22.071	-3.375	48.554	6.997	14.29	1.009	-13.903	23.718	-15.977	-34.257
168	168	0.77655	4.568	7.573	-8.576	0.508	27.456	-22.231	-2.747	47.097	6.509	14.821	1.731	-14.328	23.668	-12.915	-35.563
169	169	0.7812	4.671	7.452	-8.237	0.649	27.572	-22.391	-2.194	45.609	5.963	15.318	2.435	-14.656	23.534	-9.902	-36.798
170	170	0.78585	4.736	7.349	-7.93	0.76	27.696	-22.564	-1.655	44.058	5.388	15.543	3.218	-14.878	23.123	-6.946	-37.925
171	171	0.7905	4.758	7.267	-7.644	0.837	27.849	-22.845	-1.205	42.446	4.839	15.435	4.084	-14.946	22.382	-4.108	-38.872
172	172	0.79515	4.753	7.22	-7.392	0.947	28.048	-23.183	-0.866	40.789	4.288	15.323	4.737	-14.939	21.667	-1.489	-39.729
173	173	0.7998	4.754	7.203	-7.204	1.113	28.295	-23.568	-0.607	39.141	3.802	15.234	5.052	-14.872	21.098	0.792	-40.468
174	174	0.80445	4.73	7.222	-7.002	1.244	28.6	-24.02	-0.399	37.508	3.373	15.093	5.038	-14.709	20.618	2.693	-41.04
175	175	0.8091	4.682	7.262	-6.841	1.389	28.946	-24.538	-0.296	35.86	3.051	14.779	4.948	-14.459	20.024	4.376	-41.435
176	176	0.81375	4.606	7.334	-6.704	1.513	29.346	-25.135	-0.276	34.22	2.812	14.309	4.821	-14.087	19.311	5.883	-41.664
177	177	0.8184	4.511	7.432	-6.616	1.653	29.791	-25.786	-0.348	32.591	2.721	13.85	4.704	-13.748	18.576	7.378	-41.859
178	178	0.82305	4.408	7.549	-6.553	1.823	30.254	-26.431	-0.488	30.966	2.709	13.447	4.622	-13.467	17.829	8.892	-42.045
179	179	0.8277	4.285	7.688	-6.484	1.975	30.743	-27.065	-0.655	29.387	2.789	13.108	4.638	-13.348	17.055	10.483	-42.312
180	180	0.83235	4.152	7.842	-6.417	2.101	31.246	-27.698	-0.819	27.888	2.95	12.868	4.798	-13.39	16.284	12.205	-42.697
181	181	0.837	4.017	8.008	-6.359	2.221	31.757	-28.341	-0.995	26.445	3.199	12.735	5.039	-13.544	15.548	14.011	-43.147
182	182	0.84165	3.878	8.183	-6.297	2.347	32.269	-28.96	-1.179	25.015	3.496	12.625	5.251	-13.755	14.828	15.758	-43.579
183	183	0.8463	3.746	8.349	-6.221	2.474	32.744	-29.48	-1.312	23.597	3.714	12.44	5.392	-13.919	14.094	17.33	-43.924
184	184	0.85095	3.625	8.507	-6.118	2.576	33.199	-29.923	-1.39	22.217	3.879	12.225	5.481	-14.037	13.376	18.773	-44.181
185	185	0.8556	3.531	8.653	-5.997	2.7	33.607	-30.33	-1.467	20.835	4.013	12.093	5.549	-14.151	12.716	20.2	-44.415
186	186	0.86025	3.449	8.786	-5.88	2.847	33.975	-30.696	-1.55	19.479	4.115	12.038	5.663	-14.293	12.086	21.659	-44.673
187	187	0.8649	3.399	8.908	-5.761	3.016	34.294	-30.856	-1.531	18.149	4.047	11.89	5.767	-14.49	11.425	23.006	-44.942
188	188	0.86955	3.348	9.003	-5.577	3.146	34.555	-30.913	-1.491	16.86	3.863	11.885	5.812	-14.683	10.906	24.318	-45.19
189	189	0.8742	3.319	9.072	-5.328	3.239	34.758	-30.902	-1.417	15.613	3.535	11.943	5.79	-14.786	10.484	25.543	-45.38
190	190	0.87885	3.291	9.102	-5.006	3.246	34.898	-30.884	-1.312	14.501	3.179	12.001	5.885	-14.853	10.069	26.733	-45.5
191	191	0.8835	3.276	9.087	-4.646	3.243	34.967	-30.743	-1.216	13.446	2.729	12.069	6.086	-14.866	9.639	27.914	-45.494
192	192	0.88815	3.264	9.029	-4.244	3.213	34.982	-30.534	-1.158	12.51	2.279	12.176	6.381	-14.837	9.244	29.052	-45.337
193	193	0.8928	3.268	8.929	-3.805	3.158	34.938	-30.298	-1.1	11.693	1.839	12.29	6.593	-14.699	8.98	29.982	-45.006
194	194	0.89745	3.297	8.786	-3.335	3.088	34.818	-30.04	-1.042	10.985	1.437	12.534	6.608	-14.466	8.99	30.688	-44.521
195	195	0.9021	3.35	8.602	-2.832	3.022	34.617	-29.75	-1.02	10.367	1.105	12.987	6.404	-14.218	9.313	31.198	-43.922
196	196	0.90675	3.417	8.387	-2.286	2.95	34.355	-29.443	-1.038	9.834	0.864	13.591	5.973	-13.981	9.906	31.467	-43.221
197	197	0.9114	3.485	8.158	-1.712	2.847	34.07	-29.13	-1.062	9.428	0.74	14.24	5.32	-13.719	10.718	31.417	-42.38
198	198	0.91605	3.55	7.925	-1.138	2.727	33.792	-28.782	-1.086	9.173	0.731	14.834	4.455	-13.422	11.679	30.972	-41.371
199	199	0.9207	3.595	7.691	-0.554	2.583	33.516	-28.441	-1.14	9.033	0.866	15.486	3.377	-13.112	12.824	30.211	-40.229
200	200	0.92535	3.626	7.434	0.033	2.42	33.209	-28.063	-1.205	9.034	1.074	16.089	2.235	-12.846	13.992	29.171	-39.015
201	201	0.93	3.621	7.154	0.648	2.18	32.845	-27.648	-1.232	9.144	1.405	16.478	0.978	-12.753	15.044	27.736	-37.774
