# Supplementary material for: Gait phenotypes in paediatric hereditary spastic paraplegia revealed by dynamic time warping analysis and random forests
Source: PLoS One. 2018 Mar 8;13(3):e0192345. doi: 10.1371/journal.pone.0192345 (PMC5843164; doi:10.1371/journal.pone.0192345)
Supplement: S1 Data — (ZIP) [file pone.0192345.s008.zip › HSP/Left.SR.HSP11.2.csv]

	Epoch	Time	Pelvic.obliquity	Pelvic.tilt	Pelvic rotation	Hip.abd.add	Hip.flexion	Hip.rotation	Knee.abd.add	Knee.flexion	Knee.rotation	Ankle.abd.add	Ankle.flexion	Ankle.rotation	Forefoot.abd.add	Forefoot.flexion	Forefoot.rotation
1	1	0	2.723	8.382	-4.866	-3.784	34.241	-27.262	-2.277	5.818	1.377	12.295	0.414	-7.739	1.863	27.171	-36.473
2	2	0.00435	2.946	8.125	-4.543	-3.634	33.912	-28.374	-2.43	6.111	1.547	12.347	0.423	-7.614	2.093	26.947	-36.956
3	3	0.0087	3.165	7.85	-4.246	-3.467	33.562	-29.38	-2.618	6.549	1.876	12.387	0.305	-7.725	2.425	26.457	-37.474
4	4	0.01305	3.372	7.562	-3.969	-3.274	33.182	-30.305	-2.874	7.087	2.277	12.552	0.006	-7.853	2.98	25.733	-37.923
5	5	0.0174	3.55	7.27	-3.701	-3.102	32.763	-31.088	-3.141	7.683	2.679	12.739	-0.543	-7.842	3.722	24.675	-38.159
6	6	0.02175	3.691	6.967	-3.437	-2.986	32.306	-31.733	-3.395	8.327	3.117	12.98	-1.364	-7.705	4.677	23.302	-38.165
7	7	0.0261	3.788	6.645	-3.179	-2.93	31.806	-32.271	-3.637	8.982	3.626	13.318	-2.42	-7.503	5.836	21.718	-37.987
8	8	0.03045	3.832	6.311	-2.939	-2.916	31.253	-32.658	-3.826	9.553	4.125	13.588	-3.618	-7.198	7.008	19.976	-37.602
9	9	0.0348	3.837	5.985	-2.719	-2.942	30.675	-32.863	-3.916	10.029	4.654	13.72	-4.77	-6.81	8.056	18.213	-36.917
10	10	0.03915	3.831	5.679	-2.548	-2.966	30.11	-32.883	-3.871	10.348	5.195	13.439	-5.86	-6.313	8.729	16.374	-35.894
11	11	0.0435	3.874	5.373	-2.399	-2.924	29.614	-32.729	-3.804	10.626	5.677	12.768	-6.894	-5.852	8.99	14.434	-34.709
12	12	0.04785	4.009	5.06	-2.276	-2.771	29.181	-32.378	-3.771	10.923	6.031	11.916	-7.78	-5.442	8.939	12.544	-33.433
13	13	0.0522	4.243	4.74	-2.186	-2.512	28.808	-31.866	-3.802	11.338	6.382	11.198	-8.44	-5.223	8.802	10.851	-32.154
14	14	0.05655	4.553	4.425	-2.139	-2.157	28.481	-31.187	-3.903	11.91	6.831	10.817	-8.888	-5.33	8.762	9.394	-30.952
15	15	0.0609	4.891	4.13	-2.154	-1.725	28.184	-30.297	-4.063	12.616	7.364	10.783	-9.187	-5.794	8.871	8.103	-29.871
16	16	0.06525	5.195	3.867	-2.248	-1.278	27.932	-29.2	-4.263	13.482	7.923	10.975	-9.336	-6.529	9.063	6.913	-28.923
17	17	0.0696	5.461	3.626	-2.391	-0.852	27.674	-27.766	-4.391	14.465	8.339	11.291	-9.252	-7.609	9.235	5.907	-28.197
18	18	0.07395	5.691	3.399	-2.596	-0.41	27.442	-26.117	-4.498	15.541	8.642	11.671	-8.86	-8.994	9.335	5.196	-27.737
19	19	0.0783	5.903	3.187	-2.849	0.058	27.212	-24.371	-4.554	16.623	8.858	12.046	-8.289	-10.56	9.388	4.7	-27.491
20	20	0.08265	6.089	2.984	-3.145	0.535	26.968	-22.498	-4.519	17.664	8.908	12.285	-7.689	-12.208	9.344	4.258	-27.407
21	21	0.087	6.253	2.798	-3.452	1.004	26.709	-20.646	-4.417	18.64	8.843	12.388	-7.15	-13.833	9.236	3.786	-27.455
22	22	0.09135	6.404	2.63	-3.738	1.45	26.433	-18.935	-4.27	19.537	8.687	12.322	-6.695	-15.342	9.046	3.242	-27.6
23	23	0.0957	6.543	2.469	-3.986	1.872	26.138	-17.35	-4.072	20.338	8.379	11.955	-6.299	-16.656	8.66	2.602	-27.787
24	24	0.10005	6.658	2.325	-4.206	2.252	25.842	-15.969	-3.861	21.041	7.969	11.272	-5.915	-17.695	8.05	1.892	-27.971
25	25	0.1044	6.736	2.171	-4.396	2.607	25.464	-14.744	-3.652	21.552	7.457	10.518	-5.559	-18.533	7.412	1.24	-28.203
26	26	0.10875	6.785	2.009	-4.548	2.944	25.029	-13.819	-3.532	21.942	6.995	9.745	-5.155	-19.173	6.776	0.677	-28.45
27	27	0.1131	6.816	1.846	-4.65	3.233	24.527	-13.201	-3.48	22.206	6.568	9.165	-4.681	-19.589	6.317	0.321	-28.715
28	28	0.11745	6.84	1.682	-4.696	3.482	23.966	-12.88	-3.499	22.342	6.192	8.72	-4.149	-19.769	5.976	0.137	-28.946
29	29	0.1218	6.861	1.515	-4.687	3.702	23.35	-12.887	-3.607	22.349	5.915	8.33	-3.574	-19.691	5.678	0.068	-29.093
30	30	0.12615	6.887	1.344	-4.625	3.901	22.674	-13.223	-3.801	22.231	5.772	7.943	-3.001	-19.385	5.387	0.036	-29.15
31	31	0.1305	6.93	1.166	-4.511	4.091	21.94	-13.803	-4.027	22.013	5.764	7.511	-2.505	-18.966	5.079	-0.061	-29.151
32	32	0.13485	6.981	0.99	-4.341	4.26	21.2	-14.608	-4.286	21.759	5.916	6.969	-2.074	-18.536	4.694	-0.262	-29.147
33	33	0.1392	7.034	0.836	-4.11	4.396	20.484	-15.6	-4.559	21.494	6.237	6.472	-1.76	-18.159	4.369	-0.551	-29.164
34	34	0.14355	7.085	0.712	-3.833	4.509	19.8	-16.655	-4.833	21.218	6.67	6.095	-1.433	-17.881	4.126	-0.769	-29.198
35	35	0.1479	7.133	0.636	-3.523	4.605	19.146	-17.677	-5.085	20.926	7.169	5.839	-1.077	-17.715	3.955	-0.908	-29.224
36	36	0.15225	7.187	0.597	-3.191	4.703	18.517	-18.589	-5.295	20.63	7.694	5.644	-0.673	-17.668	3.807	-0.981	-29.222
37	37	0.1566	7.246	0.592	-2.847	4.802	17.923	-19.373	-5.457	20.349	8.232	5.502	-0.241	-17.737	3.688	-1.013	-29.19
38	38	0.16095	7.297	0.625	-2.503	4.882	17.36	-20.012	-5.551	20.078	8.76	5.414	0.18	-17.901	3.614	-1.033	-29.137
39	39	0.1653	7.341	0.682	-2.162	4.949	16.78	-20.422	-5.535	19.757	9.177	5.276	0.572	-18.11	3.501	-1.074	-29.04
40	40	0.16965	7.351	0.785	-1.844	5.011	16.2	-20.587	-5.446	19.361	9.443	5.122	0.829	-18.305	3.388	-1.215	-28.885
41	41	0.174	7.336	0.91	-1.541	5.053	15.609	-20.543	-5.267	18.914	9.535	4.995	0.988	-18.541	3.318	-1.394	-28.775
42	42	0.17835	7.307	1.065	-1.267	5.093	15.032	-20.299	-5.024	18.442	9.453	4.859	1.14	-18.782	3.24	-1.558	-28.685
43	43	0.1827	7.255	1.241	-1.025	5.123	14.463	-19.876	-4.747	17.945	9.197	4.744	1.298	-18.981	3.168	-1.684	-28.588
44	44	0.18705	7.184	1.43	-0.821	5.149	13.899	-19.353	-4.463	17.421	8.832	4.624	1.438	-19.117	3.085	-1.81	-28.478
45	45	0.1914	7.093	1.625	-0.657	5.17	13.334	-18.776	-4.191	16.869	8.391	4.524	1.55	-19.19	3.014	-1.934	-28.368
46	46	0.19575	6.972	1.818	-0.532	5.173	12.755	-18.128	-3.933	16.277	7.851	4.515	1.656	-19.201	3.005	-1.995	-28.268
47	47	0.2001	6.843	1.993	-0.443	5.172	12.138	-17.444	-3.673	15.637	7.254	4.523	1.771	-19.137	3.005	-2.008	-28.154
48	48	0.20445	6.701	2.145	-0.39	5.172	11.503	-16.918	-3.476	14.97	6.758	4.504	1.941	-19.009	2.974	-1.958	-28.058
49	49	0.2088	6.541	2.285	-0.372	5.148	10.871	-16.503	-3.302	14.297	6.321	4.641	1.976	-18.879	3.111	-1.943	-28.049
50	50	0.21315	6.365	2.422	-0.375	5.103	10.252	-16.277	-3.174	13.626	6.017	4.756	1.964	-18.66	3.239	-1.977	-28.023
51	51	0.2175	6.169	2.558	-0.401	5.028	9.648	-16.214	-3.087	12.966	5.847	4.88	1.947	-18.392	3.37	-2.016	-27.994
52	52	0.22185	5.954	2.691	-0.448	4.926	9.057	-16.281	-3.019	12.322	5.809	4.989	1.96	-18.156	3.491	-2.03	-28.012
53	53	0.2262	5.73	2.82	-0.513	4.806	8.485	-16.459	-2.955	11.708	5.901	5.029	2.014	-17.975	3.557	-2.037	-28.076
54	54	0.23055	5.501	2.945	-0.597	4.675	7.941	-16.729	-2.905	11.136	6.102	5.013	2.08	-17.784	3.578	-2.072	-28.124
55	55	0.2349	5.278	3.059	-0.697	4.553	7.399	-17.048	-2.875	10.57	6.371	5.117	2.103	-17.61	3.703	-2.09	-28.183
56	56	0.23925	5.082	3.154	-0.805	4.448	6.864	-17.491	-2.848	10.047	6.786	5.166	2.121	-17.471	3.794	-2.155	-28.256
57	57	0.2436	4.902	3.233	-0.935	4.352	6.32	-17.925	-2.813	9.544	7.194	5.351	2.153	-17.374	3.997	-2.146	-28.392
58	58	0.24795	4.737	3.3	-1.077	4.247	5.782	-18.352	-2.737	9.088	7.596	5.483	2.254	-17.259	4.162	-2.11	-28.518
59	59	0.2523	4.593	3.355	-1.233	4.163	5.252	-18.805	-2.66	8.677	8.03	5.561	2.413	-17.139	4.279	-2.065	-28.637
60	60	0.25665	4.463	3.402	-1.409	4.098	4.727	-19.219	-2.589	8.294	8.449	5.629	2.59	-17.033	4.382	-2.021	-28.763
61	61	0.261	4.338	3.441	-1.606	4.037	4.203	-19.509	-2.508	7.925	8.777	5.656	2.773	-16.93	4.44	-1.992	-28.875
62	62	0.26535	4.225	3.468	-1.819	4.001	3.676	-19.708	-2.431	7.571	9.043	5.52	3.011	-16.79	4.344	-2.001	-28.928
63	63	0.2697	4.101	3.486	-2.051	3.953	3.165	-19.734	-2.338	7.26	9.177	5.405	3.223	-16.687	4.276	-2.032	-28.995
64	64	0.27405	3.999	3.486	-2.281	3.929	2.627	-19.712	-2.24	6.943	9.248	5.274	3.434	-16.563	4.193	-2.076	-29.053
65	65	0.2784	3.916	3.482	-2.517	3.918	2.087	-19.604	-2.149	6.639	9.276	5.237	3.614	-16.476	4.188	-2.117	-29.112
66	66	0.28275	3.858	3.484	-2.749	3.933	1.538	-19.442	-2.057	6.321	9.258	5.253	3.781	-16.415	4.221	-2.146	-29.186
67	67	0.2871	3.811	3.488	-2.984	3.95	0.991	-19.216	-1.958	6.01	9.186	5.341	3.929	-16.389	4.318	-2.157	-29.291
68	68	0.29145	3.759	3.489	-3.226	3.955	0.443	-18.924	-1.849	5.703	9.059	5.494	4.041	-16.397	4.477	-2.169	-29.428
69	69	0.2958	3.705	3.49	-3.47	3.96	-0.122	-18.596	-1.737	5.373	8.897	5.605	4.133	-16.397	4.604	-2.216	-29.558
70	70	0.30015	3.65	3.489	-3.716	3.978	-0.683	-18.256	-1.645	5.054	8.737	5.536	4.292	-16.339	4.567	-2.302	-29.608
71	71	0.3045	3.604	3.495	-3.958	4.014	-1.25	-17.924	-1.589	4.706	8.598	5.575	4.503	-16.294	4.584	-2.284	-29.651
72	72	0.30885	3.565	3.509	-4.195	4.033	-1.796	-17.58	-1.511	4.395	8.443	5.554	4.728	-16.241	4.559	-2.295	-29.684
73	73	0.3132	3.516	3.528	-4.435	4.039	-2.339	-17.264	-1.428	4.092	8.353	5.432	4.929	-16.183	4.469	-2.39	-29.674
74	74	0.31755	3.463	3.566	-4.671	4.029	-2.872	-16.959	-1.339	3.796	8.307	5.395	5.037	-16.177	4.476	-2.546	-29.685
75	75	0.3219	3.412	3.628	-4.896	4.009	-3.38	-16.684	-1.253	3.515	8.272	5.499	5.097	-16.2	4.608	-2.692	-29.735
76	76	0.32625	3.369	3.711	-5.103	3.993	-3.858	-16.458	-1.179	3.255	8.248	5.684	5.185	-16.22	4.796	-2.785	-29.802
77	77	0.3306	3.341	3.806	-5.294	3.989	-4.314	-16.257	-1.112	3.012	8.255	5.861	5.3	-16.245	4.972	-2.865	-29.849
78	78	0.33495	3.312	3.915	-5.477	3.99	-4.742	-16.067	-1.054	2.78	8.212	5.897	5.429	-16.17	5.022	-3.006	-29.842
79	79	0.3393	3.277	4.028	-5.668	3.976	-5.154	-15.854	-1.001	2.578	8.163	6.039	5.533	-16.087	5.169	-3.14	-29.817
80	80	0.34365	3.228	4.168	-5.856	3.954	-5.528	-15.662	-0.966	2.394	8.127	6.04	5.664	-15.962	5.186	-3.335	-29.745
81	81	0.348	3.192	4.32	-6.033	3.934	-5.882	-15.479	-0.929	2.232	8.091	6.028	5.825	-15.837	5.181	-3.519	-29.67
82	82	0.35235	3.148	4.491	-6.218	3.893	-6.203	-15.303	-0.89	2.096	8.057	6.091	5.97	-15.748	5.241	-3.691	-29.642
83	83	0.3567	3.099	4.676	-6.418	3.836	-6.494	-15.152	-0.852	1.997	8.06	6.198	6.069	-15.68	5.353	-3.902	-29.638
84	84	0.36105	3.055	4.863	-6.633	3.78	-6.768	-15.035	-0.819	1.937	8.127	6.289	6.128	-15.593	5.47	-4.184	-29.599
85	85	0.3654	2.998	5.065	-6.871	3.709	-7.014	-14.913	-0.799	1.906	8.226	6.402	6.171	-15.481	5.615	-4.494	-29.518
86	86	0.36975	2.955	5.261	-7.12	3.646	-7.253	-14.795	-0.802	1.879	8.302	6.572	6.255	-15.342	5.773	-4.736	-29.446
87	87	0.3741	2.888	5.451	-7.399	3.566	-7.485	-14.72	-0.841	1.873	8.409	6.757	6.375	-15.172	5.919	-4.957	-29.378
88	88	0.37845	2.809	5.62	-7.697	3.454	-7.723	-14.653	-0.871	1.913	8.593	6.774	6.517	-15.008	5.935	-5.27	-29.257
89	89	0.3828	2.716	5.779	-8.013	3.316	-7.966	-14.536	-0.896	1.97	8.714	6.796	6.569	-14.823	5.977	-5.679	-29.143
90	90	0.38715	2.626	5.921	-8.341	3.171	-8.222	-14.372	-0.924	2.037	8.788	6.924	6.512	-14.65	6.132	-6.149	-29.058
91	91	0.3915	2.547	6.041	-8.678	3.028	-8.497	-14.206	-0.958	2.116	8.873	7.127	6.411	-14.49	6.361	-6.633	-28.988
92	92	0.39585	2.477	6.139	-9.027	2.886	-8.793	-14.069	-0.998	2.202	8.975	7.33	6.347	-14.312	6.58	-7.089	-28.921
93	93	0.4002	2.413	6.207	-9.37	2.728	-9.119	-13.936	-1.021	2.302	9.059	7.558	6.327	-14.151	6.812	-7.496	-28.891
94	94	0.40455	2.333	6.264	-9.73	2.545	-9.44	-13.792	-1.06	2.427	9.14	7.772	6.369	-13.979	7.011	-7.871	-28.851
95	95	0.4089	2.245	6.321	-10.098	2.345	-9.734	-13.656	-1.114	2.616	9.248	7.994	6.396	-13.819	7.229	-8.297	-28.805
96	96	0.41325	2.155	6.362	-10.473	2.145	-10.035	-13.478	-1.189	2.82	9.304	8.17	6.425	-13.651	7.399	-8.757	-28.763
97	97	0.4176	2.084	6.377	-10.844	1.958	-10.356	-13.34	-1.286	3.054	9.379	8.357	6.491	-13.485	7.563	-9.205	-28.739
98	98	0.42195	2.032	6.357	-11.222	1.775	-10.702	-13.218	-1.383	3.318	9.466	8.532	6.576	-13.331	7.719	-9.655	-28.735
99	99	0.4263	1.996	6.306	-11.617	1.59	-11.069	-13.059	-1.475	3.61	9.542	8.645	6.666	-13.165	7.834	-10.144	-28.711
100	100	0.43065	1.976	6.24	-12.026	1.42	-11.441	-12.867	-1.592	3.935	9.61	8.725	6.746	-12.945	7.926	-10.694	-28.617
101	101	0.435	1.952	6.173	-12.456	1.25	-11.804	-12.619	-1.74	4.264	9.589	8.946	6.671	-12.684	8.164	-11.334	-28.537
102	102	0.43935	1.967	6.094	-12.885	1.098	-12.157	-12.435	-1.903	4.677	9.664	9.192	6.585	-12.424	8.445	-12.033	-28.43
103	103	0.4437	2.002	6	-13.324	0.947	-12.503	-12.326	-2.081	5.136	9.81	9.358	6.454	-12.143	8.675	-12.84	-28.311
104	104	0.44805	2.071	5.89	-13.767	0.826	-12.852	-12.198	-2.28	5.639	9.935	9.507	6.223	-11.86	8.923	-13.777	-28.198
105	105	0.4524	2.163	5.772	-14.21	0.728	-13.193	-12.117	-2.516	6.177	10.094	9.715	5.91	-11.554	9.247	-14.795	-28.076
106	106	0.45675	2.266	5.652	-14.64	0.642	-13.517	-12.103	-2.793	6.751	10.308	10.001	5.53	-11.232	9.653	-15.87	-27.939
107	107	0.4611	2.376	5.53	-15.048	0.563	-13.828	-12.112	-3.101	7.349	10.523	10.318	5.115	-10.889	10.088	-16.989	-27.776
108	108	0.46545	2.487	5.412	-15.436	0.483	-14.126	-12.113	-3.432	7.948	10.687	10.6	4.74	-10.471	10.468	-18.101	-27.552
109	109	0.4698	2.6	5.292	-15.805	0.384	-14.398	-12.179	-3.762	8.607	10.903	10.831	4.428	-10.036	10.808	-19.212	-27.298
110	110	0.47415	2.706	5.179	-16.163	0.273	-14.665	-12.143	-4.105	9.261	10.999	11.214	4.094	-9.592	11.265	-20.287	-27.046
111	111	0.4785	2.801	5.088	-16.501	0.157	-14.875	-12.203	-4.483	9.977	11.179	11.498	3.796	-9.123	11.641	-21.421	-26.74
112	112	0.48285	2.865	5.013	-16.811	0.006	-15.017	-12.297	-4.864	10.752	11.292	11.781	3.387	-8.584	12.055	-22.683	-26.427
113	113	0.4872	2.892	4.952	-17.081	-0.18	-15.074	-12.482	-5.264	11.609	11.411	12.111	2.839	-8.016	12.569	-24.085	-26.121
114	114	0.49155	2.88	4.89	-17.31	-0.4	-15.047	-12.774	-5.7	12.558	11.549	12.486	2.171	-7.417	13.178	-25.612	-25.81
115	115	0.4959	2.818	4.809	-17.497	-0.667	-14.953	-13.113	-6.163	13.593	11.62	12.908	1.42	-6.753	13.867	-27.222	-25.49
116	116	0.50025	2.702	4.704	-17.635	-1.003	-14.797	-13.484	-6.621	14.729	11.655	13.42	0.654	-6.095	14.672	-28.833	-25.186
117	117	0.5046	2.507	4.57	-17.727	-1.427	-14.549	-13.966	-7.124	15.998	11.66	13.959	-0.172	-5.339	15.555	-30.545	-24.841
118	118	0.50895	2.243	4.406	-17.775	-1.935	-14.223	-14.523	-7.638	17.396	11.653	14.546	-1.087	-4.585	16.557	-32.351	-24.519
119	119	0.5133	1.947	4.219	-17.782	-2.481	-13.824	-15.143	-8.168	18.898	11.531	14.998	-2.095	-3.73	17.521	-34.311	-24.187
120	120	0.51765	1.647	4.008	-17.745	-3.032	-13.36	-15.842	-8.725	20.503	11.373	15.314	-3.142	-2.87	18.432	-36.359	-23.879
121	121	0.522	1.356	3.787	-17.672	-3.574	-12.83	-16.593	-9.325	22.188	11.175	15.595	-4.268	-2.021	19.375	-38.482	-23.604
122	122	0.52635	1.08	3.569	-17.573	-4.096	-12.223	-17.383	-9.978	23.956	10.933	15.842	-5.492	-1.187	20.359	-40.702	-23.358
123	123	0.5307	0.831	3.36	-17.457	-4.583	-11.528	-18.215	-10.685	25.83	10.674	15.955	-6.774	-0.41	21.299	-43.026	-23.14
124	124	0.53505	0.604	3.159	-17.331	-5.038	-10.762	-19.016	-11.448	27.766	10.299	16.079	-8.172	0.34	22.315	-45.427	-22.976
125	125	0.5394	0.419	2.976	-17.196	-5.446	-9.895	-19.808	-12.253	29.804	9.934	16.07	-9.611	0.88	23.265	-47.883	-22.905
126	126	0.54375	0.25	2.798	-17.078	-5.836	-8.963	-20.516	-13.078	31.9	9.477	15.953	-11.174	1.377	24.188	-50.48	-22.808
127	127	0.5481	0.084	2.634	-16.989	-6.208	-7.952	-21.138	-13.92	34.055	8.999	15.7	-12.753	1.753	25.009	-53.134	-22.687
128	128	0.55245	-0.078	2.464	-16.948	-6.559	-6.877	-21.655	-14.795	36.274	8.475	15.32	-14.264	2.034	25.691	-55.775	-22.548
129	129	0.5568	-0.234	2.283	-16.97	-6.89	-5.751	-22.039	-15.678	38.544	7.938	14.863	-15.627	2.164	26.223	-58.297	-22.428
130	130	0.56115	-0.379	2.088	-17.056	-7.204	-4.597	-22.272	-16.53	40.843	7.435	14.375	-16.791	2.108	26.611	-60.628	-22.341
131	131	0.5655	-0.495	1.873	-17.2	-7.495	-3.451	-22.371	-17.331	43.154	6.964	13.859	-17.759	1.957	26.866	-62.787	-22.223
132	132	0.56985	-0.603	1.659	-17.385	-7.793	-2.312	-22.334	-18.019	45.455	6.599	13.317	-18.482	1.7	26.96	-64.726	-22.035
133	133	0.5742	-0.701	1.447	-17.616	-8.083	-1.189	-22.135	-18.592	47.724	6.309	12.892	-18.923	1.405	26.995	-66.345	-21.788
134	134	0.57855	-0.803	1.257	-17.897	-8.369	-0.054	-21.787	-19.031	49.951	6.13	12.589	-19.051	0.937	26.975	-67.56	-21.633
135	135	0.5829	-0.906	1.075	-18.231	-8.641	1.076	-21.317	-19.377	52.093	6.007	12.4	-18.968	0.42	26.938	-68.448	-21.526
136	136	0.58725	-1.009	0.893	-18.608	-8.904	2.202	-20.752	-19.625	54.15	5.978	12.197	-18.752	-0.132	26.812	-69.136	-21.393
137	137	0.5916	-1.121	0.707	-19.013	-9.173	3.327	-20.14	-19.797	56.126	6.07	11.968	-18.465	-0.693	26.617	-69.699	-21.191
138	138	0.59595	-1.251	0.511	-19.425	-9.462	4.449	-19.54	-19.941	58.012	6.281	11.806	-18.11	-1.236	26.443	-70.096	-20.946
139	139	0.6003	-1.391	0.297	-19.832	-9.756	5.553	-18.98	-20.076	59.797	6.629	11.73	-17.591	-1.842	26.271	-70.204	-20.755
140	140	0.60465	-1.541	0.051	-20.213	-10.073	6.598	-18.49	-20.204	61.453	7.102	11.74	-16.875	-2.497	26.107	-69.981	-20.647
141	141	0.609	-1.699	-0.21	-20.551	-10.407	7.6	-18.069	-20.288	62.955	7.649	11.745	-16.066	-3.154	25.929	-69.521	-20.584
142	142	0.61335	-1.845	-0.475	-20.848	-10.73	8.572	-17.729	-20.368	64.309	8.206	11.822	-15.34	-3.708	25.864	-68.987	-20.492
143	143	0.6177	-1.96	-0.717	-21.113	-10.986	9.529	-17.463	-20.456	65.519	8.764	11.856	-14.696	-4.196	25.793	-68.429	-20.366
144	144	0.62205	-2.007	-0.919	-21.34	-11.124	10.46	-17.268	-20.546	66.586	9.292	11.864	-14.125	-4.656	25.719	-67.836	-20.26
145	145	0.6264	-1.981	-1.061	-21.517	-11.141	11.372	-17.165	-20.642	67.512	9.774	11.896	-13.611	-5.108	25.685	-67.167	-20.228
146	146	0.63075	-1.914	-1.13	-21.633	-11.079	12.293	-17.181	-20.748	68.298	10.206	11.942	-13.143	-5.518	25.686	-66.41	-20.26
147	147	0.6351	-1.814	-1.128	-21.675	-10.956	13.221	-17.302	-20.851	68.943	10.541	11.971	-12.769	-5.748	25.706	-65.65	-20.237
148	148	0.63945	-1.699	-1.042	-21.626	-10.795	14.182	-17.544	-20.932	69.488	10.814	11.904	-12.369	-5.862	25.655	-64.813	-20.184
149	149	0.6438	-1.565	-0.877	-21.499	-10.606	15.17	-17.866	-20.983	69.937	10.96	11.889	-11.908	-5.826	25.652	-63.806	-20.171
150	150	0.64815	-1.424	-0.638	-21.31	-10.38	16.184	-18.23	-21.001	70.279	11.002	11.883	-11.356	-5.708	25.624	-62.61	-20.223
151	151	0.6525	-1.293	-0.337	-21.074	-10.151	17.239	-18.652	-21	70.54	10.957	11.809	-10.76	-5.499	25.526	-61.316	-20.303
152	152	0.65685	-1.172	0.019	-20.796	-9.931	18.331	-19.101	-20.951	70.736	10.838	11.648	-10.181	-5.216	25.361	-60.004	-20.389
153	153	0.6612	-1.054	0.425	-20.48	-9.711	19.448	-19.564	-20.854	70.857	10.653	11.47	-9.668	-4.876	25.187	-58.701	-20.483
154	154	0.66555	-0.934	0.872	-20.131	-9.481	20.582	-20.079	-20.773	70.892	10.409	11.377	-9.23	-4.475	25.085	-57.381	-20.598
155	155	0.6699	-0.802	1.353	-19.75	-9.24	21.713	-20.582	-20.635	70.845	10.123	11.331	-8.784	-4.098	24.992	-55.965	-20.798
156	156	0.67425	-0.656	1.848	-19.345	-9.002	22.825	-21.048	-20.413	70.706	9.771	11.333	-8.345	-3.709	24.919	-54.456	-21.073
157	157	0.6786	-0.507	2.356	-18.922	-8.763	23.946	-21.551	-20.197	70.507	9.417	11.373	-7.937	-3.381	24.863	-52.899	-21.427
158	158	0.68295	-0.343	2.87	-18.48	-8.516	25.056	-22.042	-19.95	70.239	9.024	11.389	-7.617	-3.044	24.774	-51.386	-21.788
159	159	0.6873	-0.155	3.376	-18.021	-8.256	26.136	-22.538	-19.676	69.907	8.603	11.372	-7.36	-2.733	24.649	-49.897	-22.182
160	160	0.69165	0.061	3.858	-17.546	-7.987	27.166	-23.036	-19.381	69.511	8.18	11.406	-7.156	-2.489	24.555	-48.393	-22.641
161	161	0.696	0.3	4.303	-17.059	-7.722	28.135	-23.506	-19.054	69.045	7.777	11.55	-7.015	-2.322	24.533	-46.861	-23.163
162	162	0.70035	0.544	4.702	-16.564	-7.481	29.047	-23.931	-18.679	68.516	7.414	11.7	-6.915	-2.235	24.493	-45.316	-23.717
163	163	0.7047	0.789	5.033	-16.068	-7.27	29.872	-24.277	-18.227	67.933	7.071	11.814	-6.876	-2.208	24.418	-43.817	-24.273
164	164	0.70905	1.007	5.301	-15.583	-7.099	30.628	-24.479	-17.665	67.29	6.714	11.872	-6.792	-2.232	24.249	-42.25	-24.86
165	165	0.7134	1.191	5.504	-15.098	-6.97	31.323	-24.642	-17.112	66.584	6.362	11.964	-6.712	-2.263	24.067	-40.643	-25.444
166	166	0.71775	1.322	5.654	-14.61	-6.907	31.978	-24.748	-16.546	65.827	6.05	12.083	-6.651	-2.347	23.882	-39.009	-26.035
167	167	0.7221	1.428	5.743	-14.115	-6.883	32.567	-24.808	-15.967	65.002	5.761	12.26	-6.639	-2.452	23.726	-37.357	-26.616
168	168	0.72645	1.541	5.769	-13.616	-6.864	33.071	-24.851	-15.382	64.094	5.501	12.471	-6.652	-2.565	23.576	-35.673	-27.169
169	169	0.7308	1.673	5.743	-13.118	-6.833	33.498	-24.892	-14.796	63.103	5.295	12.687	-6.604	-2.723	23.372	-33.88	-27.719
170	170	0.73515	1.829	5.683	-12.63	-6.774	33.854	-24.92	-14.211	62.018	5.084	13.048	-6.407	-2.935	23.188	-31.816	-28.37
171	171	0.7395	1.99	5.61	-12.176	-6.693	34.179	-24.96	-13.653	60.869	4.908	13.428	-6.016	-3.229	22.916	-29.506	-29.103
172	172	0.74385	2.171	5.513	-11.757	-6.563	34.438	-24.996	-13.126	59.63	4.737	13.831	-5.596	-3.472	22.616	-27.147	-29.762
173	173	0.7482	2.373	5.395	-11.375	-6.38	34.633	-25.006	-12.594	58.307	4.585	14.11	-5.157	-3.687	22.184	-24.821	-30.312
174	174	0.75255	2.589	5.254	-11.024	-6.161	34.772	-25.034	-12.097	56.902	4.442	14.315	-4.564	-3.883	21.6	-22.367	-30.829
175	175	0.7569	2.793	5.095	-10.705	-5.93	34.871	-25.089	-11.647	55.416	4.331	14.5	-3.8	-4.084	20.9	-19.735	-31.334
176	176	0.76125	2.968	4.915	-10.415	-5.7	34.929	-25.17	-11.253	53.846	4.283	14.691	-2.94	-4.282	20.142	-16.995	-31.783
177	177	0.7656	3.111	4.704	-10.155	-5.465	34.933	-25.29	-10.937	52.19	4.302	14.898	-2.084	-4.422	19.378	-14.251	-32.115
178	178	0.76995	3.212	4.459	-9.915	-5.257	34.88	-25.373	-10.603	50.463	4.356	15.096	-1.412	-4.502	18.695	-11.674	-32.315
179	179	0.7743	3.277	4.219	-9.699	-5.057	34.785	-25.451	-10.26	48.639	4.47	15.072	-0.641	-4.524	17.793	-9.12	-32.353
180	180	0.77865	3.346	4.025	-9.505	-4.822	34.695	-25.549	-9.91	46.733	4.631	14.935	0.106	-4.572	16.813	-6.616	-32.344
181	181	0.783	3.441	3.9	-9.322	-4.535	34.619	-25.718	-9.571	44.737	4.835	14.778	0.719	-4.658	15.877	-4.203	-32.34
182	182	0.78735	3.561	3.852	-9.145	-4.201	34.573	-25.92	-9.219	42.678	5.059	14.65	1.112	-4.746	15.075	-1.952	-32.312
183	183	0.7917	3.678	3.882	-8.975	-3.844	34.573	-26.147	-8.868	40.58	5.325	14.548	1.339	-4.824	14.385	0.16	-32.232
184	184	0.79605	3.767	3.977	-8.813	-3.492	34.62	-26.4	-8.54	38.459	5.652	14.458	1.51	-4.913	13.741	2.214	-32.112
185	185	0.8004	3.823	4.121	-8.653	-3.157	34.691	-26.642	-8.201	36.323	5.993	14.406	1.638	-5.05	13.155	4.244	-32.02
186	186	0.80475	3.849	4.307	-8.489	-2.843	34.762	-26.905	-7.854	34.152	6.325	14.458	1.716	-5.215	12.684	6.289	-31.996
187	187	0.8091	3.878	4.534	-8.322	-2.508	34.821	-27.137	-7.46	31.954	6.607	14.38	1.814	-5.361	12.122	8.264	-31.933
188	188	0.81345	3.897	4.814	-8.14	-2.178	34.879	-27.323	-7.02	29.734	6.768	14.328	1.983	-5.471	11.559	10.3	-31.89
189	189	0.8178	3.906	5.124	-7.937	-1.867	34.926	-27.48	-6.544	27.526	6.798	14.36	2.209	-5.54	11.062	12.399	-31.888
190	190	0.82215	3.909	5.454	-7.707	-1.57	34.956	-27.636	-6.057	25.34	6.712	14.464	2.432	-5.582	10.644	14.493	-31.943
191	191	0.8265	3.913	5.796	-7.45	-1.284	34.968	-27.823	-5.582	23.191	6.534	14.656	2.585	-5.612	10.344	16.52	-32.081
192	192	0.83085	3.929	6.144	-7.168	-1.006	34.962	-28.069	-5.129	21.108	6.282	14.964	2.614	-5.634	10.213	18.434	-32.321
193	193	0.8352	3.971	6.492	-6.862	-0.722	34.925	-28.374	-4.688	19.108	5.942	15.297	2.469	-5.635	10.213	20.125	-32.663
194	194	0.83955	4.026	6.81	-6.512	-0.455	34.834	-28.655	-4.255	17.218	5.449	15.605	2.12	-5.574	10.309	21.505	-33.05
195	195	0.8439	4.1	7.067	-6.154	-0.179	34.674	-29.004	-3.882	15.468	4.898	15.764	1.74	-5.371	10.348	22.616	-33.395
196	196	0.84825	4.19	7.259	-5.787	0.099	34.464	-29.376	-3.566	13.888	4.31	15.604	1.436	-4.973	10.155	23.424	-33.554
197	197	0.8526	4.29	7.391	-5.414	0.375	34.214	-29.788	-3.301	12.503	3.726	15.479	1.166	-4.539	10.044	24.108	-33.716
198	198	0.85695	4.389	7.482	-5.036	0.64	33.952	-30.254	-3.1	11.337	3.2	15.393	0.905	-4.084	10.032	24.627	-33.862
199	199	0.8613	4.47	7.549	-4.656	0.879	33.708	-30.758	-2.975	10.401	2.761	15.431	0.592	-3.641	10.21	24.973	-34.007
200	200	0.86565	4.508	7.605	-4.278	1.073	33.492	-31.26	-2.919	9.695	2.41	15.915	0.123	-3.331	10.881	25.263	-34.295
201	201	0.87	4.502	7.632	-3.906	1.202	33.29	-31.769	-2.915	9.244	2.207	16.384	-0.442	-2.989	11.678	25.234	-34.464
