# Supplementary material for: Gait phenotypes in paediatric hereditary spastic paraplegia revealed by dynamic time warping analysis and random forests
Source: PLoS One. 2018 Mar 8;13(3):e0192345. doi: 10.1371/journal.pone.0192345 (PMC5843164; doi:10.1371/journal.pone.0192345)
Supplement: S1 Data — (ZIP) [file pone.0192345.s008.zip › HSP/Left.SR.HSP11.3.csv]

	Epoch	Time	Pelvic.obliquity	Pelvic.tilt	Pelvic rotation	Hip.abd.add	Hip.flexion	Hip.rotation	Knee.abd.add	Knee.flexion	Knee.rotation	Ankle.abd.add	Ankle.flexion	Ankle.rotation	Forefoot.abd.add	Forefoot.flexion	Forefoot.rotation
1	1	0	4.978	3.638	3.388	1.198	33.296	-30.616	-4.494	15.511	2.277	16.306	6.272	-7.353	13.122	27.53	-30.373
2	2	0.00501	4.95	3.509	3.89	1.224	33.031	-30.949	-4.431	15.167	1.864	16.352	6.136	-7.278	13.327	27.645	-30.665
3	3	0.01002	4.923	3.371	4.393	1.254	32.751	-31.287	-4.409	14.938	1.553	16.585	5.824	-7.124	13.806	27.527	-30.803
4	4	0.01503	4.895	3.231	4.897	1.27	32.472	-31.672	-4.443	14.823	1.39	16.997	5.22	-6.845	14.592	27.065	-30.742
5	5	0.02004	4.865	3.093	5.397	1.272	32.191	-32.097	-4.529	14.799	1.371	17.498	4.24	-6.379	15.637	26.123	-30.406
6	6	0.02505	4.837	2.958	5.889	1.284	31.902	-32.509	-4.677	14.843	1.492	18.045	2.889	-5.764	16.89	24.675	-29.761
7	7	0.03006	4.809	2.824	6.368	1.295	31.621	-32.948	-4.875	14.989	1.837	18.36	1.372	-5.114	18.035	22.767	-28.822
8	8	0.03507	4.789	2.688	6.836	1.29	31.374	-33.357	-5.112	15.268	2.394	18.324	-0.13	-4.515	18.863	20.512	-27.586
9	9	0.04008	4.785	2.553	7.28	1.296	31.224	-33.615	-5.433	15.747	3.092	18.034	-1.497	-4.056	19.351	18.059	-26.092
10	10	0.04509	4.838	2.411	7.682	1.36	31.242	-33.694	-5.896	16.552	3.893	17.647	-2.602	-3.786	19.56	15.555	-24.409
11	11	0.0501	4.983	2.237	8.029	1.515	31.464	-33.578	-6.525	17.802	4.799	17.453	-3.168	-3.828	19.659	13.359	-22.676
12	12	0.05511	5.231	2.015	8.319	1.788	31.824	-33.196	-7.252	19.43	5.727	17.511	-3.082	-4.234	19.685	11.664	-20.986
13	13	0.06012	5.555	1.757	8.551	2.184	32.189	-32.435	-7.915	21.211	6.523	17.693	-2.411	-4.972	19.606	10.508	-19.393
14	14	0.06513	5.914	1.486	8.73	2.665	32.455	-31.213	-8.34	22.958	7.09	17.911	-1.465	-6	19.488	9.694	-17.931
15	15	0.07014	6.285	1.218	8.846	3.228	32.596	-29.545	-8.486	24.583	7.427	18.051	-0.532	-7.28	19.321	8.968	-16.611
16	16	0.07515	6.652	0.934	8.915	3.864	32.61	-27.522	-8.388	26.07	7.565	18.126	0.171	-8.768	19.148	8.133	-15.448
17	17	0.08016	6.995	0.645	8.953	4.528	32.504	-25.249	-8.065	27.396	7.537	18.154	0.562	-10.392	18.979	7.125	-14.452
18	18	0.08517	7.29	0.354	8.99	5.176	32.281	-22.839	-7.571	28.524	7.373	18.126	0.687	-12.041	18.767	5.99	-13.58
19	19	0.09018	7.522	0.073	9.041	5.786	31.95	-20.391	-6.973	29.432	7.076	18.06	0.687	-13.679	18.502	4.894	-12.889
20	20	0.09519	7.682	-0.215	9.132	6.313	31.509	-18.03	-6.291	30.16	6.652	17.857	0.741	-15.241	18.122	3.966	-12.394
21	21	0.1002	7.777	-0.523	9.291	6.747	30.971	-15.873	-5.593	30.786	6.123	17.521	0.981	-16.643	17.658	3.258	-12.053
22	22	0.10521	7.806	-0.843	9.52	7.076	30.389	-14.008	-4.937	31.408	5.499	17.041	1.391	-17.794	17.103	2.677	-11.817
23	23	0.11022	7.791	-1.174	9.824	7.322	29.789	-12.545	-4.388	32.045	4.839	16.507	1.902	-18.662	16.542	2.158	-11.665
24	24	0.11523	7.748	-1.502	10.189	7.514	29.186	-11.557	-4.01	32.65	4.189	16.014	2.42	-19.214	16.045	1.663	-11.577
25	25	0.12024	7.697	-1.834	10.62	7.689	28.555	-11.121	-3.871	33.131	3.625	15.504	2.885	-19.481	15.536	1.191	-11.55
26	26	0.12525	7.642	-2.164	11.099	7.859	27.881	-11.141	-3.945	33.42	3.129	15.001	3.285	-19.508	15.029	0.784	-11.573
27	27	0.13026	7.601	-2.489	11.598	8.043	27.158	-11.523	-4.18	33.517	2.712	14.469	3.668	-19.359	14.498	0.478	-11.642
28	28	0.13527	7.59	-2.815	12.108	8.263	26.41	-12.268	-4.585	33.488	2.468	13.861	4.093	-19.083	13.906	0.259	-11.701
29	29	0.14028	7.622	-3.144	12.621	8.525	25.667	-13.281	-5.095	33.416	2.391	13.232	4.566	-18.747	13.316	0.092	-11.746
30	30	0.14529	7.696	-3.471	13.141	8.816	24.945	-14.489	-5.666	33.326	2.475	12.601	5.005	-18.386	12.733	-0.116	-11.757
31	31	0.1503	7.803	-3.779	13.661	9.134	24.266	-15.749	-6.269	33.234	2.652	12.103	5.406	-18.032	12.257	-0.343	-11.723
32	32	0.15531	7.944	-4.05	14.166	9.482	23.649	-16.96	-6.862	33.149	2.917	11.752	5.77	-17.793	11.905	-0.578	-11.677
33	33	0.16032	8.122	-4.278	14.649	9.863	23.101	-18.024	-7.376	33.078	3.21	11.446	6.205	-17.7	11.614	-0.728	-11.639
34	34	0.16533	8.335	-4.461	15.101	10.273	22.609	-18.874	-7.771	33.026	3.499	11.142	6.727	-17.741	11.353	-0.795	-11.578
35	35	0.17034	8.567	-4.592	15.53	10.684	22.169	-19.464	-8.02	33.002	3.799	10.816	7.307	-17.983	11.101	-0.818	-11.513
36	36	0.17535	8.788	-4.667	15.936	11.087	21.765	-19.76	-8.139	32.991	4.036	10.572	7.844	-18.4	10.933	-0.866	-11.469
37	37	0.18036	8.99	-4.681	16.317	11.454	21.387	-19.795	-8.118	32.97	4.208	10.38	8.347	-18.926	10.834	-0.923	-11.424
38	38	0.18537	9.174	-4.643	16.67	11.795	21.022	-19.596	-7.978	32.914	4.3	10.215	8.821	-19.501	10.779	-0.979	-11.357
39	39	0.19038	9.327	-4.56	16.991	12.103	20.666	-19.152	-7.713	32.823	4.217	10.04	9.309	-20.053	10.732	-0.984	-11.29
40	40	0.19539	9.437	-4.447	17.276	12.365	20.287	-18.49	-7.344	32.678	3.96	9.858	9.808	-20.536	10.686	-0.942	-11.208
41	41	0.2004	9.486	-4.326	17.524	12.574	19.855	-17.668	-6.905	32.461	3.559	9.72	10.263	-20.941	10.683	-0.882	-11.129
42	42	0.20541	9.475	-4.201	17.728	12.729	19.364	-16.82	-6.452	32.16	3.109	9.552	10.627	-21.258	10.651	-0.871	-11.065
43	43	0.21042	9.425	-4.077	17.887	12.837	18.825	-16.013	-6.006	31.775	2.607	9.459	10.849	-21.438	10.675	-0.927	-11.024
44	44	0.21543	9.346	-3.964	18.005	12.926	18.239	-15.34	-5.665	31.321	2.151	9.46	11.025	-21.496	10.76	-0.97	-10.98
45	45	0.22044	9.235	-3.871	18.082	12.999	17.595	-14.808	-5.421	30.793	1.756	9.48	11.19	-21.463	10.848	-0.973	-10.959
46	46	0.22545	9.083	-3.792	18.114	13.038	16.901	-14.414	-5.268	30.215	1.416	9.539	11.322	-21.311	10.949	-0.974	-10.939
47	47	0.23046	8.896	-3.72	18.108	13.032	16.17	-14.09	-5.138	29.602	1.123	9.563	11.425	-21.059	11.02	-0.991	-10.888
48	48	0.23547	8.678	-3.661	18.065	12.992	15.411	-13.87	-5.056	28.976	0.941	9.595	11.498	-20.773	11.098	-1.034	-10.829
49	49	0.24048	8.426	-3.607	17.992	12.898	14.619	-13.753	-4.997	28.317	0.851	9.618	11.594	-20.451	11.182	-1.033	-10.786
50	50	0.24549	8.152	-3.571	17.886	12.773	13.784	-13.727	-4.974	27.633	0.891	9.691	11.712	-20.133	11.32	-0.994	-10.747
51	51	0.2505	7.874	-3.549	17.747	12.637	12.94	-13.85	-5.021	26.959	1.105	9.812	11.847	-19.835	11.503	-0.935	-10.721
52	52	0.25551	7.602	-3.544	17.573	12.494	12.094	-14.093	-5.109	26.304	1.486	9.907	11.952	-19.572	11.661	-0.92	-10.699
53	53	0.26052	7.332	-3.544	17.383	12.343	11.257	-14.401	-5.227	25.655	1.97	10.09	12.041	-19.335	11.894	-0.901	-10.676
54	54	0.26553	7.069	-3.547	17.17	12.194	10.422	-14.678	-5.334	24.997	2.459	10.277	12.101	-19.093	12.122	-0.896	-10.634
55	55	0.27054	6.825	-3.553	16.944	12.044	9.59	-14.909	-5.385	24.337	2.926	10.369	12.2	-18.853	12.277	-0.863	-10.59
56	56	0.27555	6.607	-3.571	16.7	11.91	8.757	-15.112	-5.41	23.684	3.413	10.492	12.321	-18.625	12.474	-0.804	-10.531
57	57	0.28056	6.409	-3.595	16.432	11.794	7.931	-15.272	-5.423	23.036	3.861	10.687	12.429	-18.374	12.729	-0.738	-10.467
58	58	0.28557	6.226	-3.609	16.141	11.69	7.119	-15.36	-5.421	22.379	4.226	10.921	12.461	-18.087	12.996	-0.724	-10.396
59	59	0.29058	6.049	-3.606	15.833	11.578	6.348	-15.439	-5.421	21.743	4.572	11.169	12.452	-17.781	13.256	-0.747	-10.318
60	60	0.29559	5.887	-3.587	15.521	11.469	5.617	-15.483	-5.42	21.13	4.89	11.482	12.436	-17.494	13.564	-0.763	-10.248
61	61	0.3006	5.743	-3.549	15.203	11.358	4.924	-15.482	-5.379	20.543	5.192	11.657	12.454	-17.222	13.758	-0.779	-10.169
62	62	0.30561	5.615	-3.482	14.869	11.259	4.285	-15.438	-5.331	19.988	5.441	11.72	12.465	-16.913	13.841	-0.836	-10.057
63	63	0.31062	5.489	-3.392	14.533	11.167	3.687	-15.337	-5.293	19.446	5.59	11.857	12.464	-16.558	13.97	-0.89	-9.93
64	64	0.31563	5.377	-3.289	14.196	11.071	3.132	-15.226	-5.237	18.947	5.733	11.963	12.506	-16.225	14.083	-0.918	-9.818
65	65	0.32064	5.289	-3.176	13.869	10.985	2.622	-15.161	-5.168	18.489	5.915	12.013	12.547	-15.941	14.16	-0.966	-9.742
66	66	0.32565	5.227	-3.05	13.544	10.919	2.162	-15.088	-5.105	18.085	6.078	12.119	12.575	-15.686	14.283	-1.037	-9.694
67	67	0.33066	5.186	-2.925	13.219	10.881	1.729	-14.982	-5.037	17.716	6.159	12.195	12.568	-15.407	14.369	-1.157	-9.656
68	68	0.33567	5.157	-2.792	12.891	10.858	1.323	-14.871	-4.972	17.383	6.241	12.169	12.587	-15.15	14.364	-1.288	-9.626
69	69	0.34068	5.141	-2.657	12.568	10.849	0.952	-14.845	-4.935	17.09	6.4	12.148	12.664	-14.943	14.375	-1.37	-9.639
70	70	0.34569	5.121	-2.514	12.252	10.835	0.602	-14.809	-4.887	16.814	6.525	12.116	12.752	-14.76	14.381	-1.437	-9.694
71	71	0.3507	5.101	-2.377	11.935	10.831	0.258	-14.771	-4.846	16.556	6.626	12.028	12.822	-14.56	14.328	-1.54	-9.745
72	72	0.35571	5.076	-2.261	11.613	10.841	-0.1	-14.702	-4.842	16.315	6.688	11.99	12.87	-14.376	14.293	-1.665	-9.813
73	73	0.36072	5.057	-2.155	11.274	10.847	-0.456	-14.605	-4.818	16.11	6.743	12	12.95	-14.232	14.318	-1.759	-9.925
74	74	0.36573	5.045	-2.058	10.92	10.856	-0.802	-14.547	-4.791	15.945	6.852	11.929	13.104	-14.108	14.287	-1.814	-10.054
75	75	0.37074	5.032	-1.964	10.542	10.867	-1.141	-14.489	-4.78	15.812	6.969	11.812	13.282	-13.959	14.21	-1.876	-10.165
76	76	0.37575	4.997	-1.877	10.145	10.877	-1.48	-14.412	-4.819	15.698	7.089	11.713	13.425	-13.819	14.125	-1.985	-10.264
77	77	0.38076	4.947	-1.804	9.735	10.879	-1.825	-14.339	-4.874	15.603	7.212	11.604	13.586	-13.687	14.027	-2.083	-10.379
78	78	0.38577	4.897	-1.731	9.315	10.877	-2.167	-14.234	-4.931	15.516	7.342	11.548	13.774	-13.608	13.98	-2.144	-10.522
79	79	0.39078	4.861	-1.652	8.886	10.873	-2.51	-14.048	-4.942	15.432	7.423	11.394	13.932	-13.535	13.854	-2.255	-10.65
80	80	0.39579	4.827	-1.56	8.452	10.86	-2.826	-13.902	-4.965	15.376	7.568	11.221	14.071	-13.452	13.712	-2.414	-10.743
81	81	0.4008	4.784	-1.458	8.009	10.831	-3.138	-13.719	-4.984	15.318	7.699	11	14.232	-13.371	13.523	-2.561	-10.821
82	82	0.40581	4.737	-1.349	7.566	10.807	-3.438	-13.54	-5.039	15.261	7.811	10.832	14.455	-13.284	13.362	-2.638	-10.91
83	83	0.41082	4.679	-1.217	7.114	10.756	-3.714	-13.41	-5.092	15.216	7.988	10.711	14.674	-13.217	13.256	-2.717	-11.012
84	84	0.41583	4.611	-1.054	6.657	10.701	-3.959	-13.299	-5.179	15.172	8.204	10.584	14.818	-13.139	13.132	-2.889	-11.068
85	85	0.42084	4.534	-0.877	6.21	10.635	-4.217	-13.122	-5.252	15.102	8.391	10.451	14.941	-13.094	13.003	-3.081	-11.117
86	86	0.42585	4.452	-0.684	5.776	10.565	-4.471	-12.866	-5.305	15.028	8.489	10.298	15.116	-13.081	12.851	-3.226	-11.196
87	87	0.43086	4.383	-0.482	5.358	10.516	-4.739	-12.581	-5.366	14.921	8.524	10.215	15.323	-13.036	12.748	-3.318	-11.268
88	88	0.43587	4.31	-0.255	4.952	10.461	-4.982	-12.293	-5.44	14.813	8.577	10.169	15.488	-12.996	12.675	-3.457	-11.303
89	89	0.44088	4.242	-0.021	4.572	10.386	-5.236	-12.017	-5.464	14.671	8.619	10.113	15.627	-12.942	12.605	-3.604	-11.338
90	90	0.44589	4.154	0.228	4.224	10.29	-5.48	-11.794	-5.513	14.514	8.664	10.202	15.763	-12.902	12.649	-3.721	-11.401
91	91	0.4509	4.077	0.485	3.915	10.197	-5.732	-11.525	-5.533	14.331	8.638	10.329	15.916	-12.891	12.724	-3.799	-11.49
92	92	0.45591	4.007	0.744	3.635	10.113	-5.992	-11.268	-5.548	14.128	8.587	10.461	16.026	-12.866	12.798	-3.915	-11.575
93	93	0.46092	3.941	0.991	3.381	10.021	-6.271	-11.033	-5.54	13.91	8.591	10.552	16.135	-12.872	12.852	-4.037	-11.642
94	94	0.46593	3.889	1.229	3.142	9.942	-6.568	-10.826	-5.55	13.672	8.6	10.647	16.259	-12.84	12.891	-4.146	-11.675
95	95	0.47094	3.828	1.464	2.916	9.843	-6.887	-10.596	-5.536	13.406	8.549	10.767	16.394	-12.793	12.946	-4.222	-11.725
96	96	0.47595	3.773	1.675	2.706	9.734	-7.237	-10.373	-5.51	13.129	8.466	10.974	16.505	-12.71	13.069	-4.303	-11.77
97	97	0.48096	3.711	1.862	2.52	9.605	-7.614	-10.166	-5.484	12.855	8.378	11.217	16.585	-12.616	13.213	-4.42	-11.798
98	98	0.48597	3.659	2.027	2.36	9.453	-7.997	-10.014	-5.427	12.626	8.353	11.49	16.636	-12.546	13.403	-4.592	-11.823
99	99	0.49098	3.607	2.191	2.21	9.295	-8.37	-9.887	-5.366	12.421	8.326	11.743	16.661	-12.465	13.571	-4.809	-11.847
100	100	0.49599	3.55	2.331	2.062	9.143	-8.76	-9.79	-5.357	12.218	8.325	12.086	16.671	-12.377	13.797	-5.031	-11.852
101	101	0.501	3.497	2.442	1.906	8.98	-9.162	-9.661	-5.328	12.054	8.303	12.359	16.695	-12.245	13.966	-5.28	-11.81
102	102	0.50601	3.443	2.523	1.749	8.803	-9.569	-9.546	-5.293	11.946	8.284	12.54	16.723	-12.075	14.048	-5.585	-11.73
103	103	0.51102	3.396	2.59	1.581	8.632	-9.961	-9.49	-5.314	11.894	8.342	12.812	16.743	-11.916	14.196	-5.918	-11.638
104	104	0.51603	3.348	2.633	1.406	8.463	-10.354	-9.406	-5.353	11.88	8.348	13.081	16.753	-11.706	14.325	-6.288	-11.512
105	105	0.52104	3.323	2.662	1.209	8.304	-10.741	-9.249	-5.361	11.915	8.3	13.252	16.71	-11.466	14.376	-6.755	-11.36
106	106	0.52605	3.312	2.671	0.996	8.164	-11.107	-9.131	-5.412	12.022	8.303	13.373	16.645	-11.22	14.371	-7.298	-11.186
107	107	0.53106	3.325	2.672	0.742	8.034	-11.456	-9.005	-5.48	12.191	8.345	13.543	16.557	-10.971	14.417	-7.894	-11
108	108	0.53607	3.361	2.673	0.449	7.916	-11.765	-8.858	-5.546	12.455	8.397	13.629	16.465	-10.69	14.402	-8.568	-10.784
109	109	0.54108	3.43	2.681	0.115	7.846	-12.041	-8.671	-5.647	12.769	8.415	13.676	16.295	-10.357	14.341	-9.356	-10.537
110	110	0.54609	3.518	2.71	-0.246	7.781	-12.263	-8.441	-5.764	13.145	8.41	13.787	16.059	-10.014	14.332	-10.231	-10.278
111	111	0.5511	3.615	2.738	-0.64	7.738	-12.463	-8.212	-5.943	13.565	8.415	13.911	15.822	-9.653	14.311	-11.134	-10.008
112	112	0.55611	3.707	2.787	-1.06	7.691	-12.611	-8.01	-6.167	14.049	8.447	14.047	15.586	-9.295	14.285	-12.073	-9.749
113	113	0.56112	3.807	2.847	-1.494	7.655	-12.728	-7.78	-6.423	14.577	8.453	14.258	15.301	-8.931	14.318	-13.074	-9.487
114	114	0.56613	3.905	2.924	-1.933	7.611	-12.805	-7.523	-6.669	15.163	8.452	14.434	14.991	-8.56	14.333	-14.146	-9.198
115	115	0.57114	3.997	3.006	-2.348	7.556	-12.824	-7.305	-6.921	15.863	8.454	14.566	14.713	-8.195	14.312	-15.26	-8.912
116	116	0.57615	4.061	3.102	-2.745	7.509	-12.773	-7.144	-7.248	16.642	8.486	14.743	14.434	-7.862	14.317	-16.406	-8.635
117	117	0.58116	4.095	3.2	-3.105	7.444	-12.669	-6.982	-7.586	17.487	8.517	14.967	14.073	-7.575	14.375	-17.649	-8.353
118	118	0.58617	4.057	3.299	-3.433	7.336	-12.512	-6.877	-7.959	18.368	8.517	15.185	13.557	-7.261	14.414	-19.05	-8.07
119	119	0.59118	3.941	3.376	-3.707	7.157	-12.317	-6.799	-8.339	19.331	8.463	15.508	12.934	-6.96	14.547	-20.574	-7.807
120	120	0.59619	3.74	3.442	-3.94	6.898	-12.07	-6.734	-8.701	20.388	8.36	15.878	12.236	-6.667	14.735	-22.203	-7.555
121	121	0.6012	3.49	3.477	-4.123	6.61	-11.775	-6.746	-9.076	21.564	8.257	16.266	11.504	-6.387	14.961	-23.914	-7.322
122	122	0.60621	3.197	3.484	-4.236	6.272	-11.437	-6.853	-9.407	22.856	8.119	16.571	10.717	-6.092	15.145	-25.731	-7.128
123	123	0.61122	2.879	3.459	-4.249	5.922	-11.064	-7.03	-9.708	24.262	7.887	16.816	9.858	-5.784	15.29	-27.667	-6.98
124	124	0.61623	2.581	3.417	-4.187	5.606	-10.634	-7.317	-10.008	25.778	7.602	17.012	8.886	-5.468	15.417	-29.743	-6.906
125	125	0.62124	2.315	3.376	-4.065	5.312	-10.133	-7.683	-10.257	27.391	7.213	17.184	7.787	-5.107	15.57	-31.941	-6.923
126	126	0.62625	2.072	3.313	-3.905	5.036	-9.575	-8.156	-10.506	29.097	6.759	17.321	6.586	-4.696	15.737	-34.243	-7.012
127	127	0.63126	1.839	3.223	-3.73	4.741	-8.973	-8.731	-10.751	30.884	6.248	17.522	5.296	-4.244	16.025	-36.608	-7.204
128	128	0.63627	1.613	3.104	-3.564	4.426	-8.321	-9.361	-10.982	32.749	5.613	17.722	3.93	-3.706	16.382	-39.015	-7.484
129	129	0.64128	1.402	2.955	-3.429	4.104	-7.629	-10.07	-11.224	34.648	4.934	17.821	2.432	-3.118	16.744	-41.504	-7.84
130	130	0.64629	1.199	2.774	-3.324	3.756	-6.896	-10.93	-11.547	36.577	4.248	17.883	0.801	-2.477	17.165	-44.071	-8.285
131	131	0.6513	1.033	2.553	-3.265	3.409	-6.148	-11.908	-11.959	38.495	3.574	17.933	-0.977	-1.772	17.678	-46.714	-8.767
132	132	0.65631	0.901	2.33	-3.258	3.062	-5.344	-12.911	-12.415	40.419	2.815	17.907	-2.882	-0.992	18.241	-49.418	-9.279
133	133	0.66132	0.843	2.112	-3.331	2.769	-4.479	-13.894	-12.913	42.318	2.009	17.831	-4.9	-0.186	18.893	-52.136	-9.805
134	134	0.66633	0.826	1.914	-3.485	2.504	-3.547	-14.934	-13.52	44.178	1.243	17.652	-6.998	0.626	19.574	-54.864	-10.309
135	135	0.67134	0.849	1.737	-3.712	2.268	-2.552	-16.003	-14.217	46.003	0.495	17.389	-9.165	1.445	20.302	-57.599	-10.766
136	136	0.67635	0.878	1.593	-3.985	2.036	-1.502	-17.039	-14.963	47.782	-0.266	17.031	-11.295	2.231	21.017	-60.241	-11.179
137	137	0.68136	0.91	1.481	-4.293	1.799	-0.401	-18.038	-15.723	49.509	-0.954	16.577	-13.317	2.914	21.685	-62.724	-11.532
138	138	0.68637	0.915	1.407	-4.635	1.54	0.766	-19.019	-16.511	51.195	-1.55	15.996	-15.126	3.455	22.229	-64.956	-11.854
139	139	0.69138	0.876	1.368	-5.005	1.238	2.003	-19.988	-17.329	52.867	-2.037	15.353	-16.69	3.864	22.68	-66.929	-12.135
140	140	0.69639	0.782	1.358	-5.391	0.892	3.28	-20.827	-18.097	54.528	-2.417	14.752	-18.016	4.105	23.076	-68.653	-12.353
141	141	0.7014	0.652	1.384	-5.782	0.534	4.603	-21.527	-18.779	56.189	-2.687	14.163	-19.072	4.165	23.37	-70.113	-12.518
142	142	0.70641	0.494	1.459	-6.166	0.189	5.974	-22.055	-19.34	57.83	-2.872	13.641	-19.804	3.942	23.57	-71.197	-12.777
143	143	0.71142	0.349	1.588	-6.528	-0.099	7.395	-22.42	-19.774	59.454	-2.94	13.204	-20.107	3.541	23.645	-71.834	-13.025
144	144	0.71643	0.222	1.768	-6.855	-0.319	8.844	-22.638	-20.079	61.032	-2.922	12.889	-19.936	3.057	23.624	-71.959	-13.239
145	145	0.72144	0.129	1.998	-7.153	-0.47	10.305	-22.706	-20.215	62.53	-2.785	12.712	-19.31	2.439	23.546	-71.545	-13.481
146	146	0.72645	0.051	2.275	-7.424	-0.563	11.784	-22.616	-20.192	63.953	-2.521	12.679	-18.293	1.665	23.432	-70.65	-13.762
147	147	0.73146	0.01	2.572	-7.665	-0.591	13.239	-22.46	-20.052	65.253	-2.088	12.722	-17.008	0.748	23.288	-69.382	-14.063
148	148	0.73647	0.002	2.88	-7.862	-0.57	14.668	-22.255	-19.796	66.443	-1.575	12.771	-15.553	-0.269	23.113	-67.842	-14.411
149	149	0.74148	0.017	3.183	-8.023	-0.502	16.039	-21.945	-19.406	67.457	-1.037	12.787	-14.128	-1.261	22.91	-66.214	-14.703
150	150	0.74649	0.037	3.476	-8.15	-0.429	17.369	-21.608	-18.945	68.329	-0.427	12.795	-12.813	-2.327	22.727	-64.573	-15.021
151	151	0.7515	0.063	3.736	-8.255	-0.347	18.64	-21.275	-18.455	69.032	0.23	12.755	-11.682	-3.447	22.546	-62.976	-15.381
152	152	0.75651	0.127	3.965	-8.342	-0.216	19.85	-20.984	-17.976	69.571	0.867	12.684	-10.734	-4.537	22.381	-61.429	-15.764
153	153	0.76152	0.212	4.17	-8.408	-0.05	21.009	-20.738	-17.529	69.962	1.421	12.571	-9.903	-5.427	22.207	-59.915	-16.052
154	154	0.76653	0.307	4.354	-8.44	0.107	22.115	-20.584	-17.141	70.207	1.922	12.476	-9.103	-6.158	22.06	-58.326	-16.317
155	155	0.77154	0.403	4.512	-8.42	0.227	23.146	-20.47	-16.74	70.314	2.367	12.407	-8.304	-6.74	21.945	-56.648	-16.559
156	156	0.77655	0.54	4.624	-8.388	0.381	24.078	-20.375	-16.326	70.244	2.707	12.304	-7.528	-7.124	21.808	-54.886	-16.759
157	157	0.78156	0.723	4.697	-8.347	0.589	24.92	-20.327	-15.953	70.022	2.889	12.113	-6.774	-7.244	21.581	-53.092	-16.881
158	158	0.78657	0.925	4.735	-8.302	0.817	25.692	-20.293	-15.602	69.667	2.914	11.873	-6.06	-7.151	21.295	-51.267	-16.972
159	159	0.79158	1.145	4.768	-8.236	1.061	26.419	-20.226	-15.23	69.193	2.794	11.75	-5.482	-6.872	21.1	-49.479	-17.018
160	160	0.79659	1.395	4.793	-8.151	1.322	27.111	-20.253	-14.924	68.591	2.627	11.691	-5.118	-6.51	20.97	-47.797	-17.062
161	161	0.8016	1.68	4.794	-8.06	1.625	27.733	-20.288	-14.647	67.88	2.366	11.725	-4.991	-6.075	20.921	-46.269	-17.107
162	162	0.80661	1.981	4.753	-7.951	1.941	28.269	-20.328	-14.38	67.039	2.005	11.825	-5.066	-5.59	20.932	-44.84	-17.197
163	163	0.81162	2.265	4.686	-7.816	2.226	28.753	-20.312	-14.086	66.137	1.563	11.945	-5.26	-5.047	20.943	-43.496	-17.277
164	164	0.81663	2.529	4.602	-7.661	2.461	29.205	-20.286	-13.783	65.171	1.121	12.023	-5.503	-4.544	20.899	-42.158	-17.408
165	165	0.82164	2.75	4.514	-7.466	2.626	29.643	-20.277	-13.496	64.16	0.686	12.138	-5.714	-4.141	20.854	-40.729	-17.66
166	166	0.82665	2.96	4.416	-7.256	2.783	30.038	-20.28	-13.246	63.062	0.276	12.31	-5.89	-3.855	20.805	-39.185	-18.027
167	167	0.83166	3.154	4.321	-7.037	2.939	30.408	-20.286	-13.056	61.879	-0.087	12.597	-6.001	-3.694	20.778	-37.482	-18.495
168	168	0.83667	3.343	4.227	-6.83	3.098	30.743	-20.294	-12.905	60.614	-0.35	13.055	-5.975	-3.721	20.824	-35.523	-19.112
169	169	0.84168	3.507	4.128	-6.622	3.239	31.041	-20.334	-12.82	59.268	-0.483	13.38	-5.58	-3.818	20.595	-33.22	-19.718
170	170	0.84669	3.642	4.046	-6.391	3.34	31.319	-20.406	-12.777	57.848	-0.464	13.548	-4.874	-3.977	20.084	-30.663	-20.255
171	171	0.8517	3.756	3.977	-6.151	3.417	31.582	-20.437	-12.714	56.393	-0.361	13.697	-4.06	-4.239	19.491	-28.012	-20.776
172	172	0.85671	3.842	3.927	-5.916	3.479	31.84	-20.419	-12.657	54.898	-0.195	14.015	-3.45	-4.573	19.067	-25.506	-21.257
173	173	0.86172	3.901	3.885	-5.689	3.521	32.096	-20.433	-12.662	53.36	0.116	14.44	-3.132	-4.984	18.79	-23.243	-21.667
174	174	0.86673	3.934	3.846	-5.462	3.543	32.319	-20.473	-12.717	51.744	0.584	14.977	-2.891	-5.543	18.599	-20.983	-22.092
175	175	0.87174	3.968	3.802	-5.217	3.545	32.494	-20.523	-12.784	50.032	1.163	15.533	-2.523	-6.124	18.349	-18.567	-22.438
176	176	0.87675	4	3.757	-4.971	3.568	32.62	-20.48	-12.82	48.241	1.769	15.824	-1.84	-6.66	17.741	-15.964	-22.59
177	177	0.88176	4.005	3.721	-4.736	3.564	32.741	-20.453	-12.875	46.422	2.496	15.875	-0.916	-7.167	16.875	-13.25	-22.56
178	178	0.88677	3.979	3.708	-4.519	3.531	32.857	-20.336	-12.878	44.572	3.251	15.909	0.056	-7.647	16.002	-10.515	-22.401
179	179	0.89178	3.961	3.71	-4.328	3.501	32.941	-20.103	-12.782	42.686	4.008	15.871	0.927	-8.04	15.133	-7.934	-22.048
180	180	0.89679	3.955	3.722	-4.156	3.51	32.992	-19.807	-12.667	40.752	4.759	15.886	1.796	-8.515	14.327	-5.316	-21.7
181	181	0.9018	3.936	3.731	-3.999	3.513	33	-19.441	-12.509	38.757	5.501	15.953	2.552	-9.067	13.618	-2.744	-21.375
182	182	0.90681	3.903	3.734	-3.851	3.511	32.964	-19.01	-12.326	36.714	6.212	16.018	3.221	-9.544	12.957	-0.261	-20.934
183	183	0.91182	3.879	3.728	-3.707	3.488	32.879	-18.553	-12.07	34.624	6.928	16.055	3.643	-9.897	12.386	1.965	-20.334
184	184	0.91683	3.878	3.724	-3.572	3.478	32.749	-18.058	-11.763	32.523	7.574	16.175	3.986	-10.209	11.955	4.123	-19.711
185	185	0.92184	3.875	3.713	-3.463	3.465	32.585	-17.535	-11.424	30.424	8.179	16.219	4.309	-10.469	11.513	6.215	-19.037
186	186	0.92685	3.87	3.708	-3.357	3.448	32.422	-17.005	-11.067	28.385	8.695	16.053	4.733	-10.721	10.917	8.3	-18.379
187	187	0.93186	3.867	3.708	-3.275	3.416	32.27	-16.513	-10.672	26.395	9.117	15.84	5.068	-10.89	10.36	10.273	-17.765
188	188	0.93687	3.86	3.724	-3.191	3.371	32.113	-15.931	-10.213	24.436	9.337	15.7	5.334	-11.076	9.916	12.213	-17.272
189	189	0.94188	3.853	3.723	-3.122	3.323	31.933	-15.34	-9.722	22.547	9.42	15.533	5.578	-11.261	9.508	14.096	-16.891
190	190	0.94689	3.825	3.715	-3.038	3.212	31.778	-14.929	-9.234	20.801	9.519	15.347	5.907	-11.533	9.149	16.002	-16.721
191	191	0.9519	3.817	3.69	-2.948	3.094	31.628	-14.558	-8.695	19.197	9.455	15.134	6.322	-11.861	8.824	17.942	-16.769
192	192	0.95691	3.811	3.682	-2.863	2.98	31.503	-14.279	-8.154	17.684	9.202	14.918	6.85	-12.117	8.519	19.951	-16.988
193	193	0.96192	3.829	3.686	-2.801	2.892	31.406	-14.119	-7.599	16.295	8.836	14.611	7.381	-12.359	8.174	21.879	-17.411
194	194	0.96693	3.845	3.71	-2.738	2.82	31.347	-14.143	-7.089	15.019	8.405	14.351	7.802	-12.594	7.893	23.645	-18.067
195	195	0.97194	3.878	3.742	-2.692	2.773	31.314	-14.274	-6.579	13.879	7.851	14.069	8.152	-12.762	7.613	25.244	-18.885
196	196	0.97695	3.907	3.78	-2.625	2.719	31.295	-14.601	-6.092	12.87	7.212	13.83	8.417	-12.876	7.377	26.675	-19.915
197	197	0.98196	3.946	3.823	-2.556	2.701	31.298	-15.15	-5.665	12.011	6.591	13.537	8.665	-12.9	7.095	27.924	-21.04
198	198	0.98697	3.993	3.871	-2.476	2.705	31.317	-15.883	-5.3	11.277	5.958	13.31	8.763	-12.843	6.868	28.923	-22.271
199	199	0.99198	4.056	3.911	-2.386	2.731	31.364	-16.888	-4.983	10.697	5.381	13.013	8.796	-12.647	6.595	29.693	-23.561
200	200	0.99699	4.128	3.954	-2.281	2.78	31.437	-18.143	-4.746	10.25	4.897	12.869	8.767	-12.401	6.457	30.332	-24.943
201	201	1.002	4.194	3.993	-2.146	2.861	31.51	-19.54	-4.639	9.901	4.454	12.688	8.799	-12.027	6.235	30.854	-26.249
