# Supplementary material for: Gait phenotypes in paediatric hereditary spastic paraplegia revealed by dynamic time warping analysis and random forests
Source: PLoS One. 2018 Mar 8;13(3):e0192345. doi: 10.1371/journal.pone.0192345 (PMC5843164; doi:10.1371/journal.pone.0192345)
Supplement: S1 Data — (ZIP) [file pone.0192345.s008.zip › HSP/Left.SR.HSP11.4.csv]

	Epoch	Time	Pelvic.obliquity	Pelvic.tilt	Pelvic rotation	Hip.abd.add	Hip.flexion	Hip.rotation	Knee.abd.add	Knee.flexion	Knee.rotation	Ankle.abd.add	Ankle.flexion	Ankle.rotation	Forefoot.abd.add	Forefoot.flexion	Forefoot.rotation
1	1	0	5.258	4.835	9.021	-3.403	38.311	-23.676	-3.654	11.593	6.088	13.035	8.636	-11.203	8.534	34.058	-18.252
2	2	0.00437	5.299	4.673	9.568	-3.698	38.144	-23.923	-3.636	11.878	5.738	13.217	8.601	-11.272	8.699	33.874	-18.475
3	3	0.00874	5.331	4.503	10.105	-4.007	38.002	-24.258	-3.658	12.356	5.484	13.543	8.449	-11.31	9.03	33.454	-18.691
4	4	0.01311	5.347	4.334	10.621	-4.328	37.89	-24.678	-3.729	13.018	5.348	13.976	8.144	-11.301	9.498	32.753	-18.867
5	5	0.01748	5.346	4.172	11.108	-4.653	37.808	-25.167	-3.847	13.835	5.333	14.459	7.588	-11.227	10.067	31.67	-18.98
6	6	0.02185	5.331	4.018	11.562	-4.975	37.746	-25.709	-4.001	14.766	5.417	14.958	6.664	-11.065	10.725	30.104	-19.015
7	7	0.02622	5.307	3.875	11.989	-5.296	37.695	-26.278	-4.188	15.772	5.578	15.513	5.338	-10.804	11.506	28.058	-18.952
8	8	0.03059	5.275	3.746	12.385	-5.622	37.664	-26.873	-4.397	16.829	5.883	16.004	3.515	-10.494	12.322	25.424	-18.766
9	9	0.03496	5.253	3.632	12.735	-5.918	37.679	-27.385	-4.619	17.951	6.248	16.239	1.449	-10.168	12.946	22.39	-18.427
10	10	0.03933	5.242	3.532	13.039	-6.198	37.801	-27.822	-4.886	19.23	6.679	16.256	-0.527	-9.904	13.343	19.28	-17.993
11	11	0.0437	5.253	3.448	13.298	-6.466	38.077	-28.115	-5.19	20.749	7.095	16.149	-2.055	-9.76	13.54	16.462	-17.526
12	12	0.04807	5.292	3.373	13.51	-6.711	38.504	-28.23	-5.52	22.519	7.438	16.034	-2.87	-9.75	13.612	14.236	-17.063
13	13	0.05244	5.37	3.3	13.663	-6.895	39.035	-28.156	-5.849	24.463	7.688	15.969	-3.007	-9.844	13.625	12.619	-16.598
14	14	0.05681	5.5	3.224	13.739	-6.969	39.592	-27.904	-6.144	26.43	7.863	15.94	-2.783	-10.01	13.612	11.355	-16.111
15	15	0.06118	5.684	3.139	13.745	-6.899	40.064	-27.536	-6.372	28.242	8.037	15.931	-2.512	-10.289	13.596	10.212	-15.637
16	16	0.06555	5.914	3.059	13.683	-6.673	40.375	-27.003	-6.462	29.745	8.17	15.7	-2.527	-10.702	13.372	8.872	-15.206
17	17	0.06992	6.162	2.99	13.572	-6.332	40.521	-26.358	-6.432	30.94	8.266	15.311	-2.709	-11.308	12.982	7.5	-14.933
18	18	0.07429	6.415	2.915	13.431	-5.91	40.515	-25.64	-6.317	31.887	8.388	14.942	-3.05	-12.066	12.593	6.097	-14.76
19	19	0.07866	6.667	2.834	13.257	-5.418	40.382	-24.875	-6.142	32.644	8.552	14.629	-3.514	-12.942	12.242	4.67	-14.659
20	20	0.08303	6.891	2.743	13.064	-4.902	40.143	-24.072	-5.919	33.28	8.735	14.331	-4.031	-13.887	11.897	3.237	-14.616
21	21	0.0874	7.061	2.648	12.871	-4.413	39.833	-23.25	-5.672	33.868	8.901	14.008	-4.468	-14.851	11.519	1.882	-14.63
22	22	0.09177	7.159	2.565	12.689	-3.982	39.499	-22.453	-5.452	34.462	9.025	13.663	-4.663	-15.792	11.111	0.744	-14.71
23	23	0.09614	7.187	2.495	12.526	-3.62	39.164	-21.73	-5.295	35.098	9.116	13.345	-4.522	-16.667	10.734	-0.091	-14.84
24	24	0.10051	7.178	2.458	12.377	-3.304	38.836	-21.171	-5.208	35.734	9.237	12.97	-4.046	-17.465	10.347	-0.628	-14.999
25	25	0.10488	7.144	2.448	12.246	-3.026	38.493	-20.744	-5.174	36.289	9.345	12.543	-3.465	-18.154	9.936	-1.033	-15.18
26	26	0.10925	7.105	2.467	12.127	-2.756	38.135	-20.518	-5.242	36.723	9.484	12.073	-2.832	-18.727	9.502	-1.333	-15.371
27	27	0.11362	7.065	2.503	12.013	-2.483	37.74	-20.415	-5.36	37.011	9.601	11.496	-2.192	-19.176	8.983	-1.573	-15.559
28	28	0.11799	7.032	2.555	11.897	-2.191	37.32	-20.383	-5.515	37.163	9.655	10.849	-1.588	-19.472	8.403	-1.792	-15.718
29	29	0.12236	7.008	2.634	11.773	-1.881	36.901	-20.393	-5.699	37.223	9.647	10.229	-1.041	-19.614	7.845	-2.015	-15.824
30	30	0.12673	6.987	2.748	11.643	-1.577	36.503	-20.415	-5.89	37.24	9.61	9.712	-0.549	-19.648	7.383	-2.247	-15.876
31	31	0.1311	6.964	2.905	11.499	-1.276	36.14	-20.42	-6.078	37.243	9.568	9.329	-0.095	-19.633	7.048	-2.479	-15.889
32	32	0.13547	6.945	3.098	11.336	-0.963	35.791	-20.392	-6.27	37.215	9.532	8.973	0.369	-19.608	6.725	-2.69	-15.873
33	33	0.13984	6.933	3.31	11.155	-0.605	35.423	-20.325	-6.486	37.105	9.513	8.671	0.847	-19.6	6.428	-2.843	-15.827
34	34	0.14421	6.927	3.531	10.972	-0.236	34.995	-20.193	-6.662	36.884	9.56	8.43	1.35	-19.69	6.181	-2.909	-15.776
35	35	0.14858	6.908	3.77	10.798	0.105	34.512	-19.995	-6.771	36.564	9.69	8.218	1.855	-19.9	5.966	-2.921	-15.731
36	36	0.15295	6.874	4.024	10.629	0.425	33.988	-19.716	-6.825	36.161	9.873	8.031	2.33	-20.195	5.778	-2.919	-15.674
37	37	0.15732	6.827	4.292	10.457	0.737	33.44	-19.365	-6.849	35.703	10.097	7.871	2.762	-20.544	5.614	-2.93	-15.588
38	38	0.16169	6.773	4.577	10.276	1.044	32.888	-18.97	-6.857	35.219	10.382	7.724	3.167	-20.958	5.467	-2.957	-15.482
39	39	0.16606	6.723	4.871	10.074	1.382	32.305	-18.467	-6.836	34.675	10.66	7.607	3.571	-21.435	5.349	-2.951	-15.373
40	40	0.17043	6.642	5.152	9.882	1.683	31.648	-17.904	-6.775	34.022	10.955	7.558	3.929	-21.961	5.3	-2.912	-15.271
41	41	0.1748	6.529	5.419	9.698	1.938	30.926	-17.346	-6.689	33.277	11.309	7.522	4.262	-22.521	5.288	-2.843	-15.178
42	42	0.17917	6.385	5.678	9.528	2.142	30.152	-16.767	-6.57	32.456	11.629	7.497	4.551	-23.032	5.296	-2.768	-15.074
43	43	0.18354	6.217	5.934	9.368	2.298	29.343	-16.185	-6.433	31.584	11.905	7.486	4.824	-23.484	5.322	-2.681	-14.968
44	44	0.18791	6.04	6.185	9.206	2.434	28.493	-15.615	-6.295	30.649	12.133	7.505	5.072	-23.862	5.377	-2.58	-14.859
45	45	0.19228	5.866	6.424	9.032	2.576	27.592	-15.066	-6.161	29.623	12.292	7.552	5.283	-24.135	5.458	-2.456	-14.75
46	46	0.19665	5.703	6.647	8.837	2.728	26.641	-14.546	-6.02	28.506	12.353	7.59	5.466	-24.277	5.537	-2.306	-14.653
47	47	0.20102	5.54	6.856	8.626	2.873	25.636	-14.066	-5.869	27.291	12.338	7.61	5.563	-24.29	5.6	-2.184	-14.565
48	48	0.20539	5.364	7.062	8.42	2.964	24.596	-13.624	-5.684	26.016	12.193	7.681	5.595	-24.094	5.711	-2.077	-14.455
49	49	0.20976	5.18	7.254	8.222	3.026	23.535	-13.317	-5.547	24.713	12.064	7.866	5.571	-23.817	5.912	-1.982	-14.371
50	50	0.21413	4.988	7.445	8.024	3.063	22.462	-13.04	-5.408	23.377	11.87	8.102	5.486	-23.461	6.146	-1.907	-14.308
51	51	0.2185	4.788	7.633	7.823	3.068	21.389	-12.827	-5.253	22.025	11.678	8.344	5.357	-23.069	6.397	-1.849	-14.28
52	52	0.22287	4.583	7.817	7.613	3.043	20.324	-12.69	-5.084	20.672	11.507	8.597	5.149	-22.622	6.665	-1.855	-14.264
53	53	0.22724	4.381	7.999	7.391	3	19.277	-12.627	-4.911	19.342	11.353	8.884	4.841	-22.1	6.962	-1.956	-14.239
54	54	0.23161	4.188	8.185	7.154	2.946	18.271	-12.649	-4.742	18.074	11.251	9.192	4.482	-21.544	7.285	-2.132	-14.219
55	55	0.23598	4.008	8.362	6.893	2.897	17.3	-12.741	-4.574	16.888	11.211	9.473	4.082	-20.978	7.596	-2.396	-14.205
56	56	0.24035	3.829	8.549	6.635	2.837	16.392	-12.922	-4.425	15.768	11.206	9.735	3.689	-20.387	7.892	-2.676	-14.205
57	57	0.24472	3.658	8.729	6.358	2.778	15.522	-13.179	-4.277	14.707	11.272	10.002	3.288	-19.792	8.208	-2.978	-14.215
58	58	0.24909	3.504	8.912	6.07	2.714	14.711	-13.486	-4.103	13.73	11.425	10.23	2.868	-19.242	8.513	-3.334	-14.234
59	59	0.25346	3.365	9.097	5.771	2.654	13.973	-13.861	-3.936	12.863	11.682	10.469	2.435	-18.719	8.84	-3.744	-14.242
60	60	0.25783	3.236	9.285	5.467	2.606	13.31	-14.291	-3.806	12.114	12.025	10.73	2.032	-18.235	9.188	-4.171	-14.247
61	61	0.2622	3.113	9.475	5.159	2.571	12.708	-14.718	-3.699	11.465	12.408	10.972	1.695	-17.816	9.518	-4.579	-14.264
62	62	0.26657	2.996	9.658	4.84	2.539	12.138	-15.092	-3.573	10.895	12.794	11.159	1.43	-17.459	9.815	-4.96	-14.291
63	63	0.27094	2.881	9.82	4.509	2.496	11.591	-15.493	-3.429	10.407	13.261	11.329	1.216	-17.157	10.121	-5.324	-14.326
64	64	0.27531	2.776	9.968	4.181	2.459	11.077	-15.828	-3.275	9.996	13.715	11.486	1.004	-16.903	10.422	-5.717	-14.345
65	65	0.27968	2.682	10.102	3.85	2.44	10.58	-16.046	-3.12	9.647	14.116	11.597	0.833	-16.694	10.681	-6.109	-14.34
66	66	0.28405	2.605	10.233	3.521	2.46	10.109	-16.158	-2.992	9.345	14.45	11.688	0.699	-16.527	10.91	-6.496	-14.323
67	67	0.28842	2.548	10.354	3.191	2.509	9.636	-16.187	-2.873	9.068	14.749	11.809	0.598	-16.422	11.164	-6.857	-14.317
68	68	0.29279	2.507	10.461	2.869	2.569	9.146	-16.158	-2.736	8.797	15.021	11.927	0.517	-16.365	11.419	-7.201	-14.32
69	69	0.29716	2.484	10.552	2.566	2.644	8.633	-16.057	-2.58	8.52	15.226	11.989	0.435	-16.328	11.626	-7.557	-14.315
70	70	0.30153	2.489	10.619	2.277	2.768	8.086	-15.822	-2.436	8.228	15.31	12.043	0.338	-16.306	11.81	-7.933	-14.294
71	71	0.3059	2.523	10.663	2.009	2.942	7.515	-15.522	-2.334	7.937	15.307	12.205	0.237	-16.273	12.076	-8.302	-14.261
72	72	0.31027	2.602	10.685	1.761	3.16	6.893	-15.09	-2.204	7.605	15.181	12.337	0.144	-16.259	12.317	-8.655	-14.219
73	73	0.31464	2.709	10.69	1.55	3.394	6.241	-14.676	-2.051	7.254	15.061	12.404	0.077	-16.267	12.509	-8.989	-14.174
74	74	0.31901	2.825	10.674	1.379	3.628	5.55	-14.248	-1.888	6.879	14.899	12.457	0.012	-16.278	12.69	-9.318	-14.124
75	75	0.32338	2.941	10.631	1.251	3.86	4.818	-13.805	-1.737	6.484	14.675	12.553	-0.08	-16.267	12.896	-9.664	-14.064
76	76	0.32775	3.056	10.555	1.148	4.091	4.042	-13.36	-1.602	6.063	14.403	12.692	-0.214	-16.214	13.126	-10.039	-13.99
77	77	0.33212	3.17	10.446	1.06	4.318	3.215	-12.944	-1.469	5.611	14.131	12.825	-0.377	-16.138	13.348	-10.428	-13.914
78	78	0.33649	3.278	10.297	1.001	4.532	2.337	-12.612	-1.332	5.132	13.928	12.92	-0.527	-16.089	13.539	-10.798	-13.856
79	79	0.34086	3.372	10.103	0.959	4.714	1.403	-12.329	-1.174	4.648	13.744	13.009	-0.67	-16.031	13.735	-11.16	-13.812
80	80	0.34523	3.464	9.855	0.927	4.907	0.42	-12.109	-1.049	4.199	13.575	12.997	-0.739	-15.919	13.833	-11.512	-13.751
81	81	0.3496	3.551	9.564	0.89	5.1	-0.598	-11.924	-0.95	3.779	13.453	13.027	-0.794	-15.791	13.966	-11.868	-13.672
82	82	0.35397	3.62	9.252	0.862	5.25	-1.626	-11.803	-0.823	3.387	13.375	13.04	-0.833	-15.643	14.098	-12.226	-13.589
83	83	0.35834	3.668	8.943	0.837	5.355	-2.636	-11.745	-0.668	3.022	13.347	12.992	-0.871	-15.48	14.186	-12.602	-13.498
84	84	0.36271	3.712	8.662	0.793	5.451	-3.591	-11.732	-0.52	2.696	13.376	12.906	-0.899	-15.318	14.239	-12.989	-13.41
85	85	0.36708	3.774	8.419	0.715	5.573	-4.474	-11.742	-0.408	2.427	13.462	12.843	-0.9	-15.174	14.304	-13.364	-13.338
86	86	0.37145	3.865	8.202	0.599	5.722	-5.306	-11.752	-0.319	2.207	13.587	12.827	-0.885	-15.039	14.408	-13.734	-13.274
87	87	0.37582	3.963	8.013	0.467	5.866	-6.091	-11.781	-0.229	2.014	13.741	12.799	-0.862	-14.898	14.502	-14.102	-13.21
88	88	0.38019	4.058	7.868	0.297	5.995	-6.813	-11.785	-0.129	1.857	13.932	12.71	-0.863	-14.787	14.547	-14.516	-13.145
89	89	0.38456	4.143	7.781	0.088	6.111	-7.439	-11.749	-0.055	1.743	14.123	12.628	-0.85	-14.697	14.588	-14.918	-13.092
90	90	0.38893	4.226	7.75	-0.177	6.218	-7.977	-11.669	-0.003	1.691	14.296	12.538	-0.8	-14.585	14.619	-15.309	-13.04
91	91	0.3933	4.295	7.768	-0.489	6.3	-8.448	-11.552	0.035	1.677	14.451	12.467	-0.722	-14.459	14.662	-15.684	-12.995
92	92	0.39767	4.339	7.836	-0.849	6.345	-8.869	-11.386	0.067	1.677	14.61	12.451	-0.636	-14.363	14.751	-16.04	-12.971
93	93	0.40204	4.359	7.957	-1.27	6.355	-9.24	-11.145	0.094	1.683	14.778	12.475	-0.554	-14.315	14.877	-16.396	-12.965
94	94	0.40641	4.365	8.131	-1.748	6.343	-9.553	-10.822	0.117	1.709	14.928	12.451	-0.485	-14.285	14.961	-16.782	-12.959
95	95	0.41078	4.368	8.354	-2.277	6.328	-9.81	-10.489	0.123	1.754	15.117	12.423	-0.426	-14.267	15.037	-17.187	-12.959
96	96	0.41515	4.372	8.634	-2.834	6.308	-9.99	-10.119	0.114	1.834	15.265	12.461	-0.381	-14.252	15.17	-17.599	-12.992
97	97	0.41952	4.379	8.949	-3.421	6.29	-10.141	-9.74	0.1	1.907	15.397	12.49	-0.346	-14.21	15.291	-18.018	-13.029
98	98	0.42389	4.385	9.287	-4.032	6.273	-10.279	-9.339	0.081	1.972	15.497	12.502	-0.34	-14.128	15.397	-18.47	-13.056
99	99	0.42826	4.383	9.635	-4.654	6.241	-10.416	-8.948	0.068	2.029	15.6	12.51	-0.364	-14.037	15.499	-18.953	-13.088
100	100	0.43263	4.362	9.985	-5.259	6.181	-10.555	-8.61	0.066	2.081	15.722	12.497	-0.417	-13.937	15.582	-19.467	-13.125
101	101	0.437	4.312	10.329	-5.82	6.087	-10.695	-8.357	0.076	2.14	15.853	12.435	-0.489	-13.805	15.623	-20.023	-13.152
102	102	0.44137	4.232	10.659	-6.333	5.945	-10.835	-8.197	0.111	2.235	16.009	12.348	-0.565	-13.656	15.651	-20.615	-13.172
103	103	0.44574	4.138	10.971	-6.849	5.788	-10.963	-8.052	0.118	2.391	16.205	12.357	-0.66	-13.536	15.763	-21.245	-13.195
104	104	0.45011	4.039	11.263	-7.361	5.628	-11.073	-7.942	0.098	2.609	16.405	12.363	-0.769	-13.398	15.868	-21.917	-13.219
105	105	0.45448	3.925	11.526	-7.849	5.448	-11.175	-7.888	0.066	2.884	16.589	12.338	-0.868	-13.204	15.943	-22.62	-13.225
106	106	0.45885	3.794	11.756	-8.285	5.239	-11.295	-7.911	0.037	3.19	16.77	12.278	-0.959	-12.98	15.987	-23.35	-13.223
107	107	0.46322	3.651	11.948	-8.656	5.004	-11.433	-8.012	0.008	3.546	16.955	12.199	-1.06	-12.746	16.013	-24.135	-13.212
108	108	0.46759	3.508	12.101	-8.988	4.768	-11.576	-8.154	-0.048	3.973	17.14	12.123	-1.178	-12.504	16.037	-24.987	-13.188
109	109	0.47196	3.382	12.215	-9.312	4.552	-11.721	-8.3	-0.149	4.471	17.323	12.079	-1.306	-12.259	16.082	-25.887	-13.153
110	110	0.47633	3.273	12.283	-9.607	4.342	-11.884	-8.487	-0.272	5.033	17.527	12.1	-1.447	-12.027	16.187	-26.828	-13.122
111	111	0.4807	3.186	12.312	-9.885	4.145	-12.052	-8.678	-0.422	5.653	17.721	12.159	-1.622	-11.802	16.323	-27.824	-13.091
112	112	0.48507	3.159	12.32	-10.179	4.007	-12.209	-8.866	-0.605	6.327	17.906	12.249	-1.85	-11.543	16.493	-28.884	-13.047
113	113	0.48944	3.178	12.308	-10.456	3.909	-12.347	-9.035	-0.827	7.085	18.048	12.423	-2.11	-11.269	16.735	-30.008	-12.998
114	114	0.49381	3.25	12.261	-10.725	3.864	-12.48	-9.22	-1.112	7.941	18.204	12.686	-2.368	-11.014	17.052	-31.17	-12.962
115	115	0.49818	3.363	12.177	-10.964	3.853	-12.617	-9.438	-1.438	8.887	18.335	12.996	-2.627	-10.748	17.415	-32.379	-12.942
116	116	0.50255	3.514	12.065	-11.184	3.871	-12.746	-9.678	-1.795	9.912	18.427	13.308	-2.902	-10.443	17.785	-33.65	-12.918
117	117	0.50692	3.714	11.939	-11.422	3.936	-12.845	-9.914	-2.204	11.014	18.508	13.606	-3.211	-10.097	18.145	-34.996	-12.865
118	118	0.51129	3.952	11.803	-11.662	4.04	-12.908	-10.127	-2.661	12.199	18.522	13.926	-3.581	-9.708	18.528	-36.44	-12.8
119	119	0.51566	4.214	11.649	-11.903	4.163	-12.91	-10.376	-3.187	13.504	18.506	14.341	-3.997	-9.294	19.006	-37.96	-12.756
120	120	0.52003	4.492	11.462	-12.171	4.296	-12.847	-10.615	-3.787	14.94	18.43	14.812	-4.513	-8.814	19.547	-39.615	-12.687
121	121	0.5244	4.763	11.245	-12.447	4.418	-12.694	-10.856	-4.436	16.518	18.315	15.242	-5.151	-8.321	20.075	-41.438	-12.6
122	122	0.52877	5.007	10.982	-12.717	4.519	-12.443	-11.096	-5.144	18.259	18.105	15.623	-5.941	-7.806	20.586	-43.459	-12.505
123	123	0.53314	5.193	10.661	-12.957	4.576	-12.078	-11.371	-5.918	20.185	17.815	15.925	-6.902	-7.27	21.06	-45.716	-12.379
124	124	0.53751	5.284	10.268	-13.143	4.545	-11.61	-11.693	-6.737	22.29	17.456	16.14	-8.056	-6.734	21.491	-48.23	-12.211
125	125	0.54188	5.251	9.798	-13.271	4.383	-11.07	-12.023	-7.562	24.536	17.011	16.277	-9.423	-6.244	21.883	-51.002	-12.022
126	126	0.54625	5.082	9.267	-13.369	4.074	-10.453	-12.319	-8.374	26.913	16.507	16.297	-10.993	-5.873	22.189	-54.015	-11.847
127	127	0.55062	4.757	8.699	-13.416	3.598	-9.726	-12.64	-9.17	29.444	15.95	16.084	-12.705	-5.606	22.306	-57.246	-11.686
128	128	0.55499	4.334	8.118	-13.425	3.032	-8.907	-12.929	-9.953	32.083	15.366	15.743	-14.438	-5.435	22.286	-60.545	-11.501
129	129	0.55936	3.855	7.547	-13.36	2.425	-8.018	-13.193	-10.682	34.786	14.726	15.329	-16.06	-5.375	22.174	-63.73	-11.36
130	130	0.56373	3.361	6.997	-13.229	1.804	-7.088	-13.4	-11.323	37.55	14.1	14.919	-17.388	-5.501	22.004	-66.614	-11.301
131	131	0.5681	2.874	6.505	-13.069	1.201	-6.084	-13.537	-11.892	40.357	13.526	14.551	-18.341	-5.823	21.791	-69.09	-11.342
132	132	0.57247	2.41	6.096	-12.908	0.643	-4.969	-13.607	-12.401	43.205	13.015	14.222	-18.903	-6.324	21.536	-71.124	-11.491
133	133	0.57684	1.984	5.772	-12.749	0.149	-3.749	-13.608	-12.836	46.082	12.563	13.903	-19.109	-6.988	21.227	-72.753	-11.732
134	134	0.58121	1.603	5.523	-12.599	-0.273	-2.462	-13.519	-13.181	48.901	12.152	13.554	-19.12	-7.76	20.836	-74.1	-12.027
135	135	0.58558	1.286	5.325	-12.46	-0.629	-1.177	-13.309	-13.386	51.609	11.83	13.251	-19.043	-8.651	20.436	-75.252	-12.347
136	136	0.58995	1.018	5.189	-12.399	-0.909	0.155	-13.031	-13.551	54.189	11.582	12.952	-18.871	-9.633	20.012	-76.162	-12.748
137	137	0.59432	0.788	5.091	-12.4	-1.133	1.487	-12.746	-13.708	56.557	11.421	12.617	-18.578	-10.635	19.536	-76.778	-13.2
138	138	0.59869	0.587	5.024	-12.447	-1.318	2.839	-12.453	-13.839	58.764	11.331	12.221	-18.088	-11.599	18.999	-77.06	-13.641
139	139	0.60306	0.422	4.971	-12.533	-1.457	4.185	-12.128	-13.926	60.793	11.289	11.79	-17.419	-12.478	18.433	-77.02	-14.033
140	140	0.60743	0.3	4.925	-12.655	-1.54	5.516	-11.796	-13.997	62.64	11.273	11.363	-16.635	-13.252	17.882	-76.712	-14.38
141	141	0.6118	0.214	4.889	-12.805	-1.574	6.859	-11.537	-14.117	64.348	11.276	10.963	-15.799	-13.916	17.386	-76.218	-14.695
142	142	0.61617	0.16	4.855	-12.98	-1.577	8.198	-11.411	-14.336	65.893	11.321	10.633	-15.003	-14.436	16.989	-75.611	-14.949
143	143	0.62054	0.139	4.837	-13.175	-1.534	9.51	-11.33	-14.579	67.209	11.348	10.395	-14.314	-14.757	16.701	-74.927	-15.104
144	144	0.62491	0.149	4.85	-13.339	-1.442	10.818	-11.346	-14.845	68.35	11.313	10.1	-13.644	-14.885	16.392	-74.145	-15.18
145	145	0.62928	0.211	4.901	-13.497	-1.265	12.121	-11.413	-15.133	69.334	11.235	9.866	-12.966	-14.842	16.145	-73.23	-15.168
146	146	0.63365	0.325	4.984	-13.62	-1.03	13.42	-11.588	-15.455	70.185	11.116	9.712	-12.262	-14.625	15.991	-72.176	-15.078
147	147	0.63802	0.488	5.089	-13.711	-0.743	14.707	-11.841	-15.777	70.917	10.952	9.636	-11.542	-14.264	15.93	-70.997	-14.931
148	148	0.64239	0.694	5.209	-13.778	-0.414	15.967	-12.124	-16.055	71.528	10.756	9.598	-10.827	-13.815	15.92	-69.723	-14.752
149	149	0.64676	0.927	5.339	-13.793	-0.083	17.192	-12.446	-16.269	72.011	10.574	9.549	-10.142	-13.338	15.907	-68.391	-14.561
150	150	0.65113	1.176	5.472	-13.714	0.22	18.376	-12.832	-16.421	72.378	10.462	9.557	-9.514	-12.881	15.937	-67.03	-14.349
151	151	0.6555	1.453	5.618	-13.533	0.518	19.519	-13.255	-16.476	72.607	10.305	9.591	-9.017	-12.37	15.996	-65.701	-14.126
152	152	0.65987	1.785	5.78	-13.314	0.875	20.637	-13.698	-16.477	72.709	10.174	9.688	-8.673	-11.911	16.104	-64.415	-13.916
153	153	0.66424	2.161	5.949	-13.025	1.247	21.711	-14.111	-16.339	72.681	10.056	9.78	-8.488	-11.514	16.207	-63.192	-13.732
154	154	0.66861	2.558	6.112	-12.656	1.582	22.736	-14.506	-16.069	72.554	9.986	9.88	-8.408	-11.204	16.32	-62.008	-13.58
155	155	0.67298	2.955	6.26	-12.194	1.851	23.708	-14.906	-15.694	72.352	9.972	10.024	-8.384	-10.991	16.476	-60.828	-13.47
156	156	0.67735	3.349	6.391	-11.666	2.064	24.639	-15.297	-15.236	72.116	10.001	10.219	-8.356	-10.866	16.68	-59.621	-13.395
157	157	0.68172	3.748	6.515	-11.117	2.251	25.561	-15.634	-14.693	71.894	10.057	10.425	-8.265	-10.806	16.892	-58.36	-13.329
158	158	0.68609	4.144	6.637	-10.486	2.376	26.456	-15.941	-14.032	71.608	10.115	10.588	-8.124	-10.794	17.063	-57.015	-13.299
159	159	0.69046	4.541	6.746	-9.758	2.429	27.296	-16.28	-13.315	71.236	10.25	10.752	-7.909	-10.92	17.208	-55.551	-13.339
160	160	0.69483	4.933	6.85	-8.93	2.388	28.091	-16.668	-12.556	70.778	10.424	11.009	-7.672	-11.118	17.431	-53.992	-13.447
161	161	0.6992	5.354	6.948	-8.082	2.357	28.837	-17.061	-11.78	70.22	10.571	11.315	-7.431	-11.331	17.69	-52.359	-13.593
162	162	0.70357	5.791	7.036	-7.258	2.353	29.559	-17.45	-11.023	69.598	10.669	11.627	-7.191	-11.567	17.946	-50.671	-13.798
163	163	0.70794	6.226	7.101	-6.437	2.333	30.255	-17.859	-10.295	68.932	10.752	11.89	-6.941	-11.84	18.147	-48.941	-14.055
164	164	0.71231	6.642	7.127	-5.594	2.252	30.901	-18.289	-9.577	68.221	10.838	12.076	-6.64	-12.144	18.269	-47.14	-14.354
165	165	0.71668	7.023	7.101	-4.729	2.094	31.474	-18.714	-8.846	67.451	10.894	12.208	-6.262	-12.449	18.34	-45.231	-14.705
166	166	0.72105	7.362	7.033	-3.812	1.842	31.979	-19.196	-8.155	66.61	10.944	12.343	-5.896	-12.749	18.403	-43.286	-15.089
167	167	0.72542	7.659	6.919	-2.921	1.574	32.408	-19.736	-7.6	65.647	10.971	12.562	-5.58	-13.028	18.506	-41.286	-15.513
168	168	0.72979	7.895	6.78	-2.033	1.234	32.777	-20.296	-7.091	64.569	10.924	12.775	-5.372	-13.201	18.599	-39.316	-15.944
169	169	0.73416	8.072	6.61	-1.153	0.851	33.074	-20.866	-6.646	63.373	10.815	12.829	-5.045	-13.303	18.506	-37.194	-16.39
170	170	0.73853	8.189	6.427	-0.308	0.443	33.322	-21.416	-6.26	62.06	10.641	12.842	-4.687	-13.352	18.335	-34.971	-16.868
171	171	0.7429	8.26	6.245	0.462	0.053	33.554	-21.936	-5.951	60.684	10.393	12.927	-4.33	-13.349	18.203	-32.682	-17.382
172	172	0.74727	8.305	6.063	1.129	-0.278	33.786	-22.427	-5.737	59.282	10.066	13.121	-3.981	-13.292	18.151	-30.348	-17.93
173	173	0.75164	8.326	5.877	1.704	-0.546	34.001	-22.891	-5.611	57.822	9.687	13.395	-3.675	-13.214	18.144	-27.993	-18.515
174	174	0.75601	8.311	5.673	2.236	-0.804	34.159	-23.363	-5.557	56.293	9.356	13.62	-3.265	-13.203	18.039	-25.515	-19.151
175	175	0.76038	8.285	5.453	2.727	-1.039	34.241	-23.786	-5.503	54.625	8.991	13.863	-2.713	-13.162	17.888	-22.807	-19.812
176	176	0.76475	8.267	5.236	3.121	-1.163	34.303	-24.17	-5.519	52.868	8.575	14.173	-2.17	-13.046	17.754	-20.054	-20.435
177	177	0.76912	8.254	5.029	3.438	-1.2	34.341	-24.513	-5.568	51.009	8.14	14.369	-1.659	-12.825	17.487	-17.348	-20.939
178	178	0.77349	8.232	4.832	3.684	-1.183	34.346	-24.815	-5.624	49.046	7.731	14.49	-1.169	-12.56	17.136	-14.655	-21.366
179	179	0.77786	8.188	4.644	3.893	-1.154	34.302	-25.084	-5.653	46.981	7.368	14.562	-0.66	-12.303	16.729	-11.927	-21.758
180	180	0.78223	8.132	4.468	4.072	-1.099	34.209	-25.319	-5.65	44.821	7.045	14.602	-0.108	-12.073	16.281	-9.138	-22.129
181	181	0.7866	8.095	4.309	4.183	-0.947	34.094	-25.509	-5.648	42.573	6.759	14.66	0.472	-11.867	15.835	-6.295	-22.459
182	182	0.79097	8.073	4.18	4.259	-0.741	33.96	-25.697	-5.612	40.235	6.556	14.633	1.075	-11.663	15.329	-3.442	-22.7
183	183	0.79534	8.047	4.086	4.311	-0.504	33.797	-25.795	-5.458	37.784	6.414	14.489	1.758	-11.539	14.74	-0.505	-22.89
184	184	0.79971	8.005	4.027	4.357	-0.262	33.619	-25.852	-5.245	35.299	6.31	14.139	2.479	-11.438	13.992	2.369	-23.007
185	185	0.80408	7.94	4.016	4.415	-0.042	33.459	-25.909	-5.012	32.839	6.231	13.789	3.121	-11.364	13.287	5.111	-23.107
186	186	0.80845	7.865	4.044	4.491	0.16	33.305	-25.95	-4.728	30.392	6.119	13.448	3.583	-11.261	12.663	7.641	-23.185
187	187	0.81282	7.782	4.103	4.618	0.328	33.13	-25.984	-4.354	27.916	5.954	13.013	3.83	-11.107	12.047	9.914	-23.219
188	188	0.81719	7.698	4.185	4.814	0.464	32.917	-26.023	-3.896	25.38	5.73	12.46	3.92	-10.949	11.394	12.005	-23.257
189	189	0.82156	7.631	4.279	5.043	0.614	32.668	-26.063	-3.406	22.81	5.411	11.961	3.981	-10.875	10.805	14.103	-23.438
190	190	0.82593	7.57	4.401	5.341	0.734	32.424	-26.175	-2.94	20.299	4.98	11.723	4.065	-10.905	10.434	16.278	-23.848
191	191	0.8303	7.502	4.529	5.703	0.82	32.162	-26.36	-2.489	17.862	4.433	11.657	4.025	-10.987	10.253	18.332	-24.45
192	192	0.83467	7.399	4.672	6.125	0.855	31.894	-26.626	-2.08	15.507	3.813	11.674	3.691	-10.902	10.224	20.019	-25.001
193	193	0.83904	7.281	4.82	6.551	0.884	31.612	-26.923	-1.692	13.262	3.132	11.649	3.118	-10.63	10.257	21.305	-25.453
194	194	0.84341	7.153	4.995	6.93	0.941	31.38	-27.242	-1.374	11.214	2.414	11.644	2.508	-10.259	10.346	22.382	-25.897
195	195	0.84778	7.015	5.193	7.274	1.014	31.205	-27.627	-1.135	9.382	1.709	11.716	1.972	-9.855	10.512	23.381	-26.389
196	196	0.85215	6.864	5.392	7.634	1.058	31.049	-28.119	-0.945	7.759	1.064	11.888	1.562	-9.433	10.756	24.361	-26.907
197	197	0.85652	6.699	5.567	8.044	1.041	30.9	-28.718	-0.782	6.378	0.51	12.144	1.363	-8.974	11.049	25.373	-27.373
198	198	0.86089	6.544	5.69	8.474	1.017	30.707	-29.38	-0.628	5.203	0.058	12.294	1.295	-8.394	11.26	26.237	-27.649
199	199	0.86526	6.413	5.778	8.851	1.055	30.561	-30.122	-0.598	4.344	-0.168	12.355	1.203	-7.636	11.432	26.716	-27.615
200	200	0.86963	6.3	5.845	9.179	1.143	30.427	-30.825	-0.666	3.678	-0.289	12.639	0.858	-6.867	11.876	26.85	-27.479
201	201	0.874	6.187	5.897	9.479	1.228	30.335	-31.478	-0.814	3.279	-0.238	13.012	0.125	-6.156	12.554	26.41	-27.214
