# Supplementary material for: Gait phenotypes in paediatric hereditary spastic paraplegia revealed by dynamic time warping analysis and random forests
Source: PLoS One. 2018 Mar 8;13(3):e0192345. doi: 10.1371/journal.pone.0192345 (PMC5843164; doi:10.1371/journal.pone.0192345)
Supplement: S1 Data — (ZIP) [file pone.0192345.s008.zip › HSP/Left.SR.HSP11.5.csv]

	Epoch	Time	Pelvic.obliquity	Pelvic.tilt	Pelvic rotation	Hip.abd.add	Hip.flexion	Hip.rotation	Knee.abd.add	Knee.flexion	Knee.rotation	Ankle.abd.add	Ankle.flexion	Ankle.rotation	Forefoot.abd.add	Forefoot.flexion	Forefoot.rotation
1	1	0	4.501	9.133	0.438	-4.321	42.219	-36.889	-5.211	20.773	10.945	8.429	9.271	-11.357	3.346	26.516	-33.999
2	2	0.00429	4.579	8.984	0.749	-4.367	42.062	-37.384	-5.263	20.85	10.686	8.813	8.697	-10.874	3.991	26.114	-34.031
3	3	0.00858	4.675	8.811	1.016	-4.366	41.874	-37.858	-5.408	21.114	10.539	9.229	7.965	-10.339	4.794	25.362	-33.906
4	4	0.01287	4.775	8.617	1.234	-4.324	41.684	-38.29	-5.656	21.561	10.519	9.706	7.042	-9.829	5.78	24.265	-33.668
5	5	0.01716	4.865	8.414	1.399	-4.244	41.526	-38.644	-6.017	22.184	10.618	10.237	5.964	-9.392	6.916	22.871	-33.337
6	6	0.02145	4.942	8.222	1.511	-4.128	41.443	-38.882	-6.495	22.984	10.824	10.689	4.836	-9.05	8.028	21.214	-32.883
7	7	0.02574	5.029	8.069	1.566	-3.936	41.482	-38.964	-7.107	23.957	11.11	10.857	3.892	-8.806	8.831	19.384	-32.23
8	8	0.03003	5.14	7.951	1.567	-3.663	41.646	-38.778	-7.784	25.092	11.384	10.844	3.225	-8.756	9.336	17.575	-31.452
9	9	0.03432	5.278	7.85	1.527	-3.32	41.876	-38.34	-8.441	26.307	11.613	10.698	2.839	-8.855	9.578	15.899	-30.574
10	10	0.03861	5.432	7.774	1.442	-2.919	42.114	-37.626	-8.929	27.481	11.824	10.205	2.643	-9.172	9.434	14.3	-29.656
11	11	0.0429	5.599	7.726	1.316	-2.457	42.317	-36.627	-9.258	28.646	11.995	9.759	2.685	-9.695	9.233	12.946	-28.738
12	12	0.04719	5.777	7.712	1.151	-1.936	42.462	-35.369	-9.459	29.817	12.127	9.667	2.965	-10.383	9.244	11.931	-27.834
13	13	0.05148	5.964	7.736	0.947	-1.366	42.549	-33.926	-9.491	30.893	12.279	9.683	3.312	-11.229	9.327	11.085	-26.956
14	14	0.05577	6.169	7.785	0.718	-0.753	42.571	-32.368	-9.353	31.804	12.438	9.627	3.601	-12.244	9.35	10.283	-26.182
15	15	0.06006	6.401	7.837	0.477	-0.111	42.509	-30.811	-9.1	32.544	12.658	9.501	3.703	-13.393	9.338	9.395	-25.526
16	16	0.06435	6.654	7.889	0.234	0.554	42.368	-29.331	-8.797	33.135	12.9	9.369	3.597	-14.593	9.344	8.396	-24.992
17	17	0.06864	6.907	7.944	-0.007	1.207	42.163	-27.951	-8.462	33.607	13.12	9.19	3.298	-15.75	9.322	7.259	-24.557
18	18	0.07293	7.142	8.01	-0.241	1.819	41.913	-26.686	-8.113	34.003	13.309	8.947	2.896	-16.838	9.244	6.036	-24.219
19	19	0.07722	7.346	8.085	-0.464	2.368	41.634	-25.564	-7.773	34.36	13.465	8.653	2.505	-17.831	9.116	4.822	-23.982
20	20	0.08151	7.509	8.162	-0.669	2.835	41.331	-24.63	-7.472	34.697	13.581	8.351	2.222	-18.683	8.968	3.722	-23.844
21	21	0.0858	7.634	8.237	-0.856	3.222	41.007	-23.892	-7.234	35.031	13.684	8.069	2.182	-19.417	8.821	2.867	-23.808
22	22	0.09009	7.696	8.315	-1.033	3.5	40.679	-23.38	-7.061	35.358	13.745	7.742	2.382	-19.96	8.638	2.251	-23.875
23	23	0.09438	7.738	8.393	-1.211	3.748	40.34	-23.073	-6.975	35.653	13.774	7.393	2.759	-20.348	8.434	1.821	-24.021
24	24	0.09867	7.762	8.464	-1.39	3.961	39.984	-22.972	-6.96	35.905	13.778	6.925	3.216	-20.568	8.139	1.457	-24.22
25	25	0.10296	7.783	8.531	-1.574	4.152	39.61	-23.07	-7.001	36.099	13.754	6.348	3.676	-20.617	7.763	1.095	-24.464
26	26	0.10725	7.805	8.596	-1.77	4.332	39.218	-23.335	-7.094	36.229	13.699	5.714	4.092	-20.501	7.347	0.714	-24.739
27	27	0.11154	7.817	8.653	-1.984	4.504	38.815	-23.716	-7.232	36.309	13.621	5.06	4.455	-20.244	6.919	0.307	-25.022
28	28	0.11583	7.825	8.696	-2.213	4.669	38.387	-24.175	-7.395	36.349	13.552	4.397	4.78	-19.914	6.491	-0.116	-25.315
29	29	0.12012	7.816	8.718	-2.469	4.818	37.935	-24.697	-7.594	36.376	13.551	3.841	5.082	-19.554	6.162	-0.51	-25.609
30	30	0.12441	7.792	8.732	-2.746	4.961	37.469	-25.252	-7.828	36.386	13.645	3.358	5.403	-19.225	5.896	-0.851	-25.901
31	31	0.1287	7.75	8.742	-3.054	5.106	36.998	-25.813	-8.092	36.387	13.845	2.898	5.756	-18.94	5.643	-1.153	-26.17
32	32	0.13299	7.704	8.746	-3.393	5.269	36.511	-26.321	-8.357	36.378	14.135	2.439	6.145	-18.733	5.386	-1.421	-26.412
33	33	0.13728	7.671	8.738	-3.757	5.467	36.003	-26.765	-8.619	36.364	14.514	1.998	6.572	-18.633	5.138	-1.655	-26.631
34	34	0.14157	7.667	8.716	-4.138	5.716	35.48	-27.176	-8.905	36.357	14.998	1.593	7.035	-18.643	4.912	-1.858	-26.819
35	35	0.14586	7.707	8.683	-4.538	6.041	34.932	-27.465	-9.173	36.35	15.536	1.15	7.538	-18.751	4.64	-2.058	-26.933
36	36	0.15015	7.759	8.649	-4.943	6.378	34.369	-27.597	-9.369	36.353	16.073	0.738	8.05	-18.969	4.4	-2.244	-27.034
37	37	0.15444	7.799	8.619	-5.349	6.712	33.788	-27.587	-9.512	36.344	16.631	0.324	8.534	-19.271	4.165	-2.46	-27.093
38	38	0.15873	7.823	8.591	-5.743	7.047	33.188	-27.416	-9.599	36.312	17.159	-0.051	9.016	-19.658	3.955	-2.654	-27.137
39	39	0.16302	7.83	8.568	-6.122	7.366	32.574	-27.12	-9.634	36.258	17.677	-0.449	9.565	-20.112	3.716	-2.781	-27.163
40	40	0.16731	7.824	8.544	-6.48	7.662	31.945	-26.743	-9.624	36.178	18.192	-0.859	10.177	-20.62	3.463	-2.835	-27.187
41	41	0.1716	7.815	8.514	-6.808	7.943	31.286	-26.311	-9.577	36.059	18.666	-1.185	10.76	-21.166	3.286	-2.858	-27.241
42	42	0.17589	7.789	8.492	-7.107	8.196	30.612	-25.843	-9.506	35.884	19.094	-1.567	11.265	-21.674	3.057	-2.955	-27.266
43	43	0.18018	7.741	8.472	-7.366	8.417	29.902	-25.297	-9.389	35.646	19.413	-1.786	11.605	-22.181	2.966	-3.122	-27.323
44	44	0.18447	7.669	8.463	-7.6	8.6	29.179	-24.709	-9.245	35.347	19.604	-1.935	11.93	-22.601	2.901	-3.239	-27.389
45	45	0.18876	7.575	8.454	-7.805	8.74	28.431	-24.133	-9.097	34.992	19.736	-1.971	12.227	-22.961	2.912	-3.307	-27.467
46	46	0.19305	7.463	8.446	-7.981	8.841	27.657	-23.557	-8.926	34.574	19.795	-2.007	12.504	-23.23	2.902	-3.361	-27.529
47	47	0.19734	7.339	8.447	-8.13	8.913	26.859	-22.98	-8.728	34.082	19.774	-2.07	12.76	-23.398	2.848	-3.41	-27.57
48	48	0.20163	7.21	8.462	-8.254	8.969	26.035	-22.434	-8.532	33.509	19.706	-2.066	12.982	-23.5	2.826	-3.43	-27.609
49	49	0.20592	7.076	8.484	-8.349	9.001	25.19	-21.924	-8.338	32.872	19.604	-2.085	13.197	-23.51	2.757	-3.437	-27.607
50	50	0.21021	6.954	8.511	-8.398	9.013	24.306	-21.465	-8.134	32.152	19.5	-2.086	13.387	-23.474	2.687	-3.429	-27.58
51	51	0.2145	6.824	8.545	-8.422	8.978	23.415	-21.058	-7.912	31.404	19.397	-2.082	13.545	-23.387	2.621	-3.432	-27.541
52	52	0.21879	6.692	8.584	-8.426	8.924	22.514	-20.716	-7.705	30.622	19.308	-2.096	13.666	-23.229	2.527	-3.469	-27.456
53	53	0.22308	6.551	8.628	-8.417	8.841	21.604	-20.417	-7.505	29.819	19.26	-2.057	13.737	-23.07	2.483	-3.525	-27.359
54	54	0.22737	6.4	8.655	-8.395	8.725	20.678	-20.152	-7.308	29.007	19.265	-1.9	13.766	-22.965	2.547	-3.568	-27.288
55	55	0.23166	6.246	8.654	-8.354	8.586	19.719	-19.936	-7.126	28.18	19.315	-1.65	13.777	-22.906	2.69	-3.58	-27.247
56	56	0.23595	6.069	8.692	-8.309	8.425	18.761	-19.773	-6.95	27.294	19.43	-1.429	13.769	-22.854	2.811	-3.612	-27.197
57	57	0.24024	5.883	8.711	-8.252	8.224	17.793	-19.645	-6.744	26.409	19.633	-1.265	13.693	-22.864	2.917	-3.72	-27.148
58	58	0.24453	5.682	8.714	-8.195	7.99	16.824	-19.554	-6.528	25.521	19.867	-1.137	13.627	-22.881	2.993	-3.812	-27.111
59	59	0.24882	5.472	8.702	-8.149	7.737	15.844	-19.488	-6.299	24.62	20.107	-1.041	13.605	-22.88	3.04	-3.856	-27.083
60	60	0.25311	5.253	8.674	-8.129	7.47	14.858	-19.441	-6.066	23.721	20.377	-0.98	13.617	-22.877	3.06	-3.867	-27.065
61	61	0.2574	5.022	8.629	-8.142	7.189	13.867	-19.401	-5.827	22.829	20.671	-0.92	13.623	-22.886	3.087	-3.876	-27.065
62	62	0.26169	4.78	8.569	-8.185	6.89	12.864	-19.353	-5.569	21.938	20.955	-0.809	13.574	-22.893	3.167	-3.906	-27.088
63	63	0.26598	4.532	8.486	-8.26	6.574	11.848	-19.328	-5.309	21.05	21.249	-0.662	13.455	-22.865	3.279	-3.98	-27.108
64	64	0.27027	4.269	8.375	-8.383	6.241	10.807	-19.289	-5.039	20.169	21.563	-0.574	13.348	-22.842	3.347	-4.064	-27.135
65	65	0.27456	4.005	8.244	-8.549	5.893	9.744	-19.218	-4.732	19.296	21.837	-0.526	13.289	-22.807	3.386	-4.115	-27.198
66	66	0.27885	3.745	8.109	-8.754	5.545	8.68	-19.156	-4.418	18.43	22.088	-0.521	13.205	-22.703	3.384	-4.208	-27.245
67	67	0.28314	3.497	7.975	-8.994	5.203	7.618	-19.066	-4.086	17.569	22.276	-0.559	13.084	-22.527	3.344	-4.354	-27.268
68	68	0.28743	3.264	7.844	-9.272	4.871	6.564	-18.936	-3.732	16.719	22.412	-0.597	12.927	-22.319	3.309	-4.532	-27.295
69	69	0.29172	3.051	7.717	-9.597	4.554	5.525	-18.803	-3.377	15.894	22.547	-0.576	12.739	-22.124	3.335	-4.72	-27.358
70	70	0.29601	2.857	7.595	-9.963	4.249	4.507	-18.679	-3.03	15.099	22.667	-0.504	12.524	-21.905	3.406	-4.922	-27.442
71	71	0.3003	2.703	7.473	-10.372	3.976	3.497	-18.521	-2.682	14.328	22.753	-0.457	12.305	-21.655	3.455	-5.15	-27.516
72	72	0.30459	2.568	7.334	-10.805	3.707	2.474	-18.353	-2.336	13.574	22.827	-0.444	12.11	-21.387	3.472	-5.38	-27.587
73	73	0.30888	2.458	7.177	-11.266	3.449	1.436	-18.187	-1.997	12.846	22.889	-0.465	11.972	-21.081	3.451	-5.587	-27.649
74	74	0.31317	2.369	7.011	-11.746	3.185	0.402	-18.063	-1.662	12.159	22.999	-0.534	11.897	-20.757	3.388	-5.779	-27.699
75	75	0.31746	2.294	6.869	-12.243	2.933	-0.578	-17.979	-1.347	11.531	23.154	-0.653	11.858	-20.441	3.292	-5.983	-27.753
76	76	0.32175	2.234	6.765	-12.758	2.716	-1.467	-17.899	-1.07	10.976	23.306	-0.78	11.809	-20.15	3.201	-6.226	-27.838
77	77	0.32604	2.187	6.632	-13.288	2.494	-2.344	-17.845	-0.818	10.485	23.509	-0.811	11.72	-19.908	3.208	-6.488	-27.947
78	78	0.33033	2.163	6.492	-13.824	2.282	-3.192	-17.778	-0.602	10.061	23.737	-0.83	11.701	-19.689	3.215	-6.714	-28.04
79	79	0.33462	2.177	6.348	-14.369	2.101	-4.025	-17.665	-0.406	9.675	23.928	-0.809	11.695	-19.515	3.253	-6.93	-28.17
80	80	0.33891	2.227	6.209	-14.917	1.952	-4.831	-17.525	-0.238	9.344	24.13	-0.811	11.76	-19.375	3.265	-7.116	-28.298
81	81	0.3432	2.285	6.091	-15.432	1.795	-5.589	-17.361	-0.076	9.07	24.314	-0.843	11.894	-19.26	3.246	-7.28	-28.409
82	82	0.34749	2.364	5.997	-15.89	1.657	-6.313	-17.168	0.08	8.838	24.462	-0.884	12.086	-19.184	3.215	-7.426	-28.512
83	83	0.35178	2.498	5.921	-16.306	1.594	-7.022	-16.943	0.198	8.634	24.588	-0.908	12.332	-19.164	3.193	-7.541	-28.62
84	84	0.35607	2.642	5.864	-16.744	1.555	-7.686	-16.669	0.275	8.476	24.714	-0.921	12.648	-19.171	3.175	-7.611	-28.726
85	85	0.36036	2.793	5.846	-17.2	1.531	-8.286	-16.321	0.331	8.365	24.837	-0.925	12.973	-19.248	3.176	-7.69	-28.849
86	86	0.36465	2.939	5.855	-17.66	1.503	-8.842	-15.922	0.37	8.282	24.946	-0.839	13.302	-19.394	3.259	-7.74	-29.005
87	87	0.36894	3.066	5.89	-18.117	1.472	-9.357	-15.466	0.38	8.208	25.003	-0.665	13.606	-19.567	3.409	-7.786	-29.172
88	88	0.37323	3.169	5.936	-18.556	1.416	-9.851	-15.005	0.376	8.146	25.06	-0.442	13.877	-19.762	3.604	-7.857	-29.332
89	89	0.37752	3.244	5.984	-18.975	1.319	-10.338	-14.56	0.37	8.09	25.125	-0.203	14.126	-19.952	3.812	-7.954	-29.467
90	90	0.38181	3.294	6.038	-19.381	1.183	-10.822	-14.128	0.368	8.021	25.172	0.041	14.378	-20.101	4.009	-8.051	-29.573
91	91	0.3861	3.336	6.103	-19.781	1.032	-11.308	-13.744	0.366	7.94	25.251	0.299	14.658	-20.236	4.208	-8.117	-29.675
92	92	0.39039	3.366	6.191	-20.163	0.864	-11.79	-13.389	0.387	7.838	25.349	0.499	14.944	-20.337	4.365	-8.197	-29.735
93	93	0.39468	3.381	6.29	-20.492	0.663	-12.27	-13.13	0.428	7.721	25.439	0.715	15.179	-20.349	4.526	-8.323	-29.751
94	94	0.39897	3.379	6.4	-20.765	0.441	-12.744	-12.989	0.474	7.608	25.543	0.988	15.308	-20.3	4.74	-8.54	-29.744
95	95	0.40326	3.363	6.521	-20.988	0.195	-13.208	-12.963	0.525	7.506	25.673	1.293	15.34	-20.188	4.99	-8.855	-29.702
96	96	0.40755	3.33	6.649	-21.165	-0.076	-13.659	-13.032	0.584	7.424	25.823	1.575	15.31	-20.013	5.227	-9.262	-29.619
97	97	0.41184	3.278	6.776	-21.296	-0.372	-14.103	-13.174	0.647	7.36	25.968	1.812	15.236	-19.781	5.425	-9.756	-29.5
98	98	0.41613	3.202	6.894	-21.375	-0.698	-14.552	-13.387	0.707	7.3	26.087	2.08	15.077	-19.498	5.644	-10.336	-29.36
99	99	0.42042	3.119	6.98	-21.646	-1.027	-14.955	-13.526	0.656	7.324	26.272	2.292	14.839	-19.123	5.826	-11.062	-29.145
100	100	0.42471	2.996	7.069	-21.862	-1.4	-15.319	-13.777	0.596	7.41	26.496	2.523	14.492	-18.752	6.052	-11.927	-28.936
101	101	0.429	2.859	7.148	-22.08	-1.799	-15.656	-14.067	0.518	7.551	26.735	2.823	14.042	-18.385	6.359	-12.892	-28.744
102	102	0.43329	2.726	7.219	-22.311	-2.193	-15.972	-14.357	0.405	7.744	26.981	3.131	13.531	-18.028	6.693	-13.945	-28.561
103	103	0.43758	2.601	7.279	-22.555	-2.574	-16.276	-14.628	0.258	7.986	27.215	3.371	12.981	-17.664	6.988	-15.103	-28.366
104	104	0.44187	2.485	7.329	-22.807	-2.946	-16.566	-14.879	0.078	8.276	27.416	3.517	12.419	-17.269	7.21	-16.355	-28.148
105	105	0.44616	2.395	7.386	-23.077	-3.281	-16.825	-15.128	-0.166	8.623	27.61	3.615	11.935	-16.848	7.369	-17.6	-27.923
106	106	0.45045	2.333	7.444	-23.361	-3.59	-17.065	-15.374	-0.448	9.032	27.827	3.669	11.483	-16.477	7.505	-18.875	-27.734
107	107	0.45474	2.293	7.517	-23.649	-3.858	-17.279	-15.581	-0.778	9.474	27.995	3.811	11.002	-16.136	7.719	-20.168	-27.59
108	108	0.45903	2.275	7.606	-23.936	-4.089	-17.455	-15.76	-1.143	9.958	28.12	4.032	10.355	-15.811	8.043	-21.611	-27.468
109	109	0.46332	2.272	7.72	-24.212	-4.279	-17.56	-15.931	-1.551	10.511	28.195	4.383	9.548	-15.506	8.523	-23.177	-27.393
110	110	0.46761	2.278	7.853	-24.453	-4.425	-17.586	-16.137	-2.017	11.15	28.231	4.885	8.644	-15.205	9.167	-24.799	-27.361
111	111	0.4719	2.289	7.989	-24.628	-4.527	-17.541	-16.41	-2.549	11.882	28.221	5.539	7.713	-14.896	9.963	-26.411	-27.369
112	112	0.47619	2.301	8.13	-24.715	-4.573	-17.418	-16.722	-3.154	12.711	28.088	6.377	6.795	-14.587	10.92	-27.957	-27.458
113	113	0.48048	2.299	8.237	-24.683	-4.601	-17.243	-17.124	-3.8	13.651	27.832	7.288	5.827	-14.234	11.974	-29.542	-27.589
114	114	0.48477	2.251	8.3	-24.581	-4.662	-17.027	-17.573	-4.464	14.676	27.439	8.069	4.827	-13.768	12.953	-31.23	-27.685
115	115	0.48906	2.115	8.295	-24.414	-4.835	-16.789	-18.111	-5.113	15.788	26.933	8.828	3.793	-13.24	13.961	-32.964	-27.822
116	116	0.49335	1.898	8.218	-24.188	-5.121	-16.538	-18.76	-5.77	16.99	26.348	9.605	2.823	-12.681	15.006	-34.636	-28.035
117	117	0.49764	1.633	8.088	-23.91	-5.48	-16.27	-19.51	-6.444	18.275	25.693	10.392	1.889	-12.077	16.091	-36.272	-28.306
118	118	0.50193	1.357	7.943	-23.584	-5.861	-15.96	-20.392	-7.15	19.633	25.006	11.154	0.896	-11.41	17.218	-37.969	-28.607
119	119	0.50622	1.1	7.812	-23.214	-6.225	-15.567	-21.526	-7.944	21.072	24.408	11.857	-0.191	-10.707	18.38	-39.765	-28.957
120	120	0.51051	0.841	7.718	-22.81	-6.591	-15.071	-22.798	-8.797	22.567	23.832	12.539	-1.658	-10.013	19.707	-41.892	-29.335
121	121	0.5148	0.585	7.638	-22.381	-6.972	-14.498	-24.119	-9.701	24.134	23.214	13.211	-3.412	-9.311	21.189	-44.278	-29.705
122	122	0.51909	0.334	7.573	-21.956	-7.345	-13.837	-25.438	-10.681	25.783	22.569	13.688	-5.354	-8.625	22.642	-46.946	-29.995
123	123	0.52338	0.096	7.521	-21.551	-7.706	-13.103	-26.568	-11.643	27.509	21.767	13.852	-7.376	-8.01	23.919	-49.83	-30.215
124	124	0.52767	-0.126	7.487	-21.192	-8.055	-12.277	-27.514	-12.595	29.328	20.874	13.66	-9.39	-7.512	24.949	-52.885	-30.35
125	125	0.53196	-0.329	7.474	-20.903	-8.394	-11.341	-28.377	-13.605	31.249	20.049	13.156	-11.318	-7.15	25.733	-56.051	-30.371
126	126	0.53625	-0.508	7.471	-20.683	-8.714	-10.325	-29.175	-14.693	33.251	19.317	12.47	-13.064	-6.931	26.316	-59.188	-30.302
127	127	0.54054	-0.664	7.483	-20.529	-9.015	-9.187	-30.175	-16.051	35.346	18.944	11.903	-14.395	-6.976	26.835	-61.943	-30.323
128	128	0.54483	-0.787	7.494	-20.418	-9.277	-8.013	-31.053	-17.447	37.471	18.626	11.435	-15.323	-7.134	27.237	-64.285	-30.33
129	129	0.54912	-0.877	7.514	-20.327	-9.502	-6.808	-31.837	-18.831	39.625	18.386	11.002	-15.885	-7.382	27.493	-66.272	-30.289
130	130	0.55341	-0.879	7.541	-20.254	-9.627	-5.619	-32.469	-20.129	41.784	18.186	10.598	-16.157	-7.725	27.626	-67.945	-30.203
131	131	0.5577	-0.825	7.58	-20.113	-9.684	-4.502	-32.856	-21.171	43.927	17.912	10.309	-16.214	-8.16	27.714	-69.308	-30.099
132	132	0.56199	-0.763	7.631	-19.861	-9.726	-3.479	-32.937	-21.85	46.044	17.496	10.199	-16.104	-8.673	27.822	-70.359	-30.005
133	133	0.56628	-0.66	7.679	-19.645	-9.713	-2.505	-32.743	-22.287	48.129	17.026	10.187	-15.844	-9.25	27.923	-71.139	-29.932
134	134	0.57057	-0.526	7.72	-19.466	-9.644	-1.549	-32.382	-22.558	50.162	16.587	10.149	-15.427	-9.89	27.908	-71.692	-29.854
135	135	0.57486	-0.361	7.757	-19.353	-9.51	-0.579	-31.859	-22.707	52.11	16.183	10.169	-14.961	-10.508	27.881	-72.058	-29.726
136	136	0.57915	-0.187	7.778	-19.288	-9.343	0.422	-31.378	-22.891	53.982	15.897	10.168	-14.466	-11.043	27.806	-72.33	-29.476
137	137	0.58344	-0.032	7.76	-19.235	-9.19	1.411	-30.928	-23.049	55.77	15.711	10.108	-13.972	-11.527	27.67	-72.547	-29.125
138	138	0.58773	0.083	7.692	-19.176	-9.079	2.37	-30.502	-23.163	57.468	15.602	9.977	-13.487	-11.954	27.465	-72.726	-28.679
139	139	0.59202	0.144	7.572	-19.111	-9.018	3.296	-30.06	-23.213	59.07	15.53	9.798	-13.019	-12.307	27.209	-72.854	-28.149
140	140	0.59631	0.151	7.412	-19.057	-9.001	4.191	-29.479	-23.099	60.568	15.424	9.626	-12.588	-12.592	26.958	-72.899	-27.583
141	141	0.6006	0.12	7.238	-19.035	-8.999	5.093	-28.848	-22.905	61.961	15.336	9.433	-12.146	-12.822	26.694	-72.822	-27.002
142	142	0.60489	0.047	7.051	-18.992	-9.036	6.001	-28.309	-22.717	63.205	15.305	9.269	-11.711	-12.976	26.456	-72.584	-26.436
143	143	0.60918	-0.052	6.857	-18.914	-9.096	6.899	-27.799	-22.487	64.309	15.245	9.17	-11.265	-13.043	26.262	-72.167	-25.926
144	144	0.61347	-0.156	6.677	-18.808	-9.156	7.834	-27.479	-22.372	65.303	15.221	9.022	-10.765	-13.006	26.02	-71.601	-25.428
145	145	0.61776	-0.238	6.537	-18.688	-9.169	8.818	-27.332	-22.376	66.188	15.222	8.812	-10.193	-12.873	25.705	-70.878	-24.94
146	146	0.62205	-0.279	6.459	-18.561	-9.095	9.85	-27.255	-22.422	66.952	15.206	8.593	-9.572	-12.672	25.354	-69.995	-24.486
147	147	0.62634	-0.275	6.459	-18.421	-8.935	10.948	-27.244	-22.486	67.607	15.175	8.39	-8.953	-12.431	25.005	-68.987	-24.075
148	148	0.63063	-0.231	6.53	-18.263	-8.703	12.096	-27.314	-22.556	68.152	15.108	8.109	-8.257	-12.131	24.576	-67.813	-23.72
149	149	0.63492	-0.163	6.658	-18.084	-8.42	13.281	-27.447	-22.632	68.6	15.021	7.834	-7.469	-11.856	24.123	-66.438	-23.493
150	150	0.63921	-0.07	6.828	-17.899	-8.079	14.484	-27.61	-22.707	68.948	14.892	7.598	-6.596	-11.626	23.664	-64.862	-23.418
151	151	0.6435	0.043	7.037	-17.699	-7.701	15.706	-27.796	-22.762	69.196	14.748	7.508	-5.74	-11.487	23.315	-63.14	-23.509
152	152	0.64779	0.166	7.275	-17.47	-7.314	16.942	-28.03	-22.799	69.347	14.624	7.509	-4.964	-11.412	23.044	-61.37	-23.688
153	153	0.65208	0.292	7.537	-17.199	-6.941	18.184	-28.332	-22.824	69.398	14.525	7.516	-4.268	-11.347	22.777	-59.596	-23.89
154	154	0.65637	0.42	7.814	-16.882	-6.579	19.418	-28.686	-22.829	69.336	14.4	7.551	-3.609	-11.278	22.517	-57.754	-24.158
155	155	0.66066	0.549	8.115	-16.53	-6.219	20.65	-29.089	-22.824	69.179	14.289	7.515	-2.941	-11.241	22.166	-55.872	-24.463
156	156	0.66495	0.681	8.408	-16.316	-5.771	21.896	-29.338	-22.793	68.978	14.108	7.573	-2.233	-11.259	21.873	-53.853	-24.879
157	157	0.66924	0.788	8.761	-16.107	-5.342	23.137	-29.536	-22.679	68.66	13.968	7.715	-1.501	-11.368	21.631	-51.718	-25.402
158	158	0.67353	0.9	9.122	-15.864	-4.935	24.361	-29.716	-22.484	68.281	13.825	7.817	-0.776	-11.503	21.345	-49.559	-25.952
159	159	0.67782	1.032	9.464	-15.58	-4.536	25.557	-29.876	-22.212	67.858	13.653	7.882	-0.094	-11.663	21.017	-47.411	-26.52
160	160	0.68211	1.19	9.787	-15.261	-4.127	26.723	-30	-21.869	67.381	13.441	7.988	0.532	-11.867	20.706	-45.25	-27.134
161	161	0.6864	1.382	10.094	-14.917	-3.692	27.858	-30.086	-21.47	66.852	13.17	8.189	1.125	-12.095	20.451	-43.035	-27.798
162	162	0.69069	1.605	10.385	-14.576	-3.235	28.957	-30.161	-21.046	66.255	12.862	8.416	1.636	-12.277	20.214	-40.851	-28.428
163	163	0.69498	1.86	10.654	-14.24	-2.759	30.012	-30.196	-20.57	65.578	12.529	8.635	2.107	-12.419	19.949	-38.661	-29.016
164	164	0.69927	2.118	10.884	-13.903	-2.297	31.011	-30.225	-20.084	64.846	12.178	8.761	2.553	-12.508	19.599	-36.523	-29.543
165	165	0.70356	2.368	11.075	-13.551	-1.87	31.951	-30.244	-19.582	64.056	11.795	8.781	2.977	-12.518	19.142	-34.45	-29.99
166	166	0.70785	2.602	11.233	-13.166	-1.508	32.839	-30.288	-19.082	63.215	11.416	8.777	3.376	-12.47	18.657	-32.407	-30.378
167	167	0.71214	2.819	11.366	-12.747	-1.221	33.68	-30.366	-18.584	62.328	11.068	8.826	3.75	-12.399	18.217	-30.353	-30.74
168	168	0.71643	3.027	11.477	-12.308	-0.983	34.467	-30.432	-18.053	61.381	10.723	8.921	4.107	-12.31	17.809	-28.273	-31.091
169	169	0.72072	3.233	11.568	-11.862	-0.771	35.202	-30.516	-17.531	60.366	10.407	9.035	4.471	-12.231	17.399	-26.153	-31.437
170	170	0.72501	3.431	11.629	-11.409	-0.584	35.862	-30.592	-17.009	59.269	10.114	9.317	4.743	-12.193	17.134	-24.009	-31.814
171	171	0.7293	3.616	11.666	-10.954	-0.418	36.461	-30.681	-16.518	58.09	9.844	9.766	4.973	-12.168	16.99	-21.793	-32.212
172	172	0.73359	3.767	11.706	-10.468	-0.333	37.095	-30.809	-16.071	56.904	9.613	10.256	5.223	-12.12	16.851	-19.519	-32.561
173	173	0.73788	3.89	11.726	-9.968	-0.311	37.734	-30.968	-15.665	55.713	9.429	10.642	5.603	-12.023	16.57	-17.176	-32.816
174	174	0.74217	3.999	11.707	-9.475	-0.319	38.327	-31.133	-15.284	54.502	9.293	10.865	6.135	-11.876	16.1	-14.791	-32.958
175	175	0.74646	4.097	11.675	-8.981	-0.351	38.898	-31.281	-14.908	53.283	9.202	10.988	6.693	-11.693	15.539	-12.463	-32.972
176	176	0.75075	4.185	11.637	-8.496	-0.399	39.466	-31.455	-14.574	52.06	9.186	11.043	7.174	-11.482	14.962	-10.267	-32.861
177	177	0.75504	4.25	11.591	-7.982	-0.52	40.005	-31.63	-14.233	50.843	9.268	11.155	7.59	-11.325	14.471	-8.13	-32.7
178	178	0.75933	4.302	11.541	-7.471	-0.667	40.534	-31.869	-13.951	49.602	9.451	11.276	7.965	-11.187	14.006	-6.027	-32.497
179	179	0.76362	4.347	11.487	-6.979	-0.825	41.045	-32.131	-13.707	48.34	9.706	11.402	8.4	-11.085	13.52	-3.869	-32.276
180	180	0.76791	4.385	11.432	-6.515	-0.983	41.543	-32.407	-13.495	47.056	10.034	11.519	8.927	-11.019	12.995	-1.632	-32.035
181	181	0.7722	4.415	11.379	-6.079	-1.14	42.033	-32.699	-13.315	45.755	10.437	11.592	9.561	-10.964	12.405	0.675	-31.74
182	182	0.77649	4.435	11.33	-5.663	-1.304	42.514	-33.007	-13.169	44.455	10.904	11.589	10.326	-10.885	11.719	3.032	-31.356
183	183	0.78078	4.446	11.286	-5.274	-1.468	42.989	-33.322	-13.054	43.173	11.424	11.595	11.138	-10.825	11.041	5.398	-30.938
184	184	0.78507	4.47	11.233	-4.91	-1.619	43.432	-33.692	-12.981	41.909	12.021	11.643	11.823	-10.797	10.468	7.624	-30.51
185	185	0.78936	4.502	11.175	-4.557	-1.753	43.833	-34.023	-12.877	40.637	12.605	11.666	12.337	-10.724	9.951	9.644	-30.013
186	186	0.79365	4.549	11.114	-4.219	-1.866	44.195	-34.359	-12.77	39.35	13.198	11.649	12.627	-10.576	9.488	11.399	-29.433
187	187	0.79794	4.606	11.053	-3.879	-1.974	44.52	-34.678	-12.64	38.068	13.773	11.637	12.785	-10.406	9.083	12.993	-28.829
188	188	0.80223	4.669	10.991	-3.524	-2.087	44.802	-34.942	-12.47	36.803	14.286	11.668	12.923	-10.279	8.726	14.55	-28.267
189	189	0.80652	4.744	10.917	-3.156	-2.193	45.03	-35.145	-12.27	35.555	14.721	11.766	13.086	-10.224	8.413	16.122	-27.78
190	190	0.81081	4.823	10.836	-2.764	-2.313	45.219	-35.298	-12.06	34.369	15.096	12.034	13.297	-10.308	8.237	17.755	-27.419
191	191	0.8151	4.926	10.742	-2.373	-2.399	45.354	-35.395	-11.838	33.248	15.395	12.385	13.55	-10.477	8.149	19.382	-27.133
192	192	0.81939	5.045	10.636	-1.967	-2.468	45.448	-35.415	-11.606	32.214	15.613	12.767	13.765	-10.68	8.134	20.884	-26.856
193	193	0.82368	5.163	10.517	-1.524	-2.562	45.491	-35.377	-11.369	31.27	15.752	13.012	14.038	-10.848	8.014	22.25	-26.513
194	194	0.82797	5.279	10.379	-1.053	-2.674	45.483	-35.271	-11.136	30.431	15.798	13.161	14.35	-10.989	7.824	23.476	-26.131
195	195	0.83226	5.391	10.222	-0.572	-2.794	45.432	-35.096	-10.92	29.708	15.763	13.268	14.667	-11.135	7.625	24.555	-25.744
196	196	0.83655	5.485	10.049	-0.081	-2.93	45.345	-34.87	-10.726	29.105	15.692	13.299	14.986	-11.284	7.401	25.467	-25.334
197	197	0.84084	5.558	9.856	0.414	-3.074	45.211	-34.534	-10.531	28.618	15.534	13.317	15.197	-11.38	7.232	26.127	-24.867
198	198	0.84513	5.582	9.65	0.91	-3.276	45.041	-34.156	-10.345	28.279	15.372	13.387	15.202	-11.469	7.208	26.457	-24.414
199	199	0.84942	5.565	9.433	1.408	-3.512	44.833	-33.737	-10.184	28.071	15.214	13.503	15.12	-11.587	7.287	26.577	-23.981
200	200	0.85371	5.517	9.213	1.884	-3.751	44.597	-33.292	-10.054	27.978	15.044	13.686	14.951	-11.714	7.47	26.504	-23.584
201	201	0.858	5.445	8.995	2.338	-3.992	44.341	-32.875	-9.968	27.995	14.912	13.877	14.685	-11.827	7.714	26.202	-23.196
