# Supplementary material for: Gait phenotypes in paediatric hereditary spastic paraplegia revealed by dynamic time warping analysis and random forests
Source: PLoS One. 2018 Mar 8;13(3):e0192345. doi: 10.1371/journal.pone.0192345 (PMC5843164; doi:10.1371/journal.pone.0192345)
Supplement: S1 Data — (ZIP) [file pone.0192345.s008.zip › HSP/Left.SR.HSP12.1.csv]

	Epoch	Time	Pelvic.obliquity	Pelvic.tilt	Pelvic rotation	Hip.abd.add	Hip.flexion	Hip.rotation	Knee.abd.add	Knee.flexion	Knee.rotation	Ankle.abd.add	Ankle.flexion	Ankle.rotation	Forefoot.abd.add	Forefoot.flexion	Forefoot.rotation
1	1	0	0.24	11.616	1.527	-5.543	50.968	8.363	5.665	41.252	-11.839	7.007	-9.123	1.547	4.222	-10.474	-6.693
2	2	0.00507	0.328	11.641	2.116	-5.298	50.593	8.551	5.878	40.932	-12.049	7.118	-8.449	0.566	4.416	-9.844	-6.868
3	3	0.01014	0.399	11.677	2.726	-5.092	50.204	8.664	6.073	40.717	-12.212	7.068	-7.338	-0.634	4.433	-8.903	-7.278
4	4	0.01521	0.471	11.726	3.35	-4.904	49.813	8.634	6.185	40.604	-12.322	6.918	-5.862	-1.976	4.331	-7.696	-7.888
5	5	0.02028	0.561	11.792	3.99	-4.737	49.407	8.482	6.232	40.561	-12.444	6.647	-4.169	-3.312	4.098	-6.377	-8.602
6	6	0.02535	0.664	11.875	4.64	-4.589	48.992	8.186	6.176	40.62	-12.552	6.313	-2.507	-4.52	3.787	-5.223	-9.311
7	7	0.03042	0.774	11.982	5.3	-4.454	48.58	7.742	5.976	40.808	-12.671	6.053	-1.095	-5.483	3.512	-4.455	-9.93
8	8	0.03549	0.883	12.121	5.973	-4.342	48.186	7.18	5.647	41.125	-12.827	5.927	0.108	-6.172	3.304	-4.015	-10.43
9	9	0.04056	0.997	12.297	6.661	-4.261	47.843	6.526	5.211	41.559	-13.002	5.863	1.341	-6.622	3.07	-3.643	-10.792
10	10	0.04563	1.11	12.521	7.37	-4.248	47.574	5.85	4.751	42.038	-13.14	5.647	2.645	-6.938	2.623	-3.259	-11.009
11	11	0.0507	1.223	12.793	8.09	-4.313	47.414	5.25	4.351	42.501	-13.191	5.204	3.778	-7.229	1.937	-3.028	-11.092
12	12	0.05577	1.355	13.108	8.801	-4.429	47.404	4.76	4.033	42.954	-13.155	4.719	4.547	-7.518	1.219	-3.07	-11.053
13	13	0.06084	1.517	13.452	9.475	-4.567	47.551	4.425	3.836	43.454	-13.039	4.306	4.952	-7.819	0.594	-3.397	-10.902
14	14	0.06591	1.723	13.811	10.081	-4.705	47.813	4.318	3.847	44.016	-12.891	4.017	5.117	-8.107	0.125	-3.932	-10.632
15	15	0.07098	1.995	14.158	10.586	-4.782	48.094	4.428	4.059	44.587	-12.734	3.924	5.128	-8.424	-0.115	-4.595	-10.296
16	16	0.07605	2.351	14.451	10.957	-4.722	48.277	4.701	4.432	45.075	-12.598	3.914	5.141	-8.836	-0.231	-5.235	-9.997
17	17	0.08112	2.787	14.664	11.184	-4.525	48.282	5.102	4.957	45.399	-12.487	3.882	5.291	-9.333	-0.313	-5.716	-9.747
18	18	0.08619	3.28	14.801	11.258	-4.194	48.103	5.613	5.6	45.525	-12.405	3.839	5.541	-9.907	-0.339	-6.046	-9.566
19	19	0.09126	3.787	14.91	11.187	-3.792	47.823	6.192	6.34	45.485	-12.289	3.675	5.843	-10.538	-0.392	-6.287	-9.445
20	20	0.09633	4.287	15.004	10.976	-3.333	47.482	6.77	7.096	45.318	-12.144	3.403	6.209	-11.188	-0.476	-6.421	-9.407
21	21	0.1014	4.766	15.09	10.662	-2.839	47.094	7.25	7.759	45.057	-12.027	3.264	6.574	-11.736	-0.403	-6.478	-9.437
22	22	0.10647	5.218	15.162	10.281	-2.327	46.644	7.511	8.232	44.724	-11.961	3.167	6.932	-12.04	-0.291	-6.489	-9.48
23	23	0.11154	5.614	15.25	9.847	-1.853	46.158	7.54	8.526	44.344	-11.904	3.108	7.251	-12.107	-0.142	-6.503	-9.541
24	24	0.11661	5.951	15.355	9.368	-1.416	45.627	7.352	8.631	43.901	-11.909	3.148	7.627	-11.908	0.086	-6.4	-9.618
25	25	0.12168	6.244	15.469	8.854	-0.983	45.04	6.981	8.553	43.365	-12.021	3.215	7.995	-11.426	0.307	-6.233	-9.683
26	26	0.12675	6.506	15.594	8.317	-0.556	44.402	6.406	8.3	42.727	-12.172	3.277	8.253	-10.709	0.495	-6.103	-9.729
27	27	0.13182	6.721	15.751	7.775	-0.168	43.767	5.746	7.954	42.007	-12.368	3.414	8.418	-9.831	0.733	-5.977	-9.758
28	28	0.13689	6.88	15.952	7.234	0.182	43.146	5.105	7.589	41.191	-12.623	3.582	8.493	-8.922	0.996	-5.854	-9.829
29	29	0.14196	6.966	16.211	6.704	0.452	42.573	4.47	7.219	40.33	-12.813	3.836	8.522	-8.036	1.353	-5.712	-9.91
30	30	0.14703	6.981	16.533	6.2	0.656	42.047	3.893	6.842	39.426	-12.978	4.227	8.452	-7.205	1.832	-5.607	-10.001
31	31	0.1521	6.949	16.919	5.73	0.796	41.588	3.324	6.485	38.534	-13.034	4.564	8.35	-6.454	2.278	-5.544	-10.079
32	32	0.15717	6.893	17.358	5.31	0.885	41.165	2.823	6.198	37.616	-13.05	4.628	8.249	-5.768	2.477	-5.528	-10.12
33	33	0.16224	6.823	17.847	4.94	0.912	40.763	2.422	6.017	36.631	-13.07	4.741	8.111	-5.192	2.747	-5.51	-10.19
34	34	0.16731	6.709	18.393	4.623	0.888	40.38	2.209	5.922	35.562	-13.199	4.827	7.94	-4.66	2.982	-5.493	-10.239
35	35	0.17238	6.581	18.989	4.351	0.854	40.031	2.092	5.848	34.451	-13.305	4.96	7.759	-4.221	3.257	-5.459	-10.236
36	36	0.17745	6.438	19.627	4.133	0.785	39.702	2.116	5.855	33.294	-13.409	5.093	7.546	-3.933	3.549	-5.445	-10.234
37	37	0.18252	6.288	20.296	3.977	0.677	39.393	2.317	5.958	32.09	-13.596	5.187	7.32	-3.725	3.802	-5.433	-10.196
38	38	0.18759	6.112	20.977	3.879	0.518	39.096	2.595	6.082	30.888	-13.748	5.294	7.125	-3.643	4.057	-5.398	-10.151
39	39	0.19266	5.912	21.659	3.82	0.315	38.791	3.019	6.277	29.694	-13.907	5.475	6.943	-3.692	4.39	-5.365	-10.101
40	40	0.19773	5.687	22.333	3.791	0.078	38.47	3.595	6.54	28.491	-14.137	5.562	6.736	-3.829	4.644	-5.389	-10.061
41	41	0.2028	5.442	23.011	3.794	-0.205	38.163	4.253	6.849	27.291	-14.421	5.562	6.446	-3.975	4.83	-5.52	-9.993
42	42	0.20787	5.194	23.675	3.832	-0.502	37.838	5.014	7.174	26.06	-14.806	5.556	6.173	-4.157	5.001	-5.625	-9.926
43	43	0.21294	4.917	24.322	3.904	-0.877	37.511	5.74	7.511	24.846	-15.201	5.667	5.832	-4.298	5.298	-5.786	-9.853
44	44	0.21801	4.63	24.93	4.007	-1.281	37.17	6.412	7.802	23.663	-15.663	5.762	5.474	-4.288	5.556	-5.98	-9.716
45	45	0.22308	4.316	25.502	4.124	-1.732	36.822	6.944	8.055	22.543	-16.023	5.881	5.029	-4.232	5.852	-6.279	-9.564
46	46	0.22815	4.011	26.026	4.245	-2.193	36.448	7.345	8.292	21.47	-16.355	5.985	4.644	-4.123	6.139	-6.541	-9.444
47	47	0.23322	3.709	26.502	4.384	-2.666	36.061	7.606	8.474	20.464	-16.671	6.177	4.235	-3.906	6.493	-6.828	-9.313
48	48	0.23829	3.409	26.928	4.543	-3.136	35.701	7.66	8.582	19.607	-16.911	6.386	3.843	-3.602	6.841	-7.139	-9.2
49	49	0.24336	3.121	27.304	4.717	-3.631	35.347	7.603	8.731	18.841	-17.114	6.464	3.447	-3.203	7.088	-7.509	-9.051
50	50	0.24843	2.851	27.628	4.859	-4.08	35.003	7.406	8.847	18.202	-17.243	6.493	3.107	-2.765	7.284	-7.871	-8.941
51	51	0.2535	2.602	27.898	4.974	-4.463	34.654	7.059	8.877	17.673	-17.276	6.573	2.818	-2.259	7.497	-8.209	-8.817
52	52	0.25857	2.371	28.117	5.056	-4.805	34.312	6.64	8.893	17.26	-17.232	6.707	2.538	-1.733	7.763	-8.574	-8.692
53	53	0.26364	2.152	28.281	5.125	-5.136	33.988	6.125	8.902	16.976	-17.126	6.979	2.274	-1.147	8.154	-8.946	-8.556
54	54	0.26871	1.961	28.386	5.173	-5.388	33.672	5.633	8.873	16.795	-16.993	7.274	2.117	-0.649	8.533	-9.239	-8.462
55	55	0.27378	1.805	28.438	5.169	-5.54	33.361	5.208	8.817	16.708	-16.766	7.461	2.027	-0.309	8.788	-9.519	-8.385
56	56	0.27885	1.694	28.428	5.117	-5.59	33.06	4.853	8.749	16.733	-16.553	7.482	2.024	0.008	8.858	-9.791	-8.295
57	57	0.28392	1.616	28.366	5.016	-5.565	32.77	4.654	8.703	16.858	-16.399	7.416	2.07	0.289	8.826	-10.088	-8.176
58	58	0.28899	1.566	28.239	4.884	-5.465	32.494	4.531	8.623	17.117	-16.2	7.476	2.246	0.434	8.866	-10.295	-8.097
59	59	0.29406	1.554	28.048	4.713	-5.296	32.213	4.512	8.56	17.472	-15.981	7.633	2.499	0.453	8.988	-10.464	-8.045
60	60	0.29913	1.585	27.79	4.505	-5.027	31.93	4.555	8.446	17.937	-15.732	7.8	2.793	0.408	9.081	-10.64	-7.975
61	61	0.3042	1.669	27.485	4.252	-4.663	31.637	4.716	8.337	18.464	-15.477	7.878	3.109	0.293	9.08	-10.855	-7.864
62	62	0.30927	1.787	27.139	3.955	-4.225	31.333	5.025	8.249	19.045	-15.287	7.872	3.575	0.12	8.973	-10.97	-7.752
63	63	0.31434	1.939	26.742	3.61	-3.706	30.999	5.471	8.167	19.651	-15.153	7.782	4.126	-0.108	8.767	-11.03	-7.638
64	64	0.31941	2.103	26.292	3.234	-3.131	30.639	5.999	8.065	20.306	-15.025	7.678	4.693	-0.397	8.533	-11.097	-7.528
65	65	0.32448	2.282	25.794	2.84	-2.524	30.251	6.521	7.934	21.01	-14.858	7.648	5.192	-0.693	8.363	-11.241	-7.4
66	66	0.32955	2.474	25.251	2.436	-1.906	29.826	7.052	7.811	21.759	-14.698	7.689	5.671	-0.996	8.263	-11.424	-7.287
67	67	0.33462	2.675	24.671	2.016	-1.26	29.367	7.616	7.668	22.541	-14.571	7.943	6.192	-1.329	8.35	-11.553	-7.218
68	68	0.33969	2.878	24.045	1.591	-0.613	28.863	8.145	7.532	23.363	-14.421	8.124	6.771	-1.645	8.375	-11.661	-7.153
69	69	0.34476	3.079	23.359	1.176	0.018	28.288	8.628	7.412	24.187	-14.27	8.108	7.354	-1.874	8.226	-11.801	-7.04
70	70	0.34983	3.284	22.595	0.792	0.633	27.623	9.085	7.294	25.003	-14.182	8.052	7.922	-2.046	8.035	-11.957	-6.935
71	71	0.3549	3.477	21.766	0.439	1.205	26.881	9.518	7.201	25.802	-14.174	7.962	8.478	-2.159	7.818	-12.116	-6.864
72	72	0.35997	3.664	20.884	0.123	1.749	26.073	9.93	7.11	26.585	-14.254	7.929	8.997	-2.194	7.647	-12.296	-6.805
73	73	0.36504	3.839	19.969	-0.149	2.243	25.206	10.285	7.027	27.337	-14.362	7.96	9.454	-2.181	7.546	-12.522	-6.758
74	74	0.37011	4	19.029	-0.371	2.698	24.295	10.568	6.928	28.072	-14.493	8.001	9.852	-2.098	7.455	-12.802	-6.696
75	75	0.37518	4.152	18.056	-0.541	3.123	23.332	10.845	6.855	28.784	-14.688	7.855	10.24	-1.959	7.188	-13.119	-6.614
76	76	0.38025	4.296	17.051	-0.665	3.515	22.319	11.089	6.798	29.483	-14.883	7.705	10.615	-1.819	6.929	-13.453	-6.533
77	77	0.38532	4.43	16.031	-0.735	3.874	21.274	11.281	6.738	30.162	-15.087	7.604	10.93	-1.633	6.721	-13.845	-6.428
78	78	0.39039	4.55	15.017	-0.751	4.196	20.222	11.422	6.674	30.843	-15.298	7.427	11.16	-1.395	6.438	-14.349	-6.284
79	79	0.39546	4.654	14.02	-0.723	4.48	19.184	11.518	6.605	31.535	-15.512	7.4	11.308	-1.138	6.298	-14.934	-6.14
80	80	0.40053	4.73	13.054	-0.671	4.706	18.176	11.579	6.567	32.236	-15.703	7.386	11.381	-0.862	6.193	-15.607	-5.99
81	81	0.4056	4.766	12.141	-0.607	4.883	17.23	11.566	6.503	32.968	-15.785	7.372	11.398	-0.577	6.1	-16.361	-5.791
82	82	0.41067	4.755	11.297	-0.528	4.999	16.364	11.485	6.414	33.741	-15.788	7.45	11.34	-0.271	6.102	-17.208	-5.553
83	83	0.41574	4.688	10.536	-0.437	5.025	15.603	11.343	6.336	34.548	-15.732	7.552	11.226	0.065	6.145	-18.129	-5.295
84	84	0.42081	4.572	9.878	-0.365	4.99	14.966	11.153	6.232	35.379	-15.611	7.775	11.057	0.388	6.31	-19.09	-5.052
85	85	0.42588	4.415	9.341	-0.333	4.894	14.462	10.901	6.097	36.225	-15.376	8.059	10.814	0.686	6.554	-20.117	-4.818
86	86	0.43095	4.232	8.933	-0.344	4.748	14.088	10.606	5.957	37.068	-15.095	8.345	10.487	1.059	6.824	-21.232	-4.549
87	87	0.43602	4.027	8.652	-0.393	4.559	13.832	10.3	5.821	37.893	-14.811	8.513	10.111	1.485	6.998	-22.399	-4.272
88	88	0.44109	3.816	8.481	-0.499	4.346	13.69	9.972	5.682	38.726	-14.467	8.623	9.762	1.903	7.136	-23.545	-4.013
89	89	0.44616	3.602	8.416	-0.675	4.114	13.654	9.655	5.546	39.563	-14.075	8.819	9.408	2.307	7.386	-24.693	-3.777
90	90	0.45123	3.392	8.457	-0.917	3.879	13.717	9.375	5.41	40.383	-13.681	9.069	8.965	2.753	7.71	-25.919	-3.523
91	91	0.4563	3.187	8.585	-1.206	3.641	13.85	9.129	5.265	41.154	-13.316	9.422	8.438	3.256	8.144	-27.2	-3.249
92	92	0.46137	2.977	8.777	-1.531	3.378	14.025	8.908	5.126	41.871	-13.011	9.821	7.913	3.82	8.626	-28.447	-2.99
93	93	0.46644	2.755	9.007	-1.895	3.089	14.223	8.653	4.95	42.568	-12.67	10.217	7.468	4.369	9.107	-29.606	-2.772
94	94	0.47151	2.516	9.271	-2.298	2.786	14.43	8.394	4.739	43.222	-12.307	10.56	7.029	4.896	9.544	-30.742	-2.585
95	95	0.47658	2.274	9.549	-2.744	2.485	14.614	8.176	4.535	43.814	-11.95	10.77	6.559	5.439	9.879	-31.899	-2.384
96	96	0.48165	2.029	9.822	-3.217	2.187	14.752	8.019	4.336	44.332	-11.679	11.036	6.072	6.03	10.273	-33.043	-2.187
97	97	0.48672	1.784	10.073	-3.701	1.869	14.832	7.865	4.152	44.787	-11.388	11.248	5.652	6.582	10.631	-34.099	-2.023
98	98	0.49179	1.545	10.302	-4.2	1.547	14.851	7.732	3.984	45.16	-11.132	11.481	5.302	7.136	11.02	-35.044	-1.886
99	99	0.49686	1.306	10.526	-4.72	1.223	14.82	7.621	3.818	45.458	-10.874	11.677	4.971	7.652	11.383	-35.941	-1.778
100	100	0.50193	1.072	10.747	-5.253	0.913	14.753	7.467	3.608	45.705	-10.615	11.686	4.604	8.156	11.578	-36.856	-1.705
101	101	0.507	0.849	10.959	-5.791	0.63	14.642	7.279	3.355	45.885	-10.327	11.772	4.191	8.571	11.869	-37.768	-1.698
102	102	0.51207	0.651	11.165	-6.327	0.371	14.491	7.135	3.14	45.986	-10.087	11.851	3.79	8.957	12.166	-38.621	-1.722
103	103	0.51714	0.479	11.366	-6.871	0.145	14.319	6.983	2.926	46.051	-9.816	11.819	3.453	9.283	12.365	-39.39	-1.77
104	104	0.52221	0.321	11.58	-7.418	-0.045	14.131	6.925	2.769	46.093	-9.631	11.671	3.163	9.589	12.451	-40.12	-1.837
105	105	0.52728	0.173	11.804	-7.97	-0.217	13.942	6.898	2.633	46.155	-9.429	11.486	2.904	9.823	12.509	-40.847	-1.928
106	106	0.53235	0.034	12.039	-8.523	-0.375	13.755	6.918	2.529	46.208	-9.286	11.293	2.571	10.04	12.58	-41.643	-2.053
107	107	0.53742	-0.097	12.285	-9.073	-0.538	13.589	6.919	2.441	46.274	-9.08	11.194	2.188	10.151	12.781	-42.476	-2.237
108	108	0.54249	-0.209	12.555	-9.621	-0.641	13.449	6.928	2.307	46.327	-8.958	11.333	1.76	10.231	13.203	-43.311	-2.494
109	109	0.54756	-0.322	12.851	-10.167	-0.711	13.349	7.008	2.195	46.398	-8.843	11.429	1.377	10.22	13.568	-44.101	-2.773
110	110	0.55263	-0.447	13.181	-10.717	-0.761	13.311	7.14	2.109	46.508	-8.778	11.428	1.009	10.236	13.847	-44.899	-3.023
111	111	0.5577	-0.625	13.519	-11.247	-0.863	13.322	7.333	2.086	46.636	-8.745	11.359	0.617	10.223	14.079	-45.71	-3.285
112	112	0.56277	-0.854	13.868	-11.755	-1.003	13.38	7.575	2.111	46.766	-8.79	11.119	0.2	10.209	14.161	-46.529	-3.569
113	113	0.56784	-1.134	14.209	-12.204	-1.18	13.469	7.725	2.076	46.912	-8.795	10.998	-0.28	10.105	14.369	-47.376	-3.915
114	114	0.57291	-1.462	14.563	-12.592	-1.386	13.589	7.962	2.114	47.029	-8.95	11.036	-0.919	10.004	14.768	-48.33	-4.288
115	115	0.57798	-1.819	14.898	-12.907	-1.648	13.725	8.13	2.159	47.157	-9.071	11.178	-1.688	9.875	15.31	-49.384	-4.656
116	116	0.58305	-2.224	15.215	-13.133	-1.973	13.876	8.224	2.212	47.281	-9.293	11.202	-2.51	9.865	15.768	-50.476	-4.99
117	117	0.58812	-2.656	15.485	-13.274	-2.35	13.999	8.239	2.262	47.43	-9.453	11.105	-3.304	9.776	16.105	-51.562	-5.332
118	118	0.59319	-3.114	15.727	-13.326	-2.756	14.101	8.244	2.341	47.576	-9.699	10.879	-4.123	9.678	16.325	-52.675	-5.695
119	119	0.59826	-3.563	15.935	-13.32	-3.199	14.186	8.194	2.467	47.733	-9.934	10.518	-5.009	9.574	16.463	-53.862	-6.046
120	120	0.60333	-4.001	16.143	-13.255	-3.654	14.276	8.064	2.59	47.854	-10.237	10.288	-5.972	9.465	16.768	-55.046	-6.483
121	121	0.6084	-4.411	16.368	-13.127	-4.102	14.386	7.874	2.718	47.979	-10.554	10.134	-6.929	9.289	17.154	-56.194	-6.995
122	122	0.61347	-4.764	16.635	-12.968	-4.502	14.537	7.648	2.874	48.105	-10.881	9.862	-7.82	9.106	17.433	-57.272	-7.519
123	123	0.61854	-5.026	16.941	-12.799	-4.816	14.724	7.338	3.007	48.219	-11.166	9.515	-8.666	8.954	17.647	-58.288	-8.004
124	124	0.62361	-5.203	17.305	-12.616	-5.041	14.96	6.998	3.145	48.294	-11.509	9.142	-9.443	8.891	17.831	-59.192	-8.456
125	125	0.62868	-5.297	17.707	-12.411	-5.213	15.227	6.565	3.275	48.358	-11.759	8.868	-10.181	8.806	18.121	-60.02	-8.895
126	126	0.63375	-5.355	18.129	-12.187	-5.378	15.518	6.121	3.456	48.407	-11.999	8.489	-10.913	8.693	18.332	-60.827	-9.343
127	127	0.63882	-5.372	18.553	-11.95	-5.526	15.812	5.65	3.663	48.452	-12.16	7.993	-11.765	8.487	18.479	-61.76	-9.782
128	128	0.64389	-5.35	18.991	-11.713	-5.649	16.134	5.227	3.938	48.512	-12.451	7.409	-12.715	8.366	18.619	-62.796	-10.198
129	129	0.64896	-5.287	19.443	-11.489	-5.745	16.485	4.789	4.213	48.61	-12.695	6.871	-13.686	8.226	18.822	-63.867	-10.588
130	130	0.65403	-5.21	19.91	-11.27	-5.818	16.869	4.399	4.518	48.694	-12.944	6.379	-14.668	8.007	19.073	-64.907	-11.01
131	131	0.6591	-5.125	20.379	-11.051	-5.904	17.292	3.997	4.861	48.777	-13.138	5.714	-15.634	7.761	19.182	-65.935	-11.398
132	132	0.66417	-5.031	20.845	-10.842	-5.995	17.749	3.625	5.254	48.892	-13.344	5.098	-16.448	7.498	19.323	-66.797	-11.823
133	133	0.66924	-4.931	21.291	-10.672	-6.073	18.225	3.276	5.636	49.067	-13.561	4.802	-16.926	7.266	19.684	-67.285	-12.324
134	134	0.67431	-4.837	21.724	-10.523	-6.16	18.723	3.018	6.103	49.274	-13.82	4.693	-16.993	7.023	20.124	-67.322	-12.943
135	135	0.67938	-4.756	22.145	-10.405	-6.269	19.263	2.797	6.626	49.5	-14.021	4.661	-16.745	6.721	20.558	-66.994	-13.662
136	136	0.68445	-4.687	22.559	-10.302	-6.385	19.839	2.597	7.178	49.71	-14.232	4.542	-16.284	6.389	20.85	-66.407	-14.476
137	137	0.68952	-4.62	22.964	-10.227	-6.493	20.439	2.416	7.738	49.899	-14.508	4.479	-15.688	6.061	21.167	-65.602	-15.411
138	138	0.69459	-4.547	23.355	-10.159	-6.592	21.056	2.234	8.297	50.073	-14.822	4.521	-14.957	5.672	21.53	-64.566	-16.515
139	139	0.69966	-4.474	23.732	-10.1	-6.706	21.687	2.075	8.906	50.232	-15.112	4.56	-14.129	5.133	21.852	-63.375	-17.792
140	140	0.70473	-4.412	24.092	-10.034	-6.851	22.329	1.92	9.561	50.36	-15.433	4.528	-13.277	4.507	22.104	-62.102	-19.212
141	141	0.7098	-4.35	24.445	-9.97	-7.012	22.995	1.714	10.189	50.467	-15.794	4.511	-12.464	3.906	22.377	-60.784	-20.707
142	142	0.71487	-4.279	24.792	-9.914	-7.166	23.683	1.501	10.807	50.549	-16.244	4.595	-11.674	3.283	22.733	-59.365	-22.356
143	143	0.71994	-4.2	25.127	-9.863	-7.318	24.397	1.236	11.384	50.628	-16.714	4.685	-10.866	2.647	23.054	-57.86	-24.106
144	144	0.72501	-4.12	25.442	-9.812	-7.476	25.134	0.941	11.925	50.716	-17.22	4.656	-10.057	2.05	23.226	-56.36	-25.876
145	145	0.73008	-4.036	25.732	-9.76	-7.641	25.895	0.556	12.371	50.83	-17.736	4.718	-9.3	1.483	23.445	-54.817	-27.711
146	146	0.73515	-3.953	26.002	-9.714	-7.816	26.691	0.126	12.747	50.974	-18.306	5.121	-8.588	0.874	23.92	-53.083	-29.763
147	147	0.74022	-3.892	26.255	-9.658	-8.029	27.529	-0.369	13.023	51.157	-18.895	5.74	-7.952	0.334	24.525	-51.25	-31.869
148	148	0.74529	-3.859	26.488	-9.596	-8.28	28.413	-0.911	13.206	51.388	-19.467	6.196	-7.384	-0.036	24.938	-49.546	-33.789
149	149	0.75036	-3.845	26.693	-9.54	-8.562	29.341	-1.496	13.307	51.687	-19.996	6.236	-6.831	-0.139	24.959	-48.125	-35.333
150	150	0.75543	-3.843	26.864	-9.493	-8.864	30.31	-2.142	13.296	52.059	-20.465	5.912	-6.285	0.09	24.641	-46.983	-36.428
151	151	0.7605	-3.861	26.998	-9.465	-9.181	31.315	-2.786	13.209	52.499	-20.903	5.556	-5.811	0.547	24.295	-45.975	-37.238
152	152	0.76557	-3.9	27.1	-9.468	-9.498	32.368	-3.429	13.027	53.013	-21.242	5.46	-5.482	1.043	24.191	-44.96	-37.947
153	153	0.77064	-3.958	27.169	-9.502	-9.807	33.463	-4.046	12.754	53.569	-21.452	5.723	-5.301	1.468	24.39	-43.842	-38.648
154	154	0.77571	-4.038	27.197	-9.543	-10.126	34.576	-4.605	12.451	54.142	-21.506	5.998	-5.209	1.86	24.602	-42.801	-39.163
155	155	0.78078	-4.148	27.178	-9.59	-10.473	35.708	-5.099	12.133	54.756	-21.384	6.149	-5.203	2.279	24.743	-41.952	-39.375
156	156	0.78585	-4.286	27.112	-9.658	-10.829	36.867	-5.526	11.779	55.427	-21.079	6.085	-5.287	2.742	24.749	-41.38	-39.233
157	157	0.79092	-4.449	26.993	-9.759	-11.173	38.059	-5.889	11.376	56.179	-20.582	5.6	-5.384	3.239	24.418	-41.177	-38.695
158	158	0.79599	-4.637	26.824	-9.873	-11.516	39.272	-6.171	10.962	56.982	-19.889	5.064	-5.345	3.555	23.924	-40.927	-38.105
159	159	0.80106	-4.848	26.598	-9.987	-11.872	40.476	-6.363	10.551	57.803	-19.032	4.869	-5.174	3.619	23.559	-40.353	-37.674
160	160	0.80613	-5.076	26.309	-10.099	-12.236	41.653	-6.491	10.131	58.62	-18.056	4.649	-5.006	3.559	23.137	-39.802	-37.197
161	161	0.8112	-5.321	25.958	-10.225	-12.581	42.802	-6.528	9.717	59.433	-17.028	4.3	-5.091	3.423	22.745	-39.548	-36.588
162	162	0.81627	-5.579	25.557	-10.373	-12.905	43.934	-6.418	9.367	60.24	-15.999	3.953	-5.165	3.19	22.323	-39.279	-36.005
163	163	0.82134	-5.85	25.113	-10.535	-13.201	45.05	-6.206	9.041	61.029	-14.986	3.707	-4.983	2.864	21.789	-38.718	-35.56
164	164	0.82641	-6.115	24.616	-10.701	-13.469	46.126	-5.937	8.732	61.782	-13.98	3.403	-4.456	2.47	20.972	-37.867	-35.224
165	165	0.83148	-6.362	24.069	-10.863	-13.703	47.152	-5.601	8.456	62.468	-13.043	3.267	-4.249	1.993	20.447	-37.127	-34.949
166	166	0.83655	-6.58	23.471	-11.017	-13.898	48.118	-5.218	8.2	63.064	-12.214	3.389	-4.276	1.445	20.225	-36.356	-34.804
167	167	0.84162	-6.776	22.827	-11.153	-14.064	49.021	-4.803	7.968	63.61	-11.5	3.607	-4.471	0.956	20.155	-35.648	-34.65
168	168	0.84669	-6.947	22.124	-11.272	-14.207	49.841	-4.357	7.76	64.098	-10.875	3.819	-4.541	0.557	19.98	-34.817	-34.479
169	169	0.85176	-7.101	21.357	-11.376	-14.331	50.573	-3.934	7.525	64.527	-10.349	3.947	-4.655	0.285	19.74	-34.046	-34.236
170	170	0.85683	-7.229	20.544	-11.466	-14.416	51.213	-3.495	7.318	64.857	-9.989	3.848	-4.691	0.22	19.252	-33.295	-33.878
171	171	0.8619	-7.326	19.717	-11.546	-14.443	51.792	-3.067	7.082	65.061	-9.804	3.862	-4.597	0.352	18.734	-32.297	-33.507
172	172	0.86697	-7.387	18.882	-11.604	-14.422	52.305	-2.707	6.789	65.151	-9.735	3.977	-4.527	0.601	18.265	-31.205	-33.124
173	173	0.87204	-7.414	18.032	-11.642	-14.348	52.736	-2.411	6.441	65.119	-9.8	4.246	-4.491	0.902	17.904	-29.995	-32.811
174	174	0.87711	-7.391	17.144	-11.678	-14.205	53.04	-2.14	6.113	64.983	-9.951	4.423	-4.476	1.218	17.476	-28.824	-32.498
175	175	0.88218	-7.327	16.253	-11.711	-13.984	53.256	-1.943	5.726	64.754	-10.208	4.677	-4.503	1.653	17.121	-27.632	-32.137
176	176	0.88725	-7.23	15.366	-11.722	-13.729	53.37	-1.793	5.335	64.393	-10.498	4.88	-4.607	2.177	16.749	-26.505	-31.668
177	177	0.89232	-7.106	14.519	-11.665	-13.49	53.409	-1.701	4.959	63.914	-10.778	5.114	-4.742	2.71	16.407	-25.37	-31.155
178	178	0.89739	-6.927	13.71	-11.576	-13.2	53.359	-1.68	4.588	63.271	-11.027	5.309	-4.949	3.165	16.048	-24.258	-30.639
179	179	0.90246	-6.707	12.97	-11.439	-12.87	53.271	-1.7	4.239	62.513	-11.306	5.629	-5.254	3.598	15.844	-23.139	-30.128
180	180	0.90753	-6.465	12.315	-11.25	-12.525	53.166	-1.698	3.969	61.657	-11.546	5.821	-5.668	3.987	15.591	-22.176	-29.523
181	181	0.9126	-6.231	11.763	-10.969	-12.24	53.082	-1.71	3.749	60.757	-11.753	6.177	-6.097	4.356	15.501	-21.175	-28.9
182	182	0.91767	-6.012	11.31	-10.619	-11.997	53.027	-1.691	3.619	59.797	-11.924	6.389	-6.519	4.684	15.306	-20.246	-28.216
183	183	0.92274	-5.807	10.969	-10.226	-11.74	53.023	-1.643	3.509	58.762	-12.102	6.632	-6.935	4.995	15.121	-19.3	-27.494
184	184	0.92781	-5.632	10.738	-9.757	-11.525	53.079	-1.549	3.451	57.689	-12.217	6.805	-7.367	5.234	14.879	-18.43	-26.706
185	185	0.93288	-5.47	10.612	-9.252	-11.309	53.185	-1.398	3.4	56.58	-12.332	7.206	-7.79	5.492	14.806	-17.501	-25.851
186	186	0.93795	-5.32	10.569	-8.683	-11.122	53.319	-1.197	3.395	55.465	-12.414	7.566	-8.178	5.718	14.686	-16.634	-24.916
187	187	0.94302	-5.157	10.612	-8.064	-10.916	53.469	-0.946	3.408	54.362	-12.532	8.053	-8.494	5.955	14.643	-15.754	-23.92
188	188	0.94809	-4.975	10.733	-7.391	-10.71	53.64	-0.641	3.479	53.307	-12.632	8.435	-8.753	6.165	14.505	-14.993	-22.823
189	189	0.95316	-4.773	10.917	-6.688	-10.474	53.825	-0.293	3.535	52.301	-12.728	8.948	-8.954	6.345	14.45	-14.255	-21.675
190	190	0.95823	-4.531	11.152	-5.988	-10.191	54.014	0.138	3.642	51.306	-12.842	9.346	-9.143	6.543	14.292	-13.643	-20.41
191	191	0.9633	-4.253	11.425	-5.257	-9.877	54.188	0.592	3.742	50.341	-12.971	9.746	-9.298	6.747	14.119	-13.103	-19.066
192	192	0.96837	-3.926	11.707	-4.52	-9.507	54.319	1.046	3.813	49.385	-13.095	10.021	-9.413	6.925	13.809	-12.647	-17.665
193	193	0.97344	-3.58	11.992	-3.784	-9.099	54.415	1.563	3.885	48.484	-13.22	10.303	-9.453	7.045	13.476	-12.231	-16.243
194	194	0.97851	-3.214	12.265	-3.057	-8.668	54.463	2.145	4.001	47.631	-13.308	10.526	-9.489	7.111	13.11	-11.927	-14.762
195	195	0.98358	-2.837	12.536	-2.333	-8.217	54.488	2.754	4.112	46.881	-13.394	10.621	-9.473	7.16	12.625	-11.736	-13.254
196	196	0.98865	-2.449	12.775	-1.642	-7.718	54.452	3.409	4.245	46.184	-13.454	10.497	-9.456	7.051	11.956	-11.655	-11.824
197	197	0.99372	-2.078	12.981	-0.974	-7.204	54.353	4.152	4.408	45.547	-13.474	10.308	-9.41	6.741	11.22	-11.621	-10.504
198	198	0.99879	-1.737	13.127	-0.363	-6.658	54.186	4.933	4.579	44.999	-13.402	9.988	-9.383	6.191	10.397	-11.687	-9.344
199	199	1.00386	-1.463	13.224	0.249	-6.157	53.958	5.758	4.733	44.545	-13.237	9.724	-9.326	5.382	9.612	-11.772	-8.372
200	200	1.00893	-1.248	13.257	0.826	-5.669	53.656	6.609	4.86	44.208	-13.02	9.516	-9.061	4.335	8.843	-11.715	-7.632
201	201	1.014	-1.095	13.236	1.368	-5.196	53.264	7.539	5.028	43.991	-12.752	9.301	-8.452	2.958	8.043	-11.413	-7.172
