# Supplementary material for: Gait phenotypes in paediatric hereditary spastic paraplegia revealed by dynamic time warping analysis and random forests
Source: PLoS One. 2018 Mar 8;13(3):e0192345. doi: 10.1371/journal.pone.0192345 (PMC5843164; doi:10.1371/journal.pone.0192345)
Supplement: S1 Data — (ZIP) [file pone.0192345.s008.zip › HSP/Left.SR.HSP12.2.csv]

	Epoch	Time	Pelvic.obliquity	Pelvic.tilt	Pelvic rotation	Hip.abd.add	Hip.flexion	Hip.rotation	Knee.abd.add	Knee.flexion	Knee.rotation	Ankle.abd.add	Ankle.flexion	Ankle.rotation	Forefoot.abd.add	Forefoot.flexion	Forefoot.rotation
1	1	0	1.809	10.443	2.704	-6.457	51.25	4.516	6.33	42.318	-8.14	8.499	-6.412	-4.411	6.21	-6.418	-10.959
2	2	0.0047	1.927	10.586	3.426	-6.149	50.96	4.855	6.261	42.153	-8.12	8.142	-5.144	-5.519	5.524	-5.537	-10.787
3	3	0.0094	2.035	10.732	4.155	-5.845	50.657	5.075	6.055	42.155	-8.028	7.795	-3.833	-6.607	4.837	-4.765	-10.627
4	4	0.0141	2.133	10.888	4.893	-5.547	50.356	5.196	5.721	42.343	-7.869	7.399	-2.619	-7.663	4.085	-4.264	-10.46
5	5	0.0188	2.225	11.055	5.654	-5.264	50.06	5.263	5.31	42.752	-7.665	6.803	-1.438	-8.742	3.108	-4.03	-10.322
6	6	0.0235	2.33	11.222	6.439	-5	49.768	5.306	4.886	43.426	-7.434	6.032	-0.101	-9.869	1.934	-3.907	-10.225
7	7	0.0282	2.44	11.403	7.231	-4.766	49.517	5.435	4.537	44.328	-7.233	5.344	1.428	-11.014	0.83	-3.766	-10.13
8	8	0.0329	2.552	11.593	8.046	-4.59	49.355	5.678	4.299	45.386	-7.073	4.825	2.92	-12.16	-0.104	-3.699	-10.018
9	9	0.0376	2.663	11.795	8.866	-4.466	49.328	6.072	4.197	46.457	-6.934	4.38	4.04	-13.319	-0.953	-3.877	-9.89
10	10	0.0423	2.775	11.997	9.721	-4.442	49.412	6.633	4.286	47.443	-6.798	3.837	4.723	-14.489	-1.885	-4.315	-9.722
11	11	0.047	2.896	12.206	10.577	-4.511	49.555	7.373	4.618	48.301	-6.722	3.297	5.086	-15.58	-2.777	-4.909	-9.506
12	12	0.0517	3.05	12.398	11.442	-4.617	49.647	8.169	5.09	49.039	-6.672	3.005	5.24	-16.617	-3.415	-5.596	-9.268
13	13	0.0564	3.257	12.564	12.258	-4.676	49.612	9.084	5.722	49.611	-6.763	2.946	5.313	-17.605	-3.809	-6.287	-9.059
14	14	0.0611	3.549	12.657	13.008	-4.639	49.382	9.977	6.429	50.005	-6.927	2.834	5.496	-18.57	-4.197	-6.856	-8.891
15	15	0.0658	3.928	12.675	13.665	-4.506	48.97	10.865	7.25	50.186	-7.151	2.602	5.836	-19.544	-4.596	-7.239	-8.787
16	16	0.0705	4.367	12.643	14.219	-4.293	48.437	11.69	8.125	50.193	-7.432	2.268	6.242	-20.452	-4.99	-7.528	-8.74
17	17	0.0752	4.83	12.581	14.67	-4.032	47.83	12.367	8.972	50.103	-7.721	1.966	6.67	-21.226	-5.265	-7.783	-8.731
18	18	0.0799	5.282	12.505	15.02	-3.744	47.179	12.782	9.661	49.988	-7.904	1.673	7.124	-21.871	-5.463	-8.03	-8.743
19	19	0.0846	5.699	12.414	15.291	-3.455	46.483	12.876	10.121	49.848	-7.964	1.406	7.659	-22.385	-5.574	-8.188	-8.788
20	20	0.0893	6.079	12.306	15.502	-3.184	45.735	12.64	10.335	49.648	-7.948	1.184	8.239	-22.718	-5.6	-8.245	-8.851
21	21	0.094	6.426	12.199	15.66	-2.938	44.952	12.086	10.312	49.376	-7.896	0.992	8.79	-22.792	-5.58	-8.257	-8.89
22	22	0.0987	6.743	12.113	15.77	-2.71	44.165	11.254	10.071	49.043	-7.876	0.862	9.254	-22.557	-5.516	-8.272	-8.893
23	23	0.1034	7.036	12.063	15.847	-2.492	43.393	10.225	9.653	48.661	-7.942	0.833	9.602	-22.046	-5.407	-8.317	-8.879
24	24	0.1081	7.296	12.061	15.891	-2.309	42.649	9.082	9.144	48.212	-8.053	0.884	9.894	-21.356	-5.233	-8.338	-8.862
25	25	0.1128	7.51	12.113	15.909	-2.197	41.946	7.827	8.566	47.713	-8.14	1.041	10.127	-20.522	-4.957	-8.344	-8.83
26	26	0.1175	7.687	12.219	15.892	-2.136	41.274	6.581	8.012	47.11	-8.238	1.217	10.259	-19.61	-4.649	-8.365	-8.798
27	27	0.1222	7.792	12.413	15.856	-2.165	40.673	5.306	7.423	46.465	-8.212	1.37	10.313	-18.694	-4.362	-8.416	-8.743
28	28	0.1269	7.869	12.697	15.768	-2.209	40.138	4.068	6.829	45.753	-8.063	1.635	10.246	-17.843	-3.961	-8.523	-8.673
29	29	0.1316	7.91	13.093	15.664	-2.328	39.685	2.901	6.305	45.013	-7.832	1.957	10.133	-17.035	-3.488	-8.664	-8.587
30	30	0.1363	7.981	13.563	15.517	-2.407	39.293	1.839	5.85	44.201	-7.622	2.298	9.942	-16.254	-2.994	-8.839	-8.497
31	31	0.141	8.057	14.113	15.357	-2.488	38.964	0.847	5.434	43.326	-7.37	2.563	9.696	-15.535	-2.573	-9.036	-8.391
32	32	0.1457	8.157	14.734	15.169	-2.542	38.672	-0.033	5.084	42.356	-7.161	2.799	9.429	-14.811	-2.18	-9.208	-8.25
33	33	0.1504	8.258	15.417	14.959	-2.583	38.413	-0.807	4.782	41.309	-6.981	3.07	9.122	-14.123	-1.761	-9.37	-8.107
34	34	0.1551	8.354	16.153	14.736	-2.618	38.165	-1.362	4.603	40.181	-6.873	3.327	8.786	-13.484	-1.356	-9.534	-7.927
35	35	0.1598	8.427	16.92	14.493	-2.651	37.911	-1.674	4.544	38.982	-6.861	3.576	8.428	-12.884	-0.964	-9.696	-7.713
36	36	0.1645	8.473	17.71	14.236	-2.689	37.639	-1.778	4.579	37.721	-6.913	3.843	8.039	-12.369	-0.561	-9.866	-7.498
37	37	0.1692	8.493	18.51	13.972	-2.733	37.346	-1.701	4.701	36.404	-6.996	4.062	7.633	-11.962	-0.194	-10.044	-7.285
38	38	0.1739	8.488	19.304	13.714	-2.792	37.028	-1.436	4.916	35.044	-7.136	4.216	7.189	-11.625	0.115	-10.256	-7.045
39	39	0.1786	8.451	20.089	13.478	-2.886	36.686	-0.945	5.246	33.654	-7.398	4.378	6.673	-11.33	0.429	-10.539	-6.775
40	40	0.1833	8.381	20.854	13.249	-3.014	36.318	-0.253	5.671	32.258	-7.777	4.539	6.135	-11.089	0.743	-10.856	-6.51
41	41	0.188	8.284	21.582	13.007	-3.131	35.919	0.537	6.09	30.864	-8.18	4.65	5.599	-10.92	1.001	-11.183	-6.249
42	42	0.1927	8.149	22.29	12.765	-3.275	35.495	1.432	6.521	29.431	-8.643	4.762	5.046	-10.786	1.258	-11.505	-5.985
43	43	0.1974	7.983	22.96	12.504	-3.421	35.036	2.388	6.929	27.978	-9.18	4.892	4.408	-10.616	1.521	-11.895	-5.711
44	44	0.2021	7.768	23.611	12.258	-3.617	34.581	3.38	7.325	26.566	-9.726	4.984	3.724	-10.474	1.74	-12.357	-5.443
45	45	0.2068	7.526	24.205	12.004	-3.816	34.102	4.404	7.685	25.229	-10.306	5.133	3.04	-10.297	1.99	-12.865	-5.151
46	46	0.2115	7.282	24.737	11.784	-4.051	33.622	5.274	8.003	24.014	-10.803	5.394	2.369	-10.119	2.346	-13.403	-4.895
47	47	0.2162	7.048	25.208	11.583	-4.305	33.143	5.993	8.304	22.91	-11.226	5.778	1.685	-9.923	2.834	-13.989	-4.68
48	48	0.2209	6.811	25.641	11.409	-4.588	32.687	6.556	8.582	21.917	-11.598	6.086	0.996	-9.64	3.253	-14.633	-4.46
49	49	0.2256	6.566	26.038	11.242	-4.873	32.254	6.994	8.801	21.044	-11.942	6.509	0.328	-9.275	3.768	-15.29	-4.248
50	50	0.2303	6.31	26.401	11.099	-5.184	31.848	7.3	8.993	20.282	-12.273	6.929	-0.324	-8.826	4.279	-15.968	-4.057
51	51	0.235	6.061	26.723	10.988	-5.492	31.473	7.423	9.123	19.655	-12.529	7.281	-0.942	-8.326	4.711	-16.651	-3.892
52	52	0.2397	5.827	27.012	10.882	-5.777	31.134	7.403	9.206	19.142	-12.697	7.574	-1.51	-7.793	5.083	-17.317	-3.734
53	53	0.2444	5.62	27.265	10.766	-6.023	30.823	7.253	9.251	18.74	-12.771	7.793	-2.025	-7.228	5.384	-17.967	-3.574
54	54	0.2491	5.444	27.474	10.648	-6.222	30.53	7.008	9.261	18.445	-12.749	7.945	-2.505	-6.662	5.607	-18.622	-3.405
55	55	0.2538	5.3	27.64	10.539	-6.384	30.271	6.695	9.246	18.287	-12.635	8.144	-2.922	-6.127	5.858	-19.264	-3.233
56	56	0.2585	5.194	27.759	10.446	-6.506	30.053	6.288	9.205	18.291	-12.446	8.408	-3.231	-5.609	6.157	-19.853	-3.078
57	57	0.2632	5.126	27.823	10.361	-6.576	29.856	5.848	9.155	18.404	-12.236	8.536	-3.464	-5.093	6.32	-20.41	-2.922
58	58	0.2679	5.092	27.83	10.255	-6.57	29.676	5.42	9.078	18.643	-11.96	8.597	-3.624	-4.625	6.394	-20.954	-2.745
59	59	0.2726	5.08	27.783	10.133	-6.492	29.502	5	8.94	18.993	-11.576	8.689	-3.749	-4.265	6.456	-21.509	-2.573
60	60	0.2773	5.1	27.677	9.978	-6.32	29.333	4.657	8.765	19.471	-11.156	8.756	-3.753	-4	6.455	-22.017	-2.402
61	61	0.282	5.157	27.513	9.824	-6.087	29.175	4.314	8.558	20.071	-10.655	8.738	-3.653	-3.795	6.34	-22.485	-2.199
62	62	0.2867	5.255	27.278	9.636	-5.753	28.996	4.125	8.332	20.731	-10.165	8.751	-3.505	-3.726	6.213	-22.936	-2.004
63	63	0.2914	5.357	26.982	9.44	-5.397	28.817	3.982	8.124	21.502	-9.599	8.663	-3.275	-3.753	5.983	-23.368	-1.801
64	64	0.2961	5.459	26.63	9.218	-4.984	28.607	3.995	7.908	22.328	-9.109	8.591	-2.962	-3.844	5.742	-23.76	-1.605
65	65	0.3008	5.561	26.22	8.994	-4.537	28.357	4.137	7.69	23.203	-8.687	8.649	-2.583	-4.008	5.599	-24.119	-1.426
66	66	0.3055	5.663	25.753	8.757	-4.066	28.067	4.361	7.491	24.112	-8.306	8.81	-2.198	-4.217	5.559	-24.49	-1.27
67	67	0.3102	5.758	25.224	8.495	-3.569	27.728	4.677	7.319	25.04	-7.935	8.889	-1.786	-4.498	5.445	-24.85	-1.129
68	68	0.3149	5.833	24.634	8.225	-3.061	27.332	5.096	7.165	25.988	-7.622	9.038	-1.311	-4.842	5.399	-25.159	-1.023
69	69	0.3196	5.884	23.989	7.943	-2.551	26.872	5.621	7.043	26.95	-7.427	9.238	-0.789	-5.185	5.41	-25.438	-0.954
70	70	0.3243	5.909	23.295	7.657	-2.058	26.346	6.228	6.972	27.901	-7.354	9.307	-0.27	-5.471	5.309	-25.733	-0.891
71	71	0.329	5.905	22.555	7.364	-1.585	25.754	6.868	6.93	28.843	-7.368	9.243	0.235	-5.677	5.094	-26.05	-0.828
72	72	0.3337	5.874	21.762	7.059	-1.128	25.099	7.528	6.902	29.785	-7.468	9.196	0.758	-5.828	4.909	-26.347	-0.798
73	73	0.3384	5.816	20.909	6.762	-0.69	24.381	8.194	6.887	30.73	-7.635	9.229	1.303	-5.958	4.815	-26.612	-0.813
74	74	0.3431	5.734	19.988	6.464	-0.272	23.591	8.825	6.867	31.684	-7.817	9.286	1.825	-6.044	4.753	-26.9	-0.845
75	75	0.3478	5.624	19.001	6.201	0.086	22.696	9.519	6.92	32.558	-8.125	9.318	2.259	-6.049	4.674	-27.244	-0.863
76	76	0.3525	5.484	17.961	5.963	0.397	21.704	10.136	6.944	33.387	-8.409	9.456	2.633	-6.026	4.693	-27.629	-0.892
77	77	0.3572	5.319	16.883	5.741	0.652	20.653	10.683	6.982	34.201	-8.726	9.541	3.016	-5.92	4.683	-28.007	-0.937
78	78	0.3619	5.141	15.773	5.505	0.89	19.55	11.188	6.996	35.036	-9.053	9.659	3.432	-5.752	4.702	-28.38	-0.985
79	79	0.3666	4.967	14.644	5.284	1.101	18.402	11.603	7.002	35.826	-9.401	9.717	3.788	-5.481	4.674	-28.795	-1.017
80	80	0.3713	4.801	13.5	5.076	1.267	17.232	11.882	6.999	36.64	-9.663	9.69	4.153	-5.149	4.581	-29.236	-1.03
81	81	0.376	4.652	12.368	4.883	1.409	16.058	12.007	6.937	37.432	-9.788	9.738	4.476	-4.849	4.566	-29.703	-1.055
82	82	0.3807	4.537	11.247	4.679	1.558	14.896	11.947	6.788	38.26	-9.791	9.791	4.798	-4.517	4.565	-30.196	-1.086
83	83	0.3854	4.458	10.158	4.474	1.7	13.735	11.756	6.595	39.033	-9.7	9.859	5.068	-4.157	4.602	-30.717	-1.1
84	84	0.3901	4.422	9.121	4.248	1.837	12.604	11.427	6.342	39.773	-9.452	9.993	5.315	-3.816	4.727	-31.254	-1.106
85	85	0.3948	4.418	8.173	3.983	1.954	11.552	11.026	6.059	40.491	-9.124	10.241	5.537	-3.455	4.983	-31.804	-1.107
86	86	0.3995	4.427	7.35	3.676	2.047	10.623	10.51	5.696	41.194	-8.717	10.555	5.708	-3.06	5.314	-32.384	-1.117
87	87	0.4042	4.428	6.681	3.336	2.087	9.836	9.881	5.261	41.867	-8.243	10.812	5.81	-2.62	5.605	-33.012	-1.131
88	88	0.4089	4.399	6.178	2.97	2.039	9.189	9.218	4.829	42.488	-7.73	10.955	5.858	-2.145	5.81	-33.678	-1.13
89	89	0.4136	4.334	5.835	2.566	1.909	8.688	8.553	4.4	43.089	-7.162	11.015	5.892	-1.681	5.956	-34.362	-1.124
90	90	0.4183	4.237	5.653	2.112	1.715	8.356	7.896	3.962	43.714	-6.573	11.027	5.927	-1.214	6.067	-35.061	-1.129
91	91	0.423	4.125	5.639	1.614	1.471	8.213	7.261	3.533	44.351	-5.994	11.004	5.939	-0.71	6.155	-35.784	-1.128
92	92	0.4277	4.017	5.79	1.097	1.181	8.218	6.722	3.198	44.928	-5.488	10.944	5.888	-0.154	6.229	-36.545	-1.104
93	93	0.4324	3.929	6.093	0.566	0.886	8.365	6.227	2.903	45.46	-5.021	10.999	5.781	0.422	6.432	-37.332	-1.079
94	94	0.4371	3.863	6.518	0.03	0.615	8.615	5.794	2.612	45.984	-4.628	11.255	5.679	0.979	6.811	-38.121	-1.084
95	95	0.4418	3.819	7.052	-0.547	0.382	8.968	5.476	2.34	46.502	-4.249	11.63	5.558	1.46	7.295	-38.925	-1.108
96	96	0.4465	3.79	7.683	-1.156	0.178	9.393	5.306	2.151	46.965	-3.991	11.706	5.377	1.977	7.492	-39.772	-1.122
97	97	0.4512	3.754	8.405	-1.786	-0.026	9.888	5.185	1.995	47.375	-3.719	11.706	5.12	2.426	7.641	-40.662	-1.169
98	98	0.4559	3.706	9.189	-2.408	-0.229	10.429	5.148	1.882	47.78	-3.458	11.886	4.862	2.807	7.963	-41.559	-1.223
99	99	0.4606	3.634	10.009	-3.024	-0.439	10.999	5.166	1.788	48.202	-3.221	12.068	4.612	3.142	8.281	-42.475	-1.297
100	100	0.4653	3.541	10.827	-3.624	-0.648	11.569	5.226	1.697	48.621	-3.047	12.288	4.324	3.474	8.62	-43.421	-1.388
101	101	0.47	3.427	11.61	-4.228	-0.853	12.089	5.354	1.63	48.971	-2.905	12.388	3.954	3.783	8.85	-44.402	-1.481
102	102	0.4747	3.295	12.326	-4.837	-1.044	12.537	5.577	1.606	49.271	-2.807	12.414	3.516	4.046	9.021	-45.408	-1.588
103	103	0.4794	3.137	12.963	-5.453	-1.207	12.93	5.847	1.551	49.577	-2.72	12.506	3.025	4.235	9.252	-46.444	-1.724
104	104	0.4841	2.94	13.523	-6.057	-1.354	13.282	6.163	1.461	49.903	-2.665	12.684	2.461	4.362	9.554	-47.533	-1.887
105	105	0.4888	2.702	14.009	-6.615	-1.519	13.589	6.535	1.404	50.223	-2.658	12.936	1.793	4.444	9.935	-48.689	-2.066
106	106	0.4935	2.427	14.423	-7.111	-1.724	13.847	6.913	1.392	50.501	-2.666	13.168	1.012	4.482	10.326	-49.896	-2.262
107	107	0.4982	2.119	14.751	-7.511	-1.968	14.023	7.283	1.428	50.738	-2.759	13.25	0.163	4.521	10.586	-51.129	-2.476
108	108	0.5029	1.789	14.967	-7.802	-2.259	14.099	7.568	1.46	50.983	-2.851	13.39	-0.73	4.519	10.914	-52.393	-2.718
109	109	0.5076	1.448	15.058	-7.99	-2.591	14.059	7.81	1.519	51.243	-3.033	13.46	-1.66	4.565	11.183	-53.707	-2.962
110	110	0.5123	1.103	15.04	-8.121	-2.95	13.901	8.026	1.606	51.478	-3.295	13.415	-2.65	4.635	11.369	-55.058	-3.238
111	111	0.517	0.754	14.96	-8.194	-3.325	13.676	8.241	1.736	51.642	-3.627	13.441	-3.725	4.707	11.651	-56.418	-3.534
112	112	0.5217	0.423	14.827	-8.255	-3.681	13.362	8.445	1.884	51.678	-4.006	13.354	-4.861	4.748	11.86	-57.736	-3.876
113	113	0.5264	0.145	14.67	-8.308	-3.987	12.994	8.58	2.002	51.613	-4.443	13.273	-6.066	4.816	12.111	-59.028	-4.257
114	114	0.5311	-0.07	14.509	-8.391	-4.241	12.591	8.701	2.125	51.481	-4.878	13.184	-7.305	4.9	12.392	-60.31	-4.628
115	115	0.5358	-0.235	14.388	-8.506	-4.446	12.224	8.789	2.241	51.326	-5.314	12.966	-8.599	4.994	12.602	-61.625	-5.012
116	116	0.5405	-0.357	14.318	-8.619	-4.624	11.907	8.748	2.303	51.154	-5.712	12.624	-9.915	5.134	12.742	-62.948	-5.378
117	117	0.5452	-0.42	14.307	-8.739	-4.735	11.631	8.634	2.314	50.918	-6.143	12.172	-11.252	5.378	12.807	-64.254	-5.689
118	118	0.5499	-0.426	14.356	-8.871	-4.806	11.386	8.432	2.295	50.594	-6.522	11.634	-12.589	5.652	12.827	-65.507	-5.96
119	119	0.5546	-0.391	14.479	-9.029	-4.859	11.194	8.193	2.292	50.191	-6.849	11.055	-13.925	5.911	12.859	-66.697	-6.228
120	120	0.5593	-0.355	14.683	-9.207	-4.918	11.088	7.939	2.295	49.762	-7.125	10.444	-15.259	6.143	12.89	-67.86	-6.487
121	121	0.564	-0.347	14.96	-9.387	-5.003	11.099	7.646	2.282	49.392	-7.331	9.761	-16.577	6.347	12.87	-69.036	-6.728
122	122	0.5687	-0.373	15.304	-9.545	-5.142	11.235	7.32	2.304	49.101	-7.485	9.009	-17.888	6.491	12.821	-70.236	-6.987
123	123	0.5734	-0.438	15.715	-9.648	-5.364	11.471	6.995	2.436	48.82	-7.595	8.251	-19.222	6.506	12.813	-71.434	-7.306
124	124	0.5781	-0.527	16.199	-9.729	-5.639	11.8	6.714	2.682	48.524	-7.668	7.525	-20.52	6.398	12.859	-72.559	-7.67
125	125	0.5828	-0.657	16.76	-9.781	-5.963	12.261	6.435	2.977	48.276	-7.688	6.904	-21.645	6.19	12.978	-73.5	-8.079
126	126	0.5875	-0.806	17.382	-9.87	-6.254	12.867	6.223	3.272	48.143	-7.715	6.445	-22.466	5.89	13.186	-74.154	-8.578
127	127	0.5922	-0.983	18.071	-9.946	-6.556	13.613	6.071	3.641	48.112	-7.732	6.112	-22.925	5.471	13.446	-74.462	-9.172
128	128	0.5969	-1.143	18.806	-10.007	-6.846	14.421	6.031	4.181	48.067	-7.8	5.701	-22.992	4.92	13.577	-74.359	-9.895
129	129	0.6016	-1.297	19.587	-10.029	-7.146	15.315	6.006	4.829	48.094	-7.825	5.461	-22.583	4.201	13.789	-73.779	-10.785
130	130	0.6063	-1.426	20.385	-10.02	-7.407	16.288	5.941	5.476	48.231	-7.831	5.481	-21.781	3.435	14.165	-72.792	-11.776
131	131	0.611	-1.553	21.195	-10.009	-7.638	17.342	5.864	6.118	48.448	-7.813	5.576	-20.762	2.634	14.566	-71.574	-12.825
132	132	0.6157	-1.68	21.994	-9.967	-7.889	18.398	5.83	6.874	48.625	-7.849	5.5	-19.68	1.748	14.824	-70.257	-13.98
133	133	0.6204	-1.806	22.764	-9.907	-8.157	19.435	5.776	7.673	48.766	-7.925	5.395	-18.575	0.776	15.084	-68.854	-15.282
134	134	0.6251	-1.915	23.499	-9.808	-8.428	20.458	5.615	8.448	48.933	-7.99	5.264	-17.482	-0.242	15.349	-67.44	-16.681
135	135	0.6298	-2	24.199	-9.685	-8.675	21.476	5.346	9.16	49.131	-8.068	5.186	-16.43	-1.295	15.684	-66.018	-18.188
136	136	0.6345	-2.059	24.867	-9.558	-8.89	22.489	5.002	9.823	49.33	-8.202	5.275	-15.446	-2.421	16.205	-64.536	-19.886
137	137	0.6392	-2.095	25.499	-9.42	-9.098	23.486	4.569	10.46	49.52	-8.409	5.426	-14.531	-3.581	16.83	-63.013	-21.758
138	138	0.6439	-2.099	26.081	-9.282	-9.291	24.446	4.054	11.062	49.7	-8.711	5.524	-13.654	-4.666	17.434	-61.47	-23.714
139	139	0.6486	-2.058	26.603	-9.156	-9.441	25.365	3.438	11.57	49.889	-9.108	5.65	-12.79	-5.615	18.049	-59.867	-25.718
140	140	0.6533	-1.982	27.057	-9.021	-9.567	26.24	2.656	11.931	50.107	-9.559	5.726	-11.905	-6.384	18.575	-58.229	-27.71
141	141	0.658	-1.884	27.439	-8.906	-9.667	27.062	1.805	12.208	50.312	-10.09	5.388	-10.952	-6.908	18.679	-56.689	-29.55
142	142	0.6627	-1.79	27.756	-8.796	-9.772	27.858	0.89	12.4	50.512	-10.724	4.719	-10.015	-7.208	18.468	-55.306	-31.265
143	143	0.6674	-1.708	28.008	-8.712	-9.88	28.614	-0.054	12.52	50.669	-11.466	4.067	-9.156	-7.349	18.263	-53.954	-32.955
144	144	0.6721	-1.635	28.191	-8.654	-9.977	29.359	-1.139	12.438	50.867	-12.205	3.704	-8.46	-7.395	18.298	-52.591	-34.67
145	145	0.6768	-1.567	28.299	-8.609	-10.077	30.062	-2.209	12.3	51.077	-12.992	3.622	-7.912	-7.354	18.561	-51.208	-36.368
146	146	0.6815	-1.491	28.329	-8.566	-10.172	30.727	-3.283	12.091	51.281	-13.82	3.495	-7.501	-7.101	18.772	-49.962	-37.855
147	147	0.6862	-1.421	28.308	-8.547	-10.265	31.396	-4.321	11.841	51.485	-14.61	3.361	-7.239	-6.684	18.99	-48.838	-39.096
148	148	0.6909	-1.351	28.238	-8.57	-10.326	32.068	-5.333	11.523	51.707	-15.315	3.105	-7.082	-6.115	19.117	-47.9	-40.037
149	149	0.6956	-1.29	28.116	-8.599	-10.386	32.726	-6.286	11.169	51.934	-15.948	3.022	-7.007	-5.485	19.352	-46.932	-40.819
150	150	0.7003	-1.243	27.945	-8.611	-10.47	33.378	-7.197	10.786	52.196	-16.438	3.112	-6.976	-4.837	19.679	-45.923	-41.425
151	151	0.705	-1.213	27.731	-8.609	-10.568	34.022	-7.994	10.425	52.452	-16.822	3.324	-7.013	-4.143	20.073	-44.903	-41.806
152	152	0.7097	-1.203	27.479	-8.634	-10.649	34.681	-8.665	10.066	52.709	-17.079	3.54	-7.129	-3.392	20.459	-43.966	-41.9
153	153	0.7144	-1.208	27.188	-8.701	-10.705	35.363	-9.229	9.693	52.994	-17.17	3.65	-7.291	-2.656	20.747	-43.175	-41.74
154	154	0.7191	-1.226	26.855	-8.771	-10.764	36.049	-9.716	9.315	53.304	-17.069	3.7	-7.473	-2.029	20.95	-42.48	-41.419
155	155	0.7238	-1.259	26.486	-8.804	-10.855	36.734	-10.122	8.957	53.643	-16.793	3.863	-7.649	-1.532	21.179	-41.754	-41
156	156	0.7285	-1.308	26.091	-8.799	-10.977	37.422	-10.404	8.651	54.009	-16.391	4.256	-7.8	-1.107	21.515	-40.913	-40.485
157	157	0.7332	-1.37	25.669	-8.768	-11.118	38.107	-10.596	8.367	54.37	-15.855	4.793	-7.953	-0.744	21.905	-40.013	-39.854
158	158	0.7379	-1.435	25.225	-8.722	-11.256	38.805	-10.741	8.086	54.732	-15.176	5.302	-8.057	-0.556	22.201	-39.109	-39.203
159	159	0.7426	-1.495	24.77	-8.667	-11.379	39.507	-10.808	7.846	55.065	-14.364	5.809	-8.106	-0.599	22.417	-38.162	-38.591
160	160	0.7473	-1.55	24.311	-8.6	-11.48	40.224	-10.8	7.621	55.384	-13.479	6.273	-8.112	-0.822	22.522	-37.223	-38.008
161	161	0.752	-1.607	23.85	-8.544	-11.548	40.968	-10.631	7.435	55.758	-12.611	6.732	-8.08	-0.99	22.568	-36.356	-37.265
162	162	0.7567	-1.668	23.378	-8.412	-11.637	41.701	-10.371	7.295	56.098	-11.815	7.088	-8.023	-1.14	22.463	-35.551	-36.444
163	163	0.7614	-1.717	22.892	-8.255	-11.725	42.423	-10.106	7.161	56.452	-10.967	7.334	-7.881	-1.404	22.21	-34.759	-35.649
164	164	0.7661	-1.775	22.389	-8.05	-11.856	43.125	-9.811	7.068	56.77	-10.148	7.314	-7.684	-1.719	21.689	-34.047	-34.861
165	165	0.7708	-1.834	21.861	-7.846	-11.972	43.801	-9.405	7.026	57.079	-9.464	7.75	-7.537	-2.175	21.544	-33.083	-34.374
166	166	0.7755	-1.91	21.305	-7.643	-12.072	44.471	-8.869	7.028	57.4	-8.908	8.585	-7.426	-2.697	21.722	-31.92	-34.08
167	167	0.7802	-2.008	20.724	-7.418	-12.188	45.125	-8.285	7.033	57.706	-8.404	9.463	-7.355	-3.193	21.937	-30.768	-33.777
168	168	0.7849	-2.115	20.128	-7.175	-12.306	45.751	-7.68	7.044	57.962	-7.958	9.882	-7.256	-3.534	21.758	-29.852	-33.251
169	169	0.7896	-2.23	19.527	-6.904	-12.441	46.345	-7.077	7.065	58.131	-7.607	9.819	-7.144	-3.696	21.164	-29.158	-32.528
170	170	0.7943	-2.341	18.924	-6.607	-12.588	46.898	-6.47	7.112	58.218	-7.374	9.679	-7.068	-3.764	20.518	-28.481	-31.802
171	171	0.799	-2.445	18.311	-6.307	-12.717	47.406	-5.828	7.18	58.245	-7.246	9.603	-7.04	-3.77	19.933	-27.777	-31.099
172	172	0.8037	-2.54	17.681	-6.01	-12.81	47.864	-5.16	7.244	58.223	-7.197	9.455	-7.034	-3.686	19.28	-27.124	-30.335
173	173	0.8084	-2.609	17.029	-5.715	-12.863	48.263	-4.557	7.256	58.165	-7.199	9.216	-7.007	-3.497	18.542	-26.489	-29.514
174	174	0.8131	-2.656	16.357	-5.41	-12.901	48.603	-4.092	7.16	58.044	-7.236	8.967	-6.911	-3.188	17.753	-25.748	-28.674
175	175	0.8178	-2.677	15.671	-5.072	-12.931	48.866	-3.652	7.059	57.783	-7.41	9.099	-6.664	-2.894	17.194	-24.563	-28.044
176	176	0.8225	-2.686	14.983	-4.698	-12.945	49.066	-3.232	6.932	57.453	-7.676	9.452	-6.235	-2.634	16.727	-23.078	-27.547
177	177	0.8272	-2.686	14.309	-4.301	-12.951	49.229	-2.902	6.733	57.064	-7.921	9.698	-5.758	-2.316	16.146	-21.596	-26.958
178	178	0.8319	-2.638	13.654	-3.958	-12.836	49.362	-2.677	6.415	56.681	-8.09	9.819	-5.331	-1.975	15.484	-20.285	-26.25
179	179	0.8366	-2.536	13.038	-3.597	-12.676	49.458	-2.521	6.083	56.244	-8.256	9.742	-5.499	-1.43	14.904	-19.651	-25.241
180	180	0.8413	-2.346	12.443	-3.295	-12.353	49.513	-2.381	5.749	55.773	-8.467	9.616	-5.967	-0.848	14.414	-19.337	-24.16
181	181	0.846	-2.133	11.896	-2.956	-12.03	49.551	-2.291	5.413	55.228	-8.603	9.582	-6.615	-0.367	14.061	-19.125	-23.101
182	182	0.8507	-1.92	11.394	-2.606	-11.683	49.573	-2.189	5.065	54.575	-8.681	9.607	-7.046	-0.045	13.629	-18.636	-22.13
183	183	0.8554	-1.742	10.958	-2.204	-11.395	49.612	-2.096	4.729	53.893	-8.595	9.697	-7.251	0.058	13.165	-17.918	-21.233
184	184	0.8601	-1.587	10.585	-1.776	-11.123	49.682	-1.993	4.388	53.214	-8.373	9.96	-7.403	0.005	12.831	-17.128	-20.358
185	185	0.8648	-1.442	10.278	-1.346	-10.839	49.777	-1.798	4.089	52.533	-8.138	10.471	-7.569	-0.119	12.725	-16.317	-19.489
186	186	0.8695	-1.309	10.042	-0.912	-10.541	49.905	-1.54	3.824	51.867	-7.9	10.797	-7.712	-0.251	12.451	-15.615	-18.555
187	187	0.8742	-1.185	9.871	-0.459	-10.243	50.061	-1.272	3.563	51.233	-7.58	10.771	-7.811	-0.396	11.843	-15.068	-17.504
188	188	0.8789	-1.069	9.758	0.019	-9.956	50.237	-0.966	3.324	50.635	-7.157	10.658	-7.879	-0.601	11.141	-14.598	-16.365
189	189	0.8836	-0.958	9.699	0.529	-9.69	50.428	-0.58	3.141	50.064	-6.706	10.617	-7.948	-0.832	10.498	-14.175	-15.167
190	190	0.8883	-0.845	9.685	1.076	-9.44	50.619	-0.118	3	49.499	-6.317	10.684	-8.032	-1.021	9.949	-13.784	-13.922
191	191	0.893	-0.733	9.717	1.663	-9.196	50.821	0.387	2.861	48.956	-5.992	10.824	-8.069	-1.213	9.447	-13.376	-12.683
192	192	0.8977	-0.614	9.773	2.275	-8.965	51.011	0.906	2.731	48.441	-5.653	11.078	-8.069	-1.438	9.045	-12.961	-11.44
193	193	0.9024	-0.495	9.849	2.888	-8.722	51.163	1.561	2.712	47.888	-5.359	11.101	-8.016	-1.719	8.435	-12.552	-10.175
194	194	0.9071	-0.378	9.94	3.518	-8.486	51.279	2.236	2.701	47.402	-5.004	11.232	-7.87	-2.102	7.921	-12.134	-8.926
195	195	0.9118	-0.264	10.044	4.128	-8.207	51.36	2.989	2.663	46.984	-4.809	11.442	-7.563	-2.44	7.455	-11.636	-7.722
196	196	0.9165	-0.132	10.15	4.668	-7.84	51.4	3.888	2.72	46.644	-4.698	11.46	-7.092	-2.892	6.839	-11.094	-6.601
197	197	0.9212	-0.004	10.251	5.18	-7.442	51.405	4.811	2.8	46.319	-4.577	11.191	-6.592	-3.496	5.995	-10.555	-5.589
198	198	0.9259	0.113	10.341	5.718	-7.087	51.334	5.823	2.972	45.998	-4.47	10.894	-6.057	-4.261	5.158	-10.006	-4.681
199	199	0.9306	0.22	10.4	6.245	-6.74	51.192	6.922	3.223	45.805	-4.353	10.537	-5.402	-5.213	4.302	-9.461	-3.9
200	200	0.9353	0.317	10.452	6.77	-6.397	51.006	8.046	3.476	45.714	-4.359	10.247	-4.601	-6.243	3.543	-8.849	-3.295
201	201	0.94	0.412	10.499	7.25	-6.012	50.778	9.187	3.723	45.669	-4.423	9.966	-3.737	-7.405	2.843	-8.206	-2.871
