# Supplementary material for: Gait phenotypes in paediatric hereditary spastic paraplegia revealed by dynamic time warping analysis and random forests
Source: PLoS One. 2018 Mar 8;13(3):e0192345. doi: 10.1371/journal.pone.0192345 (PMC5843164; doi:10.1371/journal.pone.0192345)
Supplement: S1 Data — (ZIP) [file pone.0192345.s008.zip › HSP/Left.SR.HSP12.3.csv]

	Epoch	Time	Pelvic.obliquity	Pelvic.tilt	Pelvic rotation	Hip.abd.add	Hip.flexion	Hip.rotation	Knee.abd.add	Knee.flexion	Knee.rotation	Ankle.abd.add	Ankle.flexion	Ankle.rotation	Forefoot.abd.add	Forefoot.flexion	Forefoot.rotation
1	1	0	4.012	13.825	5.228	-1.884	51.4	16.897	6.718	40.614	-6.848	4.651	-3.95	-8.757	-4.807	-6.885	1.229
2	2	0.00454	4.063	13.92	5.867	-1.842	50.981	16.911	6.752	40.639	-6.862	4.619	-2.811	-9.704	-4.6	-6.227	1.111
3	3	0.00908	4.067	14.01	6.509	-1.837	50.548	16.757	6.672	40.873	-6.941	4.362	-1.639	-10.462	-4.633	-5.727	0.905
4	4	0.01362	4.031	14.106	7.162	-1.873	50.132	16.411	6.464	41.359	-7.04	3.801	-0.365	-11.076	-5.005	-5.335	0.609
5	5	0.01816	3.968	14.21	7.839	-1.954	49.744	15.872	6.112	42.083	-7.11	3.113	1.242	-11.629	-5.528	-4.798	0.248
6	6	0.0227	3.888	14.331	8.538	-2.079	49.417	15.163	5.604	42.975	-7.119	2.499	3.206	-12.148	-6.004	-4.005	-0.123
7	7	0.02724	3.796	14.475	9.251	-2.255	49.198	14.332	4.967	43.938	-7.054	2.063	5.094	-12.585	-6.394	-3.254	-0.443
8	8	0.03178	3.704	14.633	9.975	-2.494	49.096	13.51	4.327	44.845	-6.971	1.914	6.246	-12.862	-6.671	-3.079	-0.676
9	9	0.03632	3.62	14.825	10.677	-2.791	49.155	12.786	3.779	45.681	-6.885	1.941	6.455	-12.934	-6.944	-3.663	-0.796
10	10	0.04086	3.582	15.027	11.378	-3.151	49.311	12.192	3.414	46.415	-6.87	1.937	6.106	-12.75	-7.316	-4.655	-0.745
11	11	0.0454	3.588	15.239	12.025	-3.5	49.533	11.693	3.18	47.122	-6.887	1.878	5.759	-12.469	-7.697	-5.6	-0.606
12	12	0.04994	3.636	15.433	12.609	-3.79	49.712	11.259	3.028	47.794	-6.878	1.806	5.547	-12.252	-8.026	-6.426	-0.46
13	13	0.05448	3.753	15.598	13.111	-3.991	49.75	10.908	2.984	48.352	-6.837	1.593	5.514	-12.155	-8.414	-7.109	-0.318
14	14	0.05902	3.94	15.739	13.515	-4.084	49.633	10.71	3.082	48.763	-6.783	1.282	5.693	-12.244	-8.818	-7.602	-0.207
15	15	0.06356	4.202	15.855	13.821	-4.074	49.393	10.577	3.279	49.042	-6.615	0.951	6.091	-12.566	-9.135	-7.883	-0.144
16	16	0.0681	4.504	15.965	14.02	-3.994	49.095	10.443	3.515	49.223	-6.263	0.691	6.634	-13.093	-9.274	-8.014	-0.128
17	17	0.07264	4.802	16.078	14.117	-3.888	48.762	10.293	3.774	49.309	-5.741	0.464	7.203	-13.746	-9.288	-8.098	-0.155
18	18	0.07718	5.089	16.185	14.14	-3.793	48.365	10.108	4.056	49.267	-5.117	0.158	7.729	-14.427	-9.302	-8.185	-0.217
19	19	0.08172	5.355	16.293	14.099	-3.706	47.895	9.878	4.315	49.085	-4.514	-0.123	8.21	-15.01	-9.258	-8.265	-0.292
20	20	0.08626	5.591	16.388	13.989	-3.608	47.35	9.626	4.528	48.797	-4.008	-0.303	8.66	-15.421	-9.11	-8.326	-0.362
21	21	0.0908	5.814	16.479	13.805	-3.454	46.728	9.325	4.634	48.387	-3.66	-0.471	9.09	-15.586	-8.978	-8.341	-0.39
22	22	0.09534	6.005	16.586	13.531	-3.225	46.078	9.021	4.61	47.895	-3.478	-0.592	9.469	-15.519	-8.859	-8.335	-0.377
23	23	0.09988	6.185	16.702	13.212	-2.962	45.387	8.74	4.547	47.284	-3.468	-0.828	9.783	-15.243	-8.891	-8.309	-0.319
24	24	0.10442	6.334	16.844	12.847	-2.695	44.683	8.532	4.481	46.57	-3.597	-0.89	10.035	-14.84	-8.779	-8.268	-0.257
25	25	0.10896	6.447	17.015	12.449	-2.44	43.975	8.424	4.441	45.763	-3.824	-0.758	10.185	-14.401	-8.497	-8.255	-0.23
26	26	0.1135	6.523	17.225	12.02	-2.209	43.299	8.38	4.417	44.897	-4.082	-0.57	10.226	-13.945	-8.174	-8.292	-0.223
27	27	0.11804	6.562	17.491	11.563	-2.012	42.68	8.407	4.423	43.99	-4.361	-0.443	10.175	-13.469	-7.914	-8.372	-0.221
28	28	0.12258	6.57	17.828	11.089	-1.85	42.125	8.512	4.469	43.039	-4.661	-0.399	10.072	-12.993	-7.732	-8.468	-0.221
29	29	0.12712	6.561	18.237	10.605	-1.717	41.628	8.655	4.526	42.049	-4.957	-0.369	9.958	-12.526	-7.553	-8.546	-0.216
30	30	0.13166	6.535	18.722	10.126	-1.613	41.184	8.828	4.577	41.02	-5.276	-0.228	9.846	-12.045	-7.272	-8.597	-0.196
31	31	0.1362	6.505	19.273	9.669	-1.552	40.793	9.039	4.663	39.942	-5.61	-0.02	9.66	-11.585	-6.929	-8.689	-0.182
32	32	0.14074	6.466	19.879	9.26	-1.553	40.443	9.274	4.783	38.815	-5.947	0.115	9.349	-11.136	-6.671	-8.873	-0.154
33	33	0.14528	6.417	20.532	8.896	-1.61	40.123	9.445	4.877	37.653	-6.21	0.387	8.911	-10.714	-6.295	-9.16	-0.12
34	34	0.14982	6.364	21.223	8.57	-1.714	39.816	9.613	4.99	36.436	-6.446	0.579	8.414	-10.326	-5.991	-9.482	-0.078
35	35	0.15436	6.287	21.948	8.267	-1.848	39.52	9.838	5.111	35.179	-6.697	0.918	7.915	-9.999	-5.545	-9.784	-0.045
36	36	0.1589	6.205	22.677	8.005	-2.019	39.202	10.133	5.288	33.87	-6.994	1.253	7.419	-9.707	-5.088	-10.071	-0.002
37	37	0.16344	6.113	23.409	7.777	-2.231	38.879	10.46	5.51	32.547	-7.303	1.467	6.919	-9.428	-4.733	-10.368	0.062
38	38	0.16798	6.005	24.141	7.58	-2.476	38.56	10.806	5.759	31.242	-7.597	1.631	6.385	-9.176	-4.42	-10.718	0.142
39	39	0.17252	5.877	24.872	7.409	-2.758	38.248	11.201	6.046	29.952	-7.902	1.819	5.822	-8.967	-4.075	-11.117	0.217
40	40	0.17706	5.72	25.609	7.255	-3.079	37.958	11.647	6.365	28.684	-8.256	2.018	5.284	-8.782	-3.706	-11.506	0.272
41	41	0.1816	5.541	26.325	7.138	-3.426	37.681	12.072	6.674	27.474	-8.645	2.278	4.767	-8.597	-3.278	-11.895	0.296
42	42	0.18614	5.355	27.023	7.047	-3.794	37.42	12.454	6.979	26.314	-9.018	2.553	4.241	-8.453	-2.83	-12.313	0.275
43	43	0.19068	5.156	27.697	6.976	-4.167	37.189	12.731	7.229	25.247	-9.368	2.811	3.623	-8.221	-2.425	-12.849	0.273
44	44	0.19522	4.971	28.319	6.932	-4.541	36.932	12.914	7.467	24.22	-9.697	3.048	2.929	-7.969	-2.042	-13.473	0.251
45	45	0.19976	4.776	28.898	6.912	-4.921	36.67	12.977	7.664	23.265	-9.998	3.179	2.215	-7.669	-1.767	-14.136	0.21
46	46	0.2043	4.597	29.435	6.925	-5.282	36.415	12.856	7.8	22.419	-10.213	3.298	1.556	-7.342	-1.5	-14.782	0.145
47	47	0.20884	4.428	29.945	6.958	-5.638	36.19	12.515	7.883	21.704	-10.296	3.372	0.907	-6.952	-1.274	-15.464	0.081
48	48	0.21338	4.27	30.425	7.004	-5.979	35.994	12.009	7.921	21.118	-10.283	3.436	0.262	-6.504	-1.063	-16.187	0.018
49	49	0.21792	4.124	30.852	7.061	-6.291	35.805	11.392	7.919	20.653	-10.206	3.553	-0.384	-6.031	-0.811	-16.952	-0.055
50	50	0.22246	3.981	31.224	7.121	-6.582	35.621	10.673	7.882	20.313	-10.05	3.694	-1.01	-5.542	-0.543	-17.74	-0.138
51	51	0.227	3.831	31.557	7.171	-6.857	35.465	9.848	7.808	20.111	-9.795	3.784	-1.55	-5.036	-0.322	-18.492	-0.225
52	52	0.23154	3.689	31.842	7.206	-7.089	35.329	8.913	7.676	20.047	-9.422	3.9	-2.02	-4.526	-0.085	-19.223	-0.31
53	53	0.23608	3.557	32.088	7.221	-7.285	35.213	7.964	7.533	20.09	-8.972	4.044	-2.399	-4.075	0.18	-19.906	-0.409
54	54	0.24062	3.465	32.273	7.212	-7.401	35.091	7.036	7.366	20.229	-8.499	4.069	-2.708	-3.64	0.315	-20.56	-0.478
55	55	0.24516	3.414	32.402	7.189	-7.449	34.963	6.165	7.183	20.456	-7.994	4.035	-2.955	-3.274	0.365	-21.202	-0.52
56	56	0.2497	3.383	32.47	7.146	-7.434	34.832	5.345	6.968	20.785	-7.48	4.011	-3.149	-2.941	0.396	-21.836	-0.547
57	57	0.25424	3.365	32.46	7.091	-7.379	34.677	4.624	6.747	21.204	-6.991	3.967	-3.232	-2.654	0.382	-22.407	-0.557
58	58	0.25878	3.342	32.382	7.018	-7.297	34.503	4.097	6.552	21.701	-6.557	3.914	-3.194	-2.442	0.327	-22.908	-0.531
59	59	0.26332	3.31	32.242	6.929	-7.194	34.308	3.761	6.372	22.265	-6.158	3.906	-3.099	-2.322	0.278	-23.397	-0.474
60	60	0.26786	3.275	32.036	6.826	-7.063	34.083	3.595	6.208	22.89	-5.797	3.907	-2.992	-2.278	0.201	-23.912	-0.389
61	61	0.2724	3.25	31.756	6.705	-6.895	33.814	3.601	6.076	23.562	-5.493	3.839	-2.868	-2.286	0.028	-24.448	-0.266
62	62	0.27694	3.24	31.398	6.564	-6.683	33.487	3.771	5.972	24.264	-5.242	3.731	-2.726	-2.354	-0.214	-24.992	-0.111
63	63	0.28148	3.234	30.974	6.397	-6.433	33.109	4.14	5.915	24.994	-5.054	3.623	-2.538	-2.514	-0.478	-25.52	0.053
64	64	0.28602	3.239	30.486	6.202	-6.13	32.665	4.63	5.856	25.728	-4.849	3.535	-2.325	-2.769	-0.758	-26.035	0.241
65	65	0.29056	3.229	29.936	5.976	-5.811	32.156	5.331	5.841	26.454	-4.761	3.401	-2.101	-3.004	-1.117	-26.548	0.491
66	66	0.2951	3.21	29.308	5.735	-5.478	31.559	6.123	5.846	27.172	-4.669	3.294	-1.847	-3.291	-1.462	-27.034	0.76
67	67	0.29964	3.178	28.611	5.478	-5.149	30.889	7.027	5.902	27.891	-4.587	3.322	-1.575	-3.671	-1.678	-27.511	0.998
68	68	0.30418	3.135	27.862	5.209	-4.827	30.161	7.967	5.976	28.615	-4.488	3.367	-1.292	-4.084	-1.878	-27.984	1.231
69	69	0.30872	3.086	27.055	4.929	-4.505	29.363	8.966	6.09	29.328	-4.407	3.38	-1.007	-4.525	-2.099	-28.458	1.452
70	70	0.31326	3.03	26.187	4.64	-4.193	28.493	9.994	6.237	30.034	-4.335	3.442	-0.731	-4.984	-2.263	-28.945	1.65
71	71	0.3178	2.973	25.252	4.349	-3.9	27.54	10.999	6.41	30.733	-4.24	3.525	-0.438	-5.446	-2.384	-29.423	1.828
72	72	0.32234	2.922	24.247	4.067	-3.625	26.498	11.951	6.609	31.417	-4.107	3.539	-0.1	-5.915	-2.538	-29.86	1.992
73	73	0.32688	2.873	23.19	3.8	-3.373	25.383	12.831	6.808	32.089	-3.947	3.551	0.268	-6.376	-2.67	-30.271	2.13
74	74	0.33142	2.827	22.067	3.55	-3.138	24.178	13.664	7.019	32.735	-3.816	3.576	0.642	-6.807	-2.763	-30.673	2.233
75	75	0.33596	2.772	20.88	3.316	-2.948	22.899	14.368	7.225	33.38	-3.631	3.529	0.97	-7.185	-2.896	-31.124	2.315
76	76	0.3405	2.717	19.66	3.095	-2.792	21.559	14.995	7.445	33.989	-3.457	3.493	1.273	-7.517	-2.981	-31.592	2.364
77	77	0.34504	2.663	18.424	2.89	-2.67	20.17	15.508	7.656	34.553	-3.265	3.472	1.547	-7.81	-3.017	-32.077	2.374
78	78	0.34958	2.618	17.202	2.698	-2.561	18.763	15.883	7.818	35.088	-3.096	3.424	1.82	-8.017	-3.057	-32.554	2.346
79	79	0.35412	2.599	15.989	2.52	-2.451	17.339	16.127	7.943	35.593	-2.928	3.384	2.087	-8.158	-3.062	-33.026	2.289
80	80	0.35866	2.599	14.792	2.359	-2.355	15.911	16.23	8.031	36.076	-2.72	3.382	2.331	-8.258	-3.008	-33.514	2.204
81	81	0.3632	2.609	13.627	2.215	-2.284	14.505	16.158	8.052	36.557	-2.439	3.459	2.541	-8.299	-2.863	-34.032	2.109
82	82	0.36774	2.626	12.505	2.082	-2.232	13.139	15.897	7.989	37.049	-2.089	3.558	2.731	-8.261	-2.686	-34.57	2.01
83	83	0.37228	2.651	11.438	1.966	-2.19	11.828	15.476	7.853	37.556	-1.707	3.589	2.928	-8.155	-2.563	-35.099	1.895
84	84	0.37682	2.688	10.448	1.876	-2.162	10.597	14.924	7.666	38.076	-1.303	3.621	3.147	-8.005	-2.43	-35.607	1.763
85	85	0.38136	2.729	9.544	1.806	-2.165	9.47	14.228	7.437	38.628	-0.814	3.661	3.375	-7.831	-2.266	-36.112	1.625
86	86	0.3859	2.726	8.763	1.747	-2.247	8.486	13.447	7.182	39.203	-0.288	3.758	3.54	-7.604	-2.047	-36.68	1.496
87	87	0.39044	2.694	8.129	1.676	-2.367	7.663	12.68	6.903	39.781	0.178	3.965	3.601	-7.311	-1.751	-37.342	1.373
88	88	0.39498	2.649	7.652	1.609	-2.521	7.005	11.844	6.582	40.368	0.676	4.077	3.631	-6.972	-1.554	-38.03	1.278
89	89	0.39952	2.61	7.324	1.538	-2.683	6.525	10.967	6.231	40.984	1.194	4.168	3.669	-6.623	-1.379	-38.709	1.185
90	90	0.40406	2.581	7.136	1.454	-2.853	6.203	10.141	5.898	41.615	1.71	4.274	3.705	-6.287	-1.192	-39.393	1.108
91	91	0.4086	2.557	7.09	1.338	-3.025	6.045	9.381	5.585	42.267	2.211	4.322	3.727	-5.939	-1.061	-40.099	1.061
92	92	0.41314	2.54	7.189	1.187	-3.18	6.037	8.72	5.283	42.921	2.658	4.329	3.691	-5.577	-0.989	-40.865	1.035
93	93	0.41768	2.527	7.433	1.003	-3.321	6.166	8.176	5.003	43.555	3.047	4.368	3.585	-5.245	-0.907	-41.696	1
94	94	0.42222	2.506	7.814	0.78	-3.468	6.435	7.734	4.753	44.185	3.425	4.473	3.447	-4.99	-0.762	-42.559	0.932
95	95	0.42676	2.468	8.307	0.52	-3.62	6.828	7.405	4.53	44.823	3.788	4.665	3.285	-4.813	-0.539	-43.448	0.836
96	96	0.4313	2.415	8.893	0.234	-3.776	7.307	7.218	4.365	45.432	4.083	4.886	3.116	-4.671	-0.294	-44.33	0.735
97	97	0.43584	2.355	9.556	-0.068	-3.913	7.859	7.134	4.228	46.042	4.315	4.987	2.952	-4.532	-0.178	-45.217	0.647
98	98	0.44038	2.293	10.266	-0.387	-4.052	8.449	7.123	4.136	46.627	4.537	5.014	2.808	-4.437	-0.125	-46.073	0.548
99	99	0.44492	2.205	10.995	-0.725	-4.207	9.049	7.149	4.045	47.206	4.779	5.024	2.723	-4.382	-0.086	-46.873	0.448
100	100	0.44946	2.088	11.725	-1.085	-4.378	9.637	7.208	3.955	47.748	5.02	5.051	2.607	-4.368	-0.024	-47.686	0.317
101	101	0.454	1.948	12.432	-1.457	-4.565	10.178	7.334	3.904	48.24	5.22	5.116	2.382	-4.376	0.075	-48.585	0.155
102	102	0.45854	1.794	13.101	-1.839	-4.756	10.669	7.521	3.882	48.709	5.364	5.313	2.042	-4.399	0.3	-49.589	-0.052
103	103	0.46308	1.637	13.719	-2.231	-4.932	11.116	7.74	3.862	49.188	5.446	5.651	1.614	-4.432	0.658	-50.679	-0.317
104	104	0.46762	1.486	14.284	-2.635	-5.087	11.524	7.968	3.834	49.689	5.483	5.981	1.136	-4.461	1.012	-51.823	-0.624
105	105	0.47216	1.342	14.796	-3.057	-5.218	11.895	8.205	3.805	50.2	5.494	6.161	0.623	-4.465	1.236	-52.999	-0.937
106	106	0.4767	1.206	15.242	-3.492	-5.318	12.208	8.463	3.766	50.695	5.451	6.24	0.059	-4.425	1.358	-54.202	-1.237
107	107	0.48124	1.056	15.601	-3.925	-5.416	12.451	8.717	3.715	51.176	5.376	6.177	-0.518	-4.373	1.352	-55.391	-1.546
108	108	0.48578	0.882	15.846	-4.343	-5.537	12.6	8.979	3.683	51.649	5.24	6.025	-1.142	-4.323	1.279	-56.602	-1.903
109	109	0.49032	0.659	15.985	-4.737	-5.705	12.681	9.242	3.647	52.121	5.048	6.036	-1.914	-4.297	1.368	-57.914	-2.332
110	110	0.49486	0.388	16.021	-5.088	-5.918	12.69	9.481	3.603	52.582	4.807	6.039	-2.887	-4.289	1.457	-59.383	-2.822
111	111	0.4994	0.06	15.97	-5.372	-6.203	12.636	9.652	3.552	53.024	4.501	5.985	-4.003	-4.251	1.516	-60.952	-3.354
112	112	0.50394	-0.3	15.82	-5.572	-6.551	12.484	9.79	3.545	53.416	4.155	5.885	-5.158	-4.232	1.555	-62.51	-3.912
113	113	0.50848	-0.673	15.586	-5.692	-6.935	12.249	9.84	3.529	53.769	3.798	5.72	-6.279	-4.224	1.554	-63.995	-4.48
114	114	0.51302	-1.037	15.291	-5.745	-7.32	11.956	9.778	3.475	54.088	3.435	5.457	-7.353	-4.188	1.477	-65.398	-5.026
115	115	0.51756	-1.372	14.965	-5.745	-7.687	11.622	9.658	3.423	54.358	3.05	5.093	-8.416	-4.103	1.319	-66.757	-5.522
116	116	0.5221	-1.678	14.649	-5.702	-8.032	11.285	9.519	3.395	54.574	2.642	4.701	-9.521	-3.984	1.152	-68.119	-5.975
117	117	0.52664	-1.943	14.365	-5.632	-8.332	10.974	9.336	3.361	54.727	2.233	4.378	-10.693	-3.861	1.072	-69.479	-6.409
118	118	0.53118	-2.168	14.119	-5.548	-8.584	10.692	9.144	3.343	54.824	1.801	4.009	-11.943	-3.708	0.978	-70.872	-6.809
119	119	0.53572	-2.328	13.934	-5.481	-8.773	10.474	8.961	3.343	54.87	1.331	3.638	-13.298	-3.471	0.925	-72.316	-7.153
120	120	0.54026	-2.437	13.84	-5.424	-8.898	10.351	8.746	3.294	54.888	0.9	3.38	-14.784	-3.165	0.994	-73.844	-7.404
121	121	0.5448	-2.493	13.84	-5.398	-8.961	10.338	8.548	3.256	54.869	0.508	2.991	-16.419	-2.823	0.973	-75.49	-7.571
122	122	0.54934	-2.516	13.945	-5.39	-8.996	10.442	8.367	3.243	54.804	0.13	2.601	-18.203	-2.45	0.998	-77.223	-7.689
123	123	0.55388	-2.519	14.16	-5.393	-9.017	10.682	8.208	3.265	54.707	-0.191	2.179	-20.057	-2.109	1.019	-78.975	-7.768
124	124	0.55842	-2.516	14.489	-5.392	-9.037	11.062	8.048	3.306	54.603	-0.474	1.752	-21.852	-1.762	1.052	-80.634	-7.793
125	125	0.56296	-2.516	14.927	-5.38	-9.066	11.578	7.907	3.388	54.501	-0.735	1.348	-23.44	-1.417	1.106	-82.058	-7.772
126	126	0.5675	-2.525	15.459	-5.369	-9.112	12.219	7.808	3.533	54.419	-0.955	0.978	-24.694	-1.144	1.175	-83.136	-7.756
127	127	0.57204	-2.554	16.066	-5.364	-9.187	12.969	7.72	3.72	54.379	-1.119	0.643	-25.556	-0.995	1.259	-83.827	-7.806
128	128	0.57658	-2.616	16.749	-5.366	-9.298	13.827	7.65	3.962	54.369	-1.229	0.269	-26.002	-1.005	1.287	-84.112	-7.957
129	129	0.58112	-2.713	17.496	-5.369	-9.451	14.787	7.654	4.294	54.418	-1.34	-0.005	-26.009	-1.114	1.387	-83.976	-8.185
130	130	0.58566	-2.828	18.294	-5.38	-9.629	15.834	7.705	4.71	54.504	-1.395	-0.13	-25.573	-1.383	1.603	-83.386	-8.515
131	131	0.5902	-2.954	19.129	-5.407	-9.805	16.966	7.824	5.204	54.631	-1.419	-0.099	-24.787	-1.776	1.949	-82.423	-8.925
132	132	0.59474	-3.085	19.983	-5.45	-9.977	18.143	8.006	5.791	54.719	-1.46	-0.03	-23.735	-2.293	2.341	-81.126	-9.451
133	133	0.59928	-3.226	20.86	-5.503	-10.151	19.369	8.229	6.444	54.761	-1.538	0.117	-22.432	-2.886	2.822	-79.492	-10.087
134	134	0.60382	-3.381	21.749	-5.566	-10.33	20.621	8.46	7.144	54.737	-1.61	0.183	-20.943	-3.578	3.241	-77.606	-10.827
135	135	0.60836	-3.551	22.637	-5.644	-10.512	21.883	8.694	7.879	54.641	-1.705	0.246	-19.399	-4.364	3.696	-75.58	-11.699
136	136	0.6129	-3.727	23.507	-5.735	-10.691	23.132	8.906	8.63	54.484	-1.863	0.33	-17.935	-5.23	4.239	-73.551	-12.736
137	137	0.61744	-3.898	24.342	-5.831	-10.861	24.358	9.054	9.375	54.292	-2.084	0.376	-16.64	-6.169	4.83	-71.634	-13.944
138	138	0.62198	-4.055	25.138	-5.923	-11.023	25.562	9.122	10.106	54.095	-2.373	0.402	-15.52	-7.129	5.481	-69.854	-15.288
139	139	0.62652	-4.186	25.888	-5.995	-11.173	26.727	9.11	10.831	53.886	-2.768	0.262	-14.496	-8.017	6.035	-68.171	-16.703
140	140	0.63106	-4.292	26.595	-6.056	-11.309	27.872	8.952	11.477	53.713	-3.221	0.139	-13.467	-8.79	6.638	-66.462	-18.163
141	141	0.6356	-4.371	27.256	-6.092	-11.45	28.987	8.619	12.04	53.569	-3.777	-0.02	-12.364	-9.402	7.231	-64.667	-19.699
142	142	0.64014	-4.43	27.88	-6.126	-11.559	30.091	8.113	12.461	53.484	-4.451	-0.2	-11.201	-9.781	7.797	-62.817	-21.25
143	143	0.64468	-4.458	28.47	-6.161	-11.63	31.179	7.464	12.763	53.446	-5.209	-0.411	-10.069	-9.975	8.316	-61.011	-22.8
144	144	0.64922	-4.432	29.023	-6.204	-11.639	32.25	6.678	12.959	53.468	-6.067	-0.621	-9.015	-9.987	8.828	-59.288	-24.351
145	145	0.65376	-4.354	29.534	-6.238	-11.611	33.297	5.75	13.053	53.546	-7.008	-0.781	-8.097	-9.836	9.38	-57.686	-25.897
146	146	0.6583	-4.236	30.004	-6.264	-11.55	34.326	4.695	13.041	53.685	-8.013	-0.882	-7.36	-9.526	9.985	-56.242	-27.403
147	147	0.66284	-4.095	30.431	-6.293	-11.469	35.347	3.54	12.927	53.889	-9.053	-0.942	-6.808	-9.072	10.633	-54.968	-28.839
148	148	0.66738	-3.95	30.812	-6.324	-11.384	36.359	2.309	12.712	54.163	-10.083	-0.969	-6.42	-8.49	11.308	-53.853	-30.169
149	149	0.67192	-3.8	31.148	-6.358	-11.297	37.368	1.016	12.39	54.514	-11.061	-0.958	-6.176	-7.787	12.002	-52.881	-31.344
150	150	0.67646	-3.654	31.434	-6.371	-11.233	38.37	-0.323	11.985	54.934	-11.946	-0.926	-6.012	-7.016	12.68	-51.997	-32.367
151	151	0.681	-3.515	31.652	-6.366	-11.194	39.359	-1.731	11.469	55.438	-12.684	-0.91	-5.93	-6.21	13.321	-51.228	-33.217
152	152	0.68554	-3.398	31.804	-6.346	-11.177	40.344	-3.115	10.881	56.006	-13.295	-0.913	-5.906	-5.377	13.894	-50.551	-33.863
153	153	0.69008	-3.284	31.899	-6.304	-11.168	41.306	-4.458	10.257	56.611	-13.728	-0.96	-5.979	-4.578	14.407	-50.021	-34.273
154	154	0.69462	-3.185	31.938	-6.221	-11.208	42.249	-5.747	9.632	57.266	-13.934	-1.065	-6.047	-3.874	14.811	-49.565	-34.483
155	155	0.69916	-3.096	31.908	-6.098	-11.292	43.169	-6.994	8.991	57.963	-13.949	-1.233	-6.157	-3.233	15.123	-49.214	-34.486
156	156	0.7037	-3.031	31.797	-5.937	-11.42	44.051	-8.16	8.345	58.696	-13.771	-1.401	-6.282	-2.718	15.372	-48.913	-34.335
157	157	0.70824	-2.986	31.607	-5.748	-11.577	44.891	-9.184	7.739	59.452	-13.42	-1.553	-6.4	-2.372	15.56	-48.638	-34.068
158	158	0.71278	-2.958	31.347	-5.538	-11.753	45.689	-10.046	7.192	60.217	-12.919	-1.625	-6.5	-2.202	15.729	-48.337	-33.722
159	159	0.71732	-2.947	31.024	-5.306	-11.947	46.447	-10.757	6.692	60.981	-12.271	-1.556	-6.556	-2.198	15.913	-47.948	-33.32
160	160	0.72186	-2.949	30.639	-5.057	-12.152	47.161	-11.315	6.249	61.736	-11.494	-1.425	-6.549	-2.338	16.038	-47.491	-32.856
161	161	0.7264	-2.955	30.187	-4.785	-12.365	47.811	-11.69	5.915	62.454	-10.648	-1.246	-6.45	-2.615	16.093	-46.93	-32.375
162	162	0.73094	-2.965	29.669	-4.514	-12.561	48.395	-11.835	5.725	63.111	-9.802	-1.138	-6.245	-2.952	15.979	-46.291	-31.847
163	163	0.73548	-2.981	29.089	-4.238	-12.75	48.916	-11.734	5.693	63.699	-8.935	-1.012	-5.924	-3.404	15.757	-45.507	-31.325
164	164	0.74002	-2.997	28.467	-3.969	-12.918	49.396	-11.425	5.799	64.232	-8.088	-0.982	-5.586	-3.908	15.4	-44.73	-30.768
165	165	0.74456	-2.999	27.818	-3.685	-13.074	49.841	-10.997	5.999	64.714	-7.285	-1.082	-5.263	-4.459	14.907	-44.002	-30.216
166	166	0.7491	-2.976	27.138	-3.394	-13.195	50.241	-10.451	6.275	65.126	-6.564	-1.102	-5.037	-5.05	14.478	-43.28	-29.701
167	167	0.75364	-2.926	26.421	-3.1	-13.28	50.592	-9.798	6.617	65.463	-5.906	-0.984	-4.915	-5.706	14.155	-42.54	-29.246
168	168	0.75818	-2.848	25.664	-2.811	-13.333	50.897	-9.048	7.02	65.731	-5.328	-0.753	-4.895	-6.378	13.917	-41.792	-28.83
169	169	0.76272	-2.739	24.873	-2.533	-13.344	51.159	-8.229	7.462	65.927	-4.854	-0.519	-4.931	-6.99	13.655	-41.046	-28.408
170	170	0.76726	-2.6	24.055	-2.269	-13.303	51.378	-7.374	7.913	66.037	-4.489	-0.373	-4.955	-7.502	13.268	-40.272	-27.956
171	171	0.7718	-2.439	23.209	-2.018	-13.22	51.541	-6.488	8.373	66.05	-4.244	-0.231	-4.948	-7.883	12.826	-39.413	-27.476
172	172	0.77634	-2.273	22.317	-1.787	-13.108	51.633	-5.572	8.831	65.966	-4.109	-0.078	-4.88	-8.128	12.343	-38.425	-26.97
173	173	0.78088	-2.101	21.382	-1.57	-12.97	51.647	-4.664	9.25	65.772	-4.081	0.015	-4.851	-8.174	11.782	-37.433	-26.351
174	174	0.78542	-1.939	20.42	-1.377	-12.806	51.61	-3.787	9.602	65.443	-4.162	-0.032	-4.931	-8.099	11.095	-36.506	-25.694
175	175	0.78996	-1.779	19.452	-1.207	-12.605	51.528	-2.955	9.878	64.978	-4.366	-0.117	-5.071	-7.912	10.364	-35.557	-25.035
176	176	0.7945	-1.631	18.47	-1.057	-12.376	51.392	-2.186	10.049	64.378	-4.659	-0.018	-5.284	-7.659	9.784	-34.508	-24.411
177	177	0.79904	-1.494	17.468	-0.935	-12.117	51.189	-1.446	10.133	63.656	-4.998	0.356	-5.566	-7.353	9.434	-33.347	-23.783
178	178	0.80358	-1.369	16.442	-0.836	-11.839	50.912	-0.761	10.122	62.816	-5.355	0.828	-5.898	-6.971	9.162	-32.131	-23.11
179	179	0.80812	-1.259	15.404	-0.75	-11.549	50.576	-0.135	10.028	61.865	-5.731	1.221	-6.237	-6.498	8.808	-30.895	-22.368
180	180	0.81266	-1.165	14.369	-0.674	-11.248	50.194	0.441	9.86	60.811	-6.121	1.509	-6.548	-5.947	8.344	-29.618	-21.561
181	181	0.8172	-1.081	13.347	-0.599	-10.938	49.779	0.935	9.589	59.668	-6.49	1.822	-6.835	-5.355	7.882	-28.265	-20.712
182	182	0.82174	-1.01	12.369	-0.509	-10.635	49.365	1.321	9.191	58.465	-6.814	2.287	-7.142	-4.741	7.552	-26.857	-19.834
183	183	0.82628	-0.937	11.447	-0.414	-10.326	48.946	1.639	8.732	57.181	-7.12	2.638	-7.495	-4.05	7.132	-25.51	-18.863
184	184	0.83082	-0.852	10.612	-0.304	-9.999	48.555	1.897	8.219	55.836	-7.38	2.88	-7.85	-3.344	6.609	-24.198	-17.826
185	185	0.83536	-0.73	9.867	-0.201	-9.619	48.184	2.13	7.691	54.436	-7.606	3.206	-8.212	-2.711	6.175	-22.874	-16.805
186	186	0.8399	-0.607	9.226	-0.077	-9.227	47.87	2.318	7.099	53.027	-7.749	3.716	-8.561	-2.141	5.902	-21.527	-15.771
187	187	0.84444	-0.503	8.692	0.06	-8.836	47.62	2.524	6.489	51.62	-7.834	4.272	-8.903	-1.591	5.671	-20.219	-14.677
188	188	0.84898	-0.436	8.279	0.214	-8.467	47.461	2.76	5.882	50.236	-7.84	4.729	-9.225	-1.077	5.354	-18.982	-13.525
189	189	0.85352	-0.405	7.99	0.388	-8.124	47.396	3.036	5.294	48.895	-7.795	5.034	-9.532	-0.584	4.909	-17.845	-12.318
190	190	0.85806	-0.413	7.825	0.587	-7.81	47.426	3.386	4.742	47.609	-7.721	5.283	-9.819	-0.129	4.423	-16.791	-11.074
191	191	0.8626	-0.461	7.789	0.814	-7.526	47.555	3.797	4.212	46.398	-7.594	5.587	-10.09	0.247	3.993	-15.814	-9.822
192	192	0.86714	-0.534	7.88	1.067	-7.26	47.791	4.233	3.68	45.288	-7.376	5.924	-10.372	0.514	3.602	-14.96	-8.575
193	193	0.87168	-0.607	8.1	1.341	-6.986	48.138	4.728	3.192	44.285	-7.091	6.19	-10.665	0.644	3.153	-14.245	-7.345
194	194	0.87622	-0.652	8.444	1.633	-6.696	48.589	5.276	2.783	43.394	-6.765	6.316	-10.913	0.648	2.591	-13.623	-6.143
195	195	0.88076	-0.669	8.886	1.953	-6.394	49.125	5.856	2.42	42.681	-6.375	6.472	-11.021	0.509	2.051	-13.026	-4.973
196	196	0.8853	-0.665	9.4	2.301	-6.095	49.711	6.501	2.15	42.157	-5.974	6.56	-10.892	0.203	1.458	-12.384	-3.879
197	197	0.88984	-0.657	9.967	2.677	-5.808	50.336	7.184	1.947	41.848	-5.507	6.611	-10.509	-0.325	0.852	-11.687	-2.888
198	198	0.89438	-0.634	10.565	3.054	-5.511	50.973	7.945	1.859	41.729	-5.04	6.506	-9.855	-1.077	0.154	-10.901	-2.032
199	199	0.89892	-0.594	11.186	3.425	-5.2	51.612	8.782	1.884	41.786	-4.587	6.351	-8.979	-2.11	-0.51	-10.047	-1.387
200	200	0.90346	-0.533	11.811	3.8	-4.89	52.223	9.684	2.025	41.994	-4.173	6.29	-7.926	-3.412	-0.991	-9.159	-0.974
201	201	0.908	-0.451	12.425	4.179	-4.588	52.784	10.598	2.247	42.338	-3.789	6.276	-6.723	-4.883	-1.325	-8.271	-0.734
