# Supplementary material for: Gait phenotypes in paediatric hereditary spastic paraplegia revealed by dynamic time warping analysis and random forests
Source: PLoS One. 2018 Mar 8;13(3):e0192345. doi: 10.1371/journal.pone.0192345 (PMC5843164; doi:10.1371/journal.pone.0192345)
Supplement: S1 Data — (ZIP) [file pone.0192345.s008.zip › HSP/Left.SR.HSP12.4.csv]

	Epoch	Time	Pelvic.obliquity	Pelvic.tilt	Pelvic rotation	Hip.abd.add	Hip.flexion	Hip.rotation	Knee.abd.add	Knee.flexion	Knee.rotation	Ankle.abd.add	Ankle.flexion	Ankle.rotation	Forefoot.abd.add	Forefoot.flexion	Forefoot.rotation
1	1	0	2.698	14.239	4.124	-3.671	55.022	5.941	5.622	39.592	-7.772	2.839	-8.364	-2.613	0.467	-7.223	-3.829
2	2	0.00554	2.791	14.449	4.843	-3.453	54.679	5.602	5.131	39.656	-7.32	2.701	-6.967	-3.949	0.129	-6.395	-4.083
3	3	0.01108	2.87	14.615	5.582	-3.208	54.248	5.036	4.386	39.937	-6.771	2.287	-5.788	-5.306	-0.543	-6.036	-4.442
4	4	0.01662	2.917	14.74	6.337	-2.96	53.73	4.454	3.525	40.331	-6.277	1.454	-4.879	-6.69	-1.705	-6.128	-4.907
5	5	0.02216	2.931	14.836	7.108	-2.741	53.186	4.071	2.72	40.883	-5.881	0.171	-3.551	-8.281	-3.371	-6.003	-5.518
6	6	0.0277	2.934	14.913	7.909	-2.601	52.778	4.003	2.146	41.77	-5.566	-1.442	-1.465	-10.192	-5.352	-5.364	-6.285
7	7	0.03324	2.943	14.987	8.743	-2.554	52.691	4.228	1.811	43.066	-5.221	-3.044	0.889	-12.383	-7.299	-4.576	-7.102
8	8	0.03878	2.988	15.031	9.581	-2.565	52.898	4.695	1.726	44.576	-4.853	-4.792	3.018	-14.71	-9.327	-3.972	-7.913
9	9	0.04432	3.069	15.064	10.366	-2.572	53.179	5.442	1.897	45.912	-4.565	-6.871	4.749	-16.92	-11.604	-3.603	-8.565
10	10	0.04986	3.203	15.056	11.07	-2.527	53.258	6.513	2.376	46.905	-4.467	-8.507	6.03	-19.026	-13.385	-3.492	-9.134
11	11	0.0554	3.414	15.002	11.65	-2.342	53.054	7.837	3.099	47.583	-4.583	-9.655	6.816	-21.002	-14.687	-3.778	-9.654
12	12	0.06094	3.731	14.872	12.101	-2.009	52.568	9.421	4.099	47.965	-4.818	-10.577	7.314	-22.964	-15.74	-4.296	-10.13
13	13	0.06648	4.145	14.704	12.437	-1.611	51.935	11.075	5.315	48.103	-5.038	-11.485	7.73	-24.87	-16.671	-4.857	-10.556
14	14	0.07202	4.598	14.544	12.683	-1.231	51.283	12.554	6.578	48.118	-5.126	-12.442	8.243	-26.595	-17.491	-5.32	-10.896
15	15	0.07756	5.018	14.44	12.838	-0.904	50.64	13.676	7.674	48.099	-5.031	-13.27	8.891	-28.059	-18.061	-5.673	-11.16
16	16	0.0831	5.379	14.394	12.931	-0.642	49.974	14.266	8.408	48.063	-4.786	-13.783	9.478	-29.109	-18.316	-6.046	-11.322
17	17	0.08864	5.679	14.406	13.009	-0.495	49.264	14.285	8.75	47.907	-4.493	-13.845	9.602	-29.619	-18.263	-6.679	-11.368
18	18	0.09418	5.955	14.462	13.047	-0.389	48.54	13.777	8.72	47.62	-4.237	-13.285	9.249	-29.467	-17.755	-7.464	-11.178
19	19	0.09972	6.227	14.586	13.03	-0.259	47.854	12.931	8.385	47.208	-4.075	-12.213	8.627	-28.853	-16.846	-8.231	-10.841
20	20	0.10526	6.508	14.777	12.983	-0.133	47.235	11.793	7.851	46.696	-3.955	-11.036	7.814	-27.981	-15.862	-9.056	-10.524
21	21	0.1108	6.767	15.047	12.895	-0.053	46.696	10.546	7.283	46.064	-3.849	-9.881	6.704	-27.007	-14.901	-10.08	-10.291
22	22	0.11634	6.975	15.426	12.747	-0.023	46.273	9.237	6.683	45.353	-3.693	-8.762	5.355	-25.984	-13.955	-11.274	-10.122
23	23	0.12188	7.121	15.913	12.532	-0.04	45.939	7.963	6.109	44.592	-3.481	-7.787	4.083	-24.999	-13.054	-12.405	-10.014
24	24	0.12742	7.208	16.493	12.263	-0.093	45.661	6.706	5.528	43.773	-3.194	-7.186	3.263	-24.073	-12.356	-13.137	-9.933
25	25	0.13296	7.267	17.152	11.931	-0.152	45.416	5.526	4.992	42.866	-2.902	-6.996	3.114	-23.241	-11.867	-13.251	-9.907
26	26	0.1385	7.311	17.891	11.539	-0.208	45.199	4.523	4.583	41.832	-2.687	-7.159	3.493	-22.483	-11.581	-12.848	-9.93
27	27	0.14404	7.305	18.721	11.137	-0.332	45.02	3.747	4.347	40.678	-2.625	-7.554	4.038	-21.67	-11.482	-12.251	-9.937
28	28	0.14958	7.222	19.623	10.744	-0.514	44.844	3.229	4.211	39.395	-2.661	-7.869	4.427	-20.975	-11.383	-11.721	-10.011
29	29	0.15512	7.081	20.557	10.352	-0.749	44.629	2.934	4.205	37.998	-2.793	-8.08	4.692	-20.387	-11.217	-11.26	-10.164
30	30	0.16066	6.926	21.483	9.942	-0.95	44.35	2.891	4.307	36.472	-3.075	-8.217	4.691	-19.828	-11.047	-10.979	-10.303
31	31	0.1662	6.766	22.399	9.516	-1.122	44.036	3.104	4.52	34.895	-3.453	-8.151	4.419	-19.267	-10.74	-10.9	-10.33
32	32	0.17174	6.594	23.293	9.114	-1.313	43.681	3.583	4.891	33.304	-3.979	-7.941	3.978	-18.678	-10.317	-10.975	-10.243
33	33	0.17728	6.397	24.161	8.747	-1.539	43.296	4.289	5.378	31.721	-4.623	-7.608	3.463	-18.1	-9.782	-11.124	-10.067
34	34	0.18282	6.171	24.997	8.401	-1.793	42.872	5.186	5.938	30.097	-5.32	-7.089	2.763	-17.603	-9.08	-11.412	-9.839
35	35	0.18836	5.93	25.785	8.055	-2.013	42.411	6.152	6.448	28.474	-5.999	-6.593	1.968	-17.172	-8.425	-11.798	-9.564
36	36	0.1939	5.671	26.527	7.765	-2.258	41.899	7.139	6.893	26.824	-6.752	-6.005	1.196	-16.752	-7.708	-12.132	-9.287
37	37	0.19944	5.403	27.199	7.532	-2.537	41.34	8.029	7.284	25.215	-7.421	-5.493	0.559	-16.429	-7.044	-12.38	-9.049
38	38	0.20498	5.147	27.79	7.355	-2.844	40.722	8.836	7.664	23.637	-8.064	-5.152	-0.058	-16.106	-6.529	-12.657	-8.803
39	39	0.21052	4.914	28.305	7.214	-3.154	40.099	9.512	8.032	22.204	-8.673	-4.862	-0.552	-15.74	-6.033	-12.905	-8.561
40	40	0.21606	4.691	28.783	7.155	-3.515	39.52	9.9	8.338	20.948	-9.108	-4.562	-0.962	-15.395	-5.518	-13.149	-8.376
41	41	0.2216	4.471	29.239	7.156	-3.901	39	10.052	8.585	19.844	-9.459	-4.412	-1.394	-15.014	-5.152	-13.489	-8.251
42	42	0.22714	4.254	29.664	7.192	-4.282	38.534	9.944	8.743	18.914	-9.676	-4.285	-1.871	-14.565	-4.828	-13.93	-8.148
43	43	0.23268	4.049	30.046	7.267	-4.656	38.094	9.65	8.849	18.135	-9.859	-4.155	-2.341	-14.023	-4.511	-14.419	-8.065
44	44	0.23822	3.85	30.389	7.393	-5.039	37.689	9.151	8.918	17.512	-9.949	-4.072	-2.754	-13.47	-4.236	-14.912	-8.043
45	45	0.24376	3.669	30.686	7.542	-5.425	37.324	8.55	9.013	17.045	-9.997	-4.031	-3.092	-12.854	-3.984	-15.395	-8.003
46	46	0.2493	3.494	30.956	7.71	-5.774	37.038	7.859	9.059	16.797	-9.915	-4.109	-3.376	-12.246	-3.877	-15.924	-7.927
47	47	0.25484	3.363	31.179	7.883	-6.048	36.798	7.169	9.049	16.721	-9.744	-4.028	-3.656	-11.719	-3.678	-16.49	-7.825
48	48	0.26038	3.267	31.346	8.071	-6.266	36.605	6.407	8.985	16.829	-9.478	-3.925	-3.805	-11.218	-3.491	-16.985	-7.707
49	49	0.26592	3.204	31.451	8.247	-6.388	36.462	5.668	8.843	17.154	-9.054	-3.837	-3.835	-10.871	-3.387	-17.457	-7.572
50	50	0.27146	3.165	31.491	8.405	-6.42	36.358	5.104	8.673	17.672	-8.645	-3.812	-3.748	-10.615	-3.406	-17.925	-7.389
51	51	0.277	3.154	31.45	8.54	-6.373	36.269	4.694	8.495	18.372	-8.15	-3.744	-3.562	-10.513	-3.437	-18.388	-7.144
52	52	0.28254	3.159	31.324	8.646	-6.252	36.171	4.453	8.302	19.194	-7.598	-3.668	-3.249	-10.592	-3.509	-18.784	-6.88
53	53	0.28808	3.198	31.115	8.705	-6.025	36.072	4.356	8.081	20.16	-6.945	-3.654	-2.784	-10.882	-3.691	-19.116	-6.611
54	54	0.29362	3.278	30.818	8.708	-5.664	35.955	4.427	7.821	21.238	-6.275	-3.756	-2.243	-11.315	-4.035	-19.44	-6.317
55	55	0.29916	3.406	30.412	8.676	-5.165	35.772	4.62	7.512	22.395	-5.591	-3.848	-1.679	-11.922	-4.417	-19.791	-6.048
56	56	0.3047	3.554	29.893	8.587	-4.589	35.484	5.024	7.243	23.538	-4.973	-3.777	-1.144	-12.615	-4.658	-20.149	-5.75
57	57	0.31024	3.692	29.269	8.468	-3.952	35.111	5.59	7.003	24.721	-4.486	-3.86	-0.552	-13.35	-5.044	-20.497	-5.489
58	58	0.31578	3.807	28.543	8.312	-3.289	34.645	6.255	6.812	25.931	-4.019	-4.106	0.1	-14.137	-5.565	-20.82	-5.242
59	59	0.32132	3.891	27.723	8.142	-2.64	34.076	7.019	6.689	27.149	-3.698	-4.24	0.757	-14.841	-5.952	-21.144	-4.998
60	60	0.32686	3.955	26.823	7.968	-2	33.429	7.798	6.601	28.404	-3.479	-4.239	1.394	-15.444	-6.197	-21.505	-4.76
61	61	0.3324	4.009	25.844	7.778	-1.341	32.709	8.574	6.521	29.671	-3.39	-4.245	1.974	-15.936	-6.448	-21.922	-4.561
62	62	0.33794	4.047	24.774	7.589	-0.704	31.876	9.397	6.522	30.884	-3.473	-4.316	2.506	-16.301	-6.739	-22.365	-4.384
63	63	0.34348	4.08	23.608	7.413	-0.078	30.913	10.125	6.531	32.041	-3.656	-4.32	2.943	-16.542	-6.95	-22.871	-4.267
64	64	0.34902	4.111	22.362	7.253	0.539	29.855	10.79	6.555	33.197	-3.957	-4.258	3.346	-16.586	-7.092	-23.413	-4.125
65	65	0.35456	4.155	21.034	7.093	1.158	28.684	11.388	6.594	34.302	-4.411	-4.238	3.714	-16.369	-7.266	-23.966	-3.942
66	66	0.3601	4.192	19.658	6.931	1.766	27.431	11.912	6.64	35.347	-4.918	-4.442	4.025	-16.068	-7.637	-24.563	-3.805
67	67	0.36564	4.224	18.275	6.822	2.303	26.111	12.394	6.73	36.269	-5.522	-4.475	4.298	-15.66	-7.826	-25.133	-3.673
68	68	0.37118	4.28	16.916	6.759	2.803	24.785	12.811	6.862	37.12	-6.157	-4.483	4.471	-15.21	-7.981	-25.773	-3.567
69	69	0.37672	4.376	15.57	6.723	3.294	23.459	13.121	7.024	37.952	-6.771	-4.573	4.595	-14.707	-8.191	-26.476	-3.474
70	70	0.38226	4.497	14.231	6.685	3.794	22.132	13.322	7.152	38.79	-7.282	-4.518	4.721	-14.214	-8.241	-27.18	-3.387
71	71	0.3878	4.602	12.922	6.659	4.221	20.808	13.441	7.305	39.574	-7.711	-4.575	4.89	-13.701	-8.348	-27.834	-3.292
72	72	0.39334	4.667	11.667	6.67	4.551	19.504	13.374	7.394	40.3	-7.911	-4.655	5.058	-13.272	-8.44	-28.461	-3.203
73	73	0.39888	4.669	10.489	6.723	4.737	18.245	13.173	7.472	41.033	-7.953	-4.547	5.236	-12.807	-8.324	-29.097	-3.053
74	74	0.40442	4.605	9.417	6.783	4.763	17.059	12.822	7.545	41.743	-7.829	-4.269	5.382	-12.346	-7.993	-29.77	-2.918
75	75	0.40996	4.474	8.499	6.856	4.632	16.009	12.363	7.643	42.449	-7.536	-4.091	5.483	-11.956	-7.711	-30.512	-2.819
76	76	0.4155	4.311	7.735	6.9	4.413	15.06	11.78	7.675	43.043	-7.189	-3.909	5.486	-11.519	-7.4	-31.282	-2.748
77	77	0.42104	4.135	7.13	6.899	4.138	14.222	11.058	7.608	43.568	-6.701	-3.727	5.407	-11.042	-7.068	-32.092	-2.639
78	78	0.42658	3.969	6.689	6.836	3.86	13.519	10.279	7.44	44.025	-6.188	-3.335	5.233	-10.516	-6.542	-32.928	-2.519
79	79	0.43212	3.828	6.416	6.732	3.567	12.978	9.44	7.225	44.428	-5.618	-2.937	5	-9.989	-5.993	-33.769	-2.408
80	80	0.43766	3.719	6.304	6.601	3.23	12.593	8.635	7.117	44.787	-5.07	-2.871	4.736	-9.419	-5.711	-34.635	-2.296
81	81	0.4432	3.644	6.338	6.425	2.911	12.368	7.867	7.013	45.164	-4.57	-2.753	4.457	-8.816	-5.374	-35.515	-2.192
82	82	0.44874	3.586	6.504	6.209	2.585	12.305	7.168	6.948	45.616	-4.127	-2.544	4.199	-8.18	-4.94	-36.414	-2.097
83	83	0.45428	3.552	6.785	5.935	2.277	12.377	6.499	6.884	46.083	-3.676	-2.504	3.905	-7.574	-4.651	-37.347	-2.032
84	84	0.45982	3.53	7.172	5.61	2.006	12.544	5.932	6.804	46.493	-3.212	-2.628	3.538	-7.066	-4.539	-38.308	-1.979
85	85	0.46536	3.516	7.633	5.23	1.762	12.814	5.38	6.645	46.959	-2.702	-2.564	3.174	-6.583	-4.272	-39.273	-1.911
86	86	0.4709	3.462	8.153	4.825	1.497	13.138	4.961	6.518	47.459	-2.181	-2.532	2.89	-6.193	-4.046	-40.195	-1.839
87	87	0.47644	3.37	8.692	4.376	1.219	13.461	4.671	6.408	47.918	-1.67	-2.424	2.582	-5.915	-3.757	-41.119	-1.816
88	88	0.48198	3.241	9.216	3.877	0.924	13.738	4.519	6.34	48.305	-1.204	-2.398	2.207	-5.658	-3.554	-42.074	-1.791
89	89	0.48752	3.08	9.711	3.318	0.645	13.975	4.478	6.256	48.687	-0.742	-2.381	1.832	-5.492	-3.378	-43.038	-1.809
90	90	0.49306	2.893	10.178	2.736	0.381	14.172	4.446	6.095	49.089	-0.244	-2.239	1.554	-5.417	-3.104	-43.935	-1.868
91	91	0.4986	2.702	10.627	2.136	0.124	14.334	4.385	5.873	49.439	0.357	-2.083	1.307	-5.403	-2.825	-44.763	-1.904
92	92	0.50414	2.514	11.05	1.552	-0.12	14.454	4.343	5.644	49.74	0.907	-2.027	1.086	-5.392	-2.662	-45.544	-1.955
93	93	0.50968	2.357	11.448	0.968	-0.303	14.497	4.411	5.447	49.918	1.425	-1.923	0.849	-5.473	-2.478	-46.281	-2.019
94	94	0.51522	2.234	11.82	0.429	-0.459	14.439	4.532	5.304	49.973	1.857	-1.663	0.601	-5.582	-2.155	-46.988	-2.114
95	95	0.52076	2.16	12.185	-0.104	-0.54	14.324	4.688	5.178	49.98	2.223	-1.486	0.349	-5.696	-1.917	-47.707	-2.22
96	96	0.5263	2.129	12.545	-0.617	-0.567	14.177	4.828	5.038	49.973	2.53	-1.288	0.105	-5.764	-1.67	-48.431	-2.315
97	97	0.53184	2.12	12.886	-1.116	-0.546	13.98	4.945	4.849	49.927	2.775	-1.137	-0.116	-5.78	-1.49	-49.127	-2.395
98	98	0.53738	2.095	13.208	-1.576	-0.544	13.735	5.041	4.655	49.842	2.987	-0.89	-0.333	-5.764	-1.22	-49.804	-2.455
99	99	0.54292	2.044	13.524	-1.998	-0.579	13.465	5.138	4.48	49.73	3.178	-0.457	-0.58	-5.746	-0.767	-50.498	-2.516
100	100	0.54846	1.963	13.842	-2.39	-0.627	13.202	5.259	4.299	49.613	3.32	0.134	-0.885	-5.733	-0.186	-51.236	-2.58
101	101	0.554	1.855	14.15	-2.757	-0.681	12.941	5.447	4.175	49.462	3.341	0.632	-1.29	-5.707	0.309	-52.036	-2.674
102	102	0.55954	1.684	14.447	-3.048	-0.819	12.672	5.605	4.098	49.269	3.359	0.987	-1.8	-5.697	0.679	-52.907	-2.763
103	103	0.56508	1.464	14.741	-3.253	-1.03	12.419	5.734	4.048	49.083	3.276	1.47	-2.362	-5.626	1.167	-53.816	-2.87
104	104	0.57062	1.201	15.031	-3.401	-1.287	12.211	5.769	3.973	48.944	3.154	1.774	-2.978	-5.481	1.496	-54.786	-2.967
105	105	0.57616	0.911	15.311	-3.524	-1.582	12.042	5.796	3.953	48.835	2.99	1.895	-3.659	-5.349	1.685	-55.811	-3.114
106	106	0.5817	0.588	15.588	-3.617	-1.92	11.897	5.839	3.983	48.712	2.75	1.971	-4.416	-5.206	1.854	-56.878	-3.302
107	107	0.58724	0.238	15.879	-3.659	-2.319	11.796	5.859	4.071	48.61	2.456	2.077	-5.2	-5.043	2.088	-57.962	-3.52
108	108	0.59278	-0.132	16.187	-3.636	-2.764	11.738	5.773	4.131	48.504	2.143	2.263	-6.05	-4.855	2.413	-59.072	-3.773
109	109	0.59832	-0.484	16.502	-3.599	-3.195	11.701	5.673	4.202	48.336	1.775	2.165	-7.013	-4.597	2.476	-60.237	-3.998
110	110	0.60386	-0.806	16.833	-3.612	-3.609	11.701	5.611	4.303	48.147	1.371	1.927	-8.051	-4.259	2.437	-61.448	-4.188
111	111	0.6094	-1.063	17.197	-3.714	-3.958	11.797	5.556	4.374	48.03	0.974	1.81	-9.142	-3.836	2.557	-62.711	-4.346
112	112	0.61494	-1.268	17.596	-3.872	-4.252	11.945	5.49	4.398	47.916	0.541	1.851	-10.301	-3.325	2.859	-64.013	-4.491
113	113	0.62048	-1.416	18.01	-4.029	-4.498	12.153	5.313	4.345	47.847	0.16	1.783	-11.531	-2.749	3.074	-65.386	-4.583
114	114	0.62602	-1.519	18.432	-4.184	-4.734	12.383	5.116	4.294	47.76	-0.19	1.777	-12.889	-2.142	3.372	-66.847	-4.637
115	115	0.63156	-1.58	18.874	-4.332	-4.94	12.655	4.877	4.208	47.633	-0.54	1.83	-14.406	-1.473	3.745	-68.392	-4.645
116	116	0.6371	-1.608	19.343	-4.467	-5.129	12.997	4.553	4.068	47.532	-0.843	1.82	-15.968	-0.744	4.08	-69.964	-4.592
117	117	0.64264	-1.612	19.836	-4.598	-5.308	13.426	4.171	3.879	47.504	-1.1	1.748	-17.478	0.068	4.368	-71.491	-4.457
118	118	0.64818	-1.602	20.33	-4.719	-5.502	13.871	3.892	3.799	47.459	-1.396	1.499	-18.972	0.914	4.508	-72.986	-4.254
119	119	0.65372	-1.587	20.815	-4.803	-5.722	14.283	3.634	3.762	47.317	-1.696	1.291	-20.568	1.755	4.705	-74.498	-4.016
120	120	0.65926	-1.562	21.279	-4.851	-5.942	14.685	3.335	3.705	47.169	-1.976	1.082	-22.211	2.593	4.914	-76.032	-3.752
121	121	0.6648	-1.521	21.738	-4.897	-6.124	15.132	3.06	3.644	47.086	-2.213	0.923	-23.854	3.399	5.17	-77.572	-3.436
122	122	0.67034	-1.47	22.197	-4.931	-6.294	15.625	2.851	3.634	47.049	-2.452	0.824	-25.477	4.167	5.487	-79.088	-3.095
123	123	0.67588	-1.418	22.645	-4.931	-6.469	16.157	2.726	3.715	47.08	-2.727	0.713	-27.012	4.8	5.8	-80.529	-2.84
124	124	0.68142	-1.356	23.068	-4.899	-6.627	16.709	2.596	3.804	47.177	-2.984	0.588	-28.346	5.292	6.074	-81.784	-2.683
125	125	0.68696	-1.274	23.458	-4.822	-6.786	17.247	2.441	3.915	47.315	-3.158	0.652	-29.275	5.609	6.456	-82.644	-2.646
126	126	0.6925	-1.176	23.812	-4.697	-6.961	17.759	2.271	4.077	47.484	-3.275	0.97	-29.603	5.733	6.993	-82.908	-2.787
127	127	0.69804	-1.054	24.133	-4.557	-7.12	18.284	2.178	4.353	47.74	-3.393	1.34	-29.208	5.672	7.49	-82.483	-3.112
128	128	0.70358	-0.923	24.44	-4.357	-7.281	18.814	2.043	4.663	48.019	-3.454	1.73	-28.196	5.383	7.9	-81.434	-3.654
129	129	0.70912	-0.746	24.718	-4.125	-7.417	19.347	1.809	4.979	48.353	-3.427	2.284	-26.737	4.84	8.417	-79.918	-4.443
130	130	0.71466	-0.554	24.987	-3.843	-7.566	19.86	1.578	5.402	48.613	-3.44	2.849	-25.146	4.063	8.959	-78.17	-5.465
131	131	0.7202	-0.338	25.229	-3.605	-7.666	20.381	1.404	5.861	48.83	-3.502	3.37	-23.596	3.038	9.482	-76.353	-6.753
132	132	0.72574	-0.117	25.454	-3.341	-7.791	20.892	1.21	6.394	48.989	-3.596	3.687	-22.215	1.788	9.876	-74.618	-8.271
133	133	0.73128	0.129	25.666	-3.073	-7.91	21.404	1.003	6.985	49.143	-3.714	3.905	-20.979	0.444	10.239	-72.988	-9.891
134	134	0.73682	0.394	25.887	-2.81	-8.02	21.941	0.819	7.635	49.28	-3.939	4.094	-19.882	-0.889	10.646	-71.441	-11.575
135	135	0.74236	0.666	26.107	-2.565	-8.123	22.495	0.606	8.299	49.381	-4.28	4.095	-18.925	-2.13	10.96	-69.993	-13.284
136	136	0.7479	0.939	26.317	-2.315	-8.247	23.043	0.379	8.994	49.422	-4.758	3.982	-18.132	-3.277	11.241	-68.654	-15.024
137	137	0.75344	1.226	26.518	-2.084	-8.344	23.616	0.117	9.642	49.412	-5.394	3.885	-17.479	-4.372	11.585	-67.349	-16.879
138	138	0.75898	1.517	26.728	-1.884	-8.445	24.25	-0.212	10.239	49.401	-6.135	3.748	-16.905	-5.347	11.943	-66.061	-18.78
139	139	0.76452	1.819	26.933	-1.731	-8.522	24.926	-0.571	10.798	49.359	-7.054	3.57	-16.317	-6.258	12.295	-64.67	-20.84
140	140	0.77006	2.088	27.141	-1.587	-8.654	25.643	-1.008	11.274	49.331	-8.023	3.645	-15.636	-7.184	12.833	-63.04	-23.098
141	141	0.7756	2.336	27.327	-1.477	-8.807	26.382	-1.487	11.678	49.305	-9.092	3.716	-14.864	-7.98	13.319	-61.253	-25.421
142	142	0.78114	2.55	27.491	-1.429	-8.958	27.156	-1.97	11.984	49.263	-10.24	3.532	-14.02	-8.626	13.493	-59.438	-27.718
143	143	0.78668	2.736	27.643	-1.427	-9.117	27.979	-2.503	12.175	49.231	-11.389	3.013	-13.055	-9.205	13.257	-57.631	-30.014
144	144	0.79222	2.878	27.786	-1.451	-9.32	28.859	-3.097	12.258	49.264	-12.464	2.22	-12.088	-9.733	12.719	-56.008	-32.243
145	145	0.79776	2.974	27.903	-1.505	-9.545	29.776	-3.678	12.261	49.344	-13.458	1.206	-11.313	-10.213	11.999	-54.753	-34.312
146	146	0.8033	3.039	27.974	-1.615	-9.742	30.713	-4.201	12.184	49.445	-14.357	0.059	-10.722	-10.647	11.173	-53.807	-36.182
147	147	0.80884	3.071	27.999	-1.753	-9.957	31.648	-4.659	12.089	49.577	-15.105	-1.189	-10.14	-11.047	10.227	-53.008	-37.851
148	148	0.81438	3.074	27.968	-1.896	-10.195	32.584	-5.134	11.929	49.767	-15.622	-2.634	-9.573	-11.42	9.091	-52.43	-39.279
149	149	0.81992	3.058	27.894	-1.969	-10.496	33.536	-5.682	11.697	50.085	-15.789	-3.725	-9.085	-11.875	8.207	-51.826	-40.503
150	150	0.82546	3.031	27.767	-2.022	-10.804	34.507	-6.143	11.467	50.526	-15.732	-4.331	-8.691	-12.348	7.675	-51.099	-41.497
151	151	0.831	2.988	27.593	-2.137	-11.056	35.499	-6.477	11.204	51.038	-15.46	-4.576	-8.409	-12.781	7.388	-50.287	-42.193
152	152	0.83654	2.939	27.37	-2.261	-11.295	36.484	-6.804	10.889	51.587	-14.951	-4.786	-8.28	-13.064	7.128	-49.593	-42.478
153	153	0.84208	2.879	27.102	-2.335	-11.57	37.449	-7.143	10.551	52.207	-14.199	-4.889	-8.34	-13.147	6.974	-49.032	-42.289
154	154	0.84762	2.807	26.782	-2.374	-11.855	38.395	-7.383	10.238	52.914	-13.302	-4.584	-8.569	-13.034	7.134	-48.419	-41.684
155	155	0.85316	2.711	26.42	-2.42	-12.132	39.347	-7.507	9.935	53.699	-12.321	-3.852	-8.895	-12.877	7.62	-47.675	-40.903
156	156	0.8587	2.595	26.02	-2.439	-12.434	40.299	-7.589	9.654	54.509	-11.269	-3.001	-9.328	-12.795	8.239	-46.972	-40.088
157	157	0.86424	2.479	25.575	-2.398	-12.76	41.204	-7.706	9.331	55.259	-10.202	-2.15	-9.924	-12.568	8.883	-46.387	-39.074
158	158	0.86978	2.361	25.092	-2.334	-13.07	42.066	-7.701	9.077	55.92	-9.207	-1.27	-10.634	-12.237	9.558	-45.863	-37.917
159	159	0.87532	2.252	24.567	-2.252	-13.365	42.856	-7.615	8.879	56.522	-8.287	-0.527	-11.307	-11.818	10.092	-45.409	-36.672
160	160	0.88086	2.136	24.005	-2.135	-13.655	43.607	-7.491	8.679	57.107	-7.453	0.081	-11.864	-11.406	10.451	-44.962	-35.477
161	161	0.8864	2.022	23.398	-1.943	-13.97	44.3	-7.367	8.488	57.666	-6.767	0.481	-12.24	-11.04	10.563	-44.466	-34.443
162	162	0.89194	1.895	22.752	-1.73	-14.275	44.955	-7.191	8.303	58.145	-6.255	0.677	-12.467	-10.848	10.43	-43.889	-33.706
163	163	0.89748	1.759	22.059	-1.548	-14.516	45.571	-6.969	8.073	58.536	-5.864	0.772	-12.575	-10.902	10.127	-43.186	-33.307
164	164	0.90302	1.618	21.313	-1.345	-14.74	46.116	-6.726	7.813	58.844	-5.581	0.742	-12.562	-11.064	9.631	-42.389	-33.095
165	165	0.90856	1.47	20.522	-1.102	-14.943	46.595	-6.453	7.519	59.064	-5.457	0.477	-12.667	-11.102	8.931	-41.782	-32.821
166	166	0.9141	1.322	19.697	-0.892	-15.082	47.012	-6.091	7.258	59.191	-5.478	0.08	-12.836	-11.068	8.134	-41.253	-32.542
167	167	0.91964	1.166	18.862	-0.733	-15.132	47.425	-5.754	6.907	59.295	-5.514	-0.185	-12.898	-11.149	7.4	-40.534	-32.414
168	168	0.92518	1.022	18.022	-0.566	-15.14	47.793	-5.385	6.572	59.358	-5.586	-0.408	-12.697	-11.276	6.59	-39.548	-32.353
169	169	0.93072	0.902	17.177	-0.393	-15.091	48.102	-4.956	6.297	59.322	-5.651	-0.556	-12.46	-11.462	5.802	-38.45	-32.271
170	170	0.93626	0.807	16.316	-0.224	-15.003	48.324	-4.541	6.061	59.119	-5.693	-0.809	-12.318	-11.714	4.95	-37.39	-32.187
171	171	0.9418	0.714	15.441	-0.038	-14.905	48.47	-4.165	5.816	58.758	-5.705	-1.139	-12.289	-11.981	4.049	-36.374	-32.064
172	172	0.94734	0.622	14.555	0.164	-14.785	48.546	-3.759	5.595	58.286	-5.698	-1.51	-12.35	-12.182	3.11	-35.41	-31.795
173	173	0.95288	0.549	13.669	0.357	-14.604	48.561	-3.263	5.445	57.714	-5.694	-1.903	-12.475	-12.286	2.142	-34.475	-31.34
174	174	0.95842	0.5	12.781	0.47	-14.299	48.531	-2.696	5.315	57.079	-5.626	-2.107	-12.596	-12.362	1.311	-33.424	-30.734
175	175	0.96396	0.47	11.9	0.56	-13.94	48.443	-2.131	5.183	56.392	-5.537	-2.103	-12.667	-12.38	0.641	-32.216	-30.028
176	176	0.9695	0.465	11.044	0.65	-13.515	48.322	-1.569	5.021	55.696	-5.451	-2.011	-12.712	-12.285	0.023	-30.977	-29.157
177	177	0.97504	0.482	10.249	0.812	-13.104	48.176	-0.879	5.01	54.912	-5.471	-1.954	-12.811	-12.036	-0.618	-29.783	-28.089
178	178	0.98058	0.513	9.529	0.976	-12.658	48.056	-0.155	5.015	54.072	-5.383	-1.813	-12.987	-11.801	-1.196	-28.616	-26.865
179	179	0.98612	0.555	8.884	1.115	-12.152	47.962	0.542	4.961	53.177	-5.264	-1.378	-13.221	-11.514	-1.507	-27.365	-25.529
180	180	0.99166	0.6	8.319	1.287	-11.648	47.874	1.259	4.919	52.182	-5.213	-0.784	-13.529	-11.099	-1.653	-26.09	-24.065
181	181	0.9972	0.643	7.839	1.514	-11.178	47.812	1.985	4.919	51.118	-5.17	-0.262	-13.821	-10.614	-1.842	-24.822	-22.479
182	182	1.00274	0.68	7.458	1.785	-10.734	47.809	2.691	4.912	50.033	-5.029	0.314	-14.043	-10.106	-1.991	-23.496	-20.739
183	183	1.00828	0.695	7.171	2.125	-10.369	47.863	3.341	4.905	48.994	-4.834	1.027	-14.135	-9.486	-1.984	-22.087	-18.837
184	184	1.01382	0.694	6.998	2.568	-10.099	47.985	3.946	4.893	47.952	-4.775	1.937	-14.2	-8.69	-1.732	-20.649	-16.869
185	185	1.01936	0.744	6.915	2.994	-9.765	48.175	4.589	4.931	46.953	-4.786	2.777	-14.151	-7.937	-1.486	-19.224	-14.932
186	186	1.0249	0.795	6.935	3.435	-9.402	48.465	5.182	4.888	46.048	-4.716	3.632	-14.002	-7.277	-1.218	-17.828	-13.003
187	187	1.03044	0.844	7.038	3.929	-9.107	48.804	5.659	4.821	45.189	-4.573	4.421	-13.718	-6.708	-0.95	-16.413	-11.14
188	188	1.03598	0.893	7.218	4.445	-8.84	49.179	6.172	4.816	44.38	-4.565	5.069	-13.179	-6.272	-0.74	-14.872	-9.477
189	189	1.04152	0.99	7.447	4.932	-8.5	49.568	6.645	4.778	43.629	-4.577	5.759	-12.418	-6.075	-0.438	-13.197	-8.045
190	190	1.04706	1.114	7.722	5.437	-8.15	49.982	7.046	4.708	42.976	-4.575	6.518	-11.586	-5.994	0	-11.564	-6.733
191	191	1.0526	1.241	8.022	5.999	-7.856	50.404	7.368	4.639	42.363	-4.591	7.167	-10.834	-5.915	0.419	-10.093	-5.478
192	192	1.05814	1.37	8.326	6.609	-7.632	50.8	7.616	4.61	41.811	-4.649	7.785	-9.985	-5.899	0.92	-8.624	-4.364
193	193	1.06368	1.517	8.623	7.239	-7.408	51.154	7.801	4.59	41.39	-4.625	8.279	-8.924	-6.098	1.37	-7.115	-3.398
194	194	1.06922	1.684	8.94	7.93	-7.231	51.506	7.843	4.591	41.174	-4.486	8.452	-7.646	-6.331	1.616	-5.651	-2.431
195	195	1.07476	1.867	9.217	8.571	-6.992	51.802	7.871	4.611	41.022	-4.33	8.606	-6.396	-6.508	1.938	-4.324	-1.422
196	196	1.0803	2.026	9.443	9.183	-6.762	52.006	7.916	4.69	40.882	-4.201	8.75	-4.998	-6.711	2.368	-2.919	-0.479
197	197	1.08584	2.184	9.604	9.705	-6.442	52.089	7.99	4.788	40.703	-4.196	8.919	-3.521	-6.796	2.935	-1.484	0.455
198	198	1.09138	2.324	9.736	10.25	-6.154	52.101	7.922	4.808	40.576	-4.213	9.538	-2.014	-6.673	4.002	-0.143	1.444
199	199	1.09692	2.449	9.843	10.788	-5.869	52.03	7.831	4.869	40.507	-4.209	10.017	-0.405	-6.49	5.022	1.141	2.466
200	200	1.10246	2.548	9.928	11.294	-5.572	51.868	7.765	4.974	40.496	-4.142	10.365	1.396	-6.256	6.004	2.435	3.575
201	201	1.108	2.628	10.006	11.786	-5.278	51.632	7.602	4.999	40.615	-3.982	10.892	3.242	-5.807	7.156	3.513	4.864
