# Supplementary material for: Gait phenotypes in paediatric hereditary spastic paraplegia revealed by dynamic time warping analysis and random forests
Source: PLoS One. 2018 Mar 8;13(3):e0192345. doi: 10.1371/journal.pone.0192345 (PMC5843164; doi:10.1371/journal.pone.0192345)
Supplement: S1 Data — (ZIP) [file pone.0192345.s008.zip › HSP/Left.SR.HSP12.5.csv]

	Epoch	Time	Pelvic.obliquity	Pelvic.tilt	Pelvic rotation	Hip.abd.add	Hip.flexion	Hip.rotation	Knee.abd.add	Knee.flexion	Knee.rotation	Ankle.abd.add	Ankle.flexion	Ankle.rotation	Forefoot.abd.add	Forefoot.flexion	Forefoot.rotation
1	1	0	0.208	10.995	3.445	-2.727	50.347	9.855	2.807	42.572	-2.765	10.521	-6.718	-3.589	4.242	-10.022	1.81
2	2	0.00454	0.251	11.265	3.698	-2.282	50.487	11.248	3.113	42.562	-2.585	10.705	-5.273	-5.178	4.101	-8.651	2.112
3	3	0.00908	0.27	11.671	3.972	-1.902	50.713	12.632	3.476	42.715	-2.409	10.75	-3.526	-6.872	3.982	-7.172	2.296
4	4	0.01362	0.276	12.174	4.261	-1.562	50.99	13.926	3.843	43.067	-2.293	10.712	-1.655	-8.505	3.915	-5.801	2.393
5	5	0.01816	0.272	12.757	4.579	-1.265	51.289	15.11	4.216	43.639	-2.302	10.562	0.249	-9.989	3.841	-4.666	2.394
6	6	0.0227	0.26	13.405	4.937	-1.024	51.597	16.173	4.607	44.44	-2.431	10.306	2.193	-11.338	3.742	-3.767	2.274
7	7	0.02724	0.252	14.094	5.335	-0.847	51.908	17.085	4.996	45.448	-2.616	10.049	4.175	-12.56	3.684	-3.068	2.059
8	8	0.03178	0.25	14.811	5.777	-0.765	52.253	17.856	5.381	46.541	-2.807	9.811	6.062	-13.644	3.637	-2.557	1.808
9	9	0.03632	0.28	15.53	6.253	-0.763	52.669	18.484	5.745	47.563	-2.964	9.464	7.543	-14.64	3.409	-2.305	1.515
10	10	0.04086	0.379	16.236	6.768	-0.804	53.21	18.847	5.994	48.446	-3.057	9.146	8.562	-15.458	3.124	-2.243	1.267
11	11	0.0454	0.586	16.897	7.309	-0.882	53.829	18.944	6.193	49.192	-3.153	8.873	9.258	-16.001	2.85	-2.279	1.109
12	12	0.04994	0.917	17.485	7.839	-0.924	54.449	18.797	6.379	49.901	-3.299	8.551	9.598	-16.192	2.476	-2.603	1.078
13	13	0.05448	1.358	17.959	8.312	-0.895	54.942	18.436	6.54	50.561	-3.514	8.175	9.673	-16.069	2.011	-3.188	1.137
14	14	0.05902	1.882	18.311	8.708	-0.792	55.233	17.876	6.641	51.106	-3.729	7.902	9.62	-15.825	1.653	-3.893	1.186
15	15	0.06356	2.454	18.53	9.012	-0.606	55.267	17.148	6.638	51.487	-3.907	7.636	9.686	-15.558	1.37	-4.457	1.213
16	16	0.0681	3.035	18.631	9.221	-0.357	55.05	16.283	6.523	51.688	-3.972	7.328	9.923	-15.34	1.135	-4.823	1.224
17	17	0.07264	3.587	18.638	9.341	-0.086	54.636	15.292	6.297	51.745	-3.845	7.112	10.242	-15.218	1.065	-5.077	1.204
18	18	0.07718	4.076	18.579	9.38	0.176	54.09	14.191	5.963	51.705	-3.502	7.028	10.618	-15.193	1.194	-5.251	1.149
19	19	0.08172	4.483	18.485	9.349	0.417	53.447	13.041	5.559	51.574	-2.958	6.833	11.063	-15.261	1.29	-5.33	1.079
20	20	0.08626	4.812	18.354	9.274	0.629	52.687	11.826	5.069	51.32	-2.295	6.532	11.548	-15.337	1.335	-5.322	1.01
21	21	0.0908	5.081	18.2	9.169	0.827	51.828	10.502	4.44	50.937	-1.598	6.386	12.015	-15.324	1.529	-5.261	0.952
22	22	0.09534	5.31	18.038	9.031	0.99	50.851	9.335	3.915	50.362	-1.006	6.368	12.401	-15.209	1.839	-5.206	0.918
23	23	0.09988	5.518	17.9	8.868	1.157	49.828	8.241	3.416	49.657	-0.552	6.507	12.703	-14.954	2.267	-5.167	0.902
24	24	0.10442	5.709	17.809	8.676	1.328	48.786	7.322	3.021	48.8	-0.25	6.692	12.884	-14.635	2.704	-5.153	0.871
25	25	0.10896	5.894	17.802	8.439	1.516	47.774	6.584	2.736	47.799	-0.018	6.818	12.997	-14.316	3.087	-5.118	0.849
26	26	0.1135	6.072	17.893	8.153	1.732	46.847	6.024	2.536	46.697	0.13	6.914	13.017	-13.973	3.426	-5.084	0.854
27	27	0.11804	6.239	18.095	7.828	1.957	46.036	5.657	2.441	45.532	0.18	7.037	12.957	-13.615	3.776	-5.057	0.874
28	28	0.12258	6.386	18.418	7.473	2.16	45.341	5.517	2.489	44.315	0.137	7.163	12.838	-13.28	4.13	-5.039	0.892
29	29	0.12712	6.495	18.863	7.091	2.325	44.754	5.636	2.688	43.041	-0.011	7.23	12.619	-12.968	4.416	-5.076	0.921
30	30	0.13166	6.564	19.443	6.678	2.449	44.273	5.961	2.994	41.703	-0.24	7.267	12.291	-12.654	4.66	-5.185	0.977
31	31	0.1362	6.613	20.131	6.243	2.552	43.853	6.385	3.322	40.288	-0.546	7.378	11.884	-12.313	4.951	-5.337	1.046
32	32	0.14074	6.646	20.917	5.791	2.639	43.48	6.956	3.693	38.773	-1.018	7.579	11.4	-11.94	5.297	-5.516	1.097
33	33	0.14528	6.645	21.792	5.33	2.664	43.122	7.654	4.125	37.137	-1.555	7.792	10.907	-11.541	5.668	-5.668	1.193
34	34	0.14982	6.587	22.728	4.863	2.654	42.801	8.358	4.491	35.443	-2.15	7.983	10.348	-11.1	5.993	-5.843	1.278
35	35	0.15436	6.465	23.713	4.395	2.588	42.49	9.117	4.846	33.681	-2.792	8.044	9.73	-10.634	6.185	-6.045	1.368
36	36	0.1589	6.29	24.713	3.936	2.463	42.183	9.862	5.164	31.905	-3.421	8.082	9.098	-10.123	6.354	-6.264	1.498
37	37	0.16344	6.071	25.71	3.508	2.273	41.875	10.582	5.455	30.146	-4.068	8.213	8.464	-9.572	6.608	-6.506	1.634
38	38	0.16798	5.819	26.689	3.123	2.017	41.557	11.298	5.751	28.406	-4.739	8.409	7.815	-9.037	6.929	-6.784	1.742
39	39	0.17252	5.544	27.645	2.786	1.707	41.236	11.98	6.052	26.703	-5.377	8.57	7.133	-8.554	7.231	-7.121	1.824
40	40	0.17706	5.246	28.583	2.495	1.341	40.936	12.574	6.351	25.07	-5.964	8.671	6.386	-8.076	7.486	-7.561	1.895
41	41	0.1816	4.924	29.499	2.244	0.913	40.666	13.078	6.671	23.521	-6.537	8.782	5.526	-7.552	7.757	-8.156	1.954
42	42	0.18614	4.555	30.388	2.037	0.428	40.454	13.438	6.949	22.122	-7.045	8.959	4.546	-7.012	8.074	-8.923	1.965
43	43	0.19068	4.13	31.252	1.875	-0.136	40.293	13.699	7.235	20.863	-7.527	9.209	3.517	-6.445	8.473	-9.8	1.93
44	44	0.19522	3.666	32.087	1.746	-0.738	40.183	13.774	7.487	19.778	-7.883	9.497	2.545	-5.881	8.932	-10.69	1.843
45	45	0.19976	3.2	32.875	1.638	-1.325	40.103	13.683	7.697	18.84	-8.23	9.659	1.571	-5.204	9.275	-11.627	1.738
46	46	0.2043	2.738	33.62	1.555	-1.904	40.055	13.369	7.859	18.072	-8.43	9.802	0.614	-4.464	9.608	-12.617	1.647
47	47	0.20884	2.296	34.32	1.498	-2.463	40.04	12.849	7.975	17.461	-8.491	9.898	-0.341	-3.693	9.906	-13.655	1.556
48	48	0.21338	1.876	34.991	1.467	-2.994	40.074	12.153	8.06	17.015	-8.446	9.962	-1.25	-2.922	10.189	-14.699	1.43
49	49	0.21792	1.489	35.629	1.457	-3.481	40.16	11.29	8.105	16.752	-8.277	9.995	-2.108	-2.174	10.457	-15.756	1.27
50	50	0.22246	1.14	36.226	1.463	-3.912	40.29	10.279	8.107	16.673	-7.962	9.98	-2.948	-1.463	10.686	-16.863	1.107
51	51	0.227	0.831	36.783	1.484	-4.303	40.459	9.187	8.09	16.753	-7.559	9.935	-3.763	-0.776	10.891	-18.01	0.958
52	52	0.23154	0.561	37.295	1.501	-4.63	40.649	8.063	8.021	16.947	-7.144	9.859	-4.534	-0.043	11.057	-19.153	0.855
53	53	0.23608	0.338	37.751	1.5	-4.843	40.867	6.885	7.817	17.296	-6.609	9.932	-5.145	0.598	11.314	-20.182	0.745
54	54	0.24062	0.171	38.137	1.46	-4.949	41.086	5.84	7.589	17.739	-6.031	9.962	-5.595	1.119	11.497	-21.098	0.693
55	55	0.24516	0.054	38.459	1.426	-4.988	41.31	4.917	7.337	18.295	-5.439	9.766	-5.876	1.562	11.408	-21.916	0.723
56	56	0.2497	-0.018	38.719	1.389	-4.953	41.541	4.106	7.039	18.969	-4.817	9.569	-6.083	1.946	11.255	-22.739	0.857
57	57	0.25424	-0.064	38.916	1.332	-4.836	41.776	3.455	6.695	19.766	-4.151	9.359	-6.144	2.155	11.019	-23.496	1.013
58	58	0.25878	-0.086	39.027	1.239	-4.643	41.976	3.009	6.344	20.655	-3.51	9.118	-6.107	2.196	10.703	-24.218	1.163
59	59	0.26332	-0.098	39.047	1.102	-4.381	42.121	2.823	6.005	21.611	-2.944	8.922	-5.993	2.104	10.377	-24.924	1.333
60	60	0.26786	-0.116	38.974	0.928	-4.071	42.206	2.882	5.664	22.626	-2.42	8.827	-5.836	1.903	10.082	-25.647	1.558
61	61	0.2724	-0.152	38.808	0.727	-3.732	42.219	3.165	5.324	23.679	-1.932	8.83	-5.652	1.613	9.817	-26.387	1.842
62	62	0.27694	-0.214	38.546	0.5	-3.376	42.141	3.709	5.018	24.734	-1.564	8.894	-5.372	1.272	9.559	-27.05	2.169
63	63	0.28148	-0.287	38.169	0.265	-3.01	41.941	4.435	4.749	25.774	-1.305	8.903	-5.006	0.931	9.21	-27.629	2.545
64	64	0.28602	-0.363	37.679	0.015	-2.634	41.618	5.351	4.549	26.8	-1.12	8.991	-4.575	0.493	8.922	-28.146	2.914
65	65	0.29056	-0.428	37.072	-0.244	-2.258	41.163	6.42	4.443	27.808	-1.026	8.943	-4.186	0.066	8.491	-28.699	3.333
66	66	0.2951	-0.514	36.378	-0.505	-1.886	40.629	7.498	4.313	28.846	-0.925	8.93	-3.81	-0.352	8.068	-29.277	3.76
67	67	0.29964	-0.624	35.592	-0.766	-1.532	39.982	8.61	4.184	29.868	-0.834	9.048	-3.434	-0.784	7.758	-29.853	4.181
68	68	0.30418	-0.744	34.706	-1.021	-1.215	39.212	9.754	4.109	30.855	-0.766	9.25	-3.035	-1.242	7.545	-30.39	4.569
69	69	0.30872	-0.861	33.716	-1.264	-0.94	38.3	10.932	4.107	31.783	-0.755	9.501	-2.637	-1.668	7.401	-30.912	4.959
70	70	0.31326	-0.96	32.621	-1.496	-0.686	37.236	12.141	4.168	32.648	-0.798	9.805	-2.245	-2.074	7.324	-31.427	5.348
71	71	0.3178	-1.035	31.428	-1.72	-0.448	36.029	13.309	4.266	33.465	-0.866	10.095	-1.865	-2.465	7.262	-31.944	5.699
72	72	0.32234	-1.087	30.149	-1.938	-0.235	34.691	14.391	4.406	34.232	-0.954	10.249	-1.506	-2.806	7.119	-32.462	6.004
73	73	0.32688	-1.111	28.797	-2.159	-0.041	33.228	15.452	4.627	34.921	-1.089	10.233	-1.155	-3.095	6.87	-32.948	6.29
74	74	0.33142	-1.115	27.387	-2.381	0.141	31.656	16.456	4.87	35.522	-1.239	10.145	-0.81	-3.346	6.596	-33.399	6.554
75	75	0.33596	-1.095	25.912	-2.606	0.302	29.979	17.339	5.106	36.062	-1.381	10.168	-0.388	-3.558	6.491	-33.758	6.765
76	76	0.3405	-1.036	24.362	-2.815	0.454	28.175	18.013	5.278	36.528	-1.464	10.335	0.078	-3.716	6.579	-34.059	6.943
77	77	0.34504	-0.934	22.758	-2.998	0.591	26.265	18.511	5.428	36.924	-1.525	10.484	0.53	-3.836	6.704	-34.348	7.061
78	78	0.34958	-0.788	21.141	-3.161	0.705	24.269	18.854	5.579	37.198	-1.603	10.619	0.893	-3.882	6.868	-34.675	7.12
79	79	0.35412	-0.59	19.53	-3.312	0.814	22.216	18.977	5.681	37.384	-1.648	10.704	1.24	-3.853	7.04	-34.98	7.119
80	80	0.35866	-0.331	17.94	-3.452	0.948	20.132	18.858	5.701	37.515	-1.649	10.759	1.635	-3.732	7.241	-35.215	7.072
81	81	0.3632	-0.022	16.381	-3.586	1.111	18.051	18.534	5.64	37.612	-1.602	10.846	2.084	-3.546	7.518	-35.377	6.981
82	82	0.36774	0.313	14.88	-3.72	1.283	16.016	18.028	5.5	37.686	-1.518	10.973	2.539	-3.266	7.863	-35.512	6.863
83	83	0.37228	0.645	13.469	-3.848	1.44	14.064	17.352	5.276	37.742	-1.417	11.14	2.957	-2.843	8.252	-35.668	6.753
84	84	0.37682	0.951	12.161	-3.976	1.561	12.215	16.567	4.986	37.782	-1.295	11.398	3.34	-2.331	8.723	-35.846	6.641
85	85	0.38136	1.219	10.964	-4.106	1.62	10.491	15.683	4.676	37.816	-1.197	11.613	3.669	-1.725	9.163	-36.045	6.48
86	86	0.3859	1.416	9.9	-4.259	1.591	8.933	14.722	4.325	37.885	-1.079	11.936	3.976	-1.043	9.7	-36.277	6.3
87	87	0.39044	1.566	8.995	-4.451	1.528	7.563	13.817	3.982	37.982	-0.994	12.239	4.199	-0.336	10.196	-36.586	6.112
88	88	0.39498	1.656	8.274	-4.675	1.408	6.421	13.017	3.691	38.134	-0.967	12.551	4.359	0.368	10.686	-36.972	5.904
89	89	0.39952	1.731	7.743	-4.931	1.301	5.522	12.255	3.375	38.354	-0.936	12.999	4.461	1.071	11.281	-37.44	5.715
90	90	0.40406	1.77	7.435	-5.235	1.186	4.913	11.581	3.074	38.671	-0.891	13.419	4.509	1.743	11.836	-37.995	5.541
91	91	0.4086	1.776	7.351	-5.589	1.068	4.583	11.072	2.834	39.067	-0.867	13.717	4.527	2.35	12.262	-38.599	5.377
92	92	0.41314	1.744	7.478	-5.984	0.954	4.517	10.728	2.637	39.553	-0.859	13.903	4.536	2.865	12.562	-39.24	5.213
93	93	0.41768	1.662	7.79	-6.406	0.828	4.694	10.49	2.454	40.139	-0.827	14.006	4.549	3.288	12.761	-39.917	5.052
94	94	0.42222	1.523	8.259	-6.842	0.67	5.075	10.337	2.292	40.796	-0.772	14.06	4.554	3.649	12.896	-40.637	4.909
95	95	0.42676	1.316	8.866	-7.296	0.478	5.628	10.339	2.177	41.489	-0.744	14.154	4.503	3.946	13.051	-41.432	4.784
96	96	0.4313	1.05	9.587	-7.773	0.261	6.314	10.527	2.129	42.2	-0.762	14.36	4.407	4.149	13.298	-42.29	4.65
97	97	0.43584	0.719	10.407	-8.264	0.024	7.13	10.813	2.084	42.947	-0.639	14.637	4.343	4.152	13.599	-43.138	4.525
98	98	0.44038	0.365	11.292	-8.761	-0.208	8.008	11.225	2.109	43.696	-0.496	14.717	4.289	4.045	13.714	-43.973	4.39
99	99	0.44492	-0.023	12.225	-9.248	-0.462	8.933	11.698	2.175	44.438	-0.372	14.769	4.182	3.913	13.798	-44.865	4.249
100	100	0.44946	-0.426	13.148	-9.719	-0.713	9.825	12.212	2.255	45.149	-0.224	14.745	4.022	3.703	13.803	-45.799	4.091
101	101	0.454	-0.842	14.029	-10.173	-0.982	10.646	12.734	2.357	45.808	-0.031	14.647	3.822	3.413	13.748	-46.747	3.903
102	102	0.45854	-1.268	14.844	-10.602	-1.262	11.354	13.271	2.452	46.375	0.144	14.688	3.582	3.086	13.815	-47.7	3.694
103	103	0.46308	-1.703	15.582	-11.005	-1.556	11.948	13.769	2.5	46.867	0.28	14.928	3.311	2.78	14.054	-48.659	3.467
104	104	0.46762	-2.137	16.242	-11.381	-1.868	12.436	14.198	2.514	47.31	0.387	15.243	3.022	2.524	14.364	-49.619	3.231
105	105	0.47216	-2.545	16.823	-11.718	-2.178	12.802	14.613	2.549	47.691	0.426	15.52	2.721	2.324	14.644	-50.571	3.002
106	106	0.4767	-2.903	17.327	-12.013	-2.445	13.043	15.009	2.601	48.018	0.36	15.705	2.403	2.189	14.837	-51.516	2.774
107	107	0.48124	-3.202	17.771	-12.273	-2.652	13.19	15.334	2.631	48.312	0.276	15.826	2.031	2.073	14.981	-52.499	2.55
108	108	0.48578	-3.459	18.143	-12.491	-2.823	13.273	15.514	2.601	48.613	0.245	15.819	1.583	1.933	15.023	-53.529	2.299
109	109	0.49032	-3.712	18.455	-12.653	-3.001	13.319	15.672	2.615	48.884	0.044	15.82	0.996	1.918	15.094	-54.638	2.035
110	110	0.49486	-3.968	18.696	-12.738	-3.2	13.343	15.688	2.577	49.157	-0.171	16.009	0.242	1.932	15.362	-55.862	1.745
111	111	0.4994	-4.242	18.853	-12.749	-3.423	13.317	15.598	2.5	49.426	-0.386	16.242	-0.71	1.954	15.686	-57.241	1.456
112	112	0.50394	-4.495	18.883	-12.702	-3.659	13.188	15.423	2.422	49.675	-0.659	16.437	-1.793	2.054	16.002	-58.7	1.182
113	113	0.50848	-4.729	18.778	-12.597	-3.912	12.923	15.22	2.372	49.852	-1.029	16.591	-2.98	2.251	16.301	-60.195	0.948
114	114	0.51302	-4.96	18.561	-12.438	-4.198	12.542	14.954	2.333	49.957	-1.444	16.651	-4.242	2.499	16.54	-61.696	0.731
115	115	0.51756	-5.214	18.281	-12.241	-4.536	12.109	14.611	2.295	50.02	-1.859	16.548	-5.571	2.763	16.664	-63.211	0.506
116	116	0.5221	-5.507	17.996	-12.035	-4.921	11.678	14.276	2.285	50.036	-2.316	16.319	-6.992	3.071	16.704	-64.775	0.302
117	117	0.52664	-5.8	17.723	-11.843	-5.296	11.261	13.937	2.263	50	-2.82	16.091	-8.479	3.437	16.778	-66.355	0.118
118	118	0.53118	-6.038	17.466	-11.654	-5.617	10.86	13.594	2.253	49.941	-3.336	15.918	-10.001	3.783	16.942	-67.927	-0.086
119	119	0.53572	-6.185	17.229	-11.479	-5.853	10.463	13.248	2.265	49.82	-3.86	15.573	-11.54	4.031	16.979	-69.424	-0.388
120	120	0.54026	-6.267	17.053	-11.312	-6.026	10.118	12.884	2.277	49.651	-4.406	15.152	-13.141	4.33	16.983	-70.939	-0.66
121	121	0.5448	-6.299	16.975	-11.159	-6.126	9.861	12.473	2.224	49.409	-4.908	14.702	-14.823	4.639	16.976	-72.469	-0.897
122	122	0.54934	-6.29	17.008	-11.017	-6.17	9.714	12.088	2.199	49.111	-5.466	14.077	-16.576	4.972	16.856	-74.009	-1.133
123	123	0.55388	-6.208	17.147	-10.878	-6.141	9.689	11.688	2.198	48.807	-6.005	13.373	-18.297	5.273	16.711	-75.478	-1.388
124	124	0.55842	-6.051	17.386	-10.74	-6.037	9.788	11.249	2.202	48.518	-6.464	12.695	-19.927	5.508	16.615	-76.835	-1.648
125	125	0.56296	-5.856	17.726	-10.588	-5.909	10.016	10.768	2.243	48.253	-6.824	11.96	-21.412	5.633	16.484	-78.036	-1.946
126	126	0.5675	-5.668	18.171	-10.392	-5.824	10.382	10.268	2.377	48.022	-7.109	11.121	-22.677	5.601	16.27	-79.013	-2.338
127	127	0.57204	-5.522	18.715	-10.141	-5.808	10.883	9.79	2.616	47.832	-7.359	10.339	-23.631	5.42	16.091	-79.684	-2.836
128	128	0.57658	-5.415	19.34	-9.855	-5.841	11.52	9.306	2.91	47.731	-7.534	9.666	-24.126	5.104	15.966	-79.927	-3.431
129	129	0.58112	-5.336	20.044	-9.549	-5.912	12.28	8.84	3.285	47.689	-7.599	9.077	-24.085	4.571	15.845	-79.644	-4.179
130	130	0.58566	-5.291	20.817	-9.225	-6.035	13.153	8.384	3.743	47.69	-7.584	8.583	-23.497	3.868	15.754	-78.807	-5.081
131	131	0.5902	-5.286	21.661	-8.878	-6.217	14.137	7.971	4.288	47.713	-7.583	8.207	-22.504	3.145	15.743	-77.542	-6.056
132	132	0.59474	-5.313	22.552	-8.51	-6.445	15.208	7.581	4.901	47.753	-7.568	7.927	-21.277	2.313	15.807	-76.004	-7.154
133	133	0.59928	-5.344	23.472	-8.14	-6.688	16.344	7.223	5.586	47.81	-7.535	7.633	-19.927	1.338	15.858	-74.314	-8.392
134	134	0.60382	-5.381	24.419	-7.75	-6.957	17.528	6.89	6.34	47.847	-7.502	7.293	-18.561	0.228	15.877	-72.564	-9.761
135	135	0.60836	-5.421	25.383	-7.352	-7.24	18.736	6.607	7.164	47.841	-7.513	6.861	-17.248	-0.995	15.832	-70.832	-11.253
136	136	0.6129	-5.472	26.35	-6.96	-7.536	19.963	6.362	8.031	47.805	-7.598	6.29	-16	-2.3	15.693	-69.15	-12.875
137	137	0.61744	-5.541	27.304	-6.585	-7.845	21.207	6.107	8.881	47.759	-7.76	5.661	-14.84	-3.622	15.541	-67.539	-14.604
138	138	0.62198	-5.618	28.223	-6.231	-8.151	22.453	5.804	9.659	47.716	-7.99	5.111	-13.813	-4.863	15.5	-66.024	-16.36
139	139	0.62652	-5.704	29.108	-5.886	-8.475	23.706	5.418	10.354	47.693	-8.268	4.577	-12.85	-5.964	15.494	-64.561	-18.1
140	140	0.63106	-5.787	29.961	-5.558	-8.809	24.949	5.054	11.052	47.674	-8.656	4.169	-11.941	-6.96	15.624	-63.105	-19.864
141	141	0.6356	-5.856	30.78	-5.251	-9.111	26.189	4.568	11.593	47.675	-9.184	3.809	-10.965	-7.671	15.768	-61.551	-21.605
142	142	0.64014	-5.898	31.567	-4.977	-9.372	27.443	3.939	11.968	47.746	-9.712	3.494	-10.001	-8.151	15.918	-60.007	-23.245
143	143	0.64468	-5.918	32.309	-4.757	-9.59	28.697	3.232	12.227	47.876	-10.253	3.152	-9.047	-8.456	16.012	-58.498	-24.812
144	144	0.64922	-5.93	33.008	-4.6	-9.767	29.957	2.493	12.368	48.062	-10.843	2.847	-8.192	-8.583	16.11	-57.089	-26.3
145	145	0.65376	-5.94	33.664	-4.487	-9.915	31.225	1.698	12.383	48.319	-11.455	2.55	-7.432	-8.563	16.187	-55.799	-27.713
146	146	0.6583	-5.953	34.284	-4.406	-10.055	32.507	0.859	12.287	48.645	-12.03	2.379	-6.783	-8.421	16.339	-54.587	-29.022
147	147	0.66284	-5.968	34.869	-4.354	-10.193	33.81	-0.052	12.054	49.038	-12.512	2.372	-6.277	-8.164	16.605	-53.45	-30.189
148	148	0.66738	-5.986	35.406	-4.331	-10.322	35.127	-1.042	11.673	49.506	-12.885	2.446	-5.92	-7.781	16.922	-52.434	-31.173
149	149	0.67192	-6.014	35.883	-4.335	-10.452	36.448	-2.02	11.208	50.04	-13.167	2.623	-5.695	-7.276	17.306	-51.517	-31.938
150	150	0.67646	-6.054	36.291	-4.384	-10.577	37.775	-2.968	10.663	50.652	-13.313	2.952	-5.54	-6.721	17.782	-50.615	-32.532
151	151	0.681	-6.123	36.64	-4.473	-10.695	39.118	-3.835	10.091	51.369	-13.321	3.232	-5.404	-6.137	18.195	-49.827	-32.905
152	152	0.68554	-6.241	36.921	-4.618	-10.813	40.483	-4.659	9.415	52.17	-13.08	3.504	-5.299	-5.595	18.556	-49.122	-33.057
153	153	0.69008	-6.391	37.129	-4.775	-10.963	41.825	-5.333	8.791	53.005	-12.69	3.769	-5.26	-5.086	18.904	-48.521	-32.988
154	154	0.69462	-6.57	37.259	-4.936	-11.141	43.139	-5.865	8.228	53.85	-12.187	3.803	-5.262	-4.613	19.049	-48.1	-32.704
155	155	0.69916	-6.762	37.306	-5.099	-11.319	44.421	-6.304	7.669	54.693	-11.563	3.7	-5.287	-4.195	19.036	-47.774	-32.247
156	156	0.7037	-6.971	37.268	-5.263	-11.514	45.659	-6.599	7.18	55.534	-10.839	3.594	-5.304	-3.882	18.981	-47.439	-31.709
157	157	0.70824	-7.202	37.143	-5.422	-11.737	46.844	-6.729	6.787	56.378	-10.043	3.596	-5.288	-3.688	18.971	-47.02	-31.151
158	158	0.71278	-7.456	36.932	-5.575	-11.979	47.971	-6.709	6.47	57.213	-9.207	3.666	-5.241	-3.594	18.971	-46.532	-30.585
159	159	0.71732	-7.723	36.642	-5.73	-12.22	49.041	-6.545	6.233	58.028	-8.347	3.679	-5.165	-3.589	18.881	-46.037	-29.998
160	160	0.72186	-7.982	36.28	-5.897	-12.444	50.062	-6.24	6.097	58.825	-7.458	3.63	-5.056	-3.677	18.703	-45.523	-29.395
161	161	0.7264	-8.213	35.849	-6.068	-12.642	51.027	-5.846	6.031	59.581	-6.563	3.625	-4.919	-3.877	18.523	-44.914	-28.858
162	162	0.73094	-8.393	35.343	-6.239	-12.786	51.905	-5.335	6.08	60.307	-5.663	3.613	-4.765	-4.252	18.31	-44.275	-28.396
163	163	0.73548	-8.536	34.759	-6.396	-12.918	52.695	-4.684	6.259	60.976	-4.873	3.71	-4.645	-4.639	18.176	-43.574	-27.983
164	164	0.74002	-8.649	34.12	-6.551	-13.027	53.435	-3.976	6.489	61.615	-4.109	3.855	-4.581	-5.07	18.081	-42.874	-27.599
165	165	0.74456	-8.729	33.427	-6.713	-13.1	54.115	-3.237	6.754	62.209	-3.462	3.904	-4.55	-5.453	17.9	-42.208	-27.234
166	166	0.7491	-8.767	32.675	-6.895	-13.118	54.726	-2.484	7.03	62.732	-2.892	4.075	-4.549	-5.818	17.807	-41.453	-26.92
167	167	0.75364	-8.765	31.858	-7.105	-13.079	55.257	-1.688	7.356	63.176	-2.458	4.331	-4.58	-6.142	17.786	-40.623	-26.674
168	168	0.75818	-8.728	30.977	-7.34	-12.991	55.715	-0.877	7.711	63.552	-2.154	4.479	-4.656	-6.397	17.68	-39.82	-26.452
169	169	0.76272	-8.661	30.037	-7.588	-12.865	56.106	-0.106	8.037	63.859	-1.964	4.493	-4.785	-6.547	17.454	-39.069	-26.209
170	170	0.76726	-8.565	29.046	-7.833	-12.712	56.423	0.624	8.334	64.092	-1.903	4.5	-4.947	-6.559	17.211	-38.297	-25.947
171	171	0.7718	-8.445	28.012	-8.072	-12.553	56.672	1.336	8.639	64.248	-1.956	4.52	-5.083	-6.445	16.963	-37.435	-25.68
172	172	0.77634	-8.296	26.94	-8.333	-12.346	56.848	2.004	8.906	64.282	-2.154	4.495	-5.205	-6.191	16.646	-36.486	-25.417
173	173	0.78088	-8.125	25.828	-8.595	-12.12	56.942	2.641	9.172	64.192	-2.457	4.357	-5.304	-5.839	16.211	-35.475	-25.147
174	174	0.78542	-7.899	24.66	-8.875	-11.835	56.918	3.128	9.323	63.987	-2.835	4.201	-5.375	-5.35	15.734	-34.373	-24.842
175	175	0.78996	-7.634	23.435	-9.122	-11.551	56.777	3.508	9.402	63.685	-3.27	4.105	-5.485	-4.737	15.298	-33.236	-24.474
176	176	0.7945	-7.342	22.156	-9.348	-11.265	56.525	3.788	9.401	63.284	-3.744	4.177	-5.653	-4.065	15.01	-32.033	-24.105
177	177	0.79904	-7.049	20.842	-9.539	-11.014	56.184	3.997	9.362	62.754	-4.202	4.386	-5.864	-3.451	14.846	-30.728	-23.804
178	178	0.80358	-6.754	19.495	-9.704	-10.787	55.758	4.112	9.262	62.1	-4.633	4.649	-6.1	-2.894	14.726	-29.344	-23.56
179	179	0.80812	-6.452	18.115	-9.858	-10.556	55.241	4.136	9.083	61.337	-5.038	4.949	-6.377	-2.354	14.638	-27.929	-23.322
180	180	0.81266	-6.133	16.707	-10.014	-10.297	54.634	4.075	8.819	60.491	-5.383	5.409	-6.704	-1.838	14.694	-26.478	-23.068
181	181	0.8172	-5.786	15.281	-10.159	-10.016	53.939	3.924	8.478	59.577	-5.649	6.086	-7.057	-1.37	14.942	-24.965	-22.813
182	182	0.82174	-5.423	13.861	-10.258	-9.754	53.168	3.693	8.115	58.565	-5.867	6.742	-7.406	-0.932	15.17	-23.434	-22.549
183	183	0.82628	-5.043	12.477	-10.313	-9.495	52.363	3.311	7.667	57.49	-5.943	7.291	-7.694	-0.573	15.28	-21.882	-22.265
184	184	0.83082	-4.648	11.172	-10.32	-9.225	51.541	2.889	7.224	56.269	-5.994	7.889	-7.974	-0.295	15.415	-20.252	-22.018
185	185	0.83536	-4.215	9.969	-10.291	-8.904	50.739	2.372	6.722	54.991	-5.987	8.58	-8.244	-0.035	15.617	-18.603	-21.738
186	186	0.8399	-3.762	8.88	-10.211	-8.56	49.971	1.807	6.217	53.665	-5.935	9.349	-8.469	0.164	15.873	-16.912	-21.464
187	187	0.84444	-3.3	7.891	-10.094	-8.199	49.238	1.234	5.747	52.319	-5.8	10.137	-8.71	0.248	16.169	-15.277	-21.199
188	188	0.84898	-2.853	7.018	-9.954	-7.803	48.565	0.717	5.315	50.967	-5.664	10.735	-8.944	0.31	16.302	-13.781	-20.867
189	189	0.85352	-2.45	6.262	-9.768	-7.419	47.966	0.265	4.916	49.63	-5.519	11.154	-9.138	0.372	16.262	-12.405	-20.446
190	190	0.85806	-2.125	5.636	-9.514	-7.095	47.473	-0.118	4.547	48.338	-5.338	11.517	-9.224	0.386	16.141	-11.052	-19.984
191	191	0.8626	-1.896	5.152	-9.187	-6.849	47.111	-0.414	4.217	47.101	-5.133	11.874	-9.197	0.334	15.987	-9.692	-19.509
192	192	0.86714	-1.757	4.818	-8.787	-6.68	46.884	-0.589	3.955	45.913	-4.952	12.154	-9.154	0.254	15.771	-8.44	-18.987
193	193	0.87168	-1.691	4.656	-8.327	-6.558	46.806	-0.611	3.781	44.791	-4.828	12.245	-9.149	0.161	15.416	-7.406	-18.386
194	194	0.87622	-1.66	4.668	-7.838	-6.443	46.885	-0.575	3.642	43.784	-4.657	12.098	-9.131	0.023	14.866	-6.584	-17.701
195	195	0.88076	-1.664	4.869	-7.301	-6.337	47.119	-0.411	3.555	42.874	-4.562	11.915	-9.011	-0.187	14.262	-5.801	-17.044
196	196	0.8853	-1.674	5.243	-6.763	-6.186	47.504	-0.164	3.482	42.084	-4.463	11.705	-8.599	-0.553	13.57	-4.867	-16.458
197	197	0.88984	-1.698	5.761	-6.201	-6.02	48.007	0.214	3.44	41.419	-4.366	11.526	-7.923	-1.072	12.846	-3.81	-15.911
198	198	0.89438	-1.726	6.389	-5.599	-5.882	48.604	0.612	3.401	40.921	-4.226	11.275	-7.088	-1.662	12.055	-2.785	-15.354
199	199	0.89892	-1.746	7.096	-4.978	-5.733	49.256	1.04	3.34	40.607	-4.074	11.036	-6.201	-2.306	11.295	-1.896	-14.801
200	200	0.90346	-1.771	7.858	-4.342	-5.591	49.951	1.451	3.213	40.518	-3.882	10.883	-5.392	-3.003	10.659	-1.272	-14.278
201	201	0.908	-1.817	8.657	-3.701	-5.454	50.675	1.863	3.02	40.684	-3.638	10.785	-4.659	-3.778	10.107	-0.952	-13.8
