# Supplementary material for: Gait phenotypes in paediatric hereditary spastic paraplegia revealed by dynamic time warping analysis and random forests
Source: PLoS One. 2018 Mar 8;13(3):e0192345. doi: 10.1371/journal.pone.0192345 (PMC5843164; doi:10.1371/journal.pone.0192345)
Supplement: S1 Data — (ZIP) [file pone.0192345.s008.zip › HSP/Left.SR.HSP13.1.csv]

	Epoch	Time	Pelvic.obliquity	Pelvic.tilt	Pelvic rotation	Hip.abd.add	Hip.flexion	Hip.rotation	Knee.abd.add	Knee.flexion	Knee.rotation	Ankle.abd.add	Ankle.flexion	Ankle.rotation	Forefoot.abd.add	Forefoot.flexion	Forefoot.rotation
1	1	0	-4.885	11.554	2.222	-7.314	39.087	13.278	-3.052	28.169	-26.539	7.388	-6.362	13.021	-1.216	-5.26	-4.856
2	2	0.01363	-5.22	11.553	2.355	-7.491	38.689	13.064	-3.072	27.987	-26.374	6.857	-5.469	11.701	-1.737	-4.53	-5.994
3	3	0.02726	-5.603	11.572	2.446	-7.694	38.331	12.917	-3.041	28.103	-26.566	6.437	-4.092	10.757	-2.278	-3.631	-7.086
4	4	0.04089	-5.971	11.548	2.526	-7.87	37.871	12.824	-3.017	28.2	-27.116	5.981	-2.695	10.367	-2.878	-2.789	-7.913
5	5	0.05452	-6.337	11.563	2.626	-8.04	37.423	12.58	-3.177	28.148	-27.714	5.512	-1.407	10.364	-3.558	-1.956	-8.515
6	6	0.06815	-6.694	11.624	2.707	-8.181	37.009	11.953	-3.689	27.716	-28.071	4.98	-1.049	10.751	-4.118	-1.685	-8.935
7	7	0.08178	-7.001	11.773	2.73	-8.191	36.921	10.769	-4.577	27.353	-27.572	4.14	-1.501	11.141	-4.786	-2.129	-9.167
8	8	0.09541	-7.25	11.981	2.699	-8.079	37.405	9.48	-5.495	27.98	-26.159	4.064	-1.343	10.945	-4.971	-2.423	-9.211
9	9	0.10904	-7.469	12.201	2.53	-7.851	38.349	9.036	-5.971	29.516	-24.478	4.515	-0.683	9.928	-4.772	-2.618	-9.154
10	10	0.12267	-7.667	12.417	2.291	-7.614	39.232	9.689	-5.826	30.942	-23.322	4.881	-0.165	8.645	-4.515	-2.84	-8.984
11	11	0.1363	-7.811	12.618	2.016	-7.354	39.832	11.225	-5.159	31.978	-23.178	5.34	0.138	7.635	-4.046	-3.058	-8.786
12	12	0.14993	-7.879	12.762	1.757	-7.079	40.256	12.867	-4.322	32.781	-24.044	5.57	0.312	7.544	-3.724	-3.332	-8.562
13	13	0.16356	-7.927	12.85	1.523	-6.814	40.493	13.886	-3.789	33.385	-25.359	5.918	0.597	8.247	-3.321	-3.445	-8.451
14	14	0.17719	-7.965	12.885	1.356	-6.553	40.562	13.874	-3.844	33.711	-26.368	5.844	0.923	9.304	-3.366	-3.443	-8.434
15	15	0.19082	-7.977	12.837	1.273	-6.289	40.451	13.048	-4.349	33.871	-26.538	5.673	1.205	10.046	-3.49	-3.445	-8.452
16	16	0.20445	-7.985	12.735	1.306	-6.038	40.194	11.833	-5.085	33.975	-25.745	5.401	1.568	10.021	-3.735	-3.417	-8.453
17	17	0.21808	-8.082	12.507	1.392	-5.885	39.764	10.741	-5.789	34.062	-24.317	5.236	2.008	9.32	-3.894	-3.325	-8.362
18	18	0.23171	-8.245	12.357	1.516	-5.781	39.34	10.208	-6.243	34.06	-23.063	5.037	2.429	8.178	-4.078	-3.17	-8.408
19	19	0.24534	-8.411	12.37	1.658	-5.65	38.996	10.412	-6.369	33.956	-22.549	4.794	2.647	7.1	-4.281	-3.11	-8.518
20	20	0.25897	-8.591	12.561	1.753	-5.524	38.771	11.252	-6.203	33.749	-22.753	4.949	2.932	6.244	-4.147	-2.835	-8.635
21	21	0.2726	-8.729	12.85	1.769	-5.36	38.612	12.296	-5.871	33.41	-23.42	4.702	3.018	5.712	-4.307	-2.723	-8.82
22	22	0.28623	-8.789	13.257	1.727	-5.139	38.562	13.223	-5.545	33.008	-24.184	4.498	2.893	5.534	-4.338	-2.802	-8.912
23	23	0.29986	-8.781	13.653	1.661	-4.935	38.574	13.716	-5.316	32.662	-24.609	4.513	2.921	5.477	-4.145	-2.758	-8.928
24	24	0.31349	-8.74	14	1.62	-4.803	38.548	13.752	-5.198	32.242	-24.617	4.357	2.97	5.381	-4.074	-2.696	-8.957
25	25	0.32712	-8.687	14.257	1.622	-4.745	38.378	13.561	-5.123	31.721	-24.416	4.139	3.004	5.266	-4.034	-2.637	-8.966
26	26	0.34075	-8.624	14.414	1.666	-4.717	38.116	13.272	-5.089	31.225	-24.252	4.422	2.998	5.245	-3.526	-2.556	-8.964
27	27	0.35438	-8.57	14.496	1.733	-4.712	37.739	13.042	-4.993	30.68	-24.282	4.528	2.996	5.359	-3.169	-2.487	-8.946
28	28	0.36801	-8.55	14.474	1.811	-4.728	37.217	12.857	-4.929	30.044	-24.433	4.641	3.056	5.567	-2.847	-2.296	-8.888
29	29	0.38164	-8.578	14.387	1.886	-4.735	36.695	12.672	-4.919	29.541	-24.566	4.862	3.116	5.768	-2.443	-2.147	-8.829
30	30	0.39527	-8.657	14.306	1.936	-4.739	36.19	12.465	-4.958	29.077	-24.563	4.727	3.09	5.879	-2.361	-2.163	-8.793
31	31	0.4089	-8.755	14.236	1.98	-4.726	35.751	12.251	-5.037	28.723	-24.436	4.7	3.083	5.843	-2.193	-2.191	-8.793
32	32	0.42253	-8.887	14.273	2.014	-4.718	35.454	12.091	-5.143	28.434	-24.25	4.625	3.223	5.632	-2.144	-2.099	-8.884
33	33	0.43616	-9.036	14.399	2.07	-4.75	35.286	11.984	-5.214	28.169	-24.188	4.616	3.236	5.614	-2.008	-2.11	-8.895
34	34	0.44979	-9.172	14.643	2.179	-4.807	35.257	11.945	-5.214	28.02	-24.216	4.838	3.175	5.57	-1.636	-2.244	-8.949
35	35	0.46342	-9.321	14.86	2.301	-4.894	35.25	11.973	-5.137	27.94	-24.375	4.798	3.361	5.608	-1.563	-2.202	-8.977
36	36	0.47705	-9.464	15.027	2.44	-4.978	35.181	12.034	-5.032	27.878	-24.582	4.734	3.592	5.702	-1.515	-2.15	-8.936
37	37	0.49068	-9.593	15.091	2.579	-5.023	35.06	12.013	-4.969	27.931	-24.701	4.585	3.893	5.646	-1.573	-2.095	-8.994
38	38	0.50431	-9.723	15.081	2.743	-5.06	34.844	11.863	-5.007	27.987	-24.728	4.427	4.067	5.641	-1.639	-2.186	-8.991
39	39	0.51794	-9.877	14.919	2.917	-5.11	34.491	11.707	-5.088	28.101	-24.656	4.516	4.193	5.487	-1.48	-2.311	-9.016
40	40	0.53157	-10.028	14.684	3.084	-5.142	34.085	11.526	-5.235	28.195	-24.586	4.662	4.565	5.438	-1.366	-2.149	-8.918
41	41	0.5452	-10.158	14.416	3.254	-5.156	33.617	11.411	-5.347	28.319	-24.598	5.039	4.724	5.342	-0.982	-2.202	-8.883
42	42	0.55883	-10.309	14.144	3.39	-5.185	33.144	11.368	-5.405	28.381	-24.604	5.019	4.906	5.14	-0.961	-2.233	-8.926
43	43	0.57246	-10.442	13.857	3.541	-5.226	32.68	11.286	-5.419	28.52	-24.642	4.905	5.197	5.092	-1.044	-2.248	-8.862
44	44	0.58609	-10.564	13.665	3.707	-5.278	32.276	11.143	-5.449	28.566	-24.631	4.753	5.232	4.915	-1.096	-2.453	-8.956
45	45	0.59972	-10.647	13.492	3.848	-5.312	31.893	11	-5.444	28.582	-24.635	4.633	5.524	4.885	-1.167	-2.393	-8.913
46	46	0.61335	-10.745	13.357	3.951	-5.364	31.533	10.912	-5.402	28.562	-24.647	4.648	5.665	4.866	-1.055	-2.449	-8.884
47	47	0.62698	-10.813	13.286	4.044	-5.393	31.264	10.831	-5.369	28.562	-24.717	4.961	5.863	4.814	-0.691	-2.391	-8.946
48	48	0.64061	-10.906	13.273	4.133	-5.478	31.012	10.856	-5.25	28.461	-24.87	5.065	6.059	4.871	-0.509	-2.32	-8.928
49	49	0.65424	-11.029	13.273	4.151	-5.554	30.744	10.938	-5.179	28.277	-25.02	5.313	6.062	4.883	-0.163	-2.353	-8.982
50	50	0.66787	-11.166	13.279	4.141	-5.631	30.485	10.997	-5.137	28.088	-25.177	5.533	6.199	4.998	0.109	-2.268	-8.98
51	51	0.6815	-11.325	13.282	4.094	-5.709	30.209	11.059	-5.096	27.856	-25.189	5.534	6.294	4.995	0.211	-2.234	-8.99
52	52	0.69513	-11.459	13.266	4.06	-5.785	29.936	11.025	-5.092	27.647	-25.217	5.736	6.343	5.054	0.494	-2.218	-9.024
53	53	0.70876	-11.602	13.239	4.014	-5.879	29.622	10.936	-5.077	27.361	-25.2	5.543	6.33	5.17	0.439	-2.295	-9.028
54	54	0.72239	-11.739	13.205	3.954	-5.972	29.337	10.821	-5.086	27.104	-25.155	5.618	6.35	5.238	0.615	-2.291	-9.088
55	55	0.73602	-11.88	13.149	3.89	-6.103	29.042	10.625	-5.069	26.827	-25.077	5.523	6.365	5.37	0.649	-2.308	-9.147
56	56	0.74965	-12.013	13.142	3.836	-6.233	28.836	10.457	-5.042	26.611	-25.042	5.607	6.496	5.579	0.814	-2.209	-9.14
57	57	0.76328	-12.118	13.151	3.84	-6.372	28.648	10.266	-5.01	26.402	-24.994	5.867	6.736	5.722	1.109	-1.968	-9.145
58	58	0.77691	-12.203	13.172	3.851	-6.473	28.49	10.084	-4.991	26.183	-24.964	5.843	6.597	5.981	1.222	-2.113	-9.058
59	59	0.79054	-12.263	13.265	3.871	-6.538	28.343	10.002	-4.972	25.934	-25.02	5.991	6.58	6.15	1.448	-2.119	-9.021
60	60	0.80417	-12.299	13.327	3.923	-6.583	28.174	9.871	-4.954	25.704	-25.023	6.025	6.68	6.159	1.546	-2.024	-9.081
61	61	0.8178	-12.335	13.356	3.98	-6.622	27.958	9.791	-4.942	25.458	-25.077	6.114	6.694	6.145	1.7	-1.988	-9.156
62	62	0.83143	-12.364	13.328	4.076	-6.709	27.652	9.76	-4.858	25.149	-25.208	6.164	6.766	6.076	1.807	-1.862	-9.28
63	63	0.84506	-12.424	13.229	4.161	-6.837	27.28	9.727	-4.763	24.893	-25.334	6.484	6.706	6.082	2.207	-1.877	-9.35
64	64	0.85869	-12.491	13.094	4.212	-6.963	26.913	9.724	-4.649	24.679	-25.435	6.503	6.762	6.183	2.288	-1.85	-9.293
65	65	0.87232	-12.548	12.908	4.216	-7.067	26.486	9.661	-4.547	24.446	-25.449	6.409	6.851	6.255	2.269	-1.812	-9.255
66	66	0.88595	-12.606	12.708	4.231	-7.188	26.047	9.583	-4.462	24.244	-25.453	6.431	6.931	6.249	2.336	-1.781	-9.289
67	67	0.89958	-12.703	12.508	4.177	-7.295	25.609	9.518	-4.44	24.024	-25.467	6.386	6.887	6.293	2.344	-1.865	-9.338
68	68	0.91321	-12.813	12.336	4.1	-7.421	25.211	9.463	-4.451	23.782	-25.423	6.597	6.826	6.304	2.576	-1.891	-9.393
69	69	0.92684	-12.933	12.205	4.014	-7.583	24.807	9.492	-4.408	23.477	-25.498	6.606	6.82	6.457	2.596	-1.894	-9.363
70	70	0.94047	-13.089	12.109	3.963	-7.806	24.419	9.454	-4.381	23.14	-25.482	6.658	6.764	6.62	2.672	-1.929	-9.293
71	71	0.9541	-13.227	12.053	3.969	-8.05	24.064	9.383	-4.326	22.826	-25.432	6.664	6.703	6.7	2.714	-1.997	-9.26
72	72	0.96773	-13.352	12.073	4.035	-8.312	23.679	9.318	-4.242	22.318	-25.47	6.31	6.599	6.778	2.433	-2.063	-9.258
73	73	0.98136	-13.474	12.094	4.127	-8.576	23.283	9.236	-4.167	21.812	-25.518	6.106	6.482	6.876	2.297	-2.125	-9.235
74	74	0.99499	-13.574	12.172	4.278	-8.829	22.871	9.197	-4.098	21.207	-25.705	6.094	6.301	6.978	2.348	-2.168	-9.245
75	75	1.00862	-13.659	12.277	4.476	-9.102	22.442	9.173	-3.962	20.534	-25.959	6.049	6.139	7.087	2.399	-2.168	-9.258
76	76	1.02225	-13.718	12.375	4.729	-9.358	21.942	9.121	-3.856	19.753	-26.233	5.813	6.025	7.2	2.239	-2.093	-9.231
77	77	1.03588	-13.775	12.466	4.985	-9.6	21.401	9.132	-3.736	18.964	-26.505	5.839	5.964	7.159	2.335	-1.934	-9.275
78	78	1.04951	-13.817	12.527	5.226	-9.865	20.775	9.156	-3.559	18.041	-26.826	5.685	5.656	7.152	2.352	-1.971	-9.336
79	79	1.06314	-13.844	12.551	5.437	-10.098	20.132	9.264	-3.375	17.163	-27.212	5.536	5.57	7.224	2.306	-1.828	-9.299
80	80	1.07677	-13.873	12.522	5.62	-10.359	19.396	9.354	-3.186	16.21	-27.566	5.654	5.293	7.287	2.572	-1.796	-9.274
81	81	1.0904	-13.878	12.415	5.748	-10.577	18.587	9.432	-3.031	15.198	-28.016	5.553	4.913	7.464	2.636	-1.846	-9.261
82	82	1.10403	-13.858	12.313	5.796	-10.743	17.734	9.455	-2.91	14.109	-28.302	5.476	4.613	7.628	2.722	-1.81	-9.195
83	83	1.11766	-13.853	12.153	5.763	-10.897	16.872	9.487	-2.804	13.087	-28.548	5.572	4.373	7.804	2.953	-1.726	-9.135
84	84	1.13129	-13.835	11.958	5.681	-11.034	16.004	9.459	-2.681	12.096	-28.667	5.56	4.141	7.923	3.101	-1.668	-9.099
85	85	1.14492	-13.821	11.769	5.563	-11.201	15.169	9.369	-2.545	11.129	-28.677	5.531	3.957	7.952	3.213	-1.573	-9.15
86	86	1.15855	-13.807	11.577	5.403	-11.335	14.361	9.278	-2.451	10.211	-28.669	5.51	3.718	8.026	3.328	-1.556	-9.173
87	87	1.17218	-13.798	11.414	5.165	-11.471	13.596	9.246	-2.317	9.29	-28.625	5.412	3.395	8.138	3.422	-1.64	-9.155
88	88	1.18581	-13.753	11.252	4.883	-11.536	12.85	9.286	-2.234	8.4	-28.668	5.591	3.139	8.374	3.735	-1.635	-9.054
89	89	1.19944	-13.701	11.101	4.558	-11.585	12.119	9.394	-2.142	7.511	-28.746	5.765	2.953	8.719	4.032	-1.583	-8.852
90	90	1.21307	-13.619	10.959	4.2	-11.605	11.416	9.491	-2.052	6.605	-28.864	5.918	2.576	9.054	4.367	-1.68	-8.748
91	91	1.2267	-13.539	10.825	3.807	-11.62	10.759	9.58	-1.966	5.779	-28.938	6.054	2.4	9.317	4.617	-1.631	-8.716
92	92	1.24033	-13.463	10.657	3.351	-11.642	10.108	9.711	-1.84	5.028	-29.009	6.015	2.314	9.51	4.679	-1.569	-8.768
93	93	1.25396	-13.368	10.497	2.874	-11.643	9.467	9.865	-1.734	4.261	-29.082	5.97	2.059	9.674	4.778	-1.647	-8.849
94	94	1.26759	-13.284	10.32	2.34	-11.646	8.828	10.078	-1.629	3.522	-29.138	5.804	1.931	9.851	4.718	-1.647	-8.896
95	95	1.28122	-13.178	10.126	1.777	-11.62	8.194	10.332	-1.556	2.85	-29.302	5.968	1.756	10.051	4.959	-1.675	-9.016
96	96	1.29485	-13.07	9.933	1.21	-11.622	7.575	10.558	-1.458	2.192	-29.413	5.996	1.667	10.257	5.044	-1.65	-9.109
97	97	1.30848	-12.973	9.76	0.618	-11.607	7.064	10.738	-1.379	1.671	-29.443	5.921	1.628	10.485	5	-1.649	-9.191
98	98	1.32211	-12.851	9.608	-0.002	-11.567	6.611	10.897	-1.299	1.237	-29.402	5.9	1.583	10.711	5	-1.703	-9.261
99	99	1.33574	-12.697	9.462	-0.584	-11.523	6.161	11.062	-1.186	0.813	-29.353	5.719	1.517	10.868	4.863	-1.805	-9.349
100	100	1.34937	-12.522	9.371	-1.17	-11.422	5.819	11.206	-1.127	0.55	-29.226	5.709	1.541	11.003	4.824	-1.894	-9.426
101	101	1.363	-12.344	9.307	-1.785	-11.339	5.503	11.509	-1.051	0.236	-29.255	5.572	1.68	11.193	4.62	-1.854	-9.476
102	102	1.37663	-12.163	9.268	-2.428	-11.259	5.225	11.899	-0.978	-0.04	-29.314	5.566	1.628	11.314	4.601	-1.994	-9.581
103	103	1.39026	-11.96	9.25	-3.049	-11.147	4.99	12.281	-0.923	-0.249	-29.418	5.603	1.669	11.563	4.576	-2.084	-9.594
104	104	1.40389	-11.77	9.236	-3.673	-11.072	4.739	12.609	-0.849	-0.47	-29.437	5.733	1.689	11.713	4.651	-2.182	-9.681
105	105	1.41752	-11.573	9.234	-4.283	-11.016	4.458	12.92	-0.769	-0.744	-29.448	5.694	1.708	11.883	4.557	-2.299	-9.736
106	106	1.43115	-11.43	9.226	-4.888	-11.045	4.183	13.243	-0.668	-0.971	-29.438	5.753	1.836	12.078	4.508	-2.346	-9.732
107	107	1.44478	-11.264	9.231	-5.436	-11.08	3.852	13.468	-0.575	-1.273	-29.397	5.865	1.684	12.202	4.6	-2.617	-9.806
108	108	1.45841	-11.086	9.26	-5.981	-11.084	3.587	13.772	-0.456	-1.498	-29.411	5.291	1.828	12.423	3.941	-2.777	-9.753
109	109	1.47204	-10.876	9.264	-6.528	-11.061	3.27	14.008	-0.369	-1.703	-29.368	5.235	1.876	12.554	3.796	-2.965	-9.804
110	110	1.48567	-10.657	9.265	-7.105	-11.025	2.944	14.246	-0.315	-1.9	-29.366	5.396	2.002	12.692	3.806	-3.052	-9.914
111	111	1.4993	-10.404	9.241	-7.675	-10.963	2.588	14.519	-0.265	-2.137	-29.368	5.306	2.207	12.835	3.543	-3.073	-9.971
112	112	1.51293	-10.167	9.236	-8.252	-10.934	2.322	14.847	-0.214	-2.243	-29.391	5.678	2.145	12.796	3.797	-3.306	-10.215
113	113	1.52656	-9.926	9.24	-8.752	-10.901	2.077	15.148	-0.16	-2.285	-29.376	5.965	2.275	12.663	3.896	-3.409	-10.464
114	114	1.54019	-9.747	9.262	-9.216	-10.863	1.94	15.547	-0.177	-2.207	-29.409	6.341	2.414	12.385	4.054	-3.491	-10.797
115	115	1.55382	-9.693	9.252	-9.584	-10.888	1.842	15.832	-0.286	-1.991	-29.378	6.693	2.354	11.974	4.215	-3.794	-11.236
116	116	1.56745	-9.82	9.271	-9.84	-11.047	1.837	15.926	-0.393	-1.722	-29.322	6.65	2.236	11.767	4.04	-4.233	-11.545
117	117	1.58108	-10.081	9.351	-9.945	-11.298	1.932	15.872	-0.527	-1.353	-29.43	6.679	2.044	11.849	3.953	-4.791	-11.753
118	118	1.59471	-10.366	9.615	-9.907	-11.556	2.174	15.596	-0.628	-1.028	-29.52	6.199	1.692	12.139	3.462	-5.591	-11.845
119	119	1.60834	-10.58	10.076	-9.75	-11.72	2.62	15.225	-0.684	-0.626	-29.533	5.557	1.375	12.419	2.834	-6.436	-11.888
120	120	1.62197	-10.718	10.619	-9.573	-11.805	3.148	14.888	-0.744	-0.193	-29.604	4.995	1.095	12.664	2.259	-7.242	-11.987
121	121	1.6356	-10.762	11.184	-9.447	-11.829	3.715	14.627	-0.77	0.23	-29.633	4.612	0.937	12.826	1.809	-7.876	-12.106
122	122	1.64923	-10.718	11.726	-9.413	-11.777	4.302	14.549	-0.818	0.694	-29.627	4.572	0.834	12.786	1.633	-8.384	-12.3
123	123	1.66286	-10.655	12.044	-9.528	-11.784	4.681	14.651	-0.829	1.137	-29.6	4.525	0.837	12.737	1.399	-8.803	-12.407
124	124	1.67649	-10.587	12.236	-9.762	-11.842	4.991	14.934	-0.81	1.607	-29.56	4.526	0.621	12.63	1.283	-9.417	-12.497
125	125	1.69012	-10.488	12.222	-10.053	-11.939	5.053	15.307	-0.775	2.019	-29.415	4.518	0.49	12.485	1.115	-9.961	-12.441
126	126	1.70375	-10.381	12.056	-10.336	-12.08	4.901	15.744	-0.746	2.33	-29.285	4.4	0.444	12.375	0.791	-10.421	-12.252
127	127	1.71738	-10.228	11.781	-10.541	-12.265	4.454	16.161	-0.684	2.363	-29.349	4.371	-0.011	12.384	0.746	-11.126	-12.05
128	128	1.73101	-10.046	11.46	-10.658	-12.447	3.844	16.476	-0.611	2.211	-29.556	3.871	-0.515	12.623	0.294	-11.886	-11.743
129	129	1.74464	-9.823	11.205	-10.611	-12.544	3.148	16.484	-0.59	1.913	-29.804	3.334	-1.181	12.952	-0.096	-12.739	-11.518
130	130	1.75827	-9.6	11.103	-10.315	-12.627	2.499	16.062	-0.559	1.519	-30.007	2.889	-1.815	13.412	-0.376	-13.495	-11.304
131	131	1.7719	-9.442	11.216	-9.765	-12.701	2.009	15.217	-0.566	1.123	-30.016	2.523	-2.537	13.948	-0.533	-14.314	-11.021
132	132	1.78553	-9.322	11.733	-9.044	-12.718	1.986	14.277	-0.571	0.856	-29.998	2.397	-3.202	14.462	-0.476	-15.065	-10.737
133	133	1.79916	-9.204	12.618	-8.32	-12.648	2.493	13.578	-0.584	0.797	-30.013	2.356	-3.847	14.823	-0.364	-15.83	-10.486
134	134	1.81279	-9.144	13.608	-7.653	-12.628	3.25	13.004	-0.565	0.905	-29.962	2.371	-4.416	15.01	-0.23	-16.563	-10.321
135	135	1.82642	-9.133	14.57	-7.127	-12.642	4.125	12.704	-0.573	1.167	-30.033	2.014	-4.859	15.217	-0.547	-17.294	-10.149
136	136	1.84005	-8.984	15.477	-6.792	-12.446	5.088	12.596	-0.647	1.615	-30.121	1.75	-5.489	15.31	-0.709	-18.22	-10.13
137	137	1.85368	-8.758	16.12	-6.683	-12.151	5.907	12.567	-0.736	2.216	-30.189	1.401	-5.911	15.474	-1.027	-19.035	-10.13
138	138	1.86731	-8.593	16.423	-6.723	-11.932	6.473	12.574	-0.825	2.924	-30.273	1.132	-6.006	15.689	-1.397	-19.591	-10.167
139	139	1.88094	-8.369	16.4	-6.861	-11.64	6.818	12.427	-0.926	3.861	-30.139	1.044	-6.085	15.78	-1.573	-20.231	-10.335
140	140	1.89457	-8.151	16.124	-7.008	-11.36	6.952	12.092	-1.063	4.931	-29.805	0.86	-6.009	15.942	-1.916	-20.844	-10.399
141	141	1.9082	-8.01	15.665	-7.118	-11.177	6.96	11.634	-1.22	6.157	-29.217	0.82	-5.696	15.94	-2.24	-21.331	-10.455
142	142	1.92183	-7.926	15.245	-7.165	-11.023	7.102	11.175	-1.441	7.583	-28.548	0.803	-5.323	15.903	-2.612	-21.866	-10.433
143	143	1.93546	-7.859	14.885	-7.17	-10.855	7.415	10.964	-1.647	9.223	-28.014	0.723	-4.791	15.776	-3.124	-22.367	-10.369
144	144	1.94909	-7.851	14.666	-7.126	-10.766	7.903	11.024	-1.762	10.899	-27.603	0.532	-4.474	15.549	-3.643	-23.091	-10.258
145	145	1.96272	-7.955	14.564	-7.043	-10.817	8.518	11.314	-1.769	12.579	-27.434	0.181	-4.358	15.39	-4.212	-24.027	-10.112
146	146	1.97635	-8.084	14.588	-6.954	-10.885	9.214	11.735	-1.735	14.131	-27.427	-0.154	-4.536	15.241	-4.634	-25.141	-10.017
147	147	1.98998	-8.067	14.72	-6.879	-10.786	9.916	12.144	-1.707	15.517	-27.588	-0.148	-4.726	15.23	-4.699	-26.112	-9.941
148	148	2.00361	-7.943	14.839	-6.799	-10.567	10.527	12.406	-1.735	16.773	-27.852	0.08	-5.033	15.357	-4.488	-27.071	-9.932
149	149	2.01724	-7.694	14.945	-6.708	-10.194	11.093	12.407	-1.876	17.987	-28.074	0.522	-5.44	15.647	-4.025	-28.042	-9.919
150	150	2.03087	-7.379	15.081	-6.588	-9.778	11.695	12.29	-1.991	19.232	-28.196	0.9	-5.939	15.967	-3.555	-29.129	-9.865
151	151	2.0445	-7.043	15.197	-6.456	-9.323	12.351	11.931	-2.205	20.603	-28.033	1.417	-6.374	16.154	-2.987	-30.186	-9.87
152	152	2.05813	-6.714	15.335	-6.309	-8.863	13.099	11.426	-2.465	22.096	-27.607	1.883	-6.606	16.233	-2.554	-31.136	-9.835
153	153	2.07176	-6.44	15.471	-6.118	-8.473	13.945	10.895	-2.727	23.727	-27.092	2.274	-6.833	16.308	-2.205	-32.149	-9.719
154	154	2.08539	-6.211	15.602	-5.887	-8.107	14.883	10.349	-3.061	25.488	-26.485	2.585	-7.325	16.387	-1.871	-33.459	-9.513
155	155	2.09902	-6.026	15.712	-5.612	-7.816	15.884	9.92	-3.333	27.383	-25.948	2.939	-7.929	16.545	-1.455	-34.931	-9.183
156	156	2.11265	-5.854	15.79	-5.326	-7.551	16.939	9.628	-3.556	29.417	-25.455	3.462	-8.414	16.708	-0.955	-36.334	-8.766
157	157	2.12628	-5.728	15.86	-5.081	-7.332	18.071	9.629	-3.671	31.525	-25.1	4.125	-8.938	16.943	-0.331	-37.769	-8.226
158	158	2.13991	-5.645	15.919	-4.888	-7.199	19.281	9.925	-3.564	33.681	-24.834	4.414	-9.673	17.252	0.035	-39.447	-7.568
159	159	2.15354	-5.585	15.996	-4.738	-7.109	20.548	10.502	-3.255	35.842	-24.63	4.241	-10.536	17.645	-0.007	-41.298	-6.752
160	160	2.16717	-5.55	16.078	-4.667	-7.031	21.853	11.418	-2.745	38.013	-24.382	4.135	-11.25	17.978	-0.092	-43.022	-5.789
161	161	2.1808	-5.529	16.123	-4.641	-6.98	23.108	12.447	-2.135	40.111	-23.947	4.007	-11.895	18.199	-0.28	-44.665	-4.757
162	162	2.19443	-5.499	16.135	-4.642	-6.884	24.337	13.451	-1.586	42.213	-23.298	4.293	-12.578	18.279	-0.146	-46.332	-3.745
163	163	2.20806	-5.484	16.11	-4.612	-6.816	25.455	14.391	-1.07	44.169	-22.607	4.837	-13.088	18.24	0.128	-47.757	-2.858
164	164	2.22169	-5.453	16.028	-4.507	-6.747	26.445	15.045	-0.701	45.945	-21.965	5.245	-12.99	18.115	0.08	-48.477	-2.196
165	165	2.23532	-5.377	15.92	-4.309	-6.678	27.299	15.37	-0.467	47.405	-21.496	5.557	-12.569	17.798	-0.079	-48.614	-1.967
166	166	2.24895	-5.259	15.8	-4.011	-6.615	28.029	15.376	-0.369	48.521	-21.356	5.654	-11.924	17.42	-0.401	-48.218	-2.158
167	167	2.26258	-5.09	15.705	-3.64	-6.525	28.721	14.951	-0.548	49.32	-21.565	5.679	-11.28	17.11	-0.687	-47.474	-2.763
168	168	2.27621	-4.854	15.61	-3.222	-6.415	29.311	14.095	-0.99	49.733	-22.105	5.732	-10.782	16.912	-0.788	-46.5	-3.738
169	169	2.28984	-4.589	15.577	-2.798	-6.273	29.944	13.052	-1.557	49.859	-22.878	5.769	-10.818	16.844	-0.646	-45.722	-4.907
170	170	2.30347	-4.28	15.564	-2.44	-6.057	30.58	11.998	-2.131	49.749	-23.738	5.65	-11.215	16.826	-0.466	-45.063	-6.125
171	171	2.3171	-3.963	15.577	-2.217	-5.764	31.264	11.114	-2.618	49.528	-24.465	5.634	-11.403	16.772	-0.24	-44.11	-7.162
172	172	2.33073	-3.645	15.584	-2.125	-5.428	31.979	10.59	-2.841	49.251	-24.941	5.737	-11.557	16.656	0.081	-43.09	-7.854
173	173	2.34436	-3.341	15.573	-2.159	-5.04	32.764	10.372	-2.857	49.07	-25.15	5.616	-11.755	16.549	0.189	-42.23	-8.162
174	174	2.35799	-3.06	15.534	-2.304	-4.645	33.623	10.52	-2.589	49.039	-25.134	5.747	-11.848	16.429	0.494	-41.362	-8.122
175	175	2.37162	-2.818	15.439	-2.555	-4.238	34.525	10.858	-2.215	49.143	-24.914	5.89	-11.968	16.369	0.805	-40.616	-7.796
176	176	2.38525	-2.62	15.314	-2.843	-3.839	35.452	11.425	-1.692	49.334	-24.825	5.917	-12.041	16.432	0.991	-39.886	-7.361
177	177	2.39888	-2.47	15.144	-3.148	-3.501	36.397	12.024	-1.145	49.597	-24.786	5.986	-12.336	16.579	1.316	-39.37	-6.95
178	178	2.41251	-2.37	14.91	-3.434	-3.208	37.347	12.36	-0.817	49.935	-24.805	5.976	-12.349	16.871	1.477	-38.59	-6.61
179	179	2.42614	-2.319	14.646	-3.678	-2.998	38.273	12.603	-0.572	50.258	-24.972	5.98	-12.41	17.199	1.676	-37.799	-6.456
180	180	2.43977	-2.323	14.337	-3.861	-2.88	39.197	12.502	-0.59	50.636	-25.088	5.947	-12.474	17.415	1.847	-36.99	-6.589
181	181	2.4534	-2.362	13.975	-3.962	-2.843	40.045	12.229	-0.762	50.949	-25.238	5.883	-12.339	17.542	1.876	-35.929	-6.905
182	182	2.46703	-2.44	13.628	-3.979	-2.893	40.892	11.921	-0.957	51.216	-25.36	5.697	-12.058	17.438	1.687	-34.708	-7.412
183	183	2.48066	-2.577	13.302	-3.933	-3.018	41.689	11.681	-1.131	51.339	-25.541	5.318	-11.701	17.172	1.241	-33.362	-8.062
184	184	2.49429	-2.708	12.995	-3.816	-3.19	42.413	11.551	-1.203	51.286	-25.811	4.919	-11.284	16.952	0.719	-31.896	-8.624
185	185	2.50792	-2.861	12.75	-3.632	-3.418	43.061	11.674	-1.08	50.971	-26.27	4.571	-10.911	16.753	0.248	-30.341	-9.14
186	186	2.52155	-3.007	12.575	-3.388	-3.666	43.644	11.986	-0.813	50.394	-26.872	4.374	-10.579	16.598	-0.081	-28.678	-9.555
187	187	2.53518	-3.132	12.469	-3.108	-3.911	44.147	12.4	-0.488	49.549	-27.538	4.23	-10.21	16.582	-0.407	-26.867	-9.747
188	188	2.54881	-3.253	12.4	-2.79	-4.146	44.546	12.883	-0.145	48.432	-28.158	3.769	-9.895	16.643	-1.048	-25.047	-9.673
189	189	2.56244	-3.358	12.39	-2.463	-4.334	44.878	13.334	0.089	47.098	-28.759	3.296	-9.727	16.842	-1.678	-23.272	-9.385
190	190	2.57607	-3.443	12.364	-2.113	-4.486	45.079	13.722	0.204	45.57	-29.159	3.008	-9.571	17.001	-2.177	-21.402	-8.885
191	191	2.5897	-3.557	12.368	-1.721	-4.677	45.145	14.056	0.202	43.76	-29.412	2.891	-9.359	17.265	-2.566	-19.347	-8.085
192	192	2.60333	-3.665	12.357	-1.312	-4.866	45.075	14.339	0.097	41.742	-29.559	3.253	-9.403	17.436	-2.395	-17.366	-7.261
193	193	2.61696	-3.798	12.342	-0.894	-5.057	44.894	14.526	-0.147	39.566	-29.467	3.827	-9.496	17.506	-2.012	-15.369	-6.332
194	194	2.63059	-3.953	12.337	-0.479	-5.251	44.606	14.701	-0.465	37.224	-29.309	4.482	-9.366	17.6	-1.628	-13.128	-5.276
195	195	2.64422	-4.162	12.365	-0.043	-5.479	44.256	14.871	-0.843	34.823	-29.003	5.504	-9.386	17.4	-0.809	-11.038	-4.382
196	196	2.65785	-4.379	12.422	0.413	-5.666	43.831	15.004	-1.315	32.403	-28.603	6.751	-9.384	17.092	0.234	-9.006	-3.491
197	197	2.67148	-4.607	12.478	0.895	-5.885	43.307	15.094	-1.784	30.032	-28.144	8.105	-9.415	16.775	1.444	-7.179	-2.598
198	198	2.68511	-4.839	12.533	1.442	-6.107	42.752	15.074	-2.253	27.917	-27.555	8.934	-9.695	16.385	2.264	-5.917	-1.755
199	199	2.69874	-5.063	12.553	2.073	-6.364	42.115	14.946	-2.64	26.117	-26.912	9.083	-9.899	16.018	2.45	-4.984	-0.896
200	200	2.71237	-5.282	12.532	2.753	-6.619	41.425	14.775	-2.93	24.824	-26.296	8.692	-9.734	15.361	2.037	-4.168	-0.364
201	201	2.726	-5.51	12.464	3.464	-6.846	40.709	14.584	-3.155	24.124	-25.81	8.031	-9.126	14.33	1.27	-3.399	-0.324
