# Supplementary material for: Gait phenotypes in paediatric hereditary spastic paraplegia revealed by dynamic time warping analysis and random forests
Source: PLoS One. 2018 Mar 8;13(3):e0192345. doi: 10.1371/journal.pone.0192345 (PMC5843164; doi:10.1371/journal.pone.0192345)
Supplement: S1 Data — (ZIP) [file pone.0192345.s008.zip › HSP/Left.SR.HSP13.4.csv]

	Epoch	Time	Pelvic.obliquity	Pelvic.tilt	Pelvic rotation	Hip.abd.add	Hip.flexion	Hip.rotation	Knee.abd.add	Knee.flexion	Knee.rotation	Ankle.abd.add	Ankle.flexion	Ankle.rotation	Forefoot.abd.add	Forefoot.flexion	Forefoot.rotation
1	1	0	-6.947	10.409	1.923	-7.599	41.967	15.858	-3.163	28.811	-28.037	7.944	-10.539	13.653	1.028	-5.67	-5.191
2	2	0.0142	-7.263	10.371	2.588	-8.089	41.245	15.962	-3.055	28.048	-27.8	7.987	-9.043	12.058	0.683	-3.993	-5.726
3	3	0.0284	-7.576	10.312	3.307	-8.579	40.49	15.668	-3.056	27.849	-27.736	7.529	-7.705	10.999	-0.033	-3.069	-6.26
4	4	0.0426	-7.937	10.303	4.031	-9.041	39.879	14.959	-3.245	28.285	-27.793	7.389	-5.184	10.521	-0.766	-1.523	-6.619
5	5	0.0568	-8.276	10.375	4.711	-9.411	39.366	13.759	-3.769	28.692	-27.89	7.328	-2.575	10.636	-1.481	0.14	-6.819
6	6	0.071	-8.476	10.546	5.32	-9.563	39.071	11.993	-4.78	28.636	-27.795	6.707	-2.141	11.399	-2.199	0.187	-6.917
7	7	0.0852	-8.534	10.898	5.825	-9.509	39.346	10.367	-5.739	28.881	-27.131	6.221	-2.838	11.859	-2.452	-0.814	-6.891
8	8	0.0994	-8.494	11.396	6.174	-9.316	40.184	9.589	-6.182	29.977	-26.042	5.979	-2.517	11.322	-2.79	-1.282	-6.743
9	9	0.1136	-8.377	11.994	6.385	-9.048	41.133	9.853	-6.038	31.332	-24.921	6.271	-1.854	9.905	-2.7	-1.565	-6.584
10	10	0.1278	-8.227	12.655	6.531	-8.813	41.937	10.97	-5.345	32.375	-24.336	6.685	-1.447	8.373	-2.342	-1.934	-6.416
11	11	0.142	-8.12	13.248	6.649	-8.674	42.485	12.303	-4.464	32.966	-24.836	6.582	-1.348	7.739	-2.329	-2.4	-6.328
12	12	0.1562	-7.987	13.671	6.821	-8.601	42.691	12.809	-3.952	33.134	-25.9	6.61	-1.063	8.166	-2.174	-2.463	-6.312
13	13	0.1704	-7.811	13.855	7.044	-8.53	42.524	12.368	-3.902	33.011	-26.759	6.675	-0.787	8.97	-1.948	-2.405	-6.376
14	14	0.1846	-7.699	13.866	7.256	-8.477	42.21	11.315	-4.191	32.848	-26.888	6.649	-0.48	9.558	-1.806	-2.299	-6.45
15	15	0.1988	-7.645	13.727	7.41	-8.375	41.722	9.858	-4.793	32.606	-26.187	6.904	-0.11	9.682	-1.431	-2.071	-6.505
16	16	0.213	-7.567	13.6	7.512	-8.124	41.227	8.36	-5.574	32.294	-25.069	7.178	0.233	9.461	-1.092	-1.818	-6.495
17	17	0.2272	-7.54	13.518	7.582	-7.834	40.863	7.246	-6.24	32.1	-23.948	7.193	0.472	8.973	-1	-1.707	-6.496
18	18	0.2414	-7.574	13.581	7.61	-7.563	40.701	6.924	-6.55	32.036	-23.228	7.13	0.733	8.393	-1.001	-1.613	-6.406
19	19	0.2556	-7.577	13.816	7.568	-7.238	40.725	7.414	-6.466	31.991	-23.176	7.088	0.965	7.831	-0.976	-1.483	-6.341
20	20	0.2698	-7.566	14.237	7.476	-6.912	40.942	8.362	-6.144	31.942	-23.651	7.114	1.007	7.417	-0.833	-1.489	-6.366
21	21	0.284	-7.637	14.765	7.358	-6.714	41.313	9.406	-5.75	31.884	-24.342	7.17	1.218	7.304	-0.701	-1.293	-6.331
22	22	0.2982	-7.758	15.329	7.243	-6.614	41.785	10.053	-5.504	31.872	-24.777	7.328	1.363	7.31	-0.432	-1.186	-6.35
23	23	0.3124	-7.888	15.915	7.169	-6.563	42.239	10.22	-5.485	31.768	-24.79	7.494	1.431	7.325	-0.133	-1.143	-6.345
24	24	0.3266	-7.958	16.455	7.123	-6.476	42.654	9.973	-5.632	31.653	-24.402	7.41	1.558	7.286	-0.07	-1.089	-6.277
25	25	0.3408	-7.98	16.898	7.124	-6.338	42.923	9.576	-5.881	31.511	-23.911	7.539	1.712	7.136	0.172	-0.989	-6.239
26	26	0.355	-7.979	17.229	7.181	-6.182	43.025	9.32	-6.066	31.293	-23.672	7.436	1.825	7.003	0.189	-0.897	-6.224
27	27	0.3692	-8.011	17.483	7.266	-6.065	43.011	9.326	-6.125	31.068	-23.712	7.264	2.045	6.87	0.1	-0.707	-6.232
28	28	0.3834	-8.088	17.668	7.321	-5.96	42.924	9.64	-6.071	30.858	-24.021	7.22	2.337	6.761	0.103	-0.42	-6.243
29	29	0.3976	-8.148	17.82	7.34	-5.81	42.824	10.037	-5.974	30.685	-24.409	6.908	2.399	6.673	-0.1	-0.399	-6.277
30	30	0.4118	-8.261	17.994	7.302	-5.696	42.751	10.399	-5.937	30.529	-24.65	6.989	2.504	6.524	0.044	-0.315	-6.339
31	31	0.426	-8.374	18.169	7.293	-5.602	42.71	10.612	-5.967	30.428	-24.759	7.001	2.608	6.403	0.111	-0.279	-6.357
32	32	0.4402	-8.522	18.371	7.312	-5.577	42.674	10.705	-6.043	30.298	-24.77	6.863	2.756	6.277	0.018	-0.217	-6.399
33	33	0.4544	-8.635	18.568	7.355	-5.539	42.638	10.668	-6.174	30.216	-24.745	6.985	2.768	6.234	0.195	-0.312	-6.41
34	34	0.4686	-8.756	18.721	7.384	-5.51	42.542	10.631	-6.26	30.122	-24.757	6.738	2.877	6.2	0.018	-0.364	-6.452
35	35	0.4828	-8.93	18.808	7.358	-5.506	42.368	10.707	-6.295	30.04	-24.85	6.579	3.041	6.231	-0.083	-0.385	-6.471
36	36	0.497	-9.123	18.816	7.281	-5.507	42.103	10.847	-6.295	29.971	-24.952	6.58	3.301	6.17	-0.051	-0.311	-6.561
37	37	0.5112	-9.339	18.746	7.104	-5.457	41.827	11.036	-6.3	30.013	-24.99	6.49	3.438	6.154	-0.086	-0.432	-6.587
38	38	0.5254	-9.564	18.633	6.853	-5.379	41.484	11.283	-6.313	30.056	-25.027	6.467	3.814	6.159	-0.131	-0.342	-6.558
39	39	0.5396	-9.814	18.51	6.578	-5.33	41.214	11.482	-6.312	30.234	-24.988	6.395	3.996	6.129	-0.171	-0.513	-6.605
40	40	0.5538	-10.105	18.373	6.287	-5.348	40.925	11.702	-6.268	30.407	-24.93	6.207	4.282	6.187	-0.339	-0.621	-6.568
41	41	0.568	-10.393	18.233	6.018	-5.425	40.649	11.849	-6.193	30.592	-24.81	5.986	4.539	6.156	-0.516	-0.765	-6.634
42	42	0.5822	-10.682	18.121	5.754	-5.507	40.379	11.961	-6.153	30.713	-24.69	5.905	4.8	6.115	-0.562	-0.848	-6.736
43	43	0.5964	-10.914	17.983	5.503	-5.569	40.057	12.034	-6.096	30.815	-24.505	5.942	5.018	6.01	-0.471	-0.969	-6.83
44	44	0.6106	-11.154	17.817	5.275	-5.65	39.67	12.056	-6.081	30.831	-24.327	5.871	5.364	6.016	-0.521	-0.934	-6.826
45	45	0.6248	-11.364	17.637	5.073	-5.739	39.183	12.157	-6.012	30.723	-24.287	5.821	5.533	6.042	-0.508	-1.019	-6.843
46	46	0.639	-11.562	17.4	4.866	-5.824	38.613	12.31	-5.921	30.561	-24.315	5.713	5.649	6.108	-0.546	-1.132	-6.831
47	47	0.6532	-11.753	17.168	4.644	-5.891	38.007	12.548	-5.828	30.306	-24.481	5.693	5.745	6.212	-0.51	-1.187	-6.841
48	48	0.6674	-11.91	16.92	4.463	-5.983	37.337	12.711	-5.72	29.965	-24.65	5.624	5.778	6.281	-0.494	-1.274	-6.915
49	49	0.6816	-12.051	16.696	4.319	-6.084	36.68	12.759	-5.657	29.614	-24.726	5.709	5.91	6.409	-0.347	-1.258	-6.893
50	50	0.6958	-12.205	16.473	4.195	-6.217	36.024	12.787	-5.578	29.24	-24.789	5.601	5.94	6.462	-0.351	-1.339	-6.959
51	51	0.71	-12.372	16.279	4.051	-6.347	35.379	12.766	-5.544	28.832	-24.818	5.292	6.051	6.651	-0.574	-1.368	-6.91
52	52	0.7242	-12.554	16.068	3.944	-6.507	34.724	12.807	-5.486	28.43	-24.937	5.364	5.929	6.78	-0.38	-1.554	-6.953
53	53	0.7384	-12.744	15.889	3.908	-6.731	34.063	12.776	-5.432	27.992	-25.008	5.359	6.102	6.818	-0.335	-1.456	-7.03
54	54	0.7526	-12.921	15.678	3.951	-6.983	33.393	12.707	-5.364	27.611	-25.083	5.473	6.146	6.858	-0.145	-1.492	-7.081
55	55	0.7668	-13.068	15.476	4.039	-7.232	32.709	12.618	-5.258	27.216	-25.098	5.523	6.118	6.757	0.032	-1.602	-7.187
56	56	0.781	-13.202	15.231	4.145	-7.445	31.995	12.481	-5.194	26.871	-25.066	5.31	6.255	6.686	-0.097	-1.617	-7.197
57	57	0.7952	-13.301	14.965	4.334	-7.651	31.223	12.292	-5.116	26.492	-25.053	5.099	6.27	6.642	-0.178	-1.739	-7.155
58	58	0.8094	-13.349	14.682	4.589	-7.828	30.424	12.074	-5.034	26.12	-25.111	5.114	6.275	6.578	-0.039	-1.838	-7.141
59	59	0.8236	-13.327	14.374	4.973	-7.97	29.574	11.719	-4.983	25.751	-25.177	5.201	6.42	6.475	0.129	-1.793	-7.124
60	60	0.8378	-13.24	14.081	5.422	-8.069	28.704	11.248	-4.927	25.35	-25.214	5.354	6.606	6.333	0.381	-1.698	-7.133
61	61	0.852	-13.117	13.793	5.928	-8.121	27.818	10.826	-4.863	24.91	-25.311	5.542	6.626	6.161	0.707	-1.717	-7.126
62	62	0.8662	-12.933	13.548	6.538	-8.157	26.861	10.328	-4.793	24.316	-25.439	5.564	6.659	6.014	0.877	-1.696	-7.074
63	63	0.8804	-12.742	13.33	7.226	-8.256	25.835	9.896	-4.617	23.553	-25.664	5.602	6.717	5.875	1.091	-1.575	-6.995
64	64	0.8946	-12.558	13.166	7.883	-8.338	24.789	9.66	-4.402	22.662	-26.028	5.914	6.667	5.705	1.604	-1.461	-6.941
65	65	0.9088	-12.373	13.022	8.49	-8.423	23.647	9.514	-4.169	21.525	-26.489	6.17	6.618	5.582	2.069	-1.239	-6.892
66	66	0.923	-12.217	12.893	9.04	-8.556	22.349	9.477	-3.91	20.053	-26.989	6.473	6.406	5.452	2.645	-1.019	-6.852
67	67	0.9372	-12.104	12.818	9.52	-8.75	20.945	9.469	-3.669	18.247	-27.502	6.631	5.895	5.317	3.163	-0.946	-6.894
68	68	0.9514	-12.01	12.835	9.95	-9.037	19.463	9.579	-3.375	16.072	-28.075	6.808	5.266	5.274	3.767	-0.821	-6.861
69	69	0.9656	-12.003	12.939	10.298	-9.46	17.887	9.712	-3.085	13.513	-28.577	6.715	4.467	5.317	4.195	-0.725	-6.744
70	70	0.9798	-11.99	13.197	10.64	-9.951	16.291	9.614	-2.867	10.606	-28.972	6.689	3.438	5.459	4.752	-0.69	-6.651
71	71	0.994	-11.971	13.587	11.009	-10.512	14.742	9.184	-2.686	7.528	-29.213	6.75	2.227	5.888	5.438	-0.77	-6.41
72	72	1.0082	-11.946	14.068	11.38	-11.107	13.359	8.387	-2.472	4.529	-29.353	6.724	1.129	6.632	6.024	-0.779	-6.108
73	73	1.0224	-11.881	14.628	11.681	-11.624	12.292	7.369	-2.245	1.874	-29.422	6.917	-0.059	7.67	6.815	-0.978	-5.74
74	74	1.0366	-11.743	15.281	11.877	-11.981	11.758	6.312	-1.975	-0.13	-29.435	6.927	-1.109	8.913	7.372	-1.307	-5.293
75	75	1.0508	-11.476	15.98	11.907	-12.065	11.934	5.523	-1.648	-1.15	-29.265	6.865	-1.415	9.792	7.658	-1.272	-5.006
76	76	1.065	-11.078	16.636	11.741	-11.813	12.646	5.223	-1.402	-1.34	-28.945	6.539	-1.267	10.147	7.503	-1.096	-4.856
77	77	1.0792	-10.622	17.05	11.343	-11.332	13.386	5.612	-1.213	-1.167	-28.813	6.264	-1.114	9.876	7.369	-1.004	-5.029
78	78	1.0934	-10.24	17.044	10.691	-10.738	13.651	6.591	-1.129	-1.024	-29.022	5.851	-0.806	9.439	7.018	-0.794	-5.268
79	79	1.1076	-9.988	16.536	9.93	-10.199	13.198	7.67	-1.138	-1.157	-29.509	5.668	-0.468	9.244	6.826	-0.444	-5.444
80	80	1.1218	-9.895	15.502	9.182	-9.886	11.906	8.356	-1.109	-1.673	-29.965	5.683	-0.539	9.33	6.916	-0.381	-5.571
81	81	1.136	-9.897	14.167	8.523	-9.745	10.085	8.445	-1.041	-2.39	-29.939	5.605	-0.926	9.533	6.981	-0.65	-5.534
82	82	1.1502	-9.872	12.853	7.912	-9.635	8.249	8.147	-0.947	-3.116	-29.54	5.574	-1.066	9.798	7.012	-0.711	-5.413
83	83	1.1644	-9.804	11.8	7.276	-9.501	6.73	7.862	-0.883	-3.743	-29.096	5.778	-1.182	9.996	7.237	-0.76	-5.389
84	84	1.1786	-9.776	11.678	6.627	-9.494	6.33	7.889	-0.863	-4.199	-28.862	5.86	-1.363	10.221	7.319	-0.847	-5.463
85	85	1.1928	-9.763	12.268	5.843	-9.52	6.887	8.336	-0.881	-4.422	-29.028	5.879	-1.576	10.69	7.318	-0.974	-5.575
86	86	1.207	-9.821	13.267	4.912	-9.581	8.005	9.052	-0.918	-4.5	-29.367	5.847	-1.805	11.185	7.261	-1.121	-5.817
87	87	1.2212	-9.864	14.32	3.853	-9.556	9.288	9.657	-0.942	-4.398	-29.539	5.757	-1.936	11.734	7.097	-1.269	-6.097
88	88	1.2354	-10.055	15.042	2.673	-9.623	10.292	10.038	-0.916	-4.186	-29.435	5.499	-2.011	12.295	6.739	-1.464	-6.396
89	89	1.2496	-10.393	15.08	1.438	-9.822	10.624	10.265	-0.836	-3.858	-29.045	5.116	-1.937	12.716	6.208	-1.659	-6.66
90	90	1.2638	-10.734	14.553	0.204	-10.072	10.291	10.407	-0.754	-3.588	-28.544	4.831	-1.931	13.026	5.777	-1.962	-6.885
91	91	1.278	-11.06	13.573	-1.108	-10.342	9.366	10.814	-0.712	-3.494	-28.155	4.472	-2.169	13.166	5.367	-2.488	-7.088
92	92	1.2922	-11.199	12.407	-2.408	-10.529	7.985	11.379	-0.688	-3.821	-28.04	4.093	-2.401	13.21	4.968	-2.853	-7.38
93	93	1.3064	-11.083	11.297	-3.678	-10.522	6.487	11.984	-0.721	-4.328	-28.26	4.308	-2.421	13.398	5.077	-2.901	-7.756
94	94	1.3206	-10.926	10.349	-4.859	-10.57	5.054	12.601	-0.7	-5.019	-28.733	4.374	-2.509	13.665	5.109	-2.928	-8.221
95	95	1.3348	-10.65	9.792	-5.939	-10.521	4.055	13.029	-0.627	-5.566	-29.06	4.824	-2.603	13.786	5.524	-2.971	-8.856
96	96	1.349	-10.279	9.801	-7.025	-10.266	3.809	13.509	-0.553	-5.853	-29.177	5.33	-2.505	13.87	5.919	-2.884	-9.415
97	97	1.3632	-10.028	10.146	-8.132	-10.082	4.05	13.964	-0.434	-5.958	-29.149	5.839	-2.324	13.924	6.274	-2.761	-9.991
98	98	1.3774	-9.867	10.676	-9.309	-9.959	4.599	14.436	-0.272	-5.941	-29.114	6.293	-2.228	14.074	6.595	-2.743	-10.566
99	99	1.3916	-9.707	11.286	-10.55	-9.797	5.309	14.858	-0.109	-5.823	-29.112	6.719	-2.053	14.543	6.829	-2.691	-10.986
100	100	1.4058	-9.595	11.761	-11.831	-9.696	5.919	15.12	0.058	-5.652	-28.94	6.978	-1.738	15.133	6.8	-2.586	-11.289
101	101	1.42	-9.557	12	-13.111	-9.701	6.385	15.427	0.247	-5.288	-28.559	7.127	-1.465	15.455	6.677	-2.666	-11.587
102	102	1.4342	-9.561	11.989	-14.226	-9.769	6.682	15.899	0.396	-4.737	-28.06	7.038	-1.074	15.43	6.28	-2.797	-11.767
103	103	1.4484	-9.654	11.674	-15.11	-9.969	6.675	16.648	0.468	-4.177	-27.736	6.86	-0.543	15.11	5.756	-2.827	-11.877
104	104	1.4626	-9.845	10.988	-15.7	-10.374	6.055	17.477	0.415	-3.994	-27.838	6.327	-0.876	14.72	5.285	-3.533	-12.041
105	105	1.4768	-10.078	10.557	-15.812	-10.814	5.297	17.893	0.276	-4.259	-28.414	5.814	-1.366	14.602	4.914	-4.213	-12.324
106	106	1.491	-10.267	10.523	-15.418	-11.132	4.66	17.533	0.096	-4.689	-29.112	5.673	-2.003	14.764	4.985	-4.902	-12.743
107	107	1.5052	-10.357	11.137	-14.741	-11.142	4.702	16.655	-0.058	-4.952	-29.572	5.485	-2.431	14.958	4.935	-5.433	-13.237
108	108	1.5194	-10.325	12.161	-13.994	-10.917	5.31	15.546	-0.13	-4.96	-29.528	5.283	-2.864	14.887	4.895	-6.03	-13.744
109	109	1.5336	-10.323	13.346	-13.285	-10.755	6.23	14.555	-0.158	-4.767	-29.197	5.403	-2.962	14.748	4.956	-6.378	-14.002
110	110	1.5478	-10.28	14.569	-12.799	-10.598	7.339	14.002	-0.135	-4.482	-28.888	5.315	-3.05	14.56	4.789	-6.778	-14.126
111	111	1.562	-10.236	15.688	-12.557	-10.507	8.448	13.982	-0.108	-4.206	-28.963	5.274	-3.073	14.559	4.597	-7.068	-14.149
112	112	1.5762	-10.244	16.406	-12.55	-10.596	9.256	14.338	-0.023	-3.912	-29.299	5.144	-3.012	14.666	4.279	-7.308	-14.129
113	113	1.5904	-10.214	16.687	-12.675	-10.746	9.644	14.719	0.084	-3.591	-29.516	5.143	-2.823	14.723	4.023	-7.442	-14.079
114	114	1.6046	-10.135	16.455	-12.889	-10.896	9.558	15.008	0.128	-3.187	-29.459	5.157	-2.706	14.634	3.791	-7.683	-14.017
115	115	1.6188	-10.002	15.806	-13.057	-11.103	8.884	15.175	0.172	-2.997	-29.295	4.943	-2.706	14.518	3.434	-8.027	-13.854
116	116	1.633	-9.783	14.809	-12.975	-11.329	7.553	15.095	0.093	-3.105	-29.156	4.876	-3.074	14.384	3.356	-8.591	-13.642
117	117	1.6472	-9.463	13.616	-12.623	-11.523	5.609	14.811	-0.078	-3.679	-29.345	4.414	-3.838	14.479	3.09	-9.452	-13.357
118	118	1.6614	-9.018	12.782	-12.053	-11.47	3.836	14.306	-0.333	-4.395	-29.677	3.868	-4.576	14.927	2.715	-10.265	-12.89
119	119	1.6756	-8.799	12.492	-11.359	-11.528	2.739	13.585	-0.528	-5	-29.828	3.464	-5.561	15.236	2.582	-11.263	-12.594
120	120	1.6898	-8.722	13.112	-10.785	-11.538	2.964	13.094	-0.599	-5.134	-29.788	3.189	-6.034	15.446	2.344	-11.913	-12.303
121	121	1.704	-8.754	14.393	-10.485	-11.519	4.3	12.977	-0.587	-4.824	-29.631	3.257	-6.482	15.472	2.413	-12.547	-12.159
122	122	1.7182	-8.868	15.845	-10.491	-11.52	6.075	13.348	-0.52	-4.317	-29.667	3.392	-6.949	15.344	2.587	-13.184	-12.252
123	123	1.7324	-9.003	17.108	-10.809	-11.549	7.753	13.961	-0.417	-3.784	-29.903	3.429	-7.397	15.447	2.69	-13.816	-12.366
124	124	1.7466	-8.91	18.222	-11.306	-11.223	9.265	14.447	-0.388	-3.218	-30.162	3.167	-7.862	15.691	2.563	-14.512	-12.615
125	125	1.7608	-8.887	18.719	-11.84	-11.071	10.14	14.436	-0.305	-2.611	-30.14	2.791	-8.236	16.023	2.354	-15.22	-12.943
126	126	1.775	-8.856	18.55	-12.304	-11.038	10.301	13.89	-0.218	-1.931	-29.774	2.121	-8.296	16.413	1.756	-15.822	-13.243
127	127	1.7892	-8.741	17.916	-12.571	-10.985	9.838	12.938	-0.269	-1.236	-29.192	1.761	-8.199	16.619	1.362	-16.321	-13.648
128	128	1.8034	-8.669	17.004	-12.62	-11.06	8.973	11.869	-0.402	-0.555	-28.714	1.685	-7.815	16.77	1.079	-16.592	-14.075
129	129	1.8176	-8.498	16.044	-12.527	-11.018	7.979	11.12	-0.602	0.137	-28.519	1.568	-7.285	16.77	0.666	-16.796	-14.444
130	130	1.8318	-8.376	15.475	-12.332	-10.903	7.381	10.953	-0.884	0.832	-28.64	1.834	-7.056	16.402	0.696	-17.158	-14.874
131	131	1.846	-8.433	15.147	-12.124	-11.029	6.929	11.389	-1.035	1.201	-29.206	1.714	-7.174	16.036	0.529	-17.742	-15.15
132	132	1.8602	-8.43	15.137	-11.988	-11.087	6.671	12.218	-1.133	1.282	-30.124	1.604	-7.604	15.746	0.526	-18.424	-15.386
133	133	1.8744	-8.328	15.298	-11.925	-11.073	6.446	13.016	-1.197	1.088	-31.085	1.511	-8.337	15.66	0.702	-19.216	-15.548
134	134	1.8886	-8.105	15.519	-11.899	-11.024	6.222	13.411	-1.152	0.759	-31.849	1.273	-9.072	15.941	0.808	-19.964	-15.561
135	135	1.9028	-7.852	15.813	-11.88	-10.937	6.173	13.29	-1.073	0.562	-32.006	0.854	-9.793	16.326	0.742	-20.795	-15.409
136	136	1.917	-7.574	16.206	-11.834	-10.791	6.384	12.721	-0.989	0.658	-31.498	0.556	-10.381	16.674	0.682	-21.629	-15.103
137	137	1.9312	-7.335	16.694	-11.748	-10.62	6.836	12.109	-0.93	0.995	-30.697	0.362	-10.951	16.881	0.669	-22.532	-14.697
138	138	1.9454	-7.103	17.204	-11.598	-10.426	7.355	11.706	-0.903	1.425	-30.022	0.177	-11.335	17.037	0.533	-23.317	-14.212
139	139	1.9596	-6.961	17.571	-11.415	-10.339	7.824	11.687	-0.898	2.017	-29.762	0.209	-11.69	17.147	0.561	-24.101	-13.791
140	140	1.9738	-6.866	17.81	-11.188	-10.323	8.192	11.86	-0.863	2.636	-29.886	0.178	-11.845	17.32	0.473	-24.711	-13.449
141	141	1.988	-6.707	17.949	-11.001	-10.206	8.546	11.965	-0.86	3.42	-30.001	0.127	-11.799	17.537	0.282	-25.21	-13.165
142	142	2.0022	-6.497	17.959	-10.865	-9.997	8.893	11.748	-0.917	4.489	-29.784	0.206	-11.534	17.777	0.116	-25.648	-12.911
143	143	2.0164	-6.333	17.833	-10.779	-9.835	9.302	11.16	-0.997	5.867	-29.148	0.298	-11.075	18.013	-0.118	-26.053	-12.694
144	144	2.0306	-6.156	17.647	-10.74	-9.606	9.854	10.484	-1.176	7.622	-28.247	0.547	-10.548	18.177	-0.268	-26.559	-12.457
145	145	2.0448	-6.013	17.484	-10.772	-9.344	10.649	9.852	-1.422	9.681	-27.209	0.841	-10.161	18.136	-0.307	-27.288	-12.351
146	146	2.059	-5.883	17.336	-10.835	-9.084	11.541	9.484	-1.627	11.857	-26.365	0.924	-9.692	17.948	-0.554	-28.03	-12.351
147	147	2.0732	-5.786	17.186	-10.892	-8.806	12.479	9.409	-1.865	14.113	-25.928	1.041	-9.235	17.844	-0.765	-28.791	-12.375
148	148	2.0874	-5.733	17.002	-10.932	-8.572	13.422	9.548	-2.042	16.402	-25.797	1.017	-9.127	17.768	-0.904	-29.869	-12.457
149	149	2.1016	-5.675	16.871	-10.869	-8.303	14.456	9.69	-2.234	18.771	-25.867	0.919	-9.028	17.891	-1.11	-30.98	-12.436
150	150	2.1158	-5.586	16.833	-10.719	-7.949	15.639	9.675	-2.518	21.234	-25.874	1.229	-9.035	17.937	-0.893	-32.107	-12.481
151	151	2.13	-5.503	16.928	-10.52	-7.585	17.058	9.523	-2.804	23.84	-25.706	1.784	-9.015	17.799	-0.428	-33.197	-12.624
152	152	2.1442	-5.434	17.126	-10.259	-7.195	18.683	9.167	-3.199	26.588	-25.339	2.563	-8.781	17.656	0.131	-34.098	-12.687
153	153	2.1584	-5.414	17.417	-9.954	-6.867	20.465	8.793	-3.593	29.365	-24.89	3.273	-9.029	17.441	0.857	-35.412	-12.741
154	154	2.1726	-5.402	17.725	-9.633	-6.556	22.328	8.501	-3.94	32.198	-24.431	3.53	-9.33	17.301	1.165	-36.88	-12.612
155	155	2.1868	-5.399	17.991	-9.32	-6.28	24.149	8.403	-4.175	34.984	-24.033	3.386	-9.666	17.115	1.087	-38.427	-12.417
156	156	2.201	-5.423	18.172	-9.051	-6.049	25.857	8.685	-4.21	37.659	-23.739	3.141	-10.062	16.769	0.885	-39.975	-12.215
157	157	2.2152	-5.407	18.257	-8.788	-5.801	27.386	9.204	-4.09	40.202	-23.494	2.982	-10.419	16.428	0.685	-41.424	-11.867
158	158	2.2294	-5.37	18.29	-8.503	-5.546	28.75	9.941	-3.812	42.542	-23.272	3.159	-10.916	16.098	0.801	-42.844	-11.353
159	159	2.2436	-5.329	18.294	-8.19	-5.297	29.961	10.802	-3.409	44.661	-23.015	3.496	-11.389	15.809	1.003	-44.134	-10.66
160	160	2.2578	-5.268	18.274	-7.858	-5.017	30.991	11.794	-2.879	46.421	-22.983	3.786	-11.71	15.592	1.078	-45.078	-9.98
161	161	2.272	-5.194	18.262	-7.487	-4.73	31.843	12.864	-2.233	47.669	-23.217	4.02	-11.52	15.287	0.899	-45.206	-9.504
162	162	2.2862	-5.109	18.272	-7.075	-4.442	32.554	13.914	-1.547	48.473	-23.769	4.044	-11.239	14.943	0.532	-44.953	-9.308
163	163	2.3004	-4.961	18.29	-6.59	-4.149	33.1	14.793	-0.924	48.823	-24.5	4.188	-11.062	14.623	0.353	-44.454	-9.265
164	164	2.3146	-4.786	18.356	-6.098	-3.821	33.569	15.36	-0.549	48.795	-25.226	4.491	-10.718	14.402	0.285	-43.506	-9.226
165	165	2.3288	-4.563	18.439	-5.609	-3.456	33.966	15.549	-0.46	48.494	-25.981	4.721	-10.501	14.41	0.243	-42.48	-9.169
166	166	2.343	-4.286	18.534	-5.118	-3.037	34.296	15.392	-0.649	47.972	-26.727	4.865	-10.29	14.646	0.145	-41.315	-9.03
167	167	2.3572	-3.953	18.653	-4.649	-2.552	34.619	14.863	-1.103	47.34	-27.289	4.61	-10.364	15.007	-0.198	-40.399	-8.812
168	168	2.3714	-3.619	18.753	-4.239	-2.061	34.972	14.135	-1.685	46.881	-27.491	4.306	-10.401	15.239	-0.598	-39.614	-8.575
169	169	2.3856	-3.272	18.796	-3.898	-1.498	35.333	13.343	-2.344	46.815	-27.289	4.148	-10.533	15.17	-0.872	-39.253	-8.363
170	170	2.3998	-2.962	18.811	-3.638	-0.962	35.828	12.745	-2.823	47.285	-26.833	4.139	-10.639	14.795	-1.028	-39.266	-8.225
171	171	2.414	-2.68	18.763	-3.399	-0.506	36.33	12.622	-2.889	47.989	-26.559	4.404	-10.71	14.245	-0.917	-39.381	-8.207
172	172	2.4282	-2.418	18.692	-3.179	-0.116	36.794	12.886	-2.596	48.693	-26.613	4.539	-10.673	13.744	-0.911	-39.428	-8.246
173	173	2.4424	-2.218	18.612	-3.008	0.155	37.252	13.455	-1.997	49.336	-27.107	4.353	-10.726	13.561	-1.066	-39.543	-8.321
174	174	2.4566	-2.051	18.475	-2.854	0.349	37.726	13.851	-1.45	50.036	-27.708	4.221	-10.663	13.654	-1.113	-39.541	-8.402
175	175	2.4708	-1.91	18.332	-2.661	0.444	38.305	13.77	-1.175	50.795	-28.179	4.144	-10.709	13.87	-0.999	-39.588	-8.587
176	176	2.485	-1.8	18.141	-2.416	0.402	38.909	13.342	-1.073	51.59	-28.467	4.286	-10.629	14.044	-0.677	-39.464	-8.886
177	177	2.4992	-1.747	17.929	-2.166	0.251	39.566	12.631	-1.171	52.381	-28.488	4.484	-10.539	14.041	-0.294	-39.253	-9.329
178	178	2.5134	-1.729	17.677	-1.953	0.053	40.224	11.867	-1.328	53.138	-28.489	4.653	-10.421	13.921	0.072	-38.935	-9.948
179	179	2.5276	-1.733	17.428	-1.765	-0.183	40.907	11.178	-1.473	53.791	-28.561	4.749	-10.197	13.777	0.31	-38.395	-10.64
180	180	2.5418	-1.765	17.179	-1.588	-0.485	41.606	10.558	-1.57	54.335	-28.715	4.816	-9.956	13.673	0.523	-37.716	-11.368
181	181	2.556	-1.829	16.95	-1.455	-0.812	42.354	10.145	-1.562	54.733	-28.952	4.717	-9.712	13.585	0.554	-36.894	-12.084
182	182	2.5702	-1.932	16.743	-1.395	-1.152	43.087	10.043	-1.384	54.919	-29.288	4.616	-9.562	13.488	0.6	-35.989	-12.787
183	183	2.5844	-2.036	16.557	-1.403	-1.455	43.814	10.063	-1.168	54.925	-29.652	4.549	-9.296	13.423	0.608	-34.826	-13.428
184	184	2.5986	-2.151	16.363	-1.451	-1.716	44.502	10.117	-1.02	54.697	-30.002	4.326	-9.034	13.362	0.415	-33.504	-14.012
185	185	2.6128	-2.282	16.169	-1.498	-1.988	45.125	10.258	-0.855	54.244	-30.358	4.218	-8.865	13.324	0.335	-32.089	-14.519
186	186	2.627	-2.422	15.95	-1.556	-2.229	45.65	10.421	-0.764	53.555	-30.654	4.118	-8.697	13.399	0.197	-30.526	-14.798
187	187	2.6412	-2.547	15.704	-1.623	-2.419	46.062	10.626	-0.717	52.628	-30.924	3.927	-8.507	13.557	-0.102	-28.828	-14.884
188	188	2.6554	-2.678	15.46	-1.66	-2.629	46.379	10.91	-0.658	51.468	-31.142	3.926	-8.468	13.771	-0.207	-27.094	-14.777
189	189	2.6696	-2.815	15.213	-1.668	-2.855	46.598	11.249	-0.586	50.079	-31.272	3.667	-8.359	14.086	-0.629	-25.255	-14.387
190	190	2.6838	-2.965	14.983	-1.646	-3.077	46.749	11.559	-0.6	48.494	-31.259	3.371	-8.475	14.39	-1.033	-23.518	-13.835
191	191	2.698	-3.143	14.802	-1.596	-3.3	46.846	11.858	-0.691	46.692	-31.121	2.988	-8.636	14.737	-1.542	-21.735	-13.062
192	192	2.7122	-3.344	14.651	-1.501	-3.547	46.819	12.107	-0.865	44.622	-30.865	2.785	-8.958	14.976	-1.829	-19.934	-12.251
193	193	2.7264	-3.557	14.591	-1.326	-3.821	46.771	12.257	-1.166	42.394	-30.576	3.12	-9.068	15.195	-1.729	-17.774	-11.397
194	194	2.7406	-3.781	14.603	-1.073	-4.158	46.651	12.414	-1.458	39.949	-30.307	3.688	-9.195	15.401	-1.384	-15.516	-10.504
195	195	2.7548	-4.048	14.671	-0.785	-4.511	46.456	12.579	-1.82	37.369	-30.078	4.299	-9.427	15.632	-0.953	-13.345	-9.589
196	196	2.769	-4.333	14.761	-0.45	-4.848	46.166	12.689	-2.289	34.77	-29.835	4.953	-9.598	15.74	-0.514	-11.199	-8.767
197	197	2.7832	-4.637	14.846	-0.045	-5.2	45.754	12.685	-2.852	32.284	-29.418	5.786	-9.556	15.476	-0.002	-9.047	-8.18
198	198	2.7974	-4.943	14.913	0.441	-5.56	45.285	12.661	-3.377	30.144	-28.928	6.227	-9.339	14.887	0.085	-7.147	-7.814
199	199	2.8116	-5.233	14.891	1.009	-5.967	44.685	12.671	-3.714	28.448	-28.352	6.253	-9.067	13.918	-0.179	-5.715	-7.68
200	200	2.8258	-5.518	14.802	1.643	-6.394	43.965	12.817	-3.832	27.276	-27.892	5.761	-8.679	12.69	-0.899	-4.783	-7.763
201	201	2.84	-5.818	14.657	2.302	-6.818	43.192	13.004	-3.801	26.78	-27.64	5.211	-7.561	11.435	-1.827	-3.811	-7.978
