# Supplementary material for: Gait phenotypes in paediatric hereditary spastic paraplegia revealed by dynamic time warping analysis and random forests
Source: PLoS One. 2018 Mar 8;13(3):e0192345. doi: 10.1371/journal.pone.0192345 (PMC5843164; doi:10.1371/journal.pone.0192345)
Supplement: S1 Data — (ZIP) [file pone.0192345.s008.zip › HSP/Left.SR.HSP13.5.csv]

	Epoch	Time	Pelvic.obliquity	Pelvic.tilt	Pelvic rotation	Hip.abd.add	Hip.flexion	Hip.rotation	Knee.abd.add	Knee.flexion	Knee.rotation	Ankle.abd.add	Ankle.flexion	Ankle.rotation	Forefoot.abd.add	Forefoot.flexion	Forefoot.rotation
1	1	0	-4.785	15.766	4.298	-6.645	42.966	13.702	-3.79	24.755	-27.467	10.62	-9.312	11.198	3.565	-4.064	-5.157
2	2	0.01376	-5.068	15.852	5.095	-7.039	42.507	13.387	-3.748	24.652	-27.816	9.919	-7.971	10.034	2.818	-2.981	-6.181
3	3	0.02752	-5.362	15.972	5.911	-7.455	42.156	12.88	-3.701	25.086	-28.353	9.35	-5.705	9.349	1.948	-1.507	-7.035
4	4	0.04128	-5.634	16.112	6.737	-7.856	41.856	12.15	-3.796	25.644	-29.033	8.886	-3.262	9.27	1.046	0	-7.59
5	5	0.05504	-5.836	16.313	7.513	-8.153	41.619	11.076	-4.248	25.851	-29.603	8.54	-2.229	9.755	0.527	0.48	-7.929
6	6	0.0688	-5.975	16.618	8.207	-8.402	41.639	9.721	-4.929	25.646	-29.624	7.844	-2.697	10.379	0.062	-0.037	-8.085
7	7	0.08256	-6.028	17.01	8.815	-8.557	42.074	8.422	-5.571	25.846	-28.883	7.429	-3.059	10.466	-0.224	-0.564	-8.059
8	8	0.09632	-5.976	17.402	9.281	-8.597	42.851	7.61	-5.911	26.932	-27.528	7.887	-3.293	9.741	0.219	-1.44	-7.923
9	9	0.11008	-5.855	17.728	9.57	-8.528	43.641	7.709	-5.769	28.289	-26.295	8.434	-2.976	8.519	0.583	-1.966	-7.626
10	10	0.12384	-5.723	17.972	9.715	-8.373	44.222	8.496	-5.347	29.34	-25.789	8.767	-2.793	7.555	0.794	-2.442	-7.258
11	11	0.1376	-5.582	18.142	9.757	-8.138	44.621	9.407	-4.954	30.026	-26.274	9.064	-3.057	7.639	1.101	-3.099	-6.807
12	12	0.15136	-5.405	18.282	9.776	-7.911	44.854	9.91	-4.7	30.353	-27.209	8.99	-3.609	8.583	1.202	-3.903	-6.31
13	13	0.16512	-5.229	18.34	9.822	-7.701	44.965	9.782	-4.748	30.573	-27.685	8.981	-3.788	9.584	1.285	-4.317	-5.756
14	14	0.17888	-5.099	18.345	9.936	-7.539	44.924	9.284	-5.003	30.623	-27.536	9.19	-3.809	10.174	1.534	-4.495	-5.228
15	15	0.19264	-4.948	18.326	10.127	-7.399	44.656	8.706	-5.224	30.426	-26.798	9.523	-3.421	9.947	1.833	-4.214	-4.828
16	16	0.2064	-4.793	18.356	10.419	-7.242	44.276	8.071	-5.459	30.048	-25.81	9.708	-2.727	9.181	1.971	-3.589	-4.594
17	17	0.22016	-4.626	18.467	10.779	-7.066	43.882	7.507	-5.654	29.539	-25.081	9.725	-1.896	8.384	1.986	-2.766	-4.489
18	18	0.23392	-4.545	18.711	11.157	-6.965	43.582	7.072	-5.79	28.9	-24.763	9.396	-1.509	7.883	1.838	-2.289	-4.503
19	19	0.24768	-4.452	19.147	11.478	-6.752	43.613	6.767	-6.014	28.386	-24.949	8.907	-1.357	7.833	1.55	-2.019	-4.537
20	20	0.26144	-4.361	19.744	11.689	-6.479	44.033	6.752	-6.186	28.178	-25.37	8.593	-1.244	7.932	1.391	-1.847	-4.55
21	21	0.2752	-4.306	20.386	11.808	-6.227	44.651	7.004	-6.228	28.209	-25.733	8.381	-1.082	7.956	1.303	-1.716	-4.48
22	22	0.28896	-4.272	20.947	11.844	-6.01	45.213	7.542	-6.088	28.312	-25.935	8.278	-0.923	7.728	1.305	-1.632	-4.347
23	23	0.30272	-4.313	21.357	11.813	-5.913	45.685	8.028	-5.843	28.542	-25.755	8.465	-0.785	7.251	1.619	-1.648	-4.267
24	24	0.31648	-4.286	21.6	11.77	-5.747	45.975	8.264	-5.677	28.781	-25.494	8.717	-0.519	6.816	1.968	-1.58	-4.203
25	25	0.33024	-4.261	21.723	11.718	-5.555	46.079	8.253	-5.638	28.91	-25.3	8.852	-0.283	6.599	2.212	-1.516	-4.18
26	26	0.344	-4.213	21.695	11.684	-5.254	45.951	8.112	-5.78	28.928	-25.282	9.093	-0.049	6.557	2.519	-1.391	-4.162
27	27	0.35776	-4.188	21.588	11.681	-4.934	45.66	8.057	-5.924	28.839	-25.36	9.021	0.11	6.468	2.536	-1.311	-4.164
28	28	0.37152	-4.271	21.507	11.696	-4.725	45.37	8.167	-5.998	28.774	-25.317	8.799	0.307	6.23	2.396	-1.239	-4.117
29	29	0.38528	-4.405	21.439	11.674	-4.5	45.142	8.547	-6.025	28.845	-25.333	8.587	0.562	5.915	2.212	-1.167	-4.011
30	30	0.39904	-4.613	21.406	11.636	-4.37	45.001	8.868	-6.061	29.026	-25.165	8.47	0.689	5.52	2.132	-1.271	-3.961
31	31	0.4128	-4.889	21.379	11.553	-4.321	44.864	9.319	-6.017	29.222	-25.1	8.411	0.909	5.219	2.088	-1.297	-3.899
32	32	0.42656	-5.156	21.358	11.418	-4.245	44.784	9.612	-6.05	29.462	-25.117	8.294	1.214	5.137	1.961	-1.254	-3.87
33	33	0.44032	-5.406	21.323	11.236	-4.182	44.697	9.53	-6.202	29.694	-24.859	8.377	1.447	5.048	2.057	-1.3	-3.953
34	34	0.45408	-5.654	21.302	11.005	-4.116	44.626	9.532	-6.304	29.939	-24.682	8.35	1.762	5.053	2.027	-1.294	-3.985
35	35	0.46784	-5.896	21.283	10.786	-4.044	44.557	9.557	-6.412	30.221	-24.548	8.308	2.043	5.101	1.967	-1.355	-3.984
36	36	0.4816	-6.118	21.223	10.599	-3.982	44.419	9.736	-6.421	30.477	-24.495	8.328	2.266	5.053	1.987	-1.455	-3.988
37	37	0.49536	-6.37	21.145	10.478	-3.961	44.25	10.064	-6.388	30.779	-24.509	8.39	2.491	4.896	2.017	-1.567	-3.997
38	38	0.50912	-6.65	20.993	10.358	-3.95	43.977	10.498	-6.298	31.037	-24.606	8.262	2.828	4.721	1.866	-1.557	-3.996
39	39	0.52288	-6.95	20.795	10.22	-3.938	43.648	10.842	-6.286	31.306	-24.576	8.288	3.168	4.457	1.841	-1.548	-4.044
40	40	0.53664	-7.254	20.537	10.072	-3.95	43.274	11.118	-6.266	31.572	-24.499	8.335	3.356	4.238	1.878	-1.688	-4.09
41	41	0.5504	-7.538	20.25	9.906	-3.972	42.839	11.359	-6.222	31.748	-24.493	8.322	3.643	4.1	1.859	-1.696	-4.152
42	42	0.56416	-7.808	19.972	9.699	-3.972	42.401	11.533	-6.203	31.868	-24.453	8.314	3.901	3.991	1.87	-1.704	-4.235
43	43	0.57792	-8.071	19.763	9.457	-3.988	42.043	11.676	-6.161	31.964	-24.398	8.269	4.102	4	1.876	-1.772	-4.272
44	44	0.59168	-8.309	19.605	9.22	-4.019	41.698	11.852	-6.097	31.973	-24.425	8.205	4.267	4.035	1.86	-1.826	-4.342
45	45	0.60544	-8.544	19.484	8.987	-4.072	41.37	11.955	-6.058	31.924	-24.417	7.997	4.396	4.227	1.714	-1.919	-4.293
46	46	0.6192	-8.776	19.394	8.745	-4.134	41.06	12	-6.101	31.837	-24.365	8.211	4.508	4.375	1.943	-1.96	-4.304
47	47	0.63296	-9.019	19.296	8.48	-4.233	40.716	12.099	-6.062	31.689	-24.372	8.264	4.558	4.536	2.054	-2.053	-4.365
48	48	0.64672	-9.284	19.179	8.162	-4.324	40.383	12.122	-6.077	31.53	-24.272	8.282	4.712	4.753	2.123	-2.031	-4.368
49	49	0.66048	-9.548	19.041	7.837	-4.449	39.993	12.176	-6.051	31.28	-24.202	8.307	4.759	4.915	2.224	-2.056	-4.453
50	50	0.67424	-9.804	18.884	7.512	-4.594	39.598	12.291	-5.925	31.026	-24.158	8.028	4.788	5.077	2.071	-2.121	-4.526
51	51	0.688	-10.023	18.707	7.184	-4.704	39.17	12.373	-5.847	30.747	-24.119	7.86	4.828	5.254	1.996	-2.151	-4.582
52	52	0.70176	-10.239	18.516	6.85	-4.804	38.716	12.478	-5.785	30.463	-24.093	7.811	4.915	5.43	2.013	-2.126	-4.619
53	53	0.71552	-10.445	18.32	6.554	-4.9	38.297	12.444	-5.786	30.212	-23.977	7.743	4.907	5.614	2.032	-2.195	-4.651
54	54	0.72928	-10.632	18.134	6.342	-5.045	37.845	12.393	-5.778	29.936	-23.906	7.897	4.877	5.758	2.25	-2.267	-4.714
55	55	0.74304	-10.818	17.95	6.191	-5.201	37.384	12.431	-5.743	29.663	-23.879	8.033	4.995	5.845	2.416	-2.186	-4.728
56	56	0.7568	-10.976	17.779	6.065	-5.312	36.92	12.387	-5.768	29.392	-23.835	8.074	5.035	5.859	2.496	-2.19	-4.819
57	57	0.77056	-11.146	17.627	6	-5.495	36.462	12.494	-5.695	29.135	-23.927	8.372	5.038	5.895	2.823	-2.22	-4.876
58	58	0.78432	-11.28	17.469	5.981	-5.647	35.998	12.569	-5.629	28.877	-24.078	8.368	5.114	6.016	2.844	-2.205	-4.855
59	59	0.79808	-11.397	17.31	6.004	-5.797	35.528	12.473	-5.625	28.636	-24.097	8.396	5.186	6.018	2.903	-2.204	-4.928
60	60	0.81184	-11.504	17.13	6.041	-5.973	35.042	12.486	-5.516	28.411	-24.205	8.299	5.198	6.111	2.867	-2.297	-4.899
61	61	0.8256	-11.611	16.932	6.089	-6.108	34.561	12.447	-5.481	28.239	-24.229	8.131	5.41	6.073	2.707	-2.208	-4.911
62	62	0.83936	-11.69	16.733	6.127	-6.203	34.071	12.373	-5.47	28.072	-24.2	8.075	5.418	6.01	2.693	-2.321	-4.931
63	63	0.85312	-11.748	16.53	6.167	-6.282	33.583	12.404	-5.416	27.928	-24.221	8.182	5.548	5.919	2.81	-2.309	-4.91
64	64	0.86688	-11.815	16.289	6.202	-6.341	33.076	12.442	-5.385	27.816	-24.238	8.358	5.694	5.715	2.987	-2.268	-4.978
65	65	0.88064	-11.866	16.039	6.23	-6.396	32.58	12.443	-5.318	27.74	-24.276	8.284	5.899	5.599	2.928	-2.229	-5.018
66	66	0.8944	-11.929	15.775	6.235	-6.434	32.039	12.488	-5.276	27.595	-24.361	8.303	6.007	5.491	2.968	-2.227	-5.07
67	67	0.90816	-11.994	15.511	6.223	-6.488	31.516	12.528	-5.184	27.47	-24.452	7.971	6.163	5.517	2.683	-2.243	-5.024
68	68	0.92192	-12.032	15.235	6.203	-6.503	31.017	12.508	-5.141	27.38	-24.493	7.786	6.218	5.529	2.541	-2.344	-4.996
69	69	0.93568	-12.058	14.949	6.154	-6.513	30.53	12.505	-5.078	27.32	-24.506	7.82	6.317	5.493	2.609	-2.395	-4.995
70	70	0.94944	-12.077	14.661	6.073	-6.535	30.036	12.395	-5.012	27.219	-24.408	7.665	6.626	5.52	2.482	-2.258	-4.937
71	71	0.9632	-12.097	14.383	5.95	-6.507	29.539	12.329	-5.012	27.069	-24.316	7.77	6.663	5.473	2.637	-2.307	-4.961
72	72	0.97696	-12.104	14.121	5.831	-6.475	29.045	12.339	-4.966	26.919	-24.323	7.757	6.632	5.462	2.688	-2.441	-4.981
73	73	0.99072	-12.116	13.888	5.713	-6.465	28.541	12.374	-4.922	26.69	-24.348	7.648	6.861	5.478	2.589	-2.292	-4.954
74	74	1.00448	-12.145	13.664	5.589	-6.45	28.018	12.53	-4.874	26.432	-24.477	7.658	6.924	5.411	2.618	-2.265	-5.016
75	75	1.01824	-12.176	13.482	5.463	-6.453	27.527	12.61	-4.86	26.123	-24.53	7.663	6.977	5.377	2.645	-2.219	-5.058
76	76	1.032	-12.21	13.336	5.341	-6.499	27.049	12.646	-4.824	25.759	-24.535	7.618	7.032	5.445	2.639	-2.173	-5.009
77	77	1.04576	-12.257	13.217	5.251	-6.603	26.571	12.689	-4.746	25.329	-24.557	7.696	6.888	5.493	2.807	-2.273	-5.005
78	78	1.05952	-12.31	13.111	5.212	-6.778	26.063	12.639	-4.66	24.827	-24.567	7.849	6.813	5.595	3.035	-2.278	-4.987
79	79	1.07328	-12.343	13.055	5.218	-6.954	25.551	12.564	-4.578	24.2	-24.617	7.821	6.749	5.703	3.095	-2.211	-4.982
80	80	1.08704	-12.353	13.01	5.283	-7.135	25.022	12.387	-4.515	23.567	-24.656	7.909	6.632	5.8	3.269	-2.198	-5.012
81	81	1.1008	-12.365	13.018	5.409	-7.348	24.452	12.258	-4.446	22.782	-24.767	7.827	6.509	5.91	3.275	-2.132	-5.001
82	82	1.11456	-12.354	13.044	5.626	-7.567	23.866	12.139	-4.343	21.966	-24.938	7.813	6.251	5.954	3.39	-2.17	-5.023
83	83	1.12832	-12.345	13.097	5.881	-7.83	23.265	12.04	-4.175	21.08	-25.097	7.758	6.068	5.861	3.484	-2.104	-5.126
84	84	1.14208	-12.311	13.143	6.16	-8.096	22.592	12.063	-3.938	20.092	-25.424	7.518	5.974	5.839	3.4	-1.929	-5.161
85	85	1.15584	-12.272	13.167	6.445	-8.381	21.849	12.111	-3.677	19.028	-25.837	7.544	5.772	5.843	3.606	-1.808	-5.222
86	86	1.1696	-12.213	13.161	6.729	-8.648	21.035	12.129	-3.419	17.904	-26.232	7.306	5.418	5.896	3.595	-1.852	-5.225
87	87	1.18336	-12.139	13.11	6.988	-8.909	20.17	12.135	-3.177	16.759	-26.69	7.468	5.08	6.043	3.956	-1.84	-5.209
88	88	1.19712	-12.037	13.054	7.209	-9.137	19.262	12.139	-2.934	15.504	-27.11	7.495	4.847	6.185	4.195	-1.683	-5.167
89	89	1.21088	-11.924	12.963	7.337	-9.328	18.368	12.036	-2.705	14.323	-27.265	7.513	4.556	6.24	4.455	-1.639	-5.132
90	90	1.22464	-11.8	12.843	7.397	-9.519	17.415	11.968	-2.429	13.048	-27.46	7.464	4.236	6.324	4.691	-1.589	-5.124
91	91	1.2384	-11.665	12.71	7.371	-9.693	16.438	11.917	-2.154	11.739	-27.622	7.279	3.938	6.511	4.785	-1.537	-5.03
92	92	1.25216	-11.516	12.591	7.243	-9.826	15.453	11.95	-1.935	10.355	-27.741	7.288	3.567	6.583	5.057	-1.485	-5.009
93	93	1.26592	-11.361	12.456	7.022	-9.952	14.386	12.083	-1.713	8.832	-27.982	7.411	3.147	6.658	5.463	-1.405	-5.08
94	94	1.27968	-11.224	12.336	6.716	-10.107	13.346	12.218	-1.475	7.306	-28.194	7.325	2.819	6.865	5.647	-1.272	-5.071
95	95	1.29344	-11.061	12.223	6.331	-10.218	12.317	12.408	-1.249	5.757	-28.413	7.26	2.409	7.028	5.876	-1.2	-5.126
96	96	1.3072	-10.872	12.111	5.855	-10.35	11.29	12.572	-0.961	4.169	-28.712	7.209	1.947	7.412	6.151	-1.181	-5.15
97	97	1.32096	-10.645	12.004	5.296	-10.401	10.298	12.703	-0.728	2.607	-29.008	6.941	1.525	7.913	6.186	-1.146	-5.154
98	98	1.33472	-10.4	11.909	4.677	-10.424	9.422	12.767	-0.494	1.23	-29.143	6.936	1.132	8.364	6.449	-1.142	-5.189
99	99	1.34848	-10.117	11.819	3.999	-10.417	8.63	12.982	-0.225	-0.032	-29.392	7.02	0.934	8.824	6.749	-0.985	-5.241
100	100	1.36224	-9.78	11.688	3.27	-10.276	7.944	13.168	-0.024	-0.995	-29.428	7.134	0.655	9.134	7.041	-1.035	-5.322
101	101	1.376	-9.411	11.496	2.485	-10.055	7.338	13.531	0.145	-1.68	-29.512	7.185	0.619	9.421	7.163	-0.985	-5.364
102	102	1.38976	-8.993	11.275	1.639	-9.746	6.842	14.113	0.281	-2.121	-29.737	7.343	0.6	9.728	7.342	-1.008	-5.389
103	103	1.40352	-8.539	10.964	0.722	-9.35	6.334	14.644	0.373	-2.353	-29.728	7.334	0.671	9.928	7.288	-1.073	-5.411
104	104	1.41728	-8.083	10.638	-0.198	-8.982	5.869	15.181	0.499	-2.453	-29.715	7.274	0.776	10.083	7.157	-1.174	-5.486
105	105	1.43104	-7.687	10.298	-1.12	-8.745	5.384	15.588	0.701	-2.501	-29.45	7.248	1.089	10.202	7.006	-1.144	-5.487
106	106	1.4448	-7.387	10.026	-2.018	-8.603	4.969	15.824	0.826	-2.479	-29.048	7.499	1.258	10.251	7.082	-1.254	-5.599
107	107	1.45856	-7.186	9.875	-2.869	-8.59	4.634	15.937	0.927	-2.485	-28.7	7.672	1.523	10.482	7.013	-1.283	-5.676
108	108	1.47232	-7.077	9.863	-3.643	-8.673	4.391	16.009	0.966	-2.518	-28.365	7.964	1.711	10.736	7.031	-1.38	-5.727
109	109	1.48608	-7.037	9.946	-4.364	-8.779	4.282	16.155	0.867	-2.471	-28.187	8.467	1.94	11.047	7.145	-1.433	-5.771
110	110	1.49984	-7.094	10.075	-5.003	-8.967	4.288	16.401	0.772	-2.312	-27.965	8.758	1.943	11.172	7.118	-1.769	-5.802
111	111	1.5136	-7.242	10.174	-5.546	-9.161	4.361	16.881	0.591	-1.973	-27.916	8.929	2.02	11.114	6.935	-2.098	-5.879
112	112	1.52736	-7.57	10.21	-6.069	-9.432	4.508	17.424	0.311	-1.44	-27.951	9.23	2.087	11.007	6.845	-2.459	-6.036
113	113	1.54112	-8.101	10.228	-6.452	-9.894	4.726	17.81	0.088	-0.771	-28.036	9.196	2.281	10.895	6.421	-2.783	-6.285
114	114	1.55488	-8.662	10.354	-6.7	-10.351	5.025	18.041	-0.157	-0.12	-28.247	9.097	2.381	10.919	5.967	-3.19	-6.565
115	115	1.56864	-9.159	10.624	-6.857	-10.728	5.479	18.001	-0.395	0.576	-28.31	9.287	2.379	10.936	5.828	-3.667	-6.918
116	116	1.5824	-9.566	10.957	-6.934	-11.045	5.934	17.724	-0.558	1.199	-28.254	9.407	2.603	10.785	5.612	-3.895	-7.462
117	117	1.59616	-9.84	11.332	-6.997	-11.243	6.378	17.418	-0.719	1.736	-28.256	9.741	2.887	10.577	5.591	-3.973	-8.122
118	118	1.60992	-9.901	11.672	-7.067	-11.276	6.629	16.843	-0.857	1.992	-28.217	9.977	2.933	10.457	5.591	-4.133	-8.892
119	119	1.62368	-9.887	11.861	-7.233	-11.288	6.714	16.143	-0.956	2.181	-28.208	10.091	2.819	10.629	5.533	-4.449	-9.595
120	120	1.63744	-9.748	11.892	-7.491	-11.232	6.536	15.384	-1.077	2.172	-28.253	10.065	2.507	11.149	5.394	-4.92	-10.107
121	121	1.6512	-9.476	11.772	-7.801	-11.124	6.172	14.601	-1.116	2.114	-28.126	9.914	2.142	11.595	5.2	-5.465	-10.565
122	122	1.66496	-9.135	11.641	-8.158	-10.968	5.78	14.041	-1.192	2.011	-27.879	9.878	2.079	11.925	4.97	-5.703	-10.806
123	123	1.67872	-8.764	11.559	-8.489	-10.858	5.49	13.843	-1.123	1.953	-27.675	9.612	1.898	12.033	4.615	-6.105	-10.957
124	124	1.69248	-8.476	11.563	-8.734	-10.893	5.288	14.062	-1.001	1.85	-27.555	9.501	1.837	11.901	4.359	-6.342	-10.946
125	125	1.70624	-8.286	11.727	-8.821	-11.001	5.283	14.412	-0.916	1.76	-27.55	9.482	1.678	11.807	4.198	-6.634	-10.766
126	126	1.72	-8.209	12.106	-8.71	-11.202	5.54	14.838	-0.779	1.721	-27.75	9.449	1.573	11.774	4.037	-6.881	-10.501
127	127	1.73376	-8.366	12.59	-8.356	-11.59	5.94	15.058	-0.718	1.749	-27.907	9.575	1.353	11.738	4.04	-7.217	-10.214
128	128	1.74752	-8.608	13.231	-7.708	-12.015	6.445	14.85	-0.698	1.803	-27.986	9.683	1.214	11.759	4.009	-7.497	-9.945
129	129	1.76128	-8.754	13.923	-6.829	-12.313	6.912	14.343	-0.714	1.869	-28.048	9.838	1.105	11.733	4.039	-7.745	-9.767
130	130	1.77504	-8.843	14.586	-5.851	-12.503	7.302	13.706	-0.843	1.97	-28.166	9.893	1.003	11.732	3.935	-8.021	-9.635
131	131	1.7888	-8.901	15.081	-4.915	-12.643	7.553	13.033	-1.009	2.14	-28.325	10.074	0.935	11.761	3.937	-8.262	-9.57
132	132	1.80256	-8.805	15.452	-4.151	-12.558	7.809	12.521	-1.216	2.492	-28.572	10.151	0.682	11.875	3.899	-8.751	-9.532
133	133	1.81632	-8.489	15.637	-3.711	-12.125	8.048	12.195	-1.569	3.025	-28.758	10.442	0.622	12.035	3.937	-9.065	-9.475
134	134	1.83008	-8.172	15.603	-3.559	-11.721	8.278	12.033	-1.795	3.765	-28.879	10.634	0.378	12.183	3.986	-9.635	-9.521
135	135	1.84384	-7.718	15.458	-3.699	-11.156	8.592	12.043	-1.969	4.701	-28.841	10.97	0.182	12.311	4.179	-10.199	-9.547
136	136	1.8576	-7.146	15.307	-4.061	-10.435	9.064	12.095	-2.131	5.826	-28.633	11.125	0.023	12.5	4.185	-10.834	-9.525
137	137	1.87136	-6.501	15.27	-4.543	-9.623	9.802	12.09	-2.234	7.151	-28.223	11.132	-0.056	12.696	4.056	-11.496	-9.482
138	138	1.88512	-5.892	15.374	-5.099	-8.79	10.784	11.979	-2.416	8.657	-27.536	11.063	-0.097	12.971	3.805	-12.25	-9.277
139	139	1.89888	-5.547	15.621	-5.62	-8.247	11.96	11.771	-2.615	10.221	-26.769	10.903	-0.041	13.365	3.403	-12.987	-8.977
140	140	1.91264	-5.467	16.061	-6.011	-8.03	13.363	11.448	-2.774	11.849	-25.782	10.834	-0.029	13.646	3.114	-13.82	-8.64
141	141	1.9264	-5.517	16.638	-6.248	-7.937	14.826	11.071	-3.014	13.417	-24.779	10.729	0.106	13.879	2.708	-14.558	-8.238
142	142	1.94016	-5.691	17.227	-6.375	-8.007	16.211	10.834	-3.255	14.883	-23.981	10.953	0.199	14.079	2.618	-15.273	-7.86
143	143	1.95392	-5.916	17.653	-6.408	-8.171	17.321	10.8	-3.449	16.232	-23.429	11.052	0.182	14.229	2.451	-16.081	-7.498
144	144	1.96768	-6.166	17.969	-6.359	-8.389	18.201	10.974	-3.599	17.45	-23.248	11.136	0.042	14.446	2.307	-16.965	-7.167
145	145	1.98144	-6.3	18.115	-6.291	-8.521	18.801	11.321	-3.65	18.549	-23.295	11.124	-0.144	14.609	2.125	-17.85	-6.881
146	146	1.9952	-6.326	18.046	-6.206	-8.559	19.091	11.665	-3.674	19.556	-23.523	10.864	-0.365	14.824	1.743	-18.757	-6.654
147	147	2.00896	-6.251	17.791	-6.097	-8.505	19.123	11.937	-3.691	20.556	-23.855	10.59	-0.724	15.017	1.426	-19.807	-6.565
148	148	2.02272	-6.099	17.402	-5.982	-8.374	19.003	12.088	-3.708	21.566	-24.183	10.119	-1.057	15.324	0.949	-20.879	-6.429
149	149	2.03648	-5.963	17.025	-5.867	-8.244	18.927	12.168	-3.748	22.618	-24.595	9.726	-1.518	15.668	0.601	-22.049	-6.435
150	150	2.05024	-5.767	16.757	-5.774	-7.951	19.061	12.011	-3.945	23.808	-24.834	9.502	-2.104	16.042	0.472	-23.343	-6.48
151	151	2.064	-5.533	16.684	-5.661	-7.599	19.468	11.684	-4.164	25.126	-24.949	9.204	-2.506	16.457	0.239	-24.532	-6.484
152	152	2.07776	-5.333	16.789	-5.503	-7.246	20.103	11.199	-4.493	26.515	-24.797	9.221	-3.201	16.642	0.41	-25.968	-6.608
153	153	2.09152	-5.144	17.013	-5.278	-6.893	20.911	10.654	-4.847	27.995	-24.513	9.143	-3.789	16.716	0.445	-27.354	-6.687
154	154	2.10528	-4.978	17.282	-5.033	-6.596	21.828	10.143	-5.132	29.573	-24.169	8.902	-4.313	16.685	0.321	-28.746	-6.779
155	155	2.11904	-4.843	17.489	-4.792	-6.328	22.7	9.846	-5.368	31.15	-23.952	8.676	-4.89	16.626	0.195	-30.161	-6.838
156	156	2.1328	-4.756	17.584	-4.601	-6.134	23.48	9.798	-5.486	32.726	-23.929	8.376	-5.514	16.667	0.013	-31.622	-6.846
157	157	2.14656	-4.688	17.532	-4.442	-5.987	24.135	9.812	-5.57	34.347	-23.861	8.181	-6.333	16.671	-0.004	-33.283	-6.867
158	158	2.16032	-4.613	17.376	-4.31	-5.835	24.711	10.058	-5.543	36.01	-23.944	8.13	-6.92	16.573	0.006	-34.71	-6.94
159	159	2.17408	-4.557	17.097	-4.207	-5.745	25.193	10.308	-5.451	37.666	-23.978	8.054	-7.593	16.467	0.053	-36.198	-7.042
160	160	2.18784	-4.544	16.762	-4.1	-5.729	25.64	10.555	-5.304	39.314	-23.96	7.955	-8.277	16.324	0.111	-37.684	-7.166
161	161	2.2016	-4.553	16.422	-3.97	-5.782	26.092	10.817	-5.067	40.909	-23.984	7.834	-9.08	16.291	0.239	-39.234	-7.248
162	162	2.21536	-4.576	16.121	-3.802	-5.866	26.607	10.934	-4.901	42.508	-23.883	7.881	-9.871	16.229	0.52	-40.739	-7.341
163	163	2.22912	-4.627	15.879	-3.58	-5.966	27.179	11.024	-4.778	44.085	-23.743	8.055	-10.727	16.183	0.919	-42.272	-7.376
164	164	2.24288	-4.677	15.687	-3.357	-6.043	27.786	11.083	-4.69	45.599	-23.526	8.181	-11.578	16.134	1.258	-43.769	-7.347
165	165	2.25664	-4.709	15.569	-3.095	-6.089	28.434	11.079	-4.645	47.02	-23.245	8.207	-12.499	16.17	1.506	-45.301	-7.17
166	166	2.2704	-4.718	15.485	-2.819	-6.092	29.07	11.164	-4.552	48.335	-23.118	8.521	-13.477	16.491	2.059	-46.803	-6.761
167	167	2.28416	-4.688	15.393	-2.523	-6.056	29.648	11.233	-4.455	49.601	-23.08	8.782	-14.366	17.068	2.536	-48.25	-6.145
168	168	2.29792	-4.61	15.267	-2.245	-5.941	30.159	11.381	-4.313	50.705	-23.269	9.055	-15.222	17.755	3.035	-49.508	-5.535
169	169	2.31168	-4.498	15.116	-1.99	-5.745	30.627	11.606	-4.14	51.689	-23.684	9.474	-15.474	18.533	3.468	-50.075	-4.902
170	170	2.32544	-4.327	14.919	-1.754	-5.489	31.016	11.893	-3.87	52.485	-24.307	9.572	-15.307	19.067	3.478	-50.054	-4.586
171	171	2.3392	-4.128	14.717	-1.555	-5.162	31.428	12.227	-3.565	53.225	-25.034	9.765	-14.809	19.189	3.477	-49.554	-4.702
172	172	2.35296	-3.925	14.522	-1.439	-4.8	31.892	12.613	-3.23	53.817	-25.815	9.929	-14.259	19.011	3.462	-48.764	-5.158
173	173	2.36672	-3.73	14.378	-1.409	-4.452	32.571	12.983	-2.839	54.47	-26.524	9.825	-13.657	18.387	3.244	-47.799	-6.085
174	174	2.38048	-3.569	14.268	-1.442	-4.11	33.405	13.269	-2.528	55.073	-27.211	9.766	-13.158	17.571	3.148	-46.719	-7.289
175	175	2.39424	-3.427	14.174	-1.555	-3.791	34.371	13.374	-2.344	55.639	-27.801	9.693	-12.591	16.713	3.063	-45.434	-8.616
176	176	2.408	-3.315	14.096	-1.722	-3.494	35.459	13.431	-2.192	56.208	-28.438	9.335	-12.098	16.039	2.774	-44.181	-9.895
177	177	2.42176	-3.225	13.991	-1.928	-3.185	36.589	13.377	-2.218	56.715	-29.106	9.188	-11.646	15.638	2.676	-42.831	-11.017
178	178	2.43552	-3.15	13.823	-2.147	-2.968	37.725	13.139	-2.302	57.117	-29.537	8.846	-11.374	15.44	2.513	-41.593	-11.884
179	179	2.44928	-3.074	13.606	-2.375	-2.758	38.835	12.929	-2.379	57.477	-29.84	8.565	-11.034	15.39	2.336	-40.282	-12.466
180	180	2.46304	-3.019	13.354	-2.602	-2.603	39.93	12.641	-2.51	57.751	-29.871	8.484	-10.645	15.389	2.299	-38.85	-12.793
181	181	2.4768	-3.041	13.098	-2.783	-2.549	41.052	12.349	-2.647	57.972	-29.731	8.258	-10.491	15.522	2.211	-37.635	-12.86
182	182	2.49056	-3.085	12.816	-2.934	-2.523	42.09	12.255	-2.65	58.052	-29.716	7.978	-10.282	15.81	2.013	-36.315	-12.755
183	183	2.50432	-3.137	12.518	-3.039	-2.527	43.067	12.137	-2.671	58.016	-29.644	7.591	-10.159	16.13	1.725	-35.035	-12.546
184	184	2.51808	-3.23	12.227	-3.111	-2.57	43.971	12.101	-2.666	57.778	-29.589	7.242	-9.824	16.348	1.334	-33.435	-12.356
185	185	2.53184	-3.328	11.996	-3.124	-2.663	44.826	12.256	-2.499	57.362	-29.681	7.022	-9.659	16.571	1.121	-31.873	-12.186
186	186	2.5456	-3.402	11.809	-3.094	-2.711	45.594	12.283	-2.492	56.75	-29.83	6.776	-9.48	16.803	0.827	-30.212	-12.031
187	187	2.55936	-3.464	11.671	-2.996	-2.798	46.272	12.422	-2.386	55.907	-30.001	6.631	-9.391	16.946	0.637	-28.514	-11.87
188	188	2.57312	-3.505	11.565	-2.86	-2.868	46.849	12.502	-2.366	54.828	-30.149	6.68	-9.181	17.106	0.532	-26.566	-11.601
189	189	2.58688	-3.537	11.49	-2.67	-2.974	47.296	12.484	-2.398	53.533	-29.992	6.582	-9.224	17.225	0.382	-24.86	-11.092
190	190	2.60064	-3.593	11.423	-2.41	-3.18	47.59	12.546	-2.361	51.948	-29.823	6.535	-9.211	17.39	0.237	-22.985	-10.431
191	191	2.6144	-3.65	11.361	-2.125	-3.381	47.736	12.508	-2.479	50.124	-29.498	7.114	-8.796	17.446	0.463	-20.567	-9.672
192	192	2.62816	-3.734	11.32	-1.817	-3.634	47.747	12.643	-2.485	48.101	-29.098	7.265	-9.406	17.622	0.715	-19.138	-8.698
193	193	2.64192	-3.84	11.31	-1.462	-3.908	47.622	12.794	-2.582	45.839	-28.732	7.99	-9.554	17.727	1.265	-17.142	-7.691
194	194	2.65568	-4.013	11.338	-1.056	-4.265	47.4	13.016	-2.724	43.461	-28.321	9.222	-9.685	17.734	2.254	-15.11	-6.673
195	195	2.66944	-4.221	11.392	-0.615	-4.652	47.046	13.381	-2.857	40.964	-28.024	10.641	-9.986	17.822	3.473	-13.295	-5.559
196	196	2.6832	-4.474	11.443	-0.168	-5.05	46.581	13.676	-3.086	38.478	-27.727	11.65	-10.079	17.98	4.236	-11.492	-4.384
197	197	2.69696	-4.756	11.483	0.32	-5.498	45.987	14.078	-3.224	35.99	-27.575	12.662	-10.438	17.944	5.169	-10.027	-3.457
198	198	2.71072	-5.063	11.525	0.868	-5.987	45.337	14.295	-3.402	33.719	-27.279	13.268	-10.498	17.607	5.658	-8.551	-2.771
199	199	2.72448	-5.386	11.553	1.468	-6.507	44.621	14.363	-3.558	31.738	-26.798	12.961	-10.296	16.823	5.218	-7.148	-2.42
200	200	2.73824	-5.714	11.539	2.109	-6.996	43.826	14.478	-3.688	30.195	-26.387	12.715	-9.809	15.564	4.747	-5.808	-2.523
201	201	2.752	-6.074	11.472	2.838	-7.565	42.948	14.472	-3.718	29.174	-25.868	11.931	-8.878	13.93	3.683	-4.552	-2.935
