# Supplementary material for: Gait phenotypes in paediatric hereditary spastic paraplegia revealed by dynamic time warping analysis and random forests
Source: PLoS One. 2018 Mar 8;13(3):e0192345. doi: 10.1371/journal.pone.0192345 (PMC5843164; doi:10.1371/journal.pone.0192345)
Supplement: S1 Data — (ZIP) [file pone.0192345.s008.zip › HSP/Left.SR.HSP14.1.csv]

	Epoch	Time	Pelvic.obliquity	Pelvic.tilt	Pelvic rotation	Hip.abd.add	Hip.flexion	Hip.rotation	Knee.abd.add	Knee.flexion	Knee.rotation	Ankle.abd.add	Ankle.flexion	Ankle.rotation	Forefoot.abd.add	Forefoot.flexion	Forefoot.rotation
1	1	0	-4.404	12.97	-1.853	-5.492	42.478	-24.219	-13.913	28.72	19.435	11.057	-1.622	-5.357	8.71	-1.759	-12.744
2	2	0.0061	-4.263	12.812	-1.201	-5.309	42.314	-24.203	-14.469	28.92	19.934	10.91	-1.754	-6.218	8.278	-2.341	-12.279
3	3	0.0122	-4.13	12.634	-0.529	-5.122	42.221	-24.047	-15.175	29.666	20.33	10.798	-0.837	-7.28	7.795	-2.31	-11.818
4	4	0.0183	-4.001	12.434	0.164	-4.934	42.177	-23.698	-15.93	30.895	20.518	10.698	0.771	-8.499	7.339	-1.932	-11.387
5	5	0.0244	-3.874	12.219	0.873	-4.753	42.128	-23.102	-16.564	32.411	20.495	10.535	2.666	-9.883	6.911	-1.443	-11.014
6	6	0.0305	-3.752	12.004	1.584	-4.574	42.006	-22.218	-16.919	33.897	20.288	10.346	4.456	-11.434	6.564	-0.965	-10.755
7	7	0.0366	-3.611	11.783	2.298	-4.387	41.742	-21.138	-16.927	35.052	19.987	9.981	5.739	-13.037	6.134	-0.721	-10.574
8	8	0.0427	-3.445	11.554	3.009	-4.196	41.326	-19.955	-16.636	35.791	19.659	9.514	6.382	-14.593	5.641	-0.801	-10.424
9	9	0.0488	-3.256	11.327	3.713	-4.001	40.762	-18.785	-16.162	36.128	19.297	9.069	6.515	-15.983	5.158	-1.124	-10.278
10	10	0.0549	-3.025	11.096	4.407	-3.777	40.057	-17.706	-15.607	36.165	18.886	8.718	6.321	-17.213	4.736	-1.599	-10.167
11	11	0.061	-2.737	10.853	5.081	-3.522	39.261	-16.856	-15.066	36.046	18.426	8.408	6.06	-18.249	4.356	-2.084	-10.126
12	12	0.0671	-2.405	10.612	5.734	-3.245	38.467	-16.268	-14.62	35.913	18.002	8.142	5.96	-19.184	4.051	-2.432	-10.163
13	13	0.0732	-2.052	10.388	6.368	-2.968	37.723	-15.92	-14.278	35.819	17.603	7.866	6.154	-19.988	3.79	-2.543	-10.239
14	14	0.0793	-1.679	10.192	6.988	-2.697	37.061	-15.827	-14.046	35.779	17.236	7.699	6.556	-20.621	3.682	-2.482	-10.328
15	15	0.0854	-1.269	10.034	7.598	-2.425	36.517	-16.017	-13.932	35.809	16.929	7.548	7.063	-20.964	3.629	-2.377	-10.302
16	16	0.0915	-0.851	9.931	8.193	-2.175	36.092	-16.346	-13.864	35.869	16.559	7.495	7.526	-21.053	3.665	-2.3	-10.235
17	17	0.0976	-0.44	9.872	8.782	-1.95	35.747	-16.819	-13.859	35.906	16.126	7.535	7.95	-20.927	3.77	-2.217	-10.166
18	18	0.1037	-0.052	9.853	9.372	-1.762	35.423	-17.337	-13.839	35.853	15.613	7.537	8.277	-20.603	3.82	-2.178	-10.062
19	19	0.1098	0.316	9.873	9.961	-1.608	35.096	-17.921	-13.811	35.663	15.102	7.536	8.511	-20.126	3.856	-2.157	-9.91
20	20	0.1159	0.654	9.94	10.538	-1.485	34.738	-18.465	-13.735	35.293	14.553	7.563	8.667	-19.528	3.896	-2.111	-9.709
21	21	0.122	0.967	10.045	11.115	-1.396	34.368	-19.019	-13.629	34.796	14.046	7.604	8.829	-18.916	3.958	-1.983	-9.508
22	22	0.1281	1.248	10.178	11.692	-1.341	34.003	-19.616	-13.529	34.221	13.638	7.665	8.876	-18.344	4.038	-1.92	-9.326
23	23	0.1342	1.5	10.323	12.271	-1.321	33.657	-20.282	-13.454	33.641	13.393	7.654	8.852	-17.831	4.061	-1.941	-9.126
24	24	0.1403	1.721	10.48	12.852	-1.339	33.353	-20.992	-13.41	33.109	13.251	7.658	8.897	-17.448	4.116	-1.908	-9.001
25	25	0.1464	1.922	10.65	13.427	-1.381	33.118	-21.769	-13.42	32.673	13.284	7.643	9.08	-17.179	4.191	-1.795	-8.872
26	26	0.1525	2.09	10.837	13.994	-1.453	32.945	-22.526	-13.446	32.321	13.417	7.519	9.33	-16.978	4.181	-1.676	-8.705
27	27	0.1586	2.234	11.026	14.544	-1.538	32.83	-23.31	-13.534	32.061	13.715	7.397	9.624	-16.936	4.188	-1.554	-8.56
28	28	0.1647	2.379	11.221	15.075	-1.609	32.777	-24.096	-13.664	31.878	14.107	7.245	9.961	-17.014	4.177	-1.426	-8.441
29	29	0.1708	2.528	11.419	15.591	-1.656	32.774	-24.866	-13.832	31.755	14.56	7.082	10.261	-17.216	4.153	-1.353	-8.366
30	30	0.1769	2.662	11.616	16.089	-1.695	32.792	-25.556	-13.997	31.664	15.005	6.936	10.472	-17.464	4.132	-1.37	-8.289
31	31	0.183	2.766	11.807	16.553	-1.726	32.806	-26.074	-14.135	31.587	15.345	6.86	10.684	-17.711	4.157	-1.369	-8.196
32	32	0.1891	2.85	11.99	16.978	-1.732	32.816	-26.412	-14.235	31.526	15.572	6.78	10.911	-17.974	4.167	-1.342	-8.097
33	33	0.1952	2.913	12.156	17.367	-1.722	32.8	-26.549	-14.258	31.471	15.672	6.675	11.146	-18.224	4.155	-1.297	-7.972
34	34	0.2013	2.954	12.294	17.708	-1.68	32.754	-26.529	-14.243	31.425	15.635	6.546	11.355	-18.46	4.103	-1.266	-7.868
35	35	0.2074	2.983	12.407	18.013	-1.616	32.68	-26.406	-14.207	31.389	15.566	6.468	11.504	-18.783	4.086	-1.281	-7.821
36	36	0.2135	3.009	12.488	18.287	-1.536	32.58	-26.234	-14.148	31.361	15.473	6.386	11.632	-19.103	4.067	-1.314	-7.779
37	37	0.2196	3.033	12.533	18.532	-1.44	32.449	-26.038	-14.078	31.336	15.348	6.285	11.797	-19.382	4.034	-1.31	-7.726
38	38	0.2257	3.047	12.533	18.735	-1.335	32.283	-25.796	-13.985	31.336	15.156	6.205	12.023	-19.613	4.029	-1.246	-7.688
39	39	0.2318	3.059	12.498	18.909	-1.215	32.074	-25.545	-13.882	31.324	14.935	6.117	12.238	-19.803	4.012	-1.188	-7.656
40	40	0.2379	3.074	12.428	19.062	-1.084	31.821	-25.294	-13.744	31.299	14.698	5.976	12.394	-19.969	3.949	-1.188	-7.644
41	41	0.244	3.092	12.33	19.194	-0.94	31.542	-25.06	-13.602	31.264	14.422	5.945	12.497	-20.11	3.978	-1.213	-7.678
42	42	0.2501	3.122	12.218	19.318	-0.792	31.243	-24.875	-13.47	31.219	14.127	5.93	12.629	-20.19	4.015	-1.207	-7.722
43	43	0.2562	3.165	12.099	19.433	-0.652	30.927	-24.72	-13.312	31.168	13.867	5.876	12.786	-20.234	4.035	-1.193	-7.738
44	44	0.2623	3.197	11.967	19.543	-0.531	30.594	-24.58	-13.14	31.104	13.572	5.776	12.976	-20.157	4.013	-1.146	-7.7
45	45	0.2684	3.228	11.826	19.653	-0.413	30.246	-24.443	-12.964	31.027	13.243	5.715	13.177	-20.051	4.022	-1.07	-7.672
46	46	0.2745	3.279	11.68	19.758	-0.273	29.892	-24.293	-12.775	30.933	12.887	5.716	13.317	-19.955	4.075	-1.031	-7.672
47	47	0.2806	3.347	11.532	19.856	-0.114	29.546	-24.217	-12.627	30.831	12.61	5.799	13.337	-19.864	4.187	-1.105	-7.664
48	48	0.2867	3.414	11.38	19.967	0.038	29.189	-24.165	-12.483	30.731	12.352	5.839	13.391	-19.768	4.263	-1.161	-7.644
49	49	0.2928	3.491	11.233	20.089	0.18	28.847	-24.192	-12.374	30.643	12.194	5.864	13.55	-19.707	4.348	-1.138	-7.616
50	50	0.2989	3.563	11.105	20.217	0.298	28.542	-24.283	-12.291	30.579	12.115	5.82	13.777	-19.665	4.385	-1.069	-7.585
51	51	0.305	3.619	11	20.34	0.391	28.278	-24.447	-12.252	30.542	12.118	5.74	14.011	-19.638	4.395	-1.018	-7.561
52	52	0.3111	3.678	10.917	20.468	0.473	28.05	-24.655	-12.24	30.528	12.167	5.664	14.198	-19.642	4.398	-1.024	-7.555
53	53	0.3172	3.745	10.852	20.604	0.552	27.863	-24.936	-12.273	30.532	12.314	5.639	14.408	-19.716	4.46	-1.012	-7.572
54	54	0.3233	3.81	10.809	20.752	0.61	27.707	-25.294	-12.343	30.531	12.528	5.62	14.662	-19.793	4.536	-0.952	-7.591
55	55	0.3294	3.873	10.789	20.902	0.648	27.573	-25.691	-12.414	30.522	12.773	5.506	14.928	-19.837	4.53	-0.891	-7.586
56	56	0.3355	3.94	10.791	21.055	0.68	27.466	-26.097	-12.499	30.514	12.986	5.478	15.105	-19.843	4.572	-0.9	-7.582
57	57	0.3416	3.996	10.814	21.209	0.691	27.389	-26.514	-12.598	30.519	13.205	5.504	15.316	-19.854	4.67	-0.869	-7.588
58	58	0.3477	4.051	10.865	21.376	0.69	27.336	-26.927	-12.693	30.508	13.365	5.494	15.496	-19.832	4.713	-0.856	-7.609
59	59	0.3538	4.109	10.937	21.555	0.678	27.298	-27.329	-12.778	30.483	13.472	5.439	15.62	-19.736	4.685	-0.893	-7.591
60	60	0.3599	4.164	11.02	21.727	0.664	27.268	-27.669	-12.838	30.463	13.549	5.386	15.731	-19.655	4.659	-0.94	-7.573
61	61	0.366	4.218	11.092	21.891	0.67	27.239	-28.007	-12.933	30.447	13.609	5.42	15.912	-19.571	4.712	-0.903	-7.558
62	62	0.3721	4.275	11.169	22.063	0.662	27.203	-28.284	-12.979	30.421	13.555	5.475	16.031	-19.415	4.756	-0.908	-7.534
63	63	0.3782	4.328	11.244	22.241	0.654	27.159	-28.478	-12.985	30.388	13.422	5.5	16.116	-19.252	4.757	-0.934	-7.505
64	64	0.3843	4.373	11.317	22.416	0.654	27.119	-28.615	-12.994	30.37	13.221	5.583	16.226	-19.121	4.802	-0.924	-7.518
65	65	0.3904	4.421	11.367	22.591	0.667	27.056	-28.711	-12.984	30.356	12.996	5.604	16.331	-18.999	4.784	-0.927	-7.523
66	66	0.3965	4.463	11.404	22.771	0.674	26.965	-28.736	-12.934	30.341	12.735	5.534	16.411	-18.878	4.673	-0.965	-7.504
67	67	0.4026	4.507	11.403	22.953	0.702	26.831	-28.757	-12.877	30.321	12.502	5.46	16.553	-18.811	4.578	-0.949	-7.504
68	68	0.4087	4.543	11.38	23.122	0.739	26.665	-28.733	-12.803	30.303	12.266	5.444	16.702	-18.781	4.55	-0.922	-7.516
69	69	0.4148	4.581	11.336	23.276	0.807	26.48	-28.672	-12.746	30.279	12.02	5.525	16.76	-18.765	4.584	-0.967	-7.52
70	70	0.4209	4.613	11.27	23.417	0.886	26.257	-28.547	-12.652	30.242	11.737	5.478	16.832	-18.748	4.5	-1.01	-7.518
71	71	0.427	4.634	11.172	23.558	0.968	25.994	-28.417	-12.547	30.202	11.491	5.352	16.972	-18.781	4.367	-1	-7.531
72	72	0.4331	4.647	11.06	23.703	1.035	25.716	-28.32	-12.451	30.175	11.283	5.232	17.109	-18.8	4.239	-1.007	-7.521
73	73	0.4392	4.662	10.928	23.841	1.109	25.415	-28.24	-12.361	30.151	11.117	5.15	17.227	-18.821	4.149	-1.04	-7.495
74	74	0.4453	4.662	10.78	23.96	1.176	25.085	-28.144	-12.25	30.119	10.981	5.011	17.383	-18.858	4.027	-1.04	-7.471
75	75	0.4514	4.651	10.626	24.06	1.238	24.759	-28.087	-12.163	30.103	10.874	4.883	17.486	-18.882	3.904	-1.103	-7.457
76	76	0.4575	4.635	10.475	24.15	1.291	24.426	-28.017	-12.071	30.083	10.736	4.738	17.591	-18.86	3.75	-1.162	-7.43
77	77	0.4636	4.622	10.321	24.226	1.352	24.093	-27.976	-12.002	30.053	10.614	4.63	17.703	-18.842	3.623	-1.203	-7.425
78	78	0.4697	4.613	10.167	24.294	1.401	23.758	-27.983	-11.926	30.015	10.526	4.492	17.796	-18.797	3.474	-1.262	-7.422
79	79	0.4758	4.593	10.018	24.344	1.441	23.424	-28.014	-11.87	29.974	10.464	4.42	17.88	-18.757	3.382	-1.323	-7.438
80	80	0.4819	4.564	9.879	24.366	1.467	23.102	-28.102	-11.852	29.947	10.459	4.428	18.044	-18.693	3.374	-1.309	-7.452
81	81	0.488	4.531	9.758	24.356	1.483	22.801	-28.192	-11.835	29.929	10.456	4.397	18.23	-18.617	3.333	-1.28	-7.485
82	82	0.4941	4.501	9.647	24.318	1.5	22.523	-28.328	-11.857	29.919	10.48	4.347	18.415	-18.508	3.256	-1.257	-7.517
83	83	0.5002	4.475	9.538	24.26	1.525	22.261	-28.479	-11.898	29.927	10.52	4.288	18.594	-18.402	3.167	-1.252	-7.561
84	84	0.5063	4.463	9.432	24.179	1.558	22.006	-28.634	-11.942	29.942	10.558	4.35	18.757	-18.295	3.185	-1.249	-7.63
85	85	0.5124	4.447	9.339	24.075	1.578	21.761	-28.79	-11.992	29.962	10.619	4.456	18.916	-18.16	3.242	-1.25	-7.671
86	86	0.5185	4.421	9.256	23.949	1.577	21.52	-28.951	-12.045	29.985	10.696	4.585	19.086	-18.007	3.317	-1.241	-7.712
87	87	0.5246	4.39	9.182	23.798	1.564	21.292	-29.125	-12.106	30.018	10.77	4.667	19.269	-17.806	3.339	-1.226	-7.745
88	88	0.5307	4.368	9.121	23.615	1.554	21.089	-29.264	-12.155	30.072	10.85	4.73	19.397	-17.595	3.343	-1.279	-7.758
89	89	0.5368	4.365	9.058	23.401	1.578	20.891	-29.383	-12.21	30.132	10.954	4.753	19.563	-17.421	3.321	-1.306	-7.783
90	90	0.5429	4.366	8.994	23.162	1.605	20.691	-29.494	-12.275	30.196	11.075	4.852	19.716	-17.249	3.364	-1.342	-7.81
91	91	0.549	4.355	8.931	22.897	1.619	20.474	-29.524	-12.293	30.264	11.161	4.947	19.856	-17.091	3.411	-1.392	-7.849
92	92	0.5551	4.336	8.869	22.608	1.621	20.258	-29.557	-12.314	30.34	11.229	5.05	20.004	-16.905	3.453	-1.434	-7.905
93	93	0.5612	4.312	8.804	22.294	1.621	20.034	-29.586	-12.339	30.423	11.315	5.046	20.197	-16.687	3.399	-1.459	-7.93
94	94	0.5673	4.288	8.725	21.957	1.621	19.792	-29.61	-12.357	30.508	11.392	5.013	20.41	-16.472	3.315	-1.469	-7.987
95	95	0.5734	4.272	8.636	21.587	1.642	19.531	-29.606	-12.365	30.581	11.477	4.939	20.639	-16.24	3.198	-1.468	-8.026
96	96	0.5795	4.259	8.54	21.191	1.671	19.253	-29.582	-12.375	30.639	11.577	4.976	20.821	-16.006	3.18	-1.496	-8.056
97	97	0.5856	4.236	8.436	20.779	1.671	18.961	-29.593	-12.395	30.713	11.704	5.095	20.997	-15.751	3.231	-1.534	-8.093
98	98	0.5917	4.216	8.319	20.352	1.671	18.643	-29.546	-12.387	30.784	11.744	5.229	21.156	-15.459	3.268	-1.582	-8.143
99	99	0.5978	4.198	8.192	19.902	1.668	18.312	-29.485	-12.359	30.87	11.783	5.258	21.314	-15.144	3.21	-1.659	-8.19
100	100	0.6039	4.175	8.052	19.426	1.653	17.97	-29.451	-12.348	30.971	11.858	5.256	21.451	-14.801	3.115	-1.777	-8.222
101	101	0.61	4.145	7.907	18.933	1.615	17.616	-29.427	-12.346	31.076	11.952	5.356	21.65	-14.455	3.114	-1.825	-8.262
102	102	0.6161	4.133	7.761	18.43	1.567	17.249	-29.398	-12.303	31.179	12.043	5.488	21.891	-14.109	3.157	-1.826	-8.325
103	103	0.6222	4.121	7.609	17.908	1.515	16.862	-29.354	-12.261	31.278	12.142	5.749	22.078	-13.763	3.313	-1.869	-8.39
104	104	0.6283	4.103	7.443	17.376	1.456	16.45	-29.297	-12.219	31.374	12.242	5.986	22.266	-13.428	3.438	-1.92	-8.466
105	105	0.6344	4.083	7.279	16.843	1.384	16.044	-29.245	-12.188	31.483	12.348	6.172	22.492	-13.093	3.511	-1.948	-8.539
106	106	0.6405	4.073	7.118	16.312	1.306	15.654	-29.157	-12.14	31.61	12.418	6.368	22.734	-12.756	3.585	-1.959	-8.612
107	107	0.6466	4.063	6.96	15.779	1.221	15.274	-29.065	-12.104	31.744	12.497	6.581	22.944	-12.402	3.67	-2.004	-8.653
108	108	0.6527	4.048	6.818	15.257	1.133	14.907	-28.942	-12.084	31.872	12.542	6.96	23.073	-12.1	3.889	-2.1	-8.738
109	109	0.6588	4.032	6.709	14.742	1.038	14.573	-28.75	-12.046	31.996	12.538	7.412	23.142	-11.837	4.172	-2.23	-8.845
110	110	0.6649	4.003	6.619	14.237	0.928	14.256	-28.516	-11.99	32.115	12.515	7.826	23.199	-11.588	4.423	-2.368	-8.942
111	111	0.671	3.939	6.545	13.744	0.804	13.94	-28.248	-11.956	32.202	12.449	8.187	23.317	-11.341	4.604	-2.44	-9.029
112	112	0.6771	3.842	6.491	13.277	0.659	13.612	-27.946	-11.911	32.248	12.366	8.487	23.43	-11.121	4.725	-2.515	-9.109
113	113	0.6832	3.711	6.479	12.844	0.475	13.312	-27.663	-11.868	32.268	12.283	8.822	23.533	-10.937	4.883	-2.573	-9.219
114	114	0.6893	3.528	6.509	12.453	0.228	13.038	-27.387	-11.817	32.256	12.203	9.203	23.555	-10.817	5.087	-2.674	-9.375
115	115	0.6954	3.284	6.569	12.111	-0.088	12.775	-27.181	-11.795	32.208	12.182	9.524	23.503	-10.703	5.231	-2.846	-9.511
116	116	0.7015	2.993	6.656	11.803	-0.462	12.524	-27.014	-11.784	32.139	12.206	9.857	23.446	-10.634	5.394	-3.008	-9.66
117	117	0.7076	2.673	6.786	11.517	-0.869	12.313	-26.871	-11.784	32.071	12.27	10.117	23.457	-10.578	5.505	-3.126	-9.783
118	118	0.7137	2.329	6.96	11.249	-1.298	12.145	-26.747	-11.802	31.99	12.325	10.342	23.426	-10.503	5.572	-3.287	-9.893
119	119	0.7198	1.987	7.174	10.99	-1.723	12.032	-26.655	-11.858	31.895	12.387	10.546	23.279	-10.405	5.602	-3.557	-9.986
120	120	0.7259	1.654	7.429	10.732	-2.134	11.983	-26.599	-11.958	31.784	12.514	10.673	23.066	-10.316	5.564	-3.895	-10.048
121	121	0.732	1.322	7.715	10.479	-2.554	11.985	-26.594	-12.083	31.676	12.685	10.747	22.874	-10.215	5.476	-4.219	-10.092
122	122	0.7381	0.991	8.021	10.223	-2.975	12.014	-26.535	-12.187	31.564	12.812	10.802	22.66	-10.069	5.366	-4.563	-10.093
123	123	0.7442	0.667	8.346	9.953	-3.383	12.079	-26.447	-12.295	31.452	12.914	10.81	22.348	-9.858	5.202	-5.015	-10.042
124	124	0.7503	0.36	8.673	9.668	-3.757	12.172	-26.306	-12.407	31.326	12.954	10.868	21.88	-9.627	5.068	-5.583	-10.002
125	125	0.7564	0.074	8.997	9.376	-4.103	12.299	-26.14	-12.498	31.211	12.973	10.704	21.363	-9.363	4.736	-6.222	-9.939
126	126	0.7625	-0.182	9.323	9.077	-4.416	12.467	-25.941	-12.585	31.127	12.938	10.497	20.774	-9.062	4.36	-6.938	-9.869
127	127	0.7686	-0.412	9.652	8.773	-4.696	12.685	-25.724	-12.705	31.105	12.871	10.423	20.123	-8.775	4.104	-7.719	-9.826
128	128	0.7747	-0.612	9.976	8.467	-4.932	12.947	-25.436	-12.815	31.15	12.759	10.337	19.402	-8.529	3.856	-8.587	-9.806
129	129	0.7808	-0.772	10.295	8.149	-5.114	13.264	-25.114	-12.943	31.256	12.625	10.375	18.567	-8.338	3.738	-9.548	-9.841
130	130	0.7869	-0.882	10.615	7.824	-5.221	13.635	-24.707	-13.08	31.42	12.419	10.414	17.743	-8.166	3.617	-10.514	-9.873
131	131	0.793	-0.947	10.943	7.498	-5.265	14.076	-24.303	-13.274	31.669	12.223	10.427	17.067	-8.025	3.466	-11.376	-9.885
132	132	0.7991	-0.98	11.276	7.175	-5.265	14.575	-23.846	-13.464	31.997	11.979	10.398	16.506	-7.941	3.281	-12.148	-9.923
133	133	0.8052	-0.992	11.608	6.857	-5.242	15.113	-23.332	-13.62	32.405	11.719	10.31	15.949	-7.923	3.069	-12.946	-9.986
134	134	0.8113	-0.975	11.941	6.537	-5.176	15.698	-22.808	-13.806	32.89	11.475	10.338	15.287	-7.945	2.977	-13.865	-10.058
135	135	0.8174	-0.931	12.279	6.221	-5.073	16.329	-22.262	-13.988	33.438	11.205	10.383	14.525	-7.946	2.916	-14.902	-10.116
136	136	0.8235	-0.876	12.618	5.9	-4.961	16.999	-21.698	-14.149	34.072	10.94	10.44	13.838	-7.969	2.895	-15.898	-10.167
137	137	0.8296	-0.824	12.954	5.579	-4.85	17.695	-21.124	-14.291	34.762	10.709	10.473	13.243	-8.015	2.876	-16.829	-10.19
138	138	0.8357	-0.782	13.284	5.263	-4.752	18.402	-20.562	-14.393	35.48	10.532	10.285	12.611	-8.048	2.685	-17.841	-10.168
139	139	0.8418	-0.747	13.606	4.942	-4.667	19.126	-20.033	-14.469	36.214	10.425	9.783	11.969	-8.09	2.227	-18.908	-10.133
140	140	0.8479	-0.74	13.91	4.62	-4.618	19.837	-19.513	-14.507	36.961	10.34	9.202	11.365	-8.182	1.715	-19.939	-10.147
141	141	0.854	-0.762	14.189	4.301	-4.608	20.524	-19.011	-14.529	37.725	10.319	8.73	10.745	-8.299	1.329	-20.98	-10.159
142	142	0.8601	-0.802	14.443	3.996	-4.63	21.172	-18.541	-14.513	38.482	10.331	8.269	10.028	-8.343	0.986	-22.125	-10.113
143	143	0.8662	-0.874	14.667	3.701	-4.696	21.784	-18.108	-14.478	39.213	10.389	7.911	9.341	-8.391	0.759	-23.2	-10.066
144	144	0.8723	-0.971	14.865	3.408	-4.796	22.371	-17.729	-14.435	39.941	10.554	7.539	8.705	-8.514	0.55	-24.223	-10.048
145	145	0.8784	-1.093	15.042	3.12	-4.934	22.931	-17.375	-14.377	40.661	10.743	7.172	8.079	-8.623	0.359	-25.231	-10.022
146	146	0.8845	-1.236	15.201	2.842	-5.113	23.466	-17.064	-14.32	41.362	10.95	6.969	7.47	-8.706	0.326	-26.187	-10
147	147	0.8906	-1.397	15.338	2.576	-5.331	23.964	-16.801	-14.246	42.024	11.163	6.879	6.966	-8.8	0.413	-26.989	-10.025
148	148	0.8967	-1.575	15.454	2.328	-5.586	24.425	-16.55	-14.129	42.634	11.362	6.891	6.588	-8.902	0.609	-27.604	-10.078
149	149	0.9028	-1.763	15.554	2.099	-5.869	24.863	-16.334	-14.003	43.209	11.542	6.924	6.27	-8.935	0.829	-28.129	-10.107
150	150	0.9089	-1.947	15.64	1.88	-6.165	25.291	-16.187	-13.891	43.763	11.731	6.986	6.017	-8.92	1.085	-28.566	-10.127
151	151	0.915	-2.122	15.724	1.663	-6.455	25.711	-16.069	-13.775	44.262	11.918	7.118	5.798	-8.883	1.412	-28.911	-10.154
152	152	0.9211	-2.287	15.812	1.446	-6.744	26.126	-15.96	-13.619	44.679	12.049	7.274	5.57	-8.791	1.778	-29.179	-10.205
153	153	0.9272	-2.445	15.903	1.233	-7.03	26.539	-15.874	-13.447	45.011	12.097	7.499	5.299	-8.568	2.209	-29.402	-10.24
154	154	0.9333	-2.588	16.005	1.034	-7.305	26.962	-15.852	-13.287	45.268	12.137	7.707	5.039	-8.261	2.626	-29.552	-10.239
155	155	0.9394	-2.705	16.113	0.845	-7.558	27.392	-15.913	-13.138	45.45	12.181	7.824	4.868	-7.886	2.971	-29.558	-10.213
156	156	0.9455	-2.803	16.226	0.667	-7.79	27.825	-16	-12.976	45.55	12.157	7.918	4.847	-7.416	3.284	-29.339	-10.16
157	157	0.9516	-2.884	16.347	0.484	-7.993	28.275	-16.147	-12.832	45.574	12.138	7.963	4.864	-6.892	3.554	-29.013	-10.09
158	158	0.9577	-2.956	16.478	0.298	-8.179	28.742	-16.353	-12.722	45.534	12.13	8.102	4.862	-6.357	3.908	-28.621	-10.046
159	159	0.9638	-3.01	16.61	0.105	-8.33	29.225	-16.623	-12.655	45.443	12.111	8.333	4.931	-5.836	4.339	-28.079	-10.065
160	160	0.9699	-3.048	16.754	-0.083	-8.462	29.741	-16.963	-12.611	45.329	12.117	8.505	5.109	-5.36	4.713	-27.384	-10.141
161	161	0.976	-3.077	16.909	-0.267	-8.579	30.297	-17.366	-12.59	45.199	12.153	8.578	5.335	-4.916	4.993	-26.609	-10.257
162	162	0.9821	-3.105	17.058	-0.455	-8.681	30.875	-17.824	-12.61	45.069	12.259	8.649	5.554	-4.574	5.275	-25.808	-10.442
163	163	0.9882	-3.133	17.194	-0.64	-8.777	31.462	-18.322	-12.659	44.938	12.386	8.779	5.792	-4.341	5.601	-24.939	-10.743
164	164	0.9943	-3.158	17.327	-0.834	-8.855	32.067	-18.804	-12.694	44.799	12.5	8.951	6.017	-4.234	5.966	-24.019	-11.179
165	165	1.0004	-3.186	17.457	-1.043	-8.923	32.705	-19.319	-12.757	44.687	12.67	9.078	6.217	-4.233	6.298	-23.113	-11.697
166	166	1.0065	-3.209	17.558	-1.263	-8.963	33.343	-19.84	-12.854	44.596	12.797	9.247	6.428	-4.304	6.644	-22.165	-12.33
167	167	1.0126	-3.23	17.634	-1.491	-8.986	33.973	-20.361	-12.958	44.509	12.918	9.393	6.689	-4.486	6.952	-21.137	-13.075
168	168	1.0187	-3.251	17.686	-1.735	-8.985	34.596	-20.839	-13.041	44.417	13.004	9.497	6.963	-4.703	7.206	-20.07	-13.865
169	169	1.0248	-3.272	17.71	-1.977	-8.97	35.204	-21.309	-13.138	44.32	13.051	9.674	7.196	-4.935	7.51	-19.004	-14.697
170	170	1.0309	-3.292	17.716	-2.217	-8.94	35.801	-21.741	-13.216	44.212	13.015	9.826	7.437	-5.13	7.759	-17.908	-15.539
171	171	1.037	-3.309	17.69	-2.453	-8.903	36.377	-22.15	-13.275	44.091	12.913	9.938	7.665	-5.275	7.952	-16.806	-16.376
172	172	1.0431	-3.325	17.631	-2.696	-8.838	36.934	-22.493	-13.315	43.958	12.738	10.049	7.838	-5.321	8.126	-15.746	-17.13
173	173	1.0492	-3.346	17.54	-2.94	-8.765	37.472	-22.805	-13.359	43.804	12.523	10.267	7.95	-5.256	8.384	-14.7	-17.794
174	174	1.0553	-3.379	17.423	-3.186	-8.687	37.992	-23.043	-13.376	43.635	12.275	10.561	8.059	-5.105	8.694	-13.624	-18.353
175	175	1.0614	-3.425	17.291	-3.424	-8.608	38.516	-23.222	-13.378	43.478	12.04	10.892	8.129	-4.87	9.044	-12.588	-18.765
176	176	1.0675	-3.467	17.156	-3.643	-8.513	39.039	-23.338	-13.356	43.322	11.777	11.177	8.204	-4.53	9.34	-11.582	-19.021
177	177	1.0736	-3.508	17.018	-3.84	-8.412	39.563	-23.416	-13.313	43.161	11.533	11.382	8.269	-4.156	9.563	-10.613	-19.167
178	178	1.0797	-3.548	16.878	-4.018	-8.311	40.09	-23.484	-13.265	42.997	11.373	11.501	8.307	-3.835	9.718	-9.695	-19.255
179	179	1.0858	-3.598	16.741	-4.161	-8.216	40.614	-23.526	-13.225	42.806	11.298	11.655	8.259	-3.607	9.912	-8.841	-19.309
180	180	1.0919	-3.651	16.61	-4.274	-8.127	41.138	-23.558	-13.185	42.592	11.349	11.772	8.256	-3.491	10.058	-7.945	-19.317
181	181	1.098	-3.711	16.489	-4.363	-8.039	41.667	-23.568	-13.138	42.354	11.487	11.832	8.404	-3.504	10.108	-6.9	-19.322
182	182	1.1041	-3.774	16.384	-4.428	-7.941	42.195	-23.547	-13.083	42.09	11.707	11.763	8.709	-3.622	9.998	-5.741	-19.292
183	183	1.1102	-3.843	16.298	-4.453	-7.846	42.717	-23.537	-13.05	41.783	12.01	11.642	9.028	-3.84	9.823	-4.576	-19.253
184	184	1.1163	-3.906	16.226	-4.426	-7.754	43.204	-23.532	-13.004	41.381	12.361	11.427	9.291	-4.086	9.556	-3.461	-19.157
185	185	1.1224	-3.961	16.176	-4.352	-7.676	43.664	-23.587	-12.962	40.887	12.817	11.159	9.506	-4.347	9.251	-2.378	-18.996
186	186	1.1285	-4.003	16.148	-4.24	-7.593	44.092	-23.683	-12.934	40.289	13.344	10.872	9.653	-4.574	8.927	-1.343	-18.738
187	187	1.1346	-4.037	16.134	-4.087	-7.517	44.48	-23.798	-12.906	39.607	13.901	10.636	9.667	-4.751	8.661	-0.409	-18.395
188	188	1.1407	-4.055	16.125	-3.904	-7.425	44.818	-23.961	-12.889	38.833	14.506	10.407	9.527	-4.92	8.428	0.403	-18.015
189	189	1.1468	-4.057	16.131	-3.685	-7.314	45.11	-24.156	-12.886	37.948	15.076	10.226	9.237	-5.009	8.232	1.111	-17.587
190	190	1.1529	-4.038	16.147	-3.431	-7.195	45.368	-24.412	-12.91	36.994	15.658	10.047	8.951	-5.008	8.011	1.822	-17.071
191	191	1.159	-4.01	16.165	-3.126	-7.086	45.581	-24.689	-12.94	35.985	16.22	9.832	8.79	-4.948	7.705	2.637	-16.49
192	192	1.1651	-3.975	16.17	-2.784	-6.983	45.726	-24.94	-12.951	34.918	16.716	9.705	8.751	-4.825	7.433	3.591	-15.86
193	193	1.1712	-3.935	16.169	-2.401	-6.893	45.825	-25.249	-12.982	33.831	17.201	9.644	8.554	-4.657	7.252	4.379	-15.223
194	194	1.1773	-3.883	16.163	-1.983	-6.798	45.88	-25.548	-13.03	32.73	17.612	9.712	8.164	-4.457	7.198	4.978	-14.592
195	195	1.1834	-3.825	16.14	-1.525	-6.711	45.879	-25.818	-13.082	31.636	17.963	9.966	7.492	-4.236	7.354	5.288	-13.956
196	196	1.1895	-3.762	16.102	-1.027	-6.617	45.815	-26.04	-13.138	30.547	18.217	10.317	6.46	-3.919	7.644	5.194	-13.254
197	197	1.1956	-3.694	16.048	-0.486	-6.53	45.692	-26.214	-13.201	29.487	18.413	10.688	5.144	-3.506	7.98	4.721	-12.443
198	198	1.2017	-3.623	15.976	0.1	-6.46	45.524	-26.364	-13.287	28.519	18.577	10.954	3.625	-3.133	8.238	3.901	-11.641
199	199	1.2078	-3.553	15.885	0.716	-6.401	45.327	-26.466	-13.397	27.701	18.721	11.051	1.943	-2.912	8.355	2.748	-10.929
200	200	1.2139	-3.491	15.781	1.359	-6.357	45.108	-26.484	-13.525	27.049	18.816	11.093	0.128	-2.835	8.425	1.301	-10.3
201	201	1.22	-3.424	15.663	2.018	-6.295	44.877	-26.455	-13.727	26.585	18.901	11.065	-1.633	-2.934	8.388	-0.278	-9.756
