# Supplementary material for: Gait phenotypes in paediatric hereditary spastic paraplegia revealed by dynamic time warping analysis and random forests
Source: PLoS One. 2018 Mar 8;13(3):e0192345. doi: 10.1371/journal.pone.0192345 (PMC5843164; doi:10.1371/journal.pone.0192345)
Supplement: S1 Data — (ZIP) [file pone.0192345.s008.zip › HSP/Left.SR.HSP14.2.csv]

	Epoch	Time	Pelvic.obliquity	Pelvic.tilt	Pelvic rotation	Hip.abd.add	Hip.flexion	Hip.rotation	Knee.abd.add	Knee.flexion	Knee.rotation	Ankle.abd.add	Ankle.flexion	Ankle.rotation	Forefoot.abd.add	Forefoot.flexion	Forefoot.rotation
1	1	0	-2.855	13.091	8.9	-11.544	43.13	-32.651	-16.819	32.174	21.04	13.123	-0.384	-3.281	9.469	-3.703	-7.842
2	2	0.00663	-2.893	13.002	9.376	-11.322	43.322	-32.889	-17.84	32.795	22.142	12.83	-0.178	-4.578	8.948	-4.265	-7.492
3	3	0.01326	-2.93	12.9	9.884	-11.092	43.601	-32.772	-18.962	34.02	22.884	12.541	1.05	-6.051	8.355	-4.251	-7.122
4	4	0.01989	-2.957	12.774	10.411	-10.83	43.901	-32.206	-20.002	35.681	23.171	12.26	3.013	-7.642	7.784	-3.763	-6.729
5	5	0.02652	-2.981	12.61	10.94	-10.528	44.094	-31.133	-20.697	37.443	23.02	11.921	5.255	-9.316	7.24	-2.979	-6.348
6	6	0.03315	-2.973	12.397	11.488	-10.173	44.063	-29.592	-20.886	39.012	22.491	11.533	7.233	-11.01	6.732	-2.237	-6.004
7	7	0.03978	-2.918	12.135	12.047	-9.751	43.706	-27.684	-20.515	40.103	21.713	11.215	8.385	-12.596	6.314	-1.956	-5.656
8	8	0.04641	-2.829	11.824	12.604	-9.283	43.087	-25.604	-19.783	40.79	20.798	11.014	8.892	-14.076	5.987	-2.035	-5.344
9	9	0.05304	-2.708	11.474	13.162	-8.799	42.269	-23.484	-18.828	41.16	19.803	10.892	9.067	-15.469	5.724	-2.244	-5.093
10	10	0.05967	-2.538	11.072	13.732	-8.305	41.273	-21.475	-17.761	41.307	18.755	10.767	9.142	-16.781	5.474	-2.452	-4.94
11	11	0.0663	-2.333	10.625	14.311	-7.832	40.198	-19.692	-16.705	41.411	17.737	10.584	9.367	-18.05	5.242	-2.54	-4.893
12	12	0.07293	-2.095	10.157	14.894	-7.383	39.131	-18.206	-15.733	41.562	16.759	10.343	9.746	-19.153	5.032	-2.563	-4.874
13	13	0.07956	-1.818	9.699	15.473	-6.956	38.161	-17.028	-14.846	41.783	15.721	10.101	10.189	-19.972	4.872	-2.577	-4.895
14	14	0.08619	-1.495	9.253	16.064	-6.555	37.279	-16.147	-14.044	41.995	14.639	9.937	10.702	-20.468	4.821	-2.503	-4.887
15	15	0.09282	-1.144	8.829	16.669	-6.2	36.461	-15.577	-13.336	42.139	13.545	9.851	11.134	-20.607	4.831	-2.462	-4.822
16	16	0.09945	-0.792	8.45	17.279	-5.904	35.691	-15.329	-12.754	42.167	12.424	9.879	11.447	-20.366	4.905	-2.472	-4.717
17	17	0.10608	-0.455	8.128	17.902	-5.673	34.953	-15.347	-12.261	42.062	11.323	9.987	11.708	-19.907	5.051	-2.454	-4.639
18	18	0.11271	-0.145	7.862	18.544	-5.518	34.232	-15.614	-11.861	41.795	10.289	10.123	11.806	-19.276	5.191	-2.501	-4.574
19	19	0.11934	0.125	7.67	19.213	-5.452	33.555	-16.123	-11.577	41.385	9.347	10.342	11.76	-18.455	5.375	-2.6	-4.47
20	20	0.12597	0.376	7.54	19.908	-5.45	32.942	-16.912	-11.429	40.915	8.604	10.474	11.886	-17.613	5.534	-2.512	-4.375
21	21	0.1326	0.593	7.475	20.608	-5.51	32.402	-17.914	-11.41	40.435	8.14	10.627	12.098	-16.838	5.752	-2.355	-4.262
22	22	0.13923	0.771	7.476	21.304	-5.637	31.955	-19.202	-11.568	39.967	8.039	10.779	12.259	-16.123	5.989	-2.277	-4.12
23	23	0.14586	0.945	7.527	22.003	-5.783	31.591	-20.693	-11.848	39.526	8.218	10.903	12.413	-15.608	6.224	-2.22	-4.072
24	24	0.15249	1.112	7.626	22.706	-5.937	31.3	-22.347	-12.251	39.114	8.677	10.907	12.575	-15.244	6.365	-2.204	-4.027
25	25	0.15912	1.24	7.79	23.366	-6.112	31.141	-24.099	-12.805	38.774	9.438	10.869	12.8	-15.038	6.487	-2.172	-3.952
26	26	0.16575	1.362	7.985	23.994	-6.287	31.07	-25.886	-13.435	38.485	10.385	10.774	13.161	-14.954	6.593	-2.033	-3.857
27	27	0.17238	1.495	8.195	24.592	-6.433	31.066	-27.661	-14.107	38.235	11.424	10.666	13.534	-14.97	6.692	-1.898	-3.771
28	28	0.17901	1.619	8.433	25.137	-6.545	31.116	-29.207	-14.725	38.017	12.411	10.503	13.808	-15.063	6.716	-1.865	-3.665
29	29	0.18564	1.724	8.696	25.599	-6.619	31.235	-30.52	-15.288	37.844	13.263	10.3	14.033	-15.179	6.687	-1.868	-3.585
30	30	0.19227	1.815	8.977	25.981	-6.652	31.395	-31.499	-15.738	37.727	13.918	10.129	14.256	-15.389	6.675	-1.858	-3.573
31	31	0.1989	1.885	9.25	26.293	-6.643	31.575	-32.192	-16.11	37.676	14.408	9.945	14.432	-15.598	6.622	-1.908	-3.526
32	32	0.20553	1.941	9.507	26.519	-6.589	31.756	-32.578	-16.371	37.676	14.711	9.842	14.616	-15.792	6.636	-1.943	-3.456
33	33	0.21216	1.977	9.734	26.666	-6.492	31.912	-32.704	-16.518	37.706	14.844	9.621	14.901	-16.014	6.555	-1.867	-3.422
34	34	0.21879	2.009	9.949	26.737	-6.333	32.052	-32.55	-16.562	37.742	14.794	9.478	15.153	-16.25	6.525	-1.792	-3.399
35	35	0.22542	2.035	10.141	26.731	-6.103	32.153	-32.147	-16.506	37.77	14.631	9.347	15.269	-16.522	6.48	-1.831	-3.375
36	36	0.23205	2.028	10.283	26.657	-5.858	32.2	-31.669	-16.418	37.789	14.423	9.201	15.375	-16.772	6.419	-1.857	-3.381
37	37	0.23868	1.98	10.363	26.521	-5.593	32.164	-31.071	-16.292	37.777	14.117	9.128	15.488	-16.997	6.408	-1.83	-3.415
38	38	0.24531	1.919	10.374	26.358	-5.312	32.033	-30.443	-16.118	37.729	13.787	9.047	15.548	-17.162	6.384	-1.837	-3.425
39	39	0.25194	1.838	10.335	26.178	-5.033	31.832	-29.734	-15.884	37.676	13.372	9.046	15.603	-17.252	6.43	-1.838	-3.403
40	40	0.25857	1.743	10.239	25.99	-4.767	31.543	-28.952	-15.561	37.61	12.865	9.039	15.686	-17.321	6.479	-1.794	-3.418
41	41	0.2652	1.652	10.096	25.793	-4.487	31.179	-28.095	-15.162	37.517	12.284	8.997	15.788	-17.357	6.502	-1.719	-3.426
42	42	0.27183	1.568	9.934	25.601	-4.229	30.778	-27.224	-14.7	37.418	11.687	8.978	15.809	-17.355	6.545	-1.726	-3.421
43	43	0.27846	1.47	9.756	25.416	-4.001	30.338	-26.378	-14.215	37.294	11.053	8.938	15.783	-17.261	6.557	-1.773	-3.398
44	44	0.28509	1.371	9.543	25.257	-3.783	29.859	-25.588	-13.749	37.144	10.397	8.978	15.811	-17.125	6.644	-1.745	-3.38
45	45	0.29172	1.298	9.302	25.131	-3.575	29.351	-24.833	-13.249	36.989	9.828	9.023	15.843	-17.067	6.771	-1.722	-3.366
46	46	0.29835	1.233	9.059	25.036	-3.402	28.841	-24.197	-12.779	36.839	9.348	9.038	15.838	-16.987	6.869	-1.759	-3.325
47	47	0.30498	1.149	8.814	24.967	-3.276	28.328	-23.741	-12.391	36.693	9.021	8.97	15.858	-16.927	6.9	-1.802	-3.298
48	48	0.31161	1.066	8.579	24.932	-3.182	27.843	-23.475	-12.098	36.551	8.851	8.882	15.966	-16.924	6.938	-1.768	-3.301
49	49	0.31824	1.006	8.366	24.929	-3.105	27.418	-23.417	-11.922	36.429	8.81	8.86	16.114	-16.926	7.038	-1.705	-3.317
50	50	0.32487	0.967	8.199	24.945	-3.037	27.078	-23.578	-11.88	36.328	8.959	8.773	16.21	-16.931	7.067	-1.721	-3.304
51	51	0.3315	0.932	8.086	24.977	-3.009	26.811	-23.892	-11.917	36.236	9.215	8.659	16.371	-16.946	7.085	-1.681	-3.318
52	52	0.33813	0.904	8.03	25.024	-3.019	26.623	-24.354	-12.021	36.162	9.592	8.542	16.61	-16.987	7.129	-1.575	-3.359
53	53	0.34476	0.876	8.044	25.072	-3.063	26.535	-24.969	-12.232	36.089	10.051	8.36	16.731	-16.932	7.065	-1.584	-3.355
54	54	0.35139	0.843	8.11	25.111	-3.126	26.534	-25.726	-12.562	36.023	10.591	8.21	16.817	-16.827	7.004	-1.622	-3.341
55	55	0.35802	0.833	8.221	25.155	-3.194	26.588	-26.496	-12.895	35.95	11.121	8.122	16.956	-16.733	7.012	-1.59	-3.357
56	56	0.36465	0.857	8.379	25.209	-3.26	26.702	-27.343	-13.282	35.866	11.689	8.149	17.068	-16.616	7.108	-1.576	-3.359
57	57	0.37128	0.893	8.558	25.266	-3.328	26.841	-28.172	-13.653	35.774	12.195	8.166	17.081	-16.41	7.158	-1.652	-3.322
58	58	0.37791	0.926	8.764	25.318	-3.403	27.01	-28.942	-14.011	35.68	12.64	8.214	17.092	-16.225	7.224	-1.708	-3.321
59	59	0.38454	0.968	8.99	25.369	-3.474	27.216	-29.672	-14.368	35.595	13.079	8.206	17.16	-16.092	7.243	-1.705	-3.338
60	60	0.39117	1.011	9.207	25.412	-3.536	27.415	-30.302	-14.687	35.519	13.433	8.172	17.227	-15.918	7.219	-1.703	-3.315
61	61	0.3978	1.042	9.43	25.436	-3.594	27.6	-30.783	-14.954	35.443	13.679	8.295	17.281	-15.747	7.322	-1.696	-3.294
62	62	0.40443	1.079	9.649	25.457	-3.627	27.763	-31.02	-15.089	35.381	13.761	8.435	17.369	-15.657	7.454	-1.642	-3.311
63	63	0.41106	1.149	9.85	25.479	-3.617	27.911	-31.118	-15.136	35.33	13.744	8.448	17.407	-15.612	7.459	-1.635	-3.341
64	64	0.41769	1.241	10.016	25.498	-3.557	28.024	-31.117	-15.136	35.268	13.634	8.436	17.368	-15.562	7.411	-1.69	-3.357
65	65	0.42432	1.31	10.137	25.518	-3.492	28.052	-30.956	-15.035	35.199	13.472	8.353	17.383	-15.596	7.325	-1.694	-3.385
66	66	0.43095	1.359	10.216	25.529	-3.413	28.026	-30.67	-14.887	35.147	13.289	8.264	17.457	-15.699	7.254	-1.648	-3.396
67	67	0.43758	1.412	10.26	25.545	-3.313	27.96	-30.282	-14.691	35.099	12.993	8.315	17.5	-15.8	7.292	-1.616	-3.42
68	68	0.44421	1.464	10.264	25.559	-3.189	27.833	-29.78	-14.433	35.047	12.623	8.349	17.5	-15.921	7.304	-1.625	-3.437
69	69	0.45084	1.481	10.224	25.567	-3.081	27.64	-29.221	-14.121	35.003	12.275	8.274	17.516	-16.095	7.244	-1.638	-3.459
70	70	0.45747	1.495	10.15	25.575	-2.961	27.398	-28.692	-13.819	34.931	11.972	8.119	17.589	-16.281	7.123	-1.597	-3.474
71	71	0.4641	1.526	10.054	25.584	-2.828	27.139	-28.197	-13.54	34.848	11.69	8.068	17.652	-16.443	7.087	-1.559	-3.464
72	72	0.47073	1.544	9.939	25.591	-2.702	26.858	-27.65	-13.222	34.774	11.367	8.023	17.654	-16.612	7.053	-1.577	-3.469
73	73	0.47736	1.549	9.796	25.592	-2.567	26.554	-27.148	-12.959	34.701	11.066	7.991	17.673	-16.767	7.016	-1.586	-3.468
74	74	0.48399	1.546	9.641	25.583	-2.437	26.233	-26.716	-12.728	34.609	10.762	7.967	17.676	-16.833	6.969	-1.605	-3.451
75	75	0.49062	1.517	9.477	25.557	-2.336	25.891	-26.357	-12.515	34.513	10.538	7.869	17.705	-16.854	6.874	-1.618	-3.408
76	76	0.49725	1.48	9.312	25.532	-2.252	25.54	-26.09	-12.34	34.399	10.368	7.752	17.731	-16.858	6.757	-1.632	-3.378
77	77	0.50388	1.445	9.142	25.512	-2.18	25.207	-25.993	-12.267	34.293	10.291	7.757	17.728	-16.831	6.73	-1.675	-3.359
78	78	0.51051	1.399	8.972	25.491	-2.132	24.881	-25.929	-12.201	34.196	10.215	7.787	17.697	-16.772	6.72	-1.741	-3.346
79	79	0.51714	1.347	8.82	25.448	-2.093	24.582	-25.928	-12.185	34.1	10.195	7.745	17.746	-16.705	6.65	-1.734	-3.342
80	80	0.52377	1.328	8.693	25.395	-2.027	24.335	-26.066	-12.257	34.002	10.249	7.801	17.799	-16.634	6.667	-1.721	-3.368
81	81	0.5304	1.344	8.591	25.336	-1.975	24.136	-26.326	-12.358	33.923	10.378	7.83	17.849	-16.507	6.66	-1.731	-3.38
82	82	0.53703	1.347	8.51	25.258	-1.951	23.96	-26.608	-12.47	33.854	10.559	7.918	17.912	-16.413	6.722	-1.725	-3.421
83	83	0.54366	1.34	8.462	25.164	-1.945	23.825	-26.934	-12.631	33.791	10.785	8.028	18.046	-16.336	6.809	-1.648	-3.489
84	84	0.55029	1.352	8.444	25.058	-1.942	23.751	-27.281	-12.817	33.759	11.007	8.126	18.167	-16.214	6.866	-1.597	-3.532
85	85	0.55692	1.385	8.443	24.945	-1.938	23.701	-27.598	-12.972	33.745	11.217	8.223	18.254	-16.096	6.922	-1.587	-3.578
86	86	0.56355	1.423	8.456	24.799	-1.932	23.669	-27.917	-13.131	33.74	11.492	8.284	18.363	-16.005	6.963	-1.571	-3.619
87	87	0.57018	1.465	8.497	24.628	-1.925	23.669	-28.224	-13.303	33.732	11.735	8.396	18.427	-15.868	7.029	-1.589	-3.655
88	88	0.57681	1.512	8.551	24.441	-1.921	23.692	-28.488	-13.46	33.743	11.947	8.501	18.482	-15.708	7.081	-1.623	-3.676
89	89	0.58344	1.557	8.595	24.234	-1.913	23.719	-28.725	-13.614	33.787	12.156	8.556	18.551	-15.561	7.087	-1.659	-3.7
90	90	0.59007	1.591	8.639	24.007	-1.902	23.729	-28.852	-13.716	33.825	12.263	8.611	18.615	-15.384	7.083	-1.691	-3.724
91	91	0.5967	1.619	8.69	23.765	-1.909	23.725	-28.923	-13.773	33.867	12.38	8.634	18.71	-15.24	7.067	-1.704	-3.751
92	92	0.60333	1.634	8.747	23.497	-1.931	23.725	-28.93	-13.796	33.931	12.489	8.603	18.85	-15.102	7.021	-1.686	-3.768
93	93	0.60996	1.639	8.783	23.205	-1.952	23.71	-28.898	-13.812	34.019	12.57	8.579	18.958	-14.936	6.964	-1.711	-3.77
94	94	0.61659	1.66	8.804	22.887	-1.945	23.679	-28.786	-13.788	34.106	12.558	8.522	19.078	-14.738	6.864	-1.717	-3.782
95	95	0.62322	1.694	8.807	22.548	-1.92	23.63	-28.637	-13.735	34.199	12.551	8.458	19.178	-14.59	6.765	-1.743	-3.822
96	96	0.62985	1.713	8.778	22.19	-1.892	23.527	-28.441	-13.664	34.273	12.52	8.466	19.194	-14.427	6.711	-1.842	-3.857
97	97	0.63648	1.722	8.727	21.803	-1.858	23.385	-28.183	-13.57	34.331	12.448	8.524	19.231	-14.261	6.701	-1.906	-3.907
98	98	0.64311	1.723	8.645	21.397	-1.831	23.211	-27.901	-13.462	34.411	12.41	8.613	19.386	-14.119	6.751	-1.868	-3.945
99	99	0.64974	1.713	8.531	20.972	-1.812	22.993	-27.616	-13.345	34.489	12.377	8.663	19.571	-13.944	6.764	-1.811	-3.966
100	100	0.65637	1.707	8.398	20.531	-1.782	22.746	-27.35	-13.247	34.552	12.366	8.675	19.707	-13.747	6.721	-1.811	-3.974
101	101	0.663	1.713	8.243	20.065	-1.733	22.486	-27.064	-13.143	34.631	12.397	8.708	19.816	-13.62	6.71	-1.844	-4.011
102	102	0.66963	1.731	8.062	19.578	-1.672	22.223	-26.839	-13.08	34.725	12.476	8.84	19.893	-13.513	6.787	-1.904	-4.088
103	103	0.67626	1.746	7.864	19.084	-1.609	21.922	-26.615	-13.027	34.792	12.525	9.044	19.946	-13.331	6.907	-1.981	-4.127
104	104	0.68289	1.754	7.655	18.585	-1.565	21.592	-26.42	-12.977	34.857	12.648	9.206	20.046	-13.175	7.008	-2.032	-4.159
105	105	0.68952	1.78	7.438	18.077	-1.51	21.266	-26.25	-12.938	34.929	12.77	9.264	20.232	-12.969	7.015	-2.013	-4.164
106	106	0.69615	1.817	7.223	17.553	-1.462	20.952	-26.151	-12.919	35.01	12.938	9.302	20.403	-12.747	7.004	-2.016	-4.189
107	107	0.70278	1.853	7.007	17.025	-1.414	20.647	-26.08	-12.941	35.101	13.132	9.418	20.489	-12.557	7.048	-2.102	-4.244
108	108	0.70941	1.894	6.802	16.501	-1.37	20.345	-26.026	-12.974	35.17	13.306	9.607	20.576	-12.354	7.15	-2.165	-4.318
109	109	0.71604	1.941	6.619	15.983	-1.334	20.061	-25.994	-13.016	35.22	13.46	9.811	20.685	-12.12	7.253	-2.191	-4.395
110	110	0.72267	1.985	6.444	15.467	-1.303	19.777	-25.954	-13.056	35.258	13.585	9.965	20.835	-11.831	7.302	-2.18	-4.437
111	111	0.7293	2.014	6.278	14.96	-1.294	19.488	-25.953	-13.126	35.282	13.755	10.169	20.965	-11.606	7.392	-2.179	-4.528
112	112	0.73593	2.035	6.125	14.466	-1.294	19.191	-25.94	-13.193	35.273	13.917	10.48	20.994	-11.396	7.57	-2.254	-4.632
113	113	0.74256	2.041	5.998	13.98	-1.325	18.91	-25.918	-13.247	35.263	14.062	10.77	20.991	-11.156	7.722	-2.365	-4.72
114	114	0.74919	2.03	5.897	13.522	-1.372	18.649	-25.903	-13.325	35.25	14.191	11.007	21.074	-10.91	7.817	-2.405	-4.787
115	115	0.75582	1.984	5.843	13.093	-1.472	18.409	-25.883	-13.391	35.207	14.304	11.249	21.149	-10.669	7.909	-2.433	-4.863
116	116	0.76245	1.901	5.816	12.694	-1.627	18.186	-25.895	-13.461	35.146	14.449	11.573	21.12	-10.462	8.077	-2.541	-4.967
117	117	0.76908	1.777	5.813	12.309	-1.831	17.965	-25.885	-13.5	35.042	14.548	11.914	20.973	-10.233	8.242	-2.725	-5.092
118	118	0.77571	1.597	5.844	11.94	-2.095	17.758	-25.864	-13.532	34.925	14.652	12.124	20.908	-10.012	8.294	-2.838	-5.206
119	119	0.78234	1.373	5.912	11.601	-2.421	17.566	-25.814	-13.528	34.794	14.766	12.264	20.919	-9.83	8.299	-2.875	-5.316
120	120	0.78897	1.12	6.008	11.295	-2.782	17.391	-25.776	-13.526	34.643	14.858	12.399	20.869	-9.612	8.281	-2.966	-5.403
121	121	0.7956	0.845	6.137	11.013	-3.177	17.252	-25.765	-13.543	34.487	14.948	12.658	20.724	-9.427	8.365	-3.127	-5.537
122	122	0.80223	0.552	6.298	10.759	-3.605	17.151	-25.752	-13.556	34.334	15.02	12.936	20.586	-9.276	8.462	-3.266	-5.701
123	123	0.80886	0.25	6.491	10.534	-4.054	17.086	-25.738	-13.562	34.188	15.092	13.177	20.452	-9.11	8.526	-3.413	-5.824
124	124	0.81549	-0.036	6.701	10.325	-4.488	17.051	-25.689	-13.554	34.053	15.1	13.388	20.3	-8.895	8.547	-3.587	-5.91
125	125	0.82212	-0.299	6.927	10.126	-4.893	17.056	-25.632	-13.566	33.932	15.117	13.57	20.17	-8.683	8.542	-3.752	-5.954
126	126	0.82875	-0.538	7.177	9.949	-5.276	17.103	-25.539	-13.554	33.816	15.114	13.729	19.987	-8.506	8.519	-3.956	-6.002
127	127	0.83538	-0.749	7.455	9.795	-5.64	17.209	-25.457	-13.563	33.722	15.07	13.879	19.772	-8.267	8.466	-4.203	-6.004
128	128	0.84201	-0.937	7.75	9.658	-5.986	17.357	-25.36	-13.572	33.674	15.019	13.924	19.544	-8.009	8.317	-4.509	-5.958
129	129	0.84864	-1.088	8.063	9.522	-6.295	17.559	-25.226	-13.566	33.676	14.943	13.831	19.32	-7.731	8.05	-4.846	-5.871
130	130	0.85527	-1.191	8.387	9.368	-6.536	17.824	-25.003	-13.549	33.727	14.825	13.619	19.101	-7.444	7.674	-5.204	-5.73
131	131	0.8619	-1.267	8.719	9.204	-6.742	18.141	-24.758	-13.561	33.824	14.687	13.436	18.791	-7.141	7.312	-5.667	-5.573
132	132	0.86853	-1.319	9.052	9.039	-6.91	18.502	-24.484	-13.593	33.971	14.528	13.241	18.402	-6.853	6.937	-6.222	-5.419
133	133	0.87516	-1.345	9.394	8.86	-7.044	18.916	-24.145	-13.607	34.188	14.37	12.946	18.066	-6.648	6.49	-6.751	-5.29
134	134	0.88179	-1.352	9.74	8.671	-7.147	19.384	-23.822	-13.671	34.464	14.209	12.768	17.726	-6.462	6.149	-7.289	-5.189
135	135	0.88842	-1.336	10.073	8.47	-7.214	19.879	-23.466	-13.733	34.806	14.043	12.591	17.421	-6.346	5.827	-7.812	-5.128
136	136	0.89505	-1.307	10.4	8.263	-7.26	20.396	-23.083	-13.792	35.197	13.867	12.499	17.128	-6.285	5.6	-8.323	-5.108
137	137	0.90168	-1.269	10.712	8.047	-7.288	20.927	-22.669	-13.851	35.611	13.649	12.497	16.803	-6.216	5.449	-8.853	-5.099
138	138	0.90831	-1.22	11.009	7.824	-7.295	21.482	-22.303	-13.952	36.063	13.463	12.618	16.457	-6.206	5.421	-9.391	-5.158
139	139	0.91494	-1.168	11.284	7.591	-7.285	22.046	-21.961	-14.069	36.556	13.288	12.707	16.015	-6.178	5.377	-10.041	-5.224
140	140	0.92157	-1.129	11.541	7.353	-7.283	22.599	-21.625	-14.183	37.059	13.139	12.78	15.381	-6.104	5.328	-10.895	-5.257
141	141	0.9282	-1.104	11.76	7.12	-7.296	23.116	-21.312	-14.299	37.558	12.998	12.863	14.734	-5.946	5.291	-11.773	-5.226
142	142	0.93483	-1.11	11.937	6.889	-7.342	23.59	-20.97	-14.379	38.077	12.857	12.831	14.195	-5.782	5.16	-12.563	-5.169
143	143	0.94146	-1.139	12.083	6.648	-7.407	24.04	-20.623	-14.455	38.599	12.749	12.75	13.62	-5.559	4.991	-13.409	-5.044
144	144	0.94809	-1.189	12.195	6.405	-7.492	24.464	-20.306	-14.551	39.121	12.702	12.639	12.994	-5.307	4.801	-14.316	-4.873
145	145	0.95472	-1.27	12.279	6.164	-7.609	24.864	-20.034	-14.66	39.647	12.687	12.536	12.348	-5.045	4.631	-15.244	-4.716
146	146	0.96135	-1.365	12.348	5.926	-7.753	25.245	-19.82	-14.782	40.184	12.78	12.355	11.722	-4.777	4.416	-16.187	-4.506
147	147	0.96798	-1.475	12.396	5.699	-7.93	25.599	-19.605	-14.867	40.715	12.885	12.158	11.049	-4.486	4.2	-17.175	-4.281
148	148	0.97461	-1.597	12.421	5.476	-8.128	25.915	-19.395	-14.931	41.21	12.981	12.013	10.409	-4.156	4.039	-18.105	-4.039
149	149	0.98124	-1.718	12.434	5.252	-8.332	26.216	-19.168	-14.957	41.692	13.091	11.852	9.797	-3.87	3.882	-18.985	-3.824
150	150	0.98787	-1.832	12.432	5.028	-8.54	26.504	-19.005	-14.999	42.17	13.264	11.714	9.203	-3.599	3.765	-19.843	-3.616
151	151	0.9945	-1.955	12.427	4.79	-8.761	26.797	-18.869	-15.038	42.637	13.421	11.558	8.537	-3.263	3.648	-20.761	-3.414
152	152	1.00113	-2.089	12.432	4.546	-9.012	27.102	-18.725	-15.059	43.103	13.581	11.499	7.842	-2.884	3.632	-21.702	-3.191
153	153	1.00776	-2.202	12.433	4.308	-9.253	27.4	-18.593	-15.055	43.552	13.756	11.407	7.208	-2.511	3.601	-22.565	-2.956
154	154	1.01439	-2.285	12.439	4.074	-9.472	27.695	-18.429	-14.986	43.972	13.862	11.198	6.64	-2.099	3.468	-23.333	-2.714
155	155	1.02102	-2.347	12.461	3.828	-9.666	28.011	-18.281	-14.923	44.38	13.965	10.943	6.029	-1.645	3.296	-24.136	-2.454
156	156	1.02765	-2.397	12.495	3.573	-9.853	28.342	-18.163	-14.865	44.772	14.107	10.739	5.412	-1.238	3.191	-24.92	-2.234
157	157	1.03428	-2.421	12.548	3.328	-10.024	28.688	-18.112	-14.82	45.119	14.225	10.537	4.859	-0.79	3.093	-25.598	-2.027
158	158	1.04091	-2.438	12.617	3.086	-10.192	29.051	-18.063	-14.771	45.447	14.301	10.421	4.374	-0.299	3.075	-26.184	-1.81
159	159	1.04754	-2.448	12.703	2.849	-10.354	29.434	-18.033	-14.734	45.76	14.34	10.358	3.967	0.224	3.104	-26.673	-1.599
160	160	1.05417	-2.452	12.812	2.616	-10.501	29.844	-18.074	-14.723	46.04	14.408	10.209	3.589	0.656	3.073	-27.085	-1.485
161	161	1.0608	-2.455	12.949	2.382	-10.645	30.28	-18.125	-14.709	46.28	14.49	10.053	3.214	1.044	3.04	-27.448	-1.412
162	162	1.06743	-2.464	13.1	2.147	-10.785	30.741	-18.174	-14.694	46.485	14.534	9.944	2.897	1.429	3.051	-27.702	-1.372
163	163	1.07406	-2.483	13.267	1.916	-10.927	31.218	-18.236	-14.686	46.611	14.562	10.065	2.705	1.727	3.274	-27.732	-1.433
164	164	1.08069	-2.511	13.44	1.688	-11.062	31.692	-18.302	-14.646	46.644	14.61	10.071	2.63	1.919	3.39	-27.546	-1.572
165	165	1.08732	-2.538	13.607	1.46	-11.188	32.147	-18.399	-14.593	46.607	14.704	10.086	2.626	1.983	3.529	-27.208	-1.811
166	166	1.09395	-2.571	13.766	1.227	-11.305	32.583	-18.543	-14.538	46.492	14.831	10.075	2.764	1.885	3.649	-26.64	-2.203
167	167	1.10058	-2.612	13.919	0.993	-11.405	33.002	-18.673	-14.454	46.302	14.979	10.021	3.04	1.564	3.72	-25.833	-2.77
168	168	1.10721	-2.664	14.057	0.751	-11.499	33.405	-18.75	-14.308	46.048	15.105	9.927	3.368	1.177	3.751	-24.894	-3.397
169	169	1.11384	-2.724	14.165	0.505	-11.567	33.791	-18.855	-14.179	45.73	15.197	9.879	3.762	0.685	3.816	-23.79	-4.169
170	170	1.12047	-2.777	14.242	0.262	-11.613	34.146	-18.939	-14.017	45.379	15.217	9.867	4.23	0.057	3.901	-22.54	-5.117
171	171	1.1271	-2.836	14.293	0.022	-11.66	34.484	-19.023	-13.821	45.024	15.225	9.74	4.644	-0.663	3.895	-21.313	-6.177
172	172	1.13373	-2.9	14.332	-0.215	-11.709	34.835	-19.149	-13.646	44.703	15.189	9.604	5.065	-1.368	3.881	-20.084	-7.293
173	173	1.14036	-2.961	14.355	-0.451	-11.732	35.203	-19.283	-13.498	44.403	15.108	9.53	5.572	-2.065	3.9	-18.757	-8.428
174	174	1.14699	-3.017	14.345	-0.678	-11.736	35.553	-19.422	-13.309	43.996	14.969	9.377	6.013	-2.722	3.833	-17.377	-9.588
175	175	1.15362	-3.082	14.296	-0.892	-11.753	35.886	-19.574	-13.095	43.533	14.787	9.21	6.3	-3.204	3.761	-16.093	-10.648
176	176	1.16025	-3.15	14.234	-1.102	-11.749	36.223	-19.724	-12.955	43.205	14.493	9.408	6.583	-3.522	4.021	-14.891	-11.621
177	177	1.16688	-3.218	14.175	-1.289	-11.748	36.573	-19.876	-12.797	42.869	14.153	9.569	6.829	-3.677	4.245	-13.725	-12.469
178	178	1.17351	-3.289	14.119	-1.448	-11.764	36.944	-20.099	-12.633	42.462	13.894	9.447	7.002	-3.666	4.214	-12.627	-13.125
179	179	1.18014	-3.36	14.061	-1.596	-11.763	37.345	-20.4	-12.563	42.093	13.65	9.528	7.059	-3.496	4.382	-11.647	-13.654
180	180	1.18677	-3.427	14.001	-1.726	-11.739	37.752	-20.682	-12.529	41.787	13.347	9.841	7.107	-3.194	4.763	-10.702	-14.062
181	181	1.1934	-3.489	13.948	-1.827	-11.708	38.173	-20.966	-12.462	41.391	13.058	10.058	7.027	-2.835	5.068	-9.81	-14.391
182	182	1.20003	-3.548	13.916	-1.892	-11.677	38.614	-21.315	-12.414	40.948	12.892	10.15	6.889	-2.454	5.274	-8.976	-14.606
183	183	1.20666	-3.593	13.894	-1.931	-11.618	39.048	-21.686	-12.426	40.555	12.753	10.428	6.856	-2.108	5.627	-8.074	-14.79
184	184	1.21329	-3.645	13.881	-1.938	-11.565	39.493	-22.119	-12.486	40.163	12.723	10.727	6.829	-1.845	6.006	-7.168	-14.97
185	185	1.21992	-3.691	13.882	-1.894	-11.515	39.928	-22.582	-12.555	39.756	12.86	10.871	6.843	-1.726	6.237	-6.271	-15.103
186	186	1.22655	-3.723	13.899	-1.813	-11.445	40.345	-23.11	-12.66	39.291	13.117	11.014	6.853	-1.716	6.463	-5.361	-15.235
187	187	1.23318	-3.741	13.926	-1.695	-11.356	40.741	-23.669	-12.792	38.779	13.49	11.147	6.835	-1.782	6.676	-4.482	-15.314
188	188	1.23981	-3.761	13.947	-1.535	-11.267	41.108	-24.245	-12.956	38.245	14.002	11.254	6.736	-1.96	6.876	-3.708	-15.348
189	189	1.24644	-3.769	13.961	-1.344	-11.153	41.447	-24.881	-13.188	37.671	14.625	11.361	6.579	-2.161	7.069	-3.013	-15.304
190	190	1.25307	-3.771	13.971	-1.113	-11.028	41.746	-25.517	-13.434	37.056	15.269	11.352	6.402	-2.305	7.139	-2.397	-15.142
191	191	1.2597	-3.773	13.974	-0.831	-10.903	42.011	-26.161	-13.718	36.416	15.994	11.319	6.199	-2.495	7.167	-1.848	-14.906
192	192	1.26633	-3.764	13.959	-0.515	-10.761	42.222	-26.786	-14.018	35.754	16.734	11.239	5.91	-2.704	7.144	-1.433	-14.625
193	193	1.27296	-3.745	13.927	-0.166	-10.602	42.394	-27.424	-14.372	35.096	17.493	11.204	5.478	-2.889	7.164	-1.211	-14.278
194	194	1.27959	-3.732	13.871	0.221	-10.433	42.516	-27.97	-14.727	34.471	18.213	11.043	4.881	-3.08	7.071	-1.26	-13.864
195	195	1.28622	-3.723	13.795	0.643	-10.259	42.589	-28.439	-15.083	33.868	18.905	10.782	4.143	-3.323	6.877	-1.531	-13.434
196	196	1.29285	-3.707	13.695	1.103	-10.08	42.61	-28.868	-15.454	33.322	19.594	10.369	3.264	-3.611	6.54	-2.067	-12.976
197	197	1.29948	-3.685	13.572	1.603	-9.895	42.598	-29.167	-15.852	32.938	20.199	9.948	2.372	-4.005	6.154	-2.78	-12.528
198	198	1.30611	-3.651	13.422	2.126	-9.691	42.547	-29.333	-16.307	32.77	20.771	9.608	1.736	-4.653	5.768	-3.431	-12.161
199	199	1.31274	-3.602	13.251	2.678	-9.475	42.464	-29.346	-16.812	32.877	21.253	9.24	1.462	-5.458	5.277	-3.993	-11.796
200	200	1.31937	-3.555	13.075	3.26	-9.255	42.38	-29.065	-17.347	33.377	21.559	8.905	1.758	-6.456	4.726	-4.322	-11.397
201	201	1.326	-3.511	12.882	3.869	-9.025	42.284	-28.463	-17.839	34.222	21.624	8.477	2.698	-7.644	4.032	-4.283	-11.003
