# Supplementary material for: Gait phenotypes in paediatric hereditary spastic paraplegia revealed by dynamic time warping analysis and random forests
Source: PLoS One. 2018 Mar 8;13(3):e0192345. doi: 10.1371/journal.pone.0192345 (PMC5843164; doi:10.1371/journal.pone.0192345)
Supplement: S1 Data — (ZIP) [file pone.0192345.s008.zip › HSP/Left.SR.HSP14.3.csv]

	Epoch	Time	Pelvic.obliquity	Pelvic.tilt	Pelvic rotation	Hip.abd.add	Hip.flexion	Hip.rotation	Knee.abd.add	Knee.flexion	Knee.rotation	Ankle.abd.add	Ankle.flexion	Ankle.rotation	Forefoot.abd.add	Forefoot.flexion	Forefoot.rotation
1	1	0	-5.093	14.197	4.911	-11.852	42.938	-22.667	-13.594	30.335	18.378	13.112	-0.861	-4.035	7.388	-3.238	-7.721
2	2	0.00722	-5.013	14.043	5.699	-11.771	42.712	-22.751	-14.003	30.389	18.628	13.11	-1.432	-4.791	7.195	-3.978	-7.5
3	3	0.01444	-4.924	13.872	6.488	-11.658	42.582	-22.834	-14.647	31.025	18.938	13.094	-0.946	-5.819	6.93	-4.15	-7.29
4	4	0.02166	-4.837	13.689	7.275	-11.515	42.547	-22.66	-15.362	32.219	19.061	13.016	0.377	-7.033	6.597	-3.907	-7.041
5	5	0.02888	-4.766	13.506	8.054	-11.357	42.566	-22.284	-16.067	33.728	19.101	12.844	2.162	-8.413	6.214	-3.431	-6.759
6	6	0.0361	-4.713	13.3	8.803	-11.177	42.508	-21.565	-16.527	35.28	18.994	12.527	4.073	-10.017	5.787	-2.82	-6.535
7	7	0.04332	-4.648	13.068	9.531	-10.951	42.293	-20.607	-16.695	36.556	18.705	12.096	5.599	-11.612	5.301	-2.371	-6.353
8	8	0.05054	-4.567	12.832	10.25	-10.686	41.885	-19.48	-16.559	37.363	18.286	11.728	6.376	-13.056	4.866	-2.325	-6.152
9	9	0.05776	-4.463	12.581	10.941	-10.389	41.299	-18.33	-16.254	37.777	17.82	11.468	6.597	-14.32	4.492	-2.579	-5.926
10	10	0.06498	-4.337	12.301	11.607	-10.07	40.566	-17.252	-15.876	37.946	17.311	11.358	6.564	-15.487	4.237	-2.932	-5.771
11	11	0.0722	-4.211	12.029	12.259	-9.775	39.794	-16.288	-15.477	38.053	16.795	11.127	6.598	-16.601	3.898	-3.215	-5.693
12	12	0.07942	-4.075	11.767	12.884	-9.495	39.08	-15.518	-15.155	38.248	16.305	10.957	6.879	-17.652	3.685	-3.314	-5.688
13	13	0.08664	-3.907	11.488	13.481	-9.216	38.434	-14.989	-14.892	38.59	15.868	10.714	7.459	-18.589	3.523	-3.236	-5.701
14	14	0.09386	-3.725	11.221	14.06	-8.964	37.852	-14.609	-14.649	38.979	15.331	10.554	8.074	-19.255	3.47	-3.144	-5.702
15	15	0.10108	-3.535	11.002	14.621	-8.763	37.349	-14.439	-14.43	39.291	14.745	10.505	8.562	-19.595	3.526	-3.103	-5.682
16	16	0.1083	-3.332	10.816	15.158	-8.588	36.857	-14.371	-14.17	39.465	14.114	10.501	8.936	-19.752	3.636	-3.074	-5.688
17	17	0.11552	-3.116	10.674	15.677	-8.444	36.352	-14.416	-13.87	39.461	13.429	10.492	9.201	-19.664	3.74	-3.061	-5.67
18	18	0.12274	-2.902	10.568	16.181	-8.33	35.814	-14.549	-13.552	39.264	12.716	10.553	9.357	-19.391	3.902	-3.045	-5.633
19	19	0.12996	-2.68	10.491	16.662	-8.229	35.237	-14.769	-13.213	38.869	12.022	10.681	9.41	-19.015	4.131	-3.014	-5.613
20	20	0.13718	-2.439	10.451	17.125	-8.155	34.686	-15.143	-12.888	38.367	11.375	10.835	9.38	-18.498	4.394	-2.999	-5.59
21	21	0.1444	-2.199	10.465	17.57	-8.107	34.214	-15.661	-12.648	37.854	10.824	11.135	9.341	-17.913	4.793	-2.974	-5.56
22	22	0.15162	-1.95	10.516	17.988	-8.073	33.829	-16.406	-12.521	37.376	10.558	11.319	9.391	-17.393	5.132	-2.913	-5.527
23	23	0.15884	-1.719	10.597	18.376	-8.084	33.523	-17.334	-12.474	36.954	10.551	11.407	9.49	-16.931	5.427	-2.854	-5.502
24	24	0.16606	-1.501	10.707	18.721	-8.1	33.297	-18.446	-12.576	36.583	10.827	11.576	9.63	-16.567	5.809	-2.789	-5.486
25	25	0.17328	-1.273	10.831	19.038	-8.087	33.128	-19.64	-12.754	36.239	11.228	11.742	9.77	-16.251	6.194	-2.734	-5.474
26	26	0.1805	-1.054	10.979	19.318	-8.073	33.066	-20.941	-13.034	35.974	11.823	11.736	9.97	-15.971	6.432	-2.675	-5.423
27	27	0.18772	-0.86	11.151	19.554	-8.053	33.079	-22.264	-13.391	35.76	12.582	11.571	10.269	-15.799	6.537	-2.557	-5.362
28	28	0.19494	-0.715	11.34	19.758	-8.042	33.124	-23.526	-13.774	35.565	13.379	11.391	10.533	-15.68	6.62	-2.481	-5.306
29	29	0.20216	-0.596	11.529	19.932	-8.026	33.182	-24.673	-14.136	35.407	14.146	11.274	10.74	-15.618	6.752	-2.461	-5.274
30	30	0.20938	-0.496	11.714	20.081	-7.976	33.252	-25.569	-14.443	35.287	14.754	11.305	10.964	-15.61	6.998	-2.406	-5.245
31	31	0.2166	-0.439	11.881	20.207	-7.919	33.315	-26.294	-14.706	35.203	15.262	11.084	11.226	-15.594	7	-2.343	-5.18
32	32	0.22382	-0.409	12.022	20.314	-7.839	33.36	-26.868	-14.95	35.147	15.656	10.845	11.512	-15.591	6.963	-2.262	-5.111
33	33	0.23104	-0.39	12.137	20.391	-7.714	33.4	-27.312	-15.192	35.119	16.024	10.633	11.739	-15.726	6.927	-2.229	-5.103
34	34	0.23826	-0.372	12.202	20.444	-7.537	33.388	-27.575	-15.363	35.091	16.276	10.492	11.875	-15.895	6.942	-2.26	-5.097
35	35	0.24548	-0.367	12.196	20.493	-7.318	33.29	-27.683	-15.492	35.071	16.371	10.377	12.037	-16.067	6.952	-2.262	-5.097
36	36	0.2527	-0.377	12.151	20.543	-7.1	33.134	-27.666	-15.546	35.051	16.347	10.241	12.252	-16.23	6.942	-2.2	-5.099
37	37	0.25992	-0.397	12.073	20.588	-6.87	32.94	-27.521	-15.523	35.03	16.175	10.055	12.401	-16.337	6.866	-2.183	-5.092
38	38	0.26714	-0.428	11.954	20.617	-6.609	32.694	-27.171	-15.408	35.027	15.874	9.772	12.519	-16.457	6.687	-2.206	-5.054
39	39	0.27436	-0.464	11.797	20.654	-6.333	32.384	-26.654	-15.228	35.015	15.398	9.701	12.672	-16.583	6.683	-2.152	-5.04
40	40	0.28158	-0.498	11.607	20.699	-6.074	32.025	-26.039	-14.94	35.02	14.865	9.63	12.802	-16.721	6.698	-2.123	-5.021
41	41	0.2888	-0.523	11.397	20.757	-5.802	31.629	-25.345	-14.601	35.008	14.201	9.649	12.815	-16.811	6.761	-2.184	-5.008
42	42	0.29602	-0.543	11.18	20.823	-5.534	31.205	-24.57	-14.206	34.986	13.487	9.593	12.879	-16.923	6.754	-2.196	-4.993
43	43	0.30324	-0.546	10.954	20.887	-5.258	30.771	-23.793	-13.796	34.95	12.779	9.61	13.003	-17.06	6.837	-2.132	-4.995
44	44	0.31046	-0.528	10.732	20.97	-4.976	30.332	-23.055	-13.395	34.889	12.135	9.575	13.138	-17.203	6.878	-2.067	-4.955
45	45	0.31768	-0.499	10.519	21.055	-4.712	29.904	-22.404	-13.021	34.822	11.613	9.646	13.261	-17.411	7.037	-2.012	-4.945
46	46	0.3249	-0.452	10.31	21.127	-4.446	29.514	-21.893	-12.723	34.77	11.211	9.761	13.386	-17.632	7.243	-1.96	-4.953
47	47	0.33212	-0.389	10.118	21.205	-4.199	29.167	-21.509	-12.453	34.746	10.936	9.695	13.531	-17.873	7.306	-1.933	-4.967
48	48	0.33934	-0.325	9.947	21.294	-3.988	28.854	-21.26	-12.231	34.731	10.768	9.644	13.665	-18.084	7.393	-1.93	-4.969
49	49	0.34656	-0.245	9.793	21.386	-3.783	28.579	-21.21	-12.119	34.703	10.755	9.649	13.829	-18.26	7.534	-1.902	-4.944
50	50	0.35378	-0.154	9.661	21.486	-3.597	28.33	-21.261	-12.035	34.65	10.747	9.663	13.996	-18.347	7.679	-1.855	-4.916
51	51	0.361	-0.062	9.57	21.574	-3.425	28.154	-21.482	-12.052	34.615	10.898	9.546	14.181	-18.423	7.707	-1.819	-4.875
52	52	0.36822	0.035	9.499	21.658	-3.263	27.998	-21.798	-12.111	34.559	11.121	9.451	14.307	-18.495	7.746	-1.832	-4.854
53	53	0.37544	0.139	9.44	21.731	-3.09	27.869	-22.201	-12.233	34.492	11.356	9.369	14.453	-18.499	7.788	-1.816	-4.826
54	54	0.38266	0.229	9.391	21.798	-2.945	27.757	-22.668	-12.383	34.423	11.618	9.31	14.613	-18.45	7.85	-1.781	-4.794
55	55	0.38988	0.311	9.363	21.864	-2.812	27.677	-23.195	-12.584	34.347	11.892	9.297	14.752	-18.377	7.934	-1.749	-4.779
56	56	0.3971	0.399	9.346	21.921	-2.674	27.624	-23.731	-12.807	34.297	12.167	9.338	14.903	-18.299	8.064	-1.718	-4.766
57	57	0.40432	0.486	9.33	21.968	-2.54	27.578	-24.288	-13.032	34.255	12.452	9.316	15.068	-18.206	8.14	-1.683	-4.757
58	58	0.41154	0.556	9.316	22.004	-2.402	27.521	-24.736	-13.228	34.198	12.659	9.302	15.239	-18.094	8.211	-1.625	-4.724
59	59	0.41876	0.617	9.305	22.028	-2.262	27.457	-25.099	-13.389	34.143	12.793	9.213	15.382	-18.005	8.193	-1.592	-4.726
60	60	0.42598	0.67	9.28	22.052	-2.126	27.38	-25.366	-13.515	34.105	12.884	9.177	15.471	-17.938	8.207	-1.609	-4.712
61	61	0.4332	0.722	9.248	22.072	-1.979	27.305	-25.568	-13.617	34.092	12.946	9.142	15.572	-17.915	8.229	-1.62	-4.712
62	62	0.44042	0.766	9.223	22.076	-1.829	27.228	-25.684	-13.69	34.092	12.987	9.114	15.731	-17.909	8.275	-1.586	-4.689
63	63	0.44764	0.796	9.188	22.098	-1.698	27.118	-25.668	-13.689	34.083	12.914	9.156	15.841	-17.895	8.365	-1.575	-4.658
64	64	0.45486	0.807	9.153	22.133	-1.601	26.979	-25.52	-13.586	34.079	12.808	9.031	15.938	-17.955	8.311	-1.591	-4.632
65	65	0.46208	0.822	9.105	22.167	-1.486	26.812	-25.284	-13.442	34.058	12.616	8.934	16.073	-18.015	8.285	-1.548	-4.614
66	66	0.4693	0.842	9.06	22.204	-1.379	26.652	-25.06	-13.302	34.054	12.458	8.865	16.233	-18.103	8.292	-1.496	-4.599
67	67	0.47652	0.846	9.036	22.274	-1.318	26.508	-24.788	-13.119	34.063	12.258	8.914	16.362	-18.184	8.412	-1.461	-4.57
68	68	0.48374	0.862	9.017	22.359	-1.253	26.359	-24.491	-12.908	34.04	11.999	8.95	16.452	-18.247	8.503	-1.437	-4.55
69	69	0.49096	0.905	8.994	22.444	-1.158	26.198	-24.18	-12.696	34.002	11.758	8.988	16.57	-18.326	8.598	-1.392	-4.505
70	70	0.49818	0.943	8.98	22.549	-1.076	26.045	-23.862	-12.48	33.96	11.505	8.941	16.678	-18.416	8.608	-1.358	-4.463
71	71	0.5054	0.976	8.994	22.669	-1.021	25.923	-23.62	-12.292	33.916	11.295	8.853	16.735	-18.473	8.567	-1.379	-4.406
72	72	0.51262	1.011	9.019	22.806	-0.974	25.82	-23.458	-12.167	33.871	11.087	8.882	16.797	-18.523	8.608	-1.381	-4.384
73	73	0.51984	1.046	9.059	22.962	-0.957	25.736	-23.377	-12.063	33.829	10.939	8.868	16.852	-18.536	8.609	-1.405	-4.331
74	74	0.52706	1.079	9.117	23.126	-0.953	25.674	-23.358	-11.984	33.77	10.804	8.853	16.902	-18.537	8.606	-1.414	-4.303
75	75	0.53428	1.111	9.192	23.287	-0.96	25.641	-23.344	-11.932	33.727	10.687	8.923	16.988	-18.556	8.678	-1.384	-4.28
76	76	0.5415	1.162	9.28	23.456	-0.96	25.637	-23.406	-11.924	33.684	10.588	9.005	17.044	-18.571	8.741	-1.377	-4.282
77	77	0.54872	1.213	9.36	23.625	-0.971	25.623	-23.525	-11.904	33.621	10.51	8.952	17.121	-18.544	8.695	-1.347	-4.285
78	78	0.55594	1.255	9.438	23.788	-1.001	25.622	-23.77	-11.958	33.574	10.544	8.9	17.268	-18.537	8.659	-1.264	-4.311
79	79	0.56316	1.296	9.525	23.961	-1.054	25.635	-24.057	-12.023	33.541	10.604	8.828	17.372	-18.467	8.592	-1.239	-4.281
80	80	0.57038	1.33	9.62	24.134	-1.128	25.664	-24.327	-12.069	33.514	10.669	8.812	17.467	-18.435	8.586	-1.207	-4.281
81	81	0.5776	1.369	9.709	24.292	-1.182	25.687	-24.545	-12.124	33.48	10.737	8.906	17.524	-18.46	8.667	-1.194	-4.294
82	82	0.58482	1.422	9.798	24.426	-1.212	25.724	-24.778	-12.198	33.462	10.864	8.945	17.536	-18.507	8.694	-1.246	-4.293
83	83	0.59204	1.486	9.873	24.54	-1.228	25.767	-25.056	-12.283	33.468	11.002	8.812	17.638	-18.51	8.578	-1.242	-4.286
84	84	0.59926	1.551	9.93	24.651	-1.241	25.78	-25.282	-12.342	33.465	11.076	8.695	17.779	-18.483	8.47	-1.19	-4.27
85	85	0.60648	1.615	9.98	24.745	-1.245	25.794	-25.49	-12.421	33.46	11.163	8.695	17.848	-18.47	8.446	-1.192	-4.248
86	86	0.6137	1.674	10.011	24.818	-1.249	25.773	-25.586	-12.412	33.446	11.133	8.649	17.89	-18.416	8.375	-1.205	-4.237
87	87	0.62092	1.724	10.032	24.873	-1.246	25.744	-25.65	-12.427	33.444	11.101	8.675	17.935	-18.371	8.355	-1.217	-4.216
88	88	0.62814	1.774	10.047	24.908	-1.227	25.72	-25.701	-12.447	33.451	11.066	8.646	17.979	-18.319	8.284	-1.236	-4.19
89	89	0.63536	1.806	10.043	24.927	-1.228	25.673	-25.702	-12.428	33.476	11.003	8.652	18.01	-18.272	8.247	-1.266	-4.179
90	90	0.64258	1.83	10.023	24.928	-1.222	25.594	-25.625	-12.374	33.501	10.862	8.636	18.012	-18.185	8.169	-1.328	-4.157
91	91	0.6498	1.857	9.988	24.902	-1.207	25.499	-25.565	-12.333	33.534	10.776	8.684	18.112	-18.114	8.181	-1.308	-4.131
92	92	0.65702	1.872	9.941	24.856	-1.201	25.391	-25.444	-12.248	33.583	10.665	8.63	18.242	-18.027	8.113	-1.27	-4.09
93	93	0.66424	1.887	9.886	24.796	-1.191	25.283	-25.328	-12.181	33.644	10.584	8.691	18.287	-17.97	8.132	-1.313	-4.063
94	94	0.67146	1.915	9.8	24.701	-1.127	25.163	-25.201	-12.139	33.704	10.466	8.683	18.338	-17.923	8.071	-1.342	-4.078
95	95	0.67868	1.935	9.71	24.582	-1.083	25.042	-25.065	-12.079	33.771	10.38	8.709	18.381	-17.892	8.053	-1.373	-4.106
96	96	0.6859	1.953	9.638	24.457	-1.06	24.926	-24.932	-12.002	33.835	10.266	8.73	18.45	-17.798	8.03	-1.381	-4.121
97	97	0.69312	1.979	9.551	24.311	-1.025	24.797	-24.842	-11.951	33.911	10.234	8.756	18.597	-17.732	8.038	-1.338	-4.13
98	98	0.70034	1.998	9.449	24.138	-0.987	24.657	-24.716	-11.897	33.998	10.216	8.82	18.723	-17.692	8.076	-1.315	-4.148
99	99	0.70756	2.013	9.348	23.954	-0.954	24.518	-24.63	-11.854	34.086	10.244	8.728	18.857	-17.663	7.976	-1.301	-4.176
100	100	0.71478	2.045	9.237	23.748	-0.911	24.392	-24.629	-11.864	34.202	10.316	8.731	19.003	-17.596	7.955	-1.289	-4.207
101	101	0.722	2.078	9.11	23.524	-0.871	24.243	-24.627	-11.856	34.314	10.366	8.744	19.088	-17.45	7.925	-1.341	-4.202
102	102	0.72922	2.104	8.986	23.287	-0.833	24.09	-24.674	-11.901	34.42	10.476	8.859	19.221	-17.319	7.993	-1.345	-4.202
103	103	0.73644	2.135	8.868	23.034	-0.806	23.944	-24.724	-11.924	34.522	10.587	8.855	19.341	-17.121	7.951	-1.371	-4.162
104	104	0.74366	2.16	8.754	22.767	-0.793	23.802	-24.788	-11.966	34.628	10.738	8.936	19.413	-16.989	7.976	-1.431	-4.179
105	105	0.75088	2.187	8.645	22.476	-0.793	23.667	-24.919	-12.03	34.754	10.919	8.951	19.517	-16.825	7.937	-1.485	-4.216
106	106	0.7581	2.209	8.543	22.171	-0.807	23.534	-25.054	-12.09	34.873	11.063	8.952	19.635	-16.58	7.875	-1.52	-4.233
107	107	0.76532	2.225	8.439	21.858	-0.832	23.389	-25.187	-12.162	34.974	11.177	9.013	19.848	-16.28	7.863	-1.446	-4.229
108	108	0.77254	2.252	8.32	21.533	-0.84	23.231	-25.31	-12.233	35.085	11.295	9.019	20.076	-16.016	7.798	-1.371	-4.253
109	109	0.77976	2.266	8.215	21.183	-0.88	23.076	-25.401	-12.278	35.207	11.455	9.119	20.152	-15.795	7.813	-1.445	-4.296
110	110	0.78698	2.255	8.11	20.807	-0.951	22.899	-25.45	-12.298	35.327	11.614	9.252	20.215	-15.588	7.857	-1.527	-4.362
111	111	0.7942	2.241	7.984	20.405	-1.004	22.696	-25.465	-12.336	35.435	11.732	9.456	20.314	-15.338	7.948	-1.565	-4.406
112	112	0.80142	2.226	7.853	19.986	-1.064	22.484	-25.452	-12.35	35.544	11.844	9.498	20.455	-15.015	7.894	-1.583	-4.382
113	113	0.80864	2.208	7.719	19.555	-1.136	22.263	-25.451	-12.375	35.639	11.926	9.541	20.601	-14.64	7.814	-1.588	-4.357
114	114	0.81586	2.169	7.581	19.106	-1.234	22.021	-25.355	-12.351	35.756	12.014	9.736	20.691	-14.38	7.889	-1.645	-4.396
115	115	0.82308	2.133	7.44	18.659	-1.345	21.786	-25.287	-12.339	35.898	12.147	9.987	20.77	-14.163	8.024	-1.724	-4.461
116	116	0.8303	2.097	7.296	18.196	-1.439	21.554	-25.203	-12.361	36.008	12.251	10.378	20.835	-13.927	8.266	-1.774	-4.523
117	117	0.83752	2.034	7.154	17.722	-1.555	21.285	-25.041	-12.326	36.082	12.351	10.484	20.963	-13.693	8.258	-1.777	-4.554
118	118	0.84474	1.963	7.015	17.25	-1.688	21.007	-24.897	-12.293	36.159	12.409	10.63	21.133	-13.424	8.278	-1.742	-4.607
119	119	0.85196	1.89	6.871	16.771	-1.82	20.728	-24.776	-12.28	36.229	12.491	10.775	21.185	-13.173	8.28	-1.818	-4.684
120	120	0.85918	1.792	6.736	16.296	-1.97	20.444	-24.649	-12.291	36.255	12.598	11.031	21.157	-12.942	8.371	-1.937	-4.754
121	121	0.8664	1.66	6.633	15.838	-2.161	20.186	-24.527	-12.321	36.276	12.728	11.266	21.206	-12.748	8.452	-1.978	-4.831
122	122	0.87362	1.497	6.558	15.403	-2.401	19.939	-24.425	-12.351	36.288	12.824	11.49	21.237	-12.465	8.504	-2.048	-4.862
123	123	0.88084	1.304	6.522	14.984	-2.685	19.695	-24.23	-12.314	36.274	12.883	11.633	21.179	-12.197	8.478	-2.205	-4.879
124	124	0.88806	1.073	6.524	14.579	-3.032	19.494	-24.156	-12.351	36.235	12.997	11.948	21.094	-11.936	8.595	-2.345	-4.953
125	125	0.89528	0.781	6.569	14.201	-3.442	19.326	-24.109	-12.424	36.176	13.148	12.279	20.981	-11.688	8.72	-2.502	-5.016
126	126	0.9025	0.465	6.655	13.855	-3.892	19.196	-24.104	-12.521	36.112	13.342	12.58	20.882	-11.45	8.82	-2.658	-5.058
127	127	0.90972	0.137	6.788	13.55	-4.378	19.102	-24.059	-12.573	36.032	13.442	12.929	20.852	-11.216	8.959	-2.713	-5.134
128	128	0.91694	-0.189	6.98	13.275	-4.891	19.084	-24.093	-12.637	35.968	13.652	13.106	20.777	-10.992	8.967	-2.848	-5.171
129	129	0.92416	-0.486	7.221	13.03	-5.389	19.128	-24.153	-12.725	35.895	13.843	13.454	20.636	-10.777	9.114	-3.021	-5.222
130	130	0.93138	-0.746	7.507	12.818	-5.853	19.245	-24.245	-12.848	35.804	14.01	13.81	20.497	-10.557	9.246	-3.163	-5.271
131	131	0.9386	-0.963	7.822	12.635	-6.283	19.41	-24.374	-12.983	35.71	14.194	14.101	20.285	-10.292	9.314	-3.393	-5.256
132	132	0.94582	-1.148	8.182	12.484	-6.689	19.632	-24.441	-13.078	35.651	14.306	14.193	20.078	-10.043	9.19	-3.648	-5.237
133	133	0.95304	-1.307	8.574	12.35	-7.081	19.905	-24.47	-13.161	35.613	14.353	14.36	19.861	-9.77	9.119	-3.915	-5.205
134	134	0.96026	-1.417	8.98	12.22	-7.414	20.226	-24.497	-13.259	35.586	14.403	14.474	19.617	-9.468	9.001	-4.221	-5.117
135	135	0.96748	-1.492	9.408	12.099	-7.696	20.597	-24.507	-13.383	35.569	14.395	14.6	19.467	-9.187	8.88	-4.419	-5.051
136	136	0.9747	-1.534	9.851	11.987	-7.928	20.996	-24.387	-13.466	35.568	14.284	14.787	19.226	-8.976	8.796	-4.687	-5.027
137	137	0.98192	-1.538	10.287	11.875	-8.103	21.424	-24.215	-13.531	35.624	14.135	14.827	18.93	-8.769	8.587	-5.051	-4.982
138	138	0.98914	-1.522	10.712	11.758	-8.237	21.87	-23.984	-13.579	35.719	13.959	14.72	18.738	-8.618	8.258	-5.33	-4.951
139	139	0.99636	-1.493	11.128	11.64	-8.33	22.331	-23.652	-13.609	35.839	13.706	14.678	18.577	-8.497	7.985	-5.567	-4.917
140	140	1.00358	-1.451	11.531	11.517	-8.395	22.796	-23.281	-13.63	35.984	13.425	14.519	18.362	-8.339	7.599	-5.886	-4.84
141	141	1.0108	-1.407	11.89	11.393	-8.418	23.228	-22.83	-13.644	36.157	13.093	14.51	18.038	-8.282	7.349	-6.296	-4.84
142	142	1.01802	-1.364	12.204	11.266	-8.416	23.637	-22.35	-13.659	36.37	12.751	14.476	17.689	-8.251	7.087	-6.749	-4.846
143	143	1.02524	-1.322	12.471	11.126	-8.387	24.031	-21.926	-13.733	36.61	12.449	14.412	17.357	-8.181	6.797	-7.209	-4.816
144	144	1.03246	-1.284	12.68	10.98	-8.334	24.369	-21.497	-13.806	36.876	12.14	14.275	17.047	-8.11	6.447	-7.679	-4.78
145	145	1.03968	-1.251	12.832	10.829	-8.26	24.655	-21.052	-13.891	37.172	11.794	14.143	16.734	-8.082	6.091	-8.16	-4.803
146	146	1.0469	-1.245	12.93	10.659	-8.202	24.906	-20.657	-14.008	37.489	11.493	14.19	16.306	-8.03	5.914	-8.753	-4.843
147	147	1.05412	-1.271	12.976	10.471	-8.144	25.113	-20.263	-14.145	37.8	11.236	14.286	15.832	-8.015	5.794	-9.37	-4.902
148	148	1.06134	-1.334	12.967	10.284	-8.129	25.272	-19.844	-14.235	38.139	11.031	14.245	15.388	-8.019	5.582	-9.984	-4.932
149	149	1.06856	-1.433	12.927	10.106	-8.162	25.418	-19.48	-14.362	38.528	10.835	14.306	14.866	-7.95	5.456	-10.707	-4.949
150	150	1.07578	-1.562	12.858	9.918	-8.241	25.559	-19.14	-14.483	38.971	10.747	14.301	14.29	-7.884	5.3	-11.531	-4.927
151	151	1.083	-1.703	12.774	9.723	-8.329	25.693	-18.755	-14.574	39.416	10.676	14.264	13.775	-7.861	5.128	-12.282	-4.903
152	152	1.09022	-1.859	12.692	9.529	-8.461	25.843	-18.433	-14.687	39.869	10.651	14.218	13.371	-7.772	4.952	-12.937	-4.825
153	153	1.09744	-2.019	12.613	9.33	-8.609	26.019	-18.145	-14.816	40.357	10.697	14.137	12.897	-7.649	4.753	-13.697	-4.699
154	154	1.10466	-2.173	12.545	9.134	-8.766	26.229	-17.904	-14.946	40.877	10.808	13.981	12.328	-7.532	4.508	-14.575	-4.576
155	155	1.11188	-2.311	12.492	8.951	-8.937	26.459	-17.715	-15.087	41.403	10.984	13.964	11.752	-7.44	4.403	-15.454	-4.459
156	156	1.1191	-2.437	12.457	8.766	-9.109	26.73	-17.606	-15.26	41.929	11.203	13.938	11.156	-7.291	4.301	-16.352	-4.318
157	157	1.12632	-2.564	12.481	8.598	-9.32	27.077	-17.513	-15.406	42.485	11.489	13.768	10.615	-7.13	4.094	-17.229	-4.115
158	158	1.13354	-2.678	12.535	8.447	-9.538	27.46	-17.434	-15.524	43.045	11.756	13.633	10.096	-7.011	3.938	-18.058	-3.975
159	159	1.14076	-2.772	12.625	8.301	-9.762	27.901	-17.416	-15.636	43.606	12.029	13.515	9.513	-6.849	3.82	-18.931	-3.855
160	160	1.14798	-2.85	12.762	8.162	-9.979	28.409	-17.451	-15.775	44.164	12.349	13.434	8.855	-6.706	3.75	-19.859	-3.752
161	161	1.1552	-2.908	12.937	8.036	-10.196	28.947	-17.439	-15.842	44.705	12.606	13.37	8.28	-6.56	3.714	-20.675	-3.658
162	162	1.16242	-2.95	13.148	7.933	-10.433	29.533	-17.496	-15.909	45.253	12.869	13.205	7.787	-6.361	3.603	-21.413	-3.541
163	163	1.16964	-2.978	13.381	7.844	-10.668	30.147	-17.609	-15.987	45.799	13.116	12.943	7.285	-6.125	3.411	-22.16	-3.432
164	164	1.17686	-2.996	13.627	7.748	-10.888	30.77	-17.703	-16.04	46.306	13.349	12.717	6.8	-5.922	3.267	-22.842	-3.358
165	165	1.18408	-3.009	13.884	7.641	-11.097	31.395	-17.788	-16.072	46.76	13.576	12.594	6.317	-5.747	3.235	-23.461	-3.32
166	166	1.1913	-3.02	14.141	7.542	-11.322	32.028	-17.94	-16.126	47.2	13.809	12.479	5.893	-5.506	3.228	-24.009	-3.252
167	167	1.19852	-3.035	14.38	7.436	-11.538	32.639	-18.072	-16.162	47.612	13.998	12.451	5.549	-5.237	3.317	-24.448	-3.174
168	168	1.20574	-3.045	14.585	7.322	-11.734	33.197	-18.214	-16.17	47.951	14.192	12.365	5.34	-4.972	3.379	-24.695	-3.082
169	169	1.21296	-3.064	14.764	7.2	-11.923	33.728	-18.366	-16.177	48.215	14.392	12.34	5.166	-4.695	3.508	-24.837	-2.983
170	170	1.22018	-3.091	14.911	7.053	-12.093	34.211	-18.426	-16.102	48.38	14.543	12.485	5.027	-4.428	3.816	-24.837	-2.894
171	171	1.2274	-3.116	15.019	6.896	-12.242	34.628	-18.464	-15.95	48.415	14.683	12.664	5.009	-4.196	4.192	-24.592	-2.83
172	172	1.23462	-3.142	15.08	6.727	-12.361	34.966	-18.462	-15.725	48.311	14.759	12.809	5.113	-3.968	4.55	-24.102	-2.797
173	173	1.24184	-3.165	15.106	6.549	-12.45	35.248	-18.476	-15.476	48.075	14.831	12.943	5.336	-3.71	4.909	-23.386	-2.734
174	174	1.24906	-3.198	15.105	6.37	-12.539	35.495	-18.469	-15.158	47.744	14.904	12.967	5.613	-3.512	5.186	-22.511	-2.725
175	175	1.25628	-3.249	15.069	6.184	-12.621	35.707	-18.437	-14.804	47.344	14.941	12.972	5.929	-3.425	5.452	-21.491	-2.847
176	176	1.2635	-3.298	15.017	5.987	-12.679	35.907	-18.345	-14.401	46.906	14.904	13.098	6.18	-3.353	5.833	-20.466	-3.028
177	177	1.27072	-3.343	14.949	5.784	-12.71	36.128	-18.305	-14.014	46.442	14.875	13.041	6.438	-3.336	6.056	-19.364	-3.287
178	178	1.27794	-3.388	14.861	5.582	-12.722	36.366	-18.327	-13.687	45.991	14.794	12.927	6.809	-3.345	6.207	-18.119	-3.639
179	179	1.28516	-3.429	14.784	5.374	-12.698	36.66	-18.381	-13.445	45.564	14.711	13.025	7.038	-3.441	6.535	-16.977	-4.104
180	180	1.29238	-3.47	14.73	5.175	-12.671	37.019	-18.466	-13.201	45.155	14.561	13.103	7.108	-3.532	6.858	-15.945	-4.666
181	181	1.2996	-3.506	14.69	4.992	-12.622	37.409	-18.554	-12.976	44.771	14.34	13.15	7.272	-3.701	7.134	-14.799	-5.343
182	182	1.30682	-3.54	14.668	4.813	-12.531	37.831	-18.584	-12.759	44.375	13.992	13.281	7.54	-3.839	7.446	-13.514	-6.035
183	183	1.31404	-3.577	14.664	4.641	-12.434	38.3	-18.675	-12.596	43.971	13.675	13.362	7.821	-3.898	7.696	-12.21	-6.657
184	184	1.32126	-3.611	14.674	4.487	-12.323	38.811	-18.859	-12.517	43.589	13.377	13.474	8.112	-3.885	7.961	-10.91	-7.233
185	185	1.32848	-3.654	14.704	4.373	-12.227	39.337	-19.008	-12.44	43.222	13.045	13.77	8.365	-3.824	8.379	-9.655	-7.745
186	186	1.3357	-3.703	14.764	4.296	-12.133	39.904	-19.199	-12.401	42.869	12.763	13.939	8.466	-3.667	8.682	-8.603	-8.124
187	187	1.34292	-3.744	14.834	4.238	-12.028	40.486	-19.461	-12.418	42.505	12.577	14.014	8.462	-3.424	8.903	-7.696	-8.362
188	188	1.35014	-3.801	14.916	4.218	-11.934	41.074	-19.749	-12.494	42.118	12.53	14.199	8.439	-3.203	9.217	-6.817	-8.478
189	189	1.35736	-3.869	15.016	4.239	-11.852	41.654	-20.073	-12.603	41.688	12.554	14.328	8.452	-2.877	9.467	-5.942	-8.415
190	190	1.36458	-3.919	15.114	4.308	-11.769	42.199	-20.506	-12.76	41.217	12.771	14.52	8.487	-2.645	9.792	-5.049	-8.295
191	191	1.3718	-3.956	15.186	4.427	-11.658	42.661	-20.952	-12.932	40.662	13.088	14.767	8.405	-2.55	10.172	-4.241	-8.176
192	192	1.37902	-3.996	15.243	4.584	-11.551	43.071	-21.484	-13.162	40.038	13.535	15.078	8.23	-2.554	10.611	-3.5	-8.074
193	193	1.38624	-4.031	15.276	4.801	-11.461	43.394	-22.075	-13.385	39.348	14.123	15.168	8.161	-2.605	10.839	-2.702	-7.877
194	194	1.39346	-4.056	15.291	5.058	-11.371	43.641	-22.671	-13.606	38.592	14.793	15.297	8.178	-2.752	11.084	-1.813	-7.66
195	195	1.40068	-4.073	15.273	5.363	-11.269	43.796	-23.302	-13.83	37.767	15.518	15.289	8.095	-2.935	11.2	-1.043	-7.415
196	196	1.4079	-4.091	15.224	5.722	-11.18	43.872	-23.98	-14.072	36.897	16.359	15.345	7.615	-3.223	11.403	-0.669	-7.19
197	197	1.41512	-4.105	15.144	6.135	-11.098	43.864	-24.702	-14.341	35.996	17.309	15.361	6.605	-3.62	11.576	-0.859	-6.991
198	198	1.42234	-4.106	15.021	6.592	-11.01	43.76	-25.421	-14.632	35.089	18.23	15.326	5.308	-4.047	11.649	-1.394	-6.813
199	199	1.42956	-4.115	14.874	7.096	-10.954	43.597	-26.175	-14.997	34.318	19.209	15.225	4.015	-4.568	11.609	-2.118	-6.644
200	200	1.43678	-4.131	14.698	7.63	-10.884	43.4	-26.871	-15.538	33.931	20.132	15.048	3.04	-5.215	11.41	-2.952	-6.479
201	201	1.444	-4.145	14.5	8.181	-10.782	43.23	-27.417	-16.266	34.031	20.92	14.976	2.659	-6.049	11.221	-3.633	-6.342
