# Supplementary material for: Gait phenotypes in paediatric hereditary spastic paraplegia revealed by dynamic time warping analysis and random forests
Source: PLoS One. 2018 Mar 8;13(3):e0192345. doi: 10.1371/journal.pone.0192345 (PMC5843164; doi:10.1371/journal.pone.0192345)
Supplement: S1 Data — (ZIP) [file pone.0192345.s008.zip › HSP/Left.SR.HSP14.4.csv]

	Epoch	Time	Pelvic.obliquity	Pelvic.tilt	Pelvic rotation	Hip.abd.add	Hip.flexion	Hip.rotation	Knee.abd.add	Knee.flexion	Knee.rotation	Ankle.abd.add	Ankle.flexion	Ankle.rotation	Forefoot.abd.add	Forefoot.flexion	Forefoot.rotation
1	1	0	-4.938	12.115	5.209	-9.971	41.37	-22.577	-15.983	33.153	19.332	12.648	1.648	-7.14	6.87	-3.525	-7.607
2	2	0.006	-4.926	12.006	5.812	-9.872	41.505	-22.411	-16.6	34.13	19.463	12.433	2.398	-8.057	6.464	-3.583	-7.353
3	3	0.012	-4.912	11.909	6.42	-9.769	41.621	-22.055	-17.12	35.278	19.466	12.126	3.361	-9.071	6.003	-3.572	-7.097
4	4	0.018	-4.886	11.82	7.041	-9.66	41.657	-21.526	-17.497	36.485	19.345	11.826	4.516	-10.167	5.589	-3.444	-6.84
5	5	0.024	-4.844	11.735	7.678	-9.555	41.582	-20.918	-17.72	37.609	19.227	11.506	5.78	-11.371	5.217	-3.18	-6.607
6	6	0.03	-4.779	11.668	8.315	-9.432	41.366	-20.174	-17.697	38.439	19.039	11.214	6.861	-12.573	4.916	-2.901	-6.39
7	7	0.036	-4.692	11.608	8.952	-9.291	41.011	-19.436	-17.518	38.921	18.866	10.822	7.603	-13.707	4.534	-2.753	-6.179
8	8	0.042	-4.578	11.543	9.6	-9.138	40.531	-18.744	-17.239	39.113	18.668	10.478	8.07	-14.725	4.193	-2.701	-5.969
9	9	0.048	-4.438	11.483	10.259	-8.994	39.989	-18.186	-16.935	39.127	18.535	10.201	8.399	-15.687	3.932	-2.683	-5.783
10	10	0.054	-4.264	11.43	10.922	-8.847	39.417	-17.777	-16.637	39.029	18.393	9.967	8.611	-16.542	3.715	-2.717	-5.64
11	11	0.06	-4.032	11.37	11.593	-8.674	38.837	-17.653	-16.435	38.876	18.279	9.737	8.765	-17.248	3.507	-2.8	-5.534
12	12	0.066	-3.754	11.306	12.264	-8.491	38.308	-17.713	-16.303	38.802	18.15	9.559	9.003	-17.837	3.376	-2.85	-5.453
13	13	0.072	-3.435	11.243	12.93	-8.306	37.865	-17.942	-16.228	38.844	18.011	9.415	9.338	-18.302	3.318	-2.867	-5.382
14	14	0.078	-3.083	11.178	13.583	-8.111	37.478	-18.257	-16.168	38.937	17.75	9.327	9.719	-18.553	3.323	-2.851	-5.289
15	15	0.084	-2.702	11.107	14.231	-7.909	37.116	-18.635	-16.092	39.024	17.381	9.206	10.103	-18.633	3.301	-2.811	-5.195
16	16	0.09	-2.293	11.04	14.874	-7.701	36.775	-19.078	-16.017	39.064	16.958	9.215	10.441	-18.602	3.388	-2.761	-5.113
17	17	0.096	-1.876	10.997	15.516	-7.509	36.442	-19.509	-15.876	39.032	16.421	9.215	10.69	-18.423	3.447	-2.739	-5.025
18	18	0.102	-1.463	10.975	16.153	-7.331	36.089	-19.932	-15.686	38.892	15.779	9.158	10.879	-18.082	3.431	-2.718	-4.916
19	19	0.108	-1.059	10.952	16.786	-7.147	35.687	-20.35	-15.477	38.628	15.109	9.205	11.056	-17.708	3.505	-2.633	-4.819
20	20	0.114	-0.688	10.932	17.403	-6.985	35.236	-20.761	-15.234	38.258	14.507	9.242	11.199	-17.351	3.586	-2.532	-4.722
21	21	0.12	-0.375	10.923	18.005	-6.86	34.761	-21.153	-14.977	37.8	13.933	9.332	11.213	-16.963	3.705	-2.504	-4.619
22	22	0.126	-0.12	10.938	18.604	-6.787	34.305	-21.56	-14.746	37.334	13.457	9.447	11.218	-16.626	3.86	-2.483	-4.52
23	23	0.132	0.093	10.961	19.196	-6.743	33.867	-22.03	-14.572	36.871	13.117	9.48	11.317	-16.361	3.966	-2.385	-4.426
24	24	0.138	0.279	10.991	19.78	-6.722	33.457	-22.575	-14.461	36.432	12.916	9.519	11.482	-16.159	4.101	-2.241	-4.332
25	25	0.144	0.445	11.036	20.358	-6.714	33.099	-23.203	-14.42	36.041	12.862	9.49	11.651	-15.995	4.185	-2.14	-4.208
26	26	0.15	0.582	11.106	20.916	-6.719	32.812	-23.896	-14.469	35.724	12.989	9.47	11.863	-15.955	4.299	-2.043	-4.098
27	27	0.156	0.686	11.195	21.449	-6.73	32.589	-24.579	-14.583	35.477	13.249	9.54	12.113	-16.09	4.514	-1.933	-4.037
28	28	0.162	0.77	11.296	21.965	-6.745	32.42	-25.221	-14.722	35.293	13.532	9.53	12.373	-16.26	4.651	-1.839	-3.966
29	29	0.168	0.831	11.41	22.456	-6.763	32.298	-25.782	-14.872	35.155	13.793	9.512	12.618	-16.446	4.764	-1.77	-3.884
30	30	0.174	0.879	11.526	22.919	-6.762	32.196	-26.236	-15.018	35.049	14.029	9.492	12.878	-16.703	4.87	-1.69	-3.818
31	31	0.18	0.921	11.643	23.351	-6.738	32.12	-26.59	-15.149	34.977	14.198	9.384	13.159	-16.97	4.888	-1.597	-3.759
32	32	0.186	0.956	11.764	23.746	-6.696	32.06	-26.805	-15.239	34.928	14.3	9.29	13.364	-17.265	4.899	-1.57	-3.71
33	33	0.192	0.97	11.889	24.111	-6.661	32.006	-26.894	-15.284	34.912	14.397	9.179	13.563	-17.632	4.904	-1.559	-3.662
34	34	0.198	0.98	12.014	24.437	-6.6	31.958	-26.879	-15.305	34.911	14.442	9.091	13.794	-18.015	4.934	-1.517	-3.618
35	35	0.204	1.006	12.144	24.725	-6.508	31.913	-26.778	-15.288	34.902	14.427	8.996	14.017	-18.4	4.954	-1.471	-3.588
36	36	0.21	1.041	12.272	24.969	-6.398	31.883	-26.579	-15.227	34.905	14.324	8.814	14.193	-18.722	4.872	-1.463	-3.536
37	37	0.216	1.07	12.376	25.172	-6.275	31.839	-26.373	-15.171	34.91	14.245	8.692	14.354	-19.056	4.848	-1.461	-3.505
38	38	0.222	1.092	12.459	25.34	-6.134	31.768	-26.158	-15.117	34.889	14.142	8.577	14.487	-19.359	4.819	-1.467	-3.487
39	39	0.228	1.111	12.531	25.481	-5.998	31.683	-25.988	-15.071	34.852	14.037	8.456	14.63	-19.593	4.782	-1.455	-3.474
40	40	0.234	1.115	12.601	25.599	-5.893	31.606	-25.856	-15.034	34.831	13.955	8.396	14.811	-19.795	4.815	-1.408	-3.472
41	41	0.24	1.125	12.66	25.695	-5.79	31.508	-25.764	-14.992	34.786	13.844	8.336	14.952	-19.886	4.831	-1.392	-3.453
42	42	0.246	1.135	12.685	25.786	-5.675	31.376	-25.671	-14.947	34.716	13.629	8.347	15.059	-19.873	4.878	-1.375	-3.433
43	43	0.252	1.155	12.703	25.871	-5.566	31.235	-25.562	-14.864	34.651	13.36	8.4	15.177	-19.833	4.968	-1.337	-3.439
44	44	0.258	1.177	12.718	25.947	-5.472	31.09	-25.461	-14.756	34.591	13.049	8.456	15.282	-19.734	5.054	-1.312	-3.451
45	45	0.264	1.201	12.72	26.027	-5.377	30.913	-25.372	-14.634	34.503	12.708	8.551	15.329	-19.582	5.16	-1.33	-3.456
46	46	0.27	1.237	12.702	26.105	-5.275	30.715	-25.311	-14.505	34.401	12.377	8.595	15.391	-19.381	5.223	-1.337	-3.428
47	47	0.276	1.274	12.669	26.197	-5.183	30.486	-25.246	-14.339	34.281	12.041	8.582	15.482	-19.196	5.247	-1.309	-3.414
48	48	0.282	1.303	12.616	26.296	-5.101	30.221	-25.161	-14.148	34.159	11.734	8.617	15.573	-19.054	5.33	-1.285	-3.401
49	49	0.288	1.318	12.551	26.397	-5.03	29.943	-25.077	-13.963	34.046	11.441	8.691	15.636	-18.906	5.441	-1.295	-3.371
50	50	0.294	1.329	12.499	26.513	-4.97	29.677	-24.98	-13.779	33.947	11.175	8.812	15.729	-18.848	5.609	-1.278	-3.382
51	51	0.3	1.35	12.435	26.648	-4.919	29.407	-24.999	-13.642	33.861	11.03	8.877	15.914	-18.848	5.753	-1.2	-3.409
52	52	0.306	1.373	12.366	26.785	-4.865	29.143	-25.077	-13.531	33.78	10.967	8.793	16.126	-18.861	5.772	-1.119	-3.411
53	53	0.312	1.4	12.296	26.928	-4.805	28.887	-25.206	-13.458	33.707	10.993	8.7	16.335	-18.92	5.789	-1.058	-3.407
54	54	0.318	1.419	12.247	27.068	-4.763	28.66	-25.371	-13.428	33.648	11.072	8.673	16.563	-18.992	5.864	-0.986	-3.395
55	55	0.324	1.416	12.219	27.204	-4.742	28.469	-25.578	-13.451	33.622	11.206	8.685	16.797	-19.094	5.975	-0.922	-3.401
56	56	0.33	1.416	12.196	27.335	-4.725	28.302	-25.829	-13.5	33.609	11.358	8.726	16.935	-19.174	6.083	-0.951	-3.412
57	57	0.336	1.419	12.193	27.476	-4.724	28.162	-26.123	-13.568	33.583	11.498	8.75	17.059	-19.186	6.16	-0.981	-3.401
58	58	0.342	1.415	12.199	27.626	-4.73	28.025	-26.411	-13.641	33.545	11.617	8.734	17.174	-19.203	6.184	-1.007	-3.404
59	59	0.348	1.409	12.218	27.773	-4.739	27.905	-26.733	-13.746	33.506	11.753	8.684	17.309	-19.189	6.173	-1.02	-3.387
60	60	0.354	1.414	12.266	27.914	-4.742	27.828	-27.05	-13.864	33.473	11.861	8.662	17.454	-19.133	6.18	-1.02	-3.351
61	61	0.36	1.437	12.323	28.039	-4.733	27.779	-27.351	-13.978	33.449	11.934	8.689	17.584	-19.076	6.223	-1.023	-3.342
62	62	0.366	1.45	12.396	28.157	-4.733	27.739	-27.581	-14.064	33.434	11.951	8.641	17.709	-19.016	6.186	-1.032	-3.335
63	63	0.372	1.462	12.467	28.275	-4.733	27.687	-27.778	-14.137	33.413	11.932	8.603	17.819	-18.948	6.142	-1.05	-3.327
64	64	0.378	1.482	12.533	28.397	-4.732	27.63	-27.915	-14.165	33.391	11.818	8.596	17.919	-18.845	6.116	-1.058	-3.325
65	65	0.384	1.518	12.606	28.516	-4.727	27.591	-28.028	-14.182	33.383	11.706	8.629	18.067	-18.754	6.143	-1.023	-3.311
66	66	0.39	1.569	12.68	28.631	-4.694	27.555	-28.082	-14.18	33.377	11.575	8.614	18.164	-18.714	6.114	-1.041	-3.309
67	67	0.396	1.609	12.733	28.733	-4.656	27.489	-28.126	-14.174	33.361	11.448	8.551	18.233	-18.664	6.03	-1.085	-3.298
68	68	0.402	1.648	12.769	28.82	-4.612	27.41	-28.129	-14.151	33.356	11.282	8.526	18.316	-18.609	5.977	-1.112	-3.296
69	69	0.408	1.703	12.796	28.907	-4.554	27.325	-28.085	-14.087	33.357	11.093	8.456	18.426	-18.594	5.901	-1.114	-3.313
70	70	0.414	1.767	12.812	28.985	-4.481	27.235	-28.016	-14.014	33.37	10.896	8.43	18.526	-18.581	5.862	-1.131	-3.321
71	71	0.42	1.819	12.8	29.032	-4.393	27.116	-27.912	-13.949	33.387	10.706	8.521	18.636	-18.598	5.934	-1.133	-3.342
72	72	0.426	1.868	12.769	29.062	-4.292	26.973	-27.784	-13.869	33.403	10.49	8.596	18.779	-18.61	5.998	-1.103	-3.376
73	73	0.432	1.909	12.727	29.085	-4.2	26.808	-27.656	-13.77	33.415	10.332	8.594	18.948	-18.677	6.015	-1.057	-3.426
74	74	0.438	1.934	12.674	29.092	-4.113	26.63	-27.503	-13.66	33.439	10.193	8.525	19.13	-18.748	5.98	-1.015	-3.458
75	75	0.444	1.941	12.597	29.076	-4.031	26.434	-27.351	-13.562	33.47	10.043	8.49	19.27	-18.773	5.956	-1.009	-3.478
76	76	0.45	1.943	12.484	29.048	-3.936	26.198	-27.216	-13.474	33.486	9.909	8.526	19.408	-18.804	5.995	-0.99	-3.514
77	77	0.456	1.922	12.354	29.009	-3.853	25.936	-27.074	-13.382	33.502	9.774	8.569	19.52	-18.82	6.033	-0.997	-3.548
78	78	0.462	1.898	12.205	28.955	-3.776	25.646	-26.977	-13.289	33.507	9.659	8.623	19.595	-18.771	6.073	-1.045	-3.56
79	79	0.468	1.869	12.041	28.866	-3.685	25.345	-26.896	-13.214	33.513	9.585	8.629	19.659	-18.716	6.068	-1.113	-3.566
80	80	0.474	1.831	11.875	28.751	-3.596	25.05	-26.838	-13.165	33.526	9.491	8.569	19.818	-18.591	6.003	-1.097	-3.562
81	81	0.48	1.764	11.715	28.606	-3.534	24.774	-26.799	-13.15	33.576	9.416	8.548	19.949	-18.465	5.955	-1.114	-3.584
82	82	0.486	1.698	11.53	28.449	-3.471	24.477	-26.808	-13.156	33.62	9.39	8.559	20.048	-18.316	5.929	-1.166	-3.59
83	83	0.492	1.624	11.339	28.269	-3.408	24.18	-26.85	-13.181	33.667	9.397	8.529	20.161	-18.144	5.872	-1.21	-3.589
84	84	0.498	1.539	11.157	28.055	-3.35	23.89	-26.908	-13.236	33.723	9.456	8.477	20.339	-17.995	5.807	-1.205	-3.602
85	85	0.504	1.439	10.979	27.817	-3.321	23.605	-26.975	-13.289	33.787	9.547	8.345	20.553	-17.833	5.676	-1.176	-3.613
86	86	0.51	1.343	10.813	27.565	-3.308	23.32	-27.039	-13.314	33.845	9.64	8.24	20.677	-17.64	5.558	-1.23	-3.619
87	87	0.516	1.255	10.657	27.293	-3.294	23.064	-27.148	-13.382	33.924	9.791	8.185	20.805	-17.466	5.486	-1.295	-3.638
88	88	0.522	1.17	10.5	27	-3.279	22.812	-27.276	-13.469	34.01	9.974	8.181	20.947	-17.297	5.466	-1.351	-3.662
89	89	0.528	1.087	10.351	26.681	-3.272	22.583	-27.401	-13.56	34.113	10.188	8.109	21.127	-17.117	5.393	-1.381	-3.666
90	90	0.534	1.011	10.222	26.345	-3.278	22.381	-27.504	-13.635	34.234	10.44	7.986	21.314	-16.979	5.29	-1.416	-3.681
91	91	0.54	0.943	10.101	25.972	-3.275	22.195	-27.628	-13.744	34.351	10.679	7.891	21.504	-16.772	5.188	-1.445	-3.681
92	92	0.546	0.862	9.978	25.573	-3.29	22.002	-27.731	-13.848	34.477	10.912	7.903	21.649	-16.569	5.175	-1.513	-3.704
93	93	0.552	0.778	9.854	25.155	-3.323	21.797	-27.808	-13.923	34.601	11.131	7.927	21.806	-16.344	5.175	-1.566	-3.73
94	94	0.558	0.705	9.739	24.717	-3.347	21.59	-27.848	-13.98	34.703	11.32	7.937	21.983	-16.108	5.159	-1.588	-3.758
95	95	0.564	0.641	9.637	24.259	-3.36	21.4	-27.904	-14.067	34.791	11.525	7.96	22.169	-15.867	5.147	-1.595	-3.79
96	96	0.57	0.586	9.538	23.77	-3.36	21.224	-27.889	-14.135	34.902	11.695	8.067	22.284	-15.652	5.2	-1.668	-3.847
97	97	0.576	0.52	9.438	23.262	-3.39	21.044	-27.854	-14.183	35.023	11.827	8.167	22.435	-15.376	5.241	-1.709	-3.891
98	98	0.582	0.446	9.341	22.745	-3.448	20.857	-27.814	-14.221	35.148	11.965	8.302	22.616	-15.105	5.313	-1.719	-3.948
99	99	0.588	0.38	9.237	22.22	-3.513	20.655	-27.782	-14.251	35.262	12.091	8.388	22.813	-14.772	5.326	-1.719	-3.974
100	100	0.594	0.327	9.122	21.676	-3.56	20.438	-27.709	-14.258	35.379	12.205	8.44	22.999	-14.45	5.309	-1.738	-4.002
101	101	0.6	0.27	9	21.099	-3.599	20.21	-27.574	-14.246	35.497	12.274	8.498	23.145	-14.117	5.282	-1.795	-4.043
102	102	0.606	0.212	8.886	20.512	-3.651	19.983	-27.433	-14.232	35.607	12.369	8.578	23.238	-13.801	5.27	-1.899	-4.087
103	103	0.612	0.166	8.764	19.928	-3.702	19.745	-27.323	-14.235	35.709	12.491	8.744	23.327	-13.495	5.336	-2.006	-4.138
104	104	0.618	0.114	8.622	19.328	-3.766	19.487	-27.206	-14.236	35.821	12.634	8.877	23.457	-13.2	5.376	-2.083	-4.192
105	105	0.624	0.044	8.471	18.71	-3.859	19.214	-27.088	-14.228	35.943	12.797	8.918	23.618	-12.89	5.335	-2.147	-4.237
106	106	0.63	-0.019	8.31	18.097	-3.953	18.923	-26.973	-14.214	36.057	12.957	8.958	23.763	-12.566	5.289	-2.229	-4.273
107	107	0.636	-0.074	8.148	17.474	-4.045	18.621	-26.848	-14.185	36.159	13.089	8.968	23.889	-12.21	5.202	-2.332	-4.31
108	108	0.642	-0.13	7.98	16.845	-4.15	18.307	-26.705	-14.154	36.258	13.236	9.094	24.024	-11.917	5.226	-2.411	-4.39
109	109	0.648	-0.19	7.812	16.223	-4.274	17.99	-26.551	-14.114	36.355	13.361	9.263	24.127	-11.638	5.277	-2.51	-4.496
110	110	0.654	-0.242	7.632	15.61	-4.402	17.667	-26.388	-14.069	36.455	13.464	9.48	24.169	-11.336	5.355	-2.664	-4.591
111	111	0.66	-0.29	7.464	15	-4.535	17.358	-26.219	-14.038	36.55	13.537	9.77	24.199	-11.017	5.48	-2.819	-4.683
112	112	0.666	-0.351	7.304	14.397	-4.697	17.05	-26.036	-13.997	36.641	13.604	10.04	24.28	-10.714	5.588	-2.921	-4.786
113	113	0.672	-0.426	7.152	13.786	-4.874	16.746	-25.805	-13.944	36.731	13.658	10.339	24.346	-10.43	5.722	-3.036	-4.891
114	114	0.678	-0.507	7.002	13.177	-5.059	16.44	-25.508	-13.861	36.824	13.677	10.617	24.326	-10.159	5.83	-3.234	-4.995
115	115	0.684	-0.597	6.86	12.586	-5.258	16.137	-25.219	-13.79	36.899	13.687	11.002	24.267	-9.922	6.023	-3.446	-5.137
116	116	0.69	-0.713	6.742	12	-5.473	15.857	-24.896	-13.743	36.957	13.696	11.494	24.241	-9.737	6.317	-3.601	-5.289
117	117	0.696	-0.856	6.644	11.415	-5.715	15.603	-24.624	-13.734	37.003	13.75	11.933	24.192	-9.535	6.563	-3.783	-5.426
118	118	0.702	-1.037	6.568	10.847	-5.997	15.375	-24.369	-13.745	37.049	13.814	12.327	24.125	-9.319	6.763	-3.986	-5.546
119	119	0.708	-1.252	6.516	10.302	-6.317	15.183	-24.156	-13.797	37.093	13.899	12.721	24.049	-9.115	6.954	-4.193	-5.671
120	120	0.714	-1.501	6.496	9.769	-6.665	15.027	-23.933	-13.862	37.122	14.003	13.068	23.943	-8.952	7.105	-4.418	-5.806
121	121	0.72	-1.8	6.522	9.236	-7.046	14.931	-23.732	-13.983	37.118	14.145	13.354	23.794	-8.782	7.188	-4.67	-5.915
122	122	0.726	-2.14	6.584	8.706	-7.451	14.885	-23.54	-14.141	37.096	14.295	13.565	23.627	-8.575	7.191	-4.943	-5.98
123	123	0.732	-2.517	6.689	8.182	-7.882	14.91	-23.397	-14.368	37.08	14.494	13.734	23.393	-8.348	7.149	-5.297	-6.017
124	124	0.738	-2.92	6.845	7.67	-8.339	15.011	-23.265	-14.623	37.076	14.749	13.795	23.092	-8.111	7.014	-5.745	-5.999
125	125	0.744	-3.32	7.039	7.175	-8.786	15.181	-23.161	-14.919	37.088	15.088	13.743	22.728	-7.891	6.789	-6.287	-5.928
126	126	0.75	-3.68	7.286	6.7	-9.171	15.435	-23.038	-15.228	37.105	15.417	13.553	22.247	-7.666	6.435	-6.96	-5.827
127	127	0.756	-3.999	7.582	6.23	-9.499	15.79	-22.89	-15.556	37.166	15.74	13.267	21.676	-7.416	5.993	-7.749	-5.677
128	128	0.762	-4.283	7.921	5.769	-9.773	16.23	-22.687	-15.887	37.264	16.059	12.942	21	-7.209	5.521	-8.652	-5.521
129	129	0.768	-4.525	8.291	5.314	-9.989	16.743	-22.465	-16.231	37.399	16.356	12.585	20.22	-7.005	5.018	-9.662	-5.371
130	130	0.774	-4.724	8.691	4.861	-10.154	17.33	-22.213	-16.564	37.583	16.641	12.23	19.321	-6.807	4.529	-10.798	-5.225
131	131	0.78	-4.886	9.108	4.412	-10.261	17.975	-21.88	-16.879	37.831	16.908	11.825	18.454	-6.684	4.007	-11.918	-5.082
132	132	0.786	-5.013	9.531	3.976	-10.326	18.654	-21.491	-17.175	38.122	17.088	11.496	17.689	-6.546	3.541	-12.934	-4.928
133	133	0.792	-5.109	9.966	3.544	-10.354	19.376	-21.03	-17.417	38.451	17.206	11.104	17.07	-6.438	3.027	-13.793	-4.78
134	134	0.798	-5.182	10.401	3.106	-10.337	20.117	-20.488	-17.606	38.798	17.248	10.651	16.455	-6.338	2.459	-14.628	-4.649
135	135	0.804	-5.226	10.834	2.667	-10.284	20.856	-19.858	-17.737	39.176	17.234	10.339	15.755	-6.275	2.028	-15.54	-4.543
136	136	0.81	-5.225	11.255	2.231	-10.173	21.603	-19.228	-17.863	39.605	17.197	10.142	14.977	-6.227	1.715	-16.539	-4.466
137	137	0.816	-5.206	11.663	1.803	-10.053	22.35	-18.582	-17.938	40.065	17.121	9.953	14.17	-6.146	1.422	-17.564	-4.386
138	138	0.822	-5.175	12.04	1.382	-9.918	23.057	-17.905	-17.957	40.515	17.015	9.741	13.38	-6.052	1.119	-18.555	-4.293
139	139	0.828	-5.131	12.387	0.979	-9.77	23.71	-17.201	-17.92	40.946	16.877	9.524	12.634	-5.947	0.818	-19.489	-4.179
140	140	0.834	-5.083	12.705	0.602	-9.643	24.322	-16.559	-17.854	41.374	16.72	9.338	11.956	-5.784	0.564	-20.353	-4.059
141	141	0.84	-5.035	13	0.244	-9.538	24.905	-15.953	-17.745	41.818	16.561	9.126	11.291	-5.626	0.317	-21.208	-3.975
142	142	0.846	-4.993	13.271	-0.098	-9.436	25.46	-15.433	-17.666	42.249	16.426	8.965	10.63	-5.468	0.132	-22.051	-3.922
143	143	0.852	-4.95	13.504	-0.419	-9.356	25.965	-15.007	-17.594	42.654	16.311	8.932	9.916	-5.289	0.088	-22.923	-3.906
144	144	0.858	-4.908	13.694	-0.719	-9.3	26.412	-14.671	-17.515	43.025	16.204	8.86	9.193	-5.038	0.03	-23.793	-3.877
145	145	0.864	-4.871	13.844	-0.995	-9.267	26.793	-14.359	-17.402	43.362	16.06	8.789	8.523	-4.73	-0.013	-24.594	-3.833
146	146	0.87	-4.847	13.95	-1.247	-9.274	27.114	-14.099	-17.27	43.688	15.909	8.765	7.966	-4.409	0.017	-25.275	-3.804
147	147	0.876	-4.839	14.021	-1.471	-9.326	27.406	-13.959	-17.173	44.022	15.815	8.771	7.428	-4.074	0.108	-25.949	-3.786
148	148	0.882	-4.851	14.057	-1.677	-9.426	27.666	-13.909	-17.096	44.352	15.753	8.761	6.863	-3.698	0.208	-26.653	-3.773
149	149	0.888	-4.887	14.075	-1.869	-9.567	27.898	-13.874	-17.002	44.66	15.687	8.805	6.307	-3.329	0.375	-27.326	-3.791
150	150	0.894	-4.935	14.082	-2.044	-9.742	28.121	-13.893	-16.916	44.957	15.647	8.879	5.84	-2.971	0.59	-27.895	-3.82
151	151	0.9	-5.005	14.079	-2.197	-9.974	28.334	-13.948	-16.797	45.236	15.632	8.976	5.409	-2.612	0.861	-28.399	-3.861
152	152	0.906	-5.076	14.067	-2.345	-10.226	28.534	-14.038	-16.666	45.483	15.607	9.072	5.009	-2.185	1.148	-28.849	-3.873
153	153	0.912	-5.139	14.061	-2.49	-10.475	28.739	-14.176	-16.544	45.689	15.621	9.2	4.715	-1.783	1.479	-29.149	-3.894
154	154	0.918	-5.201	14.065	-2.636	-10.729	28.966	-14.348	-16.412	45.86	15.664	9.323	4.556	-1.412	1.822	-29.261	-3.935
155	155	0.924	-5.27	14.085	-2.797	-10.976	29.229	-14.538	-16.274	45.992	15.717	9.409	4.421	-1.054	2.151	-29.287	-4.004
156	156	0.93	-5.323	14.129	-2.97	-11.212	29.519	-14.751	-16.094	46.043	15.791	9.394	4.317	-0.715	2.405	-29.188	-4.107
157	157	0.936	-5.361	14.196	-3.152	-11.416	29.834	-15.008	-15.917	46.01	15.904	9.446	4.23	-0.431	2.736	-28.972	-4.261
158	158	0.942	-5.386	14.28	-3.341	-11.596	30.171	-15.32	-15.739	45.911	16.049	9.483	4.26	-0.186	3.062	-28.56	-4.453
159	159	0.948	-5.396	14.383	-3.542	-11.735	30.546	-15.677	-15.581	45.786	16.195	9.504	4.401	0.019	3.375	-27.98	-4.699
160	160	0.954	-5.394	14.508	-3.758	-11.834	30.959	-16.032	-15.422	45.662	16.313	9.488	4.609	0.193	3.653	-27.303	-4.994
161	161	0.96	-5.398	14.654	-3.979	-11.925	31.425	-16.433	-15.283	45.551	16.496	9.427	4.784	0.238	3.911	-26.625	-5.394
162	162	0.966	-5.408	14.82	-4.212	-11.995	31.94	-16.871	-15.182	45.435	16.635	9.372	4.949	0.251	4.169	-25.912	-5.901
163	163	0.972	-5.41	15.001	-4.453	-12.032	32.508	-17.375	-15.133	45.329	16.779	9.363	5.117	0.192	4.472	-25.15	-6.517
164	164	0.978	-5.412	15.185	-4.7	-12.045	33.118	-17.911	-15.128	45.244	16.899	9.417	5.274	0.056	4.828	-24.36	-7.25
165	165	0.984	-5.427	15.364	-4.954	-12.038	33.772	-18.468	-15.179	45.206	16.998	9.455	5.43	-0.131	5.16	-23.565	-8.061
166	166	0.99	-5.457	15.547	-5.202	-12.033	34.473	-19.026	-15.249	45.207	17.02	9.526	5.58	-0.385	5.511	-22.745	-9.012
167	167	0.996	-5.499	15.731	-5.447	-12.021	35.193	-19.564	-15.321	45.209	16.985	9.636	5.766	-0.69	5.872	-21.847	-10.05
168	168	1.002	-5.548	15.901	-5.683	-12.006	35.908	-20.081	-15.369	45.203	16.88	9.698	6.019	-0.992	6.164	-20.853	-11.13
169	169	1.008	-5.607	16.047	-5.919	-11.988	36.611	-20.613	-15.43	45.178	16.741	9.77	6.346	-1.261	6.434	-19.755	-12.221
170	170	1.014	-5.683	16.156	-6.148	-11.975	37.285	-21.13	-15.484	45.123	16.541	9.873	6.653	-1.489	6.706	-18.631	-13.325
171	171	1.02	-5.778	16.239	-6.359	-11.965	37.945	-21.592	-15.518	45.072	16.3	9.959	6.959	-1.641	6.941	-17.512	-14.339
172	172	1.026	-5.875	16.294	-6.55	-11.956	38.577	-22.009	-15.526	45.02	16.01	10.051	7.146	-1.694	7.187	-16.513	-15.261
173	173	1.032	-5.965	16.323	-6.729	-11.932	39.186	-22.395	-15.529	44.972	15.712	10.149	7.275	-1.634	7.439	-15.589	-16.036
174	174	1.038	-6.048	16.327	-6.899	-11.882	39.772	-22.725	-15.523	44.925	15.393	10.282	7.355	-1.477	7.719	-14.722	-16.67
175	175	1.044	-6.124	16.303	-7.054	-11.815	40.334	-23.005	-15.512	44.892	15.071	10.443	7.407	-1.251	8.019	-13.902	-17.174
176	176	1.05	-6.196	16.247	-7.177	-11.751	40.879	-23.307	-15.533	44.888	14.824	10.482	7.382	-0.992	8.231	-13.229	-17.545
177	177	1.056	-6.265	16.148	-7.264	-11.706	41.38	-23.596	-15.559	44.901	14.667	10.528	7.327	-0.82	8.455	-12.601	-17.873
178	178	1.062	-6.332	16.022	-7.319	-11.663	41.845	-23.83	-15.569	44.919	14.597	10.557	7.314	-0.777	8.646	-11.95	-18.166
179	179	1.068	-6.384	15.886	-7.352	-11.598	42.289	-24.011	-15.58	44.933	14.596	10.58	7.389	-0.791	8.786	-11.241	-18.363
180	180	1.074	-6.428	15.746	-7.354	-11.531	42.729	-24.141	-15.578	44.957	14.672	10.578	7.565	-0.881	8.864	-10.461	-18.484
181	181	1.08	-6.451	15.598	-7.315	-11.446	43.131	-24.223	-15.552	44.962	14.845	10.537	7.882	-1.145	8.857	-9.557	-18.587
182	182	1.086	-6.46	15.439	-7.236	-11.359	43.488	-24.293	-15.51	44.92	15.091	10.413	8.202	-1.509	8.759	-8.66	-18.669
183	183	1.092	-6.453	15.282	-7.118	-11.269	43.809	-24.374	-15.468	44.815	15.4	10.315	8.333	-1.957	8.72	-7.91	-18.758
184	184	1.098	-6.439	15.126	-6.961	-11.182	44.1	-24.46	-15.432	44.642	15.756	10.263	8.351	-2.43	8.725	-7.235	-18.807
185	185	1.104	-6.415	14.967	-6.766	-11.079	44.342	-24.492	-15.379	44.382	16.139	10.317	8.38	-2.953	8.785	-6.491	-18.805
186	186	1.11	-6.366	14.82	-6.525	-10.949	44.506	-24.483	-15.274	43.968	16.482	10.468	8.376	-3.396	8.897	-5.701	-18.699
187	187	1.116	-6.305	14.69	-6.241	-10.816	44.637	-24.505	-15.184	43.44	16.839	10.634	8.345	-3.736	8.988	-4.906	-18.469
188	188	1.122	-6.234	14.573	-5.906	-10.689	44.736	-24.604	-15.129	42.802	17.241	10.774	8.253	-4.022	9.038	-4.148	-18.165
189	189	1.128	-6.145	14.464	-5.524	-10.547	44.779	-24.723	-15.084	42.043	17.615	10.907	8.046	-4.252	9.055	-3.471	-17.806
190	190	1.134	-6.048	14.36	-5.104	-10.407	44.774	-24.892	-15.062	41.166	17.976	11.002	7.752	-4.382	9.01	-2.862	-17.378
191	191	1.14	-5.947	14.267	-4.64	-10.262	44.719	-25.015	-15.013	40.183	18.232	11.169	7.332	-4.466	9.005	-2.321	-16.948
192	192	1.146	-5.843	14.193	-4.125	-10.13	44.639	-25.186	-14.995	39.135	18.491	11.373	6.84	-4.543	9.018	-1.839	-16.515
193	193	1.152	-5.729	14.13	-3.571	-9.982	44.529	-25.35	-14.993	38.039	18.718	11.59	6.264	-4.639	9.028	-1.437	-16.087
194	194	1.158	-5.612	14.068	-2.99	-9.829	44.395	-25.525	-15.003	36.915	18.935	11.666	5.61	-4.694	8.91	-1.166	-15.61
195	195	1.164	-5.506	14.004	-2.379	-9.685	44.237	-25.713	-15.034	35.789	19.188	11.476	4.851	-4.74	8.557	-1.106	-15.07
196	196	1.17	-5.392	13.931	-1.715	-9.555	44.033	-25.918	-15.088	34.693	19.428	11.118	3.904	-4.787	8.066	-1.339	-14.516
197	197	1.176	-5.282	13.864	-1.013	-9.432	43.818	-26.083	-15.173	33.69	19.666	10.807	2.724	-4.962	7.641	-1.884	-14.028
198	198	1.182	-5.169	13.792	-0.282	-9.318	43.612	-26.299	-15.37	32.888	19.981	10.494	1.499	-5.306	7.221	-2.658	-13.623
199	199	1.188	-5.055	13.711	0.481	-9.198	43.419	-26.453	-15.701	32.416	20.299	10.251	0.533	-5.876	6.813	-3.465	-13.286
200	200	1.194	-4.945	13.625	1.273	-9.079	43.281	-26.549	-16.232	32.402	20.644	10.095	0.272	-6.659	6.379	-3.973	-12.932
201	201	1.2	-4.843	13.523	2.093	-8.952	43.235	-26.472	-16.944	32.994	20.874	9.92	0.971	-7.652	5.833	-4.017	-12.542
