# Supplementary material for: Gait phenotypes in paediatric hereditary spastic paraplegia revealed by dynamic time warping analysis and random forests
Source: PLoS One. 2018 Mar 8;13(3):e0192345. doi: 10.1371/journal.pone.0192345 (PMC5843164; doi:10.1371/journal.pone.0192345)
Supplement: S1 Data — (ZIP) [file pone.0192345.s008.zip › HSP/Left.SR.HSP14.5.csv]

	Epoch	Time	Pelvic.obliquity	Pelvic.tilt	Pelvic rotation	Hip.abd.add	Hip.flexion	Hip.rotation	Knee.abd.add	Knee.flexion	Knee.rotation	Ankle.abd.add	Ankle.flexion	Ankle.rotation	Forefoot.abd.add	Forefoot.flexion	Forefoot.rotation
1	1	0	-6.003	9.947	0.641	-10.488	39.661	-25.635	-14.559	31.052	20.167	14.796	3.132	-3.154	10.901	1.063	-10.549
2	2	0.00719	-5.989	9.808	1.214	-10.326	39.372	-25.339	-14.62	30.694	20.216	14.702	1.551	-3.39	10.852	-0.441	-9.954
3	3	0.01438	-5.983	9.669	1.806	-10.175	39.159	-25.019	-14.891	30.836	20.259	14.624	0.934	-3.914	10.69	-1.4	-9.476
4	4	0.02157	-5.969	9.545	2.419	-10.009	39.038	-24.584	-15.341	31.539	20.234	14.488	1.515	-4.735	10.354	-1.637	-9.05
5	5	0.02876	-5.954	9.42	3.047	-9.822	38.989	-23.993	-15.902	32.724	20.032	14.439	2.978	-5.84	10.054	-1.323	-8.778
6	6	0.03595	-5.936	9.279	3.677	-9.633	38.941	-23.168	-16.339	34.14	19.632	14.211	4.784	-7.127	9.628	-0.79	-8.603
7	7	0.04314	-5.906	9.126	4.303	-9.418	38.81	-22.138	-16.522	35.379	19.098	13.924	6.206	-8.397	9.211	-0.459	-8.419
8	8	0.05033	-5.868	8.982	4.934	-9.212	38.547	-20.882	-16.329	36.213	18.444	13.646	6.987	-9.6	8.853	-0.407	-8.235
9	9	0.05752	-5.811	8.842	5.555	-8.99	38.149	-19.503	-15.902	36.733	17.757	13.343	7.373	-10.818	8.485	-0.518	-8.094
10	10	0.06471	-5.725	8.714	6.17	-8.738	37.61	-18.191	-15.392	36.959	16.995	13.105	7.339	-11.898	8.153	-0.89	-8.01
11	11	0.0719	-5.61	8.592	6.791	-8.499	37.016	-17.057	-14.872	37.071	16.283	12.725	7.178	-12.882	7.694	-1.368	-7.956
12	12	0.07909	-5.463	8.46	7.406	-8.271	36.416	-16.18	-14.411	37.177	15.704	12.407	7.112	-13.875	7.342	-1.748	-7.999
13	13	0.08628	-5.283	8.331	8.009	-8.042	35.861	-15.578	-14.051	37.331	15.27	12.011	7.228	-14.829	6.963	-2.009	-8.077
14	14	0.09347	-5.06	8.219	8.601	-7.797	35.397	-15.268	-13.819	37.572	15.037	11.667	7.424	-15.779	6.688	-2.249	-8.186
15	15	0.10066	-4.795	8.124	9.174	-7.545	35.025	-15.261	-13.707	37.88	14.915	11.328	7.767	-16.577	6.467	-2.397	-8.284
16	16	0.10785	-4.527	8.051	9.737	-7.304	34.708	-15.456	-13.698	38.177	14.831	11.018	8.188	-17.213	6.288	-2.469	-8.364
17	17	0.11504	-4.249	8.011	10.3	-7.102	34.39	-15.79	-13.666	38.344	14.712	10.723	8.542	-17.609	6.139	-2.538	-8.407
18	18	0.12223	-3.969	7.976	10.842	-6.896	34.049	-16.258	-13.686	38.381	14.636	10.456	8.903	-17.889	6.019	-2.532	-8.433
19	19	0.12942	-3.684	7.944	11.365	-6.675	33.672	-16.82	-13.742	38.267	14.489	10.361	9.214	-17.975	6.038	-2.465	-8.449
20	20	0.13661	-3.395	7.929	11.886	-6.47	33.257	-17.39	-13.744	38.009	14.265	10.305	9.421	-17.866	6.077	-2.42	-8.399
21	21	0.1438	-3.117	7.914	12.409	-6.29	32.812	-18.035	-13.749	37.66	14.03	10.369	9.556	-17.645	6.22	-2.384	-8.345
22	22	0.15099	-2.84	7.906	12.924	-6.127	32.373	-18.749	-13.761	37.268	13.78	10.542	9.641	-17.299	6.461	-2.356	-8.273
23	23	0.15818	-2.554	7.93	13.413	-5.943	32.018	-19.537	-13.823	36.906	13.602	10.544	9.76	-16.922	6.557	-2.331	-8.174
24	24	0.16537	-2.281	7.957	13.872	-5.777	31.73	-20.419	-13.937	36.623	13.548	10.473	9.961	-16.556	6.618	-2.277	-8.073
25	25	0.17256	-2.045	7.977	14.31	-5.635	31.463	-21.324	-14.095	36.373	13.579	10.402	10.208	-16.2	6.683	-2.198	-7.945
26	26	0.17975	-1.832	8.01	14.734	-5.53	31.243	-22.237	-14.258	36.16	13.76	10.329	10.46	-15.966	6.769	-2.123	-7.833
27	27	0.18694	-1.641	8.052	15.138	-5.419	31.069	-23.064	-14.429	35.998	13.998	10.267	10.711	-15.902	6.867	-2.049	-7.776
28	28	0.19413	-1.498	8.116	15.515	-5.33	30.946	-23.809	-14.611	35.879	14.252	10.152	10.936	-15.909	6.905	-2.015	-7.738
29	29	0.20132	-1.371	8.181	15.859	-5.224	30.835	-24.456	-14.791	35.775	14.518	10.044	11.155	-15.98	6.942	-1.987	-7.694
30	30	0.20851	-1.268	8.258	16.156	-5.095	30.752	-24.914	-14.922	35.705	14.685	9.877	11.488	-16.059	6.934	-1.858	-7.623
31	31	0.2157	-1.204	8.351	16.419	-4.984	30.695	-25.192	-14.999	35.679	14.794	9.717	11.838	-16.184	6.934	-1.718	-7.546
32	32	0.22289	-1.161	8.429	16.657	-4.852	30.633	-25.33	-15.046	35.681	14.896	9.488	12.104	-16.405	6.86	-1.674	-7.468
33	33	0.23008	-1.135	8.5	16.861	-4.707	30.567	-25.307	-15.036	35.704	14.909	9.377	12.285	-16.675	6.887	-1.688	-7.423
34	34	0.23727	-1.129	8.553	17.046	-4.561	30.478	-25.158	-14.959	35.733	14.831	9.096	12.469	-16.934	6.754	-1.708	-7.375
35	35	0.24446	-1.117	8.583	17.203	-4.394	30.371	-24.974	-14.87	35.758	14.734	8.89	12.667	-17.163	6.694	-1.702	-7.305
36	36	0.25165	-1.085	8.604	17.337	-4.19	30.257	-24.731	-14.754	35.775	14.603	8.586	12.849	-17.401	6.538	-1.711	-7.236
37	37	0.25884	-1.061	8.601	17.453	-3.979	30.127	-24.505	-14.658	35.777	14.422	8.263	13.026	-17.545	6.345	-1.711	-7.148
38	38	0.26603	-1.052	8.581	17.56	-3.786	29.96	-24.22	-14.524	35.772	14.245	8.019	13.218	-17.744	6.235	-1.683	-7.087
39	39	0.27322	-1.033	8.556	17.661	-3.586	29.776	-23.874	-14.345	35.753	13.958	7.915	13.367	-17.902	6.24	-1.66	-7.053
40	40	0.28041	-0.982	8.506	17.744	-3.351	29.561	-23.573	-14.17	35.698	13.632	7.865	13.412	-17.97	6.269	-1.715	-7.016
41	41	0.2876	-0.92	8.437	17.822	-3.109	29.316	-23.264	-13.973	35.613	13.247	7.784	13.454	-17.973	6.257	-1.76	-6.974
42	42	0.29479	-0.85	8.354	17.905	-2.874	29.058	-23.027	-13.802	35.52	12.904	7.742	13.614	-17.961	6.299	-1.687	-6.93
43	43	0.30198	-0.769	8.262	17.995	-2.652	28.785	-22.838	-13.621	35.413	12.571	7.711	13.726	-17.922	6.347	-1.651	-6.9
44	44	0.30917	-0.686	8.158	18.076	-2.433	28.487	-22.683	-13.443	35.275	12.241	7.783	13.798	-17.859	6.486	-1.629	-6.889
45	45	0.31636	-0.591	8.024	18.159	-2.212	28.163	-22.578	-13.268	35.144	12.006	7.8	13.974	-17.868	6.611	-1.523	-6.897
46	46	0.32355	-0.49	7.878	18.241	-1.983	27.86	-22.567	-13.163	35.039	11.838	7.819	14.172	-17.86	6.735	-1.412	-6.889
47	47	0.33074	-0.402	7.747	18.33	-1.789	27.559	-22.596	-13.054	34.925	11.74	7.788	14.326	-17.854	6.818	-1.356	-6.865
48	48	0.33793	-0.315	7.605	18.412	-1.609	27.246	-22.724	-12.969	34.807	11.735	7.771	14.443	-17.877	6.925	-1.344	-6.879
49	49	0.34512	-0.226	7.463	18.494	-1.441	26.951	-22.97	-12.948	34.716	11.834	7.755	14.572	-17.906	7.034	-1.347	-6.897
50	50	0.35231	-0.152	7.34	18.581	-1.3	26.677	-23.249	-12.942	34.624	11.985	7.655	14.749	-17.919	7.077	-1.315	-6.882
51	51	0.3595	-0.087	7.221	18.656	-1.17	26.416	-23.545	-12.937	34.518	12.145	7.51	14.955	-17.901	7.088	-1.241	-6.864
52	52	0.36669	-0.034	7.118	18.721	-1.048	26.168	-23.9	-12.985	34.407	12.384	7.437	15.145	-17.919	7.163	-1.176	-6.867
53	53	0.37388	-0.009	7.046	18.767	-0.973	25.947	-24.26	-13.012	34.308	12.624	7.24	15.255	-17.877	7.116	-1.213	-6.855
54	54	0.38107	-0.01	6.994	18.795	-0.936	25.76	-24.649	-13.062	34.219	12.824	7.078	15.382	-17.724	7.083	-1.222	-6.826
55	55	0.38826	-0.007	6.966	18.817	-0.9	25.599	-25.06	-13.14	34.12	13.014	7.038	15.535	-17.562	7.156	-1.176	-6.822
56	56	0.39545	0.011	6.958	18.838	-0.836	25.465	-25.397	-13.212	34.025	13.148	7.067	15.598	-17.41	7.264	-1.209	-6.805
57	57	0.40264	0.023	6.962	18.839	-0.767	25.358	-25.709	-13.299	33.945	13.234	7.107	15.635	-17.234	7.36	-1.261	-6.801
58	58	0.40983	-0.011	6.985	18.822	-0.738	25.266	-25.937	-13.371	33.881	13.308	7.047	15.793	-17.095	7.377	-1.205	-6.803
59	59	0.41702	-0.048	7.02	18.802	-0.716	25.186	-26.092	-13.411	33.838	13.303	6.981	15.975	-16.897	7.38	-1.133	-6.767
60	60	0.42421	-0.054	7.058	18.785	-0.672	25.119	-26.25	-13.457	33.807	13.328	6.985	16.104	-16.737	7.44	-1.118	-6.725
61	61	0.4314	-0.064	7.109	18.785	-0.622	25.064	-26.307	-13.474	33.764	13.29	7.125	16.152	-16.686	7.611	-1.131	-6.752
62	62	0.43859	-0.082	7.188	18.8	-0.599	25.05	-26.322	-13.465	33.758	13.266	7.139	16.197	-16.71	7.673	-1.175	-6.797
63	63	0.44578	-0.106	7.26	18.817	-0.578	25.03	-26.299	-13.455	33.775	13.254	7.003	16.282	-16.707	7.593	-1.221	-6.759
64	64	0.45297	-0.141	7.324	18.852	-0.583	24.977	-26.205	-13.378	33.77	13.156	6.939	16.418	-16.686	7.585	-1.185	-6.737
65	65	0.46016	-0.167	7.406	18.912	-0.599	24.94	-26.127	-13.295	33.773	13.092	6.831	16.587	-16.706	7.551	-1.13	-6.715
66	66	0.46735	-0.192	7.486	18.977	-0.612	24.911	-26.049	-13.235	33.781	12.986	6.859	16.596	-16.72	7.594	-1.212	-6.716
67	67	0.47454	-0.21	7.552	19.062	-0.6	24.867	-25.935	-13.181	33.783	12.87	6.817	16.673	-16.813	7.572	-1.231	-6.739
68	68	0.48173	-0.211	7.609	19.171	-0.593	24.811	-25.808	-13.083	33.772	12.695	6.806	16.784	-16.877	7.584	-1.192	-6.77
69	69	0.48892	-0.194	7.657	19.295	-0.581	24.747	-25.729	-13.002	33.763	12.579	6.844	16.882	-16.94	7.642	-1.177	-6.765
70	70	0.49611	-0.161	7.694	19.429	-0.552	24.653	-25.619	-12.889	33.724	12.403	6.804	16.984	-16.972	7.617	-1.155	-6.752
71	71	0.5033	-0.113	7.729	19.586	-0.515	24.567	-25.562	-12.807	33.67	12.199	6.865	17.098	-17.012	7.668	-1.086	-6.792
72	72	0.51049	-0.056	7.763	19.762	-0.489	24.5	-25.579	-12.75	33.636	12.081	6.765	17.183	-17.044	7.568	-1.082	-6.783
73	73	0.51768	0.003	7.781	19.935	-0.45	24.409	-25.62	-12.719	33.582	11.978	6.779	17.21	-17.106	7.557	-1.116	-6.807
74	74	0.52487	0.07	7.777	20.099	-0.398	24.294	-25.639	-12.654	33.524	11.839	6.706	17.255	-17.106	7.474	-1.139	-6.794
75	75	0.53206	0.147	7.775	20.267	-0.374	24.195	-25.729	-12.603	33.493	11.721	6.746	17.33	-17.078	7.493	-1.134	-6.8
76	76	0.53925	0.224	7.768	20.426	-0.341	24.084	-25.855	-12.574	33.45	11.672	6.627	17.394	-17.05	7.364	-1.167	-6.772
77	77	0.54644	0.295	7.738	20.574	-0.294	23.948	-26.01	-12.575	33.392	11.629	6.513	17.479	-17.01	7.23	-1.174	-6.754
78	78	0.55363	0.362	7.697	20.718	-0.259	23.812	-26.211	-12.593	33.346	11.625	6.448	17.583	-16.979	7.151	-1.158	-6.755
79	79	0.56082	0.407	7.656	20.829	-0.237	23.679	-26.369	-12.615	33.318	11.653	6.48	17.665	-17.003	7.167	-1.158	-6.776
80	80	0.56801	0.451	7.603	20.907	-0.201	23.527	-26.469	-12.618	33.288	11.616	6.623	17.696	-16.956	7.268	-1.196	-6.768
81	81	0.5752	0.498	7.551	20.975	-0.18	23.36	-26.568	-12.588	33.263	11.61	6.602	17.816	-16.905	7.242	-1.181	-6.747
82	82	0.58239	0.522	7.5	21.028	-0.185	23.197	-26.676	-12.566	33.263	11.682	6.49	17.982	-16.904	7.15	-1.15	-6.728
83	83	0.58958	0.525	7.439	21.052	-0.183	23.042	-26.754	-12.579	33.285	11.687	6.536	18.038	-16.861	7.165	-1.207	-6.721
84	84	0.59677	0.524	7.363	21.055	-0.18	22.876	-26.838	-12.599	33.304	11.671	6.687	18.065	-16.792	7.264	-1.269	-6.732
85	85	0.60396	0.508	7.28	21.032	-0.194	22.698	-26.935	-12.624	33.335	11.748	6.713	18.195	-16.771	7.28	-1.261	-6.743
86	86	0.61115	0.494	7.177	20.98	-0.193	22.485	-26.975	-12.611	33.376	11.773	6.62	18.354	-16.697	7.183	-1.258	-6.73
87	87	0.61834	0.48	7.07	20.908	-0.188	22.262	-26.994	-12.585	33.411	11.771	6.447	18.517	-16.607	7.005	-1.257	-6.726
88	88	0.62553	0.451	6.968	20.811	-0.204	22.057	-27.035	-12.591	33.451	11.814	6.394	18.647	-16.56	6.93	-1.259	-6.77
89	89	0.63272	0.431	6.86	20.688	-0.196	21.856	-27.088	-12.633	33.496	11.83	6.465	18.76	-16.459	6.948	-1.269	-6.804
90	90	0.63991	0.4	6.739	20.535	-0.196	21.632	-27.127	-12.669	33.564	11.893	6.445	18.917	-16.369	6.897	-1.277	-6.819
91	91	0.6471	0.372	6.619	20.366	-0.207	21.406	-27.153	-12.68	33.638	11.929	6.456	19.072	-16.248	6.874	-1.283	-6.846
92	92	0.65429	0.358	6.501	20.171	-0.196	21.193	-27.149	-12.694	33.722	11.952	6.473	19.216	-16.133	6.852	-1.303	-6.877
93	93	0.66148	0.347	6.384	19.945	-0.17	20.99	-27.088	-12.704	33.806	11.888	6.604	19.327	-15.971	6.909	-1.326	-6.918
94	94	0.66867	0.336	6.259	19.698	-0.149	20.778	-27.063	-12.732	33.891	11.922	6.739	19.469	-15.842	6.992	-1.328	-6.951
95	95	0.67586	0.32	6.135	19.437	-0.142	20.552	-27.039	-12.751	33.981	12.017	6.798	19.67	-15.726	7.027	-1.302	-6.959
96	96	0.68305	0.303	6.02	19.16	-0.163	20.345	-27.076	-12.781	34.095	12.149	6.757	19.882	-15.572	6.969	-1.292	-6.971
97	97	0.69024	0.29	5.902	18.859	-0.179	20.136	-27.058	-12.784	34.216	12.226	6.766	20.021	-15.408	6.941	-1.344	-7
98	98	0.69743	0.293	5.779	18.535	-0.169	19.931	-27.076	-12.846	34.33	12.307	6.892	20.159	-15.21	6.996	-1.383	-7.026
99	99	0.70462	0.302	5.656	18.172	-0.153	19.717	-27.029	-12.863	34.439	12.365	6.889	20.316	-14.993	6.937	-1.414	-7.042
100	100	0.71181	0.3	5.533	17.786	-0.169	19.498	-26.992	-12.875	34.554	12.411	6.896	20.487	-14.727	6.875	-1.432	-7.064
101	101	0.719	0.284	5.396	17.392	-0.226	19.243	-26.989	-12.875	34.689	12.556	6.917	20.698	-14.483	6.858	-1.447	-7.07
102	102	0.72619	0.269	5.25	16.977	-0.289	18.991	-27.04	-12.905	34.832	12.695	6.992	20.892	-14.183	6.875	-1.47	-7.091
103	103	0.73338	0.267	5.102	16.538	-0.333	18.74	-27.032	-12.93	34.961	12.775	7.176	21.063	-13.892	6.968	-1.483	-7.142
104	104	0.74057	0.271	4.938	16.079	-0.369	18.459	-27.016	-12.956	35.066	12.86	7.396	21.185	-13.57	7.083	-1.535	-7.171
105	105	0.74776	0.273	4.767	15.602	-0.417	18.155	-26.971	-12.949	35.169	12.963	7.566	21.307	-13.237	7.165	-1.601	-7.176
106	106	0.75495	0.28	4.603	15.101	-0.471	17.851	-26.933	-12.949	35.287	13.068	7.678	21.534	-12.858	7.195	-1.595	-7.161
107	107	0.76214	0.293	4.441	14.583	-0.524	17.555	-26.889	-12.974	35.415	13.164	7.995	21.702	-12.503	7.396	-1.627	-7.183
108	108	0.76933	0.315	4.269	14.06	-0.567	17.248	-26.812	-12.97	35.542	13.283	8.178	21.79	-12.201	7.484	-1.751	-7.216
109	109	0.77652	0.335	4.095	13.549	-0.613	16.927	-26.72	-12.987	35.647	13.333	8.502	21.89	-11.909	7.662	-1.831	-7.297
110	110	0.78371	0.341	3.932	13.04	-0.693	16.592	-26.609	-12.973	35.734	13.397	8.786	22.053	-11.61	7.814	-1.85	-7.358
111	111	0.7909	0.339	3.769	12.528	-0.788	16.244	-26.53	-12.958	35.797	13.502	8.948	22.264	-11.279	7.864	-1.832	-7.388
112	112	0.79809	0.336	3.62	12.016	-0.875	15.895	-26.4	-12.928	35.842	13.539	9.054	22.436	-10.937	7.839	-1.855	-7.425
113	113	0.80528	0.326	3.494	11.514	-0.967	15.566	-26.277	-12.933	35.867	13.558	9.316	22.521	-10.677	7.929	-1.92	-7.554
114	114	0.81247	0.286	3.377	11.037	-1.111	15.225	-26.135	-12.899	35.882	13.62	9.648	22.534	-10.496	8.112	-2.04	-7.71
115	115	0.81966	0.199	3.287	10.585	-1.318	14.89	-26.041	-12.878	35.865	13.701	10.002	22.498	-10.243	8.308	-2.2	-7.813
116	116	0.82685	0.073	3.227	10.14	-1.568	14.574	-25.958	-12.883	35.818	13.753	10.319	22.559	-9.938	8.439	-2.256	-7.894
117	117	0.83404	-0.104	3.194	9.711	-1.868	14.261	-25.842	-12.87	35.731	13.785	10.594	22.647	-9.645	8.523	-2.268	-7.975
118	118	0.84123	-0.339	3.187	9.302	-2.237	13.967	-25.772	-12.885	35.627	13.869	11.038	22.529	-9.404	8.768	-2.447	-8.102
119	119	0.84842	-0.628	3.205	8.913	-2.665	13.681	-25.695	-12.911	35.498	13.908	11.649	22.375	-9.168	9.145	-2.622	-8.264
120	120	0.85561	-0.964	3.25	8.549	-3.169	13.42	-25.717	-12.97	35.366	14.077	12.191	22.325	-8.985	9.475	-2.707	-8.429
121	121	0.8628	-1.32	3.33	8.207	-3.697	13.198	-25.728	-13.01	35.225	14.238	12.569	22.228	-8.736	9.658	-2.864	-8.512
122	122	0.86999	-1.689	3.443	7.891	-4.241	13.031	-25.798	-13.089	35.087	14.352	12.972	22.123	-8.456	9.832	-3.015	-8.627
123	123	0.87718	-2.06	3.585	7.585	-4.784	12.899	-25.807	-13.158	34.946	14.443	13.472	21.975	-8.206	10.095	-3.187	-8.732
124	124	0.88437	-2.414	3.77	7.288	-5.316	12.844	-25.855	-13.242	34.82	14.583	13.86	21.738	-7.99	10.271	-3.456	-8.853
125	125	0.89156	-2.751	3.981	7.004	-5.829	12.86	-25.933	-13.369	34.72	14.679	14.181	21.53	-7.702	10.353	-3.714	-8.936
126	126	0.89875	-3.055	4.212	6.729	-6.305	12.932	-25.957	-13.487	34.661	14.756	14.496	21.337	-7.467	10.439	-3.965	-9.022
127	127	0.90594	-3.333	4.474	6.474	-6.747	13.078	-25.979	-13.637	34.649	14.85	14.758	21.145	-7.244	10.483	-4.249	-9.069
128	128	0.91313	-3.598	4.771	6.228	-7.166	13.293	-25.898	-13.77	34.672	14.796	15.037	20.977	-7.001	10.507	-4.502	-9.126
129	129	0.92032	-3.828	5.09	5.976	-7.546	13.58	-25.751	-13.895	34.742	14.757	15.289	20.776	-6.811	10.525	-4.797	-9.165
130	130	0.92751	-4.023	5.425	5.708	-7.863	13.934	-25.56	-14.054	34.856	14.721	15.531	20.533	-6.654	10.543	-5.149	-9.191
131	131	0.9347	-4.175	5.785	5.431	-8.111	14.368	-25.311	-14.239	35.036	14.649	15.8	20.221	-6.523	10.59	-5.586	-9.217
132	132	0.94189	-4.296	6.148	5.161	-8.31	14.847	-24.983	-14.405	35.272	14.516	15.968	19.874	-6.386	10.551	-6.091	-9.21
133	133	0.94908	-4.38	6.519	4.886	-8.451	15.391	-24.583	-14.567	35.597	14.342	16.025	19.486	-6.256	10.428	-6.692	-9.175
134	134	0.95627	-4.444	6.897	4.618	-8.549	15.989	-24.146	-14.752	35.995	14.149	16.013	19.082	-6.116	10.244	-7.361	-9.092
135	135	0.96346	-4.491	7.256	4.348	-8.624	16.6	-23.698	-14.923	36.45	14.043	15.844	18.646	-6.048	9.963	-8.109	-8.988
136	136	0.97065	-4.506	7.575	4.055	-8.635	17.212	-23.25	-15.128	36.953	13.982	15.641	18.122	-5.982	9.674	-8.979	-8.846
137	137	0.97784	-4.521	7.876	3.762	-8.625	17.838	-22.746	-15.33	37.517	13.862	15.469	17.507	-5.892	9.417	-9.961	-8.687
138	138	0.98503	-4.536	8.138	3.476	-8.61	18.472	-22.295	-15.565	38.14	13.796	15.276	16.923	-5.821	9.156	-10.932	-8.523
139	139	0.99222	-4.559	8.354	3.188	-8.597	19.07	-21.79	-15.765	38.793	13.75	15.073	16.404	-5.836	8.901	-11.842	-8.376
140	140	0.99941	-4.607	8.521	2.892	-8.607	19.639	-21.293	-15.975	39.49	13.726	14.917	15.893	-5.862	8.695	-12.754	-8.239
141	141	1.0066	-4.691	8.643	2.588	-8.648	20.183	-20.804	-16.191	40.206	13.772	14.773	15.396	-5.951	8.518	-13.652	-8.118
142	142	1.01379	-4.804	8.735	2.282	-8.718	20.695	-20.261	-16.365	40.924	13.789	14.765	14.9	-6.051	8.47	-14.515	-8.016
143	143	1.02098	-4.936	8.782	1.983	-8.804	21.137	-19.674	-16.485	41.614	13.735	14.812	14.365	-6.067	8.47	-15.406	-7.875
144	144	1.02817	-5.096	8.797	1.702	-8.941	21.539	-19.147	-16.595	42.291	13.784	14.898	13.816	-6.141	8.535	-16.294	-7.757
145	145	1.03536	-5.288	8.803	1.445	-9.138	21.922	-18.601	-16.65	42.958	13.839	15.007	13.245	-6.196	8.628	-17.195	-7.619
146	146	1.04255	-5.478	8.796	1.183	-9.335	22.285	-18.088	-16.692	43.599	13.914	15.032	12.564	-6.187	8.657	-18.212	-7.45
147	147	1.04974	-5.666	8.793	0.906	-9.525	22.655	-17.61	-16.74	44.201	14.04	15.023	11.845	-6.125	8.663	-19.254	-7.233
148	148	1.05693	-5.866	8.798	0.634	-9.742	23.03	-17.166	-16.794	44.773	14.175	15.072	11.129	-5.986	8.717	-20.278	-6.974
149	149	1.06412	-6.052	8.797	0.365	-9.941	23.386	-16.728	-16.821	45.294	14.281	15.066	10.434	-5.781	8.717	-21.257	-6.684
150	150	1.07131	-6.203	8.808	0.104	-10.122	23.749	-16.374	-16.856	45.78	14.422	14.976	9.78	-5.531	8.648	-22.187	-6.372
151	151	1.0785	-6.333	8.844	-0.145	-10.296	24.124	-16.104	-16.914	46.228	14.556	14.911	9.081	-5.234	8.597	-23.135	-6.089
152	152	1.08569	-6.432	8.901	-0.4	-10.443	24.511	-15.901	-16.981	46.633	14.722	14.808	8.422	-4.915	8.527	-24.02	-5.806
153	153	1.09288	-6.517	8.969	-0.651	-10.579	24.918	-15.785	-17.079	47.017	14.957	14.681	7.817	-4.642	8.456	-24.824	-5.558
154	154	1.10007	-6.584	9.068	-0.895	-10.712	25.347	-15.677	-17.15	47.357	15.094	14.625	7.261	-4.238	8.446	-25.538	-5.284
155	155	1.10726	-6.626	9.191	-1.133	-10.816	25.794	-15.6	-17.218	47.676	15.24	14.51	6.783	-3.869	8.387	-26.152	-5.043
156	156	1.11445	-6.655	9.334	-1.366	-10.909	26.262	-15.589	-17.314	47.978	15.378	14.482	6.339	-3.474	8.424	-26.707	-4.822
157	157	1.12164	-6.682	9.494	-1.603	-11.022	26.751	-15.672	-17.439	48.267	15.489	14.43	5.872	-2.977	8.457	-27.28	-4.616
158	158	1.12883	-6.696	9.67	-1.845	-11.116	27.26	-15.793	-17.575	48.534	15.57	14.428	5.399	-2.49	8.551	-27.813	-4.479
159	159	1.13602	-6.707	9.855	-2.093	-11.187	27.759	-15.875	-17.659	48.725	15.605	14.39	4.923	-2.03	8.621	-28.272	-4.392
160	160	1.14321	-6.729	10.033	-2.349	-11.28	28.245	-15.922	-17.648	48.827	15.614	14.328	4.5	-1.571	8.702	-28.57	-4.343
161	161	1.1504	-6.754	10.205	-2.613	-11.372	28.716	-15.996	-17.613	48.84	15.611	14.304	4.313	-1.194	8.826	-28.52	-4.407
162	162	1.15759	-6.77	10.371	-2.885	-11.452	29.161	-16.07	-17.526	48.787	15.616	14.277	4.255	-0.941	8.965	-28.255	-4.589
163	163	1.16478	-6.788	10.521	-3.156	-11.544	29.574	-16.166	-17.369	48.64	15.611	14.243	4.285	-0.77	9.127	-27.775	-4.899
164	164	1.17197	-6.821	10.652	-3.426	-11.649	29.965	-16.295	-17.192	48.423	15.636	14.24	4.427	-0.739	9.326	-27.077	-5.353
165	165	1.17916	-6.855	10.763	-3.706	-11.732	30.327	-16.418	-16.984	48.146	15.651	14.308	4.67	-0.842	9.592	-26.177	-5.947
166	166	1.18635	-6.877	10.858	-3.994	-11.797	30.677	-16.514	-16.696	47.846	15.646	14.277	4.948	-1.095	9.79	-25.158	-6.7
167	167	1.19354	-6.902	10.937	-4.283	-11.859	31.038	-16.631	-16.409	47.535	15.614	14.372	5.277	-1.464	10.095	-23.99	-7.62
168	168	1.20073	-6.924	11.003	-4.571	-11.906	31.402	-16.77	-16.119	47.188	15.521	14.58	5.64	-1.915	10.486	-22.673	-8.705
169	169	1.20792	-6.941	11.054	-4.848	-11.942	31.754	-16.917	-15.802	46.807	15.363	14.811	6.027	-2.393	10.883	-21.247	-9.886
170	170	1.21511	-6.975	11.079	-5.131	-11.979	32.114	-17.068	-15.48	46.435	15.124	14.909	6.448	-2.849	11.128	-19.76	-11.133
171	171	1.2223	-7.005	11.104	-5.419	-11.988	32.492	-17.23	-15.175	46.059	14.838	14.943	6.883	-3.301	11.278	-18.24	-12.424
172	172	1.22949	-7.035	11.145	-5.695	-11.994	32.893	-17.35	-14.806	45.675	14.412	14.941	7.265	-3.641	11.379	-16.742	-13.715
173	173	1.23668	-7.08	11.184	-5.968	-12.002	33.329	-17.482	-14.466	45.292	13.958	15.066	7.497	-3.951	11.588	-15.334	-15.031
174	174	1.24387	-7.133	11.212	-6.236	-12.01	33.778	-17.668	-14.178	44.904	13.458	15.223	7.63	-4.095	11.808	-14.015	-16.268
175	175	1.25106	-7.194	11.235	-6.486	-12.014	34.249	-17.929	-13.951	44.525	12.947	15.254	7.76	-4.072	11.893	-12.759	-17.375
176	176	1.25825	-7.258	11.271	-6.732	-12.016	34.767	-18.204	-13.744	44.15	12.399	15.209	7.976	-3.87	11.863	-11.458	-18.336
177	177	1.26544	-7.334	11.319	-6.981	-12.009	35.329	-18.501	-13.597	43.786	11.946	15.165	8.122	-3.617	11.828	-10.26	-19.168
178	178	1.27263	-7.41	11.374	-7.228	-11.987	35.911	-18.784	-13.464	43.443	11.509	15.216	8.071	-3.272	11.929	-9.261	-19.887
179	179	1.27982	-7.493	11.435	-7.467	-11.95	36.533	-19.115	-13.425	43.121	11.215	15.263	8.033	-2.92	12.012	-8.297	-20.464
180	180	1.28701	-7.591	11.485	-7.684	-11.932	37.169	-19.509	-13.461	42.811	11.054	15.233	8.03	-2.507	12.006	-7.376	-20.871
181	181	1.2942	-7.688	11.522	-7.891	-11.89	37.806	-19.929	-13.571	42.525	11.003	15.202	8.048	-2.078	11.989	-6.501	-21.133
182	182	1.30139	-7.79	11.552	-8.093	-11.836	38.448	-20.297	-13.701	42.285	11.052	15.182	8.112	-1.746	11.967	-5.633	-21.328
183	183	1.30858	-7.894	11.575	-8.291	-11.759	39.103	-20.666	-13.899	42.098	11.289	15.178	8.172	-1.606	11.968	-4.815	-21.501
184	184	1.31577	-7.99	11.584	-8.46	-11.675	39.756	-21.08	-14.159	41.962	11.729	15.027	8.292	-1.638	11.835	-4.047	-21.619
185	185	1.32296	-8.083	11.567	-8.591	-11.601	40.372	-21.471	-14.431	41.835	12.251	14.947	8.502	-1.844	11.719	-3.183	-21.772
186	186	1.33015	-8.173	11.516	-8.695	-11.53	40.937	-21.837	-14.737	41.726	12.963	14.941	8.718	-2.284	11.667	-2.327	-21.916
187	187	1.33734	-8.263	11.455	-8.779	-11.447	41.463	-22.048	-14.958	41.624	13.676	14.873	9.023	-2.892	11.534	-1.417	-22.071
188	188	1.34453	-8.339	11.378	-8.828	-11.346	41.946	-22.299	-15.237	41.494	14.504	14.669	9.442	-3.587	11.232	-0.476	-22.158
189	189	1.35172	-8.395	11.281	-8.848	-11.229	42.345	-22.45	-15.456	41.3	15.303	14.435	9.81	-4.31	10.897	0.406	-22.187
190	190	1.35891	-8.442	11.168	-8.844	-11.097	42.678	-22.576	-15.664	41.011	16.118	14.253	10.04	-4.988	10.627	1.193	-22.125
191	191	1.3661	-8.492	11.048	-8.785	-10.988	42.913	-22.552	-15.738	40.602	16.797	14.115	10.112	-5.564	10.405	1.877	-21.967
192	192	1.37329	-8.523	10.92	-8.689	-10.854	43.057	-22.496	-15.789	40.06	17.383	13.984	10.07	-5.946	10.172	2.461	-21.646
193	193	1.38048	-8.523	10.78	-8.565	-10.689	43.093	-22.37	-15.752	39.345	17.828	13.779	9.953	-6.101	9.838	2.998	-21.151
194	194	1.38767	-8.506	10.629	-8.407	-10.51	43.035	-22.239	-15.683	38.477	18.165	13.608	9.766	-6.087	9.499	3.528	-20.567
195	195	1.39486	-8.475	10.478	-8.197	-10.33	42.877	-22.084	-15.588	37.461	18.4	13.618	9.47	-5.898	9.293	4.034	-19.862
196	196	1.40205	-8.444	10.338	-7.937	-10.171	42.648	-21.872	-15.428	36.344	18.55	13.698	9.113	-5.605	9.137	4.518	-19.067
197	197	1.40924	-8.411	10.214	-7.622	-10.02	42.371	-21.714	-15.284	35.149	18.693	13.768	8.728	-5.175	8.974	4.952	-18.141
198	198	1.41643	-8.37	10.098	-7.265	-9.859	42.042	-21.533	-15.132	33.893	18.75	13.94	7.981	-4.668	8.96	5.062	-17.191
199	199	1.42362	-8.314	9.987	-6.874	-9.694	41.667	-21.41	-14.972	32.618	18.875	13.965	6.587	-4.231	8.972	4.495	-16.31
200	200	1.43081	-8.257	9.882	-6.433	-9.543	41.241	-21.258	-14.771	31.386	19.077	13.779	4.43	-3.989	8.965	3.085	-15.532
201	201	1.438	-8.209	9.761	-5.951	-9.424	40.802	-21.203	-14.658	30.321	19.408	13.396	1.808	-3.933	8.873	1.024	-14.873
