# Supplementary material for: Gait phenotypes in paediatric hereditary spastic paraplegia revealed by dynamic time warping analysis and random forests
Source: PLoS One. 2018 Mar 8;13(3):e0192345. doi: 10.1371/journal.pone.0192345 (PMC5843164; doi:10.1371/journal.pone.0192345)
Supplement: S1 Data — (ZIP) [file pone.0192345.s008.zip › HSP/Left.SR.HSP15.1.csv]

	Epoch	Time	Pelvic.obliquity	Pelvic.tilt	Pelvic rotation	Hip.abd.add	Hip.flexion	Hip.rotation	Knee.abd.add	Knee.flexion	Knee.rotation	Ankle.abd.add	Ankle.flexion	Ankle.rotation	Forefoot.abd.add	Forefoot.flexion	Forefoot.rotation
1	1	0	5.297	18.344	4.768	-3.865	45.091	-5.033	2.209	17.38	-22.308	-2.529	8.564	-5.4	-7.813	16.435	-26.541
2	2	0.00563	5.558	18.184	5.415	-3.983	44.766	-5.149	2.153	17.223	-22.363	-1.867	8.442	-5.329	-7.22	16.645	-25.937
3	3	0.01126	5.807	18.016	6.079	-4.101	44.367	-5.296	2.114	17.049	-22.413	-1.339	7.999	-5.181	-6.603	16.429	-25.315
4	4	0.01689	6.082	17.879	6.762	-4.187	43.931	-5.537	2.058	16.869	-22.422	-1.031	6.971	-4.853	-5.978	15.493	-24.586
5	5	0.02252	6.362	17.758	7.446	-4.233	43.463	-5.862	1.964	16.748	-22.393	-0.683	5.075	-4.362	-5.042	13.627	-23.789
6	6	0.02815	6.614	17.663	8.091	-4.26	43.023	-6.224	1.857	16.778	-22.295	-0.293	2.825	-3.753	-3.961	11.275	-22.902
7	7	0.03378	6.835	17.582	8.707	-4.302	42.662	-6.56	1.764	17.03	-22.209	0.238	0.795	-3.078	-2.84	9.01	-21.96
8	8	0.03941	7.05	17.533	9.301	-4.372	42.452	-6.837	1.732	17.512	-22.149	0.78	-0.696	-2.453	-1.879	7.127	-21.044
9	9	0.04504	7.272	17.535	9.854	-4.463	42.411	-7.067	1.76	18.134	-22.079	1.239	-1.874	-1.964	-1.088	5.468	-20.236
10	10	0.05067	7.48	17.619	10.335	-4.548	42.505	-7.226	1.793	18.747	-22.025	1.591	-3.063	-1.603	-0.409	3.814	-19.565
11	11	0.0563	7.652	17.674	10.745	-4.563	42.528	-7.308	1.791	19.249	-21.982	1.723	-4.242	-1.376	0.043	2.15	-19.014
12	12	0.06193	7.809	17.717	11.094	-4.521	42.474	-7.267	1.811	19.686	-21.982	1.71	-5.001	-1.273	0.221	0.829	-18.541
13	13	0.06756	7.95	17.758	11.37	-4.429	42.401	-7.096	1.845	20.222	-22.039	1.898	-5.09	-1.313	0.365	0.091	-18.196
14	14	0.07319	8.099	17.795	11.548	-4.262	42.312	-6.776	1.932	20.89	-22.093	2.225	-4.781	-1.575	0.518	-0.375	-17.994
15	15	0.07882	8.255	17.821	11.689	-4.069	42.175	-6.352	2.089	21.592	-22.126	2.551	-4.368	-2.023	0.647	-0.822	-17.888
16	16	0.08445	8.419	17.836	11.843	-3.882	41.967	-5.952	2.268	22.203	-22.05	2.798	-3.85	-2.677	0.672	-1.155	-17.883
17	17	0.09008	8.582	17.841	12.015	-3.704	41.662	-5.61	2.433	22.616	-21.877	2.92	-3.225	-3.45	0.553	-1.306	-17.927
18	18	0.09571	8.739	17.844	12.174	-3.501	41.257	-5.312	2.563	22.829	-21.625	2.944	-2.578	-4.245	0.349	-1.361	-17.947
19	19	0.10134	8.868	17.863	12.338	-3.301	40.778	-5.062	2.654	22.9	-21.33	2.943	-1.996	-5.007	0.154	-1.429	-17.934
20	20	0.10697	8.993	17.911	12.522	-3.11	40.261	-4.874	2.722	22.864	-20.984	2.907	-1.524	-5.754	-0.031	-1.569	-17.898
21	21	0.1126	9.105	18.014	12.745	-2.978	39.743	-4.758	2.778	22.718	-20.673	2.96	-1.114	-6.458	-0.104	-1.675	-17.898
22	22	0.11823	9.204	18.152	12.998	-2.862	39.231	-4.767	2.749	22.482	-20.338	3.025	-0.728	-7.065	-0.166	-1.731	-17.868
23	23	0.12386	9.292	18.325	13.264	-2.759	38.72	-4.84	2.671	22.138	-20.052	3.02	-0.413	-7.561	-0.277	-1.794	-17.822
24	24	0.12949	9.375	18.546	13.516	-2.652	38.24	-4.981	2.538	21.708	-19.841	2.941	-0.127	-7.915	-0.452	-1.832	-17.776
25	25	0.13512	9.433	18.817	13.766	-2.576	37.807	-5.188	2.355	21.237	-19.731	2.861	0.156	-8.11	-0.636	-1.824	-17.746
26	26	0.14075	9.453	19.112	14.051	-2.555	37.373	-5.407	2.16	20.706	-19.803	2.803	0.377	-8.118	-0.79	-1.821	-17.716
27	27	0.14638	9.439	19.424	14.387	-2.578	36.923	-5.622	1.944	20.094	-20.059	2.757	0.477	-7.944	-0.921	-1.878	-17.663
28	28	0.15201	9.418	19.78	14.737	-2.626	36.49	-5.829	1.716	19.403	-20.459	2.726	0.567	-7.621	-1.046	-1.883	-17.587
29	29	0.15764	9.384	20.145	15.083	-2.687	36.039	-6.029	1.482	18.638	-20.934	2.721	0.683	-7.234	-1.155	-1.8	-17.519
30	30	0.16327	9.321	20.474	15.432	-2.757	35.523	-6.154	1.252	17.806	-21.479	2.792	0.711	-6.854	-1.187	-1.736	-17.47
31	31	0.1689	9.225	20.768	15.785	-2.857	34.94	-6.204	1.052	16.928	-22.013	2.832	0.636	-6.512	-1.223	-1.761	-17.397
32	32	0.17453	9.135	21.052	16.132	-2.954	34.339	-6.199	0.88	16.031	-22.544	2.881	0.52	-6.232	-1.236	-1.811	-17.338
33	33	0.18016	9.088	21.326	16.472	-3	33.743	-6.174	0.702	15.13	-23.06	2.93	0.442	-6.021	-1.254	-1.815	-17.286
34	34	0.18579	9.068	21.591	16.802	-2.994	33.151	-6.105	0.517	14.226	-23.513	2.9	0.417	-5.908	-1.351	-1.783	-17.213
35	35	0.19142	9.044	21.839	17.135	-2.983	32.525	-5.957	0.347	13.294	-23.94	2.86	0.367	-5.883	-1.444	-1.77	-17.122
36	36	0.19705	8.995	22.065	17.498	-3.032	31.878	-5.838	0.205	12.391	-24.25	2.769	0.279	-5.947	-1.571	-1.823	-17.031
37	37	0.20268	8.96	22.256	17.905	-3.107	31.206	-5.709	0.094	11.499	-24.561	2.797	0.153	-6.091	-1.576	-1.878	-16.97
38	38	0.20831	8.93	22.423	18.35	-3.197	30.525	-5.59	-0.01	10.631	-24.87	2.845	0.083	-6.26	-1.569	-1.878	-16.904
39	39	0.21394	8.911	22.584	18.82	-3.303	29.848	-5.488	-0.086	9.771	-25.156	2.826	0.016	-6.466	-1.612	-1.894	-16.843
40	40	0.21957	8.904	22.723	19.3	-3.395	29.167	-5.38	-0.159	8.918	-25.491	2.759	-0.052	-6.648	-1.69	-1.918	-16.781
41	41	0.2252	8.891	22.83	19.779	-3.473	28.474	-5.254	-0.25	8.078	-25.898	2.739	-0.153	-6.78	-1.718	-1.952	-16.726
42	42	0.23083	8.872	22.907	20.267	-3.547	27.764	-5.151	-0.342	7.254	-26.339	2.66	-0.263	-6.855	-1.792	-2.014	-16.664
43	43	0.23646	8.892	22.961	20.753	-3.557	27.064	-5.105	-0.457	6.453	-26.773	2.609	-0.378	-6.915	-1.832	-2.078	-16.617
44	44	0.24209	8.961	23.008	21.254	-3.514	26.391	-5.109	-0.604	5.671	-27.23	2.597	-0.426	-6.936	-1.853	-2.065	-16.564
45	45	0.24772	9.047	23.034	21.785	-3.467	25.723	-5.207	-0.742	4.924	-27.647	2.591	-0.509	-6.945	-1.856	-2.099	-16.523
46	46	0.25335	9.124	23.053	22.332	-3.44	25.055	-5.317	-0.866	4.182	-28.083	2.579	-0.609	-6.937	-1.853	-2.148	-16.49
47	47	0.25898	9.223	23.051	22.862	-3.366	24.404	-5.522	-0.99	3.482	-28.402	2.492	-0.67	-6.948	-1.916	-2.202	-16.46
48	48	0.26461	9.358	23.042	23.37	-3.242	23.776	-5.735	-1.113	2.797	-28.658	2.442	-0.686	-7.022	-1.942	-2.207	-16.444
49	49	0.27024	9.531	23.029	23.866	-3.073	23.184	-6.013	-1.232	2.144	-28.85	2.433	-0.693	-7.093	-1.925	-2.204	-16.425
50	50	0.27587	9.714	23.01	24.351	-2.892	22.617	-6.362	-1.329	1.519	-28.975	2.384	-0.672	-7.126	-1.935	-2.201	-16.383
51	51	0.2815	9.884	22.997	24.833	-2.722	22.063	-6.716	-1.413	0.915	-29.06	2.305	-0.621	-7.184	-1.973	-2.189	-16.341
52	52	0.28713	10.09	23.035	25.284	-2.523	21.54	-7.11	-1.485	0.293	-29.034	2.27	-0.551	-7.311	-1.968	-2.167	-16.315
53	53	0.29276	10.307	23.051	25.675	-2.286	21.01	-7.433	-1.531	-0.337	-29.034	2.198	-0.5	-7.424	-1.975	-2.172	-16.29
54	54	0.29839	10.546	23.054	26.018	-1.981	20.481	-7.671	-1.596	-0.982	-29.092	2.159	-0.51	-7.527	-1.934	-2.217	-16.271
55	55	0.30402	10.801	23.065	26.34	-1.652	19.965	-7.883	-1.653	-1.64	-29.162	2.135	-0.523	-7.596	-1.867	-2.259	-16.229
56	56	0.30965	11.051	23.085	26.613	-1.325	19.451	-8.03	-1.689	-2.299	-29.206	2.183	-0.474	-7.692	-1.734	-2.227	-16.169
57	57	0.31528	11.277	23.114	26.83	-0.999	18.948	-8.11	-1.725	-2.948	-29.249	2.213	-0.354	-7.789	-1.622	-2.134	-16.104
58	58	0.32091	11.496	23.145	27.008	-0.653	18.454	-8.122	-1.772	-3.603	-29.351	2.172	-0.252	-7.849	-1.568	-2.069	-16.041
59	59	0.32654	11.721	23.187	27.14	-0.28	17.982	-8.05	-1.845	-4.256	-29.472	2.175	-0.216	-7.897	-1.468	-2.052	-15.954
60	60	0.33217	11.888	23.228	27.254	0.049	17.485	-7.991	-1.897	-4.899	-29.491	2.12	-0.18	-7.988	-1.409	-2.066	-15.862
61	61	0.3378	11.972	23.288	27.327	0.303	16.989	-7.899	-1.944	-5.51	-29.511	2.17	-0.086	-8.074	-1.262	-2.003	-15.794
62	62	0.34343	12.015	23.35	27.341	0.535	16.497	-7.721	-1.991	-6.085	-29.562	2.214	0.04	-8.133	-1.124	-1.924	-15.715
63	63	0.34906	12.013	23.423	27.3	0.73	16.037	-7.512	-2.033	-6.587	-29.576	2.313	0.147	-8.187	-0.94	-1.878	-15.63
64	64	0.35469	11.944	23.501	27.243	0.836	15.57	-7.28	-2.031	-7.028	-29.556	2.367	0.308	-8.255	-0.804	-1.831	-15.529
65	65	0.36032	11.85	23.59	27.161	0.92	15.149	-7.045	-2.027	-7.382	-29.487	2.424	0.549	-8.374	-0.684	-1.744	-15.456
66	66	0.36595	11.799	23.683	27.043	1.061	14.815	-6.823	-2.038	-7.637	-29.411	2.53	0.844	-8.496	-0.534	-1.623	-15.415
67	67	0.37158	11.796	23.78	26.892	1.253	14.577	-6.593	-2.056	-7.786	-29.348	2.669	1.087	-8.585	-0.356	-1.581	-15.373
68	68	0.37721	11.779	23.872	26.712	1.42	14.394	-6.348	-2.049	-7.817	-29.252	2.727	1.321	-8.691	-0.26	-1.617	-15.329
69	69	0.38284	11.739	23.959	26.523	1.552	14.258	-6.098	-2.03	-7.752	-29.152	2.791	1.598	-8.84	-0.177	-1.638	-15.33
70	70	0.38847	11.706	24.029	26.328	1.687	14.137	-5.816	-2.019	-7.626	-29.084	2.93	1.932	-8.98	-0.051	-1.605	-15.323
71	71	0.3941	11.67	24.08	26.13	1.817	14.011	-5.54	-1.988	-7.473	-28.996	2.997	2.247	-9.131	0.013	-1.624	-15.317
72	72	0.39973	11.628	24.089	25.926	1.961	13.855	-5.254	-1.959	-7.295	-28.88	3.084	2.509	-9.313	0.099	-1.702	-15.318
73	73	0.40536	11.57	24.081	25.703	2.092	13.688	-4.931	-1.92	-7.104	-28.766	3.147	2.748	-9.513	0.166	-1.809	-15.325
74	74	0.41099	11.525	24.059	25.464	2.244	13.527	-4.619	-1.886	-6.9	-28.649	3.258	2.986	-9.703	0.274	-1.902	-15.343
75	75	0.41662	11.488	24.018	25.22	2.432	13.34	-4.244	-1.894	-6.709	-28.611	3.37	3.194	-9.85	0.373	-2.017	-15.344
76	76	0.42225	11.476	23.93	25.001	2.652	13.093	-3.887	-1.898	-6.542	-28.592	3.426	3.411	-9.974	0.414	-2.14	-15.333
77	77	0.42788	11.436	23.821	24.811	2.821	12.796	-3.579	-1.876	-6.39	-28.509	3.528	3.589	-10.136	0.5	-2.291	-15.325
78	78	0.43351	11.37	23.689	24.651	2.954	12.457	-3.34	-1.84	-6.256	-28.392	3.721	3.75	-10.268	0.671	-2.429	-15.3
79	79	0.43914	11.279	23.549	24.505	3.042	12.079	-3.093	-1.784	-6.15	-28.294	3.869	3.907	-10.376	0.804	-2.574	-15.254
80	80	0.44477	11.169	23.423	24.372	3.086	11.702	-2.906	-1.705	-6.046	-28.144	3.972	4.073	-10.478	0.896	-2.726	-15.196
81	81	0.4504	11.047	23.301	24.248	3.118	11.313	-2.724	-1.638	-5.959	-28.014	4.087	4.193	-10.526	0.995	-2.914	-15.108
82	82	0.45603	10.917	23.19	24.12	3.136	10.931	-2.568	-1.578	-5.861	-27.86	4.248	4.263	-10.585	1.131	-3.145	-15.037
83	83	0.46166	10.772	23.102	24.008	3.122	10.56	-2.427	-1.527	-5.773	-27.724	4.43	4.316	-10.635	1.277	-3.378	-14.973
84	84	0.46729	10.621	23.03	23.877	3.103	10.202	-2.258	-1.497	-5.682	-27.61	4.487	4.354	-10.638	1.29	-3.655	-14.872
85	85	0.47292	10.47	22.967	23.701	3.07	9.833	-2.037	-1.446	-5.626	-27.499	4.537	4.378	-10.608	1.312	-3.937	-14.736
86	86	0.47855	10.325	22.908	23.484	3.054	9.463	-1.755	-1.404	-5.574	-27.395	4.582	4.441	-10.568	1.328	-4.184	-14.572
87	87	0.48418	10.181	22.879	23.259	3.022	9.112	-1.461	-1.375	-5.538	-27.297	4.653	4.459	-10.505	1.363	-4.46	-14.385
88	88	0.48981	10.022	22.853	23.035	2.975	8.762	-1.162	-1.362	-5.494	-27.196	4.699	4.384	-10.428	1.368	-4.834	-14.181
89	89	0.49544	9.877	22.835	22.818	2.925	8.433	-0.885	-1.344	-5.434	-27.091	4.749	4.282	-10.339	1.371	-5.243	-13.972
90	90	0.50107	9.743	22.823	22.604	2.867	8.107	-0.571	-1.322	-5.381	-27.021	4.801	4.247	-10.26	1.367	-5.582	-13.76
91	91	0.5067	9.598	22.803	22.389	2.783	7.759	-0.21	-1.295	-5.345	-26.977	4.901	4.202	-10.209	1.408	-5.91	-13.559
92	92	0.51233	9.47	22.791	22.161	2.699	7.422	0.231	-1.253	-5.323	-27.009	4.869	4.163	-10.079	1.335	-6.262	-13.283
93	93	0.51796	9.329	22.745	21.926	2.634	7.096	0.581	-1.238	-5.225	-26.944	4.905	4.182	-9.921	1.299	-6.564	-12.979
94	94	0.52359	9.202	22.688	21.684	2.584	6.774	0.893	-1.222	-5.102	-26.836	5.026	4.246	-9.798	1.33	-6.816	-12.709
95	95	0.52922	9.08	22.642	21.431	2.533	6.49	1.162	-1.206	-4.931	-26.693	5.107	4.3	-9.668	1.309	-7.105	-12.449
96	96	0.53485	8.974	22.585	21.16	2.496	6.222	1.444	-1.184	-4.734	-26.59	5.196	4.299	-9.516	1.294	-7.453	-12.21
97	97	0.54048	8.878	22.521	20.876	2.466	5.974	1.733	-1.15	-4.497	-26.519	5.288	4.296	-9.337	1.277	-7.82	-11.984
98	98	0.54611	8.789	22.463	20.586	2.426	5.765	1.961	-1.098	-4.204	-26.437	5.47	4.305	-9.118	1.334	-8.182	-11.77
99	99	0.55174	8.696	22.419	20.286	2.379	5.591	2.141	-1.047	-3.863	-26.314	5.617	4.363	-8.893	1.341	-8.526	-11.56
100	100	0.55737	8.615	22.377	19.969	2.35	5.442	2.293	-1.005	-3.494	-26.203	5.718	4.393	-8.63	1.296	-8.911	-11.372
101	101	0.563	8.538	22.346	19.642	2.314	5.339	2.327	-0.944	-3.052	-26.011	5.849	4.407	-8.328	1.267	-9.35	-11.191
102	102	0.56863	8.468	22.322	19.317	2.286	5.254	2.314	-0.892	-2.593	-25.833	6.037	4.355	-7.978	1.286	-9.85	-11.026
103	103	0.57426	8.399	22.312	19	2.247	5.174	2.308	-0.836	-2.149	-25.701	6.188	4.253	-7.611	1.279	-10.403	-10.88
104	104	0.57989	8.325	22.325	18.685	2.186	5.126	2.26	-0.754	-1.683	-25.572	6.273	4.137	-7.231	1.218	-10.997	-10.768
105	105	0.58552	8.244	22.371	18.382	2.096	5.119	2.161	-0.651	-1.195	-25.446	6.3	3.965	-6.849	1.115	-11.672	-10.701
106	106	0.59115	8.153	22.449	18.099	1.986	5.138	1.98	-0.56	-0.695	-25.268	6.388	3.743	-6.492	1.064	-12.391	-10.673
107	107	0.59678	8.056	22.562	17.821	1.862	5.18	1.752	-0.482	-0.212	-25.075	6.52	3.461	-6.163	1.065	-13.147	-10.705
108	108	0.60241	7.952	22.694	17.545	1.732	5.243	1.506	-0.405	0.272	-24.884	6.566	3.235	-5.853	0.991	-13.861	-10.774
109	109	0.60804	7.845	22.857	17.28	1.583	5.339	1.23	-0.325	0.765	-24.719	6.663	2.999	-5.541	0.974	-14.576	-10.885
110	110	0.61367	7.734	23.054	17.035	1.413	5.464	0.952	-0.246	1.266	-24.573	6.808	2.759	-5.24	1.004	-15.298	-11.011
111	111	0.6193	7.638	23.262	16.801	1.263	5.602	0.681	-0.179	1.782	-24.419	6.944	2.47	-4.965	1.036	-16.083	-11.145
112	112	0.62493	7.563	23.468	16.562	1.143	5.759	0.412	-0.111	2.32	-24.269	6.943	2.153	-4.712	0.954	-16.933	-11.312
113	113	0.63056	7.499	23.675	16.32	1.041	5.941	0.125	-0.052	2.894	-24.106	6.964	1.775	-4.51	0.909	-17.846	-11.547
114	114	0.63619	7.444	23.882	16.073	0.958	6.145	-0.125	-0.006	3.506	-23.95	7.042	1.325	-4.347	0.931	-18.835	-11.807
115	115	0.64182	7.399	24.088	15.81	0.892	6.37	-0.329	0.042	4.146	-23.815	7.037	0.734	-4.181	0.91	-19.993	-12.071
116	116	0.64745	7.383	24.278	15.528	0.862	6.628	-0.531	0.099	4.848	-23.682	6.933	0.159	-4.013	0.81	-21.176	-12.356
117	117	0.65308	7.402	24.442	15.23	0.874	6.903	-0.694	0.16	5.596	-23.577	6.792	-0.318	-3.847	0.678	-22.288	-12.637
118	118	0.65871	7.456	24.579	14.919	0.912	7.216	-0.895	0.251	6.439	-23.398	6.591	-0.685	-3.751	0.494	-23.344	-12.958
119	119	0.66434	7.535	24.693	14.586	0.977	7.556	-1.086	0.367	7.344	-23.208	6.274	-1.087	-3.681	0.237	-24.482	-13.312
120	120	0.66997	7.637	24.795	14.24	1.064	7.933	-1.302	0.507	8.309	-22.996	5.853	-1.536	-3.609	-0.075	-25.714	-13.684
121	121	0.6756	7.749	24.902	13.885	1.152	8.358	-1.552	0.657	9.339	-22.773	5.422	-1.972	-3.527	-0.371	-26.963	-14.077
122	122	0.68123	7.869	25.007	13.513	1.235	8.821	-1.815	0.822	10.434	-22.521	5.086	-2.355	-3.471	-0.563	-28.162	-14.491
123	123	0.68686	8.002	25.108	13.123	1.317	9.325	-2.098	1.007	11.589	-22.233	4.688	-2.702	-3.425	-0.787	-29.359	-14.912
124	124	0.69249	8.144	25.208	12.741	1.385	9.862	-2.418	1.202	12.791	-21.944	4.264	-3.128	-3.355	-0.995	-30.656	-15.344
125	125	0.69812	8.289	25.318	12.381	1.425	10.457	-2.807	1.402	14.079	-21.591	3.872	-3.602	-3.324	-1.143	-32.025	-15.802
126	126	0.70375	8.434	25.424	12.028	1.451	11.076	-3.239	1.606	15.418	-21.195	3.425	-3.985	-3.327	-1.333	-33.341	-16.278
127	127	0.70938	8.572	25.544	11.68	1.445	11.738	-3.719	1.801	16.812	-20.774	2.991	-4.263	-3.325	-1.513	-34.57	-16.756
128	128	0.71501	8.688	25.695	11.348	1.392	12.445	-4.222	1.98	18.241	-20.339	2.657	-4.496	-3.258	-1.601	-35.743	-17.159
129	129	0.72064	8.784	25.876	11.033	1.287	13.202	-4.756	2.151	19.724	-19.875	2.33	-4.723	-3.166	-1.668	-36.931	-17.526
130	130	0.72627	8.869	26.075	10.721	1.157	13.997	-5.305	2.3	21.274	-19.361	2.04	-4.987	-3.17	-1.684	-38.181	-17.953
131	131	0.7319	8.944	26.279	10.426	1	14.825	-5.903	2.413	22.916	-18.772	1.935	-5.361	-3.264	-1.493	-39.533	-18.435
132	132	0.73753	9.01	26.49	10.139	0.83	15.676	-6.503	2.505	24.594	-18.17	1.734	-5.823	-3.353	-1.342	-41.015	-18.888
133	133	0.74316	9.061	26.708	9.865	0.633	16.525	-7.054	2.608	26.221	-17.591	1.412	-6.136	-3.478	-1.322	-42.346	-19.327
134	134	0.74879	9.092	26.933	9.594	0.409	17.392	-7.608	2.682	27.826	-16.97	1.115	-6.179	-3.657	-1.345	-43.37	-19.755
135	135	0.75442	9.102	27.169	9.328	0.16	18.269	-8.115	2.745	29.379	-16.377	0.887	-6.06	-3.81	-1.346	-44.161	-20.125
136	136	0.76005	9.088	27.411	9.071	-0.114	19.137	-8.572	2.812	30.84	-15.828	0.642	-5.983	-3.91	-1.343	-44.918	-20.428
137	137	0.76568	9.056	27.647	8.824	-0.396	19.966	-8.943	2.893	32.143	-15.373	0.422	-6.037	-3.974	-1.278	-45.669	-20.696
138	138	0.77131	9.001	27.886	8.591	-0.692	20.769	-9.26	2.984	33.284	-14.991	0.238	-6.115	-4.047	-1.169	-46.294	-20.97
139	139	0.77694	8.928	28.13	8.367	-0.989	21.549	-9.527	3.057	34.228	-14.628	0.221	-6.106	-4.104	-0.959	-46.61	-21.178
140	140	0.78257	8.842	28.374	8.154	-1.287	22.296	-9.725	3.148	34.919	-14.366	0.157	-6.012	-4.03	-0.83	-46.643	-21.266
141	141	0.7882	8.749	28.617	7.947	-1.59	23.016	-9.851	3.289	35.401	-14.181	-0.011	-5.911	-3.91	-0.8	-46.527	-21.31
142	142	0.79383	8.656	28.848	7.75	-1.878	23.71	-9.968	3.413	35.726	-14.012	-0.109	-5.783	-3.791	-0.736	-46.222	-21.339
143	143	0.79946	8.563	29.067	7.563	-2.136	24.377	-10.042	3.511	35.91	-13.884	-0.059	-5.638	-3.713	-0.582	-45.73	-21.387
144	144	0.80509	8.476	29.257	7.383	-2.362	25	-10.07	3.611	35.954	-13.823	0.03	-5.446	-3.682	-0.429	-45.065	-21.488
145	145	0.81072	8.409	29.461	7.195	-2.553	25.634	-10.072	3.703	35.879	-13.821	0.085	-5.187	-3.697	-0.347	-44.239	-21.656
146	146	0.81635	8.364	29.657	7.005	-2.7	26.269	-10.028	3.802	35.715	-13.864	0.074	-4.817	-3.802	-0.378	-43.245	-21.899
147	147	0.82198	8.337	29.822	6.82	-2.814	26.885	-9.958	3.921	35.5	-13.936	0.08	-4.349	-3.988	-0.426	-42.096	-22.21
148	148	0.82761	8.331	29.954	6.636	-2.888	27.486	-9.91	4.001	35.214	-14.036	0.14	-3.843	-4.161	-0.46	-40.809	-22.531
149	149	0.83324	8.34	30.059	6.449	-2.929	28.063	-9.815	4.108	34.846	-14.284	0.113	-3.348	-4.275	-0.569	-39.488	-22.886
150	150	0.83887	8.36	30.14	6.265	-2.945	28.631	-9.71	4.209	34.427	-14.581	0.04	-2.88	-4.395	-0.721	-38.15	-23.269
151	151	0.8445	8.385	30.204	6.077	-2.937	29.195	-9.568	4.311	33.991	-14.942	0.049	-2.43	-4.483	-0.805	-36.776	-23.645
152	152	0.85013	8.414	30.25	5.877	-2.909	29.766	-9.395	4.426	33.58	-15.356	0.126	-2.024	-4.507	-0.807	-35.42	-23.985
153	153	0.85576	8.446	30.281	5.676	-2.88	30.36	-9.276	4.533	33.248	-15.745	0.191	-1.654	-4.462	-0.785	-34.138	-24.282
154	154	0.86139	8.477	30.298	5.47	-2.834	30.967	-9.126	4.647	32.951	-16.161	0.251	-1.292	-4.405	-0.763	-32.88	-24.567
155	155	0.86702	8.502	30.307	5.273	-2.804	31.593	-8.97	4.796	32.699	-16.525	0.289	-0.972	-4.385	-0.726	-31.687	-24.833
156	156	0.87265	8.515	30.311	5.065	-2.772	32.252	-8.821	4.938	32.498	-16.849	0.363	-0.721	-4.321	-0.621	-30.555	-25.033
157	157	0.87828	8.509	30.317	4.866	-2.756	32.945	-8.716	5.062	32.345	-17.126	0.389	-0.502	-4.228	-0.538	-29.488	-25.195
158	158	0.88391	8.491	30.319	4.661	-2.738	33.65	-8.59	5.209	32.218	-17.358	0.456	-0.246	-4.217	-0.408	-28.377	-25.383
159	159	0.88954	8.465	30.314	4.461	-2.73	34.368	-8.497	5.367	32.122	-17.478	0.494	0.041	-4.264	-0.289	-27.256	-25.55
160	160	0.89517	8.437	30.298	4.266	-2.72	35.085	-8.408	5.544	32.014	-17.567	0.462	0.3	-4.316	-0.204	-26.171	-25.689
161	161	0.9008	8.405	30.271	4.088	-2.709	35.801	-8.346	5.71	31.9	-17.638	0.479	0.576	-4.39	-0.078	-25.031	-25.842
162	162	0.90643	8.368	30.236	3.93	-2.702	36.512	-8.296	5.864	31.77	-17.707	0.496	0.866	-4.496	0.037	-23.86	-26.018
163	163	0.91206	8.326	30.192	3.786	-2.694	37.225	-8.292	6.001	31.653	-17.703	0.414	1.118	-4.633	0.09	-22.769	-26.182
164	164	0.91769	8.285	30.133	3.653	-2.687	37.936	-8.36	6.108	31.557	-17.641	0.351	1.35	-4.786	0.172	-21.689	-26.36
165	165	0.92332	8.248	30.058	3.536	-2.667	38.634	-8.426	6.207	31.453	-17.675	0.274	1.616	-4.886	0.222	-20.58	-26.561
166	166	0.92895	8.228	29.958	3.439	-2.636	39.307	-8.532	6.288	31.345	-17.701	0.234	1.921	-5.037	0.286	-19.414	-26.817
167	167	0.93458	8.221	29.836	3.361	-2.593	39.96	-8.688	6.336	31.225	-17.715	0.177	2.214	-5.189	0.325	-18.252	-27.083
168	168	0.94021	8.222	29.695	3.305	-2.537	40.588	-8.846	6.356	31.065	-17.799	0.104	2.509	-5.292	0.321	-17.073	-27.341
169	169	0.94584	8.232	29.534	3.269	-2.464	41.187	-9.006	6.34	30.868	-17.929	0.097	2.838	-5.412	0.329	-15.812	-27.637
170	170	0.95147	8.25	29.355	3.241	-2.381	41.765	-9.187	6.302	30.645	-18.061	0.095	3.183	-5.501	0.322	-14.514	-27.91
171	171	0.9571	8.28	29.155	3.228	-2.287	42.306	-9.366	6.262	30.393	-18.184	0.137	3.542	-5.545	0.34	-13.174	-28.11
172	172	0.96273	8.317	28.935	3.227	-2.179	42.817	-9.578	6.182	30.114	-18.338	0.23	3.881	-5.467	0.386	-11.817	-28.229
173	173	0.96836	8.366	28.693	3.246	-2.058	43.276	-9.741	6.115	29.766	-18.556	0.372	4.201	-5.383	0.463	-10.427	-28.338
174	174	0.97399	8.415	28.438	3.279	-1.933	43.708	-9.882	6.044	29.348	-18.782	0.455	4.445	-5.287	0.505	-9.087	-28.407
175	175	0.97962	8.459	28.175	3.327	-1.807	44.118	-9.996	5.956	28.873	-19.015	0.57	4.591	-5.147	0.592	-7.784	-28.401
176	176	0.98525	8.496	27.903	3.385	-1.672	44.502	-10.038	5.866	28.335	-19.294	0.678	4.729	-4.993	0.653	-6.459	-28.353
177	177	0.99088	8.53	27.623	3.453	-1.548	44.887	-10.028	5.78	27.768	-19.553	0.769	4.976	-4.907	0.639	-5.009	-28.301
178	178	0.99651	8.563	27.312	3.544	-1.437	45.217	-9.977	5.714	27.131	-19.797	0.877	5.203	-4.86	0.648	-3.526	-28.225
179	179	1.00214	8.586	26.989	3.654	-1.331	45.501	-9.878	5.657	26.406	-20.025	0.901	5.328	-4.845	0.623	-2.127	-28.111
180	180	1.00777	8.609	26.669	3.78	-1.217	45.75	-9.699	5.611	25.581	-20.319	0.764	5.441	-4.874	0.457	-0.764	-28.016
181	181	1.0134	8.636	26.387	3.903	-1.113	45.988	-9.475	5.569	24.653	-20.656	0.644	5.682	-4.946	0.23	0.779	-27.965
182	182	1.01903	8.659	26.061	4.048	-1.012	46.169	-9.195	5.529	23.658	-21.002	0.529	5.939	-5.084	0.003	2.389	-27.922
183	183	1.02466	8.672	25.747	4.209	-0.918	46.314	-8.836	5.491	22.553	-21.421	0.281	6.125	-5.193	-0.32	3.928	-27.841
184	184	1.03029	8.678	25.447	4.379	-0.808	46.431	-8.458	5.405	21.37	-21.851	-0.025	6.311	-5.359	-0.705	5.472	-27.798
185	185	1.03592	8.683	25.153	4.558	-0.675	46.5	-8.04	5.272	20.099	-22.316	-0.296	6.547	-5.594	-1.092	7.109	-27.804
186	186	1.04155	8.696	24.849	4.741	-0.517	46.514	-7.56	5.104	18.743	-22.864	-0.639	6.817	-5.761	-1.57	8.78	-27.754
187	187	1.04718	8.71	24.525	4.936	-0.361	46.466	-7.069	4.919	17.345	-23.42	-1.03	7.078	-5.928	-2.079	10.425	-27.7
188	188	1.05281	8.72	24.21	5.151	-0.233	46.404	-6.635	4.712	15.977	-23.957	-1.504	7.407	-6.07	-2.674	12.053	-27.66
189	189	1.05844	8.722	23.902	5.392	-0.123	46.311	-6.2	4.459	14.617	-24.554	-1.768	7.71	-6.112	-3.097	13.717	-27.568
190	190	1.06407	8.721	23.582	5.652	-0.019	46.174	-5.804	4.169	13.285	-25.135	-1.958	7.929	-6.088	-3.426	15.286	-27.429
191	191	1.0697	8.717	23.256	5.922	0.069	45.997	-5.415	3.877	11.983	-25.731	-2.248	8.077	-5.962	-3.811	16.69	-27.223
192	192	1.07533	8.708	22.94	6.211	0.137	45.801	-5.033	3.565	10.734	-26.319	-2.528	8.092	-5.802	-4.146	17.901	-26.986
193	193	1.08096	8.689	22.634	6.524	0.171	45.589	-4.698	3.248	9.569	-26.876	-2.636	7.913	-5.603	-4.252	18.913	-26.729
194	194	1.08659	8.657	22.34	6.856	0.177	45.346	-4.342	2.957	8.482	-27.448	-2.538	7.602	-5.345	-4.106	19.779	-26.413
195	195	1.09222	8.618	22.087	7.214	0.134	45.147	-4.16	2.687	7.572	-27.817	-2.497	7.366	-5.098	-4.008	20.532	-26.081
196	196	1.09785	8.566	21.879	7.591	0.043	44.98	-4.026	2.455	6.805	-28.102	-2.347	7.242	-4.913	-3.828	21.284	-25.775
197	197	1.10348	8.502	21.68	7.987	-0.072	44.793	-3.874	2.243	6.147	-28.388	-2.178	7.16	-4.659	-3.639	21.953	-25.383
198	198	1.10911	8.424	21.482	8.404	-0.201	44.57	-3.699	2.05	5.581	-28.676	-2.001	7.03	-4.421	-3.41	22.449	-24.989
199	199	1.11474	8.335	21.309	8.855	-0.375	44.338	-3.571	1.903	5.113	-28.888	-1.918	6.809	-4.261	-3.201	22.689	-24.637
200	200	1.12037	8.238	21.168	9.336	-0.582	44.098	-3.481	1.78	4.74	-29.023	-1.809	6.489	-4.166	-2.921	22.717	-24.3
201	201	1.126	8.131	21.046	9.836	-0.807	43.831	-3.424	1.689	4.443	-29.089	-1.73	5.983	-4.152	-2.583	22.433	-24.003
