# Supplementary material for: Gait phenotypes in paediatric hereditary spastic paraplegia revealed by dynamic time warping analysis and random forests
Source: PLoS One. 2018 Mar 8;13(3):e0192345. doi: 10.1371/journal.pone.0192345 (PMC5843164; doi:10.1371/journal.pone.0192345)
Supplement: S1 Data — (ZIP) [file pone.0192345.s008.zip › HSP/Left.SR.HSP15.3.csv]

	Epoch	Time	Pelvic.obliquity	Pelvic.tilt	Pelvic rotation	Hip.abd.add	Hip.flexion	Hip.rotation	Knee.abd.add	Knee.flexion	Knee.rotation	Ankle.abd.add	Ankle.flexion	Ankle.rotation	Forefoot.abd.add	Forefoot.flexion	Forefoot.rotation
1	1	0	0.004	17.637	9.118	-9.643	40.747	0.65	3.507	13.312	-8.37	-4.184	6.164	-21.134	-5.842	14.796	-22.91
2	2	0.00449	0.129	17.545	9.648	-9.626	40.337	0.997	3.409	13.217	-8.121	-3.906	5.637	-21.034	-5.565	14.255	-21.652
3	3	0.00898	0.255	17.488	10.19	-9.606	39.92	1.297	3.288	13.144	-7.937	-3.357	4.549	-20.761	-5.077	13.184	-20.331
4	4	0.01347	0.374	17.439	10.732	-9.579	39.494	1.607	3.165	13.115	-7.816	-2.619	2.897	-20.475	-4.461	11.524	-19.073
5	5	0.01796	0.496	17.372	11.254	-9.513	39.05	1.908	3.019	13.13	-7.756	-1.718	0.812	-20.236	-3.761	9.41	-17.961
6	6	0.02245	0.581	17.312	11.75	-9.453	38.702	2.127	2.84	13.3	-7.621	-0.804	-1.455	-20.036	-3.124	7.028	-16.976
7	7	0.02694	0.65	17.303	12.214	-9.397	38.502	2.523	2.726	13.556	-7.668	-0.197	-3.773	-19.895	-2.815	4.484	-16.138
8	8	0.03143	0.705	17.308	12.791	-9.531	38.378	2.709	2.769	13.927	-7.602	-0.043	-5.745	-19.859	-2.907	2.105	-15.462
9	9	0.03592	0.785	17.341	13.351	-9.649	38.31	2.916	2.796	14.295	-7.749	0.366	-7.114	-19.765	-2.75	0.422	-14.906
10	10	0.04041	0.868	17.383	13.896	-9.749	38.264	3.042	2.771	14.697	-7.817	0.796	-7.717	-19.769	-2.555	-0.508	-14.427
11	11	0.0449	0.965	17.419	14.386	-9.796	38.241	3.19	2.74	15.2	-7.951	1.3	-7.617	-19.774	-2.237	-0.8	-14.001
12	12	0.04939	1.065	17.465	14.836	-9.826	38.28	3.393	2.777	15.895	-8.126	1.697	-7.118	-19.794	-1.969	-0.878	-13.608
13	13	0.05388	1.165	17.527	15.253	-9.852	38.385	3.731	2.929	16.778	-8.378	1.937	-6.426	-19.891	-1.809	-0.966	-13.285
14	14	0.05837	1.265	17.603	15.633	-9.88	38.529	4.189	3.197	17.764	-8.678	2.053	-5.645	-20.176	-1.728	-1.09	-13.128
15	15	0.06286	1.373	17.683	15.989	-9.924	38.669	4.551	3.527	18.753	-8.804	1.987	-4.882	-20.736	-1.789	-1.295	-13.192
16	16	0.06735	1.541	17.705	16.301	-9.887	38.7	4.833	3.837	19.607	-8.909	1.974	-4.079	-21.34	-1.777	-1.376	-13.331
17	17	0.07184	1.721	17.706	16.602	-9.805	38.653	4.896	3.993	20.318	-8.815	2.072	-3.389	-21.875	-1.701	-1.44	-13.388
18	18	0.07633	1.915	17.68	16.837	-9.682	38.462	5.136	4.218	20.704	-8.886	2.278	-2.843	-22.36	-1.481	-1.448	-13.399
19	19	0.08082	2.108	17.647	17.008	-9.486	38.207	5.179	4.301	20.964	-8.71	2.584	-2.274	-22.754	-1.154	-1.336	-13.269
20	20	0.08531	2.344	17.563	17.124	-9.173	37.857	5.086	4.281	21.151	-8.454	3.223	-1.755	-23.086	-0.512	-1.175	-13.113
21	21	0.0898	2.623	17.423	17.232	-8.783	37.389	4.808	4.211	21.282	-8.038	3.741	-1.304	-23.448	0.033	-1.128	-12.963
22	22	0.09429	2.931	17.243	17.352	-8.368	36.806	4.484	4.179	21.301	-7.619	3.958	-0.978	-23.856	0.315	-1.258	-12.866
23	23	0.09878	3.262	17.037	17.492	-7.944	36.11	4.187	4.187	21.145	-7.275	4.052	-0.733	-24.295	0.503	-1.426	-12.809
24	24	0.10327	3.619	16.816	17.651	-7.502	35.324	3.824	4.167	20.818	-6.898	4.138	-0.398	-24.75	0.721	-1.422	-12.748
25	25	0.10776	4.003	16.596	17.817	-7.032	34.513	3.32	4.089	20.38	-6.462	4.126	0.123	-25.19	0.904	-1.176	-12.711
26	26	0.11225	4.413	16.391	17.981	-6.513	33.699	2.698	3.904	19.864	-6.034	4.33	0.659	-25.586	1.282	-0.797	-12.736
27	27	0.11674	4.839	16.229	18.161	-5.99	32.925	2.102	3.713	19.281	-5.823	4.641	1.113	-25.723	1.748	-0.427	-12.691
28	28	0.12123	5.289	16.112	18.362	-5.439	32.218	1.486	3.51	18.685	-5.704	4.745	1.325	-25.716	1.977	-0.321	-12.607
29	29	0.12572	5.762	16.048	18.529	-4.872	31.591	0.954	3.394	18.086	-5.678	4.705	1.536	-25.721	2.119	-0.25	-12.591
30	30	0.13021	6.247	16.04	18.69	-4.302	31.051	0.421	3.282	17.511	-5.743	4.624	1.833	-25.682	2.242	-0.102	-12.638
31	31	0.1347	6.705	16.116	18.825	-3.742	30.619	0.026	3.159	16.954	-5.951	4.609	2.163	-25.612	2.419	0.106	-12.712
32	32	0.13919	7.113	16.271	18.951	-3.232	30.262	-0.186	3.053	16.365	-6.325	4.616	2.408	-25.468	2.594	0.272	-12.747
33	33	0.14368	7.481	16.469	19.084	-2.778	29.928	-0.269	2.976	15.713	-6.822	4.603	2.512	-25.217	2.727	0.333	-12.697
34	34	0.14817	7.813	16.684	19.227	-2.372	29.601	-0.311	2.905	15.049	-7.308	4.615	2.557	-24.943	2.87	0.351	-12.593
35	35	0.15266	8.09	16.923	19.404	-2.051	29.306	-0.418	2.817	14.453	-7.653	4.665	2.695	-24.768	3.048	0.437	-12.521
36	36	0.15715	8.313	17.165	19.593	-1.79	29.009	-0.5	2.733	13.878	-8.136	4.68	2.885	-24.538	3.188	0.564	-12.527
37	37	0.16164	8.446	17.441	19.804	-1.662	28.74	-0.563	2.683	13.366	-8.436	4.825	3.075	-24.459	3.449	0.683	-12.523
38	38	0.16613	8.562	17.662	19.999	-1.528	28.382	-0.529	2.67	12.788	-8.765	4.966	3.12	-24.346	3.704	0.672	-12.444
39	39	0.17062	8.63	17.882	20.176	-1.42	27.988	-0.362	2.662	12.167	-9.036	5.174	3.158	-24.355	4.032	0.685	-12.337
40	40	0.17511	8.648	18.108	20.342	-1.36	27.56	-0.029	2.684	11.507	-9.345	5.516	3.255	-24.49	4.51	0.795	-12.265
41	41	0.1796	8.629	18.332	20.529	-1.341	27.103	0.348	2.702	10.827	-9.698	5.845	3.435	-24.643	4.991	0.988	-12.209
42	42	0.18409	8.592	18.532	20.715	-1.32	26.631	0.658	2.699	10.185	-9.931	5.999	3.659	-24.84	5.316	1.164	-12.15
43	43	0.18858	8.547	18.699	20.887	-1.284	26.146	0.873	2.686	9.584	-10.007	5.983	3.835	-25.069	5.478	1.232	-12.076
44	44	0.19307	8.494	18.843	21.067	-1.258	25.632	1.072	2.659	8.963	-10.116	5.959	3.922	-25.237	5.606	1.23	-11.985
45	45	0.19756	8.437	18.973	21.24	-1.214	25.095	1.402	2.601	8.304	-10.356	6.064	4.025	-25.431	5.844	1.31	-11.924
46	46	0.20205	8.352	19.13	21.436	-1.22	24.575	1.729	2.515	7.634	-10.646	6.272	4.139	-25.669	6.163	1.455	-11.956
47	47	0.20654	8.29	19.248	21.613	-1.16	24.029	2.015	2.38	6.956	-11.082	6.424	4.312	-25.743	6.423	1.668	-12.012
48	48	0.21103	8.243	19.338	21.799	-1.092	23.458	2.22	2.269	6.311	-11.27	6.552	4.43	-25.953	6.672	1.775	-12.029
49	49	0.21552	8.203	19.409	21.959	-0.997	22.865	2.45	2.179	5.627	-11.587	6.495	4.474	-26.005	6.754	1.786	-12.013
50	50	0.22001	8.158	19.479	22.122	-0.89	22.3	2.587	2.06	4.993	-11.834	6.211	4.537	-26.001	6.612	1.751	-11.955
51	51	0.2245	8.108	19.541	22.272	-0.764	21.751	2.694	1.913	4.385	-12.066	5.829	4.656	-25.999	6.378	1.76	-11.931
52	52	0.22899	8.067	19.607	22.36	-0.598	21.243	2.802	1.738	3.816	-12.301	5.495	4.827	-25.988	6.187	1.839	-11.957
53	53	0.23348	8.039	19.673	22.404	-0.412	20.764	2.886	1.564	3.283	-12.471	5.238	4.974	-25.99	6.059	1.903	-11.997
54	54	0.23797	8.009	19.721	22.483	-0.271	20.244	2.946	1.441	2.716	-12.603	4.991	4.976	-26.014	5.929	1.826	-12.02
55	55	0.24246	7.971	19.787	22.573	-0.164	19.745	2.959	1.344	2.146	-12.8	4.727	4.829	-25.876	5.752	1.602	-11.983
56	56	0.24695	7.967	19.823	22.614	-0.008	19.229	2.957	1.273	1.559	-12.946	4.227	4.767	-25.672	5.392	1.412	-11.883
57	57	0.25144	7.944	19.895	22.623	0.106	18.788	2.847	1.248	1.074	-12.862	3.511	4.986	-25.609	4.891	1.399	-11.847
58	58	0.25593	7.938	19.955	22.6	0.236	18.343	2.739	1.256	0.599	-12.766	2.81	5.384	-25.473	4.458	1.545	-11.76
59	59	0.26042	7.918	20.042	22.585	0.317	17.923	2.584	1.297	0.159	-12.542	2.298	5.738	-25.368	4.201	1.656	-11.626
60	60	0.26491	7.887	20.143	22.563	0.379	17.517	2.433	1.338	-0.291	-12.368	1.873	5.822	-25.243	3.959	1.544	-11.521
61	61	0.2694	7.86	20.244	22.52	0.468	17.125	2.28	1.334	-0.724	-12.184	1.61	5.783	-25.168	3.815	1.357	-11.475
62	62	0.27389	7.838	20.342	22.442	0.578	16.74	2.168	1.306	-1.136	-11.992	1.686	5.735	-25.183	3.977	1.23	-11.504
63	63	0.27838	7.82	20.436	22.337	0.678	16.358	2.105	1.311	-1.541	-11.86	1.99	5.717	-25.204	4.374	1.175	-11.582
64	64	0.28287	7.803	20.53	22.237	0.76	15.992	2.01	1.361	-1.911	-11.744	2.118	5.837	-25.141	4.639	1.19	-11.622
65	65	0.28736	7.78	20.629	22.151	0.831	15.633	1.964	1.405	-2.279	-11.683	2.116	6	-25.018	4.785	1.223	-11.6
66	66	0.29185	7.777	20.697	22.046	0.973	15.271	1.959	1.383	-2.607	-11.691	2.238	6.263	-24.766	5.035	1.369	-11.496
67	67	0.29634	7.774	20.758	21.89	1.15	14.904	2.089	1.314	-2.928	-11.727	2.288	6.626	-24.573	5.218	1.604	-11.4
68	68	0.30083	7.751	20.836	21.745	1.289	14.571	2.175	1.253	-3.192	-11.699	2.521	6.982	-24.55	5.564	1.847	-11.45
69	69	0.30532	7.689	20.95	21.61	1.357	14.285	2.278	1.211	-3.398	-11.634	2.846	7.321	-24.577	5.991	2.062	-11.494
70	70	0.30981	7.614	21.067	21.478	1.421	14.034	2.422	1.146	-3.514	-11.499	3.229	7.567	-24.745	6.433	2.154	-11.563
71	71	0.3143	7.554	21.152	21.318	1.526	13.793	2.609	1.08	-3.553	-11.363	3.638	7.728	-24.991	6.874	2.129	-11.686
72	72	0.31879	7.514	21.2	21.125	1.676	13.548	2.852	1.022	-3.542	-11.307	4.007	7.905	-25.191	7.277	2.085	-11.817
73	73	0.32328	7.481	21.225	20.915	1.852	13.292	3.177	0.951	-3.513	-11.365	4.329	8.175	-25.288	7.643	2.115	-11.897
74	74	0.32777	7.449	21.232	20.698	2.023	13.011	3.576	0.885	-3.506	-11.542	4.68	8.521	-25.28	8.051	2.235	-11.931
75	75	0.33226	7.415	21.216	20.493	2.181	12.726	3.96	0.848	-3.466	-11.764	4.928	8.95	-25.181	8.378	2.397	-11.926
76	76	0.33675	7.395	21.16	20.252	2.385	12.383	4.471	0.787	-3.468	-12.044	5.203	9.367	-25.15	8.736	2.572	-11.959
77	77	0.34124	7.36	21.103	19.986	2.595	12.027	5.046	0.694	-3.455	-12.219	5.378	9.854	-25.263	9.015	2.781	-11.999
78	78	0.34573	7.329	21.028	19.689	2.814	11.656	5.465	0.624	-3.437	-12.191	5.47	10.208	-25.432	9.193	2.843	-12.07
79	79	0.35022	7.29	20.95	19.398	3.015	11.296	5.805	0.564	-3.383	-12.186	5.804	10.395	-25.571	9.542	2.788	-12.203
80	80	0.35471	7.242	20.89	19.104	3.227	10.964	6.191	0.458	-3.288	-12.265	6.31	10.504	-25.648	10.007	2.683	-12.311
81	81	0.3592	7.192	20.807	18.817	3.449	10.63	6.572	0.332	-3.151	-12.378	6.744	10.647	-25.644	10.386	2.58	-12.367
82	82	0.36369	7.153	20.682	18.542	3.676	10.266	6.914	0.235	-3.008	-12.52	7.028	10.837	-25.552	10.63	2.485	-12.389
83	83	0.36818	7.139	20.545	18.255	3.915	9.885	7.282	0.177	-2.895	-12.689	7.219	11.037	-25.419	10.816	2.381	-12.384
84	84	0.37267	7.139	20.408	17.951	4.151	9.507	7.642	0.16	-2.767	-12.749	7.274	11.281	-25.333	10.909	2.259	-12.342
85	85	0.37716	7.115	20.3	17.637	4.312	9.177	7.875	0.237	-2.593	-12.684	7.235	11.518	-25.241	10.936	2.075	-12.304
86	86	0.38165	7.058	20.267	17.308	4.435	8.971	7.985	0.295	-2.313	-12.532	7.209	11.665	-25.17	10.914	1.786	-12.322
87	87	0.38614	6.954	20.201	16.953	4.538	8.736	8.116	0.317	-2.013	-12.352	7.271	11.675	-25.159	10.93	1.399	-12.375
88	88	0.39063	6.855	20.126	16.605	4.691	8.497	8.179	0.247	-1.678	-12.123	7.423	11.697	-25.119	10.982	1.036	-12.404
89	89	0.39512	6.781	20.036	16.239	4.898	8.241	8.223	0.137	-1.352	-11.934	7.507	11.82	-24.996	10.97	0.771	-12.425
90	90	0.39961	6.707	19.95	15.876	5.089	7.968	8.401	0.037	-1.065	-11.939	7.572	11.986	-24.811	10.949	0.559	-12.446
91	91	0.4041	6.611	19.884	15.506	5.215	7.705	8.619	-0.012	-0.776	-11.969	7.565	12.148	-24.597	10.873	0.305	-12.428
92	92	0.40859	6.477	19.848	15.125	5.252	7.477	8.74	0.024	-0.449	-11.852	7.291	12.287	-24.348	10.563	-0.078	-12.331
93	93	0.41308	6.307	19.833	14.75	5.202	7.274	8.809	0.145	-0.106	-11.684	6.712	12.376	-24.047	9.983	-0.608	-12.169
94	94	0.41757	6.122	19.808	14.363	5.13	7.061	8.899	0.281	0.234	-11.527	6.234	12.385	-23.73	9.493	-1.189	-11.998
95	95	0.42206	5.897	19.823	14.013	4.998	6.896	8.89	0.361	0.604	-11.286	6.27	12.285	-23.475	9.432	-1.758	-11.868
96	96	0.42655	5.685	19.804	13.667	4.893	6.667	8.972	0.378	0.909	-11.224	6.808	12.027	-23.158	9.782	-2.328	-11.762
97	97	0.43104	5.463	19.781	13.298	4.83	6.414	9.124	0.284	1.215	-11.179	7.505	11.64	-22.802	10.217	-2.997	-11.577
98	98	0.43553	5.225	19.751	12.893	4.744	6.149	9.418	0.225	1.539	-11.138	8.098	11.291	-22.534	10.598	-3.683	-11.384
99	99	0.44002	4.973	19.727	12.468	4.654	5.922	9.693	0.161	1.943	-11.031	8.53	11.088	-22.315	10.843	-4.304	-11.211
100	100	0.44451	4.677	19.733	12.074	4.47	5.729	9.929	0.157	2.381	-10.897	8.906	11.036	-22.136	11.074	-4.822	-11.068
101	101	0.449	4.423	19.778	11.719	4.277	5.578	10.163	0.194	2.809	-10.784	9.413	11.032	-21.992	11.451	-5.276	-10.952
102	102	0.45349	4.238	19.85	11.337	4.158	5.473	10.412	0.193	3.236	-10.66	10.094	10.993	-21.858	11.976	-5.721	-10.838
103	103	0.45798	4.012	19.933	10.875	4.038	5.388	10.703	0.136	3.679	-10.494	10.758	10.939	-21.69	12.469	-6.172	-10.681
104	104	0.46247	3.797	20.012	10.407	3.965	5.312	11.092	0.042	4.126	-10.404	11.232	10.917	-21.475	12.785	-6.635	-10.449
105	105	0.46696	3.569	20.116	9.954	3.881	5.257	11.415	-0.055	4.583	-10.208	11.682	10.965	-21.406	13.105	-7.035	-10.312
106	106	0.47145	3.318	20.238	9.526	3.785	5.222	11.669	-0.161	5.062	-10.033	11.934	10.913	-21.359	13.201	-7.573	-10.252
107	107	0.47594	3.083	20.349	9.101	3.688	5.185	11.946	-0.213	5.53	-9.935	11.892	10.623	-21.166	12.993	-8.416	-10.084
108	108	0.48043	2.835	20.459	8.7	3.584	5.174	12.207	-0.3	6.034	-9.897	12.008	10.047	-20.754	12.849	-9.548	-9.737
109	109	0.48492	2.583	20.569	8.316	3.474	5.183	12.496	-0.379	6.556	-9.911	12.274	9.324	-20.352	12.827	-10.797	-9.412
110	110	0.48941	2.315	20.696	7.961	3.337	5.23	12.728	-0.457	7.096	-9.928	12.644	8.576	-20	12.893	-12.036	-9.18
111	111	0.4939	2.039	20.826	7.63	3.167	5.296	12.864	-0.498	7.656	-9.923	13.047	7.832	-19.633	13.003	-13.276	-8.994
112	112	0.49839	1.782	20.926	7.311	2.996	5.363	12.915	-0.478	8.279	-9.881	13.379	6.986	-19.197	13.057	-14.696	-8.785
113	113	0.50288	1.542	21	7.004	2.874	5.46	12.84	-0.468	9.052	-9.772	13.566	5.945	-18.66	12.929	-16.441	-8.515
114	114	0.50737	1.31	21.056	6.699	2.793	5.598	12.656	-0.483	9.948	-9.599	13.582	5.006	-18.037	12.657	-18.193	-8.196
115	115	0.51186	1.063	21.112	6.418	2.679	5.798	12.39	-0.461	10.942	-9.362	13.432	4.38	-17.449	12.3	-19.701	-7.912
116	116	0.51635	0.801	21.172	6.181	2.514	6.014	12.073	-0.394	11.897	-9.142	13.106	4.001	-16.998	11.855	-20.919	-7.8
117	117	0.52084	0.538	21.214	5.954	2.339	6.244	11.745	-0.348	12.899	-8.966	13.057	3.43	-16.475	11.631	-22.303	-7.674
118	118	0.52533	0.301	21.227	5.71	2.194	6.478	11.487	-0.314	13.983	-8.77	13.514	2.617	-15.985	11.857	-23.914	-7.528
119	119	0.52982	0.069	21.222	5.472	2.042	6.733	11.272	-0.242	15.105	-8.611	13.933	1.619	-15.515	12.048	-25.72	-7.407
120	120	0.53431	-0.173	21.212	5.256	1.851	7.024	10.994	-0.098	16.246	-8.427	14.036	0.606	-15.132	12.001	-27.559	-7.4
121	121	0.5388	-0.434	21.203	5.073	1.616	7.339	10.616	0.08	17.393	-8.219	13.88	-0.343	-14.768	11.766	-29.353	-7.46
122	122	0.54329	-0.705	21.187	4.92	1.351	7.672	10.2	0.264	18.56	-8.038	13.623	-1.233	-14.305	11.468	-31.114	-7.459
123	123	0.54778	-0.949	21.155	4.769	1.087	8.047	9.798	0.499	19.81	-7.843	13.352	-2.023	-13.812	11.206	-32.828	-7.406
124	124	0.55227	-1.152	21.11	4.62	0.89	8.456	9.441	0.717	21.18	-7.703	12.91	-2.757	-13.32	10.781	-34.577	-7.35
125	125	0.55676	-1.321	21.054	4.455	0.725	8.896	9.142	0.931	22.551	-7.589	12.486	-3.48	-12.969	10.386	-36.246	-7.421
126	126	0.56125	-1.495	21.009	4.314	0.487	9.368	8.767	1.222	23.937	-7.381	11.807	-4.195	-12.731	9.806	-37.932	-7.581
127	127	0.56574	-1.671	20.951	4.204	0.23	9.833	8.374	1.512	25.305	-7.115	11.057	-4.893	-12.608	9.173	-39.581	-7.787
128	128	0.57023	-1.841	20.898	4.14	-0.052	10.321	8.02	1.849	26.735	-6.897	10.284	-5.498	-12.537	8.534	-41.186	-8.029
129	129	0.57472	-1.993	20.839	4.094	-0.321	10.811	7.652	2.176	28.211	-6.702	9.541	-5.964	-12.516	7.946	-42.677	-8.337
130	130	0.57921	-2.117	20.768	4.036	-0.567	11.309	7.246	2.467	29.713	-6.452	9.016	-6.331	-12.59	7.586	-44.032	-8.732
131	131	0.5837	-2.216	20.689	3.95	-0.79	11.828	6.78	2.714	31.219	-6.095	8.585	-6.632	-12.806	7.346	-45.27	-9.234
132	132	0.58819	-2.305	20.61	3.844	-0.996	12.362	6.255	2.904	32.686	-5.647	8.055	-6.831	-13.147	7.035	-46.356	-9.821
133	133	0.59268	-2.396	20.54	3.734	-1.213	12.917	5.736	3.048	34.099	-5.152	7.692	-6.86	-13.528	6.886	-47.18	-10.4
134	134	0.59717	-2.481	20.477	3.61	-1.452	13.485	5.196	3.213	35.503	-4.539	7.168	-6.649	-13.996	6.627	-47.787	-10.975
135	135	0.60166	-2.563	20.428	3.487	-1.652	14.048	4.704	3.318	36.832	-4.055	6.593	-6.307	-14.513	6.317	-48.206	-11.658
136	136	0.60615	-2.62	20.375	3.344	-1.843	14.602	4.286	3.454	38.055	-3.61	6.271	-5.915	-15.094	6.27	-48.431	-12.404
137	137	0.61064	-2.689	20.342	3.232	-2.095	15.168	3.842	3.615	39.141	-3.144	6.031	-5.59	-15.671	6.326	-48.581	-13.139
138	138	0.61513	-2.756	20.321	3.12	-2.336	15.726	3.484	3.795	39.999	-2.743	5.677	-5.429	-16.239	6.274	-48.722	-13.84
139	139	0.61962	-2.84	20.334	3.021	-2.612	16.315	3.161	3.981	40.7	-2.469	5.406	-5.327	-16.657	6.306	-48.755	-14.489
140	140	0.62411	-2.917	20.373	2.922	-2.888	16.921	2.826	4.131	41.262	-2.27	5.299	-5.19	-16.958	6.494	-48.583	-15.108
141	141	0.6286	-2.966	20.419	2.801	-3.109	17.515	2.508	4.234	41.68	-2.106	5.323	-4.943	-17.254	6.792	-48.139	-15.742
142	142	0.63309	-3	20.479	2.668	-3.295	18.111	2.227	4.322	41.974	-2.012	5.388	-4.574	-17.511	7.122	-47.448	-16.38
143	143	0.63758	-3.034	20.574	2.537	-3.488	18.742	1.941	4.419	42.098	-2.037	5.275	-4.266	-17.551	7.305	-46.706	-16.912
144	144	0.64207	-3.083	20.704	2.416	-3.732	19.398	1.815	4.637	42.069	-2.256	5.254	-4.077	-17.362	7.575	-45.93	-17.309
145	145	0.64656	-3.137	20.863	2.335	-3.98	20.072	1.674	4.811	41.883	-2.581	5.332	-4.016	-17.145	7.894	-45.096	-17.759
146	146	0.65105	-3.172	21.001	2.247	-4.198	20.722	1.568	4.946	41.62	-3.067	5.75	-3.945	-16.843	8.485	-44.064	-18.271
147	147	0.65554	-3.193	21.118	2.147	-4.411	21.36	1.436	5.102	41.299	-3.518	6.186	-3.776	-16.509	9.111	-42.854	-18.76
148	148	0.66003	-3.222	21.225	2.044	-4.631	22.009	1.214	5.201	40.946	-3.896	6.642	-3.548	-16.137	9.749	-41.513	-19.217
149	149	0.66452	-3.245	21.31	1.934	-4.815	22.645	0.996	5.277	40.558	-4.273	7.176	-3.288	-15.787	10.439	-40.06	-19.691
150	150	0.66901	-3.257	21.37	1.813	-4.973	23.263	0.811	5.344	40.156	-4.698	7.902	-2.981	-15.406	11.27	-38.463	-20.179
151	151	0.6735	-3.258	21.416	1.693	-5.125	23.882	0.62	5.388	39.761	-5.155	8.751	-2.606	-14.966	12.165	-36.735	-20.666
152	152	0.67799	-3.26	21.439	1.573	-5.272	24.501	0.434	5.42	39.355	-5.58	9.502	-2.193	-14.58	12.928	-34.955	-21.174
153	153	0.68248	-3.355	21.392	1.416	-5.495	25.068	0.305	5.463	38.923	-5.911	10.199	-1.805	-14.303	13.627	-33.163	-21.713
154	154	0.68697	-3.446	21.324	1.276	-5.748	25.634	0.214	5.632	38.465	-6.263	10.474	-1.31	-14.153	13.96	-31.345	-22.356
155	155	0.69146	-3.512	21.277	1.12	-5.936	26.212	0.12	5.745	38.016	-6.564	10.701	-0.952	-14.148	14.211	-29.684	-23.073
156	156	0.69595	-3.574	21.192	0.944	-6.059	26.79	-0.047	5.717	37.619	-6.747	11.162	-0.719	-14.264	14.628	-28.053	-23.849
157	157	0.70044	-3.629	21.101	0.762	-6.179	27.365	-0.174	5.744	37.201	-6.865	11.525	-0.574	-14.506	14.974	-26.513	-24.654
158	158	0.70493	-3.688	21.012	0.598	-6.327	27.946	-0.301	5.835	36.749	-6.927	11.5	-0.318	-14.874	14.966	-24.972	-25.497
159	159	0.70942	-3.759	20.929	0.468	-6.508	28.554	-0.473	5.922	36.283	-7.015	11.231	0.081	-15.246	14.696	-23.35	-26.379
160	160	0.71391	-3.839	20.851	0.366	-6.715	29.181	-0.642	6.028	35.83	-7.15	10.828	0.556	-15.583	14.281	-21.722	-27.249
161	161	0.7184	-3.921	20.776	0.269	-6.924	29.822	-0.79	6.16	35.422	-7.25	10.335	1.068	-15.907	13.788	-20.158	-28.042
162	162	0.72289	-3.997	20.706	0.155	-7.101	30.487	-0.979	6.226	35.062	-7.267	9.948	1.61	-16.199	13.359	-18.565	-28.769
163	163	0.72738	-4.06	20.631	0.015	-7.226	31.132	-1.131	6.282	34.636	-7.332	9.752	2.119	-16.517	13.081	-16.871	-29.552
164	164	0.73187	-4.121	20.553	-0.115	-7.342	31.747	-1.279	6.352	34.103	-7.436	9.366	2.545	-16.872	12.646	-15.278	-30.364
165	165	0.73636	-4.194	20.476	-0.233	-7.463	32.374	-1.452	6.38	33.554	-7.582	8.963	2.692	-17.032	12.233	-13.973	-31.011
166	166	0.74085	-4.262	20.4	-0.321	-7.572	33.007	-1.719	6.306	33.052	-7.652	8.839	2.792	-17.206	12.022	-12.614	-31.662
167	167	0.74534	-4.317	20.323	-0.396	-7.673	33.631	-1.959	6.225	32.557	-7.743	9.046	2.919	-17.425	12.044	-11.069	-32.373
168	168	0.74983	-4.348	20.24	-0.458	-7.767	34.237	-2.24	6.15	32.067	-7.775	9.177	3.146	-17.641	11.982	-9.486	-33.037
169	169	0.75432	-4.362	20.157	-0.506	-7.853	34.831	-2.614	6.05	31.572	-7.731	9.088	3.404	-17.768	11.735	-8.003	-33.571
170	170	0.75881	-4.367	20.071	-0.547	-7.92	35.42	-3.068	5.89	31.066	-7.65	8.921	3.684	-17.84	11.395	-6.542	-34.05
171	171	0.7633	-4.37	19.979	-0.583	-7.972	35.995	-3.516	5.702	30.544	-7.594	8.819	4.084	-17.946	11.037	-4.926	-34.579
172	172	0.76779	-4.376	19.886	-0.603	-8.036	36.546	-3.863	5.57	29.996	-7.605	8.751	4.637	-18.101	10.646	-3.152	-35.128
173	173	0.77228	-4.371	19.784	-0.611	-8.085	37.071	-4.205	5.427	29.444	-7.593	8.669	5.205	-18.37	10.215	-1.383	-35.737
174	174	0.77677	-4.338	19.682	-0.59	-8.111	37.568	-4.584	5.275	28.876	-7.567	8.552	5.571	-18.559	9.816	0.143	-36.222
175	175	0.78126	-4.287	19.566	-0.527	-8.151	38.024	-4.995	5.116	28.298	-7.481	8.315	5.849	-18.777	9.334	1.489	-36.645
176	176	0.78575	-4.223	19.439	-0.434	-8.2	38.448	-5.438	4.936	27.702	-7.489	8.027	6.101	-18.887	8.782	2.766	-37.037
177	177	0.79024	-4.157	19.298	-0.314	-8.275	38.826	-5.855	4.795	27.048	-7.549	7.633	6.442	-19.013	8.108	4.085	-37.447
178	178	0.79473	-4.074	19.147	-0.199	-8.325	39.169	-6.16	4.68	26.36	-7.653	7.397	6.668	-19.106	7.583	5.375	-37.759
179	179	0.79922	-3.981	18.991	-0.083	-8.364	39.482	-6.357	4.598	25.651	-7.768	7.239	6.816	-19.169	7.148	6.61	-37.946
180	180	0.80371	-3.888	18.837	0.052	-8.407	39.782	-6.539	4.516	24.954	-7.859	7.011	6.952	-19.233	6.669	7.755	-38.073
181	181	0.8082	-3.798	18.687	0.215	-8.458	40.07	-6.74	4.403	24.271	-7.954	6.753	7.053	-19.318	6.164	8.818	-38.21
182	182	0.81269	-3.719	18.541	0.425	-8.558	40.304	-6.843	4.344	23.516	-8.135	6.457	7.207	-19.438	5.597	9.915	-38.345
183	183	0.81718	-3.631	18.395	0.656	-8.658	40.506	-6.841	4.328	22.78	-8.327	5.832	7.465	-19.444	4.781	10.835	-38.238
184	184	0.82167	-3.535	18.246	0.882	-8.727	40.686	-6.894	4.248	22.091	-8.328	5.347	7.589	-19.533	4.129	11.651	-38.075
185	185	0.82616	-3.447	18.123	1.133	-8.811	40.866	-6.892	4.128	21.401	-8.405	5.114	7.668	-19.506	3.646	12.536	-37.807
186	186	0.83065	-3.364	18.003	1.406	-8.92	41.019	-6.798	4.056	20.7	-8.54	4.862	7.787	-19.66	3.145	13.441	-37.679
187	187	0.83514	-3.296	17.905	1.719	-9.064	41.178	-6.669	3.989	20.024	-8.643	4.476	8.003	-19.869	2.522	14.32	-37.515
188	188	0.83963	-3.246	17.817	2.064	-9.244	41.336	-6.492	3.93	19.411	-8.687	4.091	8.26	-20.074	1.918	15.168	-37.235
189	189	0.84412	-3.221	17.747	2.438	-9.466	41.498	-6.267	3.866	18.849	-8.706	3.801	8.426	-20.225	1.426	15.92	-36.835
190	190	0.84861	-3.212	17.701	2.839	-9.719	41.669	-6.019	3.795	18.342	-8.677	3.496	8.574	-20.406	0.941	16.584	-36.389
191	191	0.8531	-3.198	17.661	3.252	-9.959	41.836	-5.773	3.713	17.92	-8.573	3.038	8.897	-20.71	0.321	17.245	-35.978
192	192	0.85759	-3.171	17.622	3.662	-10.142	41.983	-5.53	3.584	17.546	-8.541	2.521	9.255	-20.922	-0.35	17.841	-35.532
193	193	0.86208	-3.126	17.573	4.093	-10.337	42.062	-5.141	3.526	17.16	-8.638	1.967	9.568	-21.013	-1.012	18.33	-34.933
194	194	0.86657	-3.089	17.533	4.565	-10.59	42.095	-4.719	3.507	16.801	-8.773	1.506	9.593	-20.89	-1.516	18.525	-34.123
195	195	0.87106	-3.061	17.5	5.091	-10.895	42.083	-4.315	3.458	16.454	-8.895	1.394	9.475	-20.802	-1.733	18.731	-33.317
196	196	0.87555	-3.03	17.489	5.66	-11.222	42.048	-3.946	3.416	16.146	-8.961	1.249	9.334	-20.828	-1.948	18.829	-32.572
197	197	0.88004	-2.981	17.474	6.232	-11.506	41.967	-3.619	3.374	15.878	-8.94	1.002	9.057	-20.908	-2.175	18.67	-31.828
198	198	0.88453	-2.911	17.449	6.817	-11.762	41.83	-3.362	3.321	15.65	-8.842	0.921	8.621	-20.915	-2.212	18.364	-30.979
199	199	0.88902	-2.819	17.404	7.405	-11.987	41.624	-3.136	3.274	15.454	-8.742	0.918	8.047	-20.783	-2.151	17.883	-30.001
200	200	0.89351	-2.708	17.338	7.986	-12.178	41.357	-2.93	3.248	15.317	-8.619	0.779	7.317	-20.638	-2.165	17.081	-29.006
201	201	0.898	-2.581	17.266	8.577	-12.348	41.067	-2.787	3.223	15.301	-8.375	0.615	6.236	-20.682	-2.149	15.789	-28.145
