# Supplementary material for: Gait phenotypes in paediatric hereditary spastic paraplegia revealed by dynamic time warping analysis and random forests
Source: PLoS One. 2018 Mar 8;13(3):e0192345. doi: 10.1371/journal.pone.0192345 (PMC5843164; doi:10.1371/journal.pone.0192345)
Supplement: S1 Data — (ZIP) [file pone.0192345.s008.zip › HSP/Left.SR.HSP15.4.csv]

	Epoch	Time	Pelvic.obliquity	Pelvic.tilt	Pelvic rotation	Hip.abd.add	Hip.flexion	Hip.rotation	Knee.abd.add	Knee.flexion	Knee.rotation	Ankle.abd.add	Ankle.flexion	Ankle.rotation	Forefoot.abd.add	Forefoot.flexion	Forefoot.rotation
1	1	0	1.433	16.809	12.714	-8.94	39.335	-2.318	0.884	17.744	-6.586	0.18	5.038	-17.233	-3.213	10.765	-16.08
2	2	0.00476	1.548	17.013	13.259	-9.14	39.305	-1.964	0.885	17.558	-6.371	0.201	4.547	-17.353	-3.291	10.29	-15.159
3	3	0.00952	1.662	17.229	13.808	-9.334	39.285	-1.623	0.936	17.572	-6.091	0.171	3.513	-17.503	-3.429	9.051	-14.265
4	4	0.01428	1.771	17.465	14.362	-9.541	39.296	-1.337	1.043	17.825	-5.724	0.378	1.756	-17.679	-3.395	6.912	-13.438
5	5	0.01904	1.865	17.712	14.914	-9.76	39.361	-1.072	1.204	18.336	-5.333	0.865	-0.288	-17.857	-3.152	4.325	-12.671
6	6	0.0238	1.944	17.965	15.464	-9.998	39.509	-0.819	1.419	19.094	-4.898	1.371	-1.78	-18.136	-2.88	2.114	-11.991
7	7	0.02856	1.987	18.137	16.007	-10.259	39.668	-0.589	1.677	20.03	-4.435	1.627	-2.217	-18.605	-2.758	0.815	-11.476
8	8	0.03332	2.009	18.25	16.529	-10.517	39.812	-0.361	1.953	20.977	-4.046	1.536	-1.747	-19.224	-2.852	0.38	-11.158
9	9	0.03808	2.043	18.391	17.017	-10.74	39.975	-0.122	2.212	21.792	-3.789	1.191	-0.847	-19.891	-3.108	0.443	-10.991
10	10	0.04284	2.099	18.552	17.466	-10.905	40.148	0.093	2.413	22.45	-3.65	0.761	0.022	-20.498	-3.432	0.599	-10.904
11	11	0.0476	2.192	18.723	17.881	-10.995	40.309	0.267	2.55	22.998	-3.626	0.401	0.57	-20.983	-3.738	0.532	-10.852
12	12	0.05236	2.332	18.903	18.26	-11.002	40.447	0.451	2.671	23.489	-3.75	0.189	0.759	-21.35	-3.957	0.15	-10.829
13	13	0.05712	2.524	19.089	18.606	-10.941	40.564	0.658	2.827	23.969	-4.017	0.042	0.784	-21.602	-4.131	-0.424	-10.813
14	14	0.06188	2.767	19.277	18.926	-10.821	40.657	0.836	2.989	24.448	-4.353	-0.026	0.938	-21.796	-4.205	-0.895	-10.81
15	15	0.06664	3.058	19.453	19.221	-10.638	40.692	0.999	3.152	24.866	-4.746	-0.04	1.31	-22	-4.186	-1.144	-10.849
16	16	0.0714	3.388	19.615	19.508	-10.418	40.646	1.145	3.317	25.164	-5.162	-0.113	1.869	-22.265	-4.187	-1.183	-10.938
17	17	0.07616	3.754	19.758	19.776	-10.154	40.504	1.225	3.465	25.314	-5.519	-0.416	2.474	-22.582	-4.388	-1.162	-11.049
18	18	0.08092	4.154	19.885	20.044	-9.866	40.269	1.208	3.591	25.317	-5.804	-0.749	3.027	-22.938	-4.61	-1.143	-11.184
19	19	0.08568	4.593	19.979	20.296	-9.528	39.926	1.151	3.7	25.167	-6.049	-0.896	3.453	-23.213	-4.663	-1.151	-11.204
20	20	0.09044	5.042	20.065	20.537	-9.185	39.543	1.021	3.796	24.935	-6.212	-0.894	3.844	-23.38	-4.558	-1.123	-11.102
21	21	0.0952	5.477	20.079	20.766	-8.763	39.077	0.833	3.83	24.635	-6.273	-0.975	4.191	-23.546	-4.503	-1.11	-10.935
22	22	0.09996	5.902	20.101	20.987	-8.333	38.593	0.611	3.839	24.268	-6.237	-1.1	4.547	-23.803	-4.466	-1.064	-10.803
23	23	0.10472	6.319	20.124	21.188	-7.899	38.095	0.334	3.828	23.854	-6.16	-1.24	4.875	-24.087	-4.433	-1.022	-10.732
24	24	0.10948	6.716	20.154	21.37	-7.485	37.61	0.034	3.817	23.424	-6.039	-1.423	5.188	-24.39	-4.426	-0.987	-10.699
25	25	0.11424	7.081	20.198	21.528	-7.096	37.154	-0.278	3.803	23.004	-5.898	-1.535	5.447	-24.659	-4.357	-0.981	-10.678
26	26	0.119	7.413	20.258	21.667	-6.74	36.731	-0.599	3.788	22.601	-5.765	-1.626	5.7	-24.869	-4.265	-0.97	-10.663
27	27	0.12376	7.709	20.327	21.786	-6.408	36.326	-0.895	3.783	22.208	-5.674	-1.808	6.009	-25.014	-4.244	-0.92	-10.647
28	28	0.12852	7.968	20.394	21.891	-6.096	35.912	-1.139	3.787	21.797	-5.684	-2.011	6.328	-25.068	-4.244	-0.843	-10.627
29	29	0.13328	8.193	20.454	21.99	-5.803	35.484	-1.351	3.781	21.364	-5.804	-2.098	6.597	-25.01	-4.16	-0.765	-10.6
30	30	0.13804	8.385	20.504	22.083	-5.522	35.039	-1.543	3.758	20.903	-6.015	-2.11	6.81	-24.854	-4.029	-0.696	-10.568
31	31	0.1428	8.542	20.553	22.17	-5.253	34.581	-1.708	3.718	20.418	-6.281	-2.17	7.008	-24.648	-3.957	-0.624	-10.537
32	32	0.14756	8.664	20.602	22.247	-4.991	34.124	-1.857	3.647	19.943	-6.545	-2.253	7.213	-24.427	-3.921	-0.545	-10.5
33	33	0.15232	8.754	20.649	22.313	-4.75	33.659	-1.993	3.567	19.466	-6.822	-2.265	7.371	-24.179	-3.838	-0.489	-10.465
34	34	0.15708	8.81	20.705	22.372	-4.544	33.2	-2.076	3.497	18.995	-7.114	-2.202	7.485	-23.94	-3.697	-0.458	-10.433
35	35	0.16184	8.835	20.753	22.421	-4.342	32.738	-2.107	3.406	18.537	-7.379	-2.128	7.588	-23.725	-3.562	-0.431	-10.373
36	36	0.1666	8.832	20.79	22.468	-4.161	32.268	-2.13	3.306	18.094	-7.609	-2.03	7.673	-23.535	-3.414	-0.419	-10.313
37	37	0.17136	8.8	20.799	22.51	-3.988	31.766	-2.1	3.215	17.651	-7.819	-2.043	7.729	-23.39	-3.375	-0.454	-10.247
38	38	0.17612	8.801	20.931	22.534	-3.775	31.344	-2.039	3.07	17.157	-8.003	-2.068	7.811	-23.282	-3.343	-0.462	-10.151
39	39	0.18088	8.779	21.059	22.551	-3.565	30.918	-1.971	2.896	16.671	-8.162	-2.072	7.901	-23.189	-3.299	-0.452	-10.054
40	40	0.18564	8.736	21.177	22.564	-3.365	30.481	-1.899	2.717	16.196	-8.221	-2.124	8.027	-23.223	-3.283	-0.425	-9.996
41	41	0.1904	8.723	21.295	22.594	-3.151	30.051	-1.777	2.564	15.716	-8.298	-2.263	8.096	-23.305	-3.352	-0.474	-9.936
42	42	0.19516	8.598	21.388	22.644	-3.052	29.565	-1.665	2.412	15.283	-8.266	-2.314	8.186	-23.447	-3.344	-0.517	-9.875
43	43	0.19992	8.455	21.47	22.704	-2.986	29.059	-1.546	2.281	14.854	-8.233	-2.333	8.297	-23.625	-3.297	-0.543	-9.848
44	44	0.20468	8.317	21.535	22.772	-2.923	28.533	-1.396	2.173	14.411	-8.255	-2.373	8.443	-23.82	-3.256	-0.533	-9.856
45	45	0.20944	8.191	21.597	22.837	-2.851	28.014	-1.221	2.075	13.975	-8.308	-2.406	8.601	-23.994	-3.203	-0.513	-9.847
46	46	0.2142	8.08	21.655	22.89	-2.765	27.509	-1.051	1.982	13.563	-8.363	-2.453	8.762	-24.151	-3.164	-0.504	-9.836
47	47	0.21896	7.988	21.706	22.926	-2.647	27.017	-0.89	1.875	13.169	-8.436	-2.515	8.916	-24.287	-3.149	-0.507	-9.837
48	48	0.22372	7.919	21.753	22.938	-2.496	26.542	-0.739	1.753	12.789	-8.527	-2.531	9.097	-24.396	-3.093	-0.475	-9.847
49	49	0.22848	7.875	21.798	22.928	-2.316	26.086	-0.589	1.631	12.421	-8.639	-2.528	9.289	-24.477	-3.017	-0.43	-9.865
50	50	0.23324	7.843	21.846	22.902	-2.129	25.649	-0.444	1.521	12.072	-8.757	-2.523	9.455	-24.532	-2.944	-0.417	-9.884
51	51	0.238	7.816	21.899	22.862	-1.942	25.223	-0.297	1.421	11.734	-8.888	-2.479	9.593	-24.556	-2.841	-0.432	-9.895
52	52	0.24276	7.799	21.954	22.804	-1.746	24.813	-0.169	1.32	11.412	-9.01	-2.409	9.728	-24.547	-2.717	-0.449	-9.901
53	53	0.24752	7.787	22.02	22.73	-1.555	24.435	-0.108	1.222	11.123	-9.069	-2.372	9.895	-24.533	-2.615	-0.454	-9.921
54	54	0.25228	7.789	22.098	22.64	-1.354	24.09	-0.058	1.137	10.855	-9.122	-2.406	10.068	-24.512	-2.575	-0.474	-9.957
55	55	0.25704	7.808	22.188	22.535	-1.137	23.781	-0.038	1.042	10.615	-9.139	-2.449	10.229	-24.474	-2.552	-0.513	-9.978
56	56	0.2618	7.848	22.291	22.413	-0.904	23.496	-0.016	0.944	10.382	-9.153	-2.416	10.379	-24.415	-2.462	-0.551	-9.982
57	57	0.26656	7.909	22.393	22.26	-0.627	23.229	-0.003	0.827	10.162	-9.136	-2.461	10.537	-24.367	-2.449	-0.596	-9.996
58	58	0.27132	7.965	22.501	22.098	-0.36	22.968	-0.01	0.712	9.954	-9.066	-2.466	10.754	-24.364	-2.38	-0.587	-10.037
59	59	0.27608	8.023	22.598	21.926	-0.083	22.686	0.012	0.604	9.733	-9.015	-2.452	10.959	-24.37	-2.29	-0.587	-10.087
60	60	0.28084	8.085	22.705	21.744	0.198	22.423	0.044	0.495	9.522	-8.959	-2.486	11.165	-24.379	-2.247	-0.592	-10.138
61	61	0.2856	8.141	22.819	21.535	0.481	22.171	0.107	0.386	9.317	-8.923	-2.515	11.306	-24.365	-2.219	-0.661	-10.183
62	62	0.29036	8.175	22.954	21.345	0.705	21.936	0.184	0.31	9.135	-8.875	-2.515	11.519	-24.39	-2.14	-0.672	-10.238
63	63	0.29512	8.23	23.029	21.152	0.972	21.633	0.279	0.235	8.942	-8.864	-2.406	11.758	-24.409	-1.955	-0.645	-10.304
64	64	0.29988	8.284	23.109	20.934	1.249	21.329	0.471	0.172	8.742	-8.922	-2.349	12.02	-24.431	-1.81	-0.605	-10.373
65	65	0.30464	8.311	23.201	20.696	1.491	21.022	0.723	0.136	8.535	-8.978	-2.358	12.244	-24.46	-1.721	-0.615	-10.421
66	66	0.3094	8.295	23.302	20.457	1.673	20.698	0.988	0.121	8.317	-9.007	-2.387	12.459	-24.505	-1.643	-0.637	-10.47
67	67	0.31416	8.215	23.407	20.221	1.786	20.346	1.254	0.106	8.09	-9.012	-2.437	12.682	-24.559	-1.588	-0.654	-10.522
68	68	0.31892	8.082	23.516	19.982	1.835	19.956	1.569	0.106	7.82	-9.023	-2.484	12.899	-24.637	-1.519	-0.658	-10.58
69	69	0.32368	7.916	23.631	19.729	1.838	19.542	1.929	0.138	7.512	-9.038	-2.55	13.095	-24.732	-1.452	-0.673	-10.647
70	70	0.32844	7.733	23.753	19.456	1.814	19.122	2.274	0.187	7.19	-9.011	-2.665	13.271	-24.815	-1.423	-0.715	-10.701
71	71	0.3332	7.524	23.88	19.168	1.76	18.684	2.616	0.242	6.844	-8.965	-2.807	13.43	-24.873	-1.418	-0.77	-10.741
72	72	0.33796	7.28	24.007	18.871	1.663	18.215	2.976	0.3	6.463	-8.932	-2.877	13.575	-24.926	-1.349	-0.812	-10.788
73	73	0.34272	7.008	24.136	18.566	1.524	17.718	3.33	0.369	6.049	-8.887	-2.88	13.72	-24.983	-1.21	-0.83	-10.85
74	74	0.34748	6.718	24.265	18.254	1.353	17.2	3.692	0.46	5.597	-8.867	-2.972	13.866	-25.013	-1.147	-0.85	-10.918
75	75	0.35224	6.434	24.4	17.934	1.182	16.675	4.038	0.545	5.111	-8.872	-3.083	13.973	-25.001	-1.118	-0.89	-10.986
76	76	0.357	6.152	24.537	17.606	1.01	16.148	4.327	0.609	4.611	-8.866	-3.08	14.072	-24.946	-1.001	-0.903	-11.057
77	77	0.36176	5.865	24.675	17.26	0.84	15.615	4.599	0.657	4.103	-8.846	-3.054	14.148	-24.865	-0.877	-0.928	-11.12
78	78	0.36652	5.569	24.81	16.903	0.649	15.062	4.938	0.723	3.565	-8.909	-3.012	14.266	-24.742	-0.724	-0.898	-11.171
79	79	0.37128	5.256	24.941	16.547	0.43	14.494	5.299	0.8	3.02	-8.995	-2.994	14.387	-24.613	-0.594	-0.874	-11.219
80	80	0.37604	4.934	25.067	16.193	0.2	13.936	5.608	0.865	2.511	-9.068	-2.99	14.513	-24.439	-0.501	-0.86	-11.252
81	81	0.3808	4.588	25.102	15.853	-0.009	13.391	5.932	0.9	2.12	-9.17	-2.912	14.594	-24.253	-0.366	-0.882	-11.272
82	82	0.38556	4.253	25.133	15.51	-0.209	12.828	6.303	0.924	1.735	-9.298	-2.691	14.659	-24.13	-0.105	-0.917	-11.327
83	83	0.39032	3.937	25.182	15.164	-0.402	12.308	6.666	0.951	1.389	-9.426	-2.479	14.693	-24.006	0.135	-1.003	-11.383
84	84	0.39508	3.641	25.241	14.817	-0.583	11.841	7.04	0.993	1.112	-9.529	-2.43	14.734	-23.885	0.223	-1.151	-11.403
85	85	0.39984	3.359	25.296	14.466	-0.744	11.396	7.427	1.018	0.883	-9.632	-2.358	14.794	-23.778	0.322	-1.3	-11.42
86	86	0.4046	3.097	25.358	14.101	-0.885	10.996	7.809	1.041	0.726	-9.691	-2.314	14.912	-23.68	0.401	-1.436	-11.414
87	87	0.40936	2.868	25.434	13.705	-0.98	10.648	8.234	1.054	0.622	-9.729	-2.37	15.067	-23.619	0.392	-1.58	-11.409
88	88	0.41412	2.67	25.526	13.272	-1.029	10.357	8.707	1.049	0.58	-9.767	-2.43	15.201	-23.595	0.365	-1.771	-11.418
89	89	0.41888	2.493	25.627	12.819	-1.035	10.115	9.171	1.008	0.608	-9.774	-2.416	15.331	-23.579	0.385	-1.975	-11.425
90	90	0.42364	2.329	25.732	12.362	-1.016	9.905	9.601	0.947	0.693	-9.737	-2.412	15.438	-23.563	0.376	-2.23	-11.418
91	91	0.4284	2.181	25.844	11.906	-0.981	9.726	10.001	0.889	0.828	-9.675	-2.433	15.548	-23.553	0.337	-2.514	-11.417
92	92	0.43316	2.052	25.961	11.442	-0.926	9.579	10.37	0.829	1.013	-9.594	-2.431	15.665	-23.53	0.307	-2.809	-11.418
93	93	0.43792	1.933	26.076	10.959	-0.847	9.457	10.716	0.752	1.246	-9.511	-2.418	15.748	-23.461	0.257	-3.151	-11.405
94	94	0.44268	1.821	26.183	10.455	-0.745	9.349	11.049	0.658	1.519	-9.435	-2.379	15.784	-23.359	0.201	-3.544	-11.391
95	95	0.44744	1.725	26.283	9.937	-0.621	9.254	11.35	0.548	1.826	-9.327	-2.232	15.746	-23.261	0.216	-3.999	-11.385
96	96	0.4522	1.643	26.376	9.416	-0.484	9.166	11.613	0.431	2.164	-9.217	-1.97	15.677	-23.15	0.318	-4.475	-11.397
97	97	0.45696	1.56	26.46	8.898	-0.35	9.067	11.874	0.316	2.508	-9.121	-1.712	15.574	-23.026	0.405	-4.993	-11.408
98	98	0.46172	1.47	26.53	8.376	-0.222	8.952	12.103	0.194	2.868	-8.98	-1.401	15.469	-22.929	0.539	-5.517	-11.436
99	99	0.46648	1.383	26.589	7.847	-0.087	8.831	12.328	0.055	3.245	-8.829	-0.956	15.318	-22.811	0.781	-6.068	-11.438
100	100	0.47124	1.316	26.644	7.318	0.082	8.717	12.577	-0.114	3.633	-8.726	-0.503	15.206	-22.63	1.024	-6.571	-11.395
101	101	0.476	1.257	26.688	6.818	0.242	8.606	12.758	-0.273	4.039	-8.576	-0.067	15.123	-22.441	1.257	-7.059	-11.335
102	102	0.48076	1.198	26.712	6.362	0.38	8.465	12.958	-0.423	4.424	-8.467	0.478	14.973	-22.276	1.587	-7.583	-11.279
103	103	0.48552	1.143	26.724	5.965	0.505	8.314	13.135	-0.579	4.824	-8.35	1.058	14.736	-22.101	1.933	-8.2	-11.166
104	104	0.49028	1.102	26.734	5.603	0.623	8.172	13.34	-0.699	5.244	-8.282	1.638	14.375	-21.896	2.271	-8.96	-11.012
105	105	0.49504	1.071	26.738	5.275	0.748	8.051	13.509	-0.825	5.713	-8.178	2.275	13.944	-21.674	2.647	-9.806	-10.805
106	106	0.4998	1.041	26.726	4.99	0.858	7.924	13.688	-0.941	6.187	-8.114	2.963	13.444	-21.445	3.062	-10.711	-10.583
107	107	0.50456	1.004	26.682	4.758	0.939	7.801	13.844	-1.017	6.697	-8.051	3.606	12.883	-21.213	3.437	-11.7	-10.339
108	108	0.50932	0.959	26.587	4.581	0.969	7.568	13.926	-1.07	7.162	-7.948	4.216	12.232	-20.935	3.764	-12.818	-10.038
109	109	0.51408	0.908	26.459	4.446	0.967	7.286	13.996	-1.096	7.633	-7.858	4.801	11.457	-20.622	4.046	-14.097	-9.697
110	110	0.51884	0.844	26.304	4.345	0.941	6.997	14.041	-1.09	8.136	-7.755	5.279	10.61	-20.297	4.225	-15.493	-9.334
111	111	0.5236	0.764	26.117	4.27	0.884	6.704	14.038	-1.047	8.68	-7.616	5.652	9.751	-19.973	4.316	-16.947	-8.971
112	112	0.52836	0.575	25.978	4.209	0.686	6.495	14.029	-0.952	9.277	-7.477	6.025	8.873	-19.636	4.412	-18.444	-8.617
113	113	0.53312	0.293	25.882	4.157	0.374	6.374	13.991	-0.827	9.934	-7.333	6.462	7.937	-19.269	4.559	-20.01	-8.27
114	114	0.53788	0.034	25.741	4.106	0.097	6.249	13.883	-0.704	10.644	-7.162	6.905	6.93	-18.881	4.703	-21.662	-7.955
115	115	0.54264	-0.197	25.554	4.044	-0.132	6.116	13.726	-0.582	11.403	-6.981	7.253	5.877	-18.512	4.759	-23.384	-7.713
116	116	0.5474	-0.398	25.327	3.972	-0.313	5.981	13.536	-0.449	12.216	-6.78	7.447	4.811	-18.202	4.684	-25.154	-7.559
117	117	0.55216	-0.573	25.066	3.904	-0.472	5.854	13.332	-0.277	13.086	-6.572	7.462	3.74	-17.967	4.465	-26.972	-7.492
118	118	0.55692	-0.728	24.782	3.857	-0.617	5.745	13.069	-0.085	14.014	-6.359	7.415	2.685	-17.774	4.207	-28.798	-7.51
119	119	0.56168	-0.866	24.485	3.825	-0.749	5.665	12.766	0.12	14.989	-6.193	7.354	1.685	-17.575	3.964	-30.573	-7.598
120	120	0.56644	-0.989	24.192	3.814	-0.878	5.623	12.4	0.335	15.979	-6.012	7.266	0.76	-17.397	3.738	-32.26	-7.736
121	121	0.5712	-1.091	23.923	3.797	-0.982	5.654	11.98	0.54	17.006	-5.814	7.06	-0.043	-17.186	3.444	-33.834	-7.877
122	122	0.57596	-1.192	23.671	3.795	-1.103	5.738	11.508	0.759	18.05	-5.607	6.811	-0.679	-16.97	3.166	-35.234	-8.039
123	123	0.58072	-1.287	23.432	3.808	-1.241	5.878	10.979	0.975	19.137	-5.392	6.654	-1.18	-16.794	3.016	-36.481	-8.273
124	124	0.58548	-1.392	23.212	3.861	-1.408	6.058	10.442	1.217	20.227	-5.202	6.351	-1.669	-16.7	2.749	-37.716	-8.588
125	125	0.59024	-1.479	23.014	3.923	-1.575	6.298	9.902	1.489	21.332	-5.024	5.842	-2.287	-16.613	2.303	-39.093	-8.93
126	126	0.595	-1.554	22.846	3.993	-1.758	6.601	9.356	1.792	22.45	-4.873	5.281	-3.01	-16.526	1.832	-40.568	-9.309
127	127	0.59976	-1.613	22.687	4.064	-1.94	6.941	8.791	2.087	23.601	-4.674	4.765	-3.684	-16.484	1.427	-41.995	-9.706
128	128	0.60452	-1.669	22.533	4.132	-2.132	7.314	8.166	2.359	24.793	-4.414	4.294	-4.221	-16.456	1.101	-43.293	-10.109
129	129	0.60928	-1.716	22.378	4.196	-2.32	7.709	7.508	2.603	26.03	-4.101	3.898	-4.634	-16.432	0.874	-44.474	-10.491
130	130	0.61404	-1.744	22.224	4.259	-2.494	8.122	6.837	2.827	27.287	-3.733	3.487	-4.929	-16.453	0.655	-45.545	-10.866
131	131	0.6188	-1.76	22.075	4.333	-2.67	8.55	6.16	3.035	28.546	-3.345	3.071	-5.117	-16.53	0.447	-46.497	-11.267
132	132	0.62356	-1.768	21.931	4.414	-2.851	8.996	5.478	3.224	29.799	-2.959	2.671	-5.137	-16.672	0.272	-47.256	-11.725
133	133	0.62832	-1.772	21.791	4.495	-3.033	9.457	4.802	3.38	31.038	-2.595	2.305	-4.961	-16.867	0.141	-47.783	-12.242
134	134	0.63308	-1.769	21.655	4.564	-3.203	9.921	4.176	3.521	32.221	-2.268	1.86	-4.623	-17.11	-0.053	-48.11	-12.794
135	135	0.63784	-1.754	21.526	4.616	-3.354	10.386	3.601	3.656	33.306	-1.966	1.3	-4.194	-17.389	-0.342	-48.286	-13.358
136	136	0.6426	-1.75	21.406	4.665	-3.521	10.859	3.01	3.744	34.292	-1.657	0.86	-3.798	-17.659	-0.527	-48.371	-13.919
137	137	0.64736	-1.77	21.294	4.732	-3.729	11.337	2.385	3.788	35.182	-1.319	0.574	-3.5	-17.917	-0.582	-48.421	-14.455
138	138	0.65212	-1.805	21.197	4.812	-3.958	11.823	1.753	3.81	35.986	-0.979	0.377	-3.271	-18.143	-0.561	-48.434	-14.949
139	139	0.65688	-1.84	21.124	4.881	-4.181	12.335	1.176	3.814	36.687	-0.723	0.337	-3.022	-18.331	-0.402	-48.284	-15.437
140	140	0.66164	-1.865	21.078	4.925	-4.376	12.874	0.677	3.814	37.297	-0.546	0.291	-2.682	-18.489	-0.25	-47.955	-15.914
141	141	0.6664	-1.907	21.043	4.959	-4.588	13.423	0.217	3.826	37.808	-0.426	0.134	-2.288	-18.596	-0.195	-47.505	-16.368
142	142	0.67116	-1.964	21.015	4.995	-4.816	13.977	-0.255	3.806	38.228	-0.346	0.063	-1.896	-18.605	-0.072	-46.94	-16.772
143	143	0.67592	-2.032	20.989	5.027	-5.057	14.529	-0.667	3.81	38.553	-0.336	0.029	-1.548	-18.559	0.082	-46.32	-17.144
144	144	0.68068	-2.103	20.967	5.063	-5.301	15.079	-1.034	3.836	38.78	-0.347	-0.03	-1.223	-18.503	0.203	-45.638	-17.485
145	145	0.68544	-2.173	20.952	5.101	-5.546	15.654	-1.421	3.84	38.977	-0.337	0.008	-0.907	-18.433	0.408	-44.884	-17.808
146	146	0.6902	-2.219	20.935	5.117	-5.753	16.239	-1.785	3.815	39.101	-0.369	0.252	-0.625	-18.28	0.783	-44.017	-18.075
147	147	0.69496	-2.245	20.925	5.102	-5.914	16.849	-2.099	3.775	39.173	-0.403	0.587	-0.356	-18.119	1.226	-43.068	-18.306
148	148	0.69972	-2.239	20.912	5.054	-6.007	17.462	-2.313	3.761	39.17	-0.506	0.846	-0.121	-17.922	1.593	-42.107	-18.49
149	149	0.70448	-2.216	20.902	4.986	-6.06	18.089	-2.478	3.752	39.133	-0.597	1.126	0.082	-17.742	1.971	-41.129	-18.642
150	150	0.70924	-2.194	20.882	4.904	-6.101	18.715	-2.61	3.756	39.061	-0.686	1.317	0.265	-17.563	2.267	-40.159	-18.771
151	151	0.714	-2.179	20.855	4.825	-6.152	19.339	-2.715	3.771	38.964	-0.775	1.567	0.455	-17.416	2.608	-39.131	-18.914
152	152	0.71876	-2.205	20.805	4.757	-6.251	19.933	-2.748	3.819	38.823	-0.876	1.916	0.615	-17.31	3.021	-38.062	-19.062
153	153	0.72352	-2.257	20.739	4.694	-6.37	20.509	-2.71	3.896	38.628	-0.975	2.197	0.722	-17.244	3.358	-37.018	-19.19
154	154	0.72828	-2.306	20.668	4.629	-6.47	21.087	-2.642	3.973	38.391	-1.045	2.4	0.79	-17.21	3.614	-35.993	-19.288
155	155	0.73304	-2.354	20.596	4.563	-6.566	21.675	-2.567	4.038	38.137	-1.083	2.639	0.888	-17.198	3.889	-34.899	-19.371
156	156	0.7378	-2.408	20.526	4.494	-6.665	22.271	-2.44	4.125	37.878	-1.131	2.926	1.068	-17.224	4.2	-33.698	-19.47
157	157	0.74256	-2.466	20.457	4.419	-6.756	22.875	-2.221	4.252	37.605	-1.212	3.226	1.276	-17.324	4.515	-32.448	-19.605
158	158	0.74732	-2.528	20.389	4.341	-6.838	23.497	-1.992	4.365	37.327	-1.274	3.486	1.474	-17.468	4.786	-31.199	-19.755
159	159	0.75208	-2.586	20.316	4.259	-6.908	24.121	-1.761	4.477	37.021	-1.336	3.654	1.637	-17.589	4.974	-29.983	-19.875
160	160	0.75684	-2.644	20.24	4.181	-6.983	24.735	-1.524	4.602	36.668	-1.423	3.817	1.788	-17.714	5.16	-28.74	-20.019
161	161	0.7616	-2.703	20.161	4.101	-7.046	25.341	-1.255	4.726	36.271	-1.567	4.032	1.993	-17.859	5.377	-27.386	-20.208
162	162	0.76636	-2.755	20.075	4.013	-7.088	25.941	-0.976	4.824	35.85	-1.706	4.334	2.283	-18.057	5.653	-25.891	-20.439
163	163	0.77112	-2.803	19.983	3.911	-7.112	26.542	-0.678	4.935	35.415	-1.878	4.448	2.628	-18.214	5.763	-24.388	-20.647
164	164	0.77588	-2.847	19.885	3.815	-7.132	27.136	-0.449	5.021	34.944	-2.041	4.436	2.949	-18.327	5.765	-22.914	-20.844
165	165	0.78064	-2.897	19.786	3.732	-7.175	27.722	-0.236	5.111	34.423	-2.22	4.445	3.21	-18.4	5.784	-21.45	-21.027
166	166	0.7854	-2.948	19.684	3.655	-7.225	28.296	-0.035	5.198	33.876	-2.436	4.491	3.508	-18.49	5.829	-19.911	-21.271
167	167	0.79016	-3	19.579	3.58	-7.272	28.861	0.146	5.287	33.325	-2.668	4.434	3.822	-18.606	5.785	-18.393	-21.57
168	168	0.79492	-3.041	19.462	3.492	-7.298	29.409	0.273	5.343	32.77	-2.896	4.359	4.127	-18.707	5.722	-16.886	-21.896
169	169	0.79968	-3.076	19.395	3.411	-7.335	29.992	0.373	5.402	32.181	-3.139	4.245	4.334	-18.788	5.626	-15.472	-22.235
170	170	0.80444	-3.103	19.303	3.33	-7.362	30.548	0.415	5.445	31.575	-3.382	4.028	4.538	-18.891	5.436	-14.08	-22.637
171	171	0.8092	-3.127	19.197	3.254	-7.385	31.09	0.412	5.467	30.956	-3.626	3.774	4.746	-19.026	5.208	-12.679	-23.101
172	172	0.81396	-3.14	19.089	3.187	-7.405	31.623	0.345	5.461	30.326	-3.855	3.522	5.013	-19.182	4.963	-11.211	-23.617
173	173	0.81872	-3.149	18.985	3.132	-7.434	32.154	0.195	5.432	29.696	-4.071	3.209	5.343	-19.322	4.652	-9.707	-24.17
174	174	0.82348	-3.155	18.881	3.088	-7.475	32.67	-0.015	5.397	29.056	-4.285	2.879	5.707	-19.459	4.316	-8.18	-24.765
175	175	0.82824	-3.157	18.779	3.057	-7.524	33.169	-0.287	5.346	28.398	-4.49	2.534	6.075	-19.597	3.954	-6.657	-25.398
176	176	0.833	-3.154	18.679	3.037	-7.575	33.66	-0.632	5.27	27.733	-4.684	2.118	6.42	-19.725	3.519	-5.191	-26.062
177	177	0.83776	-3.14	18.584	3.028	-7.616	34.151	-1.043	5.168	27.075	-4.875	1.666	6.739	-19.847	3.041	-3.785	-26.76
178	178	0.84252	-3.121	18.5	3.036	-7.653	34.645	-1.512	5.034	26.432	-5.072	1.272	7.031	-19.949	2.596	-2.407	-27.479
179	179	0.84728	-3.093	18.42	3.061	-7.686	35.127	-2.022	4.876	25.783	-5.284	1.019	7.272	-20.031	2.256	-1.032	-28.214
180	180	0.85204	-3.064	18.343	3.107	-7.733	35.597	-2.588	4.714	25.123	-5.501	0.778	7.412	-20.109	1.934	0.241	-28.985
181	181	0.8568	-3.034	18.273	3.181	-7.804	36.057	-3.221	4.556	24.461	-5.714	0.475	7.53	-20.145	1.557	1.445	-29.754
182	182	0.86156	-3	18.203	3.275	-7.884	36.492	-3.868	4.394	23.786	-5.972	0.192	7.657	-20.093	1.172	2.648	-30.477
183	183	0.86632	-2.966	18.143	3.394	-7.978	36.912	-4.562	4.207	23.113	-6.224	0.011	7.781	-20.007	0.848	3.867	-31.184
184	184	0.87108	-2.928	18.085	3.525	-8.071	37.307	-5.236	4.044	22.425	-6.53	-0.172	7.929	-19.885	0.514	5.086	-31.881
185	185	0.87584	-2.894	18.038	3.677	-8.177	37.703	-5.881	3.894	21.747	-6.858	-0.324	8.062	-19.744	0.2	6.28	-32.542
186	186	0.8806	-2.853	17.992	3.844	-8.275	38.086	-6.541	3.727	21.096	-7.172	-0.481	8.152	-19.599	-0.12	7.382	-33.182
187	187	0.88536	-2.812	17.957	4.024	-8.377	38.455	-7.162	3.564	20.466	-7.47	-0.552	8.209	-19.449	-0.37	8.445	-33.754
188	188	0.89012	-2.763	17.928	4.226	-8.473	38.785	-7.756	3.395	19.828	-7.799	-0.529	8.203	-19.234	-0.543	9.458	-34.238
189	189	0.89488	-2.712	17.908	4.448	-8.598	39.089	-8.307	3.272	19.204	-8.113	-0.554	8.246	-18.976	-0.756	10.445	-34.616
190	190	0.89964	-2.663	17.897	4.691	-8.746	39.38	-8.816	3.173	18.604	-8.397	-0.647	8.316	-18.752	-1.027	11.374	-34.948
191	191	0.9044	-2.613	17.896	4.948	-8.888	39.667	-9.279	3.064	18.046	-8.646	-0.832	8.351	-18.526	-1.364	12.157	-35.19
192	192	0.90916	-2.568	17.91	5.215	-9.021	39.943	-9.635	2.943	17.515	-8.892	-1.082	8.279	-18.29	-1.73	12.741	-35.306
193	193	0.91392	-2.53	17.938	5.497	-9.159	40.211	-9.893	2.82	17.017	-9.125	-1.294	8.093	-18.078	-2.035	13.18	-35.333
194	194	0.91868	-2.504	17.997	5.799	-9.318	40.485	-10.059	2.707	16.56	-9.305	-1.511	7.909	-17.924	-2.332	13.555	-35.275
195	195	0.92344	-2.493	18.091	6.124	-9.495	40.764	-10.122	2.601	16.136	-9.45	-1.761	7.813	-17.789	-2.671	13.937	-35.096
196	196	0.9282	-2.494	18.215	6.473	-9.691	41.036	-10.08	2.502	15.742	-9.58	-1.995	7.782	-17.641	-3.014	14.331	-34.776
197	197	0.93296	-2.506	18.362	6.842	-9.9	41.294	-9.932	2.414	15.39	-9.678	-2.186	7.741	-17.516	-3.303	14.67	-34.337
198	198	0.93772	-2.525	18.534	7.231	-10.121	41.542	-9.673	2.348	15.081	-9.744	-2.354	7.623	-17.432	-3.527	14.88	-33.794
199	199	0.94248	-2.561	18.736	7.647	-10.377	41.78	-9.319	2.326	14.804	-9.755	-2.589	7.337	-17.384	-3.727	14.836	-33.143
200	200	0.94724	-2.61	18.967	8.097	-10.669	42.006	-8.924	2.331	14.576	-9.666	-2.911	6.684	-17.393	-3.876	14.319	-32.409
201	201	0.952	-2.67	19.221	8.58	-10.977	42.21	-8.501	2.322	14.419	-9.48	-3.218	5.498	-17.464	-3.891	13.193	-31.599
