# Supplementary material for: Gait phenotypes in paediatric hereditary spastic paraplegia revealed by dynamic time warping analysis and random forests
Source: PLoS One. 2018 Mar 8;13(3):e0192345. doi: 10.1371/journal.pone.0192345 (PMC5843164; doi:10.1371/journal.pone.0192345)
Supplement: S1 Data — (ZIP) [file pone.0192345.s008.zip › HSP/Left.SR.HSP15.5.csv]

	Epoch	Time	Pelvic.obliquity	Pelvic.tilt	Pelvic rotation	Hip.abd.add	Hip.flexion	Hip.rotation	Knee.abd.add	Knee.flexion	Knee.rotation	Ankle.abd.add	Ankle.flexion	Ankle.rotation	Forefoot.abd.add	Forefoot.flexion	Forefoot.rotation
1	1	0	-4.676	20.338	3.042	-12.019	48.698	-2.873	5.205	18.26	-13.326	-7.207	8.777	-18.096	-8.399	14.379	-37.902
2	2	0.00379	-4.542	20.367	3.248	-11.845	48.494	-2.585	5.007	17.782	-13.399	-7.02	8.63	-18.055	-8.346	14.653	-37.272
3	3	0.00758	-4.397	20.398	3.452	-11.659	48.261	-2.27	4.856	17.359	-13.487	-6.861	8.417	-17.998	-8.24	14.765	-36.617
4	4	0.01137	-4.231	20.413	3.663	-11.453	47.976	-2.03	4.702	17.037	-13.484	-6.639	7.904	-17.916	-7.956	14.508	-35.904
5	5	0.01516	-4.064	20.427	3.888	-11.253	47.645	-1.811	4.573	16.77	-13.454	-6.542	6.882	-17.74	-7.601	13.597	-35.103
6	6	0.01895	-3.911	20.448	4.133	-11.08	47.289	-1.637	4.428	16.552	-13.439	-6.374	5.404	-17.462	-7.085	12.209	-34.255
7	7	0.02274	-3.785	20.479	4.399	-10.944	46.92	-1.484	4.273	16.386	-13.454	-6.15	3.572	-17.087	-6.454	10.434	-33.365
8	8	0.02653	-3.705	20.529	4.686	-10.86	46.561	-1.265	4.158	16.288	-13.524	-6.07	1.651	-16.635	-5.928	8.408	-32.417
9	9	0.03032	-3.65	20.6	4.978	-10.805	46.263	-1.031	4.06	16.333	-13.586	-5.811	-0.031	-16.149	-5.332	6.596	-31.424
10	10	0.03411	-3.603	20.693	5.276	-10.766	46.057	-0.768	3.986	16.527	-13.605	-5.503	-1.429	-15.715	-4.774	4.995	-30.431
11	11	0.0379	-3.559	20.803	5.576	-10.74	45.946	-0.488	3.936	16.856	-13.586	-5.163	-2.576	-15.333	-4.253	3.578	-29.458
12	12	0.04169	-3.507	20.923	5.874	-10.72	45.928	-0.229	3.907	17.297	-13.556	-4.782	-3.559	-14.97	-3.734	2.296	-28.528
13	13	0.04548	-3.44	21.061	6.168	-10.715	45.944	0.192	3.966	17.704	-13.735	-4.303	-4.378	-14.733	-3.17	1.231	-27.784
14	14	0.04927	-3.363	21.213	6.444	-10.705	45.988	0.544	4.013	18.109	-13.87	-3.993	-5.042	-14.58	-2.797	0.243	-27.165
15	15	0.05306	-3.272	21.379	6.699	-10.681	46.042	0.851	4.061	18.492	-13.973	-3.986	-5.478	-14.499	-2.744	-0.653	-26.65
16	16	0.05685	-3.159	21.563	6.93	-10.629	46.087	1.182	4.146	18.823	-14.103	-4.454	-5.566	-14.48	-3.172	-1.405	-26.213
17	17	0.06064	-3.044	21.767	7.121	-10.539	46.157	1.491	4.183	19.217	-14.169	-4.824	-5.229	-14.555	-3.631	-1.757	-25.869
18	18	0.06443	-2.894	21.96	7.288	-10.397	46.193	1.853	4.236	19.644	-14.267	-5.056	-4.748	-14.713	-3.997	-1.973	-25.578
19	19	0.06822	-2.711	22.138	7.424	-10.201	46.203	2.222	4.29	20.134	-14.332	-5.103	-4.226	-14.979	-4.205	-2.148	-25.348
20	20	0.07201	-2.502	22.295	7.525	-9.953	46.199	2.542	4.327	20.721	-14.286	-4.913	-3.763	-15.379	-4.191	-2.374	-25.186
21	21	0.0758	-2.233	22.41	7.589	-9.622	46.101	2.866	4.396	21.273	-14.157	-4.541	-3.39	-16.031	-3.971	-2.648	-25.149
22	22	0.07959	-1.949	22.509	7.632	-9.278	45.955	3.128	4.472	21.769	-13.917	-4.177	-2.889	-16.767	-3.761	-2.777	-25.141
23	23	0.08338	-1.642	22.593	7.659	-8.915	45.738	3.374	4.564	22.152	-13.637	-3.954	-2.306	-17.559	-3.67	-2.829	-25.153
24	24	0.08717	-1.311	22.663	7.674	-8.526	45.432	3.628	4.676	22.374	-13.367	-3.975	-1.68	-18.386	-3.78	-2.861	-25.178
25	25	0.09096	-0.962	22.706	7.675	-8.123	45.04	3.691	4.737	22.474	-12.955	-4.095	-0.987	-19.211	-3.952	-2.798	-25.226
26	26	0.09475	-0.595	22.721	7.663	-7.66	44.553	3.766	4.743	22.439	-12.593	-4.138	-0.44	-19.978	-4.048	-2.777	-25.223
27	27	0.09854	-0.229	22.723	7.648	-7.174	44.009	3.824	4.708	22.33	-12.23	-4.121	0.073	-20.685	-4.087	-2.727	-25.162
28	28	0.10233	0.128	22.72	7.637	-6.689	43.43	3.847	4.643	22.18	-11.842	-4.052	0.608	-21.33	-4.078	-2.614	-25.045
29	29	0.10612	0.493	22.724	7.634	-6.193	42.816	3.825	4.56	21.967	-11.471	-3.933	1.065	-21.927	-3.993	-2.537	-24.926
30	30	0.10991	0.84	22.761	7.66	-5.751	42.213	3.741	4.462	21.67	-11.229	-3.73	1.432	-22.329	-3.825	-2.449	-24.795
31	31	0.1137	1.182	22.834	7.711	-5.339	41.613	3.625	4.361	21.286	-11.051	-3.567	1.715	-22.646	-3.679	-2.406	-24.667
32	32	0.11749	1.517	22.945	7.784	-4.951	41.019	3.483	4.257	20.819	-10.908	-3.471	1.921	-22.925	-3.577	-2.42	-24.554
33	33	0.12128	1.813	23.104	7.868	-4.611	40.463	3.3	4.127	20.309	-10.787	-3.289	2.082	-23.171	-3.395	-2.406	-24.492
34	34	0.12507	2.086	23.299	7.943	-4.286	39.912	3.233	4.053	19.716	-10.829	-3.349	2.228	-23.295	-3.402	-2.467	-24.393
35	35	0.12886	2.329	23.52	8.025	-3.995	39.384	3.164	3.994	19.101	-10.954	-3.574	2.371	-23.314	-3.543	-2.58	-24.297
36	36	0.13265	2.54	23.766	8.122	-3.741	38.884	3.059	3.925	18.476	-11.15	-3.895	2.526	-23.224	-3.765	-2.702	-24.216
37	37	0.13644	2.719	24.044	8.235	-3.519	38.409	2.919	3.803	17.816	-11.471	-4.132	2.745	-22.991	-3.943	-2.689	-24.155
38	38	0.14023	2.86	24.344	8.384	-3.341	37.944	2.728	3.634	17.131	-11.874	-4.235	2.938	-22.61	-4.027	-2.622	-24.072
39	39	0.14402	2.974	24.65	8.552	-3.18	37.448	2.627	3.46	16.363	-12.436	-4.414	3.067	-22.109	-4.188	-2.597	-23.941
40	40	0.14781	3.057	24.957	8.741	-3.05	36.911	2.612	3.298	15.503	-13.118	-4.688	3.14	-21.528	-4.436	-2.617	-23.768
41	41	0.1516	3.099	25.263	8.969	-3.01	36.324	2.597	3.178	14.557	-13.781	-5.006	3.191	-20.957	-4.702	-2.633	-23.591
42	42	0.15539	3.102	25.548	9.224	-3.014	35.682	2.483	3.023	13.554	-14.354	-5.178	3.312	-20.452	-4.839	-2.491	-23.481
43	43	0.15918	3.077	25.825	9.494	-3.046	35.009	2.38	2.864	12.516	-14.906	-5.292	3.403	-19.983	-4.92	-2.341	-23.375
44	44	0.16297	3.03	26.092	9.776	-3.093	34.306	2.32	2.701	11.458	-15.429	-5.373	3.403	-19.582	-4.965	-2.262	-23.268
45	45	0.16676	2.97	26.337	10.062	-3.133	33.572	2.335	2.529	10.402	-15.886	-5.447	3.223	-19.323	-4.991	-2.371	-23.164
46	46	0.17055	2.891	26.561	10.362	-3.206	32.829	2.31	2.383	9.374	-16.258	-5.643	2.909	-19.08	-5.098	-2.674	-23.034
47	47	0.17434	2.797	26.771	10.68	-3.306	32.065	2.28	2.255	8.337	-16.614	-5.976	2.717	-18.836	-5.325	-2.901	-22.891
48	48	0.17813	2.702	26.953	11.012	-3.405	31.261	2.251	2.119	7.284	-16.927	-6.263	2.651	-18.652	-5.518	-2.978	-22.749
49	49	0.18192	2.625	27.086	11.35	-3.469	30.392	2.226	1.944	6.211	-17.156	-6.255	2.686	-18.609	-5.465	-2.834	-22.627
50	50	0.18571	2.551	27.196	11.697	-3.538	29.477	2.303	1.77	5.103	-17.387	-6.008	2.733	-18.633	-5.197	-2.569	-22.455
51	51	0.1895	2.47	27.284	12.048	-3.614	28.559	2.359	1.591	4.027	-17.585	-5.751	2.751	-18.628	-4.922	-2.335	-22.241
52	52	0.19329	2.378	27.357	12.409	-3.709	27.638	2.398	1.423	2.976	-17.753	-5.503	2.746	-18.642	-4.651	-2.138	-22.027
53	53	0.19708	2.275	27.418	12.781	-3.837	26.713	2.426	1.279	1.942	-17.89	-5.272	2.724	-18.724	-4.383	-1.977	-21.859
54	54	0.20087	2.149	27.394	13.168	-3.991	25.76	2.398	1.148	0.997	-17.983	-4.788	2.745	-18.881	-3.892	-1.712	-21.765
55	55	0.20466	2.055	27.451	13.542	-4.104	24.883	2.371	0.988	0.051	-18.11	-4.258	2.726	-19.029	-3.359	-1.478	-21.695
56	56	0.20845	1.968	27.53	13.901	-4.205	24.049	2.34	0.836	-0.859	-18.205	-3.847	2.714	-19.158	-2.928	-1.296	-21.592
57	57	0.21224	1.872	27.585	14.248	-4.313	23.231	2.304	0.719	-1.709	-18.231	-3.67	2.738	-19.262	-2.699	-1.184	-21.421
58	58	0.21603	1.78	27.602	14.586	-4.424	22.412	2.33	0.643	-2.521	-18.339	-3.663	2.749	-19.385	-2.604	-1.161	-21.296
59	59	0.21982	1.693	27.601	14.909	-4.533	21.626	2.312	0.594	-3.261	-18.433	-3.536	2.754	-19.509	-2.395	-1.128	-21.211
60	60	0.22361	1.617	27.579	15.208	-4.626	20.863	2.276	0.566	-3.943	-18.536	-3.38	2.762	-19.605	-2.156	-1.104	-21.143
61	61	0.2274	1.552	27.535	15.475	-4.692	20.123	2.232	0.553	-4.565	-18.647	-3.216	2.768	-19.67	-1.91	-1.101	-21.085
62	62	0.23119	1.491	27.482	15.697	-4.73	19.442	2.155	0.538	-5.07	-18.684	-2.862	2.698	-19.778	-1.503	-1.157	-21.068
63	63	0.23498	1.461	27.394	15.868	-4.707	18.786	2.069	0.543	-5.514	-18.77	-2.577	2.733	-19.781	-1.155	-1.151	-21.05
64	64	0.23877	1.446	27.299	16.012	-4.651	18.178	1.93	0.558	-5.884	-18.85	-2.377	2.834	-19.703	-0.892	-1.137	-21.022
65	65	0.24256	1.444	27.207	16.132	-4.57	17.628	1.739	0.585	-6.179	-18.89	-2.313	3	-19.579	-0.761	-1.131	-20.988
66	66	0.24635	1.47	27.117	16.211	-4.442	17.131	1.563	0.636	-6.429	-18.837	-2.604	3.31	-19.538	-0.937	-1.121	-20.972
67	67	0.25014	1.511	27.041	16.253	-4.297	16.68	1.412	0.676	-6.636	-18.696	-2.684	3.548	-19.594	-0.931	-1.119	-20.971
68	68	0.25393	1.583	26.955	16.236	-4.09	16.258	1.304	0.708	-6.798	-18.501	-2.784	3.771	-19.706	-0.944	-1.157	-20.982
69	69	0.25772	1.688	26.855	16.153	-3.816	15.859	1.243	0.736	-6.919	-18.268	-2.932	3.989	-19.852	-0.995	-1.238	-21.002
70	70	0.26151	1.823	26.743	16.002	-3.487	15.477	1.233	0.769	-7.007	-18.022	-3.024	4.188	-19.995	-0.988	-1.335	-21.018
71	71	0.2653	1.987	26.621	15.767	-3.095	15.115	1.291	0.8	-7.053	-17.812	-2.912	4.46	-20.11	-0.794	-1.311	-21.053
72	72	0.26909	2.153	26.518	15.49	-2.705	14.781	1.366	0.853	-7.09	-17.593	-2.771	4.762	-20.198	-0.561	-1.249	-21.08
73	73	0.27288	2.323	26.43	15.171	-2.297	14.469	1.476	0.906	-7.121	-17.375	-2.655	5.072	-20.256	-0.345	-1.188	-21.094
74	74	0.27667	2.517	26.335	14.785	-1.803	14.163	1.68	0.896	-7.139	-17.2	-2.613	5.353	-20.286	-0.212	-1.182	-21.094
75	75	0.28046	2.701	26.244	14.346	-1.287	13.847	1.903	0.831	-7.172	-17.034	-2.447	5.556	-20.226	0.002	-1.187	-21.052
76	76	0.28425	2.888	26.124	13.876	-0.758	13.479	2.164	0.764	-7.236	-16.859	-2.164	5.715	-20.208	0.331	-1.183	-21.038
77	77	0.28804	3.071	25.972	13.386	-0.229	13.05	2.454	0.699	-7.332	-16.682	-1.848	5.879	-20.223	0.693	-1.158	-21.049
78	78	0.29183	3.239	25.786	12.892	0.284	12.555	2.756	0.633	-7.456	-16.515	-1.639	6.116	-20.23	0.949	-1.091	-21.069
79	79	0.29562	3.38	25.544	12.426	0.737	11.974	3.05	0.609	-7.597	-16.4	-1.44	6.35	-20.178	1.201	-1.035	-21.074
80	80	0.29941	3.429	25.318	12	1.038	11.37	3.394	0.615	-7.753	-16.334	-0.977	6.51	-20.181	1.699	-0.96	-21.111
81	81	0.3032	3.396	25.1	11.594	1.22	10.751	3.779	0.645	-7.912	-16.313	-0.498	6.631	-20.188	2.213	-0.921	-21.153
82	82	0.30699	3.298	24.878	11.182	1.324	10.12	4.187	0.695	-8.064	-16.327	-0.306	6.76	-20.132	2.466	-0.981	-21.16
83	83	0.31078	3.126	24.664	10.767	1.348	9.503	4.558	0.733	-8.166	-16.258	-0.233	6.904	-20.083	2.589	-1.092	-21.142
84	84	0.31457	2.927	24.464	10.346	1.349	8.918	4.936	0.756	-8.22	-16.162	-0.172	7.078	-20.065	2.692	-1.197	-21.128
85	85	0.31836	2.71	24.281	9.923	1.33	8.362	5.365	0.758	-8.244	-16.111	-0.065	7.271	-20.079	2.827	-1.278	-21.146
86	86	0.32215	2.483	24.116	9.503	1.295	7.834	5.878	0.735	-8.251	-16.165	0.143	7.466	-20.127	3.044	-1.326	-21.217
87	87	0.32594	2.257	23.978	9.092	1.257	7.364	6.412	0.666	-8.187	-16.28	0.619	7.538	-20.161	3.469	-1.429	-21.294
88	88	0.32973	2.039	23.855	8.699	1.193	6.94	6.882	0.635	-8.07	-16.396	1.26	7.593	-20.1	4.039	-1.517	-21.32
89	89	0.33352	1.827	23.742	8.326	1.123	6.547	7.338	0.612	-7.913	-16.489	1.852	7.601	-20.029	4.568	-1.693	-21.3
90	90	0.33731	1.619	23.635	7.973	1.06	6.17	7.804	0.578	-7.725	-16.542	2.251	7.567	-19.992	4.925	-2.004	-21.237
91	91	0.3411	1.414	23.527	7.652	1.001	5.796	8.211	0.53	-7.516	-16.583	2.359	7.698	-19.907	4.995	-2.273	-21.135
92	92	0.34489	1.209	23.415	7.363	0.939	5.415	8.604	0.463	-7.284	-16.611	2.479	7.889	-19.785	5.06	-2.503	-20.964
93	93	0.34868	1.008	23.297	7.103	0.88	5.028	8.99	0.367	-7.026	-16.618	2.743	8.011	-19.69	5.24	-2.773	-20.772
94	94	0.35247	0.81	23.172	6.875	0.822	4.635	9.357	0.245	-6.737	-16.601	3.211	7.993	-19.633	5.591	-3.136	-20.575
95	95	0.35626	0.615	23.034	6.7	0.746	4.25	9.619	0.141	-6.392	-16.585	3.867	7.758	-19.508	6.1	-3.693	-20.349
96	96	0.36005	0.423	22.885	6.576	0.657	3.854	9.794	0.055	-6.038	-16.617	4.643	7.567	-19.268	6.712	-4.183	-20.097
97	97	0.36384	0.186	22.767	6.397	0.512	3.506	10.027	0.005	-5.665	-16.729	5.483	7.368	-18.957	7.399	-4.671	-19.855
98	98	0.36763	-0.091	22.685	6.156	0.317	3.213	10.323	-0.005	-5.271	-16.906	6.311	7.145	-18.605	8.095	-5.196	-19.641
99	99	0.37142	-0.336	22.604	5.949	0.143	2.929	10.527	0.012	-4.86	-17.055	6.905	6.913	-18.288	8.578	-5.829	-19.48
100	100	0.37521	-0.532	22.531	5.73	0.053	2.677	10.645	-0.001	-4.386	-17.066	7.193	6.631	-17.977	8.768	-6.658	-19.263
101	101	0.379	-0.708	22.473	5.506	-0.002	2.456	10.735	-0.028	-3.881	-17.038	7.283	6.325	-17.609	8.774	-7.601	-18.972
102	102	0.38279	-0.87	22.406	5.272	-0.03	2.246	10.811	-0.059	-3.342	-16.975	7.239	6.011	-17.209	8.659	-8.615	-18.63
103	103	0.38658	-1.021	22.255	5.015	-0.033	1.992	10.874	-0.087	-2.74	-16.826	7.165	5.724	-16.888	8.519	-9.634	-18.313
104	104	0.39037	-1.157	22.124	4.757	-0.038	1.753	10.969	-0.104	-2.125	-16.735	7.428	5.431	-16.61	8.694	-10.567	-18.079
105	105	0.39416	-1.281	22.033	4.492	-0.023	1.594	11.058	-0.145	-1.446	-16.641	7.825	5.187	-16.292	8.974	-11.435	-17.821
106	106	0.39795	-1.394	21.962	4.218	0.001	1.496	11.124	-0.192	-0.7	-16.526	8.32	4.933	-15.956	9.332	-12.309	-17.558
107	107	0.40174	-1.502	21.868	3.933	0.01	1.403	11.142	-0.207	0.101	-16.364	8.903	4.541	-15.669	9.778	-13.324	-17.355
108	108	0.40553	-1.612	21.813	3.651	0.001	1.4	11.2	-0.149	0.956	-16.203	9.207	3.915	-15.422	10.023	-14.684	-17.142
109	109	0.40932	-1.725	21.767	3.361	-0.003	1.442	11.216	-0.093	1.869	-16.033	9.44	3.198	-15.06	10.209	-16.191	-16.85
110	110	0.41311	-1.838	21.733	3.07	0	1.531	11.195	-0.038	2.848	-15.841	9.654	2.45	-14.655	10.38	-17.771	-16.53
111	111	0.4169	-1.95	21.718	2.787	0.006	1.674	11.156	0.024	3.902	-15.608	9.899	1.739	-14.326	10.582	-19.342	-16.259
112	112	0.42069	-2.035	21.694	2.499	0.085	1.845	11.147	0.008	5.064	-15.289	10.219	1.076	-14.152	10.814	-20.893	-16.032
113	113	0.42448	-2.133	21.692	2.241	0.142	2.073	11.102	0.005	6.28	-14.973	10.535	0.4	-13.913	11.048	-22.494	-15.751
114	114	0.42827	-2.239	21.7	2.005	0.183	2.345	11.017	0.01	7.544	-14.68	10.863	-0.298	-13.58	11.299	-24.142	-15.419
115	115	0.43206	-2.348	21.704	1.78	0.216	2.651	10.89	0.016	8.853	-14.422	11.217	-1.024	-13.131	11.583	-25.832	-15.04
116	116	0.43585	-2.514	21.74	1.607	0.164	3.037	10.674	0.069	10.222	-14.051	11.393	-1.733	-12.738	11.73	-27.583	-14.642
117	117	0.43964	-2.667	21.758	1.446	0.12	3.446	10.451	0.135	11.667	-13.702	11.523	-2.327	-12.333	11.835	-29.268	-14.251
118	118	0.44343	-2.822	21.77	1.307	0.061	3.886	10.197	0.224	13.162	-13.35	11.549	-2.82	-11.929	11.857	-30.897	-13.868
119	119	0.44722	-2.991	21.785	1.198	-0.03	4.361	9.898	0.346	14.687	-12.98	11.437	-3.234	-11.543	11.773	-32.483	-13.502
120	120	0.45101	-3.157	21.785	1.104	-0.145	4.877	9.601	0.531	16.282	-12.654	11.256	-3.69	-11.256	11.665	-34.125	-13.269
121	121	0.4548	-3.34	21.785	1.032	-0.276	5.439	9.256	0.705	17.912	-12.304	10.92	-4.347	-11.009	11.428	-35.983	-13.074
122	122	0.45859	-3.536	21.772	0.979	-0.42	6.026	8.847	0.84	19.595	-11.93	10.594	-5.109	-10.764	11.201	-37.948	-12.901
123	123	0.46238	-3.746	21.737	0.944	-0.581	6.621	8.383	0.935	21.326	-11.535	10.342	-5.917	-10.52	11.039	-39.952	-12.749
124	124	0.46617	-3.986	21.691	0.939	-0.807	7.206	8.019	1.108	23.011	-11.166	9.945	-6.717	-10.423	10.766	-41.927	-12.654
125	125	0.46996	-4.241	21.614	0.95	-1.062	7.757	7.671	1.315	24.696	-10.812	9.195	-7.233	-10.402	10.17	-43.694	-12.614
126	126	0.47375	-4.512	21.527	0.981	-1.359	8.32	7.274	1.544	26.413	-10.393	8.156	-7.527	-10.45	9.315	-45.308	-12.609
127	127	0.47754	-4.801	21.437	1.031	-1.701	8.911	6.814	1.78	28.18	-9.874	6.932	-7.62	-10.583	8.29	-46.777	-12.643
128	128	0.48133	-5.115	21.342	1.083	-2.077	9.518	6.347	1.976	30.022	-9.239	5.908	-7.505	-10.894	7.424	-48.033	-12.776
129	129	0.48512	-5.454	21.252	1.145	-2.515	10.107	6.014	2.264	31.779	-8.648	4.87	-7.446	-11.361	6.57	-49.29	-13.004
130	130	0.48891	-5.801	21.165	1.216	-2.981	10.694	5.74	2.575	33.474	-8.086	3.933	-7.435	-11.904	5.818	-50.514	-13.299
131	131	0.4927	-6.148	21.091	1.294	-3.462	11.295	5.486	2.884	35.108	-7.531	3.106	-7.454	-12.509	5.175	-51.684	-13.656
132	132	0.49649	-6.48	21.07	1.385	-3.949	11.947	5.182	3.169	36.667	-6.921	2.309	-7.456	-13.19	4.582	-52.759	-14.085
133	133	0.50028	-6.803	21.076	1.485	-4.431	12.658	4.917	3.444	38.221	-6.37	1.652	-7.28	-13.928	4.119	-53.59	-14.615
134	134	0.50407	-7.12	21.109	1.581	-4.918	13.408	4.661	3.713	39.722	-5.775	1.003	-7.007	-14.682	3.676	-54.264	-15.133
135	135	0.50786	-7.43	21.17	1.672	-5.409	14.191	4.427	3.987	41.145	-5.147	0.39	-6.676	-15.402	3.282	-54.797	-15.588
136	136	0.51165	-7.727	21.259	1.756	-5.897	15	4.267	4.293	42.452	-4.556	-0.064	-6.346	-15.989	3.057	-55.182	-15.914
137	137	0.51544	-8	21.386	1.822	-6.369	15.851	4.09	4.597	43.587	-3.919	-0.728	-6.042	-16.583	2.682	-55.483	-16.23
138	138	0.51923	-8.252	21.539	1.878	-6.803	16.748	3.873	4.815	44.62	-3.345	-1.269	-5.738	-17.132	2.423	-55.626	-16.598
139	139	0.52302	-8.482	21.718	1.928	-7.202	17.68	3.652	4.971	45.533	-2.848	-1.622	-5.436	-17.639	2.331	-55.591	-17.007
140	140	0.52681	-8.691	21.925	1.981	-7.574	18.627	3.495	5.125	46.281	-2.433	-1.738	-5.149	-18.116	2.444	-55.353	-17.421
141	141	0.5306	-8.841	22.145	1.997	-7.865	19.621	3.357	5.227	46.891	-2.153	-1.709	-5.01	-18.4	2.685	-55.047	-17.767
142	142	0.53439	-8.957	22.374	1.992	-8.116	20.631	3.277	5.363	47.387	-1.994	-1.726	-4.912	-18.531	2.899	-54.679	-18.045
143	143	0.53818	-9.036	22.606	1.959	-8.307	21.653	3.246	5.509	47.79	-1.983	-1.718	-4.797	-18.502	3.145	-54.19	-18.282
144	144	0.54197	-9.072	22.837	1.892	-8.417	22.682	3.251	5.633	48.124	-2.153	-1.591	-4.603	-18.302	3.504	-53.506	-18.507
145	145	0.54576	-9.079	23.064	1.825	-8.518	23.722	3.157	5.718	48.377	-2.388	-1.283	-4.251	-18.021	4.052	-52.502	-18.812
146	146	0.54955	-9.057	23.279	1.751	-8.583	24.75	3.089	5.815	48.565	-2.688	-1.008	-3.884	-17.68	4.556	-51.426	-19.1
147	147	0.55334	-9.001	23.477	1.665	-8.604	25.763	3.018	5.898	48.678	-3.027	-0.715	-3.528	-17.295	5.058	-50.274	-19.381
148	148	0.55713	-8.909	23.652	1.566	-8.576	26.758	2.921	5.942	48.712	-3.388	-0.352	-3.203	-16.879	5.601	-49.038	-19.66
149	149	0.56092	-8.77	23.793	1.445	-8.487	27.721	2.816	5.961	48.649	-3.889	0.167	-2.842	-16.297	6.258	-47.609	-19.921
150	150	0.56471	-8.604	23.906	1.319	-8.375	28.651	2.681	5.992	48.535	-4.395	0.63	-2.428	-15.726	6.862	-46.091	-20.217
151	151	0.5685	-8.426	24	1.197	-8.248	29.549	2.573	6.05	48.37	-4.981	1.04	-2.017	-15.127	7.401	-44.552	-20.533
152	152	0.57229	-8.248	24.08	1.087	-8.117	30.417	2.52	6.149	48.165	-5.672	1.383	-1.632	-14.493	7.856	-43.036	-20.86
153	153	0.57608	-8.091	24.152	1	-8.047	31.284	2.441	6.306	48.009	-6.208	1.508	-1.133	-13.997	8.116	-41.518	-21.207
154	154	0.57987	-7.947	24.215	0.917	-7.998	32.146	2.318	6.417	47.887	-6.717	1.728	-0.622	-13.489	8.423	-39.975	-21.559
155	155	0.58366	-7.809	24.262	0.837	-7.969	32.991	2.205	6.534	47.77	-7.25	2.065	-0.111	-12.985	8.811	-38.391	-21.948
156	156	0.58745	-7.675	24.291	0.758	-7.954	33.809	2.12	6.677	47.647	-7.82	2.494	0.377	-12.506	9.265	-36.796	-22.389
157	157	0.59124	-7.546	24.292	0.679	-7.927	34.583	2.017	6.804	47.521	-8.366	2.775	0.704	-12.12	9.591	-35.421	-22.87
158	158	0.59503	-7.428	24.275	0.586	-7.923	35.37	1.801	6.84	47.488	-8.589	3.228	0.955	-12.045	10.072	-34.094	-23.447
159	159	0.59882	-7.335	24.252	0.508	-7.948	36.155	1.593	6.875	47.493	-8.673	3.637	1.153	-12.142	10.508	-32.865	-24.045
160	160	0.60261	-7.264	24.226	0.445	-8	36.933	1.42	6.929	47.51	-8.688	3.931	1.314	-12.351	10.836	-31.729	-24.651
161	161	0.6064	-7.199	24.183	0.368	-8.043	37.705	1.215	6.957	47.511	-8.675	4.113	1.466	-12.623	11.063	-30.609	-25.31
162	162	0.61019	-7.157	24.126	0.327	-8.136	38.432	1.027	7.015	47.421	-8.764	4.268	1.554	-12.711	11.264	-29.51	-25.859
163	163	0.61398	-7.126	24.054	0.292	-8.236	39.12	0.883	7.084	47.261	-8.861	4.421	1.618	-12.803	11.445	-28.391	-26.379
164	164	0.61777	-7.11	23.969	0.261	-8.341	39.776	0.762	7.14	47.04	-8.939	4.585	1.638	-12.943	11.616	-27.27	-26.9
165	165	0.62156	-7.116	23.873	0.257	-8.472	40.413	0.595	7.127	46.774	-8.983	4.779	1.533	-13.14	11.8	-26.215	-27.452
166	166	0.62535	-7.114	23.748	0.224	-8.592	41.009	0.415	7.08	46.446	-8.994	5.318	1.385	-13.351	12.264	-24.981	-28.039
167	167	0.62914	-7.107	23.603	0.193	-8.702	41.555	0.255	7.028	46.027	-9.073	5.81	1.086	-13.471	12.694	-23.86	-28.554
168	168	0.63293	-7.099	23.461	0.173	-8.816	42.074	0.08	6.959	45.529	-9.193	6.198	0.679	-13.498	13.039	-22.846	-28.994
169	169	0.63672	-7.097	23.367	0.171	-8.956	42.616	-0.194	6.841	44.984	-9.264	6.488	0.282	-13.455	13.295	-21.836	-29.381
170	170	0.64051	-7.102	23.207	0.18	-9.086	43.059	-0.428	6.724	44.357	-9.326	6.501	0.012	-13.408	13.253	-20.806	-29.681
171	171	0.6443	-7.1	23.03	0.187	-9.212	43.44	-0.597	6.65	43.628	-9.444	6.544	-0.113	-13.329	13.177	-19.571	-29.968
172	172	0.64809	-7.089	22.841	0.192	-9.323	43.768	-0.734	6.591	42.814	-9.612	6.565	-0.079	-13.219	13.016	-18.155	-30.25
173	173	0.65188	-7.066	22.636	0.194	-9.402	44.053	-0.892	6.496	41.943	-9.817	6.445	0.133	-13.08	12.659	-16.613	-30.532
174	174	0.65567	-7.056	22.436	0.239	-9.548	44.314	-1.122	6.387	41.034	-10.066	6.258	0.308	-12.826	12.236	-15.129	-30.78
175	175	0.65946	-7.043	22.234	0.292	-9.685	44.536	-1.323	6.257	40.066	-10.32	6.126	0.455	-12.612	11.821	-13.632	-31.032
176	176	0.66325	-7.021	22.026	0.348	-9.802	44.72	-1.533	6.095	39.052	-10.528	6.045	0.549	-12.465	11.431	-12.153	-31.285
177	177	0.66704	-6.984	21.811	0.403	-9.891	44.867	-1.792	5.887	38.004	-10.637	6.001	0.565	-12.408	11.079	-10.725	-31.54
178	178	0.67083	-6.911	21.603	0.43	-9.901	45.033	-2.012	5.684	36.947	-10.754	6.034	0.708	-12.607	10.735	-9.104	-32.02
179	179	0.67462	-6.841	21.379	0.456	-9.914	45.159	-2.16	5.522	35.838	-10.88	6.026	0.857	-12.848	10.34	-7.481	-32.485
180	180	0.67841	-6.774	21.144	0.496	-9.945	45.251	-2.279	5.382	34.715	-10.978	5.921	1.096	-13.11	9.828	-5.84	-32.902
181	181	0.6822	-6.713	20.902	0.566	-10.009	45.314	-2.407	5.249	33.605	-11.019	5.693	1.478	-13.369	9.165	-4.174	-33.244
182	182	0.68599	-6.679	20.682	0.686	-10.155	45.365	-2.546	5.133	32.487	-10.995	5.564	1.805	-13.556	8.599	-2.542	-33.451
183	183	0.68978	-6.654	20.471	0.831	-10.302	45.391	-2.571	5.077	31.327	-11.027	5.238	2.306	-13.839	7.822	-0.854	-33.673
184	184	0.69357	-6.639	20.278	0.997	-10.472	45.417	-2.566	5.04	30.158	-11.051	4.88	2.813	-14.155	7.022	0.81	-33.877
185	185	0.69736	-6.635	20.104	1.182	-10.673	45.452	-2.583	4.995	29.004	-11.025	4.56	3.221	-14.463	6.287	2.376	-34.033
186	186	0.70115	-6.628	19.921	1.368	-10.878	45.476	-2.656	4.907	27.898	-10.91	4.069	3.445	-14.717	5.472	3.617	-34.07
187	187	0.70494	-6.629	19.736	1.562	-11.08	45.455	-2.634	4.841	26.784	-10.833	3.588	3.436	-14.931	4.742	4.595	-34
188	188	0.70873	-6.638	19.563	1.757	-11.265	45.421	-2.553	4.759	25.676	-10.757	3.167	3.36	-15.199	4.079	5.508	-33.924
189	189	0.71252	-6.656	19.409	1.953	-11.434	45.385	-2.427	4.659	24.584	-10.668	2.794	3.325	-15.546	3.436	6.446	-33.868
190	190	0.71631	-6.687	19.279	2.166	-11.63	45.338	-2.25	4.59	23.532	-10.579	2.273	3.528	-15.903	2.623	7.456	-33.773
191	191	0.7201	-6.718	19.164	2.386	-11.837	45.288	-2.067	4.525	22.549	-10.475	1.692	3.694	-16.242	1.79	8.317	-33.636
192	192	0.72389	-6.754	19.067	2.615	-12.045	45.242	-1.901	4.438	21.628	-10.354	1.154	3.822	-16.512	1.011	9.093	-33.426
193	193	0.72768	-6.795	18.988	2.856	-12.254	45.202	-1.767	4.322	20.78	-10.216	0.695	3.918	-16.711	0.316	9.806	-33.156
194	194	0.73147	-6.836	18.927	3.103	-12.47	45.172	-1.701	4.185	20.037	-10.055	0.352	4.002	-16.883	-0.266	10.469	-32.902
195	195	0.73526	-6.88	18.896	3.379	-12.682	45.138	-1.57	4.046	19.373	-9.908	0.141	4.173	-17.195	-0.745	11.179	-32.719
196	196	0.73905	-6.906	18.871	3.655	-12.868	45.093	-1.433	3.914	18.795	-9.743	-0.04	4.264	-17.519	-1.147	11.733	-32.513
197	197	0.74284	-6.911	18.854	3.933	-13.036	45.047	-1.308	3.794	18.309	-9.586	-0.209	4.193	-17.769	-1.468	12.043	-32.244
198	198	0.74663	-6.9	18.862	4.236	-13.213	45.02	-1.211	3.696	17.928	-9.516	-0.36	3.837	-17.795	-1.681	11.985	-31.858
199	199	0.75042	-6.849	18.864	4.537	-13.345	44.967	-1.151	3.624	17.644	-9.589	-0.71	3.067	-17.525	-1.928	11.315	-31.342
200	200	0.75421	-6.773	18.87	4.853	-13.446	44.905	-1.127	3.53	17.479	-9.665	-0.976	1.925	-17.195	-2.012	10.204	-30.782
201	201	0.758	-6.668	18.867	5.17	-13.508	44.826	-1.144	3.416	17.456	-9.717	-1.123	0.442	-16.848	-1.912	8.677	-30.205
