# Supplementary material for: Gait phenotypes in paediatric hereditary spastic paraplegia revealed by dynamic time warping analysis and random forests
Source: PLoS One. 2018 Mar 8;13(3):e0192345. doi: 10.1371/journal.pone.0192345 (PMC5843164; doi:10.1371/journal.pone.0192345)
Supplement: S1 Data — (ZIP) [file pone.0192345.s008.zip › HSP/Left.SR.HSP16.1.csv]

	Epoch	Time	Pelvic.obliquity	Pelvic.tilt	Pelvic rotation	Hip.abd.add	Hip.flexion	Hip.rotation	Knee.abd.add	Knee.flexion	Knee.rotation	Ankle.abd.add	Ankle.flexion	Ankle.rotation	Forefoot.abd.add	Forefoot.flexion	Forefoot.rotation
1	1	0	5.155	8.049	-0.13	9.679	37.394	3.822	-3.042	10.693	-28.862	25.504	0.218	4.29	25.363	26.853	-18.695
2	2	0.00482	5.129	7.99	0.061	9.78	37.335	3.786	-2.951	10.861	-29.159	25.414	-0.098	4.644	25.698	26.249	-18.506
3	3	0.00964	5.105	7.912	0.272	9.879	37.235	3.832	-2.841	11.103	-29.405	25.354	-0.487	4.981	26.099	25.429	-18.168
4	4	0.01446	5.089	7.842	0.486	9.992	37.125	3.952	-2.718	11.531	-29.467	25.364	-0.955	5.203	26.592	24.277	-17.646
5	5	0.01928	5.081	7.782	0.711	10.119	36.984	4.185	-2.66	12.032	-29.449	25.999	-1.683	5.354	27.683	22.909	-17.039
6	6	0.0241	5.073	7.724	0.937	10.239	36.822	4.525	-2.569	12.607	-29.389	26.956	-2.695	5.419	29.155	21.224	-16.384
7	7	0.02892	5.066	7.671	1.168	10.352	36.627	4.952	-2.449	13.203	-29.243	28.147	-3.918	5.389	30.887	19.265	-15.647
8	8	0.03374	5.073	7.614	1.408	10.468	36.404	5.412	-2.342	13.755	-28.975	29.169	-5.231	5.279	32.414	17.078	-14.744
9	9	0.03856	5.072	7.572	1.645	10.577	36.161	5.945	-2.265	14.12	-28.511	29.365	-6.553	4.955	33.05	14.726	-13.637
10	10	0.04338	5.079	7.526	1.881	10.694	35.926	6.505	-2.238	14.288	-27.856	28.496	-7.784	4.425	32.508	12.367	-12.36
11	11	0.0482	5.115	7.472	2.095	10.849	35.76	7.103	-2.237	14.393	-27.093	26.795	-8.856	3.758	30.994	10.142	-10.999
12	12	0.05302	5.204	7.401	2.276	11.059	35.723	7.747	-2.177	14.74	-26.229	25.2	-9.647	2.88	29.397	8.203	-9.75
13	13	0.05784	5.357	7.309	2.414	11.327	35.853	8.443	-1.975	15.594	-25.319	24.346	-10.072	1.798	28.347	6.527	-8.706
14	14	0.06266	5.573	7.198	2.513	11.634	36.12	9.235	-1.549	17.01	-24.402	24.157	-9.974	0.489	27.797	5.135	-7.874
15	15	0.06748	5.846	7.062	2.579	11.959	36.448	10.147	-0.852	18.828	-23.506	24.196	-9.26	-1.047	27.398	4.121	-7.241
16	16	0.0723	6.157	6.899	2.602	12.283	36.738	11.167	0.089	20.753	-22.598	24.061	-8.027	-2.771	26.859	3.513	-6.767
17	17	0.07712	6.485	6.713	2.575	12.613	36.904	12.275	1.15	22.526	-21.666	23.684	-6.555	-4.613	26.17	3.197	-6.404
18	18	0.08194	6.814	6.51	2.505	12.959	36.917	13.431	2.203	24.017	-20.743	23.113	-5.175	-6.483	25.384	2.955	-6.125
19	19	0.08676	7.133	6.296	2.406	13.296	36.781	14.61	3.206	25.169	-19.851	22.342	-4.099	-8.355	24.479	2.63	-5.93
20	20	0.09158	7.43	6.079	2.286	13.623	36.518	15.812	4.117	25.99	-19.091	21.566	-3.371	-10.125	23.608	2.208	-5.807
21	21	0.0964	7.693	5.865	2.146	13.933	36.153	16.975	4.909	26.551	-18.507	20.929	-2.845	-11.655	22.901	1.787	-5.719
22	22	0.10122	7.927	5.665	1.982	14.236	35.701	18.085	5.598	26.921	-18.084	20.423	-2.369	-12.917	22.363	1.434	-5.623
23	23	0.10604	8.137	5.489	1.807	14.53	35.215	19.054	6.175	27.227	-17.756	20.01	-1.797	-13.902	21.951	1.208	-5.511
24	24	0.11086	8.336	5.339	1.626	14.822	34.695	19.797	6.613	27.47	-17.55	19.582	-1.143	-14.564	21.571	1.097	-5.419
25	25	0.11568	8.523	5.199	1.468	15.099	34.164	20.232	6.894	27.713	-17.398	19.227	-0.424	-14.945	21.292	1.083	-5.379
26	26	0.1205	8.669	5.071	1.313	15.343	33.63	20.38	7.019	27.955	-17.271	18.827	0.318	-14.982	20.994	1.1	-5.293
27	27	0.12532	8.79	4.957	1.188	15.58	33.112	20.219	6.961	28.227	-17.172	18.579	1.028	-14.761	20.829	1.127	-5.234
28	28	0.13014	8.898	4.871	1.083	15.824	32.626	19.783	6.713	28.503	-17.12	18.596	1.661	-14.3	20.889	1.159	-5.205
29	29	0.13496	9.026	4.823	1.03	16.057	32.153	19.052	6.316	28.687	-17.01	18.642	2.25	-13.731	20.978	1.24	-5.215
30	30	0.13978	9.179	4.802	1.012	16.323	31.685	18.165	5.79	28.74	-16.993	18.591	2.657	-13.017	20.944	1.253	-5.237
31	31	0.1446	9.317	4.807	1.012	16.562	31.232	17.163	5.184	28.692	-16.987	18.428	3.002	-12.217	20.788	1.293	-5.269
32	32	0.14942	9.453	4.838	1.023	16.785	30.808	16.085	4.551	28.596	-16.954	18.319	3.248	-11.407	20.674	1.283	-5.324
33	33	0.15424	9.566	4.895	1.063	16.943	30.422	15.018	3.985	28.493	-16.902	18.085	3.552	-10.632	20.456	1.308	-5.388
34	34	0.15906	9.673	4.975	1.13	17.063	30.069	13.955	3.472	28.398	-16.784	17.898	3.822	-9.917	20.289	1.271	-5.43
35	35	0.16388	9.738	5.057	1.215	17.127	29.719	13.009	3.027	28.308	-16.685	17.841	4.092	-9.271	20.243	1.229	-5.473
36	36	0.1687	9.764	5.134	1.305	17.126	29.351	12.226	2.682	28.19	-16.572	17.751	4.349	-8.721	20.173	1.161	-5.485
37	37	0.17352	9.74	5.206	1.397	17.06	28.99	11.597	2.426	28.098	-16.44	17.57	4.678	-8.291	20.014	1.137	-5.489
38	38	0.17834	9.678	5.274	1.478	16.953	28.626	11.129	2.248	28.015	-16.27	17.356	4.989	-8.01	19.826	1.082	-5.491
39	39	0.18316	9.581	5.333	1.536	16.818	28.229	10.826	2.132	27.925	-16.059	17.213	5.284	-7.874	19.712	1.009	-5.495
40	40	0.18798	9.466	5.385	1.569	16.68	27.788	10.712	2.064	27.796	-15.866	17.039	5.556	-7.843	19.563	0.918	-5.484
41	41	0.1928	9.343	5.438	1.575	16.551	27.313	10.749	2.027	27.636	-15.63	16.841	5.844	-7.958	19.391	0.846	-5.469
42	42	0.19762	9.216	5.492	1.551	16.433	26.815	10.892	2.014	27.46	-15.335	16.672	6.183	-8.202	19.26	0.831	-5.46
43	43	0.20244	9.091	5.545	1.49	16.339	26.297	11.134	2.017	27.269	-15.018	16.538	6.541	-8.525	19.174	0.84	-5.449
44	44	0.20726	8.966	5.602	1.393	16.268	25.769	11.449	2.02	27.081	-14.679	16.405	6.888	-8.903	19.09	0.833	-5.432
45	45	0.21208	8.832	5.663	1.267	16.202	25.241	11.802	2.017	26.903	-14.346	16.294	7.206	-9.297	19.022	0.798	-5.424
46	46	0.2169	8.685	5.72	1.124	16.122	24.708	12.184	2.014	26.729	-14.047	16.272	7.497	-9.683	19.032	0.751	-5.439
47	47	0.22172	8.519	5.767	0.967	16.02	24.166	12.588	2.016	26.55	-13.797	16.271	7.793	-10.027	19.059	0.723	-5.462
48	48	0.22654	8.342	5.812	0.798	15.913	23.628	12.969	1.992	26.372	-13.598	16.225	8.095	-10.287	19.031	0.708	-5.481
49	49	0.23136	8.169	5.869	0.609	15.817	23.104	13.296	1.931	26.19	-13.425	16.202	8.37	-10.475	19.013	0.686	-5.511
50	50	0.23618	8.002	5.942	0.407	15.715	22.572	13.629	1.867	25.947	-13.385	16.218	8.559	-10.533	19.014	0.62	-5.547
51	51	0.241	7.828	6.022	0.197	15.601	22.043	13.945	1.798	25.668	-13.407	16.126	8.711	-10.488	18.904	0.534	-5.564
52	52	0.24582	7.642	6.095	-0.02	15.452	21.51	14.242	1.745	25.37	-13.482	16.015	8.823	-10.366	18.774	0.425	-5.589
53	53	0.25064	7.457	6.167	-0.241	15.312	20.996	14.499	1.655	25.083	-13.645	15.999	8.93	-10.143	18.705	0.339	-5.631
54	54	0.25546	7.294	6.251	-0.458	15.174	20.497	14.711	1.556	24.785	-13.867	16	9.068	-9.835	18.636	0.3	-5.682
55	55	0.26028	7.148	6.348	-0.665	15.019	20.029	14.868	1.494	24.477	-14.118	16.001	9.178	-9.471	18.581	0.242	-5.748
56	56	0.2651	6.996	6.439	-0.859	14.863	19.561	15.006	1.405	24.161	-14.417	16.078	9.243	-9.06	18.576	0.164	-5.814
57	57	0.26992	6.84	6.508	-1.047	14.682	19.065	15.153	1.35	23.84	-14.695	16.209	9.265	-8.697	18.64	0.044	-5.91
58	58	0.27474	6.682	6.566	-1.224	14.501	18.56	15.32	1.298	23.509	-14.999	16.23	9.353	-8.332	18.597	-0.016	-5.995
59	59	0.27956	6.54	6.625	-1.386	14.32	18.071	15.426	1.239	23.195	-15.26	16.196	9.509	-7.983	18.498	-0.019	-6.092
60	60	0.28438	6.391	6.682	-1.535	14.134	17.594	15.543	1.177	22.891	-15.552	16.123	9.665	-7.644	18.348	-0.021	-6.202
61	61	0.2892	6.241	6.727	-1.679	13.95	17.116	15.638	1.111	22.619	-15.749	16.036	9.825	-7.35	18.195	-0.053	-6.272
62	62	0.29402	6.087	6.767	-1.818	13.756	16.632	15.712	1.049	22.348	-15.876	15.896	9.984	-7.125	18.001	-0.098	-6.356
63	63	0.29884	5.959	6.807	-1.955	13.616	16.172	15.76	0.936	22.131	-15.943	15.844	10.166	-6.976	17.875	-0.124	-6.456
64	64	0.30366	5.841	6.849	-2.09	13.471	15.71	15.797	0.839	21.919	-15.933	15.804	10.36	-6.879	17.775	-0.157	-6.54
65	65	0.30848	5.728	6.882	-2.22	13.327	15.246	15.821	0.755	21.73	-15.849	15.715	10.542	-6.84	17.644	-0.232	-6.614
66	66	0.3133	5.605	6.907	-2.342	13.188	14.785	15.826	0.644	21.57	-15.722	15.718	10.713	-6.828	17.6	-0.326	-6.675
67	67	0.31812	5.484	6.927	-2.456	13.051	14.327	15.803	0.52	21.42	-15.565	15.68	10.86	-6.816	17.51	-0.455	-6.718
68	68	0.32294	5.383	6.946	-2.569	12.939	13.868	15.79	0.374	21.267	-15.451	15.697	10.995	-6.782	17.452	-0.583	-6.759
69	69	0.32776	5.299	6.948	-2.682	12.843	13.39	15.774	0.222	21.113	-15.331	15.717	11.136	-6.745	17.393	-0.706	-6.79
70	70	0.33258	5.213	6.938	-2.8	12.743	12.909	15.758	0.083	20.98	-15.178	15.685	11.292	-6.723	17.294	-0.841	-6.806
71	71	0.3374	5.121	6.925	-2.923	12.634	12.424	15.764	-0.048	20.859	-15.023	15.745	11.451	-6.71	17.287	-0.977	-6.817
72	72	0.34222	5.031	6.91	-3.046	12.519	11.916	15.792	-0.173	20.713	-14.896	15.823	11.599	-6.699	17.296	-1.113	-6.84
73	73	0.34704	4.961	6.89	-3.163	12.413	11.381	15.857	-0.283	20.519	-14.831	15.856	11.721	-6.67	17.26	-1.26	-6.866
74	74	0.35186	4.921	6.858	-3.265	12.322	10.82	15.939	-0.379	20.288	-14.831	15.95	11.829	-6.604	17.281	-1.395	-6.892
75	75	0.35668	4.886	6.812	-3.355	12.231	10.248	16.004	-0.478	20.055	-14.864	16.051	11.95	-6.506	17.299	-1.513	-6.922
76	76	0.3615	4.843	6.757	-3.444	12.136	9.657	16.078	-0.595	19.817	-14.945	16.209	12.069	-6.344	17.352	-1.633	-6.922
77	77	0.36632	4.791	6.698	-3.534	12.015	9.041	16.211	-0.69	19.547	-15.106	16.436	12.186	-6.123	17.467	-1.748	-6.897
78	78	0.37114	4.754	6.645	-3.641	11.907	8.419	16.43	-0.758	19.258	-15.336	16.651	12.26	-5.907	17.574	-1.895	-6.879
79	79	0.37596	4.755	6.599	-3.744	11.836	7.792	16.666	-0.826	18.956	-15.562	16.995	12.338	-5.751	17.813	-2.01	-6.899
80	80	0.38078	4.775	6.557	-3.833	11.76	7.16	16.926	-0.845	18.635	-15.828	17.249	12.361	-5.591	17.982	-2.192	-6.921
81	81	0.3856	4.796	6.517	-3.907	11.675	6.525	17.161	-0.868	18.309	-16.089	17.456	12.381	-5.424	18.1	-2.387	-6.942
82	82	0.39042	4.818	6.467	-3.966	11.586	5.881	17.363	-0.9	17.991	-16.328	17.808	12.345	-5.276	18.361	-2.625	-6.981
83	83	0.39524	4.837	6.397	-4.031	11.495	5.215	17.581	-0.921	17.667	-16.587	17.866	12.407	-5.083	18.337	-2.81	-6.976
84	84	0.40006	4.856	6.315	-4.1	11.417	4.541	17.794	-0.983	17.372	-16.883	18.002	12.532	-4.83	18.355	-2.946	-6.947
85	85	0.40488	4.878	6.244	-4.178	11.353	3.868	18.056	-1.053	17.087	-17.171	18.176	12.653	-4.666	18.408	-3.077	-6.956
86	86	0.4097	4.905	6.178	-4.245	11.284	3.189	18.298	-1.117	16.791	-17.436	18.416	12.723	-4.514	18.538	-3.257	-6.971
87	87	0.41452	4.927	6.105	-4.3	11.199	2.498	18.492	-1.193	16.495	-17.645	18.899	12.703	-4.425	18.907	-3.49	-7.04
88	88	0.41934	4.93	6.03	-4.346	11.092	1.812	18.666	-1.251	16.216	-17.821	19.315	12.674	-4.395	19.227	-3.744	-7.151
89	89	0.42416	4.948	5.964	-4.4	11.013	1.159	18.788	-1.345	15.992	-17.981	19.858	12.663	-4.379	19.644	-3.969	-7.309
90	90	0.42898	4.992	5.909	-4.458	10.962	0.511	18.918	-1.436	15.763	-18.16	20.276	12.698	-4.349	19.934	-4.162	-7.464
91	91	0.4338	5.055	5.854	-4.521	10.934	-0.137	19.024	-1.535	15.555	-18.305	20.511	12.785	-4.316	20.044	-4.35	-7.596
92	92	0.43862	5.106	5.781	-4.584	10.887	-0.789	19.126	-1.625	15.382	-18.449	20.806	12.887	-4.291	20.206	-4.532	-7.744
93	93	0.44344	5.131	5.702	-4.648	10.805	-1.415	19.253	-1.687	15.269	-18.621	21.079	13.009	-4.243	20.341	-4.739	-7.868
94	94	0.44826	5.148	5.628	-4.714	10.711	-1.993	19.371	-1.727	15.234	-18.761	21.363	13.174	-4.225	20.485	-4.939	-7.994
95	95	0.45308	5.178	5.566	-4.787	10.624	-2.522	19.439	-1.745	15.27	-18.823	21.657	13.35	-4.25	20.65	-5.16	-8.14
96	96	0.4579	5.229	5.513	-4.868	10.561	-3.01	19.459	-1.762	15.365	-18.859	21.94	13.502	-4.232	20.799	-5.443	-8.264
97	97	0.46272	5.287	5.464	-4.956	10.505	-3.472	19.491	-1.769	15.501	-18.925	22.182	13.585	-4.145	20.91	-5.836	-8.334
98	98	0.46754	5.335	5.418	-5.047	10.421	-3.908	19.554	-1.725	15.672	-18.996	22.281	13.614	-4.024	20.902	-6.348	-8.347
99	99	0.47236	5.37	5.379	-5.146	10.317	-4.303	19.611	-1.664	15.906	-19.038	22.312	13.628	-3.887	20.827	-6.933	-8.317
100	100	0.47718	5.418	5.348	-5.255	10.226	-4.656	19.652	-1.604	16.218	-19.028	22.293	13.636	-3.723	20.7	-7.595	-8.222
101	101	0.482	5.482	5.32	-5.369	10.155	-4.961	19.674	-1.532	16.618	-18.968	22.194	13.61	-3.511	20.505	-8.377	-8.041
102	102	0.48682	5.543	5.296	-5.494	10.091	-5.208	19.666	-1.474	17.125	-18.867	22.208	13.5	-3.262	20.409	-9.295	-7.813
103	103	0.49164	5.594	5.274	-5.638	10.027	-5.406	19.641	-1.43	17.728	-18.705	22.346	13.314	-3.02	20.432	-10.322	-7.564
104	104	0.49646	5.63	5.262	-5.792	9.946	-5.543	19.606	-1.375	18.406	-18.519	22.523	13.068	-2.77	20.496	-11.439	-7.302
105	105	0.50128	5.67	5.255	-5.928	9.86	-5.629	19.574	-1.289	19.141	-18.347	22.774	12.714	-2.503	20.641	-12.681	-7.028
106	106	0.5061	5.693	5.245	-6.033	9.772	-5.644	19.511	-1.192	19.987	-18.152	22.934	12.279	-2.235	20.699	-14.073	-6.72
107	107	0.51092	5.681	5.239	-6.115	9.646	-5.576	19.426	-1.05	20.943	-17.921	22.985	11.77	-1.977	20.669	-15.61	-6.389
108	108	0.51574	5.636	5.225	-6.193	9.474	-5.435	19.38	-0.82	22.012	-17.679	22.876	11.291	-1.753	20.51	-17.188	-6.047
109	109	0.52056	5.548	5.196	-6.244	9.252	-5.233	19.3	-0.533	23.177	-17.408	22.819	10.751	-1.613	20.43	-18.83	-5.794
110	110	0.52538	5.434	5.124	-6.264	9.004	-5.015	19.198	-0.209	24.42	-17.177	22.939	10.112	-1.508	20.533	-20.552	-5.637
111	111	0.5302	5.27	5.017	-6.24	8.692	-4.782	19.069	0.169	25.719	-16.944	23.064	9.363	-1.392	20.671	-22.414	-5.48
112	112	0.53502	5.087	4.888	-6.19	8.36	-4.513	18.9	0.566	27.097	-16.681	23.418	8.466	-1.351	21.05	-24.398	-5.418
113	113	0.53984	4.882	4.747	-6.107	7.98	-4.204	18.757	1.079	28.517	-16.477	23.72	7.556	-1.35	21.424	-26.382	-5.447
114	114	0.54466	4.699	4.595	-6.005	7.607	-3.858	18.576	1.651	30.001	-16.28	23.847	6.647	-1.336	21.66	-28.394	-5.519
115	115	0.54948	4.55	4.431	-5.897	7.263	-3.494	18.355	2.256	31.545	-16.075	23.894	5.703	-1.314	21.858	-30.461	-5.638
116	116	0.5543	4.44	4.258	-5.779	6.974	-3.094	18.081	2.858	33.185	-15.854	23.896	4.685	-1.302	22.042	-32.626	-5.805
117	117	0.55912	4.368	4.089	-5.658	6.7	-2.625	17.733	3.499	34.918	-15.594	23.907	3.637	-1.263	22.291	-34.84	-6.011
118	118	0.56394	4.319	3.945	-5.521	6.435	-2.076	17.368	4.184	36.708	-15.361	23.966	2.605	-1.217	22.626	-37.012	-6.271
119	119	0.56876	4.291	3.823	-5.387	6.195	-1.45	16.905	4.806	38.539	-15.148	24.11	1.536	-1.108	23.071	-39.159	-6.584
120	120	0.57358	4.275	3.725	-5.256	5.962	-0.762	16.363	5.364	40.39	-14.961	24.28	0.345	-0.893	23.575	-41.389	-6.892
121	121	0.5784	4.279	3.636	-5.133	5.739	-0.026	15.795	5.886	42.246	-14.809	24.332	-0.995	-0.601	24.012	-43.732	-7.182
122	122	0.58322	4.292	3.562	-5.022	5.518	0.783	15.179	6.348	44.135	-14.678	24.269	-2.45	-0.292	24.378	-46.139	-7.515
123	123	0.58804	4.312	3.515	-4.92	5.301	1.672	14.514	6.751	46.03	-14.582	23.988	-4.049	0.02	24.593	-48.626	-7.896
124	124	0.59286	4.328	3.51	-4.853	5.096	2.651	13.816	7.059	47.934	-14.496	23.487	-5.73	0.31	24.637	-51.147	-8.309
125	125	0.59768	4.331	3.548	-4.823	4.89	3.705	13.097	7.271	49.82	-14.426	22.846	-7.417	0.61	24.586	-53.627	-8.711
126	126	0.6025	4.315	3.625	-4.821	4.679	4.818	12.401	7.424	51.692	-14.396	22.104	-8.984	0.988	24.456	-55.989	-9.018
127	127	0.60732	4.278	3.738	-4.826	4.45	5.982	11.71	7.525	53.549	-14.36	21.304	-10.304	1.398	24.259	-58.111	-9.244
128	128	0.61214	4.22	3.883	-4.832	4.202	7.177	11.001	7.549	55.373	-14.291	20.559	-11.311	1.728	24.064	-59.863	-9.512
129	129	0.61696	4.145	4.058	-4.862	3.953	8.414	10.303	7.493	57.166	-14.196	19.862	-12.001	1.93	23.843	-61.215	-9.874
130	130	0.62178	4.046	4.266	-4.931	3.705	9.703	9.65	7.379	58.912	-14.045	19.129	-12.443	1.972	23.512	-62.242	-10.312
131	131	0.6266	3.925	4.506	-5.031	3.464	11.032	9.076	7.233	60.601	-13.813	18.424	-12.701	1.813	23.118	-63.009	-10.826
132	132	0.63142	3.789	4.779	-5.141	3.228	12.395	8.533	7.049	62.234	-13.478	17.729	-12.755	1.487	22.647	-63.527	-11.372
133	133	0.63624	3.631	5.057	-5.247	2.992	13.757	7.997	6.817	63.819	-13.031	17.013	-12.554	1.008	22.055	-63.773	-11.936
134	134	0.64106	3.445	5.346	-5.34	2.729	15.136	7.508	6.606	65.38	-12.451	16.382	-12.062	0.343	21.449	-63.702	-12.543
135	135	0.64588	3.266	5.641	-5.428	2.476	16.513	7.086	6.432	66.905	-11.791	15.966	-11.312	-0.428	20.974	-63.322	-13.16
136	136	0.6507	3.121	5.946	-5.515	2.26	17.876	6.715	6.3	68.344	-11.061	15.586	-10.403	-1.273	20.497	-62.735	-13.75
137	137	0.65552	3.018	6.247	-5.602	2.098	19.186	6.476	6.267	69.665	-10.308	15.32	-9.422	-2.287	20.093	-61.971	-14.421
138	138	0.66034	2.933	6.526	-5.669	1.965	20.452	6.269	6.245	70.853	-9.514	15.043	-8.526	-3.536	19.662	-61.154	-15.238
139	139	0.66516	2.878	6.771	-5.718	1.88	21.671	6.095	6.234	71.904	-8.777	14.796	-7.803	-4.842	19.271	-60.37	-16.102
140	140	0.66998	2.883	6.989	-5.745	1.851	22.823	5.966	6.286	72.764	-8.081	14.649	-7.307	-6.125	19.015	-59.644	-16.925
141	141	0.6748	2.956	7.193	-5.753	1.883	23.905	5.861	6.377	73.453	-7.467	14.711	-6.892	-7.305	18.968	-58.833	-17.698
142	142	0.67962	3.081	7.363	-5.753	1.972	24.896	5.815	6.554	73.991	-6.942	14.689	-6.445	-8.357	18.858	-57.943	-18.372
143	143	0.68444	3.244	7.497	-5.744	2.115	25.79	5.828	6.778	74.402	-6.56	14.63	-5.885	-9.21	18.691	-56.915	-18.93
144	144	0.68926	3.447	7.594	-5.733	2.302	26.61	5.907	7.065	74.698	-6.297	14.532	-5.255	-9.87	18.481	-55.779	-19.366
145	145	0.69408	3.67	7.663	-5.698	2.503	27.366	6.041	7.416	74.866	-6.14	14.461	-4.586	-10.346	18.292	-54.537	-19.683
146	146	0.6989	3.892	7.705	-5.648	2.696	28.074	6.232	7.822	74.893	-6.103	14.412	-3.914	-10.637	18.125	-53.196	-19.9
147	147	0.70372	4.128	7.704	-5.583	2.906	28.69	6.49	8.273	74.773	-6.207	14.528	-3.297	-10.746	18.101	-51.782	-20.029
148	148	0.70854	4.357	7.684	-5.506	3.128	29.25	6.766	8.714	74.531	-6.425	14.67	-2.762	-10.671	18.101	-50.393	-20.032
149	149	0.71336	4.595	7.643	-5.416	3.359	29.762	7.058	9.165	74.197	-6.742	14.941	-2.297	-10.434	18.226	-48.996	-19.94
150	150	0.71818	4.816	7.597	-5.314	3.562	30.251	7.41	9.661	73.752	-7.142	15.291	-1.884	-10.043	18.428	-47.568	-19.741
151	151	0.723	5.019	7.534	-5.205	3.753	30.713	7.809	10.178	73.213	-7.61	15.559	-1.513	-9.526	18.552	-46.168	-19.422
152	152	0.72782	5.204	7.457	-5.096	3.955	31.136	8.279	10.722	72.576	-8.15	15.739	-1.191	-8.921	18.59	-44.812	-18.998
153	153	0.73264	5.368	7.37	-4.986	4.153	31.531	8.812	11.275	71.863	-8.736	15.963	-0.911	-8.27	18.654	-43.458	-18.51
154	154	0.73746	5.515	7.278	-4.871	4.347	31.901	9.369	11.815	71.078	-9.352	16.282	-0.677	-7.62	18.798	-42.088	-18.008
155	155	0.74228	5.657	7.188	-4.745	4.535	32.256	9.916	12.333	70.227	-9.973	16.686	-0.501	-7.011	19.031	-40.71	-17.522
156	156	0.7471	5.797	7.104	-4.612	4.71	32.6	10.448	12.833	69.32	-10.594	17.123	-0.379	-6.433	19.307	-39.347	-17.045
157	157	0.75192	5.923	7.025	-4.479	4.868	32.926	10.993	13.331	68.347	-11.227	17.523	-0.282	-5.902	19.557	-37.986	-16.591
158	158	0.75674	6.027	6.95	-4.352	5.012	33.239	11.556	13.816	67.309	-11.851	17.892	-0.163	-5.488	19.775	-36.555	-16.211
159	159	0.76156	6.127	6.878	-4.233	5.161	33.537	12.104	14.258	66.197	-12.462	18.263	-0.007	-5.198	19.986	-35.016	-15.912
160	160	0.76638	6.22	6.808	-4.102	5.297	33.829	12.595	14.619	65.009	-13.047	18.673	0.15	-5.01	20.22	-33.387	-15.677
161	161	0.7712	6.306	6.745	-3.952	5.417	34.12	13.048	14.931	63.748	-13.632	19.002	0.321	-4.899	20.372	-31.694	-15.484
162	162	0.77602	6.374	6.696	-3.796	5.508	34.422	13.484	15.228	62.43	-14.194	19.288	0.52	-4.936	20.495	-29.901	-15.403
163	163	0.78084	6.445	6.663	-3.656	5.615	34.726	13.892	15.463	61.067	-14.771	19.601	0.77	-5.055	20.635	-27.992	-15.411
164	164	0.78566	6.515	6.638	-3.535	5.722	35.024	14.233	15.607	59.7	-15.304	19.912	1.112	-5.214	20.76	-25.985	-15.445
165	165	0.79048	6.575	6.604	-3.421	5.84	35.282	14.501	15.636	58.287	-15.868	20.191	1.466	-5.333	20.853	-23.947	-15.47
166	166	0.7953	6.623	6.567	-3.312	5.933	35.52	14.694	15.584	56.832	-16.362	20.465	1.892	-5.498	20.948	-21.799	-15.516
167	167	0.80012	6.659	6.544	-3.218	6.034	35.745	14.858	15.443	55.294	-16.884	20.832	2.318	-5.69	21.12	-19.541	-15.617
168	168	0.80494	6.678	6.543	-3.137	6.14	35.985	14.927	15.183	53.732	-17.418	21.12	2.759	-5.812	21.224	-17.255	-15.696
169	169	0.80976	6.673	6.551	-3.059	6.242	36.212	14.899	14.799	52.191	-17.877	21.311	3.161	-5.824	21.25	-15.096	-15.636
170	170	0.81458	6.657	6.555	-3.002	6.349	36.419	14.795	14.316	50.618	-18.317	21.391	3.549	-5.711	21.189	-12.976	-15.479
171	171	0.8194	6.632	6.556	-2.964	6.459	36.594	14.645	13.772	49.01	-18.784	21.48	4.025	-5.498	21.134	-10.75	-15.3
172	172	0.82422	6.598	6.559	-2.952	6.583	36.752	14.455	13.172	47.356	-19.215	21.636	4.526	-5.292	21.156	-8.43	-15.15
173	173	0.82904	6.56	6.57	-2.952	6.721	36.913	14.13	12.441	45.714	-19.543	21.987	4.903	-5.054	21.382	-6.171	-15.001
174	174	0.83386	6.513	6.587	-2.958	6.864	37.083	13.707	11.637	44.091	-19.768	22.448	5.081	-4.823	21.753	-4.071	-14.874
175	175	0.83868	6.465	6.61	-2.969	7.024	37.236	13.249	10.802	42.436	-20.001	22.811	5.14	-4.587	22.055	-2.077	-14.796
176	176	0.8435	6.401	6.636	-2.982	7.162	37.375	12.738	9.961	40.778	-20.156	23.04	5.225	-4.421	22.236	-0.066	-14.801
177	177	0.84832	6.331	6.668	-3.015	7.31	37.497	12.19	9.1	39.105	-20.254	23.144	5.319	-4.29	22.302	1.943	-14.859
178	178	0.85314	6.262	6.703	-3.065	7.474	37.608	11.593	8.227	37.444	-20.304	23.192	5.391	-4.128	22.327	3.9	-14.923
179	179	0.85796	6.186	6.732	-3.119	7.64	37.696	10.982	7.365	35.78	-20.311	23.325	5.407	-3.974	22.451	5.818	-15.026
180	180	0.86278	6.098	6.761	-3.167	7.798	37.769	10.388	6.523	34.122	-20.338	23.553	5.426	-3.835	22.647	7.77	-15.208
181	181	0.8676	6.005	6.799	-3.207	7.946	37.847	9.794	5.701	32.489	-20.397	23.865	5.451	-3.711	22.899	9.754	-15.493
182	182	0.87242	5.922	6.849	-3.249	8.103	37.936	9.195	4.916	30.892	-20.464	24.144	5.398	-3.597	23.128	11.632	-15.839
183	183	0.87724	5.856	6.906	-3.294	8.276	38.029	8.596	4.179	29.335	-20.542	24.266	5.222	-3.462	23.237	13.304	-16.2
184	184	0.88206	5.793	6.961	-3.34	8.451	38.106	8.035	3.503	27.803	-20.7	24.254	4.948	-3.288	23.238	14.809	-16.597
185	185	0.88688	5.721	7.011	-3.386	8.613	38.164	7.568	2.921	26.304	-21.008	24.072	4.65	-3.041	23.094	16.191	-17.016
186	186	0.8917	5.639	7.06	-3.419	8.743	38.224	7.154	2.434	24.864	-21.413	23.768	4.357	-2.728	22.856	17.472	-17.44
187	187	0.89652	5.555	7.117	-3.431	8.852	38.302	6.752	2.006	23.501	-21.86	23.544	4.038	-2.41	22.714	18.688	-17.914
188	188	0.90134	5.478	7.18	-3.434	8.961	38.392	6.406	1.66	22.208	-22.414	23.323	3.73	-2.026	22.605	19.84	-18.395
189	189	0.90616	5.404	7.245	-3.428	9.071	38.466	6.134	1.389	20.968	-23.103	23.094	3.449	-1.6	22.509	20.944	-18.913
190	190	0.91098	5.337	7.299	-3.421	9.197	38.512	5.938	1.173	19.8	-23.906	22.851	3.146	-1.18	22.426	21.952	-19.492
191	191	0.9158	5.284	7.347	-3.406	9.318	38.552	5.738	0.997	18.748	-24.753	22.659	2.853	-0.74	22.395	22.871	-20.109
192	192	0.92062	5.233	7.399	-3.373	9.42	38.613	5.546	0.879	17.842	-25.613	22.525	2.595	-0.314	22.43	23.715	-20.751
193	193	0.92544	5.186	7.449	-3.326	9.506	38.686	5.388	0.841	17.073	-26.498	22.218	2.488	0.064	22.293	24.511	-21.404
194	194	0.93026	5.143	7.5	-3.278	9.59	38.765	5.248	0.853	16.432	-27.392	21.937	2.413	0.435	22.192	25.216	-22.064
195	195	0.93508	5.113	7.542	-3.231	9.7	38.838	5.115	0.853	15.923	-28.274	21.827	2.289	0.828	22.262	25.791	-22.692
196	196	0.9399	5.097	7.587	-3.182	9.825	38.927	4.994	0.876	15.583	-29.085	21.652	2.035	1.214	22.343	26.03	-23.217
197	197	0.94472	5.094	7.628	-3.114	9.947	39.035	4.844	0.918	15.415	-29.836	21.515	1.816	1.575	22.458	26.15	-23.707
198	198	0.94954	5.118	7.653	-3.054	10.084	39.133	4.729	1.015	15.384	-30.551	21.497	1.618	1.974	22.714	26.162	-24.09
199	199	0.95436	5.155	7.673	-3.003	10.241	39.205	4.633	1.127	15.455	-31.141	21.459	1.401	2.337	22.988	25.988	-24.353
200	200	0.95918	5.199	7.693	-2.949	10.409	39.273	4.532	1.222	15.664	-31.586	21.724	1.062	2.62	23.581	25.674	-24.586
201	201	0.964	5.244	7.724	-2.888	10.559	39.353	4.458	1.342	16.01	-31.936	22.181	0.692	2.892	24.374	25.24	-24.723
