# Supplementary material for: Gait phenotypes in paediatric hereditary spastic paraplegia revealed by dynamic time warping analysis and random forests
Source: PLoS One. 2018 Mar 8;13(3):e0192345. doi: 10.1371/journal.pone.0192345 (PMC5843164; doi:10.1371/journal.pone.0192345)
Supplement: S1 Data — (ZIP) [file pone.0192345.s008.zip › HSP/Left.SR.HSP16.2.csv]

	Epoch	Time	Pelvic.obliquity	Pelvic.tilt	Pelvic rotation	Hip.abd.add	Hip.flexion	Hip.rotation	Knee.abd.add	Knee.flexion	Knee.rotation	Ankle.abd.add	Ankle.flexion	Ankle.rotation	Forefoot.abd.add	Forefoot.flexion	Forefoot.rotation
1	1	0	3.894	8.585	-9.152	6.572	34.896	4.471	-2.054	11.417	-31.989	21.404	3.331	0.114	12.429	29.851	-33.487
2	2	0.00507	3.942	8.55	-8.933	6.648	34.837	4.421	-1.924	11.815	-31.731	21.723	3.184	0.256	13.169	29.349	-33.06
3	3	0.01014	4.004	8.502	-8.698	6.737	34.729	4.367	-1.827	12.219	-31.327	22.062	2.816	0.432	14.062	28.571	-32.475
4	4	0.01521	4.044	8.443	-8.464	6.811	34.581	4.346	-1.748	12.628	-30.749	22.41	2.135	0.602	15.136	27.439	-31.748
5	5	0.02028	4.059	8.37	-8.226	6.865	34.395	4.368	-1.708	13.038	-30.096	22.806	1.218	0.824	16.349	26.034	-30.881
6	6	0.02535	4.07	8.29	-7.991	6.927	34.173	4.418	-1.693	13.44	-29.388	23.353	0.174	1.034	17.724	24.527	-29.964
7	7	0.03042	4.085	8.207	-7.754	6.989	33.92	4.506	-1.698	13.795	-28.632	24.065	-1.015	1.144	19.249	22.964	-29.075
8	8	0.03549	4.126	8.134	-7.517	7.077	33.683	4.63	-1.721	14.089	-27.86	24.34	-2.269	1.227	20.363	21.129	-28.039
9	9	0.04056	4.18	8.068	-7.295	7.168	33.487	4.807	-1.727	14.307	-27.101	23.848	-3.521	1.302	20.734	18.978	-26.804
10	10	0.04563	4.259	7.997	-7.095	7.285	33.349	5.073	-1.697	14.544	-26.338	22.905	-4.632	1.244	20.564	16.787	-25.497
11	11	0.0507	4.375	7.921	-6.934	7.449	33.307	5.414	-1.616	14.968	-25.534	21.95	-5.474	1.021	20.201	14.768	-24.21
12	12	0.05577	4.55	7.845	-6.813	7.681	33.378	5.821	-1.479	15.713	-24.706	21.499	-6.012	0.618	20.109	13.074	-23.061
13	13	0.06084	4.783	7.774	-6.732	7.971	33.527	6.311	-1.274	16.759	-23.894	21.723	-6.259	0.002	20.466	11.751	-22.146
14	14	0.06591	5.043	7.695	-6.697	8.278	33.684	6.89	-0.963	17.998	-23.103	22.215	-6.235	-0.818	20.957	10.658	-21.438
15	15	0.07098	5.303	7.58	-6.705	8.58	33.773	7.601	-0.53	19.294	-22.361	22.515	-5.939	-1.8	21.198	9.699	-20.846
16	16	0.07605	5.55	7.437	-6.756	8.858	33.768	8.474	0.027	20.52	-21.649	22.511	-5.419	-2.996	21.106	8.899	-20.38
17	17	0.08112	5.791	7.289	-6.847	9.126	33.655	9.474	0.657	21.556	-21.03	22.225	-4.831	-4.311	20.745	8.211	-20.046
18	18	0.08619	6.005	7.152	-6.978	9.376	33.451	10.53	1.304	22.376	-20.493	21.791	-4.308	-5.654	20.278	7.575	-19.837
19	19	0.09126	6.186	7.013	-7.133	9.602	33.163	11.614	1.939	23.008	-20.061	21.392	-3.892	-6.984	19.874	7.007	-19.769
20	20	0.09633	6.333	6.867	-7.3	9.804	32.805	12.709	2.556	23.477	-19.745	20.971	-3.54	-8.255	19.477	6.5	-19.796
21	21	0.1014	6.456	6.734	-7.482	9.988	32.402	13.718	3.114	23.818	-19.488	20.472	-3.195	-9.407	19.022	6.052	-19.869
22	22	0.10647	6.546	6.623	-7.693	10.173	31.973	14.584	3.555	24.081	-19.249	19.943	-2.854	-10.416	18.537	5.648	-19.986
23	23	0.11154	6.599	6.536	-7.914	10.346	31.52	15.316	3.906	24.281	-19.086	19.366	-2.545	-11.239	18.03	5.237	-20.139
24	24	0.11661	6.615	6.47	-8.122	10.489	31.069	15.872	4.168	24.454	-19.01	18.735	-2.228	-11.82	17.49	4.833	-20.296
25	25	0.12168	6.589	6.422	-8.308	10.599	30.642	16.208	4.3	24.634	-18.946	18.175	-1.857	-12.183	16.999	4.517	-20.451
26	26	0.12675	6.536	6.394	-8.478	10.697	30.244	16.309	4.286	24.832	-18.866	17.75	-1.397	-12.32	16.605	4.342	-20.573
27	27	0.13182	6.475	6.403	-8.644	10.811	29.882	16.157	4.125	25.016	-18.739	17.435	-0.883	-12.234	16.302	4.276	-20.652
28	28	0.13689	6.412	6.456	-8.809	10.939	29.536	15.809	3.844	25.122	-18.607	17.047	-0.432	-11.945	15.942	4.177	-20.672
29	29	0.14196	6.328	6.544	-8.969	11.065	29.213	15.32	3.46	25.149	-18.463	16.654	-0.123	-11.512	15.587	4	-20.652
30	30	0.14703	6.235	6.66	-9.096	11.162	28.929	14.695	3.03	25.129	-18.268	16.249	0.082	-11.029	15.234	3.765	-20.629
31	31	0.1521	6.15	6.808	-9.189	11.241	28.705	13.965	2.587	25.111	-18.06	15.883	0.261	-10.508	14.918	3.534	-20.619
32	32	0.15717	6.085	6.983	-9.263	11.328	28.529	13.219	2.15	25.105	-17.903	15.624	0.418	-9.958	14.693	3.321	-20.63
33	33	0.16224	6.021	7.177	-9.337	11.412	28.393	12.531	1.755	25.127	-17.789	15.391	0.555	-9.427	14.495	3.082	-20.649
34	34	0.16731	5.959	7.388	-9.4	11.472	28.313	11.885	1.418	25.208	-17.654	15.213	0.728	-8.956	14.342	2.861	-20.668
35	35	0.17238	5.904	7.632	-9.447	11.527	28.314	11.299	1.123	25.37	-17.5	14.983	0.997	-8.573	14.106	2.668	-20.67
36	36	0.17745	5.865	7.902	-9.476	11.581	28.358	10.832	0.907	25.569	-17.362	14.715	1.361	-8.318	13.817	2.527	-20.68
37	37	0.18252	5.845	8.176	-9.489	11.635	28.41	10.503	0.776	25.779	-17.247	14.498	1.755	-8.195	13.575	2.421	-20.706
38	38	0.18759	5.85	8.448	-9.494	11.686	28.439	10.358	0.746	25.958	-17.186	14.356	2.121	-8.194	13.414	2.321	-20.743
39	39	0.19266	5.875	8.708	-9.492	11.739	28.428	10.346	0.781	26.093	-17.119	14.265	2.457	-8.322	13.311	2.224	-20.785
40	40	0.19773	5.898	8.973	-9.495	11.794	28.396	10.455	0.859	26.199	-17.039	14.184	2.79	-8.579	13.221	2.136	-20.842
41	41	0.2028	5.913	9.216	-9.497	11.823	28.32	10.695	0.999	26.264	-16.983	14.015	3.148	-8.899	13.053	2.054	-20.876
42	42	0.20787	5.885	9.432	-9.503	11.82	28.216	11.007	1.144	26.335	-16.889	13.842	3.546	-9.286	12.872	1.999	-20.898
43	43	0.21294	5.82	9.601	-9.507	11.778	28.054	11.383	1.299	26.404	-16.747	13.71	3.948	-9.737	12.731	1.949	-20.905
44	44	0.21801	5.708	9.744	-9.516	11.694	27.842	11.826	1.442	26.45	-16.595	13.725	4.322	-10.216	12.721	1.923	-20.911
45	45	0.22308	5.575	9.855	-9.515	11.58	27.604	12.246	1.567	26.505	-16.418	13.776	4.668	-10.71	12.745	1.88	-20.936
46	46	0.22815	5.41	9.935	-9.529	11.441	27.329	12.697	1.696	26.539	-16.295	13.708	5.016	-11.142	12.666	1.81	-20.945
47	47	0.23322	5.219	9.979	-9.553	11.283	27.024	13.125	1.788	26.573	-16.227	13.749	5.344	-11.468	12.674	1.765	-20.95
48	48	0.23829	5.007	9.986	-9.588	11.117	26.663	13.507	1.829	26.583	-16.188	13.744	5.661	-11.721	12.633	1.704	-20.967
49	49	0.24336	4.771	9.958	-9.605	10.921	26.26	13.824	1.824	26.567	-16.213	13.786	5.958	-11.879	12.619	1.663	-21.005
50	50	0.24843	4.521	9.9	-9.613	10.69	25.813	14.083	1.791	26.519	-16.235	13.934	6.232	-12.003	12.693	1.656	-21.072
51	51	0.2535	4.282	9.827	-9.617	10.446	25.35	14.273	1.755	26.453	-16.265	13.976	6.467	-12.028	12.682	1.577	-21.1
52	52	0.25857	4.068	9.752	-9.623	10.231	24.881	14.344	1.66	26.378	-16.304	14.105	6.706	-11.997	12.735	1.554	-21.179
53	53	0.26364	3.87	9.662	-9.626	10.026	24.376	14.399	1.574	26.256	-16.421	14.051	6.967	-11.871	12.623	1.506	-21.231
54	54	0.26871	3.679	9.573	-9.625	9.807	23.856	14.413	1.49	26.094	-16.568	13.968	7.241	-11.684	12.48	1.478	-21.284
55	55	0.27378	3.531	9.509	-9.617	9.609	23.361	14.365	1.42	25.918	-16.75	14.028	7.388	-11.46	12.491	1.394	-21.389
56	56	0.27885	3.431	9.462	-9.606	9.475	22.897	14.241	1.31	25.77	-16.929	14.096	7.569	-11.183	12.494	1.338	-21.47
57	57	0.28392	3.344	9.419	-9.579	9.339	22.454	14.076	1.214	25.635	-17.106	14.226	7.723	-10.887	12.563	1.275	-21.558
58	58	0.28899	3.255	9.365	-9.539	9.189	22.006	13.851	1.111	25.51	-17.21	14.327	7.936	-10.658	12.6	1.261	-21.682
59	59	0.29406	3.172	9.329	-9.506	9.054	21.579	13.622	1.002	25.4	-17.284	14.414	8.14	-10.434	12.625	1.22	-21.782
60	60	0.29913	3.105	9.305	-9.494	8.962	21.183	13.311	0.821	25.345	-17.227	14.505	8.405	-10.251	12.623	1.209	-21.861
61	61	0.3042	3.041	9.289	-9.475	8.872	20.81	12.998	0.653	25.315	-17.161	14.645	8.681	-10.122	12.667	1.225	-21.981
62	62	0.30927	2.966	9.273	-9.442	8.757	20.441	12.707	0.518	25.274	-17.148	14.823	8.965	-9.986	12.746	1.276	-22.128
63	63	0.31434	2.85	9.27	-9.396	8.602	20.08	12.477	0.398	25.212	-17.129	14.909	9.233	-9.861	12.747	1.272	-22.215
64	64	0.31941	2.714	9.285	-9.345	8.425	19.738	12.215	0.254	25.158	-17.016	15.083	9.506	-9.838	12.819	1.31	-22.344
65	65	0.32448	2.568	9.322	-9.289	8.251	19.43	11.947	0.097	25.135	-16.855	15.349	9.769	-9.88	12.977	1.359	-22.493
66	66	0.32955	2.428	9.348	-9.24	8.093	19.15	11.678	-0.058	25.186	-16.638	15.594	10.057	-9.982	13.117	1.394	-22.643
67	67	0.33462	2.265	9.355	-9.206	7.919	18.859	11.494	-0.184	25.244	-16.459	15.815	10.351	-10.125	13.24	1.433	-22.812
68	68	0.33969	2.083	9.338	-9.174	7.721	18.56	11.305	-0.315	25.32	-16.229	16.089	10.615	-10.298	13.42	1.459	-22.979
69	69	0.34476	1.894	9.332	-9.126	7.518	18.264	11.132	-0.452	25.381	-16.046	16.273	10.854	-10.422	13.51	1.421	-23.1
70	70	0.34983	1.717	9.34	-9.06	7.312	17.995	10.978	-0.555	25.463	-15.919	16.479	11.134	-10.554	13.609	1.427	-23.25
71	71	0.3549	1.551	9.345	-8.984	7.106	17.716	10.881	-0.596	25.534	-15.833	16.594	11.452	-10.705	13.645	1.438	-23.395
72	72	0.35997	1.403	9.327	-8.909	6.915	17.397	10.823	-0.63	25.583	-15.809	16.731	11.717	-10.817	13.702	1.41	-23.527
73	73	0.36504	1.28	9.295	-8.854	6.764	17.046	10.792	-0.682	25.626	-15.777	16.909	11.898	-10.968	13.808	1.318	-23.676
74	74	0.37011	1.175	9.253	-8.81	6.631	16.668	10.772	-0.747	25.654	-15.801	17.16	12.048	-11.069	13.964	1.225	-23.827
75	75	0.37518	1.094	9.208	-8.768	6.52	16.266	10.787	-0.806	25.656	-15.917	17.475	12.223	-11.096	14.155	1.186	-23.96
76	76	0.38025	1.029	9.158	-8.716	6.419	15.848	10.836	-0.834	25.633	-16.102	17.604	12.422	-11.083	14.178	1.102	-24.059
77	77	0.38532	0.986	9.104	-8.658	6.345	15.425	10.878	-0.869	25.606	-16.33	17.745	12.584	-11.018	14.211	0.987	-24.141
78	78	0.39039	0.959	9.032	-8.604	6.273	14.981	10.915	-0.905	25.585	-16.57	17.947	12.712	-10.91	14.294	0.848	-24.205
79	79	0.39546	0.944	8.937	-8.552	6.207	14.491	10.99	-0.926	25.536	-16.891	18.184	12.775	-10.773	14.411	0.672	-24.292
80	80	0.40053	0.938	8.823	-8.496	6.134	13.971	11.046	-0.928	25.482	-17.173	18.374	12.824	-10.654	14.506	0.455	-24.376
81	81	0.4056	0.929	8.709	-8.45	6.058	13.448	11.09	-0.936	25.417	-17.46	18.489	12.896	-10.469	14.529	0.222	-24.411
82	82	0.41067	0.932	8.592	-8.422	5.993	12.915	11.133	-0.939	25.344	-17.744	18.485	12.995	-10.224	14.448	-0.048	-24.385
83	83	0.41574	0.933	8.475	-8.401	5.921	12.379	11.169	-0.93	25.27	-17.987	18.304	13.098	-9.975	14.226	-0.399	-24.314
84	84	0.42081	0.932	8.355	-8.374	5.838	11.834	11.2	-0.909	25.185	-18.235	18.159	13.149	-9.727	14.05	-0.78	-24.26
85	85	0.42588	0.924	8.224	-8.349	5.735	11.275	11.198	-0.885	25.096	-18.424	17.966	13.18	-9.485	13.851	-1.205	-24.193
86	86	0.43095	0.928	8.084	-8.35	5.641	10.691	11.197	-0.855	24.987	-18.569	17.699	13.162	-9.222	13.615	-1.713	-24.084
87	87	0.43602	0.959	7.941	-8.379	5.577	10.089	11.168	-0.851	24.863	-18.66	17.47	13.099	-8.943	13.427	-2.247	-23.96
88	88	0.44109	1.001	7.801	-8.418	5.521	9.472	11.112	-0.85	24.722	-18.701	17.137	13.036	-8.665	13.16	-2.826	-23.812
89	89	0.44616	1.037	7.663	-8.45	5.455	8.842	11.048	-0.835	24.566	-18.72	16.628	12.958	-8.377	12.755	-3.497	-23.629
90	90	0.45123	1.068	7.516	-8.478	5.368	8.198	10.961	-0.818	24.406	-18.708	16.137	12.826	-8.103	12.382	-4.214	-23.459
91	91	0.4563	1.1	7.366	-8.513	5.276	7.545	10.88	-0.808	24.241	-18.7	15.823	12.622	-7.853	12.172	-4.916	-23.339
92	92	0.46137	1.143	7.221	-8.564	5.191	6.889	10.806	-0.806	24.069	-18.688	15.61	12.414	-7.623	12.045	-5.576	-23.248
93	93	0.46644	1.209	7.088	-8.624	5.132	6.23	10.733	-0.815	23.887	-18.671	15.49	12.232	-7.42	11.987	-6.165	-23.191
94	94	0.47151	1.297	6.958	-8.687	5.086	5.554	10.649	-0.837	23.688	-18.665	15.5	12.076	-7.209	12.026	-6.675	-23.153
95	95	0.47658	1.382	6.815	-8.746	5.021	4.853	10.551	-0.861	23.476	-18.65	15.571	11.949	-6.996	12.103	-7.135	-23.121
96	96	0.48165	1.455	6.668	-8.797	4.923	4.137	10.483	-0.855	23.245	-18.668	15.664	11.822	-6.803	12.199	-7.577	-23.121
97	97	0.48672	1.529	6.535	-8.847	4.822	3.423	10.431	-0.846	23.007	-18.725	15.884	11.629	-6.616	12.416	-8.028	-23.162
98	98	0.49179	1.617	6.406	-8.901	4.746	2.709	10.393	-0.855	22.782	-18.808	16.158	11.353	-6.405	12.693	-8.554	-23.2
99	99	0.49686	1.709	6.267	-8.954	4.663	1.985	10.363	-0.863	22.573	-18.921	16.517	11.015	-6.166	13.054	-9.12	-23.244
100	100	0.50193	1.8	6.127	-8.998	4.564	1.274	10.329	-0.866	22.395	-19.05	17.026	10.635	-5.923	13.55	-9.683	-23.313
101	101	0.507	1.904	6.007	-9.04	4.474	0.604	10.294	-0.86	22.268	-19.212	17.486	10.225	-5.582	14.011	-10.342	-23.314
102	102	0.51207	2.013	5.905	-9.089	4.389	-0.011	10.249	-0.847	22.22	-19.374	17.885	9.761	-5.153	14.447	-11.139	-23.241
103	103	0.51714	2.126	5.803	-9.135	4.311	-0.59	10.224	-0.819	22.258	-19.535	18.297	9.249	-4.727	14.921	-12.03	-23.155
104	104	0.52221	2.241	5.702	-9.168	4.237	-1.133	10.185	-0.783	22.382	-19.68	18.68	8.755	-4.303	15.374	-12.969	-23.053
105	105	0.52728	2.38	5.611	-9.192	4.182	-1.621	10.103	-0.723	22.617	-19.749	18.974	8.261	-3.913	15.78	-14.01	-22.941
106	106	0.53235	2.539	5.536	-9.211	4.139	-2.059	10.019	-0.621	22.936	-19.78	19.168	7.732	-3.545	16.14	-15.174	-22.813
107	107	0.53742	2.722	5.477	-9.232	4.115	-2.442	9.931	-0.504	23.343	-19.772	19.305	7.179	-3.152	16.475	-16.444	-22.625
108	108	0.54249	2.924	5.438	-9.27	4.121	-2.749	9.828	-0.408	23.864	-19.724	19.376	6.682	-2.713	16.733	-17.759	-22.364
109	109	0.54756	3.145	5.42	-9.329	4.145	-2.971	9.73	-0.305	24.513	-19.632	19.425	6.274	-2.268	16.955	-19.071	-22.059
110	110	0.55263	3.36	5.425	-9.391	4.155	-3.109	9.632	-0.184	25.272	-19.495	19.571	5.871	-1.858	17.273	-20.392	-21.764
111	111	0.5577	3.574	5.442	-9.446	4.164	-3.182	9.471	-0.063	26.141	-19.254	19.627	5.413	-1.454	17.554	-21.868	-21.418
112	112	0.56277	3.775	5.475	-9.509	4.158	-3.175	9.314	0.081	27.141	-18.958	19.771	4.835	-1.083	17.981	-23.495	-21.075
113	113	0.56784	3.966	5.511	-9.571	4.141	-3.07	9.156	0.249	28.288	-18.635	20.007	4.1	-0.75	18.561	-25.284	-20.763
114	114	0.57291	4.109	5.554	-9.626	4.067	-2.821	8.956	0.457	29.61	-18.265	20.172	3.363	-0.458	19.104	-27.141	-20.477
115	115	0.57798	4.192	5.59	-9.653	3.916	-2.439	8.756	0.727	31.095	-17.884	20.318	2.593	-0.234	19.662	-29.058	-20.236
116	116	0.58305	4.193	5.593	-9.654	3.671	-1.949	8.562	1.05	32.758	-17.521	20.407	1.81	-0.046	20.189	-31.051	-20.025
117	117	0.58812	4.108	5.554	-9.618	3.331	-1.385	8.356	1.394	34.561	-17.185	20.553	0.95	0.148	20.799	-33.133	-19.833
118	118	0.59319	3.959	5.476	-9.56	2.916	-0.764	8.123	1.756	36.466	-16.858	20.694	0.102	0.281	21.414	-35.19	-19.733
119	119	0.59826	3.749	5.363	-9.47	2.402	-0.098	7.905	2.209	38.446	-16.53	20.861	-0.734	0.284	22.087	-37.184	-19.775
120	120	0.60333	3.493	5.204	-9.352	1.843	0.586	7.696	2.684	40.471	-16.217	21.018	-1.611	0.159	22.771	-39.159	-19.949
121	121	0.6084	3.221	5.021	-9.198	1.27	1.296	7.477	3.168	42.552	-15.92	21.058	-2.621	-0.011	23.404	-41.283	-20.16
122	122	0.61347	2.974	4.835	-9.035	0.731	2.047	7.299	3.67	44.657	-15.713	21.011	-3.762	-0.2	23.999	-43.507	-20.436
123	123	0.61854	2.769	4.653	-8.863	0.251	2.845	7.164	4.17	46.788	-15.615	20.84	-5.045	-0.404	24.515	-45.854	-20.774
124	124	0.62361	2.573	4.474	-8.696	-0.21	3.691	7.068	4.67	48.906	-15.606	20.499	-6.43	-0.634	24.904	-48.269	-21.172
125	125	0.62868	2.416	4.309	-8.544	-0.585	4.576	6.985	5.087	51.001	-15.654	20.075	-7.854	-0.863	25.201	-50.691	-21.571
126	126	0.63375	2.286	4.174	-8.413	-0.901	5.502	6.902	5.429	53.052	-15.715	19.636	-9.199	-1.07	25.442	-52.99	-21.943
127	127	0.63882	2.182	4.066	-8.288	-1.155	6.453	6.829	5.695	55.042	-15.818	19.118	-10.288	-1.18	25.501	-55.043	-22.221
128	128	0.64389	2.076	3.981	-8.19	-1.394	7.423	6.772	5.92	56.944	-15.926	18.489	-10.991	-1.254	25.323	-56.695	-22.471
129	129	0.64896	1.986	3.927	-8.139	-1.572	8.426	6.751	6.073	58.793	-15.977	17.901	-11.3	-1.333	25.013	-57.922	-22.683
130	130	0.65403	1.905	3.914	-8.152	-1.687	9.49	6.754	6.132	60.58	-15.959	17.351	-11.355	-1.425	24.607	-58.831	-22.858
131	131	0.6591	1.806	3.921	-8.192	-1.797	10.59	6.811	6.18	62.32	-15.838	16.923	-11.273	-1.592	24.229	-59.524	-23.014
132	132	0.66417	1.687	3.953	-8.254	-1.923	11.737	6.909	6.232	63.982	-15.584	16.431	-11.059	-1.807	23.718	-60.056	-23.082
133	133	0.66924	1.57	4.016	-8.352	-2.001	12.928	7.022	6.225	65.594	-15.172	16.073	-10.669	-2.127	23.221	-60.326	-23.12
134	134	0.67431	1.464	4.112	-8.495	-2.01	14.158	7.115	6.12	67.136	-14.605	15.84	-10.063	-2.563	22.721	-60.28	-23.147
135	135	0.67938	1.361	4.228	-8.667	-1.979	15.395	7.242	6.002	68.584	-13.88	15.703	-9.259	-3.1	22.216	-59.95	-23.116
136	136	0.68445	1.27	4.334	-8.832	-1.929	16.598	7.406	5.934	69.865	-13.08	15.521	-8.415	-3.736	21.656	-59.459	-23.073
137	137	0.68952	1.212	4.444	-8.968	-1.816	17.781	7.525	5.823	70.986	-12.241	15.34	-7.67	-4.487	21.093	-58.909	-23.06
138	138	0.69459	1.202	4.561	-9.083	-1.631	18.943	7.61	5.699	71.978	-11.392	15.22	-7.107	-5.31	20.632	-58.392	-23.071
139	139	0.69966	1.239	4.692	-9.178	-1.375	20.085	7.696	5.587	72.853	-10.582	15.193	-6.714	-6.142	20.292	-57.907	-23.08
140	140	0.70473	1.323	4.821	-9.245	-1.068	21.171	7.774	5.518	73.591	-9.852	15.248	-6.384	-6.941	20.057	-57.351	-23.108
141	141	0.7098	1.449	4.934	-9.259	-0.74	22.178	7.836	5.518	74.192	-9.165	15.315	-6.047	-7.702	19.854	-56.703	-23.116
142	142	0.71487	1.599	5.039	-9.205	-0.419	23.118	7.854	5.558	74.664	-8.579	15.336	-5.603	-8.331	19.604	-55.903	-23.07
143	143	0.71994	1.785	5.146	-9.1	-0.054	24.008	7.862	5.625	75.009	-8.123	15.384	-5.126	-8.839	19.367	-54.988	-22.979
144	144	0.72501	2.005	5.264	-8.961	0.337	24.867	7.885	5.753	75.205	-7.8	15.418	-4.63	-9.191	19.127	-53.964	-22.823
145	145	0.73008	2.262	5.372	-8.801	0.755	25.675	7.944	5.965	75.238	-7.563	15.391	-4.164	-9.439	18.857	-52.885	-22.593
146	146	0.73515	2.541	5.464	-8.607	1.181	26.418	8.019	6.231	75.106	-7.438	15.354	-3.735	-9.586	18.595	-51.738	-22.329
147	147	0.74022	2.828	5.545	-8.362	1.592	27.117	8.089	6.533	74.863	-7.42	15.389	-3.323	-9.643	18.405	-50.513	-22.051
148	148	0.74529	3.105	5.625	-8.063	1.961	27.762	8.198	6.916	74.501	-7.547	15.522	-2.926	-9.59	18.318	-49.208	-21.78
149	149	0.75036	3.369	5.711	-7.727	2.29	28.377	8.346	7.355	74.02	-7.787	15.671	-2.556	-9.446	18.254	-47.861	-21.491
150	150	0.75543	3.631	5.794	-7.376	2.592	28.958	8.553	7.873	73.414	-8.127	15.835	-2.215	-9.243	18.224	-46.451	-21.21
151	151	0.7605	3.887	5.865	-7.01	2.886	29.501	8.805	8.425	72.711	-8.58	15.977	-1.854	-8.986	18.167	-44.972	-20.929
152	152	0.76557	4.127	5.913	-6.627	3.156	30.003	9.105	9.003	71.926	-9.152	16.169	-1.495	-8.688	18.147	-43.423	-20.678
153	153	0.77064	4.346	5.942	-6.236	3.398	30.467	9.429	9.581	71.06	-9.808	16.428	-1.218	-8.362	18.203	-41.878	-20.447
154	154	0.77571	4.544	5.957	-5.846	3.606	30.901	9.778	10.171	70.086	-10.552	16.657	-1.075	-7.976	18.273	-40.401	-20.204
155	155	0.78078	4.736	5.954	-5.46	3.793	31.303	10.169	10.792	69.009	-11.371	16.915	-1.031	-7.579	18.405	-38.932	-19.988
156	156	0.78585	4.918	5.932	-5.071	3.967	31.67	10.572	11.387	67.824	-12.274	17.267	-1.02	-7.216	18.62	-37.364	-19.852
157	157	0.79092	5.101	5.905	-4.694	4.138	32.004	10.982	11.955	66.539	-13.249	17.62	-1.033	-6.858	18.843	-35.748	-19.755
158	158	0.79599	5.27	5.87	-4.335	4.28	32.296	11.401	12.504	65.151	-14.271	17.867	-1.055	-6.474	18.987	-34.122	-19.647
159	159	0.80106	5.42	5.811	-3.99	4.375	32.535	11.834	13.036	63.674	-15.31	18.155	-1.058	-6.149	19.177	-32.393	-19.612
160	160	0.80613	5.547	5.726	-3.662	4.443	32.718	12.259	13.524	62.115	-16.385	18.51	-0.978	-5.914	19.423	-30.48	-19.706
161	161	0.8112	5.676	5.632	-3.366	4.534	32.863	12.638	13.901	60.47	-17.497	18.959	-0.851	-5.758	19.734	-28.398	-19.914
162	162	0.81627	5.816	5.541	-3.115	4.656	32.978	12.979	14.163	58.747	-18.641	19.563	-0.705	-5.666	20.162	-26.158	-20.236
163	163	0.82134	5.957	5.438	-2.898	4.8	33.057	13.291	14.323	56.95	-19.82	20.097	-0.479	-5.593	20.494	-23.791	-20.599
164	164	0.82641	6.076	5.308	-2.704	4.927	33.079	13.576	14.397	55.078	-21.003	20.476	-0.088	-5.542	20.637	-21.256	-20.978
165	165	0.83148	6.174	5.166	-2.538	5.051	33.062	13.797	14.326	53.155	-22.153	20.819	0.456	-5.529	20.68	-18.528	-21.389
166	166	0.83655	6.262	5.035	-2.409	5.182	33.032	13.934	14.129	51.209	-23.244	21.018	1.063	-5.491	20.577	-15.78	-21.754
167	167	0.84162	6.333	4.913	-2.31	5.304	32.987	13.997	13.845	49.243	-24.26	20.952	1.643	-5.367	20.264	-13.179	-21.993
168	168	0.84669	6.381	4.785	-2.233	5.43	32.916	13.988	13.449	47.34	-25.195	20.971	2.204	-5.173	20.033	-10.646	-22.162
169	169	0.85176	6.405	4.649	-2.177	5.559	32.831	13.874	12.965	45.739	-25.981	21.664	2.97	-4.898	20.362	-7.946	-22.337
170	170	0.85683	6.419	4.53	-2.153	5.704	32.766	13.666	12.312	43.905	-26.669	21.816	3.456	-4.594	20.257	-5.492	-22.363
171	171	0.8619	6.428	4.434	-2.156	5.861	32.709	13.39	11.517	41.869	-27.241	21.692	3.714	-4.311	19.938	-3.17	-22.304
172	172	0.86697	6.42	4.346	-2.163	6.001	32.63	13.028	10.663	39.941	-27.604	22.044	3.998	-4.025	20.056	-0.773	-22.226
173	173	0.87204	6.402	4.266	-2.168	6.13	32.528	12.585	9.728	37.963	-27.802	22.286	4.143	-3.715	20.114	1.452	-22.038
174	174	0.87711	6.377	4.215	-2.186	6.269	32.44	12.074	8.709	35.913	-27.823	22.256	4.184	-3.432	19.94	3.526	-21.751
175	175	0.88218	6.35	4.195	-2.226	6.426	32.379	11.512	7.628	33.77	-27.673	21.827	4.176	-3.211	19.407	5.496	-21.391
176	176	0.88725	6.306	4.189	-2.28	6.578	32.313	10.913	6.562	31.747	-27.338	21.404	4.339	-3.028	18.841	7.483	-20.988
177	177	0.89232	6.248	4.193	-2.328	6.724	32.236	10.281	5.479	29.821	-26.862	21.227	4.482	-2.899	18.482	9.434	-20.612
178	178	0.89739	6.182	4.214	-2.364	6.855	32.165	9.613	4.385	27.905	-26.291	21.396	4.428	-2.805	18.468	11.309	-20.299
179	179	0.90246	6.107	4.243	-2.376	6.948	32.098	8.935	3.351	26.018	-25.617	21.763	4.293	-2.789	18.666	13.136	-20.042
180	180	0.90753	6.024	4.279	-2.376	7.021	32.022	8.289	2.376	24.149	-24.88	22.256	4.181	-2.844	18.974	14.982	-19.818
181	181	0.9126	5.934	4.33	-2.378	7.095	31.961	7.672	1.457	22.323	-24.158	22.565	4.172	-2.847	19.091	16.79	-19.542
182	182	0.91767	5.85	4.406	-2.389	7.192	31.932	7.096	0.583	20.557	-23.488	22.635	4.255	-2.785	18.959	18.523	-19.208
183	183	0.92274	5.775	4.494	-2.397	7.295	31.916	6.621	-0.202	18.831	-22.929	22.53	4.393	-2.715	18.656	20.206	-18.889
184	184	0.92781	5.698	4.585	-2.396	7.376	31.914	6.202	-0.868	17.179	-22.445	22.048	4.526	-2.639	18.038	21.693	-18.582
185	185	0.93288	5.618	4.679	-2.382	7.436	31.93	5.86	-1.448	15.625	-22.104	21.647	4.618	-2.572	17.504	23.113	-18.388
186	186	0.93795	5.532	4.77	-2.362	7.48	31.958	5.628	-1.945	14.168	-21.943	21.259	4.676	-2.522	16.99	24.456	-18.316
187	187	0.94302	5.458	4.859	-2.339	7.53	32.012	5.464	-2.395	12.844	-21.943	21.025	4.786	-2.482	16.588	25.827	-18.362
188	188	0.94809	5.393	4.95	-2.313	7.577	32.093	5.42	-2.767	11.646	-22.147	20.913	4.908	-2.405	16.309	27.164	-18.478
189	189	0.95316	5.34	5.041	-2.287	7.623	32.2	5.487	-3.056	10.607	-22.527	20.795	5.044	-2.307	16.04	28.395	-18.644
190	190	0.95823	5.299	5.132	-2.263	7.669	32.328	5.629	-3.309	9.708	-23.074	20.83	5.197	-2.196	15.892	29.599	-18.9
191	191	0.9633	5.275	5.213	-2.24	7.723	32.462	5.874	-3.505	8.944	-23.812	20.726	5.393	-2.111	15.598	30.714	-19.252
192	192	0.96837	5.251	5.289	-2.2	7.76	32.619	6.167	-3.649	8.511	-24.64	21.013	5.713	-2.091	15.625	31.807	-19.718
193	193	0.97344	5.241	5.355	-2.146	7.783	32.795	6.507	-3.75	7.959	-25.576	20.805	5.669	-2.028	15.315	32.536	-20.185
194	194	0.97851	5.24	5.412	-2.082	7.81	32.992	6.851	-3.78	7.963	-26.596	21.211	5.934	-1.944	15.478	33.25	-20.709
195	195	0.98358	5.259	5.455	-2.02	7.859	33.198	7.226	-3.728	8.38	-27.668	22.119	6.462	-1.92	16.029	34.025	-21.319
196	196	0.98865	5.269	5.485	-1.931	7.857	33.415	7.542	-3.58	8.937	-28.655	23.017	6.977	-1.906	16.611	34.655	-21.91
197	197	0.99372	5.273	5.498	-1.818	7.828	33.624	7.847	-3.394	9.335	-29.578	23.496	7.188	-1.859	16.953	34.982	-22.411
198	198	0.99879	5.277	5.495	-1.679	7.773	33.825	8.145	-3.186	9.299	-30.357	23.172	6.855	-1.813	16.839	34.887	-22.768
199	199	1.00386	5.279	5.484	-1.546	7.726	34.023	8.399	-3.032	9.197	-30.992	22.474	6.33	-1.762	16.451	34.504	-22.998
200	200	1.00893	5.289	5.456	-1.426	7.702	34.222	8.59	-2.865	9.219	-31.442	21.835	5.792	-1.756	16.158	33.995	-23.16
201	201	1.014	5.287	5.431	-1.283	7.654	34.423	8.701	-2.592	9.884	-31.753	22.095	5.748	-1.771	16.539	33.617	-23.302
