# Supplementary material for: Gait phenotypes in paediatric hereditary spastic paraplegia revealed by dynamic time warping analysis and random forests
Source: PLoS One. 2018 Mar 8;13(3):e0192345. doi: 10.1371/journal.pone.0192345 (PMC5843164; doi:10.1371/journal.pone.0192345)
Supplement: S1 Data — (ZIP) [file pone.0192345.s008.zip › HSP/Left.SR.HSP16.3.csv]

	Epoch	Time	Pelvic.obliquity	Pelvic.tilt	Pelvic rotation	Hip.abd.add	Hip.flexion	Hip.rotation	Knee.abd.add	Knee.flexion	Knee.rotation	Ankle.abd.add	Ankle.flexion	Ankle.rotation	Forefoot.abd.add	Forefoot.flexion	Forefoot.rotation
1	1	0	4.284	8.005	-2.047	7.284	36.214	10.083	-0.487	13.334	-26.478	27.513	3.342	0.207	25.203	26.012	-16.562
2	2	0.00466	4.305	7.838	-1.897	7.378	36.046	10.266	-0.472	13.42	-26.918	27.85	2.718	0.807	25.831	25.203	-16.12
3	3	0.00932	4.341	7.676	-1.755	7.491	35.88	10.443	-0.446	13.617	-27.281	28.368	1.754	1.381	26.724	23.985	-15.66
4	4	0.01398	4.386	7.519	-1.609	7.607	35.704	10.603	-0.389	13.913	-27.513	29.058	0.453	1.842	27.882	22.361	-15.216
5	5	0.01864	4.451	7.351	-1.445	7.746	35.511	10.658	-0.346	14.303	-27.554	29.629	-1.066	2.25	28.983	20.338	-14.672
6	6	0.0233	4.506	7.197	-1.286	7.881	35.321	10.754	-0.294	14.755	-27.448	29.879	-2.65	2.545	29.766	18.028	-13.983
7	7	0.02796	4.559	7.051	-1.136	8.02	35.171	10.805	-0.262	15.312	-27.139	29.47	-4.047	2.758	29.802	15.583	-13.087
8	8	0.03262	4.635	6.926	-1.003	8.194	35.116	10.869	-0.194	16.075	-26.696	28.619	-5.071	2.891	29.263	13.213	-12.037
9	9	0.03728	4.748	6.802	-0.873	8.391	35.157	10.989	-0.042	17.096	-26.194	27.779	-5.705	2.92	28.589	11.055	-10.956
10	10	0.04194	4.906	6.676	-0.757	8.633	35.295	11.173	0.179	18.359	-25.635	27.327	-6.003	2.772	28.154	9.198	-9.972
11	11	0.0466	5.083	6.546	-0.665	8.895	35.513	11.407	0.458	19.825	-24.933	27.368	-5.996	2.36	28.074	7.663	-9.132
12	12	0.05126	5.282	6.408	-0.592	9.191	35.73	11.735	0.771	21.322	-24.138	27.564	-5.742	1.685	28.054	6.422	-8.413
13	13	0.05592	5.502	6.26	-0.539	9.507	35.87	12.184	1.119	22.715	-23.256	27.847	-5.332	0.727	28.065	5.438	-7.817
14	14	0.06058	5.737	6.104	-0.508	9.824	35.871	12.79	1.526	23.882	-22.324	27.924	-4.841	-0.467	27.873	4.634	-7.294
15	15	0.06524	5.971	5.939	-0.501	10.145	35.729	13.537	1.966	24.825	-21.397	27.702	-4.324	-1.801	27.403	3.938	-6.817
16	16	0.0699	6.194	5.761	-0.519	10.475	35.461	14.431	2.425	25.606	-20.535	27.342	-3.812	-3.231	26.811	3.318	-6.412
17	17	0.07456	6.401	5.576	-0.553	10.792	35.087	15.463	2.93	26.253	-19.772	26.943	-3.331	-4.718	26.208	2.74	-6.092
18	18	0.07922	6.576	5.395	-0.593	11.069	34.648	16.561	3.481	26.805	-19.1	26.581	-2.894	-6.193	25.686	2.174	-5.844
19	19	0.08388	6.732	5.214	-0.642	11.315	34.155	17.762	4.099	27.273	-18.57	26.289	-2.445	-7.644	25.277	1.679	-5.674
20	20	0.08854	6.867	5.053	-0.707	11.536	33.628	19	4.731	27.659	-18.17	26.071	-1.94	-9.033	24.973	1.303	-5.586
21	21	0.0932	6.995	4.897	-0.768	11.732	33.074	20.172	5.349	27.995	-17.871	25.943	-1.331	-10.288	24.802	1.067	-5.55
22	22	0.09786	7.126	4.762	-0.839	11.961	32.493	21.173	5.825	28.26	-17.594	25.691	-0.714	-11.397	24.526	0.888	-5.536
23	23	0.10252	7.229	4.648	-0.885	12.141	31.923	21.999	6.229	28.443	-17.459	25.347	-0.089	-12.224	24.212	0.78	-5.53
24	24	0.10718	7.33	4.559	-0.927	12.302	31.34	22.659	6.535	28.504	-17.395	25.027	0.476	-12.836	23.952	0.706	-5.524
25	25	0.11184	7.411	4.509	-0.968	12.447	30.78	23.173	6.753	28.5	-17.451	24.667	0.99	-13.209	23.675	0.644	-5.526
26	26	0.1165	7.475	4.497	-0.995	12.6	30.242	23.475	6.799	28.481	-17.595	24.372	1.491	-13.333	23.436	0.621	-5.532
27	27	0.12116	7.532	4.519	-1.016	12.746	29.748	23.558	6.731	28.47	-17.762	24.108	1.964	-13.238	23.219	0.597	-5.526
28	28	0.12582	7.576	4.572	-1.028	12.854	29.303	23.452	6.597	28.453	-17.962	23.86	2.417	-12.931	23.02	0.584	-5.513
29	29	0.13048	7.612	4.656	-1.044	12.936	28.914	23.207	6.434	28.417	-18.204	23.614	2.805	-12.469	22.829	0.555	-5.52
30	30	0.13514	7.646	4.776	-1.061	13.001	28.578	22.85	6.242	28.37	-18.466	23.422	3.122	-11.92	22.689	0.502	-5.563
31	31	0.1398	7.679	4.926	-1.06	13.054	28.28	22.395	6.014	28.325	-18.722	23.325	3.402	-11.337	22.628	0.444	-5.644
32	32	0.14446	7.717	5.098	-1.044	13.097	28.015	21.851	5.763	28.294	-18.908	23.239	3.661	-10.784	22.57	0.372	-5.754
33	33	0.14912	7.755	5.289	-1.025	13.13	27.797	21.223	5.5	28.299	-18.963	23.108	3.925	-10.293	22.466	0.292	-5.868
34	34	0.15378	7.806	5.497	-1.016	13.171	27.62	20.626	5.27	28.312	-18.993	23.037	4.198	-9.825	22.425	0.22	-5.955
35	35	0.15844	7.861	5.729	-1.027	13.214	27.457	20.103	5.07	28.28	-19.006	22.867	4.484	-9.404	22.298	0.169	-6.016
36	36	0.1631	7.92	5.971	-1.037	13.26	27.292	19.567	4.864	28.239	-18.935	22.6	4.804	-9.026	22.078	0.122	-6.038
37	37	0.16776	7.956	6.221	-1.054	13.28	27.124	19.039	4.633	28.206	-18.75	22.611	5.088	-8.773	22.107	0.076	-6.097
38	38	0.17242	8.001	6.472	-1.077	13.283	26.948	18.548	4.475	28.168	-18.485	22.592	5.391	-8.611	22.139	0.016	-6.153
39	39	0.17708	8.045	6.711	-1.115	13.296	26.766	18.16	4.36	28.131	-18.2	22.568	5.658	-8.549	22.174	-0.078	-6.21
40	40	0.18174	8.059	6.934	-1.163	13.285	26.575	17.794	4.254	28.122	-17.767	22.504	5.932	-8.639	22.181	-0.183	-6.278
41	41	0.1864	8.024	7.124	-1.223	13.252	26.332	17.512	4.122	28.106	-17.279	22.457	6.237	-8.842	22.186	-0.245	-6.356
42	42	0.19106	7.948	7.287	-1.297	13.201	26.036	17.32	3.975	28.074	-16.771	22.374	6.547	-9.118	22.145	-0.3	-6.43
43	43	0.19572	7.838	7.424	-1.392	13.127	25.694	17.212	3.847	28.03	-16.264	22.257	6.878	-9.41	22.076	-0.353	-6.481
44	44	0.20038	7.699	7.531	-1.503	13.033	25.314	17.156	3.727	27.977	-15.798	22.251	7.189	-9.682	22.117	-0.405	-6.539
45	45	0.20504	7.518	7.607	-1.623	12.894	24.889	17.15	3.625	27.896	-15.389	22.327	7.474	-9.918	22.241	-0.456	-6.609
46	46	0.2097	7.295	7.652	-1.75	12.702	24.402	17.211	3.544	27.769	-15.028	22.364	7.769	-10.134	22.329	-0.488	-6.68
47	47	0.21436	7.053	7.669	-1.883	12.499	23.856	17.344	3.448	27.602	-14.734	22.433	8.054	-10.357	22.428	-0.502	-6.77
48	48	0.21902	6.8	7.667	-2.027	12.291	23.273	17.565	3.364	27.419	-14.53	22.542	8.315	-10.569	22.547	-0.527	-6.873
49	49	0.22368	6.558	7.638	-2.194	12.097	22.663	17.81	3.298	27.208	-14.387	22.519	8.557	-10.716	22.55	-0.568	-6.96
50	50	0.22834	6.312	7.577	-2.368	11.887	22.002	18.12	3.25	26.932	-14.34	22.547	8.726	-10.835	22.595	-0.624	-7.07
51	51	0.233	6.062	7.498	-2.534	11.656	21.306	18.405	3.186	26.61	-14.348	22.704	8.884	-10.906	22.755	-0.638	-7.214
52	52	0.23766	5.816	7.407	-2.669	11.433	20.57	18.744	3.1	26.242	-14.532	22.984	8.965	-10.877	22.996	-0.695	-7.344
53	53	0.24232	5.587	7.316	-2.791	11.191	19.835	19.086	3.06	25.845	-14.78	23.146	9.08	-10.75	23.136	-0.742	-7.419
54	54	0.24698	5.384	7.219	-2.929	10.968	19.102	19.428	3.028	25.441	-15.078	23.239	9.184	-10.563	23.204	-0.798	-7.483
55	55	0.25164	5.211	7.121	-3.072	10.773	18.381	19.729	2.984	25.048	-15.358	23.308	9.303	-10.395	23.247	-0.831	-7.577
56	56	0.2563	5.052	7.026	-3.213	10.583	17.662	20.035	2.948	24.647	-15.672	23.362	9.36	-10.191	23.271	-0.929	-7.652
57	57	0.26096	4.919	6.943	-3.336	10.413	16.967	20.286	2.9	24.25	-15.975	23.461	9.33	-9.98	23.335	-1.105	-7.734
58	58	0.26562	4.81	6.874	-3.455	10.264	16.287	20.469	2.835	23.849	-16.204	23.591	9.274	-9.815	23.441	-1.287	-7.841
59	59	0.27028	4.719	6.822	-3.576	10.122	15.621	20.615	2.776	23.428	-16.4	23.683	9.264	-9.647	23.528	-1.42	-7.942
60	60	0.27494	4.635	6.784	-3.691	9.986	14.975	20.732	2.7	23.004	-16.596	23.743	9.299	-9.443	23.579	-1.511	-8.021
61	61	0.2796	4.547	6.755	-3.791	9.863	14.345	20.803	2.569	22.602	-16.751	23.774	9.345	-9.262	23.578	-1.599	-8.09
62	62	0.28426	4.458	6.731	-3.871	9.748	13.737	20.831	2.419	22.225	-16.849	23.692	9.407	-9.112	23.467	-1.699	-8.143
63	63	0.28892	4.383	6.715	-3.953	9.625	13.147	20.848	2.314	21.854	-16.913	23.498	9.504	-8.96	23.274	-1.801	-8.171
64	64	0.29358	4.314	6.714	-4.043	9.498	12.58	20.844	2.238	21.493	-16.927	23.208	9.601	-8.833	23.008	-1.925	-8.202
65	65	0.29824	4.231	6.722	-4.122	9.361	12.036	20.747	2.112	21.165	-16.831	23.034	9.698	-8.8	22.836	-2.022	-8.299
66	66	0.3029	4.154	6.739	-4.188	9.233	11.496	20.685	2.008	20.837	-16.743	22.848	9.76	-8.794	22.666	-2.169	-8.383
67	67	0.30756	4.073	6.766	-4.241	9.087	10.974	20.599	1.919	20.495	-16.642	22.605	9.868	-8.76	22.452	-2.278	-8.437
68	68	0.31222	4.017	6.804	-4.302	8.995	10.477	20.438	1.769	20.175	-16.509	22.44	9.933	-8.713	22.293	-2.403	-8.509
69	69	0.31688	3.961	6.853	-4.366	8.901	9.982	20.285	1.624	19.832	-16.381	22.173	9.999	-8.654	22.036	-2.539	-8.562
70	70	0.32154	3.908	6.906	-4.436	8.806	9.5	20.122	1.486	19.517	-16.257	21.932	10.083	-8.542	21.803	-2.685	-8.58
71	71	0.3262	3.858	6.959	-4.514	8.718	9.029	19.944	1.352	19.23	-16.126	21.711	10.191	-8.439	21.586	-2.813	-8.623
72	72	0.33086	3.823	7.01	-4.6	8.644	8.561	19.779	1.234	18.945	-15.995	21.443	10.266	-8.339	21.334	-2.982	-8.664
73	73	0.33552	3.802	7.062	-4.693	8.579	8.09	19.627	1.137	18.649	-15.875	21.105	10.303	-8.199	21.023	-3.209	-8.664
74	74	0.34018	3.79	7.113	-4.785	8.523	7.629	19.469	1.039	18.373	-15.762	20.736	10.323	-8.036	20.678	-3.474	-8.649
75	75	0.34484	3.774	7.158	-4.871	8.47	7.173	19.306	0.93	18.127	-15.656	20.431	10.326	-7.882	20.377	-3.754	-8.649
76	76	0.3495	3.764	7.191	-4.962	8.417	6.705	19.154	0.821	17.884	-15.566	20.198	10.314	-7.703	20.14	-4.047	-8.636
77	77	0.35416	3.778	7.214	-5.069	8.384	6.222	19.017	0.725	17.639	-15.512	19.949	10.276	-7.443	19.891	-4.387	-8.578
78	78	0.35882	3.784	7.232	-5.188	8.349	5.73	18.909	0.616	17.403	-15.525	19.759	10.19	-7.114	19.677	-4.779	-8.498
79	79	0.36348	3.79	7.236	-5.319	8.319	5.236	18.818	0.501	17.195	-15.519	19.556	10.108	-6.789	19.448	-5.188	-8.394
80	80	0.36814	3.764	7.234	-5.451	8.236	4.727	18.782	0.417	16.965	-15.498	19.376	10.002	-6.546	19.253	-5.603	-8.319
81	81	0.3728	3.734	7.208	-5.582	8.143	4.178	18.722	0.311	16.705	-15.473	19.194	9.875	-6.288	19.045	-6.024	-8.25
82	82	0.37746	3.723	7.178	-5.725	8.073	3.595	18.728	0.194	16.426	-15.506	19.146	9.669	-6.028	18.959	-6.503	-8.187
83	83	0.38212	3.725	7.135	-5.878	8.011	2.984	18.766	0.082	16.133	-15.529	19.163	9.412	-5.789	18.947	-7.026	-8.119
84	84	0.38678	3.731	7.084	-6.049	7.94	2.365	18.839	-0.012	15.852	-15.569	19.25	9.219	-5.566	18.999	-7.481	-8.076
85	85	0.39144	3.725	7.024	-6.227	7.839	1.735	18.888	-0.109	15.563	-15.623	19.482	9.062	-5.35	19.179	-7.858	-8.094
86	86	0.3961	3.711	6.953	-6.409	7.74	1.091	18.918	-0.252	15.287	-15.661	19.782	8.929	-5.166	19.399	-8.198	-8.15
87	87	0.40076	3.709	6.879	-6.598	7.67	0.433	18.976	-0.417	15.015	-15.715	20.082	8.75	-5.022	19.611	-8.575	-8.235
88	88	0.40542	3.72	6.807	-6.787	7.619	-0.22	19.076	-0.574	14.758	-15.814	20.368	8.546	-4.905	19.814	-8.979	-8.352
89	89	0.41008	3.739	6.736	-6.963	7.558	-0.861	19.147	-0.7	14.531	-15.861	20.676	8.39	-4.833	20.052	-9.352	-8.487
90	90	0.41474	3.761	6.659	-7.123	7.465	-1.487	19.144	-0.788	14.339	-15.827	20.986	8.306	-4.781	20.301	-9.683	-8.624
91	91	0.4194	3.78	6.583	-7.275	7.352	-2.094	19.132	-0.85	14.177	-15.829	21.244	8.255	-4.673	20.495	-10.017	-8.74
92	92	0.42406	3.815	6.515	-7.427	7.253	-2.688	19.144	-0.902	14.03	-15.854	21.511	8.166	-4.52	20.702	-10.412	-8.809
93	93	0.42872	3.846	6.458	-7.57	7.155	-3.261	19.123	-0.969	13.9	-15.843	21.785	8.001	-4.345	20.917	-10.903	-8.836
94	94	0.43338	3.888	6.396	-7.694	7.052	-3.86	19.136	-1.015	13.733	-15.877	21.957	7.73	-4.15	21.051	-11.512	-8.84
95	95	0.43804	3.908	6.325	-7.797	6.928	-4.468	19.091	-1.077	13.564	-15.877	22.052	7.364	-3.906	21.111	-12.251	-8.788
96	96	0.4427	3.936	6.247	-7.898	6.8	-5.043	19.008	-1.109	13.481	-15.797	22.001	6.996	-3.655	21.045	-13.089	-8.675
97	97	0.44736	3.95	6.18	-8.002	6.651	-5.573	18.978	-1.083	13.457	-15.721	21.875	6.609	-3.414	20.937	-14.004	-8.52
98	98	0.45202	3.98	6.116	-8.1	6.513	-6.078	18.984	-1.016	13.493	-15.665	21.577	6.267	-3.169	20.673	-14.95	-8.335
99	99	0.45668	3.999	6.056	-8.184	6.344	-6.545	18.921	-0.925	13.582	-15.535	21.293	5.895	-2.901	20.432	-15.972	-8.106
100	100	0.46134	4.028	5.99	-8.267	6.184	-7.004	18.855	-0.836	13.71	-15.373	21.028	5.522	-2.647	20.205	-17.017	-7.862
101	101	0.466	4.056	5.931	-8.361	6.027	-7.431	18.815	-0.737	13.884	-15.226	20.694	5.154	-2.377	19.909	-18.092	-7.595
102	102	0.47066	4.088	5.877	-8.466	5.87	-7.836	18.811	-0.62	14.102	-15.078	20.408	4.841	-2.154	19.659	-19.121	-7.354
103	103	0.47532	4.119	5.827	-8.576	5.708	-8.215	18.809	-0.487	14.372	-14.89	20.176	4.564	-1.99	19.463	-20.13	-7.141
104	104	0.47998	4.14	5.78	-8.686	5.527	-8.561	18.806	-0.331	14.701	-14.679	20.042	4.27	-1.881	19.367	-21.163	-6.967
105	105	0.48464	4.159	5.729	-8.801	5.339	-8.878	18.813	-0.171	15.092	-14.468	20.104	3.919	-1.824	19.454	-22.243	-6.854
106	106	0.4893	4.182	5.683	-8.93	5.162	-9.157	18.78	-0.033	15.554	-14.222	20.24	3.499	-1.756	19.605	-23.411	-6.747
107	107	0.49396	4.22	5.648	-9.068	4.979	-9.401	18.729	0.131	16.06	-13.944	20.368	3.111	-1.672	19.751	-24.58	-6.627
108	108	0.49862	4.282	5.622	-9.227	4.824	-9.626	18.753	0.305	16.604	-13.726	20.518	2.701	-1.563	19.919	-25.793	-6.494
109	109	0.50328	4.361	5.62	-9.381	4.692	-9.791	18.712	0.468	17.236	-13.45	20.539	2.404	-1.436	19.942	-26.964	-6.34
110	110	0.50794	4.473	5.627	-9.566	4.591	-9.899	18.652	0.635	17.98	-13.12	20.7	2.083	-1.304	20.109	-28.202	-6.188
111	111	0.5126	4.567	5.656	-9.744	4.485	-9.938	18.56	0.804	18.789	-12.757	20.936	1.681	-1.206	20.365	-29.524	-6.067
112	112	0.51726	4.637	5.696	-9.909	4.355	-9.9	18.442	1.006	19.662	-12.355	21.177	1.171	-1.138	20.654	-30.959	-5.955
113	113	0.52192	4.665	5.745	-10.047	4.191	-9.792	18.287	1.215	20.579	-11.966	21.52	0.541	-1.128	21.053	-32.466	-5.933
114	114	0.52658	4.66	5.802	-10.161	4.003	-9.568	18.066	1.457	21.631	-11.551	21.818	-0.101	-1.126	21.43	-34.019	-5.937
115	115	0.53124	4.607	5.849	-10.247	3.776	-9.255	17.841	1.749	22.805	-11.155	22.079	-0.781	-1.146	21.797	-35.644	-5.961
116	116	0.5359	4.478	5.867	-10.29	3.471	-8.849	17.588	2.112	24.131	-10.765	22.163	-1.448	-1.149	22.019	-37.334	-5.966
117	117	0.54056	4.271	5.842	-10.297	3.07	-8.359	17.329	2.565	25.61	-10.397	22.113	-2.066	-1.17	22.144	-39.034	-5.994
118	118	0.54522	4.005	5.77	-10.277	2.614	-7.829	17.127	3.076	27.192	-10.114	22.13	-2.68	-1.261	22.349	-40.713	-6.126
119	119	0.54988	3.71	5.665	-10.228	2.142	-7.266	16.934	3.603	28.846	-9.897	22.265	-3.365	-1.395	22.69	-42.422	-6.358
120	120	0.55454	3.407	5.543	-10.138	1.666	-6.672	16.669	4.135	30.55	-9.684	22.448	-4.192	-1.534	23.122	-44.241	-6.651
121	121	0.5592	3.115	5.405	-10.008	1.217	-6.071	16.388	4.669	32.27	-9.527	22.65	-5.186	-1.684	23.609	-46.18	-7.005
122	122	0.56386	2.866	5.268	-9.857	0.823	-5.421	16.146	5.24	34.051	-9.466	22.793	-6.268	-1.794	24.08	-48.206	-7.378
123	123	0.56852	2.664	5.134	-9.703	0.487	-4.725	15.938	5.822	35.899	-9.517	22.941	-7.431	-1.836	24.591	-50.305	-7.779
124	124	0.57318	2.518	5.015	-9.56	0.232	-3.987	15.721	6.361	37.74	-9.683	23.063	-8.781	-1.745	25.132	-52.538	-8.164
125	125	0.57784	2.406	4.904	-9.412	0.005	-3.192	15.465	6.903	39.61	-9.851	22.984	-10.262	-1.577	25.554	-54.913	-8.488
126	126	0.5825	2.327	4.804	-9.266	-0.158	-2.373	15.183	7.352	41.409	-10.095	22.718	-11.915	-1.33	25.827	-57.389	-8.773
127	127	0.58716	2.276	4.713	-9.149	-0.274	-1.51	14.842	7.694	43.227	-10.391	22.236	-13.565	-1.016	25.926	-59.846	-9.066
128	128	0.59182	2.242	4.64	-9.048	-0.352	-0.647	14.534	7.99	44.958	-10.784	21.573	-15.255	-0.648	25.891	-62.298	-9.326
129	129	0.59648	2.221	4.588	-8.972	-0.404	0.25	14.144	8.169	46.674	-11.12	20.89	-16.878	-0.262	25.857	-64.655	-9.547
130	130	0.60114	2.201	4.567	-8.917	-0.449	1.215	13.697	8.28	48.435	-11.382	20.11	-18.304	0.123	25.735	-66.844	-9.723
131	131	0.6058	2.175	4.572	-8.894	-0.468	2.259	13.242	8.3	50.281	-11.582	19.33	-19.394	0.467	25.544	-68.722	-9.901
132	132	0.61046	2.142	4.603	-8.911	-0.489	3.382	12.808	8.287	52.205	-11.698	18.528	-20.039	0.772	25.255	-70.193	-10.077
133	133	0.61512	2.104	4.663	-8.968	-0.526	4.571	12.383	8.257	54.159	-11.679	17.673	-20.242	1.007	24.826	-71.241	-10.242
134	134	0.61978	2.051	4.745	-9.061	-0.558	5.8	11.95	8.152	56.09	-11.501	16.845	-20.089	1.12	24.301	-71.898	-10.419
135	135	0.62444	1.965	4.836	-9.176	-0.604	7.047	11.521	7.985	57.98	-11.168	16.1	-19.664	1.063	23.735	-72.228	-10.643
136	136	0.6291	1.843	4.927	-9.307	-0.679	8.294	11.122	7.788	59.821	-10.674	15.453	-19.021	0.769	23.146	-72.279	-10.961
137	137	0.63376	1.702	5.021	-9.462	-0.729	9.532	10.772	7.535	61.567	-10.07	14.974	-18.208	0.264	22.6	-72.047	-11.366
138	138	0.63842	1.531	5.129	-9.627	-0.8	10.778	10.493	7.291	63.256	-9.324	14.777	-17.19	-0.453	22.218	-71.513	-11.851
139	139	0.64308	1.374	5.25	-9.796	-0.866	12.04	10.261	7.103	64.907	-8.388	14.692	-15.973	-1.388	21.883	-70.725	-12.37
140	140	0.64774	1.193	5.364	-9.934	-0.944	13.302	9.998	6.87	66.521	-7.397	14.646	-14.569	-2.441	21.535	-69.69	-12.952
141	141	0.6524	1.052	5.473	-10.044	-0.962	14.52	9.86	6.752	68.01	-6.446	14.413	-13.138	-3.591	21	-68.58	-13.546
142	142	0.65706	0.936	5.584	-10.155	-0.94	15.711	9.794	6.693	69.393	-5.5	14.257	-11.766	-4.819	20.562	-67.427	-14.166
143	143	0.66172	0.863	5.706	-10.256	-0.878	16.872	9.773	6.72	70.632	-4.569	14.034	-10.582	-6.066	20.136	-66.376	-14.75
144	144	0.66638	0.818	5.825	-10.337	-0.745	17.976	9.792	6.748	71.712	-3.742	13.994	-9.596	-7.316	19.892	-65.358	-15.357
145	145	0.67104	0.796	5.938	-10.371	-0.572	19.037	9.802	6.782	72.649	-3.035	14.025	-8.75	-8.505	19.734	-64.352	-15.962
146	146	0.6757	0.812	6.045	-10.365	-0.363	20.046	9.858	6.898	73.469	-2.453	14.116	-7.954	-9.599	19.654	-63.302	-16.544
147	147	0.68036	0.882	6.145	-10.342	-0.096	21.002	9.952	7.079	74.161	-2	14.225	-7.124	-10.559	19.608	-62.13	-17.08
148	148	0.68502	1.006	6.233	-10.305	0.226	21.908	10.045	7.29	74.73	-1.682	14.346	-6.236	-11.328	19.59	-60.82	-17.534
149	149	0.68968	1.167	6.312	-10.241	0.576	22.769	10.151	7.555	75.183	-1.514	14.46	-5.293	-11.873	19.585	-59.396	-17.884
150	150	0.69434	1.352	6.391	-10.132	0.948	23.592	10.289	7.893	75.506	-1.519	14.5	-4.332	-12.197	19.519	-57.908	-18.123
151	151	0.699	1.556	6.471	-9.993	1.34	24.378	10.478	8.293	75.702	-1.696	14.601	-3.479	-12.301	19.515	-56.451	-18.253
152	152	0.70366	1.776	6.551	-9.821	1.733	25.136	10.686	8.737	75.726	-1.97	14.735	-2.775	-12.252	19.548	-55.018	-18.278
153	153	0.70832	2.021	6.61	-9.662	2.159	25.867	10.852	9.133	75.669	-2.366	14.987	-2.204	-12.012	19.704	-53.631	-18.217
154	154	0.71298	2.283	6.668	-9.516	2.612	26.588	11.024	9.529	75.519	-2.879	15.176	-1.699	-11.629	19.805	-52.264	-18.088
155	155	0.71764	2.543	6.721	-9.371	3.079	27.299	11.236	9.926	75.272	-3.514	15.54	-1.224	-11.203	20.036	-50.781	-18.008
156	156	0.7223	2.8	6.765	-9.221	3.542	27.996	11.45	10.324	74.956	-4.221	15.9	-0.825	-10.713	20.265	-49.326	-17.902
157	157	0.72696	3.017	6.789	-9.018	3.911	28.651	11.726	10.796	74.504	-5.011	16.332	-0.511	-10.127	20.557	-47.857	-17.758
158	158	0.73162	3.205	6.789	-8.781	4.209	29.279	11.967	11.254	73.957	-5.858	16.771	-0.277	-9.465	20.868	-46.395	-17.588
159	159	0.73628	3.359	6.782	-8.53	4.45	29.881	12.223	11.705	73.302	-6.753	17.209	-0.069	-8.764	21.168	-44.89	-17.408
160	160	0.74094	3.506	6.769	-8.289	4.706	30.457	12.509	12.131	72.566	-7.7	17.687	0.148	-8.081	21.475	-43.31	-17.247
161	161	0.7456	3.653	6.75	-8.061	4.971	31.009	12.82	12.544	71.76	-8.676	18.255	0.348	-7.439	21.858	-41.669	-17.128
162	162	0.75026	3.8	6.726	-7.833	5.229	31.542	13.106	12.917	70.884	-9.647	18.903	0.483	-6.846	22.319	-40.01	-17.041
163	163	0.75492	3.948	6.693	-7.59	5.476	32.055	13.344	13.226	69.924	-10.619	19.555	0.529	-6.275	22.787	-38.376	-16.952
164	164	0.75958	4.091	6.65	-7.332	5.696	32.53	13.565	13.502	68.875	-11.593	20.161	0.551	-5.722	23.207	-36.73	-16.854
165	165	0.76424	4.225	6.593	-7.072	5.905	32.955	13.8	13.751	67.759	-12.547	20.775	0.657	-5.255	23.609	-34.964	-16.795
166	166	0.7689	4.345	6.52	-6.816	6.095	33.332	14.052	13.976	66.555	-13.512	21.465	0.816	-4.867	24.066	-33.05	-16.813
167	167	0.77356	4.479	6.441	-6.581	6.305	33.671	14.311	14.17	65.273	-14.5	22.129	1.014	-4.499	24.491	-31.057	-16.841
168	168	0.77822	4.61	6.357	-6.339	6.501	33.994	14.554	14.326	63.94	-15.464	22.815	1.2	-4.146	24.94	-29.046	-16.843
169	169	0.78288	4.756	6.265	-6.098	6.716	34.285	14.75	14.41	62.552	-16.388	23.424	1.411	-3.848	25.313	-27.002	-16.833
170	170	0.78754	4.885	6.158	-5.866	6.913	34.535	14.936	14.423	61.075	-17.258	24.014	1.652	-3.676	25.648	-24.846	-16.882
171	171	0.7922	5.002	6.05	-5.641	7.123	34.742	15.084	14.306	59.478	-18.135	24.749	1.944	-3.626	26.071	-22.461	-17.06
172	172	0.79686	5.101	5.943	-5.417	7.292	34.917	15.228	14.189	57.818	-18.965	25.301	2.352	-3.653	26.33	-19.974	-17.26
173	173	0.80152	5.192	5.848	-5.202	7.457	35.064	15.343	14.009	56.104	-19.742	25.649	2.78	-3.663	26.412	-17.535	-17.363
174	174	0.80618	5.273	5.759	-4.998	7.607	35.185	15.404	13.775	54.324	-20.472	25.655	3.244	-3.643	26.208	-15.153	-17.372
175	175	0.81084	5.329	5.676	-4.81	7.735	35.296	15.389	13.467	52.501	-21.116	25.447	3.776	-3.69	25.822	-12.71	-17.404
176	176	0.8155	5.364	5.593	-4.635	7.853	35.385	15.324	13.074	50.62	-21.691	25.235	4.369	-3.85	25.424	-10.114	-17.532
177	177	0.82016	5.38	5.51	-4.471	7.966	35.448	15.182	12.563	48.699	-22.176	25.133	4.928	-4.042	25.134	-7.474	-17.683
178	178	0.82482	5.382	5.436	-4.323	8.076	35.488	14.943	11.919	46.719	-22.542	25.212	5.304	-4.196	25.061	-4.927	-17.785
179	179	0.82948	5.367	5.38	-4.19	8.181	35.502	14.649	11.174	44.643	-22.799	25.476	5.485	-4.341	25.207	-2.452	-17.86
180	180	0.83414	5.326	5.344	-4.062	8.268	35.512	14.277	10.333	42.565	-22.915	25.765	5.651	-4.513	25.376	0.015	-17.927
181	181	0.8388	5.276	5.316	-3.958	8.372	35.504	13.819	9.402	40.511	-22.907	25.893	5.907	-4.697	25.368	2.496	-17.976
182	182	0.84346	5.209	5.307	-3.871	8.458	35.499	13.323	8.464	38.49	-22.815	25.74	6.135	-4.777	25.123	4.778	-17.898
183	183	0.84812	5.168	5.31	-3.823	8.581	35.466	12.853	7.584	36.454	-22.697	25.394	6.239	-4.799	24.762	6.831	-17.761
184	184	0.85278	5.105	5.327	-3.75	8.663	35.391	12.374	6.675	34.373	-22.547	25.245	6.129	-4.797	24.597	8.732	-17.645
185	185	0.85744	5.025	5.351	-3.638	8.687	35.288	11.856	5.806	32.266	-22.328	25.171	5.954	-4.879	24.525	10.616	-17.644
186	186	0.8621	4.931	5.382	-3.522	8.699	35.169	11.381	4.941	30.18	-22.119	25.54	5.691	-4.983	24.849	12.538	-17.746
187	187	0.86676	4.843	5.44	-3.435	8.741	35.066	10.957	4.088	28.11	-21.943	26.067	5.409	-5.035	25.305	14.461	-17.856
188	188	0.87142	4.774	5.511	-3.385	8.824	34.959	10.546	3.272	26.123	-21.716	26.426	5.196	-5.037	25.606	16.27	-17.884
189	189	0.87608	4.699	5.591	-3.342	8.901	34.828	10.237	2.543	24.163	-21.558	26.587	5.062	-5.03	25.718	18.025	-17.904
190	190	0.88074	4.634	5.679	-3.306	9	34.692	9.998	1.871	22.273	-21.501	26.63	4.944	-5.039	25.709	19.706	-17.999
191	191	0.8854	4.584	5.773	-3.273	9.101	34.556	9.83	1.299	20.46	-21.577	26.494	4.836	-4.983	25.552	21.25	-18.105
192	192	0.89006	4.533	5.868	-3.232	9.167	34.41	9.771	0.853	18.724	-21.78	26.194	4.75	-4.875	25.268	22.655	-18.193
193	193	0.89472	4.473	5.953	-3.177	9.209	34.245	9.812	0.482	17.099	-22.088	25.961	4.703	-4.794	25.046	24.02	-18.348
194	194	0.89938	4.408	6.032	-3.112	9.25	34.081	9.91	0.15	15.611	-22.504	25.825	4.758	-4.688	24.892	25.393	-18.552
195	195	0.90404	4.349	6.129	-3.06	9.301	33.97	10.021	-0.126	14.314	-22.934	25.494	4.906	-4.511	24.563	26.602	-18.666
196	196	0.9087	4.297	6.236	-3.023	9.352	33.909	10.142	-0.322	13.217	-23.359	25.242	4.956	-4.307	24.364	27.562	-18.766
197	197	0.91336	4.246	6.331	-2.983	9.391	33.877	10.282	-0.477	12.341	-23.844	25.203	4.876	-4.031	24.385	28.269	-18.859
198	198	0.91802	4.201	6.387	-2.939	9.431	33.842	10.428	-0.589	11.692	-24.325	25.264	4.608	-3.722	24.554	28.614	-18.915
199	199	0.92268	4.196	6.416	-2.899	9.5	33.805	10.627	-0.625	11.251	-24.87	25.467	4.244	-3.346	24.913	28.694	-18.915
200	200	0.92734	4.188	6.43	-2.854	9.582	33.792	10.796	-0.663	11.033	-25.393	25.854	3.702	-2.973	25.475	28.486	-18.937
201	201	0.932	4.188	6.42	-2.803	9.674	33.784	10.934	-0.675	11.027	-25.871	26.581	2.824	-2.618	26.446	27.884	-19.002
