# Supplementary material for: Gait phenotypes in paediatric hereditary spastic paraplegia revealed by dynamic time warping analysis and random forests
Source: PLoS One. 2018 Mar 8;13(3):e0192345. doi: 10.1371/journal.pone.0192345 (PMC5843164; doi:10.1371/journal.pone.0192345)
Supplement: S1 Data — (ZIP) [file pone.0192345.s008.zip › HSP/Left.SR.HSP16.4.csv]

	Epoch	Time	Pelvic.obliquity	Pelvic.tilt	Pelvic rotation	Hip.abd.add	Hip.flexion	Hip.rotation	Knee.abd.add	Knee.flexion	Knee.rotation	Ankle.abd.add	Ankle.flexion	Ankle.rotation	Forefoot.abd.add	Forefoot.flexion	Forefoot.rotation
1	1	0	4.803	2.508	-9.071	8.46	28.477	9.796	-1.271	15.181	-23.696	23.064	2.837	0.055	18.273	22.301	-20.558
2	2	0.00485	4.728	2.595	-8.905	8.485	28.438	9.813	-1.382	15.079	-23.249	23.174	1.987	0.263	18.816	21.244	-19.814
3	3	0.0097	4.67	2.649	-8.734	8.512	28.353	9.849	-1.457	15.008	-22.812	22.937	0.955	0.542	19.102	19.808	-18.953
4	4	0.01455	4.612	2.683	-8.568	8.511	28.26	9.95	-1.461	15.028	-22.407	22.507	-0.283	0.746	19.252	18.052	-18.135
5	5	0.0194	4.552	2.708	-8.416	8.51	28.195	10.056	-1.449	15.206	-21.972	22.043	-1.661	0.8	19.362	16.076	-17.439
6	6	0.02425	4.498	2.724	-8.279	8.538	28.168	10.191	-1.446	15.592	-21.53	21.685	-2.951	0.792	19.486	14.066	-16.764
7	7	0.0291	4.478	2.717	-8.155	8.607	28.174	10.393	-1.404	16.246	-21.096	21.635	-3.933	0.69	19.774	12.236	-16.119
8	8	0.03395	4.509	2.674	-8.044	8.72	28.215	10.643	-1.284	17.174	-20.647	21.918	-4.499	0.445	20.252	10.71	-15.557
9	9	0.0388	4.588	2.601	-7.947	8.884	28.259	10.97	-1.1	18.239	-20.193	22.222	-4.659	0.054	20.635	9.489	-15.037
10	10	0.04365	4.709	2.494	-7.864	9.074	28.243	11.373	-0.88	19.231	-19.772	22.365	-4.571	-0.473	20.775	8.546	-14.597
11	11	0.0485	4.844	2.36	-7.796	9.271	28.149	11.924	-0.612	20.045	-19.513	22.12	-4.446	-1.069	20.529	7.71	-14.239
12	12	0.05335	5	2.192	-7.744	9.487	27.966	12.498	-0.335	20.717	-19.233	21.494	-4.386	-1.8	19.923	6.843	-13.965
13	13	0.0582	5.177	1.989	-7.702	9.706	27.69	13.202	0.019	21.288	-19.083	20.899	-4.346	-2.59	19.365	6.043	-13.79
14	14	0.06305	5.37	1.733	-7.686	9.929	27.333	13.957	0.419	21.831	-18.983	20.352	-4.158	-3.41	18.839	5.424	-13.689
15	15	0.0679	5.582	1.436	-7.681	10.18	26.874	14.802	0.833	22.331	-18.996	19.999	-3.905	-4.324	18.479	4.954	-13.75
16	16	0.07275	5.772	1.141	-7.711	10.431	26.366	15.758	1.252	22.761	-19.101	19.786	-3.674	-5.239	18.246	4.531	-13.863
17	17	0.0776	5.948	0.859	-7.734	10.621	25.809	16.759	1.751	23.106	-19.218	19.383	-3.485	-6.141	17.873	4.015	-13.945
18	18	0.08245	6.109	0.593	-7.76	10.796	25.244	17.59	2.201	23.411	-19.235	18.775	-3.281	-7.05	17.321	3.494	-14.094
19	19	0.0873	6.258	0.331	-7.783	10.986	24.639	18.288	2.539	23.683	-19.223	18.346	-2.959	-7.908	16.912	3.155	-14.299
20	20	0.09215	6.389	0.074	-7.811	11.136	23.991	18.876	2.817	23.847	-19.251	18.01	-2.563	-8.648	16.591	2.983	-14.557
21	21	0.097	6.488	-0.156	-7.854	11.289	23.324	19.401	3.015	23.915	-19.288	17.592	-2.166	-9.224	16.214	2.831	-14.722
22	22	0.10185	6.592	-0.383	-7.897	11.467	22.659	19.74	3.112	23.929	-19.259	16.838	-1.788	-9.639	15.538	2.614	-14.792
23	23	0.1067	6.714	-0.578	-7.926	11.629	22.012	19.911	3.192	23.875	-19.192	15.941	-1.394	-9.905	14.767	2.406	-14.808
24	24	0.11155	6.829	-0.737	-7.932	11.788	21.392	19.908	3.165	23.795	-19.086	15.278	-0.85	-10.09	14.189	2.444	-14.855
25	25	0.1164	6.955	-0.862	-7.891	11.952	20.796	19.809	3.057	23.678	-19.031	14.868	-0.389	-10.232	13.822	2.512	-14.965
26	26	0.12125	7.072	-0.96	-7.84	12.097	20.248	19.562	2.902	23.574	-18.94	14.824	-0.096	-10.27	13.816	2.516	-15.092
27	27	0.1261	7.197	-1.024	-7.776	12.261	19.799	19.1	2.721	23.569	-18.789	14.61	0.064	-10.128	13.689	2.287	-15.143
28	28	0.13095	7.326	-1.04	-7.691	12.434	19.425	18.546	2.5	23.582	-18.666	14.218	0.28	-9.839	13.372	2.059	-15.116
29	29	0.1358	7.474	-1	-7.584	12.637	19.118	18.035	2.248	23.582	-18.695	13.837	0.574	-9.43	13.014	1.929	-15.037
30	30	0.14065	7.649	-0.93	-7.445	12.836	18.828	17.594	2.04	23.505	-18.9	13.375	0.874	-8.955	12.565	1.835	-14.968
31	31	0.1455	7.836	-0.833	-7.279	13.032	18.586	17.167	1.888	23.457	-19.136	13.054	1.054	-8.507	12.279	1.638	-14.928
32	32	0.15035	8.035	-0.714	-7.087	13.21	18.383	16.741	1.792	23.421	-19.384	12.905	1.095	-8.083	12.186	1.338	-14.918
33	33	0.1552	8.215	-0.564	-6.908	13.349	18.185	16.366	1.72	23.323	-19.616	13.018	1.069	-7.745	12.349	1.081	-14.971
34	34	0.16005	8.376	-0.391	-6.746	13.484	17.994	16.068	1.615	23.182	-19.911	13.257	1.13	-7.444	12.581	0.991	-15.075
35	35	0.1649	8.514	-0.204	-6.6	13.606	17.824	15.87	1.545	23.057	-20.293	13.167	1.387	-7.088	12.472	0.988	-15.114
36	36	0.16975	8.627	-0.011	-6.454	13.699	17.706	15.709	1.533	23.011	-20.632	12.959	1.746	-6.762	12.251	1.002	-15.106
37	37	0.1746	8.705	0.181	-6.314	13.763	17.612	15.588	1.533	23.004	-20.894	12.883	2.085	-6.533	12.154	1.012	-15.1
38	38	0.17945	8.731	0.362	-6.187	13.763	17.488	15.555	1.544	22.952	-21.087	12.92	2.367	-6.427	12.159	1.027	-15.109
39	39	0.1843	8.695	0.523	-6.066	13.68	17.313	15.608	1.573	22.855	-21.227	13.156	2.651	-6.452	12.342	1.116	-15.167
40	40	0.18915	8.589	0.669	-5.959	13.52	17.112	15.693	1.618	22.764	-21.312	13.496	2.974	-6.557	12.623	1.261	-15.269
41	41	0.194	8.41	0.808	-5.887	13.287	16.917	15.753	1.668	22.707	-21.252	13.712	3.291	-6.719	12.805	1.344	-15.356
42	42	0.19885	8.178	0.936	-5.846	13.004	16.726	15.817	1.711	22.669	-21.068	13.827	3.544	-6.911	12.903	1.326	-15.384
43	43	0.2037	7.913	1.044	-5.819	12.685	16.51	15.905	1.734	22.6	-20.829	13.936	3.712	-7.154	12.993	1.254	-15.408
44	44	0.20855	7.638	1.125	-5.791	12.37	16.236	15.991	1.713	22.487	-20.556	14	3.874	-7.472	13.029	1.194	-15.473
45	45	0.2134	7.359	1.187	-5.781	12.067	15.914	16.117	1.658	22.34	-20.351	14.043	4.077	-7.73	13.02	1.183	-15.518
46	46	0.21825	7.084	1.244	-5.781	11.765	15.56	16.266	1.595	22.16	-20.155	14.253	4.3	-7.993	13.164	1.248	-15.574
47	47	0.2231	6.819	1.283	-5.794	11.48	15.219	16.365	1.5	22.022	-19.925	14.597	4.524	-8.256	13.42	1.35	-15.654
48	48	0.22795	6.564	1.324	-5.806	11.203	14.872	16.45	1.391	21.866	-19.769	14.923	4.758	-8.393	13.647	1.456	-15.683
49	49	0.2328	6.323	1.37	-5.825	10.907	14.509	16.604	1.331	21.655	-19.703	15.257	4.989	-8.508	13.887	1.591	-15.729
50	50	0.23765	6.115	1.42	-5.846	10.683	14.122	16.709	1.196	21.405	-19.708	15.45	5.235	-8.541	13.97	1.731	-15.776
51	51	0.2425	5.917	1.477	-5.884	10.457	13.75	16.835	1.106	21.15	-19.729	15.449	5.457	-8.559	13.893	1.796	-15.808
52	52	0.24735	5.758	1.531	-5.917	10.27	13.403	16.878	0.997	20.94	-19.717	15.455	5.594	-8.508	13.831	1.755	-15.799
53	53	0.2522	5.584	1.583	-5.96	10.084	13.111	16.908	0.871	20.807	-19.697	15.631	5.741	-8.457	13.909	1.756	-15.804
54	54	0.25705	5.457	1.641	-5.977	9.947	12.793	16.918	0.731	20.617	-19.721	15.776	5.789	-8.448	13.969	1.695	-15.88
55	55	0.2619	5.335	1.691	-5.998	9.802	12.478	16.995	0.621	20.423	-19.93	16.123	5.92	-8.279	14.195	1.774	-15.93
56	56	0.26675	5.217	1.75	-6.022	9.641	12.163	17.078	0.548	20.211	-20.118	16.542	5.949	-8.143	14.523	1.776	-16.007
57	57	0.2716	5.096	1.812	-6.05	9.465	11.888	17.212	0.551	20.043	-20.307	16.409	6.001	-7.946	14.361	1.599	-15.944
58	58	0.27645	4.97	1.883	-6.08	9.312	11.628	17.26	0.494	19.901	-20.391	16.083	6.152	-7.765	13.995	1.449	-15.846
59	59	0.2813	4.868	1.951	-6.099	9.178	11.356	17.271	0.429	19.767	-20.44	15.716	6.44	-7.638	13.567	1.417	-15.781
60	60	0.28615	4.765	2.008	-6.123	9.063	11.08	17.244	0.352	19.658	-20.4	15.319	6.804	-7.587	13.118	1.444	-15.737
61	61	0.291	4.647	2.059	-6.157	8.911	10.815	17.25	0.317	19.563	-20.347	15.237	7.009	-7.588	13.001	1.403	-15.75
62	62	0.29585	4.518	2.108	-6.183	8.756	10.531	17.214	0.222	19.47	-20.223	15.527	7.142	-7.649	13.218	1.391	-15.801
63	63	0.3007	4.382	2.149	-6.208	8.596	10.211	17.247	0.132	19.334	-20.154	15.827	7.194	-7.778	13.452	1.335	-15.915
64	64	0.30555	4.263	2.184	-6.208	8.443	9.883	17.326	0.082	19.195	-20.15	15.903	7.37	-7.899	13.467	1.328	-15.999
65	65	0.3104	4.14	2.221	-6.215	8.291	9.584	17.415	0.033	19.101	-20.161	15.784	7.572	-7.956	13.285	1.262	-16.012
66	66	0.31525	4.03	2.259	-6.217	8.153	9.291	17.509	0.001	19.012	-20.127	15.438	7.8	-8.048	12.905	1.15	-15.989
67	67	0.3201	3.927	2.288	-6.225	8.035	8.978	17.565	-0.083	18.918	-20.033	15.174	8.027	-8.179	12.582	1.067	-15.98
68	68	0.32495	3.837	2.306	-6.226	7.939	8.654	17.581	-0.19	18.832	-19.927	15.089	8.2	-8.354	12.432	0.995	-16.046
69	69	0.3298	3.754	2.314	-6.229	7.834	8.336	17.625	-0.252	18.771	-19.85	15.257	8.331	-8.559	12.539	0.943	-16.167
70	70	0.33465	3.67	2.322	-6.233	7.71	8.02	17.732	-0.264	18.709	-19.864	15.526	8.446	-8.731	12.754	0.904	-16.302
71	71	0.3395	3.583	2.331	-6.238	7.587	7.707	17.811	-0.31	18.645	-19.929	15.686	8.625	-8.774	12.828	0.887	-16.367
72	72	0.34435	3.485	2.347	-6.239	7.467	7.398	17.881	-0.392	18.594	-20.001	15.675	8.892	-8.772	12.707	0.888	-16.372
73	73	0.3492	3.368	2.378	-6.244	7.323	7.104	17.991	-0.442	18.55	-20.09	15.64	9.173	-8.837	12.572	0.897	-16.432
74	74	0.35405	3.228	2.428	-6.256	7.144	6.831	18.067	-0.472	18.51	-20.162	15.729	9.414	-8.919	12.569	0.904	-16.546
75	75	0.3589	3.072	2.494	-6.258	6.94	6.574	18.085	-0.506	18.465	-20.179	15.869	9.567	-9.014	12.628	0.838	-16.678
76	76	0.36375	2.911	2.574	-6.261	6.717	6.337	18.061	-0.543	18.416	-20.173	16.153	9.632	-9.126	12.827	0.743	-16.859
77	77	0.3686	2.757	2.679	-6.272	6.508	6.137	17.998	-0.603	18.399	-20.192	16.642	9.739	-9.17	13.191	0.734	-17.042
78	78	0.37345	2.602	2.806	-6.309	6.311	5.985	17.908	-0.677	18.432	-20.192	16.979	9.991	-9.147	13.384	0.789	-17.164
79	79	0.3783	2.457	2.959	-6.345	6.119	5.839	17.836	-0.72	18.437	-20.201	17.118	10.334	-9.146	13.4	0.881	-17.286
80	80	0.38315	2.314	3.11	-6.376	5.928	5.697	17.741	-0.785	18.438	-20.235	17.234	10.597	-9.117	13.378	0.902	-17.416
81	81	0.388	2.188	3.254	-6.388	5.734	5.539	17.65	-0.827	18.422	-20.287	17.38	10.754	-9.091	13.401	0.83	-17.559
82	82	0.39285	2.059	3.37	-6.418	5.517	5.383	17.52	-0.841	18.469	-20.234	17.644	10.901	-9.101	13.557	0.744	-17.706
83	83	0.3977	1.923	3.475	-6.461	5.283	5.195	17.478	-0.808	18.502	-20.176	17.954	11.125	-9.247	13.771	0.76	-17.925
84	84	0.40255	1.753	3.578	-6.549	5.012	5.043	17.383	-0.8	18.597	-20.09	18.472	11.374	-9.339	14.147	0.843	-18.166
85	85	0.4074	1.607	3.674	-6.638	4.806	4.888	17.225	-0.851	18.711	-19.995	18.658	11.676	-9.334	14.195	0.85	-18.313
86	86	0.41225	1.469	3.767	-6.739	4.576	4.755	17.168	-0.847	18.856	-19.985	18.977	11.853	-9.3	14.374	0.761	-18.456
87	87	0.4171	1.372	3.847	-6.814	4.385	4.589	17.042	-0.845	18.993	-19.857	19.084	12.045	-9.415	14.373	0.631	-18.658
88	88	0.42195	1.251	3.933	-6.898	4.179	4.433	16.987	-0.831	19.142	-19.755	18.887	12.292	-9.537	14.083	0.44	-18.804
89	89	0.4268	1.165	4.005	-6.959	4.007	4.212	17.012	-0.809	19.238	-19.712	18.809	12.613	-9.68	13.902	0.362	-18.929
90	90	0.43165	1.078	4.056	-7.029	3.788	4.004	17.051	-0.709	19.364	-19.689	18.75	12.847	-9.784	13.769	0.189	-19.06
91	91	0.4365	1	4.093	-7.093	3.596	3.79	17.055	-0.651	19.526	-19.634	18.759	13.101	-9.885	13.682	0.034	-19.174
92	92	0.44135	0.923	4.117	-7.159	3.412	3.574	17.082	-0.617	19.715	-19.603	18.837	13.333	-9.952	13.642	-0.141	-19.254
93	93	0.4462	0.865	4.15	-7.205	3.246	3.341	17.164	-0.558	19.888	-19.659	18.763	13.589	-10.014	13.452	-0.35	-19.328
94	94	0.45105	0.83	4.157	-7.237	3.081	3.101	17.207	-0.466	20.091	-19.709	18.609	13.815	-10.043	13.203	-0.638	-19.393
95	95	0.4559	0.796	4.155	-7.266	2.943	2.849	17.246	-0.392	20.314	-19.732	18.457	14.034	-10.141	12.965	-0.935	-19.496
96	96	0.46075	0.75	4.134	-7.308	2.747	2.559	17.39	-0.237	20.482	-19.795	18.153	14.24	-10.211	12.62	-1.292	-19.54
97	97	0.4656	0.712	4.12	-7.346	2.557	2.26	17.527	-0.06	20.638	-19.811	17.66	14.386	-10.336	12.138	-1.773	-19.595
98	98	0.47045	0.694	4.101	-7.388	2.402	1.97	17.684	0.101	20.817	-19.941	17.164	14.517	-10.287	11.626	-2.302	-19.564
99	99	0.4753	0.689	4.1	-7.434	2.259	1.704	17.81	0.252	21.035	-20.048	16.775	14.796	-10.176	11.188	-2.695	-19.473
100	100	0.48015	0.686	4.105	-7.493	2.105	1.451	17.866	0.406	21.282	-20.077	16.331	15.087	-10.057	10.705	-3.123	-19.381
101	101	0.485	0.696	4.113	-7.547	1.98	1.198	17.846	0.498	21.548	-20.088	15.949	15.29	-9.894	10.262	-3.631	-19.291
102	102	0.48985	0.732	4.114	-7.582	1.9	0.936	17.792	0.533	21.82	-20.116	15.78	15.259	-9.694	10.019	-4.29	-19.213
103	103	0.4947	0.794	4.115	-7.593	1.829	0.672	17.674	0.57	22.091	-20.086	15.667	15.139	-9.481	9.853	-5.027	-19.122
104	104	0.49955	0.861	4.121	-7.598	1.737	0.412	17.532	0.637	22.369	-19.986	15.534	15.025	-9.286	9.691	-5.786	-19.012
105	105	0.5044	0.919	4.127	-7.607	1.65	0.181	17.38	0.677	22.714	-19.841	15.593	14.924	-9.152	9.695	-6.491	-18.936
106	106	0.50925	0.971	4.14	-7.611	1.552	0	17.217	0.707	23.123	-19.697	15.866	14.826	-8.983	9.874	-7.153	-18.842
107	107	0.5141	1.02	4.163	-7.602	1.438	-0.12	17.04	0.723	23.596	-19.568	16.484	14.62	-8.775	10.356	-7.827	-18.755
108	108	0.51895	1.072	4.19	-7.58	1.35	-0.173	16.788	0.664	24.177	-19.399	17.544	14.265	-8.614	11.224	-8.519	-18.761
109	109	0.5238	1.113	4.208	-7.553	1.259	-0.176	16.515	0.601	24.857	-19.184	18.572	13.858	-8.451	12.076	-9.321	-18.75
110	110	0.52865	1.119	4.208	-7.528	1.126	-0.132	16.272	0.581	25.642	-18.899	19.399	13.536	-8.327	12.758	-10.166	-18.685
111	111	0.5335	1.087	4.201	-7.492	0.919	-0.043	16.07	0.629	26.494	-18.613	19.992	13.277	-8.154	13.227	-11.085	-18.528
112	112	0.53835	1.009	4.183	-7.442	0.644	0.087	15.922	0.73	27.408	-18.377	20.361	13.057	-7.888	13.484	-12.094	-18.268
113	113	0.5432	0.893	4.144	-7.372	0.295	0.244	15.779	0.911	28.403	-18.068	20.861	12.66	-7.622	13.941	-13.303	-17.989
114	114	0.54805	0.721	4.097	-7.319	-0.136	0.437	15.665	1.154	29.479	-17.681	21.502	12.092	-7.398	14.6	-14.687	-17.741
115	115	0.5529	0.568	4.048	-7.269	-0.509	0.671	15.617	1.393	30.639	-17.38	22.48	11.209	-7.154	15.616	-16.298	-17.57
116	116	0.55775	0.474	4.061	-7.241	-0.801	1.005	15.552	1.617	31.867	-17.045	23.595	10.132	-6.893	16.806	-18.075	-17.437
117	117	0.5626	0.493	4.136	-7.201	-0.98	1.445	15.454	1.896	33.178	-16.7	24.355	9	-6.445	17.729	-20.111	-17.139
118	118	0.56745	0.553	4.267	-7.167	-1.1	1.98	15.369	2.202	34.566	-16.331	24.74	7.874	-5.965	18.332	-22.314	-16.76
119	119	0.5723	0.632	4.396	-7.135	-1.226	2.566	15.284	2.589	36.05	-15.975	24.523	6.854	-5.353	18.401	-24.685	-16.239
120	120	0.57715	0.661	4.519	-7.139	-1.433	3.218	15.232	3.055	37.626	-15.555	24.136	5.957	-4.817	18.336	-26.991	-15.763
121	121	0.582	0.675	4.606	-7.157	-1.672	3.909	15.131	3.511	39.296	-15.124	24.043	4.92	-4.288	18.582	-29.33	-15.413
122	122	0.58685	0.66	4.668	-7.202	-1.894	4.642	15.106	3.947	41.032	-14.81	24.107	3.709	-3.783	18.997	-31.742	-15.193
123	123	0.5917	0.678	4.69	-7.238	-2.084	5.407	14.96	4.335	42.882	-14.397	24.219	2.339	-3.402	19.516	-34.261	-15.132
124	124	0.59655	0.699	4.713	-7.308	-2.245	6.248	14.782	4.662	44.796	-13.955	24.372	1.024	-3.126	20.078	-36.642	-15.196
125	125	0.6014	0.713	4.736	-7.38	-2.404	7.167	14.571	4.961	46.754	-13.581	24.361	-0.23	-2.827	20.502	-38.936	-15.315
126	126	0.60625	0.738	4.759	-7.435	-2.555	8.129	14.324	5.289	48.731	-13.187	23.945	-1.396	-2.59	20.595	-41.2	-15.448
127	127	0.6111	0.781	4.745	-7.472	-2.672	9.09	14.033	5.57	50.729	-12.854	23.386	-2.48	-2.361	20.559	-43.371	-15.621
128	128	0.61595	0.832	4.711	-7.502	-2.77	10.039	13.794	5.842	52.672	-12.595	23.042	-3.518	-2.204	20.714	-45.333	-15.891
129	129	0.6208	0.877	4.656	-7.547	-2.847	11.007	13.513	6.013	54.583	-12.368	22.854	-4.497	-2.081	21.003	-47.087	-16.238
130	130	0.62565	0.915	4.6	-7.592	-2.892	11.953	13.268	6.17	56.382	-12.185	22.653	-5.472	-2.048	21.29	-48.719	-16.633
131	131	0.6305	0.933	4.526	-7.637	-2.93	12.874	13.022	6.268	58.105	-12.085	22.291	-6.321	-1.974	21.396	-50.214	-16.995
132	132	0.63535	0.933	4.432	-7.669	-2.985	13.765	12.766	6.352	59.775	-11.97	21.671	-7.038	-1.946	21.24	-51.618	-17.324
133	133	0.6402	0.912	4.318	-7.693	-3.043	14.638	12.471	6.362	61.421	-11.819	20.92	-7.576	-1.991	20.905	-52.865	-17.648
134	134	0.64505	0.883	4.202	-7.691	-3.098	15.49	12.124	6.296	62.995	-11.62	20.305	-7.935	-2.113	20.63	-53.85	-17.982
135	135	0.6499	0.847	4.084	-7.673	-3.163	16.307	11.768	6.227	64.446	-11.402	19.685	-8.136	-2.222	20.318	-54.625	-18.242
136	136	0.65475	0.804	3.954	-7.639	-3.235	17.092	11.404	6.143	65.786	-11.167	19.048	-8.156	-2.342	19.937	-55.163	-18.45
137	137	0.6596	0.756	3.802	-7.594	-3.303	17.836	11.008	5.979	67.069	-10.873	18.651	-7.954	-2.577	19.674	-55.363	-18.721
138	138	0.66445	0.704	3.634	-7.538	-3.372	18.536	10.566	5.729	68.301	-10.475	18.514	-7.496	-2.947	19.537	-55.208	-19.04
139	139	0.6693	0.648	3.473	-7.47	-3.449	19.212	10.093	5.442	69.43	-10.014	18.303	-6.785	-3.373	19.248	-54.776	-19.323
140	140	0.67415	0.631	3.32	-7.379	-3.49	19.85	9.597	5.179	70.398	-9.532	17.857	-5.992	-3.859	18.728	-54.229	-19.576
141	141	0.679	0.675	3.169	-7.258	-3.481	20.45	9.05	4.936	71.216	-8.987	17.343	-5.26	-4.463	18.174	-53.64	-19.848
142	142	0.68385	0.768	3.021	-7.113	-3.447	21.01	8.481	4.71	71.9	-8.404	16.954	-4.61	-5.152	17.75	-52.986	-20.161
143	143	0.6887	0.921	2.868	-6.942	-3.35	21.51	7.954	4.536	72.439	-7.863	16.762	-4.121	-5.884	17.522	-52.318	-20.512
144	144	0.69355	1.107	2.73	-6.77	-3.203	22.009	7.458	4.376	72.851	-7.422	16.598	-3.738	-6.558	17.323	-51.634	-20.858
145	145	0.6984	1.336	2.61	-6.595	-3.029	22.476	6.968	4.27	73.109	-7.094	16.416	-3.438	-7.107	17.151	-50.933	-21.175
146	146	0.70325	1.588	2.493	-6.432	-2.815	22.902	6.518	4.177	73.233	-6.857	16.425	-3.154	-7.569	17.139	-50.1	-21.473
147	147	0.7081	1.87	2.378	-6.264	-2.546	23.274	6.099	4.088	73.227	-6.712	16.659	-2.842	-8.01	17.288	-49.075	-21.81
148	148	0.71295	2.183	2.254	-6.089	-2.241	23.589	5.759	4.077	73.137	-6.657	16.794	-2.453	-8.308	17.325	-48.006	-22.027
149	149	0.7178	2.497	2.155	-5.904	-1.937	23.89	5.568	4.203	72.944	-6.773	16.928	-1.988	-8.402	17.334	-46.831	-22.148
150	150	0.72265	2.776	2.084	-5.735	-1.67	24.203	5.476	4.426	72.658	-7.025	16.922	-1.507	-8.361	17.229	-45.633	-22.234
151	151	0.7275	3.018	2.053	-5.59	-1.408	24.537	5.484	4.707	72.238	-7.399	16.928	-1.126	-8.227	17.151	-44.427	-22.297
152	152	0.73235	3.218	2.063	-5.471	-1.156	24.907	5.581	4.992	71.721	-7.892	17.046	-0.954	-7.926	17.186	-43.328	-22.274
153	153	0.7372	3.4	2.115	-5.345	-0.891	25.253	5.853	5.381	71.047	-8.592	17.184	-0.856	-7.436	17.21	-42.245	-22.154
154	154	0.74205	3.597	2.178	-5.204	-0.594	25.614	6.178	5.796	70.3	-9.492	17.48	-0.779	-6.878	17.345	-41.031	-22.115
155	155	0.7469	3.78	2.265	-5.041	-0.345	25.969	6.562	6.291	69.435	-10.507	18.087	-0.687	-6.304	17.759	-39.582	-22.187
156	156	0.75175	3.954	2.372	-4.884	-0.094	26.328	6.979	6.773	68.512	-11.478	18.559	-0.588	-5.691	18.036	-38.186	-22.105
157	157	0.7566	4.099	2.504	-4.724	0.133	26.628	7.524	7.349	67.437	-12.569	18.825	-0.544	-5.011	18.138	-36.882	-21.965
158	158	0.76145	4.257	2.637	-4.561	0.377	26.89	8.135	7.937	66.267	-13.735	19.164	-0.395	-4.441	18.233	-35.374	-21.939
159	159	0.7663	4.445	2.766	-4.399	0.664	27.126	8.77	8.499	64.994	-15.001	19.587	-0.11	-3.932	18.32	-33.608	-22.001
160	160	0.77115	4.628	2.896	-4.254	0.945	27.395	9.33	8.982	63.73	-16.214	19.906	0.198	-3.441	18.327	-31.845	-22.029
161	161	0.776	4.813	3.013	-4.116	1.253	27.644	9.891	9.41	62.406	-17.435	20.379	0.365	-2.988	18.503	-30.113	-22.065
162	162	0.78085	4.98	3.119	-3.98	1.56	27.862	10.437	9.757	61.045	-18.629	21.047	0.546	-2.614	18.834	-28.272	-22.137
163	163	0.7857	5.125	3.232	-3.844	1.82	28.052	10.973	10.076	59.606	-19.787	21.709	0.858	-2.332	19.119	-26.258	-22.252
164	164	0.79055	5.253	3.347	-3.721	2.055	28.243	11.431	10.316	58.149	-20.826	22.218	1.257	-2.203	19.253	-24.175	-22.414
165	165	0.7954	5.372	3.452	-3.608	2.279	28.44	11.82	10.484	56.687	-21.744	22.571	1.574	-2.139	19.294	-22.215	-22.53
166	166	0.80025	5.51	3.531	-3.507	2.534	28.61	12.14	10.566	55.218	-22.563	22.794	1.824	-2.108	19.255	-20.371	-22.58
167	167	0.8051	5.657	3.593	-3.412	2.792	28.757	12.374	10.57	53.749	-23.273	23.032	2.137	-2.165	19.227	-18.453	-22.652
168	168	0.80995	5.781	3.653	-3.326	3.036	28.89	12.536	10.472	52.27	-23.898	23.338	2.563	-2.283	19.226	-16.386	-22.737
169	169	0.8148	5.868	3.706	-3.253	3.265	29.014	12.634	10.288	50.785	-24.419	23.615	3.074	-2.466	19.193	-14.233	-22.819
170	170	0.81965	5.917	3.754	-3.198	3.458	29.123	12.67	10.066	49.289	-24.813	23.682	3.645	-2.714	19.005	-12.093	-22.882
171	171	0.8245	5.939	3.792	-3.166	3.635	29.216	12.647	9.799	47.786	-25.11	23.564	4.116	-2.987	18.724	-10.107	-22.935
172	172	0.82935	5.954	3.809	-3.159	3.833	29.288	12.545	9.441	46.302	-25.273	23.547	4.348	-3.326	18.626	-8.294	-23.035
173	173	0.8342	5.96	3.814	-3.172	4.034	29.331	12.379	9.005	44.825	-25.27	23.631	4.532	-3.718	18.65	-6.503	-23.118
174	174	0.83905	5.963	3.811	-3.198	4.237	29.335	12.162	8.502	43.335	-25.176	23.695	4.893	-4.048	18.611	-4.596	-23.085
175	175	0.8439	5.966	3.794	-3.234	4.445	29.301	11.913	7.956	41.831	-25.063	23.703	5.424	-4.245	18.48	-2.597	-22.919
176	176	0.84875	5.962	3.77	-3.277	4.635	29.253	11.633	7.401	40.337	-24.898	23.569	5.995	-4.327	18.239	-0.67	-22.627
177	177	0.8536	5.955	3.737	-3.335	4.849	29.2	11.253	6.761	38.892	-24.609	23.404	6.344	-4.349	18.045	0.984	-22.277
178	178	0.85845	5.939	3.7	-3.411	5.058	29.135	10.85	6.129	37.462	-24.257	23.106	6.408	-4.279	17.841	2.272	-21.858
179	179	0.8633	5.925	3.648	-3.494	5.26	29.047	10.409	5.503	36.053	-23.819	22.873	6.246	-4.223	17.772	3.351	-21.477
180	180	0.86815	5.932	3.572	-3.562	5.477	28.929	9.962	4.906	34.663	-23.412	22.945	5.857	-4.153	18.045	4.32	-21.191
181	181	0.873	5.942	3.508	-3.625	5.668	28.788	9.521	4.351	33.257	-23.077	23.002	5.508	-3.882	18.297	5.251	-20.794
182	182	0.87785	5.952	3.446	-3.696	5.861	28.644	9.056	3.792	31.889	-22.704	23.177	5.124	-3.524	18.67	6.12	-20.339
183	183	0.8827	5.948	3.383	-3.783	6.052	28.484	8.637	3.255	30.54	-22.409	23.303	4.649	-3.048	19.013	6.827	-19.843
184	184	0.88755	5.943	3.312	-3.875	6.231	28.289	8.293	2.793	29.201	-22.259	23.37	4.138	-2.429	19.319	7.42	-19.314
185	185	0.8924	5.94	3.234	-3.971	6.414	28.088	7.979	2.386	27.918	-22.221	23.325	3.652	-1.771	19.519	7.964	-18.85
186	186	0.89725	5.949	3.151	-4.075	6.614	27.86	7.702	2.044	26.694	-22.209	23.185	3.174	-1.096	19.664	8.397	-18.376
187	187	0.9021	5.963	3.059	-4.178	6.829	27.631	7.462	1.736	25.537	-22.266	23.234	2.534	-0.491	20.025	8.727	-18.06
188	188	0.90695	5.978	2.963	-4.261	6.997	27.37	7.311	1.563	24.41	-22.418	23.092	1.851	0.122	20.266	8.896	-17.753
189	189	0.9118	5.959	2.876	-4.355	7.135	27.144	7.163	1.38	23.367	-22.628	22.918	1.172	0.814	20.458	9.005	-17.445
190	190	0.91665	5.95	2.775	-4.444	7.322	26.907	7.135	1.217	22.414	-23.004	22.788	0.443	1.438	20.696	9.043	-17.258
191	191	0.9215	5.921	2.684	-4.532	7.45	26.728	7.077	1.127	21.609	-23.38	22.594	-0.209	2.102	20.888	9.033	-17.075
192	192	0.92635	5.899	2.6	-4.608	7.586	26.58	6.985	1.034	20.936	-23.74	22.401	-0.796	2.782	21.067	8.976	-16.874
193	193	0.9312	5.87	2.527	-4.685	7.724	26.451	6.97	0.967	20.35	-24.169	22.352	-1.297	3.391	21.354	8.994	-16.76
194	194	0.93605	5.836	2.462	-4.773	7.846	26.33	6.991	0.976	19.855	-24.54	22.194	-1.692	3.881	21.542	9.001	-16.681
195	195	0.9409	5.777	2.407	-4.864	7.931	26.26	7.013	1.015	19.508	-24.868	21.965	-1.956	4.344	21.627	9.001	-16.587
196	196	0.94575	5.704	2.354	-4.945	8.025	26.23	6.997	1.001	19.303	-25.146	21.876	-2.104	4.831	21.778	9.033	-16.449
197	197	0.9506	5.622	2.305	-5.014	8.109	26.224	7	1.011	19.199	-25.351	21.907	-2.241	5.16	22.044	9.051	-16.387
198	198	0.95545	5.541	2.274	-5.073	8.198	26.243	6.963	1.009	19.191	-25.405	22.026	-2.391	5.411	22.393	8.972	-16.283
199	199	0.9603	5.444	2.269	-5.145	8.283	26.294	6.958	0.977	19.266	-25.418	22.254	-2.523	5.666	22.807	8.842	-16.12
200	200	0.96515	5.345	2.274	-5.226	8.361	26.333	7.046	0.992	19.372	-25.349	22.404	-2.743	5.736	23.174	8.561	-15.979
201	201	0.97	5.249	2.279	-5.306	8.452	26.351	7.113	0.975	19.504	-25.137	22.278	-3.048	5.683	23.285	8.068	-15.797
