# Supplementary material for: Gait phenotypes in paediatric hereditary spastic paraplegia revealed by dynamic time warping analysis and random forests
Source: PLoS One. 2018 Mar 8;13(3):e0192345. doi: 10.1371/journal.pone.0192345 (PMC5843164; doi:10.1371/journal.pone.0192345)
Supplement: S1 Data — (ZIP) [file pone.0192345.s008.zip › HSP/Left.SR.HSP16.5.csv]

	Epoch	Time	Pelvic.obliquity	Pelvic.tilt	Pelvic rotation	Hip.abd.add	Hip.flexion	Hip.rotation	Knee.abd.add	Knee.flexion	Knee.rotation	Ankle.abd.add	Ankle.flexion	Ankle.rotation	Forefoot.abd.add	Forefoot.flexion	Forefoot.rotation
1	1	0	2.595	2.466	-11.332	4.533	29.787	5.85	-0.023	17.444	-24.962	18.651	-0.964	-2.055	14.017	19.036	-31.633
2	2	0.00445	2.574	2.485	-11.119	4.488	29.765	6.527	0.151	17.426	-25.627	19.19	-1.573	-1.992	14.793	18.708	-31.538
3	3	0.0089	2.549	2.516	-10.896	4.44	29.773	7.164	0.33	17.524	-26.217	19.692	-2.27	-1.872	15.614	18.153	-31.35
4	4	0.01335	2.537	2.539	-10.659	4.405	29.775	7.71	0.509	17.71	-26.669	20.009	-3.117	-1.81	16.372	17.278	-31.142
5	5	0.0178	2.519	2.548	-10.397	4.357	29.755	8.201	0.707	17.961	-26.966	19.933	-4.113	-1.871	16.881	15.98	-30.892
6	6	0.02225	2.483	2.554	-10.11	4.28	29.714	8.569	0.893	18.265	-27.036	19.141	-5.2	-2.03	16.813	14.128	-30.506
7	7	0.0267	2.447	2.566	-9.824	4.214	29.693	8.851	1.096	18.723	-26.955	18.119	-6.112	-2.337	16.472	12.184	-30.144
8	8	0.03115	2.408	2.591	-9.545	4.154	29.716	9.074	1.319	19.396	-26.67	17.276	-6.647	-2.836	16.109	10.489	-29.84
9	9	0.0356	2.383	2.617	-9.265	4.122	29.783	9.231	1.532	20.296	-26.205	16.896	-6.694	-3.51	15.912	9.296	-29.631
10	10	0.04005	2.379	2.629	-8.982	4.133	29.877	9.356	1.736	21.368	-25.594	16.677	-6.224	-4.304	15.632	8.519	-29.413
11	11	0.0445	2.404	2.619	-8.702	4.191	29.991	9.458	1.949	22.543	-24.848	16.387	-5.361	-5.236	15.149	8.015	-29.182
12	12	0.04895	2.471	2.589	-8.439	4.298	30.129	9.519	2.177	23.764	-23.977	16.163	-4.351	-6.388	14.685	7.724	-29.087
13	13	0.0534	2.574	2.549	-8.196	4.455	30.253	9.593	2.413	24.947	-23.027	15.827	-3.402	-7.73	14.162	7.4	-29.08
14	14	0.05785	2.698	2.489	-7.968	4.621	30.309	9.657	2.686	26.007	-22.029	15.452	-2.706	-9.271	13.736	6.948	-29.258
15	15	0.0623	2.831	2.411	-7.763	4.817	30.225	9.754	2.924	26.862	-21.059	14.533	-2.101	-10.704	12.891	6.211	-29.275
16	16	0.06675	2.988	2.311	-7.575	5.049	30.024	9.886	3.116	27.548	-20.149	13.551	-1.499	-12.009	11.991	5.505	-29.19
17	17	0.0712	3.152	2.191	-7.398	5.28	29.719	10.05	3.311	28.091	-19.323	12.659	-0.925	-13.2	11.198	4.875	-29.075
18	18	0.07565	3.308	2.056	-7.232	5.501	29.334	10.279	3.515	28.521	-18.62	12.019	-0.36	-14.33	10.636	4.417	-29.014
19	19	0.0801	3.446	1.908	-7.08	5.717	28.862	10.598	3.699	28.836	-18.082	11.681	0.152	-15.366	10.331	4.103	-28.992
20	20	0.08455	3.563	1.75	-6.943	5.927	28.309	10.982	3.858	29.04	-17.708	11.422	0.619	-16.239	10.096	3.823	-28.94
21	21	0.089	3.659	1.582	-6.824	6.117	27.701	11.38	4.02	29.159	-17.462	10.943	1.109	-16.921	9.688	3.491	-28.826
22	22	0.09345	3.733	1.396	-6.714	6.276	27.021	11.769	4.177	29.183	-17.346	10.348	1.569	-17.415	9.206	3.11	-28.679
23	23	0.0979	3.763	1.216	-6.618	6.39	26.3	12.13	4.279	29.103	-17.416	9.95	2.034	-17.71	8.868	2.899	-28.591
24	24	0.10235	3.765	1.039	-6.526	6.475	25.505	12.493	4.321	28.856	-17.632	9.649	2.45	-17.843	8.599	2.779	-28.5
25	25	0.1068	3.746	0.873	-6.447	6.526	24.689	12.833	4.345	28.489	-18.035	9.632	2.77	-17.856	8.584	2.805	-28.54
26	26	0.11125	3.709	0.717	-6.38	6.562	23.858	13.107	4.316	28.039	-18.556	9.392	2.993	-17.574	8.388	2.675	-28.456
27	27	0.1157	3.659	0.581	-6.323	6.572	23.05	13.304	4.262	27.559	-19.139	9.07	3.177	-17.11	8.129	2.497	-28.334
28	28	0.12015	3.606	0.473	-6.274	6.565	22.267	13.414	4.185	27.044	-19.763	8.812	3.339	-16.583	7.924	2.369	-28.283
29	29	0.1246	3.555	0.394	-6.23	6.557	21.519	13.429	4.058	26.514	-20.413	8.809	3.472	-16.064	7.921	2.377	-28.37
30	30	0.12905	3.502	0.346	-6.197	6.554	20.834	13.359	3.876	26.016	-21.09	9.142	3.58	-15.525	8.184	2.542	-28.568
31	31	0.1335	3.45	0.325	-6.174	6.54	20.206	13.225	3.688	25.542	-21.829	9.359	3.687	-14.784	8.339	2.645	-28.689
32	32	0.13795	3.405	0.334	-6.165	6.509	19.669	13	3.544	25.143	-22.497	9.024	3.941	-13.837	8.019	2.575	-28.601
33	33	0.1424	3.38	0.376	-6.17	6.504	19.183	12.727	3.368	24.763	-23.155	8.966	4.159	-12.923	7.919	2.616	-28.6
34	34	0.14685	3.373	0.436	-6.18	6.504	18.745	12.376	3.185	24.425	-23.728	9.051	4.313	-12.044	7.951	2.655	-28.635
35	35	0.1513	3.369	0.53	-6.199	6.503	18.361	11.997	3.007	24.119	-24.188	9.553	4.369	-11.347	8.372	2.806	-28.81
36	36	0.15575	3.379	0.658	-6.231	6.527	18.052	11.577	2.84	23.872	-24.55	9.938	4.44	-10.696	8.705	2.896	-28.969
37	37	0.1602	3.403	0.819	-6.275	6.581	17.814	11.115	2.669	23.685	-24.762	10.009	4.583	-10.097	8.761	2.876	-29.046
38	38	0.16465	3.439	1.015	-6.331	6.662	17.637	10.638	2.482	23.546	-24.821	9.955	4.787	-9.593	8.689	2.83	-29.069
39	39	0.1691	3.488	1.241	-6.395	6.764	17.507	10.174	2.287	23.438	-24.784	9.941	5.02	-9.176	8.634	2.816	-29.074
40	40	0.17355	3.547	1.49	-6.458	6.883	17.401	9.708	2.1	23.34	-24.634	9.872	5.249	-8.864	8.548	2.764	-29.062
41	41	0.178	3.611	1.757	-6.524	7.024	17.325	9.26	1.925	23.276	-24.355	9.769	5.376	-8.685	8.492	2.579	-29.039
42	42	0.18245	3.666	2.032	-6.586	7.15	17.263	8.896	1.783	23.229	-24.027	9.88	5.49	-8.662	8.626	2.477	-29.061
43	43	0.1869	3.702	2.323	-6.647	7.26	17.245	8.521	1.657	23.245	-23.536	9.472	5.659	-8.645	8.327	2.121	-28.902
44	44	0.19135	3.724	2.632	-6.703	7.38	17.261	8.176	1.511	23.298	-23.026	9.136	5.896	-8.721	8.056	1.849	-28.78
45	45	0.1958	3.734	2.947	-6.758	7.498	17.285	7.866	1.361	23.371	-22.487	9.047	6.144	-8.935	7.992	1.705	-28.75
46	46	0.20025	3.723	3.25	-6.813	7.602	17.29	7.621	1.228	23.437	-21.966	9.169	6.402	-9.274	8.109	1.683	-28.824
47	47	0.2047	3.676	3.536	-6.868	7.673	17.269	7.444	1.112	23.488	-21.464	9.061	6.729	-9.631	8.009	1.618	-28.867
48	48	0.20915	3.577	3.804	-6.92	7.686	17.222	7.321	1.011	23.521	-20.959	8.498	7.141	-9.931	7.493	1.406	-28.785
49	49	0.2136	3.423	4.05	-6.96	7.629	17.141	7.277	0.935	23.524	-20.529	8.155	7.524	-10.266	7.169	1.288	-28.768
50	50	0.21805	3.21	4.27	-6.985	7.503	17.023	7.3	0.878	23.506	-20.217	8.057	7.724	-10.586	7.1	1.126	-28.818
51	51	0.2225	2.949	4.444	-6.998	7.326	16.84	7.37	0.828	23.449	-19.981	8.204	7.832	-10.981	7.262	1.021	-28.999
52	52	0.22695	2.65	4.583	-7.007	7.112	16.593	7.528	0.778	23.325	-19.876	8.497	7.905	-11.343	7.53	0.989	-29.212
53	53	0.2314	2.32	4.688	-7.015	6.841	16.295	7.715	0.751	23.144	-19.893	8.691	8.047	-11.594	7.677	1.007	-29.417
54	54	0.23585	1.972	4.771	-7.018	6.529	15.957	7.916	0.753	22.918	-19.994	8.714	8.222	-11.705	7.667	0.982	-29.551
55	55	0.2403	1.613	4.83	-7.015	6.203	15.576	8.133	0.746	22.654	-20.188	8.724	8.367	-11.725	7.637	0.932	-29.661
56	56	0.24475	1.255	4.871	-7.004	5.87	15.149	8.373	0.735	22.344	-20.476	8.851	8.473	-11.694	7.697	0.92	-29.792
57	57	0.2492	0.913	4.895	-6.985	5.534	14.676	8.611	0.734	21.991	-20.818	9.012	8.557	-11.604	7.788	0.912	-29.909
58	58	0.25365	0.597	4.888	-6.956	5.225	14.158	8.804	0.702	21.619	-21.16	8.995	8.595	-11.441	7.73	0.77	-29.961
59	59	0.2581	0.3	4.865	-6.916	4.931	13.619	8.991	0.66	21.227	-21.555	8.864	8.623	-11.227	7.562	0.575	-29.99
60	60	0.26255	0.016	4.808	-6.871	4.634	13.026	9.2	0.64	20.799	-22.053	8.902	8.637	-10.983	7.536	0.467	-30.075
61	61	0.267	-0.26	4.748	-6.838	4.344	12.442	9.375	0.612	20.399	-22.519	8.824	8.703	-10.715	7.397	0.332	-30.131
62	62	0.27145	-0.5	4.683	-6.815	4.089	11.837	9.519	0.569	19.986	-22.974	8.727	8.742	-10.407	7.248	0.159	-30.16
63	63	0.2759	-0.69	4.626	-6.803	3.881	11.24	9.634	0.529	19.582	-23.379	8.675	8.75	-10.133	7.158	-0.021	-30.203
64	64	0.28035	-0.845	4.574	-6.797	3.712	10.643	9.705	0.474	19.174	-23.726	8.602	8.748	-9.878	7.06	-0.219	-30.243
65	65	0.2848	-0.977	4.524	-6.797	3.572	10.041	9.756	0.4	18.767	-24.02	8.484	8.762	-9.652	6.917	-0.426	-30.274
66	66	0.28925	-1.094	4.477	-6.809	3.461	9.449	9.803	0.308	18.378	-24.255	8.353	8.804	-9.487	6.754	-0.619	-30.308
67	67	0.2937	-1.198	4.436	-6.83	3.375	8.867	9.815	0.194	18.006	-24.421	8.21	8.861	-9.353	6.579	-0.809	-30.339
68	68	0.29815	-1.275	4.415	-6.866	3.297	8.309	9.85	0.126	17.631	-24.532	8.081	8.921	-9.266	6.448	-0.985	-30.365
69	69	0.3026	-1.348	4.395	-6.912	3.24	7.754	9.849	0.034	17.27	-24.571	7.898	8.981	-9.233	6.274	-1.19	-30.405
70	70	0.30705	-1.431	4.374	-6.965	3.17	7.196	9.865	-0.054	16.897	-24.61	7.819	9.021	-9.249	6.193	-1.35	-30.494
71	71	0.3115	-1.517	4.35	-7.031	3.098	6.637	9.854	-0.163	16.54	-24.568	7.835	8.996	-9.318	6.212	-1.529	-30.599
72	72	0.31595	-1.601	4.331	-7.106	3.029	6.08	9.839	-0.282	16.178	-24.475	7.902	8.961	-9.432	6.278	-1.687	-30.712
73	73	0.3204	-1.674	4.32	-7.198	2.982	5.52	9.839	-0.422	15.8	-24.376	7.964	8.959	-9.565	6.319	-1.807	-30.831
74	74	0.32485	-1.737	4.312	-7.299	2.949	4.949	9.869	-0.566	15.397	-24.29	8	9.002	-9.695	6.319	-1.885	-30.937
75	75	0.3293	-1.786	4.306	-7.399	2.925	4.363	9.908	-0.707	14.965	-24.213	8.041	9.069	-9.796	6.318	-1.929	-31.012
76	76	0.33375	-1.81	4.305	-7.495	2.936	3.765	9.897	-0.881	14.518	-24.137	8.12	9.114	-9.839	6.34	-1.974	-31.069
77	77	0.3382	-1.825	4.305	-7.589	2.942	3.158	9.865	-1.046	14.048	-24.059	8.151	9.12	-9.866	6.338	-2.07	-31.132
78	78	0.34265	-1.832	4.309	-7.7	2.954	2.52	9.905	-1.203	13.529	-24.06	7.929	9.085	-9.756	6.135	-2.333	-31.07
79	79	0.3471	-1.847	4.323	-7.817	2.953	1.885	9.93	-1.37	12.988	-24.074	8.032	8.998	-9.712	6.208	-2.453	-31.13
80	80	0.35155	-1.837	4.34	-7.934	2.991	1.223	9.951	-1.568	12.407	-24.138	8.313	8.859	-9.678	6.429	-2.507	-31.263
81	81	0.356	-1.808	4.362	-8.05	3.052	0.546	9.961	-1.79	11.797	-24.229	8.673	8.679	-9.6	6.714	-2.548	-31.393
82	82	0.36045	-1.748	4.39	-8.161	3.138	-0.156	9.983	-2.013	11.155	-24.363	8.678	8.639	-9.365	6.646	-2.654	-31.37
83	83	0.3649	-1.677	4.424	-8.273	3.228	-0.874	10.03	-2.22	10.479	-24.55	8.454	8.685	-9.029	6.36	-2.802	-31.264
84	84	0.36935	-1.616	4.463	-8.386	3.301	-1.596	10.078	-2.413	9.794	-24.755	8.412	8.638	-8.723	6.266	-2.933	-31.229
85	85	0.3738	-1.558	4.491	-8.491	3.364	-2.316	10.093	-2.599	9.13	-24.931	8.609	8.453	-8.475	6.43	-3.074	-31.269
86	86	0.37825	-1.52	4.521	-8.601	3.396	-3.022	10.121	-2.76	8.48	-25.149	9.037	8.05	-8.273	6.874	-3.288	-31.419
87	87	0.3827	-1.487	4.556	-8.699	3.423	-3.693	10.099	-2.939	7.887	-25.342	9.511	7.704	-8.057	7.32	-3.455	-31.567
88	88	0.38715	-1.451	4.622	-8.803	3.445	-4.316	10.157	-3.084	7.345	-25.594	9.76	7.462	-7.771	7.551	-3.686	-31.613
89	89	0.3916	-1.419	4.697	-8.91	3.455	-4.906	10.287	-3.197	6.853	-25.902	10.048	7.219	-7.541	7.829	-3.913	-31.708
90	90	0.39605	-1.394	4.78	-9.022	3.455	-5.441	10.372	-3.297	6.443	-26.127	10.107	7.217	-7.325	7.826	-4.083	-31.754
91	91	0.4005	-1.372	4.864	-9.139	3.447	-5.938	10.442	-3.39	6.096	-26.314	10.066	7.307	-7.106	7.705	-4.255	-31.764
92	92	0.40495	-1.351	4.964	-9.265	3.431	-6.39	10.557	-3.46	5.806	-26.493	9.887	7.406	-6.863	7.48	-4.526	-31.695
93	93	0.4094	-1.326	5.087	-9.403	3.416	-6.783	10.706	-3.503	5.589	-26.636	9.732	7.446	-6.663	7.319	-4.874	-31.615
94	94	0.41385	-1.293	5.223	-9.547	3.407	-7.125	10.824	-3.527	5.455	-26.721	9.987	7.321	-6.621	7.58	-5.178	-31.708
95	95	0.4183	-1.27	5.378	-9.707	3.379	-7.402	10.933	-3.511	5.4	-26.741	10.077	7.313	-6.614	7.681	-5.501	-31.779
96	96	0.42275	-1.26	5.528	-9.885	3.312	-7.638	11.092	-3.444	5.431	-26.73	10.362	7.232	-6.773	7.995	-5.811	-31.971
97	97	0.4272	-1.253	5.689	-10.074	3.234	-7.825	11.268	-3.36	5.531	-26.766	10.561	7.072	-6.878	8.264	-6.274	-32.144
98	98	0.43165	-1.239	5.852	-10.274	3.15	-7.974	11.423	-3.263	5.702	-26.739	11.204	6.879	-7.11	8.913	-6.546	-32.448
99	99	0.4361	-1.208	6.024	-10.484	3.078	-8.094	11.577	-3.148	5.92	-26.697	11.467	6.726	-7.167	9.252	-7.042	-32.542
100	100	0.44055	-1.157	6.198	-10.708	3.032	-8.173	11.699	-3.033	6.218	-26.6	11.479	6.64	-7.151	9.367	-7.664	-32.529
101	101	0.445	-1.091	6.373	-10.95	3.001	-8.203	11.786	-2.922	6.607	-26.437	11.549	6.583	-7.156	9.513	-8.27	-32.521
102	102	0.44945	-1.012	6.542	-11.206	2.977	-8.197	11.855	-2.815	7.081	-26.248	11.726	6.511	-7.147	9.747	-8.874	-32.512
103	103	0.4539	-0.917	6.698	-11.47	2.966	-8.17	11.921	-2.706	7.631	-26.08	11.885	6.411	-7.088	9.975	-9.559	-32.48
104	104	0.45835	-0.817	6.855	-11.728	2.953	-8.129	11.986	-2.571	8.221	-25.934	11.988	6.286	-7.029	10.179	-10.322	-32.464
105	105	0.4628	-0.706	7.006	-11.97	2.934	-8.054	11.935	-2.437	8.887	-25.745	12.15	6.148	-6.913	10.426	-11.11	-32.453
106	106	0.46725	-0.598	7.145	-12.219	2.885	-7.967	11.897	-2.28	9.594	-25.535	12.846	5.898	-6.952	11.157	-11.7	-32.634
107	107	0.4717	-0.496	7.261	-12.458	2.824	-7.874	11.845	-2.127	10.363	-25.326	13.319	5.575	-6.81	11.747	-12.548	-32.617
108	108	0.47615	-0.399	7.355	-12.679	2.771	-7.757	11.736	-2.005	11.219	-25.101	13.659	5.218	-6.546	12.243	-13.563	-32.479
109	109	0.4806	-0.295	7.432	-12.875	2.724	-7.602	11.592	-1.88	12.166	-24.858	13.957	4.892	-6.25	12.699	-14.618	-32.296
110	110	0.48505	-0.191	7.491	-13.042	2.665	-7.403	11.425	-1.716	13.205	-24.59	14.163	4.558	-5.979	13.107	-15.765	-32.1
111	111	0.4895	-0.103	7.524	-13.174	2.583	-7.161	11.242	-1.52	14.338	-24.311	14.33	4.119	-5.746	13.551	-17.057	-31.918
112	112	0.49395	-0.051	7.527	-13.263	2.473	-6.88	11.047	-1.312	15.571	-24.055	14.621	3.517	-5.536	14.177	-18.464	-31.766
113	113	0.4984	-0.046	7.488	-13.301	2.302	-6.564	10.824	-1.068	16.903	-23.811	14.921	2.763	-5.295	14.902	-20.05	-31.58
114	114	0.50285	-0.058	7.396	-13.3	2.113	-6.247	10.574	-0.81	18.307	-23.555	15.153	1.965	-5.077	15.608	-21.736	-31.385
115	115	0.5073	-0.1	7.256	-13.266	1.868	-5.93	10.366	-0.47	19.763	-23.309	15.366	1.236	-4.976	16.304	-23.368	-31.253
116	116	0.51175	-0.151	7.072	-13.204	1.586	-5.602	10.114	-0.093	21.305	-23.019	15.187	0.649	-4.784	16.643	-25.146	-30.949
117	117	0.5162	-0.222	6.868	-13.12	1.273	-5.241	9.91	0.352	22.927	-22.759	14.983	0.042	-4.626	17.002	-26.982	-30.65
118	118	0.52065	-0.287	6.641	-13.011	0.969	-4.859	9.739	0.846	24.628	-22.552	15.153	-0.699	-4.634	17.75	-28.734	-30.587
119	119	0.5251	-0.34	6.397	-12.883	0.672	-4.451	9.565	1.378	26.401	-22.382	15.53	-1.589	-4.727	18.753	-30.505	-30.68
120	120	0.52955	-0.382	6.141	-12.74	0.376	-4.011	9.384	1.946	28.233	-22.246	15.913	-2.558	-4.83	19.814	-32.342	-30.827
121	121	0.534	-0.395	5.877	-12.582	0.106	-3.551	9.217	2.54	30.101	-22.159	16.404	-3.515	-4.998	20.966	-34.078	-31.104
122	122	0.53845	-0.377	5.624	-12.418	-0.124	-3.064	9.059	3.134	31.962	-22.128	16.992	-4.438	-5.216	22.18	-35.663	-31.514
123	123	0.5429	-0.331	5.397	-12.248	-0.307	-2.537	8.878	3.703	33.828	-22.173	17.614	-5.532	-5.341	23.502	-37.348	-31.933
124	124	0.54735	-0.262	5.205	-12.075	-0.478	-1.959	8.627	4.248	35.669	-22.151	17.631	-6.532	-5.366	24.302	-39.262	-32.117
125	125	0.5518	-0.175	5.044	-11.898	-0.639	-1.338	8.345	4.778	37.495	-22.149	17.16	-7.53	-5.258	24.716	-41.442	-32.091
126	126	0.55625	-0.049	4.921	-11.734	-0.746	-0.665	8.064	5.284	39.301	-22.238	16.656	-8.512	-5.16	25.102	-43.543	-32.161
127	127	0.5607	0.109	4.837	-11.588	-0.796	0.068	7.802	5.75	41.094	-22.427	16.089	-9.557	-4.986	25.47	-45.688	-32.206
128	128	0.56515	0.284	4.79	-11.46	-0.799	0.875	7.54	6.155	42.909	-22.654	15.621	-10.594	-4.841	25.907	-47.727	-32.329
129	129	0.5696	0.455	4.775	-11.347	-0.785	1.759	7.241	6.48	44.761	-22.868	15.334	-11.527	-4.788	26.432	-49.517	-32.612
130	130	0.57405	0.6	4.788	-11.25	-0.792	2.716	6.896	6.725	46.641	-23.071	15.023	-12.336	-4.699	26.875	-51.187	-32.89
131	131	0.5785	0.718	4.836	-11.177	-0.815	3.748	6.562	6.917	48.55	-23.269	14.514	-13.019	-4.487	27.102	-52.882	-32.988
132	132	0.58295	0.789	4.916	-11.134	-0.857	4.84	6.23	7.024	50.469	-23.41	14.166	-13.594	-4.21	27.396	-54.396	-33.008
133	133	0.5874	0.81	5.019	-11.123	-0.938	5.991	5.921	7.085	52.408	-23.45	13.698	-13.944	-3.788	27.491	-55.832	-32.755
134	134	0.59185	0.782	5.138	-11.137	-1.06	7.201	5.607	7.081	54.363	-23.353	13.176	-14.082	-3.286	27.421	-57.136	-32.308
135	135	0.5963	0.705	5.28	-11.171	-1.209	8.458	5.319	7.025	56.293	-23.122	12.643	-14.07	-2.764	27.227	-58.311	-31.706
136	136	0.60075	0.567	5.442	-11.227	-1.414	9.757	5.116	6.991	58.181	-22.78	12.45	-13.866	-2.363	27.191	-59.073	-31.212
137	137	0.6052	0.367	5.616	-11.301	-1.679	11.082	5.001	6.991	60.014	-22.305	12.664	-13.465	-2.153	27.371	-59.367	-30.898
138	138	0.60965	0.109	5.8	-11.392	-1.983	12.427	4.957	6.993	61.778	-21.676	13.186	-12.893	-2.116	27.684	-59.279	-30.694
139	139	0.6141	-0.191	5.995	-11.5	-2.301	13.793	4.982	6.982	63.458	-20.917	13.863	-12.181	-2.2	28.014	-58.915	-30.516
140	140	0.61855	-0.51	6.203	-11.617	-2.618	15.172	5.083	6.996	65.02	-20.087	14.435	-11.403	-2.343	28.204	-58.457	-30.278
141	141	0.623	-0.828	6.416	-11.733	-2.921	16.562	5.261	7.054	66.449	-19.196	14.882	-10.715	-2.495	28.311	-58.053	-29.897
142	142	0.62745	-1.137	6.623	-11.84	-3.191	17.942	5.498	7.147	67.738	-18.215	15.185	-10.091	-2.786	28.295	-57.662	-29.48
143	143	0.6319	-1.414	6.832	-11.934	-3.413	19.297	5.768	7.274	68.934	-17.168	15.211	-9.583	-3.076	28.09	-57.494	-28.864
144	144	0.63635	-1.647	7.04	-12.02	-3.556	20.607	6.133	7.476	70.025	-16.167	15.195	-9.038	-3.434	27.814	-57.231	-28.299
145	145	0.6408	-1.808	7.238	-12.092	-3.61	21.848	6.514	7.708	71.012	-15.197	15.292	-8.442	-3.862	27.605	-56.773	-27.845
146	146	0.64525	-1.89	7.423	-12.146	-3.579	23.022	6.866	7.957	71.878	-14.239	15.478	-7.793	-4.357	27.458	-56.107	-27.491
147	147	0.6497	-1.887	7.599	-12.182	-3.456	24.123	7.188	8.234	72.599	-13.285	15.642	-7.091	-4.908	27.283	-55.28	-27.184
148	148	0.65415	-1.793	7.765	-12.206	-3.232	25.143	7.477	8.529	73.172	-12.342	15.746	-6.34	-5.506	27.047	-54.322	-26.902
149	149	0.6586	-1.632	7.925	-12.224	-2.915	26.09	7.734	8.812	73.605	-11.455	15.909	-5.55	-6.152	26.841	-53.178	-26.715
150	150	0.66305	-1.404	8.069	-12.237	-2.498	26.949	8.009	9.109	73.871	-10.717	16.185	-4.816	-6.796	26.731	-51.906	-26.622
151	151	0.6675	-1.127	8.175	-12.245	-2.049	27.724	8.218	9.403	73.992	-10.032	16.255	-4.172	-7.38	26.504	-50.704	-26.468
152	152	0.67195	-0.824	8.259	-12.227	-1.575	28.436	8.359	9.648	73.967	-9.38	16.09	-3.591	-7.849	26.085	-49.601	-26.141
153	153	0.6764	-0.497	8.321	-12.198	-1.081	29.093	8.502	9.921	73.819	-8.783	15.752	-3.037	-8.264	25.527	-48.517	-25.745
154	154	0.68085	-0.174	8.366	-12.149	-0.597	29.7	8.671	10.225	73.584	-8.27	15.429	-2.495	-8.638	24.984	-47.383	-25.364
155	155	0.6853	0.147	8.395	-12.09	-0.109	30.265	8.845	10.513	73.257	-7.894	15.326	-1.99	-8.991	24.624	-46.097	-25.11
156	156	0.68975	0.467	8.41	-12.026	0.376	30.801	8.994	10.765	72.849	-7.637	15.52	-1.477	-9.373	24.505	-44.566	-25.06
157	157	0.6942	0.776	8.418	-11.948	0.834	31.323	9.119	10.993	72.371	-7.468	15.911	-0.898	-9.802	24.53	-42.784	-25.196
158	158	0.69865	1.06	8.419	-11.86	1.28	31.838	9.261	11.203	71.788	-7.452	16.322	-0.311	-10.193	24.534	-40.872	-25.416
159	159	0.7031	1.299	8.413	-11.751	1.688	32.342	9.477	11.429	71.117	-7.631	16.728	0.223	-10.442	24.508	-38.956	-25.616
160	160	0.70755	1.501	8.391	-11.619	2.039	32.82	9.725	11.656	70.344	-7.987	16.81	0.694	-10.427	24.193	-37.22	-25.614
161	161	0.712	1.683	8.364	-11.469	2.369	33.286	9.954	11.837	69.501	-8.514	16.686	1.069	-10.161	23.7	-35.659	-25.437
162	162	0.71645	1.853	8.334	-11.319	2.682	33.743	10.164	11.984	68.609	-9.116	16.364	1.445	-9.764	23.027	-34.166	-25.157
163	163	0.7209	1.996	8.315	-11.164	2.972	34.2	10.427	12.152	67.647	-9.823	16.169	1.814	-9.373	22.451	-32.56	-24.97
164	164	0.72535	2.128	8.296	-11.005	3.25	34.633	10.746	12.355	66.595	-10.662	16.166	2.226	-9.066	22.012	-30.721	-24.996
165	165	0.7298	2.253	8.278	-10.838	3.512	35.038	11.089	12.558	65.441	-11.625	16.389	2.661	-8.836	21.733	-28.653	-25.226
166	166	0.73425	2.364	8.258	-10.657	3.753	35.418	11.426	12.716	64.188	-12.69	16.91	3.015	-8.656	21.699	-26.432	-25.617
167	167	0.7387	2.466	8.224	-10.464	3.983	35.759	11.748	12.831	62.838	-13.834	17.651	3.23	-8.535	21.872	-24.145	-26.137
168	168	0.74315	2.548	8.191	-10.257	4.186	36.072	12.109	12.965	61.38	-15.031	18.232	3.363	-8.41	21.93	-21.942	-26.623
169	169	0.7476	2.63	8.159	-10.051	4.391	36.355	12.516	13.12	59.837	-16.298	18.546	3.574	-8.217	21.746	-19.757	-27
170	170	0.75205	2.716	8.145	-9.834	4.587	36.636	12.923	13.276	58.242	-17.57	18.342	4.025	-7.947	21.064	-17.599	-27.18
171	171	0.7565	2.805	8.142	-9.61	4.771	36.907	13.312	13.416	56.614	-18.832	18.029	4.681	-7.729	20.238	-15.282	-27.373
172	172	0.76095	2.892	8.138	-9.383	4.949	37.15	13.677	13.497	54.94	-20.084	17.74	5.403	-7.499	19.412	-12.889	-27.525
173	173	0.7654	2.969	8.122	-9.151	5.101	37.345	14.034	13.533	53.19	-21.302	17.565	6.068	-7.287	18.71	-10.47	-27.654
174	174	0.76985	3.029	8.095	-8.92	5.232	37.493	14.389	13.513	51.358	-22.49	17.507	6.595	-7.089	18.162	-8.088	-27.76
175	175	0.7743	3.074	8.069	-8.694	5.357	37.611	14.709	13.403	49.463	-23.637	17.514	6.877	-6.868	17.762	-5.882	-27.809
176	176	0.77875	3.112	8.049	-8.47	5.469	37.711	14.952	13.201	47.529	-24.671	17.507	6.866	-6.633	17.478	-3.948	-27.776
177	177	0.7832	3.15	8.031	-8.268	5.587	37.787	15.132	12.919	45.592	-25.58	17.299	6.956	-6.371	17.022	-2.044	-27.614
178	178	0.78765	3.168	8.02	-8.078	5.708	37.841	15.259	12.534	43.625	-26.38	16.937	6.9	-6.072	16.505	-0.35	-27.332
179	179	0.7921	3.174	8.013	-7.904	5.808	37.848	15.341	12.1	41.628	-27.003	16.289	7.178	-5.833	15.661	1.513	-26.962
180	180	0.79655	3.154	8.014	-7.734	5.872	37.839	15.351	11.56	39.606	-27.432	15.887	7.394	-5.631	15.056	3.449	-26.556
181	181	0.801	3.12	8.017	-7.57	5.938	37.8	15.276	10.9	37.568	-27.736	15.588	7.597	-5.429	14.537	5.433	-26.12
182	182	0.80545	3.077	8.015	-7.412	6.011	37.734	15.103	10.127	35.543	-27.893	15.362	7.752	-5.21	14.093	7.39	-25.635
183	183	0.8099	3.025	8.015	-7.256	6.082	37.65	14.823	9.268	33.543	-27.866	15.351	7.692	-5.029	13.919	9.22	-25.155
184	184	0.81435	2.971	8.026	-7.104	6.149	37.552	14.45	8.374	31.574	-27.654	15.671	7.343	-4.952	14.158	10.898	-24.767
185	185	0.8188	2.923	8.052	-6.961	6.221	37.448	14.009	7.486	29.654	-27.292	16.249	6.839	-4.978	14.707	12.492	-24.478
186	186	0.82325	2.881	8.088	-6.835	6.319	37.335	13.517	6.579	27.767	-26.81	16.909	6.273	-5.024	15.357	14.009	-24.191
187	187	0.8277	2.843	8.132	-6.723	6.411	37.203	13.009	5.729	25.934	-26.235	17.238	5.849	-5.002	15.7	15.399	-23.778
188	188	0.83215	2.794	8.19	-6.61	6.495	37.075	12.463	4.901	24.161	-25.639	17.587	5.549	-4.916	16.027	16.833	-23.356
189	189	0.8366	2.757	8.253	-6.514	6.609	36.945	11.966	4.112	22.459	-25.085	18.048	5.143	-4.823	16.484	18.127	-22.979
190	190	0.84105	2.723	8.327	-6.429	6.719	36.836	11.492	3.413	20.872	-24.538	18.487	4.687	-4.723	16.961	19.246	-22.629
191	191	0.8455	2.694	8.403	-6.352	6.844	36.741	11.027	2.756	19.413	-24.031	18.937	4.18	-4.568	17.465	20.193	-22.29
192	192	0.84995	2.663	8.481	-6.284	6.983	36.659	10.595	2.153	18.083	-23.621	19.33	3.669	-4.337	17.927	20.987	-21.965
193	193	0.8544	2.632	8.565	-6.229	7.125	36.598	10.23	1.646	16.89	-23.316	19.61	3.207	-4.042	18.307	21.645	-21.639
194	194	0.85885	2.611	8.656	-6.191	7.274	36.565	9.936	1.222	15.858	-23.073	19.878	2.778	-3.7	18.691	22.169	-21.281
195	195	0.8633	2.593	8.742	-6.16	7.421	36.554	9.701	0.879	15.001	-22.917	20.129	2.373	-3.319	19.075	22.552	-20.933
196	196	0.86775	2.571	8.817	-6.121	7.544	36.551	9.52	0.628	14.318	-22.839	20.225	1.955	-2.852	19.359	22.677	-20.514
197	197	0.8722	2.54	8.876	-6.088	7.673	36.544	9.44	0.422	13.811	-22.866	20.417	1.577	-2.392	19.732	22.717	-20.133
198	198	0.87665	2.51	8.917	-6.043	7.787	36.534	9.44	0.294	13.47	-23.005	20.615	1.137	-1.892	20.156	22.535	-19.743
199	199	0.8811	2.473	8.952	-5.977	7.882	36.543	9.473	0.202	13.325	-23.16	20.945	0.655	-1.377	20.728	22.164	-19.32
200	200	0.88555	2.436	8.98	-5.9	7.973	36.562	9.567	0.138	13.357	-23.354	21.431	0.016	-0.821	21.495	21.502	-18.834
201	201	0.89	2.394	8.999	-5.82	8.055	36.584	9.72	0.108	13.551	-23.558	22.029	-0.833	-0.255	22.435	20.495	-18.298
