# Supplementary material for: Gait phenotypes in paediatric hereditary spastic paraplegia revealed by dynamic time warping analysis and random forests
Source: PLoS One. 2018 Mar 8;13(3):e0192345. doi: 10.1371/journal.pone.0192345 (PMC5843164; doi:10.1371/journal.pone.0192345)
Supplement: S1 Data — (ZIP) [file pone.0192345.s008.zip › HSP/Left.SR.HSP17.1.csv]

	Epoch	Time	Pelvic.obliquity	Pelvic.tilt	Pelvic rotation	Hip.abd.add	Hip.flexion	Hip.rotation	Knee.abd.add	Knee.flexion	Knee.rotation	Ankle.abd.add	Ankle.flexion	Ankle.rotation	Forefoot.abd.add	Forefoot.flexion	Forefoot.rotation
1	1	0	-2.981	14	-10.626	2.063	45.953	-5.898	-6.009	13.881	-23.42	-6.104	-10.766	19.885	-4.402	6.168	-19.782
2	2	0.00538	-2.997	14.048	-10.46	2.124	45.906	-6.139	-6.197	14.077	-23.734	-5.957	-11.507	20.846	-3.653	5.448	-19.158
3	3	0.01076	-3.036	14.106	-10.283	2.123	45.897	-6.254	-6.353	14.432	-23.977	-5.721	-12.115	21.738	-2.928	4.723	-18.424
4	4	0.01614	-3.039	14.166	-10.096	2.159	45.928	-6.389	-6.567	14.982	-24.172	-5.399	-12.766	22.547	-2.096	3.821	-17.694
5	5	0.02152	-3.042	14.244	-9.887	2.17	46.067	-6.465	-6.786	15.783	-24.236	-4.89	-13.439	23.134	-1.092	2.764	-16.967
6	6	0.0269	-3.004	14.325	-9.679	2.213	46.314	-6.527	-7.017	16.809	-24.167	-4.252	-13.892	23.489	-0.121	1.758	-16.297
7	7	0.03228	-2.929	14.405	-9.504	2.318	46.642	-6.604	-7.278	17.966	-23.855	-3.396	-13.818	23.546	0.682	1.112	-15.715
8	8	0.03766	-2.816	14.476	-9.368	2.484	46.971	-6.608	-7.525	19.139	-23.371	-2.269	-13.195	23.251	1.356	0.92	-15.271
9	9	0.04304	-2.681	14.531	-9.255	2.673	47.24	-6.451	-7.685	20.279	-22.733	-1.068	-12.193	22.583	1.843	1.019	-14.91
10	10	0.04842	-2.534	14.557	-9.152	2.861	47.413	-6.16	-7.734	21.355	-21.985	-0.115	-11.206	21.534	2.118	1.05	-14.687
11	11	0.0538	-2.374	14.55	-9.05	3.04	47.471	-5.749	-7.675	22.34	-21.225	0.489	-10.449	20.224	2.219	0.847	-14.585
12	12	0.05918	-2.196	14.523	-8.947	3.236	47.406	-5.094	-7.514	23.201	-20.613	0.812	-9.968	18.782	2.186	0.41	-14.526
13	13	0.06456	-1.982	14.47	-8.844	3.483	47.271	-4.486	-7.386	24.018	-20.059	1.143	-9.577	17.274	2.215	-0.079	-14.606
14	14	0.06994	-1.744	14.37	-8.746	3.741	47.046	-3.878	-7.232	24.751	-19.713	1.511	-9.192	15.951	2.311	-0.491	-14.707
15	15	0.07532	-1.547	14.263	-8.638	3.985	46.784	-3.27	-7.127	25.393	-19.545	2.002	-8.786	14.76	2.505	-0.78	-14.882
16	16	0.0807	-1.387	14.157	-8.524	4.207	46.475	-2.664	-7.053	25.887	-19.573	2.541	-8.392	13.831	2.744	-0.95	-15.025
17	17	0.08608	-1.28	14.076	-8.388	4.378	46.14	-2.094	-6.954	26.232	-19.749	2.821	-7.914	13.067	2.749	-1.001	-15.205
18	18	0.09146	-1.192	14.006	-8.224	4.517	45.761	-1.594	-6.874	26.421	-20.038	3.004	-7.369	12.518	2.644	-0.913	-15.347
19	19	0.09684	-1.153	13.97	-8.024	4.62	45.388	-1.213	-6.895	26.51	-20.419	3.288	-6.807	12.221	2.621	-0.721	-15.439
20	20	0.10222	-1.161	13.968	-7.816	4.695	45.04	-0.91	-7.002	26.532	-20.938	4.001	-6.407	12.152	3.068	-0.502	-15.542
21	21	0.1076	-1.178	13.987	-7.618	4.778	44.716	-0.733	-7.19	26.529	-21.488	4.94	-6.085	12.225	3.764	-0.266	-15.661
22	22	0.11298	-1.163	14.014	-7.435	4.912	44.399	-0.75	-7.474	26.491	-22.026	5.984	-5.843	12.4	4.604	-0.041	-15.828
23	23	0.11836	-1.123	14.053	-7.256	5.07	44.094	-0.936	-7.816	26.43	-22.47	6.97	-5.653	12.633	5.423	0.137	-15.984
24	24	0.12374	-1.083	14.117	-7.073	5.225	43.807	-1.157	-8.149	26.335	-22.859	7.722	-5.494	12.911	6.045	0.239	-16.066
25	25	0.12912	-1.05	14.196	-6.869	5.338	43.546	-1.42	-8.449	26.247	-23.196	8.437	-5.246	13.202	6.61	0.403	-16.117
26	26	0.1345	-1.006	14.276	-6.674	5.455	43.273	-1.729	-8.705	26.13	-23.419	9.016	-4.911	13.424	7.044	0.616	-16.16
27	27	0.13988	-0.938	14.339	-6.478	5.579	42.995	-2.074	-8.993	26.031	-23.524	9.92	-4.554	13.6	7.742	0.913	-16.164
28	28	0.14526	-0.848	14.404	-6.319	5.737	42.725	-2.437	-9.286	25.943	-23.548	10.886	-4.262	13.765	8.528	1.154	-16.137
29	29	0.15064	-0.748	14.455	-6.15	5.872	42.449	-2.766	-9.489	25.898	-23.467	11.746	-3.976	13.737	9.254	1.337	-16.157
30	30	0.15602	-0.63	14.5	-5.982	6.022	42.153	-3.11	-9.667	25.835	-23.218	12.289	-3.729	13.551	9.712	1.395	-16.163
31	31	0.1614	-0.552	14.548	-5.791	6.097	41.858	-3.331	-9.767	25.781	-22.911	12.704	-3.459	13.269	10.032	1.426	-16.111
32	32	0.16678	-0.475	14.602	-5.615	6.176	41.569	-3.447	-9.815	25.757	-22.603	13.074	-3.161	12.893	10.299	1.452	-16.065
33	33	0.17216	-0.395	14.654	-5.458	6.246	41.262	-3.423	-9.753	25.724	-22.408	13.28	-2.826	12.511	10.424	1.488	-16.024
34	34	0.17754	-0.296	14.686	-5.31	6.336	40.921	-3.403	-9.67	25.654	-22.23	13.321	-2.548	12.118	10.438	1.461	-16.012
35	35	0.18292	-0.214	14.7	-5.167	6.41	40.548	-3.316	-9.563	25.556	-22.12	13.209	-2.363	11.749	10.347	1.333	-16.002
36	36	0.1883	-0.165	14.692	-5.029	6.464	40.169	-3.181	-9.484	25.484	-22.104	13.352	-2.217	11.42	10.485	1.242	-16.04
37	37	0.19368	-0.144	14.671	-4.9	6.502	39.791	-3.009	-9.394	25.431	-22.16	13.511	-1.991	11.153	10.611	1.224	-16.069
38	38	0.19906	-0.148	14.626	-4.764	6.515	39.398	-2.834	-9.302	25.388	-22.308	13.727	-1.757	11	10.801	1.224	-16.086
39	39	0.20444	-0.16	14.56	-4.649	6.551	38.955	-2.635	-9.239	25.279	-22.559	13.896	-1.518	10.964	10.93	1.251	-16.083
40	40	0.20982	-0.172	14.465	-4.55	6.577	38.454	-2.444	-9.169	25.115	-22.848	14.064	-1.249	11.025	11.046	1.321	-16.053
41	41	0.2152	-0.218	14.36	-4.469	6.584	37.943	-2.275	-9.118	24.911	-23.172	14.291	-1.062	11.111	11.253	1.386	-16.099
42	42	0.22058	-0.342	14.245	-4.38	6.504	37.425	-2.09	-9.071	24.701	-23.585	14.5	-0.922	11.332	11.454	1.403	-16.133
43	43	0.22596	-0.518	14.129	-4.296	6.393	36.903	-1.939	-9.057	24.486	-23.904	14.619	-0.798	11.497	11.578	1.379	-16.183
44	44	0.23134	-0.709	14.005	-4.247	6.287	36.373	-1.794	-9.072	24.275	-24.168	14.854	-0.601	11.666	11.765	1.437	-16.211
45	45	0.23672	-0.868	13.865	-4.211	6.219	35.832	-1.816	-9.191	24.042	-24.308	15.319	-0.41	11.855	12.144	1.559	-16.251
46	46	0.2421	-1.034	13.706	-4.161	6.124	35.253	-1.862	-9.302	23.765	-24.372	15.623	-0.245	12.094	12.386	1.604	-16.175
47	47	0.24748	-1.214	13.546	-4.092	5.996	34.635	-1.88	-9.395	23.434	-24.434	15.946	-0.079	12.321	12.642	1.668	-16.086
48	48	0.25286	-1.421	13.41	-4.027	5.832	34.029	-1.894	-9.484	23.1	-24.463	16.428	0.092	12.437	13.03	1.794	-16.103
49	49	0.25824	-1.649	13.31	-3.97	5.633	33.459	-1.908	-9.537	22.771	-24.429	16.737	0.219	12.509	13.294	1.828	-16.117
50	50	0.26362	-1.88	13.237	-3.926	5.422	32.917	-1.979	-9.599	22.439	-24.294	17.156	0.234	12.568	13.715	1.784	-16.126
51	51	0.269	-2.114	13.175	-3.896	5.195	32.364	-1.948	-9.593	22.08	-24.207	17.413	0.239	12.595	13.997	1.707	-16.132
52	52	0.27438	-2.336	13.136	-3.881	4.983	31.836	-1.982	-9.579	21.726	-24.003	17.653	0.42	12.53	14.207	1.777	-16.166
53	53	0.27976	-2.561	13.12	-3.869	4.752	31.334	-2.097	-9.574	21.369	-23.743	17.997	0.708	12.532	14.472	1.952	-16.156
54	54	0.28514	-2.794	13.147	-3.851	4.521	30.865	-2.159	-9.582	20.987	-23.566	18.284	0.825	12.566	14.735	1.982	-16.153
55	55	0.29052	-3.023	13.182	-3.842	4.28	30.396	-2.121	-9.494	20.601	-23.522	18.077	0.881	12.659	14.591	1.828	-16.111
56	56	0.2959	-3.232	13.251	-3.836	4.089	29.967	-2.09	-9.418	20.215	-23.54	17.607	0.999	12.711	14.17	1.69	-16.142
57	57	0.30128	-3.441	13.337	-3.825	3.871	29.577	-2.158	-9.34	19.859	-23.521	17.329	1.166	12.763	13.917	1.641	-16.238
58	58	0.30666	-3.65	13.434	-3.828	3.653	29.187	-2.223	-9.222	19.473	-23.505	16.862	1.307	12.893	13.53	1.518	-16.264
59	59	0.31204	-3.862	13.52	-3.851	3.444	28.782	-2.262	-9.099	19.078	-23.522	16.408	1.431	13.075	13.168	1.386	-16.263
60	60	0.31742	-4.051	13.597	-3.891	3.267	28.378	-2.305	-8.967	18.697	-23.615	15.628	1.579	13.337	12.494	1.174	-16.242
61	61	0.3228	-4.235	13.679	-3.924	3.105	28.011	-2.447	-8.852	18.365	-23.653	14.36	1.742	13.605	11.368	0.814	-16.209
62	62	0.32818	-4.408	13.755	-3.954	2.962	27.645	-2.602	-8.733	18.055	-23.668	12.855	1.904	13.831	10.028	0.379	-16.191
63	63	0.33356	-4.558	13.829	-3.98	2.844	27.266	-2.715	-8.609	17.744	-23.717	11.442	2.033	14.006	8.783	-0.054	-16.215
64	64	0.33894	-4.676	13.892	-4.014	2.748	26.893	-2.896	-8.492	17.452	-23.706	10.141	2.101	14.173	7.677	-0.516	-16.262
65	65	0.34432	-4.779	13.937	-4.046	2.662	26.521	-3.125	-8.398	17.175	-23.626	9.078	2.238	14.299	6.756	-0.854	-16.324
66	66	0.3497	-4.899	13.959	-4.085	2.538	26.164	-3.362	-8.283	16.963	-23.499	7.988	2.465	14.419	5.77	-1.156	-16.366
67	67	0.35508	-5.001	13.958	-4.113	2.44	25.799	-3.631	-8.204	16.794	-23.333	7.003	2.805	14.492	4.814	-1.363	-16.419
68	68	0.36046	-5.094	13.96	-4.12	2.339	25.46	-3.851	-8.11	16.689	-23.183	5.839	3.061	14.526	3.73	-1.724	-16.46
69	69	0.36584	-5.138	13.951	-4.121	2.304	25.112	-4.118	-8.074	16.596	-23.038	4.707	3.292	14.55	2.661	-2.113	-16.529
70	70	0.37122	-5.19	13.946	-4.115	2.269	24.774	-4.326	-8.046	16.541	-22.846	3.76	3.498	14.417	1.774	-2.493	-16.65
71	71	0.3766	-5.212	13.942	-4.109	2.27	24.412	-4.373	-8.014	16.448	-22.843	3.238	3.653	14.314	1.277	-2.768	-16.772
72	72	0.38198	-5.235	13.941	-4.086	2.263	24.075	-4.451	-8.012	16.387	-22.839	2.987	3.838	14.27	1	-2.959	-16.845
73	73	0.38736	-5.241	13.948	-4.054	2.269	23.757	-4.542	-8.023	16.359	-22.799	2.802	4.084	14.218	0.749	-3.1	-16.883
74	74	0.39274	-5.258	13.976	-4.02	2.274	23.461	-4.555	-8.029	16.344	-22.809	2.523	4.33	14.149	0.403	-3.275	-16.913
75	75	0.39812	-5.277	14.024	-3.99	2.296	23.182	-4.518	-8.043	16.326	-22.886	2.181	4.535	14.059	0.006	-3.498	-16.985
76	76	0.4035	-5.295	14.087	-3.958	2.325	22.94	-4.518	-8.079	16.352	-22.94	1.97	4.723	13.959	-0.256	-3.723	-17.072
77	77	0.40888	-5.32	14.164	-3.9	2.322	22.718	-4.53	-8.079	16.395	-22.99	1.646	4.888	13.884	-0.596	-4.009	-17.129
78	78	0.41426	-5.32	14.25	-3.838	2.364	22.497	-4.565	-8.122	16.441	-22.998	1.417	5.087	13.764	-0.877	-4.254	-17.187
79	79	0.41964	-5.318	14.335	-3.749	2.366	22.253	-4.535	-8.107	16.474	-23.099	1.301	5.358	13.649	-1.087	-4.399	-17.253
80	80	0.42502	-5.317	14.448	-3.678	2.374	22.045	-4.501	-8.115	16.514	-23.238	1.307	5.672	13.578	-1.23	-4.477	-17.321
81	81	0.4304	-5.368	14.577	-3.571	2.299	21.919	-4.654	-8.128	16.639	-23.183	1.177	5.941	13.508	-1.445	-4.674	-17.367
82	82	0.43578	-5.381	14.709	-3.513	2.31	21.808	-4.816	-8.205	16.785	-23.084	1.05	6.194	13.429	-1.664	-4.897	-17.403
83	83	0.44116	-5.372	14.827	-3.473	2.34	21.695	-4.97	-8.294	16.952	-23.011	0.98	6.498	13.354	-1.874	-5.072	-17.453
84	84	0.44654	-5.35	14.954	-3.453	2.384	21.586	-5.144	-8.367	17.117	-22.989	0.854	6.803	13.309	-2.127	-5.268	-17.561
85	85	0.45192	-5.361	15.089	-3.433	2.368	21.491	-5.299	-8.413	17.294	-22.958	0.672	7.053	13.315	-2.405	-5.536	-17.614
86	86	0.4573	-5.388	15.217	-3.419	2.355	21.382	-5.414	-8.51	17.462	-22.92	0.8	7.274	13.296	-2.413	-5.734	-17.644
87	87	0.46268	-5.417	15.337	-3.414	2.342	21.27	-5.491	-8.633	17.627	-22.896	1.187	7.51	13.233	-2.216	-5.832	-17.696
88	88	0.46806	-5.438	15.442	-3.419	2.331	21.151	-5.562	-8.759	17.803	-22.894	1.605	7.735	13.195	-1.997	-5.933	-17.745
89	89	0.47344	-5.462	15.534	-3.466	2.328	21.037	-5.656	-8.888	18.012	-22.868	1.885	7.956	13.215	-1.893	-6.104	-17.771
90	90	0.47882	-5.484	15.607	-3.546	2.317	20.899	-5.727	-8.984	18.229	-22.799	2.242	8.152	13.211	-1.681	-6.28	-17.788
91	91	0.4842	-5.524	15.673	-3.633	2.295	20.726	-5.711	-9.071	18.409	-22.799	2.571	8.361	13.155	-1.517	-6.434	-17.856
92	92	0.48958	-5.561	15.714	-3.732	2.243	20.522	-5.651	-9.1	18.571	-22.836	2.822	8.536	13.106	-1.4	-6.62	-17.939
93	93	0.49496	-5.613	15.745	-3.877	2.196	20.328	-5.633	-9.187	18.745	-22.859	3.305	8.668	13.082	-1.074	-6.782	-18.061
94	94	0.50034	-5.679	15.771	-4.041	2.144	20.125	-5.566	-9.298	18.914	-22.885	3.871	8.742	13.131	-0.664	-6.97	-18.089
95	95	0.50572	-5.755	15.795	-4.239	2.091	19.907	-5.505	-9.417	19.068	-22.896	4.44	8.882	13.178	-0.286	-7.105	-18.139
96	96	0.5111	-5.834	15.803	-4.469	1.993	19.673	-5.434	-9.457	19.222	-22.872	4.828	9.076	13.223	-0.069	-7.246	-18.193
97	97	0.51648	-5.904	15.803	-4.766	1.924	19.448	-5.38	-9.518	19.404	-22.789	5.047	9.326	13.297	-0.034	-7.413	-18.223
98	98	0.52186	-5.985	15.813	-5.089	1.84	19.247	-5.289	-9.564	19.615	-22.761	5.178	9.441	13.463	-0.012	-7.745	-18.221
99	99	0.52724	-6.063	15.827	-5.434	1.75	19.057	-5.248	-9.62	19.833	-22.696	5.23	9.491	13.69	-0.03	-8.171	-18.197
100	100	0.53262	-6.132	15.843	-5.796	1.665	18.851	-5.143	-9.647	20.035	-22.635	5.245	9.508	13.874	-0.056	-8.628	-18.181
101	101	0.538	-6.202	15.864	-6.186	1.564	18.658	-5.009	-9.645	20.261	-22.59	5.195	9.546	14.1	-0.145	-9.105	-18.141
102	102	0.54338	-6.288	15.902	-6.588	1.446	18.503	-4.909	-9.675	20.516	-22.559	5.154	9.501	14.421	-0.198	-9.678	-18.073
103	103	0.54876	-6.368	15.945	-7.013	1.316	18.361	-4.749	-9.634	20.786	-22.606	4.775	9.379	14.887	-0.501	-10.427	-17.922
104	104	0.55414	-6.435	15.999	-7.454	1.169	18.24	-4.622	-9.545	21.089	-22.553	4.169	9.292	15.336	-0.989	-11.232	-17.744
105	105	0.55952	-6.482	16.06	-7.913	1.028	18.145	-4.523	-9.449	21.444	-22.37	3.508	9.201	15.67	-1.5	-12.078	-17.592
106	106	0.5649	-6.544	16.128	-8.365	0.873	18.075	-4.448	-9.389	21.839	-22.232	2.813	9.119	16.066	-2.068	-12.961	-17.439
107	107	0.57028	-6.614	16.194	-8.829	0.7	17.999	-4.255	-9.284	22.234	-22.257	2.042	8.815	16.584	-2.597	-14.047	-17.251
108	108	0.57566	-6.639	16.261	-9.296	0.585	17.96	-4.172	-9.249	22.706	-22.256	1.494	8.481	17.098	-2.902	-15.14	-17.119
109	109	0.58104	-6.644	16.341	-9.751	0.511	17.947	-4.037	-9.25	23.216	-22.269	1.228	8.133	17.498	-2.948	-16.172	-17.03
110	110	0.58642	-6.632	16.418	-10.166	0.456	17.969	-3.996	-9.331	23.8	-22.25	1.275	7.805	17.91	-2.732	-17.14	-16.919
111	111	0.5918	-6.661	16.476	-10.544	0.336	18.031	-3.976	-9.433	24.455	-22.259	1.46	7.398	18.353	-2.354	-18.16	-16.799
112	112	0.59718	-6.734	16.514	-10.864	0.168	18.15	-3.963	-9.57	25.215	-22.297	1.814	6.925	18.803	-1.786	-19.222	-16.656
113	113	0.60256	-6.858	16.533	-11.11	-0.063	18.331	-3.965	-9.751	26.096	-22.355	2.431	6.438	19.265	-0.976	-20.273	-16.463
114	114	0.60794	-6.995	16.51	-11.296	-0.303	18.514	-3.91	-9.955	27.063	-22.503	3.273	5.848	19.693	0.089	-21.379	-16.277
115	115	0.61332	-7.142	16.423	-11.416	-0.574	18.662	-3.779	-10.133	28.081	-22.783	4.24	5.09	20.154	1.36	-22.603	-16.07
116	116	0.6187	-7.328	16.262	-11.457	-0.942	18.781	-3.653	-10.29	29.181	-23.084	5.434	4.12	20.674	2.972	-23.986	-15.79
117	117	0.62408	-7.566	16.047	-11.41	-1.422	18.901	-3.533	-10.416	30.356	-23.505	6.775	2.977	21.328	4.825	-25.509	-15.467
118	118	0.62946	-7.811	15.782	-11.333	-1.95	18.991	-3.316	-10.437	31.605	-23.98	7.791	1.647	21.912	6.517	-27.299	-15.173
119	119	0.63484	-8.007	15.496	-11.223	-2.465	19.087	-3.181	-10.429	32.908	-24.441	8.532	0.25	22.585	8.031	-29.242	-14.81
120	120	0.64022	-8.17	15.201	-11.108	-2.99	19.186	-2.963	-10.314	34.277	-24.956	8.911	-1.375	23.326	9.377	-31.499	-14.355
121	121	0.6456	-8.286	14.921	-10.972	-3.476	19.353	-2.903	-10.237	35.76	-25.418	8.984	-3.07	24.069	10.527	-33.938	-13.917
122	122	0.65098	-8.368	14.667	-10.825	-3.964	19.57	-2.869	-10.11	37.286	-25.864	8.981	-4.723	24.75	11.618	-36.352	-13.532
123	123	0.65636	-8.365	14.466	-10.676	-4.379	19.865	-2.891	-9.967	38.855	-26.311	8.987	-6.464	25.396	12.814	-38.811	-13.2
124	124	0.66174	-8.303	14.337	-10.531	-4.718	20.286	-2.996	-9.885	40.475	-26.686	8.946	-8.303	25.95	14.04	-41.333	-12.918
125	125	0.66712	-8.163	14.272	-10.43	-4.954	20.843	-3.295	-9.945	42.143	-26.951	8.808	-10.175	26.453	15.225	-43.862	-12.705
126	126	0.6725	-7.979	14.245	-10.377	-5.118	21.475	-3.534	-9.983	43.821	-27.232	8.393	-11.981	26.829	16.131	-46.337	-12.567
127	127	0.67788	-7.777	14.243	-10.368	-5.229	22.184	-3.742	-10.022	45.546	-27.418	7.708	-13.737	26.961	16.761	-48.815	-12.516
128	128	0.68326	-7.615	14.278	-10.387	-5.349	23.02	-4.024	-10.177	47.342	-27.483	6.952	-15.416	27.014	17.275	-51.257	-12.458
129	129	0.68864	-7.488	14.327	-10.456	-5.452	23.926	-4.276	-10.398	49.128	-27.518	6.397	-16.945	26.93	17.868	-53.483	-12.512
130	130	0.69402	-7.412	14.391	-10.526	-5.572	24.886	-4.53	-10.672	50.876	-27.487	6.127	-18.324	26.655	18.617	-55.465	-12.706
131	131	0.6994	-7.389	14.462	-10.622	-5.7	25.893	-4.743	-10.989	52.625	-27.324	5.943	-19.529	26.19	19.29	-57.298	-12.949
132	132	0.70478	-7.427	14.535	-10.726	-5.862	26.945	-4.882	-11.326	54.368	-27.123	5.852	-20.498	25.65	19.847	-58.91	-13.227
133	133	0.71016	-7.483	14.561	-10.875	-5.974	27.957	-4.963	-11.719	56.129	-26.883	6.135	-20.909	24.986	20.369	-60.012	-13.659
134	134	0.71554	-7.563	14.548	-11.016	-6.106	28.94	-5.033	-12.109	57.868	-26.565	6.72	-20.74	24.246	20.796	-60.549	-14.204
135	135	0.72092	-7.654	14.528	-11.148	-6.219	29.868	-4.894	-12.333	59.532	-26.217	7.518	-20.079	23.394	21.069	-60.595	-14.809
136	136	0.7263	-7.768	14.496	-11.256	-6.332	30.779	-4.692	-12.502	61.108	-25.823	8.302	-19.113	22.393	21.107	-60.293	-15.526
137	137	0.73168	-7.873	14.428	-11.343	-6.431	31.646	-4.509	-12.679	62.593	-25.437	8.983	-18.049	21.319	20.967	-59.818	-16.327
138	138	0.73706	-7.939	14.329	-11.42	-6.465	32.435	-4.261	-12.801	63.925	-25.16	9.615	-17.17	20.256	20.865	-59.345	-17.149
139	139	0.74244	-7.943	14.206	-11.505	-6.416	33.127	-3.959	-12.866	65.034	-24.944	10.109	-16.581	19.239	20.765	-58.966	-17.911
140	140	0.74782	-7.885	14.067	-11.585	-6.315	33.736	-3.649	-12.858	65.922	-24.816	10.261	-16.17	18.338	20.458	-58.65	-18.606
141	141	0.7532	-7.753	13.923	-11.662	-6.137	34.275	-3.31	-12.776	66.65	-24.827	10.266	-15.829	17.556	20.06	-58.294	-19.281
142	142	0.75858	-7.544	13.779	-11.733	-5.864	34.759	-2.984	-12.686	67.263	-24.962	10.385	-15.573	16.97	19.809	-57.886	-19.867
143	143	0.76396	-7.244	13.613	-11.814	-5.499	35.167	-2.736	-12.617	67.757	-25.215	10.502	-15.378	16.608	19.615	-57.436	-20.352
144	144	0.76934	-6.903	13.446	-11.859	-5.112	35.505	-2.453	-12.421	68.046	-25.583	10.458	-15.185	16.444	19.305	-56.888	-20.724
145	145	0.77472	-6.492	13.29	-11.91	-4.641	35.815	-2.229	-12.232	68.176	-26.063	10.449	-14.979	16.463	19.037	-56.17	-21.046
146	146	0.7801	-6.051	13.179	-11.964	-4.117	36.145	-2.111	-12.111	68.189	-26.583	10.459	-14.762	16.638	18.794	-55.343	-21.286
147	147	0.78548	-5.578	13.07	-12.016	-3.56	36.445	-2.058	-12.015	68.12	-27.139	10.524	-14.614	16.897	18.658	-54.497	-21.49
148	148	0.79086	-5.113	12.95	-12.045	-3.05	36.71	-1.933	-11.773	67.941	-27.659	10.394	-14.524	17.088	18.4	-53.682	-21.694
149	149	0.79624	-4.658	12.838	-12.07	-2.557	36.998	-1.833	-11.506	67.707	-28.217	10.08	-14.516	17.285	18.062	-52.919	-21.923
150	150	0.80162	-4.25	12.759	-12.099	-2.092	37.333	-1.71	-11.195	67.421	-28.818	9.607	-14.539	17.53	17.642	-52.177	-22.125
151	151	0.807	-3.897	12.704	-12.124	-1.671	37.71	-1.676	-10.988	67.082	-29.35	9.21	-14.566	17.733	17.284	-51.363	-22.359
152	152	0.81238	-3.624	12.65	-12.127	-1.346	38.083	-1.597	-10.702	66.657	-29.783	8.676	-14.55	17.748	16.791	-50.503	-22.685
153	153	0.81776	-3.441	12.601	-12.095	-1.134	38.467	-1.454	-10.327	66.158	-30.225	7.962	-14.523	17.782	16.164	-49.646	-22.986
154	154	0.82314	-3.352	12.573	-12.04	-1.014	38.904	-1.327	-9.996	65.613	-30.741	7.116	-14.555	17.966	15.47	-48.832	-23.225
155	155	0.82852	-3.314	12.562	-11.976	-0.969	39.386	-1.261	-9.689	65.043	-31.198	6.214	-14.536	18.105	14.726	-47.965	-23.511
156	156	0.8339	-3.267	12.562	-11.905	-0.943	39.864	-1.216	-9.345	64.414	-31.602	5.39	-14.465	18.198	14.04	-46.989	-23.826
157	157	0.83928	-3.193	12.591	-11.823	-0.889	40.348	-1.195	-9.01	63.709	-31.986	4.759	-14.379	18.352	13.5	-45.883	-24.074
158	158	0.84466	-3.092	12.642	-11.728	-0.802	40.859	-1.363	-8.85	62.958	-32.459	4.251	-14.494	18.724	13.206	-44.815	-24.25
159	159	0.85004	-2.992	12.694	-11.616	-0.737	41.373	-1.632	-8.723	62.149	-32.836	3.727	-14.716	19.053	12.991	-43.785	-24.405
160	160	0.85542	-2.891	12.742	-11.5	-0.666	41.86	-1.95	-8.673	61.25	-33.163	3.349	-15.065	19.383	12.951	-42.736	-24.537
161	161	0.8608	-2.807	12.791	-11.388	-0.624	42.333	-2.247	-8.573	60.311	-33.413	2.914	-15.381	19.693	12.852	-41.67	-24.618
162	162	0.86618	-2.727	12.844	-11.254	-0.592	42.806	-2.67	-8.574	59.338	-33.739	2.373	-15.577	20.286	12.595	-40.522	-24.547
163	163	0.87156	-2.645	12.881	-11.117	-0.567	43.249	-3.145	-8.613	58.306	-33.955	1.91	-15.591	20.723	12.254	-39.179	-24.589
164	164	0.87694	-2.561	12.909	-10.993	-0.537	43.654	-3.637	-8.659	57.193	-34.052	1.507	-15.521	20.979	11.883	-37.716	-24.74
165	165	0.88232	-2.474	12.928	-10.894	-0.478	44.023	-4.135	-8.74	56.001	-34.035	1.23	-15.5	21.157	11.614	-36.21	-24.88
166	166	0.8877	-2.399	12.95	-10.806	-0.399	44.384	-4.648	-8.896	54.748	-33.986	1.124	-15.447	21.337	11.415	-34.578	-25.028
167	167	0.89308	-2.345	12.981	-10.724	-0.324	44.74	-5.134	-9.028	53.46	-33.876	1.029	-15.045	21.398	10.965	-32.69	-25.274
168	168	0.89846	-2.315	13.018	-10.634	-0.278	45.076	-5.612	-9.111	52.14	-33.577	0.909	-14.345	21.292	10.274	-30.637	-25.538
169	169	0.90384	-2.252	13.057	-10.567	-0.178	45.364	-6.06	-9.174	50.768	-33.16	0.897	-13.669	21.148	9.658	-28.576	-25.699
170	170	0.90922	-2.181	13.092	-10.516	-0.046	45.612	-6.484	-9.243	49.337	-32.709	0.903	-13.273	21.044	9.225	-26.69	-25.749
171	171	0.9146	-2.106	13.139	-10.479	0.124	45.835	-6.878	-9.312	47.826	-32.218	0.801	-12.969	21.017	8.728	-24.889	-25.646
172	172	0.91998	-2.055	13.205	-10.414	0.254	46.039	-7.217	-9.34	46.237	-31.592	1.003	-12.529	20.85	8.353	-22.851	-25.559
173	173	0.92536	-2.024	13.29	-10.346	0.371	46.238	-7.521	-9.325	44.607	-30.802	1.349	-11.939	20.547	7.988	-20.651	-25.449
174	174	0.93074	-2.023	13.384	-10.277	0.472	46.415	-7.757	-9.3	42.951	-29.976	1.765	-11.286	20.372	7.61	-18.399	-25.143
175	175	0.93612	-2.054	13.487	-10.201	0.567	46.573	-7.935	-9.237	41.234	-29.154	1.862	-10.918	20.195	7.154	-16.457	-24.761
176	176	0.9415	-2.094	13.608	-10.111	0.664	46.711	-8.085	-9.149	39.457	-28.299	1.775	-10.607	19.893	6.565	-14.607	-24.426
177	177	0.94688	-2.121	13.735	-10.004	0.764	46.826	-8.306	-9.101	37.614	-27.335	1.774	-10.23	19.472	5.984	-12.649	-24.147
178	178	0.95226	-2.138	13.868	-9.885	0.88	46.898	-8.475	-9.052	35.717	-26.38	1.796	-9.794	19.059	5.344	-10.633	-23.818
179	179	0.95764	-2.157	14.005	-9.755	0.989	46.924	-8.532	-8.924	33.773	-25.503	1.516	-9.441	18.694	4.49	-8.785	-23.402
180	180	0.96302	-2.188	14.147	-9.623	1.085	46.922	-8.489	-8.726	31.814	-24.685	1.13	-9.107	18.32	3.571	-6.986	-22.965
181	181	0.9684	-2.229	14.29	-9.476	1.165	46.902	-8.416	-8.533	29.852	-23.873	0.84	-8.896	17.886	2.808	-5.253	-22.558
182	182	0.97378	-2.271	14.439	-9.34	1.266	46.876	-8.343	-8.379	27.903	-22.985	0.564	-8.99	17.351	2.237	-3.777	-22.165
183	183	0.97916	-2.312	14.591	-9.212	1.375	46.838	-8.219	-8.226	25.954	-22.136	0.168	-9.327	16.791	1.691	-2.546	-21.781
184	184	0.98454	-2.354	14.748	-9.088	1.499	46.783	-8.061	-8.073	24.013	-21.35	-0.382	-9.668	16.199	1.011	-1.395	-21.451
185	185	0.98992	-2.413	14.906	-8.899	1.536	46.719	-7.901	-7.917	22.107	-20.604	-0.673	-9.892	15.609	0.483	-0.102	-21.138
186	186	0.9953	-2.461	15.068	-8.717	1.593	46.641	-7.652	-7.763	20.251	-19.995	-0.935	-10.045	15.08	-0.061	1.208	-20.805
187	187	1.00068	-2.515	15.23	-8.531	1.631	46.569	-7.265	-7.547	18.481	-19.531	-1.325	-10.047	14.458	-0.771	2.546	-20.567
188	188	1.00606	-2.563	15.404	-8.382	1.685	46.518	-6.876	-7.331	16.799	-19.194	-1.9	-10	13.957	-1.624	3.805	-20.342
189	189	1.01144	-2.651	15.59	-8.197	1.679	46.49	-6.544	-7.149	15.19	-18.971	-3.098	-9.981	13.896	-3.013	4.79	-19.845
190	190	1.01682	-2.712	15.773	-8.038	1.731	46.469	-6.313	-7.056	13.677	-18.773	-3.548	-9.878	13.477	-3.717	5.998	-19.805
191	191	1.0222	-2.761	15.945	-7.894	1.792	46.453	-6.086	-6.951	12.283	-18.733	-3.673	-9.555	12.87	-4.16	7.406	-20.099
192	192	1.02758	-2.81	16.116	-7.745	1.829	46.456	-5.886	-6.823	11.02	-18.916	-4.235	-9.463	12.546	-4.8	8.388	-20.353
193	193	1.03296	-2.869	16.279	-7.579	1.833	46.463	-5.695	-6.674	9.895	-19.228	-5.056	-9.245	12.491	-5.687	9.284	-20.47
194	194	1.03834	-2.922	16.423	-7.421	1.852	46.478	-5.574	-6.553	8.936	-19.601	-5.657	-8.617	12.578	-6.537	10.466	-20.563
195	195	1.04372	-2.95	16.55	-7.31	1.936	46.497	-5.495	-6.481	8.148	-20.074	-5.995	-7.941	12.608	-7.125	11.619	-20.851
196	196	1.0491	-2.989	16.666	-7.195	1.994	46.546	-5.529	-6.423	7.56	-20.573	-6.453	-8.261	12.623	-7.222	11.716	-21.298
197	197	1.05448	-2.973	16.752	-7.114	2.125	46.566	-5.647	-6.403	7.125	-21.061	-7.033	-9.25	12.778	-7.026	11.074	-21.65
198	198	1.05986	-2.951	16.812	-7.006	2.239	46.581	-5.858	-6.415	6.84	-21.525	-7.497	-9.956	13.093	-6.855	10.591	-21.87
199	199	1.06524	-2.892	16.838	-6.901	2.378	46.549	-6.072	-6.431	6.694	-21.977	-6.637	-10.188	12.847	-5.676	10.796	-22.569
200	200	1.07062	-2.861	16.853	-6.792	2.473	46.515	-6.219	-6.446	6.701	-22.449	-6.094	-10.108	13.053	-4.991	11.053	-22.809
201	201	1.076	-2.805	16.85	-6.705	2.611	46.465	-6.373	-6.507	6.861	-22.82	-5.823	-10.044	13.624	-4.581	11.072	-22.598
