# Supplementary material for: Gait phenotypes in paediatric hereditary spastic paraplegia revealed by dynamic time warping analysis and random forests
Source: PLoS One. 2018 Mar 8;13(3):e0192345. doi: 10.1371/journal.pone.0192345 (PMC5843164; doi:10.1371/journal.pone.0192345)
Supplement: S1 Data — (ZIP) [file pone.0192345.s008.zip › HSP/Left.SR.HSP17.2.csv]

	Epoch	Time	Pelvic.obliquity	Pelvic.tilt	Pelvic rotation	Hip.abd.add	Hip.flexion	Hip.rotation	Knee.abd.add	Knee.flexion	Knee.rotation	Ankle.abd.add	Ankle.flexion	Ankle.rotation	Forefoot.abd.add	Forefoot.flexion	Forefoot.rotation
1	1	0	-1.013	19.269	-1.179	5.736	46.359	-6.93	-7.035	7.483	-28.88	-1.065	-13.979	22.461	6.897	7.292	-13.272
2	2	0.00432	-1.018	19.225	-1.037	5.733	46.228	-7.379	-7.105	7.629	-28.722	-1.408	-14.47	22.778	6.987	6.552	-13.022
3	3	0.00864	-1.014	19.171	-0.873	5.707	46.086	-7.779	-7.153	7.897	-28.475	-2.03	-15.062	22.986	6.843	5.535	-12.681
4	4	0.01296	-1.003	19.096	-0.697	5.672	45.938	-8.113	-7.208	8.316	-28.111	-2.595	-15.762	23.018	6.764	4.284	-12.287
5	5	0.01728	-0.991	19.012	-0.527	5.634	45.817	-8.323	-7.258	8.899	-27.719	-3	-16.447	22.879	6.79	2.944	-11.898
6	6	0.0216	-0.966	18.915	-0.377	5.611	45.744	-8.408	-7.299	9.653	-27.309	-3.175	-16.954	22.609	6.893	1.676	-11.509
7	7	0.02592	-0.909	18.801	-0.255	5.625	45.729	-8.354	-7.334	10.587	-26.903	-3.038	-17.081	22.223	7.036	0.677	-11.146
8	8	0.03024	-0.8	18.655	-0.169	5.699	45.758	-8.16	-7.351	11.692	-26.502	-2.629	-16.68	21.697	7.116	0.074	-10.843
9	9	0.03456	-0.632	18.461	-0.131	5.85	45.786	-7.839	-7.323	12.932	-26.072	-2.136	-15.74	20.986	6.974	-0.146	-10.621
10	10	0.03888	-0.421	18.222	-0.144	6.083	45.779	-7.397	-7.254	14.247	-25.609	-1.658	-14.373	20.083	6.603	-0.056	-10.474
11	11	0.0432	-0.176	17.939	-0.225	6.381	45.676	-6.795	-7.104	15.532	-25.208	-1.167	-12.871	19.083	6.215	0.176	-10.362
12	12	0.04752	0.074	17.62	-0.335	6.698	45.469	-6.109	-6.884	16.727	-24.831	-0.794	-11.52	17.98	5.833	0.311	-10.294
13	13	0.05184	0.319	17.264	-0.478	7.032	45.15	-5.276	-6.593	17.797	-24.603	-0.581	-10.491	16.88	5.491	0.223	-10.239
14	14	0.05616	0.536	16.889	-0.633	7.349	44.733	-4.336	-6.252	18.715	-24.503	-0.416	-9.814	15.842	5.287	-0.086	-10.17
15	15	0.06048	0.724	16.507	-0.779	7.633	44.235	-3.358	-5.888	19.47	-24.491	-0.196	-9.387	14.883	5.259	-0.504	-10.103
16	16	0.0648	0.897	16.125	-0.913	7.895	43.669	-2.395	-5.522	20.063	-24.561	-0.013	-9.047	14.051	5.246	-0.908	-10.028
17	17	0.06912	1.047	15.772	-1.05	8.152	43.065	-1.471	-5.189	20.499	-24.713	-0.265	-8.7	13.555	4.814	-1.281	-9.775
18	18	0.07344	1.209	15.431	-1.183	8.425	42.416	-0.635	-4.902	20.78	-25.04	-0.338	-8.279	13.166	4.558	-1.451	-9.693
19	19	0.07776	1.341	15.159	-1.332	8.693	41.801	0.084	-4.675	20.957	-25.417	-0.304	-7.805	12.852	4.418	-1.481	-9.743
20	20	0.08208	1.455	14.932	-1.455	8.935	41.215	0.628	-4.521	21.071	-25.808	-0.306	-7.248	12.72	4.227	-1.399	-9.792
21	21	0.0864	1.535	14.769	-1.549	9.142	40.687	1.007	-4.45	21.14	-26.213	-0.293	-6.768	12.778	4.088	-1.347	-9.815
22	22	0.09072	1.592	14.673	-1.614	9.316	40.228	1.194	-4.456	21.173	-26.598	-0.26	-6.332	12.992	3.992	-1.306	-9.834
23	23	0.09504	1.638	14.648	-1.647	9.456	39.845	1.165	-4.535	21.178	-26.928	-0.239	-5.865	13.317	3.878	-1.218	-9.875
24	24	0.09936	1.641	14.712	-1.653	9.554	39.561	0.961	-4.697	21.153	-27.209	-0.201	-5.484	13.718	3.809	-1.176	-9.95
25	25	0.10368	1.638	14.838	-1.628	9.625	39.341	0.598	-4.922	21.09	-27.408	-0.069	-4.999	14.191	3.774	-0.998	-10.013
26	26	0.108	1.626	15	-1.558	9.657	39.153	0.071	-5.197	20.979	-27.499	0.066	-4.685	14.644	3.801	-0.952	-10.108
27	27	0.11232	1.604	15.179	-1.454	9.642	38.978	-0.529	-5.452	20.835	-27.526	0.103	-4.463	15.065	3.785	-0.992	-10.219
28	28	0.11664	1.58	15.365	-1.337	9.61	38.808	-1.185	-5.708	20.67	-27.469	0.07	-4.252	15.475	3.707	-1.048	-10.305
29	29	0.12096	1.548	15.553	-1.216	9.566	38.652	-1.851	-5.96	20.513	-27.347	0.24	-4.019	15.726	3.813	-1.05	-10.501
30	30	0.12528	1.513	15.734	-1.097	9.513	38.51	-2.512	-6.191	20.389	-27.152	0.576	-3.754	15.799	4.07	-1.009	-10.802
31	31	0.1296	1.484	15.894	-0.981	9.454	38.369	-3.193	-6.396	20.312	-26.839	0.641	-3.453	15.906	4.055	-1.017	-10.965
32	32	0.13392	1.428	16.031	-0.858	9.357	38.235	-3.836	-6.577	20.298	-26.469	0.584	-3.145	16.051	3.91	-1.078	-10.998
33	33	0.13824	1.336	16.132	-0.753	9.236	38.067	-4.382	-6.741	20.322	-26.03	0.629	-2.842	16.068	3.852	-1.153	-11.035
34	34	0.14256	1.19	16.196	-0.69	9.079	37.861	-4.829	-6.882	20.358	-25.561	0.669	-2.535	16.044	3.781	-1.226	-11.056
35	35	0.14688	1.022	16.209	-0.655	8.913	37.576	-5.134	-6.982	20.372	-25.094	0.732	-2.269	15.945	3.742	-1.322	-11.062
36	36	0.1512	0.814	16.185	-0.651	8.726	37.23	-5.283	-7.037	20.368	-24.639	0.761	-2.033	15.775	3.683	-1.44	-11.054
37	37	0.15552	0.567	16.136	-0.677	8.518	36.845	-5.325	-7.063	20.355	-24.189	0.726	-1.803	15.572	3.565	-1.566	-11.03
38	38	0.15984	0.3	16.063	-0.728	8.304	36.432	-5.308	-7.076	20.338	-23.754	0.668	-1.567	15.378	3.423	-1.686	-10.989
39	39	0.16416	-0.006	15.979	-0.823	8.071	36.004	-5.169	-7.06	20.314	-23.387	0.683	-1.337	15.184	3.355	-1.779	-10.958
40	40	0.16848	-0.328	15.878	-0.953	7.857	35.556	-4.977	-7.074	20.283	-23.085	0.854	-1.119	15.03	3.423	-1.843	-10.934
41	41	0.1728	-0.651	15.773	-1.124	7.661	35.098	-4.746	-7.092	20.24	-22.834	0.978	-0.959	14.918	3.467	-1.959	-10.908
42	42	0.17712	-0.958	15.683	-1.327	7.482	34.641	-4.475	-7.09	20.168	-22.663	1.063	-0.861	14.882	3.499	-2.12	-10.87
43	43	0.18144	-1.217	15.6	-1.558	7.356	34.174	-4.168	-7.084	20.059	-22.585	1.165	-0.766	14.889	3.543	-2.258	-10.848
44	44	0.18576	-1.423	15.525	-1.811	7.295	33.701	-3.846	-7.088	19.917	-22.592	1.267	-0.656	14.932	3.57	-2.362	-10.85
45	45	0.19008	-1.597	15.462	-2.079	7.266	33.233	-3.521	-7.096	19.752	-22.671	1.334	-0.542	15.041	3.557	-2.454	-10.85
46	46	0.1944	-1.777	15.414	-2.352	7.211	32.777	-3.183	-7.079	19.571	-22.813	1.401	-0.432	15.255	3.549	-2.536	-10.814
47	47	0.19872	-1.953	15.386	-2.637	7.161	32.345	-2.873	-7.064	19.376	-22.953	1.444	-0.379	15.472	3.549	-2.661	-10.805
48	48	0.20304	-2.16	15.395	-2.914	7.08	31.967	-2.606	-7.087	19.188	-23.1	1.529	-0.333	15.717	3.577	-2.782	-10.822
49	49	0.20736	-2.365	15.423	-3.189	6.993	31.619	-2.387	-7.117	19.003	-23.241	1.63	-0.266	16.018	3.613	-2.881	-10.822
50	50	0.21168	-2.586	15.479	-3.449	6.871	31.306	-2.188	-7.13	18.826	-23.386	1.687	-0.23	16.315	3.628	-3.02	-10.845
51	51	0.216	-2.82	15.554	-3.691	6.721	31.015	-2.008	-7.136	18.649	-23.508	1.668	-0.215	16.572	3.583	-3.193	-10.894
52	52	0.22032	-3.057	15.635	-3.918	6.553	30.738	-1.866	-7.138	18.475	-23.576	1.576	-0.195	16.787	3.47	-3.378	-10.956
53	53	0.22464	-3.29	15.724	-4.132	6.369	30.482	-1.774	-7.12	18.317	-23.59	1.446	-0.166	16.983	3.334	-3.571	-11.017
54	54	0.22896	-3.51	15.815	-4.336	6.187	30.24	-1.692	-7.096	18.166	-23.599	1.354	-0.152	17.17	3.245	-3.767	-11.077
55	55	0.23328	-3.673	15.912	-4.512	6.043	30.005	-1.689	-7.08	18.026	-23.556	1.188	-0.125	17.296	3.081	-3.982	-11.166
56	56	0.2376	-3.813	16.014	-4.684	5.919	29.789	-1.794	-7.105	17.904	-23.423	1.122	-0.022	17.44	2.969	-4.125	-11.233
57	57	0.24192	-3.935	16.108	-4.847	5.81	29.578	-1.94	-7.145	17.804	-23.261	1.147	0.171	17.577	2.9	-4.189	-11.299
58	58	0.24624	-4.043	16.186	-5.009	5.72	29.367	-2.139	-7.206	17.731	-23.033	1.184	0.38	17.655	2.84	-4.252	-11.392
59	59	0.25056	-4.141	16.244	-5.17	5.645	29.146	-2.357	-7.268	17.679	-22.765	1.173	0.563	17.681	2.755	-4.357	-11.505
60	60	0.25488	-4.228	16.285	-5.33	5.573	28.906	-2.538	-7.301	17.633	-22.532	1.116	0.725	17.698	2.649	-4.493	-11.618
61	61	0.2592	-4.313	16.317	-5.494	5.502	28.654	-2.697	-7.324	17.58	-22.319	1.089	0.85	17.69	2.592	-4.648	-11.759
62	62	0.26352	-4.425	16.338	-5.661	5.391	28.402	-2.851	-7.327	17.549	-22.091	1.042	1.028	17.656	2.501	-4.773	-11.923
63	63	0.26784	-4.534	16.347	-5.83	5.279	28.143	-2.989	-7.33	17.532	-21.851	1.022	1.173	17.606	2.444	-4.931	-12.074
64	64	0.27216	-4.637	16.341	-6.015	5.182	27.875	-3.134	-7.353	17.527	-21.636	1.067	1.345	17.603	2.432	-5.06	-12.215
65	65	0.27648	-4.721	16.319	-6.218	5.115	27.588	-3.244	-7.388	17.523	-21.476	1.173	1.561	17.629	2.443	-5.138	-12.355
66	66	0.2808	-4.78	16.287	-6.436	5.086	27.285	-3.314	-7.43	17.521	-21.354	1.278	1.789	17.639	2.439	-5.21	-12.508
67	67	0.28512	-4.826	16.252	-6.657	5.077	26.982	-3.368	-7.478	17.535	-21.247	1.359	1.993	17.632	2.422	-5.316	-12.669
68	68	0.28944	-4.881	16.218	-6.868	5.049	26.69	-3.42	-7.519	17.56	-21.172	1.48	2.177	17.663	2.455	-5.436	-12.817
69	69	0.29376	-4.914	16.193	-7.075	5.037	26.396	-3.435	-7.535	17.577	-21.148	1.586	2.342	17.685	2.489	-5.568	-12.98
70	70	0.29808	-4.945	16.187	-7.282	5.019	26.126	-3.473	-7.54	17.6	-21.099	1.625	2.587	17.691	2.426	-5.648	-13.158
71	71	0.3024	-4.968	16.195	-7.489	5.007	25.855	-3.511	-7.544	17.603	-21.076	1.687	2.856	17.724	2.368	-5.696	-13.332
72	72	0.30672	-5.006	16.223	-7.701	4.998	25.608	-3.524	-7.572	17.61	-21.079	1.816	3.112	17.77	2.364	-5.745	-13.505
73	73	0.31104	-5.05	16.274	-7.912	4.985	25.383	-3.526	-7.606	17.625	-21.087	1.942	3.335	17.826	2.368	-5.833	-13.66
74	74	0.31536	-5.084	16.344	-8.115	4.976	25.174	-3.523	-7.631	17.648	-21.106	2.026	3.543	17.884	2.339	-5.953	-13.809
75	75	0.31968	-5.102	16.428	-8.312	4.987	24.977	-3.501	-7.659	17.679	-21.167	2.111	3.772	17.926	2.294	-6.06	-13.983
76	76	0.324	-5.119	16.513	-8.494	4.994	24.77	-3.473	-7.69	17.688	-21.249	2.199	3.993	17.968	2.244	-6.161	-14.16
77	77	0.32832	-5.12	16.619	-8.683	5.022	24.574	-3.48	-7.726	17.681	-21.28	2.168	4.219	18.022	2.083	-6.286	-14.307
78	78	0.33264	-5.087	16.736	-8.872	5.093	24.372	-3.503	-7.769	17.662	-21.308	1.989	4.424	18.13	1.794	-6.467	-14.397
79	79	0.33696	-5.046	16.872	-9.068	5.169	24.188	-3.565	-7.813	17.65	-21.293	1.883	4.651	18.257	1.57	-6.624	-14.468
80	80	0.34128	-5.015	17.012	-9.26	5.225	24.005	-3.634	-7.854	17.636	-21.27	1.82	4.884	18.384	1.381	-6.771	-14.54
81	81	0.3456	-4.998	17.145	-9.445	5.26	23.805	-3.68	-7.891	17.609	-21.258	1.761	5.099	18.489	1.197	-6.93	-14.625
82	82	0.34992	-4.985	17.27	-9.629	5.285	23.584	-3.696	-7.917	17.567	-21.257	1.694	5.26	18.571	1.031	-7.131	-14.721
83	83	0.35424	-4.968	17.392	-9.807	5.298	23.351	-3.691	-7.922	17.515	-21.292	1.557	5.308	18.684	0.86	-7.442	-14.8
84	84	0.35856	-4.928	17.504	-9.994	5.337	23.102	-3.644	-7.927	17.475	-21.338	1.289	5.364	18.81	0.555	-7.788	-14.833
85	85	0.36288	-4.886	17.616	-10.161	5.354	22.865	-3.695	-7.944	17.451	-21.332	1.006	5.484	19.028	0.197	-8.106	-14.799
86	86	0.3672	-4.818	17.72	-10.332	5.395	22.617	-3.74	-7.966	17.436	-21.337	0.723	5.719	19.244	-0.23	-8.334	-14.763
87	87	0.37152	-4.753	17.818	-10.513	5.436	22.367	-3.75	-7.984	17.437	-21.332	0.429	5.989	19.442	-0.686	-8.544	-14.71
88	88	0.37584	-4.696	17.908	-10.707	5.473	22.122	-3.724	-8.002	17.469	-21.344	0.103	6.22	19.664	-1.153	-8.809	-14.626
89	89	0.38016	-4.646	17.987	-10.909	5.504	21.888	-3.666	-8.025	17.54	-21.397	-0.217	6.352	19.935	-1.566	-9.173	-14.512
90	90	0.38448	-4.618	18.058	-11.106	5.499	21.662	-3.573	-8.046	17.647	-21.464	-0.443	6.355	20.204	-1.825	-9.64	-14.383
91	91	0.3888	-4.597	18.109	-11.293	5.464	21.42	-3.473	-8.05	17.781	-21.527	-0.67	6.403	20.416	-2.105	-10.091	-14.292
92	92	0.39312	-4.614	18.159	-11.478	5.389	21.198	-3.352	-8.053	17.936	-21.618	-1.002	6.467	20.681	-2.503	-10.56	-14.17
93	93	0.39744	-4.616	18.188	-11.655	5.314	20.966	-3.245	-8.064	18.12	-21.701	-1.229	6.56	20.958	-2.822	-10.997	-14.023
94	94	0.40176	-4.626	18.203	-11.826	5.226	20.748	-3.169	-8.094	18.354	-21.756	-1.483	6.585	21.267	-3.128	-11.524	-13.837
95	95	0.40608	-4.641	18.2	-11.987	5.124	20.537	-3.103	-8.131	18.638	-21.799	-1.758	6.56	21.581	-3.426	-12.121	-13.633
96	96	0.4104	-4.666	18.177	-12.141	4.999	20.334	-3.039	-8.168	18.973	-21.849	-1.967	6.535	21.86	-3.655	-12.73	-13.462
97	97	0.41472	-4.712	18.142	-12.293	4.846	20.153	-2.985	-8.211	19.364	-21.917	-1.996	6.523	22.081	-3.718	-13.318	-13.374
98	98	0.41904	-4.758	18.084	-12.448	4.694	19.967	-2.877	-8.261	19.802	-22.035	-1.737	6.519	22.222	-3.515	-13.861	-13.356
99	99	0.42336	-4.797	18.01	-12.611	4.549	19.794	-2.79	-8.339	20.307	-22.171	-1.225	6.457	22.37	-3.038	-14.438	-13.358
100	100	0.42768	-4.847	17.906	-12.748	4.363	19.622	-2.753	-8.437	20.852	-22.322	-0.501	6.408	22.536	-2.382	-14.981	-13.383
101	101	0.432	-4.907	17.782	-12.886	4.151	19.452	-2.749	-8.543	21.434	-22.431	0.344	6.431	22.688	-1.65	-15.461	-13.413
102	102	0.43632	-4.977	17.638	-13.035	3.917	19.285	-2.741	-8.648	22.06	-22.548	1.175	6.491	22.884	-0.949	-15.941	-13.416
103	103	0.44064	-5.049	17.482	-13.197	3.683	19.136	-2.741	-8.777	22.745	-22.687	2.042	6.559	23.137	-0.223	-16.443	-13.394
104	104	0.44496	-5.115	17.323	-13.366	3.469	19.022	-2.774	-8.961	23.5	-22.827	3.039	6.586	23.407	0.638	-16.99	-13.381
105	105	0.44928	-5.194	17.154	-13.531	3.253	18.952	-2.818	-9.178	24.332	-22.985	4.014	6.447	23.652	1.574	-17.706	-13.413
106	106	0.4536	-5.29	16.972	-13.7	3.014	18.939	-2.865	-9.373	25.271	-23.136	4.738	6.079	23.902	2.444	-18.693	-13.448
107	107	0.45792	-5.4	16.776	-13.856	2.746	18.963	-2.875	-9.53	26.281	-23.372	5.265	5.326	24.199	3.382	-20.045	-13.493
108	108	0.46224	-5.512	16.56	-13.989	2.468	19.026	-2.881	-9.695	27.389	-23.642	5.762	4.391	24.54	4.413	-21.585	-13.497
109	109	0.46656	-5.638	16.309	-14.098	2.155	19.109	-2.867	-9.848	28.588	-23.942	6.169	3.41	24.942	5.399	-23.219	-13.42
110	110	0.47088	-5.79	16.02	-14.181	1.789	19.216	-2.839	-9.979	29.874	-24.255	6.439	2.447	25.378	6.263	-24.899	-13.287
111	111	0.4752	-5.975	15.701	-14.244	1.365	19.361	-2.816	-10.086	31.242	-24.561	6.579	1.469	25.828	7.036	-26.64	-13.118
112	112	0.47952	-6.186	15.358	-14.292	0.893	19.544	-2.803	-10.172	32.682	-24.851	6.616	0.368	26.315	7.82	-28.514	-12.894
113	113	0.48384	-6.392	14.999	-14.341	0.428	19.748	-2.778	-10.247	34.18	-25.167	6.504	-0.955	26.828	8.63	-30.609	-12.633
114	114	0.48816	-6.575	14.651	-14.376	-0.014	19.99	-2.759	-10.301	35.766	-25.523	6.225	-2.477	27.265	9.444	-32.921	-12.431
115	115	0.49248	-6.739	14.301	-14.407	-0.438	20.254	-2.726	-10.347	37.424	-25.882	6.009	-4.109	27.534	10.408	-35.325	-12.346
116	116	0.4968	-6.897	13.966	-14.43	-0.863	20.569	-2.686	-10.367	39.142	-26.248	5.701	-5.832	27.697	11.369	-37.824	-12.325
117	117	0.50112	-7.037	13.647	-14.46	-1.277	20.933	-2.624	-10.346	40.908	-26.626	5.249	-7.574	27.779	12.234	-40.365	-12.346
118	118	0.50544	-7.153	13.35	-14.501	-1.664	21.346	-2.551	-10.307	42.697	-27.008	4.691	-9.291	27.789	12.999	-42.889	-12.409
119	119	0.50976	-7.251	13.087	-14.55	-2.016	21.822	-2.51	-10.297	44.487	-27.364	4.098	-10.961	27.723	13.706	-45.355	-12.518
120	120	0.51408	-7.32	12.863	-14.624	-2.309	22.361	-2.513	-10.338	46.282	-27.633	3.509	-12.497	27.531	14.332	-47.702	-12.687
121	121	0.5184	-7.414	12.683	-14.727	-2.589	22.986	-2.513	-10.404	48.058	-27.832	2.941	-13.901	27.235	14.897	-49.9	-12.9
122	122	0.52272	-7.509	12.555	-14.842	-2.838	23.677	-2.552	-10.52	49.788	-27.94	2.613	-15.053	26.823	15.519	-51.806	-13.202
123	123	0.52704	-7.607	12.47	-14.968	-3.056	24.438	-2.613	-10.682	51.477	-27.985	2.523	-15.975	26.315	16.203	-53.422	-13.599
124	124	0.53136	-7.715	12.432	-15.103	-3.244	25.265	-2.67	-10.871	53.123	-27.972	2.574	-16.608	25.717	16.815	-54.725	-14.081
125	125	0.53568	-7.822	12.44	-15.252	-3.382	26.147	-2.713	-11.077	54.73	-27.894	2.696	-16.953	25.037	17.288	-55.745	-14.618
126	126	0.54	-7.921	12.487	-15.419	-3.462	27.077	-2.746	-11.301	56.305	-27.746	2.895	-17.028	24.288	17.64	-56.495	-15.193
127	127	0.54432	-8.039	12.566	-15.587	-3.525	28.057	-2.773	-11.541	57.844	-27.539	3.245	-16.775	23.492	17.906	-56.897	-15.824
128	128	0.54864	-8.147	12.648	-15.761	-3.545	29.049	-2.793	-11.794	59.315	-27.323	3.68	-16.269	22.764	18.071	-56.986	-16.425
129	129	0.55296	-8.238	12.735	-15.932	-3.513	30.043	-2.813	-12.062	60.671	-27.119	4.102	-15.667	22.111	18.131	-56.876	-16.973
130	130	0.55728	-8.311	12.83	-16.1	-3.424	31.025	-2.83	-12.334	61.892	-26.974	4.45	-15.092	21.573	18.122	-56.675	-17.444
131	131	0.5616	-8.357	12.913	-16.269	-3.275	31.967	-2.822	-12.589	62.979	-26.879	4.749	-14.605	21.13	18.097	-56.435	-17.828
132	132	0.56592	-8.386	12.975	-16.431	-3.092	32.858	-2.765	-12.804	63.95	-26.847	5.015	-14.244	20.78	18.096	-56.207	-18.129
133	133	0.57024	-8.392	13.006	-16.578	-2.883	33.677	-2.665	-12.969	64.816	-26.882	5.244	-14.025	20.502	18.131	-56.026	-18.371
134	134	0.57456	-8.342	13.003	-16.709	-2.622	34.395	-2.556	-13.087	65.567	-26.955	5.409	-13.944	20.251	18.181	-55.899	-18.572
135	135	0.57888	-8.261	12.984	-16.823	-2.337	35.05	-2.43	-13.147	66.202	-27.046	5.431	-13.994	20.076	18.172	-55.849	-18.669
136	136	0.5832	-8.129	12.928	-16.918	-2.014	35.599	-2.265	-13.108	66.691	-27.156	5.219	-14.084	20.008	17.97	-55.815	-18.624
137	137	0.58752	-7.983	12.86	-16.974	-1.705	36.095	-2.088	-12.997	67.064	-27.259	4.958	-14.131	19.985	17.694	-55.683	-18.531
138	138	0.59184	-7.814	12.777	-16.997	-1.406	36.533	-1.893	-12.818	67.33	-27.335	4.768	-14.139	20.008	17.452	-55.43	-18.384
139	139	0.59616	-7.632	12.691	-16.997	-1.109	36.93	-1.686	-12.595	67.489	-27.387	4.65	-14.137	20.084	17.258	-55.076	-18.174
140	140	0.60048	-7.443	12.608	-16.977	-0.811	37.299	-1.464	-12.331	67.55	-27.42	4.541	-14.143	20.183	17.068	-54.661	-17.921
141	141	0.6048	-7.244	12.53	-16.937	-0.514	37.645	-1.22	-12.004	67.529	-27.43	4.393	-14.167	20.247	16.853	-54.215	-17.668
142	142	0.60912	-7.05	12.471	-16.867	-0.232	37.979	-0.955	-11.617	67.419	-27.419	4.261	-14.221	20.258	16.671	-53.728	-17.44
143	143	0.61344	-6.852	12.429	-16.783	0.034	38.311	-0.669	-11.191	67.238	-27.374	4.247	-14.306	20.259	16.608	-53.184	-17.201
144	144	0.61776	-6.674	12.411	-16.67	0.264	38.649	-0.393	-10.74	66.979	-27.322	4.143	-14.393	20.245	16.468	-52.613	-16.979
145	145	0.62208	-6.502	12.405	-16.56	0.489	38.984	-0.09	-10.255	66.658	-27.258	4.03	-14.505	20.215	16.335	-52.019	-16.756
146	146	0.6264	-6.317	12.42	-16.456	0.734	39.323	0.211	-9.766	66.279	-27.19	3.893	-14.638	20.174	16.184	-51.407	-16.533
147	147	0.63072	-6.115	12.452	-16.352	0.998	39.672	0.493	-9.289	65.849	-27.136	3.748	-14.798	20.122	16.032	-50.77	-16.337
148	148	0.63504	-5.908	12.497	-16.238	1.262	40.027	0.761	-8.818	65.369	-27.111	3.602	-14.991	20.057	15.895	-50.111	-16.18
149	149	0.63936	-5.706	12.56	-16.113	1.521	40.388	1.028	-8.349	64.829	-27.114	3.414	-15.213	20.007	15.724	-49.44	-16.025
150	150	0.64368	-5.498	12.635	-15.981	1.779	40.744	1.259	-7.927	64.216	-27.162	3.383	-15.443	20.032	15.693	-48.674	-15.868
151	151	0.648	-5.304	12.717	-15.861	2.04	41.095	1.479	-7.559	63.542	-27.263	3.439	-15.64	20.122	15.708	-47.807	-15.72
152	152	0.65232	-5.101	12.792	-15.748	2.302	41.428	1.708	-7.196	62.821	-27.434	3.531	-15.777	20.303	15.723	-46.836	-15.563
153	153	0.65664	-4.907	12.854	-15.651	2.555	41.749	1.937	-6.858	62.056	-27.653	3.598	-15.899	20.566	15.705	-45.816	-15.384
154	154	0.66096	-4.717	12.902	-15.561	2.798	42.059	2.142	-6.56	61.252	-27.923	3.574	-16.057	20.872	15.62	-44.803	-15.22
155	155	0.66528	-4.523	12.936	-15.469	3.034	42.351	2.316	-6.306	60.403	-28.249	3.393	-16.281	21.159	15.415	-43.834	-15.124
156	156	0.6696	-4.334	12.96	-15.372	3.262	42.618	2.485	-6.08	59.499	-28.618	3.031	-16.55	21.373	15.049	-42.903	-15.125
157	157	0.67392	-4.162	12.967	-15.283	3.463	42.869	2.679	-5.862	58.553	-29.026	2.643	-16.771	21.566	14.621	-41.894	-15.197
158	158	0.67824	-4.012	12.978	-15.205	3.638	43.126	2.803	-5.731	57.55	-29.403	2.304	-16.929	21.793	14.191	-40.768	-15.281
159	159	0.68256	-3.909	12.972	-15.114	3.743	43.372	2.897	-5.65	56.509	-29.758	2.074	-16.969	22.054	13.785	-39.489	-15.377
160	160	0.68688	-3.835	12.956	-15.036	3.826	43.596	3.008	-5.589	55.424	-30.083	1.867	-16.862	22.33	13.293	-38.067	-15.463
161	161	0.6912	-3.774	12.928	-14.981	3.903	43.796	3.114	-5.556	54.303	-30.371	1.758	-16.599	22.576	12.787	-36.479	-15.589
162	162	0.69552	-3.716	12.89	-14.956	3.99	43.978	3.207	-5.555	53.148	-30.617	1.73	-16.245	22.753	12.293	-34.778	-15.78
163	163	0.69984	-3.663	12.846	-14.962	4.087	44.145	3.303	-5.568	51.953	-30.82	1.619	-15.907	22.846	11.716	-33.089	-16.015
164	164	0.70416	-3.628	12.791	-14.961	4.144	44.289	3.406	-5.561	50.715	-30.979	1.263	-15.623	22.853	10.935	-31.497	-16.275
165	165	0.70848	-3.619	12.72	-14.929	4.131	44.403	3.456	-5.587	49.441	-31.014	0.885	-15.32	22.709	10.094	-29.908	-16.608
166	166	0.7128	-3.59	12.646	-14.905	4.136	44.485	3.462	-5.658	48.13	-30.956	0.657	-14.814	22.388	9.235	-28.126	-17.076
167	167	0.71712	-3.548	12.582	-14.901	4.164	44.554	3.44	-5.753	46.784	-30.839	0.482	-14.2	21.993	8.344	-26.243	-17.586
168	168	0.72144	-3.506	12.534	-14.914	4.194	44.619	3.432	-5.831	45.399	-30.676	0.327	-13.526	21.608	7.427	-24.299	-18.04
169	169	0.72576	-3.48	12.5	-14.928	4.207	44.686	3.41	-5.912	43.984	-30.434	0.209	-12.824	21.237	6.52	-22.323	-18.416
170	170	0.73008	-3.48	12.476	-14.935	4.192	44.751	3.351	-6.022	42.539	-30.095	0.154	-12.097	20.826	5.642	-20.311	-18.763
171	171	0.7344	-3.508	12.458	-14.941	4.16	44.804	3.304	-6.141	41.046	-29.71	0.139	-11.304	20.335	4.746	-18.22	-19.145
172	172	0.73872	-3.521	12.444	-14.964	4.154	44.826	3.243	-6.264	39.501	-29.272	0.109	-10.441	19.766	3.787	-16.063	-19.545
173	173	0.74304	-3.56	12.463	-14.978	4.118	44.858	3.199	-6.365	37.916	-28.787	0.101	-9.707	19.138	2.926	-13.991	-19.935
174	174	0.74736	-3.604	12.5	-14.996	4.08	44.891	3.136	-6.474	36.309	-28.274	-0.039	-9.198	18.571	2.085	-12.137	-20.235
175	175	0.75168	-3.668	12.567	-15.006	4.018	44.937	3.09	-6.555	34.681	-27.751	-0.262	-8.856	18.033	1.275	-10.443	-20.476
176	176	0.756	-3.741	12.659	-15.006	3.94	44.988	3.037	-6.625	33.03	-27.21	-0.455	-8.616	17.494	0.558	-8.819	-20.698
177	177	0.76032	-3.806	12.77	-15.005	3.875	45.036	2.956	-6.702	31.356	-26.661	-0.571	-8.432	16.962	-0.052	-7.21	-20.912
178	178	0.76464	-3.855	12.899	-15.014	3.839	45.08	2.875	-6.769	29.666	-26.153	-0.662	-8.305	16.477	-0.591	-5.632	-21.101
179	179	0.76896	-3.89	13.035	-15.029	3.826	45.116	2.798	-6.823	27.971	-25.709	-0.727	-8.344	16.08	-0.991	-4.176	-21.247
180	180	0.77328	-3.916	13.184	-15.049	3.838	45.156	2.724	-6.875	26.288	-25.357	-0.687	-8.475	15.791	-1.225	-2.764	-21.355
181	181	0.7776	-3.98	13.34	-15.028	3.79	45.197	2.625	-6.926	24.61	-25.083	-0.565	-8.627	15.603	-1.355	-1.352	-21.457
182	182	0.78192	-4.049	13.507	-14.972	3.709	45.235	2.519	-6.952	22.947	-24.89	0.282	-8.71	15.038	-0.836	0.364	-21.991
183	183	0.78624	-4.107	13.693	-14.899	3.628	45.274	2.396	-6.959	21.305	-24.765	1.088	-8.687	14.489	-0.398	2.129	-22.561
184	184	0.79056	-4.137	13.895	-14.834	3.581	45.318	2.263	-6.957	19.705	-24.734	1.34	-8.57	14.292	-0.503	3.729	-22.853
185	185	0.79488	-4.136	14.108	-14.795	3.589	45.373	2.128	-6.949	18.172	-24.817	1.23	-8.406	14.391	-0.936	5.178	-22.948
186	186	0.7992	-4.124	14.33	-14.774	3.624	45.446	1.946	-6.94	16.717	-24.941	1.14	-8.156	14.523	-1.364	6.644	-23.082
187	187	0.80352	-4.122	14.541	-14.719	3.63	45.507	1.799	-6.902	15.358	-25.168	1.491	-6.29	14.604	-2.344	9.476	-23.223
188	188	0.80784	-4.126	14.754	-14.637	3.618	45.569	1.611	-6.868	14.077	-25.457	1.675	-5.306	14.782	-2.921	11.463	-23.375
189	189	0.81216	-4.136	14.956	-14.528	3.584	45.62	1.419	-6.821	12.88	-25.812	1.658	-5.15	15.012	-3.143	12.638	-23.58
190	190	0.81648	-4.13	15.14	-14.431	3.583	45.653	1.231	-6.778	11.787	-26.212	1.328	-6.284	15.268	-2.805	12.593	-23.879
191	191	0.8208	-4.106	15.308	-14.361	3.634	45.69	1.024	-6.748	10.83	-26.612	0.839	-7.782	15.54	-2.333	12.101	-24.199
192	192	0.82512	-4.069	15.455	-14.31	3.712	45.735	0.791	-6.714	10.03	-26.98	0.418	-8.489	15.819	-2.245	12.135	-24.451
193	193	0.82944	-4.017	15.561	-14.266	3.776	45.749	0.563	-6.648	9.37	-27.308	0.1	-8.522	16.079	-2.458	12.602	-24.647
194	194	0.83376	-3.978	15.645	-14.193	3.802	45.758	0.31	-6.565	8.86	-27.555	-0.218	-8.547	16.298	-2.64	12.934	-24.819
195	195	0.83808	-3.962	15.692	-14.094	3.795	45.739	0.06	-6.483	8.497	-27.742	-1.465	-8.554	17.047	-3.652	12.757	-24.42
196	196	0.8424	-3.94	15.708	-13.979	3.784	45.698	-0.221	-6.406	8.275	-27.861	-2.303	-8.527	17.572	-4.286	12.645	-24.188
197	197	0.84672	-3.907	15.702	-13.871	3.801	45.644	-0.505	-6.346	8.194	-27.906	-2.8	-8.536	17.835	-4.56	12.507	-24.134
198	198	0.85104	-3.859	15.677	-13.779	3.86	45.575	-0.767	-6.318	8.248	-27.898	-3.124	-8.573	17.955	-4.646	12.289	-24.145
199	199	0.85536	-3.806	15.636	-13.702	3.949	45.499	-1.009	-6.32	8.435	-27.828	-3.503	-8.73	18.102	-4.696	11.837	-24.053
200	200	0.85968	-3.762	15.588	-13.629	4.041	45.435	-1.253	-6.342	8.76	-27.658	-4.05	-9.153	18.363	-4.718	10.999	-23.76
201	201	0.864	-3.714	15.529	-13.549	4.131	45.363	-1.516	-6.397	9.196	-27.414	-4.285	-9.617	18.56	-4.436	10.143	-23.452
