# Supplementary material for: Gait phenotypes in paediatric hereditary spastic paraplegia revealed by dynamic time warping analysis and random forests
Source: PLoS One. 2018 Mar 8;13(3):e0192345. doi: 10.1371/journal.pone.0192345 (PMC5843164; doi:10.1371/journal.pone.0192345)
Supplement: S1 Data — (ZIP) [file pone.0192345.s008.zip › HSP/Left.SR.HSP17.3.csv]

	Epoch	Time	Pelvic.obliquity	Pelvic.tilt	Pelvic rotation	Hip.abd.add	Hip.flexion	Hip.rotation	Knee.abd.add	Knee.flexion	Knee.rotation	Ankle.abd.add	Ankle.flexion	Ankle.rotation	Forefoot.abd.add	Forefoot.flexion	Forefoot.rotation
1	1	0	-2.7	19.721	-2.595	3.391	48.218	-4.305	-7.621	6.927	-23.099	-0.08	-4.38	11.022	-1.196	16.979	-19.825
2	2	0.00475	-2.094	19.447	-2.028	3.458	47.607	-5.305	-7.592	6.324	-23.594	0.831	-4.529	10.939	-0.132	17.419	-20.592
3	3	0.0095	-1.512	19.185	-1.447	3.52	47.032	-6.252	-7.589	5.898	-24.041	1.395	-4.559	11.234	0.532	17.687	-20.878
4	4	0.01425	-1.269	19.095	-1.155	3.595	46.777	-6.739	-7.633	5.8	-24.443	0.666	-4.825	12.401	0.118	17.123	-20.209
5	5	0.019	-1.268	19.131	-1.012	3.601	46.709	-6.899	-7.662	5.922	-24.831	-0.668	-5.531	13.953	-0.618	15.863	-19.077
6	6	0.02375	-1.269	19.142	-0.876	3.613	46.625	-7.019	-7.7	6.213	-25.106	-1.882	-6.517	15.271	-1.095	14.296	-18.005
7	7	0.0285	-1.199	19.099	-0.715	3.697	46.45	-7.114	-7.796	6.589	-25.244	-2.977	-7.721	16.112	-1.386	12.481	-17.15
8	8	0.03325	-1.159	19.04	-0.498	3.683	46.275	-7.201	-7.841	7.116	-25.136	-4.252	-9.157	16.694	-1.739	10.307	-16.246
9	9	0.038	-1.153	18.975	-0.256	3.655	46.065	-7.126	-7.928	7.662	-24.975	-5.734	-10.964	17.282	-2.194	7.763	-15.087
10	10	0.04275	-1.167	18.901	0.006	3.588	45.847	-6.94	-7.954	8.203	-24.745	-7.523	-13.089	17.574	-2.831	4.912	-13.991
11	11	0.0475	-1.16	18.827	0.246	3.569	45.618	-6.736	-8.013	8.651	-24.423	-9.155	-14.819	17.716	-3.639	2.532	-12.951
12	12	0.05225	-1.11	18.735	0.45	3.597	45.404	-6.43	-8.058	9.084	-24.189	-10.395	-15.899	17.776	-4.46	0.871	-12.03
13	13	0.057	-0.979	18.599	0.596	3.763	45.184	-6.105	-8.17	9.581	-23.919	-11.069	-16.322	17.66	-5.129	-0.148	-11.27
14	14	0.06175	-0.809	18.414	0.696	3.99	44.99	-5.731	-8.273	10.307	-23.566	-11.567	-16.141	17.29	-5.947	-0.778	-10.678
15	15	0.0665	-0.609	18.194	0.735	4.277	44.802	-5.278	-8.35	11.236	-23.141	-11.56	-15.384	16.509	-6.54	-1.016	-10.391
16	16	0.07125	-0.39	17.939	0.725	4.616	44.627	-4.764	-8.398	12.363	-22.62	-10.935	-14.125	15.223	-6.728	-0.898	-10.473
17	17	0.076	-0.132	17.657	0.654	5.046	44.423	-4.159	-8.432	13.542	-22.129	-10.092	-12.83	13.689	-6.688	-0.757	-10.73
18	18	0.08075	0.136	17.355	0.525	5.531	44.178	-3.449	-8.432	14.71	-21.786	-9.539	-11.797	12.258	-6.781	-0.857	-10.938
19	19	0.0855	0.378	17.046	0.352	6.025	43.89	-2.661	-8.407	15.828	-21.53	-9.298	-11.107	10.965	-7.021	-1.264	-11.055
20	20	0.09025	0.592	16.726	0.168	6.495	43.544	-1.864	-8.343	16.871	-21.278	-9.272	-10.666	9.703	-7.351	-1.896	-11.165
21	21	0.095	0.784	16.403	-0.008	6.939	43.133	-1.116	-8.271	17.787	-21.081	-9.305	-10.383	8.56	-7.653	-2.611	-11.279
22	22	0.09975	0.935	16.112	-0.181	7.349	42.672	-0.396	-8.224	18.504	-21.011	-9.276	-10.157	7.633	-7.856	-3.234	-11.378
23	23	0.1045	1.012	15.879	-0.356	7.69	42.205	0.349	-8.154	19.038	-21.06	-9.376	-9.796	6.835	-8.184	-3.627	-11.524
24	24	0.10925	1.017	15.692	-0.535	7.987	41.754	1.094	-8.109	19.438	-21.231	-9.604	-9.315	6.18	-8.638	-3.822	-11.714
25	25	0.114	0.99	15.549	-0.694	8.245	41.333	1.754	-8.088	19.757	-21.514	-9.972	-8.702	5.76	-9.229	-3.845	-11.877
26	26	0.11875	0.944	15.445	-0.841	8.465	40.922	2.311	-8.083	19.989	-21.844	-10.327	-8.064	5.548	-9.778	-3.784	-11.989
27	27	0.1235	0.906	15.382	-0.947	8.677	40.522	2.748	-8.128	20.166	-22.174	-10.623	-7.36	5.405	-10.284	-3.634	-12.109
28	28	0.12825	0.841	15.376	-0.982	8.796	40.166	3.055	-8.216	20.306	-22.535	-10.53	-6.656	5.415	-10.427	-3.383	-12.192
29	29	0.133	0.745	15.418	-0.938	8.819	39.866	3.259	-8.272	20.429	-22.944	-10.641	-6.099	5.522	-10.685	-3.311	-12.289
30	30	0.13775	0.635	15.483	-0.83	8.753	39.591	3.232	-8.337	20.523	-23.117	-10.706	-5.682	5.66	-10.844	-3.356	-12.304
31	31	0.1425	0.519	15.568	-0.7	8.686	39.308	3.16	-8.416	20.54	-23.389	-10.912	-5.4	5.93	-11.07	-3.515	-12.318
32	32	0.14725	0.446	15.632	-0.556	8.653	39.024	2.9	-8.582	20.543	-23.571	-11.012	-5.106	6.277	-11.222	-3.62	-12.297
33	33	0.152	0.371	15.725	-0.391	8.578	38.777	2.649	-8.685	20.538	-23.725	-11.381	-4.777	6.577	-11.627	-3.743	-12.292
34	34	0.15675	0.332	15.79	-0.198	8.496	38.553	2.215	-8.797	20.578	-23.707	-11.721	-4.397	6.832	-12.009	-3.836	-12.286
35	35	0.1615	0.304	15.849	0.004	8.408	38.327	1.757	-8.921	20.629	-23.61	-11.868	-3.995	7.033	-12.24	-3.877	-12.259
36	36	0.16625	0.339	15.855	0.18	8.377	38.037	1.304	-9.027	20.662	-23.469	-11.909	-3.676	7.143	-12.34	-3.976	-12.258
37	37	0.171	0.416	15.824	0.318	8.407	37.701	0.854	-9.135	20.68	-23.282	-11.936	-3.441	7.182	-12.399	-4.151	-12.282
38	38	0.17575	0.519	15.742	0.409	8.483	37.321	0.396	-9.256	20.701	-23.071	-11.826	-3.225	7.242	-12.327	-4.312	-12.284
39	39	0.1805	0.599	15.636	0.454	8.559	36.9	0.062	-9.336	20.705	-22.897	-11.773	-2.956	7.331	-12.326	-4.405	-12.234
40	40	0.18525	0.625	15.512	0.458	8.614	36.448	-0.16	-9.417	20.69	-22.696	-11.601	-2.617	7.346	-12.254	-4.387	-12.189
41	41	0.19	0.59	15.374	0.427	8.632	35.973	-0.349	-9.533	20.652	-22.459	-11.188	-2.27	7.302	-11.976	-4.303	-12.194
42	42	0.19475	0.51	15.23	0.373	8.61	35.466	-0.448	-9.611	20.581	-22.28	-10.869	-1.981	7.301	-11.761	-4.27	-12.188
43	43	0.1995	0.41	15.073	0.276	8.574	34.919	-0.422	-9.635	20.499	-22.131	-10.588	-1.775	7.282	-11.549	-4.32	-12.167
44	44	0.20425	0.244	14.949	0.113	8.51	34.389	-0.3	-9.645	20.408	-21.966	-10.301	-1.628	7.181	-11.306	-4.431	-12.212
45	45	0.209	0.06	14.836	-0.096	8.448	33.866	-0.204	-9.675	20.312	-21.761	-10.095	-1.348	7.105	-11.182	-4.437	-12.267
46	46	0.21375	-0.213	14.771	-0.346	8.329	33.377	0.112	-9.653	20.215	-21.689	-9.942	-1.008	7.048	-11.127	-4.378	-12.309
47	47	0.2185	-0.501	14.709	-0.595	8.159	32.892	0.424	-9.579	20.116	-21.657	-9.916	-0.671	7.09	-11.17	-4.343	-12.316
48	48	0.22325	-0.885	14.703	-0.862	7.9	32.491	0.743	-9.514	20.048	-21.586	-10.007	-0.423	7.178	-11.304	-4.422	-12.298
49	49	0.228	-1.291	14.713	-1.109	7.6	32.094	1.073	-9.473	19.939	-21.544	-9.983	-0.268	7.296	-11.331	-4.535	-12.267
50	50	0.23275	-1.688	14.757	-1.367	7.306	31.717	1.483	-9.399	19.796	-21.601	-10.025	0.02	7.413	-11.459	-4.514	-12.269
51	51	0.2375	-2.04	14.788	-1.615	7.05	31.328	1.814	-9.369	19.605	-21.673	-9.959	0.2	7.518	-11.464	-4.55	-12.341
52	52	0.24225	-2.391	14.84	-1.869	6.768	30.967	2.17	-9.247	19.425	-21.778	-10.248	0.371	7.734	-11.756	-4.664	-12.331
53	53	0.247	-2.675	14.878	-2.122	6.546	30.572	2.558	-9.12	19.23	-21.929	-10.596	0.441	7.932	-12.082	-4.885	-12.324
54	54	0.25175	-2.95	14.947	-2.389	6.34	30.229	2.902	-9.021	19.088	-22.028	-10.761	0.512	8.028	-12.239	-5.122	-12.398
55	55	0.2565	-3.15	14.996	-2.686	6.224	29.872	3.194	-8.954	18.952	-22.122	-10.875	0.605	8.16	-12.357	-5.329	-12.459
56	56	0.26125	-3.351	15.045	-3.008	6.11	29.538	3.531	-8.864	18.833	-22.236	-10.981	0.705	8.286	-12.463	-5.522	-12.526
57	57	0.266	-3.538	15.064	-3.341	6.005	29.206	3.765	-8.795	18.74	-22.251	-11.165	0.851	8.43	-12.655	-5.696	-12.575
58	58	0.27075	-3.734	15.068	-3.658	5.888	28.881	3.911	-8.763	18.664	-22.184	-11.406	1.037	8.588	-12.926	-5.85	-12.598
59	59	0.2755	-3.935	15.066	-3.949	5.751	28.545	4.033	-8.746	18.581	-22.093	-11.584	1.236	8.705	-13.152	-5.984	-12.64
60	60	0.28025	-4.123	15.053	-4.22	5.598	28.192	4.113	-8.706	18.482	-21.967	-11.809	1.446	8.761	-13.41	-6.127	-12.732
61	61	0.285	-4.3	15.033	-4.486	5.436	27.842	4.135	-8.658	18.396	-21.805	-12.064	1.635	8.785	-13.677	-6.319	-12.87
62	62	0.28975	-4.486	15.009	-4.769	5.261	27.512	4.111	-8.62	18.346	-21.603	-12.31	1.771	8.797	-13.918	-6.59	-13.043
63	63	0.2945	-4.685	14.978	-5.073	5.07	27.186	4.081	-8.566	18.311	-21.383	-12.674	1.881	8.801	-14.248	-6.929	-13.243
64	64	0.29925	-4.828	14.919	-5.394	4.947	26.814	4.065	-8.553	18.259	-21.223	-12.805	1.986	8.823	-14.38	-7.218	-13.445
65	65	0.304	-4.944	14.852	-5.735	4.857	26.444	4.01	-8.554	18.219	-21.025	-12.848	2.142	8.888	-14.446	-7.433	-13.599
66	66	0.30875	-5.007	14.754	-6.063	4.813	26.034	3.906	-8.561	18.179	-20.807	-13.04	2.417	9.02	-14.695	-7.566	-13.678
67	67	0.3135	-5.085	14.665	-6.333	4.716	25.649	3.743	-8.555	18.152	-20.573	-13.406	2.677	9.167	-15.104	-7.761	-13.754
68	68	0.31825	-5.128	14.562	-6.614	4.665	25.232	3.527	-8.619	18.093	-20.334	-13.611	2.925	9.315	-15.391	-7.927	-13.862
69	69	0.323	-5.144	14.47	-6.88	4.621	24.8	3.468	-8.62	18.013	-20.27	-13.811	3.075	9.437	-15.636	-8.172	-14.003
70	70	0.32775	-5.137	14.397	-7.131	4.599	24.373	3.356	-8.637	17.929	-20.187	-13.877	3.138	9.555	-15.717	-8.479	-14.151
71	71	0.3325	-5.11	14.326	-7.367	4.572	23.939	3.292	-8.583	17.847	-20.167	-14.098	3.19	9.679	-15.907	-8.837	-14.303
72	72	0.33725	-5.053	14.273	-7.582	4.573	23.503	3.3	-8.534	17.755	-20.268	-14.178	3.295	9.785	-16.006	-9.115	-14.489
73	73	0.342	-4.969	14.227	-7.786	4.602	23.079	3.303	-8.465	17.692	-20.36	-14.457	3.474	9.932	-16.307	-9.377	-14.616
74	74	0.34675	-4.854	14.209	-7.975	4.683	22.681	3.253	-8.449	17.632	-20.474	-14.544	3.659	10.153	-16.45	-9.583	-14.698
75	75	0.3515	-4.711	14.207	-8.159	4.774	22.299	3.195	-8.392	17.589	-20.479	-14.658	3.847	10.254	-16.586	-9.805	-14.789
76	76	0.35625	-4.546	14.22	-8.338	4.884	21.932	3.105	-8.337	17.557	-20.419	-14.779	4.114	10.276	-16.757	-9.975	-14.916
77	77	0.361	-4.358	14.236	-8.51	5.021	21.555	3.076	-8.294	17.522	-20.496	-14.889	4.372	10.328	-16.939	-10.159	-15.078
78	78	0.36575	-4.153	14.261	-8.673	5.175	21.177	3.011	-8.272	17.476	-20.61	-14.958	4.57	10.455	-17.072	-10.388	-15.221
79	79	0.3705	-3.929	14.303	-8.829	5.342	20.807	2.912	-8.247	17.423	-20.716	-14.991	4.727	10.648	-17.151	-10.633	-15.312
80	80	0.37525	-3.689	14.356	-8.985	5.528	20.436	2.836	-8.207	17.36	-20.838	-14.979	4.908	10.839	-17.19	-10.839	-15.392
81	81	0.38	-3.437	14.417	-9.146	5.715	20.072	2.719	-8.155	17.309	-20.88	-14.999	5.134	10.955	-17.259	-11.037	-15.515
82	82	0.38475	-3.175	14.487	-9.308	5.894	19.715	2.554	-8.099	17.269	-20.86	-15.103	5.302	11.047	-17.38	-11.331	-15.657
83	83	0.3895	-2.904	14.564	-9.472	6.093	19.346	2.405	-8.073	17.203	-20.901	-15.179	5.369	11.24	-17.464	-11.689	-15.743
84	84	0.39425	-2.63	14.649	-9.64	6.299	18.992	2.23	-8.066	17.133	-20.968	-15.205	5.471	11.544	-17.532	-11.981	-15.769
85	85	0.399	-2.352	14.729	-9.814	6.505	18.64	2.004	-8.081	17.073	-20.998	-15.069	5.652	11.829	-17.49	-12.176	-15.819
86	86	0.40375	-2.076	14.802	-10.001	6.729	18.267	1.809	-8.132	17.011	-20.973	-14.945	5.884	12.069	-17.502	-12.327	-15.839
87	87	0.4085	-1.798	14.877	-10.208	6.97	17.891	1.637	-8.216	16.944	-21.07	-14.809	6.044	12.462	-17.507	-12.535	-15.822
88	88	0.41325	-1.515	14.95	-10.429	7.201	17.525	1.48	-8.251	16.911	-21.166	-14.801	6.107	12.823	-17.557	-12.892	-15.853
89	89	0.418	-1.236	15.041	-10.659	7.42	17.219	1.242	-8.298	16.967	-21.06	-14.745	6.219	13.028	-17.565	-13.25	-15.914
90	90	0.42275	-0.968	15.128	-10.899	7.627	16.884	1.233	-8.302	17.012	-21.155	-14.655	6.236	13.126	-17.506	-13.697	-16.089
91	91	0.4275	-0.714	15.206	-11.156	7.826	16.572	1.135	-8.351	17.115	-21.092	-14.545	6.327	13.196	-17.466	-14.1	-16.225
92	92	0.43225	-0.473	15.27	-11.42	8.017	16.262	1.033	-8.414	17.245	-21.006	-14.389	6.481	13.293	-17.415	-14.438	-16.317
93	93	0.437	-0.24	15.33	-11.681	8.205	15.965	0.916	-8.531	17.403	-20.925	-13.958	6.657	13.402	-17.15	-14.693	-16.384
94	94	0.44175	-0.015	15.378	-11.941	8.372	15.687	0.799	-8.642	17.631	-20.773	-13.403	6.93	13.416	-16.802	-14.868	-16.46
95	95	0.4465	0.186	15.415	-12.211	8.502	15.433	0.67	-8.751	17.925	-20.54	-12.773	7.127	13.31	-16.33	-15.132	-16.597
96	96	0.45125	0.348	15.437	-12.49	8.594	15.179	0.65	-8.843	18.249	-20.354	-12.195	7.261	13.172	-15.878	-15.469	-16.728
97	97	0.456	0.457	15.437	-12.76	8.607	14.927	0.716	-8.893	18.613	-20.255	-11.612	7.285	13.055	-15.367	-15.912	-16.86
98	98	0.46075	0.51	15.413	-13.023	8.534	14.699	0.7	-8.942	19.045	-20.043	-11.143	7.252	12.901	-14.92	-16.482	-17.01
99	99	0.4655	0.52	15.353	-13.289	8.42	14.475	0.713	-9.022	19.545	-19.875	-10.692	7.21	12.809	-14.509	-17.094	-17.119
100	100	0.47025	0.499	15.262	-13.565	8.295	14.243	0.802	-9.158	20.079	-19.828	-10.182	7.118	12.846	-14.073	-17.738	-17.151
101	101	0.475	0.447	15.152	-13.843	8.148	14.032	0.831	-9.356	20.661	-19.732	-9.664	6.972	12.956	-13.625	-18.442	-17.114
102	102	0.47975	0.355	15.021	-14.106	7.94	13.852	0.848	-9.538	21.307	-19.635	-9.17	6.744	13.116	-13.146	-19.244	-17.035
103	103	0.4845	0.213	14.871	-14.344	7.652	13.697	0.932	-9.679	21.999	-19.636	-8.677	6.351	13.335	-12.593	-20.198	-16.932
104	104	0.48925	0.026	14.703	-14.557	7.307	13.591	0.992	-9.86	22.784	-19.666	-7.992	5.841	13.597	-11.825	-21.246	-16.808
105	105	0.494	-0.21	14.524	-14.74	6.905	13.529	1.079	-10.008	23.663	-19.684	-7.315	5.2	13.756	-10.963	-22.46	-16.734
106	106	0.49875	-0.5	14.341	-14.876	6.439	13.538	1.135	-10.174	24.637	-19.723	-6.494	4.498	13.956	-9.941	-23.726	-16.624
107	107	0.5035	-0.865	14.13	-14.946	5.882	13.6	1.24	-10.311	25.704	-19.818	-5.641	3.691	14.217	-8.837	-25.088	-16.419
108	108	0.50825	-1.304	13.892	-14.966	5.218	13.733	1.297	-10.436	26.894	-19.921	-4.467	2.802	14.524	-7.373	-26.488	-16.187
109	109	0.513	-1.813	13.635	-14.963	4.469	13.907	1.409	-10.535	28.158	-20.131	-2.984	1.867	14.877	-5.585	-27.877	-15.964
110	110	0.51775	-2.378	13.378	-14.962	3.661	14.108	1.703	-10.563	29.466	-20.557	-1.304	0.819	15.273	-3.558	-29.329	-15.79
111	111	0.5225	-2.983	13.119	-14.969	2.798	14.395	1.848	-10.621	30.882	-20.754	0.349	-0.312	15.605	-1.462	-30.919	-15.625
112	112	0.52725	-3.606	12.856	-14.986	1.891	14.722	2.067	-10.578	32.342	-21.063	1.77	-1.659	16.001	0.579	-32.754	-15.5
113	113	0.532	-4.206	12.615	-15.009	0.981	15.101	2.294	-10.459	33.835	-21.376	3.032	-3.07	16.422	2.563	-34.681	-15.38
114	114	0.53675	-4.754	12.399	-15.042	0.14	15.529	2.508	-10.339	35.333	-21.768	4.104	-4.465	16.89	4.389	-36.605	-15.312
115	115	0.5415	-5.237	12.223	-15.086	-0.636	16.023	2.68	-10.178	36.865	-22.166	4.931	-5.841	17.356	6.048	-38.557	-15.29
116	116	0.54625	-5.64	12.1	-15.147	-1.309	16.587	2.801	-10.033	38.412	-22.618	5.539	-7.247	17.951	7.568	-40.559	-15.223
117	117	0.551	-5.951	12.037	-15.227	-1.858	17.215	2.862	-9.909	39.951	-23.068	5.939	-8.702	18.557	8.971	-42.606	-15.168
118	118	0.55575	-6.162	12.029	-15.321	-2.281	17.91	2.804	-9.835	41.483	-23.507	6.215	-10.154	19.135	10.323	-44.614	-15.188
119	119	0.5605	-6.282	12.055	-15.424	-2.593	18.652	2.656	-9.783	43.009	-23.894	6.29	-11.579	19.594	11.53	-46.582	-15.291
120	120	0.56525	-6.325	12.113	-15.53	-2.799	19.431	2.476	-9.734	44.529	-24.257	5.996	-12.959	19.911	12.404	-48.551	-15.463
121	121	0.57	-6.3	12.215	-15.639	-2.894	20.258	2.207	-9.743	46.055	-24.561	5.402	-14.221	20.096	12.96	-50.471	-15.69
122	122	0.57475	-6.225	12.355	-15.751	-2.895	21.131	1.828	-9.83	47.6	-24.741	4.739	-15.295	20.102	13.371	-52.253	-15.984
123	123	0.5795	-6.171	12.523	-15.843	-2.898	22.056	1.417	-9.934	49.173	-24.854	4.099	-16.12	19.931	13.673	-53.835	-16.376
124	124	0.58425	-6.214	12.707	-15.892	-3.001	23.059	0.968	-10.055	50.78	-24.842	3.461	-16.598	19.54	13.78	-55.143	-16.895
125	125	0.589	-6.281	12.881	-15.952	-3.074	24.096	0.502	-10.28	52.419	-24.802	2.955	-16.695	19.006	13.752	-56.109	-17.556
126	126	0.59375	-6.368	13.038	-16.028	-3.129	25.145	0.123	-10.48	54.068	-24.597	2.677	-16.434	18.175	13.679	-56.732	-18.333
127	127	0.5985	-6.447	13.186	-16.113	-3.106	26.189	-0.254	-10.728	55.711	-24.376	2.256	-16.018	17.214	13.367	-57.271	-19.162
128	128	0.60325	-6.54	13.316	-16.156	-3.084	27.203	-0.607	-10.94	57.291	-24.082	1.687	-15.591	16.03	12.887	-57.819	-20.061
129	129	0.608	-6.581	13.408	-16.153	-3.02	28.139	-0.996	-11.198	58.815	-23.862	1.082	-15.258	14.959	12.388	-58.441	-20.858
130	130	0.61275	-6.613	13.434	-16.094	-2.958	28.99	-1.358	-11.44	60.259	-23.615	0.687	-14.938	13.782	12.035	-58.954	-21.681
131	131	0.6175	-6.614	13.403	-16.047	-2.851	29.755	-1.692	-11.69	61.571	-23.465	0.338	-14.685	12.747	11.74	-59.393	-22.426
132	132	0.62225	-6.634	13.36	-16.002	-2.749	30.489	-1.915	-11.836	62.734	-23.328	-0.029	-14.438	11.81	11.421	-59.718	-23.045
133	133	0.627	-6.596	13.286	-15.957	-2.59	31.13	-2.078	-11.941	63.732	-23.383	-0.357	-14.345	11.184	11.203	-60.019	-23.503
134	134	0.63175	-6.527	13.192	-15.882	-2.414	31.719	-2.188	-11.963	64.637	-23.561	-0.738	-14.221	10.744	10.921	-60.23	-23.861
135	135	0.6365	-6.407	13.065	-15.762	-2.203	32.249	-2.34	-12.007	65.428	-23.816	-0.912	-14.072	10.504	10.772	-60.227	-24.118
136	136	0.64125	-6.274	12.948	-15.589	-1.995	32.755	-2.402	-11.912	66.07	-24.126	-1.037	-13.856	10.451	10.613	-60.011	-24.227
137	137	0.646	-6.099	12.841	-15.395	-1.725	33.231	-2.521	-11.852	66.557	-24.54	-1.279	-13.685	10.679	10.358	-59.741	-24.153
138	138	0.65075	-5.896	12.751	-15.208	-1.415	33.687	-2.634	-11.793	66.892	-25.002	-1.537	-13.623	11.068	10.119	-59.44	-23.97
139	139	0.6555	-5.673	12.676	-15.038	-1.077	34.123	-2.668	-11.684	67.114	-25.48	-1.568	-13.612	11.557	10.078	-59.004	-23.71
140	140	0.66025	-5.462	12.622	-14.867	-0.743	34.566	-2.628	-11.513	67.249	-25.933	-1.361	-13.62	12.058	10.239	-58.419	-23.421
141	141	0.665	-5.252	12.587	-14.67	-0.427	35.006	-2.542	-11.258	67.302	-26.342	-1.185	-13.65	12.497	10.379	-57.812	-23.132
142	142	0.66975	-5.02	12.563	-14.439	-0.102	35.416	-2.461	-10.963	67.268	-26.724	-1.204	-13.715	12.921	10.354	-57.263	-22.802
143	143	0.6745	-4.804	12.561	-14.189	0.211	35.843	-2.403	-10.686	67.15	-27.036	-1.225	-13.812	13.294	10.321	-56.683	-22.461
144	144	0.67925	-4.583	12.585	-13.943	0.53	36.278	-2.37	-10.44	66.982	-27.256	-1.04	-13.874	13.577	10.429	-55.977	-22.158
145	145	0.684	-4.381	12.633	-13.716	0.858	36.732	-2.238	-10.117	66.767	-27.394	-0.81	-13.885	13.732	10.533	-55.188	-21.876
146	146	0.68875	-4.175	12.695	-13.48	1.2	37.165	-2.126	-9.83	66.478	-27.509	-0.551	-13.868	13.876	10.618	-54.339	-21.588
147	147	0.6935	-3.972	12.773	-13.255	1.557	37.611	-2.008	-9.544	66.131	-27.548	-0.47	-13.846	13.972	10.523	-53.512	-21.256
148	148	0.69825	-3.764	12.865	-13.022	1.901	38.065	-1.919	-9.302	65.733	-27.558	-0.129	-13.82	14.035	10.633	-52.554	-20.972
149	149	0.703	-3.535	12.964	-12.78	2.247	38.516	-1.832	-9.011	65.257	-27.568	0.127	-13.868	14.031	10.729	-51.618	-20.739
150	150	0.70775	-3.289	13.057	-12.503	2.592	38.916	-1.754	-8.756	64.659	-27.657	0.466	-13.977	14.053	10.894	-50.625	-20.551
151	151	0.7125	-3.065	13.147	-12.23	2.894	39.304	-1.669	-8.472	63.996	-27.732	0.374	-14.093	14.006	10.69	-49.746	-20.407
152	152	0.71725	-2.838	13.241	-11.959	3.204	39.7	-1.706	-8.33	63.32	-27.806	0.378	-14.196	14.01	10.553	-48.809	-20.265
153	153	0.722	-2.643	13.347	-11.729	3.499	40.129	-1.739	-8.21	62.612	-27.915	0.383	-14.212	14.053	10.393	-47.748	-20.162
154	154	0.72675	-2.475	13.449	-11.482	3.748	40.562	-1.811	-8.156	61.861	-28.097	0.503	-14.151	14.14	10.289	-46.531	-20.143
155	155	0.7315	-2.323	13.537	-11.233	3.968	40.972	-1.866	-8.096	61.024	-28.316	0.42	-14.029	14.276	9.964	-45.257	-20.119
156	156	0.73625	-2.167	13.599	-10.976	4.181	41.356	-2.011	-8.136	60.156	-28.594	0.278	-13.954	14.517	9.607	-44.009	-20.08
157	157	0.741	-2.034	13.641	-10.72	4.353	41.717	-2.178	-8.207	59.218	-28.875	0.285	-13.918	14.774	9.416	-42.679	-20.074
158	158	0.74575	-1.932	13.671	-10.475	4.477	42.049	-2.331	-8.276	58.219	-29.185	0.538	-13.85	15.016	9.453	-41.192	-20.165
159	159	0.7505	-1.883	13.695	-10.23	4.538	42.369	-2.498	-8.365	57.169	-29.49	0.673	-13.748	15.236	9.378	-39.678	-20.313
160	160	0.75525	-1.859	13.709	-10	4.566	42.683	-2.678	-8.473	56.092	-29.736	0.604	-13.66	15.476	9.12	-38.231	-20.413
161	161	0.76	-1.848	13.725	-9.788	4.577	43.01	-2.875	-8.589	55.009	-29.917	0.505	-13.596	15.71	8.855	-36.804	-20.483
162	162	0.76475	-1.83	13.746	-9.579	4.593	43.348	-3.153	-8.753	53.888	-30.037	0.517	-13.461	15.867	8.659	-35.245	-20.633
163	163	0.7695	-1.744	13.749	-9.388	4.679	43.63	-3.479	-8.949	52.71	-30.151	0.678	-13.177	15.942	8.501	-33.487	-20.894
164	164	0.77425	-1.665	13.74	-9.214	4.77	43.863	-3.685	-9.028	51.481	-30.285	0.548	-12.835	15.895	8.059	-31.767	-21.226
165	165	0.779	-1.592	13.715	-9.047	4.857	44.044	-3.827	-9.084	50.209	-30.394	0.367	-12.512	15.838	7.552	-30.086	-21.511
166	166	0.78375	-1.595	13.718	-8.895	4.872	44.261	-3.872	-9.065	48.947	-30.407	0.079	-12.094	15.736	6.898	-28.387	-21.741
167	167	0.7885	-1.574	13.724	-8.773	4.925	44.454	-3.93	-9.04	47.686	-30.386	-0.221	-11.463	15.592	6.123	-26.553	-21.999
168	168	0.79325	-1.534	13.745	-8.682	4.997	44.642	-3.986	-8.982	46.392	-30.268	-0.544	-10.59	15.375	5.192	-24.532	-22.262
169	169	0.798	-1.491	13.766	-8.583	5.07	44.795	-4.058	-8.963	45.061	-30.079	-1.014	-9.766	15.171	4.116	-22.618	-22.438
170	170	0.80275	-1.503	13.814	-8.466	5.099	44.967	-4.103	-8.943	43.681	-29.773	-1.718	-9.16	14.93	2.941	-20.945	-22.51
171	171	0.8075	-1.516	13.862	-8.313	5.104	45.107	-4.101	-8.903	42.276	-29.504	-2.322	-8.776	14.661	1.971	-19.414	-22.584
172	172	0.81225	-1.522	13.924	-8.168	5.131	45.239	-4.109	-8.852	40.843	-29.132	-3.066	-8.515	14.267	0.962	-18.037	-22.671
173	173	0.817	-1.499	13.982	-8.044	5.189	45.333	-4.122	-8.81	39.378	-28.688	-3.816	-8.254	13.947	-0.068	-16.658	-22.623
174	174	0.82175	-1.507	14.059	-7.954	5.222	45.428	-4.059	-8.689	37.913	-28.227	-4.663	-7.936	13.671	-1.184	-15.274	-22.504
175	175	0.8265	-1.526	14.139	-7.863	5.24	45.509	-4.005	-8.6	36.445	-27.71	-5.095	-7.492	13.454	-2.019	-13.639	-22.295
176	176	0.83125	-1.548	14.229	-7.778	5.245	45.588	-3.984	-8.527	34.965	-27.096	-5.279	-7.047	13.191	-2.629	-11.912	-22.068
177	177	0.836	-1.553	14.324	-7.68	5.245	45.653	-4.04	-8.478	33.456	-26.424	-5.392	-6.762	12.903	-3.079	-10.28	-21.846
178	178	0.84075	-1.549	14.421	-7.592	5.273	45.715	-4.161	-8.485	31.929	-25.747	-5.504	-6.69	12.627	-3.412	-8.815	-21.644
179	179	0.8455	-1.538	14.523	-7.518	5.333	45.766	-4.273	-8.51	30.404	-25.114	-5.569	-6.749	12.311	-3.627	-7.462	-21.507
180	180	0.85025	-1.531	14.624	-7.475	5.414	45.805	-4.344	-8.52	28.899	-24.551	-5.597	-6.786	12.014	-3.806	-6.102	-21.402
181	181	0.855	-1.544	14.723	-7.455	5.483	45.842	-4.399	-8.516	27.429	-24.029	-5.675	-6.791	11.809	-4.038	-4.762	-21.264
182	182	0.85975	-1.593	14.831	-7.41	5.481	45.89	-4.436	-8.47	26.012	-23.545	-5.851	-6.827	11.651	-4.325	-3.53	-21.111
183	183	0.8645	-1.687	14.951	-7.336	5.406	45.97	-4.481	-8.398	24.664	-23.126	-6.046	-6.859	11.547	-4.604	-2.351	-20.987
184	184	0.86925	-1.77	15.073	-7.23	5.323	46.064	-4.627	-8.397	23.387	-22.801	-6.064	-6.973	11.546	-4.686	-1.247	-20.901
185	185	0.874	-1.814	15.186	-7.139	5.3	46.137	-4.783	-8.427	22.14	-22.64	-6.028	-7.246	11.618	-4.628	-0.293	-20.881
186	186	0.87875	-1.832	15.298	-7.083	5.332	46.199	-4.895	-8.455	20.928	-22.579	-6.066	-7.593	11.722	-4.593	0.534	-20.885
187	187	0.8835	-1.825	15.411	-7.08	5.42	46.262	-5.044	-8.477	19.771	-22.519	-6.42	-7.854	11.847	-4.861	1.272	-20.925
188	188	0.88825	-1.84	15.55	-7.062	5.494	46.362	-5.221	-8.539	18.672	-22.582	-6.658	-7.932	12.114	-5.117	2.156	-20.971
189	189	0.893	-1.857	15.68	-6.984	5.505	46.443	-5.397	-8.542	17.638	-22.749	-6.998	-7.913	12.403	-5.476	3.018	-21.065
190	190	0.89775	-1.891	15.807	-6.864	5.447	46.498	-5.519	-8.498	16.65	-23.078	-7.259	-7.993	12.816	-5.693	3.776	-21.125
191	191	0.9025	-1.94	15.917	-6.733	5.361	46.544	-5.719	-8.453	15.745	-23.281	-7.626	-8.1	13.207	-5.968	4.391	-21.153
192	192	0.90725	-1.947	16.006	-6.654	5.364	46.549	-5.894	-8.427	14.907	-23.504	-7.95	-8.209	13.535	-6.193	4.935	-21.232
193	193	0.912	-1.945	16.076	-6.586	5.37	46.523	-6.037	-8.37	14.143	-23.756	-8.217	-8.3	13.798	-6.345	5.431	-21.367
194	194	0.91675	-1.92	16.115	-6.548	5.433	46.464	-6.193	-8.347	13.478	-23.959	-8.621	-8.392	14.072	-6.621	5.777	-21.452
195	195	0.9215	-1.936	16.156	-6.463	5.407	46.41	-6.259	-8.268	12.917	-24.281	-9.18	-8.485	14.442	-7.018	5.992	-21.469
196	196	0.92625	-1.935	16.177	-6.382	5.392	46.346	-6.338	-8.188	12.495	-24.526	-9.759	-8.544	14.808	-7.441	6.109	-21.404
197	197	0.931	-1.917	16.174	-6.31	5.406	46.267	-6.443	-8.137	12.226	-24.612	-10.251	-8.505	15.137	-7.852	6.2	-21.225
198	198	0.93575	-1.875	16.139	-6.259	5.472	46.154	-6.534	-8.139	12.093	-24.601	-10.492	-8.437	15.417	-8.071	6.271	-20.96
199	199	0.9405	-1.83	16.08	-6.228	5.551	46.021	-6.561	-8.114	12.086	-24.53	-10.842	-8.459	15.646	-8.324	6.128	-20.62
200	200	0.94525	-1.787	16.005	-6.2	5.627	45.863	-6.529	-8.072	12.179	-24.381	-11.313	-8.646	15.864	-8.598	5.729	-20.143
201	201	0.95	-1.733	15.904	-6.171	5.726	45.664	-6.462	-8.076	12.355	-24.125	-11.591	-8.988	16.071	-8.652	5.192	-19.501
