# Supplementary material for: Gait phenotypes in paediatric hereditary spastic paraplegia revealed by dynamic time warping analysis and random forests
Source: PLoS One. 2018 Mar 8;13(3):e0192345. doi: 10.1371/journal.pone.0192345 (PMC5843164; doi:10.1371/journal.pone.0192345)
Supplement: S1 Data — (ZIP) [file pone.0192345.s008.zip › HSP/Left.SR.HSP17.4.csv]

	Epoch	Time	Pelvic.obliquity	Pelvic.tilt	Pelvic rotation	Hip.abd.add	Hip.flexion	Hip.rotation	Knee.abd.add	Knee.flexion	Knee.rotation	Ankle.abd.add	Ankle.flexion	Ankle.rotation	Forefoot.abd.add	Forefoot.flexion	Forefoot.rotation
1	1	0	-4.51	18.006	-9.29	2.533	46.02	-6.225	-7.667	7.212	-25.893	-6.098	-11.819	18.271	-4.033	7.477	-24.072
2	2	0.0045	-4.467	17.993	-9.231	2.592	45.974	-6.707	-7.713	7.655	-25.547	-6.23	-12.271	18.714	-3.644	6.65	-23.601
3	3	0.009	-4.429	17.953	-9.164	2.634	45.894	-7.159	-7.761	8.195	-25.081	-6.785	-12.778	19.225	-3.622	5.522	-22.908
4	4	0.0135	-4.399	17.891	-9.092	2.666	45.783	-7.527	-7.814	8.787	-24.578	-7.248	-13.355	19.596	-3.486	4.313	-22.219
5	5	0.018	-4.361	17.807	-9.013	2.695	45.652	-7.791	-7.855	9.409	-24.049	-7.564	-14.086	19.771	-3.144	3.007	-21.563
6	6	0.0225	-4.302	17.705	-8.927	2.729	45.524	-7.945	-7.878	10.07	-23.514	-7.817	-14.969	19.782	-2.677	1.588	-20.913
7	7	0.027	-4.232	17.602	-8.846	2.783	45.433	-7.944	-7.893	10.792	-23.096	-8.005	-15.812	19.751	-2.211	0.206	-20.249
8	8	0.0315	-4.157	17.51	-8.788	2.869	45.393	-7.746	-7.89	11.616	-22.76	-8.07	-16.324	19.605	-1.873	-0.946	-19.618
9	9	0.036	-4.083	17.415	-8.739	2.969	45.377	-7.345	-7.873	12.553	-22.532	-7.891	-16.178	19.362	-1.753	-1.595	-19.058
10	10	0.0405	-4.011	17.299	-8.72	3.091	45.36	-6.78	-7.838	13.603	-22.341	-7.519	-15.319	18.952	-1.906	-1.725	-18.627
11	11	0.045	-3.91	17.171	-8.727	3.251	45.305	-6.1	-7.754	14.693	-22.136	-7.174	-14.169	18.307	-2.252	-1.693	-18.322
12	12	0.0495	-3.782	17.004	-8.767	3.461	45.174	-5.28	-7.621	15.784	-22.009	-6.877	-13.042	17.472	-2.604	-1.712	-18.142
13	13	0.054	-3.614	16.813	-8.834	3.72	44.965	-4.401	-7.443	16.821	-21.931	-6.648	-12.136	16.493	-2.868	-1.915	-18.072
14	14	0.0585	-3.41	16.596	-8.908	4.011	44.656	-3.464	-7.227	17.744	-21.995	-6.392	-11.466	15.507	-2.961	-2.238	-18.069
15	15	0.063	-3.2	16.36	-8.978	4.298	44.255	-2.465	-6.977	18.526	-22.225	-5.616	-10.921	14.383	-2.479	-2.429	-18.311
16	16	0.0675	-3.031	16.117	-9.045	4.539	43.79	-1.426	-6.691	19.165	-22.584	-4.93	-10.377	13.442	-2.071	-2.544	-18.508
17	17	0.072	-2.926	15.869	-9.112	4.721	43.276	-0.388	-6.388	19.65	-23.071	-5.586	-9.779	13.327	-2.958	-2.863	-18.088
18	18	0.0765	-2.862	15.633	-9.184	4.883	42.736	0.564	-6.133	19.968	-23.664	-6.112	-9.134	13.33	-3.734	-2.974	-17.784
19	19	0.081	-2.809	15.421	-9.237	5.027	42.172	1.452	-5.895	20.138	-24.342	-6.137	-8.424	13.131	-4.043	-2.803	-17.824
20	20	0.0855	-2.751	15.233	-9.26	5.172	41.612	2.12	-5.752	20.21	-25.025	-6.052	-6.547	13.276	-4.851	-1.516	-17.744
21	21	0.09	-2.738	15.068	-9.255	5.26	41.103	2.571	-5.672	20.299	-25.619	-6.138	-6.359	13.256	-4.928	-1.764	-17.895
22	22	0.0945	-2.734	14.951	-9.238	5.337	40.633	2.881	-5.628	20.351	-26.212	-6.34	-6.577	13.333	-4.886	-2.376	-18.063
23	23	0.099	-2.747	14.893	-9.202	5.393	40.214	3.028	-5.636	20.375	-26.766	-6.669	-7.394	13.461	-4.638	-3.531	-18.263
24	24	0.1035	-2.781	14.884	-9.135	5.413	39.848	2.986	-5.704	20.374	-27.22	-6.913	-7.474	13.819	-4.698	-4.007	-18.333
25	25	0.108	-2.85	14.913	-9.028	5.369	39.538	2.779	-5.801	20.362	-27.591	-7.043	-6.695	14.37	-5.102	-3.698	-18.309
26	26	0.1125	-2.954	14.976	-8.877	5.255	39.284	2.41	-5.911	20.353	-27.855	-7.255	-6.048	14.89	-5.498	-3.535	-18.346
27	27	0.117	-3.068	15.083	-8.696	5.113	39.089	1.865	-6.052	20.342	-27.934	-7.837	-5.804	15.408	-6.024	-3.829	-18.343
28	28	0.1215	-3.188	15.252	-8.523	4.979	38.969	1.253	-6.208	20.328	-27.908	-8.873	-5.544	16.161	-7.004	-4.212	-18.085
29	29	0.126	-3.264	15.458	-8.352	4.879	38.874	0.543	-6.378	20.292	-27.734	-8.246	-5.297	15.949	-6.363	-4.203	-18.659
30	30	0.1305	-3.358	15.671	-8.2	4.774	38.851	-0.207	-6.543	20.329	-27.42	-7.95	-4.957	15.81	-6.081	-4.215	-19.09
31	31	0.135	-3.407	15.852	-8.038	4.691	38.812	-1.047	-6.733	20.401	-26.987	-8.243	-4.629	15.926	-6.375	-4.414	-19.216
32	32	0.1395	-3.434	16.028	-7.885	4.622	38.788	-1.855	-6.905	20.506	-26.511	-8.533	-4.321	15.982	-6.662	-4.639	-19.322
33	33	0.144	-3.409	16.195	-7.748	4.606	38.752	-2.609	-7.074	20.624	-26.071	-8.782	-4.03	16.005	-6.92	-4.873	-19.425
34	34	0.1485	-3.356	16.348	-7.642	4.636	38.701	-3.312	-7.256	20.751	-25.614	-8.986	-3.751	15.963	-7.149	-5.111	-19.531
35	35	0.153	-3.288	16.46	-7.572	4.699	38.607	-3.957	-7.441	20.885	-25.125	-9.118	-3.469	15.855	-7.325	-5.33	-19.632
36	36	0.1575	-3.227	16.517	-7.542	4.767	38.448	-4.492	-7.604	21.009	-24.654	-9.196	-3.192	15.724	-7.46	-5.527	-19.708
37	37	0.162	-3.205	16.531	-7.563	4.825	38.238	-4.869	-7.742	21.118	-24.236	-9.275	-2.933	15.595	-7.604	-5.718	-19.751
38	38	0.1665	-3.186	16.487	-7.635	4.919	37.973	-5.131	-7.884	21.23	-23.868	-9.327	-2.643	15.492	-7.759	-5.861	-19.749
39	39	0.171	-3.226	16.413	-7.75	4.983	37.675	-5.204	-7.989	21.351	-23.592	-9.321	-2.334	15.39	-7.877	-5.967	-19.73
40	40	0.1755	-3.266	16.283	-7.891	5.049	37.312	-5.21	-8.07	21.455	-23.394	-9.455	-2.069	15.305	-8.1	-6.144	-19.735
41	41	0.18	-3.383	16.144	-8.042	5.042	36.934	-5.102	-8.128	21.543	-23.308	-9.512	-1.863	15.278	-8.229	-6.332	-19.743
42	42	0.1845	-3.545	15.976	-8.201	4.979	36.535	-4.915	-8.158	21.628	-23.307	-9.599	-1.75	15.299	-8.338	-6.594	-19.751
43	43	0.189	-3.745	15.788	-8.382	4.881	36.109	-4.625	-8.148	21.705	-23.386	-9.708	-1.694	15.334	-8.43	-6.903	-19.772
44	44	0.1935	-3.974	15.592	-8.583	4.764	35.668	-4.274	-8.135	21.761	-23.544	-9.752	-1.647	15.418	-8.468	-7.186	-19.796
45	45	0.198	-4.234	15.4	-8.805	4.625	35.228	-3.896	-8.123	21.793	-23.73	-9.737	-1.55	15.562	-8.487	-7.389	-19.798
46	46	0.2025	-4.525	15.229	-9.035	4.451	34.807	-3.479	-8.085	21.808	-23.922	-9.689	-1.405	15.729	-8.499	-7.525	-19.774
47	47	0.207	-4.829	15.087	-9.248	4.249	34.411	-3.02	-8.029	21.812	-24.161	-9.579	-1.272	15.9	-8.455	-7.642	-19.745
48	48	0.2115	-5.127	14.96	-9.446	4.042	34.031	-2.612	-7.992	21.81	-24.403	-9.475	-1.124	16.089	-8.432	-7.754	-19.734
49	49	0.216	-5.426	14.851	-9.639	3.823	33.685	-2.289	-7.96	21.812	-24.542	-9.394	-1.005	16.208	-8.396	-7.901	-19.764
50	50	0.2205	-5.715	14.788	-9.823	3.611	33.376	-1.962	-7.916	21.777	-24.734	-9.326	-0.89	16.368	-8.371	-8.029	-19.795
51	51	0.225	-5.984	14.775	-9.98	3.388	33.097	-1.675	-7.855	21.713	-24.893	-9.16	-0.824	16.45	-8.225	-8.163	-19.874
52	52	0.2295	-6.207	14.803	-10.115	3.202	32.857	-1.519	-7.836	21.667	-24.947	-8.95	-0.738	16.511	-8.05	-8.291	-19.946
53	53	0.234	-6.405	14.847	-10.236	3.036	32.632	-1.41	-7.83	21.628	-24.956	-8.778	-0.587	16.551	-7.951	-8.386	-20.014
54	54	0.2385	-6.596	14.899	-10.348	2.875	32.422	-1.298	-7.826	21.588	-24.967	-8.616	-0.451	16.561	-7.857	-8.493	-20.098
55	55	0.243	-6.784	14.97	-10.448	2.713	32.241	-1.23	-7.844	21.558	-24.932	-8.391	-0.311	16.567	-7.717	-8.578	-20.166
56	56	0.2475	-6.969	15.063	-10.535	2.542	32.086	-1.242	-7.882	21.536	-24.793	-8.148	-0.136	16.572	-7.583	-8.636	-20.197
57	57	0.252	-7.147	15.162	-10.613	2.367	31.93	-1.307	-7.915	21.505	-24.569	-8.011	0.044	16.528	-7.538	-8.728	-20.234
58	58	0.2565	-7.305	15.268	-10.685	2.215	31.767	-1.409	-7.959	21.451	-24.307	-7.949	0.304	16.451	-7.606	-8.776	-20.29
59	59	0.261	-7.474	15.379	-10.779	2.054	31.611	-1.525	-7.992	21.388	-24.011	-7.978	0.538	16.401	-7.734	-8.867	-20.328
60	60	0.2655	-7.599	15.48	-10.872	1.937	31.432	-1.673	-8.036	21.304	-23.743	-7.99	0.697	16.379	-7.802	-8.998	-20.368
61	61	0.27	-7.727	15.578	-10.976	1.823	31.256	-1.79	-8.077	21.227	-23.519	-7.962	0.809	16.381	-7.807	-9.153	-20.407
62	62	0.2745	-7.866	15.65	-11.087	1.693	31.048	-1.857	-8.104	21.136	-23.363	-7.895	0.892	16.386	-7.766	-9.313	-20.473
63	63	0.279	-7.995	15.702	-11.197	1.569	30.811	-1.948	-8.15	21.037	-23.195	-7.834	0.983	16.41	-7.744	-9.471	-20.526
64	64	0.2835	-8.095	15.74	-11.3	1.457	30.539	-2.03	-8.179	20.918	-23.066	-7.756	1.073	16.451	-7.709	-9.617	-20.572
65	65	0.288	-8.167	15.759	-11.392	1.348	30.236	-2.099	-8.178	20.787	-22.982	-7.656	1.161	16.506	-7.645	-9.748	-20.618
66	66	0.2925	-8.247	15.766	-11.486	1.224	29.928	-2.167	-8.167	20.663	-22.908	-7.553	1.285	16.59	-7.596	-9.848	-20.651
67	67	0.297	-8.366	15.769	-11.6	1.072	29.632	-2.213	-8.156	20.542	-22.843	-7.462	1.461	16.706	-7.591	-9.907	-20.676
68	68	0.3015	-8.471	15.754	-11.72	0.936	29.311	-2.266	-8.143	20.416	-22.788	-7.406	1.627	16.805	-7.602	-9.988	-20.731
69	69	0.306	-8.563	15.74	-11.861	0.827	28.998	-2.28	-8.124	20.3	-22.797	-7.295	1.79	16.899	-7.558	-10.056	-20.824
70	70	0.3105	-8.601	15.701	-11.985	0.744	28.635	-2.265	-8.085	20.176	-22.896	-7.088	1.927	17.028	-7.42	-10.11	-20.902
71	71	0.315	-8.653	15.659	-12.107	0.642	28.282	-2.252	-8.035	20.072	-22.971	-6.906	2.083	17.121	-7.304	-10.166	-20.999
72	72	0.3195	-8.694	15.619	-12.219	0.54	27.911	-2.248	-7.979	19.942	-23.021	-6.705	2.191	17.167	-7.144	-10.247	-21.115
73	73	0.324	-8.716	15.591	-12.336	0.464	27.532	-2.209	-7.919	19.783	-23.115	-6.512	2.307	17.226	-7.007	-10.308	-21.226
74	74	0.3285	-8.725	15.574	-12.46	0.398	27.156	-2.191	-7.858	19.612	-23.201	-6.32	2.443	17.301	-6.883	-10.35	-21.338
75	75	0.333	-8.719	15.568	-12.593	0.347	26.785	-2.203	-7.799	19.442	-23.264	-6.103	2.59	17.372	-6.738	-10.381	-21.458
76	76	0.3375	-8.706	15.574	-12.736	0.316	26.419	-2.219	-7.749	19.267	-23.323	-5.893	2.737	17.453	-6.598	-10.414	-21.574
77	77	0.342	-8.704	15.595	-12.882	0.288	26.069	-2.27	-7.727	19.077	-23.354	-5.707	2.882	17.56	-6.491	-10.452	-21.675
78	78	0.3465	-8.699	15.635	-13.032	0.273	25.737	-2.383	-7.736	18.886	-23.31	-5.399	3.05	17.653	-6.289	-10.432	-21.77
79	79	0.351	-8.699	15.697	-13.166	0.24	25.416	-2.457	-7.701	18.683	-23.242	-5.078	3.266	17.678	-6.092	-10.357	-21.867
80	80	0.3555	-8.674	15.785	-13.289	0.215	25.09	-2.541	-7.651	18.455	-23.223	-4.714	3.419	17.703	-5.821	-10.32	-22.009
81	81	0.36	-8.646	15.891	-13.411	0.202	24.764	-2.595	-7.604	18.207	-23.245	-4.358	3.527	17.74	-5.541	-10.313	-22.149
82	82	0.3645	-8.63	16.007	-13.544	0.184	24.455	-2.658	-7.571	17.962	-23.242	-4.026	3.599	17.778	-5.269	-10.347	-22.288
83	83	0.369	-8.616	16.14	-13.68	0.18	24.172	-2.748	-7.571	17.73	-23.227	-3.636	3.658	17.81	-4.947	-10.379	-22.444
84	84	0.3735	-8.581	16.292	-13.797	0.188	23.895	-2.858	-7.564	17.496	-23.226	-3.252	3.772	17.877	-4.666	-10.373	-22.576
85	85	0.378	-8.529	16.449	-13.891	0.197	23.602	-2.992	-7.545	17.249	-23.206	-2.889	3.94	17.96	-4.438	-10.333	-22.673
86	86	0.3825	-8.473	16.593	-13.973	0.203	23.274	-3.134	-7.533	16.976	-23.16	-2.48	4.102	18.023	-4.17	-10.274	-22.758
87	87	0.387	-8.412	16.721	-14.045	0.21	22.909	-3.258	-7.521	16.678	-23.136	-2.006	4.217	18.08	-3.823	-10.22	-22.842
88	88	0.3915	-8.351	16.851	-14.113	0.204	22.542	-3.393	-7.499	16.386	-23.118	-1.562	4.279	18.142	-3.467	-10.227	-22.94
89	89	0.396	-8.294	16.978	-14.196	0.194	22.174	-3.454	-7.45	16.103	-23.173	-1.158	4.287	18.175	-3.11	-10.291	-23.086
90	90	0.4005	-8.243	17.12	-14.289	0.179	21.813	-3.488	-7.409	15.82	-23.242	-0.696	4.314	18.231	-2.729	-10.326	-23.209
91	91	0.405	-8.206	17.261	-14.382	0.163	21.45	-3.476	-7.382	15.528	-23.38	-0.205	4.328	18.319	-2.333	-10.356	-23.328
92	92	0.4095	-8.169	17.4	-14.472	0.147	21.093	-3.456	-7.363	15.264	-23.509	0.288	4.417	18.413	-1.986	-10.347	-23.416
93	93	0.414	-8.142	17.531	-14.566	0.118	20.748	-3.444	-7.354	15.047	-23.614	0.68	4.584	18.532	-1.782	-10.349	-23.466
94	94	0.4185	-8.106	17.642	-14.671	0.102	20.399	-3.43	-7.355	14.87	-23.732	0.988	4.745	18.682	-1.647	-10.415	-23.495
95	95	0.423	-8.062	17.741	-14.785	0.091	20.049	-3.394	-7.357	14.724	-23.853	1.251	4.839	18.831	-1.506	-10.563	-23.516
96	96	0.4275	-8.023	17.831	-14.911	0.072	19.708	-3.337	-7.364	14.609	-23.959	1.516	4.861	18.969	-1.32	-10.78	-23.524
97	97	0.432	-7.996	17.902	-15.052	0.043	19.377	-3.26	-7.388	14.534	-24.075	1.844	4.845	19.13	-1.058	-11.02	-23.516
98	98	0.4365	-8.024	17.964	-15.208	-0.043	19.073	-3.136	-7.408	14.514	-24.215	2.212	4.872	19.29	-0.787	-11.243	-23.513
99	99	0.441	-8.051	18.013	-15.382	-0.127	18.783	-3.046	-7.454	14.547	-24.272	2.475	4.91	19.4	-0.617	-11.532	-23.521
100	100	0.4455	-8.091	18.065	-15.566	-0.215	18.523	-2.935	-7.529	14.628	-24.322	2.777	4.949	19.526	-0.423	-11.837	-23.492
101	101	0.45	-8.114	18.102	-15.768	-0.285	18.261	-2.781	-7.612	14.734	-24.398	2.986	4.868	19.704	-0.242	-12.278	-23.41
102	102	0.4545	-8.155	18.114	-15.987	-0.372	18.008	-2.646	-7.719	14.897	-24.429	3.119	4.823	19.907	-0.152	-12.76	-23.29
103	103	0.459	-8.208	18.09	-16.206	-0.488	17.749	-2.545	-7.839	15.106	-24.45	3.215	4.805	20.136	-0.113	-13.266	-23.163
104	104	0.4635	-8.275	18.039	-16.423	-0.627	17.491	-2.46	-7.976	15.366	-24.479	3.283	4.831	20.385	-0.13	-13.785	-23.035
105	105	0.468	-8.345	17.967	-16.635	-0.775	17.239	-2.384	-8.125	15.679	-24.519	3.282	4.817	20.64	-0.18	-14.393	-22.913
106	106	0.4725	-8.409	17.875	-16.838	-0.924	17.001	-2.327	-8.287	16.059	-24.54	3.206	4.644	20.875	-0.178	-15.176	-22.801
107	107	0.477	-8.469	17.764	-17.03	-1.07	16.792	-2.305	-8.476	16.53	-24.504	3.171	4.296	21.069	-0.009	-16.113	-22.694
108	108	0.4815	-8.507	17.634	-17.204	-1.206	16.61	-2.315	-8.684	17.083	-24.458	3.298	3.844	21.241	0.386	-17.095	-22.603
109	109	0.486	-8.538	17.481	-17.364	-1.335	16.455	-2.271	-8.892	17.72	-24.495	3.418	3.347	21.404	0.81	-18.135	-22.53
110	110	0.4905	-8.598	17.273	-17.516	-1.516	16.33	-2.253	-9.109	18.463	-24.514	3.468	2.888	21.605	1.157	-19.21	-22.415
111	111	0.495	-8.668	17.001	-17.643	-1.746	16.191	-2.185	-9.288	19.277	-24.667	3.532	2.298	21.929	1.622	-20.393	-22.242
112	112	0.4995	-8.758	16.691	-17.751	-2.029	16.073	-2.128	-9.439	20.176	-24.834	3.558	1.67	22.291	2.104	-21.645	-22.041
113	113	0.504	-8.865	16.35	-17.849	-2.354	15.98	-2.104	-9.576	21.156	-24.985	3.563	0.959	22.617	2.654	-22.987	-21.881
114	114	0.5085	-9.001	15.973	-17.935	-2.743	15.896	-2.048	-9.667	22.198	-25.201	3.527	0.162	22.926	3.25	-24.419	-21.768
115	115	0.513	-9.149	15.555	-18.029	-3.17	15.801	-1.937	-9.713	23.289	-25.486	3.403	-0.764	23.238	3.88	-25.983	-21.674
116	116	0.5175	-9.278	15.11	-18.144	-3.596	15.696	-1.815	-9.734	24.422	-25.773	3.217	-1.856	23.561	4.597	-27.701	-21.562
117	117	0.522	-9.379	14.675	-18.264	-4.016	15.613	-1.719	-9.735	25.592	-26.036	3.081	-3.048	23.911	5.457	-29.484	-21.415
118	118	0.5265	-9.46	14.286	-18.398	-4.421	15.606	-1.645	-9.73	26.818	-26.286	3.046	-4.224	24.274	6.42	-31.237	-21.271
119	119	0.531	-9.522	13.948	-18.544	-4.81	15.684	-1.626	-9.739	28.106	-26.496	3.019	-5.477	24.603	7.468	-33.058	-21.169
120	120	0.5355	-9.532	13.683	-18.698	-5.123	15.849	-1.613	-9.759	29.464	-26.715	2.886	-6.757	24.956	8.462	-34.967	-21.024
121	121	0.54	-9.492	13.487	-18.84	-5.361	16.103	-1.724	-9.831	30.883	-26.865	2.537	-8.154	25.291	9.379	-37.054	-20.866
122	122	0.5445	-9.437	13.359	-18.978	-5.562	16.478	-1.908	-9.943	32.367	-26.979	2.21	-9.485	25.592	10.296	-39.086	-20.745
123	123	0.549	-9.368	13.307	-19.126	-5.71	16.969	-2.129	-10.09	33.894	-27.042	1.836	-10.732	25.821	11.132	-41.069	-20.651
124	124	0.5535	-9.29	13.322	-19.286	-5.808	17.559	-2.379	-10.281	35.448	-27.051	1.457	-11.917	25.971	11.931	-43.002	-20.585
125	125	0.558	-9.215	13.401	-19.448	-5.872	18.241	-2.675	-10.519	37.014	-27.029	1.069	-13.097	26.094	12.73	-44.919	-20.516
126	126	0.5625	-9.147	13.548	-19.601	-5.91	19.025	-3.017	-10.795	38.59	-26.977	0.667	-14.267	26.181	13.521	-46.809	-20.446
127	127	0.567	-9.093	13.76	-19.738	-5.923	19.926	-3.386	-11.109	40.186	-26.863	0.36	-15.34	26.135	14.327	-48.579	-20.44
128	128	0.5715	-9.065	14.019	-19.854	-5.934	20.924	-3.805	-11.475	41.796	-26.68	0.216	-16.299	25.945	15.19	-50.196	-20.532
129	129	0.576	-9.057	14.295	-19.965	-5.928	21.976	-4.178	-11.849	43.431	-26.475	0.087	-17.064	25.554	15.909	-51.676	-20.75
130	130	0.5805	-9.087	14.573	-20.035	-5.937	23.052	-4.542	-12.237	45.057	-26.225	-0.137	-17.711	25.067	16.426	-53.109	-20.953
131	131	0.585	-9.115	14.854	-20.087	-5.914	24.145	-4.871	-12.621	46.695	-25.948	-0.324	-18.152	24.513	16.804	-54.394	-21.15
132	132	0.5895	-9.186	15.124	-20.13	-5.899	25.263	-5.155	-13.01	48.347	-25.656	-0.307	-18.326	23.944	17.161	-55.413	-21.349
133	133	0.594	-9.299	15.362	-20.155	-5.911	26.383	-5.361	-13.375	50.007	-25.358	0.064	-18.173	23.379	17.578	-56.053	-21.566
134	134	0.5985	-9.438	15.556	-20.154	-5.943	27.475	-5.488	-13.697	51.639	-25.085	0.664	-17.756	22.846	17.989	-56.37	-21.782
135	135	0.603	-9.589	15.694	-20.124	-5.99	28.509	-5.573	-13.982	53.194	-24.827	1.336	-17.189	22.324	18.335	-56.468	-22
136	136	0.6075	-9.732	15.77	-20.075	-6.035	29.458	-5.61	-14.218	54.639	-24.592	1.928	-16.646	21.784	18.595	-56.509	-22.211
137	137	0.612	-9.839	15.784	-20.014	-6.046	30.303	-5.559	-14.364	55.967	-24.438	2.312	-16.295	21.25	18.771	-56.669	-22.367
138	138	0.6165	-9.902	15.73	-19.916	-6.036	31.032	-5.475	-14.454	57.178	-24.361	2.569	-16.121	20.763	18.921	-56.909	-22.468
139	139	0.621	-9.914	15.628	-19.783	-5.994	31.664	-5.4	-14.505	58.287	-24.354	2.698	-16.062	20.355	19.019	-57.202	-22.504
140	140	0.6255	-9.845	15.487	-19.631	-5.88	32.155	-5.211	-14.403	59.253	-24.491	2.728	-16.018	20.05	19.024	-57.439	-22.486
141	141	0.63	-9.687	15.329	-19.476	-5.669	32.56	-5.023	-14.265	60.099	-24.667	2.776	-15.93	19.842	18.99	-57.547	-22.408
142	142	0.6345	-9.452	15.16	-19.324	-5.373	32.896	-4.841	-14.099	60.83	-24.883	2.897	-15.824	19.721	18.992	-57.522	-22.298
143	143	0.639	-9.167	14.971	-19.183	-5.02	33.177	-4.626	-13.884	61.458	-25.134	3.102	-15.697	19.669	19.042	-57.356	-22.165
144	144	0.6435	-8.863	14.778	-19.053	-4.633	33.431	-4.369	-13.612	61.989	-25.434	3.164	-15.561	19.653	18.951	-57.148	-22.028
145	145	0.648	-8.543	14.598	-18.931	-4.207	33.68	-4.094	-13.311	62.435	-25.769	3.041	-15.418	19.62	18.68	-56.923	-21.927
146	146	0.6525	-8.221	14.438	-18.802	-3.767	33.938	-3.796	-12.972	62.806	-26.114	2.805	-15.283	19.543	18.299	-56.679	-21.869
147	147	0.657	-7.932	14.304	-18.65	-3.369	34.214	-3.439	-12.542	63.098	-26.46	2.421	-15.18	19.434	17.803	-56.449	-21.824
148	148	0.6615	-7.655	14.199	-18.489	-2.983	34.509	-3.057	-12.059	63.315	-26.792	1.927	-15.071	19.268	17.204	-56.193	-21.824
149	149	0.666	-7.406	14.139	-18.332	-2.606	34.855	-2.67	-11.578	63.434	-27.139	1.475	-15.028	19.063	16.676	-55.876	-21.912
150	150	0.6705	-7.165	14.133	-18.213	-2.199	35.251	-2.242	-11.079	63.479	-27.524	0.985	-14.939	18.825	16.082	-55.462	-22.096
151	151	0.675	-6.95	14.174	-18.104	-1.796	35.702	-1.8	-10.565	63.447	-27.911	0.412	-14.916	18.582	15.455	-55.058	-22.289
152	152	0.6795	-6.757	14.233	-17.979	-1.424	36.193	-1.431	-10.116	63.378	-28.254	-0.079	-14.838	18.376	14.855	-54.543	-22.472
153	153	0.684	-6.568	14.32	-17.848	-1.054	36.713	-1.057	-9.644	63.253	-28.593	-0.567	-14.726	18.201	14.236	-53.945	-22.635
154	154	0.6885	-6.382	14.438	-17.714	-0.68	37.269	-0.687	-9.158	63.08	-28.951	-1.05	-14.535	18.059	13.577	-53.232	-22.807
155	155	0.693	-6.199	14.592	-17.584	-0.296	37.865	-0.332	-8.687	62.848	-29.324	-1.553	-14.327	17.953	12.884	-52.454	-22.977
156	156	0.6975	-6.017	14.779	-17.456	0.095	38.491	0.004	-8.244	62.543	-29.708	-2.022	-14.223	17.889	12.269	-51.679	-23.12
157	157	0.702	-5.838	14.981	-17.317	0.465	39.13	0.306	-7.834	62.174	-30.093	-2.365	-14.268	17.861	11.848	-50.912	-23.243
158	158	0.7065	-5.663	15.179	-17.165	0.8	39.759	0.572	-7.421	61.741	-30.437	-2.753	-14.434	17.814	11.475	-50.21	-23.345
159	159	0.711	-5.488	15.36	-17	1.108	40.369	0.746	-7.087	61.259	-30.762	-3.038	-14.627	17.769	11.206	-49.45	-23.479
160	160	0.7155	-5.296	15.533	-16.819	1.401	40.967	0.824	-6.821	60.714	-31.058	-3.212	-14.779	17.82	10.997	-48.554	-23.551
161	161	0.72	-5.071	15.715	-16.638	1.712	41.563	0.833	-6.588	60.12	-31.383	-3.461	-14.898	18.03	10.706	-47.607	-23.523
162	162	0.7245	-4.829	15.885	-16.468	2.033	42.147	0.825	-6.37	59.461	-31.695	-3.648	-15.036	18.328	10.471	-46.581	-23.408
163	163	0.729	-4.604	16.026	-16.282	2.304	42.702	0.799	-6.175	58.734	-31.976	-3.707	-15.197	18.648	10.345	-45.465	-23.27
164	164	0.7335	-4.414	16.118	-16.071	2.501	43.212	0.786	-5.977	57.947	-32.233	-3.708	-15.375	18.92	10.268	-44.296	-23.173
165	165	0.738	-4.252	16.167	-15.841	2.64	43.682	0.753	-5.815	57.121	-32.461	-3.713	-15.564	19.124	10.182	-43.114	-23.132
166	166	0.7425	-4.103	16.189	-15.61	2.756	44.128	0.674	-5.716	56.265	-32.648	-3.714	-15.773	19.27	10.094	-41.933	-23.134
167	167	0.747	-3.953	16.191	-15.392	2.868	44.546	0.589	-5.637	55.37	-32.797	-3.686	-15.988	19.363	10.024	-40.721	-23.168
168	168	0.7515	-3.814	16.172	-15.165	2.945	44.932	0.473	-5.576	54.429	-32.885	-3.625	-16.104	19.428	9.913	-39.4	-23.216
169	169	0.756	-3.706	16.129	-14.909	2.961	45.283	0.346	-5.522	53.436	-32.878	-3.5	-16.063	19.46	9.733	-37.921	-23.249
170	170	0.7605	-3.576	16.052	-14.637	2.981	45.563	0.171	-5.538	52.363	-32.788	-3.25	-15.847	19.513	9.487	-36.235	-23.233
171	171	0.765	-3.41	15.966	-14.381	3.059	45.788	-0.029	-5.6	51.202	-32.65	-2.966	-15.536	19.544	9.172	-34.429	-23.198
172	172	0.7695	-3.23	15.876	-14.137	3.163	45.966	-0.185	-5.647	49.957	-32.519	-2.617	-15.154	19.522	8.848	-32.506	-23.201
173	173	0.774	-3.061	15.793	-13.896	3.268	46.117	-0.315	-5.697	48.64	-32.35	-2.412	-14.746	19.431	8.353	-30.598	-23.206
174	174	0.7785	-2.933	15.717	-13.63	3.324	46.263	-0.453	-5.767	47.286	-32.094	-2.362	-14.303	19.237	7.676	-28.73	-23.228
175	175	0.783	-2.831	15.645	-13.345	3.347	46.386	-0.587	-5.848	45.885	-31.778	-2.348	-13.809	18.93	6.917	-26.836	-23.298
176	176	0.7875	-2.734	15.579	-13.062	3.37	46.473	-0.698	-5.931	44.414	-31.437	-2.299	-13.199	18.552	6.099	-24.82	-23.409
177	177	0.792	-2.647	15.526	-12.783	3.387	46.542	-0.804	-6.024	42.881	-31.063	-2.227	-12.408	18.157	5.174	-22.633	-23.516
178	178	0.7965	-2.546	15.501	-12.507	3.425	46.596	-0.902	-6.109	41.277	-30.664	-2.123	-11.553	17.741	4.236	-20.351	-23.595
179	179	0.801	-2.465	15.498	-12.215	3.445	46.645	-0.961	-6.186	39.614	-30.229	-1.973	-10.705	17.246	3.334	-18.031	-23.664
180	180	0.8055	-2.4	15.51	-11.888	3.43	46.676	-1.031	-6.266	37.893	-29.748	-1.969	-9.973	16.676	2.382	-15.832	-23.726
181	181	0.81	-2.348	15.54	-11.553	3.395	46.684	-1.106	-6.347	36.101	-29.29	-2.035	-9.326	16.066	1.438	-13.689	-23.84
182	182	0.8145	-2.305	15.599	-11.219	3.348	46.683	-1.134	-6.386	34.262	-28.885	-2.202	-8.799	15.46	0.51	-11.657	-23.948
183	183	0.819	-2.264	15.691	-10.887	3.298	46.671	-1.124	-6.399	32.387	-28.546	-2.502	-8.411	14.936	-0.432	-9.777	-23.993
184	184	0.8235	-2.232	15.812	-10.55	3.233	46.659	-1.104	-6.411	30.496	-28.249	-2.9	-8.127	14.53	-1.383	-8.019	-23.943
185	185	0.828	-2.209	15.953	-10.196	3.145	46.635	-1.11	-6.439	28.582	-27.975	-3.183	-7.869	14.222	-2.205	-6.238	-23.827
186	186	0.8325	-2.189	16.11	-9.828	3.036	46.586	-1.115	-6.476	26.635	-27.765	-3.254	-7.645	14.001	-2.807	-4.395	-23.67
187	187	0.837	-2.175	16.284	-9.462	2.922	46.518	-1.063	-6.496	24.67	-27.67	-3.317	-7.576	13.898	-3.293	-2.672	-23.451
188	188	0.8415	-2.165	16.465	-9.104	2.81	46.437	-1.021	-6.526	22.723	-27.622	-3.499	-7.707	13.9	-3.742	-1.186	-23.177
189	189	0.846	-2.159	16.647	-8.755	2.702	46.353	-0.973	-6.563	20.846	-27.598	-3.56	-8.027	13.926	-3.941	0.132	-22.89
190	190	0.8505	-2.184	16.816	-8.397	2.549	46.25	-0.878	-6.583	19.035	-27.679	-3.858	-8.31	14.159	-4.356	1.333	-22.473
191	191	0.855	-2.221	16.982	-8.056	2.386	46.152	-0.817	-6.608	17.307	-27.802	-4.576	-8.391	14.741	-5.25	2.491	-21.808
192	192	0.8595	-2.283	17.16	-7.696	2.19	46.061	-0.765	-6.648	15.663	-27.944	-4.803	-8.287	15.233	-5.783	3.893	-21.241
193	193	0.864	-2.347	17.346	-7.343	1.992	45.972	-0.7	-6.675	14.128	-28.088	-4.407	-8.072	15.391	-5.757	5.478	-20.972
194	194	0.8685	-2.405	17.516	-6.988	1.796	45.874	-0.669	-6.699	12.744	-28.191	-3.972	-7.942	15.463	-5.603	6.859	-20.766
195	195	0.873	-2.463	17.654	-6.637	1.601	45.768	-0.685	-6.726	11.54	-28.234	-3.837	-8.019	15.635	-5.569	7.815	-20.452
196	196	0.8775	-2.529	17.762	-6.303	1.41	45.662	-0.73	-6.748	10.525	-28.21	-3.813	-7.922	15.86	-5.705	8.716	-20.056
197	197	0.882	-2.604	17.848	-5.979	1.218	45.563	-0.784	-6.755	9.701	-28.113	-3.634	-6.965	16.041	-6.154	10.207	-19.623
198	198	0.8865	-2.702	17.931	-5.678	1.017	45.492	-0.811	-6.721	9.074	-27.964	-3.407	-5.265	16.13	-6.931	12.158	-19.192
199	199	0.891	-2.777	17.988	-5.377	0.841	45.427	-0.97	-6.697	8.665	-27.662	-3.425	-4.247	16.105	-7.489	13.28	-18.851
200	200	0.8955	-2.876	18.016	-5.059	0.627	45.372	-1.156	-6.65	8.504	-27.269	-4.085	-4.957	15.978	-7.62	12.557	-18.656
201	201	0.9	-2.957	18.008	-4.759	0.443	45.297	-1.407	-6.623	8.531	-26.836	-5.203	-6.709	15.924	-7.59	10.652	-18.445
