# Supplementary material for: Gait phenotypes in paediatric hereditary spastic paraplegia revealed by dynamic time warping analysis and random forests
Source: PLoS One. 2018 Mar 8;13(3):e0192345. doi: 10.1371/journal.pone.0192345 (PMC5843164; doi:10.1371/journal.pone.0192345)
Supplement: S1 Data — (ZIP) [file pone.0192345.s008.zip › HSP/Left.SR.HSP17.5.csv]

	Epoch	Time	Pelvic.obliquity	Pelvic.tilt	Pelvic rotation	Hip.abd.add	Hip.flexion	Hip.rotation	Knee.abd.add	Knee.flexion	Knee.rotation	Ankle.abd.add	Ankle.flexion	Ankle.rotation	Forefoot.abd.add	Forefoot.flexion	Forefoot.rotation
1	1	0	-1.112	18.176	-12.745	9.352	43.981	-0.329	-5.725	13.856	-26.148	-12.384	-13.546	22.995	-6.21	-1.693	-12.443
2	2	0.004	-1.17	18.142	-12.679	9.279	43.902	-0.272	-5.721	14.35	-25.763	-11.357	-13.165	22.508	-5.415	-1.764	-12.459
3	3	0.008	-1.222	18.104	-12.626	9.227	43.874	-0.181	-5.733	15.039	-25.348	-9.921	-12.498	21.787	-4.382	-1.679	-12.655
4	4	0.012	-1.254	18.067	-12.589	9.215	43.92	-0.054	-5.756	15.908	-24.93	-8.382	-11.658	20.943	-3.345	-1.527	-12.924
5	5	0.016	-1.247	18.032	-12.571	9.26	44.04	0.106	-5.781	16.922	-24.523	-6.891	-10.701	20.03	-2.416	-1.335	-13.213
6	6	0.02	-1.176	18.001	-12.575	9.385	44.212	0.296	-5.8	18.03	-24.128	-5.445	-9.63	19.046	-1.588	-1.068	-13.517
7	7	0.024	-1.02	17.945	-12.599	9.595	44.364	0.507	-5.82	19.142	-23.772	-4.006	-8.379	18.011	-0.865	-0.598	-13.845
8	8	0.028	-0.814	17.872	-12.633	9.848	44.433	0.759	-5.817	20.15	-23.481	-2.753	-7.235	16.972	-0.256	-0.186	-14.18
9	9	0.032	-0.579	17.785	-12.676	10.124	44.417	1.034	-5.797	21.039	-23.238	-1.848	-6.376	16.007	0.171	-0.023	-14.453
10	10	0.036	-0.326	17.682	-12.726	10.412	44.313	1.341	-5.753	21.799	-23.051	-1.362	-5.894	15.161	0.391	-0.206	-14.631
11	11	0.04	-0.054	17.555	-12.772	10.705	44.112	1.714	-5.667	22.422	-22.961	-1.279	-5.794	14.442	0.419	-0.74	-14.711
12	12	0.044	0.169	17.382	-12.811	10.944	43.817	2.179	-5.523	22.92	-22.956	-1.524	-5.944	13.798	0.267	-1.494	-14.761
13	13	0.048	0.359	17.192	-12.83	11.136	43.48	2.678	-5.358	23.354	-23.052	-1.862	-5.992	13.264	-0.016	-2.145	-14.797
14	14	0.052	0.517	17.003	-12.825	11.281	43.124	3.183	-5.183	23.744	-23.228	-2.169	-5.862	12.82	-0.35	-2.609	-14.838
15	15	0.056	0.649	16.828	-12.791	11.388	42.764	3.66	-5.013	24.098	-23.459	-2.395	-5.527	12.459	-0.693	-2.86	-14.887
16	16	0.06	0.768	16.675	-12.723	11.468	42.404	4.074	-4.866	24.413	-23.723	-2.553	-5.012	12.182	-1.05	-2.922	-14.935
17	17	0.064	0.829	16.534	-12.613	11.47	42.03	4.44	-4.727	24.654	-24.056	-2.756	-4.423	12.044	-1.467	-2.892	-14.977
18	18	0.068	0.836	16.407	-12.477	11.427	41.65	4.705	-4.649	24.825	-24.351	-3.003	-3.936	11.982	-1.882	-2.929	-15.01
19	19	0.072	0.799	16.302	-12.315	11.335	41.271	4.885	-4.607	24.924	-24.631	-3.322	-3.553	11.988	-2.314	-3.038	-15.044
20	20	0.076	0.735	16.222	-12.13	11.208	40.898	4.976	-4.591	24.954	-24.887	-3.733	-3.267	12.054	-2.782	-3.217	-15.081
21	21	0.08	0.665	16.169	-11.931	11.067	40.536	4.945	-4.607	24.918	-25.088	-4.255	-3.063	12.168	-3.305	-3.461	-15.118
22	22	0.084	0.567	16.154	-11.717	10.894	40.217	4.783	-4.671	24.839	-25.231	-4.681	-2.854	12.336	-3.74	-3.643	-15.168
23	23	0.088	0.472	16.159	-11.49	10.714	39.903	4.552	-4.751	24.711	-25.353	-5.164	-2.692	12.544	-4.207	-3.854	-15.21
24	24	0.092	0.38	16.176	-11.257	10.525	39.613	4.222	-4.856	24.578	-25.407	-5.577	-2.523	12.773	-4.608	-4.031	-15.248
25	25	0.096	0.301	16.198	-11.023	10.339	39.347	3.789	-4.987	24.458	-25.389	-5.852	-2.332	13.017	-4.887	-4.156	-15.282
26	26	0.1	0.254	16.223	-10.795	10.183	39.087	3.28	-5.15	24.338	-25.34	-5.976	-2.15	13.288	-5.027	-4.247	-15.308
27	27	0.104	0.225	16.251	-10.573	10.031	38.859	2.686	-5.312	24.256	-25.197	-6.035	-1.889	13.519	-5.129	-4.27	-15.35
28	28	0.108	0.219	16.285	-10.367	9.895	38.633	2.073	-5.466	24.169	-25.035	-6.027	-1.654	13.75	-5.155	-4.298	-15.394
29	29	0.112	0.232	16.322	-10.182	9.781	38.413	1.431	-5.622	24.085	-24.829	-6.001	-1.431	13.98	-5.16	-4.331	-15.425
30	30	0.116	0.263	16.354	-10.016	9.692	38.192	0.765	-5.788	24.004	-24.581	-6.011	-1.228	14.214	-5.19	-4.388	-15.434
31	31	0.12	0.317	16.368	-9.866	9.636	37.956	0.089	-5.962	23.92	-24.312	-6.11	-1.074	14.46	-5.286	-4.503	-15.421
32	32	0.124	0.372	16.372	-9.726	9.558	37.709	-0.545	-6.079	23.835	-24.005	-6.228	-0.913	14.622	-5.391	-4.614	-15.434
33	33	0.128	0.421	16.366	-9.601	9.474	37.457	-1.148	-6.189	23.746	-23.678	-6.318	-0.742	14.771	-5.484	-4.7	-15.432
34	34	0.132	0.473	16.357	-9.5	9.406	37.198	-1.699	-6.29	23.655	-23.358	-6.377	-0.574	14.905	-5.556	-4.775	-15.422
35	35	0.136	0.534	16.347	-9.43	9.366	36.934	-2.188	-6.379	23.562	-23.052	-6.438	-0.429	15.02	-5.624	-4.864	-15.405
36	36	0.14	0.603	16.334	-9.397	9.363	36.661	-2.621	-6.455	23.468	-22.74	-6.568	-0.326	15.114	-5.733	-5.002	-15.375
37	37	0.144	0.681	16.321	-9.393	9.385	36.392	-3.007	-6.523	23.385	-22.44	-6.647	-0.23	15.209	-5.793	-5.13	-15.325
38	38	0.148	0.747	16.313	-9.402	9.412	36.124	-3.291	-6.571	23.3	-22.208	-6.712	-0.134	15.282	-5.85	-5.25	-15.289
39	39	0.152	0.799	16.312	-9.418	9.433	35.865	-3.49	-6.602	23.222	-22.018	-6.733	-0.023	15.317	-5.882	-5.347	-15.265
40	40	0.156	0.835	16.319	-9.438	9.449	35.619	-3.621	-6.626	23.157	-21.862	-6.689	0.094	15.324	-5.866	-5.424	-15.246
41	41	0.16	0.855	16.33	-9.462	9.466	35.382	-3.694	-6.652	23.106	-21.751	-6.568	0.188	15.334	-5.774	-5.509	-15.221
42	42	0.164	0.854	16.361	-9.477	9.478	35.165	-3.698	-6.684	23.056	-21.723	-6.477	0.262	15.37	-5.719	-5.617	-15.187
43	43	0.168	0.827	16.401	-9.492	9.468	34.957	-3.622	-6.69	23.006	-21.766	-6.423	0.386	15.411	-5.727	-5.686	-15.161
44	44	0.172	0.774	16.445	-9.501	9.434	34.754	-3.504	-6.692	22.952	-21.853	-6.3	0.542	15.449	-5.694	-5.709	-15.153
45	45	0.176	0.688	16.489	-9.496	9.363	34.552	-3.356	-6.694	22.888	-21.976	-6.082	0.711	15.49	-5.589	-5.69	-15.155
46	46	0.18	0.559	16.534	-9.465	9.232	34.351	-3.167	-6.684	22.81	-22.142	-5.818	0.875	15.561	-5.451	-5.651	-15.14
47	47	0.184	0.375	16.565	-9.398	9.036	34.126	-2.9	-6.647	22.708	-22.388	-5.604	0.954	15.644	-5.319	-5.686	-15.124
48	48	0.188	0.161	16.591	-9.315	8.813	33.903	-2.636	-6.624	22.605	-22.641	-5.366	0.991	15.721	-5.148	-5.75	-15.122
49	49	0.192	-0.055	16.616	-9.228	8.595	33.677	-2.392	-6.621	22.494	-22.885	-5.133	1.029	15.792	-4.986	-5.813	-15.13
50	50	0.196	-0.259	16.639	-9.138	8.387	33.445	-2.163	-6.626	22.371	-23.127	-4.899	1.071	15.852	-4.831	-5.867	-15.149
51	51	0.2	-0.458	16.659	-9.034	8.168	33.202	-1.92	-6.617	22.232	-23.393	-4.628	1.088	15.894	-4.631	-5.923	-15.187
52	52	0.204	-0.651	16.675	-8.906	7.934	32.949	-1.758	-6.624	22.082	-23.62	-4.379	1.1	15.977	-4.448	-5.988	-15.199
53	53	0.208	-0.838	16.669	-8.752	7.684	32.676	-1.654	-6.635	21.933	-23.82	-4.16	1.112	16.057	-4.29	-6.068	-15.22
54	54	0.212	-1.009	16.663	-8.584	7.438	32.397	-1.581	-6.647	21.781	-23.995	-3.959	1.148	16.119	-4.159	-6.136	-15.242
55	55	0.216	-1.157	16.665	-8.411	7.208	32.12	-1.537	-6.66	21.625	-24.135	-3.78	1.215	16.161	-4.064	-6.183	-15.259
56	56	0.22	-1.277	16.673	-8.237	7.002	31.852	-1.548	-6.677	21.474	-24.222	-3.645	1.308	16.198	-4.016	-6.22	-15.264
57	57	0.224	-1.418	16.716	-8.068	6.783	31.632	-1.6	-6.712	21.336	-24.25	-3.432	1.392	16.205	-3.89	-6.251	-15.284
58	58	0.228	-1.541	16.751	-7.888	6.566	31.403	-1.704	-6.745	21.198	-24.241	-3.285	1.483	16.188	-3.821	-6.299	-15.325
59	59	0.232	-1.66	16.79	-7.702	6.346	31.175	-1.831	-6.776	21.06	-24.215	-3.162	1.56	16.159	-3.765	-6.367	-15.376
60	60	0.236	-1.777	16.83	-7.518	6.13	30.951	-1.978	-6.814	20.924	-24.173	-3.035	1.616	16.127	-3.695	-6.454	-15.431
61	61	0.24	-1.875	16.859	-7.35	5.933	30.725	-2.17	-6.873	20.8	-24.097	-2.882	1.657	16.106	-3.6	-6.553	-15.486
62	62	0.244	-1.973	16.913	-7.213	5.746	30.533	-2.328	-6.909	20.695	-24.018	-2.809	1.689	16.091	-3.567	-6.683	-15.524
63	63	0.248	-2.064	16.965	-7.092	5.569	30.342	-2.465	-6.934	20.596	-23.955	-2.743	1.801	16.092	-3.579	-6.745	-15.554
64	64	0.252	-2.156	17.024	-6.977	5.397	30.158	-2.599	-6.96	20.498	-23.907	-2.681	1.944	16.112	-3.614	-6.784	-15.578
65	65	0.256	-2.243	17.088	-6.869	5.239	29.977	-2.736	-7	20.395	-23.871	-2.604	2.076	16.147	-3.634	-6.826	-15.605
66	66	0.26	-2.307	17.151	-6.781	5.126	29.786	-2.878	-7.065	20.282	-23.84	-2.473	2.166	16.179	-3.591	-6.886	-15.643
67	67	0.264	-2.366	17.224	-6.713	5.029	29.603	-2.993	-7.134	20.161	-23.82	-2.277	2.156	16.232	-3.441	-7.007	-15.661
68	68	0.268	-2.397	17.287	-6.654	4.956	29.404	-3.109	-7.189	20.039	-23.814	-2.127	2.154	16.299	-3.332	-7.133	-15.675
69	69	0.272	-2.421	17.347	-6.595	4.881	29.201	-3.214	-7.234	19.918	-23.825	-1.982	2.171	16.362	-3.241	-7.245	-15.699
70	70	0.276	-2.445	17.402	-6.538	4.804	28.993	-3.308	-7.274	19.8	-23.849	-1.817	2.216	16.416	-3.147	-7.329	-15.736
71	71	0.28	-2.457	17.443	-6.495	4.745	28.772	-3.402	-7.317	19.685	-23.874	-1.614	2.295	16.472	-3.032	-7.375	-15.776
72	72	0.284	-2.482	17.486	-6.448	4.668	28.555	-3.443	-7.338	19.574	-23.935	-1.463	2.354	16.563	-2.959	-7.449	-15.772
73	73	0.288	-2.493	17.53	-6.396	4.606	28.342	-3.52	-7.373	19.479	-23.979	-1.332	2.405	16.653	-2.9	-7.55	-15.772
74	74	0.292	-2.496	17.575	-6.338	4.54	28.128	-3.602	-7.398	19.387	-24.022	-1.196	2.449	16.735	-2.832	-7.66	-15.776
75	75	0.296	-2.488	17.624	-6.278	4.479	27.911	-3.686	-7.418	19.29	-24.061	-1.041	2.505	16.802	-2.753	-7.755	-15.787
76	76	0.3	-2.455	17.675	-6.23	4.457	27.695	-3.79	-7.461	19.19	-24.077	-0.867	2.606	16.852	-2.686	-7.807	-15.807
77	77	0.304	-2.427	17.727	-6.19	4.423	27.47	-3.852	-7.485	19.087	-24.124	-0.608	2.741	16.885	-2.558	-7.809	-15.845
78	78	0.308	-2.397	17.777	-6.149	4.391	27.242	-3.938	-7.516	18.99	-24.143	-0.359	2.852	16.908	-2.426	-7.844	-15.886
79	79	0.312	-2.363	17.836	-6.104	4.355	27.015	-4.012	-7.528	18.892	-24.182	-0.178	2.931	16.953	-2.336	-7.927	-15.911
80	80	0.316	-2.321	17.91	-6.054	4.317	26.79	-4.068	-7.516	18.786	-24.247	-0.073	2.989	17.02	-2.3	-8.05	-15.921
81	81	0.32	-2.263	17.996	-5.999	4.287	26.567	-4.135	-7.493	18.67	-24.309	-0.006	3.046	17.078	-2.297	-8.181	-15.941
82	82	0.324	-2.188	18.106	-5.935	4.281	26.378	-4.232	-7.496	18.578	-24.357	0.224	3.18	17.073	-2.189	-8.22	-16.012
83	83	0.328	-2.124	18.22	-5.871	4.271	26.192	-4.323	-7.509	18.489	-24.41	0.487	3.331	17.066	-2.062	-8.24	-16.086
84	84	0.332	-2.069	18.336	-5.808	4.253	26.009	-4.404	-7.521	18.407	-24.472	0.725	3.459	17.075	-1.95	-8.293	-16.147
85	85	0.336	-2.012	18.457	-5.747	4.235	25.828	-4.48	-7.532	18.329	-24.542	0.94	3.548	17.101	-1.842	-8.392	-16.198
86	86	0.34	-1.936	18.586	-5.692	4.237	25.64	-4.56	-7.55	18.243	-24.614	1.194	3.605	17.124	-1.687	-8.512	-16.256
87	87	0.344	-1.836	18.724	-5.641	4.256	25.462	-4.645	-7.562	18.168	-24.701	1.485	3.731	17.148	-1.536	-8.573	-16.325
88	88	0.348	-1.713	18.858	-5.588	4.308	25.271	-4.725	-7.584	18.095	-24.798	1.788	3.907	17.172	-1.404	-8.596	-16.381
89	89	0.352	-1.586	18.99	-5.53	4.36	25.084	-4.791	-7.599	18.037	-24.924	2.069	4.08	17.212	-1.29	-8.635	-16.429
90	90	0.356	-1.463	19.119	-5.468	4.403	24.904	-4.846	-7.611	18.001	-25.079	2.326	4.222	17.275	-1.187	-8.718	-16.472
91	91	0.36	-1.341	19.236	-5.41	4.449	24.723	-4.91	-7.646	17.987	-25.238	2.583	4.328	17.357	-1.078	-8.846	-16.509
92	92	0.364	-1.252	19.351	-5.342	4.444	24.558	-4.957	-7.663	18.01	-25.409	2.795	4.447	17.448	-1.017	-8.996	-16.54
93	93	0.368	-1.145	19.446	-5.274	4.45	24.372	-5.013	-7.684	18.053	-25.562	3.099	4.554	17.496	-0.868	-9.147	-16.597
94	94	0.372	-1.034	19.528	-5.212	4.459	24.181	-5.068	-7.713	18.123	-25.709	3.471	4.651	17.54	-0.653	-9.308	-16.653
95	95	0.376	-0.92	19.6	-5.163	4.475	23.993	-5.115	-7.751	18.227	-25.859	3.833	4.745	17.613	-0.451	-9.497	-16.68
96	96	0.38	-0.792	19.661	-5.133	4.516	23.812	-5.149	-7.796	18.373	-26.016	4.055	4.848	17.745	-0.385	-9.742	-16.652
97	97	0.384	-0.679	19.712	-5.123	4.535	23.664	-5.165	-7.832	18.601	-26.124	4.296	5.022	17.881	-0.332	-9.965	-16.567
98	98	0.388	-0.564	19.728	-5.108	4.55	23.505	-5.183	-7.88	18.877	-26.239	4.555	5.218	18.03	-0.285	-10.191	-16.468
99	99	0.392	-0.455	19.714	-5.09	4.552	23.339	-5.195	-7.933	19.203	-26.352	4.804	5.397	18.19	-0.24	-10.463	-16.347
100	100	0.396	-0.361	19.672	-5.074	4.539	23.165	-5.183	-7.987	19.579	-26.47	5.012	5.526	18.367	-0.207	-10.818	-16.2
101	101	0.4	-0.285	19.601	-5.062	4.515	22.982	-5.128	-8.041	19.998	-26.611	5.137	5.575	18.572	-0.207	-11.288	-16.019
102	102	0.404	-0.266	19.522	-5.051	4.434	22.854	-5.095	-8.105	20.517	-26.715	5.078	5.459	18.802	-0.28	-11.989	-15.827
103	103	0.408	-0.263	19.425	-5.048	4.333	22.754	-5.048	-8.164	21.11	-26.808	4.972	5.256	19.02	-0.342	-12.799	-15.641
104	104	0.412	-0.276	19.31	-5.042	4.211	22.685	-4.988	-8.221	21.785	-26.897	4.883	4.996	19.219	-0.354	-13.683	-15.46
105	105	0.416	-0.303	19.17	-5.03	4.074	22.64	-4.919	-8.284	22.547	-26.99	4.838	4.68	19.403	-0.292	-14.637	-15.287
106	106	0.42	-0.338	18.991	-5.011	3.926	22.607	-4.853	-8.362	23.395	-27.095	4.831	4.281	19.588	-0.151	-15.686	-15.124
107	107	0.424	-0.413	18.777	-4.98	3.733	22.613	-4.774	-8.445	24.367	-27.234	4.71	3.769	19.832	-0.058	-16.911	-14.928
108	108	0.428	-0.509	18.541	-4.94	3.512	22.645	-4.674	-8.509	25.413	-27.412	4.467	3.229	20.089	-0.058	-18.214	-14.737
109	109	0.432	-0.627	18.29	-4.902	3.264	22.709	-4.558	-8.56	26.527	-27.622	4.235	2.699	20.326	-0.048	-19.521	-14.591
110	110	0.436	-0.768	18.02	-4.87	2.991	22.792	-4.429	-8.602	27.699	-27.864	4.056	2.191	20.521	0.006	-20.81	-14.518
111	111	0.44	-0.932	17.714	-4.841	2.698	22.872	-4.287	-8.632	28.915	-28.145	3.875	1.681	20.666	0.071	-22.107	-14.53
112	112	0.444	-1.151	17.379	-4.826	2.352	22.966	-4.126	-8.64	30.195	-28.435	3.551	1.018	20.782	0.113	-23.581	-14.605
113	113	0.448	-1.357	17.041	-4.805	2.004	23.081	-3.973	-8.624	31.51	-28.742	3.162	0.253	20.876	0.168	-25.161	-14.725
114	114	0.452	-1.555	16.715	-4.769	1.646	23.234	-3.842	-8.589	32.854	-29.053	2.789	-0.56	20.922	0.278	-26.775	-14.91
115	115	0.456	-1.748	16.408	-4.718	1.275	23.432	-3.722	-8.537	34.227	-29.373	2.51	-1.363	20.904	0.48	-28.353	-15.169
116	116	0.46	-1.939	16.114	-4.664	0.896	23.67	-3.575	-8.466	35.627	-29.716	2.4	-2.09	20.815	0.801	-29.821	-15.5
117	117	0.464	-2.122	15.844	-4.619	0.541	23.965	-3.437	-8.398	37.062	-30.054	2.287	-2.802	20.707	1.129	-31.274	-15.851
118	118	0.468	-2.279	15.6	-4.591	0.215	24.314	-3.289	-8.301	38.542	-30.363	2.066	-3.528	20.581	1.391	-32.783	-16.19
119	119	0.472	-2.404	15.396	-4.576	-0.073	24.722	-3.136	-8.179	40.052	-30.65	1.735	-4.281	20.459	1.587	-34.351	-16.497
120	120	0.476	-2.497	15.237	-4.573	-0.323	25.193	-2.988	-8.04	41.589	-30.903	1.318	-5.04	20.332	1.727	-35.956	-16.776
121	121	0.48	-2.563	15.111	-4.583	-0.537	25.724	-2.866	-7.899	43.16	-31.087	0.861	-5.752	20.158	1.826	-37.549	-17.05
122	122	0.484	-2.603	15.025	-4.619	-0.704	26.312	-2.749	-7.759	44.715	-31.16	0.352	-6.462	19.866	1.883	-39.13	-17.334
123	123	0.488	-2.624	14.968	-4.658	-0.841	26.932	-2.648	-7.628	46.241	-31.132	-0.127	-7.162	19.498	1.956	-40.673	-17.599
124	124	0.492	-2.62	14.95	-4.703	-0.943	27.589	-2.545	-7.494	47.721	-31.021	-0.626	-7.878	19.06	2.008	-42.205	-17.841
125	125	0.496	-2.593	14.98	-4.756	-1.008	28.288	-2.446	-7.364	49.15	-30.83	-1.114	-8.594	18.563	2.053	-43.696	-18.059
126	126	0.5	-2.55	15.058	-4.814	-1.039	29.036	-2.375	-7.268	50.53	-30.551	-1.477	-9.248	18.013	2.158	-45.064	-18.254
127	127	0.504	-2.478	15.18	-4.87	-1.017	29.807	-2.317	-7.184	51.817	-30.197	-1.638	-9.68	17.471	2.296	-46.129	-18.367
128	128	0.508	-2.417	15.322	-4.914	-0.999	30.595	-2.279	-7.11	53.05	-29.764	-1.703	-9.829	16.948	2.347	-46.89	-18.408
129	129	0.512	-2.366	15.473	-4.945	-0.984	31.385	-2.257	-7.041	54.22	-29.271	-1.727	-9.671	16.451	2.252	-47.335	-18.383
130	130	0.516	-2.32	15.628	-4.967	-0.969	32.169	-2.243	-6.972	55.32	-28.739	-1.748	-9.25	15.979	2.007	-47.501	-18.31
131	131	0.52	-2.272	15.787	-4.987	-0.946	32.95	-2.226	-6.903	56.346	-28.19	-1.777	-8.673	15.521	1.663	-47.471	-18.212
132	132	0.524	-2.222	15.942	-4.993	-0.896	33.704	-2.236	-6.885	57.248	-27.663	-1.892	-8.16	15.114	1.251	-47.41	-18.072
133	133	0.528	-2.18	16.091	-4.984	-0.845	34.436	-2.226	-6.859	58.078	-27.162	-2.083	-7.864	14.717	0.875	-47.491	-17.915
134	134	0.532	-2.154	16.224	-4.955	-0.809	35.14	-2.202	-6.833	58.848	-26.684	-2.267	-7.779	14.321	0.604	-47.697	-17.755
135	135	0.536	-2.143	16.33	-4.906	-0.789	35.81	-2.173	-6.818	59.564	-26.228	-2.396	-7.862	13.929	0.455	-47.983	-17.599
136	136	0.54	-2.143	16.401	-4.838	-0.78	36.442	-2.15	-6.819	60.229	-25.802	-2.463	-8.028	13.555	0.394	-48.273	-17.445
137	137	0.544	-2.108	16.415	-4.769	-0.728	36.992	-2.092	-6.788	60.823	-25.438	-2.515	-8.153	13.214	0.309	-48.47	-17.285
138	138	0.548	-2.039	16.378	-4.693	-0.647	37.467	-2.039	-6.744	61.334	-25.135	-2.524	-8.245	12.934	0.245	-48.557	-17.114
139	139	0.552	-1.941	16.291	-4.609	-0.552	37.863	-1.966	-6.659	61.762	-24.895	-2.528	-8.302	12.701	0.172	-48.553	-16.948
140	140	0.556	-1.824	16.16	-4.517	-0.454	38.185	-1.873	-6.533	62.106	-24.718	-2.556	-8.326	12.492	0.065	-48.468	-16.812
141	141	0.56	-1.7	15.994	-4.413	-0.362	38.445	-1.777	-6.387	62.361	-24.597	-2.621	-8.319	12.277	-0.086	-48.301	-16.74
142	142	0.564	-1.551	15.803	-4.325	-0.233	38.639	-1.664	-6.229	62.509	-24.561	-2.646	-8.272	12.068	-0.217	-48.02	-16.737
143	143	0.568	-1.399	15.613	-4.24	-0.103	38.822	-1.53	-6.054	62.584	-24.611	-2.629	-8.193	11.88	-0.318	-47.633	-16.8
144	144	0.572	-1.238	15.424	-4.168	0.047	38.994	-1.378	-5.876	62.585	-24.742	-2.585	-8.109	11.711	-0.398	-47.17	-16.919
145	145	0.576	-1.068	15.239	-4.108	0.216	39.163	-1.21	-5.698	62.518	-24.956	-2.517	-8.028	11.565	-0.457	-46.638	-17.092
146	146	0.58	-0.902	15.069	-4.049	0.38	39.345	-1.019	-5.503	62.398	-25.26	-2.421	-7.931	11.452	-0.49	-46.029	-17.318
147	147	0.584	-0.714	14.923	-3.993	0.562	39.536	-0.877	-5.356	62.2	-25.634	-2.328	-7.906	11.412	-0.5	-45.419	-17.56
148	148	0.588	-0.534	14.799	-3.933	0.735	39.734	-0.709	-5.192	61.951	-26.074	-2.254	-7.889	11.406	-0.523	-44.78	-17.822
149	149	0.592	-0.367	14.696	-3.877	0.898	39.948	-0.524	-5.026	61.652	-26.572	-2.25	-7.877	11.447	-0.611	-44.121	-18.094
150	150	0.596	-0.212	14.614	-3.836	1.065	40.18	-0.334	-4.878	61.306	-27.125	-2.321	-7.853	11.54	-0.775	-43.43	-18.375
151	151	0.6	-0.054	14.551	-3.823	1.262	40.426	-0.159	-4.773	60.918	-27.738	-2.421	-7.791	11.677	-0.985	-42.674	-18.675
152	152	0.604	0.093	14.532	-3.822	1.459	40.707	0.002	-4.7	60.467	-28.365	-2.592	-7.784	11.804	-1.239	-41.938	-19.013
153	153	0.608	0.239	14.549	-3.826	1.672	41.007	0.147	-4.669	59.953	-29.02	-2.734	-7.811	11.939	-1.463	-41.177	-19.369
154	154	0.612	0.373	14.594	-3.827	1.876	41.326	0.277	-4.662	59.387	-29.676	-2.919	-7.871	12.095	-1.714	-40.416	-19.709
155	155	0.616	0.494	14.658	-3.829	2.066	41.655	0.405	-4.667	58.771	-30.32	-3.157	-7.945	12.276	-2.012	-39.644	-20.021
156	156	0.62	0.608	14.729	-3.846	2.259	41.98	0.547	-4.679	58.108	-30.959	-3.4	-7.99	12.476	-2.333	-38.814	-20.312
157	157	0.624	0.713	14.801	-3.856	2.433	42.305	0.653	-4.713	57.41	-31.522	-3.708	-7.941	12.669	-2.765	-37.899	-20.556
158	158	0.628	0.816	14.878	-3.873	2.608	42.628	0.741	-4.77	56.681	-32.051	-3.952	-7.824	12.925	-3.18	-36.879	-20.718
159	159	0.632	0.917	14.965	-3.892	2.776	42.956	0.801	-4.846	55.916	-32.528	-4.164	-7.681	13.229	-3.582	-35.795	-20.798
160	160	0.636	1.019	15.058	-3.915	2.94	43.278	0.832	-4.939	55.109	-32.933	-4.34	-7.565	13.558	-3.938	-34.694	-20.803
161	161	0.64	1.124	15.144	-3.957	3.111	43.576	0.837	-5.054	54.259	-33.251	-4.45	-7.55	13.887	-4.176	-33.626	-20.741
162	162	0.644	1.214	15.218	-4.015	3.274	43.85	0.813	-5.193	53.359	-33.464	-4.537	-7.668	14.246	-4.313	-32.623	-20.577
163	163	0.648	1.289	15.28	-4.081	3.422	44.103	0.786	-5.333	52.43	-33.606	-4.557	-7.883	14.602	-4.329	-31.655	-20.362
164	164	0.652	1.357	15.326	-4.157	3.556	44.332	0.755	-5.461	51.47	-33.679	-4.584	-8.14	14.968	-4.318	-30.703	-20.089
165	165	0.656	1.42	15.354	-4.237	3.673	44.531	0.707	-5.585	50.475	-33.683	-4.647	-8.397	15.371	-4.333	-29.737	-19.738
166	166	0.66	1.475	15.365	-4.309	3.772	44.698	0.621	-5.731	49.436	-33.619	-4.73	-8.619	15.849	-4.393	-28.721	-19.275
167	167	0.664	1.509	15.352	-4.383	3.847	44.818	0.539	-5.862	48.348	-33.456	-4.829	-8.702	16.305	-4.543	-27.57	-18.758
168	168	0.668	1.511	15.343	-4.467	3.897	44.937	0.452	-6.005	47.239	-33.221	-4.814	-8.676	16.736	-4.648	-26.286	-18.225
169	169	0.672	1.489	15.335	-4.562	3.936	45.051	0.356	-6.161	46.109	-32.925	-4.725	-8.626	17.119	-4.695	-24.95	-17.708
170	170	0.676	1.452	15.328	-4.666	3.97	45.153	0.249	-6.33	44.953	-32.584	-4.583	-8.598	17.455	-4.678	-23.612	-17.213
171	171	0.68	1.405	15.323	-4.771	3.998	45.239	0.131	-6.503	43.768	-32.213	-4.394	-8.601	17.768	-4.596	-22.282	-16.729
172	172	0.684	1.36	15.319	-4.873	4.013	45.297	-0.025	-6.673	42.531	-31.771	-4.189	-8.583	18.01	-4.503	-20.921	-16.287
173	173	0.688	1.32	15.318	-4.979	4.033	45.345	-0.201	-6.838	41.263	-31.285	-3.922	-8.492	18.171	-4.384	-19.476	-15.902
174	174	0.692	1.295	15.323	-5.086	4.073	45.378	-0.386	-6.998	39.955	-30.78	-3.59	-8.284	18.266	-4.268	-17.903	-15.563
175	175	0.696	1.283	15.336	-5.19	4.126	45.402	-0.584	-7.153	38.612	-30.253	-3.225	-7.984	18.299	-4.169	-16.233	-15.268
176	176	0.7	1.27	15.367	-5.281	4.168	45.431	-0.819	-7.306	37.246	-29.682	-2.889	-7.691	18.269	-4.088	-14.577	-15.02
177	177	0.704	1.253	15.427	-5.362	4.196	45.47	-1.057	-7.445	35.855	-29.104	-2.545	-7.482	18.197	-3.956	-12.99	-14.818
178	178	0.708	1.215	15.507	-5.448	4.222	45.513	-1.258	-7.572	34.438	-28.547	-2.156	-7.346	18.059	-3.744	-11.446	-14.688
179	179	0.712	1.168	15.602	-5.531	4.251	45.556	-1.448	-7.695	33.005	-28.011	-1.758	-7.22	17.853	-3.518	-9.909	-14.641
180	180	0.716	1.123	15.706	-5.611	4.287	45.594	-1.647	-7.813	31.56	-27.488	-1.369	-7.041	17.591	-3.322	-8.335	-14.667
181	181	0.72	1.085	15.82	-5.692	4.324	45.627	-1.87	-7.919	30.106	-26.961	-0.976	-6.742	17.303	-3.178	-6.663	-14.736
182	182	0.724	1.062	15.951	-5.768	4.381	45.649	-2.066	-8.002	28.632	-26.512	-0.666	-6.424	17.024	-3.122	-4.996	-14.837
183	183	0.728	1.035	16.09	-5.837	4.437	45.666	-2.257	-8.068	27.159	-26.119	-0.456	-6.12	16.804	-3.143	-3.375	-14.928
184	184	0.732	1.009	16.234	-5.903	4.494	45.672	-2.44	-8.115	25.692	-25.793	-0.283	-5.874	16.648	-3.156	-1.828	-15.016
185	185	0.736	0.988	16.378	-5.967	4.553	45.666	-2.618	-8.144	24.241	-25.533	-0.118	-5.706	16.543	-3.125	-0.373	-15.114
186	186	0.74	0.968	16.52	-6.021	4.609	45.654	-2.8	-8.16	22.822	-25.325	0.026	-5.611	16.457	-3.063	0.981	-15.245
187	187	0.744	0.955	16.67	-6.075	4.688	45.634	-2.936	-8.153	21.433	-25.233	0.422	-5.633	16.237	-2.684	2.272	-15.574
188	188	0.748	0.929	16.82	-6.119	4.741	45.611	-3.048	-8.107	20.085	-25.211	0.612	-5.697	16.126	-2.457	3.436	-15.849
189	189	0.752	0.892	16.969	-6.15	4.773	45.593	-3.152	-8.041	18.789	-25.259	0.635	-5.805	16.166	-2.349	4.475	-16.039
190	190	0.756	0.854	17.111	-6.174	4.803	45.573	-3.257	-7.965	17.555	-25.369	0.533	-5.929	16.336	-2.335	5.416	-16.154
191	191	0.76	0.837	17.23	-6.205	4.864	45.535	-3.356	-7.879	16.391	-25.521	0.355	-6.003	16.555	-2.398	6.318	-16.24
192	192	0.764	0.813	17.331	-6.23	4.917	45.495	-3.462	-7.774	15.339	-25.733	0.372	-5.158	16.84	-2.743	7.957	-16.278
193	193	0.768	0.778	17.41	-6.253	4.948	45.44	-3.558	-7.647	14.368	-25.954	0.393	-4.637	17.149	-2.897	9.249	-16.313
194	194	0.772	0.736	17.484	-6.265	4.964	45.382	-3.636	-7.506	13.468	-26.212	0.335	-4.537	17.509	-2.881	10.101	-16.333
195	195	0.776	0.691	17.555	-6.265	4.976	45.324	-3.709	-7.355	12.644	-26.498	0.108	-5	17.914	-2.695	10.369	-16.345
196	196	0.78	0.654	17.614	-6.263	4.993	45.26	-3.809	-7.198	11.913	-26.768	-0.386	-6.208	18.329	-2.316	9.866	-16.373
197	197	0.784	0.635	17.66	-6.28	5.032	45.198	-3.928	-7.036	11.313	-26.999	-0.757	-6.978	18.756	-2.037	9.653	-16.331
198	198	0.788	0.62	17.692	-6.31	5.099	45.134	-4.038	-6.902	10.815	-27.207	-0.973	-7.326	19.213	-1.857	9.742	-16.216
199	199	0.792	0.6	17.708	-6.35	5.177	45.073	-4.142	-6.786	10.425	-27.372	-1.162	-7.525	19.691	-1.734	9.873	-16.033
200	200	0.796	0.574	17.707	-6.393	5.255	45.016	-4.254	-6.683	10.145	-27.482	-1.478	-7.734	20.242	-1.726	9.874	-15.731
201	201	0.8	0.551	17.688	-6.437	5.332	44.956	-4.387	-6.592	9.98	-27.527	-2.102	-7.993	20.977	-1.99	9.657	-15.2
