# Supplementary material for: Gait phenotypes in paediatric hereditary spastic paraplegia revealed by dynamic time warping analysis and random forests
Source: PLoS One. 2018 Mar 8;13(3):e0192345. doi: 10.1371/journal.pone.0192345 (PMC5843164; doi:10.1371/journal.pone.0192345)
Supplement: S1 Data — (ZIP) [file pone.0192345.s008.zip › HSP/Left.SR.HSP18.1.csv]

	Epoch	Time	Pelvic.obliquity	Pelvic.tilt	Pelvic rotation	Hip.abd.add	Hip.flexion	Hip.rotation	Knee.abd.add	Knee.flexion	Knee.rotation	Ankle.abd.add	Ankle.flexion	Ankle.rotation	Forefoot.abd.add	Forefoot.flexion	Forefoot.rotation
1	1	0	-7.741	16.741	-2.061	-9.992	42.496	-3.07	0.033	12.578	-32.028	14.313	0.231	17.213	9.433	18.681	-25.941
2	2	0.00375	-7.662	16.704	-2.206	-9.585	42.182	-2.781	-0.07	12.037	-32.624	14.408	-0.063	18.102	9.808	18.627	-25.344
3	3	0.0075	-7.572	16.652	-2.351	-9.182	41.856	-2.501	-0.169	11.603	-33.179	14.627	-0.511	19.168	10.444	18.368	-24.563
4	4	0.01125	-7.478	16.593	-2.489	-8.789	41.523	-2.236	-0.27	11.271	-33.687	15.032	-1.133	20.407	11.404	17.915	-23.611
5	5	0.015	-7.415	16.527	-2.606	-8.462	41.193	-1.967	-0.341	11.094	-34.047	15.324	-1.907	21.774	12.425	17.087	-22.393
6	6	0.01875	-7.367	16.45	-2.722	-8.162	40.874	-1.701	-0.408	11.086	-34.26	15.679	-2.9	23.08	13.674	15.946	-21.122
7	7	0.0225	-7.322	16.349	-2.838	-7.884	40.575	-1.426	-0.472	11.276	-34.377	16.146	-3.888	24.314	15.035	14.663	-19.827
8	8	0.02625	-7.272	16.217	-2.955	-7.621	40.311	-1.128	-0.537	11.697	-34.422	16.743	-4.72	25.452	16.408	13.345	-18.53
9	9	0.03	-7.2	16.056	-3.075	-7.326	40.157	-0.746	-0.627	12.498	-34.351	17.303	-5.067	26.29	17.396	12.099	-17.296
10	10	0.03375	-7.134	15.885	-3.183	-7.055	40.128	-0.294	-0.676	13.571	-34.121	18.002	-4.879	26.743	18.153	11.16	-16.217
11	11	0.0375	-7.066	15.704	-3.285	-6.809	40.175	0.24	-0.662	14.806	-33.748	18.686	-4.268	26.833	18.614	10.474	-15.264
12	12	0.04125	-6.991	15.512	-3.382	-6.587	40.263	0.871	-0.567	16.13	-33.235	19.309	-3.302	26.581	18.79	10.015	-14.402
13	13	0.045	-6.889	15.291	-3.484	-6.387	40.267	1.64	-0.335	17.372	-32.539	20.382	-2.192	26.174	19.367	9.743	-13.381
14	14	0.04875	-6.746	15.05	-3.581	-6.166	40.139	2.413	-0.054	18.456	-31.797	21.369	-0.779	25.294	19.692	9.883	-12.734
15	15	0.0525	-6.551	14.793	-3.686	-5.917	39.884	3.229	0.297	19.376	-31.109	22.213	0.575	24.167	19.946	10.101	-12.317
16	16	0.05625	-6.297	14.519	-3.804	-5.634	39.499	4.106	0.727	20.125	-30.529	22.883	1.652	22.933	20.239	10.198	-12.043
17	17	0.06	-5.974	14.237	-3.941	-5.287	39.009	4.957	1.18	20.717	-30.019	23.444	2.395	21.759	20.654	10.086	-11.793
18	18	0.06375	-5.565	13.937	-4.1	-4.828	38.463	5.77	1.603	21.269	-29.579	23.526	3.045	20.492	20.647	9.881	-11.687
19	19	0.0675	-5.127	13.632	-4.264	-4.328	37.895	6.579	2.016	21.793	-29.228	23.274	3.623	19.175	20.341	9.614	-11.702
20	20	0.07125	-4.692	13.331	-4.422	-3.827	37.326	7.397	2.427	22.3	-28.979	22.769	4.154	17.842	19.804	9.311	-11.826
21	21	0.075	-4.271	13.04	-4.581	-3.33	36.777	8.137	2.815	22.82	-28.858	22.121	4.818	16.654	19.062	9.116	-12.013
22	22	0.07875	-3.896	12.765	-4.731	-2.864	36.232	8.786	3.143	23.3	-28.766	21.59	5.596	15.485	18.365	9.108	-12.318
23	23	0.0825	-3.553	12.506	-4.878	-2.421	35.677	9.352	3.418	23.722	-28.708	21.155	6.364	14.376	17.75	9.166	-12.699
24	24	0.08625	-3.237	12.263	-5.025	-2.001	35.102	9.83	3.64	24.07	-28.688	20.79	7.043	13.358	17.224	9.212	-13.135
25	25	0.09	-2.984	12.047	-5.147	-1.651	34.508	10.132	3.774	24.305	-28.716	20.272	7.562	12.481	16.59	9.164	-13.655
26	26	0.09375	-2.784	11.858	-5.266	-1.32	33.927	10.315	3.804	24.488	-28.742	19.537	7.846	11.739	15.817	8.88	-14.158
27	27	0.0975	-2.627	11.695	-5.371	-1.008	33.369	10.383	3.731	24.64	-28.766	18.701	8.138	11.093	14.907	8.596	-14.655
28	28	0.10125	-2.511	11.561	-5.458	-0.716	32.839	10.337	3.562	24.773	-28.786	17.827	8.573	10.52	13.863	8.442	-15.155
29	29	0.105	-2.452	11.46	-5.522	-0.504	32.35	10.251	3.39	24.885	-28.828	16.894	9.054	9.976	12.731	8.324	-15.693
30	30	0.10875	-2.416	11.379	-5.546	-0.335	31.898	9.997	3.15	25.009	-28.791	16.084	9.553	9.429	11.689	8.259	-16.291
31	31	0.1125	-2.407	11.321	-5.536	-0.206	31.47	9.664	2.871	25.115	-28.726	15.29	9.968	8.877	10.681	8.134	-16.93
32	32	0.11625	-2.428	11.286	-5.495	-0.118	31.058	9.302	2.574	25.183	-28.664	14.456	10.241	8.324	9.684	7.884	-17.595
33	33	0.12	-2.46	11.28	-5.417	-0.09	30.643	8.941	2.329	25.173	-28.624	13.67	10.411	7.829	8.798	7.558	-18.224
34	34	0.12375	-2.535	11.311	-5.307	-0.131	30.275	8.567	2.111	25.172	-28.464	12.787	10.537	7.282	7.871	7.136	-18.806
35	35	0.1275	-2.633	11.361	-5.182	-0.21	29.93	8.239	1.927	25.165	-28.265	11.809	10.516	6.684	6.939	6.54	-19.374
36	36	0.13125	-2.744	11.423	-5.049	-0.312	29.594	7.984	1.781	25.143	-28.062	10.744	10.275	6.035	6.035	5.713	-19.945
37	37	0.135	-2.853	11.498	-4.889	-0.461	29.275	7.699	1.691	25.133	-27.713	9.683	9.716	5.36	5.327	4.558	-20.455
38	38	0.13875	-2.964	11.588	-4.723	-0.614	28.949	7.462	1.628	25.093	-27.363	8.711	9.012	4.716	4.782	3.288	-20.894
39	39	0.1425	-3.058	11.687	-4.552	-0.75	28.604	7.287	1.579	25.012	-27.055	8.003	8.359	4.128	4.457	2.148	-21.247
40	40	0.14625	-3.122	11.795	-4.376	-0.856	28.231	7.185	1.536	24.883	-26.819	7.668	7.889	3.612	4.384	1.302	-21.501
41	41	0.15	-3.162	11.913	-4.212	-0.929	27.841	7.175	1.518	24.707	-26.658	7.697	7.832	3.169	4.47	0.967	-21.646
42	42	0.15375	-3.153	12.026	-4.064	-0.968	27.406	7.194	1.55	24.47	-26.517	7.799	7.96	2.767	4.574	0.842	-21.737
43	43	0.1575	-3.118	12.14	-3.923	-0.98	26.939	7.212	1.587	24.185	-26.407	7.91	8.158	2.421	4.664	0.798	-21.79
44	44	0.16125	-3.067	12.257	-3.788	-0.965	26.45	7.218	1.605	23.86	-26.337	8.003	8.363	2.146	4.728	0.761	-21.817
45	45	0.165	-3.001	12.379	-3.694	-0.92	25.95	7.266	1.621	23.5	-26.374	8.152	8.543	1.99	4.839	0.736	-21.82
46	46	0.16875	-2.952	12.511	-3.615	-0.894	25.455	7.357	1.645	23.121	-26.489	8.439	8.719	1.842	5.058	0.774	-21.88
47	47	0.1725	-2.919	12.651	-3.548	-0.879	24.973	7.445	1.655	22.734	-26.63	8.796	8.889	1.712	5.332	0.845	-21.971
48	48	0.17625	-2.902	12.799	-3.494	-0.869	24.503	7.505	1.643	22.341	-26.771	9.193	9.049	1.608	5.639	0.934	-22.078
49	49	0.18	-2.91	12.953	-3.46	-0.889	24.028	7.544	1.627	21.892	-26.969	9.688	9.19	1.582	6.032	1.083	-22.22
50	50	0.18375	-2.938	13.108	-3.445	-0.925	23.549	7.571	1.609	21.43	-27.177	10.145	9.298	1.603	6.402	1.195	-22.364
51	51	0.1875	-2.99	13.265	-3.447	-0.972	23.076	7.605	1.573	20.959	-27.439	10.56	9.398	1.699	6.72	1.29	-22.499
52	52	0.19125	-3.069	13.423	-3.467	-1.03	22.614	7.648	1.512	20.483	-27.772	10.936	9.494	1.888	6.977	1.375	-22.621
53	53	0.195	-3.171	13.589	-3.498	-1.126	22.176	7.595	1.431	20.015	-28.067	11.367	9.511	2.157	7.304	1.412	-22.748
54	54	0.19875	-3.287	13.763	-3.546	-1.235	21.756	7.472	1.332	19.544	-28.271	11.787	9.47	2.412	7.648	1.41	-22.894
55	55	0.2025	-3.403	13.939	-3.604	-1.343	21.34	7.306	1.225	19.068	-28.414	12.135	9.377	2.652	7.953	1.341	-23.045
56	56	0.20625	-3.516	14.113	-3.667	-1.446	20.923	7.11	1.117	18.589	-28.512	12.387	9.233	2.881	8.202	1.196	-23.197
57	57	0.21	-3.637	14.27	-3.73	-1.589	20.511	6.859	1.04	18.145	-28.585	12.744	9.052	3.125	8.568	1.048	-23.385
58	58	0.21375	-3.753	14.418	-3.803	-1.728	20.114	6.571	0.96	17.754	-28.565	13.116	8.828	3.333	8.978	0.843	-23.569
59	59	0.2175	-3.869	14.556	-3.881	-1.859	19.719	6.278	0.872	17.388	-28.519	13.477	8.572	3.533	9.393	0.595	-23.746
60	60	0.22125	-3.986	14.686	-3.962	-1.979	19.323	5.992	0.774	17.035	-28.477	13.808	8.299	3.737	9.786	0.315	-23.915
61	61	0.225	-4.097	14.818	-4.06	-2.081	18.951	5.663	0.666	16.722	-28.365	14.064	8.134	3.91	10.071	0.088	-24.086
62	62	0.22875	-4.19	14.927	-4.165	-2.158	18.557	5.341	0.553	16.404	-28.222	14.247	7.994	4.038	10.28	-0.135	-24.257
63	63	0.2325	-4.274	15.028	-4.273	-2.227	18.162	5.019	0.442	16.1	-28.052	14.372	7.874	4.149	10.43	-0.372	-24.412
64	64	0.23625	-4.357	15.126	-4.381	-2.296	17.783	4.684	0.336	15.826	-27.854	14.443	7.763	4.265	10.533	-0.638	-24.544
65	65	0.24	-4.426	15.214	-4.465	-2.366	17.412	4.239	0.217	15.59	-27.613	14.44	7.575	4.429	10.604	-1.025	-24.665
66	66	0.24375	-4.477	15.297	-4.539	-2.432	17.034	3.882	0.15	15.365	-27.435	14.413	7.421	4.564	10.654	-1.403	-24.781
67	67	0.2475	-4.506	15.372	-4.609	-2.482	16.649	3.579	0.113	15.149	-27.313	14.321	7.274	4.693	10.652	-1.808	-24.894
68	68	0.25125	-4.512	15.437	-4.68	-2.506	16.254	3.306	0.091	14.944	-27.237	14.146	7.119	4.829	10.585	-2.263	-25.005
69	69	0.255	-4.499	15.48	-4.772	-2.5	15.85	3.027	0.059	14.758	-27.119	13.973	6.912	4.936	10.551	-2.762	-25.128
70	70	0.25875	-4.497	15.524	-4.859	-2.523	15.463	2.764	0.042	14.603	-27.022	13.967	6.655	5.091	10.691	-3.259	-25.225
71	71	0.2625	-4.507	15.566	-4.942	-2.557	15.078	2.545	0.02	14.459	-26.983	14.069	6.361	5.273	10.934	-3.753	-25.317
72	72	0.26625	-4.526	15.603	-5.022	-2.591	14.69	2.385	-0.017	14.319	-27.025	14.244	6.037	5.472	11.237	-4.243	-25.417
73	73	0.27	-4.532	15.642	-5.095	-2.618	14.313	2.263	-0.046	14.207	-27.145	14.436	5.752	5.71	11.531	-4.712	-25.507
74	74	0.27375	-4.556	15.685	-5.156	-2.682	13.959	2.132	-0.043	14.136	-27.187	14.498	5.523	5.881	11.703	-5.21	-25.581
75	75	0.2775	-4.58	15.728	-5.222	-2.754	13.612	2.006	-0.025	14.088	-27.189	14.499	5.315	6.017	11.824	-5.73	-25.646
76	76	0.28125	-4.597	15.767	-5.3	-2.818	13.265	1.896	0.002	14.054	-27.178	14.478	5.112	6.135	11.929	-6.263	-25.71
77	77	0.285	-4.627	15.802	-5.367	-2.914	12.916	1.831	0.057	14.042	-27.205	14.445	4.977	6.23	11.992	-6.763	-25.779
78	78	0.28875	-4.643	15.837	-5.453	-2.971	12.561	1.814	0.088	14.023	-27.279	14.443	4.796	6.334	12.094	-7.284	-25.853
79	79	0.2925	-4.657	15.874	-5.54	-3.021	12.212	1.838	0.116	14.012	-27.377	14.503	4.601	6.421	12.256	-7.795	-25.933
80	80	0.29625	-4.676	15.916	-5.623	-3.079	11.875	1.895	0.15	14.021	-27.482	14.647	4.406	6.483	12.491	-8.28	-26.019
81	81	0.3	-4.698	15.975	-5.718	-3.137	11.583	1.918	0.163	14.077	-27.562	14.886	4.185	6.588	12.82	-8.77	-26.093
82	82	0.30375	-4.724	16.035	-5.813	-3.197	11.303	1.947	0.173	14.166	-27.604	15.172	3.965	6.684	13.197	-9.266	-26.137
83	83	0.3075	-4.749	16.099	-5.909	-3.26	11.033	2	0.197	14.274	-27.641	15.405	3.738	6.777	13.539	-9.809	-26.154
84	84	0.31125	-4.769	16.169	-6.005	-3.323	10.771	2.085	0.242	14.394	-27.692	15.515	3.499	6.868	13.79	-10.429	-26.147
85	85	0.315	-4.789	16.242	-6.092	-3.389	10.507	2.162	0.298	14.529	-27.733	15.367	3.233	6.947	13.836	-11.205	-26.116
86	86	0.31875	-4.806	16.325	-6.182	-3.453	10.263	2.213	0.348	14.689	-27.721	15.209	2.968	7.012	13.875	-12.003	-26.071
87	87	0.3225	-4.818	16.411	-6.267	-3.519	10.028	2.25	0.402	14.872	-27.686	15.049	2.689	7.083	13.926	-12.832	-26.007
88	88	0.32625	-4.824	16.495	-6.343	-3.59	9.795	2.278	0.466	15.076	-27.647	14.897	2.388	7.177	14.001	-13.7	-25.917
89	89	0.33	-4.813	16.564	-6.419	-3.649	9.553	2.302	0.525	15.293	-27.62	14.784	2.077	7.354	14.116	-14.58	-25.758
90	90	0.33375	-4.793	16.618	-6.491	-3.7	9.301	2.355	0.589	15.527	-27.634	14.652	1.761	7.557	14.219	-15.489	-25.578
91	91	0.3375	-4.78	16.668	-6.563	-3.766	9.056	2.415	0.668	15.791	-27.67	14.473	1.493	7.791	14.262	-16.399	-25.376
92	92	0.34125	-4.777	16.717	-6.636	-3.857	8.83	2.471	0.764	16.096	-27.711	14.243	1.297	8.055	14.227	-17.296	-25.152
93	93	0.345	-4.729	16.751	-6.738	-3.884	8.621	2.529	0.81	16.482	-27.723	14.143	1.088	8.301	14.292	-18.194	-24.944
94	94	0.34875	-4.683	16.776	-6.844	-3.931	8.433	2.574	0.875	16.927	-27.711	14.027	0.801	8.554	14.395	-19.194	-24.728
95	95	0.3525	-4.618	16.778	-6.961	-3.96	8.245	2.617	0.935	17.421	-27.671	13.88	0.461	8.8	14.503	-20.277	-24.498
96	96	0.35625	-4.53	16.752	-7.091	-3.955	8.048	2.661	0.983	17.96	-27.602	13.698	0.081	9.033	14.602	-21.433	-24.255
97	97	0.36	-4.493	16.701	-7.195	-4.043	7.863	2.666	1.053	18.549	-27.536	13.527	-0.354	9.241	14.736	-22.637	-24.072
98	98	0.36375	-4.456	16.624	-7.308	-4.153	7.692	2.683	1.142	19.227	-27.457	13.519	-0.71	9.403	14.979	-23.745	-23.942
99	99	0.3675	-4.412	16.523	-7.429	-4.265	7.53	2.691	1.234	19.966	-27.363	13.565	-1.04	9.573	15.263	-24.838	-23.816
100	100	0.37125	-4.358	16.398	-7.558	-4.372	7.375	2.676	1.319	20.759	-27.252	13.598	-1.376	9.779	15.546	-25.969	-23.663
101	101	0.375	-4.321	16.243	-7.662	-4.506	7.263	2.604	1.398	21.681	-27.085	13.536	-1.74	9.999	15.777	-27.224	-23.468
102	102	0.37875	-4.291	16.047	-7.755	-4.674	7.156	2.55	1.526	22.648	-26.976	13.347	-2.126	10.233	15.925	-28.539	-23.288
103	103	0.3825	-4.283	15.813	-7.835	-4.886	7.06	2.519	1.692	23.663	-26.9	13.133	-2.536	10.426	16.076	-29.875	-23.16
104	104	0.38625	-4.307	15.543	-7.903	-5.148	6.981	2.51	1.888	24.736	-26.838	12.949	-2.977	10.554	16.279	-31.216	-23.097
105	105	0.39	-4.34	15.214	-7.982	-5.441	6.943	2.458	2.084	25.916	-26.711	12.727	-3.492	10.701	16.507	-32.645	-23.007
106	106	0.39375	-4.422	14.859	-8.042	-5.803	6.959	2.344	2.276	27.191	-26.523	12.494	-4.077	10.838	16.781	-34.155	-22.919
107	107	0.3975	-4.548	14.476	-8.086	-6.24	7.016	2.201	2.493	28.544	-26.313	12.224	-4.71	10.978	17.073	-35.726	-22.834
108	108	0.40125	-4.719	14.062	-8.119	-6.757	7.103	2.053	2.75	29.964	-26.104	11.893	-5.372	11.12	17.355	-37.348	-22.756
109	109	0.405	-4.949	13.609	-8.15	-7.335	7.195	1.961	3.03	31.421	-25.905	11.406	-6.004	11.166	17.491	-38.998	-22.721
110	110	0.40875	-5.221	13.126	-8.176	-7.98	7.285	1.822	3.307	32.891	-25.674	10.944	-6.669	11.163	17.686	-40.635	-22.757
111	111	0.4125	-5.534	12.63	-8.193	-8.69	7.391	1.653	3.589	34.376	-25.418	10.452	-7.366	11.124	17.889	-42.288	-22.832
112	112	0.41625	-5.888	12.13	-8.196	-9.465	7.523	1.461	3.878	35.876	-25.141	9.894	-8.094	11.057	18.066	-43.975	-22.927
113	113	0.42	-6.277	11.625	-8.188	-10.275	7.665	1.215	4.111	37.378	-24.857	9.223	-8.816	10.984	18.145	-45.681	-23.036
114	114	0.42375	-6.666	11.135	-8.194	-11.087	7.849	1.01	4.361	38.907	-24.579	8.492	-9.409	10.842	18.121	-47.294	-23.207
115	115	0.4275	-7.04	10.661	-8.219	-11.874	8.072	0.846	4.61	40.455	-24.316	7.719	-9.862	10.643	17.996	-48.797	-23.442
116	116	0.43125	-7.392	10.207	-8.268	-12.621	8.339	0.717	4.841	42.023	-24.062	6.923	-10.159	10.384	17.773	-50.171	-23.748
117	117	0.435	-7.735	9.785	-8.354	-13.334	8.713	0.54	4.956	43.664	-23.706	6.221	-10.252	10	17.516	-51.336	-24.182
118	118	0.43875	-8.067	9.387	-8.488	-14.005	9.164	0.391	5.011	45.35	-23.295	5.469	-10.22	9.526	17.148	-52.43	-24.67
119	119	0.4425	-8.393	9.007	-8.662	-14.647	9.672	0.285	5.029	47.046	-22.861	4.717	-10.122	8.99	16.744	-53.463	-25.199
120	120	0.44625	-8.716	8.647	-8.877	-15.263	10.231	0.238	5.02	48.729	-22.424	3.988	-9.986	8.408	16.338	-54.437	-25.759
121	121	0.45	-9.02	8.329	-9.152	-15.812	10.88	0.316	4.998	50.383	-21.988	3.19	-9.757	7.802	15.809	-55.339	-26.292
122	122	0.45375	-9.299	8.036	-9.485	-16.294	11.596	0.427	4.924	51.985	-21.473	2.34	-9.453	7.145	15.184	-56.147	-26.804
123	123	0.4575	-9.555	7.768	-9.862	-16.727	12.379	0.549	4.801	53.548	-20.89	1.556	-9.082	6.465	14.577	-56.815	-27.31
124	124	0.46125	-9.785	7.526	-10.278	-17.115	13.229	0.673	4.632	55.073	-20.25	0.898	-8.651	5.784	14.048	-57.318	-27.811
125	125	0.465	-9.945	7.303	-10.755	-17.409	14.131	0.855	4.459	56.492	-19.621	0.195	-8.237	5.174	13.493	-57.739	-28.244
126	126	0.46875	-10.071	7.105	-11.261	-17.601	15.061	1.094	4.266	57.811	-19.03	-0.463	-7.888	4.643	12.986	-58.113	-28.575
127	127	0.4725	-10.162	6.93	-11.787	-17.722	16.018	1.353	4.062	59.062	-18.451	-1.089	-7.571	4.21	12.519	-58.429	-28.798
128	128	0.47625	-10.217	6.779	-12.329	-17.784	17.003	1.603	3.851	60.254	-17.869	-1.676	-7.268	3.895	12.1	-58.672	-28.909
129	129	0.48	-10.225	6.66	-12.877	-17.762	18.002	1.807	3.589	61.341	-17.309	-2.025	-6.99	3.74	11.882	-58.716	-28.909
130	130	0.48375	-10.191	6.562	-13.403	-17.702	18.992	1.925	3.309	62.341	-16.733	-2.412	-6.715	3.666	11.638	-58.691	-28.838
131	131	0.4875	-10.132	6.487	-13.905	-17.594	19.979	1.992	3.011	63.286	-16.179	-2.773	-6.425	3.646	11.404	-58.588	-28.733
132	132	0.49125	-10.055	6.438	-14.381	-17.434	20.964	2.025	2.699	64.184	-15.67	-3.078	-6.111	3.669	11.199	-58.399	-28.61
133	133	0.495	-9.966	6.411	-14.811	-17.253	21.925	2.035	2.41	64.971	-15.202	-3.359	-5.838	3.775	11.009	-58.142	-28.419
134	134	0.49875	-9.867	6.413	-15.206	-17.037	22.871	1.998	2.11	65.675	-14.739	-3.68	-5.624	3.932	10.793	-57.892	-28.147
135	135	0.5025	-9.755	6.427	-15.566	-16.804	23.783	1.921	1.822	66.281	-14.28	-3.993	-5.48	4.133	10.603	-57.622	-27.811
136	136	0.50625	-9.63	6.446	-15.885	-16.566	24.651	1.81	1.563	66.783	-13.826	-4.271	-5.407	4.373	10.464	-57.313	-27.427
137	137	0.51	-9.489	6.5	-16.131	-16.314	25.483	1.678	1.383	67.193	-13.405	-4.534	-5.3	4.576	10.317	-56.908	-27.084
138	138	0.51375	-9.341	6.573	-16.326	-16.043	26.282	1.552	1.248	67.571	-12.97	-4.782	-5.112	4.669	10.128	-56.429	-26.801
139	139	0.5175	-9.198	6.667	-16.467	-15.769	27.06	1.415	1.143	67.914	-12.542	-4.974	-4.869	4.697	9.948	-55.874	-26.567
140	140	0.52125	-9.064	6.786	-16.55	-15.508	27.823	1.258	1.068	68.222	-12.131	-5.089	-4.588	4.689	9.812	-55.239	-26.374
141	141	0.525	-8.942	6.921	-16.558	-15.323	28.565	1.118	1.131	68.487	-11.762	-5.183	-4.303	4.705	9.726	-54.554	-26.204
142	142	0.52875	-8.854	7.098	-16.499	-15.18	29.323	0.968	1.229	68.663	-11.425	-5.169	-4.051	4.686	9.731	-53.788	-26.092
143	143	0.5325	-8.782	7.299	-16.392	-15.066	30.084	0.818	1.355	68.775	-11.101	-5.02	-3.813	4.622	9.841	-52.93	-26.036
144	144	0.53625	-8.719	7.515	-16.243	-14.972	30.84	0.672	1.505	68.832	-10.786	-4.725	-3.577	4.509	10.057	-51.977	-26.037
145	145	0.54	-8.678	7.754	-16.027	-14.919	31.598	0.485	1.653	68.799	-10.556	-4.394	-3.373	4.39	10.291	-50.968	-26.125
146	146	0.54375	-8.638	7.997	-15.772	-14.907	32.338	0.33	1.874	68.703	-10.396	-3.959	-3.157	4.301	10.6	-49.853	-26.261
147	147	0.5475	-8.598	8.253	-15.483	-14.915	33.071	0.17	2.126	68.546	-10.285	-3.508	-2.953	4.244	10.918	-48.691	-26.413
148	148	0.55125	-8.555	8.527	-15.163	-14.931	33.8	-0.007	2.393	68.328	-10.221	-3.079	-2.774	4.225	11.217	-47.51	-26.562
149	149	0.555	-8.49	8.797	-14.828	-14.943	34.477	-0.104	2.755	68.025	-10.309	-2.509	-2.609	4.345	11.624	-46.23	-26.694
150	150	0.55875	-8.442	9.078	-14.467	-14.974	35.159	-0.213	3.098	67.68	-10.468	-1.875	-2.492	4.533	12.086	-44.935	-26.814
151	151	0.5625	-8.39	9.358	-14.096	-15.017	35.828	-0.324	3.44	67.275	-10.698	-1.205	-2.432	4.811	12.583	-43.624	-26.91
152	152	0.56625	-8.326	9.629	-13.722	-15.066	36.476	-0.43	3.788	66.8	-11.002	-0.514	-2.433	5.189	13.098	-42.299	-26.974
153	153	0.57	-8.258	9.915	-13.332	-15.102	37.13	-0.529	4.116	66.25	-11.405	0.157	-2.48	5.644	13.572	-40.968	-27.02
154	154	0.57375	-8.177	10.181	-12.94	-15.123	37.734	-0.569	4.484	65.639	-11.887	0.993	-2.551	6.116	14.179	-39.555	-27.092
155	155	0.5775	-8.093	10.44	-12.547	-15.135	38.316	-0.596	4.839	64.991	-12.411	1.911	-2.64	6.636	14.843	-38.111	-27.136
156	156	0.58125	-8.016	10.698	-12.154	-15.143	38.886	-0.632	5.156	64.315	-12.959	2.857	-2.743	7.226	15.52	-36.662	-27.122
157	157	0.585	-7.952	10.935	-11.759	-15.199	39.412	-0.622	5.517	63.553	-13.568	3.764	-2.891	7.924	16.175	-35.222	-27.044
158	158	0.58875	-7.876	11.158	-11.39	-15.215	39.896	-0.593	5.861	62.711	-14.244	4.607	-3.027	8.617	16.74	-33.763	-26.998
159	159	0.5925	-7.788	11.364	-11.039	-15.203	40.34	-0.529	6.207	61.793	-14.947	5.466	-3.144	9.254	17.277	-32.238	-27.004
160	160	0.59625	-7.689	11.553	-10.705	-15.167	40.746	-0.419	6.564	60.798	-15.654	6.39	-3.238	9.802	17.826	-30.619	-27.074
161	161	0.6	-7.583	11.721	-10.4	-15.082	41.114	-0.269	6.885	59.713	-16.365	7.409	-3.315	10.255	18.397	-28.893	-27.196
162	162	0.60375	-7.504	11.883	-10.096	-15.033	41.463	-0.052	7.252	58.556	-17.083	8.409	-3.408	10.652	18.948	-27.142	-27.344
163	163	0.6075	-7.438	12.029	-9.788	-15.003	41.78	0.18	7.622	57.357	-17.797	9.305	-3.485	11.004	19.393	-25.409	-27.495
164	164	0.61125	-7.378	12.156	-9.475	-14.983	42.055	0.397	7.972	56.128	-18.498	10.048	-3.519	11.311	19.676	-23.71	-27.64
165	165	0.615	-7.323	12.271	-9.157	-14.989	42.283	0.616	8.31	54.856	-19.207	10.684	-3.409	11.554	19.757	-21.938	-27.828
166	166	0.61875	-7.254	12.37	-8.865	-14.94	42.472	0.806	8.579	53.524	-19.901	11.333	-3.176	11.673	19.747	-20.021	-28.106
167	167	0.6225	-7.186	12.462	-8.597	-14.866	42.638	0.989	8.807	52.132	-20.584	12.037	-2.869	11.71	19.715	-17.974	-28.447
168	168	0.62625	-7.127	12.551	-8.352	-14.785	42.786	1.172	9.007	50.674	-21.259	12.797	-2.522	11.695	19.692	-15.819	-28.826
169	169	0.63	-7.08	12.622	-8.13	-14.685	42.896	1.324	9.127	49.112	-21.933	13.367	-2.255	11.734	19.525	-13.77	-29.088
170	170	0.63375	-7.027	12.677	-7.919	-14.556	42.943	1.467	9.191	47.472	-22.631	13.93	-2.038	11.722	19.35	-11.733	-29.377
171	171	0.6375	-6.973	12.724	-7.707	-14.418	42.95	1.575	9.196	45.778	-23.314	14.462	-1.847	11.639	19.14	-9.704	-29.702
172	172	0.64125	-6.923	12.769	-7.49	-14.281	42.928	1.631	9.137	44.045	-23.963	14.948	-1.663	11.477	18.872	-7.676	-30.068
173	173	0.645	-6.871	12.813	-7.278	-14.123	42.878	1.599	8.975	42.306	-24.6	15.382	-1.374	11.298	18.482	-5.599	-30.459
174	174	0.64875	-6.832	12.864	-7.072	-13.959	42.829	1.462	8.728	40.573	-25.167	15.661	-1.077	11.138	17.97	-3.598	-30.803
175	175	0.6525	-6.801	12.919	-6.874	-13.78	42.765	1.28	8.422	38.824	-25.724	15.858	-0.757	11.005	17.373	-1.627	-31.116
176	176	0.65625	-6.776	12.978	-6.683	-13.58	42.678	1.084	8.067	37.046	-26.302	16.018	-0.412	10.902	16.716	0.34	-31.404
177	177	0.66	-6.745	13.039	-6.503	-13.348	42.553	0.798	7.61	35.214	-26.796	16.219	-0.097	10.806	16.094	2.314	-31.654
178	178	0.66375	-6.729	13.111	-6.311	-13.141	42.414	0.493	7.13	33.361	-27.308	16.488	0.211	10.719	15.515	4.326	-31.94
179	179	0.6675	-6.723	13.193	-6.118	-12.934	42.275	0.124	6.597	31.502	-27.794	16.729	0.444	10.659	14.951	6.267	-32.229
180	180	0.67125	-6.726	13.286	-5.928	-12.715	42.143	-0.331	5.994	29.645	-28.231	16.884	0.555	10.646	14.39	8.068	-32.5
181	181	0.675	-6.733	13.396	-5.737	-12.482	42	-0.8	5.356	27.784	-28.705	16.965	0.487	10.763	13.882	9.655	-32.706
182	182	0.67875	-6.741	13.521	-5.553	-12.225	41.856	-1.246	4.728	25.953	-29.14	16.849	0.365	10.893	13.281	11.039	-32.841
183	183	0.6825	-6.758	13.657	-5.364	-11.98	41.706	-1.639	4.138	24.149	-29.573	16.676	0.23	11.018	12.668	12.333	-32.95
184	184	0.68625	-6.788	13.802	-5.164	-11.767	41.551	-1.965	3.601	22.379	-30.017	16.529	0.107	11.13	12.092	13.599	-33.056
185	185	0.69	-6.834	13.962	-4.934	-11.6	41.419	-2.29	3.088	20.721	-30.421	16.46	0.007	11.294	11.607	14.812	-33.105
186	186	0.69375	-6.876	14.124	-4.704	-11.419	41.307	-2.651	2.551	19.167	-30.754	16.399	-0.061	11.526	11.142	15.949	-33.067
187	187	0.6975	-6.908	14.289	-4.485	-11.222	41.208	-2.976	2.042	17.699	-31.051	16.354	-0.117	11.773	10.731	17.02	-32.972
188	188	0.70125	-6.929	14.456	-4.28	-11.01	41.117	-3.217	1.591	16.31	-31.333	16.335	-0.169	11.997	10.392	18.031	-32.837
189	189	0.705	-6.974	14.624	-4.07	-10.836	41.029	-3.254	1.218	14.999	-31.664	16.381	-0.168	12.141	10.11	19.031	-32.676
190	190	0.70875	-7.026	14.79	-3.849	-10.692	40.949	-3.259	0.893	13.785	-31.967	16.437	-0.077	12.296	9.834	20.01	-32.456
191	191	0.7125	-7.083	14.951	-3.621	-10.566	40.875	-3.236	0.606	12.678	-32.23	16.472	0.062	12.483	9.571	20.906	-32.151
192	192	0.71625	-7.142	15.105	-3.391	-10.451	40.808	-3.185	0.353	11.69	-32.444	16.491	0.227	12.729	9.348	21.688	-31.726
193	193	0.72	-7.189	15.257	-3.187	-10.31	40.762	-3.108	0.143	10.874	-32.576	16.782	0.467	13.25	9.44	22.446	-30.98
194	194	0.72375	-7.245	15.4	-2.974	-10.208	40.709	-2.911	0.005	10.171	-32.736	17.427	0.784	13.864	9.871	23.283	-30.09
195	195	0.7275	-7.303	15.532	-2.758	-10.129	40.652	-2.642	-0.08	9.581	-32.922	18.288	1.169	14.591	10.522	24.124	-29.071
196	196	0.73125	-7.356	15.647	-2.547	-10.065	40.594	-2.33	-0.123	9.115	-33.13	19.302	1.605	15.467	11.353	24.909	-27.909
197	197	0.735	-7.376	15.718	-2.37	-9.966	40.529	-2.032	-0.146	8.84	-33.27	20.601	1.911	16.762	12.664	25.395	-26.358
198	198	0.73875	-7.381	15.77	-2.222	-9.827	40.483	-1.777	-0.191	8.724	-33.31	21.882	2.078	18.082	14.101	25.569	-24.773
199	199	0.7425	-7.37	15.798	-2.094	-9.667	40.428	-1.528	-0.239	8.731	-33.291	23.119	2.08	19.405	15.64	25.427	-23.168
200	200	0.74625	-7.341	15.796	-1.979	-9.495	40.351	-1.267	-0.279	8.845	-33.235	24.296	1.896	20.711	17.272	24.959	-21.56
201	201	0.75	-7.3	15.765	-1.876	-9.322	40.254	-1.014	-0.294	9.111	-33.148	25.452	1.503	21.9	19.037	24.154	-20.079
