# Supplementary material for: Gait phenotypes in paediatric hereditary spastic paraplegia revealed by dynamic time warping analysis and random forests
Source: PLoS One. 2018 Mar 8;13(3):e0192345. doi: 10.1371/journal.pone.0192345 (PMC5843164; doi:10.1371/journal.pone.0192345)
Supplement: S1 Data — (ZIP) [file pone.0192345.s008.zip › HSP/Left.SR.HSP18.2.csv]

	Epoch	Time	Pelvic.obliquity	Pelvic.tilt	Pelvic rotation	Hip.abd.add	Hip.flexion	Hip.rotation	Knee.abd.add	Knee.flexion	Knee.rotation	Ankle.abd.add	Ankle.flexion	Ankle.rotation	Forefoot.abd.add	Forefoot.flexion	Forefoot.rotation
1	1	0	-5.063	18.189	8.215	-8.337	38.675	-4.091	-2.226	5.791	-35.288	5.835	-2.268	17.239	5.473	15.301	-18.96
2	2	0.00377	-5.096	18.066	8.299	-8.233	38.442	-3.953	-2.273	5.849	-35.246	5.351	-3.209	17.74	5.68	14.15	-18.177
3	3	0.00754	-5.138	17.913	8.376	-8.144	38.187	-3.729	-2.291	6.021	-35.2	4.559	-4.516	18.237	5.792	12.503	-17.285
4	4	0.01131	-5.176	17.741	8.44	-8.048	37.924	-3.45	-2.308	6.28	-35.117	3.698	-5.951	18.638	5.873	10.663	-16.378
5	5	0.01508	-5.213	17.554	8.491	-7.953	37.665	-3.111	-2.31	6.636	-34.988	2.82	-7.405	18.914	5.908	8.728	-15.477
6	6	0.01885	-5.252	17.352	8.527	-7.873	37.422	-2.695	-2.275	7.11	-34.802	1.977	-8.745	19.031	5.868	6.812	-14.601
7	7	0.02262	-5.269	17.133	8.545	-7.775	37.239	-2.13	-2.202	7.796	-34.611	1.232	-9.744	18.95	5.67	5.067	-13.78
8	8	0.02639	-5.28	16.903	8.546	-7.677	37.131	-1.504	-2.111	8.673	-34.382	0.812	-10.297	18.781	5.499	3.667	-13.006
9	9	0.03016	-5.288	16.659	8.533	-7.579	37.086	-0.807	-1.993	9.716	-34.113	0.713	-10.372	18.498	5.347	2.655	-12.291
10	10	0.03393	-5.295	16.397	8.51	-7.485	37.085	-0.016	-1.837	10.893	-33.802	0.92	-9.928	18.064	5.195	2.078	-11.655
11	11	0.0377	-5.298	16.112	8.479	-7.415	37.057	0.856	-1.601	12.087	-33.411	1.33	-9.082	17.378	5.036	1.871	-11.145
12	12	0.04147	-5.264	15.805	8.433	-7.307	36.958	1.75	-1.344	13.224	-32.999	1.746	-8.273	16.549	4.9	1.648	-10.718
13	13	0.04524	-5.181	15.477	8.364	-7.141	36.783	2.674	-1.058	14.29	-32.597	2.109	-7.55	15.591	4.765	1.356	-10.376
14	14	0.04901	-5.037	15.128	8.265	-6.903	36.526	3.638	-0.731	15.276	-32.235	2.362	-6.957	14.518	4.604	0.952	-10.119
15	15	0.05278	-4.795	14.736	8.106	-6.531	36.148	4.698	-0.345	16.138	-32.079	2.516	-6.359	13.45	4.392	0.586	-9.948
16	16	0.05655	-4.513	14.336	7.922	-6.106	35.727	5.753	0.06	16.922	-31.945	2.553	-5.692	12.353	4.067	0.307	-9.831
17	17	0.06032	-4.201	13.935	7.72	-5.641	35.263	6.783	0.47	17.614	-31.829	2.495	-4.981	11.241	3.661	0.107	-9.768
18	18	0.06409	-3.87	13.543	7.503	-5.149	34.757	7.771	0.874	18.201	-31.727	2.365	-4.253	10.134	3.206	-0.028	-9.756
19	19	0.06786	-3.558	13.184	7.282	-4.671	34.213	8.709	1.243	18.639	-31.705	2.189	-3.568	9.137	2.751	-0.117	-9.779
20	20	0.07163	-3.273	12.849	7.069	-4.216	33.647	9.582	1.572	18.999	-31.748	2.011	-2.909	8.273	2.318	-0.187	-9.807
21	21	0.0754	-3.019	12.536	6.86	-3.79	33.071	10.372	1.855	19.304	-31.838	1.865	-2.283	7.553	1.94	-0.246	-9.835
22	22	0.07917	-2.801	12.247	6.656	-3.399	32.495	11.06	2.086	19.566	-31.959	1.775	-1.695	6.984	1.637	-0.301	-9.858
23	23	0.08294	-2.618	12.007	6.469	-3.047	31.925	11.554	2.238	19.755	-32.069	1.679	-1.175	6.615	1.371	-0.377	-9.863
24	24	0.08671	-2.465	11.814	6.303	-2.736	31.379	11.866	2.318	19.902	-32.12	1.595	-0.714	6.369	1.14	-0.473	-9.857
25	25	0.09048	-2.332	11.66	6.16	-2.449	30.85	12.042	2.328	19.996	-32.149	1.504	-0.311	6.219	0.918	-0.584	-9.856
26	26	0.09425	-2.215	11.543	6.042	-2.179	30.333	12.099	2.267	20.033	-32.177	1.39	0.035	6.147	0.687	-0.705	-9.87
27	27	0.09802	-2.126	11.469	5.957	-1.953	29.852	11.946	2.131	20.03	-32.119	1.198	0.336	6.149	0.399	-0.841	-9.912
28	28	0.10179	-2.036	11.412	5.887	-1.726	29.38	11.674	1.93	19.994	-32.037	1.056	0.6	6.209	0.161	-0.968	-9.971
29	29	0.10556	-1.959	11.377	5.839	-1.525	28.928	11.299	1.691	19.937	-31.913	0.965	0.847	6.31	-0.027	-1.08	-10.033
30	30	0.10933	-1.9	11.369	5.818	-1.364	28.502	10.834	1.428	19.864	-31.735	0.92	1.087	6.439	-0.172	-1.176	-10.09
31	31	0.1131	-1.851	11.394	5.824	-1.235	28.099	10.307	1.157	19.764	-31.492	0.834	1.322	6.557	-0.353	-1.267	-10.14
32	32	0.11687	-1.82	11.458	5.847	-1.138	27.734	9.796	0.892	19.644	-31.234	0.792	1.54	6.655	-0.488	-1.352	-10.179
33	33	0.12064	-1.804	11.548	5.879	-1.07	27.398	9.305	0.658	19.521	-30.948	0.733	1.765	6.711	-0.631	-1.432	-10.217
34	34	0.12441	-1.803	11.658	5.917	-1.034	27.089	8.839	0.465	19.404	-30.624	0.636	2.006	6.712	-0.797	-1.51	-10.26
35	35	0.12818	-1.825	11.783	5.971	-1.051	26.807	8.413	0.314	19.301	-30.259	0.566	2.243	6.64	-0.932	-1.59	-10.303
36	36	0.13195	-1.873	11.917	6.034	-1.107	26.539	8.061	0.201	19.213	-29.887	0.534	2.493	6.502	-1.034	-1.664	-10.344
37	37	0.13572	-1.94	12.053	6.097	-1.195	26.263	7.777	0.123	19.121	-29.508	0.532	2.736	6.3	-1.1	-1.741	-10.388
38	38	0.13949	-2.023	12.185	6.157	-1.307	25.972	7.565	0.077	19.014	-29.13	0.552	2.971	6.04	-1.137	-1.818	-10.437
39	39	0.14326	-2.11	12.314	6.207	-1.427	25.668	7.445	0.065	18.891	-28.799	0.562	3.222	5.756	-1.183	-1.878	-10.48
40	40	0.14703	-2.19	12.434	6.251	-1.548	25.342	7.376	0.083	18.757	-28.489	0.587	3.483	5.447	-1.211	-1.926	-10.523
41	41	0.1508	-2.256	12.544	6.287	-1.655	24.995	7.361	0.117	18.602	-28.227	0.677	3.742	5.127	-1.173	-1.957	-10.573
42	42	0.15457	-2.305	12.645	6.313	-1.742	24.625	7.403	0.16	18.424	-28.028	0.832	3.995	4.81	-1.075	-1.973	-10.629
43	43	0.15834	-2.343	12.745	6.315	-1.811	24.238	7.514	0.219	18.217	-27.915	0.964	4.237	4.537	-0.993	-1.993	-10.675
44	44	0.16211	-2.384	12.83	6.309	-1.876	23.809	7.638	0.268	17.959	-27.851	1	4.459	4.303	-1.003	-2.023	-10.722
45	45	0.16588	-2.43	12.903	6.295	-1.949	23.357	7.773	0.317	17.673	-27.846	1.084	4.671	4.119	-0.968	-2.039	-10.776
46	46	0.16965	-2.481	12.963	6.272	-2.033	22.881	7.913	0.364	17.362	-27.898	1.245	4.875	3.99	-0.865	-2.035	-10.838
47	47	0.17342	-2.539	13.005	6.234	-2.119	22.372	8.035	0.397	17.021	-27.996	1.439	5.074	3.917	-0.735	-2.015	-10.918
48	48	0.17719	-2.594	13.048	6.166	-2.184	21.871	8.133	0.392	16.686	-28.108	1.687	5.237	3.902	-0.563	-2.015	-10.999
49	49	0.18096	-2.654	13.098	6.077	-2.241	21.382	8.203	0.359	16.351	-28.214	1.956	5.369	3.913	-0.372	-2.034	-11.093
50	50	0.18473	-2.723	13.154	5.975	-2.301	20.902	8.243	0.311	16.012	-28.313	2.221	5.466	3.945	-0.18	-2.079	-11.203
51	51	0.1885	-2.81	13.211	5.875	-2.399	20.42	8.248	0.277	15.658	-28.416	2.429	5.514	4.013	-0.027	-2.174	-11.329
52	52	0.19227	-2.898	13.257	5.764	-2.497	19.93	8.205	0.232	15.306	-28.487	2.636	5.571	4.102	0.121	-2.262	-11.455
53	53	0.19604	-2.978	13.295	5.648	-2.586	19.428	8.136	0.177	14.949	-28.538	2.867	5.621	4.192	0.29	-2.347	-11.585
54	54	0.19981	-3.052	13.327	5.532	-2.669	18.92	8.033	0.115	14.589	-28.561	3.099	5.667	4.274	0.462	-2.433	-11.724
55	55	0.20358	-3.121	13.36	5.418	-2.754	18.427	7.872	0.059	14.236	-28.526	3.262	5.725	4.336	0.574	-2.52	-11.882
56	56	0.20735	-3.202	13.399	5.323	-2.864	17.943	7.641	0.006	13.88	-28.442	3.321	5.768	4.417	0.596	-2.634	-12.03
57	57	0.21112	-3.288	13.438	5.242	-2.98	17.468	7.355	-0.066	13.539	-28.315	3.41	5.806	4.49	0.639	-2.752	-12.181
58	58	0.21489	-3.376	13.477	5.172	-3.099	17	7.025	-0.147	13.214	-28.146	3.522	5.838	4.549	0.7	-2.877	-12.338
59	59	0.21866	-3.462	13.515	5.107	-3.225	16.54	6.668	-0.214	12.904	-27.941	3.597	5.866	4.593	0.734	-3.021	-12.498
60	60	0.22243	-3.536	13.548	5.033	-3.312	16.084	6.319	-0.297	12.602	-27.731	3.604	5.918	4.61	0.698	-3.156	-12.671
61	61	0.2262	-3.605	13.58	4.96	-3.391	15.638	5.961	-0.383	12.32	-27.511	3.607	5.98	4.627	0.651	-3.29	-12.839
62	62	0.22997	-3.665	13.613	4.89	-3.459	15.202	5.599	-0.472	12.055	-27.303	3.63	6.04	4.654	0.619	-3.428	-13.005
63	63	0.23374	-3.709	13.643	4.828	-3.51	14.771	5.244	-0.565	11.802	-27.151	3.713	6.082	4.71	0.637	-3.578	-13.181
64	64	0.23751	-3.728	13.671	4.782	-3.544	14.336	4.896	-0.64	11.55	-27.035	3.725	6.065	4.798	0.608	-3.805	-13.337
65	65	0.24128	-3.74	13.697	4.742	-3.567	13.907	4.544	-0.712	11.31	-26.928	3.696	6.052	4.897	0.542	-4.043	-13.488
66	66	0.24505	-3.748	13.72	4.708	-3.582	13.479	4.2	-0.785	11.077	-26.843	3.666	6.039	5	0.474	-4.285	-13.64
67	67	0.24882	-3.754	13.738	4.68	-3.587	13.046	3.881	-0.867	10.844	-26.803	3.69	6.01	5.102	0.453	-4.525	-13.807
68	68	0.25259	-3.775	13.761	4.66	-3.62	12.638	3.564	-0.927	10.656	-26.797	3.713	6.013	5.217	0.42	-4.761	-13.99
69	69	0.25636	-3.788	13.792	4.646	-3.643	12.243	3.233	-0.997	10.48	-26.784	3.772	5.986	5.328	0.425	-5.025	-14.178
70	70	0.26013	-3.789	13.831	4.631	-3.65	11.859	2.914	-1.076	10.312	-26.779	3.887	5.932	5.429	0.484	-5.302	-14.373
71	71	0.2639	-3.78	13.875	4.608	-3.639	11.484	2.641	-1.16	10.145	-26.805	4.082	5.863	5.509	0.62	-5.57	-14.579
72	72	0.26767	-3.757	13.923	4.592	-3.625	11.109	2.37	-1.228	9.98	-26.81	4.323	5.793	5.544	0.807	-5.827	-14.802
73	73	0.27144	-3.741	13.972	4.585	-3.618	10.743	2.1	-1.298	9.826	-26.825	4.586	5.752	5.568	1	-6.054	-15.037
74	74	0.27521	-3.734	14.026	4.591	-3.627	10.385	1.836	-1.367	9.683	-26.851	4.896	5.737	5.582	1.223	-6.246	-15.276
75	75	0.27898	-3.741	14.09	4.616	-3.663	10.038	1.582	-1.428	9.55	-26.89	5.282	5.749	5.586	1.501	-6.398	-15.51
76	76	0.28275	-3.748	14.156	4.641	-3.706	9.689	1.368	-1.466	9.42	-26.952	5.652	5.741	5.577	1.777	-6.574	-15.748
77	77	0.28652	-3.757	14.228	4.662	-3.76	9.356	1.15	-1.487	9.32	-26.983	5.933	5.744	5.562	1.974	-6.784	-15.969
78	78	0.29029	-3.768	14.305	4.681	-3.818	9.033	0.944	-1.5	9.234	-27.02	6.187	5.739	5.55	2.15	-7.019	-16.186
79	79	0.29406	-3.782	14.389	4.698	-3.873	8.715	0.766	-1.516	9.149	-27.096	6.472	5.706	5.544	2.361	-7.268	-16.414
80	80	0.29783	-3.804	14.483	4.725	-3.938	8.416	0.593	-1.55	9.092	-27.171	6.828	5.646	5.529	2.63	-7.537	-16.635
81	81	0.3016	-3.827	14.585	4.762	-4.008	8.119	0.406	-1.576	9.029	-27.227	7.106	5.548	5.521	2.846	-7.861	-16.84
82	82	0.30537	-3.849	14.695	4.801	-4.08	7.832	0.219	-1.599	8.972	-27.281	7.343	5.416	5.526	3.036	-8.234	-17.031
83	83	0.30914	-3.87	14.812	4.841	-4.151	7.558	0.044	-1.624	8.931	-27.349	7.567	5.251	5.549	3.224	-8.649	-17.209
84	84	0.31291	-3.888	14.945	4.873	-4.228	7.311	-0.068	-1.623	8.906	-27.464	7.757	5.085	5.6	3.389	-9.083	-17.354
85	85	0.31668	-3.904	15.079	4.895	-4.299	7.084	-0.175	-1.619	8.921	-27.552	7.848	4.914	5.654	3.47	-9.575	-17.477
86	86	0.32045	-3.919	15.216	4.913	-4.371	6.867	-0.266	-1.607	8.963	-27.645	7.865	4.745	5.719	3.484	-10.107	-17.58
87	87	0.32422	-3.934	15.355	4.931	-4.445	6.658	-0.332	-1.587	9.023	-27.763	7.831	4.581	5.801	3.45	-10.666	-17.665
88	88	0.32799	-3.952	15.499	4.942	-4.523	6.468	-0.385	-1.569	9.115	-27.879	7.868	4.407	5.891	3.483	-11.23	-17.741
89	89	0.33176	-3.974	15.647	4.962	-4.624	6.283	-0.448	-1.524	9.211	-27.986	7.817	4.225	5.966	3.448	-11.829	-17.828
90	90	0.33553	-3.997	15.802	4.976	-4.724	6.115	-0.516	-1.48	9.33	-28.067	7.726	4.04	6.025	3.378	-12.455	-17.917
91	91	0.3393	-4.013	15.96	4.975	-4.807	5.969	-0.584	-1.456	9.483	-28.109	7.623	3.853	6.065	3.292	-13.105	-17.999
92	92	0.34307	-4.01	16.103	4.952	-4.853	5.827	-0.646	-1.456	9.68	-28.097	7.531	3.656	6.083	3.215	-13.788	-18.064
93	93	0.34684	-3.993	16.239	4.908	-4.9	5.699	-0.702	-1.426	9.923	-28.042	7.419	3.496	6.077	3.122	-14.474	-18.124
94	94	0.35061	-3.967	16.363	4.858	-4.95	5.571	-0.76	-1.377	10.191	-27.972	7.279	3.359	6.074	2.999	-15.164	-18.176
95	95	0.35438	-3.937	16.476	4.812	-5.009	5.438	-0.824	-1.315	10.479	-27.904	7.111	3.236	6.089	2.845	-15.864	-18.216
96	96	0.35815	-3.922	16.591	4.788	-5.099	5.323	-0.892	-1.25	10.808	-27.852	6.957	3.101	6.135	2.698	-16.596	-18.23
97	97	0.36192	-3.905	16.687	4.761	-5.186	5.209	-0.946	-1.195	11.182	-27.795	6.842	2.916	6.184	2.598	-17.385	-18.232
98	98	0.36569	-3.893	16.762	4.731	-5.273	5.085	-1.009	-1.154	11.583	-27.715	6.745	2.701	6.225	2.519	-18.212	-18.234
99	99	0.36946	-3.886	16.813	4.696	-5.361	4.945	-1.081	-1.126	12.003	-27.613	6.661	2.458	6.259	2.457	-19.072	-18.237
100	100	0.37323	-3.865	16.83	4.641	-5.445	4.79	-1.114	-1.077	12.458	-27.533	6.606	2.172	6.316	2.446	-19.98	-18.228
101	101	0.377	-3.851	16.831	4.599	-5.552	4.641	-1.216	-1.02	12.966	-27.382	6.474	1.881	6.378	2.371	-20.952	-18.206
102	102	0.38077	-3.84	16.81	4.556	-5.669	4.493	-1.33	-0.957	13.536	-27.213	6.287	1.591	6.449	2.246	-21.976	-18.175
103	103	0.38454	-3.833	16.763	4.511	-5.795	4.344	-1.446	-0.891	14.167	-27.038	6.06	1.309	6.53	2.081	-23.043	-18.135
104	104	0.38831	-3.838	16.685	4.467	-5.944	4.185	-1.605	-0.822	14.853	-26.82	5.828	1.056	6.628	1.904	-24.121	-18.085
105	105	0.39208	-3.841	16.571	4.408	-6.105	4.03	-1.777	-0.737	15.612	-26.577	5.572	0.822	6.755	1.711	-25.224	-18.018
106	106	0.39585	-3.841	16.438	4.348	-6.269	3.885	-1.93	-0.64	16.42	-26.35	5.284	0.557	6.891	1.508	-26.383	-17.949
107	107	0.39962	-3.838	16.286	4.293	-6.434	3.754	-2.058	-0.534	17.277	-26.148	4.968	0.252	7.029	1.301	-27.601	-17.884
108	108	0.40339	-3.838	16.102	4.252	-6.605	3.64	-2.175	-0.427	18.212	-25.965	4.659	-0.076	7.167	1.108	-28.865	-17.825
109	109	0.40716	-3.858	15.886	4.233	-6.803	3.545	-2.286	-0.311	19.214	-25.817	4.398	-0.432	7.296	0.978	-30.145	-17.799
110	110	0.41093	-3.896	15.646	4.237	-7.032	3.477	-2.407	-0.177	20.283	-25.677	4.109	-0.814	7.415	0.844	-31.469	-17.793
111	111	0.4147	-3.951	15.387	4.261	-7.293	3.443	-2.528	-0.016	21.424	-25.541	3.77	-1.224	7.521	0.693	-32.845	-17.803
112	112	0.41847	-4.015	15.11	4.291	-7.582	3.464	-2.609	0.186	22.653	-25.42	3.38	-1.666	7.607	0.528	-34.277	-17.828
113	113	0.42224	-4.089	14.818	4.326	-7.894	3.534	-2.634	0.433	23.956	-25.332	2.992	-2.122	7.63	0.393	-35.725	-17.913
114	114	0.42601	-4.193	14.506	4.377	-8.252	3.626	-2.66	0.712	25.32	-25.253	2.579	-2.563	7.619	0.252	-37.179	-18.047
115	115	0.42978	-4.341	14.177	4.454	-8.671	3.73	-2.689	1.025	26.733	-25.196	2.141	-2.999	7.584	0.105	-38.646	-18.225
116	116	0.43355	-4.561	13.838	4.582	-9.192	3.838	-2.7	1.392	28.167	-25.203	1.682	-3.476	7.539	-0.027	-40.149	-18.446
117	117	0.43732	-4.824	13.508	4.738	-9.767	3.975	-2.669	1.797	29.63	-25.265	1.241	-3.996	7.452	-0.112	-41.683	-18.728
118	118	0.44109	-5.092	13.194	4.888	-10.337	4.159	-2.6	2.208	31.099	-25.348	0.777	-4.523	7.29	-0.202	-43.209	-19.088
119	119	0.44486	-5.359	12.894	5.03	-10.894	4.385	-2.514	2.62	32.565	-25.444	0.273	-5.052	7.05	-0.311	-44.723	-19.537
120	120	0.44863	-5.622	12.6	5.179	-11.443	4.634	-2.45	3.032	34.014	-25.547	-0.293	-5.584	6.731	-0.446	-46.226	-20.091
121	121	0.4524	-5.867	12.32	5.32	-11.976	4.928	-2.386	3.456	35.467	-25.654	-0.963	-6.109	6.341	-0.644	-47.744	-20.74
122	122	0.45617	-6.097	12.056	5.459	-12.487	5.252	-2.342	3.857	36.939	-25.757	-1.68	-6.6	5.925	-0.881	-49.263	-21.434
123	123	0.45994	-6.307	11.81	5.588	-12.968	5.612	-2.308	4.23	38.434	-25.853	-2.407	-7.017	5.475	-1.147	-50.74	-22.176
124	124	0.46371	-6.485	11.589	5.684	-13.398	6.025	-2.26	4.573	39.961	-25.938	-3.092	-7.282	4.967	-1.422	-52.095	-22.986
125	125	0.46748	-6.644	11.394	5.761	-13.803	6.48	-2.195	4.906	41.462	-26.03	-3.69	-7.29	4.389	-1.71	-53.175	-23.885
126	126	0.47125	-6.791	11.221	5.802	-14.177	7.001	-2.117	5.198	42.947	-26.147	-4.283	-7.155	3.843	-2.05	-54.092	-24.799
127	127	0.47502	-6.925	11.076	5.81	-14.523	7.598	-2.029	5.442	44.42	-26.287	-4.893	-6.925	3.367	-2.443	-54.893	-25.691
128	128	0.47879	-7.049	10.97	5.788	-14.848	8.286	-1.938	5.632	45.887	-26.443	-5.543	-6.658	3.009	-2.892	-55.636	-26.509
129	129	0.48256	-7.154	10.901	5.722	-15.119	9.066	-1.807	5.74	47.321	-26.663	-6.181	-6.491	2.799	-3.308	-56.402	-27.233
130	130	0.48633	-7.254	10.852	5.657	-15.379	9.874	-1.71	5.796	48.7	-26.895	-6.817	-6.406	2.687	-3.691	-57.181	-27.885
131	131	0.4901	-7.345	10.818	5.581	-15.619	10.709	-1.657	5.784	50.023	-27.127	-7.436	-6.381	2.691	-4.038	-57.935	-28.444
132	132	0.49387	-7.421	10.795	5.475	-15.819	11.577	-1.656	5.682	51.285	-27.348	-8.018	-6.387	2.844	-4.345	-58.617	-28.874
133	133	0.49764	-7.47	10.778	5.341	-15.971	12.477	-1.678	5.508	52.461	-27.571	-8.482	-6.368	3.207	-4.586	-59.104	-29.099
134	134	0.50141	-7.505	10.781	5.192	-16.086	13.425	-1.675	5.295	53.603	-27.814	-8.772	-6.33	3.698	-4.722	-59.422	-29.189
135	135	0.50518	-7.523	10.8	5.034	-16.162	14.41	-1.672	5.037	54.705	-28.05	-8.941	-6.282	4.288	-4.789	-59.606	-29.151
136	136	0.50895	-7.524	10.828	4.877	-16.197	15.415	-1.7	4.727	55.763	-28.243	-9.048	-6.231	4.944	-4.833	-59.695	-28.995
137	137	0.51272	-7.507	10.871	4.709	-16.184	16.454	-1.755	4.379	56.756	-28.342	-9.164	-6.199	5.665	-4.889	-59.708	-28.661
138	138	0.51649	-7.492	10.917	4.552	-16.176	17.483	-1.842	4.025	57.676	-28.335	-9.244	-6.181	6.368	-4.916	-59.645	-28.237
139	139	0.52026	-7.481	10.971	4.414	-16.17	18.51	-1.967	3.653	58.541	-28.221	-9.261	-6.156	7.028	-4.906	-59.492	-27.743
140	140	0.52403	-7.478	11.036	4.306	-16.163	19.543	-2.138	3.25	59.366	-28	-9.185	-6.103	7.621	-4.851	-59.234	-27.197
141	141	0.5278	-7.487	11.112	4.242	-16.19	20.533	-2.311	2.916	60.09	-27.546	-9.146	-5.997	7.962	-4.856	-58.903	-26.647
142	142	0.53157	-7.48	11.192	4.182	-16.176	21.505	-2.474	2.6	60.749	-26.959	-9.111	-5.87	8.15	-4.887	-58.522	-26.078
143	143	0.53534	-7.463	11.268	4.124	-16.132	22.45	-2.643	2.29	61.341	-26.24	-9.058	-5.729	8.196	-4.915	-58.083	-25.493
144	144	0.53911	-7.439	11.338	4.068	-16.066	23.365	-2.832	1.98	61.866	-25.39	-8.968	-5.579	8.106	-4.915	-57.582	-24.894
145	145	0.54288	-7.409	11.414	4.038	-15.983	24.277	-3.018	1.695	62.369	-24.423	-8.779	-5.388	7.845	-4.845	-56.994	-24.311
146	146	0.54665	-7.374	11.492	4.025	-15.9	25.163	-3.171	1.486	62.815	-23.403	-8.634	-5.164	7.467	-4.812	-56.367	-23.761
147	147	0.55042	-7.331	11.576	4.034	-15.809	26.038	-3.289	1.337	63.223	-22.36	-8.476	-4.908	7.001	-4.773	-55.684	-23.238
148	148	0.55419	-7.277	11.672	4.064	-15.707	26.91	-3.371	1.238	63.6	-21.315	-8.267	-4.619	6.467	-4.701	-54.934	-22.741
149	149	0.55796	-7.216	11.768	4.127	-15.607	27.74	-3.439	1.204	63.885	-20.266	-8.103	-4.313	5.874	-4.66	-54.127	-22.267
150	150	0.56173	-7.16	11.869	4.217	-15.514	28.554	-3.485	1.205	64.137	-19.275	-7.872	-3.991	5.309	-4.558	-53.258	-21.791
151	151	0.5655	-7.113	11.976	4.331	-15.437	29.351	-3.511	1.238	64.324	-18.356	-7.628	-3.684	4.776	-4.434	-52.349	-21.334
152	152	0.56927	-7.075	12.092	4.464	-15.378	30.13	-3.514	1.304	64.421	-17.527	-7.393	-3.41	4.284	-4.301	-51.408	-20.907
153	153	0.57304	-7.051	12.213	4.617	-15.333	30.884	-3.432	1.433	64.419	-16.869	-7.042	-3.16	3.885	-4.065	-50.381	-20.504
154	154	0.57681	-7.041	12.335	4.798	-15.334	31.605	-3.293	1.647	64.347	-16.309	-6.683	-2.93	3.572	-3.801	-49.324	-20.093
155	155	0.58058	-7.034	12.451	4.992	-15.34	32.302	-3.142	1.871	64.224	-15.866	-6.279	-2.715	3.358	-3.493	-48.232	-19.683
156	156	0.58435	-7.023	12.56	5.19	-15.33	32.979	-3.004	2.066	64.051	-15.556	-5.817	-2.515	3.256	-3.135	-47.102	-19.281
157	157	0.58812	-6.996	12.677	5.388	-15.305	33.653	-2.864	2.26	63.784	-15.408	-5.375	-2.353	3.298	-2.783	-45.939	-18.885
158	158	0.59189	-6.963	12.803	5.598	-15.282	34.301	-2.657	2.514	63.423	-15.435	-4.905	-2.207	3.474	-2.411	-44.725	-18.49
159	159	0.59566	-6.924	12.938	5.81	-15.253	34.938	-2.401	2.805	62.986	-15.609	-4.422	-2.085	3.763	-2.026	-43.479	-18.095
160	160	0.59943	-6.877	13.08	6.021	-15.211	35.565	-2.106	3.12	62.474	-15.929	-3.923	-1.991	4.162	-1.623	-42.207	-17.704
161	161	0.6032	-6.821	13.214	6.216	-15.138	36.155	-1.772	3.429	61.879	-16.434	-3.339	-1.919	4.694	-1.153	-40.889	-17.324
162	162	0.60697	-6.763	13.341	6.394	-15.047	36.726	-1.456	3.699	61.216	-17.014	-2.786	-1.88	5.288	-0.704	-39.568	-16.952
163	163	0.61074	-6.71	13.454	6.561	-14.953	37.265	-1.125	3.962	60.498	-17.682	-2.23	-1.846	5.937	-0.255	-38.225	-16.6
164	164	0.61451	-6.667	13.553	6.722	-14.863	37.768	-0.765	4.231	59.724	-18.447	-1.652	-1.813	6.631	0.208	-36.85	-16.279
165	165	0.61828	-6.638	13.645	6.888	-14.797	38.226	-0.367	4.518	58.867	-19.318	-1.021	-1.8	7.341	0.722	-35.445	-16.022
166	166	0.62205	-6.598	13.728	7.044	-14.715	38.646	0.068	4.827	57.934	-20.254	-0.393	-1.781	8.038	1.228	-33.998	-15.802
167	167	0.62582	-6.561	13.807	7.204	-14.636	39.033	0.477	5.105	56.935	-21.204	0.259	-1.762	8.697	1.756	-32.51	-15.631
168	168	0.62959	-6.529	13.881	7.37	-14.562	39.385	0.845	5.339	55.869	-22.154	0.952	-1.744	9.301	2.321	-30.975	-15.516
169	169	0.63336	-6.494	13.939	7.526	-14.483	39.685	1.2	5.553	54.717	-23.1	1.711	-1.714	9.817	2.943	-29.366	-15.477
170	170	0.63713	-6.477	13.992	7.658	-14.394	39.948	1.565	5.727	53.491	-24.031	2.481	-1.643	10.272	3.551	-27.68	-15.468
171	171	0.6409	-6.461	14.04	7.768	-14.282	40.181	1.931	5.866	52.198	-24.945	3.223	-1.548	10.66	4.115	-25.94	-15.495
172	172	0.64467	-6.446	14.081	7.857	-14.151	40.385	2.294	5.976	50.845	-25.838	3.958	-1.415	10.965	4.657	-24.131	-15.574
173	173	0.64844	-6.441	14.116	7.934	-14.031	40.549	2.652	6.082	49.445	-26.695	4.792	-1.186	11.137	5.267	-22.188	-15.755
174	174	0.65221	-6.452	14.139	8.019	-13.931	40.66	2.932	6.136	47.973	-27.434	5.558	-0.925	11.127	5.812	-20.183	-16.037
175	175	0.65598	-6.472	14.159	8.1	-13.842	40.743	3.165	6.147	46.472	-28.104	6.268	-0.628	11.033	6.293	-18.143	-16.364
176	176	0.65975	-6.503	14.178	8.176	-13.76	40.8	3.357	6.12	44.942	-28.721	6.89	-0.308	10.885	6.683	-16.091	-16.717
177	177	0.66352	-6.55	14.195	8.253	-13.689	40.824	3.513	6.059	43.359	-29.304	7.308	-0.012	10.714	6.901	-14.085	-17.075
178	178	0.66729	-6.591	14.198	8.3	-13.572	40.803	3.638	5.943	41.711	-29.866	7.599	0.328	10.519	6.983	-12.041	-17.44
179	179	0.67106	-6.627	14.196	8.32	-13.425	40.753	3.687	5.759	40.016	-30.362	7.826	0.709	10.298	6.992	-9.947	-17.825
180	180	0.67483	-6.657	14.192	8.314	-13.245	40.678	3.65	5.497	38.274	-30.788	8.005	1.116	10.054	6.946	-7.813	-18.23
181	181	0.6786	-6.677	14.192	8.276	-13.014	40.571	3.514	5.129	36.474	-31.143	8.152	1.516	9.799	6.86	-5.663	-18.654
182	182	0.68237	-6.696	14.188	8.227	-12.776	40.414	3.34	4.73	34.624	-31.484	8.215	1.791	9.627	6.748	-3.648	-19.032
183	183	0.68614	-6.718	14.178	8.193	-12.543	40.217	3.09	4.281	32.751	-31.795	8.173	1.923	9.525	6.596	-1.802	-19.373
184	184	0.68991	-6.742	14.163	8.173	-12.315	39.982	2.763	3.793	30.859	-32.064	8.039	1.923	9.477	6.416	-0.113	-19.69
185	185	0.69368	-6.761	14.146	8.159	-12.09	39.716	2.367	3.29	28.951	-32.276	7.843	1.823	9.451	6.232	1.455	-20.007
186	186	0.69745	-6.78	14.145	8.147	-11.861	39.429	1.963	2.795	27.031	-32.468	7.709	1.631	9.438	6.152	2.938	-20.329
187	187	0.70122	-6.801	14.154	8.133	-11.616	39.141	1.491	2.264	25.15	-32.595	7.523	1.445	9.478	6.021	4.353	-20.616
188	188	0.70499	-6.828	14.168	8.118	-11.365	38.85	0.984	1.719	23.307	-32.679	7.252	1.259	9.583	5.809	5.682	-20.85
189	189	0.70876	-6.865	14.186	8.103	-11.122	38.545	0.506	1.202	21.491	-32.765	6.854	1.051	9.77	5.491	6.888	-21.008
190	190	0.71253	-6.911	14.193	8.083	-10.876	38.21	0.052	0.696	19.724	-32.827	6.547	0.83	9.978	5.255	8.036	-21.136
191	191	0.7163	-6.969	14.202	8.068	-10.647	37.877	-0.39	0.212	18.028	-32.844	6.307	0.592	10.194	5.088	9.118	-21.232
192	192	0.72007	-7.036	14.208	8.059	-10.438	37.545	-0.833	-0.246	16.41	-32.801	6.106	0.33	10.416	4.975	10.112	-21.291
193	193	0.72384	-7.107	14.2	8.056	-10.249	37.208	-1.296	-0.673	14.882	-32.675	5.908	0.031	10.641	4.892	10.987	-21.304
194	194	0.72761	-7.179	14.202	8.062	-10.075	36.892	-1.636	-1.017	13.469	-32.593	5.561	-0.349	10.951	4.74	11.622	-21.176
195	195	0.73138	-7.246	14.196	8.059	-9.893	36.568	-1.909	-1.337	12.133	-32.53	5.202	-0.741	11.311	4.586	12.158	-20.963
196	196	0.73515	-7.31	14.182	8.05	-9.703	36.24	-2.136	-1.637	10.89	-32.452	4.779	-1.142	11.707	4.382	12.568	-20.662
197	197	0.73892	-7.371	14.163	8.04	-9.506	35.917	-2.345	-1.92	9.763	-32.315	4.22	-1.552	12.125	4.068	12.81	-20.267
198	198	0.74269	-7.46	14.131	8.064	-9.378	35.585	-2.444	-2.127	8.827	-32.122	3.604	-2.008	12.495	3.741	12.818	-19.752
199	199	0.74646	-7.563	14.089	8.113	-9.293	35.272	-2.45	-2.297	8.062	-31.923	2.813	-2.641	12.841	3.341	12.487	-19.153
200	200	0.75023	-7.669	14.03	8.173	-9.234	34.983	-2.356	-2.43	7.507	-31.713	1.865	-3.428	13.126	2.867	11.817	-18.494
201	201	0.754	-7.765	13.949	8.23	-9.181	34.725	-2.151	-2.525	7.204	-31.488	0.784	-4.336	13.312	2.319	10.816	-17.798
