# Supplementary material for: Gait phenotypes in paediatric hereditary spastic paraplegia revealed by dynamic time warping analysis and random forests
Source: PLoS One. 2018 Mar 8;13(3):e0192345. doi: 10.1371/journal.pone.0192345 (PMC5843164; doi:10.1371/journal.pone.0192345)
Supplement: S1 Data — (ZIP) [file pone.0192345.s008.zip › HSP/Left.SR.HSP18.3.csv]

	Epoch	Time	Pelvic.obliquity	Pelvic.tilt	Pelvic rotation	Hip.abd.add	Hip.flexion	Hip.rotation	Knee.abd.add	Knee.flexion	Knee.rotation	Ankle.abd.add	Ankle.flexion	Ankle.rotation	Forefoot.abd.add	Forefoot.flexion	Forefoot.rotation
1	1	0	-8.078	13.191	2.751	-9.653	37.52	-5.552	-2.198	8.967	-30.863	10.45	-2.874	18.032	9.111	16.667	-21.622
2	2	0.00439	-8.013	13.12	2.782	-9.432	37.24	-5.023	-2.231	8.959	-30.998	10.2	-3.777	18.265	9.532	15.56	-20.885
3	3	0.00878	-7.936	13.029	2.8	-9.203	36.949	-4.427	-2.247	9.102	-31.069	9.811	-4.962	18.377	9.99	14.033	-20.128
4	4	0.01317	-7.844	12.925	2.808	-8.964	36.662	-3.785	-2.243	9.396	-31.059	9.261	-6.384	18.328	10.418	12.12	-19.383
5	5	0.01756	-7.754	12.797	2.802	-8.721	36.385	-3.064	-2.231	9.853	-31.006	8.665	-7.89	18.103	10.807	9.986	-18.679
6	6	0.02195	-7.679	12.64	2.805	-8.521	36.149	-2.274	-2.182	10.506	-30.902	8.113	-9.094	17.718	11.001	7.966	-18.008
7	7	0.02634	-7.605	12.462	2.803	-8.324	36.015	-1.408	-2.116	11.405	-30.828	7.917	-9.523	17.259	11.037	6.564	-17.417
8	8	0.03073	-7.509	12.277	2.775	-8.088	35.992	-0.451	-2.018	12.487	-30.737	8.072	-9.202	16.661	10.968	5.83	-16.922
9	9	0.03512	-7.391	12.078	2.711	-7.817	36.022	0.593	-1.865	13.667	-30.632	8.383	-8.434	15.928	10.806	5.496	-16.505
10	10	0.03951	-7.257	11.86	2.615	-7.528	36.05	1.702	-1.654	14.883	-30.511	8.753	-7.534	15.058	10.637	5.29	-16.172
11	11	0.0439	-7.101	11.619	2.493	-7.215	36.024	2.858	-1.387	16.085	-30.393	9.039	-6.689	14.051	10.429	5.022	-15.936
12	12	0.04829	-6.906	11.352	2.343	-6.855	35.91	4.05	-1.068	17.232	-30.32	9.172	-5.947	12.922	10.145	4.649	-15.818
13	13	0.05268	-6.655	11.059	2.168	-6.431	35.703	5.255	-0.709	18.297	-30.322	9.246	-5.263	11.716	9.849	4.257	-15.82
14	14	0.05707	-6.325	10.743	1.965	-5.913	35.409	6.409	-0.34	19.26	-30.375	9.261	-4.56	10.544	9.514	3.921	-15.858
15	15	0.06146	-5.931	10.411	1.742	-5.323	35.024	7.515	0.05	20.085	-30.5	9.204	-3.819	9.467	9.132	3.675	-15.889
16	16	0.06585	-5.52	10.078	1.513	-4.709	34.569	8.555	0.422	20.79	-30.642	9.145	-3.115	8.454	8.782	3.458	-15.933
17	17	0.07024	-5.128	9.746	1.296	-4.131	34.058	9.514	0.786	21.387	-30.817	9.076	-2.449	7.532	8.459	3.262	-16.004
18	18	0.07463	-4.762	9.428	1.094	-3.591	33.506	10.355	1.119	21.887	-31.002	8.985	-1.808	6.728	8.145	3.087	-16.084
19	19	0.07902	-4.44	9.135	0.915	-3.111	32.938	11.063	1.413	22.314	-31.16	8.901	-1.173	6.052	7.861	2.944	-16.148
20	20	0.08341	-4.181	8.868	0.764	-2.714	32.369	11.624	1.663	22.687	-31.262	8.82	-0.55	5.51	7.599	2.817	-16.179
21	21	0.0878	-3.989	8.624	0.643	-2.394	31.798	12.014	1.843	23.012	-31.295	8.719	0.037	5.099	7.341	2.677	-16.182
22	22	0.09219	-3.869	8.405	0.562	-2.152	31.24	12.219	1.916	23.304	-31.245	8.748	0.595	4.771	7.201	2.58	-16.199
23	23	0.09658	-3.77	8.219	0.523	-1.933	30.694	12.19	1.881	23.554	-31.106	8.792	1.13	4.513	7.084	2.506	-16.243
24	24	0.10097	-3.672	8.084	0.515	-1.732	30.196	11.968	1.769	23.769	-30.915	8.891	1.64	4.349	7.025	2.464	-16.299
25	25	0.10536	-3.571	8	0.541	-1.543	29.746	11.577	1.599	23.964	-30.671	8.967	2.117	4.266	6.959	2.405	-16.349
26	26	0.10975	-3.483	7.956	0.597	-1.387	29.334	11.098	1.403	24.127	-30.407	9.044	2.573	4.235	6.902	2.351	-16.392
27	27	0.11414	-3.412	7.943	0.689	-1.274	28.951	10.532	1.188	24.268	-30.112	9.157	3.022	4.242	6.881	2.319	-16.429
28	28	0.11853	-3.361	7.955	0.825	-1.218	28.595	9.895	0.969	24.394	-29.795	9.284	3.459	4.273	6.877	2.293	-16.469
29	29	0.12292	-3.334	7.989	1.004	-1.223	28.264	9.249	0.778	24.499	-29.493	9.375	3.866	4.303	6.85	2.246	-16.518
30	30	0.12731	-3.322	8.051	1.212	-1.272	27.964	8.628	0.62	24.59	-29.209	9.456	4.234	4.325	6.83	2.173	-16.56
31	31	0.1317	-3.324	8.146	1.438	-1.364	27.712	8.076	0.532	24.689	-28.959	9.478	4.581	4.338	6.776	2.062	-16.59
32	32	0.13609	-3.326	8.262	1.66	-1.45	27.498	7.58	0.459	24.813	-28.726	9.485	4.931	4.314	6.702	1.945	-16.622
33	33	0.14048	-3.333	8.389	1.883	-1.548	27.293	7.167	0.412	24.936	-28.519	9.608	5.291	4.228	6.723	1.872	-16.672
34	34	0.14487	-3.342	8.519	2.093	-1.648	27.076	6.849	0.402	25.034	-28.34	9.709	5.653	4.105	6.728	1.805	-16.713
35	35	0.14926	-3.334	8.653	2.276	-1.727	26.844	6.628	0.439	25.088	-28.193	9.777	6.003	3.946	6.718	1.741	-16.751
36	36	0.15365	-3.287	8.789	2.431	-1.762	26.595	6.467	0.502	25.101	-28.057	9.858	6.33	3.747	6.741	1.682	-16.796
37	37	0.15804	-3.197	8.926	2.563	-1.739	26.327	6.338	0.565	25.083	-27.931	9.993	6.64	3.521	6.818	1.633	-16.847
38	38	0.16243	-3.086	9.06	2.67	-1.676	26.036	6.292	0.624	25.029	-27.88	10.201	6.946	3.302	6.948	1.622	-16.898
39	39	0.16682	-2.97	9.171	2.738	-1.576	25.707	6.291	0.665	24.953	-27.873	10.425	7.234	3.107	7.09	1.603	-16.947
40	40	0.17121	-2.903	9.253	2.768	-1.5	25.344	6.374	0.708	24.85	-27.892	10.528	7.501	2.916	7.119	1.554	-16.988
41	41	0.1756	-2.879	9.319	2.773	-1.457	24.958	6.478	0.735	24.722	-27.922	10.652	7.728	2.758	7.17	1.493	-17.027
42	42	0.17999	-2.9	9.388	2.765	-1.46	24.56	6.594	0.751	24.556	-27.971	10.829	7.935	2.637	7.267	1.452	-17.069
43	43	0.18438	-2.956	9.459	2.741	-1.492	24.146	6.7	0.74	24.356	-28.022	11.065	8.112	2.551	7.418	1.417	-17.116
44	44	0.18877	-3.036	9.525	2.698	-1.55	23.704	6.812	0.719	24.116	-28.081	11.367	8.239	2.49	7.636	1.373	-17.169
45	45	0.19316	-3.136	9.581	2.634	-1.635	23.234	6.945	0.708	23.831	-28.155	11.692	8.32	2.458	7.891	1.316	-17.222
46	46	0.19755	-3.249	9.628	2.543	-1.734	22.756	7.06	0.694	23.526	-28.215	11.929	8.393	2.479	8.072	1.24	-17.254
47	47	0.20194	-3.369	9.683	2.446	-1.84	22.291	7.133	0.668	23.206	-28.268	12.059	8.46	2.544	8.154	1.142	-17.278
48	48	0.20633	-3.488	9.735	2.331	-1.923	21.827	7.179	0.585	22.882	-28.333	12.273	8.526	2.646	8.287	1.079	-17.306
49	49	0.21072	-3.632	9.788	2.234	-2.041	21.352	7.206	0.486	22.532	-28.412	12.501	8.564	2.778	8.428	1.009	-17.329
50	50	0.21511	-3.787	9.835	2.14	-2.186	20.869	7.182	0.386	22.166	-28.44	12.713	8.576	2.908	8.569	0.92	-17.356
51	51	0.2195	-3.954	9.877	2.054	-2.366	20.374	7.13	0.306	21.778	-28.45	12.89	8.558	3.039	8.695	0.809	-17.393
52	52	0.22389	-4.107	9.911	1.972	-2.545	19.872	7.04	0.234	21.379	-28.438	13.044	8.521	3.17	8.814	0.681	-17.443
53	53	0.22828	-4.223	9.942	1.883	-2.685	19.372	6.907	0.155	20.989	-28.399	13.214	8.481	3.297	8.953	0.552	-17.502
54	54	0.23267	-4.31	9.979	1.787	-2.793	18.883	6.762	0.074	20.611	-28.365	13.403	8.453	3.435	9.103	0.433	-17.563
55	55	0.23706	-4.367	10.028	1.674	-2.862	18.419	6.604	-0.013	20.245	-28.321	13.481	8.444	3.581	9.143	0.295	-17.617
56	56	0.24145	-4.403	10.101	1.553	-2.892	17.981	6.474	-0.122	19.87	-28.307	13.608	8.402	3.72	9.228	0.158	-17.682
57	57	0.24584	-4.446	10.171	1.432	-2.931	17.546	6.303	-0.232	19.491	-28.261	13.715	8.322	3.879	9.315	-0.015	-17.74
58	58	0.25023	-4.479	10.245	1.32	-2.963	17.113	6.143	-0.337	19.104	-28.257	13.758	8.207	4.055	9.35	-0.234	-17.801
59	59	0.25462	-4.505	10.325	1.202	-2.989	16.692	5.994	-0.436	18.728	-28.271	13.846	8.075	4.233	9.431	-0.456	-17.879
60	60	0.25901	-4.524	10.415	1.08	-3.015	16.29	5.834	-0.523	18.363	-28.269	13.933	7.945	4.4	9.515	-0.68	-17.969
61	61	0.2634	-4.538	10.522	0.959	-3.043	15.906	5.67	-0.587	17.999	-28.256	13.932	7.814	4.555	9.533	-0.931	-18.066
62	62	0.26779	-4.554	10.645	0.834	-3.079	15.539	5.524	-0.625	17.633	-28.256	13.867	7.66	4.707	9.512	-1.221	-18.169
63	63	0.27218	-4.582	10.775	0.721	-3.14	15.191	5.348	-0.657	17.286	-28.235	13.837	7.493	4.859	9.53	-1.517	-18.28
64	64	0.27657	-4.619	10.919	0.609	-3.208	14.872	5.155	-0.685	16.965	-28.181	13.734	7.343	4.986	9.481	-1.829	-18.399
65	65	0.28096	-4.665	11.069	0.494	-3.288	14.57	4.965	-0.707	16.654	-28.132	13.621	7.213	5.113	9.414	-2.126	-18.525
66	66	0.28535	-4.721	11.231	0.374	-3.372	14.28	4.78	-0.731	16.335	-28.084	13.445	7.084	5.245	9.289	-2.436	-18.645
67	67	0.28974	-4.787	11.404	0.241	-3.459	14.008	4.603	-0.76	16.023	-28.02	13.288	6.944	5.373	9.188	-2.749	-18.763
68	68	0.29413	-4.867	11.585	0.111	-3.567	13.757	4.417	-0.783	15.73	-27.938	13.18	6.813	5.493	9.129	-3.046	-18.884
69	69	0.29852	-4.953	11.77	-0.005	-3.694	13.514	4.231	-0.79	15.45	-27.866	13.084	6.694	5.609	9.079	-3.335	-19.01
70	70	0.30291	-5.031	11.957	-0.108	-3.813	13.27	4.061	-0.787	15.177	-27.827	12.98	6.572	5.72	9.025	-3.637	-19.145
71	71	0.3073	-5.093	12.155	-0.202	-3.915	13.049	3.861	-0.798	14.928	-27.76	12.946	6.451	5.812	9.03	-3.925	-19.288
72	72	0.31169	-5.128	12.352	-0.317	-3.966	12.823	3.689	-0.827	14.683	-27.697	12.843	6.299	5.908	8.982	-4.273	-19.411
73	73	0.31608	-5.165	12.549	-0.431	-4.027	12.595	3.529	-0.842	14.438	-27.66	12.7	6.177	6.029	8.885	-4.613	-19.522
74	74	0.32047	-5.199	12.734	-0.545	-4.09	12.355	3.37	-0.863	14.203	-27.627	12.624	6.06	6.155	8.839	-4.937	-19.629
75	75	0.32486	-5.235	12.916	-0.633	-4.16	12.113	3.207	-0.89	13.983	-27.615	12.551	5.954	6.299	8.78	-5.266	-19.715
76	76	0.32925	-5.267	13.095	-0.703	-4.217	11.872	3.07	-0.926	13.78	-27.644	12.479	5.827	6.46	8.726	-5.629	-19.779
77	77	0.33364	-5.288	13.272	-0.766	-4.255	11.629	2.982	-0.965	13.585	-27.727	12.444	5.67	6.632	8.713	-6.012	-19.832
78	78	0.33803	-5.292	13.444	-0.828	-4.281	11.376	2.932	-0.996	13.387	-27.846	12.457	5.504	6.795	8.745	-6.387	-19.89
79	79	0.34242	-5.286	13.603	-0.899	-4.296	11.107	2.897	-1.02	13.19	-27.947	12.463	5.33	6.923	8.781	-6.772	-19.956
80	80	0.34681	-5.271	13.753	-0.959	-4.301	10.824	2.855	-1.05	13.001	-28.047	12.448	5.146	7.026	8.799	-7.183	-20.039
81	81	0.3512	-5.243	13.895	-1.02	-4.295	10.526	2.841	-1.07	12.819	-28.162	12.402	4.952	7.135	8.797	-7.628	-20.1
82	82	0.35559	-5.203	14.027	-1.071	-4.28	10.21	2.797	-1.097	12.639	-28.27	12.409	4.753	7.256	8.845	-8.069	-20.163
83	83	0.35998	-5.154	14.143	-1.129	-4.253	9.877	2.742	-1.131	12.463	-28.353	12.444	4.584	7.355	8.904	-8.475	-20.235
84	84	0.36437	-5.099	14.239	-1.192	-4.216	9.529	2.691	-1.169	12.306	-28.416	12.494	4.465	7.419	8.955	-8.844	-20.317
85	85	0.36876	-5.038	14.322	-1.25	-4.175	9.171	2.664	-1.205	12.172	-28.483	12.568	4.369	7.455	9.015	-9.198	-20.402
86	86	0.37315	-4.966	14.399	-1.302	-4.123	8.815	2.664	-1.238	12.059	-28.565	12.648	4.267	7.482	9.082	-9.571	-20.478
87	87	0.37754	-4.878	14.477	-1.356	-4.041	8.466	2.655	-1.28	11.97	-28.639	12.668	4.168	7.517	9.098	-9.98	-20.542
88	88	0.38193	-4.789	14.543	-1.407	-3.975	8.106	2.638	-1.297	11.893	-28.691	12.616	4.069	7.545	9.06	-10.428	-20.595
89	89	0.38632	-4.707	14.581	-1.462	-3.934	7.729	2.569	-1.314	11.855	-28.672	12.633	4.002	7.58	9.067	-10.856	-20.632
90	90	0.39071	-4.632	14.6	-1.483	-3.927	7.325	2.478	-1.298	11.831	-28.621	12.527	3.943	7.603	8.969	-11.345	-20.634
91	91	0.3951	-4.548	14.61	-1.484	-3.918	6.923	2.376	-1.282	11.832	-28.558	12.409	3.853	7.636	8.872	-11.886	-20.608
92	92	0.39949	-4.453	14.618	-1.476	-3.911	6.532	2.26	-1.255	11.859	-28.47	12.304	3.735	7.688	8.804	-12.463	-20.547
93	93	0.40388	-4.357	14.62	-1.468	-3.909	6.154	2.156	-1.221	11.92	-28.372	12.191	3.595	7.756	8.738	-13.086	-20.453
94	94	0.40827	-4.267	14.61	-1.465	-3.91	5.777	2.087	-1.188	12.018	-28.272	12.025	3.433	7.827	8.633	-13.775	-20.326
95	95	0.41266	-4.185	14.581	-1.467	-3.925	5.392	2.036	-1.144	12.15	-28.138	11.782	3.254	7.889	8.47	-14.532	-20.16
96	96	0.41705	-4.121	14.532	-1.455	-3.979	5.015	1.962	-1.083	12.349	-27.972	11.525	3.104	7.968	8.281	-15.316	-19.959
97	97	0.42144	-4.066	14.456	-1.445	-4.063	4.627	1.935	-0.995	12.589	-27.838	11.348	2.956	8.036	8.163	-16.093	-19.768
98	98	0.42583	-4.033	14.372	-1.424	-4.169	4.254	1.874	-0.922	12.891	-27.681	11.142	2.827	8.13	7.999	-16.905	-19.549
99	99	0.43022	-4.012	14.28	-1.407	-4.301	3.885	1.815	-0.844	13.217	-27.502	10.881	2.667	8.234	7.792	-17.78	-19.309
100	100	0.43461	-3.998	14.183	-1.402	-4.443	3.543	1.761	-0.77	13.599	-27.29	10.667	2.492	8.316	7.628	-18.674	-19.07
101	101	0.439	-3.985	14.08	-1.399	-4.59	3.236	1.722	-0.689	14.048	-27.053	10.483	2.33	8.366	7.485	-19.571	-18.834
102	102	0.44339	-3.963	13.972	-1.39	-4.729	2.973	1.694	-0.605	14.575	-26.805	10.338	2.179	8.384	7.373	-20.471	-18.61
103	103	0.44778	-3.929	13.864	-1.375	-4.85	2.767	1.652	-0.537	15.191	-26.547	10.298	2.005	8.383	7.361	-21.386	-18.414
104	104	0.45217	-3.915	13.75	-1.325	-5.003	2.586	1.594	-0.452	15.852	-26.296	10.182	1.778	8.377	7.299	-22.383	-18.222
105	105	0.45656	-3.941	13.617	-1.247	-5.211	2.428	1.57	-0.323	16.57	-26.077	9.959	1.472	8.33	7.184	-23.492	-18.058
106	106	0.46095	-4.003	13.458	-1.138	-5.48	2.296	1.502	-0.156	17.364	-25.824	9.705	1.115	8.239	7.076	-24.671	-17.937
107	107	0.46534	-4.075	13.286	-1.002	-5.758	2.217	1.407	0.012	18.255	-25.57	9.44	0.744	8.112	6.96	-25.888	-17.864
108	108	0.46973	-4.159	13.113	-0.839	-6.053	2.193	1.324	0.203	19.232	-25.372	9.152	0.344	7.968	6.842	-27.157	-17.841
109	109	0.47412	-4.263	12.948	-0.658	-6.375	2.236	1.245	0.429	20.29	-25.22	8.801	-0.074	7.827	6.688	-28.476	-17.86
110	110	0.47851	-4.388	12.794	-0.469	-6.728	2.343	1.165	0.688	21.42	-25.107	8.395	-0.514	7.68	6.512	-29.84	-17.935
111	111	0.4829	-4.527	12.649	-0.278	-7.103	2.501	1.107	0.983	22.608	-25.058	7.991	-1.006	7.513	6.38	-31.257	-18.094
112	112	0.48729	-4.668	12.517	-0.076	-7.487	2.703	1.061	1.312	23.838	-25.091	7.582	-1.551	7.36	6.287	-32.724	-18.317
113	113	0.49168	-4.807	12.398	0.146	-7.871	2.945	0.987	1.656	25.119	-25.202	7.173	-2.133	7.252	6.235	-34.238	-18.597
114	114	0.49607	-4.941	12.289	0.384	-8.251	3.215	0.92	2.019	26.404	-25.445	6.784	-2.792	7.223	6.259	-35.791	-18.922
115	115	0.50046	-5.072	12.192	0.63	-8.641	3.516	0.835	2.412	27.693	-25.755	6.312	-3.489	7.273	6.259	-37.384	-19.254
116	116	0.50485	-5.194	12.114	0.884	-9.033	3.874	0.714	2.817	29.004	-26.115	5.742	-4.23	7.401	6.228	-39.024	-19.595
117	117	0.50924	-5.307	12.059	1.126	-9.418	4.305	0.57	3.207	30.352	-26.512	5.097	-5.004	7.579	6.173	-40.699	-19.959
118	118	0.51363	-5.415	12.026	1.34	-9.796	4.816	0.417	3.569	31.748	-26.934	4.431	-5.822	7.782	6.145	-42.402	-20.362
119	119	0.51802	-5.52	12.011	1.521	-10.172	5.4	0.266	3.903	33.19	-27.373	3.767	-6.713	8.001	6.182	-44.156	-20.797
120	120	0.52241	-5.615	12.011	1.658	-10.537	6.046	0.139	4.22	34.652	-27.822	3.023	-7.691	8.241	6.222	-45.987	-21.233
121	121	0.5268	-5.723	12.034	1.79	-10.914	6.751	-0.013	4.495	36.144	-28.277	2.128	-8.718	8.541	6.175	-47.903	-21.624
122	122	0.53119	-5.836	12.069	1.895	-11.3	7.52	-0.176	4.735	37.69	-28.674	1.151	-9.682	8.816	6.059	-49.796	-22.014
123	123	0.53558	-5.977	12.118	1.975	-11.697	8.349	-0.346	4.917	39.304	-29.034	0.102	-10.498	9.041	5.826	-51.614	-22.441
124	124	0.53997	-6.149	12.174	2.036	-12.112	9.229	-0.531	5.026	40.977	-29.321	-0.922	-11.178	9.172	5.552	-53.329	-22.926
125	125	0.54436	-6.347	12.241	2.07	-12.546	10.162	-0.698	5.088	42.692	-29.536	-1.921	-11.75	9.223	5.247	-54.964	-23.436
126	126	0.54875	-6.552	12.322	2.071	-12.976	11.139	-0.847	5.097	44.418	-29.66	-2.913	-12.25	9.208	4.907	-56.54	-23.936
127	127	0.55314	-6.749	12.413	2.035	-13.371	12.149	-0.99	5.037	46.125	-29.677	-3.882	-12.676	9.117	4.538	-58.035	-24.417
128	128	0.55753	-6.94	12.509	1.97	-13.729	13.182	-1.097	4.933	47.815	-29.609	-4.778	-12.961	8.925	4.141	-59.383	-24.907
129	129	0.56192	-7.135	12.594	1.897	-14.084	14.217	-1.207	4.799	49.491	-29.423	-5.535	-13.032	8.619	3.743	-60.499	-25.427
130	130	0.56631	-7.342	12.666	1.835	-14.444	15.259	-1.302	4.653	51.155	-29.136	-6.063	-12.847	8.273	3.391	-61.297	-25.901
131	131	0.5707	-7.548	12.734	1.761	-14.77	16.314	-1.351	4.494	52.786	-28.778	-6.387	-12.496	7.939	3.104	-61.837	-26.281
132	132	0.57509	-7.741	12.801	1.68	-15.055	17.372	-1.388	4.311	54.345	-28.337	-6.587	-12.059	7.606	2.851	-62.189	-26.562
133	133	0.57948	-7.911	12.857	1.592	-15.298	18.415	-1.403	4.132	55.814	-27.83	-6.735	-11.605	7.243	2.617	-62.428	-26.777
134	134	0.58387	-8.048	12.896	1.504	-15.48	19.419	-1.404	3.954	57.165	-27.293	-6.923	-11.203	6.851	2.352	-62.639	-26.935
135	135	0.58826	-8.143	12.911	1.425	-15.594	20.371	-1.414	3.764	58.398	-26.747	-7.177	-10.875	6.462	2.045	-62.849	-27.027
136	136	0.59265	-8.202	12.895	1.364	-15.671	21.279	-1.444	3.581	59.557	-26.191	-7.415	-10.578	6.115	1.757	-63.006	-27.04
137	137	0.59704	-8.234	12.856	1.346	-15.726	22.123	-1.476	3.443	60.632	-25.649	-7.637	-10.301	5.835	1.484	-63.106	-26.953
138	138	0.60143	-8.231	12.791	1.358	-15.73	22.925	-1.531	3.3	61.641	-25.12	-7.845	-10.026	5.625	1.2	-63.132	-26.768
139	139	0.60582	-8.193	12.712	1.385	-15.698	23.687	-1.588	3.186	62.559	-24.593	-8.108	-9.767	5.45	0.866	-63.118	-26.519
140	140	0.61021	-8.112	12.619	1.417	-15.609	24.419	-1.67	3.064	63.396	-24.08	-8.355	-9.512	5.306	0.538	-63.02	-26.231
141	141	0.6146	-7.992	12.521	1.451	-15.454	25.116	-1.726	2.968	64.138	-23.626	-8.544	-9.234	5.232	0.229	-62.8	-25.884
142	142	0.61899	-7.841	12.424	1.494	-15.247	25.781	-1.774	2.885	64.786	-23.216	-8.68	-8.94	5.222	-0.063	-62.468	-25.477
143	143	0.62338	-7.674	12.33	1.558	-15.022	26.417	-1.854	2.8	65.351	-22.804	-8.773	-8.626	5.25	-0.338	-62.032	-25.021
144	144	0.62777	-7.501	12.245	1.65	-14.806	27.033	-1.955	2.735	65.84	-22.375	-8.82	-8.272	5.305	-0.595	-61.479	-24.52
145	145	0.63216	-7.318	12.173	1.775	-14.592	27.639	-2.071	2.698	66.244	-21.939	-8.881	-7.91	5.363	-0.872	-60.848	-23.993
146	146	0.63655	-7.147	12.115	1.932	-14.405	28.24	-2.168	2.712	66.572	-21.503	-8.945	-7.51	5.418	-1.169	-60.117	-23.453
147	147	0.64094	-6.993	12.067	2.109	-14.25	28.833	-2.204	2.789	66.825	-21.089	-8.882	-7.11	5.477	-1.359	-59.274	-22.907
148	148	0.64533	-6.852	12.035	2.279	-14.084	29.426	-2.187	2.887	66.991	-20.708	-8.75	-6.738	5.532	-1.486	-58.363	-22.359
149	149	0.64972	-6.727	12.022	2.448	-13.92	30.034	-2.131	3.009	67.087	-20.358	-8.662	-6.371	5.58	-1.651	-57.411	-21.822
150	150	0.65411	-6.606	12.032	2.612	-13.75	30.659	-2.028	3.166	67.105	-20.044	-8.57	-6.012	5.622	-1.806	-56.399	-21.301
151	151	0.6585	-6.491	12.066	2.769	-13.57	31.303	-1.869	3.361	67.056	-19.776	-8.406	-5.655	5.656	-1.891	-55.306	-20.801
152	152	0.66289	-6.392	12.121	2.931	-13.4	31.963	-1.651	3.598	66.966	-19.558	-8.181	-5.277	5.683	-1.926	-54.143	-20.329
153	153	0.66728	-6.316	12.191	3.11	-13.261	32.613	-1.376	3.89	66.817	-19.393	-7.904	-4.897	5.697	-1.906	-52.933	-19.896
154	154	0.67167	-6.258	12.277	3.309	-13.162	33.272	-1.101	4.187	66.629	-19.261	-7.554	-4.507	5.679	-1.814	-51.665	-19.528
155	155	0.67606	-6.216	12.374	3.534	-13.09	33.915	-0.795	4.516	66.359	-19.181	-7.177	-4.18	5.679	-1.676	-50.393	-19.163
156	156	0.68045	-6.156	12.49	3.733	-12.974	34.566	-0.417	4.873	65.999	-19.184	-6.77	-3.901	5.701	-1.504	-49.089	-18.808
157	157	0.68484	-6.1	12.626	3.924	-12.861	35.218	0.031	5.278	65.559	-19.269	-6.279	-3.65	5.75	-1.241	-47.734	-18.472
158	158	0.68923	-6.051	12.773	4.126	-12.761	35.859	0.514	5.705	65.041	-19.421	-5.685	-3.41	5.796	-0.882	-46.31	-18.175
159	159	0.69362	-6.008	12.922	4.346	-12.669	36.483	0.992	6.118	64.454	-19.636	-5.048	-3.183	5.849	-0.483	-44.845	-17.909
160	160	0.69801	-5.961	13.071	4.579	-12.578	37.083	1.455	6.509	63.814	-19.922	-4.444	-2.98	5.956	-0.112	-43.385	-17.64
161	161	0.7024	-5.899	13.217	4.805	-12.474	37.661	1.946	6.918	63.123	-20.279	-3.848	-2.79	6.134	0.256	-41.918	-17.341
162	162	0.70679	-5.828	13.366	5.013	-12.361	38.211	2.473	7.327	62.337	-20.722	-3.021	-2.647	6.396	0.848	-40.371	-17.014
163	163	0.71118	-5.742	13.506	5.212	-12.226	38.728	2.947	7.668	61.472	-21.235	-2.102	-2.512	6.668	1.524	-38.763	-16.742
164	164	0.71557	-5.651	13.633	5.409	-12.088	39.195	3.398	7.974	60.513	-21.826	-1.256	-2.405	6.973	2.139	-37.153	-16.497
165	165	0.71996	-5.556	13.747	5.621	-11.951	39.615	3.807	8.224	59.483	-22.465	-0.379	-2.327	7.314	2.781	-35.531	-16.252
166	166	0.72435	-5.463	13.853	5.839	-11.819	39.992	4.199	8.436	58.377	-23.168	0.501	-2.284	7.703	3.43	-33.905	-15.999
167	167	0.72874	-5.37	13.955	6.049	-11.684	40.328	4.587	8.613	57.183	-23.939	1.397	-2.272	8.116	4.101	-32.258	-15.77
168	168	0.73313	-5.282	14.058	6.24	-11.544	40.635	4.937	8.72	55.908	-24.741	2.365	-2.27	8.515	4.84	-30.555	-15.597
169	169	0.73752	-5.213	14.158	6.414	-11.412	40.919	5.196	8.712	54.58	-25.517	3.39	-2.245	8.898	5.627	-28.779	-15.466
170	170	0.74191	-5.156	14.249	6.566	-11.275	41.163	5.431	8.649	53.19	-26.306	4.4	-2.185	9.259	6.389	-26.942	-15.38
171	171	0.7463	-5.13	14.343	6.726	-11.173	41.376	5.63	8.517	51.727	-27.109	5.419	-2.077	9.615	7.133	-25.013	-15.335
172	172	0.75069	-5.124	14.424	6.891	-11.104	41.538	5.799	8.356	50.208	-27.876	6.452	-1.874	9.955	7.858	-22.971	-15.294
173	173	0.75508	-5.144	14.506	7.084	-11.089	41.669	5.842	8.093	48.636	-28.569	7.527	-1.62	10.263	8.601	-20.829	-15.295
174	174	0.75947	-5.179	14.588	7.282	-11.083	41.778	5.752	7.713	47.015	-29.171	8.493	-1.345	10.51	9.232	-18.646	-15.346
175	175	0.76386	-5.211	14.669	7.458	-11.049	41.863	5.59	7.267	45.333	-29.702	9.288	-1.063	10.707	9.712	-16.456	-15.42
176	176	0.76825	-5.229	14.755	7.594	-10.968	41.925	5.405	6.796	43.591	-30.183	9.945	-0.788	10.881	10.081	-14.274	-15.487
177	177	0.77264	-5.242	14.848	7.685	-10.836	41.978	5.19	6.277	41.807	-30.603	10.472	-0.525	11.045	10.348	-12.115	-15.54
178	178	0.77703	-5.27	14.948	7.779	-10.721	42.007	4.916	5.736	39.996	-30.952	10.809	-0.24	11.221	10.443	-9.987	-15.568
179	179	0.78142	-5.316	15.048	7.874	-10.618	42.017	4.518	5.12	38.158	-31.112	11.065	0.042	11.372	10.477	-7.875	-15.553
180	180	0.78581	-5.38	15.148	7.995	-10.573	41.979	4.086	4.545	36.246	-31.186	11.249	0.28	11.519	10.491	-5.797	-15.509
181	181	0.7902	-5.44	15.248	8.124	-10.521	41.911	3.629	3.972	34.285	-31.194	11.345	0.432	11.644	10.47	-3.801	-15.451
182	182	0.79459	-5.498	15.357	8.242	-10.451	41.835	3.139	3.385	32.31	-31.134	11.418	0.483	11.774	10.478	-1.911	-15.376
183	183	0.79898	-5.558	15.471	8.348	-10.372	41.748	2.62	2.804	30.346	-31.017	11.445	0.483	11.922	10.475	-0.11	-15.29
184	184	0.80337	-5.618	15.583	8.443	-10.279	41.639	2.072	2.235	28.394	-30.846	11.346	0.48	12.06	10.369	1.621	-15.215
185	185	0.80776	-5.676	15.695	8.519	-10.157	41.502	1.506	1.678	26.44	-30.613	11.075	0.475	12.145	10.11	3.28	-15.172
186	186	0.81215	-5.728	15.815	8.583	-10.031	41.35	1.012	1.204	24.494	-30.376	10.679	0.484	12.185	9.746	4.88	-15.14
187	187	0.81654	-5.775	15.934	8.629	-9.896	41.156	0.652	0.824	22.531	-30.277	10.274	0.497	12.277	9.382	6.45	-15.105
188	188	0.82093	-5.828	16.04	8.65	-9.73	40.962	0.325	0.436	20.644	-30.243	9.971	0.521	12.416	9.098	7.992	-15.105
189	189	0.82532	-5.888	16.127	8.677	-9.58	40.736	0.048	0.085	18.811	-30.292	9.838	0.539	12.58	8.974	9.51	-15.141
190	190	0.82971	-5.951	16.206	8.708	-9.453	40.497	-0.186	-0.209	17.052	-30.387	9.766	0.528	12.752	8.935	10.942	-15.201
191	191	0.8341	-6.004	16.285	8.73	-9.316	40.257	-0.352	-0.455	15.376	-30.57	9.731	0.444	12.944	8.977	12.236	-15.284
192	192	0.83849	-6.039	16.361	8.72	-9.132	40.02	-0.447	-0.685	13.789	-30.862	9.701	0.253	13.189	9.081	13.347	-15.38
193	193	0.84288	-6.061	16.428	8.669	-8.898	39.779	-0.492	-0.911	12.304	-31.234	9.64	-0.037	13.51	9.209	14.263	-15.463
194	194	0.84727	-6.082	16.474	8.608	-8.675	39.513	-0.465	-1.077	10.931	-31.713	9.629	-0.366	13.894	9.429	15.039	-15.538
195	195	0.85166	-6.119	16.494	8.573	-8.501	39.227	-0.468	-1.188	9.722	-32.162	9.466	-0.722	14.302	9.555	15.595	-15.581
196	196	0.85605	-6.178	16.512	8.57	-8.391	38.979	-0.419	-1.253	8.735	-32.644	9.333	-1.086	14.758	9.726	15.966	-15.556
197	197	0.86044	-6.206	16.516	8.526	-8.238	38.766	-0.263	-1.294	7.954	-33.199	9.266	-1.557	15.281	10.022	16.091	-15.451
198	198	0.86483	-6.202	16.504	8.427	-8.004	38.583	-0.055	-1.355	7.382	-33.756	9.166	-2.14	15.854	10.345	15.932	-15.261
199	199	0.86922	-6.172	16.462	8.281	-7.698	38.397	0.139	-1.447	6.995	-34.204	9.051	-2.856	16.416	10.716	15.482	-14.992
200	200	0.87361	-6.125	16.39	8.114	-7.361	38.202	0.318	-1.546	6.782	-34.517	8.885	-3.723	16.911	11.112	14.724	-14.657
201	201	0.878	-6.078	16.306	7.964	-7.052	38.015	0.51	-1.62	6.756	-34.732	8.58	-4.722	17.305	11.435	13.648	-14.277
