# Supplementary material for: Gait phenotypes in paediatric hereditary spastic paraplegia revealed by dynamic time warping analysis and random forests
Source: PLoS One. 2018 Mar 8;13(3):e0192345. doi: 10.1371/journal.pone.0192345 (PMC5843164; doi:10.1371/journal.pone.0192345)
Supplement: S1 Data — (ZIP) [file pone.0192345.s008.zip › HSP/Left.SR.HSP18.4.csv]

	Epoch	Time	Pelvic.obliquity	Pelvic.tilt	Pelvic rotation	Hip.abd.add	Hip.flexion	Hip.rotation	Knee.abd.add	Knee.flexion	Knee.rotation	Ankle.abd.add	Ankle.flexion	Ankle.rotation	Forefoot.abd.add	Forefoot.flexion	Forefoot.rotation
1	1	0	-7.741	16.741	-2.061	-9.988	42.525	-3.066	0.027	12.605	-32.028	14.313	0.231	17.213	9.433	18.681	-25.941
2	2	0.00376	-7.662	16.704	-2.207	-9.58	42.21	-2.777	-0.076	12.064	-32.626	14.408	-0.064	18.104	9.81	18.627	-25.342
3	3	0.00752	-7.571	16.652	-2.351	-9.175	41.883	-2.496	-0.175	11.63	-33.182	14.629	-0.514	19.175	10.449	18.366	-24.558
4	4	0.01128	-7.477	16.593	-2.49	-8.783	41.549	-2.231	-0.275	11.298	-33.69	15.035	-1.139	20.418	11.412	17.908	-23.601
5	5	0.01504	-7.414	16.527	-2.607	-8.455	41.219	-1.96	-0.346	11.12	-34.051	15.327	-1.916	21.788	12.436	17.078	-22.38
6	6	0.0188	-7.366	16.449	-2.724	-8.154	40.899	-1.694	-0.413	11.115	-34.263	15.684	-2.914	23.097	13.692	15.929	-21.105
7	7	0.02256	-7.321	16.346	-2.84	-7.876	40.6	-1.418	-0.477	11.311	-34.378	16.155	-3.902	24.333	15.057	14.642	-19.807
8	8	0.02632	-7.271	16.214	-2.957	-7.612	40.337	-1.117	-0.542	11.741	-34.421	16.753	-4.726	25.468	16.426	13.321	-18.507
9	9	0.03008	-7.199	16.053	-3.077	-7.316	40.183	-0.735	-0.633	12.544	-34.35	17.315	-5.074	26.308	17.417	12.073	-17.269
10	10	0.03384	-7.132	15.881	-3.186	-7.046	40.158	-0.28	-0.68	13.628	-34.114	18.02	-4.87	26.75	18.169	11.14	-16.192
11	11	0.0376	-7.064	15.699	-3.287	-6.8	40.207	0.26	-0.662	14.87	-33.735	18.702	-4.243	26.827	18.618	10.461	-15.241
12	12	0.04136	-6.988	15.505	-3.385	-6.578	40.293	0.896	-0.563	16.196	-33.215	19.341	-3.269	26.569	18.807	10.007	-14.372
13	13	0.04512	-6.886	15.284	-3.487	-6.378	40.296	1.667	-0.33	17.441	-32.517	20.416	-2.156	26.161	19.386	9.734	-13.348
14	14	0.04888	-6.74	15.042	-3.584	-6.155	40.163	2.443	-0.045	18.521	-31.771	21.402	-0.726	25.257	19.7	9.893	-12.716
15	15	0.05264	-6.541	14.782	-3.69	-5.904	39.899	3.265	0.312	19.434	-31.087	22.238	0.616	24.121	19.956	10.105	-12.307
16	16	0.0564	-6.284	14.508	-3.81	-5.618	39.509	4.143	0.745	20.178	-30.509	22.906	1.682	22.886	20.256	10.193	-12.033
17	17	0.06016	-5.96	14.225	-3.947	-5.27	39.018	4.996	1.2	20.772	-29.997	23.468	2.426	21.709	20.672	10.081	-11.783
18	18	0.06392	-5.545	13.923	-4.108	-4.803	38.468	5.809	1.623	21.323	-29.56	23.522	3.073	20.434	20.64	9.87	-11.684
19	19	0.06768	-5.106	13.617	-4.271	-4.302	37.898	6.621	2.037	21.848	-29.215	23.25	3.648	19.111	20.316	9.599	-11.708
20	20	0.07144	-4.67	13.317	-4.43	-3.801	37.328	7.437	2.449	22.357	-28.973	22.736	4.188	17.782	19.766	9.301	-11.835
21	21	0.0752	-4.248	13.024	-4.59	-3.303	36.779	8.179	2.839	22.878	-28.851	22.087	4.854	16.591	19.023	9.105	-12.023
22	22	0.07896	-3.876	12.75	-4.739	-2.837	36.233	8.823	3.164	23.357	-28.761	21.563	5.642	15.42	18.327	9.112	-12.338
23	23	0.08272	-3.534	12.492	-4.887	-2.395	35.674	9.383	3.436	23.774	-28.706	21.135	6.405	14.316	17.719	9.169	-12.724
24	24	0.08648	-3.222	12.25	-5.033	-1.979	35.097	9.851	3.653	24.116	-28.689	20.758	7.075	13.305	17.185	9.209	-13.167
25	25	0.09024	-2.968	12.034	-5.155	-1.628	34.501	10.153	3.787	24.351	-28.717	20.239	7.595	12.425	16.549	9.161	-13.689
26	26	0.094	-2.772	11.845	-5.273	-1.298	33.921	10.327	3.808	24.53	-28.743	19.483	7.859	11.693	15.762	8.856	-14.191
27	27	0.09776	-2.619	11.685	-5.378	-0.987	33.363	10.381	3.725	24.681	-28.766	18.641	8.168	11.053	14.835	8.585	-14.69
28	28	0.10152	-2.507	11.554	-5.463	-0.701	32.835	10.332	3.555	24.813	-28.788	17.76	8.608	10.481	13.781	8.433	-15.194
29	29	0.10528	-2.447	11.452	-5.527	-0.488	32.346	10.246	3.382	24.925	-28.83	16.824	9.09	9.936	12.647	8.315	-15.733
30	30	0.10904	-2.414	11.374	-5.547	-0.323	31.897	9.975	3.135	25.05	-28.784	16.025	9.592	9.386	11.611	8.256	-16.339
31	31	0.1128	-2.409	11.318	-5.533	-0.198	31.47	9.636	2.852	25.153	-28.72	15.223	9.99	8.832	10.601	8.115	-16.984
32	32	0.11656	-2.431	11.285	-5.489	-0.115	31.056	9.273	2.559	25.215	-28.659	14.391	10.255	8.283	9.611	7.857	-17.647
33	33	0.12032	-2.463	11.28	-5.41	-0.088	30.64	8.911	2.313	25.204	-28.619	13.603	10.426	7.787	8.722	7.531	-18.278
34	34	0.12408	-2.542	11.315	-5.297	-0.137	30.277	8.535	2.098	25.205	-28.445	12.706	10.547	7.232	7.788	7.096	-18.855
35	35	0.12784	-2.643	11.367	-5.17	-0.219	29.933	8.218	1.918	25.196	-28.247	11.713	10.496	6.625	6.856	6.467	-19.426
36	36	0.1316	-2.754	11.43	-5.034	-0.326	29.597	7.959	1.777	25.176	-28.028	10.645	10.223	5.972	5.969	5.605	-19.992
37	37	0.13536	-2.864	11.506	-4.874	-0.475	29.278	7.673	1.687	25.166	-27.679	9.581	9.662	5.295	5.259	4.447	-20.504
38	38	0.13912	-2.975	11.597	-4.707	-0.629	28.95	7.442	1.627	25.121	-27.327	8.618	8.938	4.654	4.734	3.158	-20.935
39	39	0.14288	-3.064	11.698	-4.534	-0.761	28.6	7.277	1.578	25.033	-27.03	7.966	8.308	4.075	4.448	2.058	-21.273
40	40	0.14664	-3.127	11.807	-4.359	-0.863	28.225	7.185	1.538	24.899	-26.801	7.671	7.884	3.566	4.393	1.267	-21.516
41	41	0.1504	-3.166	11.926	-4.194	-0.937	27.833	7.175	1.52	24.722	-26.639	7.701	7.826	3.122	4.479	0.931	-21.662
42	42	0.15416	-3.15	12.038	-4.048	-0.971	27.391	7.199	1.56	24.476	-26.502	7.813	7.981	2.725	4.586	0.837	-21.744
43	43	0.15792	-3.112	12.153	-3.907	-0.978	26.919	7.214	1.593	24.183	-26.397	7.92	8.182	2.39	4.671	0.793	-21.793
44	44	0.16168	-3.06	12.271	-3.777	-0.96	26.427	7.225	1.611	23.853	-26.34	8.02	8.383	2.128	4.741	0.759	-21.817
45	45	0.16544	-2.993	12.394	-3.683	-0.914	25.926	7.273	1.627	23.492	-26.377	8.17	8.564	1.971	4.852	0.733	-21.821
46	46	0.1692	-2.947	12.527	-3.606	-0.892	25.431	7.371	1.652	23.109	-26.506	8.479	8.74	1.825	5.088	0.781	-21.89
47	47	0.17296	-2.917	12.669	-3.542	-0.877	24.95	7.454	1.658	22.721	-26.646	8.844	8.909	1.699	5.369	0.855	-21.983
48	48	0.17672	-2.903	12.818	-3.49	-0.871	24.479	7.511	1.645	22.32	-26.795	9.255	9.067	1.605	5.688	0.952	-22.096
49	49	0.18048	-2.911	12.973	-3.456	-0.891	24.002	7.551	1.63	21.87	-26.994	9.751	9.208	1.579	6.082	1.102	-22.238
50	50	0.18424	-2.942	13.129	-3.444	-0.93	23.522	7.576	1.611	21.404	-27.204	10.203	9.311	1.608	6.449	1.208	-22.382
51	51	0.188	-3	13.286	-3.45	-0.979	23.05	7.613	1.57	20.931	-27.483	10.61	9.411	1.723	6.754	1.302	-22.515
52	52	0.19176	-3.083	13.446	-3.471	-1.043	22.59	7.642	1.506	20.455	-27.811	10.995	9.496	1.925	7.022	1.38	-22.638
53	53	0.19552	-3.185	13.612	-3.502	-1.139	22.151	7.589	1.425	19.986	-28.107	11.426	9.513	2.194	7.349	1.417	-22.765
54	54	0.19928	-3.304	13.788	-3.554	-1.251	21.733	7.452	1.322	19.513	-28.295	11.846	9.461	2.447	7.697	1.407	-22.915
55	55	0.20304	-3.42	13.964	-3.613	-1.357	21.316	7.28	1.213	19.035	-28.428	12.17	9.356	2.685	7.988	1.321	-23.066
56	56	0.2068	-3.533	14.136	-3.677	-1.466	20.898	7.075	1.11	18.56	-28.522	12.439	9.206	2.917	8.255	1.175	-23.224
57	57	0.21056	-3.655	14.294	-3.739	-1.61	20.486	6.824	1.032	18.115	-28.595	12.797	9.025	3.161	8.623	1.026	-23.413
58	58	0.21432	-3.77	14.44	-3.814	-1.748	20.091	6.528	0.952	17.734	-28.557	13.174	8.791	3.363	9.043	0.809	-23.597
59	59	0.21808	-3.887	14.576	-3.893	-1.877	19.694	6.236	0.861	17.37	-28.513	13.529	8.528	3.565	9.455	0.551	-23.772
60	60	0.22184	-4.004	14.706	-3.978	-1.995	19.301	5.942	0.761	17.023	-28.459	13.849	8.273	3.764	9.831	0.279	-23.942
61	61	0.2256	-4.115	14.839	-4.075	-2.097	18.929	5.613	0.652	16.709	-28.347	14.105	8.108	3.938	10.117	0.052	-24.113
62	62	0.22936	-4.204	14.944	-4.182	-2.169	18.528	5.291	0.538	16.388	-28.197	14.273	7.973	4.056	10.309	-0.172	-24.284
63	63	0.23312	-4.288	15.044	-4.291	-2.238	18.137	4.967	0.428	16.092	-28.019	14.385	7.857	4.168	10.448	-0.415	-24.434
64	64	0.23688	-4.369	15.141	-4.395	-2.308	17.757	4.611	0.318	15.823	-27.813	14.442	7.732	4.292	10.545	-0.703	-24.564
65	65	0.24064	-4.438	15.229	-4.479	-2.378	17.385	4.165	0.199	15.587	-27.572	14.44	7.543	4.457	10.616	-1.091	-24.686
66	66	0.2444	-4.484	15.311	-4.551	-2.443	17.006	3.828	0.144	15.364	-27.408	14.407	7.396	4.585	10.661	-1.467	-24.801
67	67	0.24816	-4.507	15.384	-4.621	-2.486	16.617	3.533	0.111	15.15	-27.3	14.29	7.248	4.717	10.64	-1.887	-24.914
68	68	0.25192	-4.51	15.445	-4.697	-2.505	16.22	3.259	0.087	14.948	-27.216	14.115	7.082	4.848	10.579	-2.352	-25.027
69	69	0.25568	-4.496	15.487	-4.789	-2.498	15.815	2.978	0.054	14.762	-27.098	13.941	6.874	4.955	10.544	-2.853	-25.15
70	70	0.25944	-4.498	15.532	-4.874	-2.529	15.43	2.719	0.041	14.614	-27.006	13.977	6.605	5.123	10.728	-3.351	-25.241
71	71	0.2632	-4.511	15.573	-4.957	-2.563	15.043	2.516	0.014	14.471	-26.99	14.101	6.3	5.309	10.991	-3.845	-25.336
72	72	0.26696	-4.527	15.61	-5.036	-2.596	14.657	2.364	-0.022	14.336	-27.048	14.28	5.983	5.517	11.293	-4.332	-25.434
73	73	0.27072	-4.533	15.649	-5.109	-2.623	14.278	2.241	-0.05	14.224	-27.168	14.473	5.697	5.756	11.587	-4.803	-25.525
74	74	0.27448	-4.562	15.694	-5.167	-2.697	13.929	2.108	-0.039	14.163	-27.19	14.501	5.483	5.909	11.728	-5.309	-25.594
75	75	0.27824	-4.584	15.736	-5.237	-2.766	13.582	1.986	-0.019	14.119	-27.187	14.495	5.274	6.04	11.845	-5.835	-25.659
76	76	0.282	-4.603	15.774	-5.313	-2.837	13.233	1.885	0.014	14.09	-27.184	14.471	5.085	6.154	11.941	-6.363	-25.724
77	77	0.28576	-4.633	15.809	-5.381	-2.932	12.883	1.82	0.069	14.078	-27.21	14.439	4.949	6.249	12.005	-6.864	-25.793
78	78	0.28952	-4.645	15.844	-5.471	-2.98	12.526	1.817	0.094	14.057	-27.298	14.445	4.756	6.355	12.118	-7.393	-25.868
79	79	0.29328	-4.661	15.882	-5.557	-3.033	12.179	1.853	0.124	14.051	-27.399	14.531	4.561	6.433	12.303	-7.896	-25.951
80	80	0.29704	-4.68	15.929	-5.643	-3.091	11.852	1.902	0.154	14.071	-27.499	14.697	4.36	6.505	12.56	-8.383	-26.035
81	81	0.3008	-4.703	15.988	-5.738	-3.149	11.56	1.925	0.167	14.127	-27.579	14.937	4.138	6.61	12.89	-8.874	-26.109
82	82	0.30456	-4.73	16.048	-5.834	-3.21	11.282	1.956	0.176	14.226	-27.609	15.238	3.918	6.705	13.282	-9.373	-26.144
83	83	0.30832	-4.753	16.114	-5.93	-3.273	11.014	2.021	0.207	14.338	-27.652	15.433	3.686	6.797	13.597	-9.942	-26.153
84	84	0.31208	-4.773	16.185	-6.024	-3.337	10.751	2.104	0.255	14.463	-27.701	15.482	3.44	6.885	13.8	-10.601	-26.14
85	85	0.31584	-4.793	16.258	-6.112	-3.404	10.487	2.181	0.311	14.598	-27.743	15.334	3.173	6.964	13.847	-11.379	-26.11
86	86	0.3196	-4.809	16.345	-6.203	-3.467	10.248	2.226	0.359	14.766	-27.714	15.172	2.908	7.025	13.883	-12.185	-26.059
87	87	0.32336	-4.819	16.431	-6.285	-3.535	10.013	2.259	0.418	14.957	-27.677	15.013	2.621	7.103	13.942	-13.031	-25.987
88	88	0.32712	-4.821	16.511	-6.36	-3.603	9.778	2.286	0.481	15.165	-27.641	14.871	2.316	7.218	14.028	-13.904	-25.88
89	89	0.33088	-4.81	16.58	-6.436	-3.663	9.535	2.31	0.54	15.382	-27.613	14.757	2.004	7.396	14.143	-14.786	-25.721
90	90	0.33464	-4.788	16.63	-6.508	-3.71	9.279	2.373	0.605	15.623	-27.641	14.619	1.685	7.607	14.243	-15.707	-25.533
91	91	0.3384	-4.78	16.68	-6.58	-3.788	9.041	2.431	0.693	15.902	-27.68	14.416	1.446	7.855	14.252	-16.614	-25.322
92	92	0.34216	-4.765	16.725	-6.661	-3.863	8.818	2.488	0.776	16.229	-27.714	14.219	1.247	8.115	14.243	-17.514	-25.102
93	93	0.34592	-4.717	16.759	-6.764	-3.89	8.609	2.547	0.823	16.615	-27.726	14.118	1.036	8.362	14.308	-18.414	-24.892
94	94	0.34968	-4.672	16.781	-6.87	-3.944	8.427	2.587	0.894	17.082	-27.705	13.997	0.723	8.617	14.423	-19.451	-24.673
95	95	0.35344	-4.595	16.772	-6.994	-3.957	8.234	2.632	0.948	17.594	-27.653	13.834	0.367	8.859	14.527	-20.566	-24.436
96	96	0.3572	-4.52	16.739	-7.118	-3.977	8.04	2.666	1.002	18.148	-27.585	13.654	-0.03	9.086	14.636	-21.738	-24.209
97	97	0.36096	-4.483	16.688	-7.222	-4.066	7.854	2.671	1.073	18.739	-27.518	13.483	-0.466	9.294	14.771	-22.945	-24.025
98	98	0.36472	-4.446	16.602	-7.337	-4.183	7.689	2.692	1.169	19.449	-27.435	13.532	-0.794	9.441	15.052	-24.023	-23.913
99	99	0.36848	-4.397	16.491	-7.463	-4.292	7.528	2.692	1.258	20.209	-27.335	13.576	-1.127	9.627	15.338	-25.132	-23.777
100	100	0.37224	-4.348	16.357	-7.585	-4.407	7.384	2.661	1.341	21.041	-27.208	13.581	-1.472	9.837	15.607	-26.301	-23.612
101	101	0.376	-4.311	16.202	-7.69	-4.541	7.273	2.589	1.42	21.966	-27.041	13.52	-1.837	10.058	15.839	-27.559	-23.416
102	102	0.37976	-4.283	15.99	-7.779	-4.722	7.166	2.541	1.566	22.951	-26.952	13.284	-2.232	10.297	15.957	-28.899	-23.241
103	103	0.38352	-4.29	15.741	-7.854	-4.956	7.077	2.522	1.747	23.992	-26.884	13.084	-2.655	10.461	16.131	-30.238	-23.143
104	104	0.38728	-4.316	15.452	-7.925	-5.228	7.01	2.5	1.943	25.099	-26.803	12.888	-3.118	10.594	16.341	-31.608	-23.072
105	105	0.39104	-4.35	15.122	-8.004	-5.523	6.972	2.447	2.139	26.284	-26.675	12.666	-3.635	10.742	16.572	-33.043	-22.982
106	106	0.3948	-4.449	14.757	-8.056	-5.91	7.008	2.31	2.331	27.597	-26.464	12.428	-4.248	10.876	16.863	-34.585	-22.894
107	107	0.39856	-4.595	14.36	-8.096	-6.384	7.079	2.162	2.566	28.983	-26.254	12.134	-4.898	11.02	17.156	-36.184	-22.811
108	108	0.40232	-4.785	13.933	-8.128	-6.922	7.168	2.032	2.831	30.418	-26.047	11.754	-5.552	11.133	17.394	-37.819	-22.746
109	109	0.40608	-5.017	13.478	-8.158	-7.503	7.26	1.938	3.112	31.88	-25.846	11.267	-6.187	11.178	17.532	-39.473	-22.713
110	110	0.40984	-5.304	12.983	-8.183	-8.174	7.35	1.782	3.387	33.358	-25.603	10.812	-6.865	11.157	17.749	-41.109	-22.775
111	111	0.4136	-5.637	12.484	-8.194	-8.916	7.468	1.604	3.676	34.854	-25.337	10.29	-7.58	11.104	17.943	-42.782	-22.86
112	112	0.41736	-6.003	11.981	-8.194	-9.704	7.604	1.395	3.947	36.359	-25.057	9.695	-8.308	11.035	18.09	-44.48	-22.959
113	113	0.42112	-6.394	11.475	-8.186	-10.516	7.748	1.15	4.181	37.866	-24.772	9.02	-9.025	10.959	18.164	-46.186	-23.071
114	114	0.42488	-6.783	10.989	-8.197	-11.331	7.948	0.96	4.438	39.408	-24.497	8.265	-9.574	10.792	18.102	-47.77	-23.266
115	115	0.42864	-7.147	10.522	-8.233	-12.101	8.19	0.816	4.683	40.967	-24.241	7.475	-9.957	10.567	17.929	-49.22	-23.532
116	116	0.4324	-7.497	10.078	-8.294	-12.838	8.493	0.671	4.876	42.563	-23.953	6.708	-10.188	10.266	17.694	-50.528	-23.881
117	117	0.43616	-7.841	9.656	-8.384	-13.551	8.872	0.496	4.987	44.211	-23.593	6.001	-10.274	9.876	17.43	-51.692	-24.32
118	118	0.43992	-8.169	9.265	-8.535	-14.208	9.352	0.357	5.021	45.919	-23.161	5.228	-10.196	9.368	17.021	-52.763	-24.828
119	119	0.44368	-8.495	8.893	-8.729	-14.841	9.884	0.277	5.025	47.614	-22.724	4.489	-10.081	8.807	16.619	-53.771	-25.376
120	120	0.44744	-8.813	8.546	-8.964	-15.436	10.476	0.273	5.012	49.291	-22.286	3.735	-9.913	8.216	16.17	-54.723	-25.928
121	121	0.4512	-9.116	8.229	-9.244	-15.981	11.13	0.354	4.986	50.945	-21.844	2.931	-9.679	7.605	15.632	-55.621	-26.46
122	122	0.45496	-9.387	7.944	-9.599	-16.44	11.873	0.477	4.893	52.533	-21.299	2.059	-9.347	6.927	14.971	-56.397	-26.968
123	123	0.45872	-9.632	7.689	-9.996	-16.853	12.693	0.599	4.744	54.083	-20.683	1.343	-8.942	6.242	14.406	-56.981	-27.475
124	124	0.46248	-9.838	7.453	-10.434	-17.209	13.563	0.744	4.573	55.574	-20.045	0.667	-8.516	5.584	13.866	-57.456	-27.953
125	125	0.46624	-9.995	7.232	-10.915	-17.494	14.47	0.931	4.399	56.988	-19.418	-0.033	-8.106	4.98	13.313	-57.874	-28.378
126	126	0.47	-10.108	7.042	-11.433	-17.65	15.412	1.192	4.198	58.275	-18.84	-0.676	-7.78	4.475	12.823	-58.232	-28.673
127	127	0.47376	-10.181	6.878	-11.969	-17.741	16.387	1.449	3.991	59.501	-18.257	-1.292	-7.469	4.1	12.373	-58.516	-28.838
128	128	0.47752	-10.22	6.739	-12.515	-17.773	17.379	1.683	3.76	60.658	-17.681	-1.794	-7.174	3.842	12.026	-58.686	-28.909
129	129	0.48128	-10.223	6.622	-13.062	-17.747	18.38	1.878	3.496	61.738	-17.118	-2.149	-6.896	3.695	11.805	-58.723	-28.902
130	130	0.48504	-10.175	6.531	-13.581	-17.672	19.369	1.966	3.209	62.71	-16.535	-2.549	-6.622	3.651	11.551	-58.674	-28.805
131	131	0.4888	-10.106	6.469	-14.071	-17.535	20.358	2.014	2.901	63.635	-16.003	-2.88	-6.315	3.652	11.333	-58.524	-28.692
132	132	0.49256	-10.024	6.429	-14.531	-17.367	21.336	2.039	2.596	64.494	-15.508	-3.176	-6.016	3.706	11.133	-58.31	-28.543
133	133	0.49632	-9.933	6.406	-14.958	-17.181	22.298	2.043	2.304	65.273	-15.04	-3.462	-5.749	3.818	10.939	-58.053	-28.342
134	134	0.50008	-9.83	6.418	-15.342	-16.951	23.24	1.988	2.001	65.947	-14.578	-3.799	-5.556	3.994	10.714	-57.804	-28.04
135	135	0.50384	-9.711	6.433	-15.682	-16.715	24.13	1.891	1.725	66.497	-14.119	-4.093	-5.455	4.22	10.553	-57.514	-27.672
136	136	0.5076	-9.579	6.466	-15.974	-16.471	24.986	1.771	1.496	66.964	-13.677	-4.365	-5.369	4.446	10.411	-57.167	-27.303
137	137	0.51136	-9.436	6.522	-16.214	-16.216	25.815	1.64	1.322	67.371	-13.253	-4.627	-5.251	4.636	10.259	-56.751	-26.968
138	138	0.51512	-9.287	6.602	-16.39	-15.937	26.604	1.516	1.203	67.737	-12.813	-4.87	-5.033	4.689	10.053	-56.245	-26.706
139	139	0.51888	-9.148	6.71	-16.499	-15.666	27.375	1.365	1.11	68.062	-12.392	-5.017	-4.767	4.694	9.897	-55.641	-26.496
140	140	0.52264	-9.019	6.836	-16.553	-15.434	28.132	1.214	1.089	68.353	-11.997	-5.124	-4.483	4.695	9.78	-54.985	-26.311
141	141	0.5264	-8.902	6.978	-16.551	-15.255	28.878	1.072	1.157	68.605	-11.632	-5.202	-4.201	4.705	9.707	-54.287	-26.149
142	142	0.53016	-8.825	7.17	-16.468	-15.128	29.643	0.918	1.268	68.749	-11.306	-5.149	-3.962	4.674	9.746	-53.489	-26.059
143	143	0.53392	-8.757	7.38	-16.337	-15.024	30.403	0.771	1.409	68.83	-10.983	-4.909	-3.723	4.579	9.922	-52.571	-26.034
144	144	0.53768	-8.703	7.606	-16.161	-14.947	31.162	0.608	1.558	68.851	-10.702	-4.599	-3.5	4.464	10.146	-51.592	-26.071
145	145	0.54144	-8.662	7.847	-15.938	-14.9	31.919	0.425	1.718	68.807	-10.483	-4.25	-3.293	4.349	10.393	-50.564	-26.166
146	146	0.5452	-8.623	8.091	-15.668	-14.903	32.654	0.281	1.966	68.687	-10.349	-3.777	-3.072	4.272	10.73	-49.407	-26.321
147	147	0.54896	-8.582	8.36	-15.359	-14.916	33.389	0.106	2.224	68.494	-10.26	-3.345	-2.883	4.232	11.032	-48.234	-26.472
148	148	0.55272	-8.53	8.633	-15.032	-14.931	34.098	-0.038	2.532	68.239	-10.26	-2.855	-2.71	4.272	11.377	-47.008	-26.614
149	149	0.55648	-8.467	8.905	-14.691	-14.946	34.777	-0.138	2.891	67.928	-10.361	-2.273	-2.553	4.404	11.795	-45.722	-26.744
150	150	0.56024	-8.425	9.192	-14.321	-14.983	35.462	-0.252	3.228	67.566	-10.546	-1.615	-2.454	4.618	12.278	-44.418	-26.86
151	151	0.564	-8.365	9.466	-13.947	-15.031	36.118	-0.361	3.576	67.116	-10.821	-0.928	-2.432	4.96	12.79	-43.094	-26.936
152	152	0.56776	-8.299	9.744	-13.565	-15.075	36.77	-0.464	3.916	66.607	-11.169	-0.244	-2.453	5.372	13.289	-41.763	-26.993
153	153	0.57152	-8.228	10.027	-13.174	-15.108	37.416	-0.552	4.253	66.044	-11.588	0.46	-2.504	5.832	13.789	-40.413	-27.044
154	154	0.57528	-8.141	10.287	-12.78	-15.124	38.004	-0.571	4.636	65.409	-12.1	1.359	-2.585	6.311	14.446	-38.967	-27.125
155	155	0.57904	-8.061	10.547	-12.386	-15.131	38.581	-0.606	4.964	64.744	-12.639	2.3	-2.682	6.875	15.122	-37.516	-27.132
156	156	0.5828	-7.99	10.796	-11.991	-15.16	39.133	-0.622	5.301	64.027	-13.216	3.232	-2.805	7.514	15.791	-36.067	-27.089
157	157	0.58656	-7.923	11.031	-11.6	-15.208	39.652	-0.608	5.659	63.247	-13.84	4.128	-2.951	8.213	16.429	-34.619	-27.018
158	158	0.59032	-7.842	11.249	-11.239	-15.21	40.121	-0.572	5.998	62.374	-14.542	4.95	-3.082	8.906	16.962	-33.148	-26.984
159	159	0.59408	-7.746	11.444	-10.897	-15.183	40.542	-0.478	6.354	61.404	-15.25	5.852	-3.185	9.487	17.508	-31.559	-27.032
160	160	0.59784	-7.644	11.624	-10.576	-15.125	40.931	-0.349	6.695	60.365	-15.96	6.822	-3.272	9.994	18.069	-29.887	-27.126
161	161	0.6016	-7.544	11.791	-10.27	-15.047	41.296	-0.184	7.028	59.261	-16.674	7.839	-3.352	10.436	18.637	-28.151	-27.254
162	162	0.60536	-7.474	11.951	-9.965	-15.011	41.639	0.058	7.412	58.075	-17.398	8.835	-3.451	10.814	19.182	-26.386	-27.412
163	163	0.60912	-7.412	12.085	-9.653	-14.987	41.928	0.28	7.769	56.854	-18.104	9.629	-3.505	11.139	19.521	-24.677	-27.556
164	164	0.61288	-7.354	12.206	-9.336	-14.979	42.182	0.498	8.115	55.601	-18.811	10.324	-3.472	11.417	19.711	-22.939	-27.722
165	165	0.61664	-7.295	12.317	-9.024	-14.972	42.402	0.711	8.437	54.312	-19.518	10.965	-3.333	11.631	19.771	-21.129	-27.932
166	166	0.6204	-7.221	12.411	-8.741	-14.903	42.578	0.891	8.681	52.955	-20.208	11.622	-3.055	11.706	19.727	-19.155	-28.243
167	167	0.62416	-7.159	12.502	-8.488	-14.824	42.733	1.077	8.894	51.516	-20.887	12.379	-2.713	11.702	19.709	-17.017	-28.619
168	168	0.62792	-7.106	12.583	-8.253	-14.734	42.863	1.246	9.056	50.004	-21.563	13.051	-2.403	11.713	19.617	-14.907	-28.943
169	169	0.63168	-7.058	12.65	-8.033	-14.626	42.957	1.396	9.162	48.419	-22.245	13.621	-2.148	11.739	19.448	-12.855	-29.212
170	170	0.63544	-7.002	12.699	-7.825	-14.487	42.982	1.536	9.206	46.746	-22.952	14.182	-1.948	11.708	19.27	-10.817	-29.512
171	171	0.6392	-6.951	12.744	-7.608	-14.35	42.969	1.609	9.168	45.019	-23.612	14.684	-1.768	11.566	19.023	-8.786	-29.867
172	172	0.64296	-6.899	12.789	-7.393	-14.203	42.934	1.622	9.058	43.278	-24.256	15.146	-1.532	11.396	18.694	-6.729	-30.247
173	173	0.64672	-6.851	12.835	-7.183	-14.043	42.883	1.563	8.873	41.536	-24.877	15.54	-1.24	11.221	18.271	-4.666	-30.626
174	174	0.65048	-6.816	12.888	-6.978	-13.876	42.834	1.386	8.595	39.801	-25.419	15.764	-0.939	11.067	17.714	-2.687	-30.954
175	175	0.65424	-6.79	12.947	-6.785	-13.682	42.754	1.198	8.256	38.028	-25.998	15.93	-0.596	10.957	17.067	-0.714	-31.251
176	176	0.658	-6.761	13.007	-6.599	-13.466	42.648	0.956	7.849	36.218	-26.535	16.112	-0.265	10.858	16.426	1.261	-31.521
177	177	0.66176	-6.735	13.071	-6.415	-13.24	42.519	0.663	7.384	34.375	-27.035	16.333	0.048	10.763	15.814	3.251	-31.781
178	178	0.66552	-6.724	13.147	-6.219	-13.041	42.375	0.351	6.895	32.51	-27.555	16.627	0.355	10.679	15.249	5.281	-32.081
179	179	0.66928	-6.724	13.236	-6.028	-12.825	42.241	-0.086	6.307	30.648	-28.002	16.805	0.503	10.648	14.683	7.129	-32.36
180	180	0.67304	-6.729	13.339	-5.837	-12.598	42.103	-0.55	5.684	28.784	-28.459	16.923	0.523	10.701	14.148	8.826	-32.598
181	181	0.6768	-6.736	13.454	-5.648	-12.358	41.959	-1.014	5.047	26.927	-28.922	16.946	0.439	10.823	13.612	10.357	-32.784
182	182	0.68056	-6.745	13.584	-5.465	-12.092	41.814	-1.453	4.42	25.101	-29.345	16.759	0.296	10.959	12.975	11.671	-32.893
183	183	0.68432	-6.772	13.727	-5.268	-11.87	41.659	-1.792	3.871	23.313	-29.791	16.602	0.169	11.071	12.385	12.949	-33.003
184	184	0.68808	-6.81	13.88	-5.052	-11.68	41.515	-2.119	3.345	21.598	-30.216	16.495	0.058	11.21	11.855	14.191	-33.08
185	185	0.69184	-6.855	14.041	-4.821	-11.509	41.389	-2.456	2.822	19.968	-30.599	16.428	-0.032	11.395	11.376	15.384	-33.102
186	186	0.6956	-6.896	14.205	-4.591	-11.322	41.285	-2.83	2.276	18.447	-30.907	16.37	-0.089	11.653	10.917	16.497	-33.033
187	187	0.69936	-6.917	14.372	-4.384	-11.11	41.192	-3.098	1.809	17.035	-31.19	16.343	-0.145	11.887	10.56	17.522	-32.906
188	188	0.70312	-6.951	14.54	-4.175	-10.918	41.102	-3.231	1.399	15.684	-31.498	16.358	-0.169	12.069	10.251	18.53	-32.757
189	189	0.70688	-6.999	14.708	-3.961	-10.754	41.017	-3.258	1.04	14.401	-31.821	16.407	-0.139	12.217	9.971	19.526	-32.576
190	190	0.71064	-7.054	14.873	-3.736	-10.62	40.94	-3.251	0.731	13.22	-32.115	16.467	-0.014	12.377	9.696	20.5	-32.335
191	191	0.7144	-7.113	15.029	-3.504	-10.504	40.87	-3.207	0.47	12.2	-32.342	16.471	0.143	12.598	9.446	21.303	-31.948
192	192	0.71816	-7.166	15.182	-3.287	-10.375	40.814	-3.141	0.24	11.303	-32.511	16.639	0.35	12.995	9.395	22.074	-31.346
193	193	0.72192	-7.217	15.332	-3.08	-10.247	40.766	-3.024	0.054	10.523	-32.653	17.05	0.616	13.548	9.601	22.86	-30.55
194	194	0.72568	-7.275	15.473	-2.863	-10.157	40.709	-2.783	-0.059	9.858	-32.823	17.825	0.961	14.197	10.156	23.728	-29.605
195	195	0.72944	-7.331	15.593	-2.648	-10.093	40.652	-2.475	-0.109	9.361	-33.032	18.802	1.4	15.028	10.934	24.541	-28.485
196	196	0.7332	-7.366	15.684	-2.455	-10.009	40.59	-2.171	-0.141	9.001	-33.203	19.977	1.764	16.141	12.035	25.162	-27.102
197	197	0.73696	-7.381	15.749	-2.288	-9.896	40.531	-1.888	-0.171	8.781	-33.309	21.274	2.022	17.447	13.393	25.54	-25.536
198	198	0.74072	-7.381	15.794	-2.15	-9.743	40.491	-1.647	-0.224	8.722	-33.312	22.552	2.139	18.78	14.88	25.601	-23.934
199	199	0.74448	-7.355	15.798	-2.033	-9.572	40.417	-1.386	-0.266	8.814	-33.262	23.742	1.991	20.099	16.497	25.193	-22.314
200	200	0.74824	-7.319	15.78	-1.924	-9.399	40.329	-1.129	-0.291	9.015	-33.188	24.909	1.687	21.342	18.209	24.532	-20.774
201	201	0.752	-7.274	15.737	-1.821	-9.226	40.216	-0.871	-0.301	9.305	-33.085	26.076	1.278	22.468	19.992	23.683	-19.332
