# Supplementary material for: Gait phenotypes in paediatric hereditary spastic paraplegia revealed by dynamic time warping analysis and random forests
Source: PLoS One. 2018 Mar 8;13(3):e0192345. doi: 10.1371/journal.pone.0192345 (PMC5843164; doi:10.1371/journal.pone.0192345)
Supplement: S1 Data — (ZIP) [file pone.0192345.s008.zip › HSP/Left.SR.HSP18.5.csv]

	Epoch	Time	Pelvic.obliquity	Pelvic.tilt	Pelvic rotation	Hip.abd.add	Hip.flexion	Hip.rotation	Knee.abd.add	Knee.flexion	Knee.rotation	Ankle.abd.add	Ankle.flexion	Ankle.rotation	Forefoot.abd.add	Forefoot.flexion	Forefoot.rotation
1	1	0	-6.523	17.741	8.689	-8.419	39.216	-3.488	-1.957	7.184	-34.812	8.84	-2.162	15.967	9.854	16.12	-19.777
2	2	0.00376	-6.565	17.769	8.703	-8.261	39.112	-3.52	-2.037	7.211	-34.563	8.906	-2.869	16.259	10.461	15.316	-19.24
3	3	0.00752	-6.61	17.773	8.734	-8.132	38.975	-3.459	-2.112	7.378	-34.324	8.922	-3.821	16.522	11.128	14.131	-18.611
4	4	0.01128	-6.638	17.757	8.747	-7.979	38.826	-3.356	-2.176	7.656	-34.022	8.787	-4.858	16.667	11.684	12.709	-17.966
5	5	0.01504	-6.648	17.722	8.75	-7.809	38.673	-3.197	-2.228	8.054	-33.678	8.521	-5.915	16.685	12.101	11.115	-17.32
6	6	0.0188	-6.643	17.668	8.754	-7.635	38.533	-2.95	-2.271	8.593	-33.33	8.16	-6.906	16.564	12.347	9.432	-16.688
7	7	0.02256	-6.612	17.585	8.726	-7.432	38.46	-2.502	-2.265	9.369	-33.034	7.851	-7.528	16.282	12.4	7.923	-16.086
8	8	0.02632	-6.571	17.479	8.7	-7.251	38.446	-1.951	-2.202	10.321	-32.726	7.747	-7.718	15.889	12.396	6.743	-15.513
9	9	0.03008	-6.517	17.35	8.671	-7.082	38.482	-1.305	-2.084	11.412	-32.408	7.836	-7.504	15.391	12.35	5.897	-14.975
10	10	0.03384	-6.445	17.196	8.631	-6.911	38.55	-0.566	-1.908	12.594	-32.084	8.093	-6.918	14.785	12.268	5.385	-14.479
11	11	0.0376	-6.322	16.99	8.578	-6.697	38.541	0.274	-1.668	13.718	-31.781	8.24	-6.316	14.024	12.071	4.905	-14.031
12	12	0.04136	-6.156	16.75	8.517	-6.444	38.437	1.152	-1.393	14.735	-31.508	8.275	-5.878	13.17	11.843	4.306	-13.63
13	13	0.04512	-5.941	16.478	8.439	-6.132	38.237	2.058	-1.091	15.652	-31.262	8.21	-5.574	12.223	11.579	3.608	-13.291
14	14	0.04888	-5.669	16.17	8.332	-5.737	37.937	2.978	-0.771	16.481	-31.041	8.057	-5.355	11.175	11.27	2.847	-13.036
15	15	0.05264	-5.351	15.836	8.219	-5.279	37.545	3.963	-0.433	17.214	-30.97	7.962	-4.977	10.08	10.947	2.295	-12.903
16	16	0.0564	-5.018	15.487	8.103	-4.813	37.105	4.972	-0.044	17.893	-30.963	7.845	-4.451	8.967	10.575	1.904	-12.835
17	17	0.06016	-4.679	15.124	7.994	-4.354	36.623	5.971	0.385	18.522	-30.994	7.702	-3.814	7.859	10.167	1.636	-12.812
18	18	0.06392	-4.347	14.751	7.901	-3.92	36.101	6.922	0.841	19.106	-31.033	7.529	-3.106	6.781	9.74	1.448	-12.816
19	19	0.06768	-4.042	14.388	7.819	-3.508	35.514	7.867	1.277	19.538	-31.176	7.393	-2.48	5.827	9.392	1.275	-12.821
20	20	0.07144	-3.763	14.047	7.763	-3.133	34.899	8.721	1.685	19.877	-31.329	7.138	-1.914	4.967	8.971	1.067	-12.823
21	21	0.0752	-3.508	13.726	7.722	-2.777	34.256	9.465	2.035	20.125	-31.47	6.85	-1.395	4.204	8.546	0.858	-12.82
22	22	0.07896	-3.274	13.424	7.687	-2.424	33.585	10.082	2.295	20.281	-31.579	6.63	-0.909	3.545	8.195	0.688	-12.809
23	23	0.08272	-3.081	13.154	7.678	-2.103	32.885	10.53	2.456	20.337	-31.689	6.404	-0.448	3.049	7.855	0.551	-12.79
24	24	0.08648	-2.959	12.939	7.646	-1.809	32.24	10.899	2.525	20.389	-31.75	6.206	-0.005	2.643	7.538	0.431	-12.766
25	25	0.09024	-2.82	12.724	7.642	-1.494	31.579	11.089	2.501	20.415	-31.761	6.06	0.422	2.313	7.267	0.332	-12.748
26	26	0.094	-2.575	12.451	7.722	-1.106	30.828	10.998	2.381	20.391	-31.718	5.992	0.832	2.043	7.065	0.256	-12.747
27	27	0.09776	-2.337	12.221	7.807	-0.715	30.124	10.784	2.208	20.352	-31.645	5.847	1.214	1.824	6.805	0.165	-12.787
28	28	0.10152	-2.1	12.014	7.899	-0.315	29.453	10.447	1.963	20.302	-31.532	5.754	1.573	1.667	6.591	0.092	-12.836
29	29	0.10528	-1.865	11.827	7.998	0.083	28.801	10.016	1.68	20.234	-31.379	5.686	1.909	1.561	6.407	0.021	-12.883
30	30	0.10904	-1.634	11.652	8.105	0.467	28.155	9.517	1.391	20.141	-31.185	5.616	2.221	1.498	6.239	-0.064	-12.916
31	31	0.1128	-1.414	11.501	8.217	0.83	27.548	8.996	1.102	20.045	-30.994	5.599	2.533	1.487	6.122	-0.125	-12.933
32	32	0.11656	-1.208	11.366	8.333	1.178	26.96	8.491	0.81	19.945	-30.808	5.645	2.837	1.482	6.059	-0.173	-12.943
33	33	0.12032	-1.017	11.25	8.454	1.503	26.398	7.998	0.522	19.847	-30.614	5.707	3.141	1.478	6.008	-0.215	-12.941
34	34	0.12408	-0.843	11.156	8.581	1.802	25.868	7.514	0.246	19.756	-30.399	5.748	3.447	1.473	5.935	-0.26	-12.923
35	35	0.12784	-0.695	11.099	8.722	2.022	25.358	7.099	0.044	19.607	-30.199	5.883	3.681	1.447	5.991	-0.321	-12.9
36	36	0.1316	-0.565	11.07	8.866	2.197	24.877	6.72	-0.102	19.449	-30	5.938	3.908	1.408	5.994	-0.406	-12.874
37	37	0.13536	-0.457	11.068	9.011	2.334	24.422	6.379	-0.219	19.293	-29.799	5.98	4.135	1.347	5.989	-0.497	-12.848
38	38	0.13912	-0.378	11.09	9.155	2.441	23.993	6.077	-0.328	19.151	-29.594	6.059	4.366	1.257	6.014	-0.581	-12.827
39	39	0.14288	-0.335	11.152	9.267	2.48	23.607	5.891	-0.36	19.031	-29.413	6.226	4.602	1.135	6.133	-0.657	-12.816
40	40	0.14664	-0.321	11.24	9.354	2.49	23.237	5.785	-0.367	18.884	-29.268	6.334	4.825	1.015	6.203	-0.739	-12.798
41	41	0.1504	-0.329	11.353	9.417	2.473	22.876	5.728	-0.359	18.701	-29.134	6.419	5.022	0.903	6.265	-0.827	-12.776
42	42	0.15416	-0.357	11.489	9.454	2.43	22.52	5.698	-0.34	18.473	-28.998	6.509	5.183	0.803	6.348	-0.92	-12.751
43	43	0.15792	-0.405	11.652	9.46	2.386	22.155	5.739	-0.343	18.195	-28.903	6.606	5.344	0.724	6.425	-0.988	-12.71
44	44	0.16168	-0.467	11.834	9.428	2.347	21.8	5.814	-0.362	17.912	-28.835	6.76	5.488	0.666	6.551	-1.056	-12.683
45	45	0.16544	-0.543	12.031	9.362	2.301	21.453	5.907	-0.385	17.624	-28.787	6.915	5.621	0.634	6.678	-1.133	-12.666
46	46	0.1692	-0.635	12.24	9.27	2.242	21.113	6.009	-0.406	17.328	-28.75	7.031	5.745	0.631	6.77	-1.224	-12.656
47	47	0.17296	-0.749	12.465	9.171	2.156	20.767	6.076	-0.446	16.982	-28.706	7.046	5.817	0.665	6.771	-1.354	-12.648
48	48	0.17672	-0.868	12.695	9.062	2.047	20.431	6.148	-0.456	16.636	-28.68	7.114	5.848	0.707	6.842	-1.512	-12.665
49	49	0.18048	-0.989	12.93	8.942	1.942	20.092	6.226	-0.481	16.275	-28.687	7.224	5.849	0.778	6.952	-1.678	-12.689
50	50	0.18424	-1.113	13.167	8.813	1.859	19.744	6.307	-0.549	15.889	-28.732	7.363	5.829	0.89	7.076	-1.839	-12.709
51	51	0.188	-1.25	13.395	8.672	1.776	19.385	6.332	-0.661	15.491	-28.769	7.467	5.797	1.049	7.149	-2.004	-12.737
52	52	0.19176	-1.401	13.614	8.544	1.655	19.01	6.335	-0.75	15.071	-28.808	7.532	5.791	1.217	7.186	-2.139	-12.778
53	53	0.19552	-1.563	13.824	8.431	1.507	18.628	6.3	-0.831	14.654	-28.848	7.613	5.803	1.404	7.229	-2.255	-12.829
54	54	0.19928	-1.733	14.025	8.331	1.338	18.247	6.218	-0.913	14.257	-28.884	7.736	5.829	1.615	7.302	-2.36	-12.887
55	55	0.20304	-1.906	14.207	8.236	1.151	17.864	6.07	-0.976	13.901	-28.875	7.857	5.862	1.841	7.373	-2.489	-12.946
56	56	0.2068	-2.073	14.381	8.139	0.975	17.464	5.93	-1.045	13.515	-28.877	7.911	5.856	2.068	7.391	-2.65	-13.003
57	57	0.21056	-2.227	14.552	8.031	0.811	17.075	5.786	-1.101	13.136	-28.875	7.936	5.822	2.286	7.395	-2.841	-13.076
58	58	0.21432	-2.364	14.722	7.909	0.658	16.708	5.633	-1.134	12.781	-28.863	7.949	5.766	2.489	7.404	-3.061	-13.173
59	59	0.21808	-2.484	14.889	7.783	0.524	16.343	5.483	-1.159	12.435	-28.848	7.954	5.697	2.669	7.413	-3.301	-13.286
60	60	0.22184	-2.598	15.046	7.673	0.402	15.984	5.281	-1.212	12.128	-28.808	7.995	5.621	2.856	7.44	-3.562	-13.394
61	61	0.2256	-2.71	15.186	7.58	0.28	15.603	5.06	-1.264	11.812	-28.769	8.008	5.523	3.05	7.449	-3.846	-13.496
62	62	0.22936	-2.818	15.308	7.504	0.151	15.193	4.833	-1.296	11.468	-28.741	7.968	5.4	3.251	7.424	-4.156	-13.59
63	63	0.23312	-2.903	15.419	7.441	0.014	14.801	4.584	-1.291	11.157	-28.702	7.922	5.285	3.438	7.398	-4.468	-13.695
64	64	0.23688	-2.963	15.515	7.384	-0.093	14.396	4.304	-1.295	10.855	-28.621	7.855	5.175	3.591	7.347	-4.787	-13.804
65	65	0.24064	-3.003	15.598	7.34	-0.189	13.993	4.017	-1.285	10.587	-28.527	7.835	5.082	3.713	7.336	-5.1	-13.922
66	66	0.2444	-3.028	15.669	7.314	-0.283	13.597	3.73	-1.255	10.362	-28.434	7.892	5.004	3.809	7.398	-5.406	-14.05
67	67	0.24816	-3.039	15.721	7.31	-0.361	13.19	3.418	-1.242	10.148	-28.338	8.038	4.884	3.887	7.543	-5.727	-14.19
68	68	0.25192	-3.042	15.759	7.325	-0.436	12.772	3.116	-1.213	9.945	-28.241	8.094	4.786	3.939	7.603	-6.057	-14.323
69	69	0.25568	-3.029	15.782	7.292	-0.476	12.363	2.847	-1.178	9.78	-28.116	8.113	4.704	3.973	7.632	-6.4	-14.452
70	70	0.25944	-3.002	15.793	7.194	-0.476	11.969	2.626	-1.147	9.665	-27.964	8.134	4.639	3.995	7.664	-6.75	-14.577
71	71	0.2632	-2.996	15.803	7.084	-0.479	11.584	2.466	-1.141	9.589	-27.851	8.259	4.603	4.011	7.765	-7.067	-14.7
72	72	0.26696	-3.012	15.812	6.99	-0.523	11.237	2.31	-1.115	9.608	-27.738	8.422	4.6	4.016	7.887	-7.396	-14.82
73	73	0.27072	-3.034	15.817	6.894	-0.575	10.898	2.151	-1.09	9.655	-27.621	8.6	4.599	4.027	8.015	-7.735	-14.936
74	74	0.27448	-3.054	15.816	6.794	-0.627	10.554	1.99	-1.068	9.701	-27.505	8.784	4.58	4.05	8.152	-8.086	-15.048
75	75	0.27824	-3.067	15.812	6.707	-0.691	10.179	1.856	-1.026	9.709	-27.432	8.988	4.508	4.082	8.327	-8.473	-15.157
76	76	0.282	-3.084	15.813	6.612	-0.759	9.807	1.711	-0.989	9.72	-27.336	9.191	4.384	4.117	8.516	-8.915	-15.262
77	77	0.28576	-3.112	15.821	6.503	-0.825	9.446	1.586	-0.968	9.752	-27.241	9.395	4.252	4.157	8.702	-9.377	-15.355
78	78	0.28952	-3.152	15.838	6.382	-0.891	9.103	1.491	-0.959	9.815	-27.16	9.599	4.131	4.207	8.88	-9.85	-15.435
79	79	0.29328	-3.2	15.865	6.252	-0.977	8.793	1.419	-0.929	9.933	-27.116	9.795	4.029	4.28	9.048	-10.339	-15.518
80	80	0.29704	-3.246	15.895	6.117	-1.054	8.473	1.409	-0.911	10.037	-27.121	9.998	3.908	4.35	9.216	-10.841	-15.594
81	81	0.3008	-3.285	15.93	5.986	-1.131	8.16	1.397	-0.885	10.142	-27.117	10.168	3.765	4.423	9.366	-11.376	-15.657
82	82	0.30456	-3.314	15.971	5.857	-1.207	7.863	1.363	-0.849	10.262	-27.082	10.294	3.603	4.5	9.487	-11.949	-15.705
83	83	0.30832	-3.324	16.015	5.711	-1.264	7.6	1.3	-0.815	10.433	-27	10.366	3.444	4.582	9.559	-12.557	-15.742
84	84	0.31208	-3.324	16.06	5.583	-1.303	7.336	1.278	-0.797	10.613	-26.991	10.408	3.283	4.689	9.589	-13.187	-15.763
85	85	0.31584	-3.316	16.107	5.462	-1.336	7.082	1.23	-0.784	10.825	-26.95	10.435	3.14	4.791	9.597	-13.83	-15.774
86	86	0.3196	-3.303	16.153	5.346	-1.37	6.838	1.143	-0.772	11.07	-26.858	10.441	3.013	4.889	9.579	-14.489	-15.77
87	87	0.32336	-3.305	16.201	5.25	-1.429	6.591	1.044	-0.764	11.325	-26.765	10.378	2.878	5.023	9.491	-15.192	-15.722
88	88	0.32712	-3.304	16.248	5.158	-1.491	6.352	0.972	-0.755	11.589	-26.67	10.308	2.718	5.145	9.399	-15.924	-15.655
89	89	0.33088	-3.303	16.288	5.078	-1.573	6.112	0.908	-0.715	11.863	-26.575	10.181	2.53	5.272	9.272	-16.705	-15.565
90	90	0.33464	-3.299	16.322	5.011	-1.669	5.879	0.839	-0.648	12.165	-26.463	10.002	2.316	5.401	9.116	-17.542	-15.454
91	91	0.3384	-3.276	16.347	4.939	-1.747	5.679	0.724	-0.596	12.552	-26.272	9.84	2.085	5.514	8.975	-18.437	-15.329
92	92	0.34216	-3.25	16.363	4.848	-1.822	5.515	0.674	-0.538	13.037	-26.135	9.706	1.834	5.659	8.859	-19.398	-15.184
93	93	0.34592	-3.231	16.364	4.77	-1.925	5.352	0.606	-0.461	13.571	-25.964	9.589	1.593	5.799	8.757	-20.38	-15.024
94	94	0.34968	-3.228	16.348	4.706	-2.062	5.176	0.497	-0.37	14.132	-25.737	9.463	1.362	5.93	8.648	-21.378	-14.85
95	95	0.35344	-3.252	16.317	4.645	-2.235	4.98	0.339	-0.291	14.681	-25.457	9.25	1.106	6.069	8.46	-22.412	-14.662
96	96	0.3572	-3.278	16.257	4.576	-2.413	4.767	0.209	-0.205	15.25	-25.188	8.984	0.85	6.218	8.218	-23.47	-14.46
97	97	0.36096	-3.304	16.182	4.491	-2.586	4.57	0.128	-0.123	15.87	-24.952	8.743	0.585	6.378	7.997	-24.548	-14.25
98	98	0.36472	-3.33	16.09	4.393	-2.759	4.396	0.08	-0.044	16.564	-24.729	8.537	0.319	6.543	7.803	-25.653	-14.036
99	99	0.36848	-3.358	15.963	4.302	-2.948	4.244	-0.014	0.044	17.387	-24.448	8.336	0.074	6.692	7.609	-26.806	-13.826
100	100	0.37224	-3.414	15.819	4.253	-3.194	4.12	-0.184	0.135	18.298	-24.131	8.152	-0.181	6.835	7.429	-28	-13.637
101	101	0.376	-3.481	15.663	4.21	-3.463	4.016	-0.338	0.247	19.263	-23.824	8.013	-0.467	6.95	7.31	-29.226	-13.48
102	102	0.37976	-3.552	15.496	4.167	-3.747	3.947	-0.471	0.376	20.291	-23.53	7.915	-0.789	7.037	7.25	-30.49	-13.358
103	103	0.38352	-3.63	15.321	4.12	-4.044	3.95	-0.61	0.512	21.429	-23.233	7.823	-1.148	7.102	7.221	-31.81	-13.28
104	104	0.38728	-3.709	15.106	4.058	-4.323	3.988	-0.796	0.594	22.637	-22.87	7.717	-1.588	7.126	7.205	-33.201	-13.239
105	105	0.39104	-3.812	14.867	4.012	-4.642	4.035	-0.922	0.717	23.879	-22.595	7.612	-2.086	7.167	7.219	-34.64	-13.215
106	106	0.3948	-3.947	14.606	3.99	-5.015	4.092	-0.991	0.888	25.157	-22.412	7.522	-2.635	7.229	7.274	-36.121	-13.206
107	107	0.39856	-4.127	14.315	3.99	-5.452	4.165	-1.058	1.089	26.49	-22.266	7.468	-3.231	7.304	7.397	-37.637	-13.223
108	108	0.40232	-4.381	14.012	4.038	-5.991	4.255	-1.141	1.329	27.873	-22.198	7.422	-3.877	7.43	7.57	-39.204	-13.268
109	109	0.40608	-4.686	13.699	4.092	-6.597	4.359	-1.218	1.59	29.268	-22.157	7.376	-4.592	7.579	7.789	-40.813	-13.327
110	110	0.40984	-5.038	13.38	4.149	-7.263	4.476	-1.271	1.878	30.666	-22.162	7.317	-5.383	7.757	8.043	-42.471	-13.4
111	111	0.4136	-5.441	13.062	4.211	-7.995	4.604	-1.264	2.209	32.054	-22.276	7.21	-6.263	7.985	8.311	-44.191	-13.494
112	112	0.41736	-5.85	12.754	4.255	-8.749	4.79	-1.275	2.551	33.492	-22.388	7.02	-7.184	8.209	8.564	-45.954	-13.638
113	113	0.42112	-6.259	12.456	4.314	-9.507	5.001	-1.275	2.904	34.924	-22.575	6.826	-8.153	8.461	8.859	-47.728	-13.818
114	114	0.42488	-6.661	12.168	4.391	-10.267	5.225	-1.264	3.279	36.334	-22.831	6.598	-9.171	8.735	9.173	-49.516	-14.026
115	115	0.42864	-7.043	11.885	4.492	-11.029	5.443	-1.248	3.703	37.702	-23.129	6.248	-10.241	9.013	9.438	-51.335	-14.249
116	116	0.4324	-7.417	11.623	4.592	-11.793	5.718	-1.318	4.079	39.068	-23.415	5.67	-11.38	9.348	9.572	-53.217	-14.464
117	117	0.43616	-7.775	11.368	4.689	-12.538	6.001	-1.395	4.442	40.417	-23.698	4.976	-12.503	9.664	9.618	-55.086	-14.69
118	118	0.43992	-8.124	11.126	4.785	-13.275	6.295	-1.472	4.797	41.752	-23.987	4.212	-13.565	9.956	9.602	-56.894	-14.941
119	119	0.44368	-8.476	10.911	4.884	-14.026	6.618	-1.553	5.145	43.082	-24.292	3.443	-14.493	10.226	9.561	-58.56	-15.243
120	120	0.44744	-8.801	10.713	4.931	-14.725	6.973	-1.693	5.384	44.417	-24.463	2.716	-15.151	10.417	9.462	-59.969	-15.579
121	121	0.4512	-9.107	10.547	4.937	-15.399	7.396	-1.861	5.548	45.775	-24.557	2.001	-15.572	10.618	9.281	-61.16	-15.905
122	122	0.45496	-9.386	10.408	4.898	-16.024	7.889	-2.035	5.633	47.149	-24.584	1.294	-15.767	10.814	9.003	-62.137	-16.221
123	123	0.45872	-9.618	10.287	4.801	-16.554	8.456	-2.18	5.623	48.519	-24.546	0.59	-15.741	10.964	8.6	-62.894	-16.539
124	124	0.46248	-9.842	10.197	4.69	-17.077	9.098	-2.312	5.573	49.865	-24.412	-0.058	-15.533	10.978	8.146	-63.433	-16.93
125	125	0.46624	-10.05	10.119	4.55	-17.551	9.798	-2.464	5.432	51.202	-24.17	-0.712	-15.277	10.866	7.635	-63.912	-17.358
126	126	0.47	-10.244	10.058	4.383	-17.98	10.556	-2.636	5.202	52.521	-23.846	-1.36	-15.008	10.673	7.096	-64.353	-17.799
127	127	0.47376	-10.427	10.024	4.201	-18.372	11.374	-2.823	4.888	53.801	-23.49	-1.969	-14.771	10.472	6.585	-64.766	-18.215
128	128	0.47752	-10.567	10.014	4.022	-18.709	12.275	-3.061	4.49	55.101	-23.043	-2.531	-14.522	10.242	6.098	-65.145	-18.582
129	129	0.48128	-10.688	10.022	3.839	-18.994	13.22	-3.304	4.034	56.373	-22.584	-3.034	-14.278	9.97	5.649	-65.478	-18.954
130	130	0.48504	-10.777	10.041	3.631	-19.207	14.219	-3.501	3.551	57.624	-22.123	-3.519	-14.028	9.646	5.197	-65.774	-19.327
131	131	0.4888	-10.817	10.065	3.362	-19.313	15.287	-3.571	3.089	58.874	-21.664	-4.056	-13.755	9.255	4.672	-66.047	-19.689
132	132	0.49256	-10.806	10.103	3.017	-19.303	16.409	-3.532	2.628	60.041	-21.238	-4.537	-13.501	8.879	4.192	-66.242	-19.996
133	133	0.49632	-10.776	10.151	2.686	-19.235	17.54	-3.529	2.104	61.138	-20.827	-4.909	-13.272	8.552	3.789	-66.354	-20.243
134	134	0.50008	-10.732	10.204	2.386	-19.137	18.654	-3.544	1.571	62.149	-20.446	-5.183	-13.068	8.275	3.463	-66.385	-20.436
135	135	0.50384	-10.684	10.257	2.134	-19.04	19.712	-3.542	1.113	63.048	-20.115	-5.381	-12.892	8.045	3.217	-66.337	-20.581
136	136	0.5076	-10.627	10.3	1.911	-18.926	20.71	-3.453	0.793	63.81	-19.808	-5.626	-12.72	7.813	2.923	-66.21	-20.671
137	137	0.51136	-10.559	10.342	1.697	-18.784	21.678	-3.284	0.568	64.502	-19.543	-5.876	-12.526	7.614	2.609	-66.015	-20.714
138	138	0.51512	-10.485	10.39	1.489	-18.61	22.639	-3.066	0.392	65.152	-19.314	-6.121	-12.3	7.453	2.277	-65.756	-20.71
139	139	0.51888	-10.41	10.453	1.287	-18.397	23.621	-2.838	0.207	65.792	-19.111	-6.351	-12.031	7.341	1.926	-65.432	-20.655
140	140	0.52264	-10.348	10.525	1.139	-18.221	24.548	-2.602	0.104	66.342	-18.937	-6.431	-11.714	7.3	1.692	-64.955	-20.547
141	141	0.5264	-10.271	10.593	0.987	-18.01	25.442	-2.35	0.032	66.817	-18.781	-6.519	-11.393	7.285	1.446	-64.425	-20.407
142	142	0.53016	-10.196	10.664	0.855	-17.791	26.301	-2.062	0.016	67.206	-18.655	-6.619	-11.075	7.301	1.178	-63.841	-20.231
143	143	0.53392	-10.146	10.746	0.771	-17.601	27.123	-1.711	0.089	67.492	-18.574	-6.728	-10.765	7.356	0.885	-63.195	-20.016
144	144	0.53768	-10.138	10.858	0.738	-17.471	27.981	-1.324	0.219	67.781	-18.477	-6.819	-10.411	7.421	0.581	-62.486	-19.766
145	145	0.54144	-10.122	10.975	0.712	-17.315	28.837	-0.911	0.371	68.046	-18.417	-6.796	-10.035	7.502	0.368	-61.698	-19.51
146	146	0.5452	-10.097	11.092	0.694	-17.138	29.679	-0.498	0.53	68.268	-18.392	-6.694	-9.642	7.609	0.216	-60.835	-19.247
147	147	0.54896	-10.064	11.208	0.688	-16.946	30.495	-0.113	0.681	68.43	-18.402	-6.558	-9.236	7.748	0.09	-59.904	-18.98
148	148	0.55272	-10.026	11.334	0.695	-16.755	31.29	0.331	0.929	68.508	-18.447	-6.345	-8.822	7.919	0.049	-58.877	-18.686
149	149	0.55648	-9.977	11.457	0.71	-16.552	32.053	0.777	1.202	68.512	-18.5	-6.122	-8.414	8.097	0.017	-57.804	-18.378
150	150	0.56024	-9.918	11.581	0.738	-16.326	32.784	1.221	1.483	68.434	-18.566	-5.882	-8.031	8.268	-0.003	-56.693	-18.061
151	151	0.564	-9.848	11.707	0.785	-16.067	33.483	1.657	1.754	68.266	-18.652	-5.618	-7.69	8.415	-0.009	-55.558	-17.742
152	152	0.56776	-9.758	11.834	0.869	-15.819	34.133	1.968	1.963	67.982	-18.725	-5.331	-7.404	8.566	0.032	-54.385	-17.426
153	153	0.57152	-9.666	11.96	0.984	-15.592	34.767	2.247	2.168	67.671	-18.813	-4.923	-7.106	8.731	0.182	-53.149	-17.112
154	154	0.57528	-9.569	12.084	1.107	-15.365	35.379	2.532	2.388	67.313	-18.937	-4.441	-6.811	8.918	0.404	-51.865	-16.797
155	155	0.57904	-9.46	12.203	1.214	-15.116	35.965	2.863	2.641	66.887	-19.115	-3.928	-6.532	9.133	0.659	-50.549	-16.48
156	156	0.5828	-9.334	12.325	1.283	-14.811	36.568	3.279	2.925	66.465	-19.295	-3.327	-6.217	9.292	0.969	-49.182	-16.169
157	157	0.58656	-9.204	12.448	1.355	-14.503	37.166	3.66	3.184	66.009	-19.471	-2.798	-5.911	9.438	1.218	-47.817	-15.868
158	158	0.59032	-9.073	12.571	1.441	-14.208	37.755	4.029	3.444	65.523	-19.657	-2.265	-5.609	9.574	1.48	-46.438	-15.579
159	159	0.59408	-8.942	12.696	1.55	-13.94	38.332	4.403	3.729	65.009	-19.863	-1.66	-5.312	9.706	1.816	-45.03	-15.304
160	160	0.59784	-8.826	12.8	1.704	-13.748	38.819	4.742	4.027	64.356	-20.144	-1.02	-5.057	9.924	2.206	-43.58	-15.022
161	161	0.6016	-8.704	12.899	1.835	-13.523	39.279	5.07	4.278	63.659	-20.454	-0.331	-4.798	10.167	2.631	-42.1	-14.729
162	162	0.60536	-8.581	12.993	1.954	-13.286	39.712	5.41	4.516	62.908	-20.8	0.367	-4.537	10.426	3.055	-40.593	-14.432
163	163	0.60912	-8.46	13.085	2.074	-13.056	40.119	5.774	4.763	62.093	-21.185	1.044	-4.279	10.694	3.451	-39.063	-14.14
164	164	0.61288	-8.343	13.169	2.192	-12.826	40.479	6.075	4.918	61.165	-21.551	1.845	-4.076	10.913	3.966	-37.486	-13.88
165	165	0.61664	-8.243	13.245	2.332	-12.653	40.78	6.402	5.108	60.111	-22.012	2.681	-3.945	11.184	4.545	-35.897	-13.642
166	166	0.6204	-8.156	13.313	2.495	-12.529	41.029	6.736	5.318	59.015	-22.533	3.624	-3.802	11.493	5.229	-34.278	-13.418
167	167	0.62416	-8.081	13.373	2.681	-12.451	41.236	7.068	5.539	57.944	-23.088	4.732	-3.583	11.829	6.05	-32.614	-13.207
168	168	0.62792	-8.007	13.436	2.879	-12.408	41.414	7.436	5.809	56.946	-23.692	6.039	-3.207	12.159	7.021	-30.874	-13.041
169	169	0.63168	-7.931	13.504	3.084	-12.359	41.592	7.753	6.021	55.795	-24.304	7.095	-2.934	12.417	7.786	-29.135	-12.934
170	170	0.63544	-7.852	13.576	3.269	-12.279	41.766	8.041	6.172	54.525	-24.949	7.983	-2.734	12.636	8.412	-27.384	-12.879
171	171	0.6392	-7.77	13.648	3.418	-12.157	41.932	8.317	6.26	53.147	-25.648	8.745	-2.592	12.838	8.934	-25.614	-12.87
172	172	0.64296	-7.699	13.72	3.539	-12.056	42.062	8.632	6.357	51.521	-26.412	9.209	-2.6	13.06	9.24	-23.838	-12.868
173	173	0.64672	-7.637	13.792	3.653	-11.96	42.163	8.877	6.369	49.947	-27.163	10.006	-2.472	13.283	9.808	-21.938	-12.907
174	174	0.65048	-7.582	13.869	3.767	-11.867	42.236	9.04	6.293	48.356	-27.865	10.943	-2.271	13.441	10.473	-19.935	-13.007
175	175	0.65424	-7.533	13.95	3.886	-11.778	42.28	9.119	6.131	46.708	-28.499	11.896	-2.024	13.493	11.128	-17.842	-13.183
176	176	0.658	-7.49	14.037	4.007	-11.699	42.307	9.143	5.944	45.068	-29.097	12.776	-1.636	13.469	11.673	-15.641	-13.435
177	177	0.66176	-7.454	14.125	4.127	-11.63	42.314	9.069	5.686	43.415	-29.631	13.616	-1.226	13.45	12.178	-13.422	-13.69
178	178	0.66552	-7.425	14.218	4.254	-11.577	42.297	8.923	5.391	41.722	-30.121	14.329	-0.834	13.454	12.583	-11.233	-13.926
179	179	0.66928	-7.404	14.315	4.393	-11.547	42.25	8.711	5.074	39.974	-30.564	14.869	-0.48	13.487	12.858	-9.097	-14.129
180	180	0.67304	-7.391	14.417	4.553	-11.571	42.16	8.338	4.714	38.156	-30.807	15.303	-0.149	13.477	13.068	-6.978	-14.311
181	181	0.6768	-7.386	14.522	4.718	-11.604	42.045	7.904	4.319	36.283	-31.014	15.675	0.144	13.476	13.237	-4.872	-14.503
182	182	0.68056	-7.385	14.636	4.869	-11.615	41.926	7.41	3.877	34.391	-31.167	15.965	0.394	13.49	13.344	-2.815	-14.686
183	183	0.68432	-7.377	14.758	4.987	-11.572	41.81	6.856	3.374	32.497	-31.255	16.155	0.586	13.532	13.379	-0.842	-14.846
184	184	0.68808	-7.301	14.85	4.964	-11.332	41.659	6.251	2.793	30.586	-31.285	16.19	0.592	13.673	13.358	0.912	-14.945
185	185	0.69184	-7.251	14.965	4.941	-11.124	41.513	5.636	2.248	28.696	-31.253	16.153	0.529	13.831	13.316	2.536	-15.029
186	186	0.6956	-7.213	15.082	4.918	-10.925	41.35	4.994	1.714	26.809	-31.17	16.073	0.388	13.985	13.274	4.059	-15.126
187	187	0.69936	-7.183	15.19	4.9	-10.729	41.16	4.327	1.186	24.923	-31.047	15.956	0.171	14.123	13.232	5.491	-15.249
188	188	0.70312	-7.171	15.301	4.914	-10.566	40.947	3.73	0.729	23.06	-30.965	15.756	-0.065	14.224	13.121	6.841	-15.406
189	189	0.70688	-7.166	15.414	4.925	-10.406	40.759	3.158	0.31	21.305	-30.902	15.499	-0.29	14.364	12.954	8.092	-15.553
190	190	0.71064	-7.161	15.521	4.905	-10.225	40.589	2.63	-0.074	19.655	-30.843	15.237	-0.487	14.515	12.779	9.274	-15.7
191	191	0.7144	-7.156	15.623	4.844	-10.018	40.434	2.16	-0.416	18.115	-30.785	14.993	-0.649	14.664	12.617	10.393	-15.847
192	192	0.71816	-7.159	15.732	4.778	-9.822	40.282	1.788	-0.677	16.691	-30.749	14.77	-0.772	14.796	12.48	11.419	-15.974
193	193	0.72192	-7.162	15.837	4.721	-9.63	40.127	1.461	-0.906	15.364	-30.769	14.567	-0.895	14.913	12.366	12.364	-16.138
194	194	0.72568	-7.163	15.935	4.691	-9.451	39.966	1.142	-1.121	14.128	-30.828	14.412	-1.031	15.036	12.302	13.227	-16.322
195	195	0.72944	-7.162	16.02	4.682	-9.281	39.796	0.828	-1.329	12.986	-30.926	14.319	-1.197	15.181	12.311	13.994	-16.513
196	196	0.7332	-7.161	16.079	4.621	-9.061	39.621	0.606	-1.537	11.953	-31.103	14.324	-1.473	15.399	12.471	14.596	-16.68
197	197	0.73696	-7.159	16.118	4.512	-8.822	39.437	0.468	-1.695	11.029	-31.275	14.326	-1.886	15.7	12.736	14.949	-16.725
198	198	0.74072	-7.169	16.154	4.42	-8.628	39.274	0.365	-1.795	10.243	-31.457	14.268	-2.364	16.072	13.011	15.099	-16.679
199	199	0.74448	-7.194	16.186	4.367	-8.499	39.136	0.285	-1.839	9.623	-31.66	14.13	-2.878	16.505	13.257	15.05	-16.557
200	200	0.74824	-7.222	16.181	4.341	-8.412	38.986	0.25	-1.844	9.25	-31.916	13.923	-3.408	16.97	13.462	14.743	-16.387
201	201	0.752	-7.258	16.154	4.354	-8.372	38.861	0.192	-1.843	9.109	-32.205	13.725	-4.033	17.488	13.727	14.179	-16.201
