# Supplementary material for: Gait phenotypes in paediatric hereditary spastic paraplegia revealed by dynamic time warping analysis and random forests
Source: PLoS One. 2018 Mar 8;13(3):e0192345. doi: 10.1371/journal.pone.0192345 (PMC5843164; doi:10.1371/journal.pone.0192345)
Supplement: S1 Data — (ZIP) [file pone.0192345.s008.zip › HSP/Left.SR.HSP19.1.csv]

	Epoch	Time	Pelvic.obliquity	Pelvic.tilt	Pelvic rotation	Hip.abd.add	Hip.flexion	Hip.rotation	Knee.abd.add	Knee.flexion	Knee.rotation	Ankle.abd.add	Ankle.flexion	Ankle.rotation	Forefoot.abd.add	Forefoot.flexion	Forefoot.rotation
1	1	0	-2.705	16.013	-5.56	2.291	44.071	6.806	-0.995	12.281	-22.741	16.736	-2.8	8.574	16.482	17.13	-13.771
2	2	0.00351	-2.745	15.935	-5.559	2.419	43.999	7.226	-1.053	12.476	-22.604	17.106	-2.949	8.452	16.914	16.78	-13.349
3	3	0.00702	-2.78	15.867	-5.561	2.556	43.976	7.645	-1.074	12.898	-22.464	17.669	-3.463	8.314	17.683	15.943	-12.956
4	4	0.01053	-2.807	15.806	-5.568	2.705	43.979	8.056	-1.073	13.483	-22.376	18.243	-4.386	8.184	18.604	14.589	-12.614
5	5	0.01404	-2.827	15.751	-5.583	2.865	44.002	8.459	-1.048	14.205	-22.31	18.714	-5.549	8.047	19.505	12.864	-12.298
6	6	0.01755	-2.839	15.707	-5.61	3.036	44.046	8.849	-0.985	15.1	-22.249	18.933	-6.908	7.884	20.225	10.735	-11.998
7	7	0.02106	-2.816	15.66	-5.654	3.248	44.098	9.25	-0.873	16.202	-22.226	18.679	-8.218	7.654	20.452	8.367	-11.727
8	8	0.02457	-2.781	15.61	-5.711	3.486	44.167	9.639	-0.754	17.433	-22.186	18.271	-9.41	7.375	20.466	5.977	-11.481
9	9	0.02808	-2.736	15.554	-5.782	3.751	44.256	10.011	-0.635	18.79	-22.118	17.758	-10.455	7.047	20.301	3.613	-11.261
10	10	0.03159	-2.676	15.481	-5.857	4.046	44.41	10.347	-0.523	20.288	-22.011	17.269	-11.072	6.683	19.977	1.613	-11.073
11	11	0.0351	-2.597	15.404	-5.941	4.354	44.608	10.639	-0.396	21.824	-21.84	16.926	-11.268	6.289	19.662	0.06	-10.912
12	12	0.03861	-2.496	15.323	-6.031	4.679	44.833	10.892	-0.261	23.375	-21.613	16.728	-11.059	5.864	19.362	-1.055	-10.78
13	13	0.04212	-2.349	15.238	-6.126	5.043	45.055	11.101	-0.128	24.888	-21.323	16.752	-10.269	5.377	19.107	-1.514	-10.696
14	14	0.04563	-2.167	15.151	-6.237	5.442	45.21	11.263	-0.013	26.299	-20.992	16.801	-9.29	4.864	18.84	-1.736	-10.629
15	15	0.04914	-1.969	15.052	-6.357	5.852	45.281	11.4	0.084	27.616	-20.609	16.888	-8.305	4.31	18.612	-1.914	-10.573
16	16	0.05265	-1.763	14.929	-6.485	6.259	45.227	11.518	0.154	28.807	-20.147	17.037	-7.441	3.687	18.473	-2.167	-10.527
17	17	0.05616	-1.573	14.776	-6.62	6.633	45.02	11.666	0.228	29.845	-19.656	17.069	-6.84	2.993	18.293	-2.649	-10.513
18	18	0.05967	-1.388	14.603	-6.753	6.983	44.722	11.864	0.323	30.785	-19.167	17.026	-6.259	2.236	18.049	-3.128	-10.53
19	19	0.06318	-1.207	14.409	-6.882	7.309	44.336	12.107	0.44	31.632	-18.678	16.919	-5.655	1.413	17.744	-3.56	-10.58
20	20	0.06669	-1.035	14.203	-6.993	7.606	43.877	12.27	0.514	32.382	-18.097	16.898	-4.844	0.524	17.501	-3.717	-10.685
21	21	0.0702	-0.871	13.984	-7.085	7.869	43.345	12.484	0.606	33.02	-17.573	16.935	-3.921	-0.326	17.312	-3.704	-10.767
22	22	0.07371	-0.718	13.758	-7.161	8.1	42.76	12.716	0.698	33.56	-17.089	17.017	-2.946	-1.127	17.175	-3.583	-10.83
23	23	0.07722	-0.59	13.535	-7.211	8.284	42.133	12.9	0.747	33.981	-16.638	17.148	-2.025	-1.823	17.116	-3.435	-10.867
24	24	0.08073	-0.48	13.317	-7.245	8.412	41.447	13.104	0.817	34.239	-16.282	17.214	-1.238	-2.391	17.052	-3.348	-10.867
25	25	0.08424	-0.39	13.104	-7.265	8.501	40.717	13.335	0.9	34.378	-16.011	17.268	-0.541	-2.878	17.007	-3.288	-10.858
26	26	0.08775	-0.324	12.899	-7.267	8.546	39.937	13.604	0.996	34.384	-15.844	17.33	0.062	-3.285	17.003	-3.246	-10.852
27	27	0.09126	-0.263	12.682	-7.251	8.583	39.067	13.844	1.034	34.239	-15.793	17.355	0.554	-3.551	16.979	-3.248	-10.828
28	28	0.09477	-0.206	12.469	-7.219	8.608	38.17	14.067	1.05	34.023	-15.804	17.374	1.024	-3.736	16.952	-3.236	-10.787
29	29	0.09828	-0.152	12.262	-7.172	8.62	37.251	14.27	1.043	33.741	-15.874	17.402	1.474	-3.843	16.936	-3.209	-10.734
30	30	0.10179	-0.086	12.065	-7.108	8.628	36.331	14.388	0.991	33.396	-16.009	17.572	1.833	-3.843	17.068	-3.187	-10.704
31	31	0.1053	-0.02	11.886	-7.028	8.611	35.416	14.496	0.96	33.002	-16.236	17.698	2.211	-3.744	17.164	-3.128	-10.668
32	32	0.10881	0.043	11.72	-6.934	8.579	34.507	14.59	0.931	32.578	-16.528	17.805	2.575	-3.578	17.244	-3.068	-10.636
33	33	0.11232	0.097	11.569	-6.824	8.538	33.604	14.653	0.875	32.133	-16.874	17.921	2.859	-3.361	17.328	-3.067	-10.624
34	34	0.11583	0.127	11.45	-6.712	8.47	32.715	14.673	0.785	31.654	-17.242	18.123	3.111	-3.08	17.489	-3.065	-10.622
35	35	0.11934	0.133	11.354	-6.603	8.374	31.834	14.704	0.7	31.134	-17.638	18.324	3.322	-2.758	17.654	-3.084	-10.615
36	36	0.12285	0.108	11.281	-6.499	8.24	30.96	14.771	0.634	30.564	-18.07	18.492	3.477	-2.395	17.797	-3.139	-10.596
37	37	0.12636	0.026	11.251	-6.406	8.052	30.114	14.774	0.526	29.929	-18.453	18.507	3.575	-2.007	17.798	-3.231	-10.584
38	38	0.12987	-0.079	11.237	-6.316	7.836	29.276	14.764	0.413	29.262	-18.803	18.55	3.663	-1.617	17.831	-3.31	-10.567
39	39	0.13338	-0.207	11.24	-6.227	7.592	28.446	14.738	0.294	28.567	-19.113	18.632	3.742	-1.237	17.904	-3.375	-10.548
40	40	0.13689	-0.37	11.273	-6.14	7.315	27.64	14.681	0.148	27.85	-19.325	18.772	3.793	-0.93	18.032	-3.438	-10.547
41	41	0.1404	-0.55	11.328	-6.059	7.008	26.87	14.515	-0.016	27.142	-19.403	18.909	3.846	-0.641	18.166	-3.502	-10.547
42	42	0.14391	-0.739	11.403	-5.986	6.681	26.133	14.282	-0.189	26.438	-19.397	19.102	3.889	-0.367	18.359	-3.561	-10.556
43	43	0.14742	-0.935	11.507	-5.925	6.337	25.439	14	-0.36	25.738	-19.326	19.453	3.903	-0.108	18.714	-3.61	-10.588
44	44	0.15093	-1.124	11.631	-5.885	6.005	24.782	13.639	-0.538	25.049	-19.156	19.785	3.882	0.124	19.068	-3.687	-10.635
45	45	0.15444	-1.314	11.763	-5.858	5.682	24.145	13.259	-0.722	24.375	-18.947	20.121	3.842	0.336	19.426	-3.785	-10.689
46	46	0.15795	-1.506	11.903	-5.843	5.369	23.528	12.876	-0.914	23.723	-18.709	20.466	3.782	0.526	19.79	-3.904	-10.749
47	47	0.16146	-1.696	12.047	-5.852	5.075	22.957	12.46	-1.12	23.123	-18.403	20.885	3.74	0.676	20.209	-3.997	-10.83
48	48	0.16497	-1.897	12.197	-5.868	4.771	22.414	12.02	-1.323	22.555	-18.036	21.374	3.698	0.796	20.697	-4.085	-10.92
49	49	0.16848	-2.104	12.353	-5.892	4.459	21.898	11.558	-1.521	22.017	-17.613	21.903	3.656	0.885	21.226	-4.174	-11.018
50	50	0.17199	-2.303	12.519	-5.925	4.158	21.414	11.072	-1.703	21.504	-17.122	22.349	3.612	0.924	21.68	-4.285	-11.123
51	51	0.1755	-2.495	12.691	-5.961	3.87	20.947	10.545	-1.901	21.011	-16.631	22.804	3.544	0.988	22.136	-4.418	-11.24
52	52	0.17901	-2.678	12.864	-6.005	3.596	20.495	10.005	-2.101	20.533	-16.139	23.254	3.451	1.063	22.587	-4.579	-11.359
53	53	0.18252	-2.844	13.037	-6.063	3.344	20.061	9.476	-2.292	20.075	-15.643	23.682	3.324	1.141	23.021	-4.783	-11.469
54	54	0.18603	-3.001	13.206	-6.145	3.108	19.645	8.974	-2.468	19.643	-15.245	23.908	3.174	1.296	23.253	-5.05	-11.576
55	55	0.18954	-3.155	13.369	-6.235	2.876	19.239	8.487	-2.627	19.234	-14.909	24.071	3.017	1.501	23.427	-5.343	-11.681
56	56	0.19305	-3.305	13.522	-6.332	2.647	18.843	8.017	-2.767	18.849	-14.632	24.194	2.857	1.754	23.565	-5.655	-11.785
57	57	0.19656	-3.427	13.678	-6.442	2.46	18.475	7.578	-2.895	18.511	-14.459	24.275	2.742	2.104	23.654	-5.96	-11.858
58	58	0.20007	-3.533	13.842	-6.559	2.3	18.13	7.179	-3.011	18.202	-14.326	24.37	2.605	2.454	23.764	-6.292	-11.932
59	59	0.20358	-3.624	14.013	-6.683	2.163	17.806	6.821	-3.117	17.911	-14.245	24.496	2.441	2.816	23.91	-6.645	-12.013
60	60	0.20709	-3.699	14.197	-6.824	2.053	17.502	6.535	-3.217	17.62	-14.288	24.726	2.224	3.231	24.156	-7.006	-12.115
61	61	0.2106	-3.773	14.381	-6.975	1.938	17.217	6.248	-3.296	17.359	-14.303	24.983	1.971	3.631	24.454	-7.405	-12.222
62	62	0.21411	-3.841	14.558	-7.14	1.83	16.935	5.978	-3.36	17.122	-14.299	25.221	1.714	4.01	24.747	-7.83	-12.323
63	63	0.21762	-3.894	14.723	-7.325	1.74	16.646	5.745	-3.409	16.916	-14.271	25.398	1.47	4.359	24.989	-8.28	-12.405
64	64	0.22113	-3.921	14.871	-7.537	1.679	16.348	5.555	-3.432	16.764	-14.21	25.338	1.228	4.645	25.021	-8.823	-12.466
65	65	0.22464	-3.929	15	-7.765	1.643	16.025	5.387	-3.461	16.622	-14.151	25.175	0.989	4.925	24.952	-9.403	-12.511
66	66	0.22815	-3.921	15.109	-8.009	1.631	15.673	5.241	-3.498	16.483	-14.099	24.929	0.751	5.202	24.799	-10.012	-12.54
67	67	0.23166	-3.901	15.188	-8.261	1.606	15.254	5.178	-3.493	16.289	-14.039	24.718	0.482	5.38	24.696	-10.608	-12.6
68	68	0.23517	-3.88	15.244	-8.517	1.584	14.796	5.09	-3.503	16.063	-13.944	24.586	0.156	5.534	24.686	-11.217	-12.685
69	69	0.23868	-3.859	15.276	-8.777	1.56	14.296	5.004	-3.515	15.809	-13.822	24.499	-0.21	5.655	24.735	-11.839	-12.783
70	70	0.24219	-3.838	15.276	-9.039	1.514	13.729	4.984	-3.489	15.514	-13.679	24.4	-0.602	5.711	24.792	-12.486	-12.866
71	71	0.2457	-3.829	15.239	-9.307	1.444	13.126	4.941	-3.477	15.24	-13.488	24.34	-1.003	5.75	24.883	-13.157	-12.95
72	72	0.24921	-3.828	15.174	-9.576	1.354	12.486	4.908	-3.464	14.971	-13.286	24.231	-1.384	5.772	24.917	-13.842	-13.023
73	73	0.25272	-3.837	15.075	-9.843	1.243	11.797	4.91	-3.444	14.704	-13.09	24.007	-1.723	5.77	24.826	-14.535	-13.075
74	74	0.25623	-3.876	14.963	-10.112	1.091	11.099	4.868	-3.449	14.445	-12.863	23.828	-2.114	5.787	24.78	-15.282	-13.132
75	75	0.25974	-3.93	14.84	-10.381	0.909	10.391	4.825	-3.44	14.181	-12.63	23.625	-2.522	5.806	24.723	-16.052	-13.179
76	76	0.26325	-4	14.705	-10.648	0.695	9.67	4.788	-3.412	13.911	-12.4	23.404	-2.946	5.833	24.66	-16.844	-13.215
77	77	0.26676	-4.099	14.547	-10.903	0.425	8.93	4.771	-3.364	13.642	-12.258	23.292	-3.41	5.939	24.721	-17.66	-13.238
78	78	0.27027	-4.211	14.361	-11.154	0.135	8.173	4.76	-3.325	13.392	-12.162	23.192	-3.872	6.082	24.789	-18.488	-13.254
79	79	0.27378	-4.327	14.159	-11.4	-0.166	7.409	4.738	-3.294	13.167	-12.096	23.071	-4.322	6.269	24.833	-19.329	-13.253
80	80	0.27729	-4.433	13.947	-11.639	-0.463	6.66	4.658	-3.275	12.991	-12.043	22.854	-4.732	6.537	24.78	-20.196	-13.211
81	81	0.2808	-4.511	13.74	-11.879	-0.742	5.941	4.562	-3.253	12.861	-11.993	22.73	-5.124	6.837	24.821	-21.046	-13.159
82	82	0.28431	-4.572	13.533	-12.115	-1.011	5.234	4.462	-3.227	12.756	-11.973	22.566	-5.503	7.194	24.825	-21.916	-13.065
83	83	0.28782	-4.613	13.323	-12.343	-1.27	4.532	4.361	-3.195	12.673	-11.998	22.294	-5.867	7.637	24.73	-22.827	-12.905
84	84	0.29133	-4.645	13.103	-12.557	-1.552	3.844	4.281	-3.126	12.641	-12.027	22.132	-6.248	8.059	24.759	-23.756	-12.742
85	85	0.29484	-4.674	12.889	-12.761	-1.826	3.18	4.166	-3.078	12.643	-12.016	22.018	-6.637	8.461	24.829	-24.696	-12.584
86	86	0.29835	-4.699	12.685	-12.955	-2.091	2.545	4.018	-3.052	12.681	-11.959	21.934	-7.029	8.837	24.922	-25.652	-12.429
87	87	0.30186	-4.708	12.516	-13.138	-2.338	1.979	3.848	-3.029	12.795	-11.803	21.778	-7.409	9.132	24.938	-26.657	-12.254
88	88	0.30537	-4.715	12.374	-13.31	-2.582	1.46	3.66	-3.01	12.948	-11.617	21.618	-7.822	9.411	24.957	-27.717	-12.069
89	89	0.30888	-4.719	12.253	-13.469	-2.829	0.974	3.475	-2.985	13.13	-11.409	21.428	-8.249	9.672	24.95	-28.819	-11.863
90	90	0.31239	-4.722	12.15	-13.609	-3.084	0.515	3.32	-2.934	13.34	-11.177	21.156	-8.669	9.899	24.863	-29.966	-11.608
91	91	0.3159	-4.727	12.062	-13.735	-3.345	0.094	3.15	-2.891	13.587	-10.886	20.93	-9.074	10.093	24.798	-31.112	-11.332
92	92	0.31941	-4.727	11.984	-13.852	-3.593	-0.3	2.961	-2.871	13.865	-10.541	20.727	-9.448	10.254	24.727	-32.245	-11.047
93	93	0.32292	-4.719	11.914	-13.961	-3.822	-0.667	2.748	-2.884	14.178	-10.135	20.544	-9.781	10.377	24.642	-33.356	-10.759
94	94	0.32643	-4.698	11.869	-14.057	-4.05	-0.967	2.532	-2.882	14.57	-9.701	20.47	-10.117	10.474	24.663	-34.482	-10.473
95	95	0.32994	-4.668	11.839	-14.144	-4.259	-1.242	2.341	-2.893	14.978	-9.291	20.508	-10.513	10.573	24.802	-35.652	-10.185
96	96	0.33345	-4.634	11.82	-14.223	-4.456	-1.497	2.17	-2.914	15.401	-8.907	20.63	-10.964	10.674	25.031	-36.864	-9.896
97	97	0.33696	-4.616	11.801	-14.276	-4.665	-1.728	1.998	-2.944	15.859	-8.556	20.728	-11.453	10.77	25.244	-38.128	-9.619
98	98	0.34047	-4.601	11.786	-14.307	-4.87	-1.932	1.797	-2.986	16.368	-8.179	20.778	-11.937	10.816	25.404	-39.414	-9.369
99	99	0.34398	-4.59	11.772	-14.32	-5.07	-2.116	1.578	-3.043	16.912	-7.815	20.804	-12.421	10.862	25.536	-40.716	-9.131
100	100	0.34749	-4.585	11.753	-14.306	-5.264	-2.279	1.344	-3.131	17.495	-7.511	20.822	-12.91	10.958	25.656	-42.038	-8.89
101	101	0.351	-4.572	11.741	-14.273	-5.453	-2.402	1.097	-3.216	18.134	-7.21	20.823	-13.434	11.087	25.775	-43.429	-8.608
102	102	0.35451	-4.554	11.73	-14.224	-5.626	-2.499	0.828	-3.32	18.811	-6.942	20.791	-13.983	11.27	25.878	-44.865	-8.305
103	103	0.35802	-4.533	11.719	-14.16	-5.781	-2.57	0.532	-3.449	19.526	-6.716	20.721	-14.556	11.515	25.961	-46.342	-7.982
104	104	0.36153	-4.533	11.698	-14.063	-5.937	-2.598	0.219	-3.606	20.31	-6.545	20.711	-15.182	11.754	26.126	-47.861	-7.701
105	105	0.36504	-4.56	11.666	-13.946	-6.116	-2.579	-0.09	-3.762	21.146	-6.455	20.783	-15.866	11.996	26.407	-49.396	-7.481
106	106	0.36855	-4.62	11.62	-13.81	-6.326	-2.513	-0.406	-3.917	22.036	-6.426	20.888	-16.616	12.235	26.759	-50.966	-7.311
107	107	0.37206	-4.748	11.534	-13.646	-6.608	-2.379	-0.772	-4.067	23.02	-6.406	20.855	-17.502	12.445	27.054	-52.66	-7.175
108	108	0.37557	-4.933	11.428	-13.462	-6.955	-2.157	-1.128	-4.194	24.114	-6.451	20.743	-18.509	12.659	27.347	-54.477	-7.05
109	109	0.37908	-5.149	11.305	-13.263	-7.33	-1.872	-1.49	-4.328	25.294	-6.534	20.568	-19.599	12.864	27.627	-56.376	-6.946
110	110	0.38259	-5.389	11.161	-13.049	-7.714	-1.516	-1.873	-4.492	26.575	-6.65	20.318	-20.775	13.046	27.885	-58.358	-6.877
111	111	0.3861	-5.637	11.019	-12.823	-8.093	-1.073	-2.208	-4.637	27.97	-6.861	19.71	-22.044	13.222	27.871	-60.485	-6.797
112	112	0.38961	-5.872	10.869	-12.604	-8.456	-0.582	-2.525	-4.783	29.447	-7.089	18.924	-23.371	13.365	27.727	-62.704	-6.716
113	113	0.39312	-6.092	10.707	-12.395	-8.8	-0.048	-2.826	-4.934	31.01	-7.322	17.977	-24.754	13.464	27.466	-65.017	-6.641
114	114	0.39663	-6.313	10.536	-12.187	-9.137	0.553	-3.088	-5.098	32.708	-7.599	16.844	-26.21	13.438	27.069	-67.451	-6.646
115	115	0.40014	-6.504	10.351	-11.99	-9.443	1.187	-3.313	-5.255	34.512	-7.87	15.659	-27.6	13.332	26.61	-69.88	-6.676
116	116	0.40365	-6.67	10.158	-11.803	-9.712	1.858	-3.497	-5.41	36.412	-8.152	14.437	-28.898	13.158	26.091	-72.268	-6.738
117	117	0.40716	-6.796	9.972	-11.633	-9.906	2.595	-3.603	-5.572	38.425	-8.497	13.194	-29.976	12.917	25.489	-74.486	-6.868
118	118	0.41067	-6.88	9.783	-11.482	-10.049	3.371	-3.651	-5.704	40.512	-8.783	12.116	-30.725	12.526	24.916	-76.392	-7.107
119	119	0.41418	-6.943	9.599	-11.346	-10.164	4.185	-3.671	-5.822	42.637	-9.017	11.137	-31.252	12.045	24.347	-78.08	-7.413
120	120	0.41769	-6.989	9.425	-11.229	-10.254	5.051	-3.671	-5.93	44.796	-9.186	10.252	-31.542	11.475	23.772	-79.53	-7.782
121	121	0.4212	-7.032	9.269	-11.136	-10.321	5.965	-3.621	-6.006	46.94	-9.229	9.312	-31.705	10.733	23.036	-80.855	-8.196
122	122	0.42471	-7.075	9.118	-11.074	-10.384	6.907	-3.521	-6.059	49.076	-9.21	8.441	-31.826	9.891	22.322	-82.12	-8.652
123	123	0.42822	-7.12	8.971	-11.046	-10.446	7.874	-3.369	-6.084	51.203	-9.133	7.652	-31.915	8.95	21.649	-83.333	-9.152
124	124	0.43173	-7.183	8.822	-11.052	-10.522	8.855	-3.128	-6.035	53.288	-8.971	6.941	-31.997	7.832	21.004	-84.501	-9.728
125	125	0.43524	-7.259	8.67	-11.088	-10.605	9.848	-2.852	-5.967	55.368	-8.724	6.276	-31.98	6.631	20.339	-85.575	-10.328
126	126	0.43875	-7.348	8.521	-11.146	-10.694	10.849	-2.54	-5.878	57.429	-8.413	5.674	-31.857	5.371	19.677	-86.532	-10.954
127	127	0.44226	-7.461	8.384	-11.221	-10.79	11.861	-2.171	-5.756	59.437	-8.048	5.212	-31.559	4.064	19.063	-87.26	-11.62
128	128	0.44577	-7.592	8.257	-11.308	-10.888	12.874	-1.738	-5.588	61.371	-7.679	4.769	-31.038	2.817	18.399	-87.714	-12.267
129	129	0.44928	-7.732	8.137	-11.401	-10.986	13.892	-1.277	-5.394	63.242	-7.31	4.381	-30.357	1.646	17.753	-87.944	-12.883
130	130	0.45279	-7.882	8.026	-11.498	-11.085	14.918	-0.795	-5.177	65.036	-6.943	4.079	-29.502	0.581	17.162	-87.911	-13.454
131	131	0.4563	-8.019	7.94	-11.597	-11.15	15.984	-0.366	-4.99	66.712	-6.579	3.922	-28.473	-0.35	16.712	-87.532	-13.984
132	132	0.45981	-8.137	7.879	-11.699	-11.176	17.071	0.066	-4.786	68.303	-6.248	3.866	-27.378	-1.197	16.379	-86.969	-14.489
133	133	0.46332	-8.234	7.841	-11.806	-11.162	18.178	0.499	-4.562	69.808	-5.959	3.89	-26.235	-1.954	16.149	-86.242	-14.963
134	134	0.46683	-8.295	7.835	-11.907	-11.082	19.298	0.901	-4.334	71.172	-5.77	3.863	-25.107	-2.52	15.94	-85.398	-15.347
135	135	0.47034	-8.331	7.859	-11.993	-10.958	20.423	1.293	-4.075	72.429	-5.665	3.737	-24.02	-2.956	15.687	-84.52	-15.667
136	136	0.47385	-8.348	7.905	-12.065	-10.807	21.55	1.65	-3.816	73.592	-5.617	3.57	-22.975	-3.287	15.434	-83.607	-15.939
137	137	0.47736	-8.347	7.971	-12.115	-10.642	22.676	1.916	-3.598	74.629	-5.613	3.425	-21.997	-3.491	15.248	-82.635	-16.161
138	138	0.48087	-8.318	8.071	-12.131	-10.43	23.788	2.159	-3.351	75.507	-5.721	3.215	-21.054	-3.537	15.032	-81.584	-16.323
139	139	0.48438	-8.264	8.191	-12.131	-10.187	24.887	2.349	-3.115	76.285	-5.876	2.939	-20.123	-3.499	14.768	-80.481	-16.452
140	140	0.48789	-8.179	8.328	-12.117	-9.909	25.971	2.466	-2.907	76.964	-6.063	2.583	-19.198	-3.386	14.441	-79.325	-16.55
141	141	0.4914	-8.054	8.502	-12.069	-9.588	27.037	2.571	-2.653	77.511	-6.356	2.263	-18.289	-3.154	14.158	-78.072	-16.632
142	142	0.49491	-7.907	8.69	-11.999	-9.258	28.094	2.613	-2.411	78.01	-6.683	1.911	-17.382	-2.894	13.856	-76.793	-16.73
143	143	0.49842	-7.741	8.891	-11.907	-8.921	29.143	2.594	-2.181	78.463	-7.043	1.54	-16.486	-2.61	13.548	-75.493	-16.847
144	144	0.50193	-7.556	9.116	-11.782	-8.582	30.185	2.501	-1.96	78.836	-7.46	1.243	-15.658	-2.299	13.336	-74.177	-16.998
145	145	0.50544	-7.353	9.359	-11.625	-8.239	31.213	2.362	-1.734	79.138	-7.882	1.016	-14.874	-1.996	13.187	-72.837	-17.163
146	146	0.50895	-7.133	9.616	-11.445	-7.891	32.227	2.206	-1.489	79.371	-8.308	0.852	-14.124	-1.713	13.093	-71.466	-17.352
147	147	0.51246	-6.891	9.892	-11.241	-7.537	33.219	2.054	-1.196	79.505	-8.738	0.777	-13.412	-1.475	13.071	-70.041	-17.589
148	148	0.51597	-6.634	10.185	-11.013	-7.196	34.197	1.833	-0.922	79.537	-9.137	0.613	-12.7	-1.284	12.949	-68.572	-17.861
149	149	0.51948	-6.366	10.485	-10.776	-6.86	35.157	1.615	-0.622	79.503	-9.536	0.513	-11.988	-1.116	12.873	-67.043	-18.166
150	150	0.52299	-6.088	10.79	-10.534	-6.529	36.095	1.419	-0.282	79.406	-9.943	0.518	-11.275	-0.966	12.883	-65.445	-18.506
151	151	0.5265	-5.812	11.096	-10.257	-6.241	37.012	1.171	0.032	79.228	-10.329	0.746	-10.586	-0.845	13.073	-63.744	-18.884
152	152	0.53001	-5.528	11.401	-9.97	-5.96	37.911	0.936	0.373	79.005	-10.716	1.025	-9.899	-0.741	13.298	-62.002	-19.279
153	153	0.53352	-5.236	11.707	-9.675	-5.684	38.792	0.714	0.741	78.731	-11.102	1.345	-9.224	-0.658	13.547	-60.226	-19.692
154	154	0.53703	-4.925	12.015	-9.37	-5.416	39.647	0.505	1.14	78.36	-11.48	1.689	-8.599	-0.621	13.802	-58.42	-20.136
155	155	0.54054	-4.593	12.322	-9.074	-5.128	40.479	0.308	1.54	77.904	-11.871	2.104	-8.019	-0.59	14.099	-56.571	-20.59
156	156	0.54405	-4.253	12.623	-8.779	-4.843	41.293	0.11	1.935	77.393	-12.266	2.536	-7.485	-0.56	14.403	-54.718	-21.04
157	157	0.54756	-3.913	12.91	-8.476	-4.578	42.086	-0.1	2.315	76.826	-12.657	2.944	-7.018	-0.523	14.681	-52.894	-21.468
158	158	0.55107	-3.583	13.167	-8.152	-4.361	42.841	-0.283	2.705	76.212	-13.071	3.412	-6.614	-0.459	14.998	-51.078	-21.876
159	159	0.55458	-3.265	13.408	-7.814	-4.178	43.571	-0.455	3.087	75.564	-13.482	3.968	-6.248	-0.386	15.38	-49.247	-22.274
160	160	0.55809	-2.96	13.633	-7.464	-4.028	44.276	-0.619	3.455	74.883	-13.888	4.623	-5.918	-0.308	15.836	-47.393	-22.663
161	161	0.5616	-2.664	13.829	-7.136	-3.88	44.952	-0.769	3.765	74.153	-14.298	5.448	-5.615	-0.217	16.401	-45.458	-23.047
162	162	0.56511	-2.384	14.011	-6.826	-3.732	45.603	-0.905	4.032	73.356	-14.723	6.219	-5.357	-0.065	16.894	-43.545	-23.363
163	163	0.56862	-2.12	14.179	-6.531	-3.588	46.23	-1.024	4.26	72.496	-15.163	6.978	-5.144	0.139	17.356	-41.639	-23.625
164	164	0.57213	-1.879	14.32	-6.248	-3.46	46.818	-1.116	4.437	71.548	-15.621	7.848	-4.999	0.402	17.889	-39.692	-23.841
165	165	0.57564	-1.672	14.447	-5.96	-3.365	47.366	-1.193	4.563	70.513	-16.074	8.835	-4.901	0.669	18.498	-37.692	-24.046
166	166	0.57915	-1.487	14.556	-5.669	-3.297	47.875	-1.252	4.665	69.423	-16.511	9.883	-4.82	0.936	19.141	-35.66	-24.237
167	167	0.58266	-1.323	14.636	-5.377	-3.261	48.326	-1.284	4.751	68.284	-16.92	10.981	-4.74	1.197	19.8	-33.596	-24.407
168	168	0.58617	-1.188	14.679	-5.085	-3.251	48.699	-1.336	4.749	67.08	-17.291	11.984	-4.664	1.478	20.335	-31.575	-24.504
169	169	0.58968	-1.063	14.699	-4.804	-3.245	49.03	-1.395	4.699	65.835	-17.621	13.002	-4.574	1.74	20.85	-29.523	-24.583
170	170	0.59319	-0.948	14.696	-4.536	-3.24	49.32	-1.456	4.604	64.548	-17.913	14.051	-4.465	1.979	21.36	-27.426	-24.651
171	171	0.5967	-0.851	14.677	-4.291	-3.226	49.55	-1.459	4.476	63.151	-18.216	15.19	-4.303	2.191	21.871	-25.188	-24.741
172	172	0.60021	-0.768	14.645	-4.06	-3.209	49.737	-1.46	4.312	61.673	-18.463	16.22	-4.123	2.345	22.256	-22.94	-24.808
173	173	0.60372	-0.698	14.6	-3.843	-3.187	49.881	-1.459	4.113	60.125	-18.663	17.16	-3.929	2.448	22.535	-20.686	-24.855
174	174	0.60723	-0.645	14.53	-3.649	-3.15	49.951	-1.459	3.862	58.486	-18.801	18	-3.721	2.488	22.696	-18.435	-24.874
175	175	0.61074	-0.606	14.439	-3.465	-3.118	49.948	-1.43	3.605	56.762	-18.881	18.75	-3.497	2.453	22.758	-16.183	-24.869
176	176	0.61425	-0.572	14.335	-3.294	-3.08	49.893	-1.384	3.338	54.983	-18.941	19.443	-3.228	2.379	22.74	-13.903	-24.858
177	177	0.61776	-0.54	14.219	-3.141	-3.027	49.782	-1.322	3.057	53.147	-18.998	20.078	-2.888	2.273	22.631	-11.572	-24.845
178	178	0.62127	-0.513	14.095	-3.015	-2.969	49.581	-1.177	2.825	51.18	-19.018	20.689	-2.491	2.082	22.481	-9.153	-24.82
179	179	0.62478	-0.492	13.967	-2.903	-2.899	49.328	-0.977	2.614	49.133	-19.062	21.17	-2.108	1.895	22.227	-6.785	-24.739
180	180	0.62829	-0.478	13.837	-2.805	-2.82	49.023	-0.726	2.419	47.008	-19.131	21.514	-1.748	1.719	21.868	-4.484	-24.598
181	181	0.6318	-0.483	13.7	-2.717	-2.751	48.642	-0.435	2.226	44.783	-19.208	21.715	-1.449	1.561	21.428	-2.285	-24.381
182	182	0.63531	-0.506	13.566	-2.621	-2.697	48.212	-0.118	2.009	42.508	-19.326	21.957	-1.183	1.39	21.03	-0.093	-24.187
183	183	0.63882	-0.541	13.434	-2.521	-2.652	47.738	0.227	1.782	40.192	-19.476	22.198	-0.95	1.219	20.648	2.067	-23.99
184	184	0.64233	-0.586	13.303	-2.427	-2.614	47.206	0.622	1.564	37.827	-19.661	22.369	-0.766	1.074	20.247	4.132	-23.741
185	185	0.64584	-0.636	13.182	-2.334	-2.573	46.635	0.995	1.297	35.559	-19.879	22.76	-0.572	1.074	20.081	6.121	-23.407
186	186	0.64935	-0.682	13.068	-2.246	-2.527	46.038	1.377	1.014	33.316	-20.131	23.316	-0.407	1.147	20.101	8.076	-23.04
187	187	0.65286	-0.72	12.96	-2.165	-2.475	45.412	1.779	0.728	31.077	-20.427	24.051	-0.293	1.283	20.327	10.004	-22.653
188	188	0.65637	-0.744	12.869	-2.072	-2.423	44.755	2.173	0.446	28.774	-20.764	23.784	-0.234	1.468	19.704	11.487	-22.101
189	189	0.65988	-0.76	12.787	-1.982	-2.361	44.085	2.588	0.145	26.366	-21.105	23.459	-0.334	1.635	19.088	12.897	-21.55
190	190	0.66339	-0.77	12.718	-1.894	-2.294	43.41	3.015	-0.178	23.873	-21.438	23.095	-0.595	1.782	18.497	14.225	-21.006
191	191	0.6669	-0.788	12.68	-1.787	-2.249	42.769	3.391	-0.535	21.412	-21.702	22.553	-1.062	1.909	17.842	15.288	-20.464
192	192	0.67041	-0.811	12.668	-1.693	-2.189	42.179	3.783	-0.899	19.288	-21.973	22.413	-1.407	2.036	17.545	16.316	-19.982
193	193	0.67392	-0.841	12.682	-1.603	-2.125	41.649	4.15	-1.271	17.403	-22.221	22.448	-1.67	2.171	17.409	17.289	-19.531
194	194	0.67743	-0.886	12.731	-1.513	-2.066	41.215	4.425	-1.661	15.759	-22.397	22.465	-1.863	2.327	17.267	18.148	-19.095
195	195	0.68094	-0.937	12.797	-1.429	-2.017	40.869	4.655	-2.008	14.414	-22.455	22.636	-1.899	2.372	17.261	18.998	-18.735
196	196	0.68445	-0.996	12.878	-1.342	-1.987	40.592	4.858	-2.311	13.286	-22.475	22.848	-1.885	2.394	17.314	19.753	-18.407
197	197	0.68796	-1.064	12.976	-1.248	-1.982	40.389	5.038	-2.562	12.381	-22.475	23.076	-1.843	2.413	17.411	20.38	-18.107
198	198	0.69147	-1.123	13.091	-1.165	-1.963	40.304	5.129	-2.74	11.882	-22.422	23.095	-1.746	2.543	17.374	20.654	-17.733
199	199	0.69498	-1.186	13.213	-1.086	-1.943	40.279	5.188	-2.889	11.602	-22.36	23.155	-1.679	2.711	17.413	20.748	-17.37
200	200	0.69849	-1.253	13.339	-1.01	-1.924	40.307	5.211	-3.01	11.529	-22.288	23.28	-1.66	2.908	17.555	20.658	-17.031
201	201	0.702	-1.316	13.462	-0.928	-1.909	40.37	5.161	-3.09	11.711	-22.196	23.593	-1.797	3.122	17.957	20.278	-16.774
