# Supplementary material for: Gait phenotypes in paediatric hereditary spastic paraplegia revealed by dynamic time warping analysis and random forests
Source: PLoS One. 2018 Mar 8;13(3):e0192345. doi: 10.1371/journal.pone.0192345 (PMC5843164; doi:10.1371/journal.pone.0192345)
Supplement: S1 Data — (ZIP) [file pone.0192345.s008.zip › HSP/Left.SR.HSP19.3.csv]

	Epoch	Time	Pelvic.obliquity	Pelvic.tilt	Pelvic rotation	Hip.abd.add	Hip.flexion	Hip.rotation	Knee.abd.add	Knee.flexion	Knee.rotation	Ankle.abd.add	Ankle.flexion	Ankle.rotation	Forefoot.abd.add	Forefoot.flexion	Forefoot.rotation
1	1	0	-4.671	13.286	-7.301	1.646	42.129	0.459	-4.979	11.163	-20.851	12.471	0.34	10.945	8.554	21.069	-17.965
2	2	0.0041	-4.648	13.331	-7.289	1.807	42.142	0.431	-5.11	11.423	-20.433	13.087	0.16	11.002	9.313	20.712	-17.497
3	3	0.0082	-4.628	13.368	-7.265	1.965	42.187	0.354	-5.249	11.862	-20.054	13.43	-0.259	11.192	9.954	19.905	-16.975
4	4	0.0123	-4.617	13.413	-7.234	2.103	42.266	0.27	-5.373	12.449	-19.725	13.575	-0.969	11.47	10.559	18.647	-16.42
5	5	0.0164	-4.612	13.459	-7.198	2.22	42.352	0.211	-5.476	13.153	-19.463	13.572	-1.926	11.785	11.148	17.017	-15.868
6	6	0.0205	-4.608	13.491	-7.161	2.327	42.409	0.193	-5.562	13.932	-19.285	13.444	-3.033	12.086	11.687	15.141	-15.358
7	7	0.0246	-4.615	13.514	-7.129	2.43	42.434	0.212	-5.642	14.742	-19.179	13.11	-4.21	12.345	12.054	13.114	-14.905
8	8	0.0287	-4.607	13.512	-7.088	2.543	42.419	0.203	-5.746	15.561	-19.01	12.621	-5.251	12.473	12.178	11.15	-14.493
9	9	0.0328	-4.59	13.502	-7.048	2.654	42.4	0.226	-5.831	16.404	-18.794	12.062	-6.116	12.494	12.136	9.313	-14.085
10	10	0.0369	-4.55	13.479	-7.014	2.798	42.382	0.268	-5.919	17.289	-18.55	11.529	-6.751	12.426	12.001	7.667	-13.691
11	11	0.041	-4.479	13.443	-6.985	2.99	42.372	0.34	-6.013	18.236	-18.321	11.088	-7.109	12.282	11.819	6.265	-13.324
12	12	0.0451	-4.381	13.4	-6.949	3.215	42.384	0.502	-6.085	19.26	-18.167	10.756	-7.149	12.063	11.595	5.149	-12.989
13	13	0.0492	-4.225	13.347	-6.916	3.488	42.389	0.741	-6.129	20.361	-17.95	10.712	-6.75	11.577	11.432	4.45	-12.757
14	14	0.0533	-4.03	13.272	-6.89	3.807	42.372	1.137	-6.11	21.536	-17.788	10.676	-6.126	10.891	11.182	3.923	-12.601
15	15	0.0574	-3.792	13.167	-6.88	4.186	42.313	1.615	-6.053	22.77	-17.638	10.572	-5.336	10.031	10.808	3.497	-12.524
16	16	0.0615	-3.518	13.02	-6.884	4.603	42.191	2.19	-5.935	24.034	-17.518	10.438	-4.458	9.039	10.384	3.128	-12.502
17	17	0.0656	-3.22	12.824	-6.896	5.033	41.99	2.899	-5.734	25.283	-17.461	10.327	-3.561	7.966	9.987	2.792	-12.499
18	18	0.0697	-2.907	12.585	-6.917	5.493	41.682	3.71	-5.481	26.432	-17.448	10.162	-2.648	6.86	9.548	2.514	-12.485
19	19	0.0738	-2.603	12.31	-6.938	5.931	41.264	4.639	-5.156	27.433	-17.498	10.101	-1.825	5.712	9.249	2.269	-12.508
20	20	0.0779	-2.311	12.012	-6.948	6.331	40.744	5.591	-4.788	28.286	-17.577	10.051	-1.022	4.602	8.986	2.077	-12.532
21	21	0.082	-2.043	11.695	-6.945	6.676	40.137	6.568	-4.367	29.001	-17.712	9.953	-0.241	3.578	8.715	1.92	-12.54
22	22	0.0861	-1.807	11.361	-6.93	6.964	39.45	7.57	-3.906	29.574	-17.955	9.825	0.505	2.7	8.451	1.791	-12.53
23	23	0.0902	-1.605	11.011	-6.9	7.201	38.673	8.588	-3.437	29.984	-18.369	9.744	1.194	2.03	8.258	1.7	-12.505
24	24	0.0943	-1.459	10.655	-6.856	7.361	37.841	9.623	-2.953	30.225	-18.919	9.576	1.813	1.556	8.011	1.623	-12.453
25	25	0.0984	-1.337	10.3	-6.788	7.482	36.976	10.47	-2.578	30.348	-19.503	9.499	2.357	1.284	7.857	1.561	-12.407
26	26	0.1025	-1.232	9.939	-6.697	7.56	36.073	11.184	-2.262	30.367	-20.174	9.467	2.862	1.209	7.751	1.531	-12.372
27	27	0.1066	-1.145	9.568	-6.583	7.603	35.129	11.731	-2.035	30.291	-20.897	9.5	3.317	1.313	7.707	1.518	-12.358
28	28	0.1107	-1.084	9.187	-6.45	7.611	34.143	12.095	-1.919	30.128	-21.628	9.617	3.712	1.568	7.74	1.512	-12.363
29	29	0.1148	-1.057	8.805	-6.309	7.553	33.116	12.374	-1.833	29.865	-22.369	9.778	4.078	1.96	7.819	1.528	-12.345
30	30	0.1189	-1.067	8.436	-6.151	7.452	32.092	12.428	-1.857	29.542	-22.997	9.826	4.386	2.43	7.795	1.498	-12.333
31	31	0.123	-1.097	8.086	-5.979	7.328	31.085	12.333	-1.965	29.179	-23.607	9.92	4.65	3	7.804	1.469	-12.332
32	32	0.1271	-1.132	7.747	-5.798	7.192	30.075	12.12	-2.126	28.768	-24.171	10.001	4.904	3.619	7.793	1.451	-12.335
33	33	0.1312	-1.164	7.418	-5.615	7.054	29.053	11.831	-2.314	28.302	-24.687	10.042	5.147	4.249	7.745	1.441	-12.343
34	34	0.1353	-1.188	7.104	-5.44	6.929	28.022	11.512	-2.519	27.776	-25.17	10.063	5.35	4.868	7.685	1.425	-12.36
35	35	0.1394	-1.172	6.8	-5.296	6.843	26.982	11.083	-2.755	27.219	-25.475	10.151	5.554	5.445	7.7	1.425	-12.359
36	36	0.1435	-1.169	6.524	-5.159	6.728	25.965	10.663	-2.935	26.624	-25.696	10.15	5.696	5.946	7.679	1.371	-12.369
37	37	0.1476	-1.206	6.277	-5.038	6.581	24.983	10.216	-3.133	26.036	-25.79	10.213	5.859	6.375	7.709	1.348	-12.382
38	38	0.1517	-1.3	6.067	-4.934	6.383	24.043	9.802	-3.321	25.454	-25.794	10.301	6.036	6.738	7.757	1.338	-12.38
39	39	0.1558	-1.452	5.899	-4.851	6.135	23.151	9.47	-3.476	24.878	-25.744	10.354	6.207	7.035	7.778	1.311	-12.356
40	40	0.1599	-1.634	5.77	-4.808	5.887	22.322	9.179	-3.636	24.341	-25.623	10.381	6.379	7.245	7.769	1.273	-12.346
41	41	0.164	-1.821	5.699	-4.812	5.622	21.577	8.968	-3.723	23.832	-25.425	10.481	6.536	7.351	7.858	1.236	-12.345
42	42	0.1681	-2.007	5.662	-4.845	5.383	20.889	8.74	-3.835	23.354	-25.15	10.549	6.687	7.405	7.914	1.183	-12.353
43	43	0.1722	-2.21	5.668	-4.907	5.132	20.259	8.565	-3.925	22.894	-24.876	10.596	6.797	7.437	7.965	1.086	-12.364
44	44	0.1763	-2.435	5.712	-4.994	4.853	19.673	8.477	-3.966	22.441	-24.61	10.647	6.875	7.436	8.039	0.959	-12.372
45	45	0.1804	-2.68	5.785	-5.099	4.548	19.12	8.464	-3.968	21.994	-24.317	10.723	6.96	7.378	8.145	0.844	-12.368
46	46	0.1845	-2.95	5.894	-5.229	4.246	18.646	8.467	-3.994	21.593	-24.05	10.793	7.08	7.372	8.219	0.75	-12.337
47	47	0.1886	-3.216	6.025	-5.379	3.952	18.211	8.518	-4.01	21.204	-23.826	10.906	7.249	7.366	8.309	0.721	-12.316
48	48	0.1927	-3.482	6.176	-5.547	3.672	17.803	8.679	-4.012	20.817	-23.765	11.063	7.386	7.42	8.429	0.683	-12.305
49	49	0.1968	-3.742	6.348	-5.732	3.416	17.424	8.856	-4.039	20.435	-23.78	11.268	7.465	7.539	8.592	0.604	-12.299
50	50	0.2009	-3.995	6.543	-5.93	3.181	17.076	9.007	-4.094	20.062	-23.81	11.475	7.489	7.706	8.762	0.47	-12.289
51	51	0.205	-4.248	6.764	-6.136	2.948	16.757	9.241	-4.106	19.691	-23.912	11.562	7.494	7.881	8.836	0.293	-12.271
52	52	0.2091	-4.489	6.999	-6.347	2.707	16.464	9.484	-4.081	19.315	-24.108	11.553	7.492	8.089	8.82	0.109	-12.313
53	53	0.2132	-4.717	7.238	-6.564	2.481	16.198	9.736	-4.04	18.974	-24.303	11.559	7.523	8.26	8.816	-0.049	-12.381
54	54	0.2173	-4.933	7.468	-6.787	2.281	15.944	10.014	-4.006	18.662	-24.553	11.509	7.581	8.459	8.743	-0.199	-12.442
55	55	0.2214	-5.137	7.691	-7.013	2.101	15.702	10.322	-3.972	18.377	-24.86	11.437	7.646	8.693	8.639	-0.355	-12.488
56	56	0.2255	-5.328	7.916	-7.239	1.933	15.476	10.654	-3.925	18.117	-25.197	11.417	7.696	8.937	8.593	-0.526	-12.53
57	57	0.2296	-5.5	8.138	-7.471	1.799	15.267	10.972	-3.894	17.887	-25.539	11.437	7.752	9.173	8.58	-0.687	-12.592
58	58	0.2337	-5.65	8.366	-7.706	1.666	15.06	11.236	-3.849	17.647	-25.86	11.438	7.836	9.394	8.544	-0.822	-12.703
59	59	0.2378	-5.778	8.596	-7.941	1.557	14.873	11.437	-3.814	17.443	-26.076	11.421	7.948	9.544	8.491	-0.947	-12.831
60	60	0.2419	-5.892	8.83	-8.166	1.467	14.706	11.562	-3.797	17.264	-26.237	11.37	8.068	9.679	8.403	-1.082	-12.975
61	61	0.246	-5.993	9.066	-8.384	1.392	14.555	11.612	-3.799	17.102	-26.351	11.272	8.185	9.808	8.269	-1.232	-13.139
62	62	0.2501	-6.075	9.293	-8.611	1.346	14.414	11.597	-3.81	16.968	-26.344	11.116	8.323	9.859	8.091	-1.381	-13.321
63	63	0.2542	-6.137	9.5	-8.832	1.31	14.259	11.498	-3.805	16.844	-26.195	10.73	8.587	9.827	7.68	-1.474	-13.506
64	64	0.2583	-6.184	9.698	-9.05	1.273	14.091	11.326	-3.791	16.716	-26.025	10.4	8.908	9.808	7.307	-1.507	-13.725
65	65	0.2624	-6.225	9.88	-9.264	1.229	13.914	11.051	-3.788	16.607	-25.728	10.121	9.231	9.746	6.992	-1.543	-13.955
66	66	0.2665	-6.259	10.036	-9.474	1.181	13.712	10.707	-3.798	16.504	-25.355	9.885	9.487	9.684	6.746	-1.643	-14.177
67	67	0.2706	-6.284	10.159	-9.687	1.134	13.467	10.344	-3.814	16.387	-24.996	9.68	9.624	9.671	6.571	-1.847	-14.388
68	68	0.2747	-6.314	10.235	-9.903	1.071	13.173	9.98	-3.818	16.266	-24.615	9.514	9.674	9.601	6.48	-2.112	-14.645
69	69	0.2788	-6.326	10.279	-10.113	1.008	12.842	9.602	-3.816	16.158	-24.223	9.418	9.744	9.522	6.448	-2.359	-14.905
70	70	0.2829	-6.338	10.302	-10.322	0.929	12.482	9.24	-3.795	16.049	-23.853	9.241	9.863	9.49	6.322	-2.598	-15.118
71	71	0.287	-6.333	10.305	-10.526	0.865	12.085	8.889	-3.781	15.939	-23.526	9.033	10.033	9.504	6.138	-2.816	-15.302
72	72	0.2911	-6.309	10.289	-10.718	0.814	11.646	8.556	-3.769	15.819	-23.257	8.846	10.236	9.553	5.949	-3.01	-15.47
73	73	0.2952	-6.287	10.254	-10.893	0.733	11.171	8.261	-3.724	15.672	-23.046	8.698	10.436	9.626	5.797	-3.19	-15.626
74	74	0.2993	-6.247	10.2	-11.054	0.65	10.657	7.992	-3.651	15.508	-22.819	8.466	10.543	9.686	5.62	-3.479	-15.744
75	75	0.3034	-6.219	10.133	-11.21	0.556	10.136	7.72	-3.623	15.349	-22.643	8.433	10.557	9.813	5.628	-3.804	-15.846
76	76	0.3075	-6.194	10.051	-11.368	0.461	9.588	7.535	-3.61	15.184	-22.566	8.548	10.508	9.968	5.772	-4.152	-15.935
77	77	0.3116	-6.177	9.969	-11.524	0.354	9.028	7.416	-3.599	15.022	-22.519	8.708	10.446	10.121	5.954	-4.515	-15.989
78	78	0.3157	-6.176	9.898	-11.668	0.225	8.475	7.323	-3.587	14.87	-22.444	8.823	10.411	10.261	6.082	-4.884	-15.988
79	79	0.3198	-6.193	9.842	-11.797	0.085	7.927	7.282	-3.584	14.709	-22.42	8.886	10.4	10.433	6.137	-5.253	-15.937
80	80	0.3239	-6.196	9.808	-11.923	-0.044	7.407	7.331	-3.556	14.575	-22.476	9.002	10.348	10.621	6.26	-5.661	-15.862
81	81	0.328	-6.19	9.779	-12.047	-0.172	6.899	7.35	-3.551	14.456	-22.477	9.224	10.283	10.836	6.475	-6.069	-15.73
82	82	0.3321	-6.171	9.769	-12.176	-0.291	6.417	7.359	-3.547	14.361	-22.424	9.492	10.182	11.037	6.754	-6.514	-15.577
83	83	0.3362	-6.147	9.782	-12.306	-0.401	5.961	7.371	-3.547	14.278	-22.335	9.79	10.021	11.203	7.09	-7.013	-15.425
84	84	0.3403	-6.131	9.82	-12.426	-0.509	5.524	7.39	-3.576	14.185	-22.232	10.153	9.788	11.337	7.501	-7.553	-15.28
85	85	0.3444	-6.112	9.888	-12.549	-0.618	5.145	7.404	-3.599	14.138	-22.108	10.599	9.552	11.473	7.993	-8.099	-15.123
86	86	0.3485	-6.087	9.98	-12.675	-0.719	4.805	7.435	-3.619	14.128	-21.985	10.959	9.329	11.597	8.397	-8.677	-14.964
87	87	0.3526	-6.049	10.094	-12.801	-0.803	4.496	7.483	-3.634	14.151	-21.866	11.346	9.127	11.702	8.818	-9.248	-14.813
88	88	0.3567	-6	10.229	-12.926	-0.878	4.216	7.537	-3.643	14.207	-21.73	11.793	8.926	11.794	9.303	-9.829	-14.653
89	89	0.3608	-5.947	10.381	-13.045	-0.95	3.961	7.575	-3.656	14.291	-21.556	12.295	8.715	11.888	9.845	-10.433	-14.467
90	90	0.3649	-5.893	10.54	-13.153	-1.014	3.718	7.559	-3.703	14.398	-21.339	12.804	8.528	12.001	10.372	-11.041	-14.255
91	91	0.369	-5.857	10.704	-13.257	-1.093	3.508	7.548	-3.753	14.548	-21.154	13.307	8.349	12.108	10.882	-11.665	-14.073
92	92	0.3731	-5.831	10.882	-13.336	-1.203	3.326	7.518	-3.769	14.721	-20.953	13.749	8.187	12.21	11.339	-12.303	-13.88
93	93	0.3772	-5.813	11.064	-13.402	-1.316	3.165	7.446	-3.802	14.926	-20.717	14.145	7.986	12.34	11.765	-13.018	-13.651
94	94	0.3813	-5.803	11.245	-13.456	-1.433	3.019	7.352	-3.85	15.164	-20.475	14.49	7.725	12.503	12.164	-13.829	-13.389
95	95	0.3854	-5.807	11.425	-13.496	-1.564	2.884	7.282	-3.884	15.433	-20.274	14.766	7.419	12.689	12.521	-14.725	-13.109
96	96	0.3895	-5.825	11.589	-13.52	-1.694	2.751	7.196	-3.957	15.743	-20.066	14.917	7.085	12.892	12.752	-15.712	-12.788
97	97	0.3936	-5.862	11.745	-13.526	-1.872	2.632	7.112	-3.971	16.081	-19.857	14.887	6.717	13.141	12.852	-16.795	-12.405
98	98	0.3977	-5.907	11.887	-13.522	-2.052	2.509	6.995	-4.001	16.444	-19.609	14.735	6.28	13.39	12.865	-17.987	-11.996
99	99	0.4018	-5.964	12.01	-13.511	-2.241	2.377	6.868	-4.049	16.837	-19.364	14.537	5.76	13.66	12.856	-19.289	-11.569
100	100	0.4059	-6.034	12.11	-13.493	-2.445	2.237	6.736	-4.116	17.264	-19.142	14.331	5.17	13.969	12.852	-20.687	-11.117
101	101	0.41	-6.117	12.197	-13.463	-2.652	2.093	6.566	-4.22	17.724	-18.906	14.077	4.557	14.318	12.791	-22.15	-10.625
102	102	0.4141	-6.226	12.253	-13.43	-2.908	1.923	6.445	-4.288	18.178	-18.719	13.764	3.868	14.637	12.704	-23.675	-10.168
103	103	0.4182	-6.333	12.294	-13.383	-3.18	1.749	6.298	-4.351	18.659	-18.513	13.509	3.179	14.937	12.667	-25.201	-9.724
104	104	0.4223	-6.443	12.313	-13.337	-3.474	1.575	6.143	-4.399	19.177	-18.31	13.281	2.475	15.261	12.662	-26.756	-9.272
105	105	0.4264	-6.556	12.314	-13.296	-3.777	1.403	5.977	-4.463	19.733	-18.114	13.07	1.765	15.623	12.663	-28.338	-8.801
106	106	0.4305	-6.673	12.298	-13.259	-4.07	1.229	5.797	-4.57	20.327	-17.92	12.874	1.066	16.01	12.653	-29.934	-8.315
107	107	0.4346	-6.798	12.255	-13.236	-4.389	1.066	5.626	-4.646	20.983	-17.703	12.656	0.347	16.353	12.647	-31.57	-7.858
108	108	0.4387	-6.922	12.178	-13.204	-4.72	0.91	5.407	-4.732	21.681	-17.455	12.481	-0.414	16.691	12.698	-33.236	-7.415
109	109	0.4428	-7.064	12.065	-13.172	-5.087	0.777	5.194	-4.79	22.437	-17.23	12.338	-1.231	17.017	12.816	-34.946	-7.008
110	110	0.4469	-7.238	11.929	-13.141	-5.488	0.693	4.966	-4.859	23.26	-17.029	12.342	-2.147	17.351	13.117	-36.726	-6.638
111	111	0.451	-7.454	11.775	-13.108	-5.934	0.668	4.727	-4.943	24.156	-16.855	12.504	-3.172	17.704	13.612	-38.588	-6.293
112	112	0.4551	-7.717	11.597	-13.071	-6.454	0.695	4.52	-4.976	25.127	-16.718	12.673	-4.265	18.07	14.161	-40.522	-5.949
113	113	0.4592	-8.01	11.402	-13.032	-7.013	0.801	4.318	-4.989	26.199	-16.577	12.819	-5.405	18.418	14.729	-42.511	-5.621
114	114	0.4633	-8.305	11.184	-13.006	-7.578	0.957	4.165	-4.971	27.355	-16.506	12.881	-6.545	18.8	15.243	-44.515	-5.294
115	115	0.4674	-8.588	10.953	-12.994	-8.123	1.18	4.053	-4.942	28.619	-16.506	12.94	-7.735	19.233	15.804	-46.586	-4.96
116	116	0.4715	-8.856	10.714	-12.992	-8.638	1.479	3.969	-4.91	29.997	-16.556	13	-8.998	19.688	16.427	-48.745	-4.63
117	117	0.4756	-9.102	10.469	-12.994	-9.118	1.85	3.899	-4.877	31.483	-16.638	13.033	-10.349	20.139	17.094	-51.002	-4.315
118	118	0.4797	-9.305	10.222	-12.995	-9.519	2.278	3.852	-4.863	33.07	-16.816	13.029	-11.828	20.645	17.813	-53.4	-3.987
119	119	0.4838	-9.46	9.996	-12.978	-9.867	2.793	3.871	-4.789	34.739	-17.137	12.912	-13.461	21.064	18.543	-55.898	-3.799
120	120	0.4879	-9.544	9.794	-12.964	-10.106	3.406	3.89	-4.74	36.522	-17.523	12.553	-15.157	21.358	19.107	-58.444	-3.768
121	121	0.492	-9.579	9.624	-12.953	-10.262	4.114	3.898	-4.696	38.389	-17.936	11.907	-16.895	21.504	19.465	-61.011	-3.88
122	122	0.4961	-9.579	9.479	-12.955	-10.357	4.9	3.901	-4.647	40.313	-18.36	10.98	-18.646	21.52	19.615	-63.578	-4.098
123	123	0.5002	-9.554	9.343	-12.992	-10.405	5.741	3.92	-4.605	42.285	-18.797	9.837	-20.355	21.454	19.584	-66.111	-4.377
124	124	0.5043	-9.566	9.205	-13.048	-10.499	6.613	3.956	-4.528	44.27	-19.206	8.743	-21.75	21.237	19.518	-68.337	-4.789
125	125	0.5084	-9.594	9.062	-13.14	-10.6	7.531	4.039	-4.446	46.284	-19.602	7.845	-22.646	20.932	19.446	-70.075	-5.335
126	126	0.5125	-9.653	8.925	-13.25	-10.738	8.492	4.164	-4.312	48.287	-19.992	7.021	-23.079	20.544	19.283	-71.342	-6.027
127	127	0.5166	-9.724	8.803	-13.381	-10.879	9.504	4.271	-4.184	50.276	-20.298	6.284	-23.159	20.02	19.065	-72.243	-6.859
128	128	0.5207	-9.792	8.699	-13.533	-10.989	10.567	4.311	-4.122	52.254	-20.462	5.604	-23.041	19.306	18.806	-72.942	-7.822
129	129	0.5248	-9.876	8.613	-13.687	-11.098	11.664	4.309	-4.085	54.207	-20.542	4.718	-22.888	18.381	18.33	-73.625	-8.921
130	130	0.5289	-9.951	8.529	-13.864	-11.187	12.776	4.34	-4.022	56.151	-20.567	3.675	-22.683	17.267	17.687	-74.314	-10.123
131	131	0.533	-10.027	8.455	-14.029	-11.279	13.896	4.34	-3.959	58.053	-20.484	2.52	-22.382	15.89	16.882	-74.951	-11.494
132	132	0.5371	-10.101	8.392	-14.188	-11.355	15.038	4.266	-3.944	59.921	-20.291	1.283	-22.012	14.321	15.967	-75.561	-12.964
133	133	0.5412	-10.175	8.347	-14.347	-11.416	16.212	4.144	-3.963	61.753	-20.018	0.057	-21.602	12.641	15.055	-76.148	-14.472
134	134	0.5453	-10.255	8.327	-14.504	-11.474	17.423	4.05	-3.958	63.538	-19.714	-1.024	-21.183	10.918	14.287	-76.697	-15.976
135	135	0.5494	-10.312	8.331	-14.679	-11.475	18.653	3.976	-3.961	65.248	-19.395	-1.928	-20.756	9.195	13.685	-77.173	-17.446
136	136	0.5535	-10.338	8.351	-14.859	-11.43	19.876	3.91	-3.949	66.85	-19.089	-2.725	-20.212	7.529	13.145	-77.447	-18.892
137	137	0.5576	-10.326	8.388	-15.03	-11.324	21.079	3.806	-3.961	68.327	-18.812	-3.364	-19.552	5.994	12.706	-77.474	-20.27
138	138	0.5617	-10.293	8.433	-15.187	-11.181	22.254	3.678	-3.972	69.677	-18.582	-3.865	-18.752	4.616	12.345	-77.227	-21.577
139	139	0.5658	-10.252	8.484	-15.328	-11.02	23.405	3.524	-3.977	70.91	-18.401	-4.255	-17.822	3.412	12.046	-76.722	-22.8
140	140	0.5699	-10.189	8.549	-15.455	-10.829	24.552	3.276	-4.042	72.037	-18.233	-4.519	-16.856	2.41	11.85	-76.027	-23.881
141	141	0.574	-10.085	8.617	-15.576	-10.597	25.658	3.104	-4.015	73.007	-18.251	-4.782	-15.927	1.74	11.678	-75.203	-24.8
142	142	0.5781	-9.936	8.716	-15.671	-10.312	26.753	2.893	-3.985	73.885	-18.367	-4.982	-15.071	1.318	11.588	-74.329	-25.556
143	143	0.5822	-9.749	8.831	-15.747	-9.983	27.809	2.635	-3.968	74.653	-18.596	-5.162	-14.282	1.118	11.538	-73.414	-26.192
144	144	0.5863	-9.536	8.959	-15.807	-9.627	28.826	2.345	-3.95	75.307	-18.926	-5.316	-13.557	1.141	11.529	-72.45	-26.702
145	145	0.5904	-9.31	9.103	-15.852	-9.262	29.819	2.051	-3.904	75.85	-19.327	-5.403	-12.893	1.4	11.592	-71.412	-27.051
146	146	0.5945	-9.076	9.23	-15.863	-8.922	30.758	1.775	-3.803	76.287	-19.791	-5.391	-12.246	1.874	11.714	-70.25	-27.272
147	147	0.5986	-8.833	9.374	-15.85	-8.568	31.689	1.442	-3.743	76.649	-20.279	-5.414	-11.608	2.539	11.764	-69.044	-27.333
148	148	0.6027	-8.566	9.523	-15.82	-8.194	32.582	1.091	-3.683	76.928	-20.834	-5.352	-10.969	3.342	11.851	-67.74	-27.334
149	149	0.6068	-8.279	9.685	-15.775	-7.808	33.446	0.76	-3.581	77.113	-21.403	-5.127	-10.371	4.212	12.064	-66.334	-27.294
150	150	0.6109	-7.977	9.863	-15.717	-7.42	34.29	0.466	-3.412	77.2	-21.939	-4.749	-9.846	5.086	12.415	-64.855	-27.218
151	151	0.615	-7.66	10.05	-15.645	-7.029	35.112	0.204	-3.177	77.201	-22.444	-4.351	-9.389	5.941	12.794	-63.37	-27.12
152	152	0.6191	-7.355	10.243	-15.554	-6.668	35.92	-0.053	-2.922	77.128	-22.828	-3.826	-9.034	6.79	13.293	-61.873	-26.908
153	153	0.6232	-7.039	10.429	-15.459	-6.303	36.677	-0.269	-2.627	76.959	-23.224	-3.187	-8.706	7.635	13.875	-60.301	-26.714
154	154	0.6273	-6.724	10.6	-15.35	-5.955	37.383	-0.467	-2.306	76.69	-23.589	-2.495	-8.436	8.475	14.503	-58.698	-26.495
155	155	0.6314	-6.414	10.756	-15.231	-5.634	38.049	-0.636	-1.94	76.33	-23.904	-1.828	-8.216	9.287	15.119	-57.097	-26.25
156	156	0.6355	-6.107	10.904	-15.113	-5.34	38.691	-0.755	-1.505	75.9	-24.161	-1.222	-8.026	10.047	15.688	-55.506	-25.999
157	157	0.6396	-5.816	11.047	-15.004	-5.064	39.322	-0.824	-1.054	75.403	-24.337	-0.509	-7.891	10.749	16.341	-53.876	-25.73
158	158	0.6437	-5.514	11.183	-14.918	-4.766	39.918	-0.898	-0.642	74.832	-24.44	0.277	-7.761	11.36	17.016	-52.194	-25.487
159	159	0.6478	-5.215	11.301	-14.833	-4.465	40.482	-0.958	-0.266	74.206	-24.585	1.103	-7.726	12.016	17.733	-50.551	-25.213
160	160	0.6519	-4.918	11.397	-14.749	-4.171	41.005	-0.986	0.109	73.502	-24.746	1.911	-7.782	12.677	18.448	-48.951	-24.921
161	161	0.656	-4.627	11.473	-14.665	-3.893	41.489	-0.975	0.501	72.725	-24.895	2.677	-7.901	13.306	19.131	-47.386	-24.624
162	162	0.6601	-4.353	11.529	-14.574	-3.642	41.95	-0.934	0.893	71.917	-25.031	3.431	-8.039	13.904	19.786	-45.84	-24.326
163	163	0.6642	-4.103	11.566	-14.487	-3.407	42.374	-0.943	1.171	71.026	-25.087	4.238	-8.14	14.367	20.401	-44.206	-24.11
164	164	0.6683	-3.874	11.595	-14.412	-3.172	42.781	-0.982	1.344	70.118	-25.152	5.099	-8.215	14.858	21.001	-42.549	-23.889
165	165	0.6724	-3.678	11.615	-14.346	-2.96	43.173	-1.025	1.45	69.164	-25.212	5.915	-8.294	15.333	21.52	-40.903	-23.677
166	166	0.6765	-3.52	11.626	-14.283	-2.782	43.547	-1.059	1.511	68.139	-25.285	6.652	-8.376	15.806	21.93	-39.253	-23.479
167	167	0.6806	-3.395	11.63	-14.223	-2.641	43.898	-1.083	1.539	67.03	-25.384	7.312	-8.432	16.29	22.221	-37.562	-23.307
168	168	0.6847	-3.303	11.614	-14.17	-2.531	44.226	-1.106	1.52	65.863	-25.448	7.915	-8.369	16.689	22.341	-35.762	-23.211
169	169	0.6888	-3.236	11.597	-14.122	-2.394	44.504	-1.102	1.426	64.584	-25.555	8.553	-8.206	16.998	22.347	-33.821	-23.227
170	170	0.6929	-3.185	11.565	-14.079	-2.269	44.749	-1.109	1.307	63.258	-25.656	9.103	-7.946	17.224	22.197	-31.809	-23.324
171	171	0.697	-3.148	11.524	-14.042	-2.151	44.955	-1.121	1.167	61.848	-25.782	9.582	-7.625	17.395	21.92	-29.72	-23.499
172	172	0.7011	-3.12	11.475	-14.015	-2.031	45.117	-1.135	1.004	60.346	-25.929	9.988	-7.246	17.51	21.512	-27.554	-23.744
173	173	0.7052	-3.093	11.41	-14.002	-1.903	45.235	-1.157	0.824	58.782	-26.05	10.295	-6.766	17.534	20.928	-25.317	-24.046
174	174	0.7093	-3.062	11.346	-14.005	-1.755	45.301	-1.149	0.63	57.148	-26.204	10.743	-6.045	17.419	20.263	-22.803	-24.526
175	175	0.7134	-3.026	11.281	-14.017	-1.588	45.334	-1.187	0.378	55.438	-26.337	11.246	-5.194	17.148	19.518	-20.105	-25.153
176	176	0.7175	-2.99	11.214	-14.02	-1.425	45.315	-1.208	0.14	53.647	-26.529	11.658	-4.258	16.846	18.611	-17.348	-25.812
177	177	0.7216	-2.955	11.146	-14.013	-1.274	45.243	-1.202	-0.07	51.776	-26.768	12	-3.352	16.517	17.64	-14.616	-26.482
178	178	0.7257	-2.923	11.074	-14	-1.137	45.123	-1.167	-0.261	49.845	-27.019	12.358	-2.557	16.121	16.731	-11.944	-27.177
179	179	0.7298	-2.903	10.997	-13.983	-1.017	44.962	-1.077	-0.426	47.901	-27.288	12.807	-1.79	15.621	15.901	-9.271	-27.934
180	180	0.7339	-2.896	10.921	-13.971	-0.9	44.749	-0.927	-0.562	45.864	-27.577	12.996	-0.999	15.098	14.809	-6.677	-28.616
181	181	0.738	-2.899	10.857	-13.964	-0.777	44.507	-0.761	-0.705	43.756	-27.894	13.067	-0.217	14.542	13.606	-4.118	-29.295
182	182	0.7421	-2.916	10.806	-13.951	-0.689	44.234	-0.587	-0.827	41.589	-28.198	13.061	0.5	13.982	12.388	-1.638	-29.933
183	183	0.7462	-2.951	10.763	-13.926	-0.642	43.923	-0.377	-0.929	39.365	-28.504	13.048	1.104	13.455	11.236	0.747	-30.495
184	184	0.7503	-3.005	10.728	-13.886	-0.61	43.573	-0.08	-1.044	37.079	-28.863	13.109	1.556	12.993	10.215	3.038	-30.954
185	185	0.7544	-3.079	10.7	-13.841	-0.603	43.193	0.238	-1.205	34.749	-29.177	13.203	1.775	12.548	9.355	5.158	-31.322
186	186	0.7585	-3.161	10.696	-13.796	-0.608	42.802	0.575	-1.358	32.392	-29.524	13.267	1.899	12.149	8.554	7.186	-31.647
187	187	0.7626	-3.249	10.719	-13.76	-0.613	42.411	0.905	-1.522	30.033	-29.835	13.263	1.907	11.808	7.807	9.059	-31.881
188	188	0.7667	-3.346	10.766	-13.723	-0.631	42.03	1.205	-1.714	27.704	-30.062	13.228	1.883	11.528	7.084	10.828	-31.986
189	189	0.7708	-3.454	10.835	-13.682	-0.663	41.667	1.473	-1.938	25.436	-30.176	13.204	1.889	11.283	6.381	12.539	-31.96
190	190	0.7749	-3.564	10.919	-13.667	-0.673	41.315	1.752	-2.189	23.24	-30.159	13.216	1.866	10.985	5.758	14.166	-31.858
191	191	0.779	-3.676	11.036	-13.662	-0.693	41.022	1.989	-2.408	21.172	-30.061	12.931	1.75	10.753	5.028	15.464	-31.662
192	192	0.7831	-3.789	11.171	-13.663	-0.702	40.77	2.198	-2.648	19.226	-29.877	12.536	1.591	10.573	4.272	16.562	-31.363
193	193	0.7872	-3.901	11.323	-13.669	-0.695	40.573	2.356	-2.906	17.43	-29.595	12.098	1.354	10.409	3.572	17.466	-31.02
194	194	0.7913	-4.013	11.486	-13.679	-0.684	40.432	2.46	-3.166	15.806	-29.204	11.702	1.063	10.238	2.99	18.226	-30.656
195	195	0.7954	-4.122	11.648	-13.694	-0.679	40.336	2.514	-3.412	14.373	-28.689	11.429	0.781	10.044	2.555	18.912	-30.262
196	196	0.7995	-4.214	11.816	-13.72	-0.643	40.295	2.51	-3.657	13.154	-28.038	11.24	0.531	9.819	2.227	19.498	-29.831
197	197	0.8036	-4.298	11.986	-13.74	-0.626	40.319	2.433	-3.852	12.199	-27.3	11.119	0.294	9.568	2.02	19.938	-29.429
198	198	0.8077	-4.374	12.147	-13.771	-0.605	40.4	2.318	-3.992	11.497	-26.554	11.037	0.024	9.349	1.949	20.197	-29.057
199	199	0.8118	-4.44	12.305	-13.823	-0.561	40.543	2.181	-4.115	11.058	-25.8	11.119	-0.304	9.134	2.111	20.3	-28.735
200	200	0.8159	-4.495	12.468	-13.901	-0.482	40.749	2.021	-4.242	10.879	-25.047	11.363	-0.709	8.937	2.504	20.225	-28.463
201	201	0.82	-4.532	12.641	-13.998	-0.366	41.013	1.809	-4.35	10.944	-24.342	11.509	-1.206	8.864	2.941	19.84	-28.198
