# Supplementary material for: Gait phenotypes in paediatric hereditary spastic paraplegia revealed by dynamic time warping analysis and random forests
Source: PLoS One. 2018 Mar 8;13(3):e0192345. doi: 10.1371/journal.pone.0192345 (PMC5843164; doi:10.1371/journal.pone.0192345)
Supplement: S1 Data — (ZIP) [file pone.0192345.s008.zip › HSP/Left.SR.HSP19.4.csv]

	Epoch	Time	Pelvic.obliquity	Pelvic.tilt	Pelvic rotation	Hip.abd.add	Hip.flexion	Hip.rotation	Knee.abd.add	Knee.flexion	Knee.rotation	Ankle.abd.add	Ankle.flexion	Ankle.rotation	Forefoot.abd.add	Forefoot.flexion	Forefoot.rotation
1	1	0	-4.465	17.443	-4.936	-1.158	46.71	1.737	-4.315	11.12	-21.662	10.707	-2.904	8.758	6.493	18.203	-18.327
2	2	0.00429	-4.35	17.725	-5.085	-0.667	47.003	1.448	-4.493	11.512	-22.722	10.886	-3.244	9.547	7.034	17.726	-18.886
3	3	0.00858	-4.239	17.971	-5.194	-0.236	47.202	1.2	-4.647	11.877	-23.883	11.212	-4.084	10.486	7.971	16.83	-19.372
4	4	0.01287	-4.136	18.175	-5.244	0.129	47.295	0.954	-4.806	12.202	-25.04	11.53	-5.428	11.496	9.172	15.48	-19.772
5	5	0.01716	-4.042	18.34	-5.217	0.394	47.269	0.749	-4.943	12.436	-26.191	11.556	-7.048	12.532	10.277	13.823	-20.036
6	6	0.02145	-3.957	18.465	-5.135	0.601	47.158	0.593	-5.068	12.613	-27.217	11.052	-8.631	13.47	10.887	12.02	-20.131
7	7	0.02574	-3.879	18.547	-5.008	0.759	46.986	0.475	-5.181	12.79	-28.023	10.218	-10.172	14.238	11.165	10.101	-20.06
8	8	0.03003	-3.802	18.586	-4.841	0.877	46.806	0.409	-5.271	13.083	-28.538	9.349	-11.677	14.711	11.367	8.085	-19.88
9	9	0.03432	-3.713	18.582	-4.634	0.972	46.665	0.407	-5.332	13.604	-28.743	8.657	-13.024	14.827	11.602	6.075	-19.631
10	10	0.03861	-3.597	18.53	-4.386	1.056	46.578	0.469	-5.363	14.401	-28.682	8.224	-13.971	14.631	11.798	4.26	-19.315
11	11	0.0429	-3.459	18.418	-4.093	1.099	46.517	0.627	-5.313	15.442	-28.407	8.104	-14.391	14.159	11.938	2.787	-18.944
12	12	0.04719	-3.254	18.235	-3.777	1.157	46.386	0.869	-5.17	16.577	-27.887	8.222	-14.412	13.299	12.023	1.597	-18.603
13	13	0.05148	-2.993	17.995	-3.47	1.248	46.134	1.222	-4.933	17.681	-27.191	8.388	-14.243	12.091	12.005	0.535	-18.308
14	14	0.05577	-2.668	17.703	-3.194	1.406	45.754	1.662	-4.637	18.719	-26.36	8.689	-13.913	10.597	11.986	-0.354	-18.081
15	15	0.06006	-2.292	17.349	-2.954	1.629	45.248	2.172	-4.304	19.692	-25.427	9.067	-13.394	8.874	11.918	-1.041	-17.925
16	16	0.06435	-1.887	16.93	-2.753	1.905	44.628	2.762	-3.933	20.606	-24.466	9.444	-12.715	7.018	11.77	-1.552	-17.819
17	17	0.06864	-1.47	16.452	-2.596	2.222	43.911	3.438	-3.521	21.458	-23.565	9.793	-11.978	5.154	11.598	-1.968	-17.728
18	18	0.07293	-1.058	15.925	-2.477	2.568	43.118	4.122	-3.102	22.264	-22.694	10.108	-11.251	3.351	11.438	-2.36	-17.637
19	19	0.07722	-0.691	15.379	-2.393	2.904	42.279	4.815	-2.688	23.009	-21.991	10.405	-10.598	1.73	11.348	-2.756	-17.586
20	20	0.08151	-0.382	14.808	-2.337	3.204	41.379	5.533	-2.271	23.644	-21.479	10.616	-9.956	0.294	11.236	-3.087	-17.585
21	21	0.0858	-0.145	14.232	-2.298	3.453	40.443	6.246	-1.871	24.156	-21.214	10.648	-9.304	-0.84	11.019	-3.348	-17.594
22	22	0.09009	0.028	13.656	-2.282	3.659	39.464	6.942	-1.501	24.515	-21.193	10.615	-8.644	-1.651	10.8	-3.495	-17.601
23	23	0.09438	0.143	13.083	-2.286	3.828	38.439	7.585	-1.193	24.726	-21.385	10.656	-7.985	-2.138	10.697	-3.509	-17.604
24	24	0.09867	0.202	12.521	-2.297	3.967	37.385	8.121	-0.991	24.819	-21.748	10.824	-7.35	-2.299	10.745	-3.421	-17.594
25	25	0.10296	0.22	11.967	-2.313	4.08	36.299	8.533	-0.891	24.806	-22.229	11.066	-6.791	-2.177	10.896	-3.312	-17.562
26	26	0.10725	0.189	11.463	-2.325	4.138	35.217	8.765	-0.892	24.674	-22.818	11.41	-6.352	-1.711	11.198	-3.217	-17.492
27	27	0.11154	0.13	11.008	-2.321	4.161	34.154	8.856	-0.965	24.442	-23.49	11.594	-6.019	-1.031	11.393	-3.201	-17.411
28	28	0.11583	0.043	10.608	-2.293	4.127	33.117	8.827	-1.07	24.107	-24.208	11.666	-5.76	-0.204	11.518	-3.217	-17.334
29	29	0.12012	-0.061	10.247	-2.229	4.044	32.106	8.64	-1.22	23.706	-24.883	11.675	-5.53	0.696	11.594	-3.232	-17.269
30	30	0.12441	-0.167	9.92	-2.133	3.936	31.124	8.301	-1.412	23.268	-25.477	11.648	-5.303	1.606	11.634	-3.228	-17.224
31	31	0.1287	-0.26	9.632	-2.015	3.827	30.183	7.879	-1.614	22.805	-26.011	11.62	-5.076	2.487	11.668	-3.202	-17.204
32	32	0.13299	-0.326	9.389	-1.884	3.73	29.284	7.413	-1.808	22.33	-26.462	11.683	-4.876	3.283	11.788	-3.165	-17.211
33	33	0.13728	-0.362	9.213	-1.751	3.658	28.474	6.895	-2.001	21.866	-26.74	11.715	-4.731	3.95	11.881	-3.19	-17.207
34	34	0.14157	-0.391	9.082	-1.602	3.58	27.722	6.295	-2.191	21.416	-26.76	11.736	-4.606	4.419	11.961	-3.251	-17.204
35	35	0.14586	-0.431	8.994	-1.442	3.488	27.031	5.651	-2.372	20.99	-26.574	11.679	-4.474	4.713	11.96	-3.341	-17.206
36	36	0.15015	-0.493	8.947	-1.284	3.367	26.392	5.03	-2.525	20.582	-26.233	11.578	-4.318	4.849	11.898	-3.438	-17.201
37	37	0.15444	-0.576	8.946	-1.144	3.221	25.81	4.466	-2.642	20.199	-25.778	11.511	-4.148	4.862	11.851	-3.533	-17.184
38	38	0.15873	-0.672	8.991	-1.041	3.072	25.294	3.962	-2.734	19.855	-25.241	11.526	-3.988	4.778	11.879	-3.633	-17.166
39	39	0.16302	-0.764	9.069	-0.983	2.95	24.823	3.546	-2.803	19.538	-24.652	11.549	-3.837	4.582	11.915	-3.75	-17.164
40	40	0.16731	-0.852	9.176	-0.971	2.835	24.406	3.208	-2.828	19.266	-24.029	11.697	-3.669	4.298	12.067	-3.825	-17.193
41	41	0.1716	-0.923	9.315	-1.009	2.788	24.048	2.908	-2.899	19.031	-23.428	11.837	-3.486	4.031	12.187	-3.897	-17.212
42	42	0.17589	-1.003	9.501	-1.093	2.746	23.759	2.672	-2.956	18.828	-22.872	11.95	-3.309	3.796	12.285	-3.987	-17.229
43	43	0.18018	-1.107	9.733	-1.219	2.689	23.528	2.492	-2.999	18.638	-22.361	12.052	-3.134	3.6	12.375	-4.08	-17.248
44	44	0.18447	-1.243	9.997	-1.388	2.611	23.334	2.355	-3.041	18.443	-21.898	12.14	-2.95	3.46	12.445	-4.157	-17.271
45	45	0.18876	-1.415	10.281	-1.6	2.508	23.164	2.254	-3.083	18.235	-21.496	12.213	-2.76	3.39	12.5	-4.212	-17.305
46	46	0.19305	-1.607	10.578	-1.849	2.399	23.006	2.178	-3.137	18.005	-21.161	12.369	-2.59	3.375	12.633	-4.233	-17.375
47	47	0.19734	-1.799	10.894	-2.153	2.316	22.868	2.206	-3.196	17.746	-20.984	12.718	-2.477	3.465	12.954	-4.21	-17.462
48	48	0.20163	-2.002	11.221	-2.486	2.221	22.749	2.235	-3.26	17.477	-20.833	13.141	-2.386	3.609	13.343	-4.167	-17.56
49	49	0.20592	-2.205	11.561	-2.857	2.138	22.648	2.284	-3.315	17.186	-20.746	13.456	-2.307	3.819	13.645	-4.139	-17.669
50	50	0.21021	-2.414	11.905	-3.251	2.055	22.553	2.369	-3.343	16.885	-20.744	13.57	-2.241	4.081	13.776	-4.168	-17.787
51	51	0.2145	-2.626	12.244	-3.665	1.973	22.456	2.473	-3.357	16.582	-20.799	13.572	-2.206	4.387	13.821	-4.252	-17.912
52	52	0.21879	-2.831	12.574	-4.097	1.903	22.354	2.559	-3.384	16.281	-20.856	13.63	-2.207	4.73	13.926	-4.353	-18.038
53	53	0.22308	-3.042	12.883	-4.536	1.826	22.247	2.619	-3.429	15.997	-20.887	13.747	-2.196	5.08	14.069	-4.43	-18.168
54	54	0.22737	-3.265	13.17	-4.986	1.71	22.119	2.695	-3.432	15.697	-20.885	13.915	-2.207	5.394	14.276	-4.496	-18.314
55	55	0.23166	-3.498	13.442	-5.429	1.577	21.983	2.775	-3.44	15.393	-20.901	14.108	-2.21	5.727	14.492	-4.54	-18.454
56	56	0.23595	-3.729	13.709	-5.866	1.437	21.847	2.879	-3.433	15.101	-20.921	14.23	-2.204	6.041	14.634	-4.607	-18.583
57	57	0.24024	-3.943	13.966	-6.293	1.312	21.709	2.95	-3.435	14.828	-20.881	14.308	-2.175	6.303	14.723	-4.681	-18.715
58	58	0.24453	-4.14	14.209	-6.706	1.201	21.564	2.983	-3.438	14.582	-20.777	14.329	-2.124	6.503	14.753	-4.771	-18.854
59	59	0.24882	-4.327	14.429	-7.106	1.084	21.407	3.026	-3.414	14.364	-20.661	14.249	-2.065	6.657	14.696	-4.904	-18.993
60	60	0.25311	-4.503	14.612	-7.49	0.961	21.216	3.073	-3.368	14.152	-20.547	14.102	-2.022	6.78	14.59	-5.075	-19.138
61	61	0.2574	-4.664	14.76	-7.858	0.852	21.001	3.098	-3.328	13.964	-20.42	13.859	-1.966	6.904	14.393	-5.283	-19.257
62	62	0.26169	-4.81	14.868	-8.214	0.742	20.75	3.098	-3.284	13.796	-20.215	13.589	-1.856	6.948	14.15	-5.47	-19.381
63	63	0.26598	-4.95	14.939	-8.557	0.624	20.463	3.045	-3.247	13.641	-19.966	13.275	-1.704	6.994	13.848	-5.652	-19.49
64	64	0.27027	-5.09	14.978	-8.886	0.49	20.144	2.972	-3.201	13.499	-19.71	12.827	-1.539	7.048	13.423	-5.886	-19.579
65	65	0.27456	-5.231	14.992	-9.199	0.345	19.797	2.902	-3.143	13.362	-19.487	12.277	-1.412	7.117	12.928	-6.199	-19.659
66	66	0.27885	-5.366	14.992	-9.492	0.196	19.428	2.832	-3.084	13.22	-19.311	11.746	-1.356	7.207	12.482	-6.571	-19.748
67	67	0.28314	-5.497	14.973	-9.778	0.05	19.039	2.745	-3.038	13.085	-19.142	11.285	-1.346	7.302	12.12	-6.968	-19.849
68	68	0.28743	-5.596	14.94	-10.073	-0.053	18.635	2.641	-3.009	12.96	-18.983	10.872	-1.379	7.417	11.826	-7.396	-19.954
69	69	0.29172	-5.686	14.896	-10.369	-0.143	18.227	2.508	-2.995	12.852	-18.81	10.44	-1.387	7.548	11.504	-7.82	-20.051
70	70	0.29601	-5.766	14.839	-10.652	-0.235	17.805	2.405	-2.973	12.755	-18.693	10.011	-1.375	7.694	11.174	-8.237	-20.144
71	71	0.3003	-5.848	14.767	-10.91	-0.344	17.376	2.3	-2.954	12.682	-18.593	9.652	-1.326	7.827	10.884	-8.616	-20.247
72	72	0.30459	-5.932	14.686	-11.143	-0.469	16.951	2.175	-2.941	12.642	-18.507	9.333	-1.244	7.971	10.613	-8.972	-20.352
73	73	0.30888	-6.008	14.601	-11.361	-0.593	16.533	2.036	-2.933	12.627	-18.453	9.026	-1.157	8.15	10.35	-9.338	-20.449
74	74	0.31317	-6.07	14.519	-11.572	-0.7	16.119	1.891	-2.941	12.624	-18.379	8.873	-1.097	8.292	10.233	-9.679	-20.568
75	75	0.31746	-6.13	14.45	-11.766	-0.808	15.713	1.771	-2.956	12.623	-18.341	8.782	-1.051	8.427	10.168	-10.02	-20.688
76	76	0.32175	-6.19	14.376	-11.93	-0.925	15.285	1.701	-2.966	12.62	-18.326	8.761	-0.988	8.496	10.151	-10.334	-20.823
77	77	0.32604	-6.25	14.308	-12.058	-1.061	14.872	1.613	-2.971	12.64	-18.318	8.852	-0.935	8.567	10.24	-10.633	-20.953
78	78	0.33033	-6.296	14.25	-12.179	-1.189	14.472	1.535	-2.968	12.681	-18.315	9.019	-0.892	8.64	10.406	-10.928	-21.07
79	79	0.33462	-6.312	14.21	-12.318	-1.277	14.092	1.487	-2.972	12.743	-18.309	9.233	-0.861	8.709	10.62	-11.232	-21.173
80	80	0.33891	-6.296	14.196	-12.483	-1.31	13.74	1.465	-2.997	12.83	-18.288	9.484	-0.844	8.759	10.866	-11.551	-21.27
81	81	0.3432	-6.259	14.196	-12.654	-1.313	13.396	1.468	-3.032	12.939	-18.241	9.76	-0.826	8.752	11.133	-11.883	-21.373
82	82	0.34749	-6.216	14.204	-12.803	-1.341	13.071	1.459	-3.044	13.071	-18.195	10.132	-0.875	8.766	11.521	-12.249	-21.46
83	83	0.35178	-6.166	14.208	-12.933	-1.378	12.753	1.386	-3.063	13.225	-18.114	10.436	-0.98	8.82	11.873	-12.71	-21.511
84	84	0.35607	-6.104	14.215	-13.061	-1.39	12.447	1.311	-3.105	13.415	-18.04	10.643	-1.092	8.907	12.138	-13.24	-21.523
85	85	0.36036	-6.03	14.227	-13.19	-1.386	12.147	1.253	-3.151	13.633	-17.944	10.833	-1.157	8.969	12.365	-13.764	-21.514
86	86	0.36465	-5.943	14.249	-13.312	-1.383	11.857	1.21	-3.173	13.876	-17.823	10.972	-1.185	9.007	12.537	-14.298	-21.481
87	87	0.36894	-5.84	14.286	-13.425	-1.381	11.588	1.163	-3.173	14.144	-17.698	10.999	-1.212	9.07	12.615	-14.893	-21.404
88	88	0.37323	-5.712	14.339	-13.532	-1.346	11.35	1.092	-3.196	14.44	-17.587	10.997	-1.248	9.192	12.664	-15.521	-21.292
89	89	0.37752	-5.562	14.403	-13.624	-1.295	11.144	0.951	-3.243	14.783	-17.407	11.079	-1.313	9.33	12.8	-16.176	-21.153
90	90	0.38181	-5.402	14.454	-13.708	-1.241	10.92	0.83	-3.295	15.138	-17.218	11.09	-1.384	9.443	12.864	-16.88	-20.992
91	91	0.3861	-5.262	14.495	-13.793	-1.228	10.694	0.721	-3.327	15.509	-16.987	11.063	-1.474	9.528	12.906	-17.631	-20.812
92	92	0.39039	-5.129	14.526	-13.891	-1.226	10.475	0.617	-3.356	15.919	-16.727	10.985	-1.571	9.608	12.914	-18.433	-20.61
93	93	0.39468	-5.002	14.552	-13.992	-1.233	10.27	0.533	-3.388	16.374	-16.473	10.88	-1.663	9.711	12.896	-19.276	-20.373
94	94	0.39897	-4.884	14.572	-14.082	-1.253	10.075	0.472	-3.43	16.87	-16.233	10.785	-1.746	9.833	12.87	-20.14	-20.096
95	95	0.40326	-4.768	14.58	-14.169	-1.263	9.879	0.408	-3.505	17.392	-15.96	10.696	-1.819	9.926	12.834	-21.017	-19.81
96	96	0.40755	-4.665	14.588	-14.262	-1.299	9.706	0.394	-3.548	17.953	-15.675	10.594	-1.911	9.975	12.807	-21.927	-19.521
97	97	0.41184	-4.572	14.586	-14.36	-1.359	9.543	0.364	-3.592	18.537	-15.359	10.501	-2.011	10.026	12.786	-22.853	-19.223
98	98	0.41613	-4.495	14.573	-14.441	-1.444	9.383	0.333	-3.652	19.153	-15.058	10.456	-2.145	10.094	12.813	-23.82	-18.912
99	99	0.42042	-4.45	14.533	-14.498	-1.577	9.209	0.317	-3.707	19.794	-14.801	10.457	-2.309	10.176	12.889	-24.821	-18.602
100	100	0.42471	-4.431	14.467	-14.543	-1.75	9.023	0.317	-3.757	20.459	-14.572	10.468	-2.493	10.257	12.982	-25.851	-18.3
101	101	0.429	-4.429	14.379	-14.587	-1.943	8.834	0.317	-3.814	21.149	-14.338	10.453	-2.685	10.322	13.047	-26.91	-18.007
102	102	0.43329	-4.445	14.269	-14.623	-2.16	8.633	0.298	-3.885	21.857	-14.093	10.409	-2.872	10.371	13.079	-27.985	-17.727
103	103	0.43758	-4.47	14.144	-14.63	-2.412	8.417	0.261	-3.939	22.579	-13.845	10.384	-3.094	10.429	13.145	-29.104	-17.433
104	104	0.44187	-4.518	14.006	-14.597	-2.684	8.191	0.185	-4.016	23.305	-13.65	10.312	-3.366	10.526	13.18	-30.289	-17.146
105	105	0.44616	-4.578	13.854	-14.55	-2.968	7.969	0.109	-4.093	24.052	-13.483	10.194	-3.674	10.622	13.187	-31.52	-16.869
106	106	0.45045	-4.658	13.677	-14.491	-3.278	7.77	0.026	-4.162	24.851	-13.314	10.056	-4.005	10.682	13.195	-32.778	-16.624
107	107	0.45474	-4.763	13.473	-14.421	-3.616	7.602	-0.063	-4.22	25.718	-13.143	9.881	-4.375	10.699	13.196	-34.089	-16.413
108	108	0.45903	-4.894	13.246	-14.337	-3.983	7.469	-0.151	-4.269	26.653	-12.991	9.648	-4.808	10.693	13.183	-35.48	-16.226
109	109	0.46332	-5.066	13.004	-14.234	-4.391	7.371	-0.246	-4.312	27.634	-12.878	9.387	-5.313	10.7	13.18	-36.941	-16.052
110	110	0.46761	-5.271	12.751	-14.147	-4.847	7.31	-0.237	-4.284	28.671	-12.848	9.189	-5.881	10.71	13.288	-38.445	-15.893
111	111	0.4719	-5.5	12.483	-14.075	-5.326	7.28	-0.213	-4.235	29.771	-12.844	8.921	-6.48	10.671	13.369	-40.003	-15.802
112	112	0.47619	-5.736	12.202	-13.997	-5.811	7.273	-0.189	-4.172	30.933	-12.855	8.632	-7.15	10.591	13.479	-41.646	-15.754
113	113	0.48048	-5.968	11.901	-13.913	-6.313	7.277	-0.126	-4.047	32.161	-12.928	8.378	-7.924	10.51	13.701	-43.398	-15.725
114	114	0.48477	-6.186	11.59	-13.827	-6.822	7.311	-0.007	-3.85	33.477	-13.094	8.183	-8.827	10.446	14.078	-45.278	-15.722
115	115	0.48906	-6.375	11.281	-13.755	-7.304	7.408	0.156	-3.608	34.9	-13.36	8.03	-9.871	10.392	14.598	-47.297	-15.768
116	116	0.49335	-6.519	10.982	-13.71	-7.719	7.576	0.343	-3.356	36.425	-13.721	7.853	-11.046	10.336	15.199	-49.452	-15.883
117	117	0.49764	-6.613	10.694	-13.678	-8.08	7.817	0.55	-3.059	38.015	-14.184	7.495	-12.384	10.272	15.758	-51.775	-16.059
118	118	0.50193	-6.67	10.412	-13.646	-8.408	8.113	0.74	-2.726	39.622	-14.746	6.898	-13.856	10.22	16.216	-54.224	-16.286
119	119	0.50622	-6.713	10.136	-13.637	-8.713	8.46	0.91	-2.395	41.223	-15.388	6.133	-15.355	10.221	16.589	-56.68	-16.531
120	120	0.51051	-6.756	9.868	-13.642	-9.021	8.858	1.051	-2.069	42.81	-16.098	5.267	-16.753	10.294	16.883	-59.005	-16.794
121	121	0.5148	-6.802	9.61	-13.668	-9.334	9.3	1.15	-1.763	44.369	-16.859	4.324	-17.925	10.424	17.067	-61.071	-17.117
122	122	0.51909	-6.851	9.367	-13.724	-9.644	9.787	1.19	-1.504	45.9	-17.644	3.315	-18.793	10.584	17.114	-62.811	-17.534
123	123	0.52338	-6.91	9.143	-13.818	-9.943	10.335	1.159	-1.319	47.433	-18.412	2.285	-19.357	10.764	17.053	-64.244	-18.029
124	124	0.52767	-6.969	8.959	-13.99	-10.201	11	1.101	-1.238	49.032	-19.11	1.385	-19.663	10.936	17.02	-65.414	-18.579
125	125	0.53196	-7.049	8.803	-14.22	-10.422	11.783	1.001	-1.303	50.74	-19.736	0.599	-19.808	11.033	17.012	-66.458	-19.213
126	126	0.53625	-7.134	8.683	-14.485	-10.599	12.671	0.858	-1.475	52.548	-20.293	-0.219	-19.844	11.008	16.924	-67.48	-19.925
127	127	0.54054	-7.227	8.594	-14.772	-10.741	13.649	0.651	-1.757	54.428	-20.724	-1.049	-19.828	10.845	16.787	-68.521	-20.668
128	128	0.54483	-7.334	8.535	-15.07	-10.857	14.704	0.377	-2.146	56.357	-21.009	-1.769	-19.805	10.514	16.722	-69.572	-21.439
129	129	0.54912	-7.457	8.507	-15.375	-10.942	15.826	0.038	-2.649	58.315	-21.147	-2.288	-19.787	10.006	16.805	-70.601	-22.241
130	130	0.55341	-7.591	8.511	-15.692	-10.987	17.017	-0.367	-3.273	60.287	-21.141	-2.646	-19.74	9.358	16.973	-71.576	-23.04
131	131	0.5577	-7.739	8.545	-16.013	-11.005	18.264	-0.756	-3.921	62.222	-21.053	-2.885	-19.582	8.628	17.151	-72.378	-23.825
132	132	0.56199	-7.887	8.627	-16.35	-10.984	19.585	-1.123	-4.556	64.083	-20.879	-3.121	-19.16	7.843	17.166	-72.872	-24.615
133	133	0.56628	-8.038	8.731	-16.66	-10.94	20.915	-1.478	-5.154	65.821	-20.678	-3.234	-18.556	7.07	17.169	-73.043	-25.396
134	134	0.57057	-8.19	8.847	-16.94	-10.886	22.233	-1.841	-5.727	67.445	-20.462	-3.147	-17.862	6.34	17.284	-72.946	-26.149
135	135	0.57486	-8.325	8.979	-17.196	-10.807	23.53	-2.191	-6.251	68.946	-20.282	-2.867	-17.176	5.665	17.563	-72.656	-26.887
136	136	0.57915	-8.43	9.135	-17.439	-10.683	24.804	-2.488	-6.698	70.304	-20.188	-2.482	-16.569	5.057	17.964	-72.252	-27.612
137	137	0.58344	-8.512	9.31	-17.681	-10.505	26.056	-2.71	-7.058	71.512	-20.192	-2.125	-16.06	4.54	18.38	-71.8	-28.286
138	138	0.58773	-8.552	9.506	-17.881	-10.289	27.258	-2.892	-7.292	72.588	-20.256	-1.838	-15.574	4.181	18.742	-71.286	-28.826
139	139	0.59202	-8.557	9.71	-18.006	-10.046	28.392	-3.125	-7.49	73.528	-20.403	-1.597	-15.048	4.035	19.023	-70.651	-29.233
140	140	0.59631	-8.509	9.936	-18.075	-9.74	29.476	-3.374	-7.644	74.366	-20.656	-1.329	-14.455	4.088	19.266	-69.863	-29.546
141	141	0.6006	-8.414	10.182	-18.122	-9.377	30.533	-3.602	-7.728	75.117	-21.006	-1.113	-13.823	4.332	19.431	-68.986	-29.755
142	142	0.60489	-8.281	10.438	-18.152	-8.972	31.56	-3.762	-7.7	75.776	-21.432	-0.917	-13.209	4.72	19.575	-68.052	-29.868
143	143	0.60918	-8.125	10.695	-18.148	-8.553	32.543	-3.861	-7.557	76.334	-21.899	-0.72	-12.654	5.195	19.735	-67.091	-29.905
144	144	0.61347	-7.96	10.948	-18.088	-8.156	33.478	-3.959	-7.341	76.791	-22.372	-0.584	-12.158	5.708	19.858	-66.145	-29.89
145	145	0.61776	-7.786	11.206	-17.993	-7.771	34.375	-4.011	-7.028	77.15	-22.806	-0.458	-11.719	6.193	19.981	-65.198	-29.848
146	146	0.62205	-7.612	11.478	-17.89	-7.392	35.252	-3.974	-6.593	77.405	-23.215	-0.333	-11.293	6.639	20.095	-64.191	-29.824
147	147	0.62634	-7.433	11.744	-17.785	-7.01	36.085	-3.833	-6.035	77.575	-23.578	-0.136	-10.858	7.018	20.247	-63.099	-29.825
148	148	0.63063	-7.249	11.981	-17.647	-6.657	36.854	-3.661	-5.398	77.64	-23.892	-0.004	-10.445	7.352	20.338	-61.994	-29.814
149	149	0.63492	-7.068	12.185	-17.466	-6.35	37.566	-3.487	-4.71	77.612	-24.142	0.081	-10.06	7.626	20.389	-60.874	-29.801
150	150	0.63921	-6.897	12.363	-17.262	-6.08	38.247	-3.296	-3.982	77.515	-24.33	0.146	-9.705	7.826	20.426	-59.738	-29.799
151	151	0.6435	-6.737	12.523	-17.072	-5.817	38.92	-3.05	-3.21	77.36	-24.478	0.154	-9.394	7.957	20.425	-58.613	-29.808
152	152	0.64779	-6.587	12.666	-16.897	-5.575	39.564	-2.725	-2.381	77.135	-24.558	0.304	-9.124	7.988	20.544	-57.408	-29.873
153	153	0.65208	-6.445	12.771	-16.729	-5.352	40.148	-2.327	-1.481	76.82	-24.587	0.329	-8.886	7.96	20.562	-56.24	-29.912
154	154	0.65637	-6.321	12.852	-16.544	-5.165	40.68	-1.923	-0.575	76.406	-24.584	0.418	-8.665	7.882	20.623	-54.993	-29.985
155	155	0.66066	-6.216	12.91	-16.365	-5	41.187	-1.518	0.305	75.91	-24.579	0.463	-8.463	7.794	20.632	-53.72	-30.067
156	156	0.66495	-6.122	12.961	-16.201	-4.838	41.691	-1.121	1.137	75.355	-24.565	0.555	-8.278	7.678	20.659	-52.385	-30.184
157	157	0.66924	-6.03	13.009	-16.04	-4.671	42.184	-0.737	1.918	74.742	-24.557	0.755	-8.12	7.535	20.754	-50.977	-30.338
158	158	0.67353	-5.939	13.036	-15.862	-4.509	42.632	-0.361	2.659	74.049	-24.602	0.986	-8.016	7.427	20.863	-49.55	-30.487
159	159	0.67782	-5.85	13.047	-15.664	-4.378	43.046	-0.043	3.326	73.292	-24.697	1.359	-7.935	7.389	21.075	-48.027	-30.654
160	160	0.68211	-5.778	13.023	-15.461	-4.29	43.409	0.239	3.902	72.458	-24.841	1.772	-7.889	7.412	21.293	-46.462	-30.829
161	161	0.6864	-5.715	13.003	-15.279	-4.176	43.763	0.481	4.364	71.562	-25.064	2.262	-7.852	7.489	21.528	-44.823	-31.04
162	162	0.69069	-5.654	12.985	-15.115	-4.043	44.108	0.705	4.736	70.612	-25.384	2.742	-7.839	7.682	21.721	-43.175	-31.219
163	163	0.69498	-5.595	12.969	-14.97	-3.889	44.439	0.908	5.015	69.603	-25.776	3.248	-7.855	7.966	21.901	-41.505	-31.372
164	164	0.69927	-5.542	12.953	-14.841	-3.719	44.751	1.095	5.211	68.525	-26.221	3.796	-7.9	8.299	22.083	-39.798	-31.522
165	165	0.70356	-5.506	12.93	-14.719	-3.559	45.03	1.284	5.348	67.374	-26.712	4.344	-7.968	8.664	22.235	-38.072	-31.681
166	166	0.70785	-5.506	12.887	-14.584	-3.455	45.267	1.431	5.379	66.149	-27.197	5.019	-8.057	9.027	22.451	-36.257	-31.89
167	167	0.71214	-5.535	12.83	-14.433	-3.402	45.463	1.53	5.294	64.867	-27.685	5.802	-8.16	9.444	22.702	-34.38	-32.091
168	168	0.71643	-5.566	12.77	-14.319	-3.32	45.632	1.62	5.131	63.516	-28.136	6.598	-8.24	9.799	22.896	-32.442	-32.331
169	169	0.72072	-5.6	12.711	-14.248	-3.199	45.773	1.709	4.902	62.077	-28.606	7.295	-8.252	10.136	22.918	-30.45	-32.598
170	170	0.72501	-5.636	12.653	-14.212	-3.052	45.887	1.772	4.602	60.569	-29.018	7.945	-8.132	10.414	22.772	-28.347	-32.891
171	171	0.7293	-5.673	12.594	-14.191	-2.901	45.966	1.809	4.246	59.003	-29.347	8.614	-7.869	10.627	22.508	-26.111	-33.2
172	172	0.73359	-5.71	12.535	-14.157	-2.759	45.996	1.849	3.878	57.367	-29.669	9.319	-7.514	10.827	22.18	-23.775	-33.507
173	173	0.73788	-5.726	12.501	-14.127	-2.572	46.006	1.882	3.474	55.677	-29.95	10.128	-7.1	10.943	21.857	-21.334	-33.838
174	174	0.74217	-5.717	12.481	-14.107	-2.366	45.978	1.849	3.026	53.887	-30.154	10.816	-6.704	11.001	21.421	-18.93	-34.131
175	175	0.74646	-5.706	12.47	-14.095	-2.151	45.936	1.85	2.626	52.046	-30.26	11.249	-6.259	10.941	20.751	-16.624	-34.353
176	176	0.75075	-5.698	12.453	-14.071	-1.952	45.852	1.862	2.243	50.123	-30.303	11.572	-5.84	10.844	20.001	-14.374	-34.493
177	177	0.75504	-5.697	12.429	-14.025	-1.788	45.72	1.883	1.88	48.133	-30.233	11.923	-5.42	10.674	19.273	-12.104	-34.571
178	178	0.75933	-5.703	12.411	-13.97	-1.638	45.55	1.913	1.526	46.085	-30.044	12.364	-4.99	10.42	18.613	-9.779	-34.601
179	179	0.76362	-5.708	12.42	-13.93	-1.466	45.357	1.955	1.16	43.959	-29.794	12.836	-4.596	10.136	17.998	-7.446	-34.575
180	180	0.76791	-5.724	12.459	-13.892	-1.308	45.16	2.021	0.826	41.766	-29.445	13.137	-4.214	9.796	17.27	-5.208	-34.447
181	181	0.7722	-5.741	12.518	-13.864	-1.141	44.939	2.106	0.505	39.519	-29.08	13.216	-3.895	9.534	16.43	-3.152	-34.155
182	182	0.77649	-5.769	12.582	-13.793	-1.04	44.673	2.261	0.265	37.223	-28.658	13.347	-3.612	9.19	15.681	-1.104	-33.827
183	183	0.78078	-5.799	12.652	-13.726	-0.939	44.377	2.475	0.049	34.944	-28.273	13.54	-3.358	8.867	15.031	0.902	-33.462
184	184	0.78507	-5.837	12.736	-13.662	-0.841	44.07	2.7	-0.171	32.68	-27.894	13.749	-3.189	8.611	14.483	2.804	-33.021
185	185	0.78936	-5.889	12.833	-13.598	-0.762	43.762	2.903	-0.403	30.427	-27.491	13.901	-3.135	8.453	14	4.545	-32.472
186	186	0.79365	-5.953	12.934	-13.534	-0.702	43.451	3.09	-0.632	28.198	-27.086	13.951	-3.164	8.398	13.526	6.12	-31.826
187	187	0.79794	-6.018	13.041	-13.443	-0.679	43.117	3.31	-0.817	25.956	-26.689	13.978	-3.219	8.315	13.073	7.653	-31.171
188	188	0.80223	-6.079	13.155	-13.331	-0.663	42.796	3.459	-1.056	23.785	-26.296	14.195	-3.274	8.273	12.788	9.222	-30.538
189	189	0.80652	-6.115	13.281	-13.244	-0.612	42.493	3.596	-1.298	21.694	-25.881	14.355	-3.389	8.278	12.526	10.636	-29.845
190	190	0.81081	-6.138	13.41	-13.169	-0.534	42.21	3.675	-1.575	19.717	-25.453	14.486	-3.611	8.382	12.333	11.842	-29.099
191	191	0.8151	-6.15	13.543	-13.093	-0.456	41.947	3.716	-1.834	17.875	-25.009	14.524	-3.875	8.514	12.133	12.857	-28.339
192	192	0.81939	-6.156	13.678	-13.004	-0.401	41.711	3.726	-2.04	16.19	-24.53	14.54	-4.069	8.582	11.932	13.806	-27.634
193	193	0.82368	-6.165	13.813	-12.896	-0.375	41.51	3.685	-2.213	14.687	-23.999	14.702	-4.12	8.542	11.82	14.818	-27.038
194	194	0.82797	-6.158	13.952	-12.794	-0.326	41.352	3.611	-2.372	13.378	-23.446	14.888	-4.083	8.448	11.732	15.778	-26.504
195	195	0.83226	-6.137	14.093	-12.725	-0.242	41.257	3.488	-2.504	12.358	-22.828	14.989	-4.041	8.418	11.651	16.472	-25.904
196	196	0.83655	-6.1	14.231	-12.663	-0.15	41.218	3.338	-2.61	11.589	-22.207	15.153	-4.111	8.474	11.749	16.904	-25.266
197	197	0.84084	-6.062	14.365	-12.6	-0.052	41.227	3.172	-2.699	11.063	-21.583	15.211	-4.314	8.525	11.879	16.999	-24.656
198	198	0.84513	-6.018	14.486	-12.545	0.061	41.274	3.011	-2.769	10.789	-21.003	15.116	-4.723	8.57	12.029	16.68	-24.107
199	199	0.84942	-5.96	14.584	-12.505	0.185	41.344	2.85	-2.821	10.763	-20.466	14.914	-5.433	8.621	12.281	15.881	-23.618
200	200	0.85371	-5.89	14.656	-12.474	0.305	41.419	2.667	-2.859	10.976	-19.933	14.676	-6.513	8.684	12.722	14.556	-23.165
201	201	0.858	-5.805	14.692	-12.449	0.425	41.489	2.494	-2.897	11.442	-19.461	14.376	-7.932	8.807	13.306	12.696	-22.705
