# Supplementary material for: Gait phenotypes in paediatric hereditary spastic paraplegia revealed by dynamic time warping analysis and random forests
Source: PLoS One. 2018 Mar 8;13(3):e0192345. doi: 10.1371/journal.pone.0192345 (PMC5843164; doi:10.1371/journal.pone.0192345)
Supplement: S1 Data — (ZIP) [file pone.0192345.s008.zip › HSP/Left.SR.HSP19.5.csv]

	Epoch	Time	Pelvic.obliquity	Pelvic.tilt	Pelvic rotation	Hip.abd.add	Hip.flexion	Hip.rotation	Knee.abd.add	Knee.flexion	Knee.rotation	Ankle.abd.add	Ankle.flexion	Ankle.rotation	Forefoot.abd.add	Forefoot.flexion	Forefoot.rotation
1	1	0	-4.492	15.788	-4.18	-0.552	43.032	0.285	-5.218	2.963	-25.737	11.637	-4.131	12.295	8.138	23.951	-19.716
2	2	0.00416	-4.484	15.773	-4.208	-0.438	43.125	0.43	-5.226	3.506	-26.196	11.731	-4.293	12.531	8.441	23.465	-19.821
3	3	0.00832	-4.471	15.757	-4.239	-0.304	43.247	0.607	-5.26	4.25	-26.794	11.848	-4.734	12.921	8.929	22.582	-19.892
4	4	0.01248	-4.459	15.741	-4.272	-0.155	43.395	0.809	-5.31	5.179	-27.487	12.002	-5.595	13.428	9.698	21.205	-19.937
5	5	0.01664	-4.445	15.725	-4.305	0.002	43.57	1.016	-5.357	6.287	-28.223	12.316	-6.925	14.012	10.91	19.35	-19.965
6	6	0.0208	-4.427	15.712	-4.331	0.147	43.741	1.197	-5.387	7.476	-28.972	12.977	-8.583	14.688	12.668	17.256	-19.946
7	7	0.02496	-4.394	15.691	-4.36	0.281	43.9	1.358	-5.359	8.617	-29.645	13.595	-10.376	15.302	14.508	15.091	-19.898
8	8	0.02912	-4.341	15.656	-4.402	0.431	44.01	1.451	-5.315	9.586	-30.125	13.484	-12.246	15.753	15.707	12.737	-19.785
9	9	0.03328	-4.278	15.602	-4.459	0.59	44.067	1.481	-5.259	10.42	-30.375	12.672	-14.202	16.022	16.285	10.147	-19.579
10	10	0.03744	-4.198	15.524	-4.521	0.766	44.067	1.477	-5.201	11.207	-30.42	11.499	-16.089	16.106	16.455	7.469	-19.296
11	11	0.0416	-4.085	15.417	-4.579	0.977	44.018	1.463	-5.153	12.07	-30.292	10.444	-17.613	15.995	16.486	5.001	-18.994
12	12	0.04576	-3.912	15.278	-4.639	1.235	43.979	1.414	-5.104	13.19	-29.928	9.934	-18.338	15.626	16.518	3.129	-18.775
13	13	0.04992	-3.655	15.105	-4.722	1.61	44.027	1.355	-5.106	14.665	-29.365	10.067	-18.21	15.009	16.603	1.924	-18.672
14	14	0.05408	-3.319	14.878	-4.846	2.09	44.118	1.367	-5.113	16.4	-28.705	10.517	-17.502	14.234	16.62	1.137	-18.586
15	15	0.05824	-2.922	14.604	-5.006	2.644	44.221	1.436	-5.1	18.318	-27.923	11.232	-16.366	13.307	16.633	0.665	-18.488
16	16	0.0624	-2.48	14.287	-5.198	3.242	44.287	1.556	-5.035	20.318	-26.989	12.05	-14.977	12.179	16.609	0.371	-18.387
17	17	0.06656	-2.01	13.928	-5.419	3.856	44.26	1.74	-4.889	22.286	-25.898	12.766	-13.511	10.79	16.473	0.111	-18.316
18	18	0.07072	-1.539	13.549	-5.663	4.454	44.093	2.008	-4.656	24.069	-24.697	13.327	-12.166	9.147	16.282	-0.189	-18.316
19	19	0.07488	-1.093	13.134	-5.909	5.007	43.725	2.452	-4.336	25.54	-23.533	13.638	-11.047	7.352	15.981	-0.567	-18.364
20	20	0.07904	-0.678	12.711	-6.151	5.531	43.223	2.96	-3.998	26.75	-22.43	13.636	-10.075	5.569	15.477	-1.003	-18.419
21	21	0.0832	-0.307	12.279	-6.387	6.008	42.61	3.56	-3.638	27.733	-21.469	13.599	-9.164	3.88	14.998	-1.344	-18.485
22	22	0.08736	0.004	11.841	-6.618	6.423	41.912	4.263	-3.257	28.523	-20.708	13.657	-8.279	2.356	14.656	-1.534	-18.57
23	23	0.09152	0.24	11.402	-6.849	6.765	41.15	5.046	-2.861	29.15	-20.172	13.778	-7.427	1.046	14.432	-1.607	-18.671
24	24	0.09568	0.402	10.949	-7.062	7.011	40.322	5.861	-2.456	29.624	-19.845	13.917	-6.594	-0.01	14.28	-1.583	-18.76
25	25	0.09984	0.498	10.507	-7.248	7.178	39.444	6.731	-2.044	29.951	-19.809	14.075	-5.879	-0.766	14.227	-1.569	-18.832
26	26	0.104	0.555	10.082	-7.409	7.304	38.552	7.522	-1.699	30.179	-19.989	14.169	-5.261	-1.195	14.169	-1.604	-18.866
27	27	0.10816	0.569	9.68	-7.537	7.373	37.653	8.201	-1.425	30.318	-20.342	14.252	-4.679	-1.317	14.132	-1.627	-18.867
28	28	0.11232	0.543	9.298	-7.624	7.375	36.739	8.768	-1.211	30.362	-20.842	14.311	-4.12	-1.186	14.095	-1.626	-18.857
29	29	0.11648	0.488	8.923	-7.669	7.321	35.796	9.239	-1.048	30.299	-21.492	14.308	-3.614	-0.858	14.019	-1.624	-18.867
30	30	0.12064	0.412	8.552	-7.67	7.226	34.819	9.609	-0.967	30.124	-22.356	14.454	-3.155	-0.265	14.081	-1.543	-18.903
31	31	0.1248	0.337	8.185	-7.637	7.115	33.811	9.875	-0.959	29.845	-23.378	14.649	-2.793	0.56	14.202	-1.47	-18.928
32	32	0.12896	0.26	7.838	-7.568	6.998	32.803	10.052	-1.013	29.509	-24.484	14.781	-2.489	1.487	14.264	-1.433	-18.973
33	33	0.13312	0.18	7.514	-7.461	6.853	31.801	10.156	-1.084	29.127	-25.636	14.941	-2.221	2.476	14.357	-1.394	-19.038
34	34	0.13728	0.092	7.217	-7.317	6.675	30.818	10.182	-1.172	28.723	-26.76	15.146	-1.971	3.475	14.492	-1.349	-19.114
35	35	0.14144	-0.013	6.949	-7.146	6.474	29.872	10.115	-1.299	28.32	-27.771	15.332	-1.734	4.419	14.597	-1.323	-19.189
36	36	0.1456	-0.14	6.711	-6.968	6.241	28.948	10.056	-1.397	27.891	-28.678	15.524	-1.54	5.274	14.728	-1.329	-19.249
37	37	0.14976	-0.31	6.523	-6.786	5.955	28.079	9.942	-1.495	27.457	-29.408	15.64	-1.358	6.015	14.792	-1.374	-19.304
38	38	0.15392	-0.504	6.372	-6.605	5.646	27.256	9.76	-1.615	27.037	-29.92	15.793	-1.187	6.598	14.889	-1.428	-19.369
39	39	0.15808	-0.723	6.264	-6.424	5.299	26.488	9.519	-1.731	26.645	-30.179	16.072	-0.977	6.994	15.088	-1.431	-19.443
40	40	0.16224	-0.961	6.2	-6.249	4.925	25.778	9.231	-1.839	26.282	-30.206	16.448	-0.724	7.215	15.36	-1.388	-19.52
41	41	0.1664	-1.2	6.181	-6.095	4.569	25.122	8.916	-1.964	25.941	-30.068	16.8	-0.467	7.306	15.604	-1.359	-19.594
42	42	0.17056	-1.45	6.216	-5.964	4.229	24.527	8.608	-2.104	25.619	-29.805	17.147	-0.219	7.272	15.838	-1.35	-19.671
43	43	0.17472	-1.698	6.298	-5.855	3.914	24	8.231	-2.271	25.333	-29.274	17.402	0.06	7.057	15.98	-1.367	-19.724
44	44	0.17888	-1.949	6.421	-5.757	3.622	23.528	7.882	-2.433	25.065	-28.674	17.499	0.329	6.736	15.983	-1.444	-19.773
45	45	0.18304	-2.198	6.582	-5.676	3.337	23.111	7.496	-2.599	24.818	-27.95	17.515	0.593	6.339	15.921	-1.558	-19.814
46	46	0.1872	-2.44	6.779	-5.623	3.067	22.746	7.062	-2.777	24.591	-27.097	17.529	0.853	5.887	15.87	-1.686	-19.845
47	47	0.19136	-2.673	7.008	-5.607	2.832	22.421	6.644	-2.972	24.38	-26.21	17.595	1.097	5.413	15.869	-1.815	-19.879
48	48	0.19552	-2.898	7.27	-5.629	2.619	22.134	6.275	-3.153	24.167	-25.445	17.736	1.327	5.027	15.942	-1.916	-19.94
49	49	0.19968	-3.105	7.562	-5.696	2.452	21.913	5.863	-3.352	23.998	-24.679	17.758	1.58	4.701	15.911	-2.045	-19.995
50	50	0.20384	-3.304	7.871	-5.782	2.302	21.712	5.488	-3.539	23.81	-23.982	17.768	1.799	4.431	15.884	-2.187	-20.047
51	51	0.208	-3.503	8.192	-5.891	2.16	21.532	5.131	-3.726	23.607	-23.353	17.727	1.985	4.24	15.818	-2.357	-20.088
52	52	0.21216	-3.71	8.516	-6.02	2.016	21.365	4.8	-3.912	23.388	-22.824	17.583	2.155	4.148	15.654	-2.557	-20.118
53	53	0.21632	-3.935	8.839	-6.157	1.856	21.194	4.558	-4.069	23.144	-22.465	17.323	2.329	4.148	15.369	-2.771	-20.148
54	54	0.22048	-4.169	9.162	-6.321	1.684	21.037	4.428	-4.17	22.912	-22.205	17.042	2.509	4.146	15.065	-2.973	-20.208
55	55	0.22464	-4.382	9.49	-6.506	1.537	20.879	4.351	-4.243	22.672	-22.054	16.769	2.679	4.217	14.777	-3.178	-20.27
56	56	0.2288	-4.577	9.827	-6.698	1.39	20.733	4.333	-4.261	22.427	-22.04	16.48	2.807	4.369	14.497	-3.417	-20.344
57	57	0.23296	-4.755	10.169	-6.897	1.252	20.606	4.304	-4.265	22.199	-22.067	16.204	2.913	4.575	14.241	-3.675	-20.424
58	58	0.23712	-4.92	10.51	-7.101	1.124	20.496	4.261	-4.27	21.996	-22.118	15.913	3.037	4.821	13.96	-3.932	-20.5
59	59	0.24128	-5.08	10.84	-7.308	0.998	20.388	4.288	-4.245	21.807	-22.295	15.517	3.223	5.124	13.551	-4.172	-20.566
60	60	0.24544	-5.224	11.152	-7.527	0.905	20.26	4.36	-4.242	21.617	-22.58	15.183	3.439	5.484	13.158	-4.36	-20.641
61	61	0.2496	-5.372	11.439	-7.732	0.808	20.11	4.391	-4.257	21.437	-22.767	14.851	3.703	5.764	12.749	-4.515	-20.721
62	62	0.25376	-5.505	11.698	-7.941	0.714	19.923	4.44	-4.259	21.257	-22.929	14.618	3.89	5.994	12.464	-4.71	-20.818
63	63	0.25792	-5.621	11.925	-8.15	0.629	19.697	4.483	-4.271	21.082	-23.075	14.523	3.988	6.205	12.337	-4.944	-20.932
64	64	0.26208	-5.718	12.118	-8.364	0.565	19.438	4.516	-4.3	20.924	-23.217	14.558	4.015	6.416	12.357	-5.211	-21.055
65	65	0.26624	-5.787	12.281	-8.593	0.531	19.153	4.583	-4.319	20.798	-23.376	14.666	3.993	6.631	12.473	-5.519	-21.171
66	66	0.2704	-5.862	12.419	-8.796	0.479	18.84	4.606	-4.342	20.686	-23.412	14.671	4.028	6.738	12.48	-5.83	-21.276
67	67	0.27456	-5.934	12.528	-8.979	0.41	18.487	4.544	-4.391	20.564	-23.371	14.738	4.125	6.837	12.511	-6.074	-21.374
68	68	0.27872	-6.003	12.619	-9.145	0.317	18.104	4.417	-4.437	20.425	-23.257	14.843	4.23	6.93	12.579	-6.299	-21.458
69	69	0.28288	-6.059	12.686	-9.306	0.225	17.682	4.263	-4.489	20.262	-23.125	14.927	4.287	7.039	12.647	-6.572	-21.524
70	70	0.28704	-6.099	12.73	-9.471	0.145	17.222	4.114	-4.546	20.076	-22.994	14.985	4.26	7.152	12.726	-6.919	-21.585
71	71	0.2912	-6.13	12.762	-9.64	0.061	16.739	3.976	-4.586	19.876	-22.819	15.102	4.149	7.203	12.903	-7.308	-21.667
72	72	0.29536	-6.149	12.775	-9.783	-0.004	16.22	3.712	-4.707	19.659	-22.555	15.37	4.02	7.269	13.205	-7.668	-21.736
73	73	0.29952	-6.161	12.786	-9.904	-0.094	15.685	3.407	-4.79	19.436	-22.217	15.567	3.884	7.31	13.469	-8.073	-21.78
74	74	0.30368	-6.164	12.789	-10.003	-0.203	15.127	3.1	-4.845	19.192	-21.918	15.781	3.742	7.398	13.753	-8.475	-21.803
75	75	0.30784	-6.152	12.785	-10.09	-0.304	14.549	2.786	-4.902	18.93	-21.653	16.071	3.597	7.523	14.102	-8.847	-21.822
76	76	0.312	-6.125	12.779	-10.168	-0.385	13.956	2.456	-4.965	18.66	-21.399	16.375	3.451	7.662	14.464	-9.217	-21.84
77	77	0.31616	-6.078	12.772	-10.226	-0.469	13.345	2.107	-4.995	18.394	-21.145	16.477	3.299	7.813	14.66	-9.689	-21.827
78	78	0.32032	-6.009	12.77	-10.28	-0.516	12.749	1.69	-5.072	18.169	-20.826	16.4	3.112	7.989	14.701	-10.303	-21.757
79	79	0.32448	-5.935	12.781	-10.319	-0.579	12.174	1.287	-5.113	17.972	-20.59	16.315	2.878	8.24	14.763	-10.981	-21.674
80	80	0.32864	-5.847	12.807	-10.348	-0.629	11.608	0.928	-5.132	17.774	-20.408	16.107	2.672	8.513	14.702	-11.683	-21.557
81	81	0.3328	-5.742	12.847	-10.366	-0.655	11.038	0.619	-5.137	17.565	-20.251	15.815	2.482	8.768	14.558	-12.404	-21.413
82	82	0.33696	-5.62	12.9	-10.374	-0.657	10.464	0.347	-5.14	17.356	-20.097	15.518	2.272	8.99	14.417	-13.154	-21.254
83	83	0.34112	-5.49	12.965	-10.384	-0.636	9.914	0.093	-5.157	17.179	-19.933	15.264	2.016	9.207	14.335	-13.95	-21.077
84	84	0.34528	-5.359	13.047	-10.402	-0.603	9.433	-0.167	-5.213	17.089	-19.797	15.112	1.734	9.512	14.341	-14.784	-20.855
85	85	0.34944	-5.232	13.151	-10.436	-0.59	9.015	-0.356	-5.213	17.086	-19.633	14.927	1.482	9.763	14.332	-15.644	-20.609
86	86	0.3536	-5.104	13.266	-10.468	-0.574	8.626	-0.522	-5.21	17.133	-19.406	14.753	1.262	9.946	14.321	-16.504	-20.343
87	87	0.35776	-4.975	13.389	-10.492	-0.555	8.26	-0.684	-5.217	17.225	-19.143	14.627	1.05	10.098	14.347	-17.373	-20.06
88	88	0.36192	-4.846	13.522	-10.506	-0.539	7.924	-0.845	-5.228	17.368	-18.885	14.527	0.829	10.264	14.399	-18.278	-19.757
89	89	0.36608	-4.718	13.664	-10.513	-0.529	7.614	-0.984	-5.23	17.566	-18.659	14.349	0.609	10.462	14.379	-19.248	-19.42
90	90	0.37024	-4.6	13.813	-10.532	-0.517	7.348	-1.108	-5.258	17.82	-18.427	14.272	0.355	10.643	14.458	-20.237	-19.095
91	91	0.3744	-4.496	13.959	-10.55	-0.525	7.101	-1.158	-5.258	18.124	-18.194	14.194	0.07	10.762	14.556	-21.279	-18.76
92	92	0.37856	-4.405	14.099	-10.57	-0.546	6.88	-1.178	-5.262	18.481	-17.945	14.172	-0.24	10.861	14.71	-22.353	-18.406
93	93	0.38272	-4.324	14.236	-10.591	-0.577	6.689	-1.192	-5.276	18.892	-17.676	14.169	-0.543	10.941	14.872	-23.44	-18.045
94	94	0.38688	-4.249	14.37	-10.612	-0.615	6.526	-1.225	-5.303	19.353	-17.391	14.156	-0.813	11.012	15.006	-24.525	-17.693
95	95	0.39104	-4.18	14.497	-10.632	-0.661	6.392	-1.329	-5.36	19.865	-17.099	14.191	-1.06	11.132	15.167	-25.597	-17.348
96	96	0.3952	-4.136	14.62	-10.629	-0.769	6.272	-1.415	-5.382	20.411	-16.814	14.325	-1.349	11.25	15.44	-26.699	-16.998
97	97	0.39936	-4.108	14.73	-10.627	-0.892	6.156	-1.532	-5.408	21.002	-16.483	14.277	-1.678	11.351	15.571	-27.926	-16.628
98	98	0.40352	-4.089	14.826	-10.624	-1.028	6.034	-1.619	-5.425	21.617	-16.178	14.156	-2.055	11.441	15.653	-29.232	-16.26
99	99	0.40768	-4.078	14.902	-10.633	-1.179	5.899	-1.67	-5.433	22.253	-15.924	14.01	-2.466	11.551	15.722	-30.587	-15.899
100	100	0.41184	-4.075	14.953	-10.663	-1.353	5.75	-1.7	-5.431	22.914	-15.708	13.844	-2.897	11.694	15.783	-31.978	-15.541
101	101	0.416	-4.084	14.978	-10.701	-1.545	5.59	-1.718	-5.419	23.607	-15.497	13.633	-3.353	11.821	15.818	-33.421	-15.196
102	102	0.42016	-4.108	14.971	-10.753	-1.774	5.419	-1.761	-5.428	24.334	-15.291	13.541	-3.877	11.999	15.982	-34.913	-14.852
103	103	0.42432	-4.137	14.932	-10.809	-2.031	5.211	-1.779	-5.417	25.047	-15.127	13.364	-4.451	12.238	16.085	-36.474	-14.467
104	104	0.42848	-4.179	14.861	-10.876	-2.33	4.982	-1.831	-5.4	25.781	-14.945	13.163	-5.075	12.497	16.194	-38.096	-14.088
105	105	0.43264	-4.238	14.758	-10.961	-2.675	4.738	-1.909	-5.386	26.54	-14.751	12.976	-5.753	12.769	16.343	-39.772	-13.73
106	106	0.4368	-4.319	14.625	-11.063	-3.062	4.489	-1.996	-5.383	27.326	-14.572	12.802	-6.485	13.073	16.526	-41.503	-13.381
107	107	0.44096	-4.417	14.473	-11.164	-3.485	4.263	-2.118	-5.392	28.17	-14.401	12.592	-7.256	13.44	16.699	-43.301	-13.004
108	108	0.44512	-4.565	14.297	-11.242	-3.975	4.077	-2.263	-5.401	29.064	-14.239	12.403	-8.138	13.828	16.947	-45.19	-12.613
109	109	0.44928	-4.773	14.095	-11.302	-4.547	3.956	-2.473	-5.428	30.038	-14.086	12.307	-9.123	14.24	17.348	-47.143	-12.256
110	110	0.45344	-5.05	13.857	-11.362	-5.218	3.906	-2.666	-5.446	31.122	-13.997	12.399	-10.253	14.672	18.012	-49.191	-11.94
111	111	0.4576	-5.39	13.58	-11.431	-5.976	3.943	-2.828	-5.462	32.341	-13.969	12.637	-11.547	15.12	18.91	-51.37	-11.651
112	112	0.46176	-5.775	13.265	-11.512	-6.792	4.069	-2.97	-5.494	33.698	-13.999	12.899	-13.015	15.594	19.937	-53.716	-11.369
113	113	0.46592	-6.174	12.915	-11.602	-7.626	4.255	-3.078	-5.528	35.151	-14.147	13.046	-14.677	16.149	20.983	-56.258	-11.061
114	114	0.47008	-6.583	12.549	-11.662	-8.496	4.536	-3.138	-5.503	36.699	-14.458	12.995	-16.538	16.813	22.005	-58.986	-10.69
115	115	0.47424	-6.959	12.194	-11.713	-9.316	4.893	-3.168	-5.472	38.303	-14.895	12.609	-18.514	17.571	22.821	-61.851	-10.238
116	116	0.4784	-7.3	11.852	-11.749	-10.08	5.32	-3.176	-5.445	39.957	-15.459	11.983	-20.526	18.387	23.484	-64.746	-9.757
117	117	0.48256	-7.594	11.519	-11.774	-10.775	5.797	-3.153	-5.424	41.636	-16.158	11.155	-22.505	19.244	23.996	-67.582	-9.282
118	118	0.48672	-7.833	11.194	-11.789	-11.394	6.3	-3.098	-5.402	43.316	-16.981	10.146	-24.376	20.122	24.34	-70.268	-8.838
119	119	0.49088	-8.025	10.887	-11.776	-11.941	6.819	-3.063	-5.381	44.983	-17.86	9.038	-26.007	20.971	24.535	-72.676	-8.464
120	120	0.49504	-8.156	10.596	-11.758	-12.408	7.393	-3.042	-5.367	46.687	-18.743	8.168	-27.304	21.733	24.867	-74.676	-8.233
121	121	0.4992	-8.249	10.324	-11.754	-12.814	8.045	-3.011	-5.363	48.455	-19.539	7.464	-28.309	22.355	25.228	-76.379	-8.115
122	122	0.50336	-8.323	10.053	-11.775	-13.17	8.757	-2.959	-5.384	50.31	-20.209	6.849	-29.038	22.783	25.518	-77.862	-8.109
123	123	0.50752	-8.403	9.771	-11.81	-13.503	9.509	-2.919	-5.45	52.254	-20.668	6.307	-29.505	22.933	25.688	-79.179	-8.233
124	124	0.51168	-8.508	9.476	-11.849	-13.842	10.292	-2.928	-5.573	54.273	-20.838	5.848	-29.735	22.728	25.732	-80.375	-8.501
125	125	0.51584	-8.647	9.173	-11.912	-14.189	11.114	-2.947	-5.737	56.348	-20.723	5.44	-29.79	22.153	25.648	-81.498	-8.903
126	126	0.52	-8.801	8.892	-12.001	-14.51	12.032	-2.98	-5.945	58.491	-20.227	5.009	-29.646	21.078	25.31	-82.548	-9.463
127	127	0.52416	-8.961	8.641	-12.128	-14.778	13.034	-3.011	-6.234	60.654	-19.511	4.702	-29.368	19.666	24.925	-83.493	-10.175
128	128	0.52832	-9.126	8.413	-12.286	-15.006	14.101	-3.011	-6.551	62.843	-18.588	4.524	-28.889	17.95	24.476	-84.269	-11.019
129	129	0.53248	-9.297	8.205	-12.462	-15.203	15.222	-2.991	-6.881	65.025	-17.503	4.438	-28.179	16.015	23.945	-84.805	-11.966
130	130	0.53664	-9.473	8.017	-12.649	-15.366	16.393	-2.972	-7.223	67.148	-16.322	4.353	-27.232	13.974	23.28	-85.038	-12.969
131	131	0.5408	-9.64	7.856	-12.861	-15.465	17.628	-2.913	-7.528	69.175	-15.098	4.045	-26.017	11.926	22.297	-84.931	-13.947
132	132	0.54496	-9.8	7.743	-13.064	-15.52	18.907	-2.842	-7.785	71.034	-13.968	3.716	-24.676	10.019	21.318	-84.497	-14.887
133	133	0.54912	-9.918	7.664	-13.274	-15.486	20.168	-2.727	-7.981	72.709	-12.934	3.429	-23.396	8.213	20.45	-83.931	-15.776
134	134	0.55328	-9.991	7.631	-13.472	-15.369	21.418	-2.58	-8.097	74.223	-12.036	3.209	-22.246	6.538	19.761	-83.306	-16.611
135	135	0.55744	-10.016	7.644	-13.647	-15.167	22.661	-2.433	-8.158	75.579	-11.31	3.031	-21.238	5.047	19.232	-82.64	-17.379
136	136	0.5616	-9.99	7.7	-13.8	-14.87	23.895	-2.302	-8.189	76.78	-10.795	2.825	-20.33	3.815	18.773	-81.91	-18.058
137	137	0.56576	-9.912	7.802	-13.944	-14.472	25.131	-2.113	-8.126	77.864	-10.578	2.492	-19.418	2.96	18.271	-81.081	-18.603
138	138	0.56992	-9.781	7.947	-14.068	-13.98	26.337	-1.91	-8.001	78.803	-10.606	2.057	-18.456	2.454	17.696	-80.114	-19.031
139	139	0.57408	-9.622	8.13	-14.161	-13.442	27.515	-1.658	-7.777	79.598	-10.837	1.612	-17.495	2.236	17.138	-79.032	-19.367
140	140	0.57824	-9.437	8.351	-14.221	-12.872	28.688	-1.412	-7.495	80.29	-11.237	1.089	-16.536	2.278	16.535	-77.885	-19.613
141	141	0.5824	-9.231	8.606	-14.252	-12.276	29.865	-1.201	-7.187	80.88	-11.806	0.465	-15.608	2.555	15.875	-76.699	-19.793
142	142	0.58656	-9.006	8.886	-14.26	-11.649	31.033	-1.018	-6.854	81.341	-12.549	-0.228	-14.753	3.029	15.194	-75.486	-19.943
143	143	0.59072	-8.747	9.18	-14.254	-10.985	32.161	-0.776	-6.41	81.679	-13.412	-0.902	-13.994	3.602	14.558	-74.269	-20.095
144	144	0.59488	-8.477	9.496	-14.237	-10.323	33.274	-0.486	-5.871	81.861	-14.303	-1.432	-13.376	4.23	14.089	-73.008	-20.238
145	145	0.59904	-8.206	9.823	-14.203	-9.673	34.384	-0.193	-5.299	81.949	-15.215	-1.846	-12.83	4.896	13.734	-71.696	-20.379
146	146	0.6032	-7.936	10.158	-14.148	-9.046	35.476	0.107	-4.68	81.928	-16.15	-2.19	-12.332	5.593	13.446	-70.322	-20.534
147	147	0.60736	-7.669	10.495	-14.062	-8.455	36.537	0.397	-4.031	81.796	-17.086	-2.461	-11.87	6.279	13.218	-68.878	-20.725
148	148	0.61152	-7.409	10.826	-13.942	-7.905	37.565	0.654	-3.383	81.566	-17.985	-2.64	-11.437	6.894	13.053	-67.371	-20.97
149	149	0.61568	-7.152	11.167	-13.789	-7.403	38.567	0.893	-2.686	81.24	-18.806	-2.829	-11.025	7.415	12.88	-65.838	-21.246
150	150	0.61984	-6.894	11.521	-13.635	-6.916	39.572	1.137	-1.97	80.875	-19.548	-2.926	-10.613	7.853	12.766	-64.258	-21.535
151	151	0.624	-6.622	11.872	-13.458	-6.443	40.542	1.359	-1.255	80.429	-20.259	-2.825	-10.247	8.258	12.821	-62.604	-21.83
152	152	0.62816	-6.33	12.203	-13.265	-5.983	41.463	1.537	-0.565	79.913	-20.91	-2.609	-9.902	8.599	12.956	-60.893	-22.137
153	153	0.63232	-6.014	12.501	-13.064	-5.527	42.321	1.704	0.126	79.308	-21.507	-2.351	-9.585	8.862	13.105	-59.141	-22.461
154	154	0.63648	-5.672	12.766	-12.865	-5.067	43.112	1.917	0.872	78.585	-22.078	-2.062	-9.323	9.051	13.273	-57.346	-22.809
155	155	0.64064	-5.316	13.005	-12.679	-4.619	43.859	2.145	1.616	77.783	-22.585	-1.559	-9.085	9.166	13.607	-55.44	-23.18
156	156	0.6448	-4.942	13.215	-12.51	-4.163	44.557	2.328	2.282	76.913	-23.107	-0.839	-8.883	9.298	14.113	-53.435	-23.558
157	157	0.64896	-4.578	13.402	-12.323	-3.747	45.209	2.51	2.93	76.002	-23.593	-0.042	-8.699	9.396	14.665	-51.409	-23.923
158	158	0.65312	-4.226	13.569	-12.116	-3.368	45.813	2.708	3.569	75.03	-24.081	0.804	-8.538	9.487	15.233	-49.36	-24.28
159	159	0.65728	-3.89	13.714	-11.89	-3.029	46.375	2.91	4.176	73.981	-24.6	1.702	-8.406	9.591	15.823	-47.266	-24.639
160	160	0.66144	-3.578	13.837	-11.652	-2.736	46.905	3.098	4.729	72.85	-25.156	2.652	-8.31	9.725	16.44	-45.117	-25.008
161	161	0.6656	-3.277	13.935	-11.429	-2.473	47.382	3.348	5.311	71.633	-25.804	3.529	-8.229	9.939	16.989	-42.954	-25.358
162	162	0.66976	-3.008	14.012	-11.201	-2.257	47.82	3.589	5.82	70.331	-26.424	4.453	-8.195	10.14	17.552	-40.762	-25.686
163	163	0.67392	-2.767	14.072	-10.959	-2.077	48.219	3.828	6.251	68.974	-27.052	5.501	-8.172	10.313	18.173	-38.504	-26.044
164	164	0.67808	-2.563	14.11	-10.7	-1.956	48.58	4.053	6.612	67.562	-27.7	6.594	-8.148	10.495	18.794	-36.191	-26.421
165	165	0.68224	-2.398	14.125	-10.428	-1.898	48.903	4.269	6.919	66.078	-28.387	7.628	-8.127	10.714	19.339	-33.854	-26.797
166	166	0.6864	-2.271	14.12	-10.154	-1.878	49.189	4.493	7.185	64.508	-29.129	8.54	-8.116	10.967	19.763	-31.514	-27.163
167	167	0.69056	-2.193	14.106	-9.891	-1.893	49.456	4.683	7.346	62.874	-29.823	9.471	-8.078	11.189	20.153	-29.097	-27.527
168	168	0.69472	-2.14	14.082	-9.647	-1.904	49.689	4.828	7.39	61.206	-30.457	10.344	-7.963	11.372	20.408	-26.648	-27.867
169	169	0.69888	-2.102	14.047	-9.413	-1.932	49.871	4.948	7.388	59.507	-31.084	11.207	-7.76	11.556	20.596	-24.137	-28.209
170	170	0.70304	-2.082	13.996	-9.177	-1.98	49.994	5.026	7.314	57.747	-31.671	12.06	-7.511	11.708	20.727	-21.578	-28.55
171	171	0.7072	-2.082	13.937	-8.934	-2.051	50.069	5.054	7.171	55.911	-32.19	12.822	-7.248	11.825	20.753	-19.026	-28.852
172	172	0.71136	-2.103	13.885	-8.692	-2.148	50.122	5.045	7.002	54.008	-32.635	13.359	-6.975	11.937	20.588	-16.555	-29.058
173	173	0.71552	-2.147	13.838	-8.463	-2.257	50.137	5.038	6.812	52.032	-32.986	13.667	-6.638	11.965	20.178	-14.134	-29.205
174	174	0.71968	-2.192	13.8	-8.267	-2.316	50.141	4.893	6.445	50.008	-33.283	13.854	-6.236	11.982	19.586	-11.685	-29.354
175	175	0.72384	-2.252	13.763	-8.066	-2.381	50.106	4.732	6.041	47.929	-33.507	13.923	-5.788	11.926	18.847	-9.254	-29.476
176	176	0.728	-2.327	13.73	-7.857	-2.465	50.031	4.566	5.634	45.79	-33.653	13.866	-5.376	11.838	18.029	-6.913	-29.533
177	177	0.73216	-2.414	13.705	-7.643	-2.567	49.916	4.396	5.237	43.591	-33.727	13.69	-5.052	11.749	17.185	-4.705	-29.5
178	178	0.73632	-2.508	13.689	-7.428	-2.673	49.75	4.233	4.848	41.335	-33.741	13.422	-4.813	11.664	16.331	-2.629	-29.382
179	179	0.74048	-2.589	13.681	-7.235	-2.753	49.528	4.012	4.399	39.001	-33.746	13.091	-4.677	11.666	15.482	-0.648	-29.206
180	180	0.74464	-2.654	13.693	-7.048	-2.791	49.275	3.723	3.877	36.641	-33.638	12.738	-4.503	11.582	14.567	1.332	-29.042
181	181	0.7488	-2.705	13.727	-6.879	-2.8	49.007	3.428	3.35	34.275	-33.47	12.383	-4.332	11.471	13.656	3.281	-28.859
182	182	0.75296	-2.752	13.776	-6.721	-2.797	48.718	3.127	2.827	31.894	-33.24	11.975	-4.249	11.376	12.763	5.106	-28.618
183	183	0.75712	-2.803	13.835	-6.576	-2.79	48.405	2.828	2.307	29.496	-33	11.503	-4.29	11.361	11.901	6.78	-28.308
184	184	0.76128	-2.861	13.901	-6.455	-2.772	48.071	2.561	1.792	27.086	-32.853	11.033	-4.409	11.5	11.091	8.374	-27.952
185	185	0.76544	-2.941	13.974	-6.341	-2.767	47.729	2.262	1.254	24.715	-32.654	10.725	-4.473	11.677	10.385	10.034	-27.589
186	186	0.7696	-3.033	14.061	-6.258	-2.738	47.405	1.948	0.699	22.427	-32.4	10.676	-4.393	11.889	9.822	11.839	-27.21
187	187	0.77376	-3.137	14.163	-6.187	-2.712	47.08	1.703	0.186	20.173	-32.14	10.797	-4.246	12.06	9.38	13.721	-26.841
188	188	0.77792	-3.243	14.276	-6.13	-2.686	46.759	1.524	-0.269	17.975	-31.931	10.974	-4.155	12.243	9.051	15.521	-26.484
189	189	0.78208	-3.347	14.399	-6.086	-2.653	46.456	1.358	-0.685	15.87	-31.762	11.1	-4.204	12.479	8.8	17.107	-26.126
190	190	0.78624	-3.445	14.53	-6.043	-2.61	46.184	1.127	-1.1	13.898	-31.532	11.116	-4.396	12.751	8.564	18.42	-25.748
191	191	0.7904	-3.533	14.665	-6.014	-2.56	45.951	0.883	-1.489	12.128	-31.264	11.148	-4.718	13.064	8.451	19.464	-25.341
192	192	0.79456	-3.624	14.794	-5.993	-2.507	45.746	0.669	-1.817	10.542	-30.98	11.118	-5.021	13.27	8.322	20.361	-25.019
193	193	0.79872	-3.708	14.916	-5.968	-2.46	45.578	0.475	-2.086	9.156	-30.736	11.054	-5.274	13.467	8.187	21.141	-24.731
194	194	0.80288	-3.768	15.032	-5.959	-2.378	45.461	0.278	-2.315	8.008	-30.514	10.972	-5.506	13.671	8.082	21.763	-24.468
195	195	0.80704	-3.797	15.147	-5.973	-2.241	45.405	0.073	-2.523	7.125	-30.311	10.874	-5.792	13.895	8.051	22.144	-24.226
196	196	0.8112	-3.801	15.267	-5.994	-2.069	45.406	-0.107	-2.717	6.515	-30.175	10.751	-6.229	14.161	8.139	22.189	-23.994
197	197	0.81536	-3.786	15.384	-6.034	-1.868	45.46	-0.246	-2.855	6.222	-30.077	10.571	-6.615	14.302	8.217	22.022	-23.894
198	198	0.81952	-3.78	15.496	-6.057	-1.695	45.552	-0.312	-2.943	6.202	-30.084	10.361	-6.905	14.395	8.268	21.716	-23.87
199	199	0.82368	-3.765	15.604	-6.101	-1.497	45.666	-0.354	-3.007	6.377	-30.114	10.121	-7.089	14.47	8.276	21.323	-23.869
200	200	0.82784	-3.742	15.702	-6.166	-1.281	45.789	-0.383	-3.05	6.723	-30.162	9.878	-7.247	14.569	8.307	20.802	-23.858
201	201	0.832	-3.711	15.781	-6.249	-1.055	45.91	-0.42	-3.082	7.226	-30.222	9.697	-7.409	14.716	8.428	20.165	-23.832
