# Supplementary material for: Gait phenotypes in paediatric hereditary spastic paraplegia revealed by dynamic time warping analysis and random forests
Source: PLoS One. 2018 Mar 8;13(3):e0192345. doi: 10.1371/journal.pone.0192345 (PMC5843164; doi:10.1371/journal.pone.0192345)
Supplement: S1 Data — (ZIP) [file pone.0192345.s008.zip › HSP/Left.SR.HSP2.1.csv]

	Epoch	Time	Pelvic.obliquity	Pelvic.tilt	Pelvic rotation	Hip.abd.add	Hip.flexion	Hip.rotation	Knee.abd.add	Knee.flexion	Knee.rotation	Ankle.abd.add	Ankle.flexion	Ankle.rotation	Forefoot.abd.add	Forefoot.flexion	Forefoot.rotation
1	1	0	1.539	17.142	7.438	-1.553	48.44	-7.911	-7.646	20.368	-9.826	18.038	-3.123	11.227	14.4	7.392	0.541
2	2	0.00526	1.646	17.11	7.798	-1.444	48.169	-7.973	-7.665	20.319	-10.262	17.84	-3.572	11.842	14.428	6.603	1.073
3	3	0.01052	1.744	17.088	8.143	-1.303	47.897	-8.026	-7.711	20.372	-10.566	17.519	-4.148	12.373	14.345	5.563	1.659
4	4	0.01578	1.821	17.079	8.465	-1.153	47.647	-8.083	-7.791	20.545	-10.686	17.204	-4.898	12.778	14.264	4.228	2.276
5	5	0.02104	1.887	17.09	8.767	-0.98	47.425	-8.169	-7.928	20.813	-10.595	16.913	-5.795	13.015	14.184	2.656	2.893
6	6	0.0263	1.944	17.127	9.044	-0.777	47.224	-8.29	-8.134	21.126	-10.307	16.689	-6.464	13.045	14.068	1.26	3.466
7	7	0.03156	2.001	17.161	9.303	-0.548	46.991	-8.424	-8.386	21.412	-9.862	16.465	-6.508	12.824	13.791	0.503	3.945
8	8	0.03682	2.054	17.216	9.542	-0.291	46.783	-8.615	-8.706	21.68	-9.179	16.044	-5.925	12.325	13.182	0.416	4.34
9	9	0.04208	2.119	17.285	9.757	-0.012	46.644	-8.776	-9.065	22.008	-8.361	15.555	-5.092	11.562	12.434	0.615	4.637
10	10	0.04734	2.213	17.373	9.937	0.298	46.676	-8.878	-9.451	22.582	-7.47	14.985	-4.373	10.587	11.595	0.649	4.853
11	11	0.0526	2.321	17.463	10.064	0.642	46.913	-8.855	-9.837	23.572	-6.586	14.36	-3.786	9.448	10.697	0.383	5.018
12	12	0.05786	2.478	17.572	10.134	1.03	47.325	-8.679	-10.148	24.972	-5.741	13.683	-3.211	8.105	9.752	-0.095	5.115
13	13	0.06312	2.677	17.692	10.155	1.452	47.801	-8.34	-10.362	26.593	-4.97	13.432	-2.502	6.587	9.231	-0.595	5.145
14	14	0.06838	2.936	17.754	10.142	1.934	48.158	-7.844	-10.429	28.164	-4.28	13.357	-1.622	4.899	8.928	-0.904	5.103
15	15	0.07364	3.207	17.756	10.087	2.449	48.297	-7.107	-10.313	29.479	-3.698	13.196	-0.757	3.118	8.602	-1.082	5.031
16	16	0.0789	3.499	17.706	10.005	2.98	48.163	-6.103	-9.986	30.428	-3.271	12.963	0.039	1.301	8.268	-1.145	4.938
17	17	0.08416	3.786	17.64	9.906	3.52	47.783	-4.842	-9.496	31.003	-3.039	12.654	0.715	-0.438	7.905	-1.158	4.878
18	18	0.08942	4.067	17.548	9.808	4.051	47.207	-3.418	-8.909	31.279	-2.987	12.453	1.264	-2.048	7.677	-1.18	4.854
19	19	0.09468	4.327	17.449	9.715	4.553	46.497	-1.867	-8.248	31.335	-3.155	12.426	1.651	-3.451	7.638	-1.292	4.872
20	20	0.09994	4.575	17.346	9.647	5.009	45.718	-0.31	-7.539	31.252	-3.499	12.385	1.959	-4.62	7.626	-1.437	4.924
21	21	0.1052	4.818	17.242	9.614	5.403	44.913	1.182	-6.804	31.092	-4.011	12.302	2.283	-5.56	7.615	-1.543	4.971
22	22	0.11046	5.067	17.133	9.618	5.757	44.131	2.485	-6.118	30.913	-4.654	12.183	2.673	-6.248	7.609	-1.571	4.993
23	23	0.11572	5.333	17.032	9.651	6.089	43.391	3.541	-5.514	30.719	-5.404	11.912	3.112	-6.635	7.48	-1.538	5.016
24	24	0.12098	5.611	16.946	9.703	6.419	42.7	4.331	-5.033	30.508	-6.227	11.606	3.561	-6.728	7.322	-1.477	5.047
25	25	0.12624	5.892	16.859	9.76	6.77	42.05	4.848	-4.716	30.281	-7.104	11.375	3.992	-6.547	7.218	-1.404	5.072
26	26	0.1315	6.136	16.775	9.825	7.103	41.431	5.12	-4.561	30.016	-8.026	11.224	4.339	-6.108	7.156	-1.356	5.081
27	27	0.13676	6.333	16.711	9.899	7.398	40.838	5.128	-4.568	29.697	-8.894	11.143	4.574	-5.462	7.125	-1.371	5.095
28	28	0.14202	6.49	16.677	9.98	7.661	40.279	4.936	-4.707	29.339	-9.682	11.126	4.718	-4.695	7.124	-1.439	5.107
29	29	0.14728	6.649	16.662	10.052	7.956	39.766	4.563	-4.96	28.978	-10.398	11.043	4.855	-3.862	7.05	-1.485	5.106
30	30	0.15254	6.794	16.648	10.141	8.225	39.291	4.04	-5.266	28.634	-11.003	10.913	5.064	-3.033	6.939	-1.449	5.08
31	31	0.1578	6.888	16.655	10.244	8.427	38.872	3.399	-5.62	28.334	-11.423	10.836	5.293	-2.253	6.872	-1.409	5.06
32	32	0.16306	6.919	16.668	10.347	8.573	38.483	2.766	-5.979	28.071	-11.708	10.663	5.517	-1.557	6.707	-1.375	5.059
33	33	0.16832	6.929	16.7	10.429	8.697	38.138	2.137	-6.321	27.844	-11.822	10.551	5.734	-1.018	6.613	-1.364	5.043
34	34	0.17358	6.946	16.743	10.504	8.826	37.846	1.498	-6.666	27.68	-11.774	10.474	6.025	-0.661	6.559	-1.303	5.002
35	35	0.17884	6.964	16.792	10.577	8.93	37.602	0.85	-6.986	27.583	-11.537	10.41	6.336	-0.487	6.526	-1.255	4.955
36	36	0.1841	6.964	16.817	10.657	8.998	37.363	0.23	-7.266	27.553	-11.101	10.394	6.665	-0.511	6.559	-1.233	4.923
37	37	0.18936	6.951	16.83	10.724	9.067	37.128	-0.315	-7.523	27.576	-10.525	10.304	7.001	-0.713	6.532	-1.231	4.908
38	38	0.19462	6.931	16.835	10.765	9.148	36.887	-0.741	-7.739	27.638	-9.897	10.17	7.366	-1.067	6.473	-1.216	4.879
39	39	0.19988	6.921	16.822	10.781	9.241	36.63	-1.033	-7.883	27.724	-9.239	10.047	7.727	-1.563	6.447	-1.218	4.841
40	40	0.20514	6.899	16.767	10.773	9.331	36.328	-1.183	-7.964	27.835	-8.583	9.959	8.072	-2.14	6.466	-1.251	4.815
41	41	0.2104	6.859	16.674	10.745	9.426	35.973	-1.195	-8.007	27.95	-7.982	9.861	8.408	-2.743	6.474	-1.291	4.804
42	42	0.21566	6.799	16.56	10.703	9.506	35.562	-1.071	-7.999	28.04	-7.446	9.805	8.754	-3.379	6.528	-1.312	4.786
43	43	0.22092	6.737	16.423	10.654	9.585	35.109	-0.854	-7.955	28.101	-6.984	9.714	9.114	-4.009	6.553	-1.3	4.77
44	44	0.22618	6.66	16.277	10.6	9.665	34.637	-0.557	-7.9	28.143	-6.627	9.632	9.44	-4.584	6.574	-1.297	4.765
45	45	0.23144	6.569	16.142	10.535	9.727	34.15	-0.167	-7.808	28.145	-6.404	9.586	9.708	-5.083	6.616	-1.325	4.757
46	46	0.2367	6.451	16.036	10.453	9.753	33.661	0.327	-7.676	28.103	-6.355	9.54	9.933	-5.478	6.638	-1.359	4.731
47	47	0.24196	6.308	15.949	10.356	9.759	33.178	0.86	-7.541	28.031	-6.455	9.516	10.139	-5.738	6.661	-1.384	4.701
48	48	0.24722	6.155	15.878	10.252	9.745	32.701	1.404	-7.401	27.932	-6.669	9.534	10.33	-5.863	6.707	-1.404	4.686
49	49	0.25248	6.01	15.864	10.145	9.72	32.256	1.92	-7.28	27.779	-6.968	9.559	10.503	-5.869	6.738	-1.417	4.676
50	50	0.25774	5.878	15.92	10.04	9.677	31.868	2.361	-7.18	27.589	-7.268	9.51	10.691	-5.814	6.691	-1.394	4.66
51	51	0.263	5.746	16.014	9.952	9.604	31.521	2.718	-7.102	27.37	-7.592	9.496	10.84	-5.67	6.663	-1.387	4.64
52	52	0.26826	5.616	16.123	9.882	9.519	31.189	2.955	-7.062	27.12	-7.867	9.382	10.941	-5.459	6.53	-1.412	4.641
53	53	0.27352	5.492	16.267	9.837	9.407	30.877	3.111	-7.061	26.83	-8.135	9.428	11.028	-5.19	6.53	-1.444	4.652
54	54	0.27878	5.379	16.445	9.788	9.276	30.574	3.179	-7.075	26.489	-8.344	9.528	11.161	-4.902	6.594	-1.422	4.654
55	55	0.28404	5.271	16.619	9.734	9.138	30.259	3.197	-7.084	26.124	-8.467	9.516	11.296	-4.648	6.567	-1.388	4.65
56	56	0.2893	5.171	16.777	9.681	9.025	29.925	3.159	-7.128	25.754	-8.526	9.412	11.394	-4.389	6.447	-1.392	4.671
57	57	0.29456	5.076	16.961	9.645	8.896	29.61	3.07	-7.183	25.364	-8.521	9.301	11.465	-4.159	6.32	-1.419	4.691
58	58	0.29982	4.991	17.172	9.615	8.749	29.31	2.923	-7.24	24.95	-8.406	9.232	11.572	-4.012	6.251	-1.409	4.688
59	59	0.30508	4.908	17.367	9.584	8.611	28.978	2.758	-7.302	24.513	-8.222	9.194	11.712	-3.913	6.233	-1.369	4.688
60	60	0.31034	4.824	17.504	9.552	8.494	28.578	2.584	-7.382	24.074	-7.999	9.226	11.844	-3.828	6.281	-1.354	4.709
61	61	0.3156	4.757	17.599	9.525	8.409	28.118	2.411	-7.472	23.621	-7.727	9.212	11.982	-3.795	6.289	-1.339	4.743
62	62	0.32086	4.718	17.674	9.491	8.35	27.622	2.255	-7.542	23.139	-7.418	9.183	12.129	-3.83	6.302	-1.305	4.758
63	63	0.32612	4.69	17.732	9.448	8.311	27.097	2.114	-7.609	22.629	-7.122	9.176	12.256	-3.89	6.337	-1.272	4.745
64	64	0.33138	4.657	17.766	9.38	8.307	26.544	2.03	-7.692	22.12	-6.833	9.17	12.345	-3.982	6.367	-1.272	4.729
65	65	0.33664	4.605	17.785	9.293	8.317	25.964	2.002	-7.786	21.612	-6.569	9.143	12.412	-4.063	6.37	-1.294	4.733
66	66	0.3419	4.538	17.815	9.194	8.309	25.388	1.994	-7.875	21.105	-6.336	9.231	12.504	-4.13	6.48	-1.301	4.724
67	67	0.34716	4.48	17.854	9.112	8.277	24.809	1.996	-7.927	20.58	-6.13	9.319	12.615	-4.204	6.597	-1.285	4.696
68	68	0.35242	4.435	17.901	9.032	8.262	24.236	2.031	-7.966	20.051	-6.004	9.29	12.719	-4.21	6.595	-1.264	4.696
69	69	0.35768	4.393	17.941	8.934	8.253	23.653	2.102	-7.999	19.516	-5.914	9.198	12.787	-4.183	6.516	-1.27	4.708
70	70	0.36294	4.316	17.99	8.814	8.205	23.059	2.255	-7.999	18.962	-5.895	9.063	12.82	-4.151	6.39	-1.285	4.691
71	71	0.3682	4.231	18.062	8.689	8.121	22.483	2.411	-7.964	18.396	-5.887	9.023	12.875	-4.115	6.373	-1.283	4.653
72	72	0.37346	4.148	18.147	8.562	8.037	21.94	2.584	-7.938	17.858	-5.962	9.148	12.896	-4.043	6.485	-1.32	4.593
73	73	0.37872	4.08	18.237	8.429	7.985	21.42	2.775	-7.935	17.348	-6.049	9.276	12.887	-3.969	6.588	-1.399	4.55
74	74	0.38398	4.032	18.332	8.292	7.941	20.894	3.002	-7.9	16.826	-6.154	9.258	12.906	-3.9	6.564	-1.443	4.517
75	75	0.38924	3.994	18.447	8.162	7.885	20.372	3.227	-7.852	16.287	-6.3	9.197	12.988	-3.798	6.498	-1.42	4.482
76	76	0.3945	3.962	18.579	8.039	7.825	19.869	3.454	-7.807	15.768	-6.458	9.144	13.109	-3.714	6.435	-1.373	4.434
77	77	0.39976	3.942	18.711	7.912	7.789	19.384	3.652	-7.784	15.283	-6.577	9.096	13.205	-3.644	6.369	-1.373	4.39
78	78	0.40502	3.925	18.837	7.778	7.758	18.908	3.819	-7.782	14.818	-6.669	9.19	13.271	-3.584	6.428	-1.416	4.333
79	79	0.41028	3.908	18.957	7.639	7.712	18.44	3.968	-7.77	14.373	-6.706	9.344	13.333	-3.577	6.549	-1.478	4.257
80	80	0.41554	3.895	19.076	7.509	7.664	17.977	4.094	-7.761	13.954	-6.709	9.465	13.428	-3.591	6.641	-1.525	4.183
81	81	0.4208	3.887	19.189	7.389	7.628	17.505	4.19	-7.772	13.549	-6.7	9.526	13.571	-3.59	6.669	-1.542	4.125
82	82	0.42606	3.882	19.31	7.266	7.59	17.038	4.269	-7.781	13.145	-6.67	9.543	13.745	-3.577	6.657	-1.536	4.083
83	83	0.43132	3.876	19.443	7.119	7.556	16.584	4.33	-7.805	12.754	-6.593	9.612	13.921	-3.58	6.692	-1.544	4.038
84	84	0.43658	3.873	19.569	6.949	7.543	16.149	4.33	-7.864	12.405	-6.466	9.738	14.089	-3.57	6.763	-1.581	3.983
85	85	0.44184	3.865	19.661	6.772	7.545	15.683	4.309	-7.943	12.075	-6.309	9.832	14.233	-3.585	6.796	-1.652	3.906
86	86	0.4471	3.855	19.734	6.593	7.545	15.212	4.271	-8.02	11.769	-6.155	9.975	14.385	-3.585	6.872	-1.731	3.828
87	87	0.45236	3.853	19.79	6.418	7.534	14.711	4.239	-8.086	11.46	-6.024	10.125	14.553	-3.569	6.941	-1.805	3.753
88	88	0.45762	3.843	19.828	6.242	7.507	14.196	4.198	-8.148	11.182	-5.872	10.178	14.767	-3.545	6.913	-1.857	3.698
89	89	0.46288	3.804	19.834	6.071	7.462	13.63	4.2	-8.21	10.901	-5.775	10.149	15.004	-3.488	6.801	-1.892	3.662
90	90	0.46814	3.739	19.821	5.897	7.401	13.05	4.207	-8.295	10.645	-5.72	10.286	15.236	-3.422	6.824	-1.948	3.6
91	91	0.4734	3.682	19.806	5.725	7.336	12.479	4.223	-8.373	10.422	-5.692	10.469	15.471	-3.342	6.88	-2.025	3.544
92	92	0.47866	3.629	19.767	5.562	7.268	11.913	4.237	-8.441	10.262	-5.665	10.579	15.718	-3.271	6.859	-2.123	3.491
93	93	0.48392	3.576	19.699	5.407	7.196	11.334	4.268	-8.507	10.153	-5.674	10.683	15.983	-3.187	6.82	-2.233	3.448
94	94	0.48918	3.513	19.599	5.271	7.103	10.711	4.33	-8.55	10.048	-5.725	10.674	16.302	-3.114	6.678	-2.296	3.401
95	95	0.49444	3.417	19.478	5.142	6.959	10.064	4.417	-8.587	9.96	-5.778	10.75	16.619	-3.057	6.608	-2.38	3.363
96	96	0.4997	3.313	19.339	5.03	6.783	9.412	4.513	-8.613	9.911	-5.834	10.818	16.917	-3.017	6.517	-2.508	3.335
97	97	0.50496	3.205	19.178	4.943	6.591	8.754	4.616	-8.624	9.909	-5.89	10.773	17.198	-3.017	6.315	-2.678	3.3
98	98	0.51022	3.113	19.004	4.87	6.407	8.098	4.726	-8.627	9.955	-5.971	10.666	17.512	-3.01	6.047	-2.844	3.281
99	99	0.51548	3.018	18.821	4.79	6.206	7.455	4.836	-8.626	10.058	-6.063	10.584	17.84	-2.973	5.784	-3.034	3.281
100	100	0.52074	2.927	18.637	4.703	6.015	6.831	4.932	-8.649	10.214	-6.124	10.456	18.177	-2.936	5.463	-3.25	3.309
101	101	0.526	2.84	18.471	4.622	5.821	6.241	4.999	-8.675	10.407	-6.144	10.183	18.514	-2.88	4.993	-3.491	3.378
102	102	0.53126	2.761	18.328	4.552	5.62	5.686	5.046	-8.696	10.624	-6.169	9.9	18.807	-2.802	4.497	-3.791	3.46
103	103	0.53652	2.692	18.199	4.467	5.436	5.169	5.11	-8.731	10.89	-6.19	9.592	19.021	-2.721	3.96	-4.191	3.552
104	104	0.54178	2.629	18.083	4.36	5.254	4.693	5.171	-8.774	11.205	-6.186	9.277	19.176	-2.62	3.399	-4.674	3.666
105	105	0.54704	2.541	17.992	4.245	5.03	4.273	5.261	-8.799	11.565	-6.207	8.92	19.253	-2.494	2.781	-5.242	3.795
106	106	0.5523	2.42	17.923	4.151	4.767	3.932	5.297	-8.834	11.991	-6.232	8.615	19.276	-2.353	2.187	-5.874	3.904
107	107	0.55756	2.275	17.877	4.089	4.469	3.661	5.308	-8.865	12.476	-6.298	8.5	19.214	-2.195	1.753	-6.61	3.988
108	108	0.56282	2.107	17.878	4.045	4.14	3.479	5.291	-8.89	13.019	-6.383	8.522	19.146	-2.046	1.445	-7.374	4.037
109	109	0.56808	1.913	17.922	4.008	3.79	3.367	5.269	-8.927	13.616	-6.44	8.687	19.033	-1.958	1.276	-8.212	4.051
110	110	0.57334	1.682	17.959	3.989	3.38	3.258	5.252	-8.932	14.24	-6.556	8.891	18.934	-1.83	1.137	-9.054	4.059
111	111	0.5786	1.399	17.98	3.988	2.895	3.158	5.247	-8.886	14.906	-6.733	9.066	18.82	-1.639	0.971	-9.927	4.078
112	112	0.58386	1.085	17.994	3.997	2.394	3.071	5.244	-8.861	15.611	-6.942	9.33	18.623	-1.454	0.869	-10.895	4.06
113	113	0.58912	0.746	18.012	4	1.868	3.014	5.234	-8.815	16.366	-7.158	9.611	18.281	-1.251	0.779	-12.035	4.005
114	114	0.59438	0.411	18.019	3.998	1.346	2.959	5.214	-8.754	17.155	-7.405	10.008	17.743	-1.016	0.793	-13.398	3.891
115	115	0.59964	0.065	18.02	3.984	0.825	2.958	5.145	-8.703	18.031	-7.671	10.43	17.032	-0.705	0.808	-14.965	3.735
116	116	0.6049	-0.258	18.008	3.94	0.336	3.02	5.042	-8.646	19.004	-7.924	10.799	16.22	-0.326	0.785	-16.666	3.561
117	117	0.61016	-0.535	17.985	3.853	-0.102	3.155	4.921	-8.572	20.076	-8.141	10.994	15.366	0.097	0.626	-18.434	3.374
118	118	0.61542	-0.751	17.957	3.726	-0.469	3.371	4.743	-8.511	21.242	-8.32	11.082	14.484	0.583	0.387	-20.256	3.169
119	119	0.62068	-0.922	17.949	3.569	-0.782	3.699	4.522	-8.458	22.516	-8.504	11.134	13.509	1.137	0.142	-22.199	2.921
120	120	0.62594	-1.049	17.968	3.381	-1.038	4.161	4.258	-8.412	23.925	-8.683	11.131	12.425	1.713	-0.112	-24.288	2.59
121	121	0.6312	-1.146	18.025	3.174	-1.258	4.781	3.931	-8.384	25.477	-8.827	11.195	11.248	2.258	-0.24	-26.5	2.147
122	122	0.63646	-1.237	18.113	2.969	-1.495	5.541	3.516	-8.36	27.15	-8.916	11.425	10.023	2.762	-0.137	-28.779	1.602
123	123	0.64172	-1.352	18.232	2.799	-1.793	6.405	3.008	-8.339	28.906	-8.974	11.722	8.738	3.264	0.101	-31.127	0.992
124	124	0.64698	-1.496	18.368	2.663	-2.142	7.336	2.407	-8.335	30.712	-9.022	11.937	7.412	3.807	0.337	-33.514	0.349
125	125	0.65224	-1.656	18.545	2.548	-2.523	8.359	1.78	-8.322	32.575	-9.07	12.085	6.042	4.363	0.609	-35.948	-0.306
126	126	0.6575	-1.822	18.762	2.45	-2.937	9.487	1.149	-8.285	34.524	-9.112	12.198	4.653	4.876	0.952	-38.403	-1.005
127	127	0.66276	-1.997	19.005	2.374	-3.37	10.718	0.503	-8.271	36.557	-9.196	12.36	3.18	5.412	1.434	-40.931	-1.728
128	128	0.66802	-2.183	19.259	2.325	-3.817	12.009	-0.134	-8.273	38.629	-9.344	12.575	1.6	5.943	2.064	-43.519	-2.492
129	129	0.67328	-2.357	19.511	2.291	-4.272	13.347	-0.73	-8.236	40.705	-9.548	12.55	-0.091	6.471	2.592	-46.156	-3.27
130	130	0.67854	-2.512	19.778	2.251	-4.708	14.733	-1.328	-8.215	42.758	-9.755	12.428	-1.774	6.993	3.131	-48.717	-4.021
131	131	0.6838	-2.664	20.038	2.214	-5.142	16.128	-1.847	-8.175	44.757	-9.993	12.33	-3.33	7.48	3.743	-51.064	-4.713
132	132	0.68906	-2.823	20.27	2.182	-5.576	17.503	-2.321	-8.121	46.7	-10.236	12.151	-4.626	7.866	4.294	-53.074	-5.389
133	133	0.69432	-2.971	20.475	2.149	-5.984	18.86	-2.758	-8.036	48.59	-10.458	11.76	-5.582	8.138	4.635	-54.697	-6.032
134	134	0.69958	-3.096	20.658	2.115	-6.359	20.191	-3.146	-7.921	50.439	-10.609	11.378	-6.123	8.262	4.922	-55.873	-6.626
135	135	0.70484	-3.198	20.808	2.081	-6.702	21.467	-3.489	-7.788	52.236	-10.696	11.112	-6.26	8.242	5.226	-56.614	-7.192
136	136	0.7101	-3.276	20.908	2.051	-7.015	22.676	-3.81	-7.652	53.987	-10.678	10.925	-6.036	8.079	5.5	-56.971	-7.719
137	137	0.71536	-3.31	20.963	2.006	-7.259	23.835	-4.088	-7.508	55.672	-10.579	10.761	-5.586	7.809	5.719	-57.054	-8.197
138	138	0.72062	-3.286	20.989	1.947	-7.421	24.961	-4.327	-7.332	57.277	-10.387	10.561	-5.042	7.423	5.875	-56.98	-8.636
139	139	0.72588	-3.211	20.998	1.881	-7.5	26.049	-4.547	-7.153	58.786	-10.11	10.391	-4.513	6.953	6.049	-56.847	-9.026
140	140	0.73114	-3.101	20.998	1.831	-7.515	27.096	-4.763	-6.975	60.197	-9.762	10.208	-4.085	6.405	6.217	-56.751	-9.376
141	141	0.7364	-2.974	20.994	1.811	-7.503	28.108	-4.996	-6.786	61.517	-9.32	9.89	-3.792	5.77	6.287	-56.748	-9.69
142	142	0.74166	-2.823	20.986	1.813	-7.461	29.084	-5.218	-6.57	62.739	-8.851	9.521	-3.618	5.121	6.329	-56.806	-9.953
143	143	0.74692	-2.639	20.968	1.812	-7.365	30.017	-5.416	-6.347	63.864	-8.375	9.255	-3.475	4.519	6.455	-56.827	-10.124
144	144	0.75218	-2.455	20.936	1.795	-7.231	30.919	-5.533	-6.102	64.9	-7.924	9.16	-3.313	3.927	6.71	-56.736	-10.254
145	145	0.75744	-2.281	20.896	1.777	-7.091	31.798	-5.605	-5.829	65.859	-7.459	9.105	-3.094	3.339	6.98	-56.527	-10.333
146	146	0.7627	-2.126	20.862	1.771	-6.967	32.667	-5.619	-5.507	66.73	-7.038	9.077	-2.818	2.816	7.252	-56.192	-10.363
147	147	0.76796	-1.969	20.855	1.78	-6.827	33.539	-5.638	-5.173	67.515	-6.662	9.004	-2.557	2.336	7.49	-55.816	-10.373
148	148	0.77322	-1.833	20.858	1.792	-6.685	34.406	-5.64	-4.849	68.21	-6.346	8.953	-2.243	1.973	7.723	-55.324	-10.309
149	149	0.77848	-1.719	20.856	1.796	-6.554	35.247	-5.604	-4.508	68.782	-6.011	8.938	-1.969	1.652	7.991	-54.774	-10.182
150	150	0.78374	-1.62	20.867	1.799	-6.423	36.09	-5.531	-4.137	69.254	-5.727	8.88	-1.679	1.394	8.212	-54.131	-10.028
151	151	0.789	-1.515	20.888	1.782	-6.27	36.924	-5.412	-3.738	69.618	-5.524	8.855	-1.438	1.228	8.466	-53.446	-9.857
152	152	0.79426	-1.408	20.914	1.746	-6.087	37.744	-5.267	-3.34	69.899	-5.381	8.89	-1.21	1.108	8.766	-52.705	-9.687
153	153	0.79952	-1.298	20.934	1.685	-5.875	38.545	-5.081	-2.925	70.105	-5.25	8.877	-0.997	0.995	9.014	-51.926	-9.508
154	154	0.80478	-1.198	20.957	1.614	-5.654	39.349	-4.883	-2.513	70.225	-5.17	8.795	-0.844	0.939	9.197	-51.14	-9.317
155	155	0.81004	-1.097	20.987	1.541	-5.423	40.154	-4.694	-2.116	70.252	-5.15	8.669	-0.74	0.962	9.333	-50.324	-9.106
156	156	0.8153	-1	21.008	1.47	-5.193	40.928	-4.516	-1.731	70.186	-5.178	8.558	-0.664	1.026	9.478	-49.463	-8.906
157	157	0.82056	-0.901	21.02	1.398	-4.961	41.668	-4.339	-1.354	70.033	-5.251	8.525	-0.621	1.125	9.687	-48.559	-8.723
158	158	0.82582	-0.797	21.031	1.316	-4.715	42.382	-4.144	-0.987	69.787	-5.366	8.616	-0.643	1.243	10	-47.634	-8.557
159	159	0.83108	-0.693	21.039	1.238	-4.47	43.068	-3.971	-0.642	69.443	-5.529	8.602	-0.719	1.409	10.206	-46.706	-8.394
160	160	0.83634	-0.604	21.041	1.173	-4.25	43.735	-3.822	-0.326	69.014	-5.735	8.441	-0.805	1.638	10.252	-45.739	-8.219
161	161	0.8416	-0.519	21.045	1.11	-4.033	44.391	-3.655	-0.027	68.514	-5.985	8.376	-0.85	1.905	10.352	-44.661	-8.046
162	162	0.84686	-0.44	21.057	1.05	-3.812	45.033	-3.502	0.225	67.936	-6.283	8.374	-0.89	2.22	10.482	-43.518	-7.87
163	163	0.85212	-0.35	21.063	0.996	-3.577	45.636	-3.422	0.397	67.262	-6.614	8.4	-0.952	2.555	10.618	-42.328	-7.719
164	164	0.85738	-0.273	21.057	0.968	-3.368	46.186	-3.344	0.54	66.473	-6.977	8.66	-1.093	2.851	10.96	-41.102	-7.639
165	165	0.86264	-0.208	21.047	0.955	-3.197	46.714	-3.276	0.662	65.611	-7.347	9.029	-1.272	3.143	11.395	-39.84	-7.593
166	166	0.8679	-0.156	21.045	0.971	-3.059	47.226	-3.218	0.76	64.676	-7.757	9.289	-1.43	3.476	11.694	-38.523	-7.544
167	167	0.87316	-0.115	21.036	0.995	-2.921	47.709	-3.173	0.788	63.663	-8.185	9.496	-1.481	3.817	11.873	-37.056	-7.503
168	168	0.87842	-0.069	21.03	1.021	-2.768	48.164	-3.107	0.817	62.562	-8.635	9.498	-1.435	4.193	11.815	-35.471	-7.422
169	169	0.88368	-0.041	21.039	1.053	-2.643	48.61	-3.046	0.825	61.395	-9.058	9.451	-1.368	4.537	11.693	-33.825	-7.361
170	170	0.88894	0.002	21.076	1.11	-2.524	49.049	-2.992	0.797	60.132	-9.474	9.692	-1.334	4.826	11.81	-32.109	-7.342
171	171	0.8942	0.064	21.131	1.172	-2.393	49.482	-2.975	0.721	58.807	-9.852	10.151	-1.282	5.052	12.115	-30.305	-7.361
172	172	0.89946	0.132	21.191	1.249	-2.267	49.887	-2.978	0.613	57.409	-10.17	10.685	-1.195	5.184	12.462	-28.411	-7.416
173	173	0.90472	0.174	21.256	1.326	-2.169	50.269	-2.955	0.483	55.951	-10.434	11.304	-1.048	5.271	12.851	-26.415	-7.47
174	174	0.90998	0.189	21.319	1.406	-2.1	50.622	-2.903	0.338	54.435	-10.658	11.913	-0.829	5.346	13.192	-24.325	-7.496
175	175	0.91524	0.203	21.376	1.469	-2.004	50.952	-2.834	0.166	52.878	-10.849	12.455	-0.527	5.388	13.433	-22.143	-7.504
176	176	0.9205	0.224	21.43	1.531	-1.894	51.259	-2.764	-0.024	51.288	-10.983	12.961	-0.179	5.364	13.618	-19.909	-7.503
177	177	0.92576	0.25	21.496	1.601	-1.79	51.545	-2.689	-0.214	49.652	-11.047	13.503	0.207	5.269	13.827	-17.621	-7.494
178	178	0.93102	0.275	21.573	1.678	-1.699	51.808	-2.666	-0.454	47.976	-11.013	14.085	0.637	5.1	14.061	-15.276	-7.494
179	179	0.93628	0.29	21.662	1.768	-1.625	52.047	-2.648	-0.721	46.246	-10.922	14.679	1.03	4.904	14.303	-12.951	-7.464
180	180	0.94154	0.297	21.744	1.863	-1.543	52.253	-2.592	-0.988	44.466	-10.822	15.165	1.332	4.736	14.458	-10.727	-7.354
181	181	0.9468	0.304	21.824	1.956	-1.452	52.439	-2.534	-1.271	42.651	-10.698	15.57	1.55	4.573	14.554	-8.587	-7.205
182	182	0.95206	0.322	21.9	2.035	-1.343	52.602	-2.522	-1.601	40.824	-10.522	15.903	1.762	4.437	14.578	-6.483	-7.008
183	183	0.95732	0.339	21.98	2.133	-1.246	52.733	-2.484	-1.906	38.968	-10.368	16.108	1.88	4.329	14.511	-4.502	-6.774
184	184	0.96258	0.357	22.065	2.267	-1.172	52.83	-2.485	-2.239	37.107	-10.173	16.3	1.883	4.214	14.453	-2.676	-6.522
185	185	0.96784	0.39	22.162	2.412	-1.1	52.907	-2.499	-2.541	35.247	-9.974	16.313	1.832	4.112	14.258	-0.958	-6.253
186	186	0.9731	0.428	22.264	2.57	-1.031	52.974	-2.56	-2.885	33.427	-9.746	16.27	1.816	4.036	13.996	0.727	-5.96
187	187	0.97836	0.454	22.357	2.72	-0.941	53.031	-2.653	-3.282	31.652	-9.565	16.219	1.823	4.07	13.718	2.376	-5.636
188	188	0.98362	0.47	22.43	2.905	-0.889	53.044	-2.768	-3.673	29.922	-9.428	16.085	1.843	4.154	13.365	3.963	-5.32
189	189	0.98888	0.492	22.485	3.11	-0.829	53.016	-2.883	-4.052	28.243	-9.366	15.916	1.873	4.284	12.995	5.49	-5.02
190	190	0.99414	0.509	22.518	3.36	-0.823	52.958	-3.032	-4.393	26.676	-9.343	15.678	1.861	4.409	12.593	6.872	-4.792
191	191	0.9994	0.524	22.518	3.616	-0.828	52.878	-3.203	-4.708	25.243	-9.356	15.423	1.772	4.564	12.217	8.06	-4.6
192	192	1.00466	0.541	22.494	3.879	-0.836	52.775	-3.351	-4.984	23.948	-9.439	15.214	1.694	4.757	11.909	9.132	-4.421
193	193	1.00992	0.587	22.445	4.136	-0.808	52.645	-3.502	-5.227	22.783	-9.598	14.939	1.662	4.986	11.567	10.118	-4.261
194	194	1.01518	0.649	22.368	4.402	-0.77	52.485	-3.677	-5.433	21.756	-9.811	14.636	1.629	5.264	11.24	10.964	-4.112
195	195	1.02044	0.71	22.264	4.674	-0.728	52.302	-3.854	-5.612	20.881	-10.053	14.304	1.527	5.585	10.929	11.587	-3.948
196	196	1.0257	0.754	22.138	4.964	-0.712	52.103	-4.004	-5.759	20.167	-10.33	14.06	1.351	5.928	10.74	11.991	-3.779
197	197	1.03096	0.806	21.989	5.264	-0.7	51.88	-4.142	-5.864	19.619	-10.628	13.918	1.131	6.245	10.69	12.2	-3.632
198	198	1.03622	0.878	21.817	5.552	-0.647	51.624	-4.239	-5.943	19.227	-10.93	13.925	0.869	6.553	10.822	12.203	-3.442
199	199	1.04148	0.963	21.631	5.806	-0.542	51.356	-4.299	-6.012	18.985	-11.223	13.944	0.502	6.932	11.001	11.927	-3.138
200	200	1.04674	1.057	21.438	6.029	-0.403	51.094	-4.366	-6.093	18.898	-11.434	13.998	-0.071	7.38	11.249	11.271	-2.696
201	201	1.052	1.152	21.247	6.258	-0.253	50.826	-4.413	-6.185	18.94	-11.605	14.051	-0.889	7.894	11.526	10.205	-2.119
