# Supplementary material for: Gait phenotypes in paediatric hereditary spastic paraplegia revealed by dynamic time warping analysis and random forests
Source: PLoS One. 2018 Mar 8;13(3):e0192345. doi: 10.1371/journal.pone.0192345 (PMC5843164; doi:10.1371/journal.pone.0192345)
Supplement: S1 Data — (ZIP) [file pone.0192345.s008.zip › HSP/Left.SR.HSP2.2.csv]

	Epoch	Time	Pelvic.obliquity	Pelvic.tilt	Pelvic rotation	Hip.abd.add	Hip.flexion	Hip.rotation	Knee.abd.add	Knee.flexion	Knee.rotation	Ankle.abd.add	Ankle.flexion	Ankle.rotation	Forefoot.abd.add	Forefoot.flexion	Forefoot.rotation
1	1	0	1.264	18.022	7.209	0.621	46.225	-6.668	-9.026	23.341	-3.627	15.254	-6.125	3.695	11.333	-1.767	0.921
2	2	0.00463	1.342	17.908	7.477	0.856	46.057	-6.462	-9.13	23.753	-3.882	14.689	-5.796	3.447	10.742	-1.891	1.043
3	3	0.00926	1.436	17.827	7.72	1.1	46	-6.261	-9.235	24.429	-4.089	13.933	-5.225	3.124	9.93	-1.948	1.157
4	4	0.01389	1.541	17.767	7.942	1.34	46.037	-6.04	-9.314	25.407	-4.232	12.982	-4.426	2.686	8.899	-1.989	1.261
5	5	0.01852	1.668	17.725	8.147	1.574	46.163	-5.749	-9.329	26.728	-4.363	12.05	-3.393	2.116	7.863	-2.049	1.344
6	6	0.02315	1.825	17.681	8.33	1.819	46.358	-5.375	-9.264	28.414	-4.476	11.266	-2.019	1.381	6.964	-2.042	1.406
7	7	0.02778	2.027	17.637	8.495	2.08	46.611	-4.921	-9.075	30.38	-4.544	10.562	-0.302	0.47	6.177	-1.902	1.459
8	8	0.03241	2.284	17.565	8.637	2.375	46.82	-4.366	-8.735	32.348	-4.615	9.986	1.422	-0.561	5.58	-1.772	1.474
9	9	0.03704	2.615	17.459	8.785	2.712	46.89	-3.823	-8.305	34.041	-4.588	9.52	2.883	-1.67	5.157	-1.761	1.485
10	10	0.04167	3.032	17.299	8.918	3.147	46.705	-3.245	-7.816	35.268	-4.531	9.232	3.996	-2.799	4.952	-1.865	1.51
11	11	0.0463	3.512	17.081	9.058	3.665	46.191	-2.609	-7.274	35.934	-4.49	9.038	4.796	-3.943	4.875	-2.02	1.531
12	12	0.05093	4.048	16.811	9.174	4.263	45.415	-1.923	-6.699	36.166	-4.464	8.895	5.412	-5.069	4.879	-2.162	1.561
13	13	0.05556	4.629	16.502	9.274	4.946	44.42	-1.183	-6.111	36.05	-4.528	8.769	5.909	-6.113	4.923	-2.285	1.61
14	14	0.06019	5.253	16.178	9.38	5.66	43.302	-0.473	-5.528	35.717	-4.656	8.684	6.344	-7.05	5.026	-2.396	1.667
15	15	0.06482	5.906	15.854	9.506	6.349	42.142	0.164	-4.947	35.265	-4.859	8.712	6.766	-7.835	5.252	-2.48	1.719
16	16	0.06945	6.559	15.523	9.663	7.012	40.95	0.738	-4.397	34.709	-5.214	8.845	7.18	-8.392	5.581	-2.523	1.781
17	17	0.07408	7.193	15.169	9.838	7.685	39.767	1.157	-3.968	34.111	-5.664	8.96	7.59	-8.695	5.885	-2.519	1.873
18	18	0.07871	7.814	14.802	10.005	8.398	38.622	1.419	-3.673	33.486	-6.224	9.015	7.983	-8.725	6.117	-2.471	1.988
19	19	0.08334	8.41	14.49	10.17	9.134	37.575	1.514	-3.549	32.842	-6.873	9.152	8.334	-8.526	6.386	-2.405	2.101
20	20	0.08797	8.976	14.22	10.332	9.886	36.638	1.45	-3.57	32.228	-7.578	9.205	8.649	-8.128	6.535	-2.335	2.217
21	21	0.0926	9.461	14.025	10.536	10.49	35.801	1.289	-3.634	31.634	-8.344	9.345	8.895	-7.527	6.707	-2.318	2.343
22	22	0.09723	9.86	13.831	10.75	11.012	34.986	1.04	-3.756	31.052	-9.114	9.436	9.064	-6.812	6.799	-2.352	2.452
23	23	0.10186	10.153	13.648	10.972	11.479	34.168	0.726	-3.981	30.468	-9.855	9.518	9.204	-6.038	6.852	-2.399	2.553
24	24	0.10649	10.355	13.491	11.19	11.857	33.348	0.415	-4.241	29.836	-10.566	9.611	9.317	-5.247	6.895	-2.427	2.641
25	25	0.11112	10.474	13.421	11.402	12.116	32.594	0.099	-4.506	29.165	-11.206	9.663	9.394	-4.457	6.89	-2.45	2.726
26	26	0.11575	10.502	13.479	11.597	12.274	31.952	-0.162	-4.777	28.464	-11.794	9.703	9.403	-3.702	6.872	-2.495	2.814
27	27	0.12038	10.444	13.646	11.751	12.377	31.399	-0.375	-5.087	27.75	-12.271	9.683	9.363	-3.033	6.801	-2.559	2.906
28	28	0.12501	10.295	13.869	11.85	12.415	30.88	-0.538	-5.408	27.047	-12.579	9.564	9.323	-2.499	6.653	-2.619	2.989
29	29	0.12964	10.051	14.107	11.906	12.379	30.342	-0.623	-5.717	26.351	-12.729	9.411	9.293	-2.124	6.494	-2.67	3.053
30	30	0.13427	9.734	14.345	11.941	12.274	29.779	-0.67	-6.028	25.66	-12.723	9.276	9.255	-1.888	6.36	-2.735	3.112
31	31	0.1389	9.349	14.591	11.969	12.032	29.26	-0.705	-6.271	25.04	-12.541	9.111	9.21	-1.762	6.208	-2.829	3.187
32	32	0.14353	8.92	14.819	11.984	11.698	28.754	-0.715	-6.446	24.488	-12.19	8.889	9.151	-1.75	6.016	-2.965	3.291
33	33	0.14816	8.463	15.029	11.952	11.315	28.274	-0.683	-6.568	24.026	-11.704	8.507	9.114	-1.829	5.681	-3.11	3.421
34	34	0.15279	8.025	15.211	11.855	10.955	27.805	-0.618	-6.679	23.635	-11.116	8.21	9.108	-1.98	5.422	-3.259	3.574
35	35	0.15742	7.631	15.362	11.701	10.654	27.321	-0.514	-6.789	23.255	-10.532	7.95	9.097	-2.111	5.184	-3.416	3.751
36	36	0.16205	7.287	15.476	11.519	10.403	26.806	-0.437	-6.904	22.864	-9.913	7.707	9.037	-2.225	4.951	-3.623	3.951
37	37	0.16668	6.981	15.56	11.301	10.2	26.25	-0.362	-7.024	22.445	-9.257	7.486	8.89	-2.343	4.73	-3.911	4.157
38	38	0.17131	6.71	15.619	11.063	10.036	25.646	-0.265	-7.133	21.979	-8.629	7.242	8.657	-2.448	4.476	-4.267	4.357
39	39	0.17594	6.473	15.653	10.803	9.934	24.976	-0.121	-7.255	21.458	-8.104	7.021	8.369	-2.495	4.221	-4.663	4.551
40	40	0.18057	6.261	15.667	10.535	9.866	24.29	0.039	-7.381	20.927	-7.683	6.808	8.055	-2.453	3.956	-5.071	4.748
41	41	0.1852	6.062	15.664	10.254	9.8	23.614	0.191	-7.481	20.406	-7.335	6.572	7.736	-2.32	3.67	-5.475	4.946
42	42	0.18983	5.871	15.636	9.952	9.724	22.947	0.382	-7.53	19.91	-7.101	6.321	7.424	-2.099	3.376	-5.86	5.136
43	43	0.19446	5.679	15.581	9.637	9.641	22.31	0.635	-7.543	19.475	-7.022	6.1	7.133	-1.797	3.105	-6.221	5.304
44	44	0.19909	5.485	15.524	9.318	9.552	21.71	0.88	-7.562	19.101	-7.027	5.997	6.864	-1.449	2.936	-6.587	5.434
45	45	0.20372	5.281	15.465	9.016	9.445	21.126	1.101	-7.585	18.744	-7.098	6.032	6.582	-1.07	2.895	-6.975	5.523
46	46	0.20835	5.062	15.42	8.725	9.296	20.555	1.353	-7.575	18.38	-7.253	6.029	6.294	-0.661	2.819	-7.356	5.586
47	47	0.21298	4.84	15.398	8.444	9.135	20.023	1.577	-7.568	18.022	-7.384	6.094	6.031	-0.295	2.824	-7.711	5.618
48	48	0.21761	4.619	15.375	8.141	8.972	19.509	1.818	-7.543	17.705	-7.529	6.156	5.856	0.039	2.843	-7.999	5.612
49	49	0.22224	4.425	15.337	7.842	8.855	19.024	2.036	-7.551	17.449	-7.687	6.275	5.74	0.354	2.911	-8.253	5.581
50	50	0.22687	4.243	15.305	7.561	8.724	18.591	2.203	-7.552	17.253	-7.819	6.527	5.657	0.641	3.108	-8.507	5.527
51	51	0.2315	4.084	15.297	7.3	8.552	18.214	2.302	-7.492	17.095	-7.858	6.732	5.616	0.849	3.285	-8.74	5.441
52	52	0.23613	3.945	15.315	7.05	8.416	17.885	2.349	-7.459	16.976	-7.835	7.005	5.627	0.98	3.54	-8.949	5.322
53	53	0.24076	3.836	15.34	6.804	8.354	17.572	2.365	-7.486	16.883	-7.776	7.375	5.695	1.04	3.889	-9.125	5.172
54	54	0.24539	3.747	15.365	6.572	8.315	17.274	2.325	-7.53	16.822	-7.619	7.734	5.815	1.007	4.233	-9.271	5.003
55	55	0.25002	3.669	15.394	6.35	8.284	17.01	2.234	-7.576	16.802	-7.36	8.061	5.958	0.891	4.56	-9.407	4.82
56	56	0.25465	3.602	15.425	6.128	8.28	16.77	2.129	-7.637	16.807	-7.063	8.368	6.103	0.725	4.876	-9.541	4.624
57	57	0.25928	3.542	15.452	5.913	8.291	16.513	2.012	-7.71	16.806	-6.733	8.614	6.264	0.514	5.134	-9.66	4.414
58	58	0.26391	3.488	15.492	5.703	8.309	16.251	1.873	-7.793	16.792	-6.368	8.848	6.453	0.272	5.385	-9.756	4.194
59	59	0.26854	3.443	15.548	5.501	8.301	15.989	1.747	-7.829	16.758	-6.006	8.995	6.651	0.023	5.565	-9.836	3.974
60	60	0.27317	3.399	15.613	5.302	8.288	15.713	1.641	-7.861	16.699	-5.658	9.15	6.885	-0.236	5.754	-9.875	3.753
61	61	0.2778	3.349	15.692	5.096	8.289	15.437	1.534	-7.921	16.629	-5.315	9.355	7.15	-0.486	5.989	-9.885	3.532
62	62	0.28243	3.279	15.785	4.906	8.261	15.145	1.476	-7.958	16.532	-5.038	9.499	7.426	-0.699	6.169	-9.877	3.334
63	63	0.28706	3.215	15.904	4.708	8.284	14.903	1.44	-8.039	16.438	-4.835	9.642	7.663	-0.86	6.338	-9.883	3.142
64	64	0.29169	3.158	16.035	4.505	8.285	14.679	1.434	-8.088	16.339	-4.648	9.712	7.876	-1.027	6.429	-9.894	2.947
65	65	0.29632	3.111	16.158	4.288	8.271	14.421	1.482	-8.1	16.202	-4.516	9.724	8.06	-1.149	6.46	-9.917	2.766
66	66	0.30095	3.057	16.279	4.075	8.237	14.12	1.568	-8.092	16.019	-4.451	9.765	8.201	-1.225	6.511	-9.977	2.593
67	67	0.30558	2.995	16.4	3.864	8.161	13.769	1.716	-8.045	15.773	-4.465	9.817	8.288	-1.247	6.564	-10.073	2.437
68	68	0.31021	2.924	16.529	3.639	8.064	13.399	1.909	-7.978	15.483	-4.528	9.83	8.354	-1.209	6.572	-10.172	2.31
69	69	0.31484	2.85	16.659	3.391	7.985	13.029	2.125	-7.929	15.18	-4.613	9.817	8.432	-1.131	6.557	-10.245	2.208
70	70	0.31947	2.782	16.783	3.114	7.929	12.661	2.378	-7.895	14.874	-4.722	9.839	8.517	-1.032	6.568	-10.3	2.115
71	71	0.3241	2.718	16.919	2.816	7.876	12.315	2.63	-7.869	14.572	-4.83	9.898	8.571	-0.912	6.607	-10.381	2.027
72	72	0.32873	2.647	17.049	2.52	7.806	11.951	2.842	-7.839	14.247	-4.912	9.931	8.577	-0.765	6.622	-10.506	1.946
73	73	0.33336	2.573	17.165	2.206	7.732	11.536	3.048	-7.802	13.881	-4.965	9.943	8.546	-0.618	6.628	-10.666	1.86
74	74	0.33799	2.488	17.258	1.905	7.594	11.079	3.219	-7.729	13.5	-5.021	9.974	8.502	-0.419	6.642	-10.855	1.787
75	75	0.34262	2.406	17.34	1.567	7.431	10.626	3.376	-7.636	13.145	-4.992	9.97	8.476	-0.247	6.623	-11.042	1.721
76	76	0.34725	2.317	17.431	1.209	7.262	10.207	3.488	-7.553	12.819	-4.936	9.937	8.473	-0.041	6.572	-11.219	1.66
77	77	0.35188	2.233	17.5	0.817	7.102	9.749	3.601	-7.482	12.479	-4.867	9.905	8.474	0.186	6.515	-11.394	1.602
78	78	0.35651	2.133	17.57	0.423	6.922	9.301	3.649	-7.423	12.165	-4.75	9.838	8.454	0.443	6.415	-11.619	1.555
79	79	0.36114	2.035	17.632	0.02	6.746	8.888	3.628	-7.379	11.914	-4.57	9.711	8.419	0.706	6.255	-11.887	1.511
80	80	0.36577	1.939	17.692	-0.391	6.553	8.538	3.57	-7.327	11.75	-4.363	9.619	8.4	0.974	6.119	-12.168	1.463
81	81	0.3704	1.85	17.737	-0.821	6.345	8.232	3.475	-7.259	11.665	-4.121	9.543	8.427	1.253	5.995	-12.433	1.412
82	82	0.37503	1.754	17.758	-1.268	6.135	7.93	3.337	-7.205	11.633	-3.838	9.421	8.488	1.542	5.825	-12.691	1.362
83	83	0.37966	1.637	17.76	-1.718	5.929	7.626	3.169	-7.192	11.646	-3.527	9.249	8.549	1.832	5.597	-12.982	1.315
84	84	0.38429	1.51	17.744	-2.162	5.72	7.317	2.983	-7.208	11.704	-3.201	9.066	8.603	2.114	5.346	-13.315	1.269
85	85	0.38892	1.376	17.702	-2.58	5.486	6.999	2.778	-7.222	11.807	-2.888	8.914	8.668	2.377	5.114	-13.667	1.201
86	86	0.39355	1.248	17.641	-2.993	5.279	6.701	2.572	-7.258	11.983	-2.565	8.684	8.756	2.573	4.812	-14.025	1.093
87	87	0.39818	1.119	17.58	-3.394	5.053	6.433	2.369	-7.291	12.214	-2.266	8.577	8.853	2.763	4.623	-14.4	0.975
88	88	0.40281	0.991	17.516	-3.83	4.833	6.197	2.247	-7.321	12.497	-2.005	8.529	8.914	2.949	4.495	-14.826	0.861
89	89	0.40744	0.867	17.462	-4.247	4.63	5.99	2.151	-7.372	12.834	-1.74	8.413	8.991	3.052	4.3	-15.264	0.724
90	90	0.41207	0.745	17.411	-4.64	4.446	5.791	2.088	-7.449	13.176	-1.512	8.379	9.034	3.12	4.181	-15.732	0.576
91	91	0.4167	0.621	17.367	-4.987	4.249	5.594	2.02	-7.521	13.52	-1.317	8.397	9.055	3.169	4.112	-16.23	0.414
92	92	0.42133	0.5	17.329	-5.314	4.039	5.41	1.974	-7.578	13.878	-1.149	8.378	9.033	3.212	4.01	-16.778	0.257
93	93	0.42596	0.374	17.29	-5.61	3.813	5.223	1.974	-7.619	14.253	-1.029	8.346	8.996	3.238	3.897	-17.357	0.106
94	94	0.43059	0.253	17.245	-5.891	3.596	5.019	2.015	-7.67	14.636	-0.947	8.359	8.93	3.238	3.825	-17.977	-0.05
95	95	0.43522	0.129	17.196	-6.145	3.36	4.794	2.091	-7.697	15.008	-0.917	8.411	8.813	3.229	3.795	-18.651	-0.215
96	96	0.43985	0.01	17.157	-6.362	3.107	4.574	2.207	-7.68	15.374	-0.957	8.436	8.602	3.226	3.754	-19.412	-0.384
97	97	0.44448	-0.084	17.141	-6.538	2.888	4.39	2.332	-7.657	15.75	-1.047	8.415	8.277	3.24	3.679	-20.278	-0.543
98	98	0.44911	-0.173	17.151	-6.658	2.689	4.238	2.42	-7.644	16.118	-1.166	8.363	7.893	3.292	3.579	-21.195	-0.677
99	99	0.45374	-0.265	17.192	-6.745	2.493	4.1	2.506	-7.623	16.469	-1.327	8.187	7.483	3.379	3.362	-22.139	-0.79
100	100	0.45837	-0.382	17.259	-6.805	2.263	3.951	2.589	-7.596	16.763	-1.533	8.084	7.061	3.484	3.211	-23.077	-0.916
101	101	0.463	-0.517	17.337	-6.848	1.992	3.804	2.649	-7.547	17.054	-1.772	8.035	6.644	3.643	3.114	-24.023	-1.034
102	102	0.46763	-0.672	17.404	-6.852	1.679	3.658	2.658	-7.465	17.348	-2.054	7.867	6.151	3.867	2.923	-25.043	-1.158
103	103	0.47226	-0.85	17.44	-6.843	1.328	3.506	2.649	-7.361	17.672	-2.355	7.668	5.582	4.134	2.723	-26.152	-1.275
104	104	0.47689	-1.071	17.463	-6.816	0.912	3.395	2.564	-7.24	18.059	-2.63	7.515	4.983	4.416	2.593	-27.309	-1.42
105	105	0.48152	-1.331	17.468	-6.798	0.44	3.315	2.459	-7.108	18.5	-2.911	7.455	4.363	4.711	2.567	-28.495	-1.594
106	106	0.48615	-1.61	17.44	-6.797	-0.087	3.239	2.32	-6.951	18.986	-3.176	7.368	3.747	5.047	2.534	-29.695	-1.773
107	107	0.49078	-1.881	17.374	-6.832	-0.613	3.169	2.125	-6.811	19.527	-3.377	7.275	3.111	5.395	2.519	-30.933	-1.966
108	108	0.49541	-2.139	17.272	-6.899	-1.127	3.11	1.863	-6.697	20.127	-3.501	7.235	2.455	5.729	2.585	-32.204	-2.191
109	109	0.50004	-2.393	17.146	-6.978	-1.659	3.085	1.539	-6.587	20.807	-3.569	7.265	1.802	6.05	2.745	-33.492	-2.449
110	110	0.50467	-2.645	17.004	-7.068	-2.207	3.124	1.15	-6.5	21.597	-3.58	7.365	1.159	6.362	2.992	-34.801	-2.738
111	111	0.5093	-2.889	16.845	-7.189	-2.737	3.235	0.69	-6.467	22.504	-3.518	7.507	0.511	6.664	3.306	-36.144	-3.055
112	112	0.51393	-3.116	16.67	-7.353	-3.235	3.41	0.207	-6.474	23.52	-3.411	7.62	-0.14	6.957	3.63	-37.515	-3.392
113	113	0.51856	-3.342	16.479	-7.539	-3.728	3.63	-0.315	-6.506	24.614	-3.269	7.706	-0.783	7.231	3.974	-38.893	-3.762
114	114	0.52319	-3.583	16.266	-7.706	-4.26	3.869	-0.913	-6.56	25.774	-3.089	7.924	-1.421	7.464	4.48	-40.273	-4.19
115	115	0.52782	-3.835	16.039	-7.858	-4.815	4.155	-1.618	-6.67	27.029	-2.84	8.226	-2.095	7.655	5.115	-41.711	-4.675
116	116	0.53245	-4.097	15.82	-8.016	-5.377	4.536	-2.298	-6.805	28.403	-2.63	8.517	-2.822	7.829	5.79	-43.216	-5.191
117	117	0.53708	-4.347	15.612	-8.177	-5.911	5	-3.025	-7.003	29.842	-2.418	8.837	-3.614	7.994	6.548	-44.762	-5.744
118	118	0.54171	-4.593	15.421	-8.304	-6.424	5.521	-3.81	-7.258	31.311	-2.26	9.225	-4.464	8.143	7.432	-46.316	-6.366
119	119	0.54634	-4.83	15.226	-8.39	-6.934	6.088	-4.642	-7.548	32.822	-2.171	9.591	-5.39	8.321	8.357	-47.912	-7.015
120	120	0.55097	-5.065	15.036	-8.453	-7.457	6.722	-5.486	-7.861	34.386	-2.163	9.883	-6.413	8.549	9.284	-49.577	-7.668
121	121	0.5556	-5.297	14.849	-8.492	-7.972	7.412	-6.325	-8.209	35.996	-2.253	10.153	-7.535	8.8	10.264	-51.303	-8.339
122	122	0.56023	-5.518	14.667	-8.514	-8.46	8.148	-7.131	-8.58	37.637	-2.472	10.434	-8.753	9.046	11.338	-53.067	-9.059
123	123	0.56486	-5.721	14.503	-8.52	-8.918	8.933	-7.892	-8.958	39.293	-2.835	10.673	-10.06	9.295	12.456	-54.86	-9.82
124	124	0.56949	-5.908	14.361	-8.505	-9.34	9.774	-8.611	-9.348	40.958	-3.323	10.788	-11.434	9.559	13.525	-56.676	-10.581
125	125	0.57412	-6.082	14.235	-8.477	-9.741	10.664	-9.273	-9.735	42.626	-3.898	10.731	-12.837	9.828	14.483	-58.492	-11.313
126	126	0.57875	-6.25	14.105	-8.397	-10.161	11.532	-9.897	-10.074	44.271	-4.547	10.483	-14.182	10.098	15.278	-60.254	-12.003
127	127	0.58338	-6.414	13.978	-8.295	-10.564	12.402	-10.448	-10.381	45.895	-5.301	10.155	-15.357	10.357	15.97	-61.828	-12.69
128	128	0.58801	-6.547	13.875	-8.21	-10.89	13.315	-10.886	-10.687	47.545	-6.134	9.908	-16.247	10.575	16.643	-63.112	-13.386
129	129	0.59264	-6.641	13.81	-8.144	-11.136	14.302	-11.215	-10.965	49.208	-6.996	9.652	-16.816	10.747	17.18	-64.066	-14.073
130	130	0.59727	-6.686	13.779	-8.069	-11.302	15.353	-11.441	-11.185	50.895	-7.851	9.405	-17.106	10.867	17.591	-64.753	-14.712
131	131	0.6019	-6.708	13.747	-7.957	-11.441	16.387	-11.613	-11.328	52.537	-8.633	9.255	-17.117	10.877	17.94	-65.127	-15.351
132	132	0.60653	-6.712	13.712	-7.83	-11.543	17.391	-11.722	-11.417	54.118	-9.35	9.197	-16.881	10.833	18.221	-65.226	-15.952
133	133	0.61116	-6.681	13.674	-7.703	-11.594	18.368	-11.763	-11.432	55.651	-9.954	9.148	-16.42	10.708	18.366	-65.116	-16.49
134	134	0.61579	-6.619	13.647	-7.563	-11.605	19.326	-11.715	-11.337	57.133	-10.425	9.071	-15.803	10.463	18.366	-64.864	-16.965
135	135	0.62042	-6.515	13.637	-7.412	-11.552	20.275	-11.611	-11.157	58.545	-10.743	8.955	-15.102	10.072	18.241	-64.521	-17.39
136	136	0.62505	-6.37	13.639	-7.251	-11.426	21.201	-11.474	-10.921	59.864	-10.95	8.842	-14.371	9.577	18.061	-64.106	-17.769
137	137	0.62968	-6.193	13.646	-7.072	-11.236	22.082	-11.29	-10.615	61.069	-11.087	8.786	-13.646	9.013	17.898	-63.625	-18.105
138	138	0.63431	-5.988	13.646	-6.879	-11.002	22.911	-11.047	-10.221	62.159	-11.13	8.783	-12.953	8.367	17.763	-63.095	-18.393
139	139	0.63894	-5.774	13.63	-6.677	-10.776	23.7	-10.741	-9.738	63.144	-11.077	8.812	-12.296	7.692	17.643	-62.521	-18.613
140	140	0.64357	-5.543	13.608	-6.449	-10.553	24.445	-10.414	-9.179	64.017	-10.933	8.853	-11.666	7.009	17.527	-61.902	-18.758
141	141	0.6482	-5.31	13.582	-6.18	-10.351	25.137	-10.097	-8.565	64.772	-10.74	8.83	-11.079	6.387	17.366	-61.286	-18.794
142	142	0.65283	-5.05	13.562	-5.895	-10.113	25.814	-9.788	-7.936	65.434	-10.532	8.807	-10.516	5.853	17.205	-60.634	-18.724
143	143	0.65746	-4.787	13.558	-5.611	-9.842	26.5	-9.436	-7.279	65.994	-10.339	8.837	-10.003	5.4	17.095	-59.936	-18.566
144	144	0.66209	-4.514	13.574	-5.35	-9.523	27.222	-9.049	-6.614	66.472	-10.125	8.93	-9.509	4.97	17.038	-59.156	-18.355
145	145	0.66672	-4.254	13.595	-5.08	-9.23	27.944	-8.684	-5.961	66.859	-9.881	9.071	-9.046	4.611	17.029	-58.322	-18.077
146	146	0.67135	-4.019	13.608	-4.785	-8.976	28.627	-8.356	-5.339	67.12	-9.648	9.251	-8.631	4.379	17.057	-57.45	-17.712
147	147	0.67598	-3.8	13.619	-4.497	-8.734	29.278	-8.024	-4.731	67.269	-9.423	9.422	-8.245	4.235	17.07	-56.547	-17.275
148	148	0.68061	-3.581	13.631	-4.235	-8.485	29.917	-7.676	-4.136	67.336	-9.197	9.578	-7.879	4.126	17.063	-55.613	-16.815
149	149	0.68524	-3.365	13.653	-3.994	-8.228	30.571	-7.332	-3.575	67.341	-8.98	9.761	-7.551	4.044	17.08	-54.656	-16.347
150	150	0.68987	-3.162	13.682	-3.768	-7.954	31.242	-7.002	-3.066	67.281	-8.796	9.956	-7.298	3.99	17.12	-53.704	-15.873
151	151	0.6945	-2.981	13.707	-3.555	-7.664	31.918	-6.686	-2.614	67.155	-8.669	10.11	-7.127	3.967	17.135	-52.781	-15.401
152	152	0.69913	-2.827	13.732	-3.35	-7.377	32.6	-6.393	-2.228	66.97	-8.6	10.237	-7.003	3.994	17.123	-51.857	-14.934
153	153	0.70376	-2.653	13.756	-3.186	-7.035	33.285	-6.128	-1.917	66.731	-8.579	10.392	-6.912	4.038	17.127	-50.902	-14.502
154	154	0.70839	-2.485	13.79	-3.027	-6.7	33.972	-5.891	-1.646	66.443	-8.567	10.535	-6.821	4.081	17.107	-49.913	-14.094
155	155	0.71302	-2.313	13.824	-2.877	-6.376	34.649	-5.691	-1.421	66.091	-8.586	10.68	-6.738	4.158	17.08	-48.875	-13.717
156	156	0.71765	-2.158	13.866	-2.777	-6.064	35.341	-5.473	-1.224	65.694	-8.653	10.778	-6.653	4.269	17.003	-47.792	-13.386
157	157	0.72228	-2.002	13.914	-2.686	-5.729	36.026	-5.261	-1.065	65.246	-8.805	10.924	-6.534	4.36	16.944	-46.614	-13.155
158	158	0.72691	-1.857	13.981	-2.625	-5.363	36.742	-5.067	-0.972	64.765	-8.98	11.108	-6.395	4.395	16.901	-45.352	-13.008
159	159	0.73154	-1.707	14.059	-2.571	-5.007	37.474	-4.925	-0.927	64.259	-9.164	11.281	-6.232	4.422	16.841	-44.033	-12.914
160	160	0.73617	-1.568	14.155	-2.525	-4.639	38.243	-4.838	-0.949	63.722	-9.418	11.394	-6.081	4.512	16.73	-42.684	-12.835
161	161	0.7408	-1.434	14.258	-2.476	-4.27	39.014	-4.783	-1.003	63.149	-9.714	11.412	-5.914	4.603	16.527	-41.3	-12.8
162	162	0.74543	-1.318	14.353	-2.41	-3.95	39.76	-4.758	-1.079	62.535	-10.009	11.327	-5.718	4.71	16.208	-39.886	-12.773
163	163	0.75006	-1.217	14.451	-2.329	-3.682	40.487	-4.757	-1.178	61.868	-10.295	11.222	-5.513	4.859	15.852	-38.44	-12.729
164	164	0.75469	-1.116	14.559	-2.25	-3.422	41.193	-4.777	-1.308	61.126	-10.589	11.2	-5.336	5.032	15.57	-36.959	-12.692
165	165	0.75932	-1.008	14.675	-2.19	-3.133	41.876	-4.819	-1.483	60.3	-10.919	11.27	-5.212	5.232	15.378	-35.453	-12.674
166	166	0.76395	-0.89	14.8	-2.15	-2.807	42.549	-4.853	-1.687	59.408	-11.296	11.384	-5.113	5.459	15.218	-33.915	-12.663
167	167	0.76858	-0.795	14.92	-2.098	-2.506	43.204	-4.877	-1.897	58.503	-11.677	11.505	-4.978	5.687	15.05	-32.343	-12.653
168	168	0.77321	-0.718	15.049	-2.026	-2.208	43.853	-4.923	-2.139	57.593	-12.016	11.594	-4.773	5.882	14.827	-30.732	-12.621
169	169	0.77784	-0.673	15.183	-1.892	-2.018	44.459	-4.962	-2.332	56.671	-12.297	11.647	-4.474	6.081	14.549	-29.079	-12.543
170	170	0.78247	-0.615	15.299	-1.748	-1.859	45.011	-5	-2.5	55.717	-12.521	11.693	-4.088	6.291	14.237	-27.36	-12.411
171	171	0.7871	-0.555	15.417	-1.613	-1.657	45.544	-5.049	-2.706	54.706	-12.74	11.733	-3.656	6.532	13.9	-25.576	-12.22
172	172	0.79173	-0.501	15.535	-1.47	-1.48	46.039	-5.047	-2.887	53.617	-12.894	11.942	-3.247	6.728	13.711	-23.747	-11.999
173	173	0.79636	-0.457	15.662	-1.314	-1.333	46.496	-5.003	-3.045	52.432	-13.006	12.295	-2.855	6.92	13.651	-21.872	-11.726
174	174	0.80099	-0.427	15.79	-1.115	-1.242	46.913	-4.96	-3.191	51.19	-13.018	12.805	-2.49	7.038	13.748	-19.98	-11.429
175	175	0.80562	-0.403	15.915	-0.894	-1.186	47.287	-4.931	-3.333	49.905	-12.904	13.37	-2.182	7.075	13.924	-18.145	-11.096
176	176	0.81025	-0.372	16.036	-0.675	-1.136	47.605	-4.888	-3.448	48.582	-12.685	13.851	-1.924	7.083	14.055	-16.408	-10.671
177	177	0.81488	-0.34	16.143	-0.44	-1.103	47.853	-4.817	-3.526	47.213	-12.394	14.213	-1.685	7.103	14.096	-14.753	-10.126
178	178	0.81951	-0.316	16.231	-0.175	-1.093	48.041	-4.744	-3.6	45.807	-12.025	14.525	-1.419	7.121	14.091	-13.113	-9.478
179	179	0.82414	-0.283	16.309	0.097	-1.067	48.192	-4.67	-3.691	44.388	-11.554	14.843	-1.099	7.097	14.083	-11.462	-8.74
180	180	0.82877	-0.239	16.393	0.368	-1.023	48.318	-4.559	-3.774	42.931	-11.029	15.149	-0.837	7.044	14.084	-9.883	-7.93
181	181	0.8334	-0.168	16.485	0.606	-0.901	48.423	-4.467	-3.92	41.432	-10.457	15.594	-0.707	6.971	14.257	-8.422	-7.083
182	182	0.83803	-0.094	16.573	0.854	-0.776	48.477	-4.377	-4.078	39.893	-9.863	16.069	-0.718	6.903	14.499	-7.12	-6.201
183	183	0.84266	-0.022	16.611	1.078	-0.639	48.428	-4.26	-4.236	38.322	-9.186	16.626	-0.815	6.736	14.844	-5.924	-5.333
184	184	0.84729	0.03	16.621	1.351	-0.577	48.303	-4.165	-4.378	36.749	-8.452	17.17	-0.901	6.542	15.187	-4.785	-4.447
185	185	0.85192	0.069	16.623	1.644	-0.55	48.139	-4.072	-4.508	35.175	-7.715	17.623	-0.93	6.329	15.441	-3.632	-3.577
186	186	0.85655	0.104	16.64	1.943	-0.518	47.977	-3.988	-4.652	33.624	-7.025	17.997	-0.951	6.132	15.63	-2.516	-2.732
187	187	0.86118	0.155	16.666	2.214	-0.403	47.815	-3.889	-4.839	32.112	-6.402	18.319	-1	5.929	15.785	-1.473	-1.925
188	188	0.86581	0.212	16.689	2.466	-0.241	47.649	-3.795	-5.058	30.672	-5.84	18.667	-1.12	5.718	15.985	-0.561	-1.188
189	189	0.87044	0.27	16.708	2.707	-0.069	47.484	-3.7	-5.281	29.33	-5.337	19.015	-1.298	5.495	16.208	0.22	-0.53
190	190	0.87507	0.334	16.721	2.924	0.129	47.324	-3.584	-5.485	28.107	-4.904	19.259	-1.478	5.261	16.356	0.912	0.054
191	191	0.8797	0.408	16.719	3.113	0.365	47.166	-3.463	-5.677	27.017	-4.556	19.388	-1.624	5.043	16.423	1.54	0.568
192	192	0.88433	0.487	16.699	3.307	0.612	47.005	-3.377	-5.869	26.059	-4.3	19.452	-1.741	4.885	16.455	2.094	1.033
193	193	0.88896	0.557	16.675	3.526	0.825	46.843	-3.323	-6.034	25.225	-4.118	19.408	-1.843	4.819	16.416	2.545	1.493
194	194	0.89359	0.626	16.647	3.738	1.033	46.698	-3.287	-6.17	24.529	-4.01	19.32	-1.964	4.847	16.371	2.859	1.952
195	195	0.89822	0.704	16.624	3.915	1.285	46.564	-3.17	-6.276	23.942	-4.06	19.292	-2.11	4.962	16.409	3.054	2.403
196	196	0.90285	0.793	16.578	4.069	1.563	46.411	-3.066	-6.357	23.489	-4.176	19.25	-2.237	5.139	16.467	3.139	2.84
197	197	0.90748	0.889	16.506	4.23	1.867	46.23	-2.971	-6.439	23.159	-4.381	19.189	-2.379	5.387	16.532	3.084	3.276
198	198	0.91211	0.984	16.441	4.407	2.146	46.047	-2.834	-6.459	22.909	-4.674	19.058	-2.669	5.696	16.56	2.797	3.728
199	199	0.91674	1.074	16.398	4.589	2.399	45.91	-2.727	-6.46	22.772	-4.991	18.813	-3.152	6.098	16.493	2.222	4.213
200	200	0.92137	1.145	16.383	4.78	2.624	45.801	-2.596	-6.451	22.713	-5.373	18.451	-3.834	6.589	16.311	1.375	4.733
201	201	0.926	1.202	16.374	4.978	2.82	45.679	-2.47	-6.441	22.716	-5.753	18.035	-4.588	7.101	16.065	0.382	5.263
