# Supplementary material for: Gait phenotypes in paediatric hereditary spastic paraplegia revealed by dynamic time warping analysis and random forests
Source: PLoS One. 2018 Mar 8;13(3):e0192345. doi: 10.1371/journal.pone.0192345 (PMC5843164; doi:10.1371/journal.pone.0192345)
Supplement: S1 Data — (ZIP) [file pone.0192345.s008.zip › HSP/Left.SR.HSP2.3.csv]

	Epoch	Time	Pelvic.obliquity	Pelvic.tilt	Pelvic rotation	Hip.abd.add	Hip.flexion	Hip.rotation	Knee.abd.add	Knee.flexion	Knee.rotation	Ankle.abd.add	Ankle.flexion	Ankle.rotation	Forefoot.abd.add	Forefoot.flexion	Forefoot.rotation
1	1	0	-7.783	27.456	7.796	-5.511	62.66	-1.433	-9.856	24.303	-5.434	15.484	0.982	7.136	12.001	12.068	-0.571
2	2	0.00451	-7.742	27.302	7.828	-5.212	62.484	-1.666	-10.052	24.556	-5.738	15.368	0.416	8.01	12.124	11.078	0.001
3	3	0.00902	-7.702	27.175	7.885	-4.941	62.293	-1.863	-10.247	24.847	-6.012	15.25	-0.286	8.994	12.248	9.832	0.766
4	4	0.01353	-7.664	27.085	7.965	-4.696	62.104	-2.044	-10.44	25.16	-6.185	15.031	-1.196	9.917	12.287	8.317	1.595
5	5	0.01804	-7.641	27.041	8.055	-4.435	61.929	-2.124	-10.658	25.491	-6.292	14.647	-2.189	10.785	12.128	6.668	2.534
6	6	0.02255	-7.586	26.992	8.159	-4.149	61.714	-2.307	-10.968	25.811	-6.165	14.015	-3.115	11.489	11.649	5.07	3.505
7	7	0.02706	-7.522	26.953	8.294	-3.845	61.468	-2.443	-11.326	26.111	-5.906	13.162	-3.871	11.843	10.856	3.699	4.341
8	8	0.03157	-7.438	26.921	8.457	-3.537	61.225	-2.518	-11.697	26.436	-5.569	12.155	-4.644	11.946	9.843	2.348	5.088
9	9	0.03608	-7.352	26.903	8.629	-3.243	61.024	-2.437	-12.027	26.882	-5.164	11.358	-5.053	11.751	8.926	1.314	5.768
10	10	0.04059	-7.25	26.871	8.79	-2.934	60.867	-2.167	-12.307	27.536	-4.724	10.911	-4.826	11.209	8.225	0.799	6.358
11	11	0.0451	-7.131	26.832	8.943	-2.625	60.779	-1.684	-12.484	28.473	-4.276	10.63	-3.938	10.3	7.608	0.8	6.843
12	12	0.04961	-6.978	26.771	9.085	-2.306	60.762	-0.984	-12.522	29.735	-3.873	10.318	-2.692	9.088	6.954	1.007	7.243
13	13	0.05412	-6.776	26.654	9.203	-1.929	60.782	-0.103	-12.444	31.296	-3.553	9.939	-1.61	7.665	6.262	0.921	7.571
14	14	0.05863	-6.545	26.53	9.291	-1.509	60.83	0.931	-12.22	33.019	-3.256	9.427	-0.959	6.014	5.487	0.353	7.77
15	15	0.06314	-6.254	26.401	9.333	-1.041	60.79	2.16	-11.768	34.669	-3.026	8.703	-0.277	4.117	4.56	-0.115	7.82
16	16	0.06765	-5.969	26.321	9.379	-0.656	60.653	3.608	-11.058	36.086	-2.764	8.105	0.604	1.999	3.839	-0.296	7.786
17	17	0.07216	-5.672	26.211	9.397	-0.284	60.327	5.21	-10.156	37.176	-2.539	7.694	1.719	-0.241	3.432	-0.111	7.666
18	18	0.07667	-5.414	26.063	9.41	0.012	59.819	7.08	-9.026	37.95	-2.436	7.324	2.629	-2.518	3.134	0.022	7.48
19	19	0.08118	-5.156	25.88	9.387	0.257	59.137	9.101	-7.726	38.401	-2.472	7.015	3.225	-4.67	2.916	-0.033	7.289
20	20	0.08569	-4.905	25.72	9.363	0.444	58.38	11.174	-6.349	38.606	-2.64	6.828	3.675	-6.649	2.842	-0.162	7.103
21	21	0.0902	-4.639	25.593	9.352	0.604	57.609	13.111	-5.025	38.647	-2.914	6.72	4.107	-8.369	2.878	-0.276	6.948
22	22	0.09471	-4.346	25.495	9.357	0.759	56.848	14.79	-3.82	38.564	-3.313	6.579	4.531	-9.709	2.914	-0.366	6.853
23	23	0.09922	-4.031	25.438	9.378	0.912	56.125	16.19	-2.758	38.382	-3.872	6.345	4.929	-10.626	2.877	-0.437	6.81
24	24	0.10373	-3.689	25.417	9.407	1.097	55.46	17.238	-1.914	38.157	-4.531	6.064	5.313	-11.169	2.789	-0.487	6.789
25	25	0.10824	-3.356	25.41	9.451	1.247	54.879	17.91	-1.254	37.946	-5.208	5.77	5.691	-11.354	2.691	-0.524	6.785
26	26	0.11275	-2.995	25.409	9.496	1.434	54.364	18.114	-0.878	37.756	-5.911	5.543	6.124	-11.164	2.644	-0.485	6.782
27	27	0.11726	-2.626	25.423	9.566	1.625	53.893	17.929	-0.74	37.57	-6.59	5.472	6.317	-10.728	2.653	-0.664	6.748
28	28	0.12177	-2.226	25.472	9.645	1.858	53.461	17.363	-0.87	37.36	-7.324	5.506	6.519	-9.964	2.714	-0.801	6.726
29	29	0.12628	-1.817	25.549	9.757	2.101	53.074	16.464	-1.238	37.149	-8.034	5.545	6.776	-8.966	2.742	-0.854	6.733
30	30	0.13079	-1.395	25.6	9.88	2.381	52.69	15.249	-1.816	36.933	-8.644	5.632	7.182	-7.834	2.825	-0.737	6.758
31	31	0.1353	-0.964	25.624	10.008	2.691	52.294	13.794	-2.544	36.683	-9.161	5.635	7.603	-6.609	2.813	-0.562	6.793
32	32	0.13981	-0.537	25.642	10.14	2.997	51.892	12.188	-3.363	36.38	-9.598	5.54	7.891	-5.332	2.652	-0.471	6.821
33	33	0.14432	-0.137	25.668	10.273	3.256	51.479	10.529	-4.202	36.017	-9.943	5.485	8.059	-4.077	2.492	-0.484	6.825
34	34	0.14883	0.214	25.699	10.415	3.451	51.042	8.928	-4.984	35.595	-10.19	5.465	8.189	-2.919	2.381	-0.53	6.815
35	35	0.15334	0.52	25.692	10.539	3.652	50.564	7.348	-5.785	35.173	-10.249	5.42	8.345	-1.898	2.251	-0.564	6.835
36	36	0.15785	0.728	25.683	10.654	3.768	50.073	5.928	-6.506	34.75	-10.169	5.508	8.524	-1.049	2.265	-0.597	6.855
37	37	0.16236	0.879	25.663	10.758	3.882	49.59	4.523	-7.247	34.36	-9.874	5.498	8.731	-0.432	2.203	-0.609	6.83
38	38	0.16687	0.919	25.651	10.846	3.874	49.094	3.422	-7.787	33.978	-9.52	5.377	8.981	-0.001	2.08	-0.574	6.805
39	39	0.17138	0.888	25.614	10.912	3.824	48.548	2.507	-8.249	33.612	-9.053	5.269	9.23	0.247	1.977	-0.561	6.797
40	40	0.17589	0.766	25.572	10.953	3.708	47.978	1.838	-8.594	33.278	-8.479	5.186	9.502	0.27	1.93	-0.547	6.791
41	41	0.1804	0.582	25.523	10.969	3.53	47.371	1.456	-8.769	32.956	-7.854	5.079	9.749	0.057	1.9	-0.566	6.762
42	42	0.18491	0.356	25.467	10.972	3.299	46.753	1.298	-8.806	32.666	-7.197	4.916	9.973	-0.339	1.845	-0.612	6.717
43	43	0.18942	0.104	25.416	10.966	3.045	46.155	1.29	-8.78	32.428	-6.507	4.789	10.224	-0.852	1.838	-0.65	6.694
44	44	0.19393	-0.137	25.387	10.94	2.826	45.564	1.428	-8.716	32.201	-5.828	4.796	10.504	-1.436	1.969	-0.688	6.724
45	45	0.19844	-0.369	25.419	10.906	2.614	45.011	1.705	-8.581	31.955	-5.193	4.721	10.795	-2.045	2.049	-0.702	6.799
46	46	0.20295	-0.567	25.491	10.862	2.399	44.456	2.149	-8.356	31.673	-4.592	4.59	11.167	-2.761	2.093	-0.622	6.877
47	47	0.20746	-0.765	25.558	10.803	2.177	43.866	2.797	-8.033	31.343	-4.142	4.509	11.464	-3.518	2.182	-0.584	6.92
48	48	0.21197	-0.923	25.578	10.739	2.003	43.206	3.447	-7.715	30.963	-3.798	4.407	11.69	-4.196	2.231	-0.595	6.97
49	49	0.21648	-1.063	25.578	10.675	1.843	42.495	4.248	-7.337	30.516	-3.667	4.448	11.852	-4.811	2.397	-0.636	7.021
50	50	0.22099	-1.184	25.604	10.616	1.695	41.814	5.054	-6.989	30.048	-3.644	4.593	11.97	-5.333	2.629	-0.707	7.085
51	51	0.2255	-1.298	25.689	10.566	1.525	41.192	5.868	-6.633	29.554	-3.773	4.807	12.084	-5.711	2.907	-0.764	7.154
52	52	0.23001	-1.408	25.805	10.521	1.341	40.597	6.695	-6.265	29.028	-4.073	5.025	12.193	-5.952	3.172	-0.8	7.207
53	53	0.23452	-1.508	25.904	10.473	1.183	39.998	7.446	-5.95	28.496	-4.484	5.231	12.268	-6.06	3.394	-0.85	7.236
54	54	0.23903	-1.595	25.973	10.419	1.055	39.397	8.071	-5.71	27.974	-4.983	5.486	12.316	-6.001	3.622	-0.919	7.257
55	55	0.24354	-1.68	26.038	10.362	0.935	38.806	8.67	-5.492	27.442	-5.601	5.778	12.384	-5.827	3.871	-0.948	7.261
56	56	0.24805	-1.764	26.13	10.312	0.803	38.28	9.154	-5.311	26.931	-6.201	6.049	12.463	-5.626	4.098	-0.952	7.209
57	57	0.25256	-1.84	26.245	10.259	0.684	37.802	9.519	-5.215	26.442	-6.82	6.396	12.602	-5.327	4.368	-0.901	7.147
58	58	0.25707	-1.919	26.366	10.189	0.591	37.34	9.799	-5.181	25.951	-7.455	6.743	12.622	-4.929	4.595	-0.953	7.086
59	59	0.26158	-1.994	26.468	10.126	0.501	36.868	9.955	-5.177	25.464	-8.029	7.038	12.606	-4.487	4.773	-1.046	7.024
60	60	0.26609	-2.074	26.541	10.066	0.42	36.378	9.997	-5.227	24.995	-8.507	7.253	12.594	-4.073	4.871	-1.133	6.935
61	61	0.2706	-2.152	26.583	10.008	0.332	35.884	9.885	-5.323	24.567	-8.811	7.448	12.643	-3.709	4.961	-1.191	6.833
62	62	0.27511	-2.227	26.611	9.939	0.245	35.395	9.642	-5.454	24.177	-8.948	7.61	12.732	-3.405	5.031	-1.237	6.711
63	63	0.27962	-2.298	26.641	9.852	0.189	34.926	9.324	-5.623	23.824	-8.959	7.693	12.818	-3.182	5.03	-1.3	6.557
64	64	0.28413	-2.366	26.663	9.753	0.174	34.476	8.951	-5.838	23.526	-8.847	7.702	12.855	-3.038	4.955	-1.435	6.396
65	65	0.28864	-2.446	26.649	9.644	0.164	34.014	8.536	-6.075	23.282	-8.61	7.675	12.779	-2.946	4.828	-1.716	6.257
66	66	0.29315	-2.508	26.593	9.526	0.157	33.518	8.118	-6.278	23.07	-8.263	7.655	12.804	-2.924	4.75	-1.94	6.154
67	67	0.29766	-2.566	26.531	9.382	0.169	33.015	7.704	-6.473	22.88	-7.795	7.539	12.857	-3.014	4.608	-2.16	6.043
68	68	0.30217	-2.607	26.45	9.231	0.181	32.502	7.301	-6.644	22.71	-7.26	7.416	13.038	-3.185	4.49	-2.271	5.933
69	69	0.30668	-2.666	26.415	9.085	0.13	32.041	6.907	-6.766	22.563	-6.65	7.37	13.196	-3.43	4.464	-2.436	5.799
70	70	0.31119	-2.719	26.395	8.937	0.083	31.608	6.535	-6.885	22.438	-6.013	7.322	13.341	-3.74	4.436	-2.621	5.649
71	71	0.3157	-2.762	26.398	8.771	0.043	31.216	6.167	-6.991	22.343	-5.324	7.185	13.556	-4.1	4.344	-2.746	5.49
72	72	0.32021	-2.781	26.388	8.577	0.035	30.824	5.851	-7.071	22.271	-4.638	7.054	13.816	-4.489	4.279	-2.841	5.335
73	73	0.32472	-2.791	26.354	8.361	0.059	30.413	5.624	-7.139	22.214	-4.028	6.977	14.098	-4.862	4.269	-2.922	5.198
74	74	0.32923	-2.82	26.327	8.141	0.071	30.005	5.481	-7.194	22.164	-3.513	6.889	14.427	-5.184	4.242	-2.957	5.087
75	75	0.33374	-2.859	26.314	7.924	0.034	29.581	5.446	-7.18	22.084	-3.095	6.842	14.76	-5.472	4.258	-2.986	4.998
76	76	0.33825	-2.917	26.311	7.712	-0.065	29.138	5.496	-7.121	21.961	-2.817	7.019	15.04	-5.68	4.454	-3.06	4.911
77	77	0.34276	-2.96	26.273	7.463	-0.111	28.67	5.534	-7.085	21.86	-2.524	7.096	15.303	-5.829	4.551	-3.164	4.872
78	78	0.34727	-3	26.204	7.196	-0.118	28.143	5.633	-7.06	21.721	-2.329	7.118	15.469	-5.967	4.571	-3.334	4.798
79	79	0.35178	-3.066	26.16	6.934	-0.158	27.595	5.856	-7.024	21.533	-2.286	7.222	15.59	-6.074	4.63	-3.527	4.716
80	80	0.35629	-3.144	26.148	6.679	-0.228	27.067	6.083	-6.987	21.32	-2.308	7.308	15.692	-6.102	4.643	-3.722	4.648
81	81	0.3608	-3.249	26.16	6.427	-0.33	26.545	6.367	-6.931	21.075	-2.41	7.304	15.74	-6.092	4.556	-3.939	4.576
82	82	0.36531	-3.386	26.185	6.162	-0.463	26.024	6.718	-6.845	20.795	-2.577	7.264	15.757	-6.043	4.438	-4.16	4.512
83	83	0.36982	-3.562	26.221	5.888	-0.633	25.49	7.124	-6.756	20.476	-2.793	7.279	15.758	-5.97	4.368	-4.379	4.451
84	84	0.37433	-3.782	26.271	5.626	-0.847	24.935	7.562	-6.691	20.124	-3.042	7.358	15.751	-5.915	4.339	-4.598	4.372
85	85	0.37884	-4.026	26.33	5.375	-1.105	24.373	7.985	-6.625	19.76	-3.282	7.434	15.78	-5.862	4.309	-4.791	4.29
86	86	0.38335	-4.287	26.401	5.123	-1.416	23.814	8.426	-6.517	19.38	-3.564	7.536	15.816	-5.747	4.308	-4.979	4.231
87	87	0.38786	-4.53	26.47	4.882	-1.721	23.253	8.799	-6.425	18.984	-3.839	7.715	15.826	-5.594	4.371	-5.192	4.171
88	88	0.39237	-4.774	26.571	4.645	-2.053	22.734	9.068	-6.321	18.598	-3.877	7.529	15.918	-5.582	4.142	-5.325	4.098
89	89	0.39688	-5.014	26.658	4.425	-2.408	22.184	9.332	-6.214	18.198	-3.98	7.578	15.988	-5.584	4.116	-5.491	3.97
90	90	0.40139	-5.255	26.757	4.209	-2.756	21.667	9.522	-6.154	17.847	-4.037	7.654	16.283	-5.583	4.128	-5.467	3.849
91	91	0.4059	-5.503	26.883	4.01	-3.131	21.221	9.605	-6.103	17.566	-4.02	7.694	16.752	-5.544	4.12	-5.311	3.757
92	92	0.41041	-5.744	27.024	3.828	-3.521	20.812	9.628	-6.046	17.317	-3.978	7.725	17.098	-5.467	4.076	-5.296	3.68
93	93	0.41492	-5.981	27.16	3.672	-3.932	20.397	9.617	-5.974	17.077	-3.902	7.716	17.105	-5.364	3.945	-5.633	3.633
94	94	0.41943	-6.218	27.265	3.544	-4.365	19.951	9.533	-5.912	16.862	-3.747	7.681	16.803	-5.249	3.736	-6.31	3.617
95	95	0.42394	-6.438	27.325	3.436	-4.781	19.476	9.318	-5.902	16.702	-3.516	7.729	16.419	-5.125	3.566	-7.112	3.594
96	96	0.42845	-6.644	27.373	3.355	-5.205	19.03	9.009	-5.899	16.621	-3.257	7.81	16.222	-4.95	3.435	-7.782	3.603
97	97	0.43296	-6.819	27.411	3.281	-5.627	18.61	8.698	-5.865	16.611	-3.034	7.881	16.157	-4.686	3.298	-8.364	3.683
98	98	0.43747	-6.989	27.436	3.233	-6.046	18.223	8.321	-5.85	16.692	-2.736	7.85	16.066	-4.448	3.053	-9.013	3.772
99	99	0.44198	-7.144	27.436	3.193	-6.435	17.824	7.955	-5.833	16.838	-2.424	7.666	16.052	-4.272	2.683	-9.622	3.843
100	100	0.44649	-7.28	27.417	3.17	-6.786	17.435	7.591	-5.856	17.06	-2.181	7.55	16.031	-4.02	2.34	-10.28	3.959
101	101	0.451	-7.381	27.384	3.142	-7.092	17.085	7.208	-5.904	17.388	-1.91	7.4	16.188	-3.75	1.971	-10.816	4.125
102	102	0.45551	-7.455	27.334	3.106	-7.371	16.756	6.858	-5.948	17.789	-1.634	7.238	16.467	-3.504	1.605	-11.268	4.314
103	103	0.46002	-7.509	27.261	3.045	-7.613	16.423	6.581	-5.997	18.228	-1.367	7.112	16.739	-3.295	1.276	-11.744	4.511
104	104	0.46453	-7.551	27.169	2.957	-7.819	16.084	6.362	-6.064	18.701	-1.093	7.035	16.866	-3.115	0.98	-12.388	4.714
105	105	0.46904	-7.596	27.073	2.872	-8.016	15.762	6.172	-6.15	19.225	-0.836	7.052	16.721	-2.928	0.727	-13.335	4.909
106	106	0.47355	-7.644	26.963	2.778	-8.207	15.484	6.018	-6.259	19.839	-0.619	7.219	16.379	-2.713	0.566	-14.518	5.094
107	107	0.47806	-7.739	26.854	2.708	-8.455	15.261	5.903	-6.365	20.555	-0.394	7.408	16.01	-2.512	0.413	-15.774	5.299
108	108	0.48257	-7.849	26.7	2.636	-8.744	15.01	5.951	-6.368	21.304	-0.293	7.468	15.63	-2.32	0.157	-17.039	5.494
109	109	0.48708	-7.991	26.522	2.575	-9.034	14.745	6.033	-6.39	22.081	-0.223	7.479	15.204	-2.183	-0.153	-18.35	5.637
110	110	0.49159	-8.154	26.314	2.552	-9.372	14.442	6.144	-6.37	22.873	-0.197	7.567	14.718	-2.074	-0.396	-19.737	5.743
111	111	0.4961	-8.358	26.101	2.574	-9.788	14.16	6.251	-6.309	23.723	-0.167	7.71	14.15	-1.944	-0.59	-21.242	5.861
112	112	0.50061	-8.601	25.892	2.635	-10.263	13.931	6.328	-6.217	24.646	-0.124	7.823	13.538	-1.786	-0.809	-22.815	5.975
113	113	0.50512	-8.872	25.684	2.709	-10.764	13.75	6.414	-6.088	25.642	-0.115	7.81	12.864	-1.609	-1.141	-24.459	6.051
114	114	0.50963	-9.165	25.466	2.786	-11.279	13.589	6.529	-5.923	26.693	-0.153	7.727	12.104	-1.407	-1.534	-26.205	6.089
115	115	0.51414	-9.483	25.24	2.881	-11.838	13.437	6.631	-5.719	27.784	-0.213	7.702	11.274	-1.186	-1.858	-28.046	6.077
116	116	0.51865	-9.834	25.029	3.01	-12.465	13.334	6.715	-5.445	28.937	-0.306	7.668	10.375	-0.989	-2.168	-29.976	5.952
117	117	0.52316	-10.2	24.828	3.153	-13.119	13.292	6.725	-5.17	30.158	-0.394	7.614	9.41	-0.761	-2.486	-31.989	5.752
118	118	0.52767	-10.562	24.659	3.288	-13.75	13.369	6.659	-4.914	31.483	-0.39	7.556	8.333	-0.568	-2.761	-34.14	5.469
119	119	0.53218	-10.899	24.488	3.378	-14.35	13.515	6.596	-4.634	32.901	-0.381	7.405	7.234	-0.384	-3.071	-36.341	5.099
120	120	0.53669	-11.228	24.33	3.464	-14.923	13.765	6.418	-4.428	34.426	-0.298	7.38	5.903	-0.208	-3.235	-38.806	4.619
121	121	0.5412	-11.546	24.179	3.522	-15.479	14.121	6.164	-4.266	36.058	-0.179	7.365	4.404	-0.036	-3.336	-41.461	4.015
122	122	0.54571	-11.853	24.05	3.554	-16.01	14.6	5.876	-4.153	37.76	-0.073	7.435	2.789	0.16	-3.295	-44.213	3.322
123	123	0.55022	-12.134	23.957	3.56	-16.483	15.213	5.578	-4.104	39.504	-0.029	7.575	1.207	0.404	-3.117	-46.885	2.59
124	124	0.55473	-12.391	23.893	3.544	-16.904	15.949	5.249	-4.129	41.272	-0.047	7.752	-0.253	0.661	-2.821	-49.364	1.801
125	125	0.55924	-12.637	23.843	3.514	-17.302	16.786	4.859	-4.228	43.054	-0.102	8.012	-1.656	0.873	-2.361	-51.704	0.89
126	126	0.56375	-12.855	23.799	3.452	-17.652	17.717	4.434	-4.408	44.861	-0.21	8.336	-3.095	1.031	-1.755	-54.001	-0.156
127	127	0.56826	-13.057	23.757	3.348	-17.954	18.735	4.011	-4.64	46.705	-0.365	8.493	-4.588	1.142	-1.215	-56.294	-1.296
128	128	0.57277	-13.231	23.731	3.194	-18.165	19.875	3.546	-4.993	48.603	-0.551	8.325	-6.13	1.338	-0.893	-58.607	-2.383
129	129	0.57728	-13.393	23.709	3.011	-18.328	21.08	3.087	-5.408	50.546	-0.746	8.128	-7.465	1.462	-0.527	-60.705	-3.46
130	130	0.58179	-13.567	23.699	2.803	-18.484	22.362	2.668	-5.851	52.505	-1.023	7.95	-8.379	1.543	-0.112	-62.336	-4.54
131	131	0.5863	-13.75	23.712	2.59	-18.601	23.732	2.251	-6.366	54.509	-1.322	7.786	-8.771	1.476	0.297	-63.419	-5.65
132	132	0.59081	-13.937	23.73	2.356	-18.688	25.168	1.889	-6.902	56.535	-1.63	7.577	-8.771	1.306	0.625	-64.085	-6.745
133	133	0.59532	-14.116	23.746	2.093	-18.73	26.644	1.582	-7.458	58.554	-1.94	7.365	-8.528	1.108	0.905	-64.485	-7.77
134	134	0.59983	-14.289	23.775	1.811	-18.725	28.153	1.308	-8.033	60.545	-2.249	7.086	-8.161	0.882	1.094	-64.735	-8.74
135	135	0.60434	-14.468	23.831	1.529	-18.698	29.698	1.06	-8.603	62.482	-2.538	6.7	-7.715	0.565	1.16	-64.869	-9.711
136	136	0.60885	-14.651	23.913	1.263	-18.66	31.256	0.84	-9.151	64.344	-2.78	6.367	-7.181	0.139	1.243	-64.849	-10.672
137	137	0.61336	-14.844	24.009	1.016	-18.613	32.814	0.693	-9.619	66.116	-2.979	6.039	-6.658	-0.316	1.327	-64.77	-11.54
138	138	0.61787	-15.029	24.118	0.784	-18.518	34.366	0.603	-10.034	67.801	-3.13	5.608	-6.199	-0.758	1.301	-64.713	-12.263
139	139	0.62238	-15.187	24.234	0.564	-18.379	35.906	0.541	-10.407	69.388	-3.199	5.239	-5.872	-1.149	1.339	-64.706	-12.808
140	140	0.62689	-15.328	24.359	0.369	-18.21	37.414	0.54	-10.69	70.874	-3.222	5.003	-5.68	-1.561	1.514	-64.733	-13.27
141	141	0.6314	-15.435	24.476	0.187	-17.988	38.88	0.575	-10.889	72.252	-3.229	4.745	-5.571	-1.965	1.679	-64.755	-13.651
142	142	0.63591	-15.509	24.577	0.034	-17.73	40.267	0.642	-10.997	73.526	-3.198	4.483	-5.471	-2.345	1.831	-64.731	-13.914
143	143	0.64042	-15.55	24.668	-0.088	-17.472	41.577	0.777	-10.962	74.701	-3.127	4.223	-5.335	-2.632	1.97	-64.627	-14.01
144	144	0.64493	-15.562	24.766	-0.176	-17.203	42.821	0.977	-10.801	75.768	-3.031	4.003	-5.141	-2.822	2.122	-64.41	-13.945
145	145	0.64944	-15.536	24.868	-0.234	-16.895	43.983	1.209	-10.546	76.714	-2.921	3.921	-4.887	-2.958	2.379	-64.046	-13.765
146	146	0.65395	-15.445	24.94	-0.271	-16.554	45.035	1.451	-10.182	77.544	-2.772	4.014	-4.578	-3.042	2.793	-63.529	-13.481
147	147	0.65846	-15.301	24.968	-0.299	-16.184	45.973	1.685	-9.739	78.267	-2.525	4.11	-4.203	-3.078	3.201	-62.903	-13.041
148	148	0.66297	-15.11	24.982	-0.294	-15.783	46.811	1.959	-9.159	78.859	-2.324	4.132	-3.839	-3.015	3.549	-62.237	-12.512
149	149	0.66748	-14.9	24.969	-0.277	-15.39	47.554	2.337	-8.436	79.344	-2.029	4.219	-3.468	-2.96	3.941	-61.513	-11.889
150	150	0.67199	-14.667	24.926	-0.253	-14.984	48.216	2.682	-7.717	79.736	-1.731	4.41	-3.081	-2.858	4.419	-60.708	-11.219
151	151	0.6765	-14.442	24.857	-0.221	-14.604	48.823	3.074	-6.915	80.043	-1.373	4.582	-2.68	-2.846	4.895	-59.842	-10.59
152	152	0.68101	-14.213	24.78	-0.191	-14.22	49.398	3.466	-6.096	80.262	-0.993	4.741	-2.289	-2.83	5.361	-58.93	-9.941
153	153	0.68552	-13.974	24.707	-0.162	-13.839	49.95	3.902	-5.218	80.384	-0.568	4.988	-1.934	-2.791	5.918	-57.981	-9.238
154	154	0.69003	-13.726	24.62	-0.141	-13.462	50.466	4.371	-4.287	80.433	-0.105	5.28	-1.585	-2.776	6.528	-56.989	-8.532
155	155	0.69454	-13.476	24.512	-0.128	-13.084	50.953	4.836	-3.354	80.425	0.363	5.59	-1.232	-2.82	7.16	-55.945	-7.887
156	156	0.69905	-13.237	24.403	-0.106	-12.719	51.445	5.294	-2.441	80.35	0.828	6.022	-0.925	-2.887	7.907	-54.87	-7.277
157	157	0.70356	-13.006	24.298	-0.088	-12.375	51.952	5.717	-1.567	80.23	1.279	6.487	-0.673	-2.871	8.696	-53.81	-6.625
158	158	0.70807	-12.782	24.213	-0.082	-12.018	52.475	6.173	-0.664	80.023	1.672	6.675	-0.522	-2.832	9.224	-52.811	-5.993
159	159	0.71258	-12.56	24.156	-0.102	-11.631	53.019	6.595	0.18	79.722	1.916	6.751	-0.475	-2.773	9.635	-51.837	-5.481
160	160	0.71709	-12.389	24.127	-0.115	-11.313	53.624	6.909	0.877	79.384	2.148	6.903	-0.453	-2.751	10.115	-50.813	-5.086
161	161	0.7216	-12.233	24.127	-0.142	-10.993	54.27	7.145	1.454	79.001	2.29	7.017	-0.487	-2.699	10.534	-49.794	-4.765
162	162	0.72611	-12.102	24.145	-0.173	-10.707	54.93	7.384	2.008	78.56	2.393	7.219	-0.538	-2.636	11.028	-48.732	-4.497
163	163	0.73062	-11.977	24.178	-0.224	-10.402	55.603	7.584	2.486	78.031	2.373	7.459	-0.598	-2.48	11.535	-47.593	-4.265
164	164	0.73513	-11.871	24.239	-0.274	-10.098	56.305	7.742	2.884	77.407	2.236	7.723	-0.617	-2.262	12.036	-46.314	-4.095
165	165	0.73964	-11.789	24.336	-0.303	-9.822	57.034	7.853	3.209	76.701	1.993	7.977	-0.58	-2.009	12.502	-44.896	-4.015
166	166	0.74415	-11.714	24.458	-0.319	-9.553	57.77	7.884	3.426	75.929	1.602	8.157	-0.542	-1.67	12.861	-43.427	-4.009
167	167	0.74866	-11.658	24.599	-0.324	-9.3	58.51	7.873	3.551	75.11	1.113	8.337	-0.524	-1.258	13.175	-41.942	-4.036
168	168	0.75317	-11.601	24.744	-0.33	-9.047	59.236	7.791	3.585	74.234	0.551	8.553	-0.55	-0.811	13.5	-40.454	-4.12
169	169	0.75768	-11.552	24.886	-0.33	-8.799	59.943	7.688	3.588	73.264	-0.15	8.608	-0.571	-0.357	13.651	-38.873	-4.341
170	170	0.76219	-11.514	25.023	-0.315	-8.566	60.635	7.467	3.423	72.228	-0.906	8.94	-0.567	0.067	14.018	-37.168	-4.693
171	171	0.7667	-11.486	25.16	-0.298	-8.336	61.306	7.2	3.155	71.127	-1.725	9.655	-0.532	0.504	14.703	-35.339	-5.13
172	172	0.77121	-11.454	25.295	-0.272	-8.102	61.929	6.934	2.858	69.939	-2.604	10.493	-0.448	0.97	15.462	-33.392	-5.601
173	173	0.77572	-11.421	25.422	-0.231	-7.877	62.507	6.649	2.545	68.668	-3.509	11.298	-0.288	1.427	16.16	-31.304	-6.121
174	174	0.78023	-11.379	25.534	-0.163	-7.675	63.019	6.347	2.219	67.308	-4.435	12.001	0.014	1.873	16.704	-29.022	-6.693
175	175	0.78474	-11.32	25.629	-0.083	-7.475	63.465	6.012	1.857	65.877	-5.369	12.573	0.474	2.322	17.05	-26.561	-7.285
176	176	0.78925	-11.251	25.719	-0.006	-7.266	63.866	5.632	1.447	64.391	-6.272	13.07	1.031	2.738	17.269	-23.985	-7.902
177	177	0.79376	-11.186	25.812	0.089	-7.097	64.213	5.258	1.04	62.822	-7.128	13.66	1.608	3.058	17.531	-21.331	-8.598
178	178	0.79827	-11.121	25.903	0.169	-6.887	64.524	4.904	0.607	61.175	-7.946	14.339	2.081	3.293	17.85	-18.707	-9.315
179	179	0.80278	-11.061	26.002	0.29	-6.702	64.803	4.481	0.098	59.477	-8.679	14.882	2.466	3.596	18.02	-16.206	-9.887
180	180	0.80729	-10.977	26.101	0.39	-6.462	65.027	4.09	-0.389	57.69	-9.373	15.238	2.744	3.955	18.018	-13.839	-10.309
181	181	0.8118	-10.883	26.194	0.506	-6.264	65.197	3.67	-0.885	55.854	-9.915	15.458	3.061	4.275	17.854	-11.479	-10.648
182	182	0.81631	-10.786	26.282	0.651	-6.112	65.299	3.299	-1.3	53.935	-10.333	15.352	3.382	4.615	17.388	-9.202	-10.807
183	183	0.82082	-10.699	26.367	0.827	-6.002	65.351	2.97	-1.676	51.97	-10.628	15.072	3.549	4.995	16.798	-7.158	-10.768
184	184	0.82533	-10.622	26.456	1.025	-5.917	65.374	2.662	-2.03	49.986	-10.783	14.756	3.492	5.346	16.248	-5.381	-10.604
185	185	0.82984	-10.543	26.557	1.218	-5.828	65.375	2.387	-2.349	47.985	-10.816	14.448	3.288	5.634	15.764	-3.776	-10.37
186	186	0.83435	-10.454	26.673	1.404	-5.736	65.353	2.147	-2.627	45.965	-10.749	14.094	3.102	5.89	15.248	-2.196	-10.055
187	187	0.83886	-10.367	26.804	1.614	-5.676	65.304	1.919	-2.87	43.934	-10.577	13.62	3.03	6.134	14.604	-0.574	-9.64
188	188	0.84337	-10.273	26.915	1.826	-5.633	65.191	1.742	-3.071	41.896	-10.348	13.153	2.943	6.339	13.969	0.992	-9.176
189	189	0.84788	-10.207	27.032	2.078	-5.637	65.061	1.62	-3.232	39.883	-10.021	12.396	2.817	6.516	13.082	2.418	-8.597
190	190	0.85239	-10.142	27.129	2.305	-5.631	64.893	1.552	-3.354	37.908	-9.638	11.55	2.685	6.696	12.125	3.768	-7.931
191	191	0.8569	-10.104	27.246	2.57	-5.699	64.722	1.574	-3.386	35.971	-9.23	10.859	2.494	6.703	11.358	5.063	-7.375
192	192	0.86141	-10.057	27.346	2.809	-5.742	64.527	1.574	-3.427	34.114	-8.791	10.263	2.246	6.607	10.717	6.254	-6.91
193	193	0.86592	-10.021	27.448	3.052	-5.777	64.317	1.664	-3.438	32.342	-8.435	9.751	1.948	6.466	10.177	7.325	-6.488
194	194	0.87043	-9.986	27.541	3.29	-5.796	64.099	1.804	-3.447	30.683	-8.138	9.438	1.673	6.289	9.835	8.343	-6.111
195	195	0.87494	-9.959	27.629	3.526	-5.816	63.885	1.993	-3.436	29.152	-7.924	9.197	1.449	6.096	9.57	9.316	-5.789
196	196	0.87945	-9.941	27.724	3.766	-5.843	63.693	2.237	-3.401	27.762	-7.826	8.895	1.261	5.927	9.257	10.205	-5.511
197	197	0.88396	-9.905	27.811	3.982	-5.829	63.526	2.428	-3.421	26.55	-7.786	8.681	1.109	5.827	9.023	10.993	-5.247
198	198	0.88847	-9.849	27.887	4.193	-5.778	63.38	2.553	-3.488	25.526	-7.816	8.522	0.974	5.837	8.856	11.648	-4.973
199	199	0.89298	-9.792	27.965	4.416	-5.736	63.264	2.655	-3.553	24.693	-7.894	8.431	0.78	5.865	8.791	12.096	-4.737
200	200	0.89749	-9.73	28.035	4.661	-5.707	63.153	2.82	-3.553	24.051	-8.14	8.249	0.463	5.985	8.709	12.244	-4.495
201	201	0.902	-9.667	28.082	4.881	-5.653	63.07	2.921	-3.591	23.639	-8.443	8.145	0.15	6.205	8.713	12.223	-4.267
