# Supplementary material for: Gait phenotypes in paediatric hereditary spastic paraplegia revealed by dynamic time warping analysis and random forests
Source: PLoS One. 2018 Mar 8;13(3):e0192345. doi: 10.1371/journal.pone.0192345 (PMC5843164; doi:10.1371/journal.pone.0192345)
Supplement: S1 Data — (ZIP) [file pone.0192345.s008.zip › HSP/Left.SR.HSP2.4.csv]

	Epoch	Time	Pelvic.obliquity	Pelvic.tilt	Pelvic rotation	Hip.abd.add	Hip.flexion	Hip.rotation	Knee.abd.add	Knee.flexion	Knee.rotation	Ankle.abd.add	Ankle.flexion	Ankle.rotation	Forefoot.abd.add	Forefoot.flexion	Forefoot.rotation
1	1	0	-11.397	31.439	6.94	-5.735	64.791	4.287	-7.974	25.489	-6.599	18.602	0.204	8.086	16.765	8.217	1.031
2	2	0.00525	-11.314	31.484	7.114	-5.568	64.621	4.065	-8.078	25.396	-6.764	18.652	-0.112	8.335	17.045	7.765	1.199
3	3	0.0105	-11.217	31.542	7.276	-5.415	64.439	3.918	-8.072	25.366	-6.996	18.609	-0.56	8.647	17.294	7.08	1.435
4	4	0.01575	-11.147	31.643	7.442	-5.28	64.309	3.73	-8.11	25.428	-7.141	18.57	-1.143	9.064	17.546	6.124	1.814
5	5	0.021	-11.074	31.735	7.572	-5.07	64.195	3.489	-8.232	25.571	-7.224	18.248	-1.843	9.528	17.506	4.976	2.27
6	6	0.02625	-11.028	31.842	7.698	-4.845	64.112	3.247	-8.417	25.809	-7.209	17.859	-2.636	9.94	17.375	3.649	2.771
7	7	0.0315	-11	31.981	7.833	-4.624	64.082	2.95	-8.674	26.143	-7.073	17.301	-3.433	10.293	17.036	2.248	3.282
8	8	0.03675	-10.967	32.151	7.966	-4.408	64.06	2.712	-8.939	26.494	-6.924	16.644	-3.996	10.566	16.517	1.063	3.78
9	9	0.042	-10.919	32.32	8.083	-4.156	64.057	2.456	-9.269	26.897	-6.645	15.983	-3.934	10.67	15.863	0.484	4.235
10	10	0.04725	-10.861	32.49	8.18	-3.854	64.113	2.154	-9.695	27.408	-6.208	15.254	-3.358	10.596	15.025	0.389	4.641
11	11	0.0525	-10.795	32.678	8.256	-3.501	64.288	1.852	-10.191	28.129	-5.58	14.432	-2.674	10.284	14.041	0.317	5.022
12	12	0.05775	-10.694	32.861	8.303	-3.079	64.56	1.579	-10.72	29.094	-4.825	13.377	-2.09	9.733	12.809	0.053	5.369
13	13	0.063	-10.58	33.025	8.329	-2.619	64.877	1.438	-11.223	30.262	-4.058	12.297	-1.475	8.935	11.535	-0.26	5.643
14	14	0.06825	-10.47	33.167	8.34	-2.139	65.194	1.458	-11.685	31.543	-3.269	11.323	-0.771	7.866	10.342	-0.525	5.841
15	15	0.0735	-10.386	33.304	8.332	-1.685	65.462	1.802	-11.981	32.821	-2.476	10.582	0.094	6.466	9.38	-0.616	5.971
16	16	0.07875	-10.296	33.42	8.3	-1.251	65.616	2.485	-12.053	34.005	-1.816	10.095	1.15	4.834	8.701	-0.459	6.013
17	17	0.084	-10.2	33.519	8.259	-0.842	65.642	3.482	-11.902	35.068	-1.306	9.877	2.226	3.028	8.346	-0.232	5.98
18	18	0.08925	-10.085	33.604	8.224	-0.462	65.523	4.685	-11.557	35.973	-0.847	9.465	2.829	1.11	7.84	-0.401	5.93
19	19	0.0945	-9.951	33.669	8.199	-0.146	65.25	6.059	-11.044	36.689	-0.528	9.16	3.045	-0.773	7.421	-0.898	5.871
20	20	0.09975	-9.812	33.727	8.18	0.092	64.838	7.671	-10.292	37.223	-0.397	8.974	3.276	-2.592	7.16	-1.34	5.83
21	21	0.105	-9.667	33.747	8.172	0.266	64.327	9.372	-9.382	37.644	-0.451	8.569	3.815	-4.22	6.781	-1.439	5.837
22	22	0.11025	-9.498	33.741	8.175	0.393	63.725	11.171	-8.333	37.917	-0.806	8.259	4.414	-5.638	6.55	-1.431	5.816
23	23	0.1155	-9.295	33.738	8.217	0.482	63.091	12.873	-7.303	38.069	-1.299	8.19	5.159	-6.837	6.607	-1.269	5.82
24	24	0.12075	-9.042	33.725	8.294	0.54	62.406	14.435	-6.304	38.081	-1.968	8.251	5.928	-7.757	6.82	-1.051	5.846
25	25	0.126	-8.769	33.712	8.385	0.557	61.715	15.802	-5.348	37.991	-2.8	8.319	6.62	-8.423	7.055	-0.864	5.796
26	26	0.13125	-8.466	33.691	8.473	0.603	61.015	16.842	-4.551	37.806	-3.776	8.158	7.091	-8.693	7.027	-0.823	5.75
27	27	0.1365	-8.122	33.653	8.555	0.689	60.306	17.444	-4.012	37.567	-4.695	8.035	7.498	-8.686	6.999	-0.823	5.725
28	28	0.14175	-7.774	33.62	8.637	0.763	59.603	17.696	-3.661	37.251	-5.615	7.837	7.887	-8.363	6.883	-0.79	5.725
29	29	0.147	-7.428	33.596	8.713	0.886	58.912	17.622	-3.549	36.891	-6.511	7.732	8.182	-7.828	6.808	-0.81	5.714
30	30	0.15225	-7.111	33.579	8.782	1.024	58.228	17.279	-3.626	36.492	-7.329	7.536	8.41	-7.165	6.617	-0.846	5.673
31	31	0.1575	-6.826	33.545	8.846	1.152	57.54	16.73	-3.853	36.071	-8.041	7.548	8.639	-6.404	6.602	-0.873	5.644
32	32	0.16275	-6.572	33.497	8.899	1.282	56.87	15.986	-4.213	35.671	-8.585	7.577	8.889	-5.573	6.589	-0.882	5.663
33	33	0.168	-6.344	33.439	8.95	1.403	56.228	15.083	-4.659	35.298	-8.997	7.53	9.167	-4.696	6.494	-0.863	5.701
34	34	0.17325	-6.119	33.36	8.996	1.527	55.585	14.074	-5.132	34.923	-9.264	7.465	9.462	-3.891	6.405	-0.826	5.707
35	35	0.1785	-5.892	33.268	9.033	1.686	54.951	12.964	-5.673	34.559	-9.344	7.441	9.74	-3.156	6.361	-0.815	5.745
36	36	0.18375	-5.642	33.165	9.056	1.891	54.318	11.773	-6.286	34.203	-9.234	7.585	9.97	-2.54	6.461	-0.878	5.803
37	37	0.189	-5.373	33.059	9.081	2.085	53.665	10.639	-6.796	33.807	-8.956	7.541	10.181	-2.152	6.444	-0.942	5.826
38	38	0.19425	-5.106	32.935	9.123	2.294	53.003	9.621	-7.263	33.438	-8.589	7.546	10.524	-1.966	6.505	-0.889	5.85
39	39	0.1995	-4.865	32.783	9.176	2.449	52.326	8.728	-7.618	33.085	-8.151	7.446	10.908	-1.915	6.502	-0.795	5.874
40	40	0.20475	-4.645	32.619	9.229	2.584	51.649	8.061	-7.849	32.8	-7.672	7.367	11.303	-2.013	6.544	-0.737	5.957
41	41	0.21	-4.415	32.444	9.269	2.751	50.99	7.505	-8.027	32.579	-7.108	7.267	11.706	-2.301	6.595	-0.694	6.03
42	42	0.21525	-4.155	32.249	9.311	2.973	50.336	7.098	-8.145	32.431	-6.572	7.273	12.163	-2.779	6.775	-0.634	6.051
43	43	0.2205	-3.89	32.036	9.349	3.188	49.659	6.967	-8.078	32.273	-6.173	7.046	12.536	-3.362	6.764	-0.61	6.04
44	44	0.22575	-3.635	31.8	9.389	3.39	48.942	7.062	-7.888	32.12	-5.894	6.803	12.789	-3.953	6.734	-0.71	6.077
45	45	0.231	-3.411	31.565	9.419	3.567	48.236	7.292	-7.655	31.975	-5.702	6.629	13.017	-4.518	6.749	-0.826	6.131
46	46	0.23625	-3.219	31.323	9.439	3.714	47.503	7.697	-7.319	31.807	-5.643	6.323	13.318	-5.086	6.665	-0.839	6.156
47	47	0.2415	-3.056	31.083	9.444	3.858	46.767	8.238	-6.942	31.634	-5.669	6.063	13.606	-5.709	6.629	-0.849	6.125
48	48	0.24675	-2.935	30.847	9.448	3.989	46.051	8.815	-6.616	31.483	-5.868	5.951	13.863	-6.17	6.66	-0.888	6.106
49	49	0.252	-2.886	30.638	9.455	4.054	45.389	9.451	-6.271	31.359	-6.179	5.826	14.069	-6.526	6.648	-0.96	6.077
50	50	0.25725	-2.89	30.435	9.442	4.079	44.723	10.177	-5.898	31.212	-6.591	5.82	14.164	-6.822	6.716	-1.127	6.034
51	51	0.2625	-2.941	30.247	9.407	4.052	44.049	10.922	-5.507	31.006	-7.108	5.737	14.163	-7.006	6.674	-1.343	5.95
52	52	0.26775	-3.018	30.09	9.352	4.002	43.388	11.62	-5.161	30.77	-7.667	5.57	14.157	-7.064	6.514	-1.54	5.878
53	53	0.273	-3.154	29.986	9.296	3.895	42.794	12.174	-4.911	30.544	-8.119	5.42	14.315	-7.055	6.385	-1.577	5.811
54	54	0.27825	-3.348	29.904	9.235	3.747	42.25	12.568	-4.767	30.323	-8.472	5.361	14.475	-6.99	6.327	-1.598	5.728
55	55	0.2835	-3.587	29.845	9.175	3.564	41.734	12.855	-4.716	30.089	-8.768	5.377	14.465	-6.865	6.279	-1.764	5.649
56	56	0.28875	-3.85	29.827	9.106	3.35	41.275	13.046	-4.719	29.873	-8.983	5.494	14.305	-6.733	6.279	-2.089	5.553
57	57	0.294	-4.14	29.852	9.039	3.102	40.876	13.104	-4.808	29.685	-9.117	5.759	14.213	-6.53	6.403	-2.375	5.48
58	58	0.29925	-4.465	29.899	8.972	2.804	40.52	13.077	-4.904	29.509	-9.047	5.862	14.3	-6.407	6.448	-2.483	5.414
59	59	0.3045	-4.791	29.987	8.918	2.453	40.205	12.989	-4.987	29.304	-8.886	6.006	14.606	-6.281	6.593	-2.373	5.369
60	60	0.30975	-5.079	30.084	8.848	2.116	39.92	12.767	-5.07	29.083	-8.608	5.792	14.848	-6.173	6.403	-2.29	5.291
61	61	0.315	-5.359	30.226	8.773	1.833	39.683	12.506	-5.27	28.891	-8.288	5.72	15.015	-6.087	6.286	-2.295	5.234
62	62	0.32025	-5.636	30.349	8.706	1.537	39.451	12.117	-5.528	28.711	-7.769	6.026	14.984	-6.059	6.512	-2.537	5.217
63	63	0.3255	-5.905	30.468	8.638	1.245	39.212	11.756	-5.731	28.497	-7.262	6.085	14.976	-6.021	6.541	-2.72	5.212
64	64	0.33075	-6.136	30.563	8.565	0.975	38.928	11.459	-5.904	28.246	-6.806	6.386	15.079	-6.006	6.825	-2.799	5.214
65	65	0.336	-6.336	30.639	8.475	0.749	38.586	11.174	-6.1	27.96	-6.331	6.648	15.164	-6.097	7.06	-2.89	5.157
66	66	0.34125	-6.538	30.721	8.393	0.498	38.217	10.932	-6.25	27.619	-5.889	6.862	15.228	-6.199	7.258	-2.976	5.088
67	67	0.3465	-6.751	30.789	8.311	0.223	37.797	10.782	-6.346	27.222	-5.524	7.087	15.241	-6.261	7.467	-3.096	5.054
68	68	0.35175	-6.967	30.831	8.227	-0.065	37.321	10.73	-6.377	26.774	-5.305	7.171	15.282	-6.215	7.542	-3.153	5.065
69	69	0.357	-7.162	30.823	8.12	-0.295	36.759	10.741	-6.422	26.287	-5.169	7.273	15.381	-6.155	7.633	-3.141	5.086
70	70	0.36225	-7.347	30.787	8.005	-0.499	36.139	10.831	-6.46	25.778	-5.04	7.472	15.469	-6.221	7.827	-3.14	5.063
71	71	0.3675	-7.531	30.737	7.895	-0.713	35.492	10.945	-6.487	25.25	-4.975	7.786	15.477	-6.292	8.108	-3.213	5.006
72	72	0.37275	-7.701	30.67	7.785	-0.923	34.813	11.094	-6.472	24.69	-4.998	8.012	15.383	-6.332	8.293	-3.361	4.926
73	73	0.378	-7.848	30.569	7.664	-1.105	34.091	11.3	-6.429	24.117	-5.137	8.168	15.293	-6.363	8.405	-3.484	4.808
74	74	0.38325	-7.974	30.454	7.542	-1.276	33.353	11.502	-6.384	23.538	-5.362	8.352	15.325	-6.342	8.546	-3.479	4.668
75	75	0.3885	-8.08	30.35	7.423	-1.435	32.624	11.697	-6.339	22.944	-5.632	8.533	15.491	-6.257	8.702	-3.336	4.556
76	76	0.39375	-8.163	30.235	7.301	-1.573	31.872	11.884	-6.289	22.328	-5.88	8.637	15.652	-6.191	8.798	-3.185	4.448
77	77	0.399	-8.229	30.103	7.175	-1.705	31.111	12.09	-6.198	21.719	-6.115	8.611	15.758	-6.166	8.785	-3.088	4.329
78	78	0.40425	-8.285	29.961	7.042	-1.797	30.371	12.222	-6.157	21.177	-6.274	8.612	15.856	-6.158	8.792	-3.038	4.215
79	79	0.4095	-8.326	29.846	6.916	-1.893	29.674	12.277	-6.122	20.659	-6.379	8.717	15.957	-6.123	8.901	-3.018	4.116
80	80	0.41475	-8.361	29.775	6.779	-1.966	29.03	12.265	-6.134	20.157	-6.484	8.93	15.999	-6.019	9.079	-3.068	4.02
81	81	0.42	-8.392	29.7	6.653	-2.024	28.383	12.229	-6.169	19.668	-6.563	9.111	16.003	-5.93	9.218	-3.161	3.932
82	82	0.42525	-8.429	29.635	6.511	-2.07	27.769	12.174	-6.229	19.223	-6.617	9.234	16.004	-5.713	9.282	-3.293	3.967
83	83	0.4305	-8.438	29.542	6.357	-2.098	27.149	12.025	-6.284	18.8	-6.599	9.397	16.333	-5.463	9.448	-3.127	4.018
84	84	0.43575	-8.434	29.469	6.173	-2.068	26.566	11.86	-6.408	18.412	-6.524	9.754	16.872	-5.235	9.814	-2.781	4.084
85	85	0.441	-8.423	29.416	5.99	-2.035	26.012	11.646	-6.527	18.039	-6.327	9.977	17.113	-5.155	10.03	-2.725	4.067
86	86	0.44625	-8.423	29.403	5.805	-2.033	25.519	11.4	-6.633	17.694	-6.069	10.302	17.152	-5.082	10.316	-2.892	4.054
87	87	0.4515	-8.439	29.424	5.609	-2.044	25.078	11.132	-6.75	17.361	-5.825	10.693	17.23	-4.918	10.653	-3.027	4.075
88	88	0.45675	-8.464	29.468	5.388	-2.03	24.695	10.822	-6.911	17.079	-5.526	11.084	17.416	-4.732	10.99	-3.077	4.113
89	89	0.462	-8.5	29.52	5.152	-2.052	24.339	10.572	-7.015	16.815	-5.259	11.487	17.331	-4.57	11.303	-3.395	4.118
90	90	0.46725	-8.55	29.589	4.9	-2.087	24.024	10.339	-7.11	16.591	-4.956	11.719	17.126	-4.463	11.432	-3.831	4.091
91	91	0.4725	-8.622	29.673	4.644	-2.129	23.718	10.116	-7.217	16.366	-4.677	11.775	17.048	-4.321	11.398	-4.132	4.073
92	92	0.47775	-8.718	29.761	4.383	-2.215	23.402	9.938	-7.28	16.127	-4.425	11.93	17.303	-4.197	11.525	-4.111	4.034
93	93	0.483	-8.823	29.847	4.114	-2.327	23.072	9.828	-7.306	15.878	-4.198	12.186	17.766	-4.166	11.789	-3.877	3.927
94	94	0.48825	-8.945	29.928	3.831	-2.474	22.741	9.782	-7.287	15.629	-3.991	12.345	17.965	-4.129	11.935	-3.9	3.838
95	95	0.4935	-9.083	29.998	3.534	-2.642	22.407	9.734	-7.259	15.397	-3.784	12.463	17.828	-3.972	11.986	-4.286	3.847
96	96	0.49875	-9.262	30.073	3.243	-2.855	22.077	9.726	-7.214	15.179	-3.624	12.385	17.479	-3.79	11.812	-4.883	3.86
97	97	0.504	-9.453	30.139	2.948	-3.056	21.734	9.774	-7.188	14.986	-3.497	12.273	17.469	-3.673	11.644	-5.152	3.836
98	98	0.50925	-9.665	30.202	2.669	-3.324	21.382	9.886	-7.115	14.792	-3.469	12.301	17.634	-3.594	11.621	-5.243	3.744
99	99	0.5145	-9.877	30.229	2.392	-3.6	21.005	10.003	-7.026	14.634	-3.417	12.197	17.979	-3.521	11.501	-5.186	3.686
100	100	0.51975	-10.127	30.231	2.132	-3.888	20.609	10.073	-7.002	14.503	-3.362	12.034	17.895	-3.485	11.236	-5.55	3.567
101	101	0.525	-10.398	30.199	1.878	-4.242	20.169	10.191	-6.896	14.372	-3.356	11.839	17.676	-3.427	10.951	-6.068	3.456
102	102	0.53025	-10.691	30.127	1.633	-4.677	19.712	10.28	-6.737	14.294	-3.286	11.8	17.396	-3.389	10.823	-6.707	3.36
103	103	0.5355	-10.984	30.037	1.403	-5.056	19.295	10.268	-6.692	14.331	-3.213	11.864	17.624	-3.311	10.793	-6.893	3.268
104	104	0.54075	-11.276	29.907	1.185	-5.448	18.874	10.199	-6.643	14.447	-3.059	11.811	17.593	-3.283	10.626	-7.381	3.165
105	105	0.546	-11.572	29.771	0.976	-5.854	18.461	10.18	-6.569	14.597	-2.978	11.64	17.441	-3.237	10.328	-7.999	3.059
106	106	0.55125	-11.869	29.617	0.797	-6.278	18.039	10.07	-6.509	14.791	-2.832	11.376	17.384	-3.211	9.942	-8.559	2.947
107	107	0.5565	-12.159	29.465	0.628	-6.68	17.648	9.9	-6.515	15.059	-2.663	11.291	17.315	-3.108	9.688	-9.193	2.908
108	108	0.56175	-12.434	29.32	0.48	-7.066	17.276	9.686	-6.558	15.376	-2.505	11.234	17.11	-2.89	9.417	-10.016	2.963
109	109	0.567	-12.689	29.189	0.33	-7.424	16.949	9.413	-6.635	15.751	-2.292	11.17	16.68	-2.571	9.104	-11.117	3.115
110	110	0.57225	-12.911	29.061	0.185	-7.764	16.635	9.121	-6.708	16.158	-2.079	11.202	16.383	-2.234	8.896	-12.116	3.281
111	111	0.5775	-13.122	28.951	0.05	-8.104	16.348	8.842	-6.78	16.621	-1.859	11.269	16.315	-1.857	8.742	-12.95	3.529
112	112	0.58275	-13.329	28.873	-0.058	-8.428	16.108	8.596	-6.891	17.144	-1.692	11.377	16.444	-1.477	8.615	-13.626	3.799
113	113	0.588	-13.526	28.816	-0.145	-8.758	15.903	8.381	-6.958	17.692	-1.537	11.307	16.57	-1.191	8.339	-14.289	3.993
114	114	0.59325	-13.696	28.752	-0.22	-9.07	15.697	8.201	-6.992	18.252	-1.417	11.252	16.429	-0.905	8.077	-15.218	4.185
115	115	0.5985	-13.86	28.667	-0.272	-9.366	15.475	7.99	-7.061	18.836	-1.287	11.254	15.943	-0.608	7.832	-16.507	4.381
116	116	0.60375	-14.054	28.583	-0.277	-9.719	15.261	7.81	-7.107	19.457	-1.227	11.264	15.297	-0.288	7.567	-17.978	4.577
117	117	0.609	-14.286	28.498	-0.242	-10.15	15.044	7.69	-7.079	20.091	-1.271	11.127	14.567	0.055	7.163	-19.52	4.749
118	118	0.61425	-14.527	28.387	-0.209	-10.617	14.833	7.587	-6.98	20.77	-1.335	10.787	13.891	0.377	6.599	-21.004	4.866
119	119	0.6195	-14.789	28.23	-0.188	-11.111	14.595	7.539	-6.838	21.467	-1.437	10.453	13.11	0.651	6.057	-22.578	4.916
120	120	0.62475	-15.075	28.045	-0.172	-11.607	14.361	7.538	-6.707	22.226	-1.585	10.214	12.027	0.918	5.586	-24.48	4.926
121	121	0.63	-15.367	27.848	-0.14	-12.127	14.171	7.466	-6.568	23.069	-1.731	10.148	10.69	1.228	5.276	-26.679	4.88
122	122	0.63525	-15.656	27.653	-0.091	-12.641	14.047	7.363	-6.418	24.019	-1.884	9.993	9.382	1.471	4.914	-28.869	4.72
123	123	0.6405	-15.951	27.468	-0.04	-13.196	14.02	7.253	-6.199	25.08	-2.039	9.961	8.223	1.76	4.729	-30.958	4.554
124	124	0.64575	-16.267	27.288	0.011	-13.759	14.081	7.169	-5.991	26.25	-2.356	10.091	7.102	2.237	4.701	-33.055	4.409
125	125	0.651	-16.564	27.114	0.041	-14.295	14.244	6.976	-5.796	27.543	-2.598	10.026	5.957	2.738	4.549	-35.205	4.205
126	126	0.65625	-16.821	26.941	0.031	-14.749	14.513	6.728	-5.665	28.964	-2.812	10.239	4.761	3.188	4.716	-37.441	3.876
127	127	0.6615	-17.044	26.787	0.002	-15.137	14.908	6.422	-5.582	30.522	-3.005	10.714	3.449	3.595	5.214	-39.833	3.43
128	128	0.66675	-17.257	26.647	-0.049	-15.501	15.433	6.089	-5.526	32.227	-3.22	11.403	1.987	3.976	6	-42.399	2.851
129	129	0.672	-17.46	26.534	-0.106	-15.847	16.077	5.731	-5.489	34.023	-3.473	12.061	0.402	4.336	6.854	-45.059	2.157
130	130	0.67725	-17.62	26.44	-0.191	-16.11	16.848	5.341	-5.508	35.908	-3.834	12.511	-1.246	4.783	7.61	-47.734	1.399
131	131	0.6825	-17.746	26.361	-0.314	-16.317	17.753	4.962	-5.558	37.887	-4.274	12.865	-2.921	5.272	8.384	-50.394	0.587
132	132	0.68775	-17.863	26.306	-0.469	-16.504	18.797	4.61	-5.635	39.93	-4.827	13.267	-4.669	5.822	9.333	-53.056	-0.278
133	133	0.693	-17.981	26.284	-0.636	-16.667	19.987	4.198	-5.802	42.004	-5.474	13.512	-6.619	6.482	10.282	-55.822	-1.169
134	134	0.69825	-18.092	26.29	-0.815	-16.788	21.308	3.738	-6.069	44.099	-6.154	13.444	-8.748	7.195	11.077	-58.678	-2.034
135	135	0.7035	-18.184	26.3	-1.032	-16.846	22.714	3.341	-6.383	46.185	-6.924	13.261	-10.937	7.915	11.886	-61.495	-2.874
136	136	0.70875	-18.29	26.318	-1.277	-16.889	24.192	3.007	-6.715	48.215	-7.819	12.859	-13.018	8.707	12.597	-64.091	-3.653
137	137	0.714	-18.411	26.331	-1.541	-16.928	25.701	2.697	-7.071	50.177	-8.76	12.234	-14.825	9.505	13.144	-66.329	-4.378
138	138	0.71925	-18.554	26.344	-1.801	-16.988	27.216	2.377	-7.46	52.084	-9.617	11.469	-16.194	10.192	13.507	-68.095	-5.067
139	139	0.7245	-18.693	26.363	-2.066	-16.995	28.732	2.088	-7.88	53.98	-10.44	10.776	-16.962	10.803	13.802	-69.273	-5.701
140	140	0.72975	-18.865	26.396	-2.304	-17.037	30.268	1.824	-8.282	55.886	-11.095	10.401	-17.109	11.213	14.221	-69.839	-6.343
141	141	0.735	-19.059	26.437	-2.534	-17.085	31.841	1.58	-8.687	57.819	-11.536	10.211	-16.739	11.423	14.618	-69.915	-6.963
142	142	0.74025	-19.297	26.508	-2.742	-17.138	33.494	1.402	-9.081	59.789	-11.814	9.983	-16.016	11.425	14.803	-69.668	-7.579
143	143	0.7455	-19.528	26.605	-2.928	-17.137	35.166	1.319	-9.426	61.719	-11.916	9.876	-15.134	11.236	14.961	-69.242	-8.126
144	144	0.75075	-19.762	26.731	-3.059	-17.16	36.854	1.316	-9.627	63.592	-11.755	9.878	-14.148	10.723	15.148	-68.657	-8.685
145	145	0.756	-19.975	26.874	-3.156	-17.146	38.512	1.378	-9.742	65.348	-11.44	9.985	-13.124	10.02	15.372	-67.942	-9.22
146	146	0.76125	-20.167	27.038	-3.201	-17.115	40.119	1.519	-9.727	66.993	-11.026	10.009	-12.09	9.16	15.482	-67.166	-9.739
147	147	0.7665	-20.321	27.216	-3.205	-17.062	41.645	1.715	-9.572	68.492	-10.473	9.916	-11.228	8.116	15.521	-66.497	-10.235
148	148	0.77175	-20.435	27.415	-3.139	-17.021	43.113	1.972	-9.25	69.833	-9.821	9.819	-10.661	6.98	15.644	-66.007	-10.67
149	149	0.777	-20.498	27.642	-3.026	-16.924	44.549	2.263	-8.841	71.063	-9.143	9.766	-10.329	5.86	15.865	-65.666	-10.99
150	150	0.78225	-20.516	27.891	-2.88	-16.785	45.947	2.594	-8.339	72.194	-8.475	9.66	-9.994	4.819	16.028	-65.281	-11.199
151	151	0.7875	-20.501	28.142	-2.704	-16.636	47.281	2.981	-7.736	73.206	-7.886	9.598	-9.537	3.971	16.203	-64.71	-11.288
152	152	0.79275	-20.45	28.377	-2.522	-16.448	48.532	3.437	-7.038	74.101	-7.363	9.621	-8.927	3.286	16.415	-63.92	-11.267
153	153	0.798	-20.37	28.571	-2.328	-16.262	49.686	3.928	-6.251	74.908	-6.855	9.65	-8.193	2.691	16.615	-62.969	-11.181
154	154	0.80325	-20.24	28.714	-2.138	-16.047	50.726	4.387	-5.455	75.581	-6.431	9.699	-7.451	2.265	16.83	-61.93	-11.023
155	155	0.8085	-20.075	28.823	-1.958	-15.798	51.683	4.819	-4.67	76.101	-6.059	9.888	-6.807	1.966	17.189	-60.856	-10.8
156	156	0.81375	-19.873	28.911	-1.821	-15.473	52.592	5.223	-3.904	76.5	-5.735	9.965	-6.278	1.778	17.466	-59.831	-10.493
157	157	0.819	-19.657	28.972	-1.695	-15.154	53.446	5.66	-3.1	76.78	-5.454	10.159	-5.84	1.682	17.862	-58.793	-10.156
158	158	0.82425	-19.43	29.001	-1.566	-14.833	54.249	6.034	-2.355	76.967	-5.298	10.391	-5.43	1.757	18.293	-57.705	-9.784
159	159	0.8295	-19.177	28.968	-1.448	-14.525	54.959	6.385	-1.578	77.059	-5.225	10.548	-5.067	1.944	18.679	-56.615	-9.397
160	160	0.83475	-18.909	28.898	-1.367	-14.196	55.631	6.646	-0.906	77.078	-5.255	10.826	-4.799	2.248	19.189	-55.533	-9.024
161	161	0.84	-18.661	28.825	-1.314	-13.841	56.309	6.9	-0.307	76.996	-5.35	11.196	-4.631	2.542	19.766	-54.426	-8.727
162	162	0.84525	-18.459	28.776	-1.273	-13.509	57.03	7.245	0.319	76.807	-5.536	11.489	-4.573	2.842	20.265	-53.317	-8.514
163	163	0.8505	-18.235	28.719	-1.24	-13.169	57.757	7.464	0.819	76.563	-5.825	11.612	-4.543	3.271	20.585	-52.189	-8.304
164	164	0.85575	-17.982	28.668	-1.19	-12.806	58.479	7.513	1.132	76.27	-6.198	11.898	-4.535	3.794	21.019	-51.016	-8.1
165	165	0.861	-17.768	28.643	-1.117	-12.505	59.242	7.563	1.412	75.946	-6.628	12.211	-4.484	4.362	21.456	-49.75	-7.954
166	166	0.86625	-17.586	28.629	-1.028	-12.265	60.013	7.591	1.645	75.564	-7.108	12.406	-4.42	4.95	21.755	-48.425	-7.878
167	167	0.8715	-17.412	28.626	-0.955	-12.024	60.815	7.479	1.707	75.144	-7.614	12.667	-4.396	5.503	22.103	-47.051	-7.925
168	168	0.87675	-17.248	28.642	-0.885	-11.762	61.645	7.292	1.645	74.678	-8.152	12.856	-4.415	5.998	22.346	-45.655	-8.068
169	169	0.882	-17.112	28.673	-0.787	-11.543	62.494	7.12	1.541	74.163	-8.679	12.996	-4.435	6.459	22.486	-44.212	-8.247
170	170	0.88725	-17.011	28.717	-0.652	-11.393	63.369	6.92	1.361	73.598	-9.216	13.127	-4.407	6.952	22.559	-42.659	-8.457
171	171	0.8925	-16.945	28.778	-0.506	-11.294	64.26	6.737	1.148	72.961	-9.733	13.292	-4.299	7.425	22.603	-40.95	-8.724
172	172	0.89775	-16.905	28.847	-0.342	-11.23	65.147	6.496	0.83	72.254	-10.199	13.518	-4.156	7.871	22.647	-39.143	-9.014
173	173	0.903	-16.875	28.922	-0.179	-11.147	66.025	6.162	0.377	71.49	-10.633	13.788	-4.059	8.27	22.698	-37.324	-9.338
174	174	0.90825	-16.857	29.003	-0.003	-11.084	66.902	5.815	-0.112	70.679	-11.022	14.046	-3.985	8.571	22.71	-35.479	-9.737
175	175	0.9135	-16.845	29.086	0.162	-11.021	67.768	5.523	-0.585	69.832	-11.346	14.329	-3.865	8.78	22.685	-33.559	-10.17
176	176	0.91875	-16.852	29.187	0.381	-11.02	68.634	5.201	-1.107	68.939	-11.595	14.465	-3.641	8.97	22.441	-31.552	-10.576
177	177	0.924	-16.839	29.27	0.577	-10.972	69.4	4.925	-1.614	67.922	-11.819	14.66	-3.372	9.125	22.179	-29.459	-10.954
178	178	0.92925	-16.82	29.345	0.763	-10.918	70.101	4.668	-2.132	66.795	-11.956	15.209	-3.023	9.201	22.176	-27.174	-11.353
179	179	0.9345	-16.78	29.423	0.935	-10.842	70.751	4.314	-2.757	65.59	-11.977	15.924	-2.627	9.224	22.266	-24.797	-11.734
180	180	0.93975	-16.749	29.524	1.146	-10.817	71.372	3.994	-3.313	64.317	-11.843	16.388	-2.237	9.134	22.117	-22.479	-12.046
181	181	0.945	-16.692	29.61	1.355	-10.777	71.885	3.659	-3.858	62.91	-11.61	16.673	-1.866	8.996	21.777	-20.197	-12.264
182	182	0.95025	-16.63	29.682	1.54	-10.702	72.316	3.372	-4.377	61.386	-11.294	17.037	-1.346	8.809	21.431	-17.734	-12.42
183	183	0.9555	-16.553	29.752	1.703	-10.594	72.67	3.085	-4.93	59.759	-10.9	17.51	-0.786	8.648	21.128	-15.23	-12.45
184	184	0.96075	-16.467	29.81	1.855	-10.51	72.917	2.888	-5.384	57.974	-10.448	18.12	-0.356	8.486	20.985	-12.787	-12.387
185	185	0.966	-16.388	29.855	2.02	-10.46	73.07	2.739	-5.778	56.086	-9.902	18.613	-0.063	8.311	20.781	-10.519	-12.192
186	186	0.97125	-16.292	29.884	2.175	-10.384	73.138	2.566	-6.153	54.164	-9.262	18.769	0.148	8.094	20.315	-8.463	-11.884
187	187	0.9765	-16.211	29.903	2.322	-10.304	73.129	2.496	-6.482	52.235	-8.566	18.78	0.282	7.855	19.723	-6.608	-11.447
188	188	0.98175	-16.138	29.906	2.449	-10.212	73.033	2.493	-6.784	50.241	-7.873	18.633	0.351	7.716	18.986	-4.903	-10.84
189	189	0.987	-16.077	29.909	2.597	-10.15	72.853	2.551	-7.048	48.138	-7.18	18.524	0.386	7.659	18.29	-3.234	-10.103
190	190	0.99225	-15.998	29.907	2.768	-10.12	72.563	2.628	-7.292	45.93	-6.462	18.912	0.303	7.533	18.094	-1.585	-9.393
191	191	0.9975	-15.902	29.901	2.961	-10.103	72.162	2.73	-7.537	43.672	-5.782	19.694	-0.011	7.363	18.326	-0.146	-8.722
192	192	1.00275	-15.786	29.877	3.154	-10.088	71.655	2.849	-7.756	41.415	-5.172	20.412	-0.468	7.228	18.545	1.043	-8.027
193	193	1.008	-15.673	29.836	3.358	-10.108	71.068	3.034	-7.894	39.191	-4.605	20.718	-0.938	7.08	18.399	2.064	-7.299
194	194	1.01325	-15.568	29.783	3.605	-10.18	70.403	3.274	-7.969	36.972	-4.056	20.556	-1.354	6.936	17.81	2.998	-6.489
195	195	1.0185	-15.47	29.732	3.892	-10.27	69.683	3.535	-8.067	34.778	-3.577	20.405	-1.752	6.846	17.23	3.869	-5.63
196	196	1.02375	-15.361	29.666	4.195	-10.362	68.909	3.804	-8.204	32.658	-3.217	20.689	-2.215	6.825	17.083	4.616	-4.783
197	197	1.029	-15.239	29.598	4.479	-10.452	68.114	4.147	-8.259	30.668	-3.016	21.248	-2.943	6.881	17.318	4.997	-3.961
198	198	1.03425	-15.101	29.518	4.783	-10.553	67.295	4.48	-8.275	28.85	-2.826	21.763	-4.001	6.876	17.634	4.89	-3.194
199	199	1.0395	-14.983	29.45	5.14	-10.72	66.483	4.865	-8.235	27.239	-2.718	22.007	-5.272	6.884	17.759	4.361	-2.441
200	200	1.04475	-14.853	29.374	5.504	-10.867	65.687	5.242	-8.185	25.888	-2.66	21.685	-6.539	6.859	17.361	3.606	-1.729
201	201	1.05	-14.722	29.313	5.901	-11.02	64.957	5.606	-8.12	24.811	-2.677	20.827	-7.769	6.875	16.472	2.679	-1.028
