# Supplementary material for: Gait phenotypes in paediatric hereditary spastic paraplegia revealed by dynamic time warping analysis and random forests
Source: PLoS One. 2018 Mar 8;13(3):e0192345. doi: 10.1371/journal.pone.0192345 (PMC5843164; doi:10.1371/journal.pone.0192345)
Supplement: S1 Data — (ZIP) [file pone.0192345.s008.zip › HSP/Left.SR.HSP2.5.csv]

	Epoch	Time	Pelvic.obliquity	Pelvic.tilt	Pelvic rotation	Hip.abd.add	Hip.flexion	Hip.rotation	Knee.abd.add	Knee.flexion	Knee.rotation	Ankle.abd.add	Ankle.flexion	Ankle.rotation	Forefoot.abd.add	Forefoot.flexion	Forefoot.rotation
1	1	0	0.664	21.087	7.006	-3.731	52.045	-7.152	-6.5	24.929	15.645	18.209	-0.934	-18.631	13.667	6.478	-4.699
2	2	0.00388	0.662	20.992	7.135	-3.609	51.802	-7.144	-6.444	25.065	15.019	17.941	-1.365	-18.156	13.504	5.753	-4.684
3	3	0.00776	0.663	20.912	7.257	-3.466	51.6	-7.221	-6.425	25.344	14.431	17.511	-1.704	-17.658	13.225	4.973	-4.665
4	4	0.01164	0.662	20.869	7.359	-3.293	51.439	-7.283	-6.423	25.732	13.831	16.919	-2.007	-17.16	12.8	4.107	-4.638
5	5	0.01552	0.653	20.836	7.438	-3.076	51.306	-7.484	-6.531	26.246	13.4	16.216	-2.206	-16.693	12.281	3.198	-4.583
6	6	0.0194	0.622	20.823	7.488	-2.832	51.193	-7.777	-6.748	26.823	13.087	15.623	-2.315	-16.265	11.86	2.312	-4.541
7	7	0.02328	0.574	20.831	7.515	-2.571	51.087	-8.147	-7.052	27.435	12.897	15.061	-2.187	-15.925	11.491	1.608	-4.532
8	8	0.02716	0.518	20.86	7.529	-2.301	50.972	-8.581	-7.414	28.052	12.839	14.4	-1.66	-15.729	11.078	1.257	-4.57
9	9	0.03104	0.459	20.933	7.521	-2.02	50.848	-9.038	-7.825	28.619	12.937	13.372	-0.682	-15.677	10.351	1.308	-4.599
10	10	0.03492	0.386	21.03	7.488	-1.749	50.723	-9.497	-8.262	29.119	13.217	12.174	0.58	-15.792	9.48	1.662	-4.639
11	11	0.0388	0.322	21.131	7.423	-1.457	50.601	-9.898	-8.703	29.568	13.559	10.935	1.685	-16.008	8.511	1.909	-4.692
12	12	0.04268	0.277	21.229	7.322	-1.128	50.501	-10.207	-9.136	30.004	13.92	9.682	2.434	-16.306	7.434	1.845	-4.748
13	13	0.04656	0.251	21.323	7.188	-0.765	50.487	-10.403	-9.552	30.551	14.361	8.274	2.875	-16.753	6.132	1.446	-4.779
14	14	0.05044	0.251	21.415	7.017	-0.381	50.602	-10.454	-9.931	31.33	14.845	7.116	3.032	-17.317	5.004	0.699	-4.755
15	15	0.05432	0.262	21.495	6.818	0.016	50.801	-10.437	-10.311	32.303	15.425	6.129	3.449	-18.018	4.091	0.125	-4.693
16	16	0.0582	0.298	21.555	6.592	0.437	51.034	-10.318	-10.649	33.406	16.047	5.235	4.218	-18.87	3.352	-0.165	-4.626
17	17	0.06208	0.378	21.587	6.337	0.9	51.237	-10.038	-10.883	34.554	16.628	4.343	5.328	-19.882	2.719	-0.143	-4.595
18	18	0.06596	0.512	21.592	6.048	1.388	51.349	-9.631	-10.966	35.662	17.3	3.717	6.477	-21.143	2.438	-0.079	-4.633
19	19	0.06984	0.682	21.584	5.738	1.882	51.348	-9.046	-10.867	36.669	17.926	3.195	7.548	-22.507	2.301	-0.068	-4.712
20	20	0.07372	0.868	21.559	5.412	2.387	51.181	-8.244	-10.576	37.52	18.478	2.7	8.508	-23.924	2.218	-0.142	-4.787
21	21	0.0776	1.061	21.512	5.077	2.901	50.825	-7.212	-10.095	38.182	18.941	2.208	9.379	-25.36	2.173	-0.274	-4.837
22	22	0.08148	1.274	21.442	4.736	3.407	50.296	-5.971	-9.425	38.627	19.307	1.821	10.325	-26.796	2.313	-0.265	-4.881
23	23	0.08536	1.49	21.359	4.398	3.894	49.631	-4.659	-8.676	38.812	19.608	1.54	11.191	-28.177	2.575	-0.211	-4.944
24	24	0.08924	1.708	21.27	4.07	4.349	48.865	-3.319	-7.873	38.749	19.81	1.238	11.859	-29.426	2.769	-0.206	-4.996
25	25	0.09312	1.93	21.181	3.75	4.781	48.018	-1.984	-7.046	38.449	19.896	0.882	12.344	-30.504	2.855	-0.233	-5.032
26	26	0.097	2.158	21.101	3.424	5.204	47.118	-0.687	-6.235	37.939	19.852	0.465	12.712	-31.386	2.837	-0.237	-5.055
27	27	0.10088	2.381	21.058	3.103	5.612	46.227	0.449	-5.564	37.253	19.572	0.443	12.834	-31.908	3.042	-0.275	-5.078
28	28	0.10476	2.607	21.044	2.783	6.006	45.386	1.446	-4.955	36.546	19.105	0.42	12.878	-32.12	3.189	-0.33	-5.087
29	29	0.10864	2.835	21.058	2.473	6.377	44.604	2.312	-4.403	35.847	18.469	0.522	12.813	-32.054	3.38	-0.441	-5.085
30	30	0.11252	3.067	21.101	2.179	6.723	43.894	3.034	-3.915	35.181	17.686	0.798	12.652	-31.728	3.667	-0.603	-5.075
31	31	0.1164	3.306	21.18	1.891	7.067	43.302	3.489	-3.571	34.595	16.774	1.107	12.563	-31.078	3.963	-0.683	-5.072
32	32	0.12028	3.559	21.297	1.598	7.43	42.808	3.716	-3.358	34.06	15.751	1.399	12.42	-30.142	4.169	-0.793	-5.064
33	33	0.12416	3.818	21.447	1.306	7.815	42.385	3.744	-3.284	33.55	14.725	1.642	12.373	-29.038	4.321	-0.803	-5.038
34	34	0.12804	4.079	21.629	1.021	8.218	42.019	3.558	-3.354	33.052	13.763	1.771	12.417	-27.822	4.367	-0.728	-4.998
35	35	0.13192	4.337	21.834	0.753	8.626	41.694	3.129	-3.562	32.554	12.938	1.689	12.485	-26.547	4.201	-0.641	-4.951
36	36	0.1358	4.558	22.073	0.512	8.993	41.396	2.514	-3.888	32.002	12.303	1.588	12.448	-25.286	3.965	-0.623	-4.89
37	37	0.13968	4.759	22.321	0.289	9.336	41.099	1.792	-4.288	31.424	11.839	1.676	12.266	-24.101	3.863	-0.722	-4.827
38	38	0.14356	4.934	22.579	0.075	9.656	40.794	1.009	-4.74	30.81	11.552	1.825	12.035	-23.035	3.813	-0.862	-4.776
39	39	0.14744	5.072	22.848	-0.137	9.955	40.472	0.208	-5.22	30.155	11.444	1.926	11.854	-22.123	3.753	-0.961	-4.748
40	40	0.15132	5.163	23.116	-0.345	10.207	40.121	-0.575	-5.688	29.458	11.537	1.928	11.891	-21.408	3.692	-0.862	-4.759
41	41	0.1552	5.168	23.393	-0.55	10.377	39.757	-1.289	-6.132	28.738	11.813	2.048	12.003	-20.881	3.789	-0.688	-4.787
42	42	0.15908	5.11	23.666	-0.747	10.48	39.376	-1.926	-6.538	28.02	12.253	2.142	12.071	-20.519	3.876	-0.581	-4.797
43	43	0.16296	4.996	23.932	-0.937	10.523	38.972	-2.478	-6.898	27.306	12.829	2.146	12.036	-20.311	3.873	-0.605	-4.793
44	44	0.16684	4.831	24.185	-1.123	10.515	38.534	-2.94	-7.211	26.591	13.495	2.014	11.848	-20.243	3.718	-0.81	-4.795
45	45	0.17072	4.615	24.407	-1.309	10.451	38.043	-3.218	-7.45	25.889	14.23	2.059	11.648	-20.329	3.752	-1.039	-4.763
46	46	0.1746	4.361	24.601	-1.495	10.358	37.529	-3.394	-7.674	25.219	15.056	1.992	11.593	-20.562	3.721	-1.166	-4.717
47	47	0.17848	4.071	24.774	-1.682	10.228	37	-3.48	-7.866	24.587	15.962	1.835	11.72	-20.921	3.665	-1.156	-4.665
48	48	0.18236	3.75	24.927	-1.872	10.055	36.46	-3.471	-8.009	23.991	16.915	1.665	12.013	-21.384	3.664	-1.015	-4.614
49	49	0.18624	3.41	25.052	-2.063	9.858	35.861	-3.238	-8.087	23.376	17.737	1.885	12.209	-21.933	4.009	-0.928	-4.588
50	50	0.19012	3.073	25.152	-2.261	9.656	35.214	-2.901	-8.111	22.741	18.51	2.076	12.337	-22.503	4.323	-0.905	-4.544
51	51	0.194	2.734	25.225	-2.452	9.432	34.513	-2.469	-8.089	22.079	19.227	2.259	12.361	-23.125	4.601	-0.977	-4.519
52	52	0.19788	2.397	25.274	-2.636	9.184	33.755	-1.937	-8.014	21.379	19.838	2.447	12.342	-23.748	4.87	-1.076	-4.509
53	53	0.20176	2.068	25.304	-2.822	8.913	32.94	-1.282	-7.861	20.624	20.224	2.657	12.455	-24.233	5.194	-1.011	-4.482
54	54	0.20564	1.772	25.337	-3	8.666	32.13	-0.568	-7.712	19.858	20.432	3.068	12.569	-24.656	5.686	-0.908	-4.476
55	55	0.20952	1.505	25.361	-3.186	8.446	31.313	0.229	-7.523	19.086	20.491	3.286	12.677	-25.056	5.996	-0.805	-4.502
56	56	0.2134	1.272	25.382	-3.378	8.255	30.498	1.066	-7.313	18.315	20.399	3.405	12.703	-25.394	6.178	-0.769	-4.554
57	57	0.21728	1.076	25.409	-3.567	8.091	29.698	1.894	-7.102	17.549	20.16	3.573	12.583	-25.63	6.338	-0.856	-4.623
58	58	0.22116	0.892	25.451	-3.692	7.891	28.936	2.649	-6.919	16.787	19.741	4.062	12.376	-25.708	6.733	-0.975	-4.704
59	59	0.22504	0.737	25.49	-3.835	7.731	28.196	3.345	-6.771	16.057	19.238	4.496	12.272	-25.666	7.086	-1.002	-4.796
60	60	0.22892	0.598	25.524	-3.981	7.576	27.482	3.984	-6.618	15.357	18.661	4.929	12.167	-25.507	7.434	-1.031	-4.89
61	61	0.2328	0.47	25.554	-4.126	7.42	26.795	4.57	-6.454	14.694	18.015	5.406	11.976	-25.257	7.798	-1.14	-5
62	62	0.23668	0.351	25.579	-4.273	7.278	26.133	5.117	-6.307	14.08	17.306	5.994	11.57	-24.992	8.188	-1.452	-5.174
63	63	0.24056	0.249	25.61	-4.421	7.15	25.528	5.554	-6.153	13.538	16.646	6.335	11.168	-24.704	8.363	-1.812	-5.369
64	64	0.24444	0.158	25.638	-4.567	7.038	24.962	5.904	-6.037	13.066	16.05	6.695	10.854	-24.421	8.577	-2.123	-5.575
65	65	0.24832	0.075	25.663	-4.712	6.944	24.433	6.174	-5.954	12.665	15.503	7.013	10.7	-24.124	8.793	-2.32	-5.785
66	66	0.2522	-0.001	25.683	-4.856	6.87	23.938	6.373	-5.896	12.333	14.992	7.199	10.754	-23.801	8.945	-2.368	-5.991
67	67	0.25608	-0.074	25.69	-4.998	6.821	23.48	6.446	-5.885	12.104	14.725	7.292	10.77	-23.631	9.009	-2.531	-6.211
68	68	0.25996	-0.143	25.697	-5.137	6.79	23.055	6.422	-5.9	11.931	14.604	7.266	10.803	-23.481	8.975	-2.73	-6.388
69	69	0.26384	-0.208	25.702	-5.273	6.758	22.656	6.3	-5.929	11.815	14.642	7.253	10.817	-23.373	8.959	-2.991	-6.534
70	70	0.26772	-0.269	25.706	-5.404	6.721	22.278	6.087	-5.975	11.749	14.835	7.315	10.823	-23.326	9.022	-3.296	-6.665
71	71	0.2716	-0.33	25.713	-5.532	6.691	21.913	5.806	-6.058	11.719	15.153	7.461	10.909	-23.367	9.185	-3.546	-6.822
72	72	0.27548	-0.394	25.711	-5.656	6.648	21.539	5.514	-6.126	11.716	15.629	7.354	11.111	-23.511	9.168	-3.76	-6.933
73	73	0.27936	-0.464	25.703	-5.778	6.602	21.166	5.182	-6.193	11.737	16.198	7.151	11.311	-23.715	9.079	-4.01	-7.05
74	74	0.28324	-0.538	25.692	-5.896	6.555	20.798	4.821	-6.271	11.779	16.832	6.882	11.547	-23.958	8.945	-4.256	-7.165
75	75	0.28712	-0.618	25.681	-6.009	6.507	20.433	4.454	-6.369	11.839	17.501	6.557	11.884	-24.217	8.782	-4.433	-7.263
76	76	0.291	-0.694	25.689	-6.112	6.453	20.081	4.114	-6.465	11.905	18.126	6.172	12.367	-24.387	8.596	-4.498	-7.283
77	77	0.29488	-0.765	25.707	-6.207	6.387	19.715	3.824	-6.558	11.938	18.716	5.933	12.808	-24.557	8.53	-4.578	-7.28
78	78	0.29876	-0.824	25.735	-6.293	6.327	19.334	3.569	-6.642	11.941	19.28	5.722	13.139	-24.723	8.464	-4.753	-7.253
79	79	0.30264	-0.868	25.772	-6.373	6.278	18.939	3.345	-6.714	11.915	19.812	5.5	13.328	-24.867	8.351	-5.061	-7.193
80	80	0.30652	-0.889	25.822	-6.442	6.233	18.529	3.17	-6.767	11.86	20.254	5.346	13.37	-24.919	8.251	-5.495	-7.061
81	81	0.3104	-0.892	25.895	-6.502	6.211	18.094	3.149	-6.811	11.741	20.499	5.22	13.35	-24.929	8.134	-5.95	-6.916
82	82	0.31428	-0.884	25.972	-6.559	6.195	17.633	3.174	-6.848	11.572	20.643	5.157	13.242	-24.911	8.036	-6.448	-6.792
83	83	0.31816	-0.866	26.049	-6.615	6.187	17.145	3.247	-6.878	11.358	20.687	5.15	13.044	-24.842	7.949	-6.998	-6.666
84	84	0.32204	-0.839	26.127	-6.671	6.19	16.633	3.39	-6.899	11.107	20.617	5.174	12.759	-24.691	7.854	-7.605	-6.498
85	85	0.32592	-0.792	26.21	-6.724	6.194	16.099	3.604	-6.873	10.825	20.399	5.124	12.433	-24.385	7.676	-8.247	-6.253
86	86	0.3298	-0.732	26.302	-6.767	6.207	15.56	3.857	-6.843	10.534	20.069	5.148	12.085	-24.068	7.552	-8.892	-6.057
87	87	0.33368	-0.661	26.392	-6.801	6.225	15.003	4.156	-6.807	10.228	19.649	5.225	11.719	-23.743	7.463	-9.54	-5.89
88	88	0.33756	-0.579	26.473	-6.833	6.246	14.421	4.506	-6.769	9.908	19.151	5.355	11.341	-23.415	7.411	-10.189	-5.744
89	89	0.34144	-0.484	26.544	-6.867	6.291	13.818	4.912	-6.754	9.586	18.575	5.606	10.961	-23.101	7.464	-10.823	-5.634
90	90	0.34532	-0.378	26.59	-6.905	6.334	13.196	5.324	-6.734	9.286	17.971	5.999	10.604	-22.773	7.662	-11.436	-5.537
91	91	0.3492	-0.272	26.614	-6.941	6.38	12.572	5.656	-6.724	9.035	17.446	6.398	10.151	-22.458	7.85	-12.179	-5.446
92	92	0.35308	-0.199	26.62	-7.021	6.407	11.961	5.967	-6.723	8.842	16.989	6.784	9.607	-22.158	8.013	-13.045	-5.369
93	93	0.35696	-0.214	26.619	-7.219	6.382	11.387	6.38	-6.725	8.716	16.544	7.172	9.025	-21.868	8.175	-13.965	-5.318
94	94	0.36084	-0.253	26.586	-7.369	6.287	10.813	6.681	-6.694	8.664	16.233	7.416	8.539	-21.671	8.251	-14.87	-5.3
95	95	0.36472	-0.296	26.529	-7.543	6.187	10.24	6.875	-6.691	8.661	16.056	7.695	8.219	-21.49	8.399	-15.65	-5.288
96	96	0.3686	-0.347	26.449	-7.741	6.073	9.678	6.99	-6.691	8.719	15.973	7.952	8.017	-21.294	8.564	-16.36	-5.268
97	97	0.37248	-0.406	26.342	-7.963	5.944	9.13	7.041	-6.684	8.844	15.963	8.145	7.883	-21.069	8.696	-17.049	-5.23
98	98	0.37636	-0.457	26.184	-8.216	5.827	8.568	6.991	-6.703	9.033	16.092	8.268	7.753	-20.856	8.763	-17.781	-5.185
99	99	0.38024	-0.523	26.005	-8.477	5.703	8.029	6.904	-6.761	9.308	16.323	8.481	7.645	-20.754	8.917	-18.527	-5.186
100	100	0.38412	-0.594	25.806	-8.738	5.57	7.511	6.745	-6.84	9.665	16.66	8.711	7.556	-20.689	9.093	-19.31	-5.18
101	101	0.388	-0.669	25.597	-8.997	5.43	7.018	6.524	-6.934	10.099	17.083	8.891	7.468	-20.626	9.224	-20.152	-5.139
102	102	0.39188	-0.745	25.391	-9.255	5.29	6.562	6.279	-7.036	10.601	17.549	8.927	7.355	-20.53	9.215	-21.081	-5.033
103	103	0.39576	-0.808	25.178	-9.52	5.142	6.158	5.938	-7.129	11.207	18.083	8.819	7.201	-20.367	9.068	-22.125	-4.883
104	104	0.39964	-0.868	24.974	-9.787	5.003	5.809	5.541	-7.246	11.877	18.698	8.569	7.041	-20.213	8.789	-23.218	-4.708
105	105	0.40352	-0.917	24.778	-10.058	4.886	5.499	5.143	-7.396	12.609	19.307	8.282	6.874	-20.027	8.462	-24.351	-4.5
106	106	0.4074	-0.947	24.585	-10.333	4.795	5.217	4.781	-7.579	13.394	19.848	8.043	6.694	-19.784	8.158	-25.521	-4.255
107	107	0.41128	-0.954	24.398	-10.598	4.723	4.959	4.429	-7.783	14.212	20.383	7.882	6.479	-19.528	7.918	-26.734	-3.978
108	108	0.41516	-0.947	24.229	-10.841	4.658	4.73	4.116	-7.993	15.055	20.816	7.804	6.19	-19.233	7.726	-28.019	-3.697
109	109	0.41904	-0.93	24.087	-11.06	4.604	4.527	3.847	-8.192	15.907	21.192	7.668	5.82	-18.934	7.46	-29.389	-3.401
110	110	0.42292	-0.902	23.979	-11.25	4.566	4.358	3.636	-8.375	16.775	21.504	7.441	5.38	-18.641	7.094	-30.838	-3.087
111	111	0.4268	-0.862	23.91	-11.405	4.548	4.239	3.512	-8.539	17.682	21.713	7.141	4.902	-18.35	6.642	-32.34	-2.754
112	112	0.43068	-0.831	23.892	-11.494	4.532	4.176	3.461	-8.662	18.584	21.799	6.892	4.348	-18.142	6.229	-33.874	-2.496
113	113	0.43456	-0.817	23.896	-11.518	4.493	4.164	3.433	-8.753	19.514	21.818	6.668	3.77	-17.956	5.83	-35.422	-2.248
114	114	0.43844	-0.829	23.921	-11.469	4.42	4.212	3.415	-8.809	20.469	21.756	6.54	3.146	-17.763	5.511	-36.995	-2.002
115	115	0.44232	-0.872	23.967	-11.34	4.304	4.323	3.394	-8.828	21.448	21.605	6.577	2.454	-17.545	5.33	-38.611	-1.758
116	116	0.4462	-0.962	24.024	-11.106	4.133	4.511	3.324	-8.829	22.483	21.393	6.848	1.638	-17.357	5.332	-40.332	-1.566
117	117	0.45008	-1.095	24.093	-10.8	3.907	4.772	3.286	-8.762	23.58	21.067	7.311	0.761	-17.205	5.522	-42.1	-1.441
118	118	0.45396	-1.275	24.17	-10.438	3.627	5.071	3.309	-8.623	24.719	20.603	7.896	-0.179	-17.061	5.829	-43.926	-1.375
119	119	0.45784	-1.499	24.248	-10.029	3.292	5.398	3.382	-8.412	25.91	20.014	8.592	-1.176	-16.922	6.252	-45.818	-1.367
120	120	0.46172	-1.76	24.324	-9.573	2.895	5.763	3.454	-8.131	27.195	19.361	9.444	-2.212	-16.805	6.845	-47.791	-1.429
121	121	0.4656	-2.058	24.376	-9.092	2.456	6.152	3.548	-7.799	28.572	18.579	10.339	-3.342	-16.643	7.485	-49.886	-1.557
122	122	0.46948	-2.375	24.403	-8.617	1.998	6.569	3.63	-7.433	30.015	17.79	11.227	-4.53	-16.469	8.144	-52.045	-1.717
123	123	0.47336	-2.708	24.409	-8.168	1.517	7.019	3.738	-7.014	31.504	16.948	12.142	-5.803	-16.249	8.857	-54.272	-1.912
124	124	0.47724	-3.053	24.398	-7.76	1.011	7.508	3.899	-6.53	33.017	16.006	13.122	-7.195	-15.946	9.664	-56.573	-2.151
125	125	0.48112	-3.387	24.365	-7.384	0.53	8.039	3.945	-6.097	34.563	15.092	14.213	-8.798	-15.587	10.598	-59.038	-2.463
126	126	0.485	-3.691	24.326	-7.052	0.084	8.623	3.981	-5.678	36.141	14.164	15.363	-10.533	-15.157	11.615	-61.598	-2.789
127	127	0.48888	-3.953	24.278	-6.771	-0.316	9.255	3.982	-5.281	37.757	13.223	16.388	-12.294	-14.687	12.577	-64.156	-3.166
128	128	0.49276	-4.175	24.218	-6.546	-0.665	9.937	3.941	-4.911	39.418	12.28	17.165	-13.975	-14.21	13.394	-66.615	-3.607
129	129	0.49664	-4.371	24.149	-6.384	-0.972	10.674	3.863	-4.564	41.127	11.376	17.546	-15.388	-13.792	13.964	-68.8	-4.112
130	130	0.50052	-4.524	24.066	-6.322	-1.215	11.489	3.776	-4.26	42.952	10.566	17.751	-16.313	-13.498	14.508	-70.515	-4.681
131	131	0.5044	-4.662	23.973	-6.33	-1.424	12.358	3.691	-3.993	44.862	9.836	17.806	-16.856	-13.284	14.985	-71.88	-5.264
132	132	0.50828	-4.789	23.873	-6.408	-1.608	13.293	3.568	-3.799	46.857	9.248	17.776	-17.08	-13.171	15.426	-72.946	-5.86
133	133	0.51216	-4.912	23.774	-6.554	-1.772	14.31	3.366	-3.716	48.931	8.861	17.731	-17.068	-13.181	15.864	-73.773	-6.474
134	134	0.51604	-5.056	23.691	-6.759	-1.929	15.394	3.15	-3.711	50.973	8.549	17.465	-16.962	-13.241	16.092	-74.452	-7.09
135	135	0.51992	-5.222	23.628	-6.976	-2.109	16.554	2.857	-3.789	52.989	8.389	17.139	-16.797	-13.39	16.248	-75.01	-7.704
136	136	0.5238	-5.397	23.59	-7.224	-2.279	17.773	2.571	-3.898	54.962	8.325	16.698	-16.573	-13.609	16.279	-75.458	-8.294
137	137	0.52768	-5.577	23.579	-7.503	-2.426	19.048	2.31	-4.033	56.888	8.353	16.134	-16.274	-13.902	16.173	-75.788	-8.848
138	138	0.53156	-5.77	23.6	-7.79	-2.563	20.393	1.987	-4.255	58.78	8.573	15.494	-15.841	-14.321	15.96	-75.946	-9.356
139	139	0.53544	-5.965	23.676	-8.069	-2.698	21.797	1.664	-4.496	60.59	8.958	14.946	-15.323	-14.872	15.797	-75.936	-9.834
140	140	0.53932	-6.148	23.8	-8.323	-2.822	23.251	1.298	-4.761	62.328	9.463	14.388	-14.762	-15.508	15.607	-75.819	-10.281
141	141	0.5432	-6.311	23.969	-8.556	-2.914	24.747	0.894	-5.049	63.977	10.06	13.832	-14.201	-16.186	15.401	-75.63	-10.669
142	142	0.54708	-6.444	24.18	-8.779	-2.95	26.272	0.47	-5.358	65.518	10.72	13.316	-13.692	-16.858	15.215	-75.405	-10.963
143	143	0.55096	-6.535	24.431	-8.935	-2.962	27.806	-0.015	-5.671	66.893	11.481	13.037	-13.272	-17.546	15.225	-75.099	-11.168
144	144	0.55484	-6.605	24.717	-9.056	-2.955	29.354	-0.504	-5.952	68.16	12.223	12.74	-12.871	-18.169	15.223	-74.736	-11.3
145	145	0.55872	-6.654	25.032	-9.127	-2.944	30.906	-1.036	-6.227	69.347	12.995	12.436	-12.425	-18.787	15.219	-74.271	-11.386
146	146	0.5626	-6.676	25.37	-9.151	-2.916	32.451	-1.613	-6.502	70.458	13.789	12.135	-11.897	-19.409	15.22	-73.675	-11.438
147	147	0.56648	-6.63	25.721	-9.179	-2.781	33.963	-2.132	-6.728	71.442	14.452	11.841	-11.288	-19.913	15.239	-72.909	-11.44
148	148	0.57036	-6.549	26.062	-9.138	-2.661	35.428	-2.723	-6.936	72.321	15.177	11.549	-10.602	-20.425	15.275	-71.993	-11.396
149	149	0.57424	-6.442	26.389	-9.068	-2.54	36.842	-3.28	-7.067	73.08	15.864	11.174	-9.898	-20.87	15.244	-70.993	-11.305
150	150	0.57812	-6.317	26.698	-8.966	-2.429	38.201	-3.821	-7.145	73.723	16.499	10.786	-9.185	-21.239	15.212	-69.905	-11.189
151	151	0.582	-6.182	26.982	-8.818	-2.351	39.507	-4.401	-7.227	74.268	17.088	10.515	-8.458	-21.548	15.298	-68.707	-11.082
152	152	0.58588	-6.01	27.213	-8.654	-2.258	40.706	-4.941	-7.251	74.703	17.565	10.379	-7.721	-21.795	15.519	-67.408	-11.016
153	153	0.58976	-5.805	27.406	-8.481	-2.146	41.833	-5.396	-7.165	75.055	17.95	10.206	-7.01	-21.959	15.706	-66.087	-10.927
154	154	0.59364	-5.589	27.562	-8.29	-2.05	42.896	-5.788	-6.993	75.325	18.276	10.022	-6.345	-22.052	15.881	-64.759	-10.813
155	155	0.59752	-5.376	27.683	-8.077	-1.986	43.901	-6.127	-6.752	75.508	18.565	9.842	-5.739	-22.091	16.05	-63.429	-10.68
156	156	0.6014	-5.158	27.775	-7.862	-1.921	44.837	-6.379	-6.421	75.56	18.812	9.645	-5.209	-22.113	16.179	-62.08	-10.559
157	157	0.60528	-4.944	27.832	-7.633	-1.879	45.7	-6.542	-5.994	75.505	18.962	9.422	-4.735	-22.072	16.274	-60.721	-10.459
158	158	0.60916	-4.719	27.862	-7.41	-1.831	46.506	-6.65	-5.516	75.375	19.071	9.311	-4.312	-22.018	16.458	-59.342	-10.382
159	159	0.61304	-4.483	27.866	-7.193	-1.779	47.255	-6.698	-4.984	75.165	19.11	9.315	-3.96	-21.92	16.728	-57.961	-10.323
160	160	0.61692	-4.241	27.838	-6.974	-1.734	47.941	-6.664	-4.378	74.861	19.014	9.38	-3.711	-21.711	17.026	-56.609	-10.271
161	161	0.6208	-4.001	27.789	-6.756	-1.705	48.575	-6.565	-3.696	74.474	18.885	9.296	-3.579	-21.487	17.158	-55.347	-10.207
162	162	0.62468	-3.755	27.722	-6.546	-1.669	49.171	-6.388	-2.964	74.009	18.632	9.291	-3.51	-21.161	17.331	-54.082	-10.145
163	163	0.62856	-3.517	27.646	-6.35	-1.635	49.756	-6.167	-2.22	73.49	18.302	9.394	-3.473	-20.797	17.586	-52.775	-10.115
164	164	0.63244	-3.292	27.564	-6.171	-1.603	50.35	-5.928	-1.489	72.938	17.932	9.61	-3.442	-20.443	17.934	-51.406	-10.14
165	165	0.63632	-3.058	27.475	-6.006	-1.542	50.93	-5.673	-0.778	72.336	17.491	9.874	-3.407	-20.098	18.298	-49.976	-10.225
166	166	0.6402	-2.849	27.389	-5.838	-1.502	51.503	-5.421	-0.114	71.663	16.989	10.108	-3.409	-19.728	18.597	-48.531	-10.34
167	167	0.64408	-2.649	27.297	-5.677	-1.467	52.056	-5.188	0.502	70.942	16.427	10.26	-3.438	-19.28	18.792	-47.106	-10.43
168	168	0.64796	-2.461	27.204	-5.524	-1.434	52.591	-4.966	1.076	70.162	15.807	10.325	-3.492	-18.769	18.881	-45.687	-10.504
169	169	0.65184	-2.302	27.122	-5.376	-1.407	53.123	-4.729	1.618	69.287	15.138	10.331	-3.57	-18.255	18.884	-44.225	-10.609
170	170	0.65572	-2.154	27.048	-5.25	-1.356	53.677	-4.509	2.052	68.376	14.375	10.534	-3.579	-17.686	19.029	-42.613	-10.763
171	171	0.6596	-2.018	26.978	-5.117	-1.325	54.235	-4.332	2.388	67.423	13.646	10.879	-3.532	-17.154	19.261	-40.877	-10.953
172	172	0.66348	-1.901	26.909	-4.977	-1.311	54.791	-4.202	2.618	66.426	12.927	11.312	-3.487	-16.621	19.527	-39.09	-11.151
173	173	0.66736	-1.809	26.839	-4.835	-1.306	55.339	-4.12	2.742	65.379	12.197	11.774	-3.492	-16.054	19.773	-37.314	-11.331
174	174	0.67124	-1.74	26.771	-4.694	-1.32	55.859	-4.1	2.76	64.244	11.525	12.18	-3.519	-15.473	19.925	-35.525	-11.466
175	175	0.67512	-1.689	26.713	-4.551	-1.334	56.367	-4.15	2.636	63.056	10.899	12.812	-3.511	-14.934	20.234	-33.626	-11.64
176	176	0.679	-1.648	26.664	-4.401	-1.352	56.859	-4.276	2.403	61.844	10.353	13.509	-3.373	-14.46	20.575	-31.574	-11.85
177	177	0.68288	-1.616	26.623	-4.244	-1.374	57.334	-4.466	2.077	60.602	9.897	14.171	-3.092	-14.041	20.852	-29.384	-12.064
178	178	0.68676	-1.602	26.594	-4.084	-1.394	57.792	-4.689	1.671	59.301	9.528	14.678	-2.715	-13.628	20.935	-27.12	-12.205
179	179	0.69064	-1.607	26.572	-3.94	-1.389	58.226	-4.99	1.128	57.882	9.294	15.212	-2.315	-13.277	20.986	-24.758	-12.315
180	180	0.69452	-1.617	26.551	-3.804	-1.376	58.62	-5.321	0.544	56.39	9.153	15.718	-1.855	-12.938	20.987	-22.329	-12.366
181	181	0.6984	-1.629	26.527	-3.674	-1.349	58.973	-5.691	-0.101	54.837	9.13	16.231	-1.361	-12.653	20.965	-19.861	-12.375
182	182	0.70228	-1.646	26.498	-3.551	-1.3	59.288	-6.115	-0.83	53.236	9.246	16.791	-0.865	-12.458	20.949	-17.385	-12.361
183	183	0.70616	-1.656	26.457	-3.448	-1.215	59.553	-6.615	-1.652	51.59	9.51	17.413	-0.41	-12.317	20.962	-14.96	-12.296
184	184	0.71004	-1.669	26.408	-3.349	-1.123	59.782	-7.158	-2.493	49.932	9.947	17.912	0.009	-12.286	20.866	-12.635	-12.192
185	185	0.71392	-1.683	26.338	-3.245	-1.033	59.958	-7.735	-3.329	48.262	10.514	18.306	0.379	-12.311	20.69	-10.429	-12.029
186	186	0.7178	-1.699	26.241	-3.126	-0.958	60.07	-8.32	-4.141	46.587	11.193	18.621	0.698	-12.374	20.457	-8.351	-11.799
187	187	0.72168	-1.728	26.122	-2.987	-0.912	60.109	-8.856	-4.904	44.927	11.971	18.906	0.979	-12.485	20.204	-6.417	-11.492
188	188	0.72556	-1.768	25.965	-2.857	-0.841	60.052	-9.323	-5.649	43.248	12.854	19.302	1.177	-12.701	20.047	-4.616	-11.151
189	189	0.72944	-1.808	25.778	-2.735	-0.774	59.929	-9.758	-6.344	41.581	13.781	19.68	1.357	-12.898	19.896	-2.918	-10.738
190	190	0.73332	-1.846	25.557	-2.616	-0.707	59.731	-10.157	-6.988	39.918	14.743	20.031	1.499	-13.087	19.739	-1.331	-10.264
191	191	0.7372	-1.882	25.298	-2.497	-0.637	59.452	-10.511	-7.583	38.246	15.736	20.375	1.573	-13.297	19.587	0.132	-9.752
192	192	0.74108	-1.919	24.987	-2.365	-0.569	59.07	-10.818	-8.133	36.616	16.743	20.963	1.492	-13.574	19.682	1.384	-9.268
193	193	0.74496	-1.957	24.651	-2.236	-0.517	58.622	-11.046	-8.577	35.051	17.707	21.377	1.312	-13.795	19.648	2.39	-8.715
194	194	0.74884	-2.001	24.293	-2.103	-0.471	58.118	-11.189	-8.954	33.56	18.636	21.655	1.071	-14.016	19.501	3.198	-8.12
195	195	0.75272	-2.043	23.914	-1.966	-0.417	57.563	-11.244	-9.272	32.152	19.51	21.791	0.79	-14.251	19.233	3.838	-7.505
196	196	0.7566	-2.057	23.515	-1.843	-0.325	56.958	-11.213	-9.504	30.835	20.26	21.703	0.484	-14.469	18.787	4.333	-6.893
197	197	0.76048	-2.078	23.116	-1.68	-0.284	56.337	-11.038	-9.607	29.656	20.832	21.39	0.183	-14.648	18.173	4.693	-6.274
198	198	0.76436	-2.081	22.723	-1.498	-0.239	55.711	-10.76	-9.648	28.594	21.26	21.141	-0.134	-14.819	17.644	4.953	-5.667
199	199	0.76824	-2.069	22.339	-1.295	-0.194	55.095	-10.385	-9.639	27.674	21.531	20.96	-0.464	-14.99	17.205	5.11	-5.097
200	200	0.77212	-2.055	21.966	-1.07	-0.157	54.507	-9.921	-9.59	26.927	21.634	20.802	-0.801	-15.162	16.816	5.156	-4.589
201	201	0.776	-2.014	21.605	-0.866	-0.057	53.971	-9.472	-9.564	26.41	21.617	20.628	-1.212	-15.283	16.445	4.967	-4.122
