# Supplementary material for: Gait phenotypes in paediatric hereditary spastic paraplegia revealed by dynamic time warping analysis and random forests
Source: PLoS One. 2018 Mar 8;13(3):e0192345. doi: 10.1371/journal.pone.0192345 (PMC5843164; doi:10.1371/journal.pone.0192345)
Supplement: S1 Data — (ZIP) [file pone.0192345.s008.zip › HSP/Left.SR.HSP20.1.csv]

	Epoch	Time	Pelvic.obliquity	Pelvic.tilt	Pelvic rotation	Hip.abd.add	Hip.flexion	Hip.rotation	Knee.abd.add	Knee.flexion	Knee.rotation	Ankle.abd.add	Ankle.flexion	Ankle.rotation	Forefoot.abd.add	Forefoot.flexion	Forefoot.rotation
1	1	0	-8.201	23.204	-0.997	-10.926	43.857	2.872	4.438	10.831	-9.795	2.367	-32.362	8.779	9.587	-22.212	-3.65
2	2	0.01147	-8.263	23.208	0.226	-11.129	43.313	3.616	4.153	10.176	-9.945	2.453	-32.363	8.162	8.89	-22.238	-2.802
3	3	0.02294	-8.281	23.269	1.439	-11.217	42.613	4.413	3.843	9.514	-9.893	2.644	-31.342	6.841	8.02	-21.416	-2.455
4	4	0.03441	-8.247	23.416	2.629	-11.156	41.802	5.235	3.395	8.939	-9.603	3.084	-28.593	4.55	7.043	-19.061	-2.926
5	5	0.04588	-8.184	23.666	3.843	-11.065	40.918	6.286	2.985	8.645	-9.475	2.755	-25.613	1.386	5.427	-16.871	-4.073
6	6	0.05735	-8.076	24.015	5.061	-10.977	39.997	7.561	2.69	8.562	-10.134	1.746	-22.543	-2.127	3.558	-14.914	-5.945
7	7	0.06882	-7.967	24.45	6.33	-11.046	38.891	8.926	2.469	7.938	-11.854	0.666	-19.877	-5.269	2.1	-13.104	-8.212
8	8	0.08029	-7.833	24.981	7.634	-11.276	37.45	9.922	2.186	6.278	-14.234	-0.503	-18.184	-7.426	0.985	-11.713	-10.295
9	9	0.09176	-7.671	25.592	8.921	-11.647	35.74	10.099	1.804	3.731	-16.9	-1.59	-17.06	-8.296	0.361	-10.367	-12.055
10	10	0.10323	-7.443	26.235	10.115	-12.051	34.042	8.979	1.363	0.878	-19.003	-2.56	-16.565	-8.059	0.081	-9.344	-13.45
11	11	0.1147	-7.163	26.861	11.098	-12.438	32.461	6.564	1.046	-2.019	-19.801	-2.977	-16.742	-7.076	0.366	-8.679	-14.247
12	12	0.12617	-6.78	27.443	11.743	-12.661	31.043	3.255	1.078	-4.807	-19.173	-3.311	-17.483	-5.775	0.708	-8.493	-14.414
13	13	0.13764	-6.349	27.99	11.947	-12.689	29.957	-0.053	1.454	-7.221	-17.603	-3.462	-18.583	-4.505	1.098	-8.685	-14.053
14	14	0.14911	-5.922	28.502	11.65	-12.539	29.381	-2.604	2.104	-8.856	-15.559	-3.495	-19.593	-3.598	1.377	-9.087	-13.357
15	15	0.16058	-5.534	28.997	10.855	-12.171	29.462	-3.589	2.673	-9.431	-13.703	-3.096	-20.199	-3.233	1.718	-9.521	-12.506
16	16	0.17205	-5.214	29.468	9.675	-11.632	30.096	-2.906	2.983	-9.181	-12.478	-2.476	-20.41	-3.345	1.985	-9.919	-11.679
17	17	0.18352	-5.016	29.882	8.204	-10.956	30.955	-0.838	3.033	-8.707	-12.113	-1.768	-20.486	-3.619	2.242	-10.215	-10.888
18	18	0.19499	-4.904	30.177	6.598	-10.165	31.784	2.074	2.908	-8.241	-12.576	-1.207	-20.535	-3.855	2.396	-10.461	-10.191
19	19	0.20646	-4.833	30.291	5.018	-9.327	32.38	5.119	2.735	-7.799	-13.357	-0.704	-20.719	-3.968	2.564	-10.855	-9.492
20	20	0.21793	-4.834	30.164	3.573	-8.576	32.632	7.695	2.634	-7.374	-13.923	-0.29	-20.756	-4.1	2.698	-11.15	-8.931
21	21	0.2294	-4.966	29.782	2.444	-8.107	32.406	9.425	2.62	-7.173	-14.017	0.001	-21.052	-4.217	2.8	-11.646	-8.438
22	22	0.24087	-5.14	29.194	1.728	-7.899	31.655	10.253	2.629	-7.348	-13.822	0.012	-21.253	-4.28	2.728	-11.946	-8.1
23	23	0.25234	-5.302	28.569	1.456	-7.935	30.595	10.459	2.626	-7.791	-13.619	0.094	-21.548	-4.285	2.804	-12.263	-7.881
24	24	0.26381	-5.531	28.014	1.624	-8.283	29.398	10.301	2.638	-8.418	-13.639	0.132	-21.75	-4.244	2.927	-12.465	-7.816
25	25	0.27528	-5.803	27.688	2.102	-8.79	28.326	10.001	2.603	-9.144	-13.885	-0.003	-21.824	-4.13	2.92	-12.525	-7.791
26	26	0.28675	-5.9	27.692	2.769	-9.179	27.555	9.627	2.507	-9.838	-14.283	-0.083	-21.808	-4.093	2.961	-12.514	-7.856
27	27	0.29822	-5.928	28.032	3.56	-9.566	27.156	9.237	2.423	-10.433	-14.652	-0.066	-21.656	-4.202	3.048	-12.404	-7.966
28	28	0.30969	-5.859	28.656	4.37	-9.894	27.149	8.809	2.413	-10.87	-14.914	-0.168	-21.377	-4.374	3.003	-12.245	-8.054
29	29	0.32116	-5.605	29.398	5.084	-10.019	27.373	8.294	2.429	-11.129	-14.918	-0.153	-21.027	-4.647	3.003	-12.074	-8.126
30	30	0.33263	-5.282	30.179	5.685	-10.086	27.748	7.746	2.536	-11.282	-14.746	-0.101	-20.667	-4.907	3.026	-11.91	-8.121
31	31	0.3441	-4.878	30.962	6.121	-10.045	28.225	7.329	2.688	-11.364	-14.551	-0.113	-20.42	-5.072	2.987	-11.876	-7.974
32	32	0.35557	-4.38	31.669	6.346	-9.85	28.728	7.017	2.875	-11.361	-14.231	-0.07	-20.203	-5.213	2.967	-11.888	-7.717
33	33	0.36704	-3.851	32.108	6.381	-9.531	28.989	6.956	3.025	-11.355	-13.884	0.11	-20.14	-5.358	3.02	-12.047	-7.312
34	34	0.37851	-3.342	32.309	6.314	-9.197	28.985	7.265	3.157	-11.41	-13.739	0.278	-19.993	-5.513	3.041	-12.128	-6.817
35	35	0.38998	-2.857	32.27	6.176	-8.832	28.689	7.967	3.227	-11.574	-13.782	0.233	-19.911	-5.742	2.822	-12.276	-6.238
36	36	0.40145	-2.405	31.926	6.004	-8.453	28.022	8.942	3.19	-11.821	-13.99	0.341	-19.745	-5.989	2.696	-12.31	-5.613
37	37	0.41292	-2.038	31.446	5.863	-8.144	27.177	10.138	3.083	-12.115	-14.362	0.31	-19.547	-6.199	2.42	-12.32	-4.914
38	38	0.42439	-1.701	31.005	5.776	-7.869	26.327	11.373	2.935	-12.469	-14.843	0.192	-19.439	-6.402	2.092	-12.403	-4.248
39	39	0.43586	-1.364	30.643	5.765	-7.601	25.542	12.314	2.804	-12.801	-15.177	0.073	-19.354	-6.589	1.8	-12.513	-3.655
40	40	0.44733	-1.054	30.451	5.863	-7.39	24.934	12.856	2.695	-13.109	-15.387	0.029	-19.247	-6.701	1.639	-12.575	-3.188
41	41	0.4588	-0.815	30.532	6.059	-7.292	24.638	13.012	2.72	-13.342	-15.411	-0.242	-19.002	-6.816	1.365	-12.536	-2.859
42	42	0.47027	-0.604	30.781	6.287	-7.217	24.562	12.867	2.789	-13.479	-15.272	-0.318	-18.796	-6.939	1.316	-12.547	-2.669
43	43	0.48174	-0.444	31.16	6.511	-7.181	24.669	12.5	2.911	-13.567	-15.096	-0.473	-18.658	-6.993	1.261	-12.615	-2.613
44	44	0.49321	-0.337	31.531	6.713	-7.152	24.794	12.13	3.001	-13.615	-14.892	-0.577	-18.494	-6.973	1.248	-12.652	-2.517
45	45	0.50468	-0.184	31.859	6.871	-7.046	24.908	11.809	3.084	-13.634	-14.72	-0.695	-18.272	-6.995	1.232	-12.639	-2.466
46	46	0.51615	-0.031	32.09	6.951	-6.874	24.95	11.613	3.115	-13.636	-14.601	-0.677	-18.262	-7.028	1.32	-12.826	-2.429
47	47	0.52762	-0.02	32.206	6.989	-6.819	24.863	11.623	3.135	-13.682	-14.563	-0.668	-18.192	-7.099	1.399	-12.928	-2.398
48	48	0.53909	-0.086	32.229	6.997	-6.824	24.674	11.777	3.123	-13.745	-14.589	-0.596	-18.202	-7.124	1.509	-13.096	-2.299
49	49	0.55056	-0.168	32.172	6.992	-6.842	24.397	11.96	3.115	-13.838	-14.627	-0.53	-18.269	-7.209	1.609	-13.305	-2.251
50	50	0.56203	-0.26	32.067	6.942	-6.839	24.078	12.222	3.055	-13.939	-14.723	-0.317	-18.474	-7.226	1.823	-13.624	-2.165
51	51	0.5735	-0.333	31.944	6.896	-6.817	23.749	12.498	2.997	-14.019	-14.843	-0.156	-18.595	-7.261	1.993	-13.88	-2.096
52	52	0.58497	-0.411	31.837	6.875	-6.822	23.46	12.702	2.972	-14.068	-14.93	-0.149	-18.771	-7.26	2.012	-14.202	-2.003
53	53	0.59644	-0.533	31.789	6.873	-6.897	23.238	12.841	2.966	-14.096	-14.958	-0.149	-18.884	-7.224	2.016	-14.464	-1.888
54	54	0.60791	-0.649	31.771	6.899	-6.981	23.073	12.918	2.981	-14.087	-14.954	-0.255	-19.119	-7.156	1.906	-14.858	-1.738
55	55	0.61938	-0.757	31.759	6.969	-7.087	22.923	12.853	3.04	-14.058	-14.864	-0.405	-19.371	-7.127	1.756	-15.277	-1.631
56	56	0.63085	-0.881	31.736	7.072	-7.213	22.759	12.783	3.068	-14.014	-14.826	-0.598	-19.583	-6.947	1.553	-15.66	-1.413
57	57	0.64232	-0.986	31.693	7.204	-7.325	22.557	12.648	3.078	-13.985	-14.775	-0.717	-19.808	-6.759	1.416	-16.047	-1.209
58	58	0.65379	-1.084	31.621	7.401	-7.465	22.316	12.463	3.089	-13.953	-14.752	-0.794	-20.115	-6.587	1.308	-16.521	-1.027
59	59	0.66526	-1.174	31.512	7.603	-7.595	22.032	12.284	3.092	-13.906	-14.731	-0.875	-20.412	-6.433	1.179	-17.003	-0.854
60	60	0.67673	-1.244	31.369	7.836	-7.7	21.704	12.051	3.059	-13.856	-14.742	-0.977	-20.68	-6.143	1.024	-17.452	-0.6
61	61	0.6882	-1.293	31.181	8.09	-7.795	21.304	11.812	3.022	-13.815	-14.778	-1.055	-20.982	-5.911	0.883	-17.953	-0.401
62	62	0.69967	-1.324	30.973	8.322	-7.863	20.88	11.607	3.001	-13.808	-14.812	-1.347	-21.402	-5.724	0.534	-18.555	-0.211
63	63	0.71114	-1.34	30.776	8.533	-7.9	20.476	11.404	2.949	-13.788	-14.873	-1.498	-21.678	-5.422	0.327	-19.008	0.042
64	64	0.72261	-1.328	30.593	8.716	-7.904	20.091	11.233	2.933	-13.755	-14.934	-1.792	-21.967	-5.181	-0.001	-19.5	0.257
65	65	0.73408	-1.33	30.425	8.88	-7.941	19.719	11.1	2.948	-13.722	-14.955	-2.009	-22.254	-5.018	-0.271	-19.998	0.454
66	66	0.74555	-1.322	30.263	9.019	-7.972	19.364	10.928	2.994	-13.657	-14.899	-2.191	-22.443	-4.905	-0.506	-20.423	0.616
67	67	0.75702	-1.319	30.098	9.129	-8.015	19.002	10.8	3.073	-13.627	-14.881	-2.331	-22.669	-4.804	-0.674	-20.871	0.761
68	68	0.76849	-1.302	29.925	9.185	-8.006	18.65	10.666	3.168	-13.57	-14.803	-2.535	-22.756	-4.825	-0.882	-21.202	0.788
69	69	0.77996	-1.296	29.716	9.226	-8.01	18.258	10.528	3.234	-13.483	-14.687	-2.35	-22.909	-4.864	-0.764	-21.621	0.798
70	70	0.79143	-1.285	29.484	9.244	-8.004	17.834	10.459	3.335	-13.424	-14.66	-2.288	-22.947	-4.968	-0.702	-21.932	0.723
71	71	0.8029	-1.278	29.229	9.235	-7.975	17.381	10.445	3.402	-13.377	-14.685	-2.241	-23.025	-5.008	-0.659	-22.276	0.685
72	72	0.81437	-1.262	28.942	9.207	-7.923	16.869	10.474	3.425	-13.396	-14.746	-2.155	-23.241	-5.045	-0.599	-22.716	0.642
73	73	0.82584	-1.237	28.647	9.175	-7.842	16.374	10.477	3.454	-13.327	-14.712	-1.984	-23.451	-5.119	-0.486	-23.207	0.615
74	74	0.83731	-1.201	28.366	9.128	-7.731	15.905	10.5	3.503	-13.261	-14.664	-2.155	-23.565	-5.202	-0.676	-23.597	0.607
75	75	0.84878	-1.178	28.08	9.084	-7.633	15.416	10.585	3.553	-13.208	-14.58	-2.274	-23.652	-5.356	-0.837	-23.965	0.621
76	76	0.86025	-1.184	27.794	9.025	-7.552	14.928	10.717	3.602	-13.151	-14.547	-2.411	-23.836	-5.49	-1.005	-24.436	0.632
77	77	0.87172	-1.232	27.496	8.899	-7.458	14.443	10.873	3.618	-13.059	-14.534	-2.429	-23.944	-5.559	-1.031	-24.843	0.63
78	78	0.88319	-1.291	27.206	8.756	-7.385	13.968	11.05	3.681	-12.976	-14.618	-2.667	-24.108	-5.548	-1.213	-25.315	0.638
79	79	0.89466	-1.338	26.935	8.588	-7.287	13.515	11.147	3.709	-12.908	-14.712	-2.546	-24.237	-5.444	-1.017	-25.721	0.62
80	80	0.90613	-1.401	26.675	8.403	-7.178	13.107	11.125	3.75	-12.774	-14.729	-2.511	-24.406	-5.308	-0.887	-26.19	0.57
81	81	0.9176	-1.476	26.418	8.232	-7.108	12.71	11.078	3.849	-12.601	-14.689	-2.6	-24.492	-5.178	-0.874	-26.61	0.564
82	82	0.92907	-1.534	26.192	8.043	-7.031	12.363	11.093	3.936	-12.438	-14.594	-2.564	-24.619	-5.071	-0.783	-27.042	0.628
83	83	0.94054	-1.537	25.999	7.838	-6.895	12.049	11.232	3.985	-12.287	-14.595	-2.452	-24.882	-4.98	-0.639	-27.61	0.695
84	84	0.95201	-1.488	25.867	7.646	-6.738	11.795	11.476	4.04	-12.176	-14.666	-2.517	-25.123	-4.867	-0.671	-28.133	0.846
85	85	0.96348	-1.367	25.776	7.427	-6.524	11.6	11.733	4.079	-12.04	-14.717	-2.34	-25.198	-4.698	-0.484	-28.496	1.048
86	86	0.97495	-1.192	25.716	7.126	-6.252	11.453	12.118	4.135	-11.95	-14.766	-2.271	-25.443	-4.586	-0.416	-28.994	1.267
87	87	0.98642	-0.957	25.655	6.764	-5.912	11.326	12.577	4.198	-11.852	-14.785	-2.241	-25.591	-4.539	-0.394	-29.392	1.47
88	88	0.99789	-0.699	25.573	6.32	-5.535	11.212	13.121	4.255	-11.722	-14.796	-2.143	-25.775	-4.427	-0.327	-29.828	1.745
89	89	1.00936	-0.455	25.453	5.788	-5.167	11.095	13.763	4.359	-11.548	-14.843	-2.182	-25.847	-4.283	-0.359	-30.174	2.033
90	90	1.02083	-0.216	25.274	5.174	-4.784	10.918	14.444	4.471	-11.353	-14.803	-2.147	-25.945	-4.141	-0.345	-30.563	2.358
91	91	1.0323	0.027	25.026	4.467	-4.368	10.655	15.16	4.573	-11.182	-14.734	-2.05	-26.071	-3.955	-0.261	-30.968	2.701
92	92	1.04377	0.233	24.704	3.67	-3.978	10.291	15.923	4.692	-11.041	-14.647	-2.056	-26.147	-3.746	-0.25	-31.317	3.042
93	93	1.05524	0.433	24.369	2.793	-3.599	9.88	16.634	4.868	-10.927	-14.488	-2.143	-26.26	-3.508	-0.271	-31.704	3.373
94	94	1.06671	0.603	24.047	1.888	-3.263	9.422	17.29	5.06	-10.872	-14.333	-2.301	-26.252	-3.299	-0.293	-31.964	3.595
95	95	1.07818	0.788	23.788	0.884	-2.886	8.979	17.978	5.237	-10.832	-14.18	-2.447	-26.21	-3.091	-0.26	-32.212	3.751
96	96	1.08965	0.988	23.645	-0.151	-2.482	8.607	18.648	5.369	-10.819	-14.062	-2.504	-26.102	-2.891	-0.108	-32.395	3.806
97	97	1.10112	1.191	23.677	-1.206	-2.067	8.378	19.191	5.528	-10.807	-13.941	-2.633	-25.97	-2.624	0.056	-32.565	3.808
98	98	1.11259	1.323	23.862	-2.295	-1.689	8.256	19.759	5.642	-10.843	-13.803	-2.893	-25.784	-2.457	0.1	-32.65	3.699
99	99	1.12406	1.371	24.215	-3.362	-1.383	8.272	20.324	5.723	-10.936	-13.714	-3.055	-25.677	-2.32	0.247	-32.783	3.527
100	100	1.13553	1.391	24.726	-4.386	-1.069	8.455	20.781	5.775	-10.995	-13.63	-3.151	-25.545	-2.171	0.475	-32.896	3.288
101	101	1.147	1.344	25.335	-5.347	-0.776	8.758	21.139	5.795	-11.02	-13.531	-3.305	-25.494	-2.014	0.639	-33.076	3.029
102	102	1.15847	1.214	26.052	-6.168	-0.577	9.196	21.453	5.82	-11.038	-13.524	-3.238	-25.575	-1.911	1.015	-33.396	2.72
103	103	1.16994	1.002	26.829	-6.845	-0.419	9.745	21.593	5.761	-11.004	-13.565	-2.901	-25.747	-1.679	1.638	-33.787	2.435
104	104	1.18141	0.69	27.605	-7.379	-0.362	10.343	21.573	5.718	-10.922	-13.57	-2.534	-25.939	-1.484	2.298	-34.201	2.117
105	105	1.19288	0.303	28.323	-7.744	-0.419	10.956	21.437	5.749	-10.814	-13.587	-2.351	-26.165	-1.392	2.808	-34.631	1.745
106	106	1.20435	-0.092	28.954	-7.96	-0.504	11.506	21.199	5.743	-10.717	-13.603	-2.164	-26.392	-1.282	3.295	-35.017	1.417
107	107	1.21582	-0.463	29.479	-8.002	-0.633	11.958	20.759	5.762	-10.597	-13.53	-1.983	-26.651	-1.212	3.747	-35.447	1.104
108	108	1.22729	-0.824	29.919	-7.82	-0.883	12.326	20.234	5.808	-10.498	-13.491	-1.685	-26.885	-1.093	4.255	-35.854	0.925
109	109	1.23876	-1.152	30.277	-7.5	-1.159	12.573	19.731	5.77	-10.456	-13.441	-1.378	-27.008	-0.97	4.652	-36.119	0.864
110	110	1.25023	-1.397	30.562	-7.003	-1.472	12.721	19.244	5.752	-10.419	-13.404	-0.977	-27.257	-0.929	5.038	-36.554	0.906
111	111	1.2617	-1.545	30.789	-6.414	-1.742	12.813	18.793	5.696	-10.367	-13.347	-0.529	-27.42	-0.962	5.36	-36.909	0.994
112	112	1.27317	-1.593	30.959	-5.79	-1.952	12.829	18.538	5.565	-10.345	-13.431	-0.038	-27.611	-0.956	5.629	-37.282	1.198
113	113	1.28464	-1.509	31.062	-5.151	-2.08	12.78	18.347	5.483	-10.331	-13.563	0.308	-27.759	-1.108	5.75	-37.613	1.311
114	114	1.29611	-1.308	31.095	-4.638	-2.078	12.683	18.292	5.428	-10.3	-13.792	0.522	-27.982	-1.223	5.776	-38.017	1.424
115	115	1.30758	-1.024	31.039	-4.201	-2.007	12.46	18.278	5.326	-10.306	-14.134	0.998	-28.162	-1.198	6.07	-38.374	1.535
116	116	1.31905	-0.686	30.896	-3.931	-1.844	12.173	18.269	5.307	-10.25	-14.423	1.183	-28.316	-1.142	6.162	-38.741	1.614
117	117	1.33052	-0.353	30.702	-3.814	-1.658	11.845	18.174	5.329	-10.171	-14.535	1.45	-28.559	-1.086	6.353	-39.199	1.645
118	118	1.34199	-0.061	30.513	-3.859	-1.481	11.537	18.069	5.362	-10.084	-14.55	1.801	-28.79	-0.914	6.65	-39.628	1.708
119	119	1.35346	0.176	30.353	-4.053	-1.316	11.274	17.918	5.443	-9.949	-14.452	1.979	-29.004	-0.66	6.833	-40.06	1.78
120	120	1.36493	0.374	30.303	-4.407	-1.11	11.12	17.825	5.515	-9.806	-14.287	2.073	-29.231	-0.393	6.968	-40.497	1.832
121	121	1.3764	0.48	30.424	-4.844	-0.984	11.14	17.818	5.583	-9.662	-14.133	2.441	-29.446	-0.062	7.373	-40.934	1.924
122	122	1.38787	0.444	30.698	-5.315	-0.958	11.311	17.939	5.635	-9.549	-14.036	2.522	-29.583	0.279	7.507	-41.275	2.037
123	123	1.39934	0.272	31.146	-5.738	-1.068	11.66	18.127	5.642	-9.427	-13.963	2.762	-29.705	0.648	7.732	-41.626	2.214
124	124	1.41081	0.05	31.751	-6.077	-1.228	12.198	18.361	5.65	-9.343	-13.892	3.086	-29.819	0.864	7.998	-41.927	2.351
125	125	1.42228	-0.221	32.448	-6.323	-1.415	12.84	18.586	5.599	-9.207	-13.811	3.42	-29.971	1.061	8.203	-42.302	2.52
126	126	1.43375	-0.574	33.144	-6.384	-1.743	13.494	18.812	5.536	-9.083	-13.811	3.833	-30.044	1.156	8.441	-42.602	2.641
127	127	1.44522	-0.875	33.688	-6.318	-2.068	13.992	18.937	5.457	-8.97	-13.902	4.337	-30.243	1.295	8.786	-43.021	2.755
128	128	1.45669	-1.014	34.006	-6.168	-2.245	14.217	18.907	5.386	-8.889	-14.042	4.57	-30.421	1.344	8.95	-43.383	2.718
129	129	1.46816	-1.1	34.012	-5.959	-2.411	14.111	18.751	5.29	-8.812	-14.24	4.895	-30.765	1.462	9.246	-43.908	2.648
130	130	1.47963	-1.206	33.736	-5.742	-2.632	13.725	18.476	5.224	-8.69	-14.479	5.229	-30.998	1.602	9.635	-44.347	2.457
131	131	1.4911	-1.245	33.219	-5.605	-2.761	13.131	18.129	5.171	-8.438	-14.71	5.49	-31.237	1.853	10.016	-44.862	2.264
132	132	1.50257	-1.193	32.582	-5.615	-2.719	12.454	17.754	5.071	-8.101	-14.897	5.898	-31.448	2.12	10.587	-45.348	1.974
133	133	1.51404	-1.177	32.032	-5.746	-2.658	11.924	17.338	4.964	-7.665	-15.019	6.341	-31.739	2.507	11.232	-45.936	1.708
134	134	1.52551	-1.203	31.653	-5.983	-2.607	11.681	16.895	4.921	-7.061	-15.043	6.793	-31.977	2.929	11.916	-46.522	1.439
135	135	1.53698	-1.271	31.434	-6.267	-2.584	11.705	16.407	4.95	-6.321	-14.995	6.949	-32.136	3.414	12.346	-47.061	1.217
136	136	1.54845	-1.353	31.495	-6.65	-2.49	12.129	15.914	4.978	-5.416	-14.884	6.957	-32.306	3.944	12.659	-47.637	0.998
137	137	1.55992	-1.489	31.707	-7.043	-2.437	12.825	15.483	5.031	-4.354	-14.78	7.109	-32.429	4.484	13.103	-48.221	0.81
138	138	1.57139	-1.725	32.022	-7.434	-2.471	13.714	15.083	5.148	-3.142	-14.624	6.923	-32.48	4.973	13.221	-48.816	0.636
139	139	1.58286	-2.051	32.354	-7.774	-2.596	14.685	14.674	5.237	-1.874	-14.463	6.672	-32.516	5.49	13.255	-49.4	0.493
140	140	1.59433	-2.342	32.56	-8.1	-2.695	15.584	14.311	5.309	-0.49	-14.316	6.66	-32.477	6.033	13.499	-49.978	0.401
141	141	1.6058	-2.556	32.613	-8.422	-2.707	16.39	13.991	5.39	1.073	-14.137	6.554	-32.402	6.474	13.636	-50.634	0.298
142	142	1.61727	-2.82	32.431	-8.715	-2.827	16.951	13.644	5.443	2.64	-13.892	6.498	-32.429	6.829	13.801	-51.416	0.152
143	143	1.62874	-3.128	32.109	-9.032	-3.008	17.419	13.352	5.465	4.233	-13.718	6.679	-32.471	7.223	14.225	-52.198	-0.009
144	144	1.64021	-3.388	31.71	-9.343	-3.185	17.844	13.104	5.536	5.873	-13.605	6.84	-32.638	7.581	14.688	-53.125	-0.174
145	145	1.65168	-3.63	31.306	-9.659	-3.354	18.261	12.894	5.597	7.468	-13.6	6.976	-32.945	7.895	15.198	-54.135	-0.421
146	146	1.66315	-3.899	30.962	-9.987	-3.575	18.829	12.714	5.706	9.152	-13.604	7.061	-33.371	8.318	15.709	-55.29	-0.546
147	147	1.67462	-4.223	30.684	-10.325	-3.871	19.535	12.588	5.843	10.851	-13.598	7.133	-33.89	8.869	16.22	-56.523	-0.502
148	148	1.68609	-4.582	30.536	-10.655	-4.202	20.406	12.559	6.003	12.487	-13.532	6.995	-34.69	9.44	16.509	-57.995	-0.266
149	149	1.69756	-4.965	30.491	-10.959	-4.561	21.447	12.489	6.152	14.168	-13.286	6.706	-35.707	10.112	16.611	-59.705	0.22
150	150	1.70903	-5.366	30.505	-11.25	-4.967	22.571	12.459	6.28	15.79	-12.899	6.452	-36.916	10.96	16.657	-61.586	1.036
151	151	1.7205	-5.767	30.543	-11.497	-5.4	23.719	12.409	6.328	17.32	-12.364	6.373	-38.502	11.964	16.792	-63.803	2.159
152	152	1.73197	-6.173	30.58	-11.715	-5.874	24.863	12.407	6.332	18.714	-11.804	6.447	-40.401	13.033	17.028	-66.242	3.428
153	153	1.74344	-6.558	30.613	-11.874	-6.412	25.94	12.421	6.343	19.988	-11.236	6.524	-42.511	14.278	17.224	-68.882	4.93
154	154	1.75491	-6.901	30.634	-12.081	-6.886	26.943	12.651	6.342	21.086	-10.845	6.746	-44.748	15.583	17.537	-71.581	6.483
155	155	1.76638	-7.215	30.616	-12.246	-7.396	27.835	12.942	6.357	22.046	-10.523	7.1	-46.948	16.814	17.93	-74.206	7.939
156	156	1.77785	-7.483	30.576	-12.368	-7.933	28.638	13.368	6.518	22.875	-10.304	7.178	-48.867	17.984	17.985	-76.476	9.331
157	157	1.78932	-7.693	30.517	-12.453	-8.447	29.37	13.806	6.708	23.649	-9.966	7.184	-50.326	19.069	17.767	-78.273	10.644
158	158	1.80079	-7.851	30.472	-12.495	-8.923	30.078	14.215	6.907	24.363	-9.411	7.217	-51.248	20.021	17.306	-79.515	11.863
159	159	1.81226	-7.954	30.416	-12.501	-9.388	30.718	14.6	7.129	25.091	-8.685	7.336	-52.116	20.827	16.776	-80.794	13.024
160	160	1.82373	-8.005	30.386	-12.533	-9.758	31.358	14.963	7.383	25.81	-7.766	7.364	-52.911	21.262	16.046	-81.972	13.928
161	161	1.8352	-8.015	30.346	-12.549	-10.075	31.957	15.324	7.599	26.515	-6.856	7.863	-52.752	21.614	15.609	-82.283	14.602
162	162	1.84667	-7.985	30.307	-12.538	-10.363	32.508	15.629	7.862	27.127	-6.08	8.319	-52.395	21.968	15.249	-82.316	15.219
163	163	1.85814	-7.905	30.267	-12.507	-10.6	33.025	15.866	8.118	27.735	-5.555	8.562	-52.264	22.224	14.945	-82.47	15.61
164	164	1.86961	-7.77	30.245	-12.469	-10.766	33.527	16.048	8.375	28.249	-5.402	8.596	-52.472	22.324	14.798	-82.742	15.669
165	165	1.88108	-7.614	30.22	-12.403	-10.906	33.998	16.151	8.62	28.723	-5.595	8.314	-52.861	22.328	14.69	-83	15.432
166	166	1.89255	-7.419	30.212	-12.296	-11.019	34.448	16.083	8.869	29.107	-6.033	8.296	-51.759	22.382	14.942	-81.679	14.94
167	167	1.90402	-7.195	30.24	-12.136	-11.124	34.879	15.899	9.142	29.208	-6.677	8.408	-50.278	22.389	15.429	-79.707	14.256
168	168	1.91549	-6.952	30.287	-11.987	-11.155	35.307	15.553	9.396	29.156	-7.351	8.131	-49.295	22.333	15.725	-77.95	13.526
169	169	1.92696	-6.697	30.349	-11.776	-11.201	35.727	14.902	9.59	29.055	-7.798	7.958	-48.868	22.382	16.201	-76.73	13.045
170	170	1.93843	-6.448	30.402	-11.553	-11.234	36.145	13.996	9.658	28.941	-7.982	8.291	-48.713	22.594	17.159	-75.875	12.855
171	171	1.9499	-6.2	30.428	-11.352	-11.19	36.602	12.923	9.615	29.001	-7.879	8.698	-48.46	22.793	18.097	-75.035	12.755
172	172	1.96137	-5.942	30.409	-11.15	-11.118	37.097	11.733	9.532	29.355	-7.527	9.244	-47.795	22.852	19.053	-73.996	12.564
173	173	1.97284	-5.688	30.357	-10.975	-11.005	37.609	10.665	9.451	29.767	-7.208	10.087	-46.976	22.689	20.225	-72.854	12.161
174	174	1.98431	-5.455	30.26	-10.833	-10.873	38.106	9.827	9.484	30.176	-7.091	10.689	-46.004	22.366	21.183	-71.461	11.555
175	175	1.99578	-5.265	30.114	-10.746	-10.724	38.611	9.196	9.609	30.594	-7.134	11.076	-44.96	22.169	21.962	-69.944	11.045
176	176	2.00725	-5.115	29.934	-10.686	-10.584	39.108	8.72	9.795	30.873	-7.346	11.499	-43.991	22.105	22.81	-68.382	10.644
177	177	2.01872	-4.999	29.75	-10.645	-10.441	39.641	8.277	9.979	31.167	-7.528	11.696	-43.015	22.098	23.41	-66.765	10.301
178	178	2.03019	-4.932	29.549	-10.609	-10.319	40.203	7.858	10.122	31.395	-7.738	11.844	-42.097	22.249	23.947	-65.118	10.076
179	179	2.04166	-4.904	29.347	-10.55	-10.218	40.782	7.348	10.113	31.577	-7.836	12.24	-41.23	22.333	24.631	-63.482	9.771
180	180	2.05313	-4.904	29.152	-10.491	-10.099	41.398	6.898	10.078	31.758	-7.923	12.491	-40.402	22.196	25.122	-61.801	9.254
181	181	2.0646	-4.922	28.954	-10.413	-9.961	42.045	6.503	10.028	31.933	-8.024	12.573	-39.426	21.933	25.362	-59.887	8.583
182	182	2.07607	-4.972	28.742	-10.319	-9.813	42.725	6.244	10.03	32.087	-8.159	12.626	-38.461	21.496	25.525	-57.93	7.811
183	183	2.08754	-5.039	28.508	-10.177	-9.693	43.391	6.1	10.113	32.189	-8.334	12.688	-37.462	20.849	25.643	-55.877	6.893
184	184	2.09901	-5.098	28.251	-10.033	-9.554	44.033	6.059	10.227	32.244	-8.582	12.657	-36.363	20.218	25.605	-53.689	5.976
185	185	2.11048	-5.164	27.975	-9.836	-9.467	44.646	6.056	10.358	32.29	-8.873	12.726	-35.021	19.612	25.574	-51.276	5.027
186	186	2.12195	-5.235	27.67	-9.588	-9.422	45.185	6.054	10.486	31.962	-9.286	12.644	-34.238	18.901	25.492	-49.061	4.01
187	187	2.13342	-5.311	27.331	-9.308	-9.374	45.636	5.965	10.463	31.532	-9.703	12.615	-33.856	18.239	25.502	-47.208	3.065
188	188	2.14489	-5.363	26.991	-8.943	-9.376	45.992	5.746	10.396	30.79	-10.166	12.499	-33.683	17.79	25.455	-45.359	2.322
189	189	2.15636	-5.398	26.641	-8.462	-9.436	46.267	5.297	10.27	29.888	-10.514	12.078	-33.346	17.715	25.047	-43.303	1.966
190	190	2.16783	-5.43	26.282	-7.895	-9.55	46.463	4.697	10.068	28.823	-10.738	11.525	-33.223	17.752	24.494	-41.4	1.825
191	191	2.1793	-5.471	25.912	-7.243	-9.703	46.619	4.035	9.787	27.691	-10.838	10.949	-33.222	17.769	23.841	-39.615	1.779
192	192	2.19077	-5.512	25.544	-6.533	-9.866	46.723	3.396	9.443	26.571	-10.735	10.601	-33.117	17.704	23.209	-37.868	1.842
193	193	2.20224	-5.562	25.179	-5.728	-10.032	46.778	2.805	8.989	25.485	-10.42	10.362	-32.943	17.439	22.44	-36.209	1.937
194	194	2.21371	-5.625	24.806	-4.821	-10.249	46.76	2.308	8.468	24.462	-9.933	10.318	-32.699	16.906	21.626	-34.664	1.98
195	195	2.22518	-5.7	24.441	-3.808	-10.518	46.654	1.96	7.95	23.417	-9.402	10.359	-32.514	16.231	20.759	-33.311	2.099
196	196	2.23665	-5.79	24.108	-2.748	-10.782	46.49	1.727	7.369	22.424	-8.819	10.546	-32.234	15.499	19.89	-32.047	2.289
197	197	2.24812	-5.885	23.825	-1.624	-11.069	46.237	1.649	6.887	21.392	-8.368	10.351	-31.965	14.717	18.68	-30.883	2.525
198	198	2.25959	-5.99	23.624	-0.445	-11.377	45.936	1.72	6.426	20.392	-8.063	10.154	-31.559	13.953	17.444	-29.736	2.79
199	199	2.27106	-6.066	23.503	0.831	-11.711	45.512	1.952	6.054	19.251	-7.997	9.818	-31.14	13.115	16.106	-28.598	3.034
200	200	2.28253	-6.1	23.497	2.111	-11.962	45.062	2.296	5.671	18.214	-8.019	9.319	-30.466	12.112	14.582	-27.396	3.161
201	201	2.294	-6.076	23.587	3.492	-12.223	44.552	2.652	5.367	17.316	-8.019	8.379	-29.332	10.733	12.598	-25.93	3.055
