# Supplementary material for: Gait phenotypes in paediatric hereditary spastic paraplegia revealed by dynamic time warping analysis and random forests
Source: PLoS One. 2018 Mar 8;13(3):e0192345. doi: 10.1371/journal.pone.0192345 (PMC5843164; doi:10.1371/journal.pone.0192345)
Supplement: S1 Data — (ZIP) [file pone.0192345.s008.zip › HSP/Left.SR.HSP20.2.csv]

	Epoch	Time	Pelvic.obliquity	Pelvic.tilt	Pelvic rotation	Hip.abd.add	Hip.flexion	Hip.rotation	Knee.abd.add	Knee.flexion	Knee.rotation	Ankle.abd.add	Ankle.flexion	Ankle.rotation	Forefoot.abd.add	Forefoot.flexion	Forefoot.rotation
1	1	0	-11.008	21.193	-1.795	-12.234	43.271	6.983	3.529	12.882	-11.102	6.41	-29.618	7.541	12.214	-20.376	-5.477
2	2	0.00982	-11.112	21.297	-0.744	-12.376	42.636	7.531	3.157	12.458	-10.835	6.019	-27.626	4.995	10.586	-18.671	-6.632
3	3	0.01964	-11.201	21.509	0.332	-12.488	42.008	8.173	2.789	12.621	-10.495	5.563	-24.938	2.203	8.81	-16.937	-7.851
4	4	0.02946	-11.291	21.808	1.392	-12.597	41.408	9.212	2.53	13.16	-10.662	5.213	-21.624	-0.642	7.227	-14.952	-9.206
5	5	0.03928	-11.315	22.187	2.478	-12.744	40.673	10.499	2.465	13.298	-11.555	4.588	-18.458	-3.352	5.719	-12.92	-10.667
6	6	0.0491	-11.281	22.672	3.539	-12.975	39.672	11.804	2.445	12.323	-12.998	3.976	-16.395	-5.731	4.597	-11.232	-12.123
7	7	0.05892	-11.149	23.242	4.544	-13.247	38.351	12.843	2.349	10.188	-14.84	2.865	-15.278	-7.517	3.344	-9.855	-13.439
8	8	0.06874	-10.921	23.9	5.4	-13.473	36.939	13.479	2.108	7.621	-16.942	1.77	-14.535	-8.501	2.352	-8.636	-14.61
9	9	0.07856	-10.609	24.606	6.088	-13.678	35.625	13.574	1.864	5.099	-18.992	1.139	-14.06	-8.713	2.007	-7.616	-15.605
10	10	0.08838	-10.219	25.341	6.558	-13.807	34.494	13.141	1.67	2.651	-20.615	0.656	-13.755	-8.427	1.907	-6.71	-16.379
11	11	0.0982	-9.814	26.124	6.794	-13.893	33.482	12.105	1.462	-0.035	-21.624	0.47	-14.049	-7.744	2.183	-6.037	-16.946
12	12	0.10802	-9.314	26.874	6.841	-13.848	32.306	10.427	1.289	-3.185	-22.099	0.196	-14.935	-6.658	2.526	-5.648	-17.247
13	13	0.11784	-8.799	27.537	6.713	-13.73	31.087	8.211	1.32	-6.346	-21.861	-0.096	-16.029	-5.364	2.893	-5.426	-17.273
14	14	0.12766	-8.377	28.11	6.412	-13.588	30.096	5.748	1.639	-8.911	-20.629	-0.326	-17.083	-4.295	3.164	-5.463	-17.03
15	15	0.13748	-8.032	28.626	5.954	-13.39	29.574	3.415	2.199	-10.401	-18.718	-0.433	-17.767	-3.507	3.316	-5.693	-16.582
16	16	0.1473	-7.699	29.055	5.391	-13.085	29.55	1.612	2.777	-10.702	-16.469	-0.197	-18.049	-3.137	3.498	-6.094	-15.986
17	17	0.15712	-7.468	29.412	4.74	-12.74	29.87	0.728	3.147	-10.398	-14.452	0.081	-18.075	-3.115	3.504	-6.49	-15.339
18	18	0.16694	-7.367	29.749	4.057	-12.416	30.395	0.839	3.264	-10.017	-13.077	0.273	-18.214	-3.392	3.368	-6.935	-14.801
19	19	0.17676	-7.333	30.012	3.395	-12.085	30.984	1.792	3.164	-9.547	-12.602	0.404	-18.292	-3.714	3.183	-7.317	-14.421
20	20	0.18658	-7.376	30.185	2.763	-11.787	31.597	3.415	2.963	-8.87	-12.999	0.579	-18.022	-3.927	3.071	-7.451	-14.17
21	21	0.1964	-7.475	30.217	2.165	-11.529	32.039	5.199	2.756	-8.196	-13.914	0.718	-17.673	-3.994	3.035	-7.518	-14.086
22	22	0.20622	-7.562	30.045	1.625	-11.269	32.079	6.562	2.581	-7.767	-14.743	0.812	-17.502	-4.024	3.063	-7.671	-14.151
23	23	0.21604	-7.646	29.671	1.181	-11.074	31.692	7.324	2.486	-7.6	-15.186	0.741	-17.428	-4.102	2.999	-7.875	-14.3
24	24	0.22586	-7.689	29.135	0.878	-10.941	30.89	7.571	2.396	-7.75	-15.37	0.738	-17.488	-4.06	3.03	-8.078	-14.371
25	25	0.23568	-7.667	28.543	0.772	-10.912	29.78	7.587	2.317	-8.21	-15.522	0.827	-17.515	-4.038	3.126	-8.134	-14.408
26	26	0.2455	-7.616	27.947	0.901	-11.033	28.476	7.388	2.284	-8.862	-15.602	0.889	-17.715	-4.094	3.206	-8.338	-14.399
27	27	0.25532	-7.63	27.433	1.26	-11.359	27.105	7.142	2.253	-9.631	-15.698	1.02	-17.927	-4.28	3.302	-8.548	-14.398
28	28	0.26514	-7.582	27.161	1.793	-11.676	25.92	6.941	2.147	-10.363	-15.968	1.13	-17.967	-4.287	3.31	-8.659	-14.2
29	29	0.27496	-7.42	27.197	2.432	-11.899	25.076	6.834	1.995	-11.014	-16.309	1.239	-17.933	-4.389	3.268	-8.731	-13.988
30	30	0.28478	-7.33	27.618	3.155	-12.243	24.754	6.827	1.912	-11.492	-16.625	1.25	-17.973	-4.605	3.148	-8.949	-13.783
31	31	0.2946	-7.184	28.352	3.916	-12.549	24.895	6.71	1.869	-11.752	-16.83	1.164	-17.959	-4.745	2.929	-9.196	-13.514
32	32	0.30442	-6.908	29.25	4.637	-12.704	25.321	6.474	1.857	-11.853	-16.92	1.099	-17.872	-4.845	2.741	-9.406	-13.238
33	33	0.31424	-6.561	30.193	5.257	-12.761	25.884	6.202	1.894	-11.89	-16.896	1.049	-17.842	-5.008	2.601	-9.662	-13.021
34	34	0.32406	-6.175	31.181	5.758	-12.764	26.593	5.956	1.988	-11.856	-16.824	1.085	-17.754	-5.154	2.561	-9.84	-12.815
35	35	0.33388	-5.761	32.076	6.102	-12.673	27.286	5.841	2.07	-11.783	-16.81	0.956	-17.458	-5.108	2.344	-9.843	-12.47
36	36	0.3437	-5.336	32.639	6.277	-12.464	27.661	5.782	2.155	-11.724	-16.675	0.901	-17.408	-5.142	2.229	-10.074	-12.121
37	37	0.35352	-4.941	32.913	6.358	-12.252	27.733	5.802	2.282	-11.723	-16.52	0.858	-17.51	-5.252	2.151	-10.433	-11.786
38	38	0.36334	-4.58	32.948	6.367	-12.021	27.518	6.007	2.365	-11.774	-16.394	0.825	-17.566	-5.314	2.035	-10.76	-11.3
39	39	0.37316	-4.249	32.643	6.303	-11.755	26.911	6.316	2.426	-11.911	-16.263	0.719	-17.456	-5.418	1.816	-10.913	-10.782
40	40	0.38298	-3.983	32.091	6.199	-11.474	25.989	6.839	2.431	-12.143	-16.223	0.48	-17.531	-5.57	1.49	-11.259	-10.224
41	41	0.3928	-3.831	31.339	6.063	-11.25	24.823	7.54	2.392	-12.422	-16.299	0.341	-17.413	-5.773	1.254	-11.391	-9.723
42	42	0.40262	-3.797	30.533	5.923	-11.117	23.564	8.37	2.326	-12.743	-16.429	0.219	-17.443	-6.031	1.053	-11.664	-9.253
43	43	0.41244	-3.752	29.89	5.79	-10.952	22.484	9.169	2.229	-13.07	-16.63	0.067	-17.485	-6.242	0.866	-11.921	-8.849
44	44	0.42226	-3.642	29.433	5.65	-10.688	21.63	9.832	2.13	-13.354	-16.843	-0.149	-17.353	-6.397	0.675	-12.008	-8.548
45	45	0.43208	-3.613	29.285	5.529	-10.522	21.134	10.4	2.022	-13.587	-17.062	-0.115	-17.292	-6.536	0.744	-12.107	-8.391
46	46	0.4419	-3.644	29.443	5.409	-10.447	21.027	10.771	2	-13.736	-17.149	-0.035	-17.149	-6.677	0.893	-12.117	-8.347
47	47	0.45172	-3.639	29.791	5.256	-10.293	21.177	10.969	1.996	-13.846	-17.104	-0.148	-16.967	-6.761	0.884	-12.082	-8.332
48	48	0.46154	-3.67	30.247	5.057	-10.153	21.499	11.089	2.04	-13.859	-16.995	-0.164	-16.848	-6.854	0.998	-12.13	-8.407
49	49	0.47136	-3.745	30.693	4.812	-10.022	21.842	11.135	2.091	-13.797	-16.759	0.001	-16.791	-6.906	1.267	-12.252	-8.46
50	50	0.48118	-3.772	31.067	4.524	-9.794	22.113	11.178	2.121	-13.747	-16.513	0.06	-16.633	-6.964	1.437	-12.277	-8.529
51	51	0.491	-3.787	31.313	4.219	-9.528	22.244	11.179	2.149	-13.755	-16.265	-0.047	-16.675	-6.948	1.478	-12.476	-8.553
52	52	0.50082	-3.888	31.416	3.904	-9.347	22.21	11.233	2.178	-13.79	-16.052	-0.13	-16.634	-6.956	1.538	-12.585	-8.606
53	53	0.51064	-4.091	31.353	3.567	-9.275	21.981	11.394	2.189	-13.846	-15.971	0.015	-16.67	-6.898	1.819	-12.745	-8.662
54	54	0.52046	-4.3	31.127	3.211	-9.181	21.576	11.583	2.19	-13.902	-15.909	0.015	-16.799	-6.864	1.974	-13.033	-8.733
55	55	0.53028	-4.505	30.83	2.889	-9.114	21.069	11.779	2.181	-14.015	-15.906	-0.026	-16.856	-6.816	2.088	-13.228	-8.796
56	56	0.5401	-4.749	30.519	2.571	-9.1	20.561	11.94	2.206	-14.073	-15.817	-0.21	-16.903	-6.681	2.049	-13.479	-8.729
57	57	0.54992	-4.972	30.22	2.274	-9.063	20.061	12.159	2.153	-14.127	-15.811	-0.133	-17.059	-6.616	2.233	-13.793	-8.745
58	58	0.55974	-5.139	29.973	2.02	-8.987	19.609	12.379	2.087	-14.194	-15.87	-0.126	-17.399	-6.53	2.369	-14.288	-8.738
59	59	0.56956	-5.322	29.801	1.819	-8.962	19.249	12.533	2.033	-14.226	-15.896	-0.181	-17.642	-6.387	2.424	-14.708	-8.675
60	60	0.57938	-5.499	29.676	1.651	-8.96	18.932	12.662	2.013	-14.237	-15.945	-0.261	-17.844	-6.281	2.471	-15.116	-8.658
61	61	0.5892	-5.685	29.593	1.503	-8.959	18.661	12.766	1.953	-14.204	-15.95	-0.224	-18.09	-6.178	2.592	-15.579	-8.626
62	62	0.59902	-5.863	29.521	1.386	-8.981	18.393	12.846	1.931	-14.181	-15.993	-0.186	-18.343	-6.027	2.746	-16.052	-8.561
63	63	0.60884	-6.005	29.455	1.298	-8.978	18.125	12.807	1.933	-14.168	-15.943	-0.321	-18.663	-5.831	2.735	-16.606	-8.429
64	64	0.61866	-6.142	29.382	1.237	-8.979	17.862	12.67	1.96	-14.096	-15.906	-0.423	-19.13	-5.614	2.787	-17.34	-8.344
65	65	0.62848	-6.264	29.289	1.198	-8.982	17.576	12.532	1.997	-14.009	-15.872	-0.594	-19.56	-5.419	2.767	-18.069	-8.253
66	66	0.6383	-6.39	29.192	1.16	-8.979	17.274	12.344	2.003	-13.937	-15.791	-0.672	-19.838	-5.109	2.809	-18.615	-8.066
67	67	0.64812	-6.488	29.069	1.118	-8.958	16.928	12.167	2.018	-13.886	-15.775	-0.689	-20.165	-4.876	2.937	-19.202	-7.988
68	68	0.65794	-6.558	28.93	1.074	-8.913	16.562	12.013	2.024	-13.834	-15.751	-0.672	-20.646	-4.649	3.094	-19.945	-7.869
69	69	0.66776	-6.594	28.778	1.034	-8.844	16.187	11.906	2.036	-13.788	-15.731	-0.634	-21.023	-4.409	3.26	-20.576	-7.682
70	70	0.67758	-6.586	28.586	1.01	-8.749	15.768	11.867	2.043	-13.705	-15.748	-0.575	-21.355	-4.19	3.421	-21.205	-7.459
71	71	0.6874	-6.546	28.395	1.008	-8.655	15.364	11.801	2.09	-13.611	-15.726	-0.474	-21.447	-4.071	3.605	-21.592	-7.304
72	72	0.69722	-6.47	28.176	1.023	-8.548	14.94	11.834	2.156	-13.516	-15.836	-0.682	-21.612	-3.881	3.517	-22.095	-7.064
73	73	0.70704	-6.353	27.926	1.046	-8.407	14.485	11.863	2.249	-13.382	-15.886	-0.907	-22.108	-3.734	3.415	-22.974	-6.761
74	74	0.71686	-6.221	27.676	1.079	-8.264	14.008	11.893	2.322	-13.275	-15.899	-0.974	-22.889	-3.671	3.439	-24.11	-6.48
75	75	0.72668	-6.056	27.401	1.114	-8.094	13.497	11.964	2.38	-13.183	-15.911	-0.945	-23.511	-3.594	3.52	-25.076	-6.148
76	76	0.7365	-5.884	27.095	1.139	-7.903	12.974	12.024	2.432	-13.091	-15.884	-1.073	-24.076	-3.409	3.43	-25.975	-5.697
77	77	0.74632	-5.71	26.773	1.141	-7.705	12.459	12.138	2.494	-12.933	-15.896	-1.105	-24.58	-3.17	3.43	-26.853	-5.206
78	78	0.75614	-5.527	26.449	1.108	-7.487	11.967	12.244	2.55	-12.736	-15.814	-0.784	-25.09	-3.058	3.739	-27.721	-4.808
79	79	0.76596	-5.333	26.149	1.047	-7.249	11.504	12.434	2.609	-12.569	-15.772	-0.597	-25.447	-2.992	3.921	-28.427	-4.447
80	80	0.77578	-5.13	25.869	0.944	-6.998	11.095	12.696	2.693	-12.339	-15.781	-0.522	-25.653	-2.859	4.004	-29.029	-4.049
81	81	0.7856	-4.921	25.622	0.817	-6.742	10.724	12.986	2.786	-12.102	-15.736	-0.333	-25.861	-2.787	4.176	-29.638	-3.662
82	82	0.79542	-4.689	25.409	0.682	-6.491	10.383	13.329	2.906	-11.907	-15.667	-0.167	-26.176	-2.728	4.303	-30.332	-3.208
83	83	0.80524	-4.412	25.212	0.546	-6.203	10.068	13.722	2.986	-11.692	-15.606	0.206	-26.463	-2.582	4.577	-30.994	-2.65
84	84	0.81506	-4.113	25.058	0.395	-5.913	9.796	14.223	3.092	-11.526	-15.594	0.265	-26.798	-2.396	4.539	-31.691	-1.994
85	85	0.82488	-3.773	24.928	0.222	-5.579	9.551	14.802	3.132	-11.357	-15.549	0.478	-27.117	-2.172	4.558	-32.358	-1.251
86	86	0.8347	-3.393	24.806	0.023	-5.204	9.318	15.461	3.138	-11.15	-15.479	0.846	-27.344	-1.963	4.656	-32.965	-0.475
87	87	0.84452	-3.017	24.712	-0.228	-4.843	9.138	16.295	3.134	-10.909	-15.513	1.308	-27.471	-1.75	4.824	-33.5	0.3
88	88	0.85434	-2.646	24.6	-0.523	-4.493	8.967	17.183	3.151	-10.627	-15.498	1.546	-27.467	-1.421	4.736	-33.929	1.232
89	89	0.86416	-2.268	24.412	-0.868	-4.138	8.757	18.1	3.22	-10.235	-15.436	1.661	-27.238	-1.078	4.523	-34.216	2.193
90	90	0.87398	-1.895	24.174	-1.269	-3.777	8.554	19.078	3.265	-9.737	-15.437	2.112	-27.11	-0.664	4.619	-34.661	3.151
91	91	0.8838	-1.581	23.875	-1.726	-3.495	8.303	20.092	3.41	-9.216	-15.368	2.354	-26.712	-0.385	4.551	-34.868	4.026
92	92	0.89362	-1.319	23.505	-2.269	-3.246	7.997	21.062	3.579	-8.66	-15.205	2.45	-26.121	0.045	4.378	-34.895	5.005
93	93	0.90344	-1.087	23.09	-2.903	-2.996	7.569	22.052	3.699	-8.212	-15.078	2.655	-25.663	0.385	4.362	-35.016	5.798
94	94	0.91326	-0.868	22.642	-3.61	-2.763	6.999	22.922	3.83	-7.947	-14.959	2.774	-25.606	0.738	4.36	-35.451	6.455
95	95	0.92308	-0.642	22.208	-4.365	-2.518	6.323	23.598	3.923	-7.869	-14.714	2.785	-25.494	1.063	4.329	-35.721	6.979
96	96	0.9329	-0.383	21.875	-5.142	-2.243	5.669	24.082	4.08	-7.859	-14.401	2.519	-25.458	1.412	4.141	-36.035	7.423
97	97	0.94272	-0.081	21.677	-5.958	-1.872	5.117	24.427	4.191	-7.838	-14.104	2.249	-25.46	1.761	4.024	-36.378	7.683
98	98	0.95254	0.263	21.654	-6.8	-1.427	4.704	24.823	4.288	-7.852	-13.9	1.966	-25.475	2.095	3.95	-36.712	7.873
99	99	0.96236	0.557	21.845	-7.651	-0.967	4.486	25.264	4.322	-7.894	-13.741	1.804	-25.438	2.279	4.01	-36.965	7.895
100	100	0.97218	0.682	22.281	-8.539	-0.598	4.545	25.854	4.303	-7.898	-13.696	1.725	-25.411	2.439	4.15	-37.245	7.874
101	101	0.982	0.65	22.988	-9.41	-0.258	4.933	26.515	4.19	-7.794	-13.793	1.742	-25.29	2.601	4.384	-37.467	7.77
102	102	0.99182	0.47	23.894	-10.213	0.034	5.616	27.05	4.044	-7.542	-13.858	2.039	-24.957	2.751	4.893	-37.548	7.6
103	103	1.00164	0.121	24.933	-10.902	0.26	6.547	27.428	3.928	-7.136	-13.881	2.076	-24.528	2.862	5.18	-37.545	7.375
104	104	1.01146	-0.431	26.06	-11.406	0.345	7.697	27.597	3.83	-6.588	-13.834	2.027	-24.027	3.034	5.374	-37.497	7.22
105	105	1.02128	-1.146	27.182	-11.658	0.25	8.943	27.593	3.764	-5.992	-13.747	2.138	-23.733	3.047	5.679	-37.668	6.998
106	106	1.0311	-1.905	28.161	-11.62	0.02	10.049	27.461	3.716	-5.522	-13.676	2.041	-23.736	2.925	5.751	-38.019	6.779
107	107	1.04092	-2.599	28.962	-11.243	-0.305	10.914	27.155	3.665	-5.194	-13.562	1.877	-23.571	2.724	5.69	-38.131	6.648
108	108	1.05074	-3.198	29.598	-10.545	-0.696	11.504	26.676	3.576	-5.013	-13.473	1.665	-23.593	2.479	5.498	-38.382	6.586
109	109	1.06056	-3.687	30.044	-9.579	-1.154	11.803	26.032	3.446	-5.006	-13.403	1.843	-23.808	2.092	5.602	-38.778	6.468
110	110	1.07038	-4	30.347	-8.432	-1.595	11.825	25.318	3.344	-5.216	-13.474	1.716	-24.075	1.797	5.423	-39.11	6.459
111	111	1.0802	-4.118	30.498	-7.205	-1.901	11.616	24.533	3.161	-5.471	-13.634	1.721	-24.381	1.644	5.319	-39.476	6.531
112	112	1.09002	-4.101	30.514	-5.992	-2.105	11.232	23.798	2.929	-5.738	-13.878	1.831	-24.704	1.483	5.273	-39.867	6.563
113	113	1.09984	-3.966	30.369	-4.91	-2.202	10.706	23.224	2.759	-5.98	-14.213	1.897	-25.105	1.356	5.205	-40.355	6.622
114	114	1.10966	-3.73	30.114	-4.019	-2.178	10.134	22.799	2.625	-6.148	-14.634	2.058	-25.375	1.307	5.274	-40.744	6.657
115	115	1.11948	-3.457	29.811	-3.401	-2.072	9.63	22.499	2.556	-6.171	-15.022	2.276	-25.679	1.339	5.425	-41.22	6.68
116	116	1.1293	-3.188	29.518	-3.095	-1.878	9.297	22.35	2.531	-5.972	-15.329	2.522	-26.033	1.414	5.611	-41.813	6.668
117	117	1.13912	-2.893	29.271	-3.13	-1.592	9.132	22.328	2.602	-5.626	-15.478	2.564	-26.281	1.58	5.651	-42.324	6.706
118	118	1.14894	-2.551	29.07	-3.478	-1.169	9.087	22.365	2.683	-5.147	-15.506	2.768	-26.458	1.874	5.898	-42.828	6.751
119	119	1.15876	-2.244	28.957	-4.074	-0.717	9.223	22.437	2.768	-4.502	-15.434	3.254	-26.756	2.164	6.431	-43.531	6.676
120	120	1.16858	-2.025	28.922	-4.817	-0.325	9.481	22.494	2.927	-3.785	-15.153	3.437	-26.834	2.517	6.701	-44.024	6.701
121	121	1.1784	-1.942	28.944	-5.648	-0.023	9.842	22.479	3.074	-2.963	-14.694	3.658	-26.695	2.952	7.007	-44.348	6.784
122	122	1.18822	-1.978	29.056	-6.489	0.182	10.297	22.475	3.18	-2.116	-14.243	4.241	-26.787	3.307	7.647	-44.957	6.768
123	123	1.19804	-2.147	29.261	-7.282	0.254	10.846	22.429	3.317	-1.275	-13.747	4.887	-26.879	3.516	8.374	-45.583	6.646
124	124	1.20786	-2.47	29.531	-7.967	0.176	11.414	22.387	3.438	-0.553	-13.285	5.13	-26.812	3.814	8.727	-45.966	6.653
125	125	1.21768	-2.915	29.886	-8.519	-0.042	12.024	22.321	3.546	0.079	-12.904	5.338	-26.638	4.106	9.065	-46.219	6.651
126	126	1.2275	-3.399	30.402	-8.899	-0.294	12.72	22.29	3.587	0.568	-12.728	5.666	-26.687	4.326	9.517	-46.639	6.567
127	127	1.23732	-3.869	31.011	-9.09	-0.579	13.436	22.193	3.667	0.936	-12.601	5.733	-26.654	4.379	9.731	-46.911	6.388
128	128	1.24714	-4.333	31.623	-9.096	-0.918	14.072	22.033	3.72	1.172	-12.634	5.773	-26.682	4.504	9.932	-47.201	6.235
129	129	1.25696	-4.74	32.156	-8.961	-1.249	14.54	21.795	3.722	1.277	-12.756	5.783	-26.689	4.563	10.106	-47.396	5.991
130	130	1.26678	-5.038	32.557	-8.719	-1.539	14.784	21.481	3.711	1.275	-12.911	5.81	-26.774	4.571	10.29	-47.64	5.728
131	131	1.2766	-5.207	32.782	-8.454	-1.73	14.778	21.098	3.66	1.242	-13.106	5.962	-26.908	4.541	10.611	-47.947	5.386
132	132	1.28642	-5.315	32.742	-8.216	-1.882	14.459	20.709	3.554	1.161	-13.395	6.197	-27.188	4.579	11.04	-48.385	5.033
133	133	1.29624	-5.423	32.462	-8.024	-2.047	13.912	20.239	3.397	1.109	-13.679	6.572	-27.543	4.743	11.622	-48.909	4.702
134	134	1.30606	-5.479	32.036	-7.9	-2.142	13.241	19.767	3.261	1.102	-14.006	6.642	-27.898	4.969	11.974	-49.422	4.368
135	135	1.31588	-5.517	31.539	-7.875	-2.208	12.575	19.333	3.155	1.211	-14.35	6.836	-28.289	5.238	12.486	-50.019	4.026
136	136	1.3257	-5.595	31.115	-7.969	-2.255	12.099	18.971	3.051	1.499	-14.651	7.328	-28.674	5.447	13.292	-50.677	3.604
137	137	1.33552	-5.75	30.845	-8.155	-2.322	11.907	18.675	2.96	1.939	-14.91	7.762	-28.996	5.71	14.041	-51.296	3.215
138	138	1.34534	-5.97	30.733	-8.427	-2.419	12.002	18.463	2.942	2.544	-15.177	7.941	-29.284	5.976	14.58	-51.919	2.806
139	139	1.35516	-6.166	30.84	-8.753	-2.435	12.422	18.336	2.948	3.302	-15.445	8.139	-29.627	6.279	15.142	-52.646	2.456
140	140	1.36498	-6.348	31.142	-9.094	-2.414	13.163	18.211	2.979	4.2	-15.604	8.493	-30.046	6.593	15.816	-53.479	2.189
141	141	1.3748	-6.589	31.498	-9.446	-2.433	14.083	18.084	3.043	5.274	-15.74	8.735	-30.517	7.023	16.402	-54.439	2.036
142	142	1.38462	-6.942	31.875	-9.785	-2.577	15.137	17.94	3.14	6.463	-15.859	8.999	-31.075	7.572	17.037	-55.525	1.994
143	143	1.39444	-7.278	32.219	-10.114	-2.727	16.229	17.789	3.311	7.727	-15.958	9.031	-31.801	8.094	17.509	-56.8	1.991
144	144	1.40426	-7.516	32.466	-10.431	-2.816	17.238	17.576	3.517	9.035	-15.989	8.942	-32.435	8.626	17.869	-58.008	2.044
145	145	1.41408	-7.737	32.516	-10.748	-2.941	18.076	17.305	3.685	10.356	-15.976	9.086	-33.112	9.284	18.457	-59.264	2.224
146	146	1.4239	-8.012	32.371	-11.051	-3.196	18.759	16.974	3.835	11.685	-15.872	9.329	-33.999	9.96	19.154	-60.735	2.481
147	147	1.43372	-8.28	32.116	-11.315	-3.533	19.342	16.59	4.009	13.005	-15.736	9.389	-35.029	10.714	19.702	-62.356	2.865
148	148	1.44354	-8.453	31.743	-11.563	-3.844	19.798	16.074	4.072	14.263	-15.473	9.666	-36.349	11.636	20.434	-64.237	3.479
149	149	1.45336	-8.614	31.367	-11.804	-4.164	20.253	15.558	4.053	15.441	-15.197	10.043	-38.124	12.616	21.291	-66.524	4.241
150	150	1.46318	-8.773	31.009	-12.031	-4.53	20.741	15.003	4	16.6	-14.829	10.382	-40.055	13.723	22.096	-68.985	5.208
151	151	1.473	-8.916	30.698	-12.229	-4.932	21.27	14.458	3.968	17.702	-14.513	10.746	-42.239	14.944	23.004	-71.7	6.354
152	152	1.48282	-9.083	30.48	-12.391	-5.39	21.915	13.927	3.891	18.747	-14.271	11.248	-44.807	16.283	24.123	-74.787	7.67
153	153	1.49264	-9.232	30.373	-12.493	-5.873	22.684	13.434	3.91	19.784	-14.08	11.256	-47.594	17.682	24.837	-78.07	9.173
154	154	1.50246	-9.359	30.347	-12.556	-6.362	23.563	13.01	4.013	20.824	-13.842	10.982	-50.61	18.806	25.267	-81.52	10.6
155	155	1.51228	-9.472	30.39	-12.588	-6.843	24.517	12.641	4.109	21.839	-13.441	10.778	-53.449	19.71	25.559	-84.764	11.923
156	156	1.5221	-9.57	30.475	-12.585	-7.316	25.538	12.333	4.255	22.893	-12.783	10.472	-54.999	20.657	25.319	-86.693	13.155
157	157	1.53192	-9.667	30.579	-12.579	-7.779	26.602	12.204	4.487	23.996	-11.895	10.317	-55.068	21.594	24.733	-87.179	14.22
158	158	1.54174	-9.74	30.679	-12.584	-8.193	27.696	12.222	4.754	25.072	-10.777	10.583	-54.625	22.206	24.205	-87.185	15.056
159	159	1.55156	-9.764	30.739	-12.575	-8.572	28.708	12.403	5.06	25.897	-9.686	10.935	-54.273	22.842	23.609	-87.138	16.013
160	160	1.56138	-9.728	30.773	-12.542	-8.909	29.618	12.626	5.414	26.465	-8.754	10.694	-54.503	23.478	22.562	-87.323	17.01
161	161	1.5712	-9.64	30.764	-12.477	-9.244	30.431	12.916	5.899	26.923	-7.925	10.201	-55.297	23.781	21.384	-87.901	17.798
162	162	1.58102	-9.511	30.727	-12.402	-9.519	31.19	13.304	6.386	27.326	-7.386	9.872	-55.574	24.015	20.423	-87.892	18.288
163	163	1.59084	-9.354	30.658	-12.321	-9.765	31.923	13.758	6.833	27.715	-7.073	10.25	-54.382	24.313	20.064	-86.528	18.482
164	164	1.60066	-9.152	30.572	-12.206	-9.971	32.596	14.101	7.25	28.091	-6.927	10.08	-53.153	24.765	19.351	-84.948	18.688
165	165	1.61048	-8.887	30.476	-12.052	-10.151	33.19	14.19	7.619	28.391	-6.872	9.805	-52.745	25.063	18.857	-84.077	18.779
166	166	1.6203	-8.568	30.38	-11.839	-10.311	33.724	14.012	7.912	28.644	-7.004	9.425	-52.91	25.296	18.621	-83.655	18.718
167	167	1.63012	-8.229	30.28	-11.574	-10.454	34.264	13.591	8.111	28.987	-7.195	8.977	-52.889	25.737	18.484	-83.05	18.723
168	168	1.63994	-7.87	30.191	-11.291	-10.55	34.876	12.936	8.209	29.489	-7.32	8.676	-52.529	26.204	18.561	-82.177	18.663
169	169	1.64976	-7.517	30.091	-10.975	-10.649	35.531	12.186	8.269	30.059	-7.462	8.52	-51.991	26.461	18.827	-81.117	18.333
170	170	1.65958	-7.176	29.977	-10.639	-10.751	36.176	11.507	8.368	30.557	-7.656	8.517	-51.497	26.473	19.227	-80.054	17.81
171	171	1.6694	-6.847	29.843	-10.288	-10.869	36.782	10.896	8.524	30.958	-7.833	8.612	-50.9	26.395	19.629	-78.85	17.268
172	172	1.67922	-6.543	29.695	-9.914	-11.011	37.372	10.45	8.79	31.27	-8.105	8.818	-50.169	26.254	20.075	-77.485	16.712
173	173	1.68904	-6.271	29.551	-9.523	-11.171	37.97	10.091	9.1	31.471	-8.452	9.133	-49.343	26.029	20.591	-75.938	16.075
174	174	1.69886	-5.995	29.404	-9.115	-11.331	38.574	9.735	9.369	31.78	-8.744	9.717	-48.428	25.832	21.276	-74.477	15.486
175	175	1.70868	-5.74	29.276	-8.718	-11.478	39.189	9.334	9.584	32.169	-8.824	10.47	-47.262	25.679	21.961	-72.925	15.022
176	176	1.7185	-5.506	29.144	-8.323	-11.644	39.816	8.88	9.82	32.493	-8.796	10.899	-46.236	25.487	22.342	-71.35	14.597
177	177	1.72832	-5.274	29.044	-7.963	-11.729	40.486	8.393	9.988	32.716	-8.743	11.113	-45.323	25.189	22.522	-69.699	14.083
178	178	1.73814	-5.068	28.95	-7.637	-11.805	41.221	7.903	10.134	32.903	-8.695	11.229	-44.319	25.03	22.602	-67.85	13.665
179	179	1.74796	-4.88	28.849	-7.337	-11.852	41.986	7.433	10.216	33.038	-8.745	11.287	-43.301	24.932	22.646	-65.872	13.206
180	180	1.75778	-4.697	28.743	-7.045	-11.886	42.769	7.032	10.342	33.095	-8.962	11.145	-42.329	24.731	22.577	-63.758	12.569
181	181	1.7676	-4.529	28.617	-6.799	-11.881	43.57	6.697	10.428	33.129	-9.255	11.115	-41.284	24.454	22.597	-61.517	11.784
182	182	1.77742	-4.404	28.484	-6.582	-11.871	44.405	6.448	10.535	33.165	-9.54	11.234	-40.028	23.971	22.688	-59.046	10.796
183	183	1.78724	-4.304	28.326	-6.363	-11.897	45.232	6.231	10.676	33.174	-9.831	11.484	-38.606	23.159	22.873	-56.322	9.44
184	184	1.79706	-4.209	28.123	-6.139	-11.901	46.006	5.958	10.764	33.119	-10.047	11.71	-37.213	22.018	22.993	-53.5	7.789
185	185	1.80688	-4.136	27.864	-5.9	-11.935	46.709	5.673	10.862	32.966	-10.256	11.874	-35.736	20.807	23.017	-50.482	6.059
186	186	1.8167	-4.091	27.585	-5.626	-12.007	47.373	5.305	10.901	32.686	-10.454	12.065	-34.434	19.599	23.09	-47.515	4.333
187	187	1.82652	-4.047	27.29	-5.304	-12.112	47.96	4.837	10.891	32.186	-10.707	12.227	-33.538	18.401	23.232	-44.753	2.614
188	188	1.83634	-4.026	26.969	-4.921	-12.272	48.448	4.232	10.828	31.461	-11.034	11.94	-32.917	17.569	23.037	-42.122	1.213
189	189	1.84616	-4.027	26.643	-4.484	-12.472	48.859	3.554	10.745	30.559	-11.406	11.47	-32.507	17.126	22.732	-39.671	0.218
190	190	1.85598	-4.045	26.314	-3.986	-12.696	49.208	2.725	10.52	29.595	-11.707	11.261	-32.569	16.942	22.776	-37.732	-0.448
191	191	1.8658	-4.072	25.985	-3.403	-12.968	49.49	1.738	10.226	28.62	-11.808	10.868	-32.955	16.905	22.676	-36.227	-0.787
192	192	1.87562	-4.104	25.662	-2.729	-13.262	49.685	0.661	9.855	27.631	-11.642	10.358	-33.461	16.9	22.35	-35.007	-0.839
193	193	1.88544	-4.155	25.346	-1.981	-13.563	49.819	-0.473	9.398	26.74	-11.183	9.883	-33.965	16.68	21.91	-33.999	-0.873
194	194	1.89526	-4.228	25.04	-1.174	-13.857	49.882	-1.599	8.869	25.888	-10.486	9.344	-34.307	16.272	21.19	-33.011	-0.908
195	195	1.90508	-4.311	24.724	-0.32	-14.117	49.805	-2.637	8.269	25.027	-9.696	8.952	-34.251	15.846	20.341	-31.828	-0.877
196	196	1.9149	-4.406	24.421	0.58	-14.344	49.593	-3.447	7.714	24.083	-8.96	8.603	-34.123	15.249	19.406	-30.707	-0.856
197	197	1.92472	-4.533	24.141	1.536	-14.543	49.245	-3.973	7.155	23.053	-8.339	8.056	-33.995	14.559	18.13	-29.737	-0.781
198	198	1.93454	-4.662	23.891	2.527	-14.693	48.773	-4.203	6.622	21.964	-7.859	7.702	-33.803	13.844	16.914	-28.865	-0.594
199	199	1.94436	-4.791	23.701	3.534	-14.774	48.203	-3.932	6.167	20.82	-7.713	7.518	-33.728	13.346	15.788	-28.316	-0.02
200	200	1.95418	-4.916	23.574	4.566	-14.78	47.536	-3.242	5.754	19.654	-7.736	7.47	-33.448	12.807	14.606	-27.765	0.726
201	201	1.964	-5.024	23.51	5.584	-14.687	46.81	-2.107	5.42	18.518	-7.979	7.417	-33.167	12.124	13.346	-27.39	1.557
