# Supplementary material for: Gait phenotypes in paediatric hereditary spastic paraplegia revealed by dynamic time warping analysis and random forests
Source: PLoS One. 2018 Mar 8;13(3):e0192345. doi: 10.1371/journal.pone.0192345 (PMC5843164; doi:10.1371/journal.pone.0192345)
Supplement: S1 Data — (ZIP) [file pone.0192345.s008.zip › HSP/Left.SR.HSP20.4.csv]

	Epoch	Time	Pelvic.obliquity	Pelvic.tilt	Pelvic rotation	Hip.abd.add	Hip.flexion	Hip.rotation	Knee.abd.add	Knee.flexion	Knee.rotation	Ankle.abd.add	Ankle.flexion	Ankle.rotation	Forefoot.abd.add	Forefoot.flexion	Forefoot.rotation
1	1	0	-8.344	24.862	2.492	-11.989	44.19	2.033	4.163	10.832	-9.991	3.896	-31.601	9.018	10.845	-22.578	-1.731
2	2	0.00776	-8.447	24.74	3.675	-12.486	43.583	2.553	3.879	10.026	-10.121	3.632	-30.689	7.824	9.608	-21.373	-1.924
3	3	0.01552	-8.509	24.626	4.877	-12.913	42.887	3.042	3.553	9.36	-10.085	3.543	-28.853	6.188	8.365	-19.433	-2.42
4	4	0.02328	-8.548	24.5	6.083	-13.254	42.076	3.488	3.14	8.971	-9.817	3.684	-26.294	4.104	7.218	-17.083	-3.155
5	5	0.03104	-8.583	24.371	7.251	-13.506	41.173	4.068	2.72	9.119	-9.552	3.628	-24.124	1.768	5.995	-15.707	-3.92
6	6	0.0388	-8.603	24.241	8.379	-13.715	40.231	4.896	2.45	9.749	-9.57	3.248	-21.154	-0.714	4.556	-14.038	-4.817
7	7	0.04656	-8.584	24.111	9.463	-13.89	39.172	5.997	2.396	10.345	-10.259	2.493	-17.493	-3.188	3.067	-11.771	-5.947
8	8	0.05432	-8.536	24.002	10.494	-14.046	37.894	7.126	2.392	10.282	-11.419	1.737	-14.236	-5.569	1.873	-9.489	-7.279
9	9	0.06208	-8.418	23.936	11.441	-14.133	36.237	8.084	2.262	8.991	-13.015	1.073	-12.402	-7.607	1.066	-7.827	-8.692
10	10	0.06984	-8.184	23.912	12.287	-14.083	34.25	8.632	1.908	6.733	-14.74	0.303	-11.348	-9.239	0.342	-6.385	-10.105
11	11	0.0776	-7.824	23.97	12.978	-13.881	32.124	8.729	1.424	3.906	-16.503	-0.776	-10.615	-10.268	-0.483	-5.039	-11.406
12	12	0.08536	-7.385	24.139	13.48	-13.587	30.181	8.371	0.975	1.089	-18.087	-1.757	-10.018	-10.643	-1.066	-3.848	-12.517
13	13	0.09312	-6.894	24.461	13.757	-13.23	28.612	7.574	0.641	-1.516	-19.206	-2.277	-9.665	-10.595	-1.142	-2.888	-13.468
14	14	0.10088	-6.374	24.933	13.777	-12.794	27.399	6.362	0.396	-4.042	-19.571	-2.455	-9.797	-10.345	-0.898	-2.272	-14.196
15	15	0.10864	-5.864	25.467	13.581	-12.323	26.32	4.819	0.264	-6.684	-19.314	-2.511	-10.441	-9.87	-0.531	-1.981	-14.64
16	16	0.1164	-5.469	26.083	13.191	-11.955	25.379	3.061	0.377	-9.386	-18.541	-2.652	-11.471	-9	-0.217	-1.984	-14.616
17	17	0.12416	-5.173	26.81	12.673	-11.694	24.711	1.414	0.678	-11.844	-17.558	-2.678	-12.725	-7.941	0.177	-2.247	-14.263
18	18	0.13192	-4.904	27.616	12.002	-11.472	24.605	0.212	1.203	-13.434	-16.488	-2.721	-13.895	-6.888	0.482	-2.834	-13.603
19	19	0.13968	-4.634	28.459	11.189	-11.225	25.12	-0.403	1.789	-13.951	-15.47	-2.633	-14.78	-5.973	0.789	-3.623	-12.799
20	20	0.14744	-4.419	29.319	10.233	-10.962	26.181	-0.341	2.32	-13.558	-14.513	-2.493	-15.384	-5.239	0.997	-4.53	-11.843
21	21	0.1552	-4.327	30.182	9.169	-10.719	27.515	0.262	2.731	-12.855	-13.597	-2.376	-15.772	-4.744	1.052	-5.291	-10.863
22	22	0.16296	-4.351	31.068	8.038	-10.464	29.001	1.444	2.966	-12.116	-12.826	-2.273	-16.111	-4.621	0.98	-5.94	-9.987
23	23	0.17072	-4.422	31.922	6.871	-10.145	30.503	3.165	3.055	-11.357	-12.336	-1.959	-16.444	-4.859	1.034	-6.56	-9.287
24	24	0.17848	-4.469	32.676	5.688	-9.736	31.896	5.214	3.116	-10.589	-12.167	-1.589	-16.618	-5.225	1.14	-7.061	-8.683
25	25	0.18624	-4.431	33.284	4.532	-9.215	33.063	7.291	3.164	-9.891	-12.293	-1.05	-16.572	-5.583	1.439	-7.328	-8.224
26	26	0.194	-4.314	33.737	3.437	-8.636	33.976	9.124	3.275	-9.307	-12.438	-0.658	-16.631	-5.88	1.66	-7.689	-7.799
27	27	0.20176	-4.129	33.965	2.448	-8.019	34.483	10.408	3.382	-8.963	-12.438	-0.297	-16.951	-6.044	1.904	-8.204	-7.441
28	28	0.20952	-3.907	33.931	1.582	-7.434	34.514	11.359	3.463	-8.886	-12.382	0.061	-17.243	-6.108	2.17	-8.598	-7.081
29	29	0.21728	-3.643	33.605	0.909	-6.949	34.02	12.009	3.528	-9.07	-12.285	0.392	-17.605	-6.084	2.422	-9.006	-6.662
30	30	0.22504	-3.335	33.091	0.457	-6.569	33.167	12.535	3.538	-9.427	-12.266	0.668	-18.097	-6.031	2.601	-9.524	-6.194
31	31	0.2328	-2.987	32.4	0.266	-6.304	32.01	13.019	3.505	-9.876	-12.407	0.83	-18.522	-6.038	2.664	-10.011	-5.747
32	32	0.24056	-2.636	31.59	0.338	-6.174	30.636	13.443	3.451	-10.372	-12.675	0.874	-18.816	-6.056	2.615	-10.418	-5.279
33	33	0.24832	-2.309	30.708	0.673	-6.18	29.091	13.797	3.332	-10.939	-13.044	0.973	-19.068	-6.132	2.596	-10.787	-4.834
34	34	0.25608	-2.044	29.788	1.265	-6.334	27.421	14.1	3.153	-11.581	-13.546	1.03	-19.244	-6.252	2.534	-11.08	-4.427
35	35	0.26384	-1.836	28.91	2.025	-6.573	25.756	14.277	2.944	-12.225	-14.144	1.064	-19.313	-6.361	2.477	-11.277	-4.105
36	36	0.2716	-1.627	28.116	2.916	-6.783	24.153	14.188	2.707	-12.849	-14.703	1.01	-19.24	-6.429	2.372	-11.343	-3.849
37	37	0.27936	-1.423	27.526	3.869	-6.97	22.784	13.785	2.523	-13.412	-15.036	0.974	-19.115	-6.543	2.314	-11.364	-3.675
38	38	0.28712	-1.282	27.286	4.82	-7.197	21.868	13.054	2.459	-13.811	-15.043	0.929	-18.89	-6.66	2.264	-11.334	-3.539
39	39	0.29488	-1.132	27.269	5.732	-7.398	21.248	12.177	2.467	-14.103	-14.869	0.922	-18.608	-6.779	2.256	-11.279	-3.413
40	40	0.30264	-0.852	27.526	6.581	-7.46	20.988	11.171	2.491	-14.299	-14.599	1.088	-18.357	-6.852	2.408	-11.255	-3.308
41	41	0.3104	-0.471	28.043	7.322	-7.432	21.094	10.201	2.585	-14.414	-14.285	1.158	-18.204	-6.872	2.478	-11.346	-3.139
42	42	0.31816	-0.089	28.715	7.924	-7.404	21.452	9.376	2.741	-14.446	-13.927	1.103	-18.045	-6.895	2.429	-11.455	-2.92
43	43	0.32592	0.255	29.498	8.377	-7.413	21.994	8.803	2.919	-14.451	-13.599	0.924	-17.871	-6.882	2.248	-11.538	-2.599
44	44	0.33368	0.537	30.32	8.681	-7.474	22.631	8.52	3.108	-14.41	-13.38	0.71	-17.822	-6.785	2.012	-11.761	-2.177
45	45	0.34144	0.724	31.093	8.812	-7.577	23.25	8.575	3.281	-14.359	-13.269	0.601	-17.772	-6.728	1.866	-11.975	-1.759
46	46	0.3492	0.921	31.852	8.796	-7.59	23.884	8.769	3.416	-14.323	-13.173	0.413	-17.861	-6.631	1.625	-12.298	-1.313
47	47	0.35696	1.208	32.505	8.608	-7.382	24.438	9.169	3.46	-14.298	-13.136	0.175	-18.006	-6.534	1.312	-12.657	-0.852
48	48	0.36472	1.481	32.876	8.315	-7.071	24.676	9.758	3.435	-14.32	-13.198	-0.019	-18.045	-6.453	1.046	-12.903	-0.414
49	49	0.37248	1.668	32.978	7.971	-6.78	24.59	10.473	3.369	-14.398	-13.326	-0.147	-18.16	-6.385	0.824	-13.215	-0.003
50	50	0.38024	1.768	32.964	7.616	-6.558	24.367	11.288	3.28	-14.514	-13.539	-0.135	-18.34	-6.382	0.735	-13.567	0.317
51	51	0.388	1.799	32.788	7.283	-6.388	23.96	12.138	3.174	-14.632	-13.819	0.017	-18.61	-6.469	0.779	-14.021	0.506
52	52	0.39576	1.799	32.425	6.991	-6.222	23.342	12.852	3.07	-14.718	-14.051	0.037	-18.808	-6.465	0.704	-14.44	0.723
53	53	0.40352	1.776	31.956	6.736	-6.056	22.583	13.461	2.921	-14.822	-14.256	0.175	-18.97	-6.468	0.744	-14.815	0.866
54	54	0.41128	1.733	31.398	6.541	-5.902	21.709	13.883	2.786	-14.939	-14.449	0.205	-19.232	-6.363	0.714	-15.287	1
55	55	0.41904	1.652	30.797	6.413	-5.792	20.789	14.02	2.694	-15.015	-14.489	0.185	-19.587	-6.195	0.636	-15.87	1.114
56	56	0.4268	1.483	30.265	6.385	-5.809	19.933	13.945	2.632	-15.07	-14.456	0.06	-19.967	-5.988	0.468	-16.477	1.198
57	57	0.43456	1.263	29.829	6.431	-5.929	19.201	13.645	2.644	-15.079	-14.327	-0.108	-20.319	-5.71	0.284	-17.064	1.291
58	58	0.44232	1.035	29.482	6.535	-6.086	18.591	13.179	2.683	-15.024	-14.139	-0.235	-20.758	-5.376	0.134	-17.755	1.388
59	59	0.45008	0.799	29.224	6.663	-6.265	18.088	12.65	2.732	-14.927	-13.961	-0.352	-21.195	-5.061	0.007	-18.461	1.415
60	60	0.45784	0.523	29.081	6.786	-6.495	17.725	12.137	2.81	-14.821	-13.81	-0.606	-21.606	-4.754	-0.215	-19.129	1.419
61	61	0.4656	0.216	29.023	6.872	-6.756	17.459	11.732	2.88	-14.715	-13.698	-0.831	-22.012	-4.507	-0.405	-19.786	1.386
62	62	0.47336	-0.095	29.006	6.928	-7.015	17.237	11.421	2.927	-14.61	-13.622	-0.981	-22.315	-4.32	-0.521	-20.342	1.316
63	63	0.48112	-0.403	29.042	6.946	-7.266	17.084	11.162	2.957	-14.483	-13.591	-0.908	-22.755	-4.178	-0.425	-21.047	1.169
64	64	0.48888	-0.687	29.102	6.936	-7.488	16.961	10.989	2.965	-14.362	-13.616	-0.829	-23.124	-4.032	-0.321	-21.677	1.031
65	65	0.49664	-0.944	29.167	6.925	-7.701	16.856	10.834	2.985	-14.249	-13.658	-0.882	-23.472	-3.866	-0.339	-22.269	0.926
66	66	0.5044	-1.181	29.244	6.899	-7.909	16.767	10.754	2.998	-14.152	-13.758	-0.825	-24.156	-3.729	-0.279	-23.188	0.804
67	67	0.51216	-1.4	29.308	6.854	-8.117	16.664	10.726	3.025	-14.065	-13.873	-0.721	-24.766	-3.591	-0.17	-24.034	0.71
68	68	0.51992	-1.599	29.327	6.792	-8.303	16.516	10.67	3.053	-13.975	-13.949	-0.68	-25.342	-3.378	-0.132	-24.848	0.696
69	69	0.52768	-1.768	29.308	6.699	-8.435	16.32	10.671	3.052	-13.892	-14.063	-0.692	-25.839	-3.124	-0.141	-25.589	0.714
70	70	0.53544	-1.908	29.24	6.59	-8.525	16.067	10.681	3.03	-13.809	-14.182	-0.704	-26.421	-2.844	-0.163	-26.424	0.752
71	71	0.5432	-2.006	29.11	6.466	-8.546	15.742	10.671	2.964	-13.752	-14.29	-0.583	-27.062	-2.574	-0.064	-27.295	0.764
72	72	0.55096	-2.074	28.929	6.331	-8.538	15.357	10.604	2.93	-13.706	-14.35	-0.471	-27.592	-2.306	0.052	-28.06	0.777
73	73	0.55872	-2.143	28.704	6.215	-8.55	14.923	10.49	2.927	-13.661	-14.385	-0.402	-28.029	-2.019	0.142	-28.738	0.815
74	74	0.56648	-2.226	28.435	6.115	-8.585	14.46	10.302	2.953	-13.581	-14.359	-0.318	-28.397	-1.738	0.25	-29.364	0.851
75	75	0.57424	-2.311	28.144	6.017	-8.625	13.987	10.07	2.999	-13.456	-14.302	-0.128	-28.778	-1.497	0.47	-30.034	0.838
76	76	0.582	-2.375	27.81	5.893	-8.636	13.471	9.854	3.053	-13.334	-14.284	0.194	-29.142	-1.308	0.853	-30.695	0.742
77	77	0.58976	-2.421	27.454	5.726	-8.614	12.929	9.718	3.09	-13.238	-14.286	0.643	-29.523	-1.152	1.362	-31.36	0.635
78	78	0.59752	-2.469	27.122	5.524	-8.597	12.412	9.611	3.159	-13.149	-14.265	0.941	-29.824	-0.974	1.738	-31.947	0.58
79	79	0.60528	-2.538	26.812	5.304	-8.596	11.91	9.539	3.211	-13.064	-14.262	1.244	-29.982	-0.778	2.124	-32.39	0.528
80	80	0.61304	-2.594	26.52	5.056	-8.586	11.44	9.529	3.257	-12.981	-14.293	1.672	-30.27	-0.614	2.632	-32.956	0.451
81	81	0.6208	-2.598	26.266	4.787	-8.522	11.038	9.533	3.288	-12.842	-14.327	2.217	-30.61	-0.401	3.246	-33.601	0.405
82	82	0.62856	-2.57	26.036	4.506	-8.43	10.668	9.574	3.321	-12.698	-14.393	2.723	-30.885	-0.166	3.833	-34.185	0.381
83	83	0.63632	-2.539	25.822	4.204	-8.337	10.322	9.643	3.351	-12.541	-14.416	3.196	-31.13	0.105	4.362	-34.747	0.43
84	84	0.64408	-2.495	25.627	3.87	-8.236	9.997	9.793	3.406	-12.397	-14.468	3.507	-31.433	0.362	4.747	-35.37	0.504
85	85	0.65184	-2.423	25.449	3.464	-8.083	9.69	10.012	3.431	-12.266	-14.511	3.958	-31.763	0.601	5.262	-36.01	0.56
86	86	0.6596	-2.345	25.27	3.006	-7.921	9.392	10.321	3.453	-12.132	-14.532	4.437	-32.025	0.806	5.779	-36.588	0.635
87	87	0.66736	-2.274	25.089	2.503	-7.767	9.101	10.672	3.487	-11.979	-14.529	4.809	-32.32	1.059	6.186	-37.22	0.774
88	88	0.67512	-2.204	24.9	1.961	-7.619	8.814	11.092	3.54	-11.821	-14.55	5.103	-32.609	1.293	6.527	-37.849	0.907
89	89	0.68288	-2.108	24.709	1.383	-7.469	8.551	11.566	3.617	-11.649	-14.568	5.431	-32.937	1.536	6.891	-38.521	1.076
90	90	0.69064	-1.992	24.516	0.771	-7.324	8.314	12.097	3.727	-11.46	-14.608	5.817	-33.292	1.847	7.32	-39.233	1.322
91	91	0.6984	-1.863	24.3	0.123	-7.173	8.065	12.6	3.834	-11.236	-14.612	6.271	-33.583	2.266	7.809	-39.909	1.638
92	92	0.70616	-1.714	24.084	-0.575	-7.015	7.81	13.114	3.961	-11.031	-14.582	6.576	-33.962	2.766	8.155	-40.675	2.042
93	93	0.71392	-1.553	23.878	-1.307	-6.857	7.572	13.654	4.09	-10.824	-14.544	6.798	-34.351	3.369	8.411	-41.458	2.545
94	94	0.72168	-1.394	23.674	-2.076	-6.727	7.341	14.239	4.223	-10.6	-14.486	7.149	-34.706	4.012	8.764	-42.241	3.098
95	95	0.72944	-1.23	23.485	-2.879	-6.601	7.124	14.866	4.329	-10.381	-14.427	7.653	-35.088	4.77	9.24	-43.072	3.761
96	96	0.7372	-1.06	23.314	-3.69	-6.484	6.926	15.472	4.429	-10.169	-14.318	8.234	-35.461	5.588	9.765	-43.91	4.494
97	97	0.74496	-0.893	23.152	-4.488	-6.401	6.732	16.056	4.547	-9.966	-14.192	8.718	-35.727	6.495	10.181	-44.656	5.317
98	98	0.75272	-0.721	23.015	-5.268	-6.343	6.553	16.661	4.683	-9.805	-14.088	9.069	-35.955	7.474	10.458	-45.354	6.235
99	99	0.76048	-0.547	22.904	-6.011	-6.307	6.387	17.207	4.8	-9.664	-13.991	9.638	-36.226	8.544	10.938	-46.127	7.211
100	100	0.76824	-0.373	22.829	-6.75	-6.277	6.252	17.709	4.936	-9.513	-13.869	10.259	-36.545	9.648	11.481	-46.99	8.217
101	101	0.776	-0.205	22.817	-7.504	-6.236	6.181	18.195	5.058	-9.346	-13.747	10.842	-36.903	10.836	12.001	-47.923	9.278
102	102	0.78376	-0.061	22.847	-8.244	-6.224	6.142	18.64	5.196	-9.187	-13.608	11.249	-37.234	12.062	12.351	-48.83	10.371
103	103	0.79152	0.072	22.895	-8.978	-6.192	6.125	19.051	5.324	-8.978	-13.431	11.503	-37.529	13.242	12.555	-49.712	11.417
104	104	0.79928	0.218	22.966	-9.698	-6.109	6.139	19.476	5.449	-8.727	-13.229	11.541	-37.852	14.325	12.545	-50.598	12.409
105	105	0.80704	0.357	23.081	-10.358	-5.991	6.213	19.874	5.544	-8.421	-12.964	11.517	-38.134	15.222	12.427	-51.43	13.275
106	106	0.8148	0.46	23.22	-10.977	-5.859	6.322	20.329	5.623	-8.067	-12.681	11.35	-38.188	15.889	12.129	-52.011	13.994
107	107	0.82256	0.512	23.375	-11.543	-5.713	6.449	20.856	5.658	-7.637	-12.433	11.124	-38.092	16.334	11.75	-52.46	14.547
108	108	0.83032	0.497	23.529	-12.033	-5.582	6.569	21.423	5.663	-7.152	-12.241	10.759	-37.799	16.537	11.243	-52.698	14.895
109	109	0.83808	0.406	23.675	-12.452	-5.46	6.672	21.98	5.607	-6.603	-12.035	10.531	-37.287	16.454	10.847	-52.766	15.003
110	110	0.84584	0.222	23.827	-12.784	-5.396	6.771	22.535	5.52	-6.048	-11.925	10.367	-36.808	16.152	10.555	-52.865	14.888
111	111	0.8536	-0.057	24.003	-13.002	-5.405	6.87	23.018	5.391	-5.531	-11.902	10.294	-36.387	15.672	10.397	-52.991	14.558
112	112	0.86136	-0.417	24.218	-13.098	-5.469	6.981	23.324	5.236	-5.093	-11.994	10.167	-36.106	15.123	10.312	-53.145	14.032
113	113	0.86912	-0.813	24.472	-13.067	-5.572	7.101	23.372	5.06	-4.713	-12.141	10.113	-35.964	14.595	10.403	-53.381	13.381
114	114	0.87688	-1.212	24.809	-12.84	-5.709	7.253	23.042	4.881	-4.435	-12.353	10.222	-36.034	14.122	10.788	-53.756	12.598
115	115	0.88464	-1.588	25.241	-12.46	-5.859	7.48	22.368	4.741	-4.193	-12.494	10.318	-36.156	13.737	11.228	-54.13	11.814
116	116	0.8924	-1.945	25.742	-11.938	-6.018	7.77	21.406	4.629	-3.942	-12.62	10.241	-36.144	13.479	11.568	-54.324	11.042
117	117	0.90016	-2.279	26.298	-11.315	-6.179	8.116	20.24	4.541	-3.681	-12.695	10.021	-36.114	13.354	11.792	-54.478	10.355
118	118	0.90792	-2.566	26.916	-10.603	-6.321	8.538	18.904	4.449	-3.408	-12.655	9.932	-36.239	13.278	12.106	-54.796	9.737
119	119	0.91568	-2.803	27.588	-9.799	-6.444	9.03	17.516	4.334	-3.123	-12.563	9.898	-36.346	13.232	12.387	-55.098	9.205
120	120	0.92344	-2.977	28.323	-8.921	-6.538	9.612	16.155	4.247	-2.806	-12.385	9.752	-36.445	13.158	12.452	-55.406	8.792
121	121	0.9312	-3.069	29.077	-7.99	-6.589	10.245	14.938	4.17	-2.452	-12.161	9.501	-36.553	13.023	12.263	-55.751	8.515
122	122	0.93896	-3.114	29.818	-7.027	-6.615	10.902	13.873	4.081	-2.047	-11.948	9.109	-36.612	12.862	11.82	-56.069	8.339
123	123	0.94672	-3.108	30.514	-6.059	-6.633	11.567	12.99	4.034	-1.568	-11.721	8.508	-36.601	12.596	11.062	-56.346	8.223
124	124	0.95448	-3.092	31.108	-5.128	-6.663	12.175	12.281	3.979	-1.011	-11.49	8.052	-36.525	12.231	10.347	-56.632	8.107
125	125	0.96224	-3.116	31.543	-4.319	-6.725	12.702	11.85	3.929	-0.374	-11.38	7.576	-36.484	11.858	9.603	-56.986	8.005
126	126	0.97	-3.176	31.832	-3.647	-6.814	13.151	11.617	3.903	0.328	-11.308	7.093	-36.364	11.469	8.844	-57.281	7.902
127	127	0.97776	-3.257	31.94	-3.151	-6.904	13.486	11.664	3.882	1.077	-11.375	6.69	-36.246	11.09	8.178	-57.596	7.775
128	128	0.98552	-3.342	31.807	-2.878	-6.924	13.644	11.921	3.819	1.88	-11.521	6.338	-36.23	10.782	7.599	-58.02	7.643
129	129	0.99328	-3.426	31.467	-2.819	-6.909	13.637	12.38	3.753	2.682	-11.794	6.155	-36.36	10.529	7.253	-58.581	7.46
130	130	1.00104	-3.489	30.993	-2.961	-6.849	13.539	12.984	3.694	3.472	-12.166	6.004	-36.658	10.423	7.017	-59.277	7.308
131	131	1.0088	-3.537	30.405	-3.253	-6.777	13.364	13.687	3.659	4.261	-12.627	5.882	-37.034	10.502	6.88	-60.038	7.229
132	132	1.01656	-3.522	29.718	-3.689	-6.645	13.128	14.416	3.655	5.089	-13.088	5.694	-37.506	10.739	6.746	-60.901	7.225
133	133	1.02432	-3.439	29.001	-4.234	-6.457	12.884	15.117	3.659	5.921	-13.499	5.578	-38.116	11.106	6.728	-61.896	7.287
134	134	1.03208	-3.319	28.307	-4.871	-6.239	12.689	15.784	3.661	6.756	-13.816	5.461	-38.883	11.614	6.731	-63.032	7.463
135	135	1.03984	-3.222	27.65	-5.524	-6.09	12.551	16.341	3.676	7.586	-13.976	5.351	-39.742	12.271	6.733	-64.251	7.793
136	136	1.0476	-3.215	27.038	-6.153	-6.094	12.482	16.776	3.743	8.395	-13.962	5.208	-40.654	12.997	6.697	-65.503	8.237
137	137	1.05536	-3.33	26.563	-6.731	-6.258	12.597	17.182	3.825	9.197	-13.872	5.202	-41.709	13.756	6.764	-66.89	8.743
138	138	1.06312	-3.531	26.304	-7.231	-6.497	12.979	17.488	3.883	10.04	-13.648	5.236	-42.898	14.537	6.825	-68.418	9.314
139	139	1.07088	-3.75	26.256	-7.616	-6.776	13.598	17.672	3.962	10.925	-13.295	5.419	-44.065	15.314	6.973	-69.978	9.941
140	140	1.07864	-4.026	26.437	-7.888	-7.106	14.467	17.826	4.051	11.843	-12.904	5.71	-45.173	16.062	7.164	-71.526	10.584
141	141	1.0864	-4.422	26.923	-8.029	-7.564	15.675	17.98	4.191	12.795	-12.499	6.051	-46.267	16.765	7.358	-73.104	11.224
142	142	1.09416	-4.855	27.589	-8.058	-8.08	17.068	18.113	4.382	13.725	-12.12	6.399	-47.415	17.425	7.566	-74.726	11.838
143	143	1.10192	-5.246	28.381	-7.981	-8.564	18.568	18.24	4.569	14.653	-11.765	6.667	-48.518	18.079	7.645	-76.299	12.45
144	144	1.10968	-5.606	29.197	-7.845	-9.022	20.076	18.32	4.728	15.595	-11.39	6.973	-49.532	18.683	7.729	-77.804	13.001
145	145	1.11744	-5.941	29.914	-7.658	-9.521	21.453	18.368	4.932	16.526	-11.013	7.322	-50.324	19.229	7.849	-79.12	13.495
146	146	1.1252	-6.275	30.51	-7.418	-10.075	22.668	18.392	5.134	17.43	-10.647	7.696	-50.677	19.793	7.947	-80.021	13.988
147	147	1.13296	-6.608	31.029	-7.147	-10.681	23.795	18.388	5.369	18.287	-10.294	8.054	-50.581	20.399	8.016	-80.449	14.515
148	148	1.14072	-6.888	31.413	-6.9	-11.24	24.778	18.33	5.582	19.121	-9.973	8.334	-50.158	20.983	8.057	-80.496	14.975
149	149	1.14848	-7.069	31.539	-6.705	-11.728	25.432	18.244	5.763	19.825	-9.701	8.719	-49.699	21.521	8.238	-80.447	15.366
150	150	1.15624	-7.153	31.428	-6.597	-12.112	25.77	18.091	5.913	20.332	-9.479	8.976	-49.487	22.037	8.424	-80.469	15.719
151	151	1.164	-7.188	31.205	-6.572	-12.419	25.98	17.913	6.044	20.754	-9.263	9.241	-49.313	22.524	8.686	-80.45	16.037
152	152	1.17176	-7.192	30.875	-6.644	-12.647	26.109	17.641	6.156	21.174	-8.94	9.305	-49.094	22.87	8.824	-80.276	16.236
153	153	1.17952	-7.181	30.477	-6.769	-12.842	26.19	17.287	6.249	21.576	-8.578	9.436	-48.765	23.079	9.092	-79.938	16.285
154	154	1.18728	-7.131	30.042	-6.942	-12.964	26.279	16.897	6.357	22.027	-8.199	9.502	-48.166	23.166	9.343	-79.29	16.222
155	155	1.19504	-7.02	29.602	-7.139	-13.003	26.409	16.472	6.485	22.549	-7.836	9.576	-47.421	23.172	9.656	-78.488	16.069
156	156	1.2028	-6.868	29.191	-7.327	-12.978	26.589	15.977	6.603	23.079	-7.53	9.476	-46.605	23.129	9.883	-77.504	15.818
157	157	1.21056	-6.721	28.868	-7.504	-12.925	26.886	15.529	6.724	23.598	-7.366	9.408	-45.914	23.072	10.223	-76.592	15.496
158	158	1.21832	-6.584	28.665	-7.664	-12.872	27.324	15.155	6.906	24.087	-7.373	9.326	-45.353	23.061	10.65	-75.746	15.17
159	159	1.22608	-6.444	28.552	-7.775	-12.831	27.826	14.822	7.125	24.49	-7.587	9.472	-44.801	23.093	11.374	-74.883	14.81
160	160	1.23384	-6.309	28.491	-7.847	-12.785	28.372	14.52	7.391	24.842	-7.913	9.507	-44.25	23.096	12.041	-73.931	14.408
161	161	1.2416	-6.173	28.503	-7.868	-12.727	28.982	14.233	7.66	25.14	-8.338	9.424	-43.576	23.055	12.58	-72.752	13.915
162	162	1.24936	-6.027	28.541	-7.828	-12.669	29.582	13.894	7.926	25.376	-8.738	9.422	-42.833	22.932	13.148	-71.474	13.368
163	163	1.25712	-5.884	28.583	-7.713	-12.644	30.161	13.454	8.192	25.558	-9.043	9.728	-42.043	22.682	13.963	-70.163	12.762
164	164	1.26488	-5.749	28.624	-7.563	-12.63	30.738	12.938	8.438	25.731	-9.215	10.137	-41.094	22.279	14.789	-68.683	12.061
165	165	1.27264	-5.621	28.653	-7.411	-12.588	31.285	12.376	8.624	25.861	-9.331	10.385	-40.055	21.864	15.402	-67.034	11.342
166	166	1.2804	-5.514	28.672	-7.259	-12.53	31.824	11.787	8.755	25.961	-9.359	10.492	-38.99	21.433	15.808	-65.301	10.637
167	167	1.28816	-5.426	28.674	-7.113	-12.466	32.357	11.218	8.843	26.028	-9.384	10.682	-37.983	20.965	16.261	-63.588	9.892
168	168	1.29592	-5.346	28.631	-6.984	-12.387	32.856	10.623	8.865	26.067	-9.403	10.863	-37.143	20.413	16.721	-61.966	9.031
169	169	1.30368	-5.281	28.553	-6.877	-12.309	33.334	10.014	8.87	26.076	-9.432	10.883	-36.422	19.815	17.064	-60.371	8.088
170	170	1.31144	-5.233	28.452	-6.8	-12.215	33.814	9.444	8.855	26.08	-9.491	10.8	-35.643	19.232	17.285	-58.675	7.115
171	171	1.3192	-5.183	28.326	-6.746	-12.082	34.302	8.915	8.797	26.102	-9.598	10.806	-34.799	18.671	17.557	-56.908	6.116
172	172	1.32696	-5.138	28.161	-6.727	-11.92	34.784	8.404	8.681	26.12	-9.688	11.039	-34.077	17.995	18.029	-55.226	4.992
173	173	1.33472	-5.093	27.968	-6.735	-11.738	35.271	7.933	8.571	26.183	-9.818	11.154	-33.392	17.28	18.406	-53.563	3.796
174	174	1.34248	-5.047	27.741	-6.774	-11.53	35.766	7.523	8.464	26.301	-9.986	11.252	-32.687	16.549	18.748	-51.888	2.558
175	175	1.35024	-5.016	27.478	-6.842	-11.317	36.256	7.202	8.364	26.393	-10.239	11.296	-32.07	15.964	19.044	-50.273	1.438
176	176	1.358	-5.02	27.182	-6.909	-11.138	36.74	6.955	8.284	26.42	-10.592	11.329	-31.476	15.502	19.331	-48.611	0.393
177	177	1.36576	-5.044	26.872	-6.965	-10.987	37.222	6.777	8.245	26.36	-11.031	11.315	-30.918	15.193	19.571	-46.921	-0.513
178	178	1.37352	-5.08	26.558	-7.007	-10.858	37.707	6.651	8.261	26.227	-11.58	11.251	-30.419	15.108	19.806	-45.249	-1.219
179	179	1.38128	-5.141	26.24	-7.023	-10.761	38.195	6.561	8.346	25.997	-12.179	10.875	-30.012	15.191	19.779	-43.618	-1.718
180	180	1.38904	-5.22	25.919	-7.015	-10.695	38.686	6.506	8.434	25.684	-12.779	10.483	-29.751	15.326	19.727	-42.079	-2.113
181	181	1.3968	-5.331	25.596	-6.943	-10.69	39.185	6.39	8.497	25.341	-13.256	10.058	-29.617	15.51	19.614	-40.667	-2.352
182	182	1.40456	-5.471	25.267	-6.84	-10.724	39.696	6.224	8.567	24.994	-13.594	9.616	-29.523	15.683	19.472	-39.301	-2.494
183	183	1.41232	-5.636	24.934	-6.729	-10.761	40.229	6.038	8.598	24.681	-13.758	9.439	-29.433	15.864	19.523	-37.981	-2.497
184	184	1.42008	-5.822	24.605	-6.574	-10.827	40.779	5.777	8.576	24.386	-13.75	9.3	-29.41	15.937	19.561	-36.739	-2.496
185	185	1.42784	-6.029	24.284	-6.369	-10.926	41.352	5.419	8.48	24.107	-13.555	9.255	-29.427	15.896	19.62	-35.538	-2.514
186	186	1.4356	-6.24	23.968	-6.114	-11.06	41.927	5.026	8.355	23.974	-13.244	9.486	-29.299	15.811	19.86	-34.339	-2.529
187	187	1.44336	-6.452	23.644	-5.798	-11.225	42.475	4.554	8.207	23.83	-12.8	9.636	-29.192	15.768	19.981	-33.204	-2.395
188	188	1.45112	-6.676	23.331	-5.434	-11.406	42.995	4.048	8.076	23.358	-12.344	9.158	-29.469	15.617	19.568	-32.178	-2.247
189	189	1.45888	-6.901	23.033	-5.043	-11.582	43.489	3.585	7.936	22.873	-11.899	8.71	-29.875	15.313	19.19	-31.301	-2.189
190	190	1.46664	-7.121	22.73	-4.598	-11.775	43.906	3.092	7.74	22.423	-11.386	8.345	-30.066	14.916	18.763	-30.314	-2.214
191	191	1.4744	-7.35	22.443	-4.104	-11.993	44.266	2.588	7.495	21.91	-10.899	8.287	-30.345	14.504	18.63	-29.403	-2.267
192	192	1.48216	-7.566	22.178	-3.572	-12.209	44.547	2.095	7.24	21.28	-10.503	8.246	-30.788	14.168	18.554	-28.642	-2.248
193	193	1.48992	-7.769	21.925	-2.99	-12.423	44.733	1.588	6.937	20.583	-10.118	8.104	-31.175	13.867	18.314	-27.876	-2.189
194	194	1.49768	-7.955	21.695	-2.346	-12.64	44.826	1.091	6.59	19.817	-9.792	7.825	-31.538	13.528	17.883	-27.134	-2.176
195	195	1.50544	-8.115	21.489	-1.654	-12.855	44.813	0.658	6.241	18.96	-9.553	7.657	-31.909	13.239	17.519	-26.447	-2.098
196	196	1.5132	-8.253	21.312	-0.92	-13.052	44.705	0.281	5.862	18.06	-9.348	7.657	-32.184	13.054	17.234	-25.77	-1.874
197	197	1.52096	-8.358	21.164	-0.158	-13.204	44.504	0.018	5.489	17.121	-9.199	7.689	-32.313	12.954	16.889	-25.07	-1.489
198	198	1.52872	-8.436	21.035	0.622	-13.306	44.215	-0.091	5.125	16.183	-9.059	7.661	-32.377	12.819	16.382	-24.459	-0.98
199	199	1.53648	-8.522	20.926	1.435	-13.398	43.839	-0.001	4.774	15.296	-8.928	7.602	-32.343	12.532	15.725	-23.94	-0.448
200	200	1.54424	-8.613	20.843	2.268	-13.478	43.388	0.332	4.456	14.419	-8.883	7.627	-32.184	12.061	15.049	-23.42	0.036
201	201	1.552	-8.692	20.786	3.101	-13.501	42.846	0.933	4.183	13.593	-8.916	7.516	-31.724	11.259	14.125	-22.762	0.361
