# Supplementary material for: Gait phenotypes in paediatric hereditary spastic paraplegia revealed by dynamic time warping analysis and random forests
Source: PLoS One. 2018 Mar 8;13(3):e0192345. doi: 10.1371/journal.pone.0192345 (PMC5843164; doi:10.1371/journal.pone.0192345)
Supplement: S1 Data — (ZIP) [file pone.0192345.s008.zip › HSP/Left.SR.HSP20.5.csv]

	Epoch	Time	Pelvic.obliquity	Pelvic.tilt	Pelvic rotation	Hip.abd.add	Hip.flexion	Hip.rotation	Knee.abd.add	Knee.flexion	Knee.rotation	Ankle.abd.add	Ankle.flexion	Ankle.rotation	Forefoot.abd.add	Forefoot.flexion	Forefoot.rotation
1	1	0	-9.9	21.505	2.065	-14.432	43.485	-1.296	3.049	12.719	-9.318	7.475	-31.138	10.55	15.15	-20.326	-4.866
2	2	0.00772	-9.982	21.368	2.882	-14.55	42.836	-1.064	2.671	11.906	-9.031	7.297	-30.789	9.405	14.124	-19.769	-4.966
3	3	0.01544	-10.039	21.26	3.697	-14.62	42.094	-0.418	2.397	11.136	-8.889	7.13	-30.151	7.828	12.966	-19.087	-5.226
4	4	0.02316	-10.069	21.168	4.488	-14.603	41.256	0.575	2.141	10.428	-8.842	7.083	-28.639	5.744	11.669	-17.672	-5.798
5	5	0.03088	-10.09	21.126	5.248	-14.527	40.365	1.84	1.889	9.912	-8.868	7.055	-26.392	3.297	10.28	-15.769	-6.545
6	6	0.0386	-10.109	21.159	5.979	-14.43	39.476	3.414	1.717	9.698	-9.129	6.797	-23.969	0.566	8.78	-14.026	-7.45
7	7	0.04632	-10.085	21.28	6.7	-14.334	38.574	5.227	1.661	9.706	-9.971	6.493	-21.301	-2.21	7.502	-12.272	-8.625
8	8	0.05404	-10.015	21.481	7.422	-14.259	37.65	7.117	1.722	9.601	-11.444	5.885	-18.689	-4.659	6.261	-10.568	-9.888
9	9	0.06176	-9.888	21.787	8.137	-14.251	36.613	8.877	1.814	8.831	-13.555	5.115	-16.688	-6.634	5.238	-9.04	-11.288
10	10	0.06948	-9.703	22.196	8.85	-14.278	35.388	10.262	1.738	7.222	-15.936	4.342	-15.508	-8.057	4.449	-7.789	-12.643
11	11	0.0772	-9.447	22.725	9.553	-14.356	33.936	10.926	1.441	4.732	-18.349	3.432	-15.275	-8.593	3.814	-6.995	-13.715
12	12	0.08492	-9.102	23.36	10.231	-14.429	32.429	10.76	1.003	1.883	-20.46	2.628	-15.211	-8.478	3.432	-6.151	-14.611
13	13	0.09264	-8.645	24.06	10.839	-14.43	31.034	9.645	0.554	-0.94	-21.954	2.041	-15.147	-7.71	3.34	-5.259	-15.233
14	14	0.10036	-8.105	24.784	11.34	-14.356	29.836	7.724	0.256	-3.582	-22.519	1.696	-15.482	-6.669	3.511	-4.76	-15.566
15	15	0.10808	-7.517	25.528	11.719	-14.223	28.864	5.218	0.192	-6.005	-22.05	1.483	-16.24	-5.732	3.792	-4.721	-15.688
16	16	0.1158	-6.896	26.299	11.937	-14.026	28.129	2.384	0.404	-8.162	-20.58	1.358	-17.181	-4.954	4.049	-4.971	-15.46
17	17	0.12352	-6.244	27.108	12.01	-13.765	27.64	-0.347	0.83	-10.01	-18.669	1.224	-18.126	-4.235	4.191	-5.387	-14.899
18	18	0.13124	-5.577	27.892	11.921	-13.447	27.477	-2.484	1.366	-11.245	-16.736	1.303	-18.942	-3.713	4.371	-5.941	-14.142
19	19	0.13896	-4.927	28.605	11.679	-13.097	27.625	-3.777	1.881	-11.803	-15.184	1.504	-19.553	-3.27	4.551	-6.616	-13.241
20	20	0.14668	-4.355	29.277	11.268	-12.736	28.153	-4.054	2.255	-11.678	-14.047	1.858	-19.797	-3.108	4.7	-7.226	-12.358
21	21	0.1544	-3.901	29.929	10.736	-12.412	28.89	-3.587	2.484	-11.327	-13.321	2.147	-19.854	-3.065	4.695	-7.706	-11.497
22	22	0.16212	-3.577	30.502	10.075	-12.106	29.694	-2.436	2.597	-10.942	-12.985	2.393	-20.012	-3.171	4.626	-8.222	-10.685
23	23	0.16984	-3.327	30.977	9.329	-11.77	30.453	-0.807	2.634	-10.591	-13.093	2.563	-20.166	-3.31	4.519	-8.685	-9.967
24	24	0.17756	-3.118	31.351	8.523	-11.383	31.16	1.116	2.594	-10.196	-13.473	2.87	-20.248	-3.453	4.53	-9.058	-9.307
25	25	0.18528	-2.916	31.613	7.678	-10.939	31.778	3.06	2.601	-9.703	-13.923	3.043	-20.332	-3.528	4.466	-9.538	-8.633
26	26	0.193	-2.71	31.733	6.816	-10.424	32.209	4.828	2.644	-9.209	-14.218	3.148	-20.345	-3.655	4.347	-9.991	-8.01
27	27	0.20072	-2.489	31.699	5.984	-9.88	32.364	6.32	2.711	-8.873	-14.353	3.281	-20.441	-3.783	4.284	-10.462	-7.42
28	28	0.20844	-2.259	31.486	5.199	-9.324	32.178	7.531	2.78	-8.768	-14.288	3.353	-20.659	-3.893	4.177	-10.971	-6.796
29	29	0.21616	-2.055	31.024	4.513	-8.821	31.543	8.513	2.799	-8.934	-14.144	3.428	-20.94	-3.97	4.073	-11.433	-6.182
30	30	0.22388	-1.887	30.388	3.95	-8.411	30.585	9.408	2.777	-9.271	-14.064	3.599	-21.255	-4.081	4.075	-11.865	-5.645
31	31	0.2316	-1.742	29.571	3.582	-8.122	29.294	10.192	2.743	-9.761	-14.172	3.523	-21.56	-4.093	3.903	-12.29	-5.122
32	32	0.23932	-1.615	28.631	3.414	-7.961	27.743	10.915	2.672	-10.347	-14.407	3.58	-21.762	-4.178	3.859	-12.611	-4.69
33	33	0.24704	-1.523	27.706	3.494	-7.941	26.092	11.484	2.557	-11.01	-14.74	3.619	-21.716	-4.266	3.809	-12.688	-4.312
34	34	0.25476	-1.44	26.836	3.757	-7.982	24.438	11.9	2.398	-11.697	-15.161	3.671	-21.646	-4.349	3.802	-12.74	-4.009
35	35	0.26248	-1.366	26.08	4.176	-8.061	22.871	12.095	2.233	-12.36	-15.549	3.689	-21.519	-4.493	3.791	-12.754	-3.821
36	36	0.2702	-1.351	25.71	4.689	-8.236	21.753	12.059	2.15	-12.93	-15.861	3.573	-21.305	-4.629	3.719	-12.706	-3.717
37	37	0.27792	-1.355	25.714	5.235	-8.436	21.088	11.79	2.125	-13.39	-16.056	3.324	-21.031	-4.658	3.561	-12.624	-3.613
38	38	0.28564	-1.294	25.995	5.759	-8.549	20.782	11.252	2.144	-13.729	-15.991	3.167	-20.721	-4.708	3.492	-12.523	-3.561
39	39	0.29336	-1.139	26.627	6.233	-8.565	20.926	10.558	2.235	-13.968	-15.781	2.887	-20.448	-4.753	3.343	-12.476	-3.546
40	40	0.30108	-0.927	27.518	6.624	-8.531	21.413	9.857	2.367	-14.151	-15.51	2.622	-20.232	-4.781	3.223	-12.476	-3.533
41	41	0.3088	-0.712	28.51	6.937	-8.482	22.072	9.166	2.493	-14.27	-15.185	2.456	-20.005	-4.781	3.175	-12.45	-3.522
42	42	0.31652	-0.512	29.566	7.164	-8.472	22.888	8.623	2.685	-14.298	-14.889	2.187	-19.746	-4.748	3.033	-12.427	-3.445
43	43	0.32424	-0.335	30.602	7.317	-8.479	23.742	8.318	2.847	-14.3	-14.718	1.992	-19.621	-4.704	2.936	-12.517	-3.329
44	44	0.33196	-0.115	31.564	7.375	-8.392	24.589	8.208	2.94	-14.242	-14.538	1.93	-19.546	-4.729	2.896	-12.652	-3.174
45	45	0.33968	0.169	32.477	7.348	-8.225	25.435	8.328	3.034	-14.152	-14.498	1.873	-19.542	-4.771	2.865	-12.876	-2.989
46	46	0.3474	0.386	33.232	7.23	-8.066	26.13	8.671	3.063	-14.073	-14.534	1.952	-19.574	-4.816	2.918	-13.114	-2.775
47	47	0.35512	0.451	33.714	7.04	-7.989	26.531	9.167	3.088	-14.023	-14.58	2.044	-19.668	-4.908	2.971	-13.409	-2.579
48	48	0.36284	0.443	33.946	6.781	-7.91	26.647	9.813	3.089	-14.017	-14.646	2.076	-19.821	-4.978	2.947	-13.766	-2.31
49	49	0.37056	0.43	33.906	6.496	-7.766	26.449	10.494	3.017	-14.051	-14.823	2.198	-19.88	-5.02	3.021	-14.015	-2.115
50	50	0.37828	0.405	33.553	6.231	-7.608	25.888	11.13	2.922	-14.109	-15.018	2.425	-19.984	-5.102	3.191	-14.317	-1.998
51	51	0.386	0.365	32.982	6.015	-7.467	25.06	11.686	2.835	-14.226	-15.229	2.522	-20.286	-5.148	3.249	-14.805	-1.881
52	52	0.39372	0.326	32.292	5.853	-7.339	24.086	12.139	2.718	-14.356	-15.424	2.747	-20.426	-5.206	3.425	-15.12	-1.822
53	53	0.40144	0.294	31.461	5.767	-7.215	22.929	12.383	2.623	-14.492	-15.54	2.945	-20.56	-5.224	3.594	-15.45	-1.771
54	54	0.40916	0.25	30.58	5.748	-7.103	21.685	12.461	2.507	-14.636	-15.659	3.072	-20.873	-5.093	3.7	-15.966	-1.681
55	55	0.41688	0.203	29.78	5.793	-7.016	20.503	12.372	2.4	-14.787	-15.735	3.223	-21.127	-4.977	3.849	-16.416	-1.671
56	56	0.4246	0.125	29.136	5.898	-7.005	19.494	12.124	2.35	-14.89	-15.698	3.367	-21.43	-4.86	3.992	-16.938	-1.66
57	57	0.43232	-0.055	28.704	6.074	-7.143	18.728	11.768	2.351	-14.935	-15.616	3.337	-21.805	-4.67	3.973	-17.556	-1.6
58	58	0.44004	-0.294	28.464	6.279	-7.385	18.19	11.355	2.387	-14.943	-15.535	3.283	-22.167	-4.432	3.942	-18.154	-1.541
59	59	0.44776	-0.507	28.415	6.472	-7.61	17.903	10.898	2.453	-14.885	-15.409	3.188	-22.479	-4.176	3.886	-18.713	-1.468
60	60	0.45548	-0.688	28.518	6.628	-7.78	17.818	10.49	2.455	-14.763	-15.298	3.214	-22.889	-3.831	3.913	-19.372	-1.331
61	61	0.4632	-0.901	28.721	6.753	-8.002	17.868	10.15	2.491	-14.614	-15.168	3.31	-23.391	-3.609	4.003	-20.121	-1.268
62	62	0.47092	-1.151	28.985	6.839	-8.255	17.996	9.903	2.52	-14.455	-15.108	3.376	-23.918	-3.378	4.08	-20.892	-1.227
63	63	0.47864	-1.427	29.253	6.899	-8.525	18.129	9.771	2.519	-14.293	-15.112	3.501	-24.426	-3.174	4.205	-21.646	-1.202
64	64	0.48636	-1.722	29.481	6.925	-8.812	18.231	9.649	2.534	-14.111	-15.093	3.694	-24.788	-2.944	4.398	-22.267	-1.161
65	65	0.49408	-1.982	29.649	6.91	-9.037	18.273	9.606	2.514	-13.931	-15.103	4.002	-25.138	-2.743	4.688	-22.877	-1.134
66	66	0.5018	-2.148	29.742	6.871	-9.15	18.239	9.547	2.484	-13.759	-15.097	4.266	-25.47	-2.55	4.933	-23.473	-1.103
67	67	0.50952	-2.227	29.763	6.832	-9.179	18.113	9.518	2.464	-13.642	-15.159	4.455	-25.932	-2.442	5.132	-24.175	-1.147
68	68	0.51724	-2.261	29.679	6.787	-9.167	17.86	9.488	2.446	-13.548	-15.275	4.702	-26.478	-2.251	5.399	-24.97	-1.137
69	69	0.52496	-2.319	29.508	6.739	-9.182	17.505	9.419	2.436	-13.452	-15.302	4.962	-26.925	-2.032	5.649	-25.683	-1.061
70	70	0.53268	-2.392	29.277	6.689	-9.223	17.072	9.331	2.461	-13.38	-15.31	5.061	-27.318	-1.735	5.754	-26.352	-0.892
71	71	0.5404	-2.451	28.995	6.642	-9.253	16.57	9.304	2.468	-13.327	-15.373	5.163	-27.732	-1.439	5.851	-27.046	-0.713
72	72	0.54812	-2.486	28.665	6.588	-9.264	16.013	9.228	2.488	-13.278	-15.399	5.403	-28.224	-1.193	6.083	-27.815	-0.586
73	73	0.55584	-2.473	28.289	6.523	-9.204	15.406	9.187	2.479	-13.243	-15.441	5.63	-28.747	-0.926	6.297	-28.614	-0.419
74	74	0.56356	-2.421	27.89	6.456	-9.11	14.79	9.111	2.499	-13.204	-15.497	5.709	-29.166	-0.548	6.399	-29.319	-0.169
75	75	0.57128	-2.349	27.486	6.37	-8.979	14.185	9.038	2.518	-13.123	-15.505	5.725	-29.476	-0.19	6.424	-29.943	0.085
76	76	0.579	-2.297	27.099	6.281	-8.882	13.604	9.045	2.551	-13.034	-15.577	5.703	-29.855	0.138	6.422	-30.643	0.322
77	77	0.58672	-2.262	26.766	6.183	-8.816	13.088	9.098	2.577	-12.929	-15.616	5.925	-30.269	0.344	6.624	-31.378	0.484
78	78	0.59444	-2.202	26.469	6.061	-8.725	12.618	9.178	2.608	-12.818	-15.67	6.168	-30.57	0.603	6.855	-32.007	0.689
79	79	0.60216	-2.101	26.211	5.925	-8.592	12.206	9.269	2.654	-12.708	-15.723	6.322	-30.804	0.899	7.015	-32.566	0.941
80	80	0.60988	-1.984	25.974	5.757	-8.425	11.827	9.429	2.676	-12.581	-15.836	6.417	-31.024	1.202	7.127	-33.119	1.176
81	81	0.6176	-1.882	25.75	5.555	-8.276	11.461	9.61	2.712	-12.437	-15.853	6.698	-31.292	1.4	7.384	-33.741	1.371
82	82	0.62532	-1.778	25.537	5.333	-8.122	11.101	9.814	2.753	-12.3	-15.838	7.054	-31.574	1.575	7.704	-34.384	1.576
83	83	0.63304	-1.647	25.336	5.098	-7.95	10.751	10.032	2.811	-12.166	-15.818	7.382	-31.767	1.759	7.998	-34.95	1.805
84	84	0.64076	-1.496	25.109	4.841	-7.765	10.364	10.321	2.877	-12.075	-15.908	7.523	-32.005	2.017	8.151	-35.54	2.067
85	85	0.64848	-1.335	24.859	4.531	-7.556	9.97	10.654	2.961	-11.973	-15.961	7.6	-32.249	2.237	8.241	-36.139	2.327
86	86	0.6562	-1.169	24.616	4.164	-7.332	9.596	11.059	3.046	-11.856	-15.967	7.659	-32.51	2.454	8.285	-36.773	2.634
87	87	0.66392	-0.987	24.361	3.745	-7.108	9.207	11.549	3.138	-11.77	-15.995	7.862	-32.795	2.667	8.465	-37.423	2.952
88	88	0.67164	-0.789	24.105	3.256	-6.859	8.815	12.152	3.229	-11.705	-16.074	7.89	-33.121	2.904	8.484	-38.102	3.293
89	89	0.67936	-0.588	23.877	2.717	-6.621	8.454	12.805	3.329	-11.633	-16.12	7.919	-33.427	3.174	8.48	-38.776	3.689
90	90	0.68708	-0.384	23.676	2.115	-6.397	8.136	13.473	3.441	-11.545	-16.127	8.033	-33.65	3.475	8.55	-39.378	4.098
91	91	0.6948	-0.172	23.491	1.453	-6.184	7.855	14.179	3.596	-11.439	-16.074	8.124	-33.885	3.837	8.581	-40.013	4.606
92	92	0.70252	0.054	23.335	0.724	-5.971	7.622	14.905	3.773	-11.295	-15.96	8.262	-34.074	4.254	8.639	-40.638	5.177
93	93	0.71024	0.264	23.209	-0.05	-5.776	7.424	15.668	3.948	-11.134	-15.866	8.421	-34.221	4.677	8.726	-41.23	5.716
94	94	0.71796	0.462	23.114	-0.873	-5.594	7.267	16.433	4.127	-10.965	-15.713	8.502	-34.454	5.165	8.72	-41.909	6.323
95	95	0.72568	0.651	23.043	-1.739	-5.418	7.143	17.181	4.274	-10.753	-15.503	8.772	-34.617	5.795	8.864	-42.573	7.039
96	96	0.7334	0.821	22.984	-2.638	-5.261	7.031	17.955	4.422	-10.537	-15.333	9.046	-34.586	6.509	9.038	-43.062	7.799
97	97	0.74112	0.977	22.936	-3.57	-5.113	6.917	18.77	4.573	-10.332	-15.18	9.13	-34.586	7.287	9.042	-43.574	8.616
98	98	0.74884	1.107	22.896	-4.497	-4.985	6.8	19.509	4.702	-10.111	-14.975	9.329	-34.576	8.07	9.149	-44.099	9.404
99	99	0.75656	1.192	22.869	-5.395	-4.911	6.667	20.175	4.83	-9.918	-14.778	9.482	-34.399	8.924	9.247	-44.457	10.217
100	100	0.76428	1.251	22.847	-6.265	-4.883	6.516	20.766	4.96	-9.744	-14.565	9.746	-34.233	9.838	9.461	-44.854	11.064
101	101	0.772	1.283	22.846	-7.082	-4.88	6.374	21.294	5.04	-9.572	-14.325	10.181	-34.213	10.723	9.801	-45.428	11.875
102	102	0.77972	1.284	22.877	-7.87	-4.894	6.247	21.789	5.155	-9.386	-14.079	10.358	-34.31	11.432	9.934	-46.083	12.525
103	103	0.78744	1.258	22.926	-8.612	-4.904	6.124	22.23	5.282	-9.203	-13.823	10.208	-34.416	11.997	9.799	-46.661	13.044
104	104	0.79516	1.214	23.021	-9.289	-4.896	6.059	22.611	5.268	-9.072	-13.616	10.609	-34.585	12.527	10.157	-47.306	13.459
105	105	0.80288	1.142	23.173	-9.9	-4.86	6.064	22.925	5.21	-8.866	-13.448	11.05	-34.762	12.98	10.584	-47.991	13.752
106	106	0.8106	1.015	23.379	-10.409	-4.836	6.114	23.176	5.156	-8.583	-13.34	11.323	-34.865	13.234	10.908	-48.606	13.83
107	107	0.81832	0.83	23.629	-10.817	-4.827	6.204	23.41	5.114	-8.264	-13.354	11.251	-34.923	13.32	10.982	-49.107	13.717
108	108	0.82604	0.58	23.925	-11.104	-4.849	6.362	23.479	5.04	-7.975	-13.414	11.128	-35.058	13.368	11.071	-49.581	13.488
109	109	0.83376	0.274	24.296	-11.287	-4.89	6.617	23.43	4.912	-7.635	-13.483	11.247	-35.095	13.39	11.388	-50.013	13.194
110	110	0.84148	-0.07	24.741	-11.361	-4.939	6.967	23.305	4.777	-7.213	-13.606	11.336	-35.095	13.371	11.697	-50.437	12.831
111	111	0.8492	-0.439	25.223	-11.312	-5.001	7.365	23.04	4.625	-6.766	-13.686	11.369	-35.129	13.285	11.94	-50.872	12.409
112	112	0.85692	-0.812	25.773	-11.129	-5.059	7.848	22.658	4.484	-6.283	-13.767	11.217	-35.095	13.162	12.009	-51.203	11.956
113	113	0.86464	-1.2	26.393	-10.829	-5.128	8.42	22.133	4.319	-5.717	-13.756	11.165	-34.945	13.022	12.111	-51.486	11.509
114	114	0.87236	-1.61	27.055	-10.397	-5.265	9.074	21.423	4.247	-5.093	-13.587	11.04	-34.752	12.856	12.115	-51.758	11.135
115	115	0.88008	-1.99	27.722	-9.86	-5.397	9.742	20.699	4.152	-4.459	-13.446	11.117	-34.611	12.688	12.272	-52.119	10.808
116	116	0.8878	-2.322	28.397	-9.189	-5.533	10.404	19.895	4.023	-3.859	-13.351	11.341	-34.546	12.542	12.538	-52.547	10.494
117	117	0.89552	-2.588	29.064	-8.405	-5.653	11.03	18.977	3.888	-3.334	-13.23	11.396	-34.638	12.393	12.625	-53.039	10.207
118	118	0.90324	-2.775	29.711	-7.538	-5.746	11.607	18.036	3.768	-2.863	-13.156	11.166	-34.775	12.226	12.434	-53.493	9.922
119	119	0.91096	-2.898	30.316	-6.591	-5.831	12.126	17.068	3.619	-2.405	-13.111	11.063	-34.927	12.096	12.319	-53.986	9.688
120	120	0.91868	-2.974	30.836	-5.601	-5.937	12.546	16.097	3.485	-1.983	-13.088	11.228	-35.131	11.986	12.448	-54.561	9.502
121	121	0.9264	-3.022	31.192	-4.594	-6.067	12.786	15.139	3.331	-1.613	-13.107	11.512	-35.382	11.91	12.674	-55.169	9.342
122	122	0.93412	-3.067	31.382	-3.588	-6.234	12.863	14.156	3.214	-1.248	-13.104	11.507	-35.739	11.783	12.636	-55.824	9.133
123	123	0.94184	-3.109	31.376	-2.652	-6.428	12.772	13.286	3.187	-0.846	-13.135	11.152	-36.072	11.653	12.286	-56.441	8.954
124	124	0.94956	-3.129	31.191	-1.838	-6.581	12.546	12.593	3.16	-0.388	-13.205	11.097	-36.347	11.513	12.2	-57.077	8.787
125	125	0.95728	-3.124	30.765	-1.227	-6.645	12.153	12.063	3.081	0.159	-13.262	11.247	-36.561	11.478	12.286	-57.713	8.691
126	126	0.965	-3.133	30.189	-0.848	-6.672	11.684	11.812	3.031	0.782	-13.344	11.271	-36.774	11.463	12.24	-58.377	8.639
127	127	0.97272	-3.144	29.547	-0.724	-6.643	11.261	11.867	3.029	1.54	-13.485	11.091	-37.047	11.456	12.019	-59.131	8.591
128	128	0.98044	-3.124	28.89	-0.842	-6.507	10.929	12.242	3.004	2.403	-13.734	10.961	-37.354	11.523	11.849	-59.954	8.582
129	129	0.98816	-3.067	28.251	-1.167	-6.303	10.699	12.847	2.99	3.355	-14.021	10.987	-37.709	11.655	11.829	-60.881	8.616
130	130	0.99588	-2.98	27.662	-1.658	-6.046	10.599	13.556	2.98	4.384	-14.214	11.038	-38.068	11.843	11.798	-61.836	8.714
131	131	1.0036	-2.906	27.133	-2.26	-5.788	10.641	14.333	2.969	5.479	-14.359	11.012	-38.461	12.144	11.676	-62.818	8.897
132	132	1.01132	-2.868	26.729	-2.929	-5.596	10.883	15.17	3.013	6.626	-14.449	11.064	-38.917	12.529	11.608	-63.886	9.176
133	133	1.01904	-2.872	26.477	-3.608	-5.458	11.339	15.97	3.069	7.843	-14.412	11.29	-39.416	12.927	11.66	-65.046	9.49
134	134	1.02676	-2.954	26.377	-4.279	-5.393	12.01	16.768	3.125	9.1	-14.347	11.582	-40.133	13.421	11.765	-66.434	9.881
135	135	1.03448	-3.142	26.402	-4.922	-5.446	12.872	17.462	3.258	10.407	-14.132	11.649	-40.895	13.929	11.667	-67.851	10.325
136	136	1.0422	-3.458	26.577	-5.484	-5.637	13.932	18.091	3.41	11.741	-13.895	11.711	-41.73	14.555	11.574	-69.355	10.859
137	137	1.04992	-3.868	26.88	-5.937	-5.951	15.139	18.601	3.567	13.056	-13.645	11.919	-42.718	15.275	11.655	-71.023	11.445
138	138	1.05764	-4.34	27.296	-6.265	-6.376	16.465	19.011	3.771	14.332	-13.352	12.269	-43.78	16.03	11.884	-72.785	12.08
139	139	1.06536	-4.835	27.788	-6.465	-6.867	17.856	19.309	3.987	15.554	-13.081	12.67	-45.022	16.854	12.216	-74.711	12.752
140	140	1.07308	-5.351	28.331	-6.536	-7.423	19.265	19.512	4.187	16.677	-12.924	12.929	-46.486	17.835	12.503	-76.773	13.489
141	141	1.0808	-5.891	28.873	-6.494	-8.071	20.643	19.53	4.37	17.714	-12.695	13.038	-48.202	18.817	12.711	-78.988	14.203
142	142	1.08852	-6.462	29.374	-6.364	-8.805	21.944	19.434	4.529	18.654	-12.428	12.941	-50.133	19.81	12.771	-81.302	14.911
143	143	1.09624	-6.998	29.784	-6.167	-9.576	23.099	19.216	4.682	19.502	-11.974	12.768	-51.777	20.696	12.663	-83.262	15.6
144	144	1.10396	-7.437	30.103	-5.931	-10.288	24.114	18.942	4.829	20.29	-11.437	12.546	-52.782	21.553	12.386	-84.548	16.312
145	145	1.11168	-7.742	30.288	-5.675	-10.884	24.963	18.524	4.92	21.072	-10.736	12.362	-52.892	22.339	11.99	-84.937	17.005
146	146	1.1194	-7.977	30.315	-5.431	-11.438	25.622	18.095	5.017	21.814	-9.936	12.282	-52.505	23.029	11.564	-84.846	17.683
147	147	1.12712	-8.176	30.166	-5.254	-11.962	26.059	17.802	5.161	22.43	-9.184	12.274	-51.914	23.557	11.162	-84.493	18.274
148	148	1.13484	-8.355	29.909	-5.129	-12.464	26.355	17.564	5.331	22.933	-8.43	12.166	-51.439	24.006	10.67	-84.147	18.837
149	149	1.14256	-8.472	29.583	-5.082	-12.885	26.555	17.427	5.515	23.356	-7.748	12.165	-51.191	24.448	10.307	-84.015	19.405
150	150	1.15028	-8.504	29.246	-5.149	-13.148	26.728	17.352	5.674	23.694	-7.119	12.411	-51.013	24.886	10.214	-83.962	19.986
151	151	1.158	-8.476	28.944	-5.309	-13.281	26.942	17.313	5.813	24.078	-6.498	12.796	-50.733	25.177	10.285	-83.867	20.426
152	152	1.16572	-8.456	28.676	-5.555	-13.356	27.231	17.302	5.939	24.526	-5.906	13.262	-50.314	25.305	10.519	-83.656	20.683
153	153	1.17344	-8.476	28.459	-5.839	-13.424	27.625	17.352	6.109	24.975	-5.489	13.668	-49.785	25.366	10.866	-83.241	20.822
154	154	1.18116	-8.469	28.362	-6.128	-13.419	28.214	17.324	6.283	25.539	-5.138	13.811	-49.149	25.415	11.118	-82.625	20.878
155	155	1.18888	-8.391	28.349	-6.425	-13.311	28.905	17.219	6.433	26.131	-4.891	13.936	-48.467	25.437	11.483	-81.906	20.825
156	156	1.1966	-8.282	28.391	-6.695	-13.154	29.641	17.113	6.614	26.629	-4.908	14.037	-47.879	25.458	12.017	-81.134	20.675
157	157	1.20432	-8.181	28.477	-6.918	-13.004	30.408	16.952	6.766	27.116	-5.125	14.058	-47.477	25.528	12.644	-80.467	20.426
158	158	1.21204	-8.088	28.596	-7.098	-12.87	31.169	16.752	6.956	27.558	-5.55	13.706	-47.133	25.67	13.099	-79.686	20.129
159	159	1.21976	-7.983	28.712	-7.244	-12.729	31.874	16.574	7.182	27.904	-6.157	13.495	-46.699	25.769	13.768	-78.783	19.745
160	160	1.22748	-7.85	28.802	-7.335	-12.573	32.503	16.284	7.405	28.202	-6.801	13.306	-46.114	25.834	14.497	-77.691	19.307
161	161	1.2352	-7.71	28.863	-7.348	-12.462	33.045	15.89	7.607	28.38	-7.423	13.467	-45.392	25.858	15.51	-76.484	18.839
162	162	1.24292	-7.578	28.896	-7.294	-12.383	33.506	15.411	7.856	28.455	-7.956	13.448	-44.548	25.754	16.313	-75.024	18.317
163	163	1.25064	-7.435	28.902	-7.19	-12.306	33.901	14.802	8.07	28.511	-8.365	13.697	-43.641	25.531	17.32	-73.566	17.737
164	164	1.25836	-7.27	28.883	-7.04	-12.221	34.235	14.065	8.241	28.548	-8.669	14.05	-42.783	25.24	18.395	-72.166	17.119
165	165	1.26608	-7.098	28.852	-6.856	-12.143	34.539	13.238	8.392	28.548	-8.87	14.4	-41.938	24.865	19.429	-70.727	16.45
166	166	1.2738	-6.913	28.81	-6.671	-12.035	34.828	12.332	8.54	28.554	-9.008	14.411	-41.004	24.468	20.145	-69.084	15.734
167	167	1.28152	-6.724	28.752	-6.492	-11.898	35.11	11.361	8.61	28.557	-9.116	14.613	-40.071	24.03	21.026	-67.438	14.93
168	168	1.28924	-6.548	28.692	-6.322	-11.761	35.403	10.349	8.655	28.489	-9.204	14.852	-39.265	23.542	21.971	-65.81	14.055
169	169	1.29696	-6.368	28.61	-6.197	-11.578	35.69	9.32	8.638	28.369	-9.362	15.146	-38.531	23.041	23.015	-64.141	13.052
170	170	1.30468	-6.198	28.52	-6.092	-11.388	35.99	8.286	8.605	28.291	-9.552	15.193	-37.803	22.562	23.846	-62.407	11.967
171	171	1.3124	-6.042	28.429	-6.01	-11.191	36.316	7.276	8.57	28.19	-9.763	14.995	-37.107	22.07	24.435	-60.584	10.799
172	172	1.32012	-5.894	28.341	-5.985	-10.922	36.692	6.334	8.466	28.078	-10.053	14.717	-36.449	21.616	24.922	-58.717	9.573
173	173	1.32784	-5.768	28.25	-6.021	-10.598	37.126	5.522	8.267	28.013	-10.424	14.481	-35.845	21.228	25.372	-56.916	8.328
174	174	1.33556	-5.674	28.154	-6.092	-10.277	37.609	4.871	8.119	27.962	-10.859	14.039	-35.298	20.893	25.583	-55.157	7.143
175	175	1.34328	-5.614	28.06	-6.197	-9.943	38.162	4.355	7.961	27.949	-11.297	13.615	-34.671	20.631	25.698	-53.357	6.047
176	176	1.351	-5.603	27.955	-6.313	-9.631	38.747	4.046	7.821	27.886	-11.766	13.22	-34.14	20.475	25.722	-51.671	5.15
177	177	1.35872	-5.64	27.841	-6.428	-9.356	39.347	3.894	7.732	27.737	-12.176	12.761	-33.704	20.318	25.576	-50.065	4.422
178	178	1.36644	-5.72	27.723	-6.537	-9.114	39.983	3.965	7.699	27.58	-12.576	12.402	-33.181	20.162	25.363	-48.434	3.821
179	179	1.37416	-5.823	27.599	-6.619	-8.916	40.627	4.17	7.723	27.376	-12.868	12.189	-32.709	19.945	25.161	-46.893	3.371
180	180	1.38188	-5.951	27.447	-6.67	-8.771	41.257	4.479	7.801	27.066	-13.032	12.171	-32.347	19.63	25.046	-45.433	3.055
181	181	1.3896	-6.093	27.264	-6.688	-8.646	41.872	4.83	7.845	26.734	-13.04	12.326	-31.909	19.322	24.931	-43.948	2.907
182	182	1.39732	-6.253	27.041	-6.642	-8.565	42.44	5.205	7.895	26.375	-12.909	12.29	-31.434	18.994	24.509	-42.462	2.916
183	183	1.40504	-6.431	26.791	-6.537	-8.551	42.976	5.558	7.936	25.989	-12.646	12.222	-31.034	18.66	23.997	-41.072	3.056
184	184	1.41276	-6.618	26.524	-6.393	-8.562	43.498	5.926	7.961	25.576	-12.33	12.185	-30.741	18.248	23.486	-39.773	3.217
185	185	1.42048	-6.801	26.225	-6.202	-8.602	43.974	6.249	7.975	25.131	-11.981	11.945	-30.545	17.857	22.787	-38.543	3.443
186	186	1.4282	-6.983	25.901	-5.945	-8.694	44.376	6.507	7.959	24.601	-11.653	11.582	-30.401	17.561	21.976	-37.318	3.741
187	187	1.43592	-7.157	25.561	-5.626	-8.819	44.695	6.692	7.899	23.959	-11.308	11.19	-30.253	17.305	21.112	-36.028	4.08
188	188	1.44364	-7.321	25.214	-5.261	-8.969	44.941	6.854	7.822	23.197	-11.084	10.688	-30.216	17.1	20.194	-34.758	4.395
189	189	1.45136	-7.481	24.87	-4.829	-9.177	45.106	6.902	7.651	22.329	-10.91	10.272	-30.214	16.794	19.363	-33.428	4.483
190	190	1.45908	-7.639	24.524	-4.341	-9.43	45.175	6.909	7.451	21.337	-10.839	10.017	-30.247	16.312	18.726	-32.048	4.306
191	191	1.4668	-7.793	24.19	-3.802	-9.718	45.125	6.835	7.191	20.174	-10.876	9.773	-30.37	15.794	18.154	-30.664	3.979
192	192	1.47452	-7.95	23.877	-3.215	-10.036	44.991	6.631	6.84	18.932	-10.918	9.656	-30.367	15.263	17.687	-29.139	3.526
193	193	1.48224	-8.11	23.599	-2.547	-10.421	44.776	6.328	6.458	17.609	-11.022	9.498	-30.336	14.667	17.208	-27.565	2.912
194	194	1.48996	-8.264	23.348	-1.808	-10.861	44.482	5.896	6.058	16.25	-11.139	9.511	-30.394	14.017	16.963	-26.109	2.186
195	195	1.49768	-8.404	23.129	-1.013	-11.308	44.129	5.299	5.595	14.974	-11.116	9.822	-30.44	13.147	16.991	-24.764	1.262
196	196	1.5054	-8.534	22.959	-0.15	-11.789	43.747	4.702	5.189	13.79	-11.13	10.029	-30.428	12.316	16.939	-23.519	0.402
197	197	1.51312	-8.654	22.824	0.772	-12.28	43.348	4.063	4.778	12.765	-11.113	10.1	-30.28	11.596	16.722	-22.358	-0.324
198	198	1.52084	-8.747	22.715	1.728	-12.749	42.917	3.463	4.409	11.886	-11.062	10.14	-29.968	10.833	16.432	-21.25	-0.984
199	199	1.52856	-8.817	22.639	2.702	-13.173	42.438	3.032	4.111	11.045	-11.078	10.066	-29.698	9.869	16.029	-20.314	-1.679
200	200	1.53628	-8.86	22.603	3.683	-13.545	41.938	2.689	3.84	10.346	-10.98	10.055	-29.273	8.584	15.594	-19.42	-2.491
201	201	1.544	-8.878	22.597	4.653	-13.84	41.406	2.495	3.573	9.747	-10.792	10.027	-28.107	7.053	14.919	-17.967	-3.368
