# Supplementary material for: Gait phenotypes in paediatric hereditary spastic paraplegia revealed by dynamic time warping analysis and random forests
Source: PLoS One. 2018 Mar 8;13(3):e0192345. doi: 10.1371/journal.pone.0192345 (PMC5843164; doi:10.1371/journal.pone.0192345)
Supplement: S1 Data — (ZIP) [file pone.0192345.s008.zip › HSP/Left.SR.HSP21.1.csv]

	Epoch	Time	Pelvic.obliquity	Pelvic.tilt	Pelvic rotation	Hip.abd.add	Hip.flexion	Hip.rotation	Knee.abd.add	Knee.flexion	Knee.rotation	Ankle.abd.add	Ankle.flexion	Ankle.rotation	Forefoot.abd.add	Forefoot.flexion	Forefoot.rotation
1	1	0	6.904	27.415	7.194	-2.717	51.501	7.447	3.054	12.382	-32.677	11.527	-16.033	14.311	13.888	-3.777	-1.777
2	2	0.00607	7.032	27.331	7.776	-2.82	51.132	6.976	2.745	12.083	-33.026	11.644	-15.552	14.906	13.934	-3.298	-1.46
3	3	0.01214	7.093	27.213	8.349	-2.938	50.703	6.54	2.446	11.869	-33.207	11.783	-14.588	15.628	13.816	-2.528	-0.889
4	4	0.01821	7.098	27.077	8.911	-3.057	50.247	6.062	2.132	11.783	-33.2	11.787	-13.287	16.259	13.423	-1.574	-0.322
5	5	0.02428	7.067	26.954	9.45	-3.153	49.783	5.624	1.759	11.732	-33.089	11.892	-11.949	16.625	13.048	-0.597	0.078
6	6	0.03035	6.999	26.848	9.977	-3.258	49.321	5.22	1.363	11.7	-32.903	12.013	-10.92	16.835	12.739	0.069	0.407
7	7	0.03642	6.889	26.767	10.48	-3.359	48.894	4.722	0.914	11.719	-32.513	11.866	-10.521	16.969	12.309	0.101	0.74
8	8	0.04249	6.757	26.711	10.946	-3.432	48.475	4.216	0.394	11.701	-31.95	11.383	-10.603	17.058	11.614	-0.312	1.156
9	9	0.04856	6.621	26.69	11.356	-3.445	48.096	3.968	-0.144	11.727	-31.406	10.901	-10.755	16.87	10.856	-0.808	1.482
10	10	0.05463	6.496	26.701	11.724	-3.424	47.844	3.984	-0.607	12.05	-30.798	10.426	-10.489	16.326	9.907	-1.091	1.726
11	11	0.0607	6.386	26.731	12.058	-3.41	47.834	4.292	-0.882	12.923	-30.116	10.102	-9.626	15.396	8.896	-1.128	1.901
12	12	0.06677	6.292	26.758	12.34	-3.394	48.079	5.072	-0.895	14.36	-29.47	10.201	-8.164	13.94	8.141	-0.882	1.932
13	13	0.07284	6.224	26.772	12.526	-3.328	48.431	6.521	-0.581	16.014	-28.965	10.635	-6.54	12.063	7.743	-0.596	2.01
14	14	0.07891	6.211	26.743	12.63	-3.167	48.693	8.454	-0.007	17.514	-28.636	10.988	-5.237	10.026	7.448	-0.556	2.211
15	15	0.08498	6.205	26.677	12.654	-2.948	48.801	10.913	0.802	18.729	-28.495	11.337	-4.25	7.76	7.3	-0.694	2.446
16	16	0.09105	6.167	26.583	12.619	-2.752	48.719	14.06	1.935	19.572	-28.734	11.513	-3.376	5.282	7.122	-0.785	2.675
17	17	0.09712	6.142	26.505	12.51	-2.533	48.507	17.639	3.28	20.041	-29.267	11.481	-2.534	2.647	6.875	-0.753	2.825
18	18	0.10319	6.156	26.422	12.365	-2.298	48.177	21.163	4.623	20.185	-29.954	11.322	-1.859	0.159	6.609	-0.752	2.922
19	19	0.10926	6.169	26.37	12.15	-2.065	47.822	24.454	5.921	20.16	-30.638	11.14	-1.224	-2.074	6.416	-0.757	3.007
20	20	0.11533	6.182	26.366	11.88	-1.816	47.465	27.259	7.042	20.052	-31.097	10.916	-0.672	-4.075	6.239	-0.827	3.052
21	21	0.1214	6.196	26.402	11.568	-1.528	47.102	29.217	7.796	19.948	-31.184	10.673	-0.136	-5.668	6.069	-0.869	3.067
22	22	0.12747	6.21	26.46	11.24	-1.205	46.779	30.119	8.098	19.966	-30.773	10.4	0.435	-6.731	5.866	-0.817	3.109
23	23	0.13354	6.21	26.553	10.891	-0.883	46.506	30.258	8.087	20.058	-30.031	10.164	0.935	-7.346	5.694	-0.777	3.183
24	24	0.13961	6.214	26.636	10.544	-0.561	46.222	29.822	7.84	20.163	-29.195	9.88	1.394	-7.562	5.478	-0.693	3.215
25	25	0.14568	6.255	26.692	10.207	-0.19	45.915	28.834	7.33	20.304	-28.23	9.754	1.733	-7.446	5.366	-0.668	3.229
26	26	0.15175	6.347	26.728	9.881	0.204	45.58	27.58	6.704	20.394	-27.356	9.742	1.89	-7.046	5.328	-0.765	3.224
27	27	0.15782	6.461	26.749	9.555	0.571	45.2	26.275	6.093	20.351	-26.624	9.855	2.005	-6.47	5.445	-0.856	3.216
28	28	0.16389	6.581	26.762	9.23	0.929	44.771	24.91	5.458	20.193	-25.986	9.878	2.187	-5.787	5.507	-0.816	3.181
29	29	0.16996	6.715	26.775	8.906	1.276	44.275	23.655	4.848	19.863	-25.665	9.964	2.234	-4.922	5.631	-0.836	3.121
30	30	0.17603	6.856	26.784	8.568	1.628	43.744	22.602	4.321	19.426	-25.665	10.005	2.201	-3.9	5.726	-0.901	3.069
31	31	0.1821	6.993	26.757	8.209	1.997	43.185	21.791	3.912	18.96	-25.965	10.09	2.184	-2.861	5.889	-0.938	2.936
32	32	0.18817	7.123	26.694	7.838	2.377	42.605	21.199	3.595	18.494	-26.566	10.178	2.209	-1.71	6.066	-0.938	2.794
33	33	0.19424	7.247	26.627	7.459	2.768	42.021	20.797	3.333	18.027	-27.379	10.285	2.263	-0.464	6.257	-0.925	2.701
34	34	0.20031	7.359	26.578	7.087	3.122	41.466	20.587	3.168	17.553	-28.393	10.38	2.382	0.803	6.447	-0.847	2.595
35	35	0.20638	7.458	26.528	6.728	3.455	40.934	20.395	3.038	17.109	-29.388	10.422	2.501	2.021	6.59	-0.776	2.463
36	36	0.21245	7.534	26.461	6.364	3.783	40.399	20.282	2.923	16.673	-30.43	10.329	2.487	3.258	6.596	-0.824	2.347
37	37	0.21852	7.591	26.38	6.006	4.099	39.864	20.169	2.793	16.286	-31.399	10.368	2.456	4.433	6.713	-0.914	2.222
38	38	0.22459	7.642	26.293	5.664	4.402	39.338	19.971	2.635	15.946	-32.143	10.541	2.542	5.445	6.94	-0.908	2.088
39	39	0.23066	7.694	26.202	5.338	4.706	38.816	19.737	2.449	15.637	-32.71	10.742	2.669	6.347	7.174	-0.878	1.995
40	40	0.23673	7.723	26.117	5.001	5.016	38.319	19.509	2.253	15.371	-33.053	10.784	2.778	7.098	7.249	-0.883	1.956
41	41	0.2428	7.872	25.889	4.721	5.423	37.671	19.171	2.019	15.112	-33.125	10.827	2.95	7.557	7.308	-0.841	1.897
42	42	0.24887	8.059	25.671	4.453	5.853	37.04	18.947	1.833	14.88	-33.091	10.89	3.177	7.767	7.387	-0.771	1.827
43	43	0.25494	8.26	25.469	4.188	6.3	36.434	18.813	1.675	14.685	-32.88	10.85	3.359	7.76	7.376	-0.782	1.808
44	44	0.26101	8.412	25.249	3.926	6.702	35.813	18.795	1.554	14.521	-32.56	10.769	3.543	7.623	7.332	-0.821	1.84
45	45	0.26708	8.511	25.019	3.666	7.061	35.213	18.946	1.488	14.434	-32.159	10.76	3.845	7.269	7.351	-0.786	1.869
46	46	0.27315	8.571	24.798	3.403	7.372	34.642	19.311	1.499	14.391	-31.686	10.758	4.117	6.668	7.402	-0.807	1.896
47	47	0.27922	8.616	24.592	3.135	7.662	34.092	19.828	1.59	14.349	-31.23	10.51	4.35	5.99	7.258	-0.878	1.953
48	48	0.28529	8.65	24.394	2.86	7.953	33.56	20.445	1.689	14.325	-30.773	10.25	4.594	5.197	7.105	-0.93	1.98
49	49	0.29136	8.68	24.212	2.568	8.238	33.048	21.235	1.807	14.296	-30.413	10.105	4.915	4.336	7.054	-0.89	1.998
50	50	0.29743	8.714	24.057	2.253	8.533	32.583	22.167	1.976	14.305	-30.151	9.925	5.324	3.483	6.98	-0.791	2.048
51	51	0.3035	8.759	23.92	1.931	8.841	32.138	23.152	2.167	14.34	-29.877	9.65	5.792	2.604	6.831	-0.662	2.134
52	52	0.30957	8.804	23.779	1.607	9.136	31.661	24.116	2.344	14.325	-29.594	9.502	6.181	1.708	6.824	-0.59	2.178
53	53	0.31564	8.846	23.627	1.282	9.427	31.138	25.1	2.479	14.261	-29.311	9.493	6.458	0.775	6.95	-0.6	2.192
54	54	0.32171	8.883	23.472	0.96	9.704	30.616	26.061	2.624	14.203	-29.055	9.432	6.673	-0.122	7.035	-0.676	2.184
55	55	0.32778	8.917	23.322	0.651	9.96	30.149	26.848	2.787	14.199	-28.802	9.194	6.948	-0.8	6.956	-0.714	2.229
56	56	0.33385	8.945	23.177	0.35	10.224	29.706	27.489	2.863	14.228	-28.543	8.989	7.241	-1.362	6.866	-0.712	2.267
57	57	0.33992	8.969	23.033	0.06	10.47	29.251	28.033	2.898	14.231	-28.267	8.886	7.567	-1.85	6.871	-0.659	2.308
58	58	0.34599	8.988	22.888	-0.215	10.69	28.8	28.48	2.937	14.244	-27.978	8.817	7.859	-2.288	6.912	-0.649	2.322
59	59	0.35206	8.993	22.797	-0.488	10.879	28.405	28.833	2.983	14.261	-27.708	8.711	8.096	-2.591	6.916	-0.708	2.352
60	60	0.35813	8.982	22.678	-0.754	11.033	27.962	29.085	3.013	14.246	-27.513	8.624	8.363	-2.747	6.93	-0.718	2.345
61	61	0.3642	8.964	22.575	-1.013	11.179	27.517	29.34	3.008	14.198	-27.424	8.423	8.68	-2.806	6.816	-0.646	2.34
62	62	0.37027	8.941	22.481	-1.259	11.301	27.077	29.569	3.008	14.139	-27.458	8.231	8.934	-2.688	6.684	-0.64	2.368
63	63	0.37634	8.912	22.396	-1.495	11.406	26.632	29.783	3.001	14.081	-27.563	8.254	9.133	-2.517	6.745	-0.702	2.369
64	64	0.38241	8.87	22.318	-1.729	11.488	26.161	30.091	2.995	13.963	-27.822	8.3	9.338	-2.33	6.823	-0.725	2.318
65	65	0.38848	8.819	22.247	-1.954	11.544	25.688	30.422	2.975	13.812	-28.141	8.534	9.516	-2.117	7.069	-0.754	2.259
66	66	0.39455	8.768	22.198	-2.165	11.576	25.238	30.728	2.962	13.641	-28.482	8.697	9.677	-1.853	7.24	-0.787	2.217
67	67	0.40062	8.719	22.172	-2.362	11.6	24.83	30.996	2.973	13.48	-28.839	8.645	9.911	-1.518	7.212	-0.751	2.21
68	68	0.40669	8.669	22.152	-2.551	11.613	24.419	31.299	2.981	13.3	-29.264	8.748	10.177	-1.187	7.33	-0.674	2.173
69	69	0.41276	8.621	22.143	-2.741	11.628	24.01	31.554	2.948	13.127	-29.609	8.907	10.39	-0.867	7.479	-0.655	2.16
70	70	0.41883	8.573	22.147	-2.935	11.647	23.6	31.776	2.896	12.957	-29.919	9.122	10.541	-0.543	7.674	-0.706	2.152
71	71	0.4249	8.52	22.16	-3.128	11.657	23.191	31.992	2.865	12.763	-30.171	9.058	10.66	-0.306	7.629	-0.775	2.1
72	72	0.43097	8.46	22.168	-3.314	11.638	22.753	32.241	2.854	12.506	-30.412	8.764	10.765	-0.089	7.385	-0.832	2.061
73	73	0.43704	8.394	22.182	-3.498	11.615	22.303	32.521	2.798	12.246	-30.601	8.664	10.894	0.04	7.313	-0.862	2.026
74	74	0.44311	8.325	22.188	-3.684	11.59	21.825	32.774	2.729	11.998	-30.687	8.627	11.051	0.174	7.311	-0.903	2.065
75	75	0.44918	8.252	22.193	-3.88	11.557	21.337	33.037	2.677	11.728	-30.741	8.467	11.304	0.294	7.216	-0.845	2.117
76	76	0.45525	8.177	22.205	-4.084	11.51	20.864	33.32	2.645	11.458	-30.691	8.281	11.597	0.242	7.124	-0.737	2.108
77	77	0.46132	8.103	22.23	-4.297	11.474	20.41	33.619	2.595	11.186	-30.572	8.093	11.737	0.04	7.034	-0.754	2.025
78	78	0.46739	8.031	22.257	-4.518	11.439	19.955	33.967	2.539	10.911	-30.484	8.087	11.734	-0.186	7.115	-0.914	1.929
79	79	0.47346	7.966	22.258	-4.761	11.416	19.475	34.36	2.504	10.652	-30.392	8.031	11.818	-0.401	7.161	-1.008	1.868
80	80	0.47953	7.905	22.245	-5.066	11.425	18.953	34.824	2.448	10.388	-30.284	8.06	12.145	-0.668	7.307	-0.859	1.786
81	81	0.4856	7.815	22.25	-5.393	11.397	18.434	35.295	2.37	10.097	-30.139	8.163	12.475	-0.916	7.52	-0.695	1.737
82	82	0.49167	7.708	22.266	-5.758	11.35	17.915	35.793	2.308	9.775	-29.977	8.08	12.617	-1.09	7.567	-0.711	1.755
83	83	0.49774	7.588	22.27	-6.164	11.288	17.382	36.301	2.29	9.439	-29.826	7.858	12.686	-1.276	7.503	-0.799	1.705
84	84	0.50381	7.465	22.256	-6.596	11.235	16.832	36.81	2.243	9.142	-29.659	7.831	12.799	-1.503	7.607	-0.854	1.609
85	85	0.50988	7.341	22.237	-7.039	11.176	16.293	37.296	2.187	8.867	-29.507	7.965	12.882	-1.667	7.844	-0.946	1.533
86	86	0.51595	7.208	22.244	-7.48	11.081	15.793	37.743	2.158	8.566	-29.412	7.94	12.932	-1.668	7.919	-1.061	1.524
87	87	0.52202	7.08	22.261	-7.898	10.978	15.306	38.115	2.118	8.251	-29.296	7.763	13.052	-1.65	7.846	-1.09	1.505
88	88	0.52809	6.95	22.293	-8.298	10.843	14.857	38.31	2.108	7.952	-29.064	7.587	13.312	-1.619	7.787	-0.994	1.457
89	89	0.53416	6.827	22.328	-8.704	10.69	14.415	38.525	2.115	7.644	-28.909	7.595	13.471	-1.504	7.884	-1.005	1.432
90	90	0.54023	6.699	22.373	-9.128	10.552	13.981	38.724	2.089	7.364	-28.751	7.739	13.584	-1.371	8.087	-1.072	1.401
91	91	0.5463	6.566	22.429	-9.56	10.401	13.548	38.899	2.062	7.065	-28.641	7.838	13.688	-1.203	8.234	-1.134	1.329
92	92	0.55237	6.421	22.516	-9.993	10.243	13.169	39.074	2.029	6.795	-28.598	8.067	13.783	-0.957	8.475	-1.215	1.277
93	93	0.55844	6.261	22.624	-10.44	10.083	12.831	39.274	2.007	6.556	-28.61	8.206	13.892	-0.623	8.613	-1.296	1.273
94	94	0.56451	6.073	22.746	-10.896	9.899	12.518	39.443	1.994	6.325	-28.662	8.237	13.983	-0.205	8.629	-1.399	1.27
95	95	0.57058	5.889	22.873	-11.352	9.733	12.206	39.577	1.952	6.118	-28.67	8.345	14.063	0.169	8.707	-1.521	1.241
96	96	0.57665	5.726	23.015	-11.799	9.559	11.917	39.74	1.953	5.887	-28.703	8.414	14.135	0.556	8.768	-1.655	1.239
97	97	0.58272	5.556	23.198	-12.225	9.387	11.682	39.949	1.932	5.671	-28.861	8.703	14.217	0.926	9.008	-1.765	1.177
98	98	0.58879	5.377	23.382	-12.617	9.208	11.483	40.069	1.904	5.525	-28.939	9.17	14.384	1.261	9.4	-1.824	1.111
99	99	0.59486	5.203	23.56	-12.996	9.019	11.292	40.212	1.917	5.377	-29.05	9.348	14.542	1.637	9.524	-1.906	1.087
100	100	0.60093	5.03	23.761	-13.385	8.864	11.127	40.375	1.911	5.264	-29.184	9.464	14.691	1.996	9.574	-2.003	1.041
101	101	0.607	4.865	23.996	-13.784	8.738	11.009	40.564	1.911	5.198	-29.281	9.485	14.906	2.328	9.532	-2.066	1.029
102	102	0.61307	4.716	24.234	-14.193	8.639	10.902	40.739	1.919	5.177	-29.274	9.477	15.093	2.633	9.476	-2.198	1.075
103	103	0.61914	4.551	24.483	-14.615	8.536	10.814	40.981	1.924	5.195	-29.292	9.643	15.221	2.931	9.582	-2.422	1.147
104	104	0.62521	4.362	24.746	-15.045	8.407	10.756	41.312	1.947	5.234	-29.298	9.89	15.344	3.207	9.782	-2.684	1.288
105	105	0.63128	4.169	25.014	-15.458	8.297	10.726	41.628	1.935	5.339	-29.252	10.206	15.376	3.498	10.029	-3.073	1.512
106	106	0.63735	3.989	25.287	-15.847	8.214	10.729	41.923	1.92	5.497	-29.139	10.328	15.315	3.787	10.086	-3.58	1.811
107	107	0.64342	3.809	25.604	-16.205	8.167	10.814	42.163	1.903	5.725	-28.966	10.17	15.343	4.023	9.864	-4.011	2.102
108	108	0.64949	3.617	25.932	-16.514	8.111	10.941	42.409	1.891	5.986	-28.797	10.161	15.3	4.184	9.792	-4.524	2.37
109	109	0.65556	3.44	26.239	-16.758	8.038	11.052	42.678	1.885	6.248	-28.627	10.344	15.143	4.285	9.919	-5.171	2.666
110	110	0.66163	3.279	26.491	-16.962	7.972	11.11	42.909	1.86	6.557	-28.37	10.66	15.055	4.284	10.175	-5.785	2.95
111	111	0.6677	3.094	26.652	-17.13	7.845	11.074	43.207	1.833	6.843	-28.219	11.04	15.044	4.293	10.485	-6.323	3.227
112	112	0.67377	2.849	26.696	-17.235	7.617	10.937	43.535	1.843	7.147	-28.11	11.12	14.921	4.335	10.518	-7.012	3.554
113	113	0.67984	2.564	26.624	-17.248	7.305	10.704	43.858	1.841	7.478	-28.093	11.129	14.665	4.412	10.45	-7.854	3.894
114	114	0.68591	2.261	26.488	-17.139	6.932	10.444	44.024	1.876	7.854	-28.057	11.039	14.259	4.48	10.283	-8.877	4.193
115	115	0.69198	1.975	26.321	-16.9	6.537	10.161	44.058	1.934	8.272	-28.002	11.119	13.624	4.54	10.279	-10.194	4.502
116	116	0.69805	1.713	26.142	-16.547	6.127	9.88	44.054	2.082	8.692	-28.072	11.215	12.834	4.752	10.316	-11.721	4.903
117	117	0.70412	1.466	25.965	-16.119	5.738	9.634	43.923	2.222	9.173	-28.142	11.255	11.868	5.032	10.256	-13.438	5.323
118	118	0.71019	1.236	25.82	-15.643	5.393	9.452	43.662	2.301	9.72	-28.182	11.202	10.79	5.368	10.027	-15.253	5.762
119	119	0.71626	1.051	25.714	-15.13	5.101	9.329	43.357	2.435	10.322	-28.285	11.085	9.628	5.761	9.732	-17.178	6.183
120	120	0.72233	0.931	25.662	-14.606	4.915	9.297	43.013	2.608	11.022	-28.425	11.101	8.309	6.161	9.559	-19.307	6.546
121	121	0.7284	0.883	25.675	-14.106	4.842	9.396	42.671	2.871	11.825	-28.594	11.035	6.878	6.575	9.331	-21.568	6.861
122	122	0.73447	0.92	25.752	-13.666	4.9	9.616	42.312	3.193	12.739	-28.744	10.918	5.427	6.994	9.067	-23.875	7.125
123	123	0.74054	1.019	25.907	-13.284	5.06	9.971	41.979	3.582	13.719	-28.976	10.813	3.961	7.459	8.845	-26.196	7.315
124	124	0.74661	1.15	26.144	-12.95	5.268	10.487	41.61	4.057	14.796	-29.244	10.813	2.487	8.046	8.755	-28.583	7.499
125	125	0.75268	1.328	26.435	-12.659	5.537	11.147	41.184	4.634	15.969	-29.484	11.052	0.922	8.649	8.974	-31.117	7.625
126	126	0.75875	1.541	26.75	-12.394	5.831	11.902	40.739	5.214	17.098	-29.837	11.175	-0.723	9.336	9.125	-33.595	7.673
127	127	0.76482	1.752	27.048	-12.162	6.1	12.688	40.257	5.833	18.259	-30.19	11.321	-2.399	10.07	9.357	-36.105	7.691
128	128	0.77089	1.939	27.302	-11.989	6.343	13.475	39.714	6.405	19.437	-30.528	11.558	-4.167	10.901	9.727	-38.673	7.699
129	129	0.77696	2.105	27.506	-11.886	6.558	14.261	39.134	6.969	20.626	-30.817	11.728	-5.907	11.781	10.108	-41.162	7.7
130	130	0.78303	2.173	27.693	-11.808	6.661	15.093	38.446	7.493	21.81	-30.994	11.803	-7.614	12.707	10.479	-43.545	7.721
131	131	0.7891	2.268	27.842	-11.6	6.67	15.874	37.549	7.984	22.874	-31.17	11.618	-9.536	13.79	10.696	-46.035	7.828
132	132	0.79517	2.351	28.009	-11.416	6.647	16.7	36.639	8.47	23.856	-31.332	11.01	-11.698	14.973	10.63	-48.615	8.042
133	133	0.80124	2.423	28.168	-11.258	6.586	17.509	35.709	8.951	24.711	-31.459	9.97	-14.135	16.159	10.313	-51.292	8.303
134	134	0.80731	2.48	28.297	-11.125	6.507	18.272	34.666	9.235	25.528	-31.495	9.243	-16.91	17.403	10.371	-54.235	8.639
135	135	0.81338	2.53	28.393	-11.015	6.404	19.005	33.448	9.237	26.361	-31.291	9.513	-19.923	18.717	11.378	-57.484	9.146
136	136	0.81945	2.584	28.472	-10.92	6.288	19.721	32.147	8.979	27.212	-31.056	11.152	-23.062	20.224	13.686	-61.023	9.839
137	137	0.82552	2.645	28.551	-10.819	6.163	20.454	30.726	8.836	27.887	-30.741	10.395	-26.438	21.638	13.979	-64.256	10.543
138	138	0.83159	2.733	28.624	-10.679	6.035	21.204	29.145	8.674	28.458	-30.344	8.334	-30	22.994	13.187	-67.278	11.276
139	139	0.83766	2.779	28.606	-10.599	5.878	21.869	27.612	8.471	29.178	-29.935	4.777	-33.453	24.394	10.992	-69.926	12.039
140	140	0.84373	2.826	28.55	-10.519	5.722	22.505	25.973	8.149	29.832	-29.473	2.399	-36.91	25.707	10.048	-72.627	12.853
141	141	0.8498	2.871	28.49	-10.433	5.567	23.141	24.298	7.693	30.223	-29.04	1.477	-40.385	26.963	10.584	-75.337	13.76
142	142	0.85587	2.912	28.443	-10.343	5.42	23.805	22.623	7.134	30.551	-28.59	1.456	-43.402	28.181	11.874	-77.695	14.687
143	143	0.86194	2.949	28.401	-10.248	5.257	24.492	21.026	6.696	31	-28.148	0.513	-45.58	29.304	12.131	-79.109	15.463
144	144	0.86801	2.983	28.36	-10.146	5.092	25.21	19.55	6.441	31.462	-27.785	-1.233	-47.116	30.301	11.571	-79.672	16.11
145	145	0.87408	3.012	28.329	-10.039	4.932	25.968	18.18	6.482	31.938	-27.387	-4.332	-48.163	30.975	9.695	-79.416	16.568
146	146	0.88015	3.035	28.316	-9.928	4.778	26.784	16.967	6.388	32.517	-27.016	-5.892	-48.699	31.794	8.961	-79.081	17.075
147	147	0.88622	3.052	28.313	-9.81	4.625	27.654	15.93	6.272	33.18	-26.674	-6.512	-48.626	32.753	8.817	-78.439	17.627
148	148	0.89229	3.06	28.34	-9.688	4.463	28.59	15.052	6.23	33.896	-26.276	-6.398	-47.757	33.537	9.012	-77.312	17.974
149	149	0.89836	3.06	28.394	-9.56	4.305	29.573	14.448	6.321	34.627	-25.921	-5.729	-46.082	34.04	9.36	-75.649	18.026
150	150	0.90443	3.054	28.455	-9.426	4.138	30.579	13.983	6.482	35.386	-25.458	-4.452	-43.722	34.217	9.922	-73.594	17.804
151	151	0.9105	3.044	28.511	-9.285	3.962	31.582	13.713	6.739	36.153	-24.986	-2.875	-40.904	34.056	10.509	-71.247	17.315
152	152	0.91657	3.032	28.555	-9.136	3.788	32.574	13.654	7.113	36.92	-24.557	-1.208	-37.806	33.627	11.025	-68.68	16.658
153	153	0.92264	3.016	28.589	-8.978	3.607	33.563	13.781	7.612	37.651	-24.144	0.535	-34.607	32.857	11.543	-66.004	15.826
154	154	0.92871	2.995	28.624	-8.813	3.413	34.561	13.995	8.14	38.351	-23.704	2.323	-31.677	31.801	12.148	-63.533	14.877
155	155	0.93478	2.968	28.657	-8.641	3.212	35.555	14.342	8.724	39.005	-23.254	3.942	-29.201	30.46	12.688	-61.377	13.842
156	156	0.94085	2.936	28.681	-8.46	3.007	36.548	14.775	9.352	39.595	-22.801	5.228	-27.219	28.9	13.056	-59.508	12.743
157	157	0.94692	2.901	28.695	-8.272	2.795	37.538	15.251	10.002	40.097	-22.405	6.037	-25.714	27.327	13.135	-57.861	11.683
158	158	0.95299	2.858	28.703	-8.074	2.564	38.547	15.681	10.625	40.613	-21.875	6.627	-24.443	25.746	13.056	-56.367	10.73
159	159	0.95906	2.809	28.708	-7.868	2.332	39.556	16.138	11.203	41.02	-21.425	7.249	-23.402	24.351	13.063	-54.978	9.95
160	160	0.96513	2.755	28.705	-7.655	2.094	40.556	16.578	11.78	41.61	-20.912	7.835	-22.245	23.128	13.023	-53.652	9.352
161	161	0.9712	2.748	28.66	-7.433	1.889	41.484	16.94	12.365	42.411	-20.238	8.221	-20.819	22.041	12.739	-52.274	8.956
162	162	0.97727	2.695	28.633	-7.234	1.677	42.452	17.258	12.706	42.318	-19.733	8.3	-20.259	21.014	12.313	-50.769	8.641
163	163	0.98334	2.626	28.603	-7.055	1.478	43.415	17.571	13.038	42.393	-19.17	8.214	-19.589	20.163	11.719	-49.31	8.507
164	164	0.98941	2.551	28.576	-6.884	1.273	44.389	17.823	13.311	42.439	-18.611	8.009	-19.116	19.534	11.069	-48	8.563
165	165	0.99548	2.47	28.556	-6.722	1.072	45.371	18.061	13.503	42.527	-18.112	8.282	-18.622	19.201	10.862	-46.786	8.834
166	166	1.00155	2.381	28.541	-6.57	0.884	46.361	18.258	13.596	42.672	-17.673	8.921	-18.135	19.157	11.002	-45.69	9.293
167	167	1.00762	2.3	28.508	-6.418	0.73	47.309	18.418	13.615	42.808	-17.366	9.386	-17.749	19.466	11.007	-44.699	9.981
168	168	1.01369	2.222	28.467	-6.248	0.564	48.21	18.598	13.777	43.171	-17.129	8.742	-17.294	19.991	10.037	-43.737	10.777
169	169	1.01976	2.15	28.412	-6.076	0.41	49.072	18.741	13.73	42.578	-17.214	8.302	-17.811	20.636	9.409	-42.832	11.629
170	170	1.02583	2.073	28.362	-5.907	0.271	49.914	18.849	13.593	41.844	-17.512	8.128	-18.482	21.472	9.108	-41.988	12.494
171	171	1.0319	1.989	28.315	-5.757	0.147	50.725	18.92	13.412	41.285	-17.837	8.359	-19.011	22.499	9.196	-41.285	13.448
172	172	1.03797	1.919	28.239	-5.611	0.062	51.441	18.946	13.163	40.645	-18.323	8.523	-19.619	23.609	9.288	-40.604	14.344
173	173	1.04404	1.848	28.157	-5.457	-0.007	52.106	18.914	12.83	39.95	-18.894	8.538	-20.256	24.688	9.276	-39.863	15.105
174	174	1.05011	1.786	28.076	-5.299	-0.06	52.731	18.806	12.462	39.204	-19.497	8.126	-20.876	25.692	8.919	-38.94	15.725
175	175	1.05618	1.736	28.001	-5.141	-0.092	53.319	18.633	12.07	38.395	-20.128	7.382	-21.433	26.586	8.305	-37.802	16.19
176	176	1.06225	1.665	27.889	-4.94	-0.184	53.816	18.386	11.599	37.544	-20.73	7.078	-21.785	27.377	8.077	-36.552	16.526
177	177	1.06832	1.601	27.755	-4.697	-0.326	54.231	18.013	11.072	36.624	-21.237	7.123	-21.96	27.848	8.171	-35.165	16.563
178	178	1.07439	1.561	27.61	-4.41	-0.498	54.573	17.522	10.505	35.66	-21.706	7.021	-22.097	28.122	8.15	-33.675	16.373
179	179	1.08046	1.536	27.475	-4.093	-0.682	54.862	16.938	9.922	34.65	-22.093	6.841	-22.176	28.165	8.071	-32.095	15.987
180	180	1.08653	1.53	27.344	-3.756	-0.857	55.087	16.353	9.357	33.571	-22.472	6.721	-22.019	27.996	8.015	-30.287	15.425
181	181	1.0926	1.536	27.21	-3.392	-1.055	55.253	15.72	8.789	32.482	-22.747	6.943	-21.579	27.636	8.209	-28.323	14.732
182	182	1.09867	1.554	27.076	-3.005	-1.267	55.375	15.032	8.229	31.396	-22.932	7.453	-20.947	27.06	8.643	-26.267	13.873
183	183	1.10474	1.593	26.967	-2.596	-1.482	55.476	14.34	7.715	30.32	-23.095	7.829	-20.38	26.298	8.977	-24.277	12.858
184	184	1.11081	1.663	26.87	-2.157	-1.708	55.547	13.69	7.297	29.248	-23.261	8.058	-19.832	25.363	9.195	-22.31	11.722
185	185	1.11688	1.767	26.781	-1.675	-1.963	55.595	13.019	6.949	28.205	-23.422	8.258	-19.028	24.307	9.352	-20.136	10.473
186	186	1.12295	1.898	26.716	-1.167	-2.218	55.627	12.358	6.649	27.189	-23.554	8.474	-18.002	23.188	9.467	-17.815	9.212
187	187	1.12902	2.06	26.66	-0.647	-2.462	55.617	11.754	6.416	26.17	-23.746	8.844	-17.028	21.968	9.766	-15.605	7.869
188	188	1.13509	2.243	26.61	-0.111	-2.702	55.563	11.228	6.218	25.147	-24.022	9.403	-16.208	20.668	10.278	-13.59	6.45
189	189	1.14116	2.452	26.562	0.455	-2.954	55.47	10.746	6.066	24.144	-24.315	9.945	-15.426	19.338	10.771	-11.66	5.042
190	190	1.14723	2.685	26.501	1.039	-3.2	55.339	10.264	5.96	23.204	-24.594	10.386	-14.62	17.992	11.174	-9.771	3.646
191	191	1.1533	2.928	26.444	1.635	-3.433	55.166	9.802	5.822	22.315	-24.891	10.983	-13.782	16.779	11.679	-7.951	2.376
192	192	1.15937	3.171	26.385	2.238	-3.662	54.935	9.372	5.626	21.445	-25.215	12.101	-13.079	15.619	12.667	-6.321	1.149
193	193	1.16544	3.409	26.318	2.837	-3.868	54.661	8.886	5.436	20.612	-25.523	12.884	-12.657	14.603	13.437	-5.017	0.03
194	194	1.17151	3.644	26.238	3.433	-4.042	54.346	8.388	5.281	19.825	-25.827	13.047	-12.431	13.765	13.686	-4.005	-0.908
195	195	1.17758	3.88	26.138	4.045	-4.211	53.983	7.93	5.135	19.1	-26.208	12.851	-12.262	13.129	13.585	-3.183	-1.68
196	196	1.18365	4.124	26.016	4.681	-4.372	53.592	7.417	4.935	18.442	-26.572	12.786	-12.269	12.82	13.625	-2.66	-2.141
197	197	1.18972	4.366	25.893	5.32	-4.519	53.193	6.907	4.696	17.783	-26.969	13.085	-12.515	12.855	14.072	-2.425	-2.282
198	198	1.19579	4.596	25.778	5.954	-4.64	52.791	6.389	4.42	17.159	-27.402	13.529	-12.883	13.139	14.695	-2.387	-2.221
199	199	1.20186	4.814	25.669	6.572	-4.731	52.376	5.944	4.175	16.626	-27.914	13.58	-13.241	13.597	14.944	-2.505	-2.009
200	200	1.20793	5.021	25.574	7.148	-4.749	51.952	5.556	3.955	16.283	-28.452	13.271	-13.438	14.289	14.811	-2.756	-1.565
201	201	1.214	5.213	25.484	7.69	-4.699	51.506	5.218	3.767	16.018	-28.975	12.477	-13.233	15.169	14.122	-2.794	-0.886
