# Supplementary material for: Gait phenotypes in paediatric hereditary spastic paraplegia revealed by dynamic time warping analysis and random forests
Source: PLoS One. 2018 Mar 8;13(3):e0192345. doi: 10.1371/journal.pone.0192345 (PMC5843164; doi:10.1371/journal.pone.0192345)
Supplement: S1 Data — (ZIP) [file pone.0192345.s008.zip › HSP/Left.SR.HSP21.2.csv]

	Epoch	Time	Pelvic.obliquity	Pelvic.tilt	Pelvic rotation	Hip.abd.add	Hip.flexion	Hip.rotation	Knee.abd.add	Knee.flexion	Knee.rotation	Ankle.abd.add	Ankle.flexion	Ankle.rotation	Forefoot.abd.add	Forefoot.flexion	Forefoot.rotation
1	1	0	5.031	25.866	8.177	-5.39	51.119	10.73	2.729	13.032	-29.855	13.392	-14.602	12.878	12.389	-2.328	1.203
2	2	0.00597	5.133	25.853	8.75	-5.458	50.76	10.272	2.472	12.468	-30.394	11.859	-14.817	13.797	11.182	-2.345	1.772
3	3	0.01194	5.175	25.853	9.284	-5.486	50.394	9.794	1.867	12.204	-30.806	12.242	-14.575	14.936	11.432	-2.199	2.507
4	4	0.01791	5.166	25.851	9.791	-5.503	50.018	9.247	1.33	12.029	-31.046	12.024	-13.932	16.034	11.048	-1.765	3.263
5	5	0.02388	5.107	25.873	10.273	-5.517	49.686	8.657	0.87	12.087	-31.066	11.805	-13.017	16.965	10.603	-1.295	3.967
6	6	0.02985	5.006	25.929	10.721	-5.509	49.421	8.02	0.282	12.216	-30.92	11.685	-12.445	17.807	10.226	-1.16	4.624
7	7	0.03582	4.885	25.997	11.135	-5.455	49.17	7.394	-0.473	12.247	-30.653	11.113	-12.505	18.568	9.425	-1.472	5.272
8	8	0.04179	4.756	26.07	11.528	-5.381	48.906	6.886	-1.253	12.287	-30.286	10.126	-12.848	19.142	8.191	-2.032	5.902
9	9	0.04776	4.624	26.154	11.907	-5.32	48.709	6.644	-1.752	12.662	-29.927	8.724	-12.701	19.431	6.491	-2.379	6.484
10	10	0.05373	4.501	26.266	12.254	-5.267	48.734	6.799	-2.12	13.536	-29.51	8.089	-11.831	19.163	5.227	-2.367	6.906
11	11	0.0597	4.407	26.389	12.568	-5.235	49.018	7.417	-2.319	14.981	-29.108	8.797	-10.343	18.308	4.989	-2.181	7.148
12	12	0.06567	4.359	26.492	12.843	-5.192	49.435	8.541	-1.994	16.641	-28.832	7.83	-8.664	17.02	3.3	-1.73	7.345
13	13	0.07164	4.353	26.574	13.049	-5.114	49.813	10.283	-1.38	18.207	-28.717	7.365	-7.109	15.373	2.178	-1.389	7.604
14	14	0.07761	4.354	26.667	13.175	-5.019	50.097	12.608	-0.542	19.545	-28.719	7.681	-5.757	13.323	1.883	-1.219	7.837
15	15	0.08358	4.369	26.764	13.215	-4.896	50.239	15.513	0.618	20.53	-28.943	7.594	-4.731	11.035	1.374	-1.18	8.093
16	16	0.08955	4.419	26.859	13.166	-4.731	50.226	18.818	1.978	21.145	-29.323	7.47	-3.96	8.583	0.948	-1.257	8.36
17	17	0.09552	4.518	26.958	13.028	-4.512	50.1	22.343	3.445	21.418	-29.835	7.338	-3.226	5.969	0.617	-1.239	8.534
18	18	0.10149	4.676	27.04	12.808	-4.217	49.896	25.635	4.845	21.481	-30.157	7.151	-2.427	3.257	0.333	-1.078	8.598
19	19	0.10746	4.898	27.093	12.501	-3.815	49.648	28.319	6.016	21.456	-30.177	6.801	-1.789	0.842	-0.039	-1.025	8.682
20	20	0.11343	5.162	27.129	12.14	-3.342	49.355	30.267	6.865	21.401	-29.892	6.469	-1.33	-1.156	-0.376	-1.111	8.79
21	21	0.1194	5.43	27.152	11.749	-2.829	49.035	31.375	7.345	21.403	-29.165	6.189	-0.853	-2.886	-0.645	-1.148	8.82
22	22	0.12537	5.683	27.157	11.349	-2.309	48.686	31.695	7.489	21.453	-28.077	5.925	-0.375	-4.305	-0.867	-1.135	8.774
23	23	0.13134	5.921	27.158	10.941	-1.788	48.325	31.424	7.36	21.527	-26.894	5.864	-0.007	-5.265	-0.893	-1.194	8.712
24	24	0.13731	6.158	27.159	10.526	-1.249	47.954	30.73	7.023	21.598	-25.731	5.78	0.34	-5.731	-0.929	-1.222	8.733
25	25	0.14328	6.398	27.105	10.114	-0.707	47.501	29.764	6.58	21.61	-24.605	5.61	0.714	-5.966	-1.003	-1.161	8.711
26	26	0.14925	6.634	26.993	9.719	-0.199	46.956	28.674	6.113	21.505	-23.658	5.485	1.061	-6.009	-0.986	-1.069	8.599
27	27	0.15522	6.85	26.866	9.347	0.258	46.357	27.556	5.627	21.282	-23.01	5.48	1.198	-5.717	-0.879	-1.13	8.478
28	28	0.16119	7.033	26.727	8.989	0.674	45.699	26.478	5.141	20.945	-22.651	5.503	1.118	-5.142	-0.773	-1.349	8.352
29	29	0.16716	7.168	26.576	8.627	1.048	45.009	25.511	4.705	20.55	-22.525	5.581	1.067	-4.449	-0.584	-1.522	8.17
30	30	0.17313	7.263	26.41	8.26	1.394	44.302	24.738	4.342	20.103	-22.729	5.618	1.157	-3.603	-0.385	-1.516	7.971
31	31	0.1791	7.294	26.279	7.889	1.695	43.623	24.257	4.04	19.612	-23.335	5.786	1.17	-2.56	-0.085	-1.563	7.784
32	32	0.18507	7.363	26.08	7.58	1.989	42.852	23.877	3.791	19.05	-24.233	5.771	1.078	-1.291	0.028	-1.673	7.678
33	33	0.19104	7.461	25.845	7.299	2.258	42.042	23.582	3.621	18.455	-25.315	5.971	1.084	0.007	0.384	-1.71	7.523
34	34	0.19701	7.557	25.623	7.01	2.535	41.254	23.478	3.501	17.865	-26.59	6.342	1.188	1.256	0.912	-1.659	7.302
35	35	0.20298	7.65	25.41	6.715	2.835	40.498	23.397	3.386	17.315	-27.896	6.423	1.222	2.616	1.145	-1.664	7.162
36	36	0.20895	7.741	25.191	6.413	3.153	39.755	23.265	3.248	16.81	-29.094	6.424	1.126	3.955	1.283	-1.803	7.033
37	37	0.21492	7.831	24.972	6.108	3.477	39.025	23.098	3.106	16.33	-30.178	6.306	1.09	5.22	1.312	-1.876	6.9
38	38	0.22089	7.929	24.767	5.812	3.819	38.335	22.832	2.915	15.919	-31.111	6.244	1.171	6.459	1.367	-1.862	6.814
39	39	0.22686	8.038	24.598	5.535	4.169	37.696	22.511	2.676	15.561	-31.843	6.442	1.302	7.599	1.637	-1.846	6.793
40	40	0.23283	8.15	24.456	5.279	4.49	37.103	22.139	2.446	15.225	-32.388	6.641	1.378	8.633	1.901	-1.896	6.804
41	41	0.2388	8.249	24.321	5.045	4.779	36.528	21.77	2.245	14.923	-32.633	6.792	1.433	9.344	2.121	-1.989	6.793
42	42	0.24477	8.35	24.209	4.826	5.062	35.981	21.456	2.085	14.638	-32.668	6.701	1.485	9.771	2.119	-2.077	6.766
43	43	0.25074	8.379	24.07	4.506	5.389	35.402	21.339	1.91	14.396	-32.586	6.598	1.627	10.019	2.094	-2.091	6.754
44	44	0.25671	8.4	23.956	4.182	5.719	34.866	21.312	1.743	14.226	-32.312	6.668	1.861	10.013	2.209	-2.073	6.761
45	45	0.26268	8.431	23.868	3.883	6.027	34.39	21.395	1.661	14.117	-31.864	6.65	2.141	9.759	2.256	-2.054	6.819
46	46	0.26865	8.47	23.81	3.606	6.316	33.961	21.65	1.64	14.039	-31.389	6.764	2.472	9.28	2.434	-2.019	6.868
47	47	0.27462	8.517	23.774	3.35	6.594	33.55	22.101	1.661	13.955	-30.94	6.865	2.832	8.587	2.604	-1.95	6.888
48	48	0.28059	8.569	23.764	3.111	6.861	33.171	22.663	1.729	13.869	-30.495	6.733	3.134	7.774	2.572	-1.916	6.902
49	49	0.28656	8.626	23.764	2.893	7.122	32.806	23.38	1.833	13.804	-30.04	6.571	3.389	6.794	2.52	-1.943	6.922
50	50	0.29253	8.686	23.766	2.693	7.367	32.439	24.203	1.958	13.724	-29.679	6.458	3.676	5.743	2.52	-1.934	6.897
51	51	0.2985	8.747	23.761	2.509	7.597	32.039	25.097	2.072	13.603	-29.387	6.402	3.993	4.73	2.575	-1.886	6.921
52	52	0.30447	8.81	23.755	2.339	7.811	31.625	26.044	2.196	13.456	-29.124	6.318	4.306	3.746	2.616	-1.839	7.005
53	53	0.31044	8.872	23.742	2.18	7.997	31.205	27.035	2.377	13.28	-28.911	6.02	4.689	2.746	2.496	-1.699	7.068
54	54	0.31641	8.932	23.703	2.034	8.182	30.78	27.929	2.52	13.143	-28.697	5.822	5.057	1.798	2.456	-1.588	7.094
55	55	0.32238	8.99	23.636	1.9	8.372	30.342	28.679	2.612	13.044	-28.453	5.644	5.295	0.966	2.407	-1.614	7.127
56	56	0.32835	9.045	23.553	1.772	8.552	29.906	29.289	2.702	12.961	-28.143	5.391	5.487	0.19	2.294	-1.683	7.138
57	57	0.33432	9.097	23.458	1.647	8.718	29.475	29.758	2.784	12.904	-27.743	5.135	5.801	-0.534	2.196	-1.645	7.155
58	58	0.34029	9.145	23.347	1.525	8.875	29.036	30.132	2.832	12.856	-27.377	4.976	6.118	-1.107	2.172	-1.605	7.195
59	59	0.34626	9.187	23.224	1.402	9.022	28.585	30.453	2.871	12.792	-27.113	4.722	6.396	-1.511	2.048	-1.576	7.24
60	60	0.35223	9.224	23.081	1.276	9.157	28.126	30.751	2.922	12.731	-26.954	4.517	6.663	-1.787	1.967	-1.56	7.274
61	61	0.3582	9.255	22.911	1.146	9.276	27.647	31.023	2.986	12.671	-26.884	4.417	6.923	-1.981	1.982	-1.562	7.263
62	62	0.36417	9.279	22.726	1.01	9.398	27.157	31.235	3.024	12.626	-26.894	4.334	7.198	-2.031	1.992	-1.544	7.247
63	63	0.37014	9.296	22.549	0.86	9.527	26.664	31.477	3.036	12.568	-27.045	4.331	7.503	-1.953	2.064	-1.487	7.237
64	64	0.37611	9.306	22.383	0.693	9.636	26.177	31.755	3.081	12.474	-27.271	4.32	7.77	-1.838	2.141	-1.452	7.201
65	65	0.38208	9.306	22.218	0.508	9.71	25.696	32.019	3.15	12.369	-27.582	4.422	7.955	-1.583	2.302	-1.507	7.177
66	66	0.38805	9.298	22.059	0.302	9.792	25.228	32.278	3.195	12.283	-27.98	4.602	8.174	-1.211	2.513	-1.529	7.161
67	67	0.39402	9.28	21.916	0.072	9.872	24.784	32.482	3.234	12.215	-28.361	4.806	8.385	-0.783	2.738	-1.565	7.14
68	68	0.39999	9.252	21.793	-0.185	9.945	24.36	32.62	3.269	12.168	-28.616	5.099	8.592	-0.379	3.051	-1.635	7.128
69	69	0.40596	9.214	21.685	-0.471	10.03	23.931	32.728	3.252	12.129	-28.805	5.475	8.814	0.019	3.425	-1.695	7.122
70	70	0.41193	9.162	21.586	-0.791	10.108	23.485	32.866	3.238	12.053	-28.987	5.744	8.952	0.404	3.703	-1.815	7.095
71	71	0.4179	9.098	21.497	-1.144	10.188	23.037	33.033	3.219	11.98	-29.097	5.962	9.135	0.75	3.943	-1.894	7.098
72	72	0.42387	9.049	21.475	-1.438	10.206	22.639	33.112	3.239	11.841	-29.182	6.041	9.342	1.082	4.074	-1.926	7.08
73	73	0.42984	9.023	21.441	-1.652	10.189	22.231	33.08	3.26	11.671	-29.221	6.083	9.545	1.388	4.167	-1.943	7.048
74	74	0.43581	8.988	21.362	-1.883	10.187	21.765	33.071	3.233	11.51	-29.206	6.221	9.706	1.649	4.335	-2.005	7.027
75	75	0.44178	8.938	21.277	-2.131	10.166	21.261	33.116	3.195	11.324	-29.098	6.556	9.915	1.795	4.709	-2.043	7.012
76	76	0.44775	8.88	21.184	-2.401	10.129	20.72	33.331	3.202	11.081	-29.092	6.731	10.139	1.889	4.961	-2.041	6.978
77	77	0.45372	8.816	21.081	-2.695	10.092	20.154	33.693	3.251	10.812	-29.169	6.585	10.339	1.971	4.927	-2.03	6.956
78	78	0.45969	8.78	20.966	-3.049	10.112	19.561	34.107	3.296	10.542	-29.226	6.336	10.483	2.004	4.801	-2.063	6.902
79	79	0.46566	8.748	20.871	-3.453	10.158	18.972	34.613	3.32	10.266	-29.294	6.113	10.592	1.96	4.697	-2.119	6.81
80	80	0.47163	8.7	20.809	-3.887	10.194	18.411	35.163	3.328	9.972	-29.43	5.974	10.725	1.968	4.667	-2.137	6.718
81	81	0.4776	8.654	20.746	-4.343	10.22	17.832	35.814	3.348	9.659	-29.446	6.046	10.872	1.834	4.88	-2.175	6.68
82	82	0.48357	8.593	20.7	-4.817	10.23	17.256	36.474	3.358	9.338	-29.418	6.071	11.094	1.707	5.06	-2.14	6.677
83	83	0.48954	8.514	20.673	-5.319	10.208	16.692	37.195	3.408	9.004	-29.378	5.969	11.334	1.5	5.148	-2.084	6.629
84	84	0.49551	8.415	20.667	-5.848	10.174	16.158	37.88	3.476	8.692	-29.321	5.607	11.501	1.319	4.983	-2.087	6.551
85	85	0.50148	8.325	20.669	-6.393	10.154	15.649	38.47	3.523	8.429	-29.225	5.385	11.532	1.224	4.913	-2.259	6.497
86	86	0.50745	8.237	20.698	-6.931	10.118	15.165	39.006	3.54	8.179	-29.025	5.347	11.611	1.111	5.008	-2.409	6.492
87	87	0.51342	8.147	20.75	-7.461	10.048	14.706	39.534	3.578	7.903	-28.887	5.35	11.852	1.026	5.154	-2.395	6.454
88	88	0.51939	8.057	20.818	-7.985	9.973	14.272	39.95	3.614	7.653	-28.681	5.285	12.111	0.991	5.229	-2.371	6.43
89	89	0.52536	7.976	20.888	-8.515	9.895	13.839	40.337	3.661	7.408	-28.395	5.243	12.199	0.915	5.325	-2.533	6.407
90	90	0.53133	7.885	20.985	-9.049	9.819	13.436	40.6	3.661	7.179	-28.156	5.193	12.286	1.012	5.361	-2.679	6.395
91	91	0.5373	7.794	21.114	-9.584	9.739	13.069	40.788	3.635	6.964	-27.932	5.385	12.542	1.164	5.609	-2.677	6.36
92	92	0.54327	7.702	21.269	-10.111	9.657	12.738	40.9	3.603	6.761	-27.756	5.584	12.827	1.447	5.839	-2.647	6.347
93	93	0.54924	7.602	21.453	-10.627	9.559	12.433	40.986	3.586	6.549	-27.62	5.664	12.972	1.812	5.936	-2.751	6.363
94	94	0.55521	7.487	21.664	-11.144	9.446	12.157	41.113	3.573	6.344	-27.473	5.769	13.049	2.093	6.054	-2.935	6.344
95	95	0.56118	7.368	21.894	-11.659	9.327	11.907	41.29	3.58	6.145	-27.446	5.949	13.145	2.39	6.236	-3.111	6.279
96	96	0.56715	7.236	22.143	-12.155	9.19	11.689	41.38	3.593	5.956	-27.392	6.097	13.312	2.768	6.385	-3.224	6.253
97	97	0.57312	7.092	22.415	-12.635	9.045	11.517	41.46	3.606	5.806	-27.35	6.369	13.495	3.184	6.633	-3.353	6.268
98	98	0.57909	6.951	22.71	-13.106	8.93	11.384	41.571	3.61	5.693	-27.42	6.6	13.683	3.632	6.812	-3.481	6.254
99	99	0.58506	6.819	23.034	-13.557	8.821	11.27	41.725	3.606	5.552	-27.584	6.781	13.859	4.065	6.932	-3.595	6.2
100	100	0.59103	6.685	23.379	-13.992	8.708	11.164	41.924	3.587	5.38	-27.754	7.086	13.966	4.394	7.179	-3.772	6.101
101	101	0.597	6.54	23.741	-14.418	8.597	11.092	42.122	3.572	5.249	-27.906	7.499	14.107	4.688	7.531	-3.945	5.997
102	102	0.60297	6.39	24.112	-14.847	8.516	11.059	42.346	3.542	5.215	-28.047	8.093	14.295	4.967	8.031	-4.141	5.925
103	103	0.60894	6.232	24.486	-15.251	8.433	11.043	42.528	3.518	5.219	-28.117	8.584	14.581	5.206	8.436	-4.254	5.862
104	104	0.61491	6.06	24.872	-15.631	8.335	11.047	42.755	3.503	5.226	-28.202	8.904	14.869	5.401	8.683	-4.357	5.808
105	105	0.62088	5.87	25.281	-15.979	8.253	11.103	42.988	3.453	5.309	-28.228	9.287	15.104	5.502	8.972	-4.546	5.766
106	106	0.62685	5.675	25.697	-16.274	8.173	11.186	43.282	3.398	5.411	-28.282	9.769	15.224	5.529	9.366	-4.864	5.741
107	107	0.63282	5.489	26.073	-16.49	8.059	11.24	43.578	3.365	5.506	-28.311	10.114	15.272	5.623	9.644	-5.279	5.878
108	108	0.63879	5.293	26.376	-16.628	7.9	11.237	43.839	3.333	5.635	-28.236	10.401	15.267	5.635	9.877	-5.781	6.064
109	109	0.64476	5.061	26.576	-16.684	7.673	11.147	44.043	3.292	5.793	-28.14	10.461	15.194	5.697	9.876	-6.366	6.32
110	110	0.65073	4.774	26.655	-16.637	7.342	10.957	44.22	3.233	5.951	-28.048	10.437	14.838	5.785	9.78	-7.243	6.646
111	111	0.6567	4.453	26.622	-16.45	6.914	10.674	44.306	3.2	6.146	-27.883	10.298	14.237	5.719	9.581	-8.393	6.907
112	112	0.66267	4.148	26.526	-16.138	6.462	10.351	44.355	3.207	6.387	-27.805	10.181	13.594	5.67	9.392	-9.637	7.182
113	113	0.66864	3.873	26.406	-15.728	6.032	10.023	44.338	3.244	6.694	-27.748	9.912	12.964	5.661	9.042	-10.904	7.507
114	114	0.67461	3.61	26.286	-15.243	5.622	9.722	44.241	3.3	7.063	-27.738	9.535	12.289	5.75	8.561	-12.238	7.879
115	115	0.68058	3.349	26.179	-14.704	5.24	9.472	44.038	3.358	7.525	-27.706	9.242	11.617	5.89	8.125	-13.617	8.281
116	116	0.68655	3.096	26.099	-14.145	4.9	9.297	43.755	3.453	8.061	-27.665	9.012	10.664	5.954	7.739	-15.284	8.551
117	117	0.69252	2.869	26.054	-13.582	4.622	9.207	43.471	3.614	8.675	-27.709	8.674	9.334	6.081	7.232	-17.336	8.79
118	118	0.69849	2.71	26.043	-13.026	4.449	9.202	43.229	3.829	9.398	-27.842	8.349	7.85	6.267	6.711	-19.586	9.034
119	119	0.70446	2.647	26.087	-12.492	4.414	9.307	43.02	4.124	10.205	-28.03	7.938	6.346	6.347	6.125	-21.842	9.129
120	120	0.71043	2.673	26.207	-11.995	4.503	9.551	42.837	4.488	11.057	-28.33	7.583	4.746	6.523	5.606	-24.187	9.201
121	121	0.7164	2.759	26.414	-11.542	4.678	9.98	42.687	4.967	12.006	-28.699	7.257	2.964	6.745	5.132	-26.739	9.23
122	122	0.72237	2.894	26.662	-11.143	4.937	10.557	42.478	5.514	13.105	-29.101	7.116	1.258	6.995	4.851	-29.275	9.137
123	123	0.72834	3.057	26.892	-10.804	5.238	11.222	42.254	6.152	14.31	-29.514	7.151	-0.323	7.259	4.794	-31.731	8.966
124	124	0.73431	3.243	27.139	-10.523	5.571	12.009	42.001	6.864	15.584	-29.94	7.188	-1.938	7.566	4.792	-34.205	8.728
125	125	0.74028	3.377	27.307	-10.303	5.828	12.76	41.751	7.612	16.845	-30.398	7.208	-3.668	7.936	4.844	-36.76	8.434
126	126	0.74625	3.505	27.452	-10.137	6.073	13.526	41.414	8.339	18.125	-30.824	7.411	-5.41	8.364	5.136	-39.318	8.088
127	127	0.75222	3.656	27.609	-10.018	6.317	14.334	40.955	9.063	19.381	-31.184	7.586	-7.232	8.872	5.504	-41.899	7.735
128	128	0.75819	3.828	27.784	-9.914	6.558	15.176	40.31	9.689	20.605	-31.404	7.803	-9.22	9.527	5.972	-44.574	7.492
129	129	0.76416	4.007	27.982	-9.807	6.749	16.046	39.565	10.258	21.72	-31.584	8.07	-11.43	10.289	6.579	-47.365	7.329
130	130	0.77013	4.18	28.19	-9.704	6.884	16.935	38.703	10.85	22.832	-31.676	7.954	-13.861	11.102	6.949	-50.335	7.207
131	131	0.7761	4.334	28.402	-9.62	6.969	17.841	37.745	11.44	24.038	-31.647	8.067	-16.45	11.973	7.647	-53.565	7.165
132	132	0.78207	4.472	28.597	-9.562	7.031	18.741	36.633	11.496	24.829	-31.592	8.566	-19.822	12.997	8.735	-57.012	7.243
133	133	0.78804	4.599	28.766	-9.513	7.068	19.613	35.38	11.492	25.765	-31.365	9.07	-23.129	14.153	9.896	-60.525	7.504
134	134	0.79401	4.713	28.909	-9.459	7.088	20.453	33.92	11.275	26.824	-30.929	10.304	-26.38	15.377	11.773	-64.128	7.878
135	135	0.79998	4.775	29.055	-9.366	7.018	21.314	32.271	10.94	27.849	-30.38	10.5	-29.571	16.631	12.724	-67.46	8.291
136	136	0.80595	4.969	29.093	-9.177	6.983	22.021	30.416	10.593	28.689	-29.844	9.25	-32.789	17.809	12.466	-70.472	8.669
137	137	0.81192	5.178	29.083	-8.982	6.918	22.687	28.491	10.291	29.71	-29.269	6.931	-35.725	19.016	11.261	-73.191	9.083
138	138	0.81789	5.369	29.065	-8.799	6.839	23.357	26.534	9.876	30.525	-28.723	5.303	-38.685	20.29	10.85	-75.784	9.679
139	139	0.82386	5.539	29.05	-8.627	6.758	24.041	24.569	9.283	30.893	-28.309	4.157	-41.628	21.718	11.011	-77.934	10.506
140	140	0.82983	5.689	29.045	-8.467	6.663	24.746	22.674	8.672	31.144	-28.001	3.12	-43.916	23.298	11.232	-79.3	11.463
141	141	0.8358	5.818	29.058	-8.319	6.554	25.512	20.819	8.149	31.63	-27.643	1.803	-45.138	24.928	11	-79.724	12.396
142	142	0.84177	5.924	29.09	-8.184	6.439	26.358	19.056	7.806	32.202	-27.312	-0.262	-45.665	26.38	9.991	-79.314	13.155
143	143	0.84774	6.011	29.132	-8.06	6.309	27.248	17.508	7.732	32.781	-27.039	-3.302	-45.882	27.65	8.025	-78.367	13.852
144	144	0.85371	6.081	29.187	-7.944	6.159	28.161	16.246	7.616	33.374	-26.857	-4.742	-45.814	29.115	7.336	-77.457	14.717
145	145	0.85968	6.132	29.26	-7.839	6.009	29.105	15.205	7.497	33.98	-26.71	-5.29	-45.34	30.685	7.243	-76.347	15.67
146	146	0.86565	6.165	29.354	-7.743	5.881	30.093	14.372	7.427	34.626	-26.553	-5.281	-44.367	32.078	7.398	-74.958	16.483
147	147	0.87162	6.181	29.459	-7.654	5.759	31.114	13.767	7.447	35.319	-26.366	-4.716	-42.955	33.11	7.789	-73.408	17.023
148	148	0.87759	6.181	29.568	-7.572	5.636	32.138	13.387	7.578	36.018	-26.137	-3.734	-41.164	33.569	8.308	-71.727	17.123
149	149	0.88356	6.168	29.681	-7.495	5.519	33.175	13.169	7.783	36.719	-25.896	-2.373	-39.042	33.602	8.992	-69.888	16.884
150	150	0.88953	6.142	29.803	-7.423	5.396	34.237	13.15	8.094	37.419	-25.639	-0.671	-36.662	33.297	9.825	-67.929	16.439
151	151	0.8955	6.103	29.924	-7.354	5.267	35.305	13.315	8.502	38.099	-25.309	1.133	-34.184	32.635	10.617	-65.904	15.829
152	152	0.90147	6.052	30.034	-7.286	5.136	36.377	13.559	8.93	38.763	-24.923	2.82	-31.863	31.647	11.297	-63.943	15.038
153	153	0.90744	5.993	30.118	-7.218	5.008	37.415	13.884	9.392	39.351	-24.572	4.179	-29.82	30.448	11.766	-62.053	14.121
154	154	0.91341	5.928	30.17	-7.147	4.892	38.423	14.235	9.746	39.917	-24.157	5.897	-28.052	29.069	12.567	-60.424	13.133
155	155	0.91938	5.855	30.196	-7.074	4.774	39.409	14.62	10.041	40.48	-23.619	7.952	-26.516	27.605	13.668	-59.042	12.218
156	156	0.92535	5.775	30.204	-6.999	4.648	40.379	15.028	10.589	40.959	-23.049	7.973	-25.263	25.967	13.09	-57.421	11.239
157	157	0.93132	5.686	30.192	-6.922	4.521	41.325	15.453	11.152	41.401	-22.441	7.441	-24.135	24.377	12.021	-55.8	10.374
158	158	0.93729	5.59	30.162	-6.84	4.391	42.242	15.892	11.643	42.023	-21.763	6.735	-22.838	23.082	10.661	-54.2	9.803
159	159	0.94326	5.487	30.122	-6.756	4.272	43.145	16.301	11.976	42.343	-21.098	6.771	-21.834	22.013	10.035	-52.73	9.529
160	160	0.94923	5.388	30.083	-6.644	4.147	44.039	16.699	12.248	42.283	-20.504	7.359	-21.14	21.086	10.025	-51.307	9.476
161	161	0.9552	5.312	30.063	-6.504	4.025	44.959	17.055	12.531	42.363	-19.868	7.874	-20.285	20.284	9.928	-49.852	9.557
162	162	0.96117	5.245	30.056	-6.362	3.906	45.895	17.367	12.802	42.624	-19.156	7.605	-19.393	19.6	9.056	-48.404	9.748
163	163	0.96714	5.175	30.049	-6.21	3.8	46.84	17.601	12.895	42.742	-18.432	7.586	-18.856	19.094	8.431	-47.18	10.129
164	164	0.97311	5.104	30.032	-6.056	3.699	47.759	17.824	13.074	42.827	-17.784	6.504	-18.413	18.824	6.914	-45.867	10.698
165	165	0.97908	5.035	29.995	-5.896	3.603	48.621	18.062	13.194	43.454	-17.102	6.34	-17.401	18.82	6.124	-44.699	11.422
166	166	0.98505	4.964	29.936	-5.727	3.514	49.42	18.291	12.997	43.183	-16.747	7.331	-17.332	19.03	6.487	-43.833	12.267
167	167	0.99102	4.888	29.854	-5.548	3.409	50.177	18.511	12.825	42.791	-16.495	7.771	-17.509	19.34	6.42	-43.014	13.139
168	168	0.99699	4.805	29.748	-5.346	3.276	50.89	18.681	12.682	42.424	-16.282	7.936	-17.717	19.714	6.164	-42.215	14.005
169	169	1.00296	4.716	29.624	-5.113	3.123	51.552	18.766	12.506	41.88	-16.217	7.882	-18.046	20.263	5.813	-41.34	14.915
170	170	1.00893	4.622	29.484	-4.854	2.953	52.158	18.815	12.205	41.077	-16.356	8.354	-18.568	21.017	5.995	-40.565	15.881
171	171	1.0149	4.526	29.33	-4.57	2.784	52.709	18.853	11.864	40.334	-16.611	8.758	-19.09	21.859	6.124	-39.859	16.809
172	172	1.02087	4.429	29.158	-4.257	2.593	53.201	18.935	11.633	39.625	-17.032	8.424	-19.65	22.73	5.672	-39.06	17.635
173	173	1.02684	4.329	28.968	-3.905	2.346	53.644	18.93	11.402	38.89	-17.5	8.133	-20.247	23.504	5.36	-38.273	18.277
174	174	1.03281	4.226	28.759	-3.522	2.08	54.023	18.865	11.106	38.09	-18.057	7.837	-20.841	24.268	5.091	-37.423	18.809
175	175	1.03878	4.13	28.538	-3.112	1.794	54.336	18.706	10.732	37.224	-18.63	7.614	-21.351	25.076	4.909	-36.475	19.329
176	176	1.04475	4.046	28.308	-2.666	1.481	54.578	18.418	10.286	36.286	-19.122	7.486	-21.681	25.819	4.82	-35.343	19.805
177	177	1.05072	3.979	28.074	-2.172	1.132	54.735	18.129	9.864	35.225	-19.685	7.38	-21.882	26.413	4.788	-34.031	20.125
178	178	1.05669	3.937	27.841	-1.63	0.75	54.827	17.754	9.443	34.082	-20.23	7.493	-22.057	26.82	5.017	-32.731	20.274
179	179	1.06266	3.924	27.614	-1.056	0.346	54.851	17.398	9.074	32.848	-20.822	7.762	-22.246	27.026	5.437	-31.47	20.243
180	180	1.06863	3.923	27.41	-0.553	0.013	54.866	17.001	8.717	31.591	-21.297	8.02	-22.299	26.98	5.883	-30.06	20.039
181	181	1.0746	3.943	27.233	-0.129	-0.237	54.877	16.629	8.417	30.325	-21.733	8.229	-22.171	26.71	6.323	-28.469	19.668
182	182	1.08057	4.002	27.078	0.343	-0.511	54.855	16.318	8.218	29.033	-22.307	8.324	-21.948	26.321	6.706	-26.774	19.146
183	183	1.08654	4.092	26.934	0.834	-0.786	54.805	15.928	8.038	27.76	-22.76	8.524	-21.676	25.615	7.205	-25.092	18.38
184	184	1.09251	4.208	26.822	1.372	-1.107	54.733	15.526	7.926	26.449	-23.21	8.857	-21.309	24.66	7.861	-23.354	17.4
185	185	1.09848	4.362	26.725	1.923	-1.409	54.627	15.14	7.842	25.114	-23.726	9.401	-20.828	23.464	8.741	-21.549	16.17
186	186	1.10445	4.544	26.639	2.474	-1.681	54.504	14.724	7.759	23.854	-24.25	10.111	-20.185	22.085	9.784	-19.666	14.721
187	187	1.11042	4.742	26.559	3.024	-1.935	54.35	14.347	7.709	22.637	-24.796	10.86	-19.438	20.546	10.862	-17.717	13.111
188	188	1.11639	4.963	26.487	3.559	-2.161	54.175	13.922	7.685	21.478	-25.309	11.548	-18.547	18.906	11.895	-15.64	11.368
189	189	1.12236	5.207	26.43	4.12	-2.393	53.994	13.472	7.669	20.416	-25.896	12.209	-17.501	17.276	12.886	-13.452	9.514
190	190	1.12833	5.465	26.372	4.697	-2.609	53.802	12.977	7.625	19.469	-26.526	12.76	-16.385	15.715	13.736	-11.24	7.613
191	191	1.1343	5.729	26.319	5.281	-2.808	53.594	12.384	7.533	18.598	-27.07	13.246	-15.466	14.152	14.511	-9.252	5.673
192	192	1.14027	5.999	26.273	5.872	-2.988	53.364	11.729	7.391	17.757	-27.667	13.73	-14.825	12.756	15.309	-7.558	3.779
193	193	1.14624	6.277	26.231	6.48	-3.15	53.129	11.003	7.19	16.99	-28.335	14.173	-14.322	11.623	16.056	-6.054	1.997
194	194	1.15221	6.562	26.192	7.095	-3.299	52.898	10.251	6.983	16.32	-29.081	14.498	-13.804	10.769	16.66	-4.632	0.369
195	195	1.15818	6.831	26.164	7.689	-3.428	52.67	9.544	6.764	15.702	-29.943	14.713	-13.488	10.326	17.169	-3.525	-0.948
196	196	1.16415	7.08	26.143	8.276	-3.548	52.446	8.769	6.499	15.165	-30.81	14.758	-13.419	10.199	17.535	-2.777	-2.04
197	197	1.17012	7.311	26.125	8.854	-3.645	52.212	7.972	6.18	14.697	-31.696	14.67	-13.476	10.288	17.762	-2.252	-2.979
198	198	1.17609	7.52	26.098	9.395	-3.675	51.95	7.156	5.79	14.29	-32.57	14.475	-13.698	10.629	17.895	-2.013	-3.694
199	199	1.18206	7.678	26.052	9.925	-3.712	51.632	6.37	5.428	13.918	-33.4	13.868	-14	11.315	17.659	-2.059	-4.005
200	200	1.18803	7.787	25.982	10.445	-3.755	51.287	5.507	5.037	13.641	-34.129	13.357	-13.991	12.393	17.427	-1.962	-3.957
201	201	1.194	7.857	25.892	10.938	-3.777	50.906	4.633	4.593	13.451	-34.758	13.169	-13.364	13.757	17.271	-1.401	-3.631
