# Supplementary material for: Gait phenotypes in paediatric hereditary spastic paraplegia revealed by dynamic time warping analysis and random forests
Source: PLoS One. 2018 Mar 8;13(3):e0192345. doi: 10.1371/journal.pone.0192345 (PMC5843164; doi:10.1371/journal.pone.0192345)
Supplement: S1 Data — (ZIP) [file pone.0192345.s008.zip › HSP/Left.SR.HSP21.4.csv]

	Epoch	Time	Pelvic.obliquity	Pelvic.tilt	Pelvic rotation	Hip.abd.add	Hip.flexion	Hip.rotation	Knee.abd.add	Knee.flexion	Knee.rotation	Ankle.abd.add	Ankle.flexion	Ankle.rotation	Forefoot.abd.add	Forefoot.flexion	Forefoot.rotation
1	1	0	1.655	22.915	7.085	-5.598	46.173	8.056	2.481	12.14	-29.21	10.411	-14.805	13.381	12.323	-2.654	-2.42
2	2	0.00619	1.56	22.753	7.653	-5.797	45.599	7.542	2.089	11.897	-29.28	10.729	-14.8	14.29	12.599	-2.83	-1.657
3	3	0.01238	1.466	22.616	8.202	-5.952	45.053	7.008	1.675	11.748	-29.231	11.134	-14.082	15.239	12.728	-2.445	-0.787
4	4	0.01857	1.365	22.504	8.722	-6.064	44.534	6.483	1.239	11.677	-29.069	11.564	-12.771	15.995	12.682	-1.56	-0.025
5	5	0.02476	1.239	22.421	9.202	-6.151	44.046	5.972	0.783	11.684	-28.781	11.878	-11.414	16.471	12.466	-0.685	0.557
6	6	0.03095	1.106	22.363	9.652	-6.191	43.588	5.386	0.274	11.754	-28.349	11.987	-10.387	16.779	12.113	-0.165	1.029
7	7	0.03714	0.968	22.334	10.059	-6.178	43.147	4.805	-0.296	11.83	-27.864	11.829	-9.897	16.961	11.608	-0.153	1.408
8	8	0.04333	0.828	22.343	10.415	-6.101	42.726	4.346	-0.924	11.86	-27.376	11.374	-9.937	17.05	10.896	-0.613	1.781
9	9	0.04952	0.711	22.401	10.726	-5.964	42.376	4.157	-1.538	11.908	-26.926	10.736	-10.12	16.897	9.985	-1.194	2.109
10	10	0.05571	0.602	22.509	11.018	-5.83	42.242	4.414	-2.015	12.337	-26.519	10.263	-9.726	16.261	9.01	-1.411	2.306
11	11	0.0619	0.45	22.631	11.292	-5.772	42.389	5.195	-2.239	13.389	-26.182	10.012	-8.565	15.101	8.031	-1.206	2.348
12	12	0.06809	0.273	22.74	11.523	-5.764	42.74	6.564	-2.142	14.922	-25.94	9.997	-6.978	13.464	7.21	-0.837	2.332
13	13	0.07428	0.165	22.837	11.671	-5.671	43.151	8.512	-1.754	16.563	-25.828	10.229	-5.483	11.547	6.719	-0.617	2.447
14	14	0.08047	0.165	22.932	11.72	-5.449	43.481	11.057	-1.052	17.994	-25.913	10.534	-4.304	9.362	6.471	-0.616	2.664
15	15	0.08666	0.197	23.045	11.689	-5.204	43.681	14.21	-0.038	19.097	-26.254	10.827	-3.386	6.912	6.351	-0.735	2.882
16	16	0.09285	0.24	23.179	11.596	-4.978	43.736	17.849	1.234	19.813	-26.849	11.026	-2.602	4.303	6.259	-0.833	3.097
17	17	0.09904	0.318	23.325	11.436	-4.745	43.662	21.727	2.645	20.135	-27.624	11.057	-1.919	1.618	6.117	-0.869	3.255
18	18	0.10523	0.432	23.462	11.181	-4.465	43.478	25.466	4.031	20.13	-28.456	10.843	-1.314	-0.906	5.861	-0.856	3.355
19	19	0.11142	0.558	23.588	10.851	-4.151	43.23	28.728	5.232	19.977	-29.124	10.562	-0.758	-3.148	5.605	-0.841	3.421
20	20	0.11761	0.695	23.705	10.481	-3.798	42.948	31.183	6.107	19.793	-29.424	10.26	-0.253	-5.003	5.362	-0.838	3.471
21	21	0.1238	0.847	23.812	10.112	-3.427	42.652	32.66	6.592	19.653	-29.287	10.008	0.196	-6.378	5.169	-0.846	3.531
22	22	0.12999	1.016	23.896	9.762	-3.067	42.339	33.07	6.685	19.565	-28.717	9.793	0.624	-7.242	5.021	-0.8	3.552
23	23	0.13618	1.201	23.94	9.422	-2.681	41.988	32.762	6.486	19.524	-27.924	9.65	1.07	-7.692	4.942	-0.68	3.559
24	24	0.14237	1.409	23.936	9.085	-2.254	41.58	31.941	6.06	19.49	-27.021	9.608	1.394	-7.804	4.933	-0.626	3.554
25	25	0.14856	1.653	23.901	8.758	-1.805	41.116	30.773	5.518	19.396	-26.075	9.526	1.58	-7.696	4.888	-0.651	3.511
26	26	0.15475	1.93	23.84	8.443	-1.361	40.583	29.431	4.922	19.182	-25.231	9.505	1.726	-7.372	4.918	-0.657	3.449
27	27	0.16094	2.214	23.752	8.148	-0.937	39.983	28.04	4.309	18.85	-24.543	9.524	1.848	-6.862	5	-0.626	3.386
28	28	0.16713	2.442	23.7	7.856	-0.585	39.414	26.722	3.754	18.453	-24.045	9.504	1.927	-6.161	5.059	-0.609	3.343
29	29	0.17332	2.639	23.654	7.633	-0.345	38.835	25.545	3.325	17.979	-23.832	9.483	1.966	-5.326	5.138	-0.62	3.287
30	30	0.17951	2.83	23.59	7.419	-0.122	38.22	24.605	2.988	17.438	-23.992	9.54	1.902	-4.38	5.29	-0.703	3.18
31	31	0.1857	3.006	23.516	7.18	0.124	37.605	23.893	2.704	16.889	-24.483	9.523	1.828	-3.267	5.362	-0.783	3.094
32	32	0.19189	3.125	23.388	6.882	0.376	36.956	23.433	2.493	16.356	-25.239	9.517	1.787	-2.057	5.458	-0.829	2.995
33	33	0.19808	3.238	23.231	6.587	0.612	36.305	23.162	2.371	15.834	-26.223	9.503	1.807	-0.757	5.56	-0.824	2.929
34	34	0.20427	3.345	23.065	6.295	0.857	35.663	23.021	2.279	15.339	-27.369	9.5	1.819	0.599	5.663	-0.834	2.873
35	35	0.21046	3.449	22.898	6.005	1.119	35.031	22.911	2.179	14.878	-28.518	9.428	1.875	1.908	5.69	-0.807	2.795
36	36	0.21665	3.548	22.715	5.717	1.377	34.388	22.788	2.08	14.434	-29.587	9.392	1.93	3.135	5.749	-0.787	2.691
37	37	0.22284	3.641	22.506	5.431	1.641	33.735	22.658	1.969	14.024	-30.559	9.411	1.972	4.288	5.852	-0.795	2.595
38	38	0.22903	3.729	22.279	5.148	1.914	33.087	22.457	1.834	13.684	-31.311	9.449	2.038	5.336	5.952	-0.816	2.537
39	39	0.23522	3.813	22.048	4.865	2.2	32.455	22.232	1.697	13.404	-31.768	9.357	2.223	6.121	5.918	-0.748	2.485
40	40	0.24141	3.894	21.818	4.583	2.499	31.842	21.997	1.546	13.184	-31.985	9.397	2.415	6.679	5.998	-0.709	2.43
41	41	0.2476	3.972	21.594	4.3	2.803	31.252	21.802	1.411	13.022	-31.987	9.418	2.581	7.03	6.06	-0.737	2.41
42	42	0.25379	4.048	21.381	4.016	3.109	30.69	21.693	1.303	12.918	-31.817	9.441	2.779	7.134	6.12	-0.773	2.393
43	43	0.25998	4.12	21.184	3.731	3.411	30.172	21.69	1.244	12.873	-31.447	9.391	3.049	6.957	6.116	-0.773	2.39
44	44	0.26617	4.189	21.006	3.443	3.708	29.692	21.855	1.232	12.872	-31.01	9.347	3.355	6.58	6.124	-0.764	2.413
45	45	0.27236	4.255	20.848	3.153	4.014	29.255	22.175	1.245	12.933	-30.505	9.296	3.675	6.005	6.123	-0.773	2.45
46	46	0.27855	4.317	20.713	2.861	4.307	28.849	22.666	1.321	13.017	-29.981	9.18	4.022	5.25	6.078	-0.776	2.483
47	47	0.28474	4.374	20.592	2.566	4.591	28.454	23.343	1.44	13.108	-29.523	9.096	4.364	4.36	6.08	-0.792	2.489
48	48	0.29093	4.425	20.466	2.27	4.865	28.05	24.182	1.59	13.198	-29.136	9.051	4.75	3.403	6.128	-0.77	2.508
49	49	0.29712	4.471	20.332	1.973	5.128	27.626	25.156	1.776	13.269	-28.813	8.857	5.166	2.405	6.051	-0.715	2.545
50	50	0.30331	4.511	20.195	1.675	5.38	27.188	26.202	1.974	13.318	-28.532	8.654	5.58	1.385	5.982	-0.653	2.578
51	51	0.3095	4.544	20.049	1.376	5.619	26.735	27.256	2.177	13.342	-28.279	8.448	5.972	0.362	5.931	-0.598	2.579
52	52	0.31569	4.572	19.893	1.077	5.846	26.278	28.267	2.367	13.376	-28.039	8.304	6.313	-0.584	5.937	-0.598	2.592
53	53	0.32188	4.593	19.733	0.776	6.064	25.829	29.165	2.542	13.434	-27.742	8.092	6.647	-1.475	5.878	-0.614	2.596
54	54	0.32807	4.608	19.56	0.475	6.273	25.376	29.936	2.696	13.502	-27.412	7.82	7.032	-2.259	5.764	-0.578	2.61
55	55	0.33426	4.618	19.366	0.174	6.477	24.904	30.544	2.796	13.582	-27.014	7.632	7.408	-2.917	5.72	-0.55	2.657
56	56	0.34045	4.62	19.164	-0.127	6.669	24.426	31.042	2.872	13.666	-26.61	7.501	7.772	-3.485	5.728	-0.533	2.684
57	57	0.34664	4.618	18.947	-0.429	6.847	23.935	31.415	2.931	13.756	-26.195	7.35	8.113	-3.944	5.711	-0.538	2.701
58	58	0.35283	4.63	18.73	-0.727	7.03	23.454	31.708	2.989	13.847	-25.852	7.234	8.404	-4.264	5.719	-0.589	2.71
59	59	0.35902	4.666	18.532	-1.001	7.217	23	31.89	3.037	13.934	-25.57	7.039	8.677	-4.449	5.637	-0.643	2.714
60	60	0.36521	4.687	18.337	-1.261	7.365	22.528	32.074	3.061	13.993	-25.417	7.036	9	-4.508	5.715	-0.638	2.726
61	61	0.3714	4.696	18.12	-1.508	7.498	22.035	32.208	3.075	14.05	-25.341	7	9.336	-4.441	5.75	-0.614	2.744
62	62	0.37759	4.695	17.887	-1.742	7.606	21.521	32.358	3.109	14.076	-25.399	6.914	9.599	-4.25	5.729	-0.647	2.769
63	63	0.38378	4.671	17.643	-1.954	7.661	20.991	32.508	3.146	14.077	-25.562	6.902	9.848	-3.995	5.758	-0.678	2.76
64	64	0.38997	4.634	17.38	-2.14	7.677	20.426	32.713	3.196	14.026	-25.886	6.936	10.04	-3.708	5.817	-0.732	2.692
65	65	0.39616	4.598	17.124	-2.311	7.692	19.868	32.882	3.228	13.963	-26.237	6.886	10.211	-3.319	5.783	-0.797	2.678
66	66	0.40235	4.565	16.906	-2.478	7.702	19.339	33.032	3.248	13.887	-26.642	6.882	10.421	-2.877	5.779	-0.814	2.656
67	67	0.40854	4.528	16.71	-2.648	7.707	18.828	33.151	3.244	13.816	-27.014	6.982	10.715	-2.464	5.87	-0.748	2.611
68	68	0.41473	4.485	16.512	-2.831	7.699	18.302	33.282	3.237	13.722	-27.37	7.051	10.945	-2.042	5.927	-0.737	2.583
69	69	0.42092	4.433	16.32	-3.026	7.677	17.766	33.342	3.225	13.603	-27.658	6.977	11.111	-1.584	5.851	-0.781	2.572
70	70	0.42711	4.379	16.15	-3.22	7.638	17.232	33.425	3.205	13.447	-27.947	7.001	11.284	-1.178	5.87	-0.807	2.532
71	71	0.4333	4.331	16.017	-3.419	7.59	16.729	33.526	3.182	13.279	-28.201	7.131	11.47	-0.84	5.991	-0.815	2.477
72	72	0.43949	4.289	15.92	-3.638	7.554	16.253	33.675	3.169	13.101	-28.422	7.198	11.611	-0.527	6.065	-0.871	2.459
73	73	0.44568	4.261	15.839	-3.869	7.534	15.784	33.833	3.152	12.921	-28.576	7.196	11.752	-0.271	6.082	-0.931	2.451
74	74	0.45187	4.245	15.771	-4.09	7.499	15.312	34.018	3.142	12.715	-28.677	7.354	11.946	-0.153	6.27	-0.935	2.395
75	75	0.45806	4.264	15.697	-4.341	7.501	14.807	34.336	3.151	12.47	-28.791	7.419	12.138	-0.104	6.397	-0.932	2.363
76	76	0.46425	4.265	15.686	-4.626	7.487	14.341	34.728	3.177	12.187	-28.874	7.349	12.305	-0.113	6.421	-0.946	2.337
77	77	0.47044	4.257	15.594	-4.942	7.476	13.816	35.237	3.224	11.928	-28.948	7.283	12.536	-0.246	6.476	-0.893	2.27
78	78	0.47663	4.25	15.518	-5.296	7.487	13.296	35.831	3.255	11.687	-28.981	7.224	12.761	-0.467	6.544	-0.856	2.205
79	79	0.48282	4.246	15.462	-5.691	7.51	12.791	36.469	3.289	11.447	-28.947	7.098	12.918	-0.76	6.565	-0.889	2.135
80	80	0.48901	4.234	15.419	-6.111	7.52	12.288	37.144	3.324	11.185	-28.876	6.941	13.09	-1.072	6.574	-0.902	2.093
81	81	0.4952	4.207	15.39	-6.552	7.494	11.792	37.832	3.382	10.913	-28.777	6.841	13.303	-1.397	6.658	-0.889	2.046
82	82	0.50139	4.181	15.377	-7.019	7.469	11.315	38.469	3.436	10.662	-28.604	6.76	13.511	-1.719	6.763	-0.899	2.001
83	83	0.50758	4.154	15.374	-7.495	7.441	10.85	39.011	3.48	10.428	-28.346	6.594	13.695	-2.021	6.785	-0.942	1.956
84	84	0.51377	4.114	15.372	-7.955	7.382	10.385	39.458	3.502	10.188	-28.051	6.452	13.842	-2.304	6.81	-1.014	1.89
85	85	0.51996	4.062	15.373	-8.407	7.294	9.913	39.855	3.505	9.938	-27.735	6.389	13.978	-2.56	6.899	-1.097	1.825
86	86	0.52615	3.996	15.385	-8.871	7.188	9.455	40.185	3.489	9.699	-27.41	6.393	14.187	-2.73	7.037	-1.113	1.783
87	87	0.53234	3.918	15.411	-9.347	7.064	9.02	40.444	3.474	9.48	-27.066	6.441	14.432	-2.834	7.206	-1.108	1.74
88	88	0.53853	3.829	15.45	-9.848	6.934	8.599	40.657	3.441	9.273	-26.748	6.606	14.669	-2.83	7.461	-1.116	1.716
89	89	0.54472	3.724	15.497	-10.363	6.788	8.193	40.78	3.386	9.078	-26.428	6.816	14.84	-2.763	7.723	-1.181	1.656
90	90	0.55091	3.602	15.556	-10.883	6.638	7.797	40.854	3.288	8.886	-26.126	7.045	14.979	-2.687	7.971	-1.258	1.544
91	91	0.5571	3.464	15.632	-11.41	6.462	7.419	40.963	3.208	8.671	-25.917	7.232	15.085	-2.528	8.166	-1.357	1.447
92	92	0.56329	3.314	15.722	-11.942	6.262	7.064	41.127	3.153	8.445	-25.83	7.399	15.208	-2.254	8.329	-1.444	1.394
93	93	0.56948	3.16	15.851	-12.468	6.066	6.759	41.261	3.091	8.246	-25.787	7.617	15.428	-1.887	8.516	-1.451	1.376
94	94	0.57567	2.998	16.014	-12.973	5.862	6.5	41.359	3.033	8.055	-25.799	7.815	15.671	-1.438	8.66	-1.441	1.373
95	95	0.58186	2.82	16.206	-13.463	5.631	6.276	41.422	2.986	7.845	-25.829	8.031	15.805	-0.983	8.813	-1.528	1.342
96	96	0.58805	2.642	16.428	-13.949	5.41	6.082	41.507	2.934	7.631	-25.913	8.268	15.804	-0.518	8.969	-1.745	1.3
97	97	0.59424	2.461	16.679	-14.445	5.194	5.927	41.615	2.894	7.435	-26.003	8.488	15.778	-0.079	9.11	-1.998	1.24
98	98	0.60043	2.263	16.935	-14.942	4.971	5.79	41.704	2.851	7.269	-26.044	8.694	15.874	0.35	9.241	-2.151	1.201
99	99	0.60662	2.062	17.207	-15.457	4.76	5.686	41.861	2.822	7.13	-26.108	8.864	16.031	0.81	9.337	-2.264	1.219
100	100	0.61281	1.866	17.503	-15.992	4.583	5.621	42.003	2.772	7.041	-26.082	9.038	16.208	1.206	9.432	-2.374	1.237
101	101	0.619	1.668	17.819	-16.516	4.408	5.569	42.152	2.717	6.949	-26.026	9.116	16.37	1.557	9.44	-2.502	1.258
102	102	0.62519	1.481	18.15	-17.015	4.237	5.54	42.285	2.682	6.878	-25.896	9.238	16.52	1.812	9.511	-2.667	1.265
103	103	0.63138	1.306	18.512	-17.488	4.093	5.546	42.397	2.646	6.838	-25.721	9.323	16.632	2.036	9.549	-2.892	1.293
104	104	0.63757	1.136	18.892	-17.93	3.96	5.573	42.482	2.593	6.815	-25.488	9.388	16.723	2.265	9.567	-3.158	1.395
105	105	0.64376	0.965	19.283	-18.336	3.819	5.609	42.572	2.536	6.786	-25.241	9.415	16.79	2.481	9.55	-3.453	1.54
106	106	0.64995	0.77	19.672	-18.709	3.654	5.655	42.7	2.468	6.768	-25.004	9.417	16.812	2.7	9.503	-3.809	1.75
107	107	0.65614	0.551	20.053	-19.04	3.451	5.71	42.841	2.407	6.753	-24.786	9.399	16.781	2.928	9.437	-4.229	2.002
108	108	0.66233	0.336	20.42	-19.327	3.253	5.762	42.952	2.344	6.759	-24.558	9.327	16.644	3.174	9.318	-4.77	2.299
109	109	0.66852	0.148	20.769	-19.558	3.071	5.785	43.088	2.277	6.762	-24.41	9.221	16.423	3.471	9.158	-5.403	2.65
110	110	0.67471	-0.025	21.076	-19.73	2.888	5.763	43.235	2.203	6.769	-24.324	9.124	16.175	3.802	8.999	-6.072	3.047
111	111	0.6809	-0.216	21.324	-19.824	2.672	5.695	43.365	2.119	6.804	-24.274	9.008	15.805	4.118	8.811	-6.881	3.45
112	112	0.68709	-0.45	21.498	-19.847	2.378	5.578	43.534	2.058	6.851	-24.319	8.946	15.295	4.434	8.676	-7.85	3.861
113	113	0.69328	-0.724	21.599	-19.78	2.008	5.41	43.657	2.011	6.922	-24.417	8.916	14.646	4.762	8.564	-8.987	4.27
114	114	0.69947	-1.015	21.644	-19.592	1.598	5.212	43.667	1.993	7.052	-24.515	8.704	13.949	5.119	8.27	-10.211	4.709
115	115	0.70566	-1.284	21.682	-19.292	1.224	5.029	43.545	2.003	7.26	-24.614	8.313	13.253	5.517	7.801	-11.465	5.164
116	116	0.71185	-1.519	21.746	-18.916	0.902	4.891	43.356	2.048	7.526	-24.738	7.944	12.449	5.889	7.361	-12.845	5.574
117	117	0.71804	-1.723	21.856	-18.506	0.651	4.828	43.135	2.119	7.87	-24.871	7.696	11.421	6.191	7.043	-14.476	5.903
118	118	0.72423	-1.906	22.01	-18.091	0.48	4.861	42.914	2.214	8.319	-25.034	7.585	10.226	6.453	6.856	-16.307	6.164
119	119	0.73042	-2.062	22.199	-17.695	0.4	4.988	42.736	2.351	8.939	-25.252	7.524	8.984	6.687	6.702	-18.268	6.359
120	120	0.73661	-2.183	22.394	-17.299	0.38	5.176	42.591	2.575	9.676	-25.534	7.378	7.812	6.95	6.484	-20.215	6.537
121	121	0.7428	-2.273	22.577	-16.898	0.404	5.416	42.457	2.881	10.51	-25.855	7.283	6.646	7.159	6.341	-22.196	6.626
122	122	0.74899	-2.323	22.74	-16.522	0.489	5.714	42.347	3.265	11.435	-26.205	7.284	5.377	7.324	6.324	-24.3	6.625
123	123	0.75518	-2.329	22.856	-16.182	0.615	6.05	42.253	3.736	12.403	-26.599	7.423	3.867	7.424	6.492	-26.626	6.48
124	124	0.76137	-2.283	22.882	-15.862	0.785	6.356	42.164	4.246	13.393	-27.052	7.482	2.356	7.566	6.613	-28.901	6.3
125	125	0.76756	-2.217	22.925	-15.563	0.997	6.791	42.027	4.802	14.42	-27.499	7.281	0.973	7.752	6.507	-30.956	6.092
126	126	0.77375	-2.146	22.975	-15.296	1.217	7.307	41.852	5.44	15.558	-27.954	6.968	-0.54	8.019	6.339	-33.193	5.868
127	127	0.77994	-2.101	23.032	-15.076	1.413	7.92	41.607	6.114	16.752	-28.354	6.711	-2.423	8.377	6.292	-35.799	5.659
128	128	0.78613	-2.07	23.106	-14.913	1.59	8.604	41.329	6.799	17.989	-28.722	7.119	-4.38	8.774	6.955	-38.536	5.433
129	129	0.79232	-2.015	23.248	-14.766	1.786	9.385	40.917	7.487	19.256	-28.995	7.423	-6.136	9.245	7.572	-41.061	5.233
130	130	0.79851	-1.974	23.411	-14.65	1.955	10.225	40.39	8.187	20.622	-29.16	7.759	-7.933	9.845	8.283	-43.7	5.123
131	131	0.8047	-1.97	23.581	-14.553	2.048	11.114	39.778	8.695	21.74	-29.295	8.064	-10.308	10.575	9.026	-46.592	5.108
132	132	0.81089	-1.995	23.771	-14.462	2.092	12.051	39.083	9.156	22.857	-29.354	8.195	-12.934	11.396	9.687	-49.69	5.197
133	133	0.81708	-2.036	23.97	-14.383	2.098	13.005	38.227	9.462	23.988	-29.26	8.838	-15.81	12.269	10.89	-53.038	5.357
134	134	0.82327	-2.078	24.16	-14.306	2.085	13.963	37.218	9.7	25.142	-29.016	9.115	-18.868	13.193	11.843	-56.529	5.62
135	135	0.82946	-2.105	24.311	-14.22	2.061	14.902	36.033	9.864	26.265	-28.663	8.635	-22.068	14.159	12.192	-60.013	5.965
136	136	0.83565	-2.116	24.412	-14.113	2.024	15.788	34.657	9.919	27.397	-28.187	7.485	-25.258	15.154	11.979	-63.38	6.382
137	137	0.84184	-2.115	24.471	-13.996	1.963	16.623	33.143	9.869	28.427	-27.65	5.982	-28.494	16.089	11.524	-66.608	6.796
138	138	0.84803	-2.099	24.496	-13.864	1.877	17.423	31.546	9.706	29.281	-27.12	4.542	-31.857	16.946	11.237	-69.742	7.197
139	139	0.85422	-2.061	24.474	-13.718	1.783	18.176	29.846	9.43	30.03	-26.59	3.103	-35.231	17.733	11.04	-72.725	7.577
140	140	0.86041	-1.991	24.386	-13.552	1.693	18.864	28.047	9.086	30.837	-26.016	1.389	-38.192	18.535	10.568	-75.265	7.997
141	141	0.8666	-1.913	24.254	-13.366	1.589	19.524	26.231	8.73	31.66	-25.477	-0.496	-40.459	19.417	9.875	-77.059	8.446
142	142	0.87279	-1.775	24.065	-13.156	1.518	20.113	24.458	8.406	32.454	-25.038	-2.45	-41.851	20.374	9.015	-77.925	8.872
143	143	0.87898	-1.596	23.839	-12.942	1.484	20.673	22.749	8.039	33.271	-24.658	-3.701	-42.464	21.365	8.663	-78.097	9.205
144	144	0.88517	-1.441	23.636	-12.733	1.436	21.31	21.226	7.685	34.132	-24.35	-4.318	-42.54	22.332	8.734	-77.831	9.448
145	145	0.89136	-1.312	23.478	-12.528	1.377	22.03	19.88	7.384	35.012	-24.091	-4.677	-42.351	23.252	8.916	-77.35	9.654
146	146	0.89755	-1.209	23.374	-12.326	1.319	22.833	18.717	7.15	35.89	-23.882	-4.874	-41.822	24.213	9.101	-76.55	9.906
147	147	0.90374	-1.13	23.317	-12.128	1.252	23.705	17.786	7.029	36.759	-23.745	-4.848	-40.845	25.18	9.305	-75.354	10.154
148	148	0.90993	-1.075	23.306	-11.933	1.183	24.641	17.123	7.039	37.615	-23.661	-4.472	-39.405	26.076	9.607	-73.791	10.36
149	149	0.91612	-1.038	23.331	-11.742	1.108	25.631	16.673	7.173	38.446	-23.639	-3.809	-37.738	26.707	10.046	-72.075	10.359
150	150	0.92231	-1.015	23.371	-11.554	1.034	26.654	16.406	7.4	39.236	-23.643	-2.918	-35.969	27.063	10.584	-70.294	10.173
151	151	0.9285	-1	23.41	-11.368	0.961	27.689	16.328	7.733	39.994	-23.665	-1.939	-34.163	27.078	11.11	-68.498	9.765
152	152	0.93469	-0.995	23.448	-11.185	0.886	28.73	16.451	8.182	40.702	-23.735	-0.939	-32.382	26.772	11.594	-66.703	9.144
153	153	0.94088	-0.995	23.476	-11.004	0.811	29.771	16.695	8.701	41.358	-23.781	0.051	-30.694	26.15	12.036	-64.951	8.34
154	154	0.94707	-1.001	23.494	-10.824	0.734	30.81	17.02	9.262	41.967	-23.791	1.005	-29.13	25.381	12.433	-63.259	7.504
155	155	0.95326	-1.01	23.499	-10.645	0.651	31.84	17.393	9.838	42.51	-23.744	1.914	-27.715	24.534	12.784	-61.633	6.702
156	156	0.95945	-1.025	23.499	-10.465	0.583	32.871	17.739	10.325	43.005	-23.586	2.937	-26.423	23.654	13.205	-60.062	5.975
157	157	0.96564	-1.043	23.493	-10.286	0.515	33.896	18.091	10.817	43.443	-23.334	3.541	-25.331	22.624	13.248	-58.578	5.233
158	158	0.97183	-1.064	23.482	-10.105	0.44	34.909	18.458	11.314	43.83	-22.99	3.898	-24.432	21.566	13.073	-57.221	4.595
159	159	0.97802	-1.09	23.474	-9.922	0.358	35.917	18.817	11.786	44.193	-22.532	4.147	-23.598	20.553	12.764	-55.914	4.115
160	160	0.98421	-1.119	23.476	-9.736	0.278	36.931	19.132	12.182	44.479	-21.973	4.504	-22.793	19.672	12.524	-54.576	3.852
161	161	0.9904	-1.151	23.48	-9.548	0.213	37.941	19.411	12.468	44.603	-21.372	5.047	-22.135	19.012	12.449	-53.245	3.882
162	162	0.99659	-1.183	23.478	-9.355	0.152	38.941	19.651	12.634	44.614	-20.711	5.948	-21.574	18.496	12.678	-51.932	4.119
163	163	1.00278	-1.214	23.47	-9.159	0.098	39.928	19.884	12.728	44.628	-20.018	7.012	-21.047	18.085	13.023	-50.683	4.496
164	164	1.00897	-1.244	23.455	-8.958	0.043	40.89	20.137	12.89	44.65	-19.317	7.425	-20.542	17.763	12.781	-49.459	5.008
165	165	1.01516	-1.277	23.433	-8.745	-0.023	41.826	20.372	13.079	44.661	-18.641	7.255	-20.042	17.527	12.025	-48.205	5.597
166	166	1.02135	-1.317	23.407	-8.493	-0.131	42.726	20.585	13.215	44.675	-18.01	7.179	-19.487	17.475	11.331	-46.939	6.309
167	167	1.02754	-1.338	23.404	-8.209	-0.238	43.61	20.715	13.22	44.427	-17.5	7.418	-19.179	17.596	10.982	-45.716	7.129
168	168	1.03373	-1.349	23.405	-7.916	-0.336	44.463	20.794	13.133	43.862	-17.16	7.928	-19.202	17.853	10.992	-44.57	8.009
169	169	1.03992	-1.356	23.407	-7.643	-0.393	45.293	20.806	12.95	43.254	-16.943	8.277	-19.32	18.269	10.898	-43.458	8.909
170	170	1.04611	-1.363	23.402	-7.37	-0.45	46.081	20.805	12.771	42.651	-16.839	8.19	-19.446	18.777	10.44	-42.318	9.784
171	171	1.0523	-1.346	23.402	-7.064	-0.524	46.822	20.731	12.619	41.946	-16.866	7.534	-19.694	19.354	9.556	-41.128	10.613
172	172	1.05849	-1.304	23.401	-6.714	-0.607	47.516	20.526	12.383	41.162	-16.99	6.765	-19.983	20.015	8.616	-39.875	11.4
173	173	1.06468	-1.242	23.394	-6.308	-0.724	48.151	20.173	11.978	40.297	-17.21	6.576	-20.251	20.754	8.228	-38.622	12.109
174	174	1.07087	-1.169	23.374	-5.827	-0.923	48.721	19.737	11.536	39.334	-17.523	6.505	-20.536	21.521	7.991	-37.339	12.739
175	175	1.07706	-1.084	23.345	-5.294	-1.158	49.225	19.201	11.039	38.306	-17.854	6.364	-20.865	22.19	7.723	-36.039	13.221
176	176	1.08325	-0.985	23.304	-4.759	-1.381	49.656	18.623	10.507	37.211	-18.238	6.137	-21.203	22.759	7.418	-34.69	13.543
177	177	1.08944	-0.869	23.255	-4.267	-1.548	50.02	17.978	9.903	36.054	-18.615	5.948	-21.484	23.194	7.177	-33.248	13.691
178	178	1.09563	-0.802	23.227	-3.95	-1.558	50.389	17.506	9.274	34.872	-19.004	5.849	-21.658	23.463	7.016	-31.699	13.706
179	179	1.10182	-0.744	23.189	-3.554	-1.655	50.694	16.955	8.636	33.697	-19.317	5.793	-21.738	23.551	6.883	-30.109	13.558
180	180	1.10801	-0.692	23.136	-3.105	-1.808	50.931	16.366	8.012	32.51	-19.594	5.775	-21.732	23.43	6.792	-28.469	13.215
181	181	1.1142	-0.633	23.074	-2.635	-1.986	51.101	15.845	7.477	31.289	-19.92	5.75	-21.653	23.091	6.722	-26.776	12.674
182	182	1.12039	-0.552	22.994	-2.148	-2.163	51.196	15.378	7.003	30.065	-20.245	5.797	-21.382	22.529	6.695	-24.96	11.967
183	183	1.12658	-0.456	22.899	-1.628	-2.359	51.239	14.916	6.579	28.871	-20.555	5.873	-20.938	21.773	6.685	-23.038	11.102
184	184	1.13277	-0.356	22.783	-1.06	-2.609	51.219	14.479	6.235	27.701	-20.901	6.011	-20.35	20.882	6.747	-21.047	10.106
185	185	1.13896	-0.25	22.638	-0.473	-2.875	51.124	14.092	5.956	26.547	-21.278	6.21	-19.716	19.822	6.886	-19.077	8.964
186	186	1.14515	-0.147	22.478	0.108	-3.149	50.965	13.827	5.787	25.414	-21.762	6.222	-19.075	18.68	6.891	-17.143	7.737
187	187	1.15134	-0.051	22.303	0.699	-3.431	50.755	13.587	5.639	24.324	-22.266	6.199	-18.355	17.453	6.859	-15.203	6.419
188	188	1.15753	0.039	22.114	1.309	-3.73	50.495	13.349	5.518	23.291	-22.787	6.026	-17.644	16.261	6.695	-13.355	5.123
189	189	1.16372	0.124	21.923	1.907	-4.012	50.197	13.142	5.4	22.292	-23.325	5.922	-17.016	15.091	6.617	-11.674	3.848
190	190	1.16991	0.201	21.738	2.509	-4.287	49.869	12.891	5.269	21.36	-23.814	5.881	-16.354	13.96	6.597	-10.068	2.616
191	191	1.1761	0.269	21.551	3.148	-4.594	49.5	12.599	5.142	20.487	-24.32	5.829	-15.72	12.992	6.581	-8.598	1.499
192	192	1.18229	0.341	21.361	3.799	-4.894	49.107	12.27	5.007	19.695	-24.825	5.778	-15.066	12.204	6.563	-7.22	0.532
193	193	1.18848	0.424	21.177	4.447	-5.16	48.711	11.915	4.848	18.983	-25.317	5.752	-14.418	11.571	6.552	-5.945	-0.291
194	194	1.19467	0.52	21.002	5.102	-5.401	48.319	11.476	4.652	18.368	-25.748	5.811	-13.916	11.121	6.637	-4.921	-0.945
195	195	1.20086	0.606	20.833	5.771	-5.648	47.907	10.974	4.427	17.81	-26.125	5.97	-13.676	10.833	6.859	-4.236	-1.445
196	196	1.20705	0.666	20.682	6.43	-5.908	47.484	10.481	4.23	17.29	-26.523	6.134	-13.537	10.774	7.126	-3.738	-1.753
197	197	1.21324	0.713	20.554	7.057	-6.132	47.059	10.012	4.013	16.837	-26.885	6.458	-13.435	10.883	7.538	-3.38	-1.87
198	198	1.21943	0.753	20.442	7.644	-6.313	46.63	9.526	3.777	16.453	-27.189	6.867	-13.366	11.202	8.03	-3.16	-1.766
199	199	1.22562	0.784	20.35	8.222	-6.474	46.202	9.034	3.515	16.099	-27.479	7.35	-13.396	11.646	8.6	-3.097	-1.54
200	200	1.23181	0.807	20.278	8.785	-6.602	45.777	8.561	3.218	15.8	-27.707	7.837	-13.566	12.088	9.166	-3.25	-1.252
201	201	1.238	0.83	20.227	9.324	-6.694	45.362	8.086	2.892	15.57	-27.82	8.426	-13.709	12.569	9.779	-3.477	-0.834
