# Supplementary material for: Gait phenotypes in paediatric hereditary spastic paraplegia revealed by dynamic time warping analysis and random forests
Source: PLoS One. 2018 Mar 8;13(3):e0192345. doi: 10.1371/journal.pone.0192345 (PMC5843164; doi:10.1371/journal.pone.0192345)
Supplement: S1 Data — (ZIP) [file pone.0192345.s008.zip › HSP/Left.SR.HSP21.5.csv]

	Epoch	Time	Pelvic.obliquity	Pelvic.tilt	Pelvic rotation	Hip.abd.add	Hip.flexion	Hip.rotation	Knee.abd.add	Knee.flexion	Knee.rotation	Ankle.abd.add	Ankle.flexion	Ankle.rotation	Forefoot.abd.add	Forefoot.flexion	Forefoot.rotation
1	1	0	-0.767	22.306	3.937	-7.434	44.287	9.949	0.841	12.064	-26.579	8.51	-11.853	15.856	6.009	-1.153	-0.443
2	2	0.00597	-0.856	22.275	4.372	-7.475	43.87	9.701	0.39	12.046	-26.35	8.658	-10.628	16.315	5.615	-0.361	0.374
3	3	0.01194	-0.939	22.284	4.78	-7.464	43.512	9.332	-0.11	12.144	-25.941	8.824	-9.583	16.528	5.279	0.194	0.982
4	4	0.01791	-1.016	22.32	5.156	-7.405	43.187	8.915	-0.679	12.236	-25.447	8.845	-9.264	16.601	4.963	0.087	1.439
5	5	0.02388	-1.1	22.389	5.501	-7.305	42.891	8.555	-1.309	12.363	-24.916	8.74	-9.446	16.522	4.592	-0.514	1.77
6	6	0.02985	-1.199	22.489	5.813	-7.178	42.669	8.447	-1.906	12.697	-24.43	8.661	-9.423	16.24	4.137	-1.075	2.057
7	7	0.03582	-1.326	22.622	6.111	-7.069	42.617	8.745	-2.335	13.397	-24.088	8.5	-8.852	15.719	3.458	-1.326	2.334
8	8	0.04179	-1.488	22.771	6.402	-7.016	42.812	9.559	-2.518	14.576	-23.934	8.428	-7.746	14.779	2.739	-1.276	2.474
9	9	0.04776	-1.656	22.924	6.668	-6.991	43.213	10.907	-2.425	16.132	-24.001	8.625	-6.198	13.426	2.215	-0.939	2.476
10	10	0.05373	-1.765	23.044	6.871	-6.913	43.646	12.764	-1.997	17.773	-24.291	8.986	-4.599	11.885	1.955	-0.588	2.55
11	11	0.0597	-1.793	23.134	6.986	-6.731	43.957	15.087	-1.299	19.196	-24.741	9.354	-3.341	10.213	1.87	-0.477	2.749
12	12	0.06567	-1.772	23.219	7.038	-6.515	44.114	17.904	-0.326	20.291	-25.391	9.662	-2.391	8.344	1.871	-0.535	2.98
13	13	0.07164	-1.734	23.331	7.05	-6.328	44.142	21.106	0.881	21.024	-26.168	9.861	-1.56	6.244	1.876	-0.567	3.188
14	14	0.07761	-1.688	23.471	7.014	-6.173	44.065	24.541	2.24	21.394	-27.034	9.793	-0.819	3.973	1.73	-0.528	3.326
15	15	0.08358	-1.613	23.614	6.906	-6.002	43.896	27.903	3.6	21.458	-27.859	9.549	-0.201	1.704	1.513	-0.491	3.409
16	16	0.08955	-1.505	23.754	6.745	-5.81	43.675	30.862	4.814	21.371	-28.486	9.284	0.285	-0.407	1.324	-0.539	3.446
17	17	0.09552	-1.384	23.878	6.536	-5.588	43.413	33.122	5.738	21.244	-28.741	9.071	0.752	-2.23	1.205	-0.587	3.478
18	18	0.10149	-1.269	23.988	6.293	-5.344	43.112	34.583	6.321	21.115	-28.559	8.838	1.262	-3.735	1.09	-0.554	3.51
19	19	0.10746	-1.141	24.082	6.036	-5.066	42.784	35.19	6.533	21.033	-27.953	8.571	1.764	-4.901	0.94	-0.474	3.519
20	20	0.11343	-0.974	24.159	5.787	-4.753	42.435	34.976	6.403	20.994	-27.022	8.402	2.175	-5.682	0.862	-0.428	3.502
21	21	0.1194	-0.764	24.21	5.555	-4.42	42.049	34.131	6.03	20.942	-25.928	8.219	2.519	-6.073	0.768	-0.381	3.49
22	22	0.12537	-0.522	24.229	5.336	-4.071	41.604	32.934	5.505	20.831	-24.864	8.095	2.793	-6.163	0.721	-0.339	3.457
23	23	0.13134	-0.255	24.216	5.125	-3.717	41.095	31.563	4.915	20.628	-23.921	7.973	3.002	-5.998	0.677	-0.301	3.419
24	24	0.13731	-0.044	24.259	4.93	-3.449	40.628	30.162	4.332	20.323	-23.133	7.792	3.11	-5.62	0.578	-0.299	3.367
25	25	0.14328	0.127	24.361	4.877	-3.373	40.189	28.676	3.801	19.894	-22.497	7.608	3.097	-5.084	0.473	-0.359	3.286
26	26	0.14925	0.294	24.453	4.837	-3.32	39.71	27.334	3.33	19.371	-22.167	7.513	3.003	-4.38	0.45	-0.461	3.2
27	27	0.15522	0.437	24.518	4.784	-3.271	39.208	26.152	2.921	18.831	-22.107	7.486	2.928	-3.542	0.49	-0.54	3.1
28	28	0.16119	0.567	24.565	4.707	-3.208	38.695	25.177	2.592	18.271	-22.311	7.489	2.887	-2.626	0.573	-0.576	2.981
29	29	0.16716	0.708	24.607	4.6	-3.094	38.186	24.428	2.337	17.705	-22.793	7.391	2.871	-1.606	0.569	-0.583	2.89
30	30	0.17313	0.855	24.639	4.481	-2.954	37.681	23.888	2.142	17.155	-23.527	7.29	2.871	-0.516	0.551	-0.58	2.803
31	31	0.1791	0.979	24.641	4.372	-2.84	37.154	23.563	2.022	16.589	-24.518	7.206	2.874	0.629	0.552	-0.562	2.707
32	32	0.18507	1.08	24.607	4.271	-2.736	36.605	23.313	1.926	16.043	-25.575	7.158	2.891	1.753	0.592	-0.538	2.587
33	33	0.19104	1.174	24.547	4.153	-2.61	36.038	23.128	1.835	15.519	-26.643	7.148	2.844	2.861	0.666	-0.589	2.474
34	34	0.19701	1.291	24.478	4.019	-2.434	35.478	22.975	1.73	15.026	-27.718	7.172	2.76	3.975	0.762	-0.689	2.385
35	35	0.20298	1.356	24.347	3.833	-2.253	34.877	22.891	1.634	14.57	-28.728	7.144	2.767	5.019	0.816	-0.713	2.292
36	36	0.20895	1.417	24.183	3.644	-2.06	34.268	22.785	1.546	14.175	-29.541	6.994	2.874	5.924	0.749	-0.672	2.23
37	37	0.21492	1.484	24.006	3.463	-1.847	33.661	22.659	1.435	13.832	-30.19	6.92	2.977	6.71	0.741	-0.664	2.197
38	38	0.22089	1.559	23.823	3.287	-1.627	33.065	22.522	1.325	13.531	-30.661	6.896	3.09	7.315	0.777	-0.671	2.153
39	39	0.22686	1.641	23.65	3.117	-1.396	32.496	22.395	1.219	13.292	-30.942	6.978	3.262	7.703	0.905	-0.658	2.096
40	40	0.23283	1.73	23.493	2.95	-1.144	31.951	22.304	1.113	13.106	-31.02	7.064	3.442	7.864	1.035	-0.673	2.053
41	41	0.2388	1.827	23.35	2.788	-0.889	31.431	22.296	1.043	12.955	-30.929	7.093	3.681	7.82	1.118	-0.664	2.058
42	42	0.24477	1.929	23.225	2.629	-0.626	30.953	22.401	1.003	12.852	-30.765	7.116	3.983	7.606	1.191	-0.614	2.08
43	43	0.25074	2.037	23.118	2.471	-0.366	30.52	22.644	1.025	12.801	-30.524	7.05	4.313	7.189	1.194	-0.568	2.106
44	44	0.25671	2.149	23.023	2.315	-0.108	30.11	23.024	1.092	12.784	-30.226	6.953	4.605	6.604	1.183	-0.584	2.147
45	45	0.26268	2.264	22.933	2.161	0.154	29.704	23.552	1.192	12.768	-29.938	6.815	4.889	5.891	1.151	-0.614	2.191
46	46	0.26865	2.383	22.845	2.006	0.421	29.305	24.227	1.323	12.769	-29.638	6.699	5.216	5	1.155	-0.61	2.214
47	47	0.27462	2.503	22.758	1.852	0.673	28.916	25.046	1.505	12.781	-29.345	6.613	5.574	3.992	1.205	-0.592	2.248
48	48	0.28059	2.625	22.672	1.697	0.907	28.535	25.951	1.736	12.787	-29.089	6.469	5.939	2.95	1.223	-0.57	2.285
49	49	0.28656	2.748	22.582	1.541	1.139	28.137	26.954	1.981	12.764	-28.918	6.278	6.308	1.896	1.209	-0.532	2.318
50	50	0.29253	2.871	22.48	1.384	1.375	27.717	27.977	2.215	12.731	-28.77	6.065	6.691	0.834	1.182	-0.478	2.336
51	51	0.2985	2.993	22.372	1.225	1.615	27.3	28.942	2.435	12.709	-28.587	5.859	7.09	-0.205	1.172	-0.413	2.35
52	52	0.30447	3.115	22.252	1.063	1.855	26.881	29.813	2.64	12.698	-28.34	5.655	7.462	-1.212	1.174	-0.377	2.357
53	53	0.31044	3.234	22.113	0.9	2.097	26.452	30.552	2.814	12.706	-28.043	5.452	7.829	-2.133	1.173	-0.353	2.362
54	54	0.31641	3.352	21.956	0.733	2.34	26.007	31.204	2.965	12.737	-27.743	5.299	8.198	-2.968	1.21	-0.34	2.363
55	55	0.32238	3.467	21.788	0.563	2.572	25.557	31.746	3.106	12.766	-27.447	5.103	8.567	-3.669	1.202	-0.326	2.376
56	56	0.32835	3.579	21.622	0.388	2.81	25.116	32.153	3.205	12.807	-27.146	4.861	8.929	-4.226	1.134	-0.305	2.399
57	57	0.33432	3.687	21.452	0.207	3.063	24.687	32.464	3.267	12.878	-26.892	4.696	9.28	-4.636	1.117	-0.294	2.42
58	58	0.34029	3.791	21.277	0.021	3.319	24.265	32.691	3.312	12.976	-26.666	4.554	9.629	-4.94	1.105	-0.29	2.429
59	59	0.34626	3.882	21.088	-0.138	3.53	23.817	32.875	3.361	13.036	-26.542	4.429	9.946	-5.108	1.098	-0.301	2.443
60	60	0.35223	3.979	20.907	-0.267	3.719	23.353	33.061	3.405	13.038	-26.582	4.27	10.226	-5.136	1.037	-0.316	2.462
61	61	0.3582	4.077	20.737	-0.399	3.915	22.896	33.228	3.427	13.04	-26.737	4.184	10.528	-5.041	1.021	-0.303	2.473
62	62	0.36417	4.175	20.577	-0.537	4.118	22.452	33.394	3.439	13.055	-26.972	4.19	10.815	-4.856	1.072	-0.307	2.488
63	63	0.37014	4.282	20.441	-0.65	4.315	22.047	33.487	3.456	13.083	-27.243	4.201	11.068	-4.607	1.109	-0.345	2.482
64	64	0.37611	4.397	20.332	-0.737	4.494	21.673	33.528	3.483	13.099	-27.524	4.21	11.32	-4.336	1.143	-0.376	2.463
65	65	0.38208	4.506	20.231	-0.817	4.654	21.298	33.554	3.514	13.093	-27.822	4.214	11.577	-4.03	1.17	-0.396	2.447
66	66	0.38805	4.605	20.137	-0.908	4.807	20.92	33.543	3.528	13.076	-28.086	4.134	11.833	-3.692	1.109	-0.409	2.449
67	67	0.39402	4.689	20.061	-1.006	4.939	20.541	33.483	3.519	13.037	-28.282	4.057	12.086	-3.341	1.049	-0.416	2.471
68	68	0.39999	4.764	20.022	-1.112	5.048	20.174	33.4	3.501	12.947	-28.444	4.023	12.343	-3.024	1.041	-0.4	2.46
69	69	0.40596	4.828	19.982	-1.227	5.146	19.786	33.271	3.453	12.841	-28.52	4.067	12.529	-2.759	1.104	-0.449	2.423
70	70	0.41193	4.875	19.89	-1.356	5.24	19.348	33.128	3.394	12.745	-28.528	4.092	12.659	-2.516	1.147	-0.556	2.392
71	71	0.4179	4.903	19.803	-1.509	5.318	18.896	32.977	3.325	12.628	-28.485	4.089	12.836	-2.287	1.175	-0.607	2.359
72	72	0.42387	4.928	19.725	-1.683	5.389	18.427	32.868	3.26	12.471	-28.412	3.967	13.077	-2.082	1.108	-0.587	2.353
73	73	0.42984	4.973	19.653	-1.886	5.489	17.94	32.831	3.187	12.28	-28.374	3.825	13.321	-1.889	1.026	-0.546	2.35
74	74	0.43581	5.001	19.616	-2.107	5.571	17.476	32.843	3.112	12.071	-28.337	3.761	13.504	-1.721	1.021	-0.562	2.344
75	75	0.44178	5.024	19.587	-2.359	5.655	16.997	32.94	3.032	11.829	-28.304	3.753	13.627	-1.63	1.08	-0.622	2.307
76	76	0.44775	5.027	19.552	-2.624	5.706	16.494	33.133	2.972	11.543	-28.313	3.783	13.727	-1.588	1.194	-0.69	2.246
77	77	0.45372	5.005	19.51	-2.899	5.725	15.974	33.372	2.907	11.245	-28.317	3.81	13.862	-1.558	1.304	-0.722	2.206
78	78	0.45969	4.974	19.475	-3.213	5.74	15.446	33.753	2.866	10.928	-28.358	3.805	14.018	-1.578	1.407	-0.733	2.173
79	79	0.46566	4.928	19.44	-3.578	5.744	14.912	34.237	2.843	10.602	-28.404	3.828	14.182	-1.668	1.558	-0.738	2.112
80	80	0.47163	4.862	19.393	-3.982	5.741	14.358	34.758	2.806	10.283	-28.401	3.789	14.342	-1.79	1.652	-0.752	2.058
81	81	0.4776	4.787	19.338	-4.426	5.732	13.79	35.341	2.77	9.967	-28.413	3.803	14.473	-1.909	1.798	-0.8	2.008
82	82	0.48357	4.713	19.285	-4.91	5.71	13.232	35.959	2.77	9.649	-28.398	3.789	14.658	-2.04	1.945	-0.804	1.963
83	83	0.48954	4.637	19.243	-5.399	5.671	12.684	36.608	2.782	9.328	-28.391	3.759	14.844	-2.204	2.08	-0.811	1.899
84	84	0.49551	4.561	19.207	-5.879	5.613	12.144	37.23	2.798	9.008	-28.389	3.774	14.984	-2.343	2.251	-0.869	1.835
85	85	0.50148	4.484	19.173	-6.368	5.54	11.614	37.779	2.811	8.692	-28.316	3.786	15.069	-2.444	2.412	-0.986	1.796
86	86	0.50745	4.393	19.138	-6.877	5.449	11.085	38.288	2.815	8.379	-28.201	3.734	15.193	-2.525	2.508	-1.06	1.757
87	87	0.51342	4.293	19.113	-7.407	5.342	10.575	38.748	2.823	8.077	-28.074	3.678	15.366	-2.561	2.593	-1.089	1.708
88	88	0.51939	4.191	19.109	-7.939	5.223	10.093	39.144	2.833	7.784	-27.948	3.539	15.528	-2.499	2.578	-1.134	1.692
89	89	0.52536	4.098	19.126	-8.492	5.106	9.631	39.564	2.852	7.471	-27.882	3.452	15.617	-2.403	2.605	-1.241	1.655
90	90	0.53133	4.002	19.162	-9.054	4.985	9.2	39.889	2.863	7.186	-27.744	3.43	15.716	-2.319	2.683	-1.348	1.578
91	91	0.5373	3.889	19.212	-9.594	4.842	8.797	40.088	2.854	6.937	-27.555	3.476	15.854	-2.182	2.796	-1.432	1.507
92	92	0.54327	3.758	19.273	-10.123	4.668	8.414	40.192	2.837	6.698	-27.341	3.569	16.001	-1.952	2.927	-1.511	1.474
93	93	0.54924	3.627	19.372	-10.698	4.509	8.079	40.336	2.813	6.476	-27.171	3.711	16.162	-1.664	3.086	-1.576	1.459
94	94	0.55521	3.509	19.53	-11.292	4.384	7.803	40.526	2.761	6.264	-27.085	4.035	16.304	-1.355	3.386	-1.653	1.426
95	95	0.56118	3.393	19.736	-11.871	4.263	7.58	40.719	2.692	6.065	-27.065	4.546	16.368	-0.998	3.829	-1.814	1.404
96	96	0.56715	3.268	19.97	-12.427	4.123	7.401	40.875	2.656	5.875	-27.047	4.906	16.387	-0.615	4.128	-2.032	1.391
97	97	0.57312	3.138	20.239	-12.969	3.978	7.273	40.982	2.643	5.712	-26.994	5.233	16.47	-0.215	4.399	-2.209	1.394
98	98	0.57909	3.018	20.562	-13.511	3.875	7.213	41.043	2.622	5.599	-26.909	5.421	16.576	0.223	4.518	-2.386	1.43
99	99	0.58506	2.9	20.925	-14.057	3.785	7.201	41.118	2.573	5.505	-26.849	5.845	16.648	0.697	4.832	-2.604	1.504
100	100	0.59103	2.773	21.317	-14.603	3.699	7.223	41.203	2.528	5.423	-26.772	6.135	16.674	1.178	5.018	-2.876	1.61
101	101	0.597	2.632	21.723	-15.128	3.604	7.271	41.319	2.484	5.368	-26.695	6.425	16.666	1.629	5.201	-3.206	1.737
102	102	0.60297	2.481	22.138	-15.627	3.511	7.349	41.424	2.437	5.359	-26.607	6.726	16.635	2.07	5.387	-3.586	1.884
103	103	0.60894	2.329	22.573	-16.113	3.432	7.472	41.562	2.405	5.398	-26.48	6.94	16.619	2.485	5.5	-3.984	2.089
104	104	0.61491	2.182	23.018	-16.551	3.355	7.605	41.702	2.374	5.438	-26.333	7.085	16.511	2.888	5.559	-4.482	2.348
105	105	0.62088	2.06	23.462	-16.901	3.287	7.737	41.802	2.346	5.489	-26.165	7.149	16.336	3.264	5.547	-5.063	2.648
106	106	0.62685	1.961	23.892	-17.177	3.234	7.851	41.936	2.313	5.548	-26.056	7.165	16.137	3.587	5.49	-5.671	2.945
107	107	0.63282	1.841	24.273	-17.378	3.132	7.925	42.094	2.292	5.604	-25.97	7.122	15.868	3.862	5.39	-6.356	3.256
108	108	0.63879	1.648	24.549	-17.488	2.91	7.912	42.298	2.275	5.658	-25.918	6.961	15.447	4.107	5.185	-7.205	3.615
109	109	0.64476	1.379	24.711	-17.505	2.575	7.809	42.495	2.255	5.746	-25.861	6.828	15.004	4.294	5.008	-8.113	3.987
110	110	0.65073	1.072	24.783	-17.429	2.177	7.633	42.654	2.241	5.882	-25.826	6.663	14.579	4.468	4.793	-9.043	4.368
111	111	0.6567	0.763	24.806	-17.245	1.747	7.413	42.72	2.235	6.042	-25.77	6.492	14.028	4.63	4.569	-10.125	4.766
112	112	0.66267	0.485	24.828	-16.924	1.333	7.186	42.654	2.237	6.234	-25.713	6.315	13.269	4.767	4.329	-11.439	5.14
113	113	0.66864	0.257	24.888	-16.513	0.992	7.003	42.505	2.262	6.5	-25.673	6.102	12.355	4.871	4.046	-12.944	5.471
114	114	0.67461	0.069	24.973	-16.082	0.732	6.856	42.432	2.307	6.829	-25.745	5.861	11.299	4.945	3.727	-14.608	5.755
115	115	0.68058	-0.104	25.067	-15.649	0.531	6.752	42.36	2.368	7.236	-25.826	5.44	10.284	5.06	3.221	-16.235	6.07
116	116	0.68655	-0.258	25.155	-15.169	0.356	6.676	42.297	2.453	7.687	-26	5.046	9.63	5.199	2.728	-17.506	6.384
117	117	0.69252	-0.376	25.234	-14.662	0.228	6.635	42.212	2.574	8.207	-26.246	4.835	9.333	5.317	2.407	-18.446	6.625
118	118	0.69849	-0.449	25.292	-14.199	0.171	6.632	42.239	2.773	8.804	-26.634	4.716	8.726	5.428	2.18	-19.723	6.763
119	119	0.70446	-0.495	25.334	-13.792	0.164	6.694	42.351	3.077	9.505	-27.08	4.681	7.078	5.501	2.035	-22.088	6.77
120	120	0.71043	-0.517	25.357	-13.425	0.204	6.804	42.49	3.451	10.284	-27.602	4.632	4.55	5.618	1.875	-25.348	6.675
121	121	0.7164	-0.497	25.372	-13.115	0.318	6.987	42.602	3.865	11.164	-28.133	4.702	1.996	5.814	1.84	-28.661	6.549
122	122	0.72237	-0.422	25.38	-12.876	0.515	7.241	42.737	4.321	12.123	-28.711	4.968	0.153	6.036	2.025	-31.277	6.379
123	123	0.72834	-0.313	25.374	-12.666	0.75	7.57	42.759	4.82	13.17	-29.226	5.444	-1.368	6.322	2.446	-33.598	6.194
124	124	0.73431	-0.191	25.356	-12.501	0.997	7.978	42.736	5.386	14.311	-29.743	6.169	-2.841	6.716	3.15	-35.921	6.004
125	125	0.74028	-0.058	25.358	-12.394	1.277	8.492	42.636	6.045	15.618	-30.159	6.805	-4.299	7.181	3.826	-38.321	5.827
126	126	0.74625	0.088	25.388	-12.332	1.58	9.091	42.419	6.707	17	-30.46	7.658	-5.878	7.767	4.765	-40.877	5.708
127	127	0.75222	0.231	25.482	-12.274	1.88	9.76	42.02	7.119	18.156	-30.668	8.658	-7.897	8.453	5.859	-43.576	5.62
128	128	0.75819	0.363	25.671	-12.207	2.175	10.592	41.471	7.499	19.353	-30.787	9.416	-10.148	9.232	6.78	-46.446	5.563
129	129	0.76416	0.485	25.879	-12.166	2.45	11.48	40.781	7.776	20.557	-30.773	10.247	-12.779	10.092	7.843	-49.637	5.551
130	130	0.77013	0.597	26.093	-12.154	2.701	12.379	40.01	7.984	21.79	-30.664	11.374	-15.62	11.019	9.278	-53.076	5.601
131	131	0.7761	0.721	26.319	-12.146	2.958	13.299	39.065	8.09	23.004	-30.401	12.109	-18.611	11.944	10.425	-56.563	5.669
132	132	0.78207	0.783	26.449	-12.17	3.138	14.155	38.026	8.153	24.21	-30.017	12.068	-21.659	12.811	10.939	-59.984	5.711
133	133	0.78804	0.81	26.51	-12.203	3.261	14.969	36.865	8.184	25.51	-29.505	11.503	-24.621	13.656	11.027	-63.326	5.761
134	134	0.79401	0.854	26.536	-12.211	3.359	15.743	35.59	8.169	26.856	-28.958	10.735	-27.394	14.594	11.003	-66.508	5.917
135	135	0.79998	0.887	26.542	-12.175	3.411	16.51	34.183	7.962	27.894	-28.411	9.895	-30.294	15.627	11.007	-69.468	6.213
136	136	0.80595	0.978	26.498	-12.06	3.455	17.193	32.653	7.638	28.675	-27.888	8.91	-33.267	16.686	10.955	-72.24	6.603
137	137	0.81192	1.171	26.382	-11.909	3.552	17.759	31.042	7.275	29.389	-27.406	7.755	-36.087	17.817	10.809	-74.789	7.099
138	138	0.81789	1.363	26.245	-11.754	3.626	18.318	29.456	6.961	30.147	-26.982	6.294	-38.413	18.969	10.375	-76.836	7.633
139	139	0.82386	1.552	26.087	-11.593	3.687	18.886	27.852	6.68	30.9	-26.564	4.524	-39.934	20.127	9.579	-77.991	8.195
140	140	0.82983	1.737	25.918	-11.427	3.74	19.465	26.321	6.427	31.654	-26.222	2.9	-40.751	21.339	8.818	-78.426	8.788
141	141	0.8358	1.913	25.756	-11.258	3.773	20.076	24.851	6.147	32.403	-25.943	1.85	-41.181	22.712	8.523	-78.506	9.497
142	142	0.84177	2.075	25.637	-11.085	3.798	20.751	23.504	5.897	33.129	-25.756	1.034	-41.427	24.181	8.397	-78.383	10.304
143	143	0.84774	2.216	25.588	-10.912	3.818	21.528	22.276	5.691	33.872	-25.632	0.351	-41.465	25.643	8.324	-78.058	11.114
144	144	0.85371	2.339	25.6	-10.737	3.837	22.397	21.197	5.551	34.643	-25.56	-0.221	-41.137	26.954	8.213	-77.393	11.786
145	145	0.85968	2.45	25.646	-10.56	3.863	23.316	20.314	5.491	35.393	-25.582	-0.526	-40.474	28.156	8.21	-76.434	12.368
146	146	0.86565	2.55	25.72	-10.381	3.881	24.273	19.576	5.503	36.128	-25.62	-0.46	-39.494	29.138	8.4	-75.25	12.78
147	147	0.87162	2.64	25.818	-10.201	3.899	25.267	18.958	5.569	36.871	-25.651	-0.056	-38.26	29.912	8.761	-73.922	13.039
148	148	0.87759	2.724	25.921	-10.019	3.909	26.272	18.52	5.737	37.599	-25.701	0.647	-36.839	30.408	9.266	-72.503	13.11
149	149	0.88356	2.805	26.012	-9.832	3.911	27.276	18.243	6.002	38.31	-25.732	1.582	-35.294	30.584	9.867	-71.03	12.984
150	150	0.88953	2.882	26.09	-9.643	3.909	28.265	18.082	6.32	38.976	-25.741	2.7	-33.701	30.487	10.551	-69.527	12.692
151	151	0.8955	2.953	26.174	-9.45	3.902	29.253	18.016	6.684	39.576	-25.721	3.776	-32.193	30.08	11.162	-68.043	12.203
152	152	0.90147	3.019	26.257	-9.255	3.888	30.241	18.021	7.088	40.133	-25.646	4.755	-30.789	29.428	11.66	-66.593	11.586
153	153	0.90744	3.081	26.33	-9.057	3.864	31.224	18.105	7.534	40.659	-25.534	5.605	-29.468	28.617	12.014	-65.158	10.906
154	154	0.91341	3.14	26.389	-8.854	3.824	32.202	18.272	8.037	41.135	-25.385	6.408	-28.238	27.65	12.317	-63.741	10.175
155	155	0.91938	3.195	26.432	-8.648	3.78	33.179	18.405	8.493	41.547	-25.15	7.125	-27.152	26.643	12.549	-62.354	9.487
156	156	0.92535	3.246	26.466	-8.438	3.724	34.142	18.573	8.904	41.896	-24.868	8.162	-26.136	25.658	13.04	-61.021	8.894
157	157	0.93132	3.29	26.513	-8.225	3.659	35.092	18.792	9.177	42.177	-24.552	10.22	-25.159	24.707	14.392	-59.813	8.393
158	158	0.93729	3.328	26.564	-8.01	3.586	36.042	18.96	9.357	42.422	-24.128	12.46	-24.218	23.775	15.874	-58.606	7.987
159	159	0.94326	3.363	26.593	-7.791	3.503	36.965	19.146	9.611	42.581	-23.666	13.878	-23.347	22.892	16.617	-57.295	7.716
160	160	0.94923	3.393	26.612	-7.567	3.409	37.888	19.308	9.968	43.012	-23.072	14.041	-22.18	22.155	16.113	-55.837	7.629
161	161	0.9552	3.417	26.637	-7.34	3.311	38.814	19.47	10.364	43.516	-22.372	13.628	-20.912	21.504	15.034	-54.327	7.723
162	162	0.96117	3.434	26.67	-7.11	3.211	39.739	19.605	10.691	43.752	-21.686	13.494	-19.939	20.934	14.316	-52.905	7.97
163	163	0.96714	3.446	26.703	-6.877	3.105	40.642	19.654	10.879	43.616	-21.027	13.963	-19.409	20.483	14.299	-51.663	8.384
164	164	0.97311	3.453	26.723	-6.64	2.995	41.511	19.734	11.027	42.855	-20.482	14.428	-19.552	20.124	14.449	-50.541	8.994
165	165	0.97908	3.456	26.727	-6.397	2.884	42.352	19.836	11.16	42.115	-19.997	14.29	-19.636	19.873	13.988	-49.306	9.649
166	166	0.98505	3.454	26.722	-6.15	2.78	43.192	19.848	11.372	41.503	-19.487	12.621	-19.635	19.715	12.152	-47.84	10.329
167	167	0.99102	3.448	26.707	-5.899	2.679	44.004	19.868	11.639	41.044	-19.045	10.361	-19.542	19.782	9.792	-46.33	11.145
168	168	0.99699	3.435	26.686	-5.643	2.59	44.785	19.857	11.771	40.511	-18.656	8.528	-19.582	20.006	7.829	-44.914	12.073
169	169	1.00296	3.418	26.653	-5.383	2.509	45.522	19.854	11.749	39.9	-18.412	7.547	-19.683	20.416	6.639	-43.618	13.072
170	170	1.00893	3.396	26.599	-5.115	2.433	46.197	19.846	11.585	39.248	-18.308	7.292	-19.797	21.009	6.109	-42.443	14.119
171	171	1.0149	3.384	26.54	-4.828	2.361	46.836	19.763	11.362	38.582	-18.2	6.925	-20.001	21.556	5.496	-41.31	15.087
172	172	1.02087	3.394	26.494	-4.507	2.282	47.461	19.607	11.097	37.871	-18.124	6.739	-20.268	21.972	5.092	-40.229	15.885
173	173	1.02684	3.396	26.433	-4.17	2.191	48.038	19.406	10.773	37.106	-18.095	6.777	-20.478	22.269	4.924	-39.091	16.504
174	174	1.03281	3.39	26.361	-3.828	2.098	48.557	19.18	10.394	36.263	-18.085	7.167	-20.609	22.483	5.098	-37.922	17.027
175	175	1.03878	3.382	26.278	-3.464	2.005	49.03	18.92	9.956	35.353	-18.127	7.845	-20.639	22.576	5.56	-36.678	17.392
176	176	1.04475	3.371	26.186	-3.097	1.936	49.466	18.592	9.448	34.409	-18.123	7.455	-20.999	23.085	5.03	-35.47	18.143
177	177	1.05072	3.355	26.089	-2.72	1.844	49.842	18.235	8.943	33.4	-18.1	7.178	-21.207	23.359	4.643	-34.102	18.669
178	178	1.05669	3.347	25.997	-2.295	1.715	50.166	17.771	8.404	32.349	-18.049	7.097	-21.214	23.453	4.471	-32.578	18.998
179	179	1.06266	3.347	25.913	-1.822	1.552	50.448	17.278	7.903	31.284	-18.012	7.094	-21.005	23.36	4.411	-30.883	19.143
180	180	1.06863	3.358	25.829	-1.306	1.359	50.692	16.827	7.464	30.209	-18.013	7.33	-20.673	23.047	4.602	-29.166	19.097
181	181	1.0746	3.377	25.739	-0.78	1.168	50.896	16.426	7.056	29.124	-18.105	7.731	-20.349	22.525	4.996	-27.504	18.804
182	182	1.08057	3.406	25.646	-0.239	0.979	51.065	16.026	6.679	28.039	-18.218	8.083	-20.024	21.795	5.397	-25.834	18.3
183	183	1.08654	3.437	25.55	0.333	0.772	51.19	15.655	6.356	26.976	-18.401	8.274	-19.704	20.869	5.709	-24.156	17.564
184	184	1.09251	3.464	25.443	0.932	0.532	51.27	15.338	6.1	25.967	-18.632	8.48	-19.319	19.806	6.06	-22.493	16.685
185	185	1.09848	3.488	25.327	1.535	0.251	51.286	15.166	5.97	24.954	-18.99	8.845	-18.77	18.652	6.606	-20.769	15.709
186	186	1.10445	3.52	25.206	2.148	-0.028	51.244	15.02	5.841	23.925	-19.445	9.513	-18.084	17.481	7.469	-18.998	14.663
187	187	1.11042	3.553	25.065	2.804	-0.345	51.12	14.94	5.769	22.882	-19.992	10.172	-17.35	16.222	8.356	-17.198	13.514
188	188	1.11639	3.587	24.907	3.49	-0.69	50.946	14.846	5.74	21.907	-20.577	10.559	-16.621	14.838	9.025	-15.4	12.182
189	189	1.12236	3.65	24.718	4.047	-0.862	50.721	14.766	5.68	21.015	-21.241	10.752	-15.972	13.378	9.562	-13.689	10.649
190	190	1.12833	3.736	24.525	4.645	-1.058	50.449	14.572	5.62	20.137	-21.916	10.096	-15.455	12.369	9.289	-12.086	9.457
191	191	1.1343	3.82	24.343	5.236	-1.235	50.168	14.282	5.522	19.291	-22.604	9.749	-15.042	11.387	9.355	-10.686	8.188
192	192	1.14027	3.9	24.16	5.847	-1.433	49.841	13.945	5.393	18.42	-23.391	9.62	-14.724	10.584	9.653	-9.438	6.96
193	193	1.14624	3.965	23.975	6.467	-1.645	49.479	13.578	5.253	17.588	-24.261	9.625	-14.401	9.962	10.09	-8.276	5.783
194	194	1.15221	4.022	23.795	7.063	-1.812	49.115	13.157	5.071	16.856	-25.141	9.737	-14.053	9.454	10.622	-7.189	4.625
195	195	1.15818	4.078	23.627	7.639	-1.942	48.747	12.687	4.852	16.183	-26.078	9.795	-13.767	9.22	11.101	-6.243	3.613
196	196	1.16415	4.119	23.484	8.229	-2.086	48.381	12.089	4.596	15.593	-26.941	9.828	-13.576	9.195	11.542	-5.496	2.742
197	197	1.17012	4.135	23.365	8.816	-2.248	48.038	11.388	4.318	15.122	-27.748	9.917	-13.471	9.367	12.026	-4.958	1.987
198	198	1.17609	4.134	23.262	9.376	-2.389	47.706	10.664	4.019	14.734	-28.531	9.842	-13.495	9.739	12.34	-4.642	1.397
199	199	1.18206	4.122	23.169	9.931	-2.52	47.364	9.896	3.696	14.376	-29.288	9.743	-13.708	10.312	12.647	-4.584	0.99
200	200	1.18803	4.094	23.096	10.513	-2.69	47.018	9.135	3.363	14.034	-30.085	9.875	-13.888	11.198	13.157	-4.569	0.863
201	201	1.194	4.054	23.054	11.068	-2.835	46.692	8.395	2.995	13.752	-30.779	10.373	-13.483	12.3	13.855	-4.093	1.009
