# Supplementary material for: Gait phenotypes in paediatric hereditary spastic paraplegia revealed by dynamic time warping analysis and random forests
Source: PLoS One. 2018 Mar 8;13(3):e0192345. doi: 10.1371/journal.pone.0192345 (PMC5843164; doi:10.1371/journal.pone.0192345)
Supplement: S1 Data — (ZIP) [file pone.0192345.s008.zip › HSP/Left.SR.HSP22.1.csv]

	Epoch	Time	Pelvic.obliquity	Pelvic.tilt	Pelvic rotation	Hip.abd.add	Hip.flexion	Hip.rotation	Knee.abd.add	Knee.flexion	Knee.rotation	Ankle.abd.add	Ankle.flexion	Ankle.rotation	Forefoot.abd.add	Forefoot.flexion	Forefoot.rotation
1	1	0	3.691	17.111	10.302	-6.309	39.179	-4.294	4.794	15.227	-22.267	1.694	1.948	14.36	1.799	8.876	-2.798
2	2	0.00584	3.781	16.942	10.931	-6.529	38.634	-5.074	4.721	14.903	-22.826	2.146	0.901	15.371	2.57	7.882	-2.506
3	3	0.01168	3.866	16.757	11.566	-6.71	38.02	-5.906	4.581	14.617	-23.119	2.419	-0.601	16.193	3.29	6.364	-2.164
4	4	0.01752	3.941	16.563	12.204	-6.856	37.335	-6.81	4.4	14.349	-23.103	2.456	-2.646	16.792	3.95	4.246	-1.772
5	5	0.02336	4.03	16.365	12.841	-6.953	36.628	-7.715	4.213	14.205	-22.807	2.205	-4.892	17.078	4.374	1.777	-1.377
6	6	0.0292	4.13	16.171	13.46	-7.008	36.016	-8.534	4.057	14.376	-22.232	1.749	-6.429	17.016	4.347	-0.273	-0.998
7	7	0.03504	4.227	15.978	14.06	-7.059	35.584	-9.124	3.951	14.961	-21.5	1.537	-6.645	16.617	4.104	-1.325	-0.675
8	8	0.04088	4.302	15.804	14.637	-7.157	35.354	-9.379	3.939	15.882	-20.684	1.526	-5.96	15.801	3.757	-1.684	-0.466
9	9	0.04672	4.365	15.661	15.166	-7.261	35.281	-9.29	4.015	16.985	-19.849	1.527	-5.057	14.586	3.349	-1.903	-0.375
10	10	0.05256	4.449	15.529	15.611	-7.277	35.275	-8.871	4.159	18.14	-19.013	1.362	-4.137	13.007	2.788	-2.129	-0.381
11	11	0.0584	4.621	15.393	15.981	-7.119	35.223	-8.162	4.387	19.164	-18.3	0.969	-3.218	11.209	2.044	-2.31	-0.437
12	12	0.06424	4.897	15.272	16.27	-6.765	35.095	-7.264	4.654	19.922	-17.736	0.556	-2.37	9.388	1.346	-2.434	-0.457
13	13	0.07008	5.205	15.092	16.471	-6.231	34.735	-6.154	4.93	20.305	-17.411	0.137	-1.669	7.612	0.71	-2.538	-0.464
14	14	0.07592	5.498	14.842	16.587	-5.565	34.155	-4.89	5.178	20.403	-17.349	-0.329	-1.088	5.995	0.074	-2.643	-0.457
15	15	0.08176	5.809	14.594	16.627	-4.816	33.526	-3.579	5.404	20.392	-17.564	-0.747	-0.578	4.662	-0.476	-2.77	-0.438
16	16	0.0876	6.16	14.372	16.603	-4.001	32.893	-2.367	5.575	20.328	-17.961	-0.974	-0.001	3.664	-0.819	-2.802	-0.396
17	17	0.09344	6.529	14.21	16.526	-3.165	32.332	-1.379	5.636	20.269	-18.472	-1.027	0.6	3.021	-0.99	-2.776	-0.367
18	18	0.09928	6.887	14.137	16.414	-2.35	31.872	-0.67	5.574	20.201	-19.017	-1.114	1.159	2.748	-1.183	-2.729	-0.305
19	19	0.10512	7.219	14.156	16.288	-1.592	31.48	-0.195	5.419	20.065	-19.599	-1.179	1.587	2.789	-1.339	-2.727	-0.22
20	20	0.11096	7.532	14.263	16.169	-0.891	31.138	0.064	5.168	19.837	-20.204	-1.143	1.91	3.079	-1.399	-2.74	-0.119
21	21	0.1168	7.832	14.466	16.071	-0.26	30.854	0.188	4.879	19.514	-20.824	-1.117	2.145	3.507	-1.457	-2.762	-0.017
22	22	0.12264	8.112	14.759	16.017	0.261	30.62	0.203	4.607	19.109	-21.444	-1.066	2.328	4.033	-1.466	-2.778	0.085
23	23	0.12848	8.357	15.12	16.02	0.669	30.412	0.196	4.376	18.622	-22.05	-1.164	2.463	4.552	-1.599	-2.793	0.19
24	24	0.13432	8.571	15.54	16.072	0.971	30.235	0.157	4.17	18.079	-22.606	-1.127	2.6	5.021	-1.591	-2.768	0.277
25	25	0.14016	8.755	16.012	16.162	1.181	30.099	0.127	3.994	17.503	-23.109	-1.023	2.725	5.425	-1.509	-2.724	0.368
26	26	0.146	8.9	16.51	16.284	1.312	29.991	0.124	3.863	16.932	-23.524	-0.983	2.82	5.736	-1.469	-2.706	0.476
27	27	0.15184	8.994	17.011	16.441	1.357	29.881	0.149	3.766	16.373	-23.859	-0.853	2.945	5.953	-1.334	-2.666	0.595
28	28	0.15768	9.027	17.498	16.627	1.309	29.743	0.181	3.708	15.825	-24.106	-0.75	3.085	6.075	-1.217	-2.618	0.698
29	29	0.16352	9.031	17.969	16.836	1.209	29.588	0.167	3.654	15.287	-24.235	-0.572	3.232	6.139	-1.024	-2.565	0.817
30	30	0.16936	9.032	18.44	17.058	1.079	29.42	0.169	3.63	14.728	-24.337	-0.33	3.341	6.165	-0.752	-2.545	0.946
31	31	0.1752	9.057	18.899	17.293	0.958	29.235	0.158	3.621	14.14	-24.42	-0.172	3.457	6.175	-0.553	-2.503	1.085
32	32	0.18104	9.099	19.317	17.534	0.86	29.007	0.114	3.602	13.535	-24.443	0.029	3.556	6.124	-0.307	-2.472	1.205
33	33	0.18688	9.125	19.682	17.78	0.757	28.709	0.103	3.582	12.904	-24.441	0.382	3.605	6.027	0.09	-2.479	1.334
34	34	0.19272	9.1	19.998	18.026	0.604	28.337	0.175	3.596	12.238	-24.439	0.77	3.586	5.876	0.538	-2.538	1.461
35	35	0.19856	9.034	20.291	18.253	0.414	27.926	0.319	3.643	11.559	-24.482	1.099	3.592	5.744	0.936	-2.569	1.599
36	36	0.2044	8.948	20.578	18.443	0.226	27.507	0.472	3.686	10.881	-24.5	1.358	3.624	5.617	1.269	-2.572	1.739
37	37	0.21024	8.856	20.863	18.591	0.049	27.095	0.686	3.728	10.206	-24.529	1.645	3.652	5.49	1.63	-2.572	1.891
38	38	0.21608	8.757	21.15	18.69	-0.119	26.703	0.968	3.788	9.547	-24.571	1.826	3.633	5.347	1.902	-2.618	2.035
39	39	0.22192	8.649	21.436	18.729	-0.255	26.332	1.298	3.838	8.926	-24.641	1.967	3.569	5.215	2.137	-2.723	2.157
40	40	0.22776	8.522	21.724	18.695	-0.368	25.966	1.691	3.871	8.312	-24.753	2.15	3.447	5.133	2.416	-2.888	2.283
41	41	0.2336	8.381	22.01	18.603	-0.466	25.618	2.115	3.886	7.723	-24.902	2.391	3.316	5.106	2.741	-3.061	2.402
42	42	0.23944	8.249	22.29	18.466	-0.537	25.289	2.526	3.896	7.162	-25.07	2.575	3.209	5.145	3.007	-3.214	2.518
43	43	0.24528	8.133	22.564	18.276	-0.562	24.98	2.877	3.896	6.631	-25.202	2.58	3.112	5.249	3.102	-3.359	2.637
44	44	0.25112	8.017	22.83	18.028	-0.546	24.68	3.205	3.871	6.125	-25.297	2.551	3.008	5.378	3.162	-3.512	2.742
45	45	0.25696	7.89	23.085	17.732	-0.516	24.374	3.521	3.839	5.619	-25.361	2.543	2.929	5.499	3.249	-3.631	2.811
46	46	0.2628	7.756	23.375	17.388	-0.45	24.111	3.824	3.775	5.13	-25.368	2.52	2.875	5.602	3.326	-3.727	2.861
47	47	0.26864	7.583	23.593	17.029	-0.414	23.792	4.07	3.722	4.672	-25.292	2.521	2.801	5.698	3.422	-3.842	2.898
48	48	0.27448	7.395	23.798	16.643	-0.378	23.457	4.274	3.667	4.22	-25.152	2.494	2.733	5.799	3.493	-3.954	2.93
49	49	0.28032	7.212	23.984	16.23	-0.314	23.101	4.442	3.602	3.769	-24.946	2.418	2.709	5.864	3.514	-4.02	2.932
50	50	0.28616	7.05	24.15	15.809	-0.218	22.718	4.574	3.524	3.304	-24.683	2.346	2.682	5.882	3.538	-4.086	2.907
51	51	0.292	6.93	24.286	15.412	-0.096	22.29	4.655	3.465	2.805	-24.39	2.184	2.628	5.895	3.488	-4.172	2.89
52	52	0.29784	6.838	24.404	15.043	0.024	21.833	4.703	3.433	2.285	-24.104	2.018	2.582	5.927	3.44	-4.251	2.886
53	53	0.30368	6.77	24.494	14.699	0.159	21.335	4.714	3.392	1.754	-23.797	2.028	2.585	5.932	3.55	-4.294	2.868
54	54	0.30952	6.731	24.565	14.399	0.3	20.798	4.652	3.357	1.203	-23.441	2.063	2.606	5.926	3.683	-4.324	2.86
55	55	0.31536	6.718	24.618	14.15	0.433	20.227	4.53	3.337	0.626	-23.079	2.034	2.585	5.945	3.751	-4.393	2.876
56	56	0.3212	6.711	24.66	13.944	0.542	19.63	4.354	3.347	0.026	-22.73	1.9	2.519	6.003	3.728	-4.498	2.906
57	57	0.32704	6.703	24.696	13.772	0.624	19.011	4.176	3.38	-0.593	-22.412	1.748	2.437	6.082	3.69	-4.62	2.952
58	58	0.33288	6.701	24.751	13.626	0.69	18.393	4.023	3.405	-1.247	-22.182	1.65	2.311	6.213	3.697	-4.77	3.015
59	59	0.33872	6.701	24.813	13.496	0.751	17.782	3.902	3.434	-1.903	-22.012	1.479	2.091	6.39	3.637	-5.012	3.115
60	60	0.34456	6.696	24.873	13.375	0.802	17.167	3.857	3.462	-2.55	-21.922	1.38	1.835	6.577	3.643	-5.305	3.228
61	61	0.3504	6.687	24.928	13.24	0.872	16.553	3.896	3.459	-3.171	-21.876	1.342	1.613	6.728	3.691	-5.586	3.328
62	62	0.35624	6.67	24.977	13.095	0.951	15.937	4.044	3.442	-3.788	-21.918	1.153	1.409	6.874	3.592	-5.844	3.428
63	63	0.36208	6.643	25.018	12.946	1.022	15.323	4.349	3.406	-4.382	-22.117	0.905	1.235	7.071	3.421	-6.081	3.568
64	64	0.36792	6.603	25.039	12.789	1.082	14.715	4.776	3.374	-4.928	-22.388	0.615	1.1	7.259	3.207	-6.306	3.735
65	65	0.37376	6.562	25.039	12.612	1.165	14.124	5.269	3.307	-5.391	-22.656	0.414	1.034	7.399	3.055	-6.505	3.896
66	66	0.3796	6.505	25.008	12.423	1.252	13.529	5.807	3.222	-5.798	-22.942	0.215	0.933	7.497	2.895	-6.762	4.024
67	67	0.38544	6.427	24.945	12.214	1.335	12.936	6.393	3.121	-6.141	-23.205	0.02	0.759	7.528	2.732	-7.111	4.131
68	68	0.39128	6.332	24.859	11.969	1.422	12.361	6.993	3.017	-6.398	-23.409	-0.176	0.577	7.511	2.561	-7.506	4.223
69	69	0.39712	6.224	24.76	11.678	1.518	11.815	7.53	2.92	-6.548	-23.502	-0.349	0.504	7.492	2.391	-7.843	4.308
70	70	0.40296	6.098	24.643	11.347	1.614	11.286	8.012	2.847	-6.614	-23.495	-0.638	0.565	7.448	2.104	-8.079	4.361
71	71	0.4088	5.945	24.51	10.973	1.693	10.784	8.407	2.793	-6.596	-23.38	-0.832	0.66	7.39	1.902	-8.314	4.375
72	72	0.41464	5.771	24.367	10.555	1.758	10.312	8.742	2.762	-6.499	-23.15	-0.97	0.739	7.293	1.754	-8.599	4.36
73	73	0.42048	5.583	24.216	10.109	1.81	9.859	8.978	2.756	-6.343	-22.832	-1.105	0.817	7.169	1.606	-8.911	4.281
74	74	0.42632	5.378	24.049	9.645	1.838	9.406	9.163	2.765	-6.152	-22.489	-1.142	0.97	7.054	1.55	-9.168	4.162
75	75	0.43216	5.162	23.873	9.154	1.861	8.962	9.354	2.748	-5.93	-22.159	-1.051	1.132	6.959	1.596	-9.427	4.029
76	76	0.438	4.946	23.7	8.648	1.857	8.545	9.539	2.777	-5.677	-21.817	-1.046	1.287	6.866	1.574	-9.704	3.895
77	77	0.44384	4.736	23.533	8.133	1.848	8.147	9.749	2.807	-5.396	-21.507	-0.995	1.422	6.811	1.594	-10.021	3.787
78	78	0.44968	4.519	23.361	7.617	1.814	7.76	9.979	2.853	-5.084	-21.229	-0.952	1.566	6.764	1.606	-10.347	3.676
79	79	0.45552	4.296	23.176	7.109	1.76	7.365	10.242	2.892	-4.759	-21.007	-0.853	1.704	6.755	1.661	-10.691	3.587
80	80	0.46136	4.076	22.98	6.603	1.697	6.954	10.56	2.918	-4.448	-20.828	-0.74	1.78	6.804	1.726	-11.09	3.577
81	81	0.4672	3.86	22.77	6.082	1.633	6.522	10.916	2.934	-4.154	-20.672	-0.619	1.809	6.89	1.8	-11.53	3.606
82	82	0.47304	3.645	22.545	5.571	1.564	6.068	11.267	2.933	-3.863	-20.509	-0.438	1.786	7.024	1.924	-12.026	3.698
83	83	0.47888	3.445	22.308	5.094	1.49	5.601	11.594	2.932	-3.558	-20.334	-0.288	1.79	7.191	2.006	-12.511	3.848
84	84	0.48472	3.265	22.064	4.66	1.41	5.117	11.909	2.943	-3.27	-20.166	-0.219	1.727	7.373	2.016	-13.064	4.04
85	85	0.49056	3.098	21.814	4.255	1.334	4.616	12.21	2.941	-2.994	-19.986	-0.127	1.6	7.545	2.044	-13.681	4.256
86	86	0.4964	2.943	21.56	3.878	1.255	4.101	12.455	2.935	-2.734	-19.78	-0.023	1.456	7.709	2.082	-14.313	4.463
87	87	0.50224	2.805	21.301	3.523	1.18	3.573	12.686	2.924	-2.493	-19.592	0.158	1.246	7.88	2.195	-15.01	4.67
88	88	0.50808	2.683	21.033	3.208	1.115	3.025	12.886	2.909	-2.264	-19.421	0.24	1.076	8.058	2.209	-15.661	4.879
89	89	0.51392	2.572	20.777	2.916	1.045	2.49	13.103	2.903	-2.033	-19.303	0.39	0.952	8.226	2.291	-16.283	5.064
90	90	0.51976	2.476	20.538	2.639	0.983	1.969	13.317	2.895	-1.792	-19.211	0.558	0.87	8.369	2.384	-16.877	5.211
91	91	0.5256	2.396	20.32	2.354	0.94	1.473	13.551	2.875	-1.54	-19.157	0.78	0.763	8.491	2.527	-17.509	5.314
92	92	0.53144	2.334	20.143	2.055	0.92	1.024	13.826	2.845	-1.267	-19.147	1.057	0.669	8.61	2.721	-18.147	5.398
93	93	0.53728	2.284	20.016	1.738	0.926	0.646	14.106	2.796	-0.956	-19.15	1.323	0.572	8.703	2.897	-18.798	5.434
94	94	0.54312	2.234	19.924	1.404	0.922	0.331	14.372	2.765	-0.598	-19.132	1.619	0.511	8.815	3.101	-19.437	5.479
95	95	0.54896	2.17	19.853	1.067	0.889	0.049	14.622	2.752	-0.195	-19.128	1.908	0.448	8.979	3.294	-20.115	5.543
96	96	0.5548	2.094	19.817	0.727	0.835	-0.177	14.799	2.754	0.269	-19.053	2.114	0.392	9.183	3.401	-20.818	5.643
97	97	0.56064	2.003	19.818	0.373	0.763	-0.346	14.916	2.76	0.789	-18.891	2.285	0.311	9.395	3.466	-21.576	5.764
98	98	0.56648	1.912	19.848	-0.005	0.692	-0.445	14.968	2.772	1.392	-18.632	2.409	0.235	9.6	3.482	-22.364	5.885
99	99	0.57232	1.834	19.904	-0.401	0.642	-0.487	14.981	2.776	2.06	-18.319	2.439	0.078	9.805	3.402	-23.254	6.004
100	100	0.57816	1.758	19.974	-0.825	0.601	-0.473	14.954	2.767	2.815	-17.951	2.427	-0.106	10.063	3.27	-24.208	6.161
101	101	0.584	1.671	20.051	-1.287	0.553	-0.424	14.916	2.753	3.63	-17.522	2.414	-0.29	10.306	3.136	-25.19	6.312
102	102	0.58984	1.578	20.127	-1.797	0.505	-0.343	14.864	2.731	4.511	-17.022	2.396	-0.404	10.534	2.995	-26.135	6.455
103	103	0.59568	1.483	20.193	-2.353	0.473	-0.243	14.825	2.678	5.449	-16.5	2.383	-0.526	10.756	2.852	-27.11	6.579
104	104	0.60152	1.387	20.249	-2.94	0.447	-0.126	14.797	2.601	6.436	-15.972	2.403	-0.693	10.967	2.738	-28.151	6.677
105	105	0.60736	1.291	20.292	-3.551	0.425	0.006	14.819	2.504	7.46	-15.49	2.497	-0.883	11.169	2.692	-29.236	6.745
106	106	0.6132	1.193	20.316	-4.175	0.401	0.145	14.881	2.399	8.518	-15.061	2.572	-1.097	11.399	2.629	-30.353	6.813
107	107	0.61904	1.107	20.328	-4.814	0.398	0.299	14.952	2.261	9.614	-14.652	2.69	-1.333	11.647	2.599	-31.505	6.874
108	108	0.62488	1.031	20.332	-5.452	0.408	0.47	15.014	2.099	10.726	-14.27	2.882	-1.653	11.917	2.647	-32.743	6.922
109	109	0.63072	0.946	20.323	-6.087	0.409	0.67	15.079	1.934	11.869	-13.928	3.127	-2.106	12.174	2.768	-34.113	6.921
110	110	0.63656	0.831	20.284	-6.707	0.377	0.897	15.114	1.757	13.065	-13.605	3.35	-2.676	12.437	2.88	-35.595	6.888
111	111	0.6424	0.673	20.209	-7.298	0.29	1.139	15.132	1.579	14.288	-13.354	3.532	-3.294	12.796	2.968	-37.113	6.883
112	112	0.64824	0.494	20.12	-7.864	0.162	1.384	15.177	1.435	15.496	-13.209	3.578	-3.94	13.227	2.955	-38.625	6.892
113	113	0.65408	0.3	20.034	-8.409	0.022	1.656	15.24	1.325	16.773	-13.14	3.342	-4.545	13.726	2.704	-40.124	6.924
114	114	0.65992	0.085	19.941	-8.918	-0.132	1.944	15.278	1.2	18.037	-13.118	3.068	-5.256	14.245	2.448	-41.689	6.943
115	115	0.66576	-0.171	19.835	-9.367	-0.347	2.225	15.283	1.097	19.262	-13.127	2.766	-6.079	14.736	2.211	-43.33	6.924
116	116	0.6716	-0.485	19.72	-9.729	-0.671	2.491	15.255	1.048	20.404	-13.171	2.58	-6.978	15.207	2.131	-45.009	6.887
117	117	0.67744	-0.862	19.604	-9.979	-1.104	2.733	15.21	1.031	21.445	-13.303	2.472	-7.899	15.765	2.141	-46.667	6.925
118	118	0.68328	-1.3	19.506	-10.095	-1.647	2.965	15.023	0.996	22.369	-13.441	2.509	-8.888	16.444	2.296	-48.337	7.055
119	119	0.68912	-1.802	19.447	-10.117	-2.298	3.21	14.734	0.966	23.159	-13.548	2.559	-9.971	17.231	2.493	-50.017	7.3
120	120	0.69496	-2.366	19.421	-10.079	-3.04	3.458	14.406	0.935	23.814	-13.667	2.654	-11.164	18.111	2.761	-51.718	7.633
121	121	0.7008	-2.963	19.418	-9.993	-3.828	3.701	14.001	0.861	24.361	-13.766	2.738	-12.487	19.092	3.047	-53.468	8.057
122	122	0.70664	-3.563	19.45	-9.866	-4.624	3.948	13.52	0.735	24.791	-13.865	2.749	-14.013	20.221	3.306	-55.314	8.597
123	123	0.71248	-4.114	19.542	-9.731	-5.358	4.229	12.985	0.544	25.095	-13.917	2.627	-15.752	21.505	3.485	-57.233	9.304
124	124	0.71832	-4.611	19.688	-9.576	-6.03	4.534	12.445	0.333	25.291	-14.002	2.23	-17.674	22.948	3.459	-59.184	10.165
125	125	0.72416	-5.041	19.873	-9.413	-6.608	4.871	11.923	0.109	25.411	-14.103	1.398	-19.817	24.482	3.088	-61.16	11.147
126	126	0.73	-5.398	20.095	-9.261	-7.09	5.255	11.461	-0.092	25.402	-14.19	-0.005	-22.362	26.021	2.297	-63.221	12.23
127	127	0.73584	-5.675	20.352	-9.131	-7.48	5.691	11.116	-0.228	25.305	-14.247	-1.835	-25.302	27.495	1.211	-65.399	13.408
128	128	0.74168	-5.868	20.651	-9.002	-7.768	6.166	10.958	-0.332	25.299	-14.338	-3.779	-28.309	28.919	-0.011	-67.621	14.678
129	129	0.74752	-5.957	20.991	-8.888	-7.922	6.708	10.972	-0.385	25.351	-14.35	-5.856	-31.238	30.189	-1.446	-69.673	16.019
130	130	0.75336	-5.953	21.338	-8.826	-7.937	7.277	11.219	-0.384	25.42	-14.293	-7.912	-33.884	31.28	-3.031	-71.371	17.412
131	131	0.7592	-5.885	21.67	-8.804	-7.87	7.848	11.671	-0.308	25.49	-14.162	-9.817	-36.135	32.145	-4.677	-72.664	18.772
132	132	0.76504	-5.769	21.993	-8.825	-7.731	8.438	12.32	-0.155	25.591	-13.931	-11.465	-37.876	32.749	-6.331	-73.516	20.058
133	133	0.77088	-5.61	22.313	-8.889	-7.524	9.067	13.158	0.079	25.756	-13.606	-12.744	-38.955	33.031	-7.922	-73.878	21.18
134	134	0.77672	-5.418	22.63	-8.976	-7.262	9.738	14.074	0.353	25.996	-13.114	-13.491	-39.237	33.039	-9.322	-73.698	22.156
135	135	0.78256	-5.207	22.941	-9.07	-6.964	10.439	15.032	0.658	26.281	-12.47	-13.555	-38.663	32.701	-10.368	-72.987	22.886
136	136	0.7884	-4.981	23.255	-9.176	-6.628	11.161	16.003	0.972	26.572	-11.708	-12.964	-37.392	32.001	-10.997	-71.881	23.335
137	137	0.79424	-4.75	23.582	-9.296	-6.255	11.923	16.931	1.262	26.887	-10.854	-11.881	-35.616	30.963	-11.245	-70.505	23.491
138	138	0.80008	-4.521	23.916	-9.412	-5.873	12.723	17.806	1.562	27.228	-9.959	-10.455	-33.484	29.648	-11.151	-68.924	23.407
139	139	0.80592	-4.304	24.243	-9.5	-5.512	13.547	18.579	1.872	27.597	-9.071	-8.874	-31.174	28.114	-10.793	-67.221	23.094
140	140	0.81176	-4.102	24.569	-9.545	-5.181	14.395	19.219	2.178	27.974	-8.247	-7.252	-28.849	26.513	-10.211	-65.478	22.644
141	141	0.8176	-3.912	24.898	-9.54	-4.882	15.263	19.67	2.463	28.344	-7.471	-5.746	-26.738	24.817	-9.519	-63.851	22
142	142	0.82344	-3.738	25.217	-9.489	-4.616	16.127	19.907	2.696	28.688	-6.774	-4.419	-24.911	23.094	-8.786	-62.374	21.16
143	143	0.82928	-3.578	25.511	-9.393	-4.398	16.981	19.983	2.921	29.02	-6.241	-3.317	-23.396	21.453	-8.052	-61.069	20.175
144	144	0.83512	-3.425	25.782	-9.28	-4.192	17.843	19.946	3.136	29.369	-5.924	-2.52	-22.222	20.008	-7.412	-59.958	19.12
145	145	0.84096	-3.272	26.021	-9.154	-4.003	18.702	19.763	3.34	29.734	-5.811	-2.083	-21.408	18.897	-6.924	-59.051	18.102
146	146	0.8468	-3.113	26.214	-8.999	-3.83	19.529	19.437	3.515	30.098	-5.899	-1.962	-20.827	18.157	-6.597	-58.244	17.183
147	147	0.85264	-2.937	26.343	-8.797	-3.67	20.283	18.968	3.603	30.591	-6.255	-1.8	-20.193	17.841	-6.158	-57.51	16.328
148	148	0.85848	-2.739	26.422	-8.556	-3.522	20.974	18.336	3.658	31.05	-6.807	-1.889	-19.606	17.838	-5.841	-56.716	15.524
149	149	0.86432	-2.522	26.457	-8.276	-3.398	21.603	17.591	3.715	31.467	-7.51	-2.152	-19.032	17.996	-5.605	-55.86	14.693
150	150	0.87016	-2.292	26.446	-7.973	-3.281	22.195	16.738	3.741	31.891	-8.323	-2.411	-18.449	18.201	-5.317	-54.99	13.738
151	151	0.876	-2.059	26.387	-7.657	-3.192	22.75	15.872	3.816	32.308	-9.258	-2.761	-17.902	18.388	-5.061	-54.128	12.647
152	152	0.88184	-1.836	26.298	-7.337	-3.13	23.283	14.975	3.897	32.718	-10.187	-3.102	-17.362	18.561	-4.793	-53.269	11.52
153	153	0.88768	-1.612	26.194	-6.997	-3.102	23.8	14.005	3.964	33.143	-11.061	-3.287	-16.749	18.774	-4.406	-52.383	10.424
154	154	0.89352	-1.403	26.087	-6.665	-3.09	24.325	13.056	4.049	33.566	-11.886	-3.412	-16.029	19.019	-4.003	-51.391	9.41
155	155	0.89936	-1.213	25.984	-6.342	-3.105	24.863	12.124	4.157	33.958	-12.595	-3.485	-15.301	19.265	-3.585	-50.361	8.507
156	156	0.9052	-1.048	25.898	-6.031	-3.16	25.447	11.171	4.283	34.351	-13.106	-3.52	-14.589	19.404	-3.165	-49.333	7.643
157	157	0.91104	-0.894	25.838	-5.729	-3.241	26.086	10.187	4.397	34.783	-13.412	-3.469	-13.876	19.362	-2.716	-48.331	6.742
158	158	0.91688	-0.749	25.802	-5.451	-3.313	26.779	9.147	4.447	35.227	-13.474	-3.362	-13.24	19.134	-2.26	-47.392	5.826
159	159	0.92272	-0.629	25.78	-5.176	-3.422	27.511	8.15	4.536	35.624	-13.363	-3.375	-12.725	18.764	-1.929	-46.494	4.964
160	160	0.92856	-0.529	25.765	-4.896	-3.559	28.277	7.13	4.596	36.013	-13.053	-3.334	-12.269	18.349	-1.58	-45.619	4.228
161	161	0.9344	-0.436	25.76	-4.627	-3.685	29.074	6.12	4.617	36.414	-12.672	-3.24	-11.751	17.978	-1.232	-44.668	3.605
162	162	0.94024	-0.338	25.756	-4.37	-3.8	29.891	5.135	4.624	36.81	-12.24	-3.12	-11.238	17.651	-0.88	-43.692	3.092
163	163	0.94608	-0.239	25.739	-4.112	-3.915	30.713	4.186	4.622	37.187	-11.778	-2.96	-10.764	17.361	-0.513	-42.712	2.678
164	164	0.95192	-0.141	25.691	-3.86	-4.022	31.519	3.271	4.588	37.512	-11.341	-2.783	-10.331	17.1	-0.156	-41.703	2.3
165	165	0.95776	-0.053	25.6	-3.65	-4.101	32.286	2.487	4.552	37.758	-10.993	-2.614	-9.931	16.844	0.164	-40.647	1.922
166	166	0.9636	0.03	25.449	-3.455	-4.148	32.99	1.824	4.496	37.914	-10.769	-2.344	-9.558	16.619	0.539	-39.542	1.553
167	167	0.96944	0.113	25.243	-3.256	-4.181	33.638	1.28	4.466	38.015	-10.659	-2.104	-9.165	16.476	0.844	-38.366	1.261
168	168	0.97528	0.203	24.988	-3.048	-4.202	34.238	0.835	4.458	38.034	-10.654	-1.866	-8.756	16.423	1.107	-37.097	1.048
169	169	0.98112	0.297	24.692	-2.84	-4.204	34.785	0.505	4.494	37.967	-10.75	-1.713	-8.317	16.465	1.259	-35.728	0.933
170	170	0.98696	0.4	24.354	-2.646	-4.175	35.277	0.275	4.542	37.832	-10.876	-1.378	-7.859	16.581	1.544	-34.297	0.946
171	171	0.9928	0.514	23.978	-2.478	-4.09	35.727	0.181	4.615	37.645	-11.083	-1.102	-7.433	16.724	1.753	-32.861	1.023
172	172	0.99864	0.622	23.586	-2.304	-3.999	36.152	0.15	4.697	37.372	-11.311	-0.941	-7.091	16.758	1.843	-31.438	1.039
173	173	1.00448	0.714	23.187	-2.113	-3.924	36.565	0.184	4.808	37.048	-11.534	-1.006	-6.817	16.648	1.71	-30.041	0.983
174	174	1.01032	0.783	22.785	-1.907	-3.863	36.971	0.275	4.898	36.699	-11.756	-0.957	-6.59	16.465	1.66	-28.682	0.91
175	175	1.01616	0.819	22.378	-1.695	-3.831	37.367	0.401	4.983	36.302	-11.952	-0.847	-6.311	16.307	1.643	-27.236	0.906
176	176	1.022	0.813	21.987	-1.496	-3.815	37.761	0.606	5.083	35.812	-12.142	-0.634	-5.868	16.145	1.681	-25.566	0.948
177	177	1.02784	0.793	21.638	-1.305	-3.787	38.188	0.796	5.142	35.291	-12.26	-0.346	-5.241	15.897	1.743	-23.702	0.96
178	178	1.03368	0.778	21.34	-1.107	-3.745	38.647	0.996	5.191	34.764	-12.349	-0.097	-4.572	15.521	1.757	-21.806	0.902
179	179	1.03952	0.77	21.075	-0.901	-3.703	39.112	1.204	5.258	34.18	-12.405	0.04	-3.995	15.072	1.7	-19.967	0.829
180	180	1.04536	0.767	20.84	-0.688	-3.65	39.582	1.389	5.304	33.519	-12.423	0.104	-3.475	14.546	1.597	-18.129	0.724
181	181	1.0512	0.776	20.637	-0.456	-3.589	40.062	1.545	5.335	32.816	-12.409	0.149	-2.868	13.96	1.47	-16.183	0.596
182	182	1.05704	0.807	20.462	-0.199	-3.524	40.533	1.642	5.351	32.05	-12.352	0.272	-2.28	13.417	1.446	-14.223	0.543
183	183	1.06288	0.86	20.295	0.095	-3.491	40.946	1.661	5.386	31.195	-12.251	0.438	-1.84	12.96	1.542	-12.379	0.588
184	184	1.06872	0.93	20.123	0.396	-3.441	41.295	1.625	5.402	30.264	-12.165	0.545	-1.521	12.59	1.635	-10.63	0.683
185	185	1.07456	1.026	19.94	0.696	-3.359	41.576	1.569	5.424	29.29	-12.109	0.551	-1.131	12.179	1.649	-8.825	0.711
186	186	1.0804	1.138	19.752	1.013	-3.28	41.786	1.486	5.449	28.248	-12.097	0.614	-0.813	11.745	1.758	-7.088	0.668
187	187	1.08624	1.251	19.564	1.362	-3.237	41.936	1.348	5.48	27.159	-12.131	0.796	-0.725	11.365	2.054	-5.586	0.605
188	188	1.09208	1.373	19.369	1.732	-3.199	42.029	1.107	5.463	26.037	-12.201	1.152	-0.765	10.981	2.551	-4.223	0.43
189	189	1.09792	1.513	19.168	2.132	-3.164	42.053	0.785	5.435	24.934	-12.339	1.411	-0.672	10.578	2.948	-2.8	0.116
190	190	1.10376	1.662	18.967	2.584	-3.184	42.03	0.373	5.436	23.872	-12.513	1.615	-0.418	10.227	3.288	-1.3	-0.25
191	191	1.1096	1.818	18.766	3.079	-3.241	41.964	-0.095	5.457	22.867	-12.784	1.848	-0.113	10.015	3.665	0.156	-0.609
192	192	1.11544	1.976	18.566	3.623	-3.332	41.851	-0.617	5.467	21.889	-13.161	2.149	0.144	9.872	4.106	1.494	-1.029
193	193	1.12128	2.145	18.372	4.213	-3.446	41.707	-1.195	5.49	20.971	-13.622	2.301	0.325	9.76	4.423	2.668	-1.524
194	194	1.12712	2.326	18.183	4.839	-3.568	41.536	-1.801	5.502	20.101	-14.189	2.431	0.301	9.79	4.745	3.559	-1.975
195	195	1.13296	2.509	17.994	5.515	-3.716	41.333	-2.447	5.506	19.322	-14.866	2.596	0.145	10.064	5.118	4.194	-2.295
196	196	1.1388	2.684	17.808	6.258	-3.924	41.087	-3.118	5.526	18.594	-15.606	2.721	-0.014	10.513	5.444	4.727	-2.492
197	197	1.14464	2.866	17.619	7.046	-4.152	40.799	-3.807	5.545	17.929	-16.411	2.783	-0.185	11.177	5.698	5.136	-2.52
198	198	1.15048	3.061	17.425	7.841	-4.341	40.459	-4.448	5.547	17.298	-17.264	2.836	-0.465	12.016	5.957	5.338	-2.348
199	199	1.15632	3.269	17.225	8.642	-4.484	40.057	-5.031	5.526	16.685	-18.149	2.866	-0.821	13.023	6.196	5.371	-1.958
200	200	1.16216	3.491	17.014	9.491	-4.618	39.585	-5.598	5.462	16.093	-18.997	3.091	-1.191	14.107	6.585	5.298	-1.384
201	201	1.168	3.738	16.774	10.377	-4.722	39.02	-6.176	5.357	15.511	-19.709	3.31	-1.685	15.134	6.962	5.016	-0.679
