# Supplementary material for: Gait phenotypes in paediatric hereditary spastic paraplegia revealed by dynamic time warping analysis and random forests
Source: PLoS One. 2018 Mar 8;13(3):e0192345. doi: 10.1371/journal.pone.0192345 (PMC5843164; doi:10.1371/journal.pone.0192345)
Supplement: S1 Data — (ZIP) [file pone.0192345.s008.zip › HSP/Left.SR.HSP22.2.csv]

	Epoch	Time	Pelvic.obliquity	Pelvic.tilt	Pelvic rotation	Hip.abd.add	Hip.flexion	Hip.rotation	Knee.abd.add	Knee.flexion	Knee.rotation	Ankle.abd.add	Ankle.flexion	Ankle.rotation	Forefoot.abd.add	Forefoot.flexion	Forefoot.rotation
1	1	0	3.927	18.502	8.259	-4.173	40.458	-6.358	4.337	15.62	-20.459	3.438	-5.514	16.293	7.133	1.253	-2.015
2	2	0.00547	4.065	18.326	8.781	-4.129	39.844	-6.534	4.219	15.153	-20.941	2.919	-6.363	16.719	6.871	0.4	-1.625
3	3	0.01094	4.238	18.122	9.336	-4.034	39.145	-6.78	4.063	14.758	-21.138	2.539	-7.19	16.892	6.697	-0.569	-1.216
4	4	0.01641	4.427	17.903	9.92	-3.908	38.396	-7.06	3.874	14.48	-21.074	2.246	-7.932	16.809	6.521	-1.62	-0.812
5	5	0.02188	4.636	17.672	10.532	-3.759	37.628	-7.326	3.696	14.368	-20.772	1.934	-8.484	16.417	6.216	-2.682	-0.448
6	6	0.02735	4.855	17.441	11.141	-3.571	36.972	-7.466	3.521	14.612	-20.244	1.703	-8.197	15.667	5.676	-3.203	-0.163
7	7	0.03282	5.092	17.187	11.747	-3.371	36.543	-7.384	3.399	15.371	-19.634	1.491	-6.961	14.569	4.864	-3.088	0.004
8	8	0.03829	5.349	16.944	12.353	-3.188	36.359	-7.004	3.398	16.539	-19.033	1.157	-5.305	13.078	3.848	-2.742	0.04
9	9	0.04376	5.619	16.725	12.948	-3.017	36.298	-6.322	3.535	17.814	-18.48	0.726	-3.77	11.28	2.817	-2.522	0.017
10	10	0.04923	5.865	16.522	13.495	-2.83	36.214	-5.374	3.77	18.934	-17.991	0.453	-2.513	9.377	2.064	-2.453	0.055
11	11	0.0547	6.089	16.303	13.971	-2.568	35.991	-4.171	4.051	19.767	-17.613	0.478	-1.556	7.451	1.709	-2.517	0.165
12	12	0.06017	6.328	16.089	14.365	-2.203	35.624	-2.739	4.375	20.271	-17.398	0.592	-0.888	5.504	1.528	-2.704	0.28
13	13	0.06564	6.618	15.931	14.684	-1.749	35.194	-1.147	4.755	20.488	-17.422	0.558	-0.442	3.602	1.278	-2.97	0.335
14	14	0.07111	6.951	15.837	14.926	-1.223	34.768	0.584	5.178	20.527	-17.747	0.42	-0.015	1.858	0.976	-3.161	0.345
15	15	0.07658	7.333	15.763	15.112	-0.63	34.356	2.308	5.61	20.502	-18.341	0.222	0.504	0.407	0.655	-3.226	0.354
16	16	0.08205	7.771	15.7	15.258	-0.012	33.976	3.837	6.046	20.482	-19.14	0.026	1.14	-0.617	0.386	-3.177	0.378
17	17	0.08752	8.249	15.699	15.359	0.609	33.697	4.985	6.427	20.528	-19.95	-0.217	1.783	-1.218	0.118	-3.141	0.419
18	18	0.09299	8.723	15.761	15.421	1.201	33.484	5.707	6.693	20.599	-20.622	-0.383	2.351	-1.49	-0.056	-3.167	0.477
19	19	0.09846	9.163	15.894	15.445	1.746	33.309	6.009	6.793	20.624	-21.153	-0.392	2.776	-1.447	-0.076	-3.264	0.543
20	20	0.10393	9.569	16.092	15.457	2.257	33.13	5.993	6.71	20.506	-21.652	-0.286	3.025	-1.136	0.001	-3.404	0.6
21	21	0.1094	9.939	16.362	15.473	2.72	32.937	5.748	6.483	20.229	-22.173	-0.241	3.203	-0.547	0.001	-3.494	0.692
22	22	0.11487	10.272	16.701	15.499	3.13	32.751	5.308	6.161	19.853	-22.659	-0.235	3.368	0.193	-0.035	-3.527	0.779
23	23	0.12034	10.565	17.096	15.539	3.478	32.596	4.758	5.803	19.437	-23.095	-0.21	3.523	1.003	-0.048	-3.534	0.869
24	24	0.12581	10.817	17.528	15.609	3.744	32.462	4.15	5.451	18.985	-23.457	-0.173	3.624	1.819	-0.039	-3.565	0.979
25	25	0.13128	11.015	17.991	15.717	3.905	32.329	3.522	5.131	18.478	-23.757	-0.064	3.703	2.596	0.057	-3.588	1.082
26	26	0.13675	11.171	18.489	15.868	3.971	32.21	2.887	4.849	17.948	-23.936	0.103	3.812	3.233	0.223	-3.576	1.163
27	27	0.14222	11.291	18.986	16.066	3.959	32.091	2.248	4.608	17.431	-23.971	0.305	3.962	3.741	0.43	-3.535	1.262
28	28	0.14769	11.383	19.451	16.29	3.924	31.931	1.643	4.383	16.899	-23.951	0.481	4.068	4.138	0.617	-3.531	1.342
29	29	0.15316	11.457	19.885	16.532	3.891	31.71	1.138	4.177	16.319	-23.917	0.561	4.131	4.438	0.721	-3.556	1.44
30	30	0.15863	11.529	20.271	16.795	3.864	31.395	0.708	4.001	15.66	-23.86	0.614	4.197	4.634	0.816	-3.557	1.54
31	31	0.1641	11.575	20.595	17.068	3.831	30.974	0.365	3.857	14.937	-23.722	0.685	4.275	4.672	0.946	-3.529	1.634
32	32	0.16957	11.581	20.839	17.345	3.786	30.436	0.143	3.751	14.159	-23.56	0.772	4.318	4.634	1.112	-3.522	1.773
33	33	0.17504	11.55	21.025	17.614	3.734	29.835	0.025	3.658	13.384	-23.4	0.919	4.301	4.551	1.337	-3.577	1.939
34	34	0.18051	11.496	21.171	17.873	3.68	29.196	-0.008	3.574	12.614	-23.259	1.091	4.221	4.426	1.583	-3.694	2.11
35	35	0.18598	11.41	21.288	18.115	3.608	28.532	0.051	3.514	11.86	-23.122	1.242	4.092	4.251	1.809	-3.866	2.285
36	36	0.19145	11.292	21.362	18.345	3.51	27.818	0.195	3.486	11.098	-23.012	1.356	3.914	4.062	2.007	-4.082	2.476
37	37	0.19692	11.129	21.413	18.547	3.371	27.071	0.429	3.491	10.319	-22.951	1.463	3.673	3.907	2.205	-4.342	2.695
38	38	0.20239	10.936	21.462	18.704	3.224	26.293	0.743	3.485	9.499	-22.887	1.661	3.437	3.758	2.49	-4.58	2.958
39	39	0.20786	10.739	21.515	18.823	3.08	25.526	1.082	3.473	8.694	-22.849	1.99	3.225	3.634	2.894	-4.803	3.213
40	40	0.21333	10.534	21.568	18.891	2.936	24.791	1.488	3.48	7.942	-22.868	2.252	3.012	3.532	3.229	-5.046	3.453
41	41	0.2188	10.31	21.621	18.89	2.797	24.093	1.931	3.494	7.248	-22.964	2.473	2.765	3.522	3.522	-5.335	3.684
42	42	0.22427	10.059	21.681	18.806	2.665	23.427	2.395	3.497	6.595	-23.108	2.59	2.474	3.6	3.709	-5.664	3.896
43	43	0.22974	9.801	21.755	18.647	2.546	22.801	2.871	3.501	5.976	-23.265	2.642	2.197	3.725	3.835	-5.975	4.086
44	44	0.23521	9.548	21.851	18.413	2.44	22.222	3.347	3.515	5.387	-23.4	2.66	1.975	3.872	3.939	-6.234	4.255
45	45	0.24068	9.289	21.953	18.106	2.356	21.672	3.821	3.519	4.833	-23.548	2.684	1.764	4.079	4.048	-6.487	4.406
46	46	0.24615	9.012	22.064	17.733	2.28	21.142	4.264	3.503	4.301	-23.671	2.704	1.559	4.349	4.151	-6.732	4.547
47	47	0.25162	8.732	22.179	17.302	2.216	20.644	4.65	3.484	3.816	-23.73	2.764	1.355	4.629	4.294	-6.987	4.653
48	48	0.25709	8.466	22.311	16.822	2.173	20.177	5.006	3.478	3.331	-23.781	2.607	1.218	4.919	4.244	-7.152	4.705
49	49	0.26256	8.205	22.442	16.301	2.139	19.718	5.352	3.487	2.851	-23.794	2.295	1.078	5.193	4.055	-7.304	4.733
50	50	0.26803	7.933	22.56	15.748	2.1	19.254	5.691	3.49	2.379	-23.765	2.109	0.943	5.457	3.985	-7.455	4.75
51	51	0.2735	7.663	22.675	15.165	2.066	18.804	6.024	3.493	1.937	-23.663	2.004	0.843	5.682	3.989	-7.59	4.768
52	52	0.27897	7.414	22.77	14.575	2.051	18.346	6.305	3.498	1.523	-23.495	2.002	0.802	5.871	4.086	-7.693	4.762
53	53	0.28444	7.192	22.828	13.976	2.066	17.849	6.565	3.508	1.108	-23.299	1.995	0.778	6.051	4.179	-7.787	4.749
54	54	0.28991	7.002	22.85	13.368	2.13	17.305	6.808	3.505	0.672	-23.093	1.945	0.723	6.223	4.232	-7.904	4.72
55	55	0.29538	6.845	22.847	12.755	2.229	16.733	6.99	3.505	0.232	-22.807	1.834	0.669	6.378	4.231	-8.023	4.695
56	56	0.30085	6.713	22.832	12.152	2.348	16.147	7.137	3.512	-0.208	-22.456	1.657	0.635	6.485	4.171	-8.123	4.662
57	57	0.30632	6.598	22.8	11.573	2.485	15.547	7.279	3.501	-0.633	-22.107	1.467	0.635	6.55	4.085	-8.201	4.603
58	58	0.31179	6.502	22.748	11.042	2.613	14.927	7.317	3.488	-1.04	-21.678	1.515	0.651	6.581	4.212	-8.295	4.533
59	59	0.31726	6.404	22.685	10.557	2.71	14.302	7.288	3.486	-1.415	-21.239	1.631	0.652	6.638	4.393	-8.433	4.474
60	60	0.32273	6.311	22.618	10.109	2.807	13.671	7.254	3.462	-1.794	-20.853	1.675	0.655	6.744	4.49	-8.56	4.441
61	61	0.3282	6.212	22.561	9.693	2.876	13.046	7.232	3.451	-2.197	-20.543	1.677	0.691	6.872	4.55	-8.635	4.393
62	62	0.33367	6.104	22.503	9.307	2.914	12.425	7.233	3.456	-2.589	-20.259	1.62	0.774	6.975	4.552	-8.667	4.34
63	63	0.33914	5.978	22.45	8.946	2.92	11.818	7.334	3.456	-2.96	-20.088	1.604	0.804	7.071	4.588	-8.772	4.29
64	64	0.34461	5.842	22.398	8.601	2.913	11.226	7.528	3.435	-3.302	-20.035	1.747	0.767	7.172	4.766	-8.972	4.238
65	65	0.35008	5.707	22.359	8.256	2.915	10.658	7.844	3.381	-3.616	-20.092	1.943	0.744	7.249	4.979	-9.179	4.178
66	66	0.35555	5.57	22.325	7.898	2.928	10.112	8.271	3.305	-3.896	-20.243	2.148	0.772	7.321	5.191	-9.356	4.112
67	67	0.36102	5.426	22.283	7.527	2.925	9.569	8.778	3.239	-4.15	-20.446	2.322	0.807	7.398	5.377	-9.541	4.065
68	68	0.36649	5.283	22.224	7.154	2.924	9.027	9.361	3.163	-4.381	-20.717	2.531	0.881	7.484	5.59	-9.7	4.033
69	69	0.37196	5.145	22.165	6.775	2.922	8.499	9.967	3.093	-4.588	-20.97	2.746	0.938	7.53	5.814	-9.888	3.996
70	70	0.37743	5.024	22.104	6.4	2.921	7.983	10.525	3.048	-4.766	-21.148	2.986	1.017	7.551	6.071	-10.076	3.97
71	71	0.3829	4.903	22.026	6.02	2.922	7.471	11.06	2.991	-4.904	-21.241	3.319	1.075	7.5	6.406	-10.304	3.931
72	72	0.38837	4.785	21.93	5.625	2.922	6.976	11.556	2.945	-4.984	-21.275	3.63	1.198	7.452	6.709	-10.484	3.898
73	73	0.39384	4.659	21.831	5.202	2.909	6.515	11.95	2.929	-4.989	-21.168	3.935	1.281	7.381	7.008	-10.736	3.858
74	74	0.39931	4.53	21.735	4.76	2.891	6.076	12.242	2.936	-4.952	-20.924	4.136	1.309	7.32	7.213	-11.055	3.85
75	75	0.40478	4.401	21.644	4.302	2.866	5.652	12.486	2.947	-4.897	-20.645	4.412	1.33	7.32	7.488	-11.394	3.876
76	76	0.41025	4.275	21.562	3.822	2.834	5.249	12.702	2.963	-4.817	-20.356	4.799	1.399	7.363	7.859	-11.703	3.91
77	77	0.41572	4.141	21.49	3.311	2.793	4.88	12.906	2.99	-4.692	-20.061	5.134	1.469	7.442	8.18	-12.026	3.941
78	78	0.42119	3.985	21.422	2.763	2.737	4.533	13.143	3.008	-4.531	-19.791	5.38	1.499	7.592	8.407	-12.4	4.019
79	79	0.42666	3.813	21.357	2.185	2.671	4.2	13.442	3.001	-4.355	-19.598	5.692	1.446	7.796	8.69	-12.864	4.11
80	80	0.43213	3.645	21.291	1.612	2.598	3.873	13.806	2.989	-4.168	-19.492	6.004	1.389	7.991	8.969	-13.341	4.177
81	81	0.4376	3.484	21.225	1.053	2.513	3.56	14.164	3	-3.965	-19.434	6.226	1.382	8.254	9.161	-13.777	4.274
82	82	0.44307	3.32	21.156	0.516	2.421	3.255	14.503	2.997	-3.74	-19.424	6.509	1.332	8.569	9.402	-14.273	4.381
83	83	0.44854	3.157	21.083	0.005	2.32	2.958	14.785	3.001	-3.492	-19.394	6.794	1.242	8.887	9.645	-14.821	4.484
84	84	0.45401	2.998	21.007	-0.483	2.207	2.668	15.078	3.007	-3.227	-19.418	7.153	1.127	9.22	9.958	-15.415	4.586
85	85	0.45948	2.84	20.916	-0.957	2.086	2.374	15.327	3.028	-2.933	-19.417	7.514	1.026	9.522	10.277	-16.013	4.654
86	86	0.46495	2.676	20.811	-1.418	1.959	2.073	15.494	3.055	-2.613	-19.329	7.788	0.943	9.766	10.515	-16.602	4.677
87	87	0.47042	2.504	20.699	-1.866	1.826	1.763	15.608	3.072	-2.284	-19.178	7.949	0.879	10.028	10.635	-17.175	4.74
88	88	0.47589	2.328	20.582	-2.303	1.678	1.451	15.682	3.112	-1.948	-18.983	7.931	0.793	10.277	10.6	-17.769	4.806
89	89	0.48136	2.153	20.457	-2.731	1.534	1.124	15.734	3.146	-1.612	-18.742	7.746	0.702	10.497	10.405	-18.359	4.872
90	90	0.48683	1.986	20.33	-3.16	1.403	0.8	15.729	3.165	-1.249	-18.46	7.6	0.589	10.748	10.244	-18.995	4.958
91	91	0.4923	1.837	20.214	-3.579	1.279	0.484	15.683	3.186	-0.876	-18.168	7.419	0.382	11.048	10.059	-19.74	5.077
92	92	0.49777	1.698	20.101	-3.995	1.166	0.18	15.63	3.211	-0.474	-17.838	7.148	0.022	11.296	9.81	-20.648	5.186
93	93	0.50324	1.562	19.989	-4.409	1.052	-0.117	15.638	3.228	-0.066	-17.58	6.729	-0.384	11.588	9.418	-21.595	5.332
94	94	0.50871	1.432	19.879	-4.828	0.94	-0.392	15.638	3.257	0.376	-17.312	6.149	-0.795	11.869	8.878	-22.546	5.464
95	95	0.51418	1.314	19.785	-5.243	0.84	-0.635	15.645	3.277	0.848	-17.047	5.487	-1.247	12.172	8.257	-23.543	5.629
96	96	0.51965	1.209	19.712	-5.659	0.755	-0.846	15.691	3.275	1.337	-16.848	4.893	-1.683	12.535	7.687	-24.534	5.826
97	97	0.52512	1.113	19.666	-6.091	0.676	-1.009	15.754	3.273	1.864	-16.674	4.389	-2.033	12.897	7.195	-25.462	5.999
98	98	0.53059	1.025	19.634	-6.543	0.606	-1.13	15.804	3.265	2.448	-16.478	3.941	-2.379	13.263	6.754	-26.413	6.161
99	99	0.53606	0.941	19.61	-7.017	0.538	-1.222	15.831	3.252	3.071	-16.269	3.544	-2.747	13.636	6.366	-27.404	6.304
100	100	0.54153	0.846	19.588	-7.521	0.455	-1.284	15.831	3.237	3.74	-15.995	3.213	-3.157	13.937	6.053	-28.457	6.383
101	101	0.547	0.75	19.588	-8.061	0.385	-1.294	15.832	3.202	4.475	-15.699	2.953	-3.521	14.179	5.802	-29.5	6.39
102	102	0.55247	0.649	19.603	-8.625	0.308	-1.249	15.828	3.157	5.284	-15.387	2.815	-3.894	14.46	5.666	-30.602	6.423
103	103	0.55794	0.54	19.61	-9.206	0.22	-1.174	15.735	3.097	6.164	-14.984	2.674	-4.206	14.763	5.518	-31.672	6.459
104	104	0.56341	0.417	19.607	-9.794	0.118	-1.074	15.641	3.022	7.086	-14.583	2.517	-4.401	15.101	5.34	-32.64	6.514
105	105	0.56888	0.292	19.615	-10.382	0.022	-0.914	15.532	2.934	8.079	-14.19	2.394	-4.557	15.433	5.191	-33.594	6.539
106	106	0.57435	0.164	19.632	-10.958	-0.074	-0.688	15.357	2.845	9.154	-13.751	2.22	-4.831	15.734	5.025	-34.689	6.53
107	107	0.57982	0.009	19.64	-11.53	-0.194	-0.411	15.165	2.748	10.31	-13.299	1.997	-5.264	15.993	4.846	-35.963	6.486
108	108	0.58529	-0.185	19.636	-12.109	-0.35	-0.078	14.99	2.644	11.536	-12.884	1.758	-5.783	16.258	4.678	-37.335	6.426
109	109	0.59076	-0.406	19.625	-12.687	-0.529	0.312	14.844	2.537	12.825	-12.513	1.529	-6.291	16.568	4.532	-38.71	6.394
110	110	0.59623	-0.638	19.597	-13.261	-0.716	0.732	14.753	2.432	14.157	-12.206	1.294	-6.741	16.907	4.386	-40.036	6.382
111	111	0.6017	-0.888	19.536	-13.823	-0.926	1.158	14.666	2.318	15.52	-11.941	1.125	-7.193	17.24	4.32	-41.372	6.338
112	112	0.60717	-1.161	19.445	-14.369	-1.163	1.591	14.575	2.194	16.901	-11.71	1.036	-7.8	17.556	4.379	-42.862	6.266
113	113	0.61264	-1.467	19.298	-14.877	-1.456	1.989	14.568	2.088	18.245	-11.633	0.963	-8.639	17.921	4.513	-44.545	6.217
114	114	0.61811	-1.792	19.109	-15.338	-1.792	2.374	14.514	1.976	19.576	-11.582	0.939	-9.468	18.328	4.709	-46.193	6.18
115	115	0.62358	-2.154	18.886	-15.749	-2.198	2.748	14.452	1.891	20.874	-11.593	0.941	-10.226	18.805	4.943	-47.739	6.181
116	116	0.62905	-2.573	18.645	-16.108	-2.688	3.123	14.396	1.823	22.123	-11.656	1	-11.082	19.376	5.265	-49.346	6.278
117	117	0.63452	-3.055	18.372	-16.405	-3.278	3.482	14.3	1.758	23.306	-11.759	1.043	-12.176	20.055	5.638	-51.126	6.466
118	118	0.63999	-3.586	18.065	-16.642	-3.95	3.812	14.176	1.692	24.385	-11.889	1.094	-13.415	20.794	6.06	-52.962	6.721
119	119	0.64546	-4.161	17.748	-16.828	-4.701	4.127	14.023	1.628	25.337	-12.039	1.171	-14.721	21.621	6.531	-54.761	7.06
120	120	0.65093	-4.749	17.446	-16.964	-5.484	4.439	13.812	1.529	26.162	-12.198	1.195	-16.153	22.614	6.978	-56.572	7.549
121	121	0.6564	-5.326	17.188	-17.057	-6.263	4.761	13.551	1.389	26.853	-12.358	1.163	-17.771	23.824	7.412	-58.451	8.259
122	122	0.66187	-5.864	16.986	-17.123	-6.998	5.108	13.229	1.205	27.412	-12.522	1.027	-19.618	25.249	7.823	-60.413	9.176
123	123	0.66734	-6.364	16.86	-17.178	-7.672	5.507	12.871	0.977	27.862	-12.637	0.766	-21.83	26.706	8.221	-62.597	10.199
124	124	0.67281	-6.82	16.803	-17.222	-8.27	5.952	12.528	0.715	28.226	-12.767	0.157	-24.47	28.2	8.416	-65.027	11.327
125	125	0.67828	-7.227	16.81	-17.253	-8.788	6.448	12.242	0.461	28.529	-12.917	-0.909	-27.449	29.641	8.283	-67.591	12.505
126	126	0.68375	-7.57	16.892	-17.259	-9.209	7.01	11.991	0.22	28.781	-13.044	-2.208	-30.416	30.953	7.929	-69.98	13.644
127	127	0.68922	-7.831	17.044	-17.242	-9.515	7.626	11.822	0.004	28.997	-13.117	-3.369	-32.939	32.153	7.533	-71.892	14.752
128	128	0.69469	-8.009	17.264	-17.205	-9.709	8.291	11.76	-0.153	29.184	-13.101	-4.191	-34.708	33.235	7.162	-73.114	15.815
129	129	0.70016	-8.119	17.534	-17.161	-9.802	8.992	11.806	-0.243	29.347	-12.932	-4.574	-35.547	34.115	6.822	-73.548	16.763
130	130	0.70563	-8.173	17.832	-17.122	-9.808	9.718	12	-0.243	29.506	-12.595	-4.496	-35.404	34.686	6.491	-73.2	17.524
131	131	0.7111	-8.175	18.152	-17.089	-9.723	10.463	12.331	-0.165	29.702	-12.05	-4.034	-34.35	34.877	6.106	-72.176	18.086
132	132	0.71657	-8.138	18.507	-17.063	-9.562	11.254	12.835	0.007	29.95	-11.343	-3.224	-32.692	34.609	5.749	-70.763	18.425
133	133	0.72204	-8.07	18.88	-17.042	-9.339	12.072	13.448	0.257	30.245	-10.496	-2.296	-30.742	33.877	5.37	-69.166	18.54
134	134	0.72751	-7.975	19.248	-17.022	-9.085	12.896	14.13	0.591	30.58	-9.524	-1.299	-28.763	32.678	5.064	-67.59	18.428
135	135	0.73298	-7.862	19.598	-17.013	-8.813	13.715	14.833	0.951	30.962	-8.465	-0.346	-26.933	31.142	4.793	-66.156	18.134
136	136	0.73845	-7.736	19.942	-17.023	-8.522	14.545	15.552	1.335	31.363	-7.385	0.505	-25.326	29.374	4.555	-64.874	17.69
137	137	0.74392	-7.598	20.3	-17.036	-8.205	15.405	16.232	1.732	31.783	-6.342	1.14	-23.85	27.493	4.264	-63.602	17.118
138	138	0.74939	-7.444	20.663	-17.022	-7.87	16.283	16.776	2.077	32.207	-5.368	1.777	-22.481	25.608	4.116	-62.368	16.429
139	139	0.75486	-7.266	21.02	-16.969	-7.522	17.16	17.184	2.377	32.64	-4.524	2.318	-21.249	23.799	4.023	-61.187	15.649
140	140	0.76033	-7.071	21.361	-16.894	-7.16	18.036	17.454	2.628	33.089	-3.837	2.686	-20.172	22.167	3.92	-60.063	14.838
141	141	0.7658	-6.877	21.689	-16.806	-6.799	18.92	17.58	2.813	33.55	-3.334	2.964	-19.164	20.76	3.868	-58.94	13.993
142	142	0.77127	-6.686	21.993	-16.685	-6.463	19.789	17.567	2.963	34.02	-3.051	3.039	-18.246	19.55	3.76	-57.826	13.069
143	143	0.77674	-6.493	22.275	-16.518	-6.161	20.647	17.401	3.078	34.505	-2.971	3.036	-17.466	18.561	3.704	-56.816	12.092
144	144	0.78221	-6.272	22.516	-16.314	-5.854	21.454	17.138	3.159	34.979	-3.152	2.948	-16.867	17.763	3.667	-55.941	11.031
145	145	0.78768	-6.04	22.726	-16.085	-5.549	22.23	16.757	3.185	35.436	-3.547	2.742	-16.363	17.139	3.601	-55.101	9.883
146	146	0.79315	-5.793	22.897	-15.827	-5.248	22.945	16.313	3.192	35.853	-4.202	2.408	-15.84	16.769	3.473	-54.194	8.733
147	147	0.79862	-5.542	23.023	-15.542	-4.976	23.608	15.768	3.176	36.244	-5.002	1.975	-15.253	16.621	3.29	-53.196	7.614
148	148	0.80409	-5.281	23.108	-15.232	-4.72	24.216	15.162	3.165	36.604	-5.928	1.452	-14.583	16.663	3.045	-52.092	6.548
149	149	0.80956	-5.011	23.159	-14.894	-4.472	24.776	14.494	3.141	36.928	-6.932	1.026	-13.878	16.816	2.898	-50.948	5.504
150	150	0.81503	-4.722	23.178	-14.505	-4.248	25.29	13.78	3.126	37.216	-7.986	0.734	-13.203	16.95	2.872	-49.832	4.4
151	151	0.8205	-4.417	23.17	-14.061	-4.064	25.77	13.003	3.143	37.478	-9.031	0.334	-12.601	17.002	2.748	-48.774	3.215
152	152	0.82597	-4.106	23.142	-13.575	-3.917	26.232	12.176	3.185	37.731	-10.016	-0.098	-12.027	16.996	2.585	-47.746	2.019
153	153	0.83144	-3.805	23.084	-13.069	-3.805	26.668	11.34	3.249	37.965	-10.916	-0.601	-11.455	16.958	2.328	-46.725	0.879
154	154	0.83691	-3.525	23.009	-12.552	-3.742	27.1	10.494	3.347	38.195	-11.662	-1.091	-10.788	16.882	2.037	-45.63	-0.164
155	155	0.84238	-3.254	22.931	-12.032	-3.697	27.537	9.63	3.443	38.406	-12.246	-1.344	-10.062	16.84	1.928	-44.475	-1.035
156	156	0.84785	-2.994	22.855	-11.505	-3.681	27.991	8.744	3.558	38.614	-12.616	-1.548	-9.384	16.741	1.859	-43.367	-1.767
157	157	0.85332	-2.755	22.786	-10.97	-3.696	28.462	7.86	3.693	38.819	-12.819	-1.766	-8.849	16.546	1.803	-42.397	-2.424
158	158	0.85879	-2.549	22.719	-10.431	-3.767	28.956	6.992	3.852	39.027	-12.857	-2.002	-8.438	16.22	1.751	-41.55	-3.051
159	159	0.86426	-2.374	22.667	-9.903	-3.869	29.492	6.138	4.014	39.233	-12.758	-2.395	-8.17	15.793	1.576	-40.835	-3.643
160	160	0.86973	-2.218	22.643	-9.391	-3.978	30.085	5.291	4.163	39.427	-12.57	-2.892	-7.993	15.377	1.315	-40.18	-4.142
161	161	0.8752	-2.068	22.653	-8.892	-4.078	30.745	4.463	4.295	39.604	-12.333	-3.286	-7.785	15.063	1.122	-39.44	-4.484
162	162	0.88067	-1.91	22.683	-8.402	-4.162	31.447	3.653	4.4	39.761	-12.068	-3.454	-7.482	14.871	1.088	-38.548	-4.667
163	163	0.88614	-1.757	22.715	-7.916	-4.252	32.169	2.879	4.499	39.901	-11.784	-3.456	-7.155	14.779	1.184	-37.583	-4.712
164	164	0.89161	-1.608	22.753	-7.444	-4.332	32.908	2.153	4.587	40.012	-11.519	-3.472	-6.868	14.767	1.257	-36.618	-4.661
165	165	0.89708	-1.47	22.793	-6.989	-4.414	33.663	1.502	4.694	40.079	-11.292	-3.612	-6.676	14.759	1.223	-35.703	-4.589
166	166	0.90255	-1.323	22.827	-6.557	-4.472	34.413	0.937	4.816	40.091	-11.112	-3.812	-6.592	14.683	1.14	-34.847	-4.558
167	167	0.90802	-1.167	22.829	-6.149	-4.502	35.137	0.434	4.901	40.05	-10.97	-3.906	-6.571	14.584	1.13	-33.999	-4.541
168	168	0.91349	-1.008	22.8	-5.758	-4.505	35.836	0.014	4.969	39.962	-10.893	-3.859	-6.507	14.513	1.197	-33.058	-4.499
169	169	0.91896	-0.846	22.736	-5.392	-4.488	36.506	-0.329	5.044	39.837	-10.864	-3.797	-6.352	14.47	1.231	-31.996	-4.43
170	170	0.92443	-0.681	22.636	-5.05	-4.442	37.139	-0.595	5.116	39.671	-10.876	-3.621	-6.075	14.445	1.313	-30.78	-4.338
171	171	0.9299	-0.51	22.501	-4.732	-4.365	37.729	-0.765	5.208	39.454	-10.931	-3.425	-5.699	14.426	1.367	-29.439	-4.214
172	172	0.93537	-0.341	22.334	-4.424	-4.273	38.277	-0.864	5.312	39.184	-11.021	-3.322	-5.304	14.378	1.304	-28.054	-4.095
173	173	0.94084	-0.179	22.128	-4.114	-4.183	38.763	-0.92	5.403	38.839	-11.163	-3.287	-4.942	14.283	1.16	-26.667	-4.029
174	174	0.94631	-0.031	21.891	-3.797	-4.11	39.201	-0.934	5.508	38.421	-11.336	-3.349	-4.647	14.118	0.933	-25.307	-4.023
175	175	0.95178	0.097	21.629	-3.477	-4.044	39.601	-0.915	5.594	37.94	-11.538	-3.455	-4.412	13.902	0.664	-23.966	-4.06
176	176	0.95725	0.204	21.343	-3.152	-3.992	39.983	-0.919	5.62	37.445	-11.736	-3.471	-4.212	13.714	0.473	-22.637	-4.083
177	177	0.96272	0.288	21.042	-2.823	-3.962	40.333	-0.862	5.665	36.911	-11.956	-3.335	-3.926	13.607	0.404	-21.193	-4.008
178	178	0.96819	0.357	20.738	-2.502	-3.934	40.663	-0.786	5.707	36.323	-12.154	-3.133	-3.484	13.504	0.361	-19.562	-3.904
179	179	0.97366	0.418	20.442	-2.189	-3.897	40.972	-0.713	5.726	35.669	-12.352	-2.926	-2.925	13.391	0.292	-17.782	-3.812
180	180	0.97913	0.466	20.15	-1.871	-3.868	41.248	-0.626	5.742	34.943	-12.551	-2.754	-2.379	13.248	0.198	-15.985	-3.731
181	181	0.9846	0.503	19.868	-1.54	-3.857	41.502	-0.574	5.742	34.168	-12.7	-2.599	-1.941	13.041	0.134	-14.272	-3.679
182	182	0.99007	0.534	19.604	-1.196	-3.864	41.742	-0.559	5.733	33.335	-12.806	-2.402	-1.572	12.792	0.15	-12.593	-3.643
183	183	0.99554	0.567	19.371	-0.845	-3.873	41.978	-0.576	5.719	32.451	-12.849	-2.156	-1.178	12.465	0.23	-10.869	-3.641
184	184	1.00101	0.612	19.175	-0.492	-3.872	42.212	-0.632	5.681	31.524	-12.833	-1.739	-0.753	12.079	0.482	-9.096	-3.657
185	185	1.00648	0.67	19.008	-0.124	-3.88	42.426	-0.705	5.657	30.547	-12.789	-1.164	-0.415	11.701	0.937	-7.393	-3.633
186	186	1.01195	0.744	18.865	0.267	-3.905	42.61	-0.81	5.672	29.529	-12.705	-0.687	-0.179	11.322	1.366	-5.802	-3.574
187	187	1.01742	0.83	18.744	0.679	-3.942	42.774	-1.025	5.671	28.502	-12.571	-0.331	-0.041	10.918	1.736	-4.335	-3.568
188	188	1.02289	0.931	18.653	1.094	-3.964	42.926	-1.27	5.657	27.46	-12.46	-0.072	-0.008	10.555	2.048	-3.003	-3.554
189	189	1.02836	1.044	18.589	1.52	-3.991	43.058	-1.539	5.651	26.409	-12.383	0.168	-0.183	10.243	2.407	-1.912	-3.528
190	190	1.03383	1.165	18.546	1.959	-4.032	43.165	-1.843	5.661	25.367	-12.331	0.35	-0.52	9.946	2.767	-1.037	-3.532
191	191	1.0393	1.303	18.52	2.412	-4.073	43.243	-2.211	5.656	24.367	-12.328	0.503	-0.91	9.703	3.119	-0.298	-3.573
192	192	1.04477	1.451	18.507	2.883	-4.12	43.292	-2.599	5.647	23.416	-12.403	0.648	-1.312	9.5	3.464	0.335	-3.658
193	193	1.05024	1.601	18.504	3.377	-4.186	43.316	-3.005	5.638	22.532	-12.576	0.821	-1.707	9.43	3.837	0.877	-3.715
194	194	1.05571	1.758	18.501	3.895	-4.27	43.314	-3.446	5.628	21.731	-12.855	0.996	-2.021	9.562	4.2	1.391	-3.703
195	195	1.06118	1.923	18.489	4.437	-4.368	43.271	-3.925	5.62	21.012	-13.198	1.162	-2.27	9.799	4.549	1.856	-3.673
196	196	1.06665	2.094	18.464	5.005	-4.474	43.175	-4.4	5.602	20.351	-13.675	1.427	-2.52	10.171	4.986	2.224	-3.619
197	197	1.07212	2.269	18.425	5.591	-4.574	43.015	-4.81	5.587	19.724	-14.292	1.649	-2.893	10.661	5.4	2.376	-3.503
198	198	1.07759	2.446	18.362	6.189	-4.658	42.777	-5.212	5.543	19.134	-14.976	1.893	-3.315	11.281	5.836	2.384	-3.298
199	199	1.08306	2.623	18.265	6.8	-4.726	42.444	-5.568	5.469	18.554	-15.754	2.32	-3.796	12.042	6.442	2.261	-2.984
200	200	1.08853	2.802	18.145	7.426	-4.781	42.037	-5.913	5.398	18.002	-16.553	2.484	-4.297	12.85	6.801	2.017	-2.612
201	201	1.094	2.981	17.999	8.059	-4.818	41.545	-6.218	5.338	17.456	-17.382	2.316	-4.948	13.545	6.877	1.546	-2.318
