# Supplementary material for: Gait phenotypes in paediatric hereditary spastic paraplegia revealed by dynamic time warping analysis and random forests
Source: PLoS One. 2018 Mar 8;13(3):e0192345. doi: 10.1371/journal.pone.0192345 (PMC5843164; doi:10.1371/journal.pone.0192345)
Supplement: S1 Data — (ZIP) [file pone.0192345.s008.zip › HSP/Left.SR.HSP22.3.csv]

	Epoch	Time	Pelvic.obliquity	Pelvic.tilt	Pelvic rotation	Hip.abd.add	Hip.flexion	Hip.rotation	Knee.abd.add	Knee.flexion	Knee.rotation	Ankle.abd.add	Ankle.flexion	Ankle.rotation	Forefoot.abd.add	Forefoot.flexion	Forefoot.rotation
1	1	0	4.497	18.113	12.943	-2.561	39.255	-5.759	4.424	12.633	-21.222	0.496	-7.336	16.134	7.111	0.377	3.062
2	2	0.00638	4.583	18.013	13.786	-2.666	38.479	-6.414	4.194	11.985	-21.246	0.293	-8.383	16.339	7.127	-0.707	3.511
3	3	0.01276	4.68	17.912	14.651	-2.734	37.651	-7.185	3.906	11.336	-20.999	0.387	-9.286	16.324	7.338	-1.723	3.911
4	4	0.01914	4.816	17.82	15.522	-2.748	36.811	-8.027	3.595	10.718	-20.401	0.366	-10.129	15.995	7.339	-2.746	4.299
5	5	0.02552	5.007	17.737	16.366	-2.668	36.155	-8.741	3.266	10.423	-19.567	-0.538	-10.583	15.314	6.268	-3.51	4.647
6	6	0.0319	5.246	17.65	17.183	-2.602	35.863	-9.208	3.011	10.825	-18.66	-1.511	-9.987	14.367	4.838	-3.575	4.908
7	7	0.03828	5.518	17.566	17.96	-2.588	35.933	-9.281	2.895	11.963	-17.746	-2.343	-8.556	12.947	3.345	-3.216	4.982
8	8	0.04466	5.807	17.462	18.628	-2.535	36.106	-8.79	2.958	13.387	-16.974	-2.973	-6.945	11.066	2.048	-2.883	4.929
9	9	0.05104	6.129	17.308	19.161	-2.306	36.095	-7.716	3.12	14.522	-16.507	-3.117	-5.535	9.098	1.309	-2.66	5.011
10	10	0.05742	6.475	17.151	19.556	-1.935	35.914	-6.131	3.378	15.254	-16.37	-3.121	-4.519	7.13	0.799	-2.623	5.205
11	11	0.0638	6.851	16.998	19.815	-1.45	35.605	-4.019	3.747	15.626	-16.729	-2.929	-3.819	5.23	0.554	-2.723	5.414
12	12	0.07018	7.313	16.814	19.965	-0.843	35.2	-1.571	4.247	15.715	-17.731	-2.836	-3.286	3.666	0.315	-2.827	5.608
13	13	0.07656	7.864	16.581	20.045	-0.15	34.755	0.897	4.815	15.686	-19.235	-2.76	-2.796	2.579	0.144	-2.907	5.781
14	14	0.08294	8.456	16.294	20.052	0.573	34.278	3.096	5.42	15.637	-20.926	-2.78	-2.262	1.961	-0.024	-2.931	5.921
15	15	0.08932	9.03	16.001	19.992	1.277	33.785	4.803	5.957	15.566	-22.517	-2.861	-1.598	1.782	-0.167	-2.795	6.039
16	16	0.0957	9.564	15.754	19.886	1.957	33.274	5.887	6.299	15.414	-23.883	-2.862	-0.963	2.045	-0.185	-2.615	6.153
17	17	0.10208	10.06	15.565	19.763	2.614	32.718	6.447	6.432	15.139	-24.916	-2.783	-0.528	2.545	-0.117	-2.545	6.303
18	18	0.10846	10.535	15.428	19.638	3.278	32.118	6.553	6.337	14.737	-25.61	-2.499	-0.3	3.129	0.136	-2.594	6.435
19	19	0.11484	10.994	15.352	19.536	3.926	31.497	6.308	6.106	14.188	-25.953	-2.429	-0.156	3.666	0.219	-2.601	6.542
20	20	0.12122	11.411	15.339	19.463	4.521	30.891	5.821	5.795	13.586	-25.941	-2.396	-0.025	4.065	0.281	-2.574	6.622
21	21	0.1276	11.759	15.384	19.431	5.009	30.314	5.175	5.478	12.981	-25.673	-2.364	0.093	4.388	0.359	-2.554	6.715
22	22	0.13398	12.035	15.478	19.458	5.354	29.782	4.395	5.211	12.405	-25.171	-2.306	0.205	4.571	0.485	-2.56	6.768
23	23	0.14036	12.224	15.629	19.575	5.549	29.319	3.542	4.972	11.892	-24.596	-2.218	0.344	4.716	0.634	-2.564	6.811
24	24	0.14674	12.332	15.841	19.75	5.624	28.875	2.708	4.773	11.351	-24.034	-2.319	0.478	4.884	0.613	-2.551	6.89
25	25	0.15312	12.368	16.11	19.961	5.611	28.424	1.941	4.564	10.724	-23.57	-2.311	0.577	5.095	0.696	-2.535	6.978
26	26	0.1595	12.343	16.41	20.209	5.521	27.955	1.3	4.36	10.02	-23.288	-2.077	0.635	5.38	0.989	-2.54	7.086
27	27	0.16588	12.266	16.749	20.488	5.351	27.497	0.817	4.202	9.265	-23.172	-1.83	0.677	5.654	1.303	-2.534	7.179
28	28	0.17226	12.157	17.114	20.808	5.097	27.038	0.461	4.101	8.466	-23.223	-1.514	0.712	5.961	1.689	-2.527	7.28
29	29	0.17864	12.032	17.499	21.156	4.798	26.599	0.204	4.032	7.668	-23.345	-1.217	0.769	6.253	2.053	-2.5	7.414
30	30	0.18502	11.887	17.92	21.505	4.448	26.202	0.024	4.023	6.886	-23.43	-1.014	0.846	6.433	2.349	-2.452	7.544
31	31	0.1914	11.734	18.365	21.844	4.074	25.837	-0.093	4.029	6.122	-23.448	-0.702	0.932	6.535	2.749	-2.416	7.718
32	32	0.19778	11.589	18.817	22.162	3.703	25.497	-0.194	4.042	5.383	-23.375	-0.292	0.959	6.527	3.238	-2.456	7.881
33	33	0.20416	11.491	19.267	22.449	3.383	25.189	-0.265	4.053	4.652	-23.258	0.106	0.941	6.447	3.714	-2.531	8.048
34	34	0.21054	11.437	19.713	22.694	3.125	24.92	-0.336	4.053	3.944	-23.061	0.37	0.899	6.284	4.059	-2.607	8.196
35	35	0.21692	11.379	20.151	22.871	2.894	24.665	-0.382	4.064	3.257	-22.839	0.499	0.844	6.133	4.281	-2.675	8.346
36	36	0.2233	11.298	20.568	22.946	2.711	24.401	-0.294	4.047	2.604	-22.638	0.68	0.779	5.999	4.54	-2.768	8.529
37	37	0.22968	11.208	20.943	22.9	2.611	24.107	-0.133	4.015	1.96	-22.387	0.797	0.754	5.874	4.75	-2.807	8.73
38	38	0.23606	11.126	21.274	22.765	2.588	23.769	0.155	3.96	1.282	-22.274	0.849	0.7	5.811	4.899	-2.838	8.904
39	39	0.24244	11.051	21.558	22.574	2.612	23.396	0.534	3.905	0.601	-22.272	0.794	0.605	5.807	4.943	-2.889	9.068
40	40	0.24882	10.968	21.8	22.325	2.656	22.986	1.019	3.872	-0.085	-22.374	0.57	0.43	5.852	4.834	-2.99	9.231
41	41	0.2552	10.859	22.008	22.016	2.706	22.549	1.58	3.827	-0.762	-22.572	0.444	0.249	5.986	4.812	-3.103	9.396
42	42	0.26158	10.721	22.192	21.658	2.748	22.08	2.229	3.783	-1.441	-22.841	0.32	0.122	6.174	4.799	-3.155	9.573
43	43	0.26796	10.583	22.341	21.267	2.822	21.575	3.013	3.697	-2.133	-23.237	0.347	-0.015	6.408	4.915	-3.231	9.769
44	44	0.27434	10.452	22.456	20.872	2.902	21.033	3.817	3.613	-2.834	-23.647	0.296	-0.19	6.617	4.956	-3.333	9.946
45	45	0.28072	10.316	22.528	20.475	2.995	20.463	4.506	3.522	-3.498	-23.942	0.105	-0.336	6.807	4.858	-3.393	10.09
46	46	0.2871	10.168	22.572	20.053	3.093	19.849	5.189	3.426	-4.154	-24.148	0.055	-0.471	6.909	4.894	-3.483	10.2
47	47	0.29348	10.032	22.585	19.625	3.215	19.215	5.756	3.342	-4.758	-24.164	0.015	-0.554	6.958	4.939	-3.563	10.32
48	48	0.29986	9.924	22.578	19.206	3.377	18.596	6.19	3.236	-5.286	-24.054	0.149	-0.566	7.001	5.126	-3.635	10.435
49	49	0.30624	9.838	22.572	18.807	3.539	18.007	6.479	3.162	-5.767	-23.82	0.223	-0.589	7.018	5.257	-3.73	10.528
50	50	0.31262	9.757	22.571	18.434	3.698	17.457	6.637	3.095	-6.175	-23.458	0.247	-0.57	7.001	5.325	-3.805	10.608
51	51	0.319	9.687	22.576	18.078	3.868	16.954	6.696	3.031	-6.514	-23.039	0.233	-0.569	6.97	5.345	-3.914	10.652
52	52	0.32538	9.614	22.605	17.732	4.006	16.52	6.687	2.998	-6.767	-22.569	0.359	-0.594	6.918	5.485	-4.11	10.676
53	53	0.33176	9.522	22.661	17.4	4.093	16.136	6.665	3.011	-6.975	-22.147	0.379	-0.6	6.913	5.538	-4.294	10.698
54	54	0.33814	9.405	22.749	17.067	4.141	15.806	6.682	3.031	-7.129	-21.83	0.452	-0.564	6.946	5.638	-4.47	10.69
55	55	0.34452	9.267	22.867	16.703	4.19	15.521	6.817	3.012	-7.232	-21.662	0.51	-0.518	7.051	5.707	-4.653	10.685
56	56	0.3509	9.1	23.005	16.297	4.232	15.243	7.156	2.973	-7.353	-21.677	0.321	-0.519	7.198	5.549	-4.836	10.693
57	57	0.35728	8.91	23.159	15.834	4.286	14.984	7.624	2.897	-7.455	-21.764	0.102	-0.49	7.325	5.359	-4.985	10.674
58	58	0.36366	8.709	23.321	15.314	4.352	14.746	8.219	2.796	-7.525	-21.942	-0.019	-0.413	7.468	5.259	-5.112	10.645
59	59	0.37004	8.5	23.463	14.766	4.412	14.498	8.828	2.692	-7.575	-22.143	0.063	-0.405	7.661	5.339	-5.349	10.639
60	60	0.37642	8.278	23.581	14.195	4.441	14.224	9.393	2.642	-7.634	-22.254	0.043	-0.422	7.839	5.339	-5.59	10.641
61	61	0.3828	8.044	23.669	13.592	4.47	13.921	9.922	2.618	-7.689	-22.274	-0.155	-0.401	7.995	5.181	-5.764	10.635
62	62	0.38918	7.807	23.724	12.949	4.534	13.593	10.339	2.572	-7.689	-22.144	-0.234	-0.396	8.174	5.109	-5.997	10.65
63	63	0.39556	7.558	23.741	12.272	4.598	13.225	10.674	2.56	-7.668	-21.856	-0.593	-0.438	8.363	4.772	-6.248	10.714
64	64	0.40194	7.302	23.72	11.572	4.653	12.824	10.855	2.57	-7.627	-21.406	-0.843	-0.473	8.57	4.53	-6.513	10.782
65	65	0.40832	7.049	23.67	10.857	4.699	12.411	10.916	2.599	-7.554	-20.876	-0.83	-0.477	8.802	4.53	-6.802	10.825
66	66	0.4147	6.795	23.594	10.119	4.737	11.97	10.98	2.622	-7.469	-20.371	-0.583	-0.505	9.103	4.744	-7.167	10.896
67	67	0.42108	6.539	23.493	9.34	4.769	11.496	11.099	2.689	-7.388	-19.861	-0.659	-0.554	9.378	4.677	-7.512	10.959
68	68	0.42746	6.292	23.387	8.544	4.811	11.012	11.285	2.743	-7.317	-19.385	-0.84	-0.565	9.644	4.516	-7.797	11.023
69	69	0.43384	6.067	23.276	7.761	4.883	10.527	11.538	2.724	-7.256	-19.027	-0.812	-0.577	9.917	4.527	-8.1	11.058
70	70	0.44022	5.865	23.155	7.021	4.945	10.028	11.937	2.68	-7.225	-18.917	-0.725	-0.611	10.222	4.588	-8.43	11.07
71	71	0.4466	5.67	23.031	6.332	4.96	9.532	12.451	2.669	-7.202	-18.958	-0.706	-0.683	10.465	4.602	-8.798	11.043
72	72	0.45298	5.476	22.909	5.678	4.951	9.05	13.12	2.652	-7.17	-19.194	-0.59	-0.694	10.651	4.715	-9.138	10.951
73	73	0.45936	5.284	22.794	5.041	4.924	8.581	13.853	2.639	-7.147	-19.469	-0.367	-0.658	10.766	4.942	-9.449	10.831
74	74	0.46574	5.077	22.692	4.423	4.877	8.11	14.651	2.612	-7.147	-19.761	-0.4	-0.618	10.783	4.929	-9.704	10.671
75	75	0.47212	4.859	22.601	3.833	4.805	7.658	15.374	2.591	-7.122	-20.005	-0.34	-0.551	10.756	5	-9.968	10.469
76	76	0.4785	4.631	22.517	3.275	4.731	7.225	15.963	2.551	-7.047	-20.133	-0.187	-0.421	10.707	5.137	-10.212	10.255
77	77	0.48488	4.38	22.442	2.767	4.598	6.803	16.474	2.544	-6.972	-20.185	-0.008	-0.258	10.539	5.307	-10.435	9.973
78	78	0.49126	4.112	22.367	2.292	4.433	6.389	16.904	2.553	-6.885	-20.17	0.167	-0.101	10.365	5.474	-10.672	9.703
79	79	0.49764	3.841	22.292	1.841	4.259	5.985	17.215	2.583	-6.771	-20.03	0.166	0.018	10.163	5.474	-10.938	9.442
80	80	0.50402	3.57	22.206	1.44	4.076	5.577	17.356	2.605	-6.623	-19.803	0.231	0.149	10.013	5.513	-11.221	9.202
81	81	0.5104	3.305	22.095	1.073	3.887	5.184	17.329	2.684	-6.403	-19.442	0.042	0.386	9.944	5.316	-11.4	9.039
82	82	0.51678	3.042	21.997	0.723	3.697	4.798	17.3	2.723	-6.205	-19.124	-0.006	0.546	9.919	5.237	-11.659	8.902
83	83	0.52316	2.788	21.921	0.398	3.507	4.426	17.255	2.75	-6.028	-18.826	-0.019	0.586	9.972	5.19	-12.033	8.847
84	84	0.52954	2.561	21.836	0.098	3.342	4.032	17.251	2.751	-5.871	-18.562	-0.092	0.549	9.97	5.079	-12.471	8.778
85	85	0.53592	2.361	21.739	-0.21	3.178	3.618	17.32	2.798	-5.742	-18.378	-0.407	0.489	10.021	4.767	-12.898	8.749
86	86	0.5423	2.185	21.633	-0.523	3.061	3.192	17.362	2.793	-5.592	-18.197	-0.662	0.411	10.148	4.485	-13.361	8.766
87	87	0.54868	2.027	21.522	-0.835	2.951	2.744	17.44	2.788	-5.445	-18.039	-0.981	0.37	10.27	4.138	-13.795	8.789
88	88	0.55506	1.877	21.41	-1.156	2.842	2.278	17.57	2.746	-5.319	-17.917	-0.919	0.353	10.384	4.142	-14.253	8.817
89	89	0.56144	1.739	21.301	-1.462	2.721	1.834	17.736	2.744	-5.174	-17.842	-0.843	0.358	10.451	4.178	-14.711	8.804
90	90	0.56782	1.629	21.202	-1.735	2.614	1.424	17.913	2.76	-4.987	-17.787	-0.742	0.372	10.443	4.235	-15.189	8.746
91	91	0.5742	1.557	21.116	-1.99	2.532	1.034	18.095	2.759	-4.786	-17.757	-0.403	0.407	10.418	4.504	-15.688	8.674
92	92	0.58058	1.51	21.053	-2.235	2.453	0.673	18.239	2.788	-4.58	-17.667	-0.068	0.463	10.331	4.775	-16.173	8.574
93	93	0.58696	1.468	21.016	-2.488	2.386	0.343	18.415	2.792	-4.365	-17.631	0.243	0.54	10.294	5.006	-16.629	8.494
94	94	0.59334	1.425	20.999	-2.764	2.318	0.051	18.632	2.783	-4.094	-17.598	0.737	0.654	10.242	5.391	-17.107	8.415
95	95	0.59972	1.377	21.007	-3.07	2.223	-0.196	18.879	2.827	-3.782	-17.531	1.198	0.757	10.192	5.765	-17.627	8.377
96	96	0.6061	1.334	21.033	-3.419	2.142	-0.391	19.094	2.872	-3.428	-17.413	1.669	0.835	10.209	6.142	-18.175	8.388
97	97	0.61248	1.292	21.079	-3.817	2.057	-0.522	19.302	2.947	-2.99	-17.212	2.056	0.923	10.26	6.438	-18.745	8.461
98	98	0.61886	1.253	21.142	-4.247	1.99	-0.614	19.499	2.987	-2.473	-16.939	2.485	0.983	10.358	6.735	-19.391	8.614
99	99	0.62524	1.221	21.219	-4.682	1.923	-0.677	19.637	3.028	-1.936	-16.603	2.87	0.977	10.506	6.982	-20.107	8.82
100	100	0.63162	1.197	21.283	-5.142	1.866	-0.731	19.799	3.084	-1.364	-16.236	2.978	0.924	10.689	6.97	-20.85	9.09
101	101	0.638	1.182	21.333	-5.639	1.829	-0.753	19.954	3.124	-0.688	-15.827	3.236	0.862	10.899	7.08	-21.674	9.387
102	102	0.64438	1.174	21.377	-6.157	1.804	-0.736	20.022	3.188	0.093	-15.279	3.309	0.825	11.092	7.014	-22.501	9.693
103	103	0.65076	1.167	21.405	-6.713	1.792	-0.718	20.101	3.241	0.91	-14.724	3.246	0.768	11.329	6.819	-23.341	10.017
104	104	0.65714	1.157	21.423	-7.302	1.799	-0.721	20.162	3.227	1.743	-14.146	3.18	0.696	11.59	6.591	-24.203	10.339
105	105	0.66352	1.128	21.436	-7.913	1.807	-0.699	20.239	3.183	2.651	-13.553	3.166	0.693	11.84	6.399	-25.041	10.652
106	106	0.6699	1.062	21.432	-8.542	1.812	-0.635	20.266	3.108	3.659	-12.923	2.999	0.689	12.049	6.055	-25.884	10.893
107	107	0.67628	0.943	21.419	-9.161	1.767	-0.512	20.255	3.031	4.722	-12.283	2.951	0.561	12.276	5.833	-26.872	11.143
108	108	0.68266	0.792	21.413	-9.75	1.717	-0.328	20.235	2.923	5.859	-11.708	2.893	0.353	12.524	5.591	-27.958	11.375
109	109	0.68904	0.628	21.423	-10.278	1.672	-0.079	20.166	2.8	7.05	-11.214	2.887	0.115	12.795	5.401	-29.094	11.563
110	110	0.69542	0.46	21.45	-10.715	1.678	0.222	19.958	2.594	8.321	-10.739	2.92	-0.196	13.031	5.23	-30.339	11.659
111	111	0.7018	0.281	21.489	-11.083	1.71	0.6	19.707	2.372	9.717	-10.355	2.986	-0.583	13.259	5.1	-31.727	11.688
112	112	0.70818	0.051	21.533	-11.39	1.719	1.037	19.344	2.145	11.196	-9.989	2.864	-1.095	13.448	4.829	-33.239	11.615
113	113	0.71456	-0.242	21.554	-11.608	1.665	1.505	18.961	1.948	12.721	-9.745	2.651	-1.663	13.585	4.513	-34.803	11.439
114	114	0.72094	-0.584	21.526	-11.732	1.577	1.992	18.541	1.739	14.339	-9.662	2.535	-2.288	13.747	4.313	-36.482	11.19
115	115	0.72732	-0.991	21.457	-11.777	1.406	2.491	18.082	1.582	15.97	-9.724	2.343	-3.103	13.918	4.112	-38.324	10.849
116	116	0.7337	-1.484	21.359	-11.769	1.115	3.044	17.616	1.516	17.648	-9.934	2.123	-4.097	14.081	3.978	-40.339	10.393
117	117	0.74008	-2.066	21.247	-11.717	0.717	3.695	17.145	1.472	19.478	-10.304	2.317	-5.186	14.256	4.291	-42.585	9.821
118	118	0.74646	-2.663	21.133	-11.635	0.27	4.385	16.717	1.472	21.299	-10.806	2.662	-6.433	14.537	4.817	-44.972	9.287
119	119	0.75284	-3.21	21.019	-11.545	-0.169	5.082	16.34	1.513	22.888	-11.445	3.299	-7.943	14.964	5.733	-47.418	8.824
120	120	0.75922	-3.696	20.918	-11.446	-0.566	5.782	16.034	1.615	24.535	-12.209	3.717	-9.285	15.467	6.494	-49.715	8.381
121	121	0.7656	-4.151	20.843	-11.34	-1.004	6.481	15.83	1.847	26.12	-13.117	4.003	-10.579	16.148	7.228	-51.915	8.054
122	122	0.77198	-4.591	20.78	-11.239	-1.497	7.15	15.535	2.101	27.573	-14.008	4.215	-11.975	17.082	8.001	-54.124	7.907
123	123	0.77836	-5	20.73	-11.129	-2.041	7.772	15.082	2.339	28.872	-14.792	4.192	-13.561	18.199	8.661	-56.396	7.923
124	124	0.78474	-5.345	20.711	-11.042	-2.569	8.341	14.52	2.525	29.973	-15.499	3.765	-15.425	19.513	9.062	-58.751	8.135
125	125	0.79112	-5.607	20.741	-11.006	-3.037	8.897	13.788	2.602	30.925	-16.03	2.805	-17.46	20.946	9.064	-61.071	8.499
126	126	0.7975	-5.798	20.811	-10.995	-3.448	9.439	12.924	2.595	31.75	-16.413	1.624	-19.327	22.459	8.886	-63.071	8.979
127	127	0.80388	-5.923	20.914	-10.982	-3.823	9.989	11.957	2.548	32.5	-16.685	0.599	-20.574	24.044	8.779	-64.388	9.512
128	128	0.81026	-5.962	21.066	-10.999	-4.11	10.563	10.939	2.442	33.183	-16.765	-0.219	-20.805	25.659	8.604	-64.657	10.079
129	129	0.81664	-5.925	21.276	-11.018	-4.323	11.168	9.827	2.271	33.82	-16.547	-1.063	-20.315	27.198	8.128	-64.174	10.67
130	130	0.82302	-5.815	21.541	-11.019	-4.457	11.804	8.698	2.079	34.42	-16.022	-2.127	-19.316	28.439	7.161	-63.139	11.182
131	131	0.8294	-5.633	21.854	-11.012	-4.506	12.465	7.702	1.942	34.986	-15.251	-3.657	-17.959	29.226	5.491	-61.662	11.543
132	132	0.83578	-5.408	22.209	-11.01	-4.474	13.171	6.913	1.875	35.555	-14.173	-5.502	-16.456	29.333	3.308	-60.018	11.702
133	133	0.84216	-5.168	22.579	-11.002	-4.406	13.896	6.303	1.88	36.142	-12.829	-7.479	-15.08	28.856	0.921	-58.517	11.745
134	134	0.84854	-4.921	22.956	-10.976	-4.326	14.628	5.876	1.976	36.714	-11.353	-9.096	-13.895	27.916	-1.124	-57.288	11.676
135	135	0.85492	-4.666	23.326	-10.929	-4.224	15.38	5.651	2.158	37.299	-9.848	-10.515	-12.623	26.562	-3.041	-56.038	11.421
136	136	0.8613	-4.433	23.681	-10.859	-4.139	16.144	5.519	2.373	37.882	-8.373	-11.936	-11.296	24.984	-4.971	-54.741	11.023
137	137	0.86768	-4.22	24.019	-10.802	-4.044	16.909	5.501	2.608	38.418	-7.109	-13.075	-10.07	23.323	-6.567	-53.575	10.444
138	138	0.87406	-4.024	24.347	-10.73	-3.957	17.69	5.596	2.895	38.91	-6.176	-13.653	-8.978	21.773	-7.53	-52.599	9.758
139	139	0.88044	-3.832	24.647	-10.617	-3.876	18.453	5.708	3.18	39.316	-5.596	-12.971	-8.152	20.454	-7.16	-51.997	9.002
140	140	0.88682	-3.628	24.915	-10.452	-3.787	19.19	5.813	3.462	39.644	-5.36	-11.476	-7.701	19.448	-5.881	-51.759	8.287
141	141	0.8932	-3.41	25.143	-10.268	-3.685	19.898	5.914	3.74	39.884	-5.514	-9.587	-7.622	18.882	-4.095	-51.779	7.682
142	142	0.89958	-3.194	25.326	-10.069	-3.577	20.574	5.973	3.959	40.041	-5.983	-8.062	-7.757	18.658	-2.617	-51.816	7.13
143	143	0.90596	-2.984	25.465	-9.881	-3.463	21.206	6.028	4.136	40.086	-6.695	-7.489	-8.023	18.764	-2.046	-51.715	6.686
144	144	0.91234	-2.773	25.557	-9.69	-3.35	21.778	6.02	4.26	40.021	-7.511	-7.346	-8.379	19.1	-1.872	-51.53	6.344
145	145	0.91872	-2.558	25.608	-9.466	-3.247	22.302	5.967	4.337	39.857	-8.378	-6.727	-8.848	19.52	-1.221	-51.406	6.041
146	146	0.9251	-2.356	25.618	-9.244	-3.165	22.816	5.923	4.411	39.639	-9.166	-5.507	-9.372	19.877	0.027	-51.303	5.762
147	147	0.93148	-2.159	25.587	-9.067	-3.058	23.309	5.867	4.425	39.355	-9.815	-4.408	-9.901	20.109	1.134	-51.1	5.472
148	148	0.93786	-1.968	25.533	-8.912	-2.945	23.793	5.83	4.42	38.999	-10.342	-3.51	-10.428	20.21	2.011	-50.787	5.176
149	149	0.94424	-1.778	25.475	-8.74	-2.852	24.303	5.771	4.406	38.591	-10.654	-2.708	-10.972	20.102	2.748	-50.402	4.875
150	150	0.95062	-1.584	25.414	-8.543	-2.767	24.804	5.718	4.387	38.036	-10.774	-1.929	-11.616	19.675	3.415	-49.978	4.482
151	151	0.957	-1.395	25.347	-8.334	-2.698	25.303	5.681	4.371	37.348	-10.75	-1.185	-12.345	19.105	4.014	-49.499	4.115
152	152	0.96338	-1.225	25.285	-8.126	-2.632	25.83	5.683	4.333	36.542	-10.622	-0.4	-13.11	18.43	4.59	-48.924	3.78
153	153	0.96976	-1.074	25.244	-7.923	-2.579	26.39	5.742	4.301	35.749	-10.428	0.207	-13.736	17.69	4.91	-48.211	3.467
154	154	0.97614	-0.949	25.218	-7.701	-2.571	26.968	5.809	4.373	36.029	-10.123	-0.443	-13.226	17.009	3.848	-47.383	3.216
155	155	0.98252	-0.847	25.196	-7.468	-2.589	27.565	5.898	4.445	36.305	-9.821	-1.021	-12.7	16.35	2.847	-46.534	3.005
156	156	0.9889	-0.753	25.178	-7.216	-2.624	28.171	6.035	4.535	36.504	-9.572	-1.383	-12.157	15.715	2.041	-45.603	2.821
157	157	0.99528	-0.661	25.166	-6.933	-2.682	28.78	6.163	4.598	36.553	-9.412	-1.297	-11.602	15.204	1.654	-44.533	2.692
158	158	1.00166	-0.563	25.149	-6.628	-2.751	29.381	6.307	4.67	36.701	-9.325	-1.169	-10.906	14.827	1.29	-43.424	2.648
159	159	1.00804	-0.444	25.121	-6.287	-2.826	29.967	6.411	4.75	36.916	-9.273	-1.083	-10.133	14.573	0.894	-42.296	2.694
160	160	1.01442	-0.292	25.069	-5.897	-2.901	30.525	6.475	4.856	36.963	-9.283	-1.193	-9.501	14.309	0.354	-41.128	2.713
161	161	1.0208	-0.112	24.99	-5.474	-2.98	31.046	6.523	4.986	36.824	-9.373	-1.324	-9.126	14.085	-0.141	-40.028	2.745
162	162	1.02718	0.08	24.889	-5.042	-3.042	31.533	6.556	5.07	36.549	-9.511	-1.181	-8.972	13.904	-0.342	-39.031	2.801
163	163	1.03356	0.27	24.756	-4.606	-3.107	31.976	6.616	5.129	36.334	-9.7	-0.743	-8.767	13.746	-0.278	-38.072	2.85
164	164	1.03994	0.455	24.573	-4.182	-3.15	32.357	6.664	5.143	36.195	-9.911	-0.355	-8.415	13.674	-0.285	-37.049	2.957
165	165	1.04632	0.637	24.357	-3.738	-3.202	32.705	6.683	5.151	36.112	-10.161	-0.062	-7.988	13.662	-0.376	-36.001	3.081
166	166	1.0527	0.82	24.117	-3.266	-3.269	33.012	6.61	5.117	36.021	-10.408	0.212	-7.499	13.739	-0.481	-34.891	3.252
167	167	1.05908	1.003	23.857	-2.81	-3.325	33.293	6.544	5.1	35.892	-10.71	0.391	-6.987	13.818	-0.651	-33.722	3.383
168	168	1.06546	1.168	23.59	-2.397	-3.356	33.589	6.447	5.041	35.733	-10.993	0.564	-6.476	13.896	-0.797	-32.495	3.497
169	169	1.07184	1.331	23.316	-1.995	-3.374	33.895	6.275	4.954	35.515	-11.252	0.646	-6.042	14.008	-0.982	-31.259	3.624
170	170	1.07822	1.493	23.045	-1.559	-3.436	34.193	6.021	4.889	35.151	-11.494	0.647	-5.724	14.082	-1.183	-29.991	3.694
171	171	1.0846	1.647	22.785	-1.111	-3.535	34.52	5.651	4.816	34.637	-11.649	0.599	-5.528	14.168	-1.365	-28.667	3.79
172	172	1.09098	1.794	22.532	-0.674	-3.623	34.875	5.193	4.698	33.939	-11.771	0.601	-5.467	14.275	-1.436	-27.267	3.886
173	173	1.09736	1.928	22.282	-0.271	-3.693	35.231	4.71	4.518	33.196	-11.85	1.026	-5.387	14.386	-1.104	-25.837	3.992
174	174	1.10374	2.044	22.034	0.088	-3.749	35.571	4.244	4.302	32.438	-11.897	1.915	-5.264	14.493	-0.327	-24.4	4.103
175	175	1.11012	2.146	21.787	0.398	-3.77	35.92	3.734	4.081	31.905	-11.861	2.576	-4.95	14.48	0.245	-22.974	4.092
176	176	1.1165	2.239	21.553	0.722	-3.791	36.273	3.151	3.845	31.35	-11.747	3.081	-4.632	14.4	0.695	-21.514	4.047
177	177	1.12288	2.327	21.324	1.057	-3.85	36.624	2.6	3.729	30.761	-11.639	3.346	-4.312	14.285	0.985	-20.012	3.987
178	178	1.12926	2.421	21.089	1.381	-3.88	36.97	2.011	3.611	30.177	-11.48	3.523	-3.943	14.191	1.213	-18.463	3.971
179	179	1.13564	2.529	20.838	1.708	-3.893	37.296	1.432	3.537	29.555	-11.323	3.785	-3.542	14.039	1.562	-16.855	3.917
180	180	1.14202	2.628	20.576	2.031	-3.898	37.588	0.903	3.504	28.851	-11.189	3.95	-3.214	13.793	1.862	-15.253	3.788
181	181	1.1484	2.716	20.301	2.347	-3.914	37.85	0.398	3.529	28.111	-11.038	3.983	-2.946	13.499	2.088	-13.683	3.635
182	182	1.15478	2.806	20.028	2.691	-3.954	38.084	-0.099	3.643	27.374	-10.891	3.805	-2.623	13.154	2.16	-12.079	3.442
183	183	1.16116	2.892	19.761	3.037	-3.994	38.288	-0.566	3.799	26.603	-10.76	3.617	-2.242	12.637	2.25	-10.415	3.088
184	184	1.16754	2.963	19.502	3.356	-4.015	38.453	-0.934	3.997	25.72	-10.725	3.57	-2.006	12.011	2.531	-8.837	2.594
185	185	1.17392	3.012	19.268	3.646	-4.028	38.619	-1.257	4.215	24.759	-10.76	3.58	-1.985	11.402	2.936	-7.42	2.055
186	186	1.1803	3.054	19.058	3.919	-4.02	38.78	-1.566	4.418	23.792	-10.889	3.637	-1.784	10.862	3.366	-5.852	1.489
187	187	1.18668	3.088	18.871	4.196	-4.024	38.938	-1.863	4.669	22.865	-11.119	3.378	-1.294	10.364	3.476	-4.059	0.858
188	188	1.19306	3.124	18.719	4.489	-4.032	39.097	-2.194	4.926	21.918	-11.431	2.924	-0.918	9.898	3.431	-2.392	0.151
189	189	1.19944	3.16	18.61	4.792	-4.047	39.268	-2.546	5.188	20.974	-11.852	2.431	-0.977	9.464	3.434	-1.195	-0.651
190	190	1.20582	3.194	18.539	5.109	-4.067	39.445	-2.971	5.389	20.038	-12.39	2.173	-1.198	9.152	3.674	-0.197	-1.509
191	191	1.2122	3.225	18.508	5.458	-4.105	39.63	-3.476	5.526	19.129	-13.019	2.094	-1.259	8.973	4.028	0.908	-2.391
192	192	1.21858	3.252	18.514	5.844	-4.188	39.806	-4.049	5.673	18.259	-13.735	1.954	-1.225	9.049	4.308	2.02	-3.164
193	193	1.22496	3.27	18.538	6.239	-4.282	39.948	-4.663	5.8	17.458	-14.588	1.721	-1.36	9.443	4.522	2.84	-3.799
194	194	1.23134	3.285	18.565	6.638	-4.351	40.051	-5.346	5.834	16.727	-15.471	1.529	-1.612	9.958	4.759	3.438	-4.405
195	195	1.23772	3.284	18.591	7.066	-4.443	40.084	-6.057	5.825	16.018	-16.396	1.536	-1.767	10.573	5.133	4.06	-4.981
196	196	1.2441	3.27	18.602	7.536	-4.556	40.024	-6.785	5.751	15.302	-17.348	1.921	-1.911	11.339	5.815	4.659	-5.433
197	197	1.25048	3.26	18.589	8.066	-4.707	39.873	-7.47	5.693	14.619	-18.323	2.188	-2.282	12.355	6.424	4.923	-5.562
198	198	1.25686	3.26	18.545	8.632	-4.842	39.635	-8.132	5.595	14.002	-19.281	2.36	-2.723	13.525	6.927	4.974	-5.453
199	199	1.26324	3.26	18.467	9.226	-4.984	39.274	-8.706	5.505	13.357	-20.21	2.535	-3.238	14.767	7.431	4.879	-5.126
200	200	1.26962	3.26	18.359	9.878	-5.151	38.794	-9.253	5.444	12.67	-20.971	2.12	-4.054	15.932	7.452	4.395	-4.598
201	201	1.276	3.273	18.233	10.592	-5.318	38.23	-9.823	5.319	11.991	-21.492	1.332	-5.399	16.696	7.214	3.315	-4.132
