# Supplementary material for: Gait phenotypes in paediatric hereditary spastic paraplegia revealed by dynamic time warping analysis and random forests
Source: PLoS One. 2018 Mar 8;13(3):e0192345. doi: 10.1371/journal.pone.0192345 (PMC5843164; doi:10.1371/journal.pone.0192345)
Supplement: S1 Data — (ZIP) [file pone.0192345.s008.zip › HSP/Left.SR.HSP22.4.csv]

	Epoch	Time	Pelvic.obliquity	Pelvic.tilt	Pelvic rotation	Hip.abd.add	Hip.flexion	Hip.rotation	Knee.abd.add	Knee.flexion	Knee.rotation	Ankle.abd.add	Ankle.flexion	Ankle.rotation	Forefoot.abd.add	Forefoot.flexion	Forefoot.rotation
1	1	0	3.194	16.773	7.56	-2.915	41.164	-3.439	4.779	16.584	-21.031	4.647	4.811	10.757	6.411	12.645	-6.43
2	2	0.00557	3.301	16.772	7.941	-2.905	40.998	-3.97	4.674	16.181	-21.883	4.611	4.458	11.901	6.531	12.497	-6.238
3	3	0.01114	3.399	16.753	8.354	-2.929	40.762	-4.494	4.589	15.853	-22.652	4.586	3.932	13.113	6.724	12.051	-5.866
4	4	0.01671	3.478	16.717	8.794	-2.992	40.461	-5.03	4.495	15.601	-23.25	4.689	3.007	14.378	7.172	11.109	-5.259
5	5	0.02228	3.544	16.666	9.257	-3.076	40.093	-5.542	4.388	15.39	-23.688	4.837	1.574	15.516	7.827	9.6	-4.555
6	6	0.02785	3.61	16.612	9.74	-3.165	39.674	-6.014	4.291	15.245	-23.925	4.668	-0.273	16.35	8.312	7.568	-3.858
7	7	0.03342	3.691	16.552	10.23	-3.235	39.256	-6.493	4.196	15.274	-23.905	4.081	-2.491	16.865	8.502	4.996	-3.164
8	8	0.03899	3.785	16.473	10.725	-3.31	38.906	-6.954	4.133	15.634	-23.644	3.403	-4.676	17.098	8.56	2.203	-2.464
9	9	0.04456	3.901	16.384	11.233	-3.404	38.685	-7.266	4.163	16.328	-23.198	2.713	-5.857	16.934	8.227	0.155	-1.886
10	10	0.05013	4.016	16.309	11.73	-3.506	38.584	-7.377	4.254	17.162	-22.647	2.392	-5.81	16.408	7.827	-0.757	-1.5
11	11	0.0557	4.13	16.255	12.192	-3.583	38.542	-7.277	4.344	17.946	-22.04	2.734	-5.144	15.55	7.838	-0.978	-1.279
12	12	0.06127	4.253	16.203	12.609	-3.613	38.502	-7.028	4.449	18.652	-21.336	3.123	-4.52	14.42	7.894	-1.169	-1.111
13	13	0.06684	4.417	16.138	12.971	-3.547	38.423	-6.642	4.581	19.32	-20.575	3.414	-4.001	13.001	7.882	-1.465	-1.045
14	14	0.07241	4.648	16.065	13.269	-3.336	38.278	-6.131	4.738	19.926	-19.83	3.441	-3.489	11.332	7.627	-1.787	-1.118
15	15	0.07798	4.93	16.003	13.503	-3.007	38.078	-5.527	4.92	20.444	-19.123	3.181	-2.936	9.572	7.113	-2.072	-1.239
16	16	0.08355	5.238	15.956	13.684	-2.603	37.837	-4.754	5.158	20.85	-18.61	2.893	-2.322	7.901	6.599	-2.261	-1.327
17	17	0.08912	5.553	15.926	13.819	-2.169	37.605	-3.985	5.408	21.236	-18.218	2.522	-1.644	6.438	6.037	-2.377	-1.371
18	18	0.09469	5.901	15.899	13.9	-1.683	37.33	-3.223	5.658	21.486	-18.009	2.223	-0.982	5.199	5.591	-2.424	-1.403
19	19	0.10026	6.258	15.892	13.928	-1.141	37.042	-2.523	5.827	21.623	-17.968	2.291	-0.342	4.279	5.521	-2.395	-1.368
20	20	0.10583	6.61	15.902	13.917	-0.582	36.738	-1.927	5.928	21.67	-18.06	2.501	0.233	3.702	5.612	-2.359	-1.252
21	21	0.1114	6.935	15.941	13.881	-0.047	36.436	-1.493	5.978	21.679	-18.21	2.62	0.749	3.394	5.646	-2.349	-1.11
22	22	0.11697	7.228	16.016	13.838	0.456	36.125	-1.166	5.987	21.604	-18.488	2.646	1.221	3.326	5.611	-2.327	-0.981
23	23	0.12254	7.478	16.143	13.785	0.926	35.829	-0.89	5.949	21.446	-18.926	2.555	1.674	3.486	5.466	-2.26	-0.858
24	24	0.12811	7.694	16.326	13.724	1.355	35.565	-0.68	5.887	21.229	-19.414	2.368	2.042	3.751	5.251	-2.226	-0.767
25	25	0.13368	7.861	16.557	13.662	1.711	35.319	-0.479	5.826	20.951	-19.989	2.279	2.329	4.168	5.143	-2.222	-0.652
26	26	0.13925	7.984	16.825	13.617	1.996	35.068	-0.326	5.757	20.601	-20.609	2.269	2.607	4.672	5.119	-2.178	-0.557
27	27	0.14482	8.062	17.123	13.602	2.212	34.783	-0.093	5.704	20.14	-21.251	2.392	2.894	5.113	5.227	-2.071	-0.479
28	28	0.15039	8.101	17.452	13.576	2.406	34.503	0.138	5.614	19.646	-21.839	2.415	3.147	5.568	5.234	-1.975	-0.357
29	29	0.15596	8.149	17.809	13.45	2.694	34.267	0.423	5.475	19.141	-22.39	2.382	3.334	5.994	5.198	-1.915	-0.237
30	30	0.16153	8.16	18.164	13.361	2.906	33.998	0.676	5.358	18.604	-22.871	2.369	3.477	6.373	5.198	-1.887	-0.125
31	31	0.1671	8.16	18.489	13.31	3.068	33.656	0.912	5.272	18.01	-23.337	2.465	3.568	6.71	5.328	-1.896	-0.04
32	32	0.17267	8.149	18.786	13.28	3.202	33.281	1.038	5.154	17.428	-23.648	2.733	3.664	7.004	5.618	-1.906	0.056
33	33	0.17824	8.128	19.056	13.27	3.296	32.881	1.101	5.052	16.871	-23.815	3.063	3.806	7.25	5.968	-1.889	0.184
34	34	0.18381	8.091	19.312	13.278	3.342	32.472	1.17	4.98	16.317	-23.982	3.334	4.012	7.53	6.254	-1.807	0.347
35	35	0.18938	8.046	19.543	13.303	3.375	32.034	1.17	4.909	15.756	-23.989	3.357	4.246	7.724	6.311	-1.693	0.522
36	36	0.19495	7.981	19.761	13.316	3.377	31.569	1.174	4.848	15.168	-23.909	3.507	4.41	7.851	6.506	-1.628	0.696
37	37	0.20052	7.89	19.971	13.309	3.354	31.084	1.118	4.785	14.583	-23.708	3.755	4.515	7.89	6.814	-1.624	0.815
38	38	0.20609	7.778	20.173	13.293	3.306	30.585	1.093	4.749	13.991	-23.489	3.942	4.571	7.893	7.078	-1.662	0.925
39	39	0.21166	7.65	20.375	13.267	3.228	30.079	1.134	4.751	13.371	-23.28	4.072	4.624	7.863	7.301	-1.685	1.035
40	40	0.21723	7.506	20.579	13.223	3.14	29.59	1.221	4.748	12.765	-23.059	4.298	4.712	7.807	7.603	-1.666	1.153
41	41	0.2228	7.339	20.78	13.141	3.05	29.128	1.285	4.736	12.216	-22.776	4.391	4.844	7.802	7.767	-1.621	1.318
42	42	0.22837	7.152	20.974	12.999	2.976	28.673	1.438	4.728	11.702	-22.556	4.587	5.016	7.811	8.023	-1.554	1.461
43	43	0.23394	6.955	21.157	12.787	2.931	28.217	1.698	4.726	11.184	-22.429	4.889	5.143	7.841	8.39	-1.518	1.577
44	44	0.23951	6.753	21.335	12.503	2.934	27.804	2.011	4.7	10.721	-22.34	5.119	5.24	7.876	8.683	-1.51	1.655
45	45	0.24508	6.556	21.498	12.158	2.98	27.414	2.382	4.664	10.298	-22.341	5.271	5.3	7.948	8.891	-1.536	1.692
46	46	0.25065	6.353	21.651	11.743	3.086	27.057	2.764	4.583	9.955	-22.356	5.31	5.379	8.099	8.97	-1.567	1.746
47	47	0.25622	6.15	21.813	11.323	3.194	26.713	3.189	4.517	9.604	-22.503	5.164	5.47	8.35	8.869	-1.577	1.805
48	48	0.26179	5.963	22.022	10.928	3.279	26.43	3.56	4.456	9.276	-22.6	5.181	5.566	8.572	8.925	-1.596	1.859
49	49	0.26736	5.805	22.206	10.506	3.417	26.142	3.902	4.365	8.969	-22.638	5.286	5.63	8.769	9.064	-1.65	1.908
50	50	0.27293	5.651	22.362	10.09	3.545	25.832	4.237	4.296	8.663	-22.706	5.322	5.666	8.945	9.144	-1.723	1.904
51	51	0.2785	5.497	22.489	9.68	3.663	25.521	4.508	4.232	8.409	-22.709	5.394	5.704	9.076	9.254	-1.814	1.861
52	52	0.28407	5.336	22.577	9.271	3.774	25.185	4.783	4.195	8.185	-22.679	5.271	5.736	9.147	9.19	-1.921	1.789
53	53	0.28964	5.178	22.627	8.857	3.9	24.822	4.985	4.144	7.994	-22.546	4.985	5.807	9.185	8.959	-1.999	1.706
54	54	0.29521	5.026	22.63	8.44	4.021	24.394	5.176	4.101	7.786	-22.375	4.844	5.898	9.223	8.868	-2.064	1.644
55	55	0.30078	4.886	22.584	8.025	4.147	23.9	5.322	4.061	7.569	-22.133	4.794	6.023	9.213	8.866	-2.107	1.562
56	56	0.30635	4.757	22.502	7.621	4.259	23.333	5.497	4.053	7.302	-21.902	4.827	6.124	9.146	8.963	-2.167	1.447
57	57	0.31192	4.634	22.4	7.235	4.364	22.731	5.676	4.03	7.028	-21.67	4.978	6.189	9.087	9.167	-2.275	1.362
58	58	0.31749	4.516	22.275	6.867	4.465	22.109	5.824	4.007	6.767	-21.4	4.969	6.237	8.994	9.214	-2.406	1.272
59	59	0.32306	4.412	22.122	6.518	4.561	21.458	5.935	4.004	6.514	-21.118	4.795	6.338	8.925	9.098	-2.495	1.191
60	60	0.32863	4.312	21.946	6.178	4.665	20.774	5.988	3.972	6.262	-20.771	4.687	6.436	8.849	9.037	-2.596	1.121
61	61	0.3342	4.231	21.764	5.847	4.768	20.048	6.145	3.976	5.94	-20.502	4.397	6.469	8.735	8.829	-2.736	1.047
62	62	0.33977	4.147	21.579	5.525	4.842	19.295	6.285	3.976	5.575	-20.327	4.278	6.434	8.747	8.775	-2.928	1
63	63	0.34534	4.067	21.384	5.228	4.891	18.524	6.416	3.992	5.205	-20.175	4.096	6.47	8.783	8.649	-3.059	0.959
64	64	0.35091	3.987	21.183	4.934	4.943	17.738	6.615	3.974	4.826	-20.061	4.046	6.557	8.79	8.621	-3.138	0.919
65	65	0.35648	3.919	20.972	4.631	5.014	16.928	6.883	3.94	4.428	-20.032	4.008	6.652	8.829	8.592	-3.206	0.889
66	66	0.36205	3.863	20.754	4.326	5.109	16.121	7.181	3.882	4.05	-20.028	3.94	6.732	8.844	8.525	-3.295	0.843
67	67	0.36762	3.804	20.518	4.026	5.2	15.294	7.547	3.808	3.662	-20.115	3.98	6.762	8.846	8.559	-3.427	0.766
68	68	0.37319	3.74	20.267	3.737	5.265	14.429	7.988	3.741	3.215	-20.338	3.998	6.747	8.894	8.572	-3.574	0.682
69	69	0.37876	3.679	19.997	3.465	5.291	13.543	8.415	3.72	2.763	-20.563	3.929	6.794	8.981	8.507	-3.665	0.629
70	70	0.38433	3.623	19.696	3.206	5.304	12.621	8.909	3.698	2.317	-20.86	3.877	6.9	9.123	8.436	-3.718	0.632
71	71	0.3899	3.564	19.368	2.948	5.315	11.681	9.408	3.666	1.901	-21.141	3.793	7.026	9.273	8.328	-3.773	0.663
72	72	0.39547	3.503	19.011	2.703	5.309	10.714	9.927	3.629	1.493	-21.369	3.735	7.077	9.329	8.258	-3.908	0.689
73	73	0.40104	3.439	18.623	2.483	5.284	9.731	10.443	3.58	1.115	-21.563	3.898	7.058	9.303	8.406	-4.129	0.698
74	74	0.40661	3.372	18.219	2.288	5.23	8.755	10.906	3.593	0.768	-21.684	3.614	6.995	9.262	8.16	-4.411	0.735
75	75	0.41218	3.298	17.823	2.105	5.158	7.818	11.29	3.615	0.483	-21.693	3.284	6.971	9.224	7.866	-4.684	0.821
76	76	0.41775	3.219	17.455	1.921	5.067	6.949	11.585	3.646	0.27	-21.572	3.108	7.037	9.154	7.711	-4.898	0.914
77	77	0.42332	3.152	17.108	1.738	4.995	6.128	11.85	3.665	0.115	-21.352	2.973	7.117	9.017	7.593	-5.123	1.017
78	78	0.42889	3.103	16.794	1.555	4.943	5.378	12.06	3.669	0.056	-21.057	3.116	7.156	8.866	7.737	-5.445	1.141
79	79	0.43446	3.058	16.503	1.371	4.914	4.691	12.276	3.652	0.085	-20.694	3.34	7.158	8.631	7.96	-5.852	1.268
80	80	0.44003	2.981	16.239	1.178	4.83	4.065	12.508	3.692	0.154	-20.3	3.383	7.246	8.327	8.026	-6.181	1.353
81	81	0.4456	2.868	15.997	0.988	4.718	3.477	12.697	3.714	0.254	-19.887	3.402	7.374	8.034	8.052	-6.478	1.429
82	82	0.45117	2.715	15.809	0.802	4.574	2.973	12.914	3.721	0.405	-19.549	3.396	7.471	7.813	8.037	-6.829	1.544
83	83	0.45674	2.557	15.683	0.609	4.422	2.568	13.174	3.74	0.605	-19.289	3.225	7.539	7.681	7.86	-7.224	1.716
84	84	0.46231	2.416	15.607	0.398	4.3	2.257	13.444	3.743	0.882	-19.054	3.268	7.67	7.556	7.869	-7.59	1.869
85	85	0.46788	2.285	15.569	0.168	4.188	1.995	13.781	3.748	1.177	-18.895	3.446	7.835	7.457	8.004	-7.936	2.022
86	86	0.47345	2.13	15.568	-0.079	4.06	1.782	14.137	3.741	1.486	-18.751	3.511	7.883	7.395	8.031	-8.398	2.213
87	87	0.47902	1.944	15.603	-0.338	3.895	1.621	14.452	3.758	1.818	-18.626	3.345	7.834	7.435	7.84	-8.959	2.44
88	88	0.48459	1.723	15.672	-0.612	3.703	1.528	14.752	3.772	2.214	-18.487	2.965	7.777	7.526	7.425	-9.546	2.709
89	89	0.49016	1.506	15.745	-0.903	3.532	1.455	14.989	3.747	2.651	-18.329	2.745	7.739	7.709	7.134	-10.132	3.011
90	90	0.49573	1.279	15.818	-1.209	3.352	1.395	15.161	3.711	3.126	-18.102	2.61	7.687	7.961	6.914	-10.758	3.378
91	91	0.5013	1.048	15.882	-1.515	3.138	1.333	15.372	3.707	3.615	-17.907	2.579	7.577	8.227	6.801	-11.466	3.766
92	92	0.50687	0.817	15.939	-1.811	2.915	1.277	15.485	3.706	4.134	-17.623	2.495	7.415	8.491	6.635	-12.237	4.16
93	93	0.51244	0.605	15.98	-2.096	2.712	1.224	15.528	3.705	4.688	-17.305	2.243	7.182	8.761	6.305	-13.082	4.536
94	94	0.51801	0.419	16	-2.373	2.54	1.156	15.583	3.692	5.279	-17.027	1.918	6.958	9.053	5.887	-13.937	4.916
95	95	0.52358	0.273	15.994	-2.645	2.417	1.067	15.625	3.655	5.904	-16.755	1.648	6.744	9.418	5.506	-14.81	5.358
96	96	0.52915	0.177	15.965	-2.915	2.346	0.961	15.633	3.608	6.566	-16.45	1.472	6.557	9.784	5.212	-15.687	5.801
97	97	0.53472	0.133	15.916	-3.182	2.326	0.852	15.691	3.57	7.279	-16.188	1.373	6.353	10.111	4.991	-16.622	6.218
98	98	0.54029	0.112	15.841	-3.447	2.33	0.744	15.69	3.521	8.063	-15.903	1.385	6.133	10.429	4.868	-17.622	6.594
99	99	0.54586	0.094	15.743	-3.714	2.333	0.612	15.755	3.472	8.853	-15.684	1.348	5.785	10.74	4.697	-18.754	6.966
100	100	0.55143	0.076	15.62	-3.999	2.356	0.464	15.841	3.377	9.675	-15.495	1.378	5.381	11.067	4.569	-19.962	7.336
101	101	0.557	0.065	15.475	-4.305	2.399	0.318	15.909	3.254	10.554	-15.314	1.571	4.982	11.433	4.584	-21.213	7.7
102	102	0.56257	0.066	15.326	-4.628	2.458	0.201	16.002	3.133	11.495	-15.14	1.849	4.529	11.813	4.683	-22.56	8.082
103	103	0.56814	0.08	15.189	-4.961	2.523	0.131	16.038	3.021	12.505	-14.916	2.201	3.945	12.217	4.87	-24.086	8.475
104	104	0.57371	0.11	15.067	-5.302	2.608	0.106	16.033	2.895	13.581	-14.649	2.617	3.295	12.626	5.119	-25.725	8.871
105	105	0.57928	0.151	14.949	-5.647	2.706	0.115	16.013	2.753	14.712	-14.445	3.196	2.62	13.014	5.519	-27.438	9.164
106	106	0.58485	0.176	14.852	-6.007	2.783	0.169	16.018	2.617	15.868	-14.323	3.936	1.864	13.428	6.085	-29.265	9.412
107	107	0.59042	0.163	14.77	-6.37	2.816	0.28	15.896	2.451	17.074	-14.136	4.781	1.044	13.894	6.762	-31.192	9.65
108	108	0.59599	0.096	14.699	-6.722	2.782	0.413	15.816	2.292	18.266	-14.027	5.746	0.242	14.363	7.557	-33.111	9.862
109	109	0.60156	-0.027	14.627	-7.05	2.66	0.57	15.67	2.145	19.442	-13.941	6.758	-0.481	14.877	8.413	-34.942	10.042
110	110	0.60713	-0.221	14.57	-7.36	2.441	0.762	15.462	1.998	20.583	-13.885	7.785	-1.208	15.447	9.305	-36.744	10.199
111	111	0.6127	-0.469	14.54	-7.648	2.149	0.995	15.2	1.848	21.684	-13.811	8.755	-2.009	16.024	10.17	-38.575	10.34
112	112	0.61827	-0.737	14.545	-7.914	1.822	1.272	14.869	1.683	22.729	-13.799	9.699	-2.94	16.672	11.055	-40.475	10.444
113	113	0.62384	-1.013	14.582	-8.153	1.495	1.575	14.518	1.551	23.811	-13.855	10.092	-3.845	17.332	11.468	-42.293	10.482
114	114	0.62941	-1.299	14.649	-8.359	1.152	1.891	14.147	1.376	24.811	-14.007	10.55	-4.798	18.079	11.959	-44.107	10.527
115	115	0.63498	-1.604	14.733	-8.508	0.766	2.211	13.687	1.206	25.732	-14.13	10.926	-5.786	18.911	12.422	-45.9	10.648
116	116	0.64055	-1.925	14.822	-8.58	0.326	2.527	13.119	1.04	26.592	-14.265	11.091	-6.803	19.88	12.724	-47.659	10.855
117	117	0.64612	-2.275	14.892	-8.566	-0.197	2.805	12.529	0.927	27.385	-14.452	11.073	-7.841	20.931	12.886	-49.378	11.129
118	118	0.65169	-2.661	14.929	-8.484	-0.811	3.036	11.863	0.851	28.125	-14.608	10.779	-8.945	22.053	12.838	-51.09	11.479
119	119	0.65726	-3.074	14.927	-8.361	-1.483	3.206	11.186	0.781	28.771	-14.753	10.467	-10.193	23.229	12.818	-52.883	11.925
120	120	0.66283	-3.503	14.893	-8.22	-2.191	3.331	10.468	0.664	29.328	-14.863	10.279	-11.59	24.481	12.953	-54.777	12.476
121	121	0.6684	-3.945	14.838	-8.071	-2.921	3.412	9.748	0.492	29.77	-14.996	10.207	-13.066	25.855	13.209	-56.684	13.146
122	122	0.67397	-4.393	14.792	-7.922	-3.672	3.479	9.071	0.332	30.121	-15.077	10.035	-14.684	27.268	13.402	-58.653	13.95
123	123	0.67954	-4.839	14.762	-7.784	-4.437	3.546	8.446	0.155	30.353	-15.118	9.917	-16.558	28.755	13.685	-60.797	14.924
124	124	0.68511	-5.278	14.745	-7.656	-5.207	3.646	7.81	-0.023	30.548	-15.096	9.533	-18.692	30.267	13.8	-63.067	15.977
125	125	0.69068	-5.692	14.749	-7.541	-5.94	3.78	7.233	-0.266	30.664	-15.069	9.4	-21.128	31.809	14.179	-65.6	17.14
126	126	0.69625	-6.06	14.772	-7.447	-6.618	3.941	6.803	-0.504	30.712	-15.079	9.258	-23.908	33.309	14.602	-68.38	18.37
127	127	0.70182	-6.375	14.826	-7.38	-7.224	4.156	6.455	-0.744	30.743	-15.051	8.892	-26.948	34.681	14.867	-71.286	19.576
128	128	0.70739	-6.612	14.918	-7.35	-7.728	4.444	6.196	-1.006	30.784	-15.002	8.375	-30.143	35.921	15.01	-74.233	20.723
129	129	0.71296	-6.752	15.055	-7.362	-8.105	4.819	6.065	-1.232	30.846	-14.938	7.622	-33.432	36.95	14.957	-77.13	21.752
130	130	0.71853	-6.795	15.235	-7.416	-8.351	5.264	6.178	-1.35	30.914	-14.908	6.769	-36.61	37.739	14.745	-79.831	22.668
131	131	0.7241	-6.766	15.461	-7.52	-8.492	5.814	6.402	-1.449	31.077	-14.771	6.104	-39.35	38.341	14.518	-82.203	23.485
132	132	0.72967	-6.687	15.724	-7.693	-8.521	6.446	6.819	-1.531	31.285	-14.566	5.848	-41.53	38.754	14.397	-84.201	24.199
133	133	0.73524	-6.574	16.017	-7.909	-8.492	7.137	7.447	-1.467	31.546	-14.359	5.598	-43.178	38.946	14.095	-85.71	24.739
134	134	0.74081	-6.431	16.341	-8.148	-8.412	7.896	8.163	-1.313	31.896	-14.02	5.741	-44.099	38.829	13.887	-86.734	25.049
135	135	0.74638	-6.285	16.704	-8.394	-8.301	8.749	8.93	-1.063	32.394	-13.526	5.933	-44.112	38.4	13.443	-86.989	25.081
136	136	0.75195	-6.157	17.092	-8.638	-8.189	9.691	9.704	-0.762	33.034	-12.904	6.372	-43.387	37.695	13.017	-86.701	24.866
137	137	0.75752	-6.05	17.48	-8.88	-8.087	10.68	10.536	-0.393	33.758	-12.266	6.906	-42.277	36.733	12.605	-86.088	24.419
138	138	0.76309	-5.957	17.85	-9.107	-7.989	11.676	11.392	0.065	34.518	-11.616	7.262	-40.892	35.518	12.028	-85.115	23.764
139	139	0.76866	-5.873	18.202	-9.303	-7.891	12.66	12.243	0.566	35.291	-10.938	7.779	-39.136	34.117	11.554	-83.817	22.979
140	140	0.77423	-5.812	18.561	-9.441	-7.814	13.68	12.938	1.035	36.119	-10.234	8.463	-36.959	32.592	11.267	-82.139	22.053
141	141	0.7798	-5.748	18.908	-9.529	-7.742	14.703	13.561	1.539	36.964	-9.608	9.095	-34.441	30.925	11.029	-80.032	20.948
142	142	0.78537	-5.684	19.243	-9.561	-7.686	15.715	14.035	2.029	37.773	-9.008	9.76	-31.744	29.117	10.946	-77.641	19.674
143	143	0.79094	-5.615	19.548	-9.534	-7.629	16.688	14.348	2.48	38.536	-8.454	10.24	-29.014	27.316	10.823	-75.055	18.359
144	144	0.79651	-5.555	19.816	-9.45	-7.608	17.613	14.543	2.911	39.255	-8.015	10.492	-26.455	25.644	10.646	-72.493	17.064
145	145	0.80208	-5.511	20.029	-9.316	-7.637	18.477	14.614	3.291	39.928	-7.694	10.659	-24.163	24.184	10.525	-70.11	15.843
146	146	0.80765	-5.479	20.188	-9.126	-7.71	19.275	14.545	3.633	40.521	-7.451	10.567	-22.29	22.842	10.302	-67.983	14.625
147	147	0.81322	-5.436	20.3	-8.861	-7.804	20.017	14.268	3.892	41.042	-7.253	10.225	-20.872	21.643	9.963	-66.164	13.43
148	148	0.81879	-5.366	20.374	-8.513	-7.917	20.698	13.832	4.08	41.495	-7.157	9.859	-19.931	20.624	9.689	-64.755	12.273
149	149	0.82436	-5.261	20.378	-8.101	-8.045	21.288	13.166	4.161	41.908	-7.133	9.399	-19.253	19.844	9.409	-63.56	11.18
150	150	0.82993	-5.149	20.422	-7.637	-8.236	21.864	12.396	4.237	42.245	-7.193	8.859	-18.674	19.264	9.096	-62.44	10.153
151	151	0.8355	-5.017	20.426	-7.143	-8.406	22.403	11.549	4.237	42.565	-7.366	8.368	-18.022	18.916	8.817	-61.247	9.235
152	152	0.84107	-4.863	20.387	-6.626	-8.559	22.914	10.628	4.195	42.883	-7.649	7.793	-17.315	18.758	8.468	-59.971	8.381
153	153	0.84664	-4.699	20.31	-6.097	-8.714	23.408	9.686	4.118	43.188	-8.007	7.511	-16.545	18.713	8.373	-58.65	7.565
154	154	0.85221	-4.527	20.201	-5.56	-8.854	23.885	8.742	3.997	43.487	-8.435	7.4	-15.739	18.759	8.4	-57.299	6.784
155	155	0.85778	-4.354	20.076	-5.024	-8.981	24.363	7.829	3.871	43.767	-8.952	7.314	-14.957	18.879	8.436	-55.942	6.021
156	156	0.86335	-4.178	19.94	-4.516	-9.076	24.85	6.984	3.744	44.028	-9.535	7.305	-14.227	19.05	8.531	-54.613	5.294
157	157	0.86892	-3.981	19.829	-4.07	-9.095	25.403	6.26	3.645	44.283	-10.194	7.262	-13.52	19.251	8.578	-53.271	4.593
158	158	0.87449	-3.861	19.663	-3.657	-9.183	25.937	5.625	3.574	44.557	-10.781	7.027	-12.887	19.385	8.423	-51.997	3.912
159	159	0.88006	-3.747	19.517	-3.24	-9.268	26.52	5.05	3.531	44.84	-11.33	6.713	-12.328	19.449	8.171	-50.787	3.247
160	160	0.88563	-3.636	19.397	-2.813	-9.35	27.156	4.521	3.523	45.115	-11.783	6.284	-11.81	19.394	7.783	-49.597	2.604
161	161	0.8912	-3.53	19.297	-2.386	-9.453	27.84	4.025	3.553	45.391	-12.079	5.958	-11.275	19.23	7.463	-48.395	2.023
162	162	0.89677	-3.428	19.217	-1.958	-9.569	28.565	3.557	3.591	45.657	-12.205	5.761	-10.711	18.968	7.213	-47.169	1.524
163	163	0.90234	-3.336	19.159	-1.54	-9.678	29.326	3.129	3.625	45.907	-12.188	5.58	-10.09	18.592	6.922	-45.879	1.082
164	164	0.90791	-3.255	19.123	-1.136	-9.783	30.127	2.755	3.678	46.152	-12.055	5.364	-9.427	18.081	6.562	-44.545	0.654
165	165	0.91348	-3.187	19.105	-0.745	-9.886	30.958	2.404	3.716	46.393	-11.816	5.155	-8.812	17.493	6.205	-43.256	0.268
166	166	0.91905	-3.122	19.1	-0.374	-9.981	31.805	2.096	3.759	46.616	-11.507	4.92	-8.232	16.838	5.82	-41.992	-0.09
167	167	0.92462	-3.06	19.104	-0.03	-10.064	32.643	1.833	3.798	46.779	-11.114	4.886	-7.608	16.108	5.6	-40.656	-0.417
168	168	0.93019	-2.991	19.115	0.286	-10.098	33.483	1.613	3.804	46.875	-10.744	4.914	-6.942	15.389	5.408	-39.228	-0.71
169	169	0.93576	-2.924	19.128	0.595	-10.118	34.336	1.479	3.837	46.917	-10.465	4.938	-6.323	14.793	5.217	-37.794	-0.899
170	170	0.94133	-2.845	19.118	0.896	-10.119	35.158	1.354	3.858	46.886	-10.214	4.976	-5.756	14.294	5.048	-36.351	-0.997
171	171	0.9469	-2.747	19.09	1.197	-10.089	35.949	1.261	3.891	46.779	-10.047	4.974	-5.226	13.843	4.851	-34.883	-1.074
172	172	0.95247	-2.624	19.044	1.497	-10.018	36.705	1.215	3.917	46.592	-10.013	5.261	-4.759	13.465	4.936	-33.411	-1.145
173	173	0.95804	-2.487	18.982	1.788	-9.92	37.429	1.151	3.922	46.331	-10.046	5.565	-4.375	13.188	5.066	-31.962	-1.169
174	174	0.96361	-2.347	18.905	2.054	-9.788	38.113	1.167	3.965	45.949	-10.207	5.812	-4.048	13.017	5.162	-30.485	-1.142
175	175	0.96918	-2.199	18.811	2.304	-9.622	38.748	1.147	3.963	45.47	-10.452	5.948	-3.665	12.932	5.145	-28.891	-1.111
176	176	0.97475	-2.047	18.694	2.533	-9.429	39.315	1.159	3.979	44.899	-10.709	5.985	-3.255	12.841	5.036	-27.23	-1.059
177	177	0.98032	-1.895	18.552	2.739	-9.187	39.831	1.194	3.972	44.229	-11.075	5.896	-2.879	12.853	4.819	-25.541	-0.97
178	178	0.98589	-1.756	18.4	2.92	-8.925	40.302	1.269	3.959	43.436	-11.514	5.94	-2.548	12.888	4.747	-23.809	-0.896
179	179	0.99146	-1.626	18.237	3.075	-8.645	40.723	1.329	3.922	42.546	-11.946	6.101	-2.162	12.857	4.798	-21.958	-0.89
180	180	0.99703	-1.503	18.058	3.203	-8.342	41.082	1.361	3.863	41.577	-12.341	6.271	-1.726	12.773	4.876	-20.021	-0.921
181	181	1.0026	-1.401	17.856	3.392	-8.128	41.351	1.334	3.83	40.53	-12.678	6.343	-1.31	12.678	4.889	-18.089	-0.936
182	182	1.00817	-1.318	17.645	3.602	-7.946	41.565	1.286	3.815	39.414	-12.978	6.206	-0.891	12.573	4.73	-16.135	-0.936
183	183	1.01374	-1.225	17.452	3.837	-7.79	41.752	1.224	3.829	38.205	-13.268	6.082	-0.402	12.416	4.589	-14.059	-0.967
184	184	1.01931	-1.107	17.27	4.097	-7.64	41.906	1.105	3.845	36.912	-13.53	6.071	0.141	12.143	4.575	-11.873	-1.107
185	185	1.02488	-0.961	17.106	4.354	-7.483	42.02	1.027	3.922	35.58	-13.791	6.168	0.645	11.775	4.708	-9.741	-1.306
186	186	1.03045	-0.797	16.961	4.608	-7.309	42.102	0.96	4.017	34.277	-14.093	6.323	1.19	11.445	4.914	-7.653	-1.494
187	187	1.03602	-0.622	16.843	4.858	-7.143	42.155	0.929	4.146	33.031	-14.388	6.766	1.893	11.034	5.386	-5.514	-1.74
188	188	1.04159	-0.441	16.746	5.102	-6.988	42.174	0.869	4.261	32.473	-14.631	7.985	3.484	10.628	6.416	-3.216	-2.008
189	189	1.04716	-0.25	16.668	5.347	-6.833	42.155	0.805	4.382	32.146	-14.895	9.312	5.339	10.216	7.493	-0.928	-2.317
190	190	1.05273	-0.053	16.615	5.596	-6.674	42.101	0.811	4.558	31.609	-15.279	10.303	6.846	9.794	8.333	1.169	-2.684
191	191	1.0583	0.15	16.59	5.838	-6.511	42.036	0.842	4.779	30.46	-15.736	10.6	7.52	9.316	8.727	3.005	-3.147
192	192	1.06387	0.352	16.588	6.077	-6.364	41.961	0.843	5.031	28.277	-16.261	9.679	7.101	8.858	8.247	4.701	-3.647
193	193	1.06944	0.559	16.592	6.329	-6.237	41.852	0.761	5.258	24.782	-16.872	7.098	5.294	8.464	6.53	6.168	-4.147
194	194	1.07501	0.765	16.602	6.605	-6.149	41.722	0.569	5.349	22.69	-17.512	6.397	4.775	8.325	6.205	7.577	-4.595
195	195	1.08058	0.976	16.603	6.889	-6.045	41.554	0.323	5.434	20.223	-18.237	4.349	3.784	8.305	4.714	8.74	-5.015
196	196	1.08615	1.175	16.602	7.191	-5.957	41.373	0.003	5.44	19.041	-18.972	3.946	3.813	8.431	4.471	9.745	-5.463
197	197	1.09172	1.355	16.591	7.505	-5.903	41.172	-0.408	5.408	18.607	-19.697	4.518	4.336	8.776	4.981	10.57	-5.835
198	198	1.09729	1.507	16.57	7.836	-5.886	40.95	-0.822	5.346	18.375	-20.497	5.353	4.831	9.351	5.686	11.179	-6.075
199	199	1.10286	1.633	16.533	8.187	-5.903	40.698	-1.214	5.257	17.818	-21.367	5.729	4.847	10.122	6.041	11.574	-6.142
200	200	1.10843	1.735	16.487	8.556	-5.95	40.431	-1.612	5.143	16.999	-22.24	5.453	4.413	11.053	5.879	11.713	-6.035
201	201	1.114	1.819	16.413	8.921	-5.986	40.12	-1.952	5.018	16.317	-23.084	5.16	3.81	12.076	5.744	11.523	-5.764
