# Supplementary material for: Gait phenotypes in paediatric hereditary spastic paraplegia revealed by dynamic time warping analysis and random forests
Source: PLoS One. 2018 Mar 8;13(3):e0192345. doi: 10.1371/journal.pone.0192345 (PMC5843164; doi:10.1371/journal.pone.0192345)
Supplement: S1 Data — (ZIP) [file pone.0192345.s008.zip › HSP/Left.SR.HSP22.5.csv]

	Epoch	Time	Pelvic.obliquity	Pelvic.tilt	Pelvic rotation	Hip.abd.add	Hip.flexion	Hip.rotation	Knee.abd.add	Knee.flexion	Knee.rotation	Ankle.abd.add	Ankle.flexion	Ankle.rotation	Forefoot.abd.add	Forefoot.flexion	Forefoot.rotation
1	1	0	2.133	17.58	5.091	-4.444	40.625	-4.969	4.508	15.165	-20.766	2.527	3.355	12.245	3.074	11.657	-9.034
2	2	0.00566	2.275	17.526	5.63	-4.55	40.316	-5.577	4.442	14.78	-21.698	2.448	2.81	13.551	3.212	11.255	-8.704
3	3	0.01132	2.405	17.462	6.181	-4.659	39.958	-6.169	4.367	14.448	-22.513	2.386	2.009	14.916	3.478	10.526	-8.172
4	4	0.01698	2.534	17.382	6.746	-4.75	39.523	-6.75	4.269	14.148	-23.144	2.276	0.924	16.285	3.819	9.436	-7.415
5	5	0.02264	2.664	17.275	7.324	-4.833	38.991	-7.331	4.143	13.838	-23.613	2.002	-0.578	17.485	4.152	7.895	-6.624
6	6	0.0283	2.805	17.148	7.93	-4.909	38.39	-7.973	4.003	13.59	-23.749	1.455	-2.564	18.302	4.409	5.785	-5.872
7	7	0.03396	2.948	17.017	8.547	-4.996	37.808	-8.586	3.913	13.533	-23.659	0.525	-4.939	18.719	4.455	3.124	-5.213
8	8	0.03962	3.1	16.873	9.173	-5.084	37.313	-9.127	3.853	13.78	-23.331	-0.364	-6.851	18.735	4.319	0.677	-4.645
9	9	0.04528	3.246	16.723	9.784	-5.17	36.963	-9.532	3.791	14.311	-22.731	-0.793	-7.58	18.318	4.091	-0.804	-4.214
10	10	0.05094	3.368	16.588	10.364	-5.26	36.734	-9.688	3.752	14.961	-21.975	-0.751	-7.289	17.54	3.87	-1.345	-3.876
11	11	0.0566	3.463	16.498	10.894	-5.35	36.6	-9.563	3.77	15.631	-21.155	-0.534	-6.678	16.415	3.684	-1.568	-3.63
12	12	0.06226	3.568	16.412	11.357	-5.388	36.474	-9.161	3.863	16.322	-20.347	-0.405	-6.036	14.973	3.402	-1.799	-3.491
13	13	0.06792	3.746	16.286	11.742	-5.281	36.281	-8.53	4.014	17.024	-19.572	-0.375	-5.405	13.188	3.036	-2.112	-3.515
14	14	0.07358	4.022	16.13	12.046	-5.003	36.014	-7.765	4.209	17.686	-18.862	-0.373	-4.677	11.266	2.649	-2.363	-3.613
15	15	0.07924	4.381	15.997	12.265	-4.579	35.724	-6.842	4.482	18.254	-18.304	-0.481	-3.804	9.368	2.191	-2.456	-3.702
16	16	0.0849	4.771	15.895	12.404	-4.07	35.424	-5.791	4.788	18.672	-17.958	-0.603	-2.888	7.611	1.77	-2.408	-3.779
17	17	0.09056	5.161	15.799	12.478	-3.511	35.078	-4.677	5.075	18.9	-17.794	-0.685	-2.131	6.079	1.45	-2.372	-3.788
18	18	0.09622	5.548	15.702	12.489	-2.914	34.689	-3.558	5.347	18.992	-17.869	-0.741	-1.549	4.905	1.228	-2.408	-3.715
19	19	0.10188	5.951	15.639	12.442	-2.287	34.309	-2.573	5.592	19.043	-18.097	-0.758	-0.982	4.066	1.095	-2.429	-3.631
20	20	0.10754	6.367	15.649	12.346	-1.646	34.008	-1.805	5.779	19.093	-18.448	-0.923	-0.41	3.597	0.852	-2.429	-3.545
21	21	0.1132	6.794	15.722	12.227	-0.997	33.754	-1.259	5.856	19.078	-18.914	-0.943	0.044	3.507	0.759	-2.461	-3.415
22	22	0.11886	7.199	15.846	12.095	-0.366	33.549	-0.91	5.854	19.032	-19.415	-1.061	0.462	3.66	0.585	-2.477	-3.285
23	23	0.12452	7.56	16.032	11.962	0.203	33.373	-0.671	5.84	18.905	-20.03	-1.422	0.887	4.026	0.2	-2.435	-3.186
24	24	0.13018	7.862	16.288	11.842	0.701	33.242	-0.554	5.755	18.726	-20.654	-1.623	1.224	4.498	-0.031	-2.412	-3.123
25	25	0.13584	8.107	16.608	11.744	1.117	33.143	-0.511	5.627	18.485	-21.279	-1.66	1.43	5.062	-0.096	-2.456	-3.048
26	26	0.1415	8.306	16.969	11.693	1.448	33.049	-0.491	5.504	18.177	-21.922	-1.714	1.62	5.66	-0.171	-2.473	-2.966
27	27	0.14716	8.464	17.377	11.694	1.697	32.971	-0.544	5.388	17.832	-22.501	-1.911	1.877	6.238	-0.381	-2.414	-2.896
28	28	0.15282	8.566	17.802	11.77	1.833	32.872	-0.602	5.286	17.422	-23.035	-1.958	2.091	6.746	-0.443	-2.354	-2.829
29	29	0.15848	8.61	18.224	11.904	1.888	32.737	-0.652	5.191	16.972	-23.543	-1.974	2.249	7.224	-0.465	-2.332	-2.742
30	30	0.16414	8.61	18.646	12.092	1.868	32.584	-0.733	5.111	16.513	-23.976	-2.044	2.359	7.647	-0.523	-2.36	-2.649
31	31	0.1698	8.594	19.064	12.319	1.811	32.43	-0.888	5.035	16.075	-24.259	-2.27	2.473	7.966	-0.722	-2.404	-2.559
32	32	0.17546	8.568	19.449	12.584	1.733	32.243	-1.093	4.943	15.64	-24.44	-2.324	2.633	8.221	-0.767	-2.391	-2.455
33	33	0.18112	8.524	19.787	12.878	1.63	31.983	-1.318	4.845	15.175	-24.535	-2.211	2.81	8.445	-0.656	-2.344	-2.306
34	34	0.18678	8.452	20.074	13.189	1.496	31.619	-1.526	4.79	14.641	-24.57	-2.257	2.941	8.595	-0.665	-2.332	-2.159
35	35	0.19244	8.345	20.333	13.484	1.356	31.216	-1.728	4.723	14.101	-24.529	-2.333	3.069	8.663	-0.701	-2.321	-2.04
36	36	0.1981	8.217	20.56	13.765	1.224	30.759	-1.883	4.641	13.533	-24.442	-2.277	3.223	8.635	-0.618	-2.267	-1.944
37	37	0.20376	8.078	20.784	14.031	1.083	30.287	-1.993	4.573	12.958	-24.309	-2.098	3.387	8.525	-0.413	-2.202	-1.863
38	38	0.20942	7.932	20.998	14.274	0.944	29.801	-2.102	4.524	12.384	-24.082	-2.065	3.571	8.369	-0.337	-2.122	-1.754
39	39	0.21508	7.804	21.199	14.43	0.881	29.315	-2.091	4.476	11.799	-23.855	-2.051	3.778	8.152	-0.271	-2.008	-1.651
40	40	0.22074	7.663	21.382	14.54	0.826	28.803	-1.964	4.448	11.174	-23.696	-2.025	3.946	7.918	-0.179	-1.901	-1.564
41	41	0.2264	7.51	21.564	14.617	0.768	28.305	-1.761	4.425	10.559	-23.649	-2.011	4.044	7.758	-0.099	-1.856	-1.472
42	42	0.23206	7.343	21.76	14.614	0.731	27.867	-1.483	4.398	10.02	-23.578	-1.965	4.11	7.541	0.016	-1.866	-1.412
43	43	0.23772	7.17	21.964	14.552	0.708	27.463	-1.131	4.373	9.518	-23.581	-1.867	4.203	7.373	0.173	-1.859	-1.361
44	44	0.24338	6.983	22.183	14.437	0.682	27.094	-0.752	4.343	9.043	-23.689	-1.74	4.273	7.385	0.348	-1.873	-1.257
45	45	0.24904	6.783	22.407	14.273	0.66	26.74	-0.329	4.303	8.577	-23.856	-1.588	4.344	7.451	0.534	-1.879	-1.165
46	46	0.2547	6.562	22.633	14.048	0.644	26.398	0.111	4.264	8.12	-24.071	-1.602	4.409	7.598	0.563	-1.886	-1.086
47	47	0.26036	6.316	22.863	13.762	0.624	26.082	0.576	4.222	7.688	-24.31	-1.635	4.443	7.786	0.573	-1.922	-1.028
48	48	0.26602	6.047	23.103	13.425	0.605	25.797	1.022	4.156	7.295	-24.509	-1.629	4.442	7.976	0.615	-1.996	-1
49	49	0.27168	5.769	23.327	13.055	0.584	25.504	1.424	4.089	6.919	-24.671	-1.672	4.45	8.221	0.603	-2.066	-0.961
50	50	0.27734	5.492	23.536	12.659	0.568	25.202	1.824	4.037	6.541	-24.834	-1.73	4.493	8.437	0.582	-2.101	-0.977
51	51	0.283	5.211	23.716	12.239	0.552	24.886	2.245	4.006	6.193	-24.968	-1.736	4.538	8.611	0.619	-2.149	-1.012
52	52	0.28866	4.928	23.874	11.788	0.546	24.559	2.665	3.989	5.846	-25.103	-1.964	4.532	8.814	0.46	-2.248	-1.048
53	53	0.29432	4.658	23.995	11.313	0.57	24.195	3.047	3.971	5.508	-25.147	-2.272	4.532	8.925	0.229	-2.357	-1.139
54	54	0.29998	4.404	24.08	10.812	0.626	23.791	3.411	3.951	5.179	-25.066	-2.503	4.574	8.922	0.075	-2.439	-1.257
55	55	0.30564	4.175	24.119	10.295	0.718	23.331	3.741	3.914	4.853	-24.902	-2.519	4.653	8.885	0.12	-2.492	-1.366
56	56	0.3113	3.969	24.11	9.768	0.844	22.815	4.075	3.874	4.51	-24.714	-2.644	4.739	8.801	0.063	-2.54	-1.497
57	57	0.31696	3.779	24.044	9.236	0.999	22.232	4.373	3.81	4.167	-24.475	-2.705	4.804	8.688	0.061	-2.615	-1.641
58	58	0.32262	3.611	24.02	8.687	1.157	21.666	4.658	3.761	3.797	-24.213	-2.812	4.873	8.614	0.024	-2.686	-1.746
59	59	0.32828	3.454	23.956	8.17	1.305	21.051	4.87	3.72	3.426	-23.855	-2.975	4.914	8.492	-0.059	-2.795	-1.849
60	60	0.33394	3.316	23.868	7.746	1.397	20.4	4.97	3.701	3.039	-23.487	-3.129	4.996	8.38	-0.152	-2.863	-1.953
61	61	0.3396	3.194	23.762	7.318	1.504	19.737	5.041	3.667	2.652	-23.114	-3.139	5.023	8.302	-0.107	-2.971	-2.045
62	62	0.34526	3.083	23.634	6.921	1.594	19.058	5.045	3.621	2.268	-22.707	-2.957	4.924	8.227	0.13	-3.189	-2.129
63	63	0.35092	2.987	23.487	6.549	1.687	18.346	5.041	3.564	1.863	-22.329	-2.678	4.793	8.142	0.456	-3.428	-2.231
64	64	0.35658	2.901	23.316	6.193	1.786	17.594	5.068	3.515	1.425	-22.085	-2.681	4.722	8.179	0.496	-3.607	-2.303
65	65	0.36224	2.807	23.141	5.838	1.855	16.823	5.145	3.49	0.954	-21.902	-2.766	4.648	8.266	0.463	-3.781	-2.34
66	66	0.3679	2.703	22.958	5.484	1.905	16.046	5.26	3.464	0.483	-21.768	-2.749	4.561	8.372	0.527	-3.958	-2.372
67	67	0.37356	2.602	22.77	5.136	1.957	15.244	5.461	3.414	-0.011	-21.723	-2.675	4.52	8.485	0.623	-4.087	-2.398
68	68	0.37922	2.516	22.561	4.806	2.025	14.408	5.761	3.34	-0.523	-21.822	-2.625	4.443	8.585	0.689	-4.256	-2.457
69	69	0.38488	2.442	22.336	4.487	2.091	13.547	6.112	3.256	-1.037	-21.986	-2.501	4.317	8.717	0.827	-4.478	-2.486
70	70	0.39054	2.371	22.096	4.178	2.143	12.659	6.519	3.179	-1.558	-22.22	-2.425	4.22	8.886	0.912	-4.68	-2.484
71	71	0.3962	2.307	21.84	3.878	2.174	11.746	6.967	3.132	-2.086	-22.462	-2.528	4.194	9.028	0.824	-4.831	-2.473
72	72	0.40186	2.248	21.579	3.592	2.206	10.831	7.479	3.061	-2.601	-22.772	-2.519	4.136	9.147	0.841	-5.021	-2.474
73	73	0.40752	2.196	21.314	3.321	2.225	9.982	8.022	2.998	-3.015	-23.052	-2.411	4.08	9.205	0.953	-5.236	-2.454
74	74	0.41318	2.151	21.013	3.068	2.248	9.141	8.553	2.921	-3.342	-23.264	-2.26	4.056	9.182	1.089	-5.459	-2.442
75	75	0.41884	2.122	20.697	2.824	2.283	8.319	9.039	2.847	-3.603	-23.394	-2.071	4.094	9.123	1.249	-5.649	-2.421
76	76	0.4245	2.103	20.372	2.573	2.317	7.519	9.499	2.795	-3.806	-23.435	-1.966	4.215	9.043	1.319	-5.786	-2.367
77	77	0.43016	2.091	20.059	2.31	2.345	6.77	9.889	2.785	-3.938	-23.342	-1.923	4.347	8.888	1.347	-5.95	-2.334
78	78	0.43582	2.091	19.777	2.037	2.383	6.098	10.243	2.796	-3.975	-23.154	-1.832	4.454	8.647	1.439	-6.184	-2.331
79	79	0.44148	2.101	19.525	1.759	2.437	5.502	10.552	2.796	-3.922	-22.895	-1.65	4.496	8.356	1.617	-6.518	-2.352
80	80	0.44714	2.118	19.284	1.474	2.514	4.961	10.801	2.777	-3.774	-22.536	-1.43	4.604	8.04	1.805	-6.825	-2.362
81	81	0.4528	2.101	19.067	1.175	2.55	4.474	11.07	2.778	-3.566	-22.141	-1.274	4.781	7.692	1.928	-7.096	-2.368
82	82	0.45846	2.051	18.875	0.879	2.537	4.028	11.35	2.812	-3.336	-21.756	-1.306	5.035	7.393	1.871	-7.311	-2.325
83	83	0.46412	1.961	18.712	0.583	2.486	3.629	11.637	2.84	-3.08	-21.369	-1.397	5.243	7.09	1.763	-7.578	-2.277
84	84	0.46978	1.86	18.58	0.289	2.411	3.28	11.982	2.883	-2.803	-21.049	-1.516	5.385	6.785	1.643	-7.922	-2.232
85	85	0.47544	1.763	18.49	-0.012	2.349	2.996	12.346	2.911	-2.479	-20.8	-1.606	5.5	6.53	1.542	-8.312	-2.188
86	86	0.4811	1.671	18.431	-0.321	2.314	2.763	12.713	2.911	-2.114	-20.573	-1.742	5.616	6.318	1.379	-8.718	-2.125
87	87	0.48676	1.563	18.409	-0.63	2.262	2.577	13.116	2.899	-1.714	-20.373	-1.735	5.767	6.145	1.339	-9.106	-2.013
88	88	0.49242	1.432	18.407	-0.939	2.187	2.422	13.524	2.878	-1.282	-20.186	-1.653	5.903	6.045	1.36	-9.522	-1.833
89	89	0.49808	1.267	18.438	-1.248	2.077	2.31	13.954	2.856	-0.821	-19.984	-1.606	6.003	5.941	1.35	-9.997	-1.617
90	90	0.50374	1.102	18.47	-1.54	1.968	2.195	14.329	2.831	-0.361	-19.766	-1.626	6.027	5.863	1.278	-10.55	-1.393
91	91	0.5094	0.953	18.507	-1.812	1.874	2.073	14.621	2.797	0.092	-19.538	-1.661	6.023	5.849	1.183	-11.133	-1.152
92	92	0.51506	0.829	18.546	-2.064	1.798	1.937	14.869	2.748	0.526	-19.305	-1.551	5.971	5.865	1.223	-11.755	-0.898
93	93	0.52072	0.715	18.591	-2.304	1.727	1.805	15.06	2.687	0.973	-19.07	-1.259	5.891	5.928	1.426	-12.415	-0.636
94	94	0.52638	0.605	18.633	-2.527	1.66	1.689	15.131	2.647	1.475	-18.721	-1.189	5.82	5.976	1.42	-13.106	-0.377
95	95	0.53204	0.518	18.648	-2.738	1.603	1.544	15.189	2.605	1.977	-18.38	-1.059	5.773	6.031	1.462	-13.778	-0.121
96	96	0.5377	0.456	18.652	-2.933	1.555	1.398	15.189	2.565	2.503	-18.011	-0.71	5.705	6.111	1.708	-14.486	0.148
97	97	0.54336	0.424	18.635	-3.129	1.532	1.231	15.166	2.514	3.044	-17.688	-0.378	5.651	6.28	1.92	-15.195	0.437
98	98	0.54902	0.411	18.604	-3.342	1.532	1.06	15.183	2.459	3.617	-17.422	0.031	5.568	6.465	2.202	-15.958	0.711
99	99	0.55468	0.427	18.561	-3.566	1.545	0.884	15.216	2.44	4.195	-17.186	0.334	5.435	6.684	2.406	-16.78	0.991
100	100	0.56034	0.464	18.52	-3.804	1.579	0.722	15.272	2.419	4.796	-16.973	0.669	5.208	6.928	2.644	-17.707	1.286
101	101	0.566	0.516	18.482	-4.068	1.637	0.585	15.351	2.395	5.445	-16.773	0.931	4.913	7.209	2.812	-18.726	1.604
102	102	0.57166	0.586	18.443	-4.371	1.733	0.467	15.434	2.345	6.154	-16.55	1.025	4.571	7.485	2.808	-19.819	1.907
103	103	0.57732	0.674	18.411	-4.7	1.848	0.376	15.536	2.281	6.914	-16.347	1.238	4.183	7.816	2.907	-20.989	2.24
104	104	0.58298	0.766	18.384	-5.066	1.96	0.318	15.663	2.222	7.734	-16.144	1.602	3.734	8.181	3.154	-22.261	2.593
105	105	0.58864	0.843	18.363	-5.47	2.075	0.301	15.789	2.149	8.629	-15.926	1.931	3.258	8.568	3.366	-23.597	2.944
106	106	0.5943	0.897	18.357	-5.901	2.183	0.328	15.881	2.046	9.586	-15.686	2.227	2.765	8.974	3.535	-24.979	3.278
107	107	0.59996	0.926	18.371	-6.345	2.264	0.417	15.915	1.949	10.617	-15.402	2.476	2.228	9.405	3.67	-26.44	3.609
108	108	0.60562	0.929	18.407	-6.801	2.325	0.59	15.864	1.814	11.611	-15.082	2.773	1.519	9.89	3.866	-27.979	3.936
109	109	0.61128	0.909	18.456	-7.272	2.385	0.833	15.78	1.636	12.741	-14.775	3.228	0.837	10.409	4.193	-29.578	4.241
110	110	0.61694	0.859	18.522	-7.745	2.419	1.15	15.601	1.433	13.964	-14.442	3.821	0.107	10.939	4.666	-31.278	4.485
111	111	0.6226	0.758	18.616	-8.213	2.394	1.56	15.427	1.251	15.223	-14.187	4.552	-0.83	11.498	5.324	-33.187	4.688
112	112	0.62826	0.611	18.731	-8.659	2.316	2.067	15.23	1.088	16.543	-14.011	5.534	-1.861	12.157	6.271	-35.218	4.909
113	113	0.63392	0.44	18.862	-9.075	2.212	2.642	15.021	0.931	17.897	-13.923	6.697	-2.916	12.819	7.43	-37.28	5.06
114	114	0.63958	0.248	18.994	-9.447	2.086	3.262	14.786	0.772	19.272	-13.919	7.946	-3.96	13.495	8.703	-39.324	5.156
115	115	0.64524	0.014	19.12	-9.767	1.885	3.91	14.567	0.673	20.638	-14.006	9.225	-5.105	14.184	10.075	-41.447	5.23
116	116	0.6509	-0.267	19.211	-10.024	1.591	4.549	14.392	0.652	21.978	-14.243	10.549	-6.341	14.898	11.566	-43.631	5.267
117	117	0.65656	-0.601	19.25	-10.205	1.216	5.141	14.176	0.635	23.283	-14.563	11.963	-7.595	15.615	13.191	-45.799	5.25
118	118	0.66222	-0.997	19.204	-10.304	0.702	5.634	13.973	0.697	24.507	-14.986	13.387	-8.818	16.347	14.886	-47.888	5.213
119	119	0.66788	-1.465	19.093	-10.331	0.04	6.037	13.716	0.815	25.62	-15.396	14.598	-10.121	17.096	16.451	-49.974	5.201
120	120	0.67354	-1.976	18.952	-10.313	-0.714	6.377	13.44	0.966	26.613	-15.818	15.506	-11.476	17.952	17.781	-52.033	5.302
121	121	0.6792	-2.5	18.818	-10.256	-1.513	6.691	13.052	1.099	27.501	-16.172	16.024	-12.841	18.916	18.778	-54.019	5.511
122	122	0.68486	-3.015	18.695	-10.171	-2.327	6.973	12.568	1.204	28.273	-16.472	16.2	-14.253	19.994	19.495	-55.966	5.84
123	123	0.69052	-3.504	18.576	-10.066	-3.14	7.213	11.996	1.284	28.919	-16.731	15.946	-15.811	21.225	19.874	-57.953	6.328
124	124	0.69618	-3.965	18.46	-9.94	-3.953	7.418	11.276	1.321	29.455	-16.883	15.214	-17.617	22.566	19.901	-60.062	6.957
125	125	0.70184	-4.406	18.355	-9.8	-4.757	7.605	10.445	1.293	29.903	-16.981	13.948	-19.719	24.047	19.527	-62.321	7.739
126	126	0.7075	-4.832	18.296	-9.671	-5.538	7.828	9.573	1.221	30.285	-16.982	12.183	-22.132	25.597	18.785	-64.726	8.698
127	127	0.71316	-5.221	18.287	-9.543	-6.302	8.101	8.735	1.197	30.618	-16.959	9.969	-24.788	27.176	17.729	-67.185	9.787
128	128	0.71882	-5.55	18.332	-9.409	-6.987	8.428	7.949	1.177	30.925	-16.869	7.501	-27.53	28.66	16.447	-69.56	10.935
129	129	0.72448	-5.802	18.427	-9.285	-7.563	8.806	7.267	1.163	31.216	-16.755	4.861	-30.137	30.036	14.938	-71.645	12.089
130	130	0.73014	-5.981	18.573	-9.187	-8.02	9.25	6.71	1.152	31.507	-16.576	2.24	-32.419	31.285	13.29	-73.308	13.228
131	131	0.7358	-6.098	18.765	-9.114	-8.378	9.758	6.346	1.194	31.805	-16.298	-0.209	-34.202	32.269	11.545	-74.45	14.256
132	132	0.74146	-6.151	18.999	-9.081	-8.621	10.335	6.16	1.262	32.139	-15.834	-2.284	-35.304	32.916	9.783	-75.008	15.113
133	133	0.74712	-6.15	19.282	-9.091	-8.747	10.998	6.22	1.388	32.529	-15.186	-3.883	-35.672	33.152	8.05	-75.023	15.76
134	134	0.75278	-6.073	19.585	-9.143	-8.742	11.711	6.567	1.602	32.971	-14.441	-4.935	-35.269	32.903	6.422	-74.505	16.087
135	135	0.75844	-5.956	19.905	-9.204	-8.665	12.487	7.022	1.852	33.487	-13.485	-5.51	-34.215	32.254	4.912	-73.562	16.195
136	136	0.7641	-5.808	20.24	-9.276	-8.522	13.322	7.589	2.138	34.07	-12.356	-5.534	-32.579	31.337	3.66	-72.258	16.221
137	137	0.76976	-5.644	20.593	-9.368	-8.31	14.217	8.252	2.423	34.697	-11.173	-5.093	-30.531	30.142	2.718	-70.691	16.08
138	138	0.77542	-5.467	20.942	-9.473	-8.061	15.151	8.943	2.716	35.366	-9.968	-4.341	-28.25	28.692	2.079	-68.967	15.755
139	139	0.78108	-5.291	21.276	-9.568	-7.805	16.101	9.636	3.021	36.068	-8.762	-3.546	-26.02	26.965	1.575	-67.277	15.229
140	140	0.78674	-5.122	21.594	-9.65	-7.555	17.064	10.323	3.345	36.786	-7.622	-2.834	-24.099	24.988	1.172	-65.82	14.473
141	141	0.7924	-4.956	21.905	-9.715	-7.302	18.051	10.936	3.649	37.513	-6.61	-2.244	-22.615	23.036	0.88	-64.685	13.649
142	142	0.79806	-4.791	22.199	-9.754	-7.054	19.037	11.445	3.921	38.213	-5.749	-1.739	-21.515	21.248	0.704	-63.814	12.835
143	143	0.80372	-4.633	22.464	-9.759	-6.822	20.016	11.764	4.105	38.901	-5.002	-1.343	-20.809	19.644	0.597	-63.23	12.013
144	144	0.80938	-4.49	22.698	-9.73	-6.613	20.977	12.001	4.264	39.543	-4.446	-1.088	-20.291	18.292	0.478	-62.717	11.246
145	145	0.81504	-4.355	22.908	-9.662	-6.414	21.922	12.132	4.373	40.145	-4.118	-1.01	-19.794	17.084	0.286	-62.114	10.375
146	146	0.8207	-4.208	23.084	-9.532	-6.238	22.837	12.095	4.422	40.912	-3.953	-1.184	-19.032	16.024	-0.083	-61.342	9.407
147	147	0.82636	-4.035	23.216	-9.329	-6.084	23.701	11.889	4.431	41.655	-3.93	-1.44	-18.213	15.213	-0.463	-60.464	8.496
148	148	0.83202	-3.847	23.279	-9.059	-5.952	24.505	11.568	4.411	42.344	-4.109	-1.808	-17.322	14.69	-0.892	-59.424	7.663
149	149	0.83768	-3.654	23.36	-8.718	-5.903	25.254	11.141	4.397	42.94	-4.474	-2.105	-16.319	14.379	-1.212	-58.263	6.819
150	150	0.84334	-3.443	23.372	-8.322	-5.867	25.933	10.623	4.354	43.493	-4.985	-2.467	-15.312	14.27	-1.573	-57.042	6.026
151	151	0.849	-3.223	23.325	-7.871	-5.852	26.555	9.999	4.258	44.008	-5.581	-2.845	-14.432	14.309	-1.934	-55.902	5.275
152	152	0.85466	-3.002	23.227	-7.381	-5.859	27.121	9.423	4.202	44.47	-6.372	-3.106	-13.67	14.542	-2.163	-54.842	4.597
153	153	0.86032	-2.776	23.078	-6.848	-5.888	27.634	8.835	4.142	44.895	-7.278	-3.194	-12.94	14.889	-2.235	-53.792	3.948
154	154	0.86598	-2.549	22.882	-6.281	-5.935	28.099	8.213	4.082	45.293	-8.184	-3.296	-12.28	15.251	-2.324	-52.784	3.323
155	155	0.87164	-2.328	22.646	-5.705	-6.001	28.516	7.667	4.096	45.641	-9.104	-3.453	-11.768	15.635	-2.447	-51.88	2.775
156	156	0.8773	-2.112	22.381	-5.131	-6.06	28.896	7.168	4.109	45.945	-9.995	-3.413	-11.344	15.995	-2.401	-51.04	2.278
157	157	0.88296	-1.911	22.106	-4.532	-6.148	29.274	6.669	4.133	46.22	-10.786	-3.299	-10.917	16.269	-2.315	-50.171	1.805
158	158	0.88862	-1.709	21.835	-3.91	-6.257	29.659	6.181	4.189	46.465	-11.416	-3.102	-10.451	16.42	-2.191	-49.238	1.391
159	159	0.89428	-1.5	21.578	-3.273	-6.367	30.061	5.737	4.3	46.675	-11.892	-2.928	-10.012	16.407	-2.111	-48.299	1.017
160	160	0.89994	-1.267	21.369	-2.609	-6.469	30.509	5.292	4.442	46.853	-12.218	-2.818	-9.597	16.268	-2.113	-47.354	0.697
161	161	0.9056	-1.099	21.163	-1.944	-6.648	30.962	4.913	4.622	46.986	-12.392	-2.734	-9.202	15.985	-2.158	-46.396	0.405
162	162	0.91126	-0.925	20.998	-1.22	-6.88	31.437	4.495	4.816	47.076	-12.362	-2.545	-8.762	15.551	-2.15	-45.372	0.162
163	163	0.91692	-0.69	20.911	-0.408	-7.141	31.967	3.977	5.035	47.126	-12.17	-2.381	-8.278	15.044	-2.194	-44.276	-0.001
164	164	0.92258	-0.406	20.894	0.46	-7.428	32.563	3.348	5.242	47.152	-11.859	-2.237	-7.772	14.476	-2.261	-43.123	-0.144
165	165	0.92824	-0.113	20.939	1.334	-7.723	33.258	2.722	5.442	47.17	-11.484	-2.099	-7.297	13.864	-2.336	-41.957	-0.254
166	166	0.9339	0.181	20.99	2.171	-7.99	33.963	2.138	5.616	47.149	-11.1	-2.022	-6.851	13.27	-2.474	-40.777	-0.304
167	167	0.93956	0.467	21.03	2.945	-8.214	34.656	1.647	5.784	47.053	-10.767	-1.903	-6.433	12.715	-2.563	-39.558	-0.312
168	168	0.94522	0.733	21.036	3.626	-8.372	35.33	1.227	5.903	46.88	-10.479	-1.794	-6.005	12.243	-2.658	-38.248	-0.245
169	169	0.95088	0.956	20.997	4.185	-8.452	35.987	0.916	5.97	46.647	-10.23	-1.693	-5.576	11.876	-2.753	-36.864	-0.077
170	170	0.95654	1.112	20.902	4.603	-8.451	36.604	0.785	6.025	46.351	-10.082	-1.654	-5.193	11.607	-2.876	-35.465	0.162
171	171	0.9622	1.175	20.729	4.828	-8.333	37.168	0.871	6.027	45.98	-10.002	-1.563	-4.894	11.357	-2.925	-34.079	0.422
172	172	0.96786	1.133	20.457	4.817	-8.041	37.664	1.136	5.901	45.551	-9.981	-1.538	-4.588	11.184	-3.029	-32.619	0.737
173	173	0.97352	1.026	20.114	4.598	-7.572	38.1	1.657	5.756	45.027	-10.096	-1.568	-4.339	11.066	-3.155	-31.135	1.084
174	174	0.97918	1.021	19.806	4.565	-7.177	38.486	2.001	5.661	44.384	-10.233	-1.589	-4.063	10.999	-3.268	-29.565	1.474
175	175	0.98484	1.171	19.575	4.927	-7.036	38.815	1.936	5.665	43.614	-10.33	-1.679	-3.728	10.945	-3.429	-27.895	1.849
176	176	0.9905	1.296	19.316	5.268	-6.89	39.08	1.902	5.67	42.75	-10.48	-1.727	-3.382	10.893	-3.522	-26.162	2.192
177	177	0.99616	1.405	19.041	5.592	-6.729	39.296	1.886	5.651	41.787	-10.675	-1.638	-3.073	10.857	-3.458	-24.406	2.527
178	178	1.00182	1.5	18.756	5.908	-6.561	39.466	1.902	5.63	40.717	-10.918	-1.568	-2.752	10.81	-3.393	-22.575	2.837
179	179	1.00748	1.571	18.47	6.209	-6.39	39.588	1.937	5.592	39.549	-11.216	-1.382	-2.404	10.734	-3.191	-20.675	3.075
180	180	1.01314	1.622	18.179	6.497	-6.22	39.665	1.956	5.508	38.329	-11.505	-0.992	-2.018	10.606	-2.783	-18.737	3.246
181	181	1.0188	1.667	17.895	6.794	-6.077	39.729	1.902	5.429	37.081	-11.765	-0.76	-1.628	10.479	-2.47	-16.78	3.379
182	182	1.02446	1.723	17.632	7.092	-5.935	39.779	1.901	5.409	35.771	-12.035	-0.417	-1.22	10.241	-2.009	-14.792	3.436
183	183	1.03012	1.791	17.407	7.388	-5.779	39.844	1.883	5.372	34.409	-12.275	0.114	-0.757	9.912	-1.341	-12.738	3.426
184	184	1.03578	1.862	17.217	7.682	-5.633	39.909	1.833	5.348	32.992	-12.502	0.714	-0.243	9.507	-0.559	-10.616	3.314
185	185	1.04144	1.93	17.067	7.98	-5.523	39.966	1.818	5.396	31.511	-12.756	1.322	0.274	9.041	0.29	-8.483	3.124
186	186	1.0471	2.01	16.954	8.269	-5.397	40.018	1.825	5.483	29.979	-13.032	1.712	0.812	8.575	0.98	-6.317	2.924
187	187	1.05276	2.111	16.875	8.567	-5.277	40.053	1.832	5.602	28.412	-13.386	2.101	1.335	8.139	1.709	-4.187	2.671
188	188	1.05842	2.227	16.815	8.861	-5.174	40.069	1.812	5.774	26.827	-13.761	2.384	1.871	7.703	2.391	-2.067	2.35
189	189	1.06408	2.346	16.781	9.151	-5.081	40.08	1.748	5.961	25.261	-14.166	2.506	2.257	7.322	2.963	-0.14	1.99
190	190	1.06974	2.462	16.777	9.437	-5.003	40.079	1.689	6.153	23.712	-14.642	2.76	2.418	6.987	3.689	1.499	1.582
191	191	1.0754	2.589	16.786	9.732	-4.923	40.052	1.597	6.315	22.194	-15.227	3.035	2.439	6.732	4.43	2.932	1.118
192	192	1.08106	2.727	16.794	10.043	-4.861	40.002	1.382	6.461	20.741	-15.884	3.072	2.461	6.684	4.933	4.29	0.67
193	193	1.08672	2.878	16.804	10.36	-4.821	39.941	1.066	6.597	19.385	-16.602	3.124	2.505	6.786	5.424	5.567	0.2
194	194	1.09238	3.028	16.813	10.691	-4.789	39.875	0.625	6.645	18.176	-17.369	3.401	2.518	7.096	6.067	6.685	-0.236
195	195	1.09804	3.168	16.824	11.032	-4.771	39.813	0.041	6.638	17.166	-18.124	3.69	2.537	7.602	6.668	7.635	-0.619
196	196	1.1037	3.291	16.816	11.376	-4.78	39.72	-0.671	6.614	16.321	-18.852	3.929	2.431	8.206	7.204	8.305	-1.022
197	197	1.10936	3.394	16.806	11.715	-4.793	39.611	-1.435	6.542	15.624	-19.632	4.073	2.278	8.915	7.598	8.788	-1.443
198	198	1.11502	3.48	16.79	12.051	-4.802	39.491	-2.224	6.406	15.072	-20.443	4.252	2.103	9.779	7.958	9.109	-1.783
199	199	1.12068	3.55	16.758	12.378	-4.804	39.341	-2.989	6.242	14.643	-21.272	4.238	1.865	10.759	8.096	9.223	-2.014
200	200	1.12634	3.597	16.706	12.702	-4.808	39.146	-3.707	6.058	14.308	-22.101	4.087	1.639	11.867	8.058	9.218	-2.087
201	201	1.132	3.62	16.634	13.035	-4.842	38.878	-4.322	5.894	14.029	-22.916	4.029	1.508	13.072	8.062	9.186	-1.963
