# Supplementary material for: Gait phenotypes in paediatric hereditary spastic paraplegia revealed by dynamic time warping analysis and random forests
Source: PLoS One. 2018 Mar 8;13(3):e0192345. doi: 10.1371/journal.pone.0192345 (PMC5843164; doi:10.1371/journal.pone.0192345)
Supplement: S1 Data — (ZIP) [file pone.0192345.s008.zip › HSP/Left.SR.HSP23.1.csv]

	Epoch	Time	Pelvic.obliquity	Pelvic.tilt	Pelvic rotation	Hip.abd.add	Hip.flexion	Hip.rotation	Knee.abd.add	Knee.flexion	Knee.rotation	Ankle.abd.add	Ankle.flexion	Ankle.rotation	Forefoot.abd.add	Forefoot.flexion	Forefoot.rotation
1	1	0	-1.759	9.384	7.99	-5.826	35.811	-21.628	-10.18	22.547	0.759	17.763	-6.576	1.083	15.468	0.245	-13.787
2	2	0.00576	-1.743	9.34	8.265	-5.501	35.491	-21.737	-10.362	22.382	1.19	17.228	-6.176	0.34	14.894	0.31	-13.737
3	3	0.01152	-1.733	9.343	8.515	-5.154	35.242	-22.018	-10.735	22.367	1.836	16.58	-5.829	-0.55	14.169	0.142	-13.783
4	4	0.01728	-1.738	9.377	8.73	-4.773	35.075	-22.271	-11.27	22.618	2.524	15.644	-5.342	-1.532	13.079	-0.205	-13.827
5	5	0.02304	-1.75	9.456	8.898	-4.342	35.033	-22.42	-12.005	23.245	3.156	14.921	-4.635	-2.602	12.075	-0.606	-13.893
6	6	0.0288	-1.765	9.549	9.042	-3.883	35.147	-22.358	-12.872	24.221	3.544	14.622	-3.679	-3.706	11.355	-0.851	-14.008
7	7	0.03456	-1.779	9.665	9.167	-3.414	35.441	-22.029	-13.746	25.454	3.642	14.307	-2.616	-4.838	10.571	-1.035	-14.146
8	8	0.04032	-1.787	9.788	9.283	-2.95	35.826	-21.365	-14.493	26.789	3.529	13.828	-1.609	-6.025	9.622	-1.252	-14.218
9	9	0.04608	-1.786	9.915	9.38	-2.482	36.187	-20.372	-15.03	28.054	3.249	13.425	-0.826	-7.31	8.777	-1.525	-14.291
10	10	0.05184	-1.756	10.038	9.45	-1.96	36.405	-18.935	-15.281	29.127	2.612	13.219	-0.218	-8.496	8.144	-1.76	-14.274
11	11	0.0576	-1.684	10.15	9.498	-1.405	36.44	-17.161	-15.225	30.002	1.737	13.207	0.196	-9.602	7.746	-2.019	-14.179
12	12	0.06336	-1.549	10.242	9.524	-0.82	36.316	-15.218	-14.897	30.729	0.712	13.317	0.538	-10.684	7.55	-2.239	-14.106
13	13	0.06912	-1.358	10.323	9.55	-0.232	36.069	-13.128	-14.332	31.331	-0.522	13.408	0.893	-11.658	7.396	-2.395	-14.031
14	14	0.07488	-1.113	10.402	9.589	0.333	35.73	-11.142	-13.641	31.799	-1.725	13.464	1.255	-12.614	7.282	-2.512	-14.023
15	15	0.08064	-0.833	10.474	9.639	0.843	35.326	-9.392	-12.886	32.115	-2.851	13.414	1.599	-13.414	7.157	-2.636	-14.032
16	16	0.0864	-0.522	10.542	9.701	1.303	34.901	-8	-12.178	32.273	-3.797	13.164	1.938	-13.988	6.909	-2.776	-13.978
17	17	0.09216	-0.174	10.608	9.799	1.719	34.463	-7.042	-11.576	32.268	-4.624	12.756	2.383	-14.255	6.565	-2.803	-13.867
18	18	0.09792	0.214	10.669	9.933	2.112	34.006	-6.595	-11.16	32.097	-5.361	12.532	2.719	-14.189	6.419	-2.839	-13.785
19	19	0.10368	0.636	10.717	10.098	2.487	33.526	-6.601	-10.889	31.815	-5.925	12.239	3.009	-13.904	6.243	-2.929	-13.694
20	20	0.10944	1.09	10.758	10.303	2.83	33.027	-7.045	-10.746	31.436	-6.268	12.075	3.226	-13.51	6.221	-3.046	-13.654
21	21	0.1152	1.58	10.798	10.563	3.158	32.528	-7.816	-10.699	30.989	-6.477	11.973	3.444	-13.013	6.272	-3.135	-13.63
22	22	0.12096	2.094	10.844	10.861	3.48	32.066	-8.806	-10.723	30.547	-6.496	11.888	3.738	-12.539	6.344	-3.16	-13.599
23	23	0.12672	2.611	10.897	11.179	3.779	31.659	-9.979	-10.795	30.136	-6.36	11.724	4.073	-12.031	6.348	-3.186	-13.531
24	24	0.13248	3.116	10.967	11.496	4.051	31.314	-11.222	-10.879	29.775	-6.04	11.598	4.464	-11.607	6.399	-3.169	-13.443
25	25	0.13824	3.594	11.056	11.812	4.313	31.004	-12.436	-10.971	29.419	-5.59	11.528	4.799	-11.346	6.503	-3.173	-13.386
26	26	0.144	4.039	11.168	12.12	4.551	30.724	-13.584	-11.043	29.084	-5.044	11.552	5.104	-11.228	6.705	-3.182	-13.35
27	27	0.14976	4.426	11.297	12.406	4.752	30.483	-14.668	-11.106	28.801	-4.374	11.535	5.371	-11.263	6.88	-3.248	-13.331
28	28	0.15552	4.749	11.439	12.665	4.923	30.257	-15.608	-11.152	28.531	-3.747	11.493	5.605	-11.323	7.02	-3.336	-13.301
29	29	0.16128	4.999	11.592	12.895	5.072	30.03	-16.426	-11.223	28.247	-3.141	11.431	5.856	-11.434	7.112	-3.379	-13.28
30	30	0.16704	5.168	11.766	13.092	5.198	29.812	-17.162	-11.346	27.95	-2.529	11.374	6.131	-11.556	7.18	-3.383	-13.232
31	31	0.1728	5.224	11.971	13.228	5.274	29.62	-17.702	-11.467	27.702	-2.01	11.36	6.382	-11.638	7.277	-3.417	-13.147
32	32	0.17856	5.189	12.191	13.315	5.296	29.449	-18.197	-11.636	27.496	-1.478	11.455	6.619	-11.718	7.458	-3.451	-13.076
33	33	0.18432	5.077	12.412	13.365	5.298	29.268	-18.521	-11.819	27.314	-1.062	11.613	6.882	-11.808	7.663	-3.443	-13.021
34	34	0.19008	4.901	12.631	13.387	5.279	29.074	-18.708	-11.992	27.138	-0.768	11.69	7.099	-11.888	7.773	-3.481	-12.994
35	35	0.19584	4.673	12.838	13.384	5.235	28.866	-18.77	-12.131	26.977	-0.541	11.562	7.244	-11.923	7.693	-3.635	-12.913
36	36	0.2016	4.404	13.036	13.37	5.168	28.635	-18.683	-12.245	26.808	-0.474	11.582	7.333	-11.909	7.724	-3.783	-12.838
37	37	0.20736	4.123	13.211	13.35	5.097	28.365	-18.462	-12.328	26.632	-0.505	11.76	7.527	-11.944	7.88	-3.771	-12.794
38	38	0.21312	3.843	13.368	13.325	5.044	28.051	-18.169	-12.385	26.427	-0.551	11.9	7.686	-11.989	8.006	-3.794	-12.717
39	39	0.21888	3.579	13.495	13.3	4.987	27.68	-17.777	-12.351	26.201	-0.665	12.059	7.789	-12.043	8.171	-3.852	-12.643
40	40	0.22464	3.334	13.59	13.278	4.935	27.269	-17.337	-12.273	25.969	-0.809	12.228	7.868	-12.135	8.347	-3.919	-12.592
41	41	0.2304	3.117	13.649	13.259	4.913	26.83	-16.849	-12.171	25.741	-1.034	12.246	7.95	-12.222	8.371	-4.008	-12.549
42	42	0.23616	2.926	13.681	13.248	4.908	26.385	-16.36	-12.052	25.54	-1.287	12.17	8.002	-12.332	8.309	-4.151	-12.536
43	43	0.24192	2.766	13.681	13.26	4.893	25.927	-15.934	-11.91	25.367	-1.503	12.155	8.036	-12.401	8.319	-4.325	-12.48
44	44	0.24768	2.625	13.649	13.278	4.874	25.435	-15.51	-11.74	25.201	-1.71	12.351	8.125	-12.515	8.536	-4.4	-12.462
45	45	0.25344	2.508	13.593	13.299	4.86	24.915	-15.187	-11.59	25.024	-1.915	12.629	8.192	-12.544	8.821	-4.492	-12.445
46	46	0.2592	2.403	13.525	13.301	4.847	24.393	-14.967	-11.444	24.847	-2.03	12.71	8.217	-12.531	8.939	-4.685	-12.408
47	47	0.26496	2.305	13.446	13.275	4.838	23.885	-14.832	-11.323	24.68	-2.084	12.708	8.192	-12.522	8.983	-4.939	-12.415
48	48	0.27072	2.203	13.358	13.216	4.833	23.384	-14.742	-11.218	24.521	-2.135	12.618	8.146	-12.445	8.941	-5.234	-12.421
49	49	0.27648	2.106	13.272	13.129	4.833	22.894	-14.685	-11.127	24.375	-2.182	12.515	8.098	-12.295	8.888	-5.551	-12.401
50	50	0.28224	2.017	13.189	13.021	4.848	22.411	-14.623	-11.045	24.241	-2.14	12.421	8.127	-12.228	8.85	-5.799	-12.38
51	51	0.288	1.942	13.115	12.869	4.866	21.955	-14.639	-10.982	24.106	-2.018	12.36	8.225	-12.122	8.853	-5.971	-12.35
52	52	0.29376	1.883	13.037	12.669	4.912	21.494	-14.616	-10.906	23.962	-1.95	12.395	8.326	-11.985	8.952	-6.104	-12.352
53	53	0.29952	1.827	12.971	12.412	4.983	21.049	-14.595	-10.853	23.808	-1.888	12.385	8.323	-11.79	9.002	-6.344	-12.353
54	54	0.30528	1.771	12.916	12.101	5.069	20.617	-14.559	-10.816	23.66	-1.748	12.295	8.314	-11.642	8.984	-6.611	-12.356
55	55	0.31104	1.723	12.862	11.739	5.188	20.207	-14.478	-10.807	23.537	-1.594	12.21	8.37	-11.558	8.959	-6.807	-12.394
56	56	0.3168	1.685	12.799	11.329	5.343	19.809	-14.273	-10.795	23.45	-1.532	12.07	8.462	-11.397	8.868	-6.994	-12.358
57	57	0.32256	1.657	12.731	10.882	5.522	19.425	-14.094	-10.812	23.385	-1.4	11.918	8.544	-11.24	8.773	-7.21	-12.303
58	58	0.32832	1.631	12.648	10.399	5.711	19.033	-13.895	-10.848	23.345	-1.208	11.984	8.628	-11.178	8.885	-7.383	-12.299
59	59	0.33408	1.613	12.553	9.886	5.916	18.627	-13.664	-10.889	23.319	-1.042	12.094	8.709	-11.138	9.033	-7.551	-12.339
60	60	0.33984	1.594	12.445	9.346	6.119	18.209	-13.446	-10.936	23.306	-0.864	12.149	8.787	-11.058	9.127	-7.753	-12.362
61	61	0.3456	1.575	12.322	8.782	6.33	17.784	-13.245	-11.006	23.307	-0.638	12.07	8.86	-10.986	9.095	-7.999	-12.376
62	62	0.35136	1.55	12.176	8.194	6.546	17.35	-13.115	-11.133	23.327	-0.318	11.968	9.045	-10.916	9.033	-8.157	-12.372
63	63	0.35712	1.532	12.004	7.594	6.764	16.891	-12.974	-11.258	23.352	0.03	11.905	9.257	-10.939	9.01	-8.269	-12.435
64	64	0.36288	1.522	11.821	7.001	6.976	16.433	-12.942	-11.417	23.381	0.435	11.873	9.432	-10.903	9.019	-8.425	-12.481
65	65	0.36864	1.506	11.635	6.411	7.165	15.975	-12.964	-11.584	23.419	0.906	11.73	9.59	-10.865	8.932	-8.637	-12.508
66	66	0.3744	1.472	11.442	5.826	7.315	15.515	-13.047	-11.768	23.474	1.415	11.722	9.783	-10.863	8.971	-8.793	-12.597
67	67	0.38016	1.433	11.246	5.241	7.444	15.047	-13.175	-11.953	23.531	1.972	11.661	9.996	-10.866	8.97	-8.951	-12.69
68	68	0.38592	1.401	11.045	4.657	7.568	14.575	-13.379	-12.16	23.584	2.605	11.539	10.145	-10.821	8.923	-9.207	-12.731
69	69	0.39168	1.371	10.849	4.077	7.674	14.096	-13.594	-12.343	23.626	3.164	11.323	10.245	-10.688	8.79	-9.532	-12.773
70	70	0.39744	1.32	10.665	3.511	7.744	13.65	-13.771	-12.526	23.703	3.669	11.271	10.383	-10.554	8.801	-9.788	-12.82
71	71	0.4032	1.274	10.504	2.971	7.8	13.233	-13.938	-12.688	23.789	4.124	11.182	10.522	-10.374	8.781	-10.057	-12.839
72	72	0.40896	1.23	10.366	2.457	7.847	12.831	-14.043	-12.831	23.88	4.568	11.231	10.581	-10.265	8.899	-10.374	-12.865
73	73	0.41472	1.185	10.253	1.965	7.88	12.436	-14.084	-12.929	23.956	4.92	11.196	10.588	-10.123	8.941	-10.752	-12.878
74	74	0.42048	1.126	10.165	1.49	7.885	12.057	-13.991	-12.958	24.035	5.141	11.174	10.559	-10.014	9	-11.138	-12.926
75	75	0.42624	1.062	10.097	1.027	7.873	11.693	-13.802	-12.934	24.131	5.295	11.023	10.514	-9.916	8.947	-11.571	-12.953
76	76	0.432	0.991	10.05	0.574	7.876	11.335	-13.508	-12.91	24.225	5.301	10.757	10.538	-9.772	8.75	-11.966	-12.955
77	77	0.43776	0.916	10.022	0.127	7.889	10.992	-13.07	-12.863	24.335	5.163	10.597	10.544	-9.676	8.637	-12.341	-13.004
78	78	0.44352	0.828	10.014	-0.305	7.885	10.686	-12.592	-12.819	24.482	5.029	10.666	10.564	-9.656	8.738	-12.66	-13.073
79	79	0.44928	0.744	10.008	-0.716	7.879	10.377	-12.066	-12.759	24.625	4.883	10.777	10.528	-9.722	8.877	-13.015	-13.181
80	80	0.45504	0.672	9.999	-1.102	7.872	10.04	-11.512	-12.666	24.743	4.717	10.776	10.524	-9.823	8.91	-13.352	-13.297
81	81	0.4608	0.594	9.986	-1.469	7.839	9.69	-10.964	-12.537	24.851	4.549	10.615	10.525	-9.904	8.805	-13.72	-13.393
82	82	0.46656	0.51	9.969	-1.83	7.8	9.333	-10.408	-12.414	24.954	4.355	10.472	10.526	-9.954	8.708	-14.089	-13.466
83	83	0.47232	0.423	9.94	-2.177	7.754	8.968	-9.88	-12.315	25.053	4.122	10.446	10.467	-9.964	8.703	-14.49	-13.555
84	84	0.47808	0.338	9.904	-2.518	7.707	8.611	-9.519	-12.305	25.168	4.056	10.492	10.37	-9.992	8.764	-14.949	-13.631
85	85	0.48384	0.256	9.857	-2.847	7.656	8.248	-9.203	-12.307	25.289	3.989	10.589	10.183	-9.994	8.876	-15.496	-13.716
86	86	0.4896	0.195	9.807	-3.16	7.592	7.886	-9.011	-12.32	25.414	4.014	10.681	10.041	-9.938	8.994	-16.025	-13.756
87	87	0.49536	0.158	9.744	-3.453	7.532	7.5	-8.872	-12.332	25.507	4.024	10.749	9.937	-9.812	9.079	-16.513	-13.774
88	88	0.50112	0.126	9.679	-3.742	7.461	7.099	-8.73	-12.328	25.58	4.022	10.829	9.802	-9.671	9.176	-17.019	-13.793
89	89	0.50688	0.09	9.616	-4.033	7.376	6.699	-8.642	-12.343	25.654	4.106	10.987	9.621	-9.565	9.36	-17.568	-13.819
90	90	0.51264	0.057	9.567	-4.326	7.29	6.325	-8.686	-12.431	25.754	4.292	11.19	9.448	-9.425	9.58	-18.142	-13.82
91	91	0.5184	0.037	9.508	-4.623	7.211	5.938	-8.741	-12.534	25.852	4.404	11.327	9.284	-9.182	9.712	-18.733	-13.8
92	92	0.52416	0.022	9.447	-4.923	7.121	5.557	-8.854	-12.642	25.969	4.541	11.407	9.183	-8.928	9.796	-19.292	-13.794
93	93	0.52992	0.014	9.394	-5.223	7.029	5.187	-8.971	-12.757	26.096	4.698	11.58	9.06	-8.688	9.97	-19.859	-13.791
94	94	0.53568	0.022	9.36	-5.522	6.941	4.835	-9.063	-12.858	26.225	4.831	11.936	8.815	-8.453	10.326	-20.501	-13.805
95	95	0.54144	0.046	9.341	-5.825	6.854	4.5	-9.191	-12.959	26.365	5.033	12.307	8.552	-8.224	10.718	-21.173	-13.799
96	96	0.5472	0.073	9.338	-6.14	6.774	4.189	-9.32	-13.083	26.537	5.256	12.644	8.353	-8.015	11.07	-21.815	-13.789
97	97	0.55296	0.101	9.349	-6.476	6.682	3.904	-9.503	-13.227	26.747	5.532	12.859	8.224	-7.8	11.31	-22.453	-13.779
98	98	0.55872	0.131	9.375	-6.825	6.593	3.649	-9.715	-13.388	26.983	5.844	12.88	8.001	-7.538	11.389	-23.26	-13.71
99	99	0.56448	0.166	9.41	-7.189	6.502	3.406	-9.864	-13.512	27.23	6.002	12.858	7.663	-7.141	11.441	-24.191	-13.618
100	100	0.57024	0.21	9.447	-7.57	6.409	3.176	-9.964	-13.607	27.523	6.087	12.842	7.284	-6.729	11.518	-25.177	-13.553
101	101	0.576	0.255	9.481	-7.967	6.324	2.967	-10.092	-13.756	27.874	6.235	12.815	6.96	-6.343	11.581	-26.157	-13.467
102	102	0.58176	0.291	9.521	-8.384	6.237	2.791	-10.216	-13.948	28.27	6.399	12.865	6.622	-5.958	11.713	-27.163	-13.366
103	103	0.58752	0.318	9.576	-8.817	6.136	2.661	-10.253	-14.12	28.715	6.479	13.04	6.145	-5.529	11.98	-28.289	-13.241
104	104	0.59328	0.331	9.637	-9.259	6.018	2.57	-10.306	-14.304	29.232	6.518	12.975	5.676	-5.04	12.035	-29.507	-13.091
105	105	0.59904	0.332	9.69	-9.71	5.879	2.492	-10.261	-14.459	29.814	6.414	12.972	5.227	-4.545	12.14	-30.708	-12.99
106	106	0.6048	0.305	9.736	-10.168	5.71	2.439	-10.207	-14.625	30.452	6.253	12.858	4.758	-4.008	12.148	-31.984	-12.882
107	107	0.61056	0.233	9.764	-10.622	5.499	2.41	-10.123	-14.809	31.128	6.013	12.807	4.167	-3.403	12.225	-33.376	-12.745
108	108	0.61632	0.103	9.752	-11.062	5.222	2.404	-10.06	-15.019	31.859	5.703	12.869	3.514	-2.725	12.421	-34.817	-12.604
109	109	0.62208	-0.096	9.7	-11.472	4.874	2.427	-9.966	-15.233	32.663	5.377	13.156	2.863	-2.121	12.835	-36.216	-12.491
110	110	0.62784	-0.386	9.585	-11.839	4.407	2.48	-9.937	-15.453	33.553	5.032	13.336	2.181	-1.474	13.18	-37.692	-12.359
111	111	0.6336	-0.756	9.416	-12.161	3.831	2.544	-9.841	-15.6	34.518	4.531	13.524	1.347	-0.763	13.582	-39.322	-12.221
112	112	0.63936	-1.2	9.194	-12.43	3.155	2.63	-9.767	-15.708	35.543	3.936	13.569	0.383	0.015	13.908	-41.108	-12.076
113	113	0.64512	-1.703	8.93	-12.64	2.399	2.736	-9.716	-15.796	36.608	3.263	13.642	-0.662	0.858	14.302	-42.958	-11.912
114	114	0.65088	-2.242	8.639	-12.788	1.589	2.852	-9.677	-15.861	37.688	2.555	13.904	-1.746	1.679	14.899	-44.784	-11.776
115	115	0.65664	-2.794	8.35	-12.872	0.74	2.989	-9.716	-15.915	38.757	1.858	14.205	-2.783	2.541	15.555	-46.538	-11.617
116	116	0.6624	-3.328	8.092	-12.911	-0.111	3.167	-9.786	-15.916	39.81	1.195	14.382	-3.852	3.397	16.149	-48.312	-11.428
117	117	0.66816	-3.795	7.903	-12.924	-0.906	3.397	-9.896	-15.872	40.821	0.564	14.503	-4.96	4.224	16.754	-50.076	-11.262
118	118	0.67392	-4.161	7.799	-12.928	-1.596	3.7	-10.138	-15.881	41.763	0.109	14.66	-6.075	4.99	17.429	-51.781	-11.09
119	119	0.67968	-4.454	7.769	-12.938	-2.213	4.044	-10.417	-15.892	42.601	-0.29	14.725	-7.23	5.8	18.053	-53.466	-10.866
120	120	0.68544	-4.716	7.779	-12.974	-2.802	4.426	-10.804	-15.981	43.327	-0.558	14.833	-8.476	6.625	18.766	-55.143	-10.618
121	121	0.6912	-4.973	7.8	-13.038	-3.413	4.831	-11.337	-16.145	43.955	-0.638	14.894	-9.791	7.405	19.489	-56.809	-10.372
122	122	0.69696	-5.242	7.824	-13.126	-4.051	5.236	-11.964	-16.378	44.462	-0.617	14.865	-11.219	8.206	20.179	-58.511	-10.1
123	123	0.70272	-5.547	7.845	-13.233	-4.763	5.639	-12.696	-16.658	44.884	-0.367	14.736	-12.803	8.981	20.846	-60.35	-9.708
124	124	0.70848	-5.859	7.865	-13.365	-5.491	6.066	-13.567	-17.064	45.229	0.029	14.481	-14.483	9.846	21.432	-62.273	-9.172
125	125	0.71424	-6.153	7.887	-13.536	-6.19	6.518	-14.464	-17.529	45.521	0.565	14.093	-16.254	10.679	21.91	-64.269	-8.53
126	126	0.72	-6.421	7.913	-13.748	-6.846	6.994	-15.35	-18.05	45.761	1.177	13.752	-18.238	11.565	22.482	-66.441	-7.728
127	127	0.72576	-6.646	7.943	-13.992	-7.431	7.483	-16.161	-18.596	45.984	1.795	13.385	-20.388	12.5	23.049	-68.785	-6.765
128	128	0.73152	-6.83	7.98	-14.256	-7.932	7.995	-16.881	-19.156	46.205	2.431	13.116	-22.542	13.383	23.656	-71.121	-5.734
129	129	0.73728	-6.975	8.013	-14.539	-8.379	8.534	-17.503	-19.693	46.468	3.084	12.956	-24.587	14.198	24.297	-73.356	-4.669
130	130	0.74304	-7.067	8.066	-14.823	-8.723	9.101	-17.913	-20.127	46.801	3.651	12.69	-26.411	14.981	24.703	-75.421	-3.535
131	131	0.7488	-7.102	8.132	-15.095	-8.977	9.684	-18.216	-20.523	47.187	4.186	12.484	-27.807	15.772	24.971	-77.095	-2.381
132	132	0.75456	-7.099	8.215	-15.344	-9.163	10.286	-18.37	-20.805	47.601	4.629	12.375	-28.627	16.523	25.127	-78.156	-1.343
133	133	0.76032	-7.077	8.309	-15.574	-9.298	10.909	-18.358	-20.958	48.031	4.969	12.345	-28.872	17.218	25.16	-78.574	-0.456
134	134	0.76608	-7.036	8.417	-15.794	-9.384	11.544	-18.114	-20.921	48.486	5.179	12.444	-28.615	17.787	25.152	-78.417	0.226
135	135	0.77184	-6.968	8.552	-15.985	-9.412	12.197	-17.797	-20.805	48.942	5.325	12.776	-27.919	18.272	25.239	-77.772	0.742
136	136	0.7776	-6.856	8.712	-16.147	-9.363	12.853	-17.408	-20.572	49.394	5.428	13.104	-26.886	18.507	25.23	-76.702	0.977
137	137	0.78336	-6.719	8.905	-16.257	-9.268	13.535	-16.983	-20.239	49.855	5.503	13.436	-25.577	18.404	25.156	-75.251	0.852
138	138	0.78912	-6.577	9.111	-16.33	-9.155	14.227	-16.559	-19.852	50.3	5.578	13.731	-24.143	18.035	25.018	-73.576	0.452
139	139	0.79488	-6.434	9.34	-16.371	-9.019	14.939	-16.2	-19.484	50.724	5.696	14.019	-22.714	17.332	24.878	-71.808	-0.262
140	140	0.80064	-6.288	9.583	-16.387	-8.86	15.655	-15.848	-19.085	51.133	5.771	14.257	-21.278	16.371	24.711	-69.933	-1.262
141	141	0.8064	-6.142	9.83	-16.371	-8.694	16.375	-15.536	-18.674	51.529	5.795	14.487	-19.724	15.258	24.532	-67.853	-2.486
142	142	0.81216	-6.015	10.069	-16.332	-8.54	17.107	-15.289	-18.293	51.925	5.796	14.801	-18.045	13.984	24.421	-65.561	-3.939
143	143	0.81792	-5.924	10.316	-16.27	-8.413	17.88	-15.081	-17.928	52.307	5.73	15.047	-16.487	12.661	24.289	-63.31	-5.505
144	144	0.82368	-5.849	10.559	-16.183	-8.29	18.668	-14.968	-17.62	52.64	5.628	15.254	-15.06	11.272	24.16	-61.087	-7.203
145	145	0.82944	-5.774	10.795	-16.074	-8.169	19.46	-14.901	-17.32	52.94	5.454	15.26	-13.789	9.803	23.88	-58.949	-9.048
146	146	0.8352	-5.699	11.025	-15.94	-8.051	20.258	-14.878	-17.037	53.213	5.177	15.106	-12.733	8.409	23.503	-57.006	-10.891
147	147	0.84096	-5.63	11.248	-15.787	-7.941	21.063	-14.892	-16.777	53.459	4.781	14.899	-11.891	7.198	23.138	-55.276	-12.641
148	148	0.84672	-5.572	11.452	-15.621	-7.85	21.868	-14.931	-16.531	53.683	4.325	14.707	-11.212	6.155	22.832	-53.71	-14.267
149	149	0.85248	-5.521	11.654	-15.447	-7.764	22.683	-15.014	-16.315	53.871	3.812	14.507	-10.507	5.386	22.509	-52.145	-15.689
150	150	0.85824	-5.47	11.842	-15.261	-7.68	23.491	-15.191	-16.196	54.001	3.235	14.408	-9.726	4.96	22.228	-50.505	-16.893
151	151	0.864	-5.401	12.009	-15.058	-7.58	24.263	-15.351	-16.054	54.076	2.528	14.203	-8.934	4.853	21.83	-48.902	-17.861
152	152	0.86976	-5.326	12.156	-14.824	-7.49	25.016	-15.566	-15.944	54.105	1.796	14.007	-8.247	4.951	21.453	-47.41	-18.646
153	153	0.87552	-5.241	12.291	-14.567	-7.402	25.761	-15.853	-15.884	54.105	1.087	13.883	-7.733	5.227	21.192	-46.088	-19.236
154	154	0.88128	-5.14	12.416	-14.298	-7.302	26.491	-16.189	-15.861	54.066	0.406	13.77	-7.41	5.66	20.998	-44.964	-19.629
155	155	0.88704	-5.033	12.519	-14.028	-7.198	27.192	-16.484	-15.815	53.993	-0.278	13.613	-7.241	6.248	20.811	-44.019	-19.813
156	156	0.8928	-4.927	12.601	-13.758	-7.1	27.889	-16.811	-15.793	53.902	-0.851	13.396	-7.186	6.888	20.612	-43.218	-19.825
157	157	0.89856	-4.833	12.648	-13.489	-7.015	28.568	-17.171	-15.821	53.81	-1.269	13.182	-7.219	7.477	20.435	-42.525	-19.733
158	158	0.90432	-4.754	12.68	-13.208	-6.955	29.25	-17.562	-15.882	53.72	-1.563	13.021	-7.317	8.038	20.324	-41.893	-19.555
159	159	0.91008	-4.681	12.695	-12.905	-6.917	29.92	-17.935	-15.917	53.634	-1.712	13.015	-7.418	8.424	20.342	-41.213	-19.398
160	160	0.91584	-4.605	12.699	-12.584	-6.89	30.584	-18.339	-15.964	53.56	-1.631	13.187	-7.476	8.565	20.487	-40.446	-19.282
161	161	0.9216	-4.531	12.694	-12.255	-6.873	31.248	-18.793	-16.043	53.5	-1.331	13.323	-7.453	8.544	20.556	-39.648	-19.126
162	162	0.92736	-4.474	12.675	-11.924	-6.883	31.909	-19.231	-16.113	53.465	-0.925	13.352	-7.351	8.409	20.487	-38.84	-18.957
163	163	0.93312	-4.427	12.654	-11.574	-6.911	32.555	-19.66	-16.158	53.402	-0.408	13.312	-7.156	8.065	20.296	-37.937	-18.88
164	164	0.93888	-4.389	12.637	-11.203	-6.961	33.206	-20.128	-16.23	53.315	0.208	13.348	-6.937	7.588	20.145	-36.96	-18.874
165	165	0.94464	-4.347	12.624	-10.813	-7.015	33.871	-20.675	-16.364	53.221	0.935	13.382	-6.735	6.992	19.985	-35.988	-18.903
166	166	0.9504	-4.293	12.611	-10.398	-7.068	34.531	-21.234	-16.512	53.117	1.653	13.478	-6.531	6.371	19.866	-34.985	-18.962
167	167	0.95616	-4.224	12.61	-9.952	-7.112	35.183	-21.763	-16.638	52.992	2.315	13.612	-6.293	5.715	19.746	-33.922	-19.071
168	168	0.96192	-4.147	12.616	-9.48	-7.156	35.819	-22.292	-16.753	52.846	2.934	13.64	-6.026	5.067	19.513	-32.862	-19.186
169	169	0.96768	-4.077	12.618	-8.988	-7.23	36.45	-22.85	-16.891	52.658	3.461	13.673	-5.796	4.573	19.296	-31.809	-19.259
170	170	0.97344	-4.009	12.614	-8.479	-7.308	37.039	-23.336	-16.965	52.414	3.823	13.7	-5.581	4.208	19.078	-30.743	-19.321
171	171	0.9792	-3.938	12.604	-7.951	-7.386	37.59	-23.823	-17.053	52.094	4.082	13.907	-5.384	3.921	19.007	-29.592	-19.43
172	172	0.98496	-3.857	12.589	-7.4	-7.473	38.094	-24.287	-17.095	51.693	4.232	14.128	-5.192	3.751	18.944	-28.398	-19.521
173	173	0.99072	-3.77	12.569	-6.825	-7.559	38.549	-24.689	-17.05	51.189	4.224	14.154	-5.022	3.764	18.708	-27.23	-19.529
174	174	0.99648	-3.683	12.539	-6.235	-7.656	38.954	-25.054	-16.964	50.599	4.127	14.173	-4.859	3.924	18.455	-26.042	-19.467
175	175	1.00224	-3.591	12.488	-5.637	-7.75	39.292	-25.368	-16.836	49.925	3.95	14.314	-4.682	4.17	18.291	-24.769	-19.382
176	176	1.008	-3.502	12.412	-5.022	-7.864	39.559	-25.682	-16.661	49.155	3.708	14.403	-4.538	4.516	18.101	-23.488	-19.272
177	177	1.01376	-3.419	12.32	-4.41	-7.971	39.775	-26.013	-16.49	48.294	3.413	14.522	-4.45	4.949	17.961	-22.206	-19.151
178	178	1.01952	-3.347	12.211	-3.798	-8.08	39.931	-26.299	-16.28	47.361	3.086	14.815	-4.41	5.367	17.992	-20.874	-19.074
179	179	1.02528	-3.27	12.087	-3.182	-8.18	40.026	-26.591	-16.059	46.363	2.812	15.228	-4.354	5.697	18.123	-19.459	-19.051
180	180	1.03104	-3.183	11.96	-2.56	-8.266	40.064	-26.864	-15.799	45.273	2.556	15.711	-4.3	5.97	18.305	-17.976	-19.058
181	181	1.0368	-3.084	11.831	-1.94	-8.325	40.054	-27.13	-15.522	44.118	2.312	16.189	-4.193	6.218	18.457	-16.429	-19.064
182	182	1.04256	-2.982	11.691	-1.327	-8.354	39.975	-27.32	-15.201	42.881	2.097	16.844	-3.997	6.37	18.711	-14.718	-19.094
183	183	1.04832	-2.878	11.545	-0.725	-8.374	39.851	-27.535	-14.872	41.61	2.001	17.562	-3.762	6.377	19.023	-12.941	-19.172
184	184	1.05408	-2.78	11.411	-0.132	-8.374	39.696	-27.721	-14.504	40.304	1.943	18.165	-3.544	6.26	19.254	-11.198	-19.296
185	185	1.05984	-2.684	11.288	0.453	-8.36	39.524	-27.895	-14.129	38.988	1.911	18.762	-3.443	6.064	19.539	-9.57	-19.453
186	186	1.0656	-2.577	11.171	1.019	-8.304	39.332	-28.002	-13.722	37.662	1.866	19.272	-3.5	5.796	19.812	-8.118	-19.62
187	187	1.07136	-2.465	11.069	1.564	-8.216	39.133	-28.074	-13.303	36.336	1.867	19.62	-3.648	5.46	19.988	-6.83	-19.749
188	188	1.07712	-2.355	10.98	2.103	-8.105	38.929	-28.127	-12.918	35.008	1.861	20.068	-3.739	5.126	20.228	-5.494	-19.862
189	189	1.08288	-2.247	10.901	2.638	-7.981	38.717	-28.16	-12.556	33.731	1.814	20.416	-3.814	4.896	20.396	-4.289	-19.848
190	190	1.08864	-2.138	10.831	3.157	-7.827	38.497	-28.132	-12.188	32.508	1.727	20.624	-3.936	4.799	20.499	-3.301	-19.645
191	191	1.0944	-2.042	10.776	3.662	-7.656	38.282	-28.063	-11.844	31.338	1.585	20.602	-4.055	4.849	20.42	-2.51	-19.267
192	192	1.10016	-1.964	10.743	4.153	-7.48	38.081	-27.956	-11.529	30.221	1.387	20.436	-4.2	5	20.238	-1.888	-18.787
193	193	1.10592	-1.9	10.73	4.625	-7.294	37.89	-27.816	-11.252	29.155	1.165	20.314	-4.497	5.23	20.169	-1.491	-18.234
194	194	1.11168	-1.861	10.735	5.079	-7.086	37.7	-27.56	-11.008	28.132	0.896	20.419	-5.097	5.474	20.416	-1.394	-17.638
195	195	1.11744	-1.828	10.756	5.531	-6.869	37.518	-27.235	-10.795	27.212	0.589	20.473	-5.547	5.727	20.564	-1.312	-16.974
196	196	1.1232	-1.8	10.803	5.986	-6.656	37.36	-26.866	-10.602	26.402	0.323	20.289	-5.626	5.878	20.359	-1.071	-16.276
197	197	1.12896	-1.768	10.866	6.434	-6.432	37.213	-26.506	-10.444	25.695	0.126	19.753	-5.356	5.925	19.709	-0.705	-15.564
198	198	1.13472	-1.74	10.949	6.862	-6.188	37.075	-26.119	-10.321	25.089	0.055	19.037	-4.991	5.72	18.859	-0.373	-14.944
199	199	1.14048	-1.719	11.051	7.266	-5.928	36.948	-25.709	-10.257	24.582	0.079	18.406	-4.608	5.228	18.063	-0.048	-14.517
200	200	1.14624	-1.712	11.168	7.651	-5.664	36.83	-25.309	-10.253	24.185	0.226	17.76	-4.204	4.424	17.24	0.24	-14.305
201	201	1.152	-1.717	11.297	8.03	-5.401	36.728	-24.944	-10.348	23.922	0.537	17.148	-3.841	3.298	16.433	0.411	-14.286
