# Supplementary material for: Gait phenotypes in paediatric hereditary spastic paraplegia revealed by dynamic time warping analysis and random forests
Source: PLoS One. 2018 Mar 8;13(3):e0192345. doi: 10.1371/journal.pone.0192345 (PMC5843164; doi:10.1371/journal.pone.0192345)
Supplement: S1 Data — (ZIP) [file pone.0192345.s008.zip › HSP/Left.SR.HSP23.2.csv]

	Epoch	Time	Pelvic.obliquity	Pelvic.tilt	Pelvic rotation	Hip.abd.add	Hip.flexion	Hip.rotation	Knee.abd.add	Knee.flexion	Knee.rotation	Ankle.abd.add	Ankle.flexion	Ankle.rotation	Forefoot.abd.add	Forefoot.flexion	Forefoot.rotation
1	1	0	0.826	10.831	17.18	-7.968	35.033	-23.931	-11.632	23.943	1.101	16.487	-4.99	0.61	10.548	-3.397	-7.018
2	2	0.00598	0.735	10.799	17.378	-7.691	34.739	-24.036	-11.959	23.927	1.258	16.273	-4.632	-0.237	10.244	-3.273	-7.464
3	3	0.01196	0.632	10.769	17.537	-7.369	34.473	-24.18	-12.445	24.122	1.486	16.006	-4.219	-1.13	9.817	-3.325	-7.915
4	4	0.01794	0.53	10.742	17.661	-7.005	34.264	-24.268	-13.061	24.595	1.697	15.746	-3.634	-2.027	9.311	-3.465	-8.3
5	5	0.02392	0.433	10.725	17.75	-6.618	34.163	-24.232	-13.746	25.356	1.854	15.491	-2.844	-2.981	8.745	-3.592	-8.642
6	6	0.0299	0.334	10.718	17.798	-6.216	34.198	-23.929	-14.401	26.333	1.849	15.001	-1.911	-3.975	7.918	-3.672	-8.915
7	7	0.03588	0.232	10.717	17.819	-5.811	34.345	-23.347	-14.991	27.414	1.639	14.344	-1.012	-4.903	6.912	-3.776	-9.073
8	8	0.04186	0.167	10.714	17.799	-5.358	34.524	-22.444	-15.426	28.493	1.259	13.766	-0.288	-5.773	5.998	-3.963	-9.08
9	9	0.04784	0.165	10.695	17.733	-4.801	34.633	-21.311	-15.693	29.449	0.802	13.188	0.207	-6.658	5.125	-4.274	-9.006
10	10	0.05382	0.221	10.643	17.63	-4.155	34.604	-19.987	-15.777	30.265	0.234	12.638	0.57	-7.561	4.314	-4.624	-8.919
11	11	0.0598	0.338	10.562	17.513	-3.456	34.427	-18.5	-15.664	30.974	-0.45	12.232	0.915	-8.495	3.678	-4.93	-8.838
12	12	0.06578	0.529	10.458	17.383	-2.711	34.128	-16.923	-15.359	31.599	-1.121	11.83	1.347	-9.534	3.107	-5.134	-8.765
13	13	0.07176	0.788	10.34	17.241	-1.942	33.731	-15.357	-14.92	32.096	-1.796	11.493	1.821	-10.581	2.662	-5.241	-8.733
14	14	0.07774	1.079	10.232	17.091	-1.187	33.29	-13.907	-14.447	32.456	-2.413	11.138	2.284	-11.547	2.245	-5.312	-8.707
15	15	0.08372	1.407	10.144	16.951	-0.472	32.84	-12.748	-14.028	32.653	-2.9	10.911	2.708	-12.326	1.996	-5.344	-8.659
16	16	0.0897	1.755	10.071	16.837	0.184	32.373	-11.906	-13.676	32.687	-3.268	10.8	3.081	-12.903	1.902	-5.353	-8.601
17	17	0.09568	2.096	10	16.778	0.758	31.885	-11.412	-13.428	32.604	-3.604	10.8	3.4	-13.204	1.931	-5.37	-8.549
18	18	0.10166	2.441	9.938	16.783	1.255	31.383	-11.249	-13.255	32.422	-3.983	10.943	3.68	-13.183	2.119	-5.39	-8.502
19	19	0.10764	2.809	9.901	16.837	1.708	30.892	-11.385	-13.147	32.152	-4.293	11.15	3.98	-12.996	2.405	-5.371	-8.465
20	20	0.11362	3.191	9.889	16.928	2.14	30.422	-11.772	-13.125	31.82	-4.504	11.377	4.278	-12.691	2.723	-5.348	-8.418
21	21	0.1196	3.585	9.895	17.065	2.546	29.981	-12.337	-13.154	31.447	-4.634	11.611	4.567	-12.319	3.052	-5.32	-8.357
22	22	0.12558	3.995	9.92	17.246	2.925	29.584	-13.024	-13.192	31.053	-4.649	11.719	4.87	-11.99	3.282	-5.276	-8.309
23	23	0.13156	4.403	9.978	17.464	3.26	29.243	-13.757	-13.217	30.674	-4.562	11.902	5.187	-11.742	3.596	-5.205	-8.272
24	24	0.13754	4.796	10.07	17.684	3.584	28.959	-14.453	-13.248	30.35	-4.398	12.103	5.474	-11.58	3.92	-5.188	-8.217
25	25	0.14352	5.174	10.188	17.904	3.893	28.725	-15.074	-13.234	30.07	-4.198	12.141	5.73	-11.519	4.104	-5.23	-8.172
26	26	0.1495	5.528	10.321	18.132	4.175	28.521	-15.617	-13.178	29.821	-3.959	12.073	6.015	-11.583	4.204	-5.254	-8.148
27	27	0.15548	5.839	10.474	18.373	4.41	28.347	-16.12	-13.127	29.617	-3.7	12.033	6.297	-11.692	4.32	-5.29	-8.118
28	28	0.16146	6.099	10.656	18.6	4.623	28.201	-16.546	-13.11	29.422	-3.419	12.007	6.547	-11.835	4.426	-5.349	-8.056
29	29	0.16744	6.309	10.855	18.783	4.827	28.058	-16.849	-13.087	29.205	-3.157	11.945	6.782	-12.021	4.497	-5.389	-8
30	30	0.17342	6.456	11.071	18.926	5.01	27.927	-17.094	-13.102	28.992	-2.883	11.858	7.031	-12.234	4.531	-5.406	-7.95
31	31	0.1794	6.52	11.296	19.046	5.131	27.796	-17.258	-13.133	28.826	-2.654	11.879	7.241	-12.433	4.644	-5.461	-7.906
32	32	0.18538	6.505	11.526	19.143	5.196	27.648	-17.325	-13.151	28.67	-2.482	11.886	7.426	-12.602	4.739	-5.539	-7.857
33	33	0.19136	6.427	11.741	19.187	5.233	27.472	-17.322	-13.161	28.539	-2.395	11.857	7.636	-12.703	4.794	-5.603	-7.821
34	34	0.19734	6.29	11.949	19.211	5.228	27.276	-17.287	-13.192	28.405	-2.351	11.832	7.853	-12.738	4.835	-5.651	-7.768
35	35	0.20332	6.113	12.147	19.215	5.204	27.061	-17.216	-13.245	28.273	-2.304	11.816	8.083	-12.763	4.868	-5.68	-7.697
36	36	0.2093	5.911	12.332	19.207	5.179	26.8	-17.049	-13.284	28.088	-2.304	11.803	8.27	-12.786	4.892	-5.712	-7.609
37	37	0.21528	5.7	12.486	19.194	5.161	26.477	-16.823	-13.293	27.856	-2.326	11.738	8.405	-12.825	4.866	-5.775	-7.527
38	38	0.22126	5.503	12.602	19.158	5.182	26.101	-16.553	-13.293	27.593	-2.346	11.746	8.51	-12.883	4.911	-5.843	-7.438
39	39	0.22724	5.334	12.691	19.13	5.212	25.715	-16.342	-13.29	27.349	-2.337	11.711	8.618	-12.943	4.916	-5.93	-7.363
40	40	0.23322	5.181	12.755	19.121	5.236	25.314	-16.152	-13.27	27.125	-2.304	11.654	8.724	-13.026	4.904	-6.034	-7.288
41	41	0.2392	5.037	12.798	19.141	5.239	24.899	-16.006	-13.23	26.898	-2.261	11.547	8.827	-13.088	4.848	-6.149	-7.207
42	42	0.24518	4.911	12.824	19.179	5.246	24.472	-15.849	-13.163	26.672	-2.219	11.385	8.937	-13.195	4.742	-6.255	-7.14
43	43	0.25116	4.8	12.846	19.232	5.247	24.055	-15.719	-13.089	26.471	-2.174	11.201	9.054	-13.296	4.616	-6.373	-7.074
44	44	0.25714	4.697	12.847	19.288	5.241	23.624	-15.626	-13.01	26.283	-2.134	11.063	9.182	-13.35	4.53	-6.489	-6.999
45	45	0.26312	4.599	12.845	19.349	5.222	23.198	-15.612	-12.937	26.087	-2.053	10.921	9.291	-13.39	4.448	-6.62	-6.942
46	46	0.2691	4.507	12.848	19.417	5.19	22.796	-15.664	-12.875	25.904	-1.95	10.852	9.388	-13.419	4.433	-6.754	-6.911
47	47	0.27508	4.42	12.858	19.473	5.155	22.407	-15.715	-12.814	25.731	-1.908	10.88	9.42	-13.4	4.491	-6.939	-6.907
48	48	0.28106	4.337	12.875	19.524	5.101	22.029	-15.762	-12.72	25.583	-1.854	10.93	9.424	-13.37	4.58	-7.17	-6.894
49	49	0.28704	4.248	12.899	19.568	5.022	21.663	-15.825	-12.607	25.441	-1.836	10.966	9.453	-13.276	4.66	-7.378	-6.878
50	50	0.29302	4.172	12.938	19.574	4.966	21.328	-15.881	-12.509	25.31	-1.824	10.928	9.553	-13.16	4.671	-7.525	-6.857
51	51	0.299	4.101	12.981	19.525	4.952	21.005	-15.919	-12.457	25.174	-1.812	10.969	9.642	-13.02	4.744	-7.666	-6.83
52	52	0.30498	4.041	13.027	19.426	4.962	20.691	-15.932	-12.393	25.04	-1.733	10.906	9.684	-12.925	4.734	-7.867	-6.808
53	53	0.31096	3.991	13.071	19.282	5.001	20.381	-15.868	-12.314	24.903	-1.659	10.825	9.636	-12.872	4.707	-8.144	-6.807
54	54	0.31694	3.938	13.116	19.115	5.027	20.075	-15.821	-12.242	24.786	-1.536	10.74	9.619	-12.86	4.677	-8.401	-6.832
55	55	0.32292	3.881	13.154	18.937	5.046	19.767	-15.78	-12.158	24.679	-1.403	10.571	9.641	-12.845	4.577	-8.635	-6.863
56	56	0.3289	3.837	13.188	18.705	5.101	19.462	-15.699	-12.072	24.562	-1.246	10.243	9.698	-12.837	4.34	-8.843	-6.878
57	57	0.33488	3.801	13.213	18.41	5.21	19.162	-15.578	-12.033	24.452	-1.103	9.969	9.78	-12.817	4.142	-9.017	-6.892
58	58	0.34086	3.762	13.223	18.075	5.337	18.858	-15.433	-12.016	24.383	-0.971	9.735	9.924	-12.791	3.977	-9.15	-6.91
59	59	0.34684	3.72	13.207	17.698	5.492	18.525	-15.213	-12.017	24.309	-0.856	9.588	10.056	-12.785	3.882	-9.273	-6.929
60	60	0.35282	3.677	13.167	17.296	5.648	18.178	-14.993	-12.023	24.265	-0.708	9.506	10.157	-12.803	3.847	-9.435	-6.963
61	61	0.3588	3.633	13.109	16.889	5.804	17.816	-14.764	-12.045	24.245	-0.61	9.618	10.23	-12.784	3.974	-9.616	-7.005
62	62	0.36478	3.59	13.036	16.467	5.97	17.448	-14.561	-12.089	24.24	-0.517	9.698	10.293	-12.733	4.059	-9.823	-7.054
63	63	0.37076	3.554	12.949	16.022	6.149	17.081	-14.407	-12.151	24.249	-0.424	9.557	10.394	-12.614	3.933	-10.033	-7.09
64	64	0.37674	3.521	12.855	15.556	6.321	16.732	-14.297	-12.233	24.313	-0.29	9.353	10.558	-12.481	3.747	-10.224	-7.123
65	65	0.38272	3.49	12.752	15.08	6.498	16.388	-14.281	-12.369	24.384	-0.051	9.294	10.76	-12.37	3.703	-10.372	-7.16
66	66	0.3887	3.457	12.644	14.599	6.657	16.029	-14.286	-12.488	24.422	0.245	9.19	10.915	-12.279	3.631	-10.551	-7.202
67	67	0.39468	3.428	12.533	14.116	6.813	15.668	-14.328	-12.637	24.446	0.605	9.275	11.043	-12.22	3.735	-10.724	-7.255
68	68	0.40066	3.414	12.425	13.632	6.967	15.325	-14.461	-12.797	24.493	1.021	9.329	11.182	-12.166	3.82	-10.914	-7.339
69	69	0.40664	3.402	12.328	13.17	7.095	14.999	-14.636	-12.938	24.557	1.46	9.13	11.328	-12.082	3.675	-11.147	-7.396
70	70	0.41262	3.388	12.239	12.731	7.2	14.672	-14.832	-13.074	24.639	1.879	8.973	11.442	-11.97	3.561	-11.434	-7.448
71	71	0.4186	3.376	12.16	12.297	7.292	14.356	-15.041	-13.215	24.731	2.275	8.872	11.565	-11.808	3.493	-11.718	-7.481
72	72	0.42458	3.367	12.099	11.853	7.379	14.058	-15.198	-13.349	24.826	2.698	8.997	11.679	-11.708	3.651	-11.974	-7.514
73	73	0.43056	3.35	12.045	11.409	7.462	13.754	-15.282	-13.476	24.913	3.079	9.238	11.772	-11.641	3.914	-12.224	-7.554
74	74	0.43654	3.322	11.997	10.983	7.522	13.442	-15.261	-13.557	25.022	3.32	9.438	11.843	-11.534	4.121	-12.51	-7.587
75	75	0.44252	3.291	11.956	10.572	7.581	13.122	-15.184	-13.629	25.108	3.492	9.662	11.88	-11.417	4.337	-12.809	-7.615
76	76	0.4485	3.258	11.921	10.167	7.637	12.798	-15.007	-13.646	25.197	3.552	9.671	11.913	-11.298	4.351	-13.127	-7.659
77	77	0.45448	3.223	11.892	9.758	7.696	12.465	-14.705	-13.627	25.298	3.532	9.655	11.977	-11.218	4.338	-13.419	-7.705
78	78	0.46046	3.184	11.872	9.345	7.753	12.131	-14.349	-13.606	25.403	3.469	9.754	12.024	-11.158	4.426	-13.712	-7.767
79	79	0.46644	3.135	11.849	8.943	7.798	11.769	-13.964	-13.569	25.48	3.388	9.861	12.011	-11.107	4.52	-14.054	-7.835
80	80	0.47242	3.091	11.812	8.523	7.862	11.38	-13.498	-13.521	25.561	3.28	9.97	12.004	-11.13	4.618	-14.385	-7.938
81	81	0.4784	3.041	11.779	8.106	7.917	10.987	-12.998	-13.468	25.638	3.117	10.068	11.999	-11.147	4.69	-14.71	-8.056
82	82	0.48438	2.989	11.747	7.713	7.948	10.59	-12.537	-13.411	25.709	2.943	10.134	11.968	-11.118	4.724	-15.07	-8.162
83	83	0.49036	2.941	11.707	7.335	7.97	10.181	-12.13	-13.361	25.765	2.827	10.198	11.917	-11.097	4.759	-15.452	-8.263
84	84	0.49634	2.902	11.665	6.944	7.993	9.769	-11.739	-13.312	25.81	2.714	10.256	11.86	-11.055	4.792	-15.834	-8.37
85	85	0.50232	2.88	11.623	6.526	8.037	9.341	-11.377	-13.289	25.816	2.628	10.333	11.76	-11.002	4.835	-16.241	-8.493
86	86	0.5083	2.86	11.569	6.103	8.068	8.891	-11.045	-13.266	25.812	2.555	10.402	11.628	-10.894	4.87	-16.691	-8.594
87	87	0.51428	2.836	11.507	5.685	8.082	8.427	-10.752	-13.248	25.804	2.517	10.44	11.477	-10.767	4.878	-17.177	-8.676
88	88	0.52026	2.816	11.443	5.271	8.086	7.963	-10.479	-13.234	25.799	2.499	10.416	11.334	-10.634	4.824	-17.672	-8.751
89	89	0.52624	2.806	11.378	4.878	8.07	7.491	-10.285	-13.222	25.773	2.509	10.412	11.175	-10.453	4.788	-18.182	-8.815
90	90	0.53222	2.81	11.306	4.493	8.047	7.011	-10.154	-13.215	25.742	2.529	10.342	10.986	-10.199	4.684	-18.743	-8.854
91	91	0.5382	2.819	11.233	4.105	8.022	6.533	-10.031	-13.226	25.728	2.56	10.284	10.764	-9.946	4.583	-19.353	-8.893
92	92	0.54418	2.83	11.157	3.709	7.986	6.061	-9.92	-13.239	25.739	2.609	10.214	10.558	-9.695	4.472	-19.97	-8.932
93	93	0.55016	2.851	11.083	3.303	7.956	5.588	-9.802	-13.26	25.747	2.677	10.161	10.309	-9.457	4.378	-20.626	-8.973
94	94	0.55614	2.896	11.01	2.884	7.937	5.121	-9.682	-13.28	25.776	2.786	10.103	10.054	-9.226	4.287	-21.31	-8.992
95	95	0.56212	2.942	10.938	2.469	7.908	4.678	-9.581	-13.318	25.868	2.898	10.019	9.784	-8.985	4.165	-22.057	-9.003
96	96	0.5681	2.991	10.857	2.066	7.864	4.24	-9.542	-13.381	25.986	3.063	9.963	9.545	-8.766	4.064	-22.791	-9.026
97	97	0.57408	3.049	10.781	1.649	7.825	3.811	-9.528	-13.472	26.104	3.256	9.982	9.26	-8.533	4.033	-23.563	-9.046
98	98	0.58006	3.124	10.711	1.216	7.8	3.403	-9.52	-13.567	26.267	3.463	9.99	8.956	-8.295	4.007	-24.391	-9.062
99	99	0.58604	3.197	10.641	0.789	7.766	3.013	-9.501	-13.671	26.491	3.688	10.054	8.641	-8.095	4.038	-25.26	-9.078
100	100	0.59202	3.27	10.576	0.349	7.724	2.678	-9.513	-13.812	26.805	3.918	10.19	8.309	-7.846	4.135	-26.186	-9.066
101	101	0.598	3.331	10.512	-0.1	7.661	2.369	-9.537	-13.963	27.137	4.116	10.263	7.921	-7.545	4.17	-27.176	-9.057
102	102	0.60398	3.376	10.44	-0.538	7.574	2.074	-9.566	-14.129	27.516	4.261	10.391	7.494	-7.195	4.25	-28.223	-9.043
103	103	0.60996	3.395	10.358	-0.958	7.449	1.815	-9.638	-14.323	27.991	4.364	10.604	7.041	-6.807	4.409	-29.339	-9.046
104	104	0.61594	3.392	10.278	-1.375	7.302	1.623	-9.706	-14.535	28.557	4.414	10.838	6.544	-6.376	4.593	-30.524	-9.04
105	105	0.62192	3.341	10.188	-1.778	7.107	1.483	-9.771	-14.752	29.19	4.349	11.056	5.987	-5.86	4.77	-31.775	-9.042
106	106	0.6279	3.227	10.083	-2.143	6.826	1.362	-9.822	-14.94	29.849	4.215	11.364	5.372	-5.297	5.045	-33.065	-9.03
107	107	0.63388	3.044	9.963	-2.477	6.468	1.268	-9.83	-15.102	30.575	3.975	11.649	4.665	-4.693	5.311	-34.465	-9.024
108	108	0.63986	2.793	9.824	-2.792	6.032	1.223	-9.837	-15.256	31.398	3.663	11.96	3.863	-4.061	5.63	-35.983	-9.043
109	109	0.64584	2.467	9.661	-3.076	5.5	1.221	-9.847	-15.376	32.349	3.273	12.171	3.002	-3.377	5.901	-37.631	-9.061
110	110	0.65182	2.065	9.486	-3.303	4.872	1.279	-9.875	-15.463	33.369	2.819	12.411	2.071	-2.652	6.24	-39.346	-9.074
111	111	0.6578	1.609	9.307	-3.476	4.16	1.37	-9.93	-15.503	34.428	2.344	12.623	1.084	-1.931	6.602	-41.114	-9.11
112	112	0.66378	1.136	9.135	-3.618	3.419	1.496	-10.001	-15.522	35.485	1.81	12.835	0.019	-1.153	7.009	-42.929	-9.148
113	113	0.66976	0.676	8.988	-3.747	2.682	1.675	-10.114	-15.55	36.534	1.257	13.101	-1.124	-0.296	7.516	-44.785	-9.163
114	114	0.67574	0.247	8.881	-3.877	1.952	1.915	-10.279	-15.569	37.563	0.755	13.311	-2.311	0.638	8.037	-46.671	-9.112
115	115	0.68172	-0.143	8.81	-4.047	1.251	2.214	-10.475	-15.604	38.582	0.327	13.49	-3.492	1.591	8.594	-48.532	-9.024
116	116	0.6877	-0.53	8.754	-4.228	0.531	2.541	-10.794	-15.701	39.546	0	13.731	-4.693	2.609	9.267	-50.368	-8.888
117	117	0.69368	-0.933	8.701	-4.414	-0.224	2.883	-11.222	-15.845	40.445	-0.231	13.8	-5.947	3.724	9.844	-52.244	-8.656
118	118	0.69966	-1.362	8.647	-4.603	-1.031	3.222	-11.747	-16.044	41.234	-0.318	13.967	-7.288	4.864	10.565	-54.119	-8.356
119	119	0.70564	-1.793	8.593	-4.824	-1.85	3.566	-12.349	-16.303	41.906	-0.252	14.159	-8.696	6.007	11.362	-55.97	-7.994
120	120	0.71162	-2.218	8.543	-5.075	-2.668	3.938	-13.041	-16.643	42.491	-0.038	14.285	-10.143	7.218	12.141	-57.814	-7.496
121	121	0.7176	-2.645	8.489	-5.316	-3.498	4.32	-13.787	-17.028	43.013	0.243	14.332	-11.576	8.512	12.86	-59.619	-6.867
122	122	0.72358	-3.062	8.44	-5.566	-4.314	4.738	-14.571	-17.457	43.531	0.629	14.285	-12.841	9.783	13.465	-61.265	-6.154
123	123	0.72956	-3.436	8.395	-5.841	-5.071	5.185	-15.342	-17.905	44.007	1.099	14.25	-13.837	10.963	14.016	-62.592	-5.429
124	124	0.73554	-3.756	8.366	-6.131	-5.745	5.661	-16.046	-18.325	44.394	1.557	14.181	-14.51	12.082	14.443	-63.491	-4.722
125	125	0.74152	-4.012	8.35	-6.397	-6.33	6.188	-16.719	-18.724	44.758	2.046	14.187	-14.725	13.081	14.801	-63.865	-4.049
126	126	0.7475	-4.207	8.343	-6.64	-6.829	6.734	-17.324	-19.071	45.057	2.551	14.411	-14.543	13.945	15.224	-63.737	-3.439
127	127	0.75348	-4.331	8.332	-6.855	-7.235	7.265	-17.855	-19.328	45.293	3.098	14.642	-14.103	14.598	15.552	-63.26	-2.924
128	128	0.75946	-4.386	8.332	-7.038	-7.553	7.793	-18.286	-19.466	45.493	3.685	14.777	-13.504	14.961	15.714	-62.536	-2.568
129	129	0.76544	-4.382	8.348	-7.191	-7.779	8.331	-18.605	-19.51	45.688	4.229	14.903	-12.845	15.038	15.829	-61.66	-2.428
130	130	0.77142	-4.311	8.377	-7.336	-7.902	8.881	-18.805	-19.465	45.907	4.745	15.002	-12.212	14.775	15.916	-60.726	-2.542
131	131	0.7774	-4.194	8.425	-7.442	-7.965	9.444	-18.927	-19.314	46.133	5.252	15.037	-11.659	14.122	15.962	-59.753	-2.967
132	132	0.78338	-4.04	8.49	-7.512	-7.952	10.014	-18.996	-19.116	46.33	5.679	15.004	-11.156	13.211	15.941	-58.716	-3.656
133	133	0.78936	-3.856	8.574	-7.551	-7.886	10.599	-18.998	-18.85	46.524	5.967	14.999	-10.657	12.134	15.954	-57.584	-4.574
134	134	0.79534	-3.639	8.676	-7.577	-7.762	11.204	-18.968	-18.56	46.711	6.111	14.987	-10.123	10.946	15.953	-56.335	-5.703
135	135	0.80132	-3.396	8.78	-7.581	-7.587	11.821	-18.935	-18.267	46.899	6.098	14.855	-9.488	9.68	15.809	-54.928	-7.031
136	136	0.8073	-3.176	8.881	-7.55	-7.433	12.453	-18.908	-17.951	47.097	5.928	14.613	-8.756	8.402	15.54	-53.388	-8.502
137	137	0.81328	-2.969	8.977	-7.508	-7.275	13.093	-18.868	-17.633	47.267	5.575	14.418	-8.014	7.261	15.311	-51.797	-10
138	138	0.81926	-2.771	9.072	-7.471	-7.101	13.748	-18.804	-17.309	47.409	5.061	14.137	-7.299	6.274	15	-50.216	-11.477
139	139	0.82524	-2.586	9.154	-7.419	-6.919	14.415	-18.8	-17.051	47.542	4.452	13.772	-6.619	5.441	14.601	-48.699	-12.897
140	140	0.83122	-2.414	9.225	-7.36	-6.721	15.078	-18.794	-16.825	47.645	3.701	13.479	-6.032	4.878	14.275	-47.282	-14.169
141	141	0.8372	-2.252	9.297	-7.304	-6.525	15.748	-18.777	-16.593	47.705	2.877	13.193	-5.618	4.592	14.004	-46.046	-15.229
142	142	0.84318	-2.1	9.355	-7.246	-6.315	16.422	-18.754	-16.392	47.772	1.987	12.904	-5.331	4.547	13.761	-44.987	-16.08
143	143	0.84916	-1.959	9.392	-7.158	-6.118	17.092	-18.777	-16.238	47.875	1.082	12.712	-5.118	4.712	13.63	-44.049	-16.731
144	144	0.85514	-1.828	9.42	-7.044	-5.927	17.764	-18.863	-16.151	47.99	0.215	12.666	-4.963	5.068	13.644	-43.194	-17.167
145	145	0.86112	-1.705	9.436	-6.891	-5.742	18.419	-18.958	-16.065	48.091	-0.585	12.711	-4.87	5.557	13.756	-42.414	-17.379
146	146	0.8671	-1.579	9.45	-6.725	-5.547	19.09	-19.122	-16.039	48.194	-1.287	12.721	-4.822	6.16	13.851	-41.729	-17.389
147	147	0.87308	-1.449	9.468	-6.548	-5.334	19.772	-19.304	-16.061	48.332	-1.811	12.886	-4.776	6.683	14.068	-41.069	-17.286
148	148	0.87906	-1.326	9.484	-6.342	-5.141	20.467	-19.5	-16.102	48.531	-2.153	13.205	-4.731	7.076	14.417	-40.435	-17.116
149	149	0.88504	-1.213	9.49	-6.088	-4.975	21.156	-19.731	-16.146	48.746	-2.299	13.419	-4.707	7.324	14.663	-39.888	-16.871
150	150	0.89102	-1.101	9.495	-5.804	-4.819	21.841	-19.985	-16.185	48.937	-2.247	13.473	-4.703	7.392	14.744	-39.399	-16.588
151	151	0.897	-0.994	9.496	-5.492	-4.669	22.517	-20.242	-16.248	49.156	-1.994	13.66	-4.629	7.215	14.89	-38.854	-16.323
152	152	0.90298	-0.901	9.483	-5.122	-4.551	23.158	-20.49	-16.289	49.381	-1.588	13.835	-4.517	6.838	14.983	-38.309	-16.055
153	153	0.90896	-0.817	9.462	-4.71	-4.465	23.78	-20.753	-16.314	49.597	-1.095	13.914	-4.405	6.367	14.976	-37.793	-15.774
154	154	0.91494	-0.733	9.444	-4.279	-4.389	24.408	-20.992	-16.33	49.823	-0.579	14.013	-4.289	5.87	14.972	-37.282	-15.465
155	155	0.92092	-0.649	9.421	-3.835	-4.315	25.025	-21.218	-16.355	50.051	-0.04	14.177	-4.142	5.346	15.001	-36.744	-15.138
156	156	0.9269	-0.561	9.404	-3.389	-4.238	25.63	-21.414	-16.353	50.258	0.526	14.326	-3.988	4.774	15.013	-36.199	-14.808
157	157	0.93288	-0.466	9.383	-2.928	-4.16	26.224	-21.634	-16.354	50.419	1.043	14.301	-3.878	4.256	14.873	-35.704	-14.471
158	158	0.93886	-0.375	9.357	-2.429	-4.11	26.796	-21.849	-16.335	50.558	1.469	14.238	-3.781	3.802	14.692	-35.218	-14.142
159	159	0.94484	-0.281	9.333	-1.921	-4.064	27.339	-22.046	-16.302	50.612	1.809	14.29	-3.683	3.4	14.6	-34.643	-13.859
160	160	0.95082	-0.176	9.318	-1.444	-3.993	27.873	-22.218	-16.254	50.57	2.054	14.289	-3.558	3.05	14.442	-33.964	-13.636
161	161	0.9568	-0.065	9.309	-0.99	-3.913	28.414	-22.342	-16.167	50.488	2.185	14.12	-3.397	2.778	14.125	-33.238	-13.43
162	162	0.96278	0.042	9.301	-0.531	-3.843	28.963	-22.434	-16.086	50.423	2.172	14.064	-3.185	2.606	13.891	-32.441	-13.247
163	163	0.96876	0.144	9.295	-0.042	-3.811	29.496	-22.583	-16.023	50.332	2.102	14.022	-2.972	2.494	13.671	-31.629	-13.098
164	164	0.97474	0.261	9.299	0.447	-3.768	29.996	-22.697	-15.912	50.137	1.948	13.871	-2.829	2.452	13.36	-30.84	-12.955
165	165	0.98072	0.394	9.317	0.911	-3.685	30.496	-22.784	-15.811	49.836	1.714	13.809	-2.761	2.515	13.128	-30.031	-12.796
166	166	0.9867	0.52	9.338	1.369	-3.607	30.993	-22.895	-15.761	49.507	1.411	13.955	-2.693	2.713	13.085	-29.175	-12.599
167	167	0.99268	0.64	9.35	1.83	-3.547	31.465	-22.993	-15.691	49.146	1.052	14.106	-2.595	2.983	13.047	-28.279	-12.39
168	168	0.99866	0.766	9.362	2.251	-3.456	31.934	-23.067	-15.622	48.767	0.708	14.108	-2.485	3.241	12.874	-27.39	-12.168
169	169	1.00464	0.888	9.375	2.649	-3.349	32.406	-23.13	-15.58	48.395	0.394	14.202	-2.294	3.5	12.767	-26.432	-11.906
170	170	1.01062	0.999	9.375	3.054	-3.246	32.844	-23.224	-15.584	47.951	0.114	14.514	-2.06	3.816	12.84	-25.367	-11.589
171	171	1.0166	1.098	9.357	3.505	-3.189	33.223	-23.325	-15.541	47.417	-0.078	14.893	-1.866	4.063	12.993	-24.277	-11.26
172	172	1.02258	1.197	9.33	3.952	-3.125	33.577	-23.355	-15.447	46.859	-0.202	15.249	-1.744	4.198	13.147	-23.25	-10.93
173	173	1.02856	1.284	9.3	4.386	-3.06	33.929	-23.438	-15.421	46.336	-0.199	15.595	-1.649	4.285	13.307	-22.317	-10.551
174	174	1.03454	1.364	9.262	4.803	-2.977	34.252	-23.487	-15.381	45.781	-0.16	15.921	-1.582	4.337	13.467	-21.409	-10.153
175	175	1.04052	1.438	9.211	5.24	-2.91	34.516	-23.476	-15.249	45.152	-0.042	16.07	-1.465	4.275	13.463	-20.445	-9.742
176	176	1.0465	1.501	9.14	5.698	-2.853	34.728	-23.517	-15.142	44.43	0.254	16.272	-1.324	4.134	13.509	-19.417	-9.271
177	177	1.05248	1.561	9.063	6.137	-2.777	34.915	-23.508	-15.02	43.686	0.513	16.664	-1.154	4.053	13.745	-18.346	-8.748
178	178	1.05846	1.635	8.989	6.522	-2.641	35.087	-23.389	-14.826	42.907	0.735	17.021	-0.979	3.915	13.981	-17.242	-8.256
179	179	1.06444	1.72	8.907	6.903	-2.489	35.217	-23.235	-14.573	42.093	1.029	17.181	-0.795	3.637	14.057	-16.136	-7.797
180	180	1.07042	1.798	8.805	7.3	-2.343	35.288	-23.126	-14.327	41.22	1.39	17.208	-0.653	3.321	14.033	-15.076	-7.336
181	181	1.0764	1.857	8.7	7.716	-2.225	35.304	-23.016	-14.059	40.262	1.705	17.202	-0.56	3.049	13.998	-14.028	-6.889
182	182	1.08238	1.904	8.593	8.147	-2.108	35.252	-22.833	-13.72	39.196	1.878	17.227	-0.524	2.864	14.023	-12.973	-6.447
183	183	1.08836	1.941	8.491	8.602	-2.026	35.177	-22.659	-13.341	38.127	2.016	17.216	-0.542	2.716	14.062	-11.991	-6.003
184	184	1.09434	1.985	8.391	9.023	-1.911	35.092	-22.502	-13	37.087	2.097	17.25	-0.565	2.63	14.16	-11.056	-5.572
185	185	1.10032	2.033	8.292	9.406	-1.755	34.992	-22.322	-12.68	36.055	2.055	17.336	-0.598	2.566	14.322	-10.134	-5.233
186	186	1.1063	2.068	8.193	9.798	-1.608	34.841	-22.092	-12.316	34.971	1.928	17.484	-0.711	2.438	14.573	-9.239	-5.014
187	187	1.11228	2.088	8.108	10.163	-1.442	34.68	-21.903	-12.015	33.848	1.812	17.683	-0.896	2.303	14.885	-8.399	-4.846
188	188	1.11826	2.108	8.029	10.522	-1.25	34.513	-21.813	-11.81	32.747	1.642	17.813	-1.014	2.242	15.121	-7.548	-4.72
189	189	1.12424	2.115	7.964	10.897	-1.085	34.339	-21.735	-11.611	31.718	1.409	17.91	-1.004	2.178	15.326	-6.644	-4.651
190	190	1.13022	2.108	7.909	11.287	-0.955	34.159	-21.699	-11.394	30.745	1.185	17.84	-0.927	2.042	15.398	-5.727	-4.674
191	191	1.1362	2.089	7.877	11.685	-0.845	33.993	-21.743	-11.203	29.822	1.013	17.635	-0.909	1.812	15.37	-4.912	-4.807
192	192	1.14218	2.074	7.848	12.036	-0.691	33.836	-21.81	-11.075	28.971	0.877	17.438	-1.009	1.452	15.359	-4.26	-5.078
193	193	1.14816	2.057	7.834	12.398	-0.54	33.672	-21.95	-10.984	28.152	0.838	17.092	-1.087	0.944	15.202	-3.638	-5.451
194	194	1.15414	2.039	7.829	12.754	-0.369	33.48	-22.105	-10.927	27.324	0.8	16.687	-1.139	0.387	14.968	-3.02	-5.886
195	195	1.16012	2.018	7.84	13.083	-0.183	33.297	-22.342	-10.946	26.569	0.889	16.11	-1.206	-0.213	14.554	-2.545	-6.317
196	196	1.1661	1.991	7.873	13.426	-0.011	33.139	-22.601	-11.018	25.942	1.034	15.399	-1.356	-0.905	13.986	-2.298	-6.778
197	197	1.17208	1.972	7.913	13.752	0.177	32.999	-22.797	-11.154	25.546	1.224	14.637	-1.461	-1.764	13.301	-2.24	-7.274
198	198	1.17806	1.952	7.958	14.063	0.373	32.879	-23.06	-11.404	25.331	1.539	13.813	-1.488	-2.701	12.492	-2.312	-7.76
199	199	1.18404	1.931	8.01	14.353	0.616	32.782	-23.315	-11.821	25.295	1.871	13.091	-1.419	-3.629	11.672	-2.49	-8.177
200	200	1.19002	1.921	8.068	14.632	0.897	32.724	-23.435	-12.341	25.518	2.086	12.49	-1.159	-4.516	10.856	-2.713	-8.49
201	201	1.196	1.916	8.139	14.911	1.177	32.739	-23.485	-12.945	26.068	2.236	11.945	-0.6	-5.366	10.009	-2.914	-8.689
