# Supplementary material for: Gait phenotypes in paediatric hereditary spastic paraplegia revealed by dynamic time warping analysis and random forests
Source: PLoS One. 2018 Mar 8;13(3):e0192345. doi: 10.1371/journal.pone.0192345 (PMC5843164; doi:10.1371/journal.pone.0192345)
Supplement: S1 Data — (ZIP) [file pone.0192345.s008.zip › HSP/Left.SR.HSP23.3.csv]

	Epoch	Time	Pelvic.obliquity	Pelvic.tilt	Pelvic rotation	Hip.abd.add	Hip.flexion	Hip.rotation	Knee.abd.add	Knee.flexion	Knee.rotation	Ankle.abd.add	Ankle.flexion	Ankle.rotation	Forefoot.abd.add	Forefoot.flexion	Forefoot.rotation
1	1	0	-1.465	8.305	13.2	-6.946	32.742	-22.922	-10.674	24.449	-0.408	21.065	-3.613	1.371	17.535	-0.649	-10.632
2	2	0.00531	-1.501	8.323	13.313	-6.67	32.539	-23.125	-10.835	24.192	-0.318	20.943	-3.443	0.775	17.473	-0.378	-11.119
3	3	0.01062	-1.535	8.353	13.406	-6.372	32.354	-23.398	-11.099	24.032	-0.062	20.929	-3.31	0.047	17.482	-0.235	-11.646
4	4	0.01593	-1.564	8.393	13.479	-6.043	32.186	-23.729	-11.478	23.983	0.303	20.822	-3.093	-0.724	17.338	-0.176	-12.141
5	5	0.02124	-1.593	8.454	13.532	-5.689	32.051	-24.039	-11.957	24.073	0.68	20.501	-2.78	-1.441	16.92	-0.258	-12.516
6	6	0.02655	-1.623	8.533	13.557	-5.305	31.966	-24.317	-12.556	24.312	1.045	20.13	-2.379	-2.094	16.378	-0.445	-12.784
7	7	0.03186	-1.643	8.629	13.568	-4.901	31.95	-24.521	-13.207	24.724	1.457	19.543	-1.804	-2.842	15.572	-0.656	-12.978
8	8	0.03717	-1.656	8.733	13.552	-4.48	32.006	-24.486	-13.846	25.275	1.716	18.952	-1.069	-3.613	14.698	-0.776	-13.105
9	9	0.04248	-1.664	8.842	13.521	-4.049	32.131	-24.228	-14.463	25.926	1.866	18.485	-0.356	-4.411	13.914	-0.908	-13.158
10	10	0.04779	-1.67	8.953	13.47	-3.596	32.287	-23.73	-15.039	26.61	1.954	18.165	0.233	-5.276	13.257	-1.108	-13.132
11	11	0.0531	-1.657	9.064	13.411	-3.117	32.424	-22.966	-15.485	27.277	1.93	17.959	0.721	-6.209	12.719	-1.323	-13.053
12	12	0.05841	-1.604	9.158	13.34	-2.582	32.486	-21.883	-15.751	27.881	1.694	17.854	1.115	-7.194	12.292	-1.52	-12.956
13	13	0.06372	-1.511	9.234	13.255	-2.011	32.457	-20.552	-15.812	28.438	1.304	17.695	1.469	-8.228	11.856	-1.715	-12.847
14	14	0.06903	-1.386	9.289	13.168	-1.425	32.327	-18.967	-15.669	28.981	0.72	17.59	1.796	-9.292	11.502	-1.902	-12.744
15	15	0.07434	-1.236	9.333	13.083	-0.838	32.118	-17.232	-15.366	29.507	0.03	17.543	2.137	-10.387	11.238	-2.059	-12.654
16	16	0.07965	-1.056	9.363	13.003	-0.259	31.835	-15.414	-14.91	29.981	-0.749	17.551	2.476	-11.496	11.077	-2.171	-12.615
17	17	0.08496	-0.847	9.377	12.934	0.298	31.491	-13.642	-14.363	30.368	-1.539	17.563	2.826	-12.556	10.97	-2.23	-12.602
18	18	0.09027	-0.618	9.381	12.879	0.815	31.116	-11.998	-13.769	30.669	-2.345	17.573	3.18	-13.448	10.911	-2.258	-12.578
19	19	0.09558	-0.373	9.382	12.845	1.296	30.72	-10.537	-13.179	30.868	-3.125	17.58	3.511	-14.166	10.889	-2.28	-12.535
20	20	0.10089	-0.113	9.38	12.838	1.723	30.309	-9.346	-12.607	30.956	-3.892	17.448	3.817	-14.624	10.785	-2.328	-12.476
21	21	0.1062	0.153	9.369	12.868	2.102	29.856	-8.381	-12.057	30.923	-4.688	17.237	4.088	-14.855	10.637	-2.392	-12.426
22	22	0.11151	0.417	9.359	12.937	2.43	29.39	-7.736	-11.593	30.798	-5.416	17.058	4.334	-14.893	10.545	-2.453	-12.4
23	23	0.11682	0.679	9.353	13.044	2.723	28.918	-7.433	-11.268	30.58	-6.063	16.991	4.534	-14.717	10.556	-2.522	-12.374
24	24	0.12213	0.952	9.354	13.187	2.994	28.453	-7.461	-11.069	30.269	-6.579	16.926	4.719	-14.379	10.578	-2.576	-12.333
25	25	0.12744	1.227	9.367	13.355	3.247	28.019	-7.743	-10.968	29.934	-6.952	16.825	4.933	-13.991	10.572	-2.605	-12.309
26	26	0.13275	1.511	9.385	13.539	3.492	27.613	-8.251	-10.939	29.582	-7.123	16.583	5.192	-13.62	10.45	-2.625	-12.283
27	27	0.13806	1.792	9.421	13.746	3.716	27.259	-8.958	-10.986	29.263	-7.146	16.254	5.473	-13.206	10.243	-2.678	-12.226
28	28	0.14337	2.081	9.457	13.98	3.936	26.921	-9.747	-11.06	28.948	-7.062	15.99	5.754	-12.866	10.098	-2.716	-12.191
29	29	0.14868	2.368	9.513	14.247	4.134	26.636	-10.692	-11.191	28.665	-6.741	15.742	6.056	-12.658	9.973	-2.752	-12.166
30	30	0.15399	2.651	9.586	14.521	4.321	26.391	-11.722	-11.349	28.397	-6.229	15.467	6.377	-12.581	9.842	-2.778	-12.158
31	31	0.1593	2.917	9.685	14.786	4.507	26.188	-12.701	-11.521	28.155	-5.647	15.262	6.678	-12.609	9.772	-2.808	-12.152
32	32	0.16461	3.167	9.804	15.036	4.688	26.015	-13.654	-11.7	27.922	-4.996	14.99	6.97	-12.665	9.64	-2.87	-12.099
33	33	0.16992	3.393	9.946	15.273	4.851	25.862	-14.546	-11.868	27.676	-4.284	14.705	7.251	-12.8	9.503	-2.924	-12.036
34	34	0.17523	3.588	10.105	15.492	5.002	25.728	-15.379	-12.037	27.428	-3.525	14.44	7.545	-13.024	9.392	-2.942	-11.991
35	35	0.18054	3.741	10.284	15.69	5.121	25.617	-16.139	-12.199	27.208	-2.774	14.181	7.822	-13.266	9.283	-2.981	-11.938
36	36	0.18585	3.858	10.474	15.863	5.228	25.52	-16.795	-12.367	27.018	-2.125	14.012	8.041	-13.462	9.231	-3.066	-11.878
37	37	0.19116	3.934	10.674	16.014	5.308	25.417	-17.345	-12.515	26.841	-1.508	14.033	8.234	-13.708	9.356	-3.134	-11.845
38	38	0.19647	3.972	10.877	16.141	5.374	25.311	-17.796	-12.648	26.67	-0.969	13.927	8.471	-13.937	9.355	-3.173	-11.807
39	39	0.20178	3.968	11.081	16.236	5.408	25.194	-18.071	-12.716	26.513	-0.602	13.728	8.744	-14.091	9.258	-3.182	-11.747
40	40	0.20709	3.925	11.297	16.289	5.436	25.073	-18.151	-12.768	26.371	-0.381	13.74	8.976	-14.221	9.331	-3.179	-11.682
41	41	0.2124	3.858	11.507	16.313	5.452	24.919	-18.085	-12.761	26.221	-0.314	13.848	9.184	-14.29	9.491	-3.166	-11.619
42	42	0.21771	3.756	11.717	16.318	5.443	24.747	-17.926	-12.727	26.065	-0.362	14.047	9.36	-14.326	9.724	-3.147	-11.59
43	43	0.22302	3.634	11.91	16.311	5.444	24.542	-17.685	-12.688	25.879	-0.517	14.154	9.476	-14.327	9.85	-3.172	-11.57
44	44	0.22833	3.503	12.085	16.292	5.445	24.299	-17.377	-12.615	25.676	-0.703	14.132	9.589	-14.331	9.858	-3.22	-11.538
45	45	0.23364	3.373	12.236	16.268	5.447	24.011	-16.984	-12.492	25.455	-0.991	14.087	9.72	-14.283	9.844	-3.241	-11.489
46	46	0.23895	3.239	12.365	16.243	5.427	23.697	-16.59	-12.332	25.237	-1.238	14.015	9.857	-14.267	9.827	-3.268	-11.442
47	47	0.24426	3.1	12.471	16.218	5.397	23.358	-16.228	-12.16	25.014	-1.406	13.85	9.967	-14.288	9.743	-3.341	-11.391
48	48	0.24957	2.961	12.56	16.192	5.359	23	-15.86	-11.982	24.791	-1.596	13.788	10.049	-14.293	9.748	-3.42	-11.347
49	49	0.25488	2.825	12.637	16.164	5.314	22.643	-15.549	-11.822	24.584	-1.733	13.81	10.137	-14.308	9.834	-3.489	-11.315
50	50	0.26019	2.697	12.703	16.133	5.279	22.283	-15.278	-11.67	24.37	-1.848	13.696	10.216	-14.296	9.794	-3.591	-11.269
51	51	0.2655	2.578	12.755	16.096	5.26	21.91	-15.057	-11.541	24.142	-1.918	13.492	10.291	-14.289	9.666	-3.712	-11.225
52	52	0.27081	2.468	12.785	16.055	5.242	21.518	-14.919	-11.423	23.911	-1.901	13.191	10.403	-14.305	9.457	-3.826	-11.194
53	53	0.27612	2.358	12.793	16.013	5.216	21.109	-14.825	-11.314	23.708	-1.787	13.03	10.521	-14.38	9.389	-3.93	-11.172
54	54	0.28143	2.248	12.79	15.964	5.189	20.708	-14.766	-11.235	23.514	-1.704	13.052	10.595	-14.39	9.475	-4.039	-11.155
55	55	0.28674	2.141	12.785	15.907	5.164	20.307	-14.75	-11.177	23.314	-1.586	13.129	10.669	-14.413	9.605	-4.132	-11.162
56	56	0.29205	2.039	12.785	15.832	5.15	19.91	-14.764	-11.129	23.093	-1.421	13.174	10.757	-14.455	9.716	-4.202	-11.187
57	57	0.29736	1.942	12.777	15.731	5.163	19.498	-14.684	-11.081	22.874	-1.381	13.265	10.84	-14.453	9.842	-4.263	-11.218
58	58	0.30267	1.854	12.765	15.596	5.19	19.103	-14.644	-11.047	22.681	-1.319	13.307	10.931	-14.413	9.925	-4.341	-11.249
59	59	0.30798	1.762	12.752	15.443	5.212	18.722	-14.605	-11.009	22.519	-1.209	13.193	11.037	-14.4	9.869	-4.452	-11.272
60	60	0.31329	1.669	12.747	15.27	5.231	18.349	-14.538	-10.964	22.338	-1.132	13.185	11.122	-14.389	9.912	-4.533	-11.33
61	61	0.3186	1.587	12.74	15.072	5.26	17.973	-14.454	-10.912	22.158	-1.052	13.293	11.185	-14.376	10.066	-4.614	-11.396
62	62	0.32391	1.52	12.731	14.844	5.314	17.601	-14.356	-10.866	21.99	-1.012	13.372	11.252	-14.295	10.185	-4.713	-11.436
63	63	0.32922	1.453	12.718	14.583	5.391	17.235	-14.257	-10.86	21.833	-0.939	13.487	11.327	-14.241	10.33	-4.798	-11.491
64	64	0.33453	1.384	12.705	14.298	5.465	16.878	-14.161	-10.844	21.68	-0.826	13.471	11.393	-14.204	10.364	-4.911	-11.549
65	65	0.33984	1.322	12.692	13.987	5.535	16.537	-14.108	-10.83	21.54	-0.637	13.372	11.446	-14.164	10.33	-5.065	-11.594
66	66	0.34515	1.273	12.675	13.643	5.624	16.195	-14.038	-10.824	21.41	-0.463	13.317	11.491	-14.09	10.33	-5.228	-11.629
67	67	0.35046	1.23	12.651	13.265	5.726	15.858	-14.019	-10.857	21.299	-0.206	13.367	11.569	-14.023	10.429	-5.356	-11.663
68	68	0.35577	1.197	12.609	12.861	5.849	15.509	-14.007	-10.897	21.192	0.081	13.351	11.677	-13.969	10.474	-5.47	-11.704
69	69	0.36108	1.163	12.566	12.442	5.97	15.171	-13.995	-10.944	21.101	0.344	13.337	11.762	-13.86	10.511	-5.612	-11.727
70	70	0.36639	1.13	12.522	12.007	6.095	14.845	-14.032	-11.03	21.032	0.683	13.463	11.824	-13.78	10.677	-5.767	-11.763
71	71	0.3717	1.099	12.484	11.556	6.206	14.538	-14.141	-11.118	21.001	1.117	13.437	11.907	-13.723	10.717	-5.964	-11.808
72	72	0.37701	1.075	12.444	11.086	6.314	14.248	-14.323	-11.233	20.996	1.644	13.453	12.035	-13.687	10.801	-6.127	-11.863
73	73	0.38232	1.061	12.399	10.595	6.435	13.956	-14.467	-11.34	20.994	2.127	13.43	12.126	-13.621	10.844	-6.33	-11.915
74	74	0.38763	1.053	12.354	10.088	6.547	13.675	-14.671	-11.45	21	2.621	13.28	12.259	-13.488	10.767	-6.527	-11.956
75	75	0.39294	1.05	12.31	9.566	6.669	13.384	-14.808	-11.562	20.995	3.057	13.353	12.376	-13.353	10.889	-6.679	-12.011
76	76	0.39825	1.051	12.263	9.034	6.807	13.094	-14.938	-11.702	20.993	3.499	13.447	12.503	-13.244	11.02	-6.817	-12.08
77	77	0.40356	1.053	12.22	8.499	6.933	12.808	-15.057	-11.809	21.014	3.932	13.4	12.607	-13.142	11.036	-7.019	-12.159
78	78	0.40887	1.054	12.175	7.966	7.049	12.51	-15.097	-11.882	21.037	4.24	13.355	12.689	-12.995	11.043	-7.235	-12.246
79	79	0.41418	1.048	12.133	7.432	7.15	12.207	-15.102	-11.948	21.072	4.541	13.341	12.798	-12.853	11.078	-7.435	-12.317
80	80	0.41949	1.04	12.082	6.902	7.249	11.875	-15.043	-11.987	21.097	4.789	13.222	12.91	-12.7	11.019	-7.653	-12.364
81	81	0.4248	1.028	12.025	6.39	7.345	11.518	-14.894	-11.998	21.092	4.918	13.089	13.013	-12.506	10.932	-7.859	-12.392
82	82	0.43011	1.016	11.964	5.885	7.449	11.139	-14.64	-11.989	21.058	4.962	13.011	13.078	-12.328	10.891	-8.063	-12.42
83	83	0.43542	0.997	11.908	5.379	7.543	10.758	-14.273	-11.943	21.041	4.934	12.893	13.093	-12.173	10.819	-8.328	-12.44
84	84	0.44073	0.975	11.862	4.873	7.63	10.382	-13.816	-11.872	21.051	4.836	12.797	13.075	-12.033	10.767	-8.635	-12.458
85	85	0.44604	0.942	11.825	4.383	7.698	10.003	-13.299	-11.773	21.063	4.731	12.576	13.08	-11.939	10.609	-8.951	-12.458
86	86	0.45135	0.906	11.786	3.904	7.763	9.594	-12.719	-11.65	21.045	4.564	12.296	13.113	-11.863	10.393	-9.232	-12.473
87	87	0.45666	0.857	11.745	3.442	7.824	9.174	-12.15	-11.566	21.007	4.405	12.148	13.145	-11.825	10.28	-9.477	-12.512
88	88	0.46197	0.802	11.705	2.987	7.861	8.74	-11.526	-11.464	20.951	4.218	12.136	13.137	-11.799	10.292	-9.722	-12.544
89	89	0.46728	0.74	11.674	2.55	7.889	8.306	-10.908	-11.367	20.883	4.07	12.219	13.1	-11.874	10.4	-9.962	-12.634
90	90	0.47259	0.687	11.648	2.12	7.913	7.872	-10.289	-11.253	20.824	3.907	12.147	13.109	-11.964	10.366	-10.196	-12.743
91	91	0.4779	0.636	11.624	1.699	7.924	7.45	-9.767	-11.162	20.789	3.859	12.094	13.176	-12.074	10.36	-10.404	-12.836
92	92	0.48321	0.589	11.603	1.289	7.925	7.029	-9.304	-11.075	20.753	3.83	11.937	13.282	-12.174	10.255	-10.602	-12.943
93	93	0.48852	0.544	11.581	0.896	7.916	6.607	-8.882	-10.996	20.71	3.791	11.802	13.37	-12.25	10.159	-10.813	-13.061
94	94	0.49383	0.496	11.562	0.526	7.904	6.195	-8.544	-10.961	20.662	3.812	11.736	13.383	-12.327	10.119	-11.088	-13.175
95	95	0.49914	0.452	11.539	0.172	7.888	5.78	-8.277	-10.953	20.606	3.867	11.78	13.324	-12.385	10.173	-11.415	-13.291
96	96	0.50445	0.415	11.51	-0.173	7.86	5.353	-8.06	-10.928	20.546	3.923	11.777	13.263	-12.379	10.19	-11.768	-13.384
97	97	0.50976	0.384	11.474	-0.511	7.82	4.922	-7.883	-10.899	20.512	3.995	11.686	13.244	-12.324	10.127	-12.134	-13.442
98	98	0.51507	0.357	11.431	-0.841	7.784	4.5	-7.779	-10.911	20.517	4.082	11.572	13.194	-12.225	10.028	-12.576	-13.486
99	99	0.52038	0.333	11.384	-1.159	7.733	4.08	-7.716	-10.909	20.537	4.144	11.337	13.052	-12.021	9.813	-13.161	-13.476
100	100	0.52569	0.318	11.334	-1.462	7.675	3.66	-7.698	-10.926	20.557	4.221	11.232	12.843	-11.76	9.711	-13.799	-13.426
101	101	0.531	0.305	11.281	-1.75	7.614	3.243	-7.725	-10.969	20.597	4.276	11.279	12.637	-11.485	9.736	-14.415	-13.41
102	102	0.53631	0.301	11.222	-2.037	7.555	2.826	-7.718	-11.012	20.682	4.264	11.361	12.454	-11.144	9.781	-15.041	-13.352
103	103	0.54162	0.31	11.16	-2.324	7.511	2.412	-7.729	-11.083	20.795	4.318	11.328	12.254	-10.793	9.721	-15.751	-13.222
104	104	0.54693	0.338	11.094	-2.617	7.479	2.001	-7.766	-11.173	20.92	4.418	11.398	11.975	-10.461	9.763	-16.527	-13.096
105	105	0.55224	0.376	11.024	-2.899	7.444	1.599	-7.795	-11.26	21.075	4.483	11.602	11.707	-10.121	9.925	-17.274	-12.982
106	106	0.55755	0.411	10.955	-3.163	7.401	1.227	-7.882	-11.376	21.29	4.624	11.735	11.422	-9.825	10.028	-18.099	-12.858
107	107	0.56286	0.445	10.889	-3.416	7.36	0.888	-7.952	-11.528	21.562	4.726	12.051	11.067	-9.513	10.283	-18.984	-12.722
108	108	0.56817	0.487	10.835	-3.677	7.32	0.589	-8.023	-11.686	21.907	4.851	12.364	10.692	-9.209	10.551	-19.94	-12.569
109	109	0.57348	0.544	10.783	-3.945	7.298	0.323	-8.101	-11.881	22.325	4.995	12.71	10.381	-8.901	10.84	-20.878	-12.389
110	110	0.57879	0.614	10.739	-4.221	7.305	0.104	-8.201	-12.121	22.802	5.137	12.99	10.066	-8.578	11.06	-21.863	-12.199
111	111	0.5841	0.688	10.703	-4.505	7.321	-0.065	-8.268	-12.376	23.347	5.234	13.298	9.65	-8.225	11.308	-22.971	-11.989
112	112	0.58941	0.753	10.677	-4.796	7.329	-0.185	-8.312	-12.634	23.963	5.31	13.537	9.154	-7.857	11.504	-24.207	-11.754
113	113	0.59472	0.798	10.657	-5.086	7.316	-0.257	-8.376	-12.906	24.646	5.362	13.752	8.594	-7.455	11.687	-25.545	-11.515
114	114	0.60003	0.812	10.64	-5.373	7.266	-0.269	-8.457	-13.181	25.412	5.344	13.925	7.974	-6.971	11.842	-26.986	-11.262
115	115	0.60534	0.779	10.625	-5.666	7.168	-0.222	-8.503	-13.431	26.26	5.243	13.987	7.307	-6.427	11.916	-28.519	-10.989
116	116	0.61065	0.694	10.605	-5.956	7.025	-0.122	-8.533	-13.696	27.175	5.043	14.05	6.578	-5.798	11.993	-30.132	-10.693
117	117	0.61596	0.543	10.572	-6.234	6.811	0.042	-8.55	-13.946	28.185	4.761	14.211	5.748	-5.155	12.192	-31.838	-10.433
118	118	0.62127	0.325	10.526	-6.494	6.518	0.274	-8.51	-14.157	29.312	4.356	14.375	4.828	-4.473	12.417	-33.66	-10.178
119	119	0.62658	0.032	10.469	-6.728	6.14	0.571	-8.472	-14.329	30.537	3.85	14.387	3.864	-3.736	12.536	-35.573	-9.932
120	120	0.63189	-0.328	10.402	-6.947	5.685	0.927	-8.368	-14.464	31.875	3.24	14.563	2.864	-3.03	12.835	-37.515	-9.743
121	121	0.6372	-0.752	10.339	-7.151	5.146	1.363	-8.249	-14.537	33.305	2.522	14.61	1.821	-2.252	13.064	-39.534	-9.563
122	122	0.64251	-1.214	10.295	-7.361	4.566	1.87	-8.065	-14.561	34.8	1.71	14.612	0.677	-1.406	13.301	-41.668	-9.355
123	123	0.64782	-1.68	10.277	-7.567	3.979	2.433	-7.903	-14.577	36.266	0.919	14.787	-0.567	-0.576	13.752	-43.813	-9.183
124	124	0.65313	-2.14	10.282	-7.759	3.374	3.04	-7.73	-14.536	37.73	0.105	15.028	-1.869	0.249	14.327	-45.967	-9.043
125	125	0.65844	-2.59	10.313	-7.922	2.761	3.693	-7.619	-14.479	39.156	-0.663	15.248	-3.224	1.08	14.936	-48.127	-8.903
126	126	0.66375	-3.031	10.374	-8.076	2.126	4.387	-7.525	-14.379	40.549	-1.385	15.431	-4.593	1.897	15.567	-50.261	-8.765
127	127	0.66906	-3.472	10.463	-8.238	1.459	5.117	-7.495	-14.262	41.884	-1.991	15.567	-5.958	2.72	16.22	-52.353	-8.585
128	128	0.67437	-3.925	10.571	-8.412	0.755	5.88	-7.608	-14.213	43.141	-2.455	15.672	-7.289	3.639	16.895	-54.377	-8.306
129	129	0.67968	-4.397	10.693	-8.586	-0.005	6.662	-7.855	-14.208	44.29	-2.765	15.765	-8.617	4.626	17.616	-56.34	-7.934
130	130	0.68499	-4.88	10.825	-8.759	-0.807	7.453	-8.215	-14.245	45.313	-2.945	15.772	-9.982	5.661	18.313	-58.263	-7.489
131	131	0.6903	-5.353	10.959	-8.931	-1.624	8.242	-8.684	-14.336	46.236	-2.987	15.703	-11.36	6.727	18.982	-60.151	-6.955
132	132	0.69561	-5.799	11.098	-9.113	-2.431	9.035	-9.315	-14.535	47.07	-2.854	15.652	-12.68	7.849	19.694	-61.939	-6.305
133	133	0.70092	-6.217	11.238	-9.292	-3.227	9.838	-10.073	-14.813	47.835	-2.634	15.541	-13.797	9.066	20.342	-63.495	-5.557
134	134	0.70623	-6.605	11.379	-9.469	-4	10.654	-10.925	-15.151	48.516	-2.291	15.452	-14.561	10.26	20.944	-64.619	-4.795
135	135	0.71154	-6.958	11.51	-9.634	-4.737	11.47	-11.859	-15.553	49.113	-1.848	15.471	-14.962	11.406	21.555	-65.283	-4.063
136	136	0.71685	-7.258	11.632	-9.812	-5.408	12.291	-12.827	-15.982	49.635	-1.328	15.573	-15.047	12.5	22.173	-65.536	-3.364
137	137	0.72216	-7.504	11.753	-9.974	-6.018	13.109	-13.819	-16.415	50.085	-0.752	15.734	-14.871	13.531	22.768	-65.442	-2.709
138	138	0.72747	-7.691	11.871	-10.095	-6.564	13.909	-14.787	-16.782	50.474	-0.1	15.842	-14.418	14.358	23.21	-64.976	-2.178
139	139	0.73278	-7.823	11.982	-10.197	-7.043	14.692	-15.7	-17.094	50.837	0.601	15.967	-13.751	14.914	23.575	-64.204	-1.853
140	140	0.73809	-7.894	12.084	-10.288	-7.436	15.458	-16.568	-17.363	51.146	1.366	16.132	-13.068	15.132	23.941	-63.278	-1.781
141	141	0.7434	-7.91	12.184	-10.373	-7.747	16.219	-17.376	-17.589	51.434	2.129	16.322	-12.466	15.125	24.333	-62.334	-1.881
142	142	0.74871	-7.885	12.278	-10.439	-7.996	16.958	-18.076	-17.714	51.709	2.883	16.417	-11.944	14.774	24.635	-61.356	-2.247
143	143	0.75402	-7.828	12.365	-10.479	-8.201	17.678	-18.68	-17.75	51.99	3.585	16.46	-11.444	14.101	24.872	-60.291	-2.915
144	144	0.75933	-7.727	12.448	-10.513	-8.338	18.387	-19.226	-17.739	52.268	4.22	16.429	-10.928	13.172	25.023	-59.106	-3.867
145	145	0.76464	-7.59	12.542	-10.543	-8.42	19.103	-19.701	-17.663	52.544	4.761	16.332	-10.395	12.079	25.102	-57.813	-5.034
146	146	0.76995	-7.427	12.648	-10.579	-8.445	19.832	-20.134	-17.569	52.8	5.198	16.232	-9.812	10.911	25.154	-56.393	-6.365
147	147	0.77526	-7.248	12.756	-10.607	-8.426	20.557	-20.52	-17.458	53.013	5.475	16.191	-9.151	9.762	25.211	-54.803	-7.826
148	148	0.78057	-7.06	12.855	-10.64	-8.377	21.269	-20.868	-17.334	53.176	5.595	16.184	-8.411	8.651	25.255	-53.046	-9.412
149	149	0.78588	-6.87	12.953	-10.673	-8.297	21.991	-21.216	-17.235	53.306	5.563	16.186	-7.632	7.632	25.264	-51.191	-11.066
150	150	0.79119	-6.682	13.059	-10.723	-8.185	22.727	-21.492	-17.104	53.379	5.264	16.04	-6.925	6.893	25.131	-49.387	-12.65
151	151	0.7965	-6.506	13.166	-10.772	-8.065	23.483	-21.767	-17	53.434	4.845	15.79	-6.26	6.311	24.873	-47.648	-14.169
152	152	0.80181	-6.351	13.268	-10.809	-7.961	24.245	-22.043	-16.93	53.434	4.242	15.644	-5.71	5.981	24.698	-45.976	-15.62
153	153	0.80712	-6.227	13.371	-10.848	-7.859	25.036	-22.33	-16.922	53.391	3.529	15.639	-5.301	5.874	24.656	-44.396	-16.959
154	154	0.81243	-6.13	13.473	-10.879	-7.772	25.831	-22.59	-16.921	53.258	2.659	15.773	-5.062	6.107	24.759	-42.911	-18.104
155	155	0.81774	-6.053	13.572	-10.903	-7.677	26.622	-22.807	-16.932	53.067	1.711	15.933	-4.93	6.551	24.874	-41.527	-19.064
156	156	0.82305	-5.989	13.671	-10.906	-7.588	27.411	-22.948	-16.903	52.858	0.65	15.986	-4.847	7.266	24.883	-40.27	-19.77
157	157	0.82836	-5.93	13.773	-10.923	-7.476	28.223	-23.038	-16.89	52.656	-0.39	16.066	-4.77	8.05	24.888	-39.052	-20.337
158	158	0.83367	-5.875	13.882	-10.949	-7.341	29.061	-23.077	-16.884	52.463	-1.431	16.07	-4.695	8.918	24.796	-37.902	-20.746
159	159	0.83898	-5.827	14	-10.956	-7.201	29.91	-23.011	-16.808	52.265	-2.401	15.957	-4.651	9.736	24.58	-36.848	-21.019
160	160	0.84429	-5.789	14.121	-10.93	-7.08	30.765	-22.904	-16.701	52.049	-3.235	15.881	-4.687	10.435	24.398	-35.855	-21.224
161	161	0.8496	-5.754	14.237	-10.878	-6.974	31.617	-22.768	-16.572	51.823	-3.917	15.914	-4.781	10.992	24.315	-34.879	-21.395
162	162	0.85491	-5.714	14.349	-10.81	-6.859	32.464	-22.598	-16.428	51.614	-4.412	15.941	-4.858	11.388	24.198	-33.936	-21.478
163	163	0.86022	-5.671	14.457	-10.717	-6.744	33.302	-22.407	-16.285	51.42	-4.672	15.965	-4.872	11.56	24.01	-32.992	-21.497
164	164	0.86553	-5.629	14.564	-10.596	-6.647	34.135	-22.19	-16.119	51.253	-4.68	15.976	-4.795	11.423	23.733	-32.007	-21.533
165	165	0.87084	-5.588	14.67	-10.455	-6.554	34.97	-21.979	-15.97	51.09	-4.493	15.968	-4.673	11.094	23.389	-31.016	-21.54
166	166	0.87615	-5.534	14.775	-10.287	-6.457	35.81	-21.798	-15.865	50.943	-4.088	16.019	-4.519	10.529	23.044	-30.006	-21.554
167	167	0.88146	-5.469	14.87	-10.079	-6.367	36.63	-21.675	-15.817	50.799	-3.501	16.074	-4.341	9.807	22.658	-29.015	-21.532
168	168	0.88677	-5.397	14.948	-9.831	-6.301	37.42	-21.6	-15.812	50.665	-2.698	16.172	-4.062	8.846	22.23	-27.95	-21.538
169	169	0.89208	-5.344	15.004	-9.541	-6.287	38.174	-21.515	-15.82	50.506	-1.85	16.414	-3.759	7.833	21.885	-26.813	-21.555
170	170	0.89739	-5.294	15.04	-9.232	-6.283	38.888	-21.446	-15.869	50.301	-0.914	16.744	-3.452	6.73	21.587	-25.628	-21.583
171	171	0.9027	-5.24	15.054	-8.896	-6.291	39.556	-21.444	-15.972	50.044	0.05	16.912	-3.185	5.712	21.15	-24.553	-21.49
172	172	0.90801	-5.18	15.044	-8.52	-6.331	40.163	-21.462	-16.079	49.714	0.985	17.153	-2.916	4.751	20.759	-23.42	-21.385
173	173	0.91332	-5.12	15.02	-8.112	-6.395	40.724	-21.482	-16.184	49.306	1.801	17.548	-2.671	3.908	20.495	-22.207	-21.298
174	174	0.91863	-5.052	14.98	-7.682	-6.464	41.223	-21.505	-16.284	48.815	2.509	17.963	-2.451	3.192	20.251	-20.981	-21.184
175	175	0.92394	-4.964	14.922	-7.248	-6.52	41.658	-21.576	-16.4	48.216	3.115	18.332	-2.264	2.674	19.974	-19.765	-21.001
176	176	0.92925	-4.859	14.84	-6.789	-6.59	42.017	-21.71	-16.517	47.508	3.627	18.663	-2.103	2.305	19.671	-18.535	-20.797
177	177	0.93456	-4.739	14.739	-6.306	-6.667	42.298	-21.843	-16.587	46.696	3.972	18.956	-1.945	2.099	19.335	-17.266	-20.59
178	178	0.93987	-4.601	14.619	-5.804	-6.743	42.489	-21.956	-16.601	45.766	4.147	19.26	-1.801	2.023	19.003	-15.942	-20.405
179	179	0.94518	-4.439	14.482	-5.286	-6.81	42.597	-22.105	-16.593	44.725	4.234	19.557	-1.725	2.067	18.694	-14.639	-20.202
180	180	0.95049	-4.257	14.329	-4.742	-6.886	42.635	-22.34	-16.573	43.599	4.302	19.728	-1.76	2.195	18.334	-13.45	-19.971
181	181	0.9558	-4.068	14.153	-4.152	-6.993	42.589	-22.579	-16.493	42.403	4.309	19.839	-1.909	2.334	17.965	-12.351	-19.772
182	182	0.96111	-3.872	13.954	-3.529	-7.109	42.461	-22.845	-16.397	41.148	4.266	19.967	-2.1	2.467	17.627	-11.259	-19.627
183	183	0.96642	-3.662	13.739	-2.902	-7.214	42.259	-23.079	-16.237	39.869	4.207	20.051	-2.315	2.567	17.287	-10.213	-19.482
184	184	0.97173	-3.451	13.51	-2.276	-7.315	41.99	-23.252	-16.003	38.556	4.086	20.161	-2.557	2.67	17.003	-9.172	-19.345
185	185	0.97704	-3.25	13.271	-1.628	-7.425	41.662	-23.378	-15.726	37.22	3.957	20.248	-2.849	2.725	16.726	-8.197	-19.203
186	186	0.98235	-3.068	13.03	-0.982	-7.535	41.303	-23.53	-15.458	35.906	3.876	20.282	-3.136	2.75	16.44	-7.288	-19.039
187	187	0.98766	-2.888	12.793	-0.325	-7.632	40.882	-23.544	-15.108	34.601	3.709	20.316	-3.494	2.718	16.192	-6.482	-18.877
188	188	0.99297	-2.711	12.549	0.33	-7.719	40.408	-23.513	-14.702	33.315	3.494	20.27	-3.91	2.668	15.938	-5.791	-18.718
189	189	0.99828	-2.546	12.301	1.011	-7.83	39.89	-23.506	-14.291	32.063	3.319	20.241	-4.365	2.62	15.753	-5.209	-18.507
190	190	1.00359	-2.394	12.055	1.682	-7.917	39.369	-23.508	-13.911	30.873	3.184	20.129	-4.858	2.568	15.543	-4.777	-18.238
191	191	1.0089	-2.254	11.819	2.338	-7.981	38.847	-23.447	-13.52	29.745	2.984	20.019	-5.32	2.563	15.365	-4.393	-17.912
192	192	1.01421	-2.125	11.587	2.972	-8.03	38.323	-23.351	-13.107	28.693	2.755	19.873	-5.7	2.57	15.186	-4.016	-17.554
193	193	1.01952	-2.011	11.364	3.604	-8.075	37.799	-23.279	-12.722	27.733	2.565	19.743	-5.948	2.549	15.02	-3.619	-17.173
194	194	1.02483	-1.912	11.162	4.237	-8.11	37.294	-23.211	-12.374	26.879	2.388	19.585	-6.067	2.515	14.824	-3.228	-16.759
195	195	1.03014	-1.818	10.975	4.837	-8.101	36.802	-23.081	-12.017	26.12	2.176	19.31	-6.034	2.431	14.519	-2.811	-16.347
196	196	1.03545	-1.73	10.804	5.401	-8.053	36.313	-22.89	-11.648	25.433	1.954	18.992	-5.854	2.207	14.168	-2.313	-16.02
197	197	1.04076	-1.646	10.643	5.923	-7.961	35.833	-22.658	-11.31	24.837	1.789	18.632	-5.574	1.813	13.762	-1.807	-15.77
198	198	1.04607	-1.563	10.495	6.403	-7.817	35.392	-22.459	-11.071	24.368	1.743	18.185	-5.259	1.299	13.27	-1.411	-15.553
199	199	1.05138	-1.481	10.361	6.827	-7.606	34.986	-22.27	-10.919	24.006	1.793	17.607	-5.078	0.635	12.692	-1.266	-15.426
200	200	1.05669	-1.398	10.235	7.202	-7.34	34.581	-22.086	-10.84	23.72	1.886	17.04	-5.015	-0.154	12.147	-1.304	-15.422
201	201	1.062	-1.326	10.128	7.552	-7.055	34.202	-21.951	-10.877	23.566	2.061	16.521	-4.916	-1.077	11.604	-1.424	-15.529
