# Supplementary material for: Gait phenotypes in paediatric hereditary spastic paraplegia revealed by dynamic time warping analysis and random forests
Source: PLoS One. 2018 Mar 8;13(3):e0192345. doi: 10.1371/journal.pone.0192345 (PMC5843164; doi:10.1371/journal.pone.0192345)
Supplement: S1 Data — (ZIP) [file pone.0192345.s008.zip › HSP/Left.SR.HSP23.4.csv]

	Epoch	Time	Pelvic.obliquity	Pelvic.tilt	Pelvic rotation	Hip.abd.add	Hip.flexion	Hip.rotation	Knee.abd.add	Knee.flexion	Knee.rotation	Ankle.abd.add	Ankle.flexion	Ankle.rotation	Forefoot.abd.add	Forefoot.flexion	Forefoot.rotation
1	1	0	0.492	10.812	13.325	-5.214	35.834	-20.473	-12.052	26.256	0.193	16.745	-2.915	2.217	11.252	-3.686	-5.413
2	2	0.00572	0.517	10.679	13.615	-4.823	35.419	-20.195	-12.256	26.217	0.4	16.604	-2.523	1.146	10.94	-3.535	-5.514
3	3	0.01144	0.524	10.558	13.864	-4.404	35.05	-19.974	-12.612	26.414	0.645	16.503	-2.158	-0.003	10.626	-3.603	-5.716
4	4	0.01716	0.522	10.457	14.074	-3.953	34.751	-19.821	-13.133	26.893	0.897	16.316	-1.631	-1.142	10.157	-3.768	-5.931
5	5	0.02288	0.509	10.37	14.24	-3.472	34.534	-19.638	-13.763	27.649	1.071	16.124	-0.843	-2.298	9.624	-3.875	-6.171
6	6	0.0286	0.475	10.297	14.372	-2.986	34.401	-19.307	-14.385	28.59	1.08	15.785	0.135	-3.488	8.927	-3.871	-6.447
7	7	0.03432	0.43	10.251	14.471	-2.505	34.362	-18.807	-14.949	29.581	0.925	15.363	1.048	-4.611	8.159	-3.888	-6.688
8	8	0.04004	0.394	10.23	14.527	-1.994	34.379	-18.115	-15.444	30.531	0.642	14.939	1.744	-5.636	7.394	-4.029	-6.835
9	9	0.04576	0.376	10.216	14.552	-1.458	34.382	-17.232	-15.809	31.379	0.181	14.705	2.172	-6.521	6.833	-4.294	-6.914
10	10	0.05148	0.376	10.196	14.545	-0.894	34.317	-16.216	-16.032	32.099	-0.395	14.45	2.423	-7.308	6.292	-4.642	-6.951
11	11	0.0572	0.403	10.176	14.52	-0.307	34.167	-15.09	-16.12	32.701	-1.103	14.228	2.587	-8.009	5.816	-5.005	-6.979
12	12	0.06292	0.473	10.156	14.485	0.298	33.947	-13.92	-16.082	33.249	-1.859	14.014	2.816	-8.705	5.391	-5.297	-7.015
13	13	0.06864	0.6	10.137	14.452	0.912	33.674	-12.763	-15.943	33.781	-2.586	13.962	3.204	-9.479	5.167	-5.436	-7.09
14	14	0.07436	0.793	10.111	14.412	1.555	33.352	-11.674	-15.735	34.253	-3.257	13.805	3.697	-10.277	4.894	-5.482	-7.182
15	15	0.08008	1.049	10.082	14.368	2.207	32.989	-10.806	-15.523	34.581	-3.74	13.434	4.198	-11.017	4.482	-5.517	-7.239
16	16	0.0858	1.352	10.052	14.34	2.85	32.602	-10.178	-15.367	34.753	-4.114	13.144	4.637	-11.581	4.175	-5.549	-7.241
17	17	0.09152	1.662	10.031	14.35	3.412	32.213	-9.848	-15.272	34.809	-4.346	12.911	5.054	-11.954	3.959	-5.571	-7.192
18	18	0.09724	1.979	10.019	14.388	3.916	31.828	-9.761	-15.231	34.777	-4.52	12.693	5.434	-12.124	3.782	-5.612	-7.116
19	19	0.10296	2.311	10.016	14.456	4.385	31.447	-9.906	-15.253	34.675	-4.664	12.501	5.796	-12.124	3.641	-5.659	-7.041
20	20	0.10868	2.664	10.02	14.561	4.826	31.073	-10.227	-15.312	34.527	-4.781	12.388	6.141	-12.005	3.587	-5.711	-6.963
21	21	0.1144	3.031	10.029	14.705	5.231	30.701	-10.684	-15.378	34.317	-4.828	12.265	6.451	-11.822	3.54	-5.783	-6.871
22	22	0.12012	3.412	10.036	14.887	5.614	30.321	-11.223	-15.43	34.047	-4.843	12.067	6.729	-11.615	3.438	-5.864	-6.789
23	23	0.12584	3.807	10.046	15.104	5.972	29.943	-11.792	-15.441	33.738	-4.806	11.897	7.061	-11.451	3.389	-5.864	-6.713
24	24	0.13156	4.212	10.059	15.335	6.317	29.575	-12.286	-15.375	33.442	-4.759	11.787	7.408	-11.375	3.423	-5.833	-6.657
25	25	0.13728	4.612	10.077	15.578	6.642	29.231	-12.753	-15.282	33.167	-4.655	11.768	7.699	-11.368	3.553	-5.846	-6.603
26	26	0.143	4.996	10.098	15.838	6.932	28.905	-13.167	-15.13	32.94	-4.506	11.682	7.97	-11.458	3.638	-5.904	-6.562
27	27	0.14872	5.363	10.133	16.101	7.203	28.614	-13.545	-14.973	32.751	-4.364	11.614	8.226	-11.577	3.732	-5.981	-6.532
28	28	0.15444	5.7	10.184	16.344	7.457	28.349	-13.875	-14.813	32.58	-4.199	11.549	8.454	-11.72	3.833	-6.082	-6.492
29	29	0.16016	5.984	10.25	16.557	7.686	28.099	-14.148	-14.665	32.403	-4.051	11.431	8.66	-11.81	3.876	-6.194	-6.414
30	30	0.16588	6.19	10.333	16.753	7.853	27.846	-14.37	-14.524	32.228	-3.918	11.267	8.863	-11.875	3.868	-6.309	-6.326
31	31	0.1716	6.324	10.434	16.909	7.99	27.579	-14.529	-14.426	32.035	-3.796	11.223	9.023	-11.932	3.951	-6.435	-6.244
32	32	0.17732	6.385	10.545	17.026	8.099	27.296	-14.649	-14.369	31.82	-3.669	11.18	9.121	-11.967	4.018	-6.605	-6.159
33	33	0.18304	6.375	10.666	17.109	8.166	27.013	-14.766	-14.365	31.601	-3.554	11.191	9.196	-11.961	4.115	-6.777	-6.089
34	34	0.18876	6.303	10.794	17.166	8.196	26.722	-14.835	-14.38	31.384	-3.479	11.283	9.266	-11.926	4.275	-6.933	-6.027
35	35	0.19448	6.183	10.923	17.197	8.213	26.422	-14.886	-14.437	31.166	-3.405	11.318	9.352	-11.872	4.364	-7.075	-5.954
36	36	0.2002	6.01	11.046	17.215	8.196	26.089	-14.87	-14.496	30.944	-3.384	11.335	9.455	-11.772	4.419	-7.201	-5.853
37	37	0.20592	5.792	11.17	17.225	8.135	25.752	-14.854	-14.567	30.721	-3.298	11.293	9.574	-11.712	4.421	-7.308	-5.751
38	38	0.21164	5.565	11.282	17.222	8.081	25.401	-14.802	-14.651	30.495	-3.209	11.351	9.669	-11.693	4.506	-7.416	-5.665
39	39	0.21736	5.354	11.386	17.214	8.051	25.044	-14.773	-14.755	30.257	-3.061	11.427	9.691	-11.724	4.603	-7.588	-5.592
40	40	0.22308	5.164	11.469	17.209	8.042	24.662	-14.736	-14.842	29.999	-2.907	11.451	9.662	-11.762	4.65	-7.808	-5.515
41	41	0.2288	4.988	11.528	17.225	8.028	24.252	-14.664	-14.872	29.735	-2.794	11.379	9.629	-11.811	4.614	-8.032	-5.449
42	42	0.23452	4.821	11.574	17.264	7.993	23.833	-14.597	-14.86	29.481	-2.666	11.193	9.649	-11.874	4.484	-8.224	-5.37
43	43	0.24024	4.673	11.614	17.316	7.965	23.414	-14.51	-14.843	29.243	-2.535	11.126	9.674	-11.973	4.459	-8.406	-5.286
44	44	0.24596	4.548	11.642	17.372	7.934	22.995	-14.453	-14.801	29.004	-2.412	11.059	9.679	-12.047	4.439	-8.604	-5.215
45	45	0.25168	4.434	11.658	17.425	7.897	22.566	-14.386	-14.726	28.761	-2.304	11.091	9.649	-12.134	4.52	-8.814	-5.177
46	46	0.2574	4.327	11.669	17.476	7.855	22.145	-14.369	-14.659	28.535	-2.179	11.186	9.619	-12.22	4.662	-9.03	-5.169
47	47	0.26312	4.228	11.677	17.529	7.803	21.734	-14.378	-14.578	28.339	-2.124	11.219	9.6	-12.231	4.735	-9.259	-5.173
48	48	0.26884	4.14	11.679	17.574	7.742	21.327	-14.376	-14.457	28.16	-2.131	11.175	9.618	-12.174	4.74	-9.463	-5.171
49	49	0.27456	4.061	11.681	17.603	7.686	20.917	-14.305	-14.305	27.959	-2.23	11.278	9.616	-12.08	4.881	-9.641	-5.182
50	50	0.28028	3.985	11.689	17.61	7.627	20.529	-14.297	-14.18	27.763	-2.269	11.426	9.619	-11.979	5.069	-9.812	-5.201
51	51	0.286	3.91	11.708	17.59	7.571	20.164	-14.284	-14.068	27.588	-2.326	11.638	9.586	-11.844	5.304	-10.019	-5.223
52	52	0.29172	3.843	11.737	17.532	7.517	19.817	-14.241	-13.933	27.431	-2.409	11.755	9.56	-11.683	5.454	-10.233	-5.251
53	53	0.29744	3.789	11.769	17.422	7.49	19.485	-14.194	-13.809	27.285	-2.472	11.832	9.554	-11.513	5.572	-10.437	-5.282
54	54	0.30316	3.737	11.806	17.26	7.487	19.164	-14.115	-13.705	27.147	-2.515	11.93	9.567	-11.353	5.711	-10.621	-5.311
55	55	0.30888	3.683	11.844	17.06	7.488	18.848	-14.012	-13.606	27.01	-2.531	12.014	9.578	-11.195	5.837	-10.803	-5.327
56	56	0.3146	3.646	11.877	16.816	7.528	18.534	-13.852	-13.515	26.88	-2.552	12.093	9.565	-11.057	5.953	-11.005	-5.346
57	57	0.32032	3.625	11.907	16.518	7.608	18.236	-13.684	-13.451	26.768	-2.502	12.082	9.575	-10.969	5.99	-11.202	-5.367
58	58	0.32604	3.612	11.93	16.173	7.723	17.934	-13.468	-13.402	26.675	-2.44	12.004	9.611	-10.918	5.961	-11.385	-5.398
59	59	0.33176	3.595	11.937	15.781	7.853	17.616	-13.225	-13.365	26.584	-2.364	11.945	9.664	-10.866	5.952	-11.552	-5.428
60	60	0.33748	3.578	11.922	15.336	8.009	17.279	-12.932	-13.349	26.506	-2.286	11.974	9.734	-10.833	6.021	-11.693	-5.464
61	61	0.3432	3.556	11.885	14.858	8.172	16.933	-12.645	-13.354	26.452	-2.14	11.979	9.833	-10.844	6.075	-11.818	-5.508
62	62	0.34892	3.527	11.83	14.367	8.333	16.572	-12.363	-13.351	26.413	-1.996	11.827	9.949	-10.842	5.987	-11.953	-5.555
63	63	0.35464	3.491	11.758	13.855	8.488	16.199	-12.107	-13.36	26.399	-1.785	11.601	10.106	-10.861	5.84	-12.08	-5.597
64	64	0.36036	3.438	11.668	13.318	8.648	15.809	-11.824	-13.406	26.404	-1.584	11.472	10.278	-10.892	5.769	-12.189	-5.649
65	65	0.36608	3.379	11.545	12.764	8.807	15.393	-11.576	-13.476	26.414	-1.358	11.448	10.435	-10.929	5.797	-12.302	-5.732
66	66	0.3718	3.317	11.399	12.201	8.955	14.956	-11.356	-13.533	26.422	-1.146	11.28	10.557	-10.891	5.693	-12.467	-5.799
67	67	0.37752	3.246	11.234	11.626	9.09	14.502	-11.142	-13.592	26.449	-0.954	11.139	10.664	-10.816	5.61	-12.661	-5.869
68	68	0.38324	3.154	11.053	11.049	9.195	14.035	-10.987	-13.666	26.509	-0.728	10.905	10.82	-10.741	5.444	-12.849	-5.959
69	69	0.38896	3.048	10.858	10.471	9.271	13.557	-10.873	-13.742	26.58	-0.467	10.652	10.993	-10.678	5.268	-13.032	-6.07
70	70	0.39468	2.946	10.658	9.89	9.341	13.084	-10.778	-13.82	26.645	-0.259	10.412	11.118	-10.53	5.095	-13.252	-6.175
71	71	0.4004	2.847	10.462	9.313	9.402	12.611	-10.7	-13.908	26.683	-0.048	10.317	11.166	-10.379	5.055	-13.512	-6.298
72	72	0.40612	2.741	10.278	8.743	9.453	12.154	-10.641	-14.038	26.742	0.146	10.401	11.248	-10.247	5.162	-13.73	-6.451
73	73	0.41184	2.636	10.105	8.187	9.484	11.712	-10.592	-14.15	26.815	0.291	10.429	11.332	-10.087	5.215	-13.959	-6.627
74	74	0.41756	2.538	9.945	7.632	9.499	11.294	-10.526	-14.224	26.919	0.386	10.395	11.384	-9.904	5.217	-14.241	-6.818
75	75	0.42328	2.444	9.806	7.075	9.508	10.899	-10.398	-14.281	27.048	0.444	10.457	11.4	-9.757	5.306	-14.553	-7.026
76	76	0.429	2.362	9.689	6.519	9.514	10.531	-10.252	-14.34	27.19	0.502	10.638	11.407	-9.64	5.504	-14.864	-7.245
77	77	0.43472	2.299	9.602	5.959	9.541	10.193	-10.079	-14.417	27.334	0.552	10.878	11.409	-9.555	5.745	-15.165	-7.472
78	78	0.44044	2.249	9.55	5.401	9.577	9.89	-9.867	-14.468	27.487	0.516	10.964	11.427	-9.397	5.839	-15.478	-7.667
79	79	0.44616	2.201	9.527	4.854	9.602	9.622	-9.647	-14.511	27.664	0.5	11.042	11.449	-9.288	5.933	-15.803	-7.871
80	80	0.45188	2.153	9.525	4.311	9.611	9.38	-9.416	-14.537	27.869	0.497	11.155	11.418	-9.217	6.068	-16.189	-8.092
81	81	0.4576	2.105	9.538	3.761	9.621	9.15	-9.157	-14.564	28.087	0.482	11.263	11.349	-9.116	6.197	-16.631	-8.275
82	82	0.46332	2.054	9.571	3.202	9.619	8.935	-8.882	-14.58	28.304	0.453	11.343	11.287	-8.984	6.301	-17.075	-8.435
83	83	0.46904	2.007	9.623	2.643	9.61	8.723	-8.607	-14.59	28.496	0.463	11.351	11.263	-8.88	6.344	-17.485	-8.59
84	84	0.47476	1.965	9.687	2.082	9.597	8.518	-8.372	-14.617	28.681	0.499	11.363	11.238	-8.758	6.387	-17.903	-8.738
85	85	0.48048	1.915	9.743	1.524	9.562	8.296	-8.18	-14.645	28.856	0.577	11.361	11.151	-8.625	6.428	-18.396	-8.884
86	86	0.4862	1.858	9.797	0.972	9.503	8.06	-7.996	-14.666	29.018	0.62	11.335	11.03	-8.427	6.437	-18.93	-9.012
87	87	0.49192	1.808	9.848	0.429	9.429	7.803	-7.866	-14.686	29.129	0.745	11.234	10.967	-8.247	6.388	-19.404	-9.127
88	88	0.49764	1.767	9.897	-0.115	9.361	7.531	-7.761	-14.726	29.223	0.921	11.109	10.957	-8.111	6.314	-19.828	-9.254
89	89	0.50336	1.729	9.935	-0.655	9.289	7.234	-7.648	-14.765	29.303	1.083	10.973	10.93	-7.945	6.224	-20.276	-9.358
90	90	0.50908	1.69	9.958	-1.183	9.192	6.904	-7.563	-14.791	29.355	1.255	10.841	10.825	-7.731	6.144	-20.803	-9.441
91	91	0.5148	1.658	9.97	-1.708	9.076	6.556	-7.492	-14.804	29.413	1.426	10.743	10.694	-7.518	6.099	-21.361	-9.544
92	92	0.52052	1.64	9.972	-2.222	8.961	6.185	-7.422	-14.813	29.456	1.62	10.646	10.594	-7.339	6.056	-21.889	-9.652
93	93	0.52624	1.647	9.971	-2.728	8.874	5.797	-7.33	-14.83	29.488	1.77	10.595	10.48	-7.134	6.042	-22.425	-9.745
94	94	0.53196	1.672	9.966	-3.226	8.793	5.384	-7.239	-14.84	29.486	1.924	10.498	10.301	-6.899	5.988	-23.026	-9.808
95	95	0.53768	1.712	9.96	-3.72	8.722	4.964	-7.144	-14.859	29.485	2.098	10.386	10.104	-6.685	5.917	-23.656	-9.865
96	96	0.5434	1.758	9.95	-4.201	8.649	4.542	-7.057	-14.888	29.512	2.278	10.333	9.927	-6.514	5.898	-24.276	-9.947
97	97	0.54912	1.805	9.936	-4.672	8.552	4.113	-6.939	-14.883	29.559	2.411	10.32	9.722	-6.326	5.92	-24.935	-10.031
98	98	0.55484	1.86	9.927	-5.136	8.449	3.698	-6.874	-14.891	29.622	2.566	10.287	9.503	-6.096	5.929	-25.632	-10.094
99	99	0.56056	1.921	9.933	-5.592	8.347	3.297	-6.825	-14.917	29.682	2.693	10.316	9.244	-5.843	5.987	-26.358	-10.168
100	100	0.56628	1.993	9.945	-6.037	8.252	2.91	-6.812	-14.97	29.761	2.819	10.343	8.969	-5.57	6.037	-27.12	-10.239
101	101	0.572	2.072	9.962	-6.487	8.167	2.537	-6.792	-15.031	29.865	2.933	10.374	8.643	-5.28	6.101	-27.947	-10.298
102	102	0.57772	2.146	9.988	-6.939	8.067	2.204	-6.786	-15.082	30.04	3.018	10.414	8.299	-4.951	6.196	-28.834	-10.354
103	103	0.58344	2.215	10.025	-7.38	7.962	1.918	-6.822	-15.177	30.287	3.114	10.461	7.939	-4.607	6.292	-29.781	-10.394
104	104	0.58916	2.272	10.064	-7.806	7.846	1.67	-6.873	-15.293	30.59	3.159	10.591	7.547	-4.222	6.466	-30.771	-10.431
105	105	0.59488	2.299	10.105	-8.199	7.706	1.469	-6.927	-15.417	30.922	3.156	10.748	7.089	-3.815	6.668	-31.81	-10.463
106	106	0.6006	2.259	10.144	-8.541	7.497	1.325	-6.954	-15.525	31.322	3.061	10.931	6.563	-3.369	6.898	-32.927	-10.47
107	107	0.60632	2.15	10.188	-8.847	7.232	1.265	-6.987	-15.652	31.809	2.898	11.212	5.966	-2.909	7.225	-34.111	-10.488
108	108	0.61204	1.957	10.224	-9.116	6.887	1.275	-7.028	-15.777	32.382	2.669	11.384	5.316	-2.414	7.466	-35.389	-10.494
109	109	0.61776	1.658	10.232	-9.329	6.422	1.331	-7.067	-15.872	33.035	2.379	11.607	4.598	-1.901	7.778	-36.742	-10.494
110	110	0.62348	1.237	10.206	-9.468	5.81	1.409	-7.094	-15.913	33.744	2.028	11.899	3.804	-1.404	8.185	-38.164	-10.51
111	111	0.6292	0.708	10.157	-9.525	5.081	1.509	-7.167	-15.943	34.466	1.651	12.159	2.943	-0.873	8.574	-39.653	-10.494
112	112	0.63492	0.119	10.102	-9.496	4.28	1.635	-7.297	-15.949	35.194	1.251	12.374	2.044	-0.29	8.947	-41.18	-10.434
113	113	0.64064	-0.46	10.074	-9.382	3.467	1.804	-7.49	-15.912	35.936	0.854	12.621	1.077	0.314	9.394	-42.764	-10.351
114	114	0.64636	-0.976	10.107	-9.233	2.715	2.05	-7.745	-15.88	36.689	0.49	12.898	0.074	0.935	9.904	-44.37	-10.246
115	115	0.65208	-1.397	10.221	-9.06	2.064	2.389	-8.097	-15.877	37.448	0.187	13.147	-0.973	1.588	10.431	-46.016	-10.108
116	116	0.6578	-1.726	10.394	-8.87	1.514	2.784	-8.549	-15.931	38.173	-0.056	13.403	-2.051	2.277	10.991	-47.663	-9.943
117	117	0.66352	-2.002	10.586	-8.676	0.995	3.181	-9.062	-15.99	38.842	-0.218	13.637	-3.121	3	11.559	-49.276	-9.722
118	118	0.66924	-2.278	10.771	-8.495	0.439	3.567	-9.657	-16.068	39.442	-0.257	13.872	-4.185	3.785	12.162	-50.85	-9.418
119	119	0.67496	-2.569	10.94	-8.338	-0.15	3.951	-10.376	-16.221	39.981	-0.188	14.017	-5.271	4.674	12.715	-52.434	-9.025
120	120	0.68068	-2.877	11.074	-8.205	-0.786	4.3	-11.195	-16.441	40.43	0.002	14.218	-6.409	5.674	13.357	-54.022	-8.516
121	121	0.6864	-3.193	11.183	-8.081	-1.469	4.619	-12.118	-16.695	40.781	0.319	14.519	-7.609	6.737	14.143	-55.604	-7.935
122	122	0.69212	-3.496	11.273	-8.002	-2.154	4.904	-13.097	-16.989	41.035	0.747	14.757	-8.88	7.83	14.912	-57.209	-7.294
123	123	0.69784	-3.769	11.346	-7.97	-2.808	5.172	-14.093	-17.316	41.25	1.219	14.841	-10.093	8.943	15.546	-58.75	-6.617
124	124	0.70356	-3.997	11.403	-7.983	-3.397	5.433	-15.056	-17.671	41.44	1.682	14.88	-11.097	10.016	16.09	-60.047	-5.974
125	125	0.70928	-4.181	11.438	-8.052	-3.932	5.695	-15.914	-17.984	41.608	2.143	14.931	-11.79	10.969	16.573	-60.961	-5.41
126	126	0.715	-4.323	11.444	-8.175	-4.411	5.947	-16.697	-18.271	41.717	2.596	14.976	-12.134	11.853	16.96	-61.43	-4.915
127	127	0.72072	-4.422	11.429	-8.315	-4.814	6.216	-17.417	-18.548	41.795	3.057	15.055	-12.067	12.564	17.244	-61.391	-4.556
128	128	0.72644	-4.472	11.41	-8.464	-5.136	6.498	-17.999	-18.754	41.88	3.489	15.152	-11.696	13.032	17.432	-60.973	-4.37
129	129	0.73216	-4.462	11.389	-8.623	-5.368	6.797	-18.423	-18.881	42.004	3.874	15.269	-11.15	13.228	17.563	-60.314	-4.384
130	130	0.73788	-4.399	11.369	-8.764	-5.522	7.114	-18.753	-18.94	42.16	4.217	15.276	-10.59	13.144	17.566	-59.569	-4.621
131	131	0.7436	-4.298	11.356	-8.885	-5.614	7.451	-18.965	-18.92	42.336	4.465	15.157	-10.125	12.811	17.46	-58.831	-5.084
132	132	0.74932	-4.16	11.363	-9.016	-5.632	7.833	-19.047	-18.839	42.562	4.645	15.018	-9.729	12.213	17.342	-58.098	-5.765
133	133	0.75504	-3.983	11.382	-9.16	-5.572	8.249	-19.029	-18.733	42.847	4.755	14.897	-9.343	11.424	17.234	-57.345	-6.612
134	134	0.76076	-3.784	11.411	-9.263	-5.47	8.704	-18.952	-18.587	43.207	4.746	14.811	-8.949	10.565	17.154	-56.575	-7.544
135	135	0.76648	-3.578	11.464	-9.337	-5.335	9.206	-18.877	-18.429	43.581	4.639	14.649	-8.559	9.697	17.013	-55.78	-8.544
136	136	0.7722	-3.377	11.542	-9.398	-5.183	9.757	-18.758	-18.231	43.959	4.404	14.511	-8.172	8.805	16.906	-54.927	-9.649
137	137	0.77792	-3.196	11.641	-9.456	-5.02	10.353	-18.585	-18.015	44.353	4.036	14.419	-7.744	7.937	16.824	-53.999	-10.811
138	138	0.78364	-3.037	11.76	-9.501	-4.868	11.004	-18.398	-17.784	44.773	3.548	14.327	-7.267	7.158	16.738	-53.013	-11.977
139	139	0.78936	-2.91	11.897	-9.531	-4.737	11.705	-18.2	-17.53	45.195	2.928	14.174	-6.764	6.531	16.594	-51.997	-13.1
140	140	0.79508	-2.812	12.043	-9.552	-4.621	12.435	-17.979	-17.25	45.603	2.231	13.983	-6.251	6.004	16.409	-50.96	-14.177
141	141	0.8008	-2.742	12.203	-9.566	-4.519	13.206	-17.723	-16.954	46.012	1.474	13.797	-5.767	5.594	16.227	-49.956	-15.165
142	142	0.80652	-2.698	12.378	-9.578	-4.422	14.015	-17.477	-16.676	46.4	0.693	13.616	-5.364	5.322	16.066	-49.03	-16.035
143	143	0.81224	-2.676	12.558	-9.571	-4.345	14.855	-17.264	-16.415	46.769	-0.104	13.462	-5.055	5.168	15.958	-48.177	-16.82
144	144	0.81796	-2.67	12.74	-9.545	-4.28	15.725	-17.063	-16.16	47.142	-0.917	13.3	-4.811	5.125	15.859	-47.396	-17.499
145	145	0.82368	-2.676	12.918	-9.51	-4.222	16.614	-16.885	-15.925	47.517	-1.666	13.111	-4.612	5.14	15.746	-46.686	-18.055
146	146	0.8294	-2.695	13.084	-9.473	-4.176	17.499	-16.716	-15.689	47.879	-2.366	12.932	-4.426	5.218	15.651	-45.996	-18.506
147	147	0.83512	-2.702	13.243	-9.458	-4.1	18.402	-16.587	-15.518	48.241	-2.983	12.839	-4.251	5.339	15.631	-45.306	-18.868
148	148	0.84084	-2.695	13.404	-9.443	-3.985	19.327	-16.463	-15.375	48.6	-3.513	12.767	-4.114	5.456	15.627	-44.654	-19.124
149	149	0.84656	-2.676	13.547	-9.411	-3.855	20.245	-16.395	-15.26	48.935	-3.914	12.704	-4.026	5.526	15.644	-44.03	-19.317
150	150	0.85228	-2.655	13.668	-9.357	-3.74	21.15	-16.395	-15.177	49.255	-4.158	12.768	-3.96	5.545	15.783	-43.386	-19.448
151	151	0.858	-2.622	13.776	-9.303	-3.604	22.049	-16.407	-15.11	49.585	-4.319	12.848	-3.899	5.543	15.937	-42.761	-19.508
152	152	0.86372	-2.571	13.875	-9.264	-3.436	22.948	-16.408	-15.041	49.92	-4.387	12.899	-3.842	5.49	16.067	-42.16	-19.505
153	153	0.86944	-2.513	13.965	-9.225	-3.265	23.843	-16.477	-15.002	50.238	-4.301	12.896	-3.784	5.356	16.154	-41.567	-19.468
154	154	0.87516	-2.462	14.028	-9.16	-3.114	24.714	-16.606	-15.004	50.542	-4.16	12.989	-3.714	5.2	16.315	-40.928	-19.431
155	155	0.88088	-2.427	14.056	-9.068	-2.999	25.542	-16.726	-14.976	50.779	-3.972	13.112	-3.691	5.006	16.504	-40.268	-19.388
156	156	0.8866	-2.405	14.051	-8.954	-2.921	26.344	-16.896	-14.968	50.99	-3.721	13.218	-3.656	4.751	16.665	-39.57	-19.377
157	157	0.89232	-2.389	14.027	-8.848	-2.842	27.139	-17.085	-14.982	51.176	-3.476	13.235	-3.606	4.45	16.729	-38.843	-19.432
158	158	0.89804	-2.387	13.984	-8.751	-2.772	27.929	-17.275	-15.022	51.368	-3.248	13.292	-3.497	4.107	16.795	-38.034	-19.558
159	159	0.90376	-2.404	13.924	-8.635	-2.733	28.699	-17.476	-15.06	51.518	-3.062	13.259	-3.362	3.786	16.761	-37.192	-19.713
160	160	0.90948	-2.43	13.849	-8.468	-2.749	29.445	-17.743	-15.1	51.62	-2.916	13.169	-3.208	3.474	16.659	-36.295	-19.939
161	161	0.9152	-2.454	13.774	-8.26	-2.791	30.185	-18.068	-15.171	51.666	-2.811	13.191	-3.035	3.132	16.619	-35.277	-20.285
162	162	0.92092	-2.467	13.703	-8.061	-2.804	30.927	-18.415	-15.284	51.653	-2.767	13.094	-2.863	2.848	16.444	-34.257	-20.636
163	163	0.92664	-2.468	13.641	-7.874	-2.797	31.666	-18.755	-15.401	51.564	-2.794	13.038	-2.751	2.66	16.31	-33.22	-20.983
164	164	0.93236	-2.455	13.583	-7.675	-2.785	32.399	-19.128	-15.528	51.423	-2.906	12.912	-2.639	2.585	16.103	-32.174	-21.315
165	165	0.93808	-2.431	13.533	-7.448	-2.777	33.131	-19.54	-15.685	51.246	-3.089	12.753	-2.494	2.633	15.831	-31.101	-21.602
166	166	0.9438	-2.398	13.488	-7.208	-2.761	33.852	-19.946	-15.845	51.02	-3.323	12.618	-2.362	2.775	15.562	-30.018	-21.837
167	167	0.94952	-2.361	13.442	-6.936	-2.769	34.548	-20.363	-15.997	50.72	-3.609	12.561	-2.3	3.054	15.373	-28.939	-22.004
168	168	0.95524	-2.316	13.391	-6.629	-2.808	35.209	-20.801	-16.134	50.358	-3.916	12.633	-2.258	3.442	15.298	-27.815	-22.114
169	169	0.96096	-2.259	13.347	-6.294	-2.854	35.869	-21.272	-16.294	49.966	-4.177	12.748	-2.201	3.879	15.236	-26.666	-22.136
170	170	0.96668	-2.187	13.311	-5.958	-2.871	36.513	-21.734	-16.46	49.528	-4.354	12.852	-2.107	4.334	15.135	-25.501	-22.037
171	171	0.9724	-2.106	13.281	-5.62	-2.877	37.137	-22.201	-16.627	49.023	-4.461	12.971	-2.009	4.815	15.034	-24.312	-21.85
172	172	0.97812	-2.024	13.25	-5.254	-2.907	37.726	-22.675	-16.776	48.448	-4.46	13.208	-1.945	5.22	15.04	-23.085	-21.653
173	173	0.98384	-1.941	13.213	-4.851	-2.965	38.289	-23.22	-16.967	47.82	-4.249	13.584	-1.917	5.512	15.167	-21.841	-21.411
174	174	0.98956	-1.863	13.169	-4.401	-3.06	38.818	-23.795	-17.162	47.147	-3.882	14.004	-1.913	5.714	15.33	-20.611	-21.116
175	175	0.99528	-1.794	13.112	-3.94	-3.166	39.302	-24.272	-17.276	46.437	-3.457	14.355	-1.872	5.797	15.404	-19.36	-20.81
176	176	1.001	-1.741	13.05	-3.451	-3.313	39.737	-24.771	-17.376	45.674	-2.854	14.667	-1.741	5.712	15.404	-18.037	-20.519
177	177	1.00672	-1.684	12.978	-2.969	-3.44	40.128	-25.246	-17.466	44.889	-2.107	14.97	-1.531	5.434	15.358	-16.658	-20.251
178	178	1.01244	-1.627	12.905	-2.47	-3.568	40.476	-25.683	-17.514	44.043	-1.291	15.214	-1.337	5.099	15.262	-15.304	-19.935
179	179	1.01816	-1.567	12.827	-1.953	-3.694	40.771	-26.036	-17.479	43.117	-0.498	15.4	-1.192	4.743	15.123	-13.97	-19.598
180	180	1.02388	-1.501	12.745	-1.434	-3.812	41.012	-26.325	-17.384	42.111	0.314	15.601	-1.058	4.295	14.991	-12.592	-19.301
181	181	1.0296	-1.424	12.658	-0.914	-3.917	41.198	-26.593	-17.243	41.037	1.18	15.653	-0.97	3.806	14.746	-11.289	-18.964
182	182	1.03532	-1.348	12.559	-0.358	-4.042	41.312	-26.814	-17.034	39.918	1.984	15.547	-1	3.397	14.41	-10.158	-18.544
183	183	1.04104	-1.26	12.457	0.213	-4.154	41.36	-26.911	-16.729	38.77	2.575	15.435	-1.175	3.129	14.122	-9.173	-18.082
184	184	1.04676	-1.159	12.354	0.768	-4.228	41.367	-26.924	-16.386	37.621	3.034	15.357	-1.346	2.899	13.866	-8.196	-17.633
185	185	1.05248	-1.046	12.244	1.32	-4.274	41.315	-26.857	-16	36.433	3.41	15.326	-1.542	2.637	13.652	-7.219	-17.223
186	186	1.0582	-0.925	12.126	1.883	-4.306	41.208	-26.719	-15.581	35.233	3.642	15.331	-1.789	2.463	13.487	-6.305	-16.785
187	187	1.06392	-0.793	12.001	2.458	-4.318	41.047	-26.518	-15.155	34.016	3.682	15.439	-2.088	2.415	13.422	-5.441	-16.332
188	188	1.06964	-0.662	11.879	3.039	-4.326	40.848	-26.232	-14.712	32.805	3.524	15.774	-2.361	2.466	13.56	-4.525	-15.897
189	189	1.07536	-0.522	11.755	3.595	-4.3	40.61	-25.837	-14.215	31.637	3.213	16.133	-2.61	2.533	13.754	-3.627	-15.486
190	190	1.08108	-0.385	11.639	4.119	-4.235	40.367	-25.384	-13.753	30.543	2.751	16.53	-2.922	2.696	14.028	-2.878	-15.064
191	191	1.0868	-0.249	11.519	4.635	-4.153	40.092	-24.904	-13.329	29.497	2.208	17.009	-3.367	2.938	14.429	-2.332	-14.609
192	192	1.09252	-0.127	11.399	5.159	-4.081	39.78	-24.412	-12.915	28.459	1.583	17.462	-3.922	3.258	14.857	-1.949	-14.133
193	193	1.09824	-0.013	11.282	5.681	-4.007	39.446	-23.911	-12.515	27.449	0.961	17.959	-4.468	3.529	15.346	-1.601	-13.679
194	194	1.10396	0.101	11.177	6.19	-3.919	39.115	-23.424	-12.15	26.514	0.404	18.416	-4.948	3.802	15.806	-1.321	-13.146
195	195	1.10968	0.208	11.09	6.675	-3.822	38.805	-22.981	-11.839	25.703	-0.112	18.888	-5.391	4.127	16.31	-1.163	-12.547
196	196	1.1154	0.31	11.007	7.13	-3.697	38.483	-22.554	-11.568	24.977	-0.48	19.415	-5.763	4.288	16.863	-1.042	-11.973
197	197	1.12112	0.397	10.929	7.593	-3.582	38.144	-22.176	-11.322	24.318	-0.763	19.836	-6.05	4.361	17.315	-0.96	-11.419
198	198	1.12684	0.491	10.87	8.03	-3.423	37.824	-21.861	-11.13	23.728	-0.918	20.074	-6.349	4.304	17.607	-1.006	-10.906
199	199	1.13256	0.577	10.832	8.43	-3.236	37.522	-21.581	-10.992	23.214	-0.892	20.248	-6.538	4.047	17.803	-1.041	-10.45
200	200	1.13828	0.643	10.81	8.818	-3.048	37.217	-21.331	-10.89	22.785	-0.72	20.208	-6.367	3.566	17.703	-0.852	-10.076
201	201	1.144	0.69	10.802	9.217	-2.884	36.901	-21.121	-10.805	22.429	-0.451	20.087	-5.901	2.895	17.47	-0.447	-9.81
