# Supplementary material for: Gait phenotypes in paediatric hereditary spastic paraplegia revealed by dynamic time warping analysis and random forests
Source: PLoS One. 2018 Mar 8;13(3):e0192345. doi: 10.1371/journal.pone.0192345 (PMC5843164; doi:10.1371/journal.pone.0192345)
Supplement: S1 Data — (ZIP) [file pone.0192345.s008.zip › HSP/Left.SR.HSP23.5.csv]

	Epoch	Time	Pelvic.obliquity	Pelvic.tilt	Pelvic rotation	Hip.abd.add	Hip.flexion	Hip.rotation	Knee.abd.add	Knee.flexion	Knee.rotation	Ankle.abd.add	Ankle.flexion	Ankle.rotation	Forefoot.abd.add	Forefoot.flexion	Forefoot.rotation
1	1	0	-0.228	6.623	9.028	-4.249	31.665	-19.344	-11.948	22.182	1.705	20.264	-11.181	4.508	15.369	-7.77	-5.791
2	2	0.00648	-0.26	6.575	9.3	-3.89	31.285	-18.88	-11.975	22.014	1.864	20.77	-9.896	3.589	15.576	-6.652	-5.607
3	3	0.01296	-0.304	6.555	9.519	-3.506	30.929	-18.445	-12.054	22.001	2.055	21.004	-8.347	2.317	15.532	-5.338	-5.771
4	4	0.01944	-0.369	6.565	9.718	-3.124	30.586	-17.994	-12.187	22.074	2.187	20.925	-6.804	0.907	15.201	-4.086	-6.126
5	5	0.02592	-0.462	6.596	9.896	-2.755	30.253	-17.605	-12.386	22.2	2.289	20.683	-5.507	-0.474	14.766	-3.132	-6.582
6	6	0.0324	-0.571	6.646	10.03	-2.366	29.91	-17.173	-12.648	22.375	2.13	20.535	-4.644	-1.602	14.469	-2.662	-7.084
7	7	0.03888	-0.7	6.72	10.153	-1.982	29.58	-16.817	-13.045	22.604	1.852	20.555	-3.956	-2.501	14.299	-2.437	-7.576
8	8	0.04536	-0.85	6.821	10.279	-1.632	29.273	-16.518	-13.517	22.85	1.535	20.473	-3.333	-3.197	13.988	-2.349	-7.962
9	9	0.05184	-0.999	6.951	10.41	-1.31	29.05	-16.143	-13.974	23.151	1.165	20.224	-2.717	-3.837	13.493	-2.294	-8.263
10	10	0.05832	-1.107	7.123	10.544	-0.985	29.029	-15.689	-14.449	23.664	0.784	20.012	-2.058	-4.512	12.994	-2.241	-8.493
11	11	0.0648	-1.148	7.297	10.683	-0.62	29.159	-15.078	-14.899	24.431	0.271	19.64	-1.441	-5.099	12.311	-2.365	-8.554
12	12	0.07128	-1.11	7.443	10.807	-0.226	29.332	-14.248	-15.182	25.395	-0.306	19.219	-0.92	-5.701	11.613	-2.699	-8.467
13	13	0.07776	-0.995	7.563	10.892	0.209	29.445	-13.166	-15.22	26.401	-1.016	18.886	-0.38	-6.393	11.056	-2.998	-8.386
14	14	0.08424	-0.8	7.648	10.953	0.702	29.436	-11.908	-15.092	27.326	-1.753	18.912	0.168	-7.275	10.863	-3.179	-8.377
15	15	0.09072	-0.535	7.697	10.994	1.236	29.306	-10.514	-14.773	28.124	-2.432	18.987	0.601	-8.309	10.773	-3.398	-8.382
16	16	0.0972	-0.226	7.732	11	1.761	29.079	-9.018	-14.209	28.737	-3.031	18.819	0.954	-9.401	10.562	-3.636	-8.36
17	17	0.10368	0.084	7.764	10.981	2.246	28.782	-7.587	-13.57	29.153	-3.589	18.657	1.347	-10.434	10.421	-3.732	-8.372
18	18	0.11016	0.386	7.796	10.953	2.662	28.426	-6.389	-12.932	29.378	-4.143	18.498	1.72	-11.189	10.34	-3.786	-8.388
19	19	0.11664	0.667	7.839	10.923	2.999	28.038	-5.519	-12.342	29.431	-4.598	18.284	1.966	-11.625	10.267	-3.949	-8.358
20	20	0.12312	0.943	7.878	10.917	3.289	27.644	-5.193	-11.96	29.366	-4.92	18.188	2.268	-11.682	10.331	-4.043	-8.307
21	21	0.1296	1.214	7.91	10.946	3.564	27.231	-5.278	-11.767	29.197	-5.171	18.06	2.679	-11.484	10.363	-4.013	-8.26
22	22	0.13608	1.487	7.935	11.006	3.832	26.804	-5.781	-11.746	28.927	-5.27	17.837	3.097	-11.071	10.309	-3.977	-8.198
23	23	0.14256	1.765	7.967	11.097	4.087	26.37	-6.696	-11.878	28.536	-5.068	17.658	3.381	-10.579	10.313	-4.04	-8.136
24	24	0.14904	2.058	7.99	11.226	4.341	25.918	-7.801	-12.071	28.088	-4.682	17.573	3.683	-10.169	10.407	-4.048	-8.118
25	25	0.15552	2.363	8.002	11.401	4.596	25.463	-9.017	-12.297	27.622	-4.179	17.539	4.037	-9.837	10.545	-3.985	-8.122
26	26	0.162	2.685	8.013	11.611	4.885	25.033	-10.273	-12.544	27.174	-3.474	17.344	4.428	-9.664	10.535	-3.929	-8.072
27	27	0.16848	3.023	8.033	11.86	5.197	24.638	-11.474	-12.778	26.771	-2.667	17.176	4.817	-9.675	10.548	-3.886	-8.012
28	28	0.17496	3.354	8.063	12.155	5.487	24.27	-12.599	-12.949	26.382	-1.835	16.853	5.155	-9.839	10.424	-3.887	-7.989
29	29	0.18144	3.654	8.109	12.47	5.751	23.91	-13.526	-13.048	25.994	-1.057	16.471	5.451	-10.128	10.239	-3.906	-7.969
30	30	0.18792	3.919	8.186	12.772	6.005	23.587	-14.275	-13.128	25.636	-0.356	16.25	5.725	-10.458	10.19	-3.916	-7.928
31	31	0.1944	4.142	8.292	13.056	6.232	23.305	-14.832	-13.163	25.341	0.264	16.101	6.012	-10.836	10.207	-3.919	-7.866
32	32	0.20088	4.302	8.424	13.326	6.41	23.056	-15.259	-13.188	25.097	0.753	15.892	6.297	-11.156	10.144	-3.947	-7.779
33	33	0.20736	4.377	8.589	13.56	6.515	22.854	-15.531	-13.188	24.927	1.054	15.726	6.533	-11.415	10.1	-4.02	-7.736
34	34	0.21384	4.391	8.776	13.747	6.571	22.677	-15.581	-13.143	24.816	1.129	15.677	6.687	-11.575	10.137	-4.16	-7.68
35	35	0.22032	4.353	8.972	13.903	6.582	22.506	-15.527	-13.073	24.721	1.086	15.585	6.792	-11.639	10.12	-4.35	-7.599
36	36	0.2268	4.265	9.176	14.023	6.563	22.319	-15.308	-12.98	24.627	0.895	15.612	6.941	-11.667	10.198	-4.461	-7.522
37	37	0.23328	4.122	9.379	14.093	6.513	22.107	-14.944	-12.876	24.526	0.573	15.769	7.099	-11.608	10.378	-4.533	-7.417
38	38	0.23976	3.936	9.571	14.121	6.431	21.866	-14.502	-12.746	24.409	0.224	15.869	7.141	-11.527	10.502	-4.709	-7.312
39	39	0.24624	3.725	9.751	14.126	6.337	21.591	-13.996	-12.606	24.265	-0.159	15.952	7.138	-11.431	10.598	-4.913	-7.2
40	40	0.25272	3.515	9.907	14.122	6.23	21.276	-13.471	-12.443	24.098	-0.565	16.011	7.157	-11.32	10.669	-5.084	-7.095
41	41	0.2592	3.31	10.044	14.115	6.135	20.939	-12.925	-12.289	23.922	-0.94	16.053	7.114	-11.257	10.711	-5.312	-6.987
42	42	0.26568	3.124	10.153	14.107	6.067	20.601	-12.501	-12.197	23.767	-1.107	15.968	7.074	-11.284	10.632	-5.581	-6.858
43	43	0.27216	2.957	10.225	14.098	6.017	20.238	-12.119	-12.105	23.615	-1.252	15.834	7.026	-11.311	10.514	-5.866	-6.741
44	44	0.27864	2.804	10.276	14.099	5.954	19.859	-11.786	-11.992	23.471	-1.35	15.789	7.013	-11.345	10.495	-6.117	-6.624
45	45	0.28512	2.663	10.298	14.106	5.904	19.473	-11.604	-11.94	23.35	-1.314	15.662	7.073	-11.371	10.397	-6.344	-6.478
46	46	0.2916	2.531	10.295	14.116	5.845	19.081	-11.554	-11.907	23.227	-1.174	15.528	7.105	-11.391	10.297	-6.6	-6.351
47	47	0.29808	2.401	10.276	14.135	5.784	18.689	-11.608	-11.908	23.088	-0.98	15.34	7.082	-11.394	10.138	-6.897	-6.242
48	48	0.30456	2.281	10.251	14.161	5.724	18.3	-11.745	-11.918	22.951	-0.751	15.128	7.05	-11.385	9.959	-7.21	-6.16
49	49	0.31104	2.186	10.214	14.19	5.685	17.916	-11.946	-11.953	22.836	-0.484	15.038	7.046	-11.395	9.895	-7.496	-6.102
50	50	0.31752	2.094	10.179	14.203	5.631	17.539	-12.177	-11.957	22.713	-0.294	14.961	7.069	-11.286	9.857	-7.743	-6.054
51	51	0.324	1.993	10.141	14.205	5.551	17.159	-12.395	-11.917	22.591	-0.118	14.858	7.118	-11.174	9.817	-7.961	-6.025
52	52	0.33048	1.895	10.109	14.182	5.485	16.801	-12.669	-11.927	22.489	0.108	14.741	7.181	-11.04	9.749	-8.181	-5.991
53	53	0.33696	1.815	10.089	14.123	5.446	16.471	-12.94	-11.959	22.4	0.325	14.709	7.272	-10.917	9.756	-8.358	-5.992
54	54	0.34344	1.749	10.061	14.046	5.426	16.152	-13.222	-11.993	22.317	0.553	14.704	7.341	-10.811	9.794	-8.543	-6.026
55	55	0.34992	1.685	10.039	13.95	5.404	15.852	-13.5	-12.025	22.249	0.761	14.816	7.358	-10.681	9.943	-8.762	-6.075
56	56	0.3564	1.615	10.028	13.825	5.384	15.579	-13.758	-12.075	22.213	0.981	14.918	7.391	-10.568	10.077	-8.98	-6.129
57	57	0.36288	1.546	10.019	13.654	5.363	15.314	-13.89	-12.067	22.226	1.216	14.812	7.494	-10.526	10.038	-9.177	-6.157
58	58	0.36936	1.478	10.018	13.431	5.367	15.064	-13.982	-12.091	22.242	1.482	14.795	7.623	-10.526	10.079	-9.332	-6.197
59	59	0.37584	1.406	10.033	13.175	5.386	14.845	-14.031	-12.147	22.279	1.747	14.8	7.756	-10.523	10.128	-9.486	-6.215
60	60	0.38232	1.329	10.05	12.9	5.423	14.634	-14.036	-12.235	22.326	2.01	14.847	7.866	-10.584	10.201	-9.649	-6.266
61	61	0.3888	1.255	10.056	12.601	5.46	14.425	-14.057	-12.323	22.398	2.282	14.846	7.993	-10.621	10.233	-9.82	-6.317
62	62	0.39528	1.196	10.058	12.282	5.516	14.225	-14.014	-12.382	22.504	2.455	14.673	8.124	-10.593	10.101	-10.019	-6.351
63	63	0.40176	1.15	10.061	11.943	5.579	14.051	-13.974	-12.448	22.654	2.613	14.598	8.261	-10.531	10.062	-10.226	-6.38
64	64	0.40824	1.104	10.058	11.583	5.662	13.863	-13.893	-12.514	22.793	2.814	14.348	8.394	-10.516	9.865	-10.456	-6.39
65	65	0.41472	1.059	10.043	11.209	5.758	13.654	-13.844	-12.619	22.901	3.011	14.274	8.509	-10.484	9.821	-10.666	-6.428
66	66	0.4212	1.033	10.016	10.837	5.884	13.436	-13.812	-12.737	23.011	3.168	14.088	8.627	-10.379	9.663	-10.897	-6.438
67	67	0.42768	1.026	9.99	10.465	6.012	13.22	-13.739	-12.818	23.13	3.284	13.918	8.721	-10.251	9.528	-11.154	-6.43
68	68	0.43416	1.015	9.959	10.105	6.115	12.985	-13.622	-12.851	23.238	3.342	13.794	8.813	-10.123	9.445	-11.394	-6.441
69	69	0.44064	1.002	9.923	9.761	6.212	12.739	-13.496	-12.867	23.348	3.375	13.55	8.902	-9.994	9.249	-11.652	-6.456
70	70	0.44712	0.994	9.897	9.411	6.328	12.502	-13.367	-12.917	23.456	3.473	13.348	8.918	-9.922	9.085	-11.983	-6.461
71	71	0.4536	0.991	9.871	9.049	6.452	12.249	-13.158	-12.938	23.552	3.521	13.253	8.93	-9.879	9.031	-12.29	-6.488
72	72	0.46008	0.97	9.847	8.698	6.544	11.985	-12.924	-12.946	23.653	3.524	13.284	8.991	-9.818	9.093	-12.542	-6.51
73	73	0.46656	0.931	9.823	8.352	6.601	11.721	-12.698	-12.946	23.773	3.566	13.3	9.046	-9.781	9.147	-12.818	-6.53
74	74	0.47304	0.874	9.807	8.017	6.629	11.453	-12.447	-12.912	23.875	3.55	13.254	9.101	-9.741	9.146	-13.078	-6.582
75	75	0.47952	0.81	9.798	7.689	6.652	11.182	-12.181	-12.875	23.97	3.522	13.214	9.115	-9.76	9.146	-13.367	-6.689
76	76	0.486	0.75	9.794	7.339	6.684	10.911	-11.966	-12.871	24.061	3.571	13.134	9.1	-9.807	9.11	-13.697	-6.813
77	77	0.49248	0.683	9.795	6.976	6.687	10.644	-11.762	-12.835	24.146	3.619	13.127	9.119	-9.843	9.164	-13.976	-6.964
78	78	0.49896	0.622	9.8	6.605	6.698	10.37	-11.529	-12.816	24.217	3.639	13.374	9.182	-9.894	9.449	-14.168	-7.134
79	79	0.50544	0.562	9.804	6.232	6.711	10.084	-11.405	-12.829	24.253	3.724	13.438	9.24	-9.898	9.561	-14.387	-7.298
80	80	0.51192	0.508	9.808	5.839	6.727	9.79	-11.275	-12.829	24.26	3.85	13.406	9.242	-9.893	9.594	-14.662	-7.433
81	81	0.5184	0.467	9.813	5.447	6.752	9.499	-11.111	-12.82	24.291	3.879	13.267	9.205	-9.857	9.504	-14.997	-7.595
82	82	0.52488	0.427	9.816	5.071	6.756	9.2	-10.988	-12.8	24.316	3.872	13.117	9.148	-9.744	9.398	-15.362	-7.747
83	83	0.53136	0.397	9.813	4.695	6.75	8.876	-10.884	-12.771	24.291	3.946	13.174	8.99	-9.634	9.503	-15.782	-7.865
84	84	0.53784	0.382	9.806	4.278	6.772	8.556	-10.804	-12.793	24.279	4.039	13.266	8.869	-9.465	9.626	-16.184	-7.948
85	85	0.54432	0.374	9.798	3.848	6.808	8.234	-10.71	-12.841	24.274	4.116	13.415	8.783	-9.259	9.791	-16.558	-8
86	86	0.5508	0.37	9.793	3.418	6.841	7.92	-10.663	-12.901	24.279	4.219	13.298	8.706	-8.984	9.7	-16.986	-7.992
87	87	0.55728	0.373	9.776	2.992	6.867	7.564	-10.531	-12.912	24.264	4.298	13.195	8.552	-8.758	9.628	-17.48	-7.989
88	88	0.56376	0.381	9.756	2.569	6.889	7.202	-10.372	-12.922	24.254	4.36	13.15	8.376	-8.518	9.603	-17.994	-7.965
89	89	0.57024	0.397	9.738	2.166	6.904	6.847	-10.265	-12.938	24.228	4.456	13.085	8.167	-8.256	9.558	-18.54	-7.92
90	90	0.57672	0.413	9.721	1.767	6.896	6.496	-10.22	-12.969	24.213	4.642	13.116	8.002	-7.995	9.612	-19.051	-7.842
91	91	0.5832	0.432	9.698	1.354	6.888	6.13	-10.127	-13.002	24.209	4.803	13.26	7.871	-7.763	9.764	-19.525	-7.786
92	92	0.58968	0.455	9.678	0.946	6.874	5.761	-10.026	-13.019	24.226	4.901	13.323	7.726	-7.459	9.838	-20.049	-7.707
93	93	0.59616	0.478	9.652	0.558	6.853	5.387	-9.94	-13.044	24.256	5.068	13.337	7.58	-7.22	9.866	-20.598	-7.617
94	94	0.60264	0.494	9.622	0.187	6.808	4.982	-9.78	-13.025	24.256	5.194	13.383	7.467	-7.067	9.923	-21.08	-7.58
95	95	0.60912	0.511	9.59	-0.159	6.743	4.574	-9.679	-13.017	24.271	5.341	13.496	7.366	-6.887	10.039	-21.57	-7.53
96	96	0.6156	0.541	9.545	-0.501	6.694	4.17	-9.594	-13.04	24.332	5.498	13.694	7.252	-6.727	10.225	-22.093	-7.491
97	97	0.62208	0.564	9.497	-0.846	6.641	3.762	-9.478	-13.058	24.404	5.593	13.837	7.133	-6.548	10.358	-22.631	-7.464
98	98	0.62856	0.579	9.443	-1.193	6.572	3.348	-9.318	-13.062	24.498	5.695	14.116	7.016	-6.44	10.625	-23.158	-7.466
99	99	0.63504	0.59	9.377	-1.522	6.499	2.92	-9.099	-13.044	24.623	5.736	14.293	6.893	-6.338	10.793	-23.725	-7.456
100	100	0.64152	0.602	9.299	-1.827	6.425	2.49	-8.937	-13.05	24.78	5.831	14.308	6.781	-6.232	10.805	-24.345	-7.406
101	101	0.648	0.626	9.216	-2.128	6.357	2.048	-8.731	-13.044	24.929	5.808	14.431	6.606	-6.077	10.905	-24.998	-7.388
102	102	0.65448	0.657	9.137	-2.437	6.305	1.632	-8.576	-13.082	25.114	5.783	14.441	6.423	-5.859	10.887	-25.704	-7.349
103	103	0.66096	0.688	9.059	-2.748	6.246	1.224	-8.366	-13.095	25.342	5.691	14.37	6.212	-5.61	10.797	-26.477	-7.29
104	104	0.66744	0.725	8.983	-3.055	6.201	0.836	-8.187	-13.15	25.629	5.641	14.272	5.994	-5.36	10.672	-27.315	-7.199
105	105	0.67392	0.762	8.907	-3.354	6.152	0.481	-8.061	-13.246	25.971	5.603	14.226	5.783	-5.079	10.588	-28.179	-7.093
106	106	0.6804	0.789	8.845	-3.642	6.101	0.182	-7.929	-13.352	26.369	5.494	14.1	5.475	-4.761	10.423	-29.16	-6.996
107	107	0.68688	0.808	8.801	-3.908	6.063	-0.051	-7.881	-13.542	26.831	5.356	13.942	5.092	-4.338	10.201	-30.263	-6.858
108	108	0.69336	0.805	8.766	-4.168	5.998	-0.239	-7.793	-13.717	27.351	5.117	13.875	4.636	-3.89	10.071	-31.435	-6.752
109	109	0.69984	0.76	8.739	-4.413	5.903	-0.359	-7.756	-13.931	27.944	4.916	13.815	4.163	-3.454	9.952	-32.652	-6.637
110	110	0.70632	0.657	8.714	-4.615	5.753	-0.418	-7.721	-14.133	28.62	4.657	13.767	3.632	-3.027	9.859	-33.941	-6.54
111	111	0.7128	0.472	8.693	-4.758	5.509	-0.392	-7.767	-14.352	29.4	4.372	13.866	3.031	-2.584	9.916	-35.318	-6.468
112	112	0.71928	0.196	8.662	-4.866	5.166	-0.307	-7.839	-14.577	30.277	4.037	14.207	2.35	-2.132	10.219	-36.779	-6.426
113	113	0.72576	-0.175	8.61	-4.924	4.696	-0.192	-7.873	-14.699	31.22	3.577	14.423	1.591	-1.649	10.448	-38.325	-6.414
114	114	0.73224	-0.622	8.564	-4.933	4.124	0.004	-7.979	-14.803	32.244	3.074	14.725	0.767	-1.13	10.797	-39.935	-6.437
115	115	0.73872	-1.084	8.546	-4.918	3.525	0.27	-8.082	-14.863	33.327	2.53	14.955	-0.159	-0.594	11.126	-41.66	-6.471
116	116	0.7452	-1.519	8.56	-4.886	2.934	0.603	-8.191	-14.88	34.433	1.989	15.238	-1.209	-0.068	11.561	-43.476	-6.526
117	117	0.75168	-1.882	8.621	-4.843	2.391	1.014	-8.366	-14.879	35.523	1.463	15.539	-2.361	0.502	12.079	-45.339	-6.595
118	118	0.75816	-2.167	8.73	-4.814	1.91	1.517	-8.6	-14.891	36.636	0.959	15.835	-3.513	1.107	12.646	-47.178	-6.674
119	119	0.76464	-2.405	8.851	-4.841	1.446	2.051	-8.861	-14.901	37.732	0.495	16.113	-4.654	1.749	13.256	-48.972	-6.759
120	120	0.77112	-2.639	8.968	-4.905	0.939	2.569	-9.195	-14.898	38.741	0.062	16.212	-5.828	2.488	13.777	-50.756	-6.831
121	121	0.7776	-2.883	9.055	-5.013	0.372	3.077	-9.68	-14.961	39.687	-0.247	16.172	-7.021	3.285	14.241	-52.52	-6.894
122	122	0.78408	-3.148	9.112	-5.182	-0.245	3.563	-10.251	-15.08	40.541	-0.435	16.117	-8.26	4.088	14.759	-54.25	-6.961
123	123	0.79056	-3.434	9.141	-5.411	-0.919	4.012	-10.951	-15.28	41.255	-0.422	16.066	-9.549	4.89	15.343	-55.937	-6.994
124	124	0.79704	-3.737	9.148	-5.69	-1.641	4.426	-11.77	-15.569	41.826	-0.252	15.986	-10.942	5.717	15.967	-57.636	-6.99
125	125	0.80352	-4.044	9.127	-6.002	-2.39	4.808	-12.683	-15.918	42.29	0.016	15.711	-12.428	6.624	16.478	-59.385	-6.895
126	126	0.81	-4.347	9.086	-6.361	-3.142	5.188	-13.639	-16.336	42.69	0.393	15.381	-14.035	7.519	16.992	-61.203	-6.749
127	127	0.81648	-4.635	9.024	-6.741	-3.877	5.58	-14.641	-16.843	43.088	0.901	15.031	-15.769	8.398	17.522	-63.155	-6.49
128	128	0.82296	-4.892	8.945	-7.097	-4.579	5.954	-15.598	-17.334	43.421	1.397	14.582	-17.634	9.399	17.997	-65.216	-6.026
129	129	0.82944	-5.11	8.862	-7.431	-5.228	6.334	-16.541	-17.847	43.742	1.953	14.212	-19.562	10.395	18.547	-67.331	-5.428
130	130	0.83592	-5.277	8.785	-7.763	-5.794	6.726	-17.426	-18.384	44.087	2.555	13.856	-21.545	11.413	19.091	-69.551	-4.643
131	131	0.8424	-5.381	8.716	-8.068	-6.273	7.121	-18.127	-18.846	44.462	3.051	13.641	-23.604	12.505	19.75	-71.87	-3.669
132	132	0.84888	-5.437	8.659	-8.341	-6.665	7.532	-18.713	-19.261	44.845	3.456	13.323	-25.653	13.588	20.273	-74.169	-2.62
133	133	0.85536	-5.435	8.62	-8.574	-6.963	7.958	-19.203	-19.624	45.256	3.797	13.005	-27.498	14.642	20.707	-76.275	-1.527
134	134	0.86184	-5.37	8.604	-8.749	-7.166	8.391	-19.488	-19.837	45.716	4.022	12.769	-28.923	15.673	21.045	-77.975	-0.388
135	135	0.86832	-5.283	8.603	-8.858	-7.332	8.841	-19.653	-19.923	46.231	4.193	12.63	-29.778	16.647	21.283	-79.114	0.73
136	136	0.8748	-5.182	8.621	-8.919	-7.467	9.308	-19.754	-19.937	46.756	4.34	12.738	-30.077	17.522	21.579	-79.675	1.729
137	137	0.88128	-5.073	8.665	-8.941	-7.571	9.784	-19.748	-19.831	47.262	4.467	12.799	-29.921	18.166	21.668	-79.709	2.499
138	138	0.88776	-4.95	8.74	-8.907	-7.647	10.273	-19.635	-19.594	47.758	4.615	12.997	-29.389	18.443	21.732	-79.29	2.954
139	139	0.89424	-4.816	8.851	-8.844	-7.685	10.793	-19.484	-19.291	48.248	4.758	13.155	-28.57	18.416	21.683	-78.498	3.104
140	140	0.90072	-4.677	8.989	-8.774	-7.688	11.339	-19.273	-18.927	48.719	4.877	13.357	-27.493	18.114	21.614	-77.357	2.961
141	141	0.9072	-4.557	9.146	-8.712	-7.688	11.921	-18.995	-18.512	49.202	5.064	13.66	-26.108	17.457	21.543	-75.844	2.521
142	142	0.91368	-4.438	9.326	-8.651	-7.66	12.532	-18.672	-18.065	49.654	5.187	13.959	-24.579	16.571	21.459	-74.068	1.796
143	143	0.92016	-4.315	9.524	-8.579	-7.596	13.178	-18.399	-17.67	50.106	5.291	14.248	-22.902	15.466	21.348	-72.064	0.802
144	144	0.92664	-4.188	9.733	-8.531	-7.499	13.87	-18.143	-17.313	50.57	5.397	14.513	-21.176	14.138	21.22	-69.93	-0.425
145	145	0.93312	-4.07	9.936	-8.507	-7.371	14.569	-17.808	-16.921	50.986	5.396	14.708	-19.593	12.7	21.079	-67.815	-1.812
146	146	0.9396	-3.964	10.126	-8.481	-7.249	15.273	-17.47	-16.513	51.375	5.315	14.798	-18.143	11.233	20.894	-65.755	-3.29
147	147	0.94608	-3.87	10.302	-8.43	-7.131	15.98	-17.234	-16.194	51.736	5.244	14.945	-16.776	9.717	20.774	-63.719	-4.851
148	148	0.95256	-3.767	10.456	-8.398	-6.989	16.684	-16.973	-15.879	52.065	5.084	15.102	-15.531	8.231	20.687	-61.735	-6.456
149	149	0.95904	-3.657	10.6	-8.367	-6.83	17.39	-16.774	-15.597	52.335	4.857	14.95	-14.446	6.902	20.354	-59.895	-7.977
150	150	0.96552	-3.538	10.729	-8.324	-6.659	18.095	-16.618	-15.352	52.582	4.524	14.764	-13.504	5.744	20.028	-58.188	-9.429
151	151	0.972	-3.415	10.835	-8.265	-6.485	18.801	-16.544	-15.179	52.823	4.164	14.659	-12.636	4.743	19.784	-56.562	-10.777
152	152	0.97848	-3.288	10.927	-8.195	-6.308	19.507	-16.523	-15.042	52.998	3.679	14.512	-11.811	4.08	19.515	-54.964	-11.932
153	153	0.98496	-3.153	10.997	-8.103	-6.134	20.18	-16.551	-14.919	53.092	3.107	14.317	-11	3.71	19.202	-53.372	-12.898
154	154	0.99144	-3.009	11.052	-7.971	-5.961	20.838	-16.686	-14.863	53.141	2.537	14.186	-10.246	3.569	18.945	-51.845	-13.667
155	155	0.99792	-2.865	11.106	-7.807	-5.799	21.519	-16.899	-14.852	53.172	1.869	14.219	-9.612	3.711	18.883	-50.399	-14.276
156	156	1.0044	-2.732	11.151	-7.616	-5.668	22.196	-17.176	-14.862	53.149	1.223	14.147	-9.093	4.092	18.751	-49.099	-14.638
157	157	1.01088	-2.609	11.193	-7.426	-5.538	22.883	-17.469	-14.9	53.077	0.598	14.105	-8.666	4.667	18.655	-47.882	-14.789
158	158	1.01736	-2.5	11.248	-7.225	-5.422	23.607	-17.775	-14.946	52.968	0.089	14.152	-8.348	5.26	18.651	-46.731	-14.811
159	159	1.02384	-2.401	11.317	-6.998	-5.318	24.357	-18.054	-14.974	52.853	-0.42	14.261	-8.117	5.977	18.717	-45.671	-14.668
160	160	1.03032	-2.302	11.388	-6.751	-5.221	25.118	-18.368	-15.03	52.749	-0.799	14.496	-7.966	6.636	18.913	-44.689	-14.453
161	161	1.0368	-2.232	11.468	-6.492	-5.155	25.905	-18.728	-15.104	52.634	-0.937	14.59	-7.888	7.1	18.986	-43.805	-14.2
162	162	1.04328	-2.196	11.57	-6.207	-5.14	26.722	-19.057	-15.161	52.505	-0.994	14.921	-7.8	7.46	19.25	-42.841	-13.976
163	163	1.04976	-2.163	11.691	-5.926	-5.12	27.577	-19.355	-15.214	52.393	-0.914	15.349	-7.669	7.643	19.568	-41.816	-13.775
164	164	1.05624	-2.14	11.82	-5.644	-5.103	28.468	-19.701	-15.309	52.27	-0.637	15.75	-7.5	7.593	19.826	-40.729	-13.637
165	165	1.06272	-2.132	11.952	-5.339	-5.118	29.35	-20.023	-15.361	52.13	-0.293	16.075	-7.263	7.376	19.982	-39.564	-13.582
166	166	1.0692	-2.122	12.082	-5.023	-5.139	30.214	-20.36	-15.396	51.956	0.173	16.269	-7.011	6.967	20.004	-38.378	-13.599
167	167	1.07568	-2.112	12.21	-4.728	-5.147	31.095	-20.734	-15.467	51.762	0.684	16.409	-6.712	6.406	19.963	-37.086	-13.763
168	168	1.08216	-2.105	12.324	-4.431	-5.16	31.967	-21.043	-15.476	51.529	1.15	16.482	-6.418	5.728	19.854	-35.725	-14.055
169	169	1.08864	-2.094	12.413	-4.104	-5.202	32.797	-21.371	-15.479	51.259	1.655	16.551	-6.09	5.024	19.718	-34.311	-14.347
170	170	1.09512	-2.072	12.485	-3.766	-5.247	33.586	-21.738	-15.499	50.929	2.123	16.654	-5.73	4.332	19.599	-32.809	-14.703
171	171	1.1016	-2.045	12.545	-3.431	-5.293	34.341	-22.07	-15.475	50.553	2.467	16.618	-5.35	3.74	19.355	-31.284	-15.059
172	172	1.10808	-2.015	12.582	-3.115	-5.316	35.056	-22.429	-15.488	50.097	2.735	16.516	-5.009	3.302	19.062	-29.779	-15.364
173	173	1.11456	-1.979	12.592	-2.786	-5.346	35.711	-22.827	-15.52	49.567	2.915	16.531	-4.706	3.01	18.887	-28.251	-15.652
174	174	1.12104	-1.933	12.567	-2.425	-5.4	36.277	-23.213	-15.528	48.911	2.865	16.842	-4.506	2.949	18.99	-26.661	-15.975
175	175	1.12752	-1.879	12.524	-2.056	-5.438	36.779	-23.6	-15.528	48.107	2.744	17.072	-4.41	3.076	19.025	-25.132	-16.187
176	176	1.134	-1.824	12.468	-1.693	-5.466	37.241	-24.057	-15.576	47.231	2.607	17.263	-4.302	3.366	19.024	-23.599	-16.301
177	177	1.14048	-1.768	12.394	-1.311	-5.506	37.646	-24.506	-15.6	46.315	2.349	17.574	-4.115	3.774	19.111	-21.953	-16.426
178	178	1.14696	-1.721	12.304	-0.908	-5.554	37.983	-24.895	-15.588	45.321	2.045	17.928	-3.939	4.267	19.213	-20.303	-16.469
179	179	1.15344	-1.663	12.214	-0.501	-5.573	38.271	-25.288	-15.576	44.189	1.771	18.367	-3.876	4.797	19.401	-18.682	-16.46
180	180	1.15992	-1.598	12.131	-0.094	-5.563	38.518	-25.654	-15.54	42.956	1.566	18.907	-3.863	5.231	19.677	-17.028	-16.474
181	181	1.1664	-1.534	12.046	0.319	-5.552	38.721	-25.932	-15.447	41.717	1.346	19.398	-3.878	5.616	19.906	-15.442	-16.472
182	182	1.17288	-1.482	11.955	0.73	-5.526	38.869	-26.145	-15.337	40.473	1.246	19.801	-4.013	5.899	20.089	-14.071	-16.376
183	183	1.17936	-1.449	11.869	1.177	-5.542	38.973	-26.357	-15.183	39.204	1.357	20.127	-4.181	5.984	20.218	-12.776	-16.249
184	184	1.18584	-1.414	11.79	1.647	-5.564	39.046	-26.491	-14.975	37.91	1.496	20.659	-4.392	5.924	20.541	-11.45	-16.183
185	185	1.19232	-1.378	11.721	2.108	-5.545	39.104	-26.527	-14.778	36.649	1.642	21.213	-4.669	5.807	20.883	-10.265	-16.057
186	186	1.1988	-1.344	11.646	2.582	-5.512	39.114	-26.469	-14.553	35.417	1.819	21.627	-4.99	5.6	21.102	-9.247	-15.861
187	187	1.20528	-1.311	11.571	3.073	-5.494	39.082	-26.342	-14.26	34.228	2.026	21.839	-5.314	5.279	21.152	-8.349	-15.644
188	188	1.21176	-1.281	11.505	3.569	-5.465	39.013	-26.12	-13.926	33.065	2.151	21.861	-5.606	4.943	21.024	-7.532	-15.396
189	189	1.21824	-1.247	11.437	4.06	-5.396	38.908	-25.849	-13.653	31.925	2.28	22.022	-5.959	4.615	21.015	-6.844	-15.073
190	190	1.22472	-1.211	11.365	4.56	-5.318	38.77	-25.556	-13.395	30.832	2.414	22.1	-6.271	4.266	20.919	-6.227	-14.702
191	191	1.2312	-1.178	11.283	5.072	-5.235	38.584	-25.213	-13.131	29.759	2.459	22.025	-6.532	3.958	20.671	-5.663	-14.292
192	192	1.23768	-1.15	11.198	5.626	-5.183	38.36	-24.877	-12.917	28.816	2.473	21.92	-6.704	3.701	20.368	-5.208	-13.798
193	193	1.24416	-1.107	11.107	6.173	-5.09	38.096	-24.477	-12.717	27.946	2.454	21.649	-6.873	3.474	19.908	-4.926	-13.198
194	194	1.25064	-1.063	11.003	6.697	-4.979	37.79	-24.056	-12.523	27.127	2.459	21.332	-6.978	3.235	19.405	-4.675	-12.559
195	195	1.25712	-1.036	10.892	7.219	-4.857	37.453	-23.659	-12.422	26.376	2.484	21.143	-6.983	2.974	18.977	-4.4	-11.935
196	196	1.2636	-1.006	10.773	7.738	-4.716	37.083	-23.228	-12.343	25.74	2.459	20.851	-6.888	2.739	18.444	-4.19	-11.266
197	197	1.27008	-0.964	10.652	8.223	-4.527	36.697	-22.762	-12.283	25.218	2.447	20.582	-6.658	2.328	17.918	-3.92	-10.717
198	198	1.27656	-0.922	10.523	8.667	-4.308	36.29	-22.289	-12.261	24.847	2.537	20.398	-6.218	1.653	17.44	-3.534	-10.326
199	199	1.28304	-0.887	10.394	9.125	-4.097	35.842	-21.76	-12.21	24.569	2.566	20.079	-5.631	0.791	16.833	-3.074	-10.096
200	200	1.28952	-0.846	10.281	9.564	-3.863	35.411	-21.313	-12.226	24.424	2.731	19.762	-4.982	-0.319	16.234	-2.636	-10.042
201	201	1.296	-0.804	10.182	9.98	-3.591	34.999	-20.98	-12.376	24.449	3.034	19.491	-4.325	-1.561	15.676	-2.351	-10.067
