# Supplementary material for: Gait phenotypes in paediatric hereditary spastic paraplegia revealed by dynamic time warping analysis and random forests
Source: PLoS One. 2018 Mar 8;13(3):e0192345. doi: 10.1371/journal.pone.0192345 (PMC5843164; doi:10.1371/journal.pone.0192345)
Supplement: S1 Data — (ZIP) [file pone.0192345.s008.zip › HSP/Left.SR.HSP24.1.csv]

	Epoch	Time	Pelvic.obliquity	Pelvic.tilt	Pelvic rotation	Hip.abd.add	Hip.flexion	Hip.rotation	Knee.abd.add	Knee.flexion	Knee.rotation	Ankle.abd.add	Ankle.flexion	Ankle.rotation	Forefoot.abd.add	Forefoot.flexion	Forefoot.rotation
1	1	0	1.401	22.454	2.831	-11.153	55.935	-41.4	-4.186	31.374	17.287	5.586	-10.744	-2.257	15.857	-1.187	-21.955
2	2	0.00444	1.421	22.609	3.15	-11.423	56.117	-41.943	-4.599	31.74	17.655	5.386	-10.418	-2.504	15.587	-1.335	-22.08
3	3	0.00888	1.422	22.766	3.491	-11.712	56.243	-42.398	-4.929	32.153	18.066	4.835	-9.816	-2.949	14.945	-1.423	-22.277
4	4	0.01332	1.413	22.931	3.848	-12.007	56.3	-42.818	-5.174	32.585	18.638	3.838	-8.734	-3.591	13.785	-1.282	-22.502
5	5	0.01776	1.403	23.081	4.214	-12.291	56.258	-43.164	-5.36	33.039	19.29	2.729	-7.283	-4.285	12.443	-0.927	-22.668
6	6	0.0222	1.399	23.206	4.588	-12.549	56.115	-43.518	-5.587	33.533	20.023	1.797	-5.691	-5.005	11.246	-0.5	-22.788
7	7	0.02664	1.402	23.299	4.956	-12.777	55.885	-43.868	-5.892	34.122	20.776	1.4	-4.212	-5.857	10.611	-0.148	-22.997
8	8	0.03108	1.405	23.356	5.304	-12.958	55.603	-44.196	-6.281	34.82	21.477	1.485	-2.981	-6.862	10.536	0.003	-23.348
9	9	0.03552	1.402	23.374	5.617	-13.089	55.327	-44.505	-6.743	35.618	22.108	1.631	-1.995	-7.957	10.639	-0.132	-23.778
10	10	0.03996	1.388	23.343	5.888	-13.176	55.113	-44.783	-7.247	36.494	22.696	1.318	-1.156	-9.083	10.415	-0.581	-24.189
11	11	0.0444	1.372	23.26	6.111	-13.207	54.982	-44.95	-7.729	37.391	23.217	0.173	-0.345	-10.226	9.466	-1.305	-24.531
12	12	0.04884	1.376	23.108	6.279	-13.158	54.892	-44.885	-8.097	38.272	23.589	-1.869	0.432	-11.34	7.715	-2.331	-24.753
13	13	0.05328	1.43	22.884	6.355	-12.963	54.757	-44.536	-8.355	39.109	23.793	-3.814	1.151	-12.443	6.019	-3.347	-24.921
14	14	0.05772	1.566	22.581	6.339	-12.599	54.506	-44.011	-8.559	39.914	23.815	-5.226	1.884	-13.429	4.74	-4.169	-25.029
15	15	0.06216	1.799	22.222	6.226	-12.046	54.124	-43.334	-8.693	40.656	23.591	-5.888	2.641	-14.244	4.074	-4.695	-25.104
16	16	0.0666	2.121	21.841	6.014	-11.307	53.639	-42.586	-8.778	41.29	23.135	-5.987	3.387	-14.84	3.865	-4.99	-25.153
17	17	0.07104	2.507	21.469	5.702	-10.406	53.077	-41.822	-8.799	41.748	22.527	-5.878	4.049	-15.249	3.822	-5.2	-25.191
18	18	0.07548	2.925	21.132	5.295	-9.376	52.452	-41.011	-8.695	41.98	21.842	-5.869	4.557	-15.537	3.7	-5.461	-25.216
19	19	0.07992	3.344	20.839	4.805	-8.264	51.769	-40.116	-8.437	41.99	21.152	-6.117	4.917	-15.749	3.373	-5.817	-25.196
20	20	0.08436	3.746	20.591	4.264	-7.135	51.056	-39.236	-8.115	41.842	20.587	-6.624	5.261	-15.925	2.828	-6.179	-25.128
21	21	0.0888	4.11	20.391	3.686	-6.04	50.342	-38.379	-7.786	41.63	20.182	-7.084	5.642	-16.157	2.34	-6.442	-25.079
22	22	0.09324	4.424	20.242	3.1	-5.004	49.656	-37.59	-7.527	41.398	19.875	-7.394	6.062	-16.343	1.978	-6.596	-25.013
23	23	0.09768	4.708	20.127	2.511	-4.031	48.975	-36.809	-7.263	41.151	19.608	-7.515	6.427	-16.504	1.795	-6.71	-24.94
24	24	0.10212	4.967	20.051	1.927	-3.127	48.313	-36.11	-7.035	40.87	19.409	-7.445	6.741	-16.627	1.787	-6.761	-24.875
25	25	0.10656	5.214	20.01	1.354	-2.276	47.663	-35.464	-6.803	40.544	19.24	-7.369	7.033	-16.697	1.791	-6.785	-24.807
26	26	0.111	5.456	20	0.802	-1.472	47.018	-34.854	-6.551	40.174	19.102	-7.306	7.3	-16.736	1.792	-6.796	-24.726
27	27	0.11544	5.705	20.012	0.285	-0.719	46.37	-34.311	-6.296	39.769	19.035	-7.215	7.526	-16.774	1.83	-6.804	-24.631
28	28	0.11988	5.968	20.032	-0.192	-0.019	45.708	-33.864	-6.039	39.344	19.05	-7.157	7.709	-16.817	1.861	-6.845	-24.532
29	29	0.12432	6.242	20.055	-0.616	0.621	45.027	-33.486	-5.754	38.894	19.098	-7.163	7.825	-16.849	1.862	-6.95	-24.432
30	30	0.12876	6.524	20.077	-0.989	1.203	44.327	-33.231	-5.493	38.399	19.187	-7.079	7.927	-16.806	1.934	-6.992	-24.315
31	31	0.1332	6.811	20.116	-1.297	1.715	43.622	-33.104	-5.238	37.872	19.279	-6.87	7.984	-16.695	2.128	-7.002	-24.216
32	32	0.13764	7.083	20.177	-1.548	2.159	42.918	-33.042	-4.968	37.307	19.349	-6.62	8.013	-16.524	2.363	-6.992	-24.128
33	33	0.14208	7.33	20.247	-1.734	2.534	42.205	-33.042	-4.69	36.699	19.394	-6.41	8.016	-16.278	2.559	-6.993	-24.035
34	34	0.14652	7.539	20.319	-1.858	2.823	41.48	-33.092	-4.392	36.066	19.45	-6.232	7.987	-16.006	2.736	-7.014	-23.947
35	35	0.15096	7.712	20.394	-1.926	3.025	40.756	-33.221	-4.091	35.437	19.55	-6.077	7.935	-15.723	2.913	-7.055	-23.869
36	36	0.1554	7.853	20.471	-1.951	3.163	40.051	-33.439	-3.809	34.834	19.695	-5.947	7.878	-15.425	3.086	-7.112	-23.796
37	37	0.15984	7.956	20.553	-1.947	3.253	39.375	-33.714	-3.563	34.264	19.88	-5.813	7.836	-15.132	3.269	-7.162	-23.729
38	38	0.16428	8.009	20.646	-1.919	3.29	38.751	-34.087	-3.405	33.734	20.148	-5.592	7.849	-14.857	3.517	-7.137	-23.683
39	39	0.16872	8	20.743	-1.872	3.272	38.152	-34.435	-3.241	33.231	20.371	-5.461	7.854	-14.571	3.693	-7.165	-23.659
40	40	0.17316	7.932	20.866	-1.808	3.209	37.613	-34.801	-3.129	32.759	20.598	-5.36	7.822	-14.298	3.839	-7.254	-23.646
41	41	0.1776	7.834	21.003	-1.739	3.127	37.112	-35.184	-3.057	32.307	20.837	-5.134	7.731	-14.036	4.098	-7.363	-23.636
42	42	0.18204	7.722	21.134	-1.673	3.052	36.62	-35.556	-2.996	31.867	21.091	-4.921	7.665	-13.817	4.35	-7.458	-23.647
43	43	0.18648	7.594	21.235	-1.617	2.988	36.092	-35.888	-2.921	31.412	21.34	-4.795	7.623	-13.605	4.522	-7.556	-23.652
44	44	0.19092	7.435	21.298	-1.572	2.916	35.517	-36.181	-2.838	30.937	21.596	-4.722	7.606	-13.404	4.638	-7.641	-23.656
45	45	0.19536	7.223	21.341	-1.537	2.81	34.924	-36.451	-2.765	30.461	21.905	-4.635	7.597	-13.259	4.765	-7.711	-23.679
46	46	0.1998	6.946	21.39	-1.521	2.657	34.351	-36.691	-2.711	29.999	22.278	-4.506	7.552	-13.179	4.937	-7.807	-23.71
47	47	0.20424	6.604	21.472	-1.526	2.461	33.825	-36.855	-2.655	29.549	22.603	-4.341	7.493	-13.089	5.134	-7.903	-23.746
48	48	0.20868	6.204	21.593	-1.557	2.232	33.363	-36.97	-2.622	29.117	22.947	-4.202	7.384	-13.053	5.308	-8.07	-23.791
49	49	0.21312	5.785	21.722	-1.606	1.996	32.929	-37.029	-2.594	28.701	23.264	-4.066	7.347	-13.02	5.455	-8.173	-23.839
50	50	0.21756	5.388	21.836	-1.679	1.792	32.491	-37.062	-2.567	28.292	23.533	-3.922	7.314	-12.954	5.598	-8.27	-23.88
51	51	0.222	5.028	21.927	-1.792	1.649	32.04	-37.049	-2.54	27.896	23.781	-3.793	7.32	-12.913	5.722	-8.347	-23.934
52	52	0.22644	4.696	22.002	-1.945	1.554	31.579	-36.966	-2.5	27.506	23.981	-3.65	7.308	-12.89	5.859	-8.443	-23.999
53	53	0.23088	4.378	22.072	-2.135	1.495	31.127	-36.802	-2.458	27.131	24.122	-3.481	7.264	-12.892	6.019	-8.572	-24.084
54	54	0.23532	4.063	22.146	-2.357	1.459	30.703	-36.556	-2.419	26.783	24.206	-3.312	7.22	-12.923	6.177	-8.717	-24.187
55	55	0.23976	3.745	22.231	-2.602	1.427	30.31	-36.231	-2.374	26.459	24.242	-3.15	7.191	-12.96	6.319	-8.86	-24.284
56	56	0.2442	3.425	22.319	-2.868	1.397	29.942	-35.872	-2.347	26.163	24.297	-2.955	7.194	-13.057	6.483	-8.976	-24.403
57	57	0.24864	3.104	22.403	-3.151	1.377	29.565	-35.346	-2.255	25.855	24.228	-2.843	7.198	-13.137	6.566	-9.113	-24.492
58	58	0.25308	2.794	22.468	-3.436	1.35	29.17	-34.785	-2.142	25.551	24.078	-2.775	7.228	-13.163	6.594	-9.243	-24.574
59	59	0.25752	2.506	22.504	-3.723	1.34	28.747	-34.197	-2.029	25.256	23.91	-2.683	7.253	-13.203	6.643	-9.382	-24.652
60	60	0.26196	2.238	22.511	-4.003	1.33	28.3	-33.627	-1.927	24.975	23.74	-2.526	7.27	-13.242	6.747	-9.511	-24.733
61	61	0.2664	1.99	22.487	-4.267	1.313	27.821	-33.092	-1.826	24.699	23.588	-2.336	7.24	-13.288	6.889	-9.676	-24.811
62	62	0.27084	1.76	22.442	-4.51	1.289	27.31	-32.58	-1.708	24.421	23.439	-2.216	7.158	-13.326	6.985	-9.92	-24.868
63	63	0.27528	1.547	22.385	-4.728	1.258	26.776	-32.09	-1.573	24.137	23.289	-2.19	7.044	-13.341	7.008	-10.232	-24.889
64	64	0.27972	1.353	22.311	-4.927	1.222	26.213	-31.642	-1.443	23.853	23.175	-2.144	6.918	-13.357	7.053	-10.558	-24.891
65	65	0.28416	1.184	22.215	-5.112	1.195	25.623	-31.234	-1.318	23.585	23.084	-2.113	6.841	-13.376	7.086	-10.856	-24.892
66	66	0.2886	1.047	22.093	-5.272	1.179	24.995	-30.878	-1.203	23.302	22.975	-2.102	6.764	-13.323	7.088	-11.162	-24.853
67	67	0.29304	0.933	21.948	-5.407	1.161	24.325	-30.538	-1.067	23	22.849	-2.109	6.646	-13.252	7.079	-11.509	-24.796
68	68	0.29748	0.832	21.784	-5.519	1.14	23.615	-30.183	-0.904	22.669	22.686	-2.137	6.471	-13.183	7.059	-11.912	-24.736
69	69	0.30192	0.738	21.603	-5.623	1.118	22.878	-29.846	-0.741	22.326	22.536	-2.19	6.285	-13.118	7.018	-12.334	-24.67
70	70	0.30636	0.647	21.405	-5.713	1.087	22.113	-29.503	-0.569	21.981	22.39	-2.245	6.12	-13.065	6.975	-12.74	-24.598
71	71	0.3108	0.559	21.193	-5.787	1.046	21.325	-29.15	-0.386	21.631	22.237	-2.265	5.972	-13.042	6.961	-13.121	-24.54
72	72	0.31524	0.474	20.974	-5.844	1.004	20.516	-28.777	-0.192	21.265	22.062	-2.283	5.821	-13.043	6.95	-13.503	-24.493
73	73	0.31968	0.391	20.755	-5.888	0.961	19.685	-28.344	0.034	20.868	21.821	-2.395	5.663	-13.018	6.851	-13.924	-24.41
74	74	0.32412	0.318	20.536	-5.926	0.923	18.842	-27.898	0.266	20.455	21.595	-2.515	5.495	-13	6.745	-14.354	-24.297
75	75	0.32856	0.252	20.321	-5.962	0.898	17.992	-27.443	0.482	20.017	21.398	-2.477	5.347	-13.063	6.765	-14.697	-24.226
76	76	0.333	0.203	20.113	-5.991	0.891	17.136	-27.023	0.679	19.561	21.205	-2.395	5.26	-13.111	6.806	-14.963	-24.164
77	77	0.33744	0.156	19.907	-6.013	0.88	16.27	-26.647	0.872	19.087	21.069	-2.37	5.162	-13.16	6.798	-15.255	-24.077
78	78	0.34188	0.115	19.701	-6.032	0.864	15.39	-26.352	1.056	18.605	21.017	-2.363	5.048	-13.222	6.782	-15.565	-23.987
79	79	0.34632	0.086	19.49	-6.048	0.852	14.491	-26.14	1.229	18.108	21.044	-2.357	4.916	-13.296	6.772	-15.887	-23.903
80	80	0.35076	0.071	19.281	-6.064	0.849	13.581	-26	1.392	17.602	21.126	-2.354	4.8	-13.358	6.758	-16.188	-23.821
81	81	0.3552	0.066	19.084	-6.091	0.852	12.675	-25.921	1.548	17.096	21.244	-2.348	4.725	-13.381	6.741	-16.447	-23.736
82	82	0.35964	0.061	18.905	-6.137	0.853	11.78	-25.9	1.693	16.585	21.401	-2.325	4.638	-13.374	6.74	-16.709	-23.657
83	83	0.36408	0.051	18.748	-6.208	0.855	10.9	-25.939	1.826	16.072	21.617	-2.309	4.494	-13.363	6.748	-17.026	-23.584
84	84	0.36852	0.025	18.618	-6.301	0.832	10.046	-25.992	1.975	15.569	21.889	-2.37	4.317	-13.341	6.704	-17.406	-23.475
85	85	0.37296	-0.011	18.512	-6.412	0.786	9.221	-26.111	2.124	15.092	22.214	-2.383	4.207	-13.291	6.7	-17.705	-23.384
86	86	0.3774	-0.069	18.421	-6.536	0.71	8.422	-26.227	2.283	14.629	22.504	-2.326	4.102	-13.228	6.76	-17.971	-23.327
87	87	0.38184	-0.144	18.346	-6.667	0.596	7.654	-26.341	2.463	14.205	22.781	-2.332	4.025	-13.143	6.773	-18.245	-23.271
88	88	0.38628	-0.238	18.289	-6.809	0.451	6.931	-26.451	2.65	13.836	23.059	-2.442	3.971	-13.047	6.701	-18.556	-23.207
89	89	0.39072	-0.344	18.257	-6.97	0.293	6.263	-26.55	2.818	13.518	23.325	-2.55	3.929	-12.951	6.632	-18.882	-23.155
90	90	0.39516	-0.452	18.253	-7.154	0.139	5.652	-26.616	2.964	13.241	23.549	-2.563	3.892	-12.846	6.645	-19.187	-23.122
91	91	0.3996	-0.561	18.268	-7.354	-0.023	5.09	-26.609	3.112	13.006	23.706	-2.556	3.853	-12.723	6.679	-19.5	-23.077
92	92	0.40404	-0.664	18.296	-7.572	-0.186	4.574	-26.553	3.259	12.817	23.817	-2.53	3.802	-12.603	6.741	-19.832	-23.043
93	93	0.40848	-0.778	18.337	-7.81	-0.352	4.126	-26.463	3.37	12.701	23.888	-2.587	3.796	-12.459	6.725	-20.184	-23.002
94	94	0.41292	-0.897	18.389	-8.084	-0.517	3.731	-26.352	3.431	12.656	24.001	-2.574	3.804	-12.344	6.773	-20.538	-22.959
95	95	0.41736	-1.026	18.454	-8.372	-0.698	3.394	-26.232	3.459	12.689	24.119	-2.536	3.798	-12.234	6.852	-20.939	-22.91
96	96	0.4218	-1.159	18.528	-8.676	-0.892	3.101	-26.11	3.469	12.786	24.224	-2.534	3.782	-12.084	6.909	-21.392	-22.841
97	97	0.42624	-1.288	18.611	-8.999	-1.086	2.852	-25.997	3.458	12.937	24.351	-2.592	3.756	-11.945	6.924	-21.9	-22.776
98	98	0.43068	-1.4	18.707	-9.349	-1.256	2.645	-25.878	3.418	13.132	24.495	-2.725	3.727	-11.823	6.877	-22.458	-22.72
99	99	0.43512	-1.484	18.814	-9.733	-1.385	2.474	-25.739	3.341	13.36	24.622	-2.911	3.696	-11.665	6.78	-23.056	-22.649
100	100	0.43956	-1.548	18.93	-10.138	-1.484	2.337	-25.613	3.213	13.622	24.756	-3.052	3.634	-11.474	6.717	-23.692	-22.556
101	101	0.444	-1.596	19.043	-10.551	-1.582	2.222	-25.502	3.069	13.94	24.896	-3.169	3.526	-11.262	6.695	-24.389	-22.448
102	102	0.44844	-1.653	19.156	-10.964	-1.701	2.135	-25.455	2.888	14.307	25.091	-3.248	3.436	-11.067	6.704	-25.081	-22.365
103	103	0.45288	-1.716	19.256	-11.382	-1.831	2.069	-25.415	2.675	14.738	25.279	-3.359	3.33	-10.888	6.7	-25.838	-22.302
104	104	0.45732	-1.788	19.338	-11.803	-1.975	2.025	-25.387	2.42	15.232	25.466	-3.471	3.215	-10.708	6.699	-26.644	-22.239
105	105	0.46176	-1.877	19.389	-12.213	-2.149	1.989	-25.376	2.118	15.779	25.649	-3.513	3.054	-10.53	6.763	-27.506	-22.174
106	106	0.4662	-1.976	19.398	-12.604	-2.348	1.937	-25.381	1.78	16.365	25.805	-3.484	2.868	-10.353	6.891	-28.4	-22.12
107	107	0.47064	-2.079	19.363	-12.972	-2.566	1.862	-25.411	1.414	16.987	25.938	-3.449	2.669	-10.171	7.029	-29.334	-22.071
108	108	0.47508	-2.182	19.29	-13.313	-2.794	1.774	-25.477	1.009	17.652	26.076	-3.451	2.434	-9.994	7.143	-30.35	-22.01
109	109	0.47952	-2.27	19.192	-13.628	-3.013	1.681	-25.575	0.557	18.356	26.209	-3.448	2.139	-9.841	7.268	-31.46	-21.956
110	110	0.48396	-2.34	19.088	-13.919	-3.202	1.612	-25.689	0.051	19.095	26.334	-3.479	1.752	-9.702	7.378	-32.701	-21.874
111	111	0.4884	-2.385	18.984	-14.169	-3.349	1.586	-25.876	-0.534	19.9	26.478	-3.446	1.321	-9.632	7.566	-34.004	-21.839
112	112	0.49284	-2.413	18.875	-14.376	-3.463	1.608	-26.096	-1.178	20.763	26.6	-3.332	0.821	-9.607	7.848	-35.371	-21.821
113	113	0.49728	-2.434	18.748	-14.525	-3.562	1.675	-26.363	-1.89	21.685	26.7	-3.127	0.257	-9.596	8.22	-36.789	-21.792
114	114	0.50172	-2.466	18.6	-14.612	-3.664	1.793	-26.642	-2.646	22.677	26.728	-2.969	-0.373	-9.558	8.564	-38.309	-21.714
115	115	0.50616	-2.518	18.431	-14.638	-3.776	1.961	-26.907	-3.435	23.747	26.663	-2.836	-1.03	-9.534	8.895	-39.89	-21.628
116	116	0.5106	-2.595	18.24	-14.591	-3.91	2.178	-27.145	-4.235	24.907	26.482	-2.69	-1.712	-9.567	9.256	-41.524	-21.58
117	117	0.51504	-2.699	18.033	-14.454	-4.083	2.446	-27.35	-5.013	26.177	26.154	-2.565	-2.469	-9.649	9.634	-43.279	-21.559
118	118	0.51948	-2.826	17.817	-14.222	-4.293	2.768	-27.522	-5.76	27.56	25.667	-2.46	-3.324	-9.729	10.032	-45.172	-21.523
119	119	0.52392	-2.993	17.607	-13.895	-4.571	3.171	-27.689	-6.467	29.06	25.055	-2.354	-4.328	-9.808	10.475	-47.235	-21.458
120	120	0.52836	-3.204	17.424	-13.473	-4.917	3.669	-27.805	-7.094	30.654	24.269	-2.142	-5.37	-9.901	11.029	-49.293	-21.428
121	121	0.5328	-3.427	17.257	-12.963	-5.309	4.226	-27.955	-7.665	32.316	23.428	-1.882	-6.455	-10.027	11.646	-51.366	-21.425
122	122	0.53724	-3.626	17.105	-12.392	-5.702	4.83	-28.112	-8.18	34.054	22.505	-1.624	-7.658	-10.143	12.301	-53.559	-21.396
123	123	0.54168	-3.785	16.973	-11.807	-6.068	5.489	-28.248	-8.662	35.874	21.522	-1.396	-9.086	-10.223	12.986	-56.004	-21.268
124	124	0.54612	-3.91	16.876	-11.241	-6.394	6.225	-28.313	-9.111	37.763	20.479	-1.218	-10.776	-10.261	13.676	-58.74	-21.006
125	125	0.55056	-4.025	16.83	-10.701	-6.702	7.051	-28.305	-9.514	39.696	19.396	-1.103	-12.65	-10.285	14.336	-61.679	-20.643
126	126	0.555	-4.146	16.838	-10.182	-7.024	7.964	-28.245	-9.851	41.649	18.324	-1.071	-14.56	-10.333	14.915	-64.659	-20.238
127	127	0.55944	-4.271	16.889	-9.69	-7.36	8.937	-28.096	-10.086	43.595	17.293	-1.163	-16.366	-10.406	15.331	-67.535	-19.789
128	128	0.56388	-4.406	16.958	-9.217	-7.736	9.929	-27.959	-10.272	45.52	16.384	-1.446	-17.886	-10.429	15.492	-70.151	-19.273
129	129	0.56832	-4.54	17.034	-8.775	-8.126	10.934	-27.788	-10.414	47.434	15.567	-1.784	-19.017	-10.375	15.496	-72.36	-18.712
130	130	0.57276	-4.689	17.101	-8.363	-8.549	11.938	-27.636	-10.55	49.338	14.917	-2.054	-19.712	-10.326	15.458	-74.084	-18.186
131	131	0.5772	-4.874	17.167	-7.977	-9.028	12.961	-27.526	-10.704	51.229	14.477	-2.312	-20.027	-10.291	15.329	-75.38	-17.665
132	132	0.58164	-5.109	17.238	-7.611	-9.575	14.002	-27.473	-10.887	53.069	14.257	-2.598	-20.012	-10.247	15.079	-76.286	-17.123
133	133	0.58608	-5.4	17.325	-7.249	-10.206	15.073	-27.505	-11.107	54.851	14.266	-2.919	-19.732	-10.222	14.724	-76.855	-16.574
134	134	0.59052	-5.727	17.439	-6.887	-10.897	16.184	-27.605	-11.353	56.571	14.477	-3.227	-19.274	-10.27	14.332	-77.153	-16.058
135	135	0.59496	-6.044	17.583	-6.538	-11.584	17.333	-27.734	-11.613	58.206	14.836	-3.448	-18.723	-10.423	13.985	-77.232	-15.609
136	136	0.5994	-6.318	17.749	-6.206	-12.228	18.511	-27.93	-11.921	59.748	15.35	-3.555	-18.129	-10.683	13.719	-77.13	-15.22
137	137	0.60384	-6.509	17.94	-5.892	-12.797	19.716	-28.211	-12.27	61.207	15.982	-3.593	-17.515	-11.027	13.526	-76.886	-14.888
138	138	0.60828	-6.625	18.159	-5.581	-13.303	20.935	-28.565	-12.63	62.541	16.73	-3.674	-16.899	-11.413	13.291	-76.515	-14.559
139	139	0.61272	-6.683	18.409	-5.269	-13.755	22.184	-28.966	-12.998	63.768	17.491	-3.748	-16.32	-11.828	13.076	-76.059	-14.291
140	140	0.61716	-6.696	18.69	-4.967	-14.153	23.463	-29.366	-13.358	64.884	18.221	-3.719	-15.8	-12.294	12.971	-75.527	-14.123
141	141	0.6216	-6.655	18.993	-4.676	-14.487	24.753	-29.753	-13.693	65.908	18.918	-3.535	-15.365	-12.828	13.025	-74.957	-14.054
142	142	0.62604	-6.544	19.303	-4.394	-14.743	26.029	-30.122	-13.975	66.837	19.552	-3.232	-15.024	-13.409	13.212	-74.37	-14.078
143	143	0.63048	-6.352	19.612	-4.117	-14.915	27.271	-30.491	-14.195	67.651	20.091	-2.916	-14.739	-13.985	13.442	-73.736	-14.193
144	144	0.63492	-6.081	19.92	-3.836	-15.013	28.481	-30.892	-14.367	68.342	20.524	-2.701	-14.423	-14.508	13.608	-72.983	-14.395
145	145	0.63936	-5.751	20.227	-3.538	-15.059	29.672	-31.307	-14.476	68.934	20.832	-2.638	-13.967	-14.944	13.661	-72.023	-14.679
146	146	0.6438	-5.378	20.541	-3.219	-15.07	30.841	-31.694	-14.5	69.403	20.984	-2.601	-13.355	-15.233	13.705	-70.8	-15.027
147	147	0.64824	-4.985	20.86	-2.878	-15.092	31.991	-32.093	-14.462	69.756	21.022	-2.603	-12.659	-15.418	13.733	-69.394	-15.457
148	148	0.65268	-4.572	21.171	-2.54	-15.103	33.113	-32.504	-14.384	69.992	20.955	-2.703	-11.984	-15.55	13.686	-67.936	-15.971
149	149	0.65712	-4.148	21.48	-2.199	-15.103	34.212	-32.929	-14.287	70.118	20.786	-2.878	-11.365	-15.616	13.569	-66.473	-16.533
150	150	0.66156	-3.724	21.782	-1.846	-15.111	35.292	-33.359	-14.173	70.157	20.493	-3.06	-10.787	-15.575	13.44	-64.989	-17.122
151	151	0.666	-3.308	22.084	-1.483	-15.132	36.361	-33.766	-14.027	70.109	20.09	-3.213	-10.235	-15.43	13.322	-63.455	-17.729
152	152	0.67044	-2.91	22.384	-1.117	-15.172	37.425	-34.123	-13.833	69.974	19.625	-3.358	-9.707	-15.213	13.186	-61.869	-18.338
153	153	0.67488	-2.538	22.671	-0.756	-15.239	38.479	-34.45	-13.617	69.763	19.135	-3.543	-9.205	-14.939	12.985	-60.255	-18.925
154	154	0.67932	-2.185	22.934	-0.408	-15.304	39.515	-34.843	-13.488	69.462	18.616	-3.758	-8.753	-14.587	12.725	-58.636	-19.492
155	155	0.68376	-1.853	23.156	-0.073	-15.366	40.49	-35.206	-13.354	69.07	18.055	-3.938	-8.376	-14.182	12.47	-57.035	-20.04
156	156	0.6882	-1.545	23.34	0.247	-15.414	41.415	-35.547	-13.24	68.604	17.506	-4.01	-8.082	-13.762	12.274	-55.452	-20.543
157	157	0.69264	-1.25	23.479	0.547	-15.457	42.275	-35.852	-13.112	68.061	16.99	-4.018	-7.893	-13.34	12.114	-53.912	-21.001
158	158	0.69708	-0.96	23.579	0.833	-15.487	43.079	-36.162	-13.004	67.457	16.52	-3.984	-7.785	-12.946	11.97	-52.41	-21.437
159	159	0.70152	-0.666	23.633	1.103	-15.486	43.818	-36.468	-12.899	66.78	16.072	-3.896	-7.755	-12.588	11.86	-50.933	-21.875
160	160	0.70596	-0.363	23.65	1.364	-15.455	44.5	-36.781	-12.81	66.041	15.644	-3.756	-7.783	-12.254	11.778	-49.47	-22.306
161	161	0.7104	-0.061	23.635	1.618	-15.402	45.142	-37.092	-12.739	65.256	15.244	-3.577	-7.851	-11.924	11.706	-48.014	-22.701
162	162	0.71484	0.229	23.594	1.857	-15.335	45.749	-37.361	-12.659	64.427	14.882	-3.357	-7.95	-11.597	11.647	-46.553	-23.045
163	163	0.71928	0.48	23.535	2.073	-15.263	46.342	-37.617	-12.622	63.563	14.606	-3.065	-8.037	-11.324	11.622	-45.042	-23.37
164	164	0.72372	0.678	23.453	2.252	-15.201	46.906	-37.789	-12.558	62.633	14.399	-2.774	-8.093	-11.089	11.559	-43.457	-23.685
165	165	0.72816	0.811	23.344	2.402	-15.141	47.44	-37.893	-12.496	61.643	14.252	-2.529	-8.132	-10.874	11.419	-41.848	-23.959
166	166	0.7326	0.901	23.201	2.533	-15.082	47.928	-37.888	-12.376	60.608	14.112	-2.279	-8.183	-10.65	11.266	-40.227	-24.186
167	167	0.73704	0.961	23.029	2.643	-15.012	48.378	-37.819	-12.245	59.541	14.023	-1.956	-8.234	-10.45	11.148	-38.572	-24.369
168	168	0.74148	0.994	22.841	2.739	-14.937	48.802	-37.672	-12.084	58.447	13.964	-1.575	-8.264	-10.265	11.05	-36.866	-24.514
169	169	0.74592	1.003	22.641	2.817	-14.854	49.205	-37.454	-11.891	57.319	13.939	-1.189	-8.255	-10.085	10.923	-35.107	-24.608
170	170	0.75036	0.996	22.43	2.873	-14.75	49.585	-37.179	-11.668	56.15	13.954	-0.843	-8.207	-9.902	10.734	-33.306	-24.637
171	171	0.7548	0.977	22.209	2.908	-14.617	49.938	-36.836	-11.398	54.928	13.985	-0.528	-8.139	-9.707	10.497	-31.471	-24.601
172	172	0.75924	0.963	21.973	2.927	-14.45	50.252	-36.462	-11.105	53.633	14.058	-0.148	-8.072	-9.495	10.291	-29.571	-24.488
173	173	0.76368	0.963	21.729	2.945	-14.264	50.533	-36.064	-10.77	52.287	14.203	0.29	-7.973	-9.32	10.113	-27.589	-24.313
174	174	0.76812	0.963	21.482	2.969	-14.077	50.791	-35.675	-10.428	50.892	14.405	0.787	-7.907	-9.118	9.987	-25.59	-24.038
175	175	0.77256	0.953	21.236	2.995	-13.898	51.026	-35.217	-10.02	49.46	14.615	1.299	-7.878	-8.872	9.88	-23.606	-23.652
176	176	0.777	0.934	20.986	3.024	-13.722	51.229	-34.725	-9.576	48.007	14.846	1.767	-7.867	-8.591	9.746	-21.664	-23.156
177	177	0.78144	0.914	20.731	3.065	-13.55	51.391	-34.212	-9.095	46.527	15.09	2.247	-7.854	-8.313	9.631	-19.723	-22.603
178	178	0.78588	0.902	20.475	3.118	-13.383	51.515	-33.685	-8.587	45.037	15.37	2.752	-7.85	-8.061	9.55	-17.808	-21.991
179	179	0.79032	0.899	20.225	3.184	-13.224	51.612	-33.16	-8.065	43.556	15.7	3.258	-7.885	-7.828	9.492	-15.976	-21.297
180	180	0.79476	0.904	19.987	3.265	-13.078	51.685	-32.638	-7.521	42.076	16.039	3.768	-7.981	-7.597	9.472	-14.235	-20.552
181	181	0.7992	0.927	19.759	3.352	-12.927	51.74	-32.101	-6.953	40.621	16.325	4.269	-8.142	-7.359	9.49	-12.613	-19.782
182	182	0.80364	0.98	19.55	3.44	-12.751	51.782	-31.531	-6.357	39.203	16.56	4.81	-8.33	-7.217	9.581	-11.067	-19.068
183	183	0.80808	1.057	19.364	3.517	-12.547	51.828	-30.974	-5.787	37.827	16.747	5.367	-8.632	-7.059	9.739	-9.703	-18.338
184	184	0.81252	1.156	19.202	3.579	-12.318	51.878	-30.497	-5.266	36.516	16.971	5.843	-8.979	-6.94	9.872	-8.499	-17.619
185	185	0.81696	1.271	19.054	3.637	-12.077	51.918	-30.027	-4.758	35.261	17.12	6.317	-9.4	-6.812	10.053	-7.45	-16.928
186	186	0.8214	1.398	18.923	3.695	-11.84	51.951	-29.554	-4.243	34.08	17.199	6.738	-9.841	-6.719	10.23	-6.52	-16.305
187	187	0.82584	1.532	18.811	3.765	-11.619	51.991	-29.11	-3.746	32.991	17.225	7.064	-10.298	-6.669	10.363	-5.722	-15.761
188	188	0.83028	1.67	18.723	3.851	-11.417	52.048	-28.731	-3.299	32	17.195	7.335	-10.783	-6.622	10.49	-5.063	-15.292
189	189	0.83472	1.817	18.658	3.95	-11.234	52.116	-28.433	-2.897	31.118	17.11	7.607	-11.234	-6.561	10.668	-4.474	-14.902
190	190	0.83916	1.969	18.615	4.074	-11.09	52.188	-28.197	-2.513	30.365	16.949	7.84	-11.598	-6.452	10.864	-3.93	-14.565
191	191	0.8436	2.119	18.599	4.212	-10.985	52.283	-28.11	-2.216	29.774	16.782	8.115	-11.722	-6.335	11.133	-3.279	-14.352
192	192	0.84804	2.254	18.613	4.386	-10.941	52.409	-28.124	-1.984	29.348	16.575	8.354	-11.567	-6.159	11.39	-2.508	-14.199
193	193	0.85248	2.381	18.654	4.576	-10.936	52.554	-28.23	-1.806	29.068	16.326	8.601	-11.215	-5.923	11.686	-1.672	-14.11
194	194	0.85692	2.501	18.717	4.788	-10.974	52.709	-28.488	-1.706	28.93	16.123	8.821	-10.753	-5.659	11.992	-0.868	-14.075
195	195	0.86136	2.615	18.795	5.008	-11.033	52.863	-28.876	-1.675	28.919	15.963	8.986	-10.271	-5.411	12.284	-0.183	-14.119
196	196	0.8658	2.726	18.888	5.23	-11.098	53.008	-29.343	-1.7	29.012	15.793	9.106	-9.852	-5.18	12.576	0.317	-14.249
197	197	0.87024	2.838	18.993	5.451	-11.163	53.138	-29.887	-1.78	29.195	15.607	9.169	-9.547	-4.96	12.857	0.587	-14.459
198	198	0.87468	2.95	19.104	5.667	-11.224	53.244	-30.556	-1.931	29.456	15.471	9.102	-9.366	-4.789	13.061	0.61	-14.758
199	199	0.87912	3.053	19.223	5.905	-11.304	53.313	-31.346	-2.163	29.751	15.392	8.962	-9.32	-4.649	13.217	0.403	-15.111
200	200	0.88356	3.133	19.34	6.148	-11.392	53.321	-32.133	-2.395	30.059	15.296	8.708	-9.333	-4.525	13.293	0.039	-15.485
201	201	0.888	3.19	19.447	6.424	-11.527	53.248	-32.965	-2.615	30.371	15.262	8.264	-9.354	-4.485	13.204	-0.438	-15.905
