# Supplementary material for: Gait phenotypes in paediatric hereditary spastic paraplegia revealed by dynamic time warping analysis and random forests
Source: PLoS One. 2018 Mar 8;13(3):e0192345. doi: 10.1371/journal.pone.0192345 (PMC5843164; doi:10.1371/journal.pone.0192345)
Supplement: S1 Data — (ZIP) [file pone.0192345.s008.zip › HSP/Left.SR.HSP24.2.csv]

	Epoch	Time	Pelvic.obliquity	Pelvic.tilt	Pelvic rotation	Hip.abd.add	Hip.flexion	Hip.rotation	Knee.abd.add	Knee.flexion	Knee.rotation	Ankle.abd.add	Ankle.flexion	Ankle.rotation	Forefoot.abd.add	Forefoot.flexion	Forefoot.rotation
1	1	0	0.634	21.304	3.617	-11.968	57.347	-44.861	-7.267	33.315	22.701	5.811	-11.958	-1.563	16.87	-2.805	-17.904
2	2	0.00457	0.803	21.241	3.99	-12.11	57.095	-45.385	-7.539	33.682	22.687	5.772	-11.722	-1.776	16.932	-3.113	-18.143
3	3	0.00914	0.968	21.194	4.353	-12.215	56.77	-45.826	-7.701	33.999	22.727	5.335	-11.131	-2.199	16.524	-3.204	-18.503
4	4	0.01371	1.132	21.16	4.699	-12.274	56.355	-46.201	-7.754	34.253	22.834	4.561	-10.008	-2.665	15.667	-2.904	-18.863
5	5	0.01828	1.304	21.138	5.022	-12.268	55.861	-46.54	-7.747	34.452	23.026	3.528	-8.427	-3.11	14.453	-2.285	-19.149
6	6	0.02285	1.48	21.129	5.318	-12.199	55.308	-46.899	-7.75	34.63	23.298	2.433	-6.621	-3.544	13.141	-1.543	-19.397
7	7	0.02742	1.658	21.14	5.591	-12.08	54.718	-47.276	-7.803	34.809	23.645	1.635	-4.972	-4.101	12.158	-0.949	-19.696
8	8	0.03199	1.83	21.176	5.843	-11.933	54.135	-47.687	-7.937	35.024	24.103	1.29	-3.744	-4.909	11.719	-0.701	-20.119
9	9	0.03656	1.991	21.24	6.074	-11.778	53.632	-48.161	-8.175	35.317	24.668	1.138	-2.938	-5.942	11.597	-0.856	-20.643
10	10	0.04113	2.141	21.333	6.281	-11.618	53.308	-48.69	-8.551	35.717	25.3	0.625	-2.338	-7.052	11.22	-1.353	-21.141
11	11	0.0457	2.281	21.453	6.456	-11.447	53.248	-49.276	-9.133	36.265	26.037	-0.761	-1.622	-8.146	10.013	-2.058	-21.489
12	12	0.05027	2.423	21.586	6.596	-11.268	53.44	-49.799	-9.877	36.966	26.778	-2.873	-0.699	-9.22	8.073	-2.839	-21.718
13	13	0.05484	2.586	21.705	6.701	-11.045	53.781	-50.052	-10.658	37.834	27.409	-5.087	0.298	-10.398	5.997	-3.661	-21.9
14	14	0.05941	2.788	21.81	6.761	-10.744	54.136	-49.925	-11.352	38.778	27.803	-6.666	1.195	-11.588	4.463	-4.426	-22.005
15	15	0.06398	3.04	21.903	6.77	-10.333	54.42	-49.29	-11.763	39.731	27.715	-7.587	2.024	-12.605	3.492	-5.038	-22.013
16	16	0.06855	3.338	21.996	6.714	-9.8	54.609	-48.325	-11.919	40.596	27.262	-7.895	2.806	-13.471	3.05	-5.433	-22.013
17	17	0.07312	3.673	22.095	6.581	-9.152	54.7	-47.183	-11.858	41.294	26.563	-7.837	3.487	-14.151	2.93	-5.688	-22.006
18	18	0.07769	4.024	22.204	6.372	-8.413	54.685	-45.997	-11.627	41.787	25.857	-7.746	4.059	-14.731	2.858	-5.897	-21.963
19	19	0.08226	4.365	22.321	6.097	-7.614	54.568	-44.848	-11.288	42.067	25.263	-7.787	4.492	-15.285	2.701	-6.155	-21.905
20	20	0.08683	4.679	22.435	5.78	-6.798	54.361	-43.795	-10.919	42.175	24.798	-7.955	4.825	-15.808	2.457	-6.455	-21.849
21	21	0.0914	4.961	22.532	5.447	-6.011	54.082	-42.885	-10.584	42.192	24.477	-8.192	5.157	-16.276	2.167	-6.724	-21.782
22	22	0.09597	5.211	22.607	5.109	-5.273	53.743	-42.116	-10.294	42.172	24.265	-8.414	5.517	-16.68	1.913	-6.939	-21.714
23	23	0.10054	5.446	22.652	4.775	-4.574	53.326	-41.45	-10.018	42.101	24.064	-8.505	5.898	-16.96	1.788	-7.06	-21.647
24	24	0.10511	5.677	22.679	4.456	-3.922	52.837	-40.944	-9.775	41.984	23.937	-8.561	6.318	-17.124	1.709	-7.109	-21.557
25	25	0.10968	5.925	22.679	4.164	-3.311	52.274	-40.671	-9.609	41.796	23.886	-8.506	6.701	-17.163	1.738	-7.122	-21.467
26	26	0.11425	6.19	22.651	3.905	-2.73	51.65	-40.537	-9.464	41.55	23.881	-8.489	7.026	-17.12	1.742	-7.17	-21.357
27	27	0.11882	6.476	22.585	3.678	-2.165	50.939	-40.447	-9.275	41.219	23.871	-8.388	7.206	-17.048	1.83	-7.278	-21.254
28	28	0.12339	6.793	22.472	3.487	-1.621	50.139	-40.508	-9.099	40.806	23.98	-8.278	7.323	-16.971	1.937	-7.396	-21.15
29	29	0.12796	7.144	22.322	3.338	-1.101	49.259	-40.659	-8.884	40.33	24.154	-8.291	7.455	-16.855	1.942	-7.492	-21.023
30	30	0.13253	7.519	22.145	3.223	-0.601	48.317	-40.89	-8.642	39.79	24.333	-8.346	7.588	-16.642	1.905	-7.552	-20.874
31	31	0.1371	7.911	21.949	3.137	-0.116	47.321	-41.231	-8.409	39.183	24.538	-8.331	7.689	-16.325	1.925	-7.576	-20.698
32	32	0.14167	8.317	21.742	3.074	0.362	46.272	-41.666	-8.17	38.509	24.785	-8.294	7.745	-15.95	1.972	-7.596	-20.513
33	33	0.14624	8.736	21.532	3.03	0.845	45.185	-42.152	-7.896	37.774	25.06	-8.302	7.746	-15.575	1.992	-7.651	-20.351
34	34	0.15081	9.159	21.328	3	1.325	44.093	-42.69	-7.62	37.008	25.389	-8.253	7.681	-15.233	2.077	-7.73	-20.216
35	35	0.15538	9.569	21.133	2.981	1.777	43.017	-43.25	-7.335	36.261	25.779	-8.174	7.57	-14.933	2.211	-7.837	-20.091
36	36	0.15995	9.953	20.949	2.972	2.199	41.972	-43.829	-7.063	35.55	26.198	-8.05	7.439	-14.64	2.4	-7.958	-19.968
37	37	0.16452	10.295	20.777	2.979	2.571	40.977	-44.37	-6.801	34.901	26.602	-7.931	7.395	-14.337	2.575	-8.011	-19.843
38	38	0.16909	10.59	20.638	2.981	2.907	40.048	-44.861	-6.552	34.301	26.994	-7.799	7.396	-14.048	2.756	-8.031	-19.726
39	39	0.17366	10.832	20.539	2.982	3.196	39.212	-45.369	-6.367	33.771	27.438	-7.72	7.408	-13.801	2.892	-8.086	-19.617
40	40	0.17823	11.017	20.491	2.968	3.451	38.456	-45.741	-6.159	33.281	27.796	-7.666	7.393	-13.56	3.004	-8.184	-19.5
41	41	0.1828	11.136	20.487	2.94	3.666	37.773	-45.991	-5.942	32.824	28.085	-7.642	7.386	-13.342	3.082	-8.293	-19.395
42	42	0.18737	11.2	20.511	2.903	3.85	37.136	-46.125	-5.71	32.383	28.305	-7.617	7.403	-13.151	3.151	-8.382	-19.313
43	43	0.19194	11.222	20.548	2.854	4.02	36.514	-46.103	-5.432	31.937	28.438	-7.547	7.427	-13.004	3.253	-8.445	-19.25
44	44	0.19651	11.203	20.595	2.786	4.183	35.906	-45.94	-5.13	31.479	28.517	-7.386	7.425	-12.911	3.426	-8.5	-19.197
45	45	0.20108	11.131	20.657	2.686	4.332	35.324	-45.696	-4.854	31.011	28.597	-7.131	7.382	-12.857	3.672	-8.564	-19.138
46	46	0.20565	10.983	20.742	2.549	4.443	34.776	-45.341	-4.585	30.548	28.679	-6.91	7.324	-12.861	3.887	-8.654	-19.085
47	47	0.21022	10.744	20.853	2.382	4.496	34.276	-44.899	-4.334	30.115	28.748	-6.776	7.267	-12.906	4.023	-8.783	-19.05
48	48	0.21479	10.409	20.997	2.195	4.474	33.83	-44.344	-4.099	29.717	28.79	-6.627	7.263	-12.983	4.165	-8.875	-19.021
49	49	0.21936	10.024	21.17	1.996	4.412	33.446	-43.735	-3.911	29.358	28.803	-6.439	7.286	-13.073	4.325	-8.954	-18.994
50	50	0.22393	9.61	21.366	1.798	4.318	33.118	-43.121	-3.76	29.034	28.794	-6.285	7.328	-13.155	4.443	-9.043	-18.97
51	51	0.2285	9.188	21.577	1.601	4.206	32.834	-42.499	-3.643	28.731	28.752	-6.036	7.369	-13.238	4.629	-9.115	-18.958
52	52	0.23307	8.763	21.804	1.401	4.094	32.587	-41.894	-3.564	28.449	28.724	-5.811	7.408	-13.335	4.789	-9.214	-18.947
53	53	0.23764	8.342	22.04	1.195	3.996	32.361	-41.285	-3.51	28.184	28.69	-5.587	7.47	-13.457	4.949	-9.311	-18.953
54	54	0.24221	7.935	22.273	0.985	3.921	32.136	-40.663	-3.467	27.926	28.628	-5.352	7.548	-13.6	5.115	-9.405	-18.984
55	55	0.24678	7.556	22.486	0.785	3.862	31.893	-40.071	-3.432	27.674	28.568	-5.152	7.643	-13.749	5.249	-9.501	-19.029
56	56	0.25135	7.216	22.663	0.6	3.825	31.609	-39.547	-3.405	27.418	28.543	-4.981	7.755	-13.906	5.357	-9.591	-19.083
57	57	0.25592	6.925	22.803	0.427	3.831	31.278	-39.068	-3.382	27.134	28.513	-4.784	7.838	-14.073	5.487	-9.692	-19.162
58	58	0.26049	6.672	22.921	0.269	3.852	30.917	-38.649	-3.357	26.837	28.472	-4.596	7.919	-14.213	5.603	-9.79	-19.257
59	59	0.26506	6.451	23.028	0.135	3.875	30.531	-38.273	-3.325	26.523	28.442	-4.341	7.968	-14.354	5.775	-9.892	-19.353
60	60	0.26963	6.24	23.118	0.032	3.876	30.124	-38.012	-3.31	26.209	28.45	-4.139	8.029	-14.472	5.899	-9.996	-19.47
61	61	0.2742	6.06	23.169	-0.059	3.884	29.663	-37.882	-3.304	25.901	28.575	-4.086	8.102	-14.584	5.908	-10.141	-19.569
62	62	0.27877	5.907	23.185	-0.144	3.902	29.157	-37.798	-3.297	25.581	28.707	-3.975	8.166	-14.66	5.964	-10.269	-19.66
63	63	0.28334	5.779	23.158	-0.214	3.921	28.594	-37.787	-3.287	25.257	28.886	-3.861	8.221	-14.711	6.031	-10.402	-19.732
64	64	0.28791	5.658	23.092	-0.257	3.913	27.977	-37.797	-3.254	24.928	29.052	-3.707	8.256	-14.729	6.129	-10.538	-19.793
65	65	0.29248	5.539	22.984	-0.275	3.868	27.311	-37.826	-3.198	24.606	29.203	-3.526	8.26	-14.701	6.246	-10.698	-19.828
66	66	0.29705	5.426	22.847	-0.28	3.806	26.608	-37.827	-3.11	24.294	29.319	-3.34	8.235	-14.654	6.37	-10.889	-19.842
67	67	0.30162	5.329	22.696	-0.285	3.757	25.886	-37.738	-2.981	23.986	29.35	-3.186	8.181	-14.607	6.468	-11.124	-19.845
68	68	0.30619	5.256	22.53	-0.3	3.736	25.145	-37.55	-2.807	23.68	29.29	-3.128	8.089	-14.547	6.483	-11.429	-19.824
69	69	0.31076	5.207	22.348	-0.318	3.733	24.374	-37.246	-2.572	23.366	29.161	-3.138	7.974	-14.492	6.44	-11.773	-19.764
70	70	0.31533	5.177	22.14	-0.35	3.754	23.57	-36.863	-2.328	23.036	29.009	-3.029	7.859	-14.451	6.494	-12.076	-19.677
71	71	0.3199	5.156	21.907	-0.389	3.796	22.727	-36.378	-2.063	22.679	28.799	-2.913	7.752	-14.42	6.54	-12.364	-19.568
72	72	0.32447	5.14	21.654	-0.451	3.836	21.86	-35.824	-1.781	22.328	28.578	-2.819	7.662	-14.396	6.563	-12.65	-19.433
73	73	0.32904	5.128	21.389	-0.538	3.891	20.975	-35.197	-1.491	21.964	28.321	-2.713	7.558	-14.387	6.592	-12.942	-19.299
74	74	0.33361	5.127	21.11	-0.649	3.968	20.063	-34.544	-1.206	21.586	28.085	-2.659	7.436	-14.395	6.578	-13.274	-19.15
75	75	0.33818	5.134	20.82	-0.785	4.055	19.125	-33.924	-0.933	21.199	27.928	-2.672	7.306	-14.413	6.51	-13.634	-18.983
76	76	0.34275	5.151	20.522	-0.932	4.144	18.163	-33.346	-0.668	20.798	27.836	-2.711	7.183	-14.44	6.42	-13.993	-18.811
77	77	0.34732	5.179	20.224	-1.092	4.234	17.19	-32.826	-0.415	20.387	27.808	-2.73	7.074	-14.463	6.35	-14.324	-18.642
78	78	0.35189	5.222	19.935	-1.272	4.328	16.226	-32.397	-0.189	19.983	27.879	-2.724	6.981	-14.481	6.307	-14.631	-18.474
79	79	0.35646	5.276	19.66	-1.476	4.427	15.273	-32.072	0.002	19.582	28.06	-2.718	6.886	-14.493	6.269	-14.938	-18.309
80	80	0.36103	5.327	19.408	-1.702	4.519	14.33	-31.824	0.168	19.167	28.313	-2.703	6.762	-14.488	6.238	-15.266	-18.146
81	81	0.3656	5.366	19.175	-1.94	4.587	13.395	-31.647	0.329	18.74	28.622	-2.68	6.604	-14.459	6.215	-15.613	-17.988
82	82	0.37017	5.385	18.965	-2.192	4.612	12.472	-31.535	0.508	18.32	28.979	-2.739	6.442	-14.396	6.131	-15.982	-17.832
83	83	0.37474	5.374	18.799	-2.464	4.595	11.586	-31.453	0.703	17.903	29.328	-2.851	6.314	-14.285	6.003	-16.324	-17.695
84	84	0.37931	5.33	18.69	-2.746	4.534	10.763	-31.332	0.918	17.487	29.59	-2.979	6.179	-14.095	5.855	-16.668	-17.537
85	85	0.38388	5.253	18.645	-3.033	4.422	10.011	-31.221	1.143	17.08	29.833	-3.075	6.041	-13.848	5.732	-16.999	-17.358
86	86	0.38845	5.143	18.656	-3.323	4.265	9.329	-31.092	1.382	16.69	30.049	-3.168	5.888	-13.624	5.617	-17.343	-17.209
87	87	0.39302	5.004	18.714	-3.63	4.069	8.704	-30.929	1.631	16.316	30.25	-3.268	5.752	-13.418	5.497	-17.677	-17.075
88	88	0.39759	4.837	18.818	-3.952	3.838	8.138	-30.726	1.882	15.962	30.423	-3.309	5.612	-13.217	5.432	-18.01	-16.944
89	89	0.40216	4.642	18.963	-4.291	3.584	7.632	-30.48	2.122	15.632	30.554	-3.307	5.464	-13.024	5.408	-18.355	-16.826
90	90	0.40673	4.419	19.145	-4.639	3.303	7.184	-30.187	2.356	15.33	30.633	-3.329	5.345	-12.842	5.361	-18.696	-16.727
91	91	0.4113	4.166	19.352	-4.984	2.978	6.79	-29.866	2.594	15.067	30.676	-3.391	5.278	-12.671	5.278	-19.014	-16.647
92	92	0.41587	3.878	19.573	-5.333	2.605	6.442	-29.576	2.817	14.858	30.746	-3.465	5.243	-12.509	5.191	-19.327	-16.581
93	93	0.42044	3.559	19.799	-5.684	2.195	6.128	-29.307	3.005	14.685	30.806	-3.462	5.199	-12.34	5.168	-19.652	-16.533
94	94	0.42501	3.197	20.028	-6.041	1.739	5.845	-29.032	3.167	14.554	30.875	-3.417	5.143	-12.22	5.185	-20.011	-16.517
95	95	0.42958	2.813	20.246	-6.407	1.235	5.59	-28.801	3.313	14.492	31.02	-3.372	5.165	-12.147	5.21	-20.324	-16.532
96	96	0.43415	2.415	20.451	-6.781	0.71	5.359	-28.644	3.411	14.489	31.28	-3.323	5.22	-12.135	5.24	-20.634	-16.568
97	97	0.43872	2.016	20.634	-7.162	0.178	5.14	-28.53	3.477	14.542	31.571	-3.308	5.249	-12.136	5.249	-21.01	-16.623
98	98	0.44329	1.631	20.783	-7.548	-0.347	4.917	-28.469	3.5	14.649	31.869	-3.287	5.262	-12.078	5.263	-21.432	-16.658
99	99	0.44786	1.266	20.889	-7.944	-0.846	4.673	-28.412	3.478	14.786	32.156	-3.251	5.298	-12.005	5.285	-21.859	-16.693
100	100	0.45243	0.926	20.951	-8.349	-1.32	4.408	-28.374	3.417	14.959	32.438	-3.239	5.342	-11.932	5.283	-22.312	-16.751
101	101	0.457	0.615	20.971	-8.765	-1.768	4.128	-28.345	3.32	15.176	32.705	-3.286	5.357	-11.846	5.23	-22.841	-16.812
102	102	0.46157	0.334	20.949	-9.185	-2.186	3.831	-28.297	3.181	15.432	32.941	-3.377	5.318	-11.74	5.137	-23.473	-16.849
103	103	0.46614	0.088	20.882	-9.602	-2.565	3.511	-28.24	2.993	15.722	33.143	-3.458	5.223	-11.618	5.051	-24.194	-16.866
104	104	0.47071	-0.117	20.783	-10.021	-2.896	3.182	-28.144	2.756	16.039	33.3	-3.5	5.104	-11.51	4.995	-24.962	-16.888
105	105	0.47528	-0.289	20.654	-10.42	-3.202	2.838	-28.059	2.49	16.396	33.454	-3.651	4.985	-11.432	4.842	-25.796	-16.921
106	106	0.47985	-0.432	20.507	-10.802	-3.471	2.499	-27.965	2.172	16.767	33.539	-3.742	4.821	-11.346	4.727	-26.684	-16.969
107	107	0.48442	-0.531	20.336	-11.16	-3.679	2.14	-27.879	1.796	17.143	33.616	-3.834	4.595	-11.271	4.605	-27.663	-16.993
108	108	0.48899	-0.602	20.16	-11.494	-3.84	1.806	-27.784	1.367	17.549	33.624	-3.852	4.283	-11.206	4.554	-28.733	-17.035
109	109	0.49356	-0.644	19.973	-11.797	-3.951	1.495	-27.749	0.867	17.989	33.642	-3.849	3.922	-11.156	4.526	-29.87	-17.086
110	110	0.49813	-0.681	19.779	-12.047	-4.046	1.222	-27.807	0.297	18.49	33.717	-3.902	3.567	-11.161	4.453	-31.052	-17.153
111	111	0.5027	-0.727	19.574	-12.237	-4.143	0.987	-27.955	-0.329	19.055	33.801	-4.046	3.185	-11.174	4.31	-32.316	-17.227
112	112	0.50727	-0.79	19.352	-12.365	-4.25	0.785	-28.135	-0.998	19.672	33.853	-4.17	2.755	-11.209	4.194	-33.648	-17.298
113	113	0.51184	-0.881	19.108	-12.434	-4.373	0.608	-28.293	-1.698	20.333	33.832	-4.163	2.255	-11.277	4.208	-35.035	-17.371
114	114	0.51641	-1.009	18.84	-12.446	-4.523	0.457	-28.422	-2.42	21.041	33.701	-4.043	1.661	-11.351	4.335	-36.503	-17.448
115	115	0.52098	-1.18	18.566	-12.399	-4.702	0.353	-28.528	-3.163	21.806	33.454	-3.905	0.986	-11.433	4.489	-38.071	-17.538
116	116	0.52555	-1.39	18.307	-12.295	-4.9	0.328	-28.604	-3.912	22.648	33.057	-3.764	0.195	-11.536	4.676	-39.774	-17.674
117	117	0.53012	-1.642	18.082	-12.131	-5.128	0.414	-28.641	-4.654	23.601	32.521	-3.524	-0.676	-11.697	4.994	-41.557	-17.881
118	118	0.53469	-1.898	17.9	-11.911	-5.348	0.612	-28.673	-5.395	24.685	31.889	-3.379	-1.601	-11.885	5.268	-43.459	-18.109
119	119	0.53926	-2.153	17.763	-11.638	-5.56	0.926	-28.684	-6.141	25.913	31.079	-3.107	-2.573	-12.113	5.704	-45.424	-18.446
120	120	0.54383	-2.401	17.677	-11.337	-5.755	1.379	-28.697	-6.919	27.295	30.178	-2.797	-3.57	-12.382	6.211	-47.456	-18.844
121	121	0.5484	-2.652	17.635	-11.015	-5.964	1.963	-28.705	-7.701	28.828	29.182	-2.457	-4.615	-12.625	6.788	-49.561	-19.24
122	122	0.55297	-2.903	17.633	-10.691	-6.178	2.676	-28.733	-8.499	30.476	28.092	-2.006	-5.754	-12.801	7.513	-51.724	-19.633
123	123	0.55754	-3.144	17.666	-10.376	-6.386	3.492	-28.773	-9.296	32.179	26.92	-1.388	-7.015	-12.956	8.433	-53.914	-20.065
124	124	0.56211	-3.369	17.723	-10.083	-6.585	4.4	-28.835	-10.086	33.914	25.706	-0.77	-8.414	-13.095	9.405	-56.179	-20.515
125	125	0.56668	-3.586	17.793	-9.818	-6.788	5.382	-28.925	-10.846	35.667	24.485	-0.358	-9.957	-13.182	10.252	-58.579	-20.908
126	126	0.57125	-3.805	17.864	-9.576	-7.014	6.401	-29.023	-11.548	37.409	23.266	-0.155	-11.631	-13.201	10.976	-61.1	-21.202
127	127	0.57582	-4.035	17.923	-9.358	-7.272	7.442	-29.158	-12.232	39.139	22.075	-0.049	-13.392	-13.141	11.664	-63.679	-21.389
128	128	0.58039	-4.288	17.97	-9.15	-7.594	8.492	-29.356	-12.909	40.859	20.973	-0.022	-15.131	-13.023	12.302	-66.226	-21.47
129	129	0.58496	-4.559	18	-8.975	-7.958	9.553	-29.628	-13.631	42.566	19.965	-0.061	-16.797	-12.824	12.89	-68.69	-21.441
130	130	0.58953	-4.865	18.021	-8.817	-8.385	10.636	-29.967	-14.378	44.249	19.067	-0.103	-18.395	-12.592	13.484	-71.038	-21.322
131	131	0.5941	-5.178	18.038	-8.674	-8.84	11.75	-30.405	-15.178	45.914	18.307	-0.369	-19.97	-12.245	13.876	-73.403	-20.989
132	132	0.59867	-5.493	18.062	-8.532	-9.321	12.901	-30.881	-15.986	47.578	17.637	-0.776	-21.417	-11.844	14.117	-75.647	-20.525
133	133	0.60324	-5.789	18.084	-8.388	-9.807	14.066	-31.405	-16.815	49.237	17.062	-1.214	-22.607	-11.426	14.274	-77.613	-20.012
134	134	0.60781	-6.064	18.115	-8.246	-10.292	15.247	-31.971	-17.661	50.88	16.628	-1.634	-23.473	-11.022	14.363	-79.211	-19.468
135	135	0.61238	-6.317	18.16	-8.123	-10.767	16.442	-32.526	-18.48	52.504	16.331	-2.08	-24.015	-10.606	14.336	-80.445	-18.855
136	136	0.61695	-6.553	18.223	-8.02	-11.23	17.651	-33.032	-19.242	54.091	16.145	-2.498	-24.281	-10.181	14.252	-81.329	-18.187
137	137	0.62152	-6.77	18.31	-7.934	-11.671	18.887	-33.493	-19.957	55.627	16.055	-2.8	-24.341	-9.792	14.201	-81.887	-17.526
138	138	0.62609	-6.963	18.415	-7.859	-12.083	20.154	-33.922	-20.634	57.119	16.055	-3.037	-24.236	-9.465	14.146	-82.183	-16.889
139	139	0.63066	-7.134	18.546	-7.764	-12.495	21.45	-34.336	-21.239	58.574	16.166	-3.245	-23.969	-9.203	14.06	-82.226	-16.263
140	140	0.63523	-7.274	18.695	-7.652	-12.888	22.759	-34.683	-21.735	59.976	16.373	-3.396	-23.517	-8.987	13.962	-81.972	-15.637
141	141	0.6398	-7.36	18.849	-7.521	-13.231	24.046	-34.981	-22.126	61.307	16.69	-3.511	-22.806	-8.836	13.819	-81.355	-15.042
142	142	0.64437	-7.395	19.013	-7.39	-13.503	25.331	-35.167	-22.38	62.568	17.046	-3.68	-21.943	-8.757	13.58	-80.501	-14.487
143	143	0.64894	-7.378	19.181	-7.267	-13.705	26.616	-35.341	-22.603	63.773	17.469	-3.668	-21.032	-8.787	13.491	-79.487	-14
144	144	0.65351	-7.343	19.372	-7.133	-13.88	27.91	-35.508	-22.79	64.907	17.97	-3.555	-20.219	-8.918	13.491	-78.484	-13.533
145	145	0.65808	-7.295	19.576	-6.981	-14.037	29.2	-35.671	-22.938	65.974	18.537	-3.401	-19.554	-9.154	13.531	-77.565	-13.076
146	146	0.66265	-7.231	19.788	-6.812	-14.179	30.479	-35.828	-23.035	66.968	19.145	-3.238	-19.048	-9.488	13.59	-76.742	-12.647
147	147	0.66722	-7.146	20.001	-6.624	-14.307	31.743	-36.001	-23.098	67.881	19.776	-3.06	-18.671	-9.899	13.676	-75.976	-12.268
148	148	0.67179	-7.042	20.211	-6.42	-14.414	32.98	-36.172	-23.112	68.696	20.407	-2.894	-18.387	-10.345	13.757	-75.229	-11.927
149	149	0.67636	-6.926	20.418	-6.207	-14.499	34.18	-36.284	-23.03	69.403	21.01	-2.774	-18.169	-10.783	13.8	-74.475	-11.603
150	150	0.68093	-6.794	20.617	-5.987	-14.57	35.341	-36.348	-22.856	70.016	21.585	-2.644	-17.98	-11.212	13.864	-73.675	-11.316
151	151	0.6855	-6.639	20.804	-5.776	-14.606	36.469	-36.404	-22.648	70.532	22.15	-2.487	-17.783	-11.641	13.959	-72.787	-11.078
152	152	0.69007	-6.452	20.975	-5.587	-14.582	37.57	-36.477	-22.427	70.941	22.649	-2.396	-17.519	-12.035	14.016	-71.756	-10.928
153	153	0.69464	-6.244	21.131	-5.421	-14.525	38.653	-36.574	-22.207	71.255	23.071	-2.318	-17.138	-12.322	14.096	-70.522	-10.831
154	154	0.69921	-6.034	21.277	-5.242	-14.486	39.698	-36.659	-21.933	71.45	23.477	-2.206	-16.677	-12.553	14.217	-69.106	-10.791
155	155	0.70378	-5.818	21.426	-5.058	-14.436	40.724	-36.741	-21.628	71.552	23.842	-2.161	-16.159	-12.738	14.282	-67.577	-10.798
156	156	0.70835	-5.596	21.575	-4.868	-14.387	41.72	-36.807	-21.268	71.541	24.165	-2.123	-15.629	-12.885	14.352	-65.954	-10.866
157	157	0.71292	-5.371	21.724	-4.693	-14.331	42.705	-36.9	-20.917	71.445	24.441	-2.076	-15.088	-13.005	14.448	-64.254	-11.013
158	158	0.71749	-5.155	21.865	-4.545	-14.258	43.677	-37.011	-20.588	71.272	24.643	-2.059	-14.544	-13.087	14.534	-62.502	-11.236
159	159	0.72206	-4.953	21.993	-4.421	-14.166	44.629	-37.1	-20.258	71.022	24.76	-2.03	-14.021	-13.121	14.634	-60.721	-11.518
160	160	0.72663	-4.764	22.106	-4.321	-14.056	45.554	-37.172	-19.929	70.692	24.809	-1.941	-13.555	-13.13	14.789	-58.937	-11.86
161	161	0.7312	-4.583	22.197	-4.25	-13.932	46.437	-37.258	-19.615	70.271	24.815	-1.8	-13.186	-13.124	14.991	-57.187	-12.259
162	162	0.73577	-4.416	22.262	-4.199	-13.794	47.27	-37.344	-19.31	69.738	24.781	-1.565	-12.954	-13.077	15.266	-55.487	-12.68
163	163	0.74034	-4.262	22.299	-4.171	-13.641	48.055	-37.464	-19.044	69.109	24.697	-1.243	-12.817	-12.998	15.621	-53.807	-13.154
164	164	0.74491	-4.126	22.317	-4.171	-13.458	48.806	-37.535	-18.764	68.413	24.521	-0.823	-12.699	-12.861	16.06	-52.084	-13.671
165	165	0.74948	-4.005	22.326	-4.178	-13.266	49.514	-37.61	-18.477	67.626	24.304	-0.494	-12.594	-12.672	16.405	-50.342	-14.205
166	166	0.75405	-3.897	22.324	-4.187	-13.067	50.177	-37.648	-18.142	66.76	23.984	-0.205	-12.516	-12.379	16.716	-48.588	-14.746
167	167	0.75862	-3.803	22.315	-4.188	-12.876	50.798	-37.695	-17.797	65.795	23.637	0.091	-12.473	-12.045	17.02	-46.801	-15.31
168	168	0.76319	-3.718	22.293	-4.187	-12.682	51.377	-37.759	-17.457	64.733	23.246	0.424	-12.438	-11.676	17.342	-44.949	-15.933
169	169	0.76776	-3.641	22.265	-4.17	-12.491	51.908	-37.784	-17.064	63.566	22.79	0.746	-12.41	-11.274	17.626	-43.032	-16.607
170	170	0.77233	-3.565	22.227	-4.14	-12.294	52.383	-37.757	-16.605	62.298	22.282	1.091	-12.38	-10.823	17.897	-41.045	-17.295
171	171	0.7769	-3.491	22.182	-4.096	-12.094	52.803	-37.718	-16.116	60.95	21.75	1.462	-12.317	-10.331	18.157	-38.974	-17.986
172	172	0.78147	-3.42	22.134	-4.036	-11.9	53.178	-37.702	-15.627	59.538	21.223	1.824	-12.175	-9.831	18.373	-36.794	-18.702
173	173	0.78604	-3.348	22.084	-3.956	-11.71	53.509	-37.69	-15.109	58.063	20.715	2.149	-11.932	-9.34	18.505	-34.49	-19.436
174	174	0.79061	-3.286	22.037	-3.835	-11.566	53.796	-37.629	-14.479	56.531	20.216	2.247	-11.634	-8.867	18.396	-32.16	-20.15
175	175	0.79518	-3.234	21.987	-3.69	-11.445	54.05	-37.565	-13.801	54.938	19.725	2.266	-11.322	-8.428	18.188	-29.797	-20.879
176	176	0.79975	-3.195	21.935	-3.514	-11.358	54.256	-37.528	-13.097	53.273	19.307	2.058	-10.989	-7.974	17.729	-27.47	-21.511
177	177	0.80432	-3.172	21.881	-3.324	-11.29	54.424	-37.524	-12.391	51.563	18.971	1.926	-10.641	-7.571	17.308	-25.096	-22.129
178	178	0.80889	-3.165	21.834	-3.136	-11.23	54.563	-37.529	-11.845	50.069	18.678	2.672	-9.759	-7.165	17.521	-22.151	-22.82
179	179	0.81346	-3.172	21.786	-2.963	-11.166	54.667	-37.524	-11.12	48.285	18.544	2.754	-9.27	-6.845	17.175	-19.563	-23.361
180	180	0.81803	-3.188	21.74	-2.804	-11.092	54.747	-37.498	-10.344	46.443	18.497	2.636	-8.761	-6.508	16.607	-17.01	-23.754
181	181	0.8226	-3.204	21.701	-2.653	-11.009	54.812	-37.516	-9.636	44.676	18.562	2.829	-8.403	-6.211	16.355	-14.601	-24.036
182	182	0.82717	-3.211	21.672	-2.504	-10.922	54.875	-37.602	-9.008	42.999	18.759	3.313	-8.262	-6.003	16.428	-12.408	-24.236
183	183	0.83174	-3.209	21.659	-2.358	-10.837	54.944	-37.717	-8.425	41.419	19.064	3.948	-8.271	-5.871	16.685	-10.415	-24.351
184	184	0.83631	-3.202	21.659	-2.215	-10.753	55.016	-37.825	-7.862	39.934	19.446	4.678	-8.45	-5.793	17.088	-8.664	-24.359
185	185	0.84088	-3.189	21.664	-2.08	-10.669	55.088	-37.947	-7.34	38.553	19.879	5.417	-8.593	-5.742	17.504	-6.991	-24.319
186	186	0.84545	-3.172	21.679	-1.957	-10.58	55.176	-38.131	-6.907	37.274	20.393	6.265	-8.684	-5.777	18.01	-5.338	-24.318
187	187	0.85002	-3.136	21.686	-1.871	-10.444	55.266	-38.347	-6.557	36.099	20.953	7.108	-8.897	-5.837	18.563	-3.933	-24.253
188	188	0.85459	-3.082	21.696	-1.804	-10.286	55.371	-38.573	-6.269	35.056	21.555	7.922	-9.159	-5.961	19.123	-2.728	-24.16
189	189	0.85916	-3.016	21.704	-1.75	-10.119	55.479	-38.78	-6.011	34.118	22.104	8.498	-9.445	-6.017	19.496	-1.766	-23.963
190	190	0.86373	-2.94	21.712	-1.701	-9.949	55.597	-38.99	-5.806	33.29	22.591	8.944	-9.726	-6.034	19.776	-0.97	-23.741
191	191	0.8683	-2.85	21.709	-1.67	-9.756	55.706	-39.213	-5.659	32.559	23.03	9.277	-9.973	-6.007	19.967	-0.304	-23.491
192	192	0.87287	-2.746	21.69	-1.647	-9.55	55.793	-39.402	-5.54	31.929	23.363	9.519	-10.224	-5.927	20.108	0.206	-23.217
193	193	0.87744	-2.632	21.655	-1.633	-9.338	55.863	-39.56	-5.452	31.411	23.592	9.707	-10.506	-5.811	20.243	0.546	-22.94
194	194	0.88201	-2.51	21.604	-1.62	-9.129	55.917	-39.722	-5.418	31.009	23.749	9.804	-10.745	-5.65	20.316	0.767	-22.655
195	195	0.88658	-2.38	21.535	-1.596	-8.932	55.953	-39.909	-5.452	30.724	23.844	9.772	-10.834	-5.429	20.263	0.956	-22.362
196	196	0.89115	-2.242	21.453	-1.554	-8.758	55.969	-40.136	-5.552	30.558	23.894	9.644	-10.744	-5.173	20.104	1.156	-22.09
197	197	0.89572	-2.103	21.364	-1.477	-8.626	55.97	-40.41	-5.72	30.517	23.938	9.407	-10.51	-4.917	19.834	1.321	-21.83
198	198	0.90029	-1.961	21.264	-1.373	-8.521	55.949	-40.694	-5.942	30.599	23.968	9.025	-10.235	-4.71	19.443	1.333	-21.585
199	199	0.90486	-1.808	21.162	-1.254	-8.436	55.921	-41.047	-6.251	30.829	24.047	8.51	-9.943	-4.561	18.959	1.155	-21.344
200	200	0.90943	-1.636	21.062	-1.111	-8.354	55.861	-41.351	-6.587	31.182	24.056	7.916	-9.631	-4.479	18.42	0.812	-21.128
201	201	0.914	-1.456	20.97	-0.922	-8.311	55.782	-41.7	-6.989	31.661	24.145	7.377	-9.241	-4.592	17.923	0.416	-21.025
