# Supplementary material for: Gait phenotypes in paediatric hereditary spastic paraplegia revealed by dynamic time warping analysis and random forests
Source: PLoS One. 2018 Mar 8;13(3):e0192345. doi: 10.1371/journal.pone.0192345 (PMC5843164; doi:10.1371/journal.pone.0192345)
Supplement: S1 Data — (ZIP) [file pone.0192345.s008.zip › HSP/Left.SR.HSP24.3.csv]

	Epoch	Time	Pelvic.obliquity	Pelvic.tilt	Pelvic rotation	Hip.abd.add	Hip.flexion	Hip.rotation	Knee.abd.add	Knee.flexion	Knee.rotation	Ankle.abd.add	Ankle.flexion	Ankle.rotation	Forefoot.abd.add	Forefoot.flexion	Forefoot.rotation
1	1	0	0.464	19.599	2.167	-8.167	54.283	-17.204	3.058	34.258	8.444	5.262	-6.572	-6.921	12.01	-2.342	-14.643
2	2	0.00429	0.57	19.602	2.59	-8.365	54.022	-17.37	3.157	34.427	8.055	4.868	-6.677	-7.176	11.769	-2.907	-15.053
3	3	0.00858	0.682	19.629	3.012	-8.551	53.701	-17.616	3.282	34.528	7.751	4.17	-6.57	-7.433	11.249	-3.346	-15.446
4	4	0.01287	0.818	19.671	3.441	-8.709	53.305	-17.924	3.433	34.565	7.548	3.229	-5.969	-7.679	10.456	-3.387	-15.801
5	5	0.01716	0.968	19.711	3.863	-8.829	52.845	-18.357	3.521	34.584	7.469	2.233	-4.904	-7.859	9.547	-3.037	-16.109
6	6	0.02145	1.116	19.755	4.266	-8.917	52.329	-18.878	3.545	34.627	7.496	1.373	-3.583	-8.021	8.734	-2.484	-16.413
7	7	0.02574	1.253	19.806	4.637	-8.973	51.785	-19.455	3.501	34.745	7.617	0.853	-2.266	-8.244	8.246	-1.962	-16.759
8	8	0.03003	1.386	19.866	4.974	-8.997	51.255	-20.054	3.395	34.986	7.813	0.696	-1.111	-8.57	8.129	-1.628	-17.16
9	9	0.03432	1.525	19.929	5.287	-8.997	50.791	-20.61	3.272	35.365	8.033	0.598	-0.083	-8.968	8.097	-1.49	-17.558
10	10	0.03861	1.668	20.001	5.562	-8.966	50.481	-21.057	3.158	35.868	8.261	0.165	0.793	-9.398	7.775	-1.603	-17.869
11	11	0.0429	1.815	20.049	5.798	-8.91	50.334	-21.381	3.044	36.448	8.516	-0.85	1.51	-9.848	6.911	-1.975	-18.04
12	12	0.04719	1.972	20.071	5.986	-8.8	50.307	-21.626	2.891	37.098	8.813	-2.156	2.026	-10.351	5.777	-2.594	-18.131
13	13	0.05148	2.152	20.059	6.121	-8.627	50.332	-21.754	2.731	37.819	9.095	-3.409	2.474	-10.913	4.677	-3.281	-18.196
14	14	0.05577	2.371	20.012	6.203	-8.387	50.344	-21.762	2.591	38.592	9.318	-4.344	2.986	-11.491	3.843	-3.856	-18.254
15	15	0.06006	2.635	19.938	6.225	-8.071	50.298	-21.661	2.483	39.367	9.46	-4.815	3.628	-12.033	3.397	-4.21	-18.304
16	16	0.06435	2.942	19.858	6.18	-7.653	50.17	-21.454	2.411	40.062	9.505	-4.821	4.362	-12.532	3.345	-4.342	-18.349
17	17	0.06864	3.303	19.768	6.066	-7.125	49.92	-21.158	2.426	40.574	9.435	-4.613	5.027	-12.957	3.484	-4.412	-18.373
18	18	0.07293	3.695	19.692	5.877	-6.486	49.566	-20.778	2.527	40.843	9.326	-4.418	5.552	-13.376	3.628	-4.505	-18.383
19	19	0.07722	4.09	19.6	5.632	-5.785	49.117	-20.323	2.711	40.915	9.243	-4.463	5.992	-13.803	3.571	-4.639	-18.348
20	20	0.08151	4.463	19.508	5.346	-5.065	48.6	-19.795	2.966	40.825	9.175	-4.669	6.338	-14.235	3.388	-4.812	-18.293
21	21	0.0858	4.802	19.426	5.033	-4.358	48.051	-19.262	3.232	40.639	9.124	-4.909	6.627	-14.64	3.184	-4.988	-18.24
22	22	0.09009	5.107	19.361	4.707	-3.681	47.495	-18.802	3.445	40.416	9.104	-5.07	6.903	-14.987	3.057	-5.129	-18.201
23	23	0.09438	5.381	19.317	4.376	-3.038	46.934	-18.438	3.594	40.178	9.118	-5.096	7.175	-15.268	3.059	-5.228	-18.177
24	24	0.09867	5.624	19.271	4.045	-2.442	46.35	-18.136	3.719	39.928	9.088	-5.091	7.472	-15.39	3.088	-5.28	-18.133
25	25	0.10296	5.863	19.217	3.726	-1.891	45.734	-17.933	3.812	39.666	9.088	-5.036	7.771	-15.425	3.16	-5.303	-18.077
26	26	0.10725	6.105	19.159	3.425	-1.376	45.1	-17.837	3.868	39.381	9.111	-4.933	8.035	-15.383	3.273	-5.321	-18.015
27	27	0.11154	6.361	19.103	3.147	-0.872	44.452	-17.822	3.893	39.053	9.166	-4.83	8.286	-15.296	3.381	-5.317	-17.931
28	28	0.11583	6.631	19.052	2.895	-0.379	43.789	-17.87	3.906	38.667	9.236	-4.732	8.496	-15.178	3.481	-5.31	-17.837
29	29	0.12012	6.914	19.008	2.667	0.096	43.109	-17.979	3.923	38.216	9.3	-4.644	8.628	-15.023	3.576	-5.336	-17.752
30	30	0.12441	7.209	18.967	2.465	0.549	42.409	-18.159	3.944	37.712	9.351	-4.603	8.686	-14.807	3.631	-5.407	-17.666
31	31	0.1287	7.516	18.927	2.301	0.954	41.693	-18.416	3.99	37.177	9.4	-4.592	8.707	-14.526	3.666	-5.491	-17.582
32	32	0.13299	7.882	18.848	2.223	1.338	40.881	-18.803	4.059	36.552	9.414	-4.525	8.707	-14.18	3.75	-5.539	-17.522
33	33	0.13728	8.21	18.784	2.167	1.681	40.077	-19.211	4.118	35.898	9.421	-4.404	8.683	-13.804	3.878	-5.568	-17.472
34	34	0.14157	8.592	18.673	2.207	2.006	39.175	-19.7	4.213	35.178	9.426	-4.196	8.621	-13.42	4.088	-5.594	-17.423
35	35	0.14586	8.949	18.579	2.227	2.334	38.292	-20.152	4.31	34.459	9.433	-3.967	8.541	-13.027	4.322	-5.625	-17.359
36	36	0.15015	9.184	18.57	2.115	2.665	37.559	-20.454	4.36	33.812	9.467	-3.775	8.485	-12.657	4.527	-5.653	-17.289
37	37	0.15444	9.331	18.619	1.926	2.986	36.934	-20.665	4.367	33.228	9.566	-3.602	8.473	-12.372	4.72	-5.656	-17.243
38	38	0.15873	9.419	18.697	1.719	3.28	36.362	-20.799	4.38	32.672	9.66	-3.515	8.501	-12.114	4.838	-5.649	-17.203
39	39	0.16302	9.485	18.766	1.567	3.512	35.784	-20.926	4.424	32.138	9.797	-3.574	8.514	-11.905	4.833	-5.715	-17.14
40	40	0.16731	9.554	18.8	1.529	3.659	35.165	-21.155	4.482	31.627	9.974	-3.628	8.5	-11.73	4.836	-5.829	-17.096
41	41	0.1716	9.653	18.778	1.655	3.707	34.457	-21.471	4.604	31.104	10.142	-3.606	8.501	-11.586	4.906	-5.925	-17.073
42	42	0.17589	9.735	18.739	1.813	3.735	33.725	-21.739	4.736	30.577	10.272	-3.486	8.524	-11.46	5.051	-5.985	-17.055
43	43	0.18018	9.756	18.722	1.91	3.784	33.038	-21.876	4.831	30.065	10.354	-3.287	8.562	-11.348	5.251	-6.02	-17.032
44	44	0.18447	9.722	18.734	2.014	3.796	32.392	-21.916	4.926	29.558	10.38	-3.049	8.61	-11.261	5.468	-6.039	-17.011
45	45	0.18876	9.593	18.794	2.029	3.802	31.827	-21.738	5.014	29.058	10.332	-2.817	8.645	-11.194	5.667	-6.065	-16.965
46	46	0.19305	9.384	18.867	2.031	3.751	31.29	-21.475	5.094	28.56	10.277	-2.72	8.697	-11.12	5.727	-6.104	-16.878
47	47	0.19734	9.093	18.975	2.018	3.636	30.793	-21.128	5.181	28.061	10.221	-2.727	8.738	-11.088	5.692	-6.177	-16.792
48	48	0.20163	8.742	19.105	1.996	3.472	30.327	-20.719	5.256	27.568	10.177	-2.705	8.755	-11.128	5.677	-6.271	-16.727
49	49	0.20592	8.359	19.251	1.97	3.285	29.889	-20.28	5.308	27.087	10.12	-2.607	8.719	-11.198	5.726	-6.402	-16.676
50	50	0.21021	7.973	19.408	1.937	3.103	29.477	-19.831	5.337	26.617	10.031	-2.454	8.63	-11.263	5.819	-6.578	-16.627
51	51	0.2145	7.608	19.57	1.898	2.947	29.082	-19.377	5.345	26.16	9.926	-2.266	8.52	-11.336	5.934	-6.776	-16.58
52	52	0.21879	7.265	19.748	1.861	2.819	28.716	-18.937	5.309	25.719	9.814	-1.933	8.376	-11.458	6.171	-6.984	-16.571
53	53	0.22308	6.934	19.934	1.828	2.71	28.361	-18.449	5.28	25.266	9.634	-1.667	8.254	-11.569	6.337	-7.186	-16.559
54	54	0.22737	6.608	20.128	1.796	2.601	28.021	-17.956	5.242	24.816	9.44	-1.441	8.169	-11.676	6.45	-7.362	-16.545
55	55	0.23166	6.291	20.315	1.766	2.495	27.675	-17.456	5.208	24.366	9.24	-1.237	8.091	-11.801	6.543	-7.536	-16.544
56	56	0.23595	6	20.48	1.739	2.411	27.305	-16.972	5.168	23.913	9.034	-1.029	8.023	-11.935	6.636	-7.7	-16.559
57	57	0.24024	5.743	20.618	1.719	2.361	26.905	-16.525	5.114	23.458	8.828	-0.826	7.975	-12.072	6.722	-7.847	-16.59
58	58	0.24453	5.522	20.733	1.707	2.338	26.476	-16.114	5.061	23.001	8.627	-0.661	7.946	-12.216	6.778	-7.988	-16.638
59	59	0.24882	5.336	20.826	1.705	2.338	26.013	-15.722	5.02	22.533	8.412	-0.493	7.932	-12.384	6.839	-8.11	-16.724
60	60	0.25311	5.171	20.908	1.714	2.34	25.542	-15.452	4.94	22.082	8.265	-0.246	7.868	-12.524	6.973	-8.264	-16.805
61	61	0.2574	5.011	20.972	1.744	2.323	25.043	-15.206	4.88	21.617	8.083	-0.023	7.801	-12.599	7.082	-8.418	-16.866
62	62	0.26169	4.852	21.019	1.797	2.279	24.512	-14.984	4.838	21.136	7.896	0.206	7.727	-12.653	7.198	-8.57	-16.923
63	63	0.26598	4.697	21.051	1.876	2.216	23.952	-14.813	4.801	20.647	7.733	0.448	7.669	-12.702	7.324	-8.7	-16.978
64	64	0.27027	4.557	21.06	1.986	2.14	23.361	-14.698	4.781	20.154	7.583	0.653	7.606	-12.731	7.423	-8.846	-17.025
65	65	0.27456	4.435	21.041	2.126	2.054	22.727	-14.613	4.799	19.653	7.408	0.755	7.468	-12.715	7.444	-9.094	-17.047
66	66	0.27885	4.318	20.987	2.286	1.959	22.051	-14.59	4.808	19.147	7.262	0.806	7.272	-12.653	7.415	-9.416	-17.024
67	67	0.28314	4.221	20.909	2.466	1.876	21.332	-14.565	4.835	18.624	7.113	0.794	7.063	-12.59	7.333	-9.772	-16.974
68	68	0.28743	4.139	20.827	2.657	1.797	20.593	-14.54	4.885	18.084	6.945	0.742	6.852	-12.494	7.219	-10.14	-16.896
69	69	0.29172	4.076	20.754	2.856	1.725	19.853	-14.488	4.956	17.535	6.748	0.676	6.656	-12.372	7.09	-10.498	-16.782
70	70	0.29601	4.03	20.688	3.059	1.663	19.112	-14.407	5.036	16.975	6.527	0.649	6.428	-12.244	6.993	-10.88	-16.644
71	71	0.3003	4	20.618	3.262	1.617	18.363	-14.303	5.116	16.411	6.296	0.657	6.155	-12.12	6.927	-11.301	-16.488
72	72	0.30459	3.988	20.532	3.463	1.595	17.6	-14.156	5.201	15.852	6.045	0.635	5.881	-12.004	6.834	-11.74	-16.311
73	73	0.30888	3.999	20.433	3.658	1.603	16.813	-13.873	5.322	15.268	5.698	0.564	5.573	-11.934	6.704	-12.228	-16.137
74	74	0.31317	4.027	20.323	3.851	1.632	16.022	-13.61	5.419	14.709	5.431	0.444	5.312	-11.882	6.517	-12.701	-15.918
75	75	0.31746	4.062	20.218	4.037	1.671	15.231	-13.311	5.515	14.149	5.18	0.324	5.059	-11.86	6.331	-13.173	-15.682
76	76	0.32175	4.099	20.118	4.209	1.712	14.44	-12.991	5.613	13.588	4.955	0.178	4.852	-11.856	6.118	-13.608	-15.435
77	77	0.32604	4.136	20.015	4.364	1.759	13.648	-12.649	5.702	13.032	4.758	0.032	4.692	-11.874	5.898	-14	-15.18
78	78	0.33033	4.174	19.908	4.498	1.811	12.855	-12.293	5.779	12.488	4.608	-0.09	4.544	-11.937	5.699	-14.38	-14.931
79	79	0.33462	4.211	19.797	4.611	1.862	12.061	-11.946	5.859	11.96	4.528	-0.213	4.371	-12.065	5.511	-14.792	-14.704
80	80	0.33891	4.255	19.679	4.71	1.925	11.258	-11.651	5.925	11.44	4.513	-0.387	4.212	-12.186	5.277	-15.204	-14.47
81	81	0.3432	4.294	19.576	4.786	1.992	10.467	-11.356	5.963	10.912	4.511	-0.445	4.04	-12.32	5.139	-15.597	-14.258
82	82	0.34749	4.325	19.483	4.843	2.049	9.681	-11.059	6.003	10.385	4.516	-0.501	3.937	-12.435	5.003	-15.918	-14.047
83	83	0.35178	4.337	19.406	4.879	2.086	8.921	-10.774	6.043	9.884	4.545	-0.569	3.87	-12.546	4.863	-16.216	-13.845
84	84	0.35607	4.329	19.339	4.896	2.103	8.178	-10.508	6.077	9.413	4.6	-0.645	3.807	-12.641	4.719	-16.525	-13.641
85	85	0.36036	4.297	19.278	4.899	2.094	7.446	-10.262	6.105	8.966	4.659	-0.72	3.739	-12.701	4.576	-16.851	-13.434
86	86	0.36465	4.237	19.228	4.889	2.051	6.729	-10.017	6.136	8.534	4.683	-0.784	3.671	-12.727	4.445	-17.182	-13.244
87	87	0.36894	4.152	19.183	4.867	1.978	6.015	-9.728	6.184	8.103	4.645	-0.824	3.585	-12.779	4.344	-17.524	-13.111
88	88	0.37323	4.047	19.161	4.835	1.872	5.339	-9.462	6.245	7.708	4.597	-0.963	3.538	-12.786	4.158	-17.865	-12.974
89	89	0.37752	3.929	19.148	4.8	1.748	4.694	-9.215	6.305	7.361	4.546	-1.09	3.48	-12.784	3.988	-18.236	-12.852
90	90	0.38181	3.794	19.138	4.757	1.605	4.084	-8.989	6.352	7.08	4.494	-1.185	3.462	-12.759	3.846	-18.59	-12.74
91	91	0.3861	3.638	19.13	4.707	1.438	3.507	-8.773	6.393	6.863	4.438	-1.266	3.495	-12.713	3.719	-18.918	-12.628
92	92	0.39039	3.46	19.122	4.655	1.241	2.958	-8.568	6.435	6.706	4.381	-1.332	3.572	-12.652	3.607	-19.229	-12.52
93	93	0.39468	3.262	19.111	4.6	1.013	2.435	-8.397	6.479	6.618	4.339	-1.386	3.673	-12.591	3.512	-19.545	-12.432
94	94	0.39897	3.048	19.094	4.546	0.762	1.941	-8.298	6.529	6.611	4.385	-1.513	3.774	-12.561	3.361	-19.915	-12.359
95	95	0.40326	2.826	19.069	4.475	0.51	1.485	-8.259	6.552	6.699	4.498	-1.604	3.849	-12.552	3.242	-20.345	-12.31
96	96	0.40755	2.618	19.037	4.391	0.268	1.057	-8.251	6.564	6.858	4.646	-1.698	3.959	-12.544	3.119	-20.773	-12.271
97	97	0.41184	2.423	18.994	4.29	0.043	0.655	-8.268	6.556	7.089	4.816	-1.731	4.079	-12.54	3.052	-21.214	-12.257
98	98	0.41613	2.242	18.943	4.169	-0.165	0.284	-8.333	6.525	7.403	5.056	-1.741	4.208	-12.553	3.007	-21.68	-12.254
99	99	0.42042	2.075	18.885	4.028	-0.355	-0.051	-8.453	6.467	7.804	5.379	-1.79	4.351	-12.558	2.924	-22.179	-12.236
100	100	0.42471	1.924	18.824	3.864	-0.525	-0.346	-8.606	6.382	8.282	5.74	-1.895	4.499	-12.516	2.782	-22.717	-12.184
101	101	0.429	1.786	18.768	3.677	-0.681	-0.6	-8.74	6.277	8.823	6.102	-1.971	4.635	-12.462	2.665	-23.29	-12.123
102	102	0.43329	1.678	18.707	3.465	-0.797	-0.814	-8.855	6.128	9.439	6.422	-2.026	4.738	-12.36	2.553	-23.929	-12.054
103	103	0.43758	1.591	18.634	3.233	-0.889	-1.007	-8.978	5.946	10.114	6.766	-2.057	4.784	-12.25	2.454	-24.651	-11.973
104	104	0.44187	1.525	18.551	2.985	-0.956	-1.183	-9.083	5.738	10.84	7.075	-2.063	4.733	-12.121	2.37	-25.495	-11.895
105	105	0.44616	1.48	18.458	2.73	-1	-1.336	-9.188	5.501	11.626	7.378	-2.02	4.591	-11.996	2.327	-26.452	-11.824
106	106	0.45045	1.455	18.357	2.473	-1.022	-1.461	-9.296	5.231	12.471	7.681	-1.927	4.367	-11.882	2.323	-27.511	-11.759
107	107	0.45474	1.445	18.249	2.226	-1.025	-1.555	-9.394	4.937	13.371	7.954	-1.844	4.066	-11.758	2.304	-28.674	-11.687
108	108	0.45903	1.443	18.138	2.007	-1.027	-1.611	-9.52	4.63	14.333	8.21	-1.905	3.71	-11.589	2.145	-29.944	-11.578
109	109	0.46332	1.437	18.022	1.833	-1.022	-1.629	-9.66	4.28	15.348	8.4	-1.896	3.302	-11.393	2.034	-31.272	-11.464
110	110	0.46761	1.418	17.908	1.708	-1.04	-1.597	-9.814	3.916	16.435	8.584	-1.71	2.88	-11.275	2.088	-32.612	-11.399
111	111	0.4719	1.374	17.792	1.625	-1.085	-1.519	-9.974	3.527	17.588	8.731	-1.396	2.446	-11.192	2.253	-33.962	-11.366
112	112	0.47619	1.3	17.66	1.585	-1.164	-1.407	-10.128	3.139	18.809	8.824	-1.079	1.93	-11.142	2.423	-35.418	-11.361
113	113	0.48048	1.194	17.508	1.598	-1.283	-1.265	-10.292	2.764	20.108	8.869	-0.791	1.303	-11.123	2.575	-37.021	-11.386
114	114	0.48477	1.056	17.338	1.67	-1.444	-1.087	-10.489	2.402	21.5	8.881	-0.473	0.609	-11.133	2.774	-38.721	-11.444
115	115	0.48906	0.897	17.149	1.801	-1.648	-0.877	-10.688	2.079	22.998	8.852	-0.103	-0.063	-11.173	3.045	-40.436	-11.525
116	116	0.49335	0.711	16.979	2.001	-1.904	-0.581	-10.874	1.811	24.618	8.707	0.297	-0.708	-11.227	3.37	-42.163	-11.665
117	117	0.49764	0.511	16.815	2.246	-2.19	-0.201	-11.104	1.55	26.344	8.504	0.768	-1.471	-11.282	3.783	-44.012	-11.86
118	118	0.50193	0.306	16.668	2.533	-2.506	0.266	-11.297	1.348	28.15	8.182	1.218	-2.42	-11.343	4.204	-46.051	-12.104
119	119	0.50622	0.101	16.536	2.856	-2.85	0.819	-11.458	1.205	30.036	7.745	1.662	-3.552	-11.388	4.649	-48.266	-12.388
120	120	0.51051	-0.103	16.423	3.204	-3.22	1.454	-11.574	1.12	31.99	7.208	2.179	-4.838	-11.408	5.194	-50.612	-12.694
121	121	0.5148	-0.302	16.339	3.567	-3.612	2.166	-11.621	1.102	34	6.594	2.809	-6.261	-11.4	5.878	-53.065	-12.989
122	122	0.51909	-0.495	16.288	3.938	-4.037	2.958	-11.631	1.158	36.065	5.954	3.393	-7.832	-11.321	6.561	-55.667	-13.214
123	123	0.52338	-0.683	16.269	4.31	-4.483	3.829	-11.577	1.292	38.141	5.271	3.656	-9.541	-11.171	6.982	-58.437	-13.363
124	124	0.52767	-0.862	16.277	4.676	-4.954	4.77	-11.505	1.472	40.211	4.617	3.717	-11.311	-10.98	7.239	-61.26	-13.45
125	125	0.53196	-1.04	16.296	5.031	-5.446	5.743	-11.447	1.659	42.234	4.03	3.774	-13.16	-10.74	7.515	-64.093	-13.454
126	126	0.53625	-1.226	16.319	5.363	-5.961	6.729	-11.394	1.841	44.196	3.516	3.788	-15.041	-10.429	7.763	-66.899	-13.351
127	127	0.54054	-1.426	16.34	5.671	-6.502	7.712	-11.355	2.004	46.094	3.094	3.691	-16.83	-10.075	7.901	-69.578	-13.162
128	128	0.54483	-1.649	16.356	5.955	-7.073	8.679	-11.348	2.128	47.936	2.808	3.473	-18.376	-9.736	7.897	-71.992	-12.925
129	129	0.54912	-1.892	16.366	6.204	-7.665	9.644	-11.38	2.194	49.748	2.692	3.197	-19.59	-9.419	7.795	-74.053	-12.629
130	130	0.55341	-2.158	16.386	6.421	-8.296	10.618	-11.407	2.241	51.514	2.763	2.861	-20.433	-9.094	7.578	-75.712	-12.214
131	131	0.5577	-2.445	16.422	6.604	-8.95	11.632	-11.468	2.21	53.253	3.013	2.604	-21.04	-8.736	7.372	-77.071	-11.676
132	132	0.56199	-2.742	16.477	6.765	-9.617	12.677	-11.565	2.104	54.949	3.454	2.423	-21.369	-8.397	7.164	-78.086	-11.054
133	133	0.56628	-3.038	16.543	6.908	-10.284	13.748	-11.703	1.934	56.596	4.082	2.271	-21.392	-8.147	6.916	-78.723	-10.408
134	134	0.57057	-3.315	16.612	7.032	-10.93	14.845	-11.888	1.7	58.178	4.88	2.129	-21.115	-8.021	6.625	-78.974	-9.784
135	135	0.57486	-3.559	16.684	7.131	-11.535	15.97	-12.107	1.407	59.673	5.82	2.017	-20.58	-8.007	6.32	-78.854	-9.179
136	136	0.57915	-3.768	16.765	7.2	-12.097	17.137	-12.313	1.096	61.082	6.883	1.957	-19.839	-8.053	6.038	-78.41	-8.53
137	137	0.58344	-3.923	16.86	7.237	-12.592	18.347	-12.484	0.796	62.387	8.022	1.935	-18.909	-8.184	5.796	-77.648	-7.882
138	138	0.58773	-4.024	16.974	7.252	-13.028	19.59	-12.591	0.552	63.599	9.207	1.916	-17.879	-8.477	5.571	-76.68	-7.321
139	139	0.59202	-4.071	17.108	7.248	-13.4	20.861	-12.629	0.369	64.726	10.42	1.93	-16.854	-8.914	5.396	-75.625	-6.837
140	140	0.59631	-4.063	17.255	7.226	-13.7	22.149	-12.606	0.243	65.769	11.616	1.974	-15.903	-9.441	5.278	-74.555	-6.414
141	141	0.6006	-4.007	17.405	7.184	-13.927	23.443	-12.525	0.172	66.728	12.772	2.064	-15.058	-10.039	5.232	-73.506	-6.056
142	142	0.60489	-3.906	17.55	7.122	-14.082	24.735	-12.386	0.153	67.599	13.88	2.212	-14.324	-10.716	5.26	-72.477	-5.777
143	143	0.60918	-3.754	17.679	7.045	-14.165	26.011	-12.208	0.185	68.368	14.923	2.368	-13.682	-11.449	5.317	-71.441	-5.586
144	144	0.61347	-3.564	17.808	6.954	-14.191	27.277	-11.953	0.323	69.012	15.87	2.46	-13.113	-12.216	5.345	-70.367	-5.481
145	145	0.61776	-3.35	17.938	6.862	-14.187	28.533	-11.668	0.524	69.553	16.708	2.514	-12.575	-12.965	5.373	-69.232	-5.448
146	146	0.62205	-3.126	18.079	6.768	-14.157	29.785	-11.375	0.742	69.995	17.406	2.596	-12.062	-13.626	5.455	-68.039	-5.455
147	147	0.62634	-2.896	18.236	6.678	-14.116	31.032	-11.077	0.991	70.334	17.957	2.674	-11.558	-14.187	5.566	-66.774	-5.502
148	148	0.63063	-2.661	18.406	6.593	-14.07	32.268	-10.793	1.263	70.565	18.349	2.714	-11.063	-14.645	5.683	-65.434	-5.608
149	149	0.63492	-2.422	18.587	6.512	-14.02	33.491	-10.558	1.523	70.683	18.572	2.727	-10.577	-14.992	5.812	-64.015	-5.784
150	150	0.63921	-2.184	18.78	6.441	-13.976	34.703	-10.389	1.75	70.693	18.646	2.766	-10.072	-15.219	5.994	-62.489	-6.014
151	151	0.6435	-1.954	18.985	6.37	-13.924	35.892	-10.233	1.986	70.575	18.507	2.799	-9.546	-15.289	6.208	-60.848	-6.298
152	152	0.64779	-1.727	19.189	6.295	-13.857	37.068	-10.167	2.153	70.349	18.208	2.774	-9.007	-15.244	6.386	-59.104	-6.647
153	153	0.65208	-1.508	19.394	6.212	-13.782	38.223	-10.154	2.281	70.011	17.792	2.709	-8.476	-15.078	6.531	-57.284	-7.007
154	154	0.65637	-1.298	19.584	6.122	-13.7	39.339	-10.19	2.375	69.561	17.261	2.6	-7.976	-14.804	6.63	-55.412	-7.391
155	155	0.66066	-1.102	19.76	6.028	-13.615	40.414	-10.27	2.435	69.004	16.617	2.472	-7.532	-14.433	6.702	-53.516	-7.802
156	156	0.66495	-0.923	19.93	5.934	-13.531	41.454	-10.397	2.45	68.344	15.877	2.373	-7.178	-13.975	6.778	-51.633	-8.233
157	157	0.66924	-0.752	20.086	5.837	-13.434	42.451	-10.604	2.389	67.586	15.056	2.322	-6.961	-13.435	6.874	-49.808	-8.679
158	158	0.67353	-0.595	20.237	5.745	-13.33	43.406	-10.857	2.287	66.709	14.134	2.338	-6.938	-12.799	7.008	-48.089	-9.131
159	159	0.67782	-0.437	20.378	5.645	-13.208	44.305	-11.177	2.143	65.745	13.171	2.283	-6.994	-12.134	7.072	-46.414	-9.613
160	160	0.68211	-0.285	20.506	5.539	-13.067	45.149	-11.516	1.988	64.694	12.164	2.189	-7.109	-11.46	7.096	-44.759	-10.131
161	161	0.6864	-0.136	20.61	5.427	-12.902	45.926	-11.875	1.819	63.554	11.128	2.105	-7.23	-10.77	7.123	-43.063	-10.67
162	162	0.69069	0.007	20.683	5.308	-12.718	46.63	-12.27	1.623	62.331	10.091	2.026	-7.354	-10.065	7.151	-41.327	-11.214
163	163	0.69498	0.139	20.723	5.184	-12.522	47.265	-12.709	1.392	61.031	9.086	1.939	-7.497	-9.366	7.165	-39.574	-11.76
164	164	0.69927	0.258	20.736	5.053	-12.312	47.832	-13.186	1.127	59.652	8.143	1.876	-7.644	-8.709	7.19	-37.783	-12.319
165	165	0.70356	0.353	20.742	4.912	-12.099	48.358	-13.666	0.86	58.204	7.287	1.86	-7.78	-8.113	7.249	-35.936	-12.879
166	166	0.70785	0.423	20.741	4.771	-11.892	48.841	-14.134	0.606	56.685	6.508	1.892	-7.89	-7.572	7.339	-34.016	-13.444
167	167	0.71214	0.469	20.743	4.629	-11.696	49.302	-14.58	0.375	55.131	5.784	1.948	-7.952	-7.033	7.44	-32.033	-13.973
168	168	0.71643	0.5	20.741	4.482	-11.499	49.73	-14.984	0.19	53.541	5.137	2.005	-7.944	-6.524	7.521	-29.973	-14.461
169	169	0.72072	0.518	20.73	4.328	-11.296	50.119	-15.329	0.065	51.92	4.583	2.049	-7.856	-6.077	7.568	-27.837	-14.91
170	170	0.72501	0.524	20.703	4.166	-11.087	50.466	-15.621	0.001	50.28	4.138	2.084	-7.694	-5.713	7.583	-25.637	-15.321
171	171	0.7293	0.526	20.657	3.996	-10.87	50.766	-15.888	-0.014	48.627	3.819	2.127	-7.477	-5.44	7.592	-23.395	-15.699
172	172	0.73359	0.515	20.607	3.829	-10.656	51.032	-16.073	0.047	46.961	3.595	2.294	-7.27	-5.189	7.702	-21.15	-15.961
173	173	0.73788	0.507	20.556	3.662	-10.436	51.266	-16.18	0.183	45.292	3.461	2.593	-7.098	-4.962	7.932	-18.933	-16.104
174	174	0.74217	0.492	20.504	3.51	-10.238	51.474	-16.212	0.402	43.637	3.427	2.938	-6.917	-4.816	8.2	-16.734	-16.177
175	175	0.74646	0.476	20.435	3.375	-10.053	51.635	-16.15	0.711	42.004	3.462	3.274	-6.708	-4.758	8.454	-14.559	-16.187
176	176	0.75075	0.469	20.351	3.258	-9.875	51.755	-16.009	1.093	40.403	3.547	3.598	-6.513	-4.75	8.701	-12.464	-16.109
177	177	0.75504	0.474	20.26	3.157	-9.704	51.848	-15.813	1.52	38.85	3.679	3.937	-6.395	-4.758	8.979	-10.516	-15.925
178	178	0.75933	0.487	20.16	3.07	-9.541	51.916	-15.561	1.982	37.351	3.853	4.309	-6.38	-4.803	9.309	-8.74	-15.657
179	179	0.76362	0.505	20.056	3.005	-9.398	51.971	-15.27	2.476	35.932	4.044	4.696	-6.456	-4.897	9.686	-7.143	-15.353
180	180	0.76791	0.529	19.936	2.962	-9.273	52	-14.948	2.989	34.589	4.273	5.116	-6.54	-5.057	10.109	-5.64	-15.022
181	181	0.7722	0.564	19.816	2.941	-9.159	52.019	-14.648	3.481	33.326	4.512	5.596	-6.664	-5.263	10.604	-4.257	-14.711
182	182	0.77649	0.615	19.695	2.942	-9.05	52.026	-14.391	3.943	32.141	4.73	6.142	-6.855	-5.509	11.183	-3.011	-14.459
183	183	0.78078	0.682	19.581	2.963	-8.944	52.025	-14.165	4.38	31.036	4.882	6.697	-7.078	-5.752	11.793	-1.887	-14.262
184	184	0.78507	0.765	19.473	3	-8.835	52.023	-13.965	4.793	30.022	4.944	7.188	-7.285	-5.968	12.362	-0.859	-14.119
185	185	0.78936	0.866	19.366	3.046	-8.712	52.019	-13.833	5.16	29.11	4.939	7.585	-7.448	-6.187	12.858	0.097	-14.076
186	186	0.79365	0.971	19.264	3.118	-8.604	52.029	-13.859	5.425	28.348	4.93	7.927	-7.507	-6.383	13.308	1.026	-14.14
187	187	0.79794	1.076	19.156	3.214	-8.509	52.03	-13.967	5.629	27.707	4.821	8.207	-7.415	-6.455	13.704	1.979	-14.25
188	188	0.80223	1.171	19.054	3.333	-8.439	52.046	-14.191	5.757	27.207	4.671	8.482	-7.177	-6.416	14.096	2.964	-14.408
189	189	0.80652	1.273	18.955	3.466	-8.374	52.075	-14.558	5.8	26.851	4.51	8.73	-6.825	-6.306	14.462	3.943	-14.636
190	190	0.81081	1.386	18.862	3.617	-8.311	52.112	-15.073	5.756	26.639	4.353	8.959	-6.43	-6.159	14.816	4.845	-14.946
191	191	0.8151	1.507	18.776	3.796	-8.259	52.153	-15.723	5.631	26.564	4.195	9.205	-6.069	-5.984	15.195	5.6	-15.332
192	192	0.81939	1.641	18.695	4.006	-8.223	52.187	-16.488	5.429	26.608	4.026	9.495	-5.792	-5.765	15.62	6.165	-15.762
193	193	0.82368	1.783	18.634	4.247	-8.21	52.224	-17.362	5.161	26.773	3.871	9.751	-5.659	-5.54	16.034	6.458	-16.233
194	194	0.82797	1.939	18.588	4.509	-8.199	52.259	-18.318	4.839	27.034	3.719	9.979	-5.65	-5.265	16.45	6.508	-16.686
195	195	0.83226	2.106	18.564	4.79	-8.205	52.292	-19.336	4.481	27.371	3.615	10.124	-5.661	-4.926	16.794	6.401	-17.047
196	196	0.83655	2.283	18.559	5.085	-8.218	52.312	-20.358	4.108	27.76	3.551	10.14	-5.679	-4.613	17.01	6.151	-17.368
197	197	0.84084	2.467	18.574	5.395	-8.245	52.313	-21.391	3.731	28.186	3.557	9.977	-5.711	-4.373	17.059	5.751	-17.663
198	198	0.84513	2.658	18.611	5.719	-8.283	52.287	-22.414	3.375	28.626	3.64	9.603	-5.772	-4.214	16.92	5.185	-17.911
199	199	0.84942	2.858	18.663	6.041	-8.31	52.217	-23.341	3.089	29.041	3.747	9.024	-5.88	-4.147	16.609	4.456	-18.101
200	200	0.85371	3.066	18.727	6.371	-8.33	52.1	-24.255	2.839	29.432	3.976	8.341	-5.997	-4.249	16.213	3.647	-18.297
201	201	0.858	3.299	18.79	6.69	-8.307	51.912	-25.153	2.63	29.764	4.328	7.634	-6.065	-4.504	15.785	2.854	-18.488
