# Supplementary material for: Gait phenotypes in paediatric hereditary spastic paraplegia revealed by dynamic time warping analysis and random forests
Source: PLoS One. 2018 Mar 8;13(3):e0192345. doi: 10.1371/journal.pone.0192345 (PMC5843164; doi:10.1371/journal.pone.0192345)
Supplement: S1 Data — (ZIP) [file pone.0192345.s008.zip › HSP/Left.SR.HSP24.4.csv]

	Epoch	Time	Pelvic.obliquity	Pelvic.tilt	Pelvic rotation	Hip.abd.add	Hip.flexion	Hip.rotation	Knee.abd.add	Knee.flexion	Knee.rotation	Ankle.abd.add	Ankle.flexion	Ankle.rotation	Forefoot.abd.add	Forefoot.flexion	Forefoot.rotation
1	1	0	3.58	21.068	10.154	-9.693	55.225	-21.708	2.773	29.822	8.764	11.306	-7.715	-8.829	17.755	1.15	-12.701
2	2	0.00475	3.61	20.916	10.533	-9.841	55.002	-22.174	2.702	30.427	8.823	10.657	-7.481	-9.035	17.365	0.641	-12.898
3	3	0.0095	3.644	20.764	10.886	-9.939	54.681	-22.706	2.613	30.956	8.942	9.883	-6.871	-9.256	16.836	0.461	-13.141
4	4	0.01425	3.692	20.595	11.204	-9.961	54.242	-23.407	2.44	31.39	9.215	9.205	-5.996	-9.48	16.373	0.559	-13.413
5	5	0.019	3.745	20.417	11.499	-9.928	53.695	-24.229	2.21	31.715	9.591	8.59	-5.013	-9.692	15.956	0.78	-13.69
6	6	0.02375	3.808	20.233	11.762	-9.848	53.059	-25.161	1.944	31.976	10.08	7.991	-4.149	-9.95	15.563	0.865	-13.988
7	7	0.0285	3.871	20.055	12.004	-9.739	52.375	-26.065	1.691	32.189	10.536	7.291	-3.387	-10.223	15.072	0.806	-14.302
8	8	0.03325	3.915	19.894	12.202	-9.608	51.747	-26.862	1.431	32.478	10.967	6.415	-2.702	-10.541	14.403	0.564	-14.604
9	9	0.038	3.943	19.754	12.341	-9.46	51.292	-27.46	1.151	32.951	11.356	5.192	-2.005	-10.875	13.371	0.161	-14.802
10	10	0.04275	3.959	19.639	12.418	-9.306	51.087	-27.809	0.836	33.691	11.698	3.622	-1.231	-11.223	11.964	-0.348	-14.867
11	11	0.0475	3.984	19.539	12.441	-9.139	51.114	-27.949	0.474	34.7	12.012	2.02	-0.379	-11.663	10.479	-0.886	-14.892
12	12	0.05225	4.044	19.446	12.404	-8.926	51.274	-27.899	0.102	35.878	12.279	0.694	0.512	-12.204	9.214	-1.389	-14.918
13	13	0.057	4.163	19.357	12.29	-8.606	51.454	-27.641	-0.193	37.069	12.449	-0.298	1.405	-12.782	8.247	-1.829	-14.917
14	14	0.06175	4.353	19.28	12.089	-8.142	51.578	-27.17	-0.355	38.136	12.482	-0.969	2.261	-13.366	7.574	-2.186	-14.891
15	15	0.0665	4.599	19.225	11.803	-7.544	51.625	-26.504	-0.374	39.002	12.409	-1.348	3.036	-13.96	7.169	-2.462	-14.849
16	16	0.07125	4.877	19.197	11.429	-6.829	51.588	-25.672	-0.253	39.664	12.318	-1.632	3.719	-14.602	6.867	-2.714	-14.78
17	17	0.076	5.167	19.191	10.961	-6.012	51.461	-24.674	0.01	40.117	12.242	-1.939	4.287	-15.299	6.565	-2.987	-14.674
18	18	0.08075	5.448	19.207	10.432	-5.141	51.247	-23.555	0.376	40.374	12.179	-2.226	4.793	-16.039	6.301	-3.221	-14.565
19	19	0.0855	5.695	19.246	9.879	-4.289	50.981	-22.399	0.791	40.509	12.192	-2.598	5.268	-16.802	5.974	-3.442	-14.439
20	20	0.09025	5.919	19.306	9.313	-3.473	50.705	-21.362	1.154	40.603	12.242	-2.927	5.754	-17.46	5.705	-3.609	-14.317
21	21	0.095	6.125	19.383	8.738	-2.697	50.42	-20.441	1.467	40.689	12.307	-3.11	6.232	-18.017	5.59	-3.743	-14.215
22	22	0.09975	6.331	19.46	8.163	-1.951	50.103	-19.758	1.665	40.742	12.411	-3.169	6.708	-18.416	5.599	-3.823	-14.13
23	23	0.1045	6.536	19.516	7.597	-1.229	49.711	-19.212	1.821	40.716	12.513	-3.245	7.112	-18.685	5.595	-3.936	-14.039
24	24	0.10925	6.748	19.551	7.039	-0.509	49.244	-18.836	1.895	40.591	12.623	-3.277	7.456	-18.84	5.621	-4.039	-13.964
25	25	0.114	6.978	19.567	6.502	0.19	48.711	-18.607	1.923	40.365	12.712	-3.306	7.733	-18.856	5.638	-4.136	-13.885
26	26	0.11875	7.235	19.569	5.993	0.866	48.121	-18.511	1.93	40.045	12.77	-3.328	7.978	-18.742	5.654	-4.195	-13.813
27	27	0.1235	7.529	19.552	5.527	1.504	47.471	-18.496	1.972	39.633	12.727	-3.34	8.187	-18.479	5.674	-4.22	-13.756
28	28	0.12825	7.852	19.508	5.098	2.109	46.756	-18.557	2.053	39.143	12.592	-3.351	8.341	-18.085	5.696	-4.243	-13.719
29	29	0.133	8.205	19.433	4.704	2.699	45.976	-18.706	2.135	38.589	12.44	-3.328	8.447	-17.617	5.744	-4.263	-13.688
30	30	0.13775	8.583	19.337	4.336	3.282	45.144	-18.934	2.208	37.983	12.277	-3.206	8.517	-17.098	5.879	-4.264	-13.677
31	31	0.1425	8.981	19.237	3.99	3.853	44.29	-19.219	2.284	37.348	12.137	-3.036	8.568	-16.578	6.066	-4.257	-13.692
32	32	0.14725	9.384	19.149	3.674	4.391	43.445	-19.579	2.35	36.713	12.068	-2.905	8.61	-16.067	6.223	-4.259	-13.707
33	33	0.152	9.774	19.079	3.387	4.886	42.63	-20.001	2.399	36.102	12.075	-2.828	8.649	-15.571	6.337	-4.277	-13.718
34	34	0.15675	10.136	19.027	3.111	5.342	41.858	-20.452	2.436	35.546	12.18	-2.774	8.703	-15.137	6.45	-4.301	-13.738
35	35	0.1615	10.454	18.992	2.838	5.751	41.133	-20.907	2.459	35.063	12.385	-2.722	8.79	-14.773	6.579	-4.326	-13.765
36	36	0.16625	10.721	18.966	2.566	6.116	40.443	-21.3	2.493	34.648	12.646	-2.68	8.905	-14.484	6.713	-4.354	-13.791
37	37	0.171	10.932	18.943	2.298	6.43	39.79	-21.648	2.522	34.301	13	-2.65	9.05	-14.29	6.851	-4.383	-13.81
38	38	0.17575	11.079	18.932	2.048	6.679	39.187	-21.925	2.556	34.009	13.379	-2.654	9.211	-14.14	6.957	-4.415	-13.809
39	39	0.1805	11.155	18.939	1.806	6.872	38.642	-22.119	2.58	33.777	13.795	-2.704	9.409	-14.082	7.02	-4.444	-13.809
40	40	0.18525	11.146	18.975	1.579	6.997	38.137	-22.176	2.626	33.551	14.15	-2.686	9.614	-14.078	7.137	-4.451	-13.833
41	41	0.19	11.071	19.029	1.344	7.079	37.653	-22.189	2.665	33.34	14.508	-2.761	9.79	-14.073	7.168	-4.516	-13.843
42	42	0.19475	10.949	19.084	1.118	7.123	37.148	-22.07	2.756	33.098	14.822	-2.836	9.913	-14.107	7.2	-4.626	-13.837
43	43	0.1995	10.809	19.13	0.891	7.174	36.632	-21.864	2.86	32.825	15.058	-2.904	10.027	-14.133	7.223	-4.73	-13.824
44	44	0.20425	10.647	19.178	0.652	7.228	36.114	-21.604	2.957	32.544	15.304	-3.037	10.19	-14.201	7.183	-4.801	-13.817
45	45	0.209	10.452	19.252	0.388	7.28	35.626	-21.303	3.033	32.246	15.511	-3.158	10.337	-14.246	7.138	-4.87	-13.807
46	46	0.21375	10.216	19.354	0.107	7.32	35.17	-20.905	3.112	31.924	15.638	-3.308	10.442	-14.263	7.046	-4.97	-13.773
47	47	0.2185	9.944	19.484	-0.164	7.325	34.758	-20.503	3.166	31.609	15.755	-3.437	10.5	-14.28	6.958	-5.11	-13.735
48	48	0.22325	9.653	19.632	-0.417	7.303	34.374	-20.063	3.22	31.29	15.774	-3.501	10.553	-14.272	6.906	-5.237	-13.721
49	49	0.228	9.366	19.797	-0.662	7.281	34.019	-19.615	3.258	30.974	15.737	-3.517	10.614	-14.261	6.879	-5.349	-13.735
50	50	0.23275	9.092	19.979	-0.904	7.272	33.69	-19.196	3.265	30.671	15.678	-3.491	10.665	-14.238	6.877	-5.474	-13.763
51	51	0.2375	8.835	20.177	-1.152	7.284	33.386	-18.81	3.237	30.386	15.611	-3.453	10.723	-14.187	6.873	-5.605	-13.783
52	52	0.24225	8.597	20.384	-1.405	7.321	33.098	-18.405	3.2	30.114	15.521	-3.389	10.812	-14.126	6.885	-5.713	-13.79
53	53	0.247	8.383	20.586	-1.658	7.389	32.81	-17.99	3.152	29.855	15.419	-3.332	10.952	-14.078	6.888	-5.789	-13.799
54	54	0.25175	8.202	20.775	-1.895	7.483	32.518	-17.646	3.067	29.618	15.358	-3.34	11.147	-14.048	6.828	-5.842	-13.822
55	55	0.2565	8.053	20.951	-2.095	7.575	32.219	-17.364	2.977	29.392	15.319	-3.333	11.352	-14.03	6.782	-5.891	-13.851
56	56	0.26125	7.926	21.127	-2.266	7.659	31.917	-17.073	2.913	29.155	15.253	-3.282	11.514	-14.019	6.775	-5.967	-13.874
57	57	0.266	7.807	21.303	-2.411	7.729	31.604	-16.787	2.859	28.882	15.189	-3.195	11.588	-14.041	6.794	-6.102	-13.899
58	58	0.27075	7.69	21.474	-2.534	7.78	31.28	-16.567	2.789	28.592	15.173	-3.071	11.62	-14.095	6.845	-6.26	-13.951
59	59	0.2755	7.571	21.623	-2.598	7.787	30.915	-16.4	2.732	28.264	15.195	-2.966	11.629	-14.175	6.879	-6.428	-14.004
60	60	0.28025	7.463	21.74	-2.603	7.755	30.496	-16.277	2.688	27.903	15.241	-2.838	11.647	-14.231	6.927	-6.57	-14.017
61	61	0.285	7.355	21.827	-2.555	7.68	30.034	-16.171	2.675	27.519	15.268	-2.683	11.665	-14.266	6.996	-6.697	-14.018
62	62	0.28975	7.242	21.886	-2.465	7.575	29.518	-16.056	2.686	27.099	15.266	-2.532	11.679	-14.272	7.056	-6.821	-13.99
63	63	0.2945	7.135	21.931	-2.354	7.455	28.986	-15.931	2.73	26.692	15.25	-2.474	11.747	-14.277	7.042	-6.928	-13.96
64	64	0.29925	7.04	21.953	-2.224	7.337	28.419	-15.823	2.779	26.284	15.192	-2.437	11.77	-14.273	7.003	-7.097	-13.949
65	65	0.304	6.963	21.95	-2.072	7.218	27.811	-15.688	2.857	25.866	15.116	-2.336	11.779	-14.29	7.029	-7.273	-13.933
66	66	0.30875	6.894	21.921	-1.884	7.085	27.158	-15.486	2.982	25.414	14.974	-2.214	11.733	-14.309	7.071	-7.494	-13.889
67	67	0.3135	6.832	21.873	-1.669	6.957	26.465	-15.243	3.114	24.91	14.792	-2.05	11.693	-14.359	7.14	-7.678	-13.855
68	68	0.31825	6.78	21.817	-1.458	6.854	25.758	-14.996	3.227	24.38	14.598	-1.851	11.645	-14.412	7.228	-7.848	-13.821
69	69	0.323	6.748	21.751	-1.267	6.787	25.018	-14.674	3.358	23.799	14.32	-1.616	11.583	-14.428	7.341	-8	-13.77
70	70	0.32775	6.731	21.672	-1.077	6.737	24.237	-14.267	3.524	23.176	13.963	-1.368	11.499	-14.428	7.465	-8.162	-13.698
71	71	0.3325	6.72	21.58	-0.866	6.684	23.425	-13.865	3.697	22.539	13.614	-1.14	11.417	-14.458	7.577	-8.335	-13.632
72	72	0.33725	6.711	21.474	-0.643	6.631	22.587	-13.49	3.862	21.898	13.31	-0.983	11.354	-14.519	7.631	-8.512	-13.568
73	73	0.342	6.703	21.356	-0.444	6.594	21.729	-13.113	4.022	21.245	13.057	-0.915	11.299	-14.6	7.616	-8.695	-13.486
74	74	0.34675	6.698	21.231	-0.276	6.578	20.847	-12.74	4.166	20.566	12.854	-0.891	11.248	-14.7	7.564	-8.871	-13.401
75	75	0.3515	6.692	21.103	-0.126	6.576	19.944	-12.369	4.29	19.854	12.674	-0.863	11.197	-14.822	7.513	-9.032	-13.329
76	76	0.35625	6.68	20.973	0.017	6.569	19.029	-12.039	4.395	19.136	12.541	-0.764	11.143	-14.96	7.53	-9.177	-13.272
77	77	0.361	6.657	20.845	0.14	6.559	18.108	-11.793	4.462	18.411	12.466	-0.612	11.053	-15.058	7.589	-9.337	-13.211
78	78	0.36575	6.625	20.72	0.232	6.555	17.177	-11.613	4.49	17.674	12.487	-0.448	10.918	-15.163	7.658	-9.534	-13.147
79	79	0.3705	6.592	20.609	0.315	6.547	16.236	-11.486	4.517	16.9	12.546	-0.331	10.791	-15.238	7.681	-9.709	-13.075
80	80	0.37525	6.56	20.511	0.377	6.55	15.288	-11.361	4.541	16.089	12.613	-0.274	10.721	-15.301	7.648	-9.821	-13.011
81	81	0.38	6.521	20.449	0.416	6.55	14.373	-11.331	4.551	15.29	12.802	-0.315	10.684	-15.397	7.541	-9.923	-12.97
82	82	0.38475	6.477	20.407	0.428	6.552	13.465	-11.294	4.561	14.483	12.93	-0.287	10.572	-15.398	7.487	-10.083	-12.906
83	83	0.3895	6.426	20.39	0.419	6.542	12.578	-11.23	4.587	13.675	13.007	-0.213	10.407	-15.361	7.47	-10.286	-12.84
84	84	0.39425	6.363	20.386	0.411	6.494	11.704	-11.172	4.647	12.889	13.037	-0.09	10.268	-15.26	7.506	-10.464	-12.774
85	85	0.399	6.268	20.4	0.377	6.417	10.84	-11.023	4.724	12.082	13.018	0.035	10.175	-15.194	7.547	-10.585	-12.735
86	86	0.40375	6.137	20.416	0.337	6.289	9.993	-10.87	4.809	11.308	13.024	0.157	10.112	-15.137	7.593	-10.693	-12.689
87	87	0.4085	5.977	20.43	0.278	6.129	9.16	-10.665	4.9	10.571	13.001	0.239	10.057	-15.052	7.603	-10.821	-12.608
88	88	0.41325	5.799	20.445	0.214	5.934	8.355	-10.403	5.01	9.886	12.93	0.233	9.991	-14.953	7.534	-11.009	-12.5
89	89	0.418	5.595	20.468	0.147	5.691	7.587	-10.102	5.142	9.261	12.827	0.218	9.954	-14.866	7.467	-11.201	-12.399
90	90	0.42275	5.359	20.489	0.071	5.397	6.855	-9.784	5.283	8.706	12.719	0.235	9.964	-14.795	7.44	-11.37	-12.314
91	91	0.4275	5.103	20.508	-0.022	5.066	6.17	-9.473	5.431	8.251	12.645	0.271	10.022	-14.745	7.447	-11.534	-12.237
92	92	0.43225	4.858	20.528	-0.143	4.734	5.538	-9.164	5.576	7.894	12.613	0.283	10.089	-14.714	7.443	-11.738	-12.155
93	93	0.437	4.644	20.558	-0.3	4.431	4.964	-8.866	5.707	7.626	12.638	0.231	10.14	-14.7	7.384	-12.01	-12.063
94	94	0.44175	4.457	20.6	-0.499	4.152	4.452	-8.605	5.832	7.453	12.741	0.124	10.205	-14.694	7.286	-12.315	-11.968
95	95	0.4465	4.292	20.646	-0.741	3.892	3.984	-8.367	5.947	7.358	12.885	0.012	10.298	-14.683	7.19	-12.621	-11.889
96	96	0.45125	4.156	20.686	-1.025	3.669	3.546	-8.151	6.025	7.32	13.05	-0.067	10.4	-14.671	7.107	-12.934	-11.84
97	97	0.456	4.047	20.712	-1.343	3.464	3.121	-7.997	6.09	7.33	13.242	-0.162	10.466	-14.586	6.995	-13.295	-11.779
98	98	0.46075	3.971	20.719	-1.697	3.287	2.705	-7.886	6.143	7.394	13.467	-0.291	10.484	-14.439	6.841	-13.727	-11.692
99	99	0.4655	3.918	20.713	-2.078	3.118	2.319	-7.85	6.175	7.548	13.764	-0.349	10.495	-14.274	6.746	-14.188	-11.61
100	100	0.47025	3.887	20.707	-2.505	2.981	1.988	-7.837	6.157	7.819	14.084	-0.385	10.543	-14.073	6.66	-14.665	-11.534
101	101	0.475	3.869	20.699	-3.01	2.87	1.715	-7.798	6.104	8.204	14.403	-0.502	10.596	-13.83	6.493	-15.202	-11.463
102	102	0.47975	3.851	20.683	-3.585	2.774	1.508	-7.76	5.995	8.721	14.75	-0.61	10.604	-13.567	6.325	-15.839	-11.399
103	103	0.4845	3.837	20.654	-4.194	2.692	1.325	-7.656	5.85	9.294	15.045	-0.706	10.528	-13.294	6.159	-16.585	-11.328
104	104	0.48925	3.817	20.612	-4.792	2.613	1.185	-7.567	5.65	9.945	15.35	-0.74	10.388	-13.023	6.036	-17.418	-11.239
105	105	0.494	3.782	20.549	-5.394	2.531	1.068	-7.483	5.395	10.655	15.654	-0.668	10.222	-12.781	6.001	-18.285	-11.175
106	106	0.49875	3.724	20.462	-6.005	2.452	0.999	-7.359	5.068	11.452	15.951	-0.588	10.02	-12.58	5.962	-19.225	-11.112
107	107	0.5035	3.634	20.349	-6.597	2.357	0.965	-7.219	4.705	12.324	16.228	-0.597	9.771	-12.404	5.843	-20.26	-11.041
108	108	0.50825	3.508	20.212	-7.154	2.251	0.973	-7.07	4.288	13.284	16.477	-0.57	9.452	-12.281	5.758	-21.405	-10.987
109	109	0.513	3.343	20.043	-7.651	2.118	0.998	-6.919	3.838	14.314	16.661	-0.437	9.069	-12.206	5.775	-22.642	-10.968
110	110	0.51775	3.143	19.843	-8.074	1.965	1.041	-6.77	3.371	15.419	16.738	-0.302	8.606	-12.147	5.8	-24.004	-10.978
111	111	0.5225	2.905	19.626	-8.402	1.779	1.12	-6.617	2.916	16.596	16.71	-0.191	8.055	-12.124	5.817	-25.497	-11.016
112	112	0.52725	2.637	19.411	-8.633	1.568	1.259	-6.465	2.478	17.85	16.583	-0.033	7.414	-12.147	5.893	-27.105	-11.087
113	113	0.532	2.349	19.211	-8.759	1.346	1.463	-6.344	2.048	19.182	16.351	0.216	6.687	-12.208	6.063	-28.821	-11.209
114	114	0.53675	2.062	19.026	-8.76	1.119	1.725	-6.304	1.642	20.592	16.031	0.523	5.888	-12.302	6.303	-30.631	-11.398
115	115	0.5415	1.797	18.86	-8.653	0.905	2.063	-6.346	1.275	22.099	15.623	0.808	5.011	-12.415	6.55	-32.552	-11.654
116	116	0.54625	1.56	18.723	-8.495	0.722	2.496	-6.394	0.958	23.696	15.099	1.035	4.04	-12.566	6.778	-34.583	-12.002
117	117	0.551	1.351	18.62	-8.346	0.59	3.053	-6.446	0.652	25.428	14.49	1.19	3.041	-12.742	6.981	-36.688	-12.445
118	118	0.55575	1.153	18.542	-8.196	0.475	3.701	-6.532	0.349	27.277	13.832	1.396	2.031	-12.949	7.273	-38.827	-12.98
119	119	0.5605	0.96	18.483	-8.019	0.33	4.416	-6.695	0.087	29.201	13.158	1.666	0.947	-13.146	7.676	-41.036	-13.556
120	120	0.56525	0.751	18.431	-7.825	0.129	5.194	-6.892	-0.11	31.183	12.416	1.887	-0.249	-13.26	8.09	-43.352	-14.124
121	121	0.57	0.519	18.381	-7.638	-0.13	6.031	-7.101	-0.263	33.209	11.627	2.152	-1.598	-13.34	8.602	-45.785	-14.707
122	122	0.57475	0.252	18.321	-7.445	-0.464	6.957	-7.415	-0.455	35.374	10.867	2.55	-3.03	-13.379	9.286	-48.302	-15.291
123	123	0.5795	-0.032	18.246	-7.238	-0.856	7.909	-7.815	-0.662	37.572	10.129	2.935	-4.647	-13.371	10.016	-50.987	-15.838
124	124	0.58425	-0.326	18.174	-7.034	-1.291	8.896	-8.222	-0.847	39.766	9.401	3.272	-6.488	-13.282	10.765	-53.867	-16.263
125	125	0.589	-0.629	18.1	-6.856	-1.769	9.879	-8.643	-1.005	41.881	8.728	3.443	-8.535	-13.095	11.436	-56.918	-16.525
126	126	0.59375	-0.938	18.034	-6.699	-2.28	10.888	-9.075	-1.165	43.951	8.105	3.557	-10.654	-12.867	12.107	-59.996	-16.688
127	127	0.5985	-1.249	17.976	-6.551	-2.811	11.911	-9.544	-1.351	45.943	7.561	3.523	-12.73	-12.636	12.668	-62.99	-16.779
128	128	0.60325	-1.56	17.936	-6.407	-3.369	12.949	-10.039	-1.541	47.855	7.11	3.333	-14.634	-12.386	13.097	-65.779	-16.776
129	129	0.608	-1.876	17.921	-6.276	-3.96	14.003	-10.535	-1.709	49.669	6.728	2.989	-16.211	-12.065	13.392	-68.19	-16.68
130	130	0.61275	-2.198	17.936	-6.166	-4.57	15.071	-11.034	-1.881	51.393	6.434	2.582	-17.304	-11.683	13.605	-70.054	-16.525
131	131	0.6175	-2.523	17.983	-6.085	-5.182	16.179	-11.537	-2.08	53.071	6.273	2.116	-17.834	-11.308	13.706	-71.309	-16.358
132	132	0.62225	-2.839	18.06	-6.021	-5.784	17.327	-12.057	-2.311	54.707	6.274	1.571	-17.857	-11	13.658	-72.016	-16.208
133	133	0.627	-3.134	18.168	-5.948	-6.375	18.509	-12.594	-2.549	56.295	6.429	0.96	-17.485	-10.768	13.473	-72.285	-16.069
134	134	0.63175	-3.4	18.317	-5.852	-6.951	19.729	-13.146	-2.775	57.819	6.716	0.342	-16.85	-10.59	13.228	-72.21	-15.917
135	135	0.6365	-3.632	18.504	-5.738	-7.507	20.98	-13.737	-3.009	59.245	7.127	-0.189	-16.09	-10.455	13.026	-71.878	-15.752
136	136	0.64125	-3.833	18.719	-5.607	-8.052	22.27	-14.338	-3.225	60.589	7.655	-0.702	-15.259	-10.404	12.812	-71.359	-15.593
137	137	0.646	-4.004	18.942	-5.455	-8.576	23.563	-14.879	-3.369	61.846	8.288	-1.208	-14.368	-10.475	12.562	-70.675	-15.443
138	138	0.65075	-4.142	19.174	-5.298	-9.045	24.872	-15.343	-3.476	63.036	8.988	-1.586	-13.386	-10.618	12.381	-69.786	-15.285
139	139	0.6555	-4.239	19.418	-5.132	-9.474	26.193	-15.802	-3.581	64.18	9.742	-1.749	-12.356	-10.786	12.384	-68.732	-15.117
140	140	0.66025	-4.284	19.671	-4.961	-9.83	27.499	-16.232	-3.654	65.226	10.555	-1.758	-11.413	-11.045	12.525	-67.641	-14.943
141	141	0.665	-4.28	19.922	-4.747	-10.161	28.761	-16.637	-3.639	66.151	11.452	-1.715	-10.694	-11.474	12.716	-66.664	-14.796
142	142	0.66975	-4.227	20.158	-4.491	-10.458	29.965	-16.96	-3.507	66.973	12.367	-1.6	-10.18	-12.022	12.964	-65.801	-14.655
143	143	0.6745	-4.123	20.389	-4.211	-10.708	31.116	-17.28	-3.34	67.678	13.251	-1.329	-9.818	-12.585	13.357	-64.975	-14.528
144	144	0.67925	-3.984	20.611	-3.914	-10.925	32.215	-17.549	-3.091	68.275	14.087	-1.006	-9.544	-13.12	13.8	-64.149	-14.38
145	145	0.684	-3.823	20.827	-3.587	-11.139	33.252	-17.831	-2.796	68.711	14.904	-0.649	-9.34	-13.627	14.27	-63.268	-14.236
146	146	0.68875	-3.644	21.028	-3.26	-11.333	34.262	-18.095	-2.468	69.039	15.675	-0.302	-9.11	-14.136	14.728	-62.263	-14.156
147	147	0.6935	-3.45	21.207	-2.95	-11.486	35.228	-18.339	-2.134	69.249	16.361	0.021	-8.796	-14.597	15.15	-61.088	-14.137
148	148	0.69825	-3.236	21.358	-2.659	-11.591	36.15	-18.551	-1.79	69.357	16.92	0.361	-8.42	-14.968	15.578	-59.765	-14.164
149	149	0.703	-3.004	21.486	-2.367	-11.685	37.032	-18.768	-1.433	69.374	17.364	0.693	-8.045	-15.234	16.002	-58.369	-14.218
150	150	0.70775	-2.767	21.602	-2.064	-11.784	37.896	-19.023	-1.102	69.304	17.729	0.992	-7.715	-15.423	16.385	-56.947	-14.287
151	151	0.7125	-2.53	21.705	-1.78	-11.86	38.753	-19.309	-0.836	69.156	18.037	1.33	-7.419	-15.577	16.776	-55.477	-14.392
152	152	0.71725	-2.3	21.793	-1.536	-11.905	39.596	-19.599	-0.627	68.907	18.266	1.747	-7.155	-15.676	17.213	-53.936	-14.542
153	153	0.722	-2.088	21.863	-1.327	-11.932	40.401	-19.849	-0.416	68.535	18.372	2.206	-6.943	-15.645	17.672	-52.347	-14.69
154	154	0.72675	-1.895	21.919	-1.141	-11.951	41.171	-20.066	-0.205	68.05	18.36	2.667	-6.798	-15.446	18.111	-50.747	-14.784
155	155	0.7315	-1.726	21.97	-0.971	-11.964	41.927	-20.299	-0.052	67.467	18.264	3.117	-6.702	-15.127	18.508	-49.131	-14.851
156	156	0.73625	-1.572	22.008	-0.834	-11.948	42.667	-20.534	0.049	66.799	18.088	3.567	-6.625	-14.752	18.875	-47.472	-14.95
157	157	0.741	-1.435	22.035	-0.736	-11.903	43.393	-20.785	0.09	66.039	17.85	3.955	-6.588	-14.306	19.158	-45.797	-15.051
158	158	0.74575	-1.317	22.043	-0.66	-11.837	44.067	-20.936	0.185	65.141	17.528	4.333	-6.617	-13.784	19.389	-44.109	-15.126
159	159	0.7505	-1.207	22.039	-0.606	-11.753	44.712	-21.094	0.244	64.153	17.161	4.805	-6.68	-13.213	19.68	-42.369	-15.218
160	160	0.75525	-1.105	22.023	-0.568	-11.627	45.321	-21.242	0.263	63.072	16.698	5.343	-6.735	-12.589	19.996	-40.557	-15.351
161	161	0.76	-0.992	21.994	-0.572	-11.426	45.897	-21.428	0.204	61.916	16.213	5.868	-6.754	-11.97	20.267	-38.673	-15.529
162	162	0.76475	-0.876	21.947	-0.581	-11.207	46.411	-21.496	0.255	60.669	15.621	6.312	-6.706	-11.349	20.439	-36.69	-15.772
163	163	0.7695	-0.76	21.891	-0.626	-10.917	46.888	-21.54	0.29	59.324	14.915	6.677	-6.6	-10.665	20.507	-34.617	-16.05
164	164	0.77425	-0.651	21.827	-0.647	-10.637	47.325	-21.554	0.345	57.941	14.195	7.035	-6.385	-10.05	20.53	-32.426	-16.404
165	165	0.779	-0.549	21.763	-0.688	-10.32	47.724	-21.53	0.406	56.462	13.461	7.539	-6.117	-9.575	20.645	-30.073	-16.921
166	166	0.78375	-0.444	21.698	-0.708	-10.006	48.07	-21.465	0.521	54.881	12.733	8.08	-5.845	-9.23	20.754	-27.636	-17.536
167	167	0.7885	-0.342	21.632	-0.724	-9.683	48.374	-21.349	0.692	53.202	12.015	8.611	-5.569	-8.984	20.826	-25.129	-18.202
168	168	0.79325	-0.249	21.562	-0.716	-9.378	48.635	-21.198	0.906	51.425	11.29	9.061	-5.26	-8.807	20.783	-22.545	-18.904
169	169	0.798	-0.167	21.488	-0.692	-9.089	48.861	-21.024	1.144	49.57	10.569	9.449	-4.926	-8.682	20.65	-19.901	-19.624
170	170	0.80275	-0.093	21.416	-0.667	-8.798	49.047	-20.81	1.411	47.632	9.882	9.639	-4.612	-8.56	20.314	-17.325	-20.231
171	171	0.8075	-0.022	21.35	-0.637	-8.508	49.195	-20.533	1.729	45.642	9.254	9.621	-4.344	-8.439	19.788	-14.892	-20.666
172	172	0.81225	0.047	21.292	-0.585	-8.247	49.314	-20.211	2.084	43.638	8.668	9.58	-4.114	-8.312	19.246	-12.55	-20.972
173	173	0.817	0.113	21.241	-0.504	-8.016	49.409	-19.891	2.429	41.634	8.126	9.57	-3.92	-8.179	18.738	-10.284	-21.178
174	174	0.82175	0.176	21.197	-0.402	-7.8	49.49	-19.593	2.741	39.644	7.665	9.511	-3.729	-8.078	18.188	-8.092	-21.296
175	175	0.8265	0.237	21.159	-0.29	-7.6	49.558	-19.293	3.034	37.663	7.258	9.405	-3.499	-8.01	17.585	-5.924	-21.355
176	176	0.83125	0.297	21.136	-0.165	-7.414	49.62	-18.981	3.312	35.685	6.881	9.298	-3.282	-7.956	16.982	-3.805	-21.351
177	177	0.836	0.362	21.129	-0.014	-7.261	49.676	-18.712	3.559	33.741	6.594	9.224	-3.083	-7.916	16.421	-1.761	-21.264
178	178	0.84075	0.443	21.133	0.155	-7.117	49.73	-18.531	3.746	31.844	6.398	9.239	-3.042	-7.881	15.991	0.094	-21.112
179	179	0.8455	0.534	21.142	0.346	-6.994	49.776	-18.354	3.923	30.031	6.231	9.25	-3.039	-7.785	15.591	1.798	-20.825
180	180	0.85025	0.644	21.15	0.54	-6.864	49.825	-18.244	4.043	28.304	6.128	9.217	-3.102	-7.578	15.19	3.316	-20.375
181	181	0.855	0.757	21.166	0.747	-6.759	49.871	-18.187	4.142	26.681	6.06	9.133	-3.204	-7.315	14.785	4.666	-19.855
182	182	0.85975	0.876	21.194	0.946	-6.652	49.935	-18.151	4.212	25.174	6.003	9.377	-3.723	-7.134	14.799	5.62	-19.41
183	183	0.8645	0.994	21.234	1.134	-6.56	50.045	-18.148	4.242	23.84	5.988	9.963	-4.557	-7.009	15.216	6.248	-19.023
184	184	0.86925	1.093	21.289	1.32	-6.487	50.227	-18.187	4.217	22.748	6.076	10.548	-5.463	-6.928	15.684	6.613	-18.625
185	185	0.874	1.182	21.352	1.508	-6.435	50.441	-18.252	4.163	21.839	6.189	10.954	-6.117	-6.81	15.964	7.006	-18.203
186	186	0.87875	1.266	21.409	1.701	-6.4	50.669	-18.343	4.073	21.124	6.318	11.279	-6.5	-6.68	16.142	7.468	-17.798
187	187	0.8835	1.363	21.442	1.907	-6.378	50.874	-18.467	3.971	20.593	6.479	11.547	-6.71	-6.556	16.27	7.906	-17.392
188	188	0.88825	1.472	21.457	2.122	-6.367	51.075	-18.6	3.874	20.257	6.67	11.744	-6.81	-6.452	16.358	8.256	-16.976
189	189	0.893	1.591	21.453	2.35	-6.377	51.277	-18.753	3.777	20.121	6.886	11.79	-6.824	-6.304	16.337	8.462	-16.489
190	190	0.89775	1.714	21.434	2.59	-6.407	51.496	-18.938	3.655	20.215	7.144	11.755	-6.728	-6.146	16.255	8.558	-15.974
191	191	0.9025	1.834	21.399	2.829	-6.447	51.729	-19.094	3.523	20.534	7.398	11.723	-6.544	-6.043	16.199	8.559	-15.501
192	192	0.90725	1.941	21.344	3.07	-6.506	51.958	-19.198	3.399	21.052	7.653	11.712	-6.345	-6.009	16.201	8.405	-15.058
193	193	0.912	2.038	21.276	3.318	-6.59	52.188	-19.299	3.284	21.758	7.959	11.654	-6.231	-6.023	16.214	7.99	-14.602
194	194	0.91675	2.133	21.195	3.576	-6.69	52.414	-19.404	3.178	22.631	8.293	11.484	-6.249	-6.081	16.18	7.266	-14.137
195	195	0.9215	2.233	21.092	3.862	-6.807	52.613	-19.473	3.08	23.643	8.583	11.263	-6.355	-6.2	16.125	6.308	-13.707
196	196	0.92625	2.33	20.971	4.182	-6.955	52.779	-19.508	2.995	24.758	8.805	11.016	-6.513	-6.383	16.057	5.19	-13.349
197	197	0.931	2.423	20.833	4.52	-7.123	52.906	-19.578	2.907	25.956	9.072	10.678	-6.691	-6.646	15.91	3.944	-13.038
198	198	0.93575	2.507	20.691	4.893	-7.344	52.979	-19.596	2.91	27.165	9.273	10.161	-6.865	-6.913	15.617	2.624	-12.729
199	199	0.9405	2.59	20.55	5.256	-7.542	52.999	-19.634	2.918	28.352	9.482	9.566	-6.928	-7.232	15.241	1.379	-12.486
200	200	0.94525	2.668	20.415	5.631	-7.722	52.932	-19.591	2.979	29.439	9.597	8.817	-6.741	-7.598	14.686	0.369	-12.319
201	201	0.95	2.741	20.293	6.007	-7.883	52.789	-19.631	3.008	30.448	9.8	8.064	-6.028	-8.03	14.076	-0.108	-12.257
