# Supplementary material for: Gait phenotypes in paediatric hereditary spastic paraplegia revealed by dynamic time warping analysis and random forests
Source: PLoS One. 2018 Mar 8;13(3):e0192345. doi: 10.1371/journal.pone.0192345 (PMC5843164; doi:10.1371/journal.pone.0192345)
Supplement: S1 Data — (ZIP) [file pone.0192345.s008.zip › HSP/Left.SR.HSP24.5.csv]

	Epoch	Time	Pelvic.obliquity	Pelvic.tilt	Pelvic rotation	Hip.abd.add	Hip.flexion	Hip.rotation	Knee.abd.add	Knee.flexion	Knee.rotation	Ankle.abd.add	Ankle.flexion	Ankle.rotation	Forefoot.abd.add	Forefoot.flexion	Forefoot.rotation
1	1	0	-2.265	19.394	1.894	-8.597	52.811	-22.302	1.259	30.773	11.98	9.086	-6.889	-8.613	17.492	1.721	-19.165
2	2	0.00488	-2.246	19.386	2.074	-8.615	52.762	-22.35	1.214	31.519	12.013	8.353	-6.34	-9.235	16.967	1.314	-19.551
3	3	0.00976	-2.225	19.408	2.242	-8.598	52.657	-22.271	1.247	32.182	11.979	7.602	-5.421	-9.899	16.362	1.256	-19.989
4	4	0.01464	-2.19	19.458	2.409	-8.553	52.492	-22.198	1.301	32.765	12.024	6.91	-4.178	-10.585	15.759	1.523	-20.422
5	5	0.01952	-2.129	19.55	2.575	-8.483	52.276	-22.247	1.324	33.24	12.179	6.374	-2.856	-11.209	15.288	1.931	-20.81
6	6	0.0244	-2.053	19.681	2.732	-8.395	52.018	-22.357	1.353	33.576	12.344	5.965	-1.74	-11.772	14.963	2.234	-21.172
7	7	0.02928	-1.97	19.849	2.878	-8.291	51.74	-22.526	1.39	33.794	12.554	5.509	-0.935	-12.374	14.649	2.274	-21.544
8	8	0.03416	-1.892	20.039	3.013	-8.199	51.491	-22.768	1.408	33.996	12.859	4.901	-0.436	-13.012	14.252	1.976	-21.88
9	9	0.03904	-1.832	20.252	3.133	-8.111	51.367	-22.958	1.383	34.31	13.155	4.046	-0.022	-13.559	13.635	1.453	-22.064
10	10	0.04392	-1.779	20.469	3.224	-8.022	51.435	-23.063	1.285	34.863	13.407	2.924	0.523	-14.001	12.742	0.87	-22.113
11	11	0.0488	-1.716	20.68	3.268	-7.883	51.704	-23.069	1.058	35.687	13.655	1.73	1.302	-14.477	11.709	0.372	-22.129
12	12	0.05368	-1.609	20.854	3.274	-7.685	52.047	-22.975	0.763	36.686	13.865	0.76	2.218	-14.994	10.82	-0.009	-22.141
13	13	0.05856	-1.448	20.993	3.228	-7.404	52.357	-22.716	0.509	37.72	13.952	0.181	3.209	-15.493	10.247	-0.221	-22.139
14	14	0.06344	-1.236	21.099	3.141	-7.069	52.569	-22.379	0.335	38.684	13.981	-0.008	4.087	-15.957	10.035	-0.391	-22.1
15	15	0.06832	-0.974	21.179	2.983	-6.647	52.656	-21.977	0.266	39.475	13.889	0.058	4.767	-16.309	10.07	-0.578	-22.035
16	16	0.0732	-0.688	21.241	2.768	-6.147	52.592	-21.403	0.392	40.004	13.685	-0.02	5.267	-16.619	9.995	-0.859	-21.912
17	17	0.07808	-0.381	21.285	2.472	-5.551	52.385	-20.738	0.633	40.31	13.506	-0.083	5.714	-17.011	9.956	-1.079	-21.827
18	18	0.08296	-0.088	21.327	2.122	-4.912	52.08	-20.064	0.918	40.451	13.483	-0.393	6.152	-17.487	9.721	-1.322	-21.713
19	19	0.08784	0.189	21.358	1.728	-4.243	51.696	-19.331	1.264	40.492	13.444	-0.805	6.531	-17.957	9.421	-1.62	-21.6
20	20	0.09272	0.453	21.373	1.326	-3.594	51.261	-18.708	1.559	40.48	13.392	-1.06	6.864	-18.313	9.264	-1.875	-21.508
21	21	0.0976	0.707	21.37	0.925	-2.957	50.793	-18.18	1.776	40.46	13.36	-1.216	7.284	-18.588	9.178	-2.011	-21.425
22	22	0.10248	0.952	21.353	0.523	-2.337	50.306	-17.808	1.891	40.438	13.363	-1.32	7.715	-18.757	9.132	-2.111	-21.345
23	23	0.10736	1.181	21.317	0.138	-1.759	49.79	-17.587	1.93	40.392	13.382	-1.364	8.133	-18.802	9.135	-2.172	-21.264
24	24	0.11224	1.402	21.262	-0.226	-1.207	49.229	-17.458	1.918	40.286	13.402	-1.336	8.513	-18.793	9.188	-2.207	-21.208
25	25	0.11712	1.637	21.183	-0.575	-0.667	48.601	-17.447	1.892	40.111	13.477	-1.491	8.847	-18.743	9.092	-2.307	-21.144
26	26	0.122	1.881	21.095	-0.913	-0.124	47.933	-17.506	1.82	39.869	13.568	-1.544	9.129	-18.7	9.075	-2.388	-21.122
27	27	0.12688	2.156	20.996	-1.243	0.417	47.22	-17.689	1.717	39.553	13.669	-1.4	9.339	-18.588	9.232	-2.417	-21.127
28	28	0.13176	2.443	20.898	-1.54	0.93	46.47	-17.965	1.625	39.164	13.745	-1.438	9.534	-18.347	9.227	-2.472	-21.098
29	29	0.13664	2.744	20.807	-1.809	1.427	45.677	-18.221	1.597	38.666	13.727	-1.476	9.663	-18.029	9.212	-2.529	-21.07
30	30	0.14152	3.052	20.727	-2.053	1.907	44.853	-18.492	1.596	38.099	13.703	-1.435	9.781	-17.7	9.271	-2.531	-21.064
31	31	0.1464	3.375	20.656	-2.279	2.385	44.018	-18.862	1.558	37.496	13.771	-1.365	9.859	-17.378	9.36	-2.54	-21.048
32	32	0.15128	3.71	20.584	-2.486	2.851	43.179	-19.315	1.506	36.888	13.923	-1.34	9.952	-17.056	9.42	-2.539	-21.021
33	33	0.15616	4.046	20.521	-2.668	3.286	42.354	-19.788	1.484	36.289	14.098	-1.309	10.033	-16.75	9.504	-2.537	-21.009
34	34	0.16104	4.367	20.472	-2.828	3.685	41.567	-20.274	1.466	35.729	14.349	-1.322	10.119	-16.497	9.561	-2.557	-20.992
35	35	0.16592	4.664	20.44	-2.969	4.04	40.835	-20.775	1.45	35.243	14.676	-1.405	10.244	-16.285	9.573	-2.589	-20.965
36	36	0.1708	4.926	20.43	-3.093	4.354	40.163	-21.258	1.428	34.82	15.002	-1.411	10.361	-16.104	9.658	-2.627	-20.961
37	37	0.17568	5.147	20.444	-3.206	4.624	39.556	-21.654	1.441	34.454	15.284	-1.428	10.48	-15.923	9.738	-2.684	-20.942
38	38	0.18056	5.331	20.484	-3.302	4.856	39.005	-21.942	1.498	34.122	15.497	-1.528	10.606	-15.733	9.741	-2.77	-20.895
39	39	0.18544	5.486	20.548	-3.388	5.067	38.494	-22.102	1.604	33.805	15.665	-1.619	10.765	-15.607	9.752	-2.83	-20.855
40	40	0.19032	5.617	20.631	-3.469	5.266	38.014	-22.158	1.742	33.506	15.809	-1.679	10.956	-15.54	9.795	-2.858	-20.822
41	41	0.1952	5.713	20.733	-3.559	5.453	37.569	-22.132	1.883	33.212	15.889	-1.731	11.116	-15.451	9.833	-2.914	-20.767
42	42	0.20008	5.75	20.853	-3.662	5.612	37.159	-21.992	2.035	32.92	15.924	-1.814	11.241	-15.371	9.834	-3.013	-20.69
43	43	0.20496	5.717	20.981	-3.779	5.735	36.766	-21.738	2.197	32.622	15.946	-1.93	11.345	-15.356	9.806	-3.138	-20.623
44	44	0.20984	5.625	21.108	-3.919	5.84	36.374	-21.368	2.367	32.307	15.919	-2.056	11.432	-15.37	9.757	-3.278	-20.568
45	45	0.21472	5.492	21.237	-4.072	5.936	35.989	-20.914	2.522	31.982	15.842	-2.146	11.495	-15.379	9.724	-3.431	-20.495
46	46	0.2196	5.337	21.368	-4.231	6.02	35.619	-20.438	2.663	31.665	15.724	-2.127	11.52	-15.354	9.783	-3.585	-20.416
47	47	0.22448	5.162	21.501	-4.387	6.077	35.27	-19.981	2.78	31.382	15.611	-2.069	11.564	-15.301	9.872	-3.721	-20.329
48	48	0.22936	4.973	21.621	-4.541	6.127	34.911	-19.52	2.866	31.087	15.507	-1.975	11.629	-15.257	9.972	-3.818	-20.239
49	49	0.23424	4.771	21.724	-4.696	6.182	34.538	-19.077	2.907	30.799	15.421	-1.918	11.712	-15.227	10.029	-3.925	-20.159
50	50	0.23912	4.558	21.815	-4.85	6.225	34.141	-18.599	2.96	30.493	15.306	-1.879	11.754	-15.191	10.069	-4.076	-20.068
51	51	0.244	4.345	21.896	-5.005	6.275	33.732	-18.188	2.957	30.188	15.201	-1.848	11.758	-15.119	10.083	-4.277	-19.97
52	52	0.24888	4.139	21.97	-5.161	6.337	33.311	-17.754	2.95	29.878	15.107	-1.718	11.761	-15.13	10.192	-4.451	-19.925
53	53	0.25376	3.946	22.022	-5.32	6.422	32.875	-17.403	2.879	29.58	15.081	-1.547	11.795	-15.16	10.336	-4.586	-19.895
54	54	0.25864	3.757	22.054	-5.466	6.486	32.415	-17.005	2.857	29.274	15.007	-1.395	11.814	-15.158	10.466	-4.735	-19.837
55	55	0.26352	3.581	22.055	-5.593	6.557	31.91	-16.685	2.779	28.929	14.955	-1.182	11.809	-15.127	10.626	-4.874	-19.772
56	56	0.2684	3.416	22.043	-5.702	6.615	31.382	-16.399	2.709	28.577	14.885	-1.01	11.85	-15.071	10.741	-4.977	-19.725
57	57	0.27328	3.269	22.024	-5.791	6.671	30.84	-16.172	2.631	28.219	14.857	-0.898	11.877	-15.029	10.807	-5.112	-19.676
58	58	0.27816	3.135	21.996	-5.863	6.735	30.282	-15.967	2.541	27.842	14.858	-0.851	11.863	-15.042	10.814	-5.304	-19.641
59	59	0.28304	3.012	21.956	-5.884	6.763	29.708	-15.769	2.504	27.46	14.871	-0.906	11.79	-15.112	10.754	-5.585	-19.609
60	60	0.28792	2.912	21.889	-5.867	6.761	29.104	-15.669	2.468	27.082	14.88	-0.794	11.711	-15.118	10.841	-5.814	-19.586
61	61	0.2928	2.818	21.818	-5.819	6.738	28.496	-15.627	2.421	26.704	14.938	-0.599	11.638	-15.134	10.999	-6.01	-19.559
62	62	0.29768	2.747	21.735	-5.771	6.731	27.854	-15.561	2.4	26.285	15.005	-0.426	11.56	-15.184	11.145	-6.198	-19.533
63	63	0.30256	2.683	21.649	-5.714	6.714	27.203	-15.497	2.409	25.855	15.017	-0.487	11.504	-15.123	11.067	-6.43	-19.441
64	64	0.30744	2.632	21.549	-5.64	6.681	26.528	-15.362	2.471	25.412	14.909	-0.458	11.493	-15.029	11.054	-6.585	-19.373
65	65	0.31232	2.595	21.445	-5.555	6.652	25.844	-15.26	2.528	24.986	14.81	-0.434	11.475	-14.925	11.042	-6.769	-19.298
66	66	0.3172	2.575	21.34	-5.487	6.636	25.15	-15.129	2.616	24.559	14.706	-0.474	11.404	-14.81	10.989	-7.029	-19.19
67	67	0.32208	2.572	21.235	-5.427	6.635	24.452	-14.989	2.713	24.14	14.61	-0.428	11.326	-14.709	11.024	-7.274	-19.085
68	68	0.32696	2.581	21.122	-5.372	6.639	23.745	-14.796	2.825	23.729	14.53	-0.299	11.302	-14.703	11.139	-7.448	-19.024
69	69	0.33184	2.597	21.006	-5.321	6.652	23.025	-14.6	2.919	23.299	14.459	-0.059	11.242	-14.704	11.343	-7.619	-18.957
70	70	0.33672	2.618	20.891	-5.285	6.676	22.299	-14.374	3.003	22.849	14.344	0.242	11.135	-14.668	11.586	-7.811	-18.872
71	71	0.3416	2.647	20.781	-5.259	6.707	21.563	-14.109	3.11	22.375	14.233	0.446	10.982	-14.649	11.747	-8.069	-18.758
72	72	0.34648	2.694	20.664	-5.244	6.749	20.829	-13.86	3.218	21.931	14.165	0.568	10.905	-14.648	11.842	-8.292	-18.65
73	73	0.35136	2.748	20.548	-5.243	6.812	20.095	-13.588	3.306	21.493	14.094	0.685	10.88	-14.658	11.921	-8.476	-18.543
74	74	0.35624	2.81	20.433	-5.263	6.893	19.367	-13.291	3.382	21.066	14.022	0.847	10.858	-14.657	12.04	-8.651	-18.421
75	75	0.36112	2.876	20.327	-5.303	6.981	18.647	-13.016	3.45	20.647	14.03	0.956	10.789	-14.694	12.127	-8.892	-18.28
76	76	0.366	2.95	20.231	-5.351	7.074	17.93	-12.779	3.502	20.218	14.092	1.142	10.707	-14.761	12.284	-9.114	-18.161
77	77	0.37088	3.027	20.143	-5.403	7.17	17.216	-12.539	3.549	19.777	14.142	1.397	10.63	-14.847	12.497	-9.304	-18.08
78	78	0.37576	3.097	20.066	-5.464	7.258	16.515	-12.294	3.599	19.346	14.201	1.597	10.545	-14.947	12.666	-9.524	-18.006
79	79	0.38064	3.156	20.005	-5.529	7.335	15.834	-12.085	3.637	18.921	14.257	1.696	10.446	-14.971	12.735	-9.791	-17.887
80	80	0.38552	3.203	19.965	-5.59	7.393	15.167	-11.898	3.684	18.49	14.307	1.66	10.351	-14.925	12.676	-10.094	-17.722
81	81	0.3904	3.237	19.943	-5.637	7.421	14.516	-11.752	3.738	18.066	14.396	1.574	10.316	-14.882	12.576	-10.355	-17.561
82	82	0.39528	3.257	19.929	-5.684	7.436	13.87	-11.626	3.779	17.639	14.494	1.586	10.309	-14.858	12.559	-10.559	-17.444
83	83	0.40016	3.264	19.918	-5.744	7.45	13.221	-11.446	3.817	17.2	14.547	1.64	10.263	-14.84	12.576	-10.788	-17.333
84	84	0.40504	3.255	19.913	-5.805	7.448	12.575	-11.239	3.861	16.757	14.566	1.693	10.171	-14.791	12.595	-11.066	-17.193
85	85	0.40992	3.228	19.914	-5.857	7.416	11.933	-11.018	3.916	16.314	14.551	1.805	10.079	-14.724	12.665	-11.334	-17.054
86	86	0.4148	3.181	19.911	-5.899	7.355	11.295	-10.759	3.983	15.893	14.507	1.856	10.071	-14.652	12.675	-11.554	-16.908
87	87	0.41968	3.109	19.894	-5.919	7.251	10.644	-10.475	4.07	15.475	14.434	1.818	10.122	-14.571	12.604	-11.748	-16.746
88	88	0.42456	3.005	19.858	-5.916	7.1	9.983	-10.173	4.168	15.067	14.343	1.829	10.163	-14.52	12.58	-11.946	-16.599
89	89	0.42944	2.864	19.812	-5.897	6.885	9.321	-9.901	4.273	14.684	14.267	1.949	10.161	-14.461	12.661	-12.176	-16.447
90	90	0.43432	2.69	19.757	-5.881	6.638	8.648	-9.544	4.388	14.3	14.129	2.096	10.12	-14.422	12.767	-12.449	-16.289
91	91	0.4392	2.502	19.69	-5.873	6.382	7.98	-9.176	4.492	13.955	14.001	2.213	10.115	-14.429	12.852	-12.722	-16.157
92	92	0.44408	2.309	19.614	-5.871	6.133	7.315	-8.845	4.56	13.629	13.883	2.318	10.135	-14.418	12.914	-12.982	-16.033
93	93	0.44896	2.119	19.53	-5.877	5.882	6.646	-8.515	4.623	13.315	13.788	2.394	10.177	-14.379	12.948	-13.24	-15.862
94	94	0.45384	1.925	19.437	-5.898	5.625	5.974	-8.214	4.668	13.04	13.749	2.436	10.244	-14.327	12.953	-13.513	-15.658
95	95	0.45872	1.732	19.33	-5.941	5.356	5.307	-7.929	4.714	12.797	13.711	2.568	10.263	-14.262	13.043	-13.816	-15.466
96	96	0.4636	1.553	19.216	-6.013	5.106	4.668	-7.643	4.75	12.62	13.646	2.68	10.239	-14.165	13.12	-14.198	-15.274
97	97	0.46848	1.386	19.088	-6.094	4.871	4.036	-7.454	4.752	12.503	13.651	2.838	10.169	-14.059	13.243	-14.647	-15.09
98	98	0.47336	1.219	18.951	-6.165	4.62	3.396	-7.318	4.753	12.421	13.636	3.109	10.097	-13.93	13.463	-15.099	-14.947
99	99	0.47824	1.051	18.792	-6.25	4.357	2.735	-7.234	4.755	12.361	13.641	3.297	9.994	-13.744	13.609	-15.62	-14.779
100	100	0.48312	0.875	18.636	-6.363	4.091	2.094	-7.085	4.756	12.315	13.574	3.395	9.861	-13.516	13.664	-16.199	-14.583
101	101	0.488	0.71	18.483	-6.524	3.845	1.49	-7.005	4.717	12.33	13.584	3.506	9.685	-13.245	13.729	-16.837	-14.363
102	102	0.49288	0.55	18.337	-6.727	3.617	0.927	-6.977	4.622	12.4	13.592	3.736	9.489	-12.889	13.882	-17.488	-14.14
103	103	0.49776	0.419	18.191	-6.967	3.418	0.379	-6.851	4.512	12.51	13.57	4.039	9.285	-12.588	14.098	-18.163	-13.93
104	104	0.50264	0.312	18.051	-7.219	3.243	-0.132	-6.764	4.39	12.676	13.544	4.268	9.035	-12.279	14.25	-18.922	-13.751
105	105	0.50752	0.22	17.929	-7.477	3.072	-0.596	-6.682	4.277	12.909	13.448	4.469	8.699	-11.882	14.38	-19.811	-13.54
106	106	0.5124	0.117	17.835	-7.744	2.912	-0.975	-6.679	4.096	13.242	13.427	4.665	8.281	-11.486	14.502	-20.837	-13.31
107	107	0.51728	-0.002	17.762	-8.033	2.752	-1.277	-6.684	3.861	13.686	13.466	4.901	7.841	-11.131	14.666	-21.944	-13.068
108	108	0.52216	-0.15	17.712	-8.333	2.575	-1.476	-6.72	3.582	14.24	13.539	5.128	7.391	-10.808	14.823	-23.1	-12.849
109	109	0.52704	-0.316	17.689	-8.656	2.407	-1.602	-6.674	3.274	14.834	13.537	5.362	6.857	-10.492	14.982	-24.353	-12.624
110	110	0.53192	-0.497	17.705	-8.957	2.239	-1.613	-6.628	2.958	15.507	13.466	5.51	6.21	-10.116	15.072	-25.756	-12.352
111	111	0.5368	-0.683	17.762	-9.233	2.09	-1.518	-6.585	2.61	16.269	13.351	5.671	5.459	-9.745	15.179	-27.297	-12.074
112	112	0.54168	-0.868	17.853	-9.472	1.975	-1.3	-6.567	2.22	17.152	13.209	5.796	4.68	-9.409	15.257	-28.916	-11.82
113	113	0.54656	-1.069	17.964	-9.683	1.861	-0.99	-6.496	1.847	18.14	12.985	5.858	3.876	-9.137	15.304	-30.606	-11.614
114	114	0.55144	-1.302	18.076	-9.835	1.714	-0.606	-6.459	1.502	19.217	12.657	5.921	2.992	-8.856	15.383	-32.392	-11.459
115	115	0.55632	-1.573	18.185	-9.911	1.524	-0.151	-6.434	1.184	20.402	12.225	6.031	2.052	-8.601	15.531	-34.264	-11.355
116	116	0.5612	-1.868	18.312	-9.926	1.318	0.417	-6.439	0.871	21.737	11.727	6.16	1.094	-8.403	15.726	-36.2	-11.327
117	117	0.56608	-2.164	18.465	-9.903	1.112	1.107	-6.43	0.604	23.218	11.123	6.27	0.14	-8.255	15.949	-38.168	-11.395
118	118	0.57096	-2.447	18.642	-9.85	0.907	1.904	-6.448	0.395	24.815	10.423	6.291	-0.838	-8.101	16.15	-40.188	-11.535
119	119	0.57584	-2.714	18.831	-9.767	0.701	2.774	-6.472	0.256	26.493	9.618	6.253	-1.875	-7.944	16.358	-42.275	-11.737
120	120	0.58072	-2.967	19.025	-9.677	0.505	3.718	-6.552	0.123	28.275	8.798	6.27	-2.97	-7.831	16.677	-44.426	-12.017
121	121	0.5856	-3.212	19.224	-9.583	0.313	4.735	-6.715	-0.028	30.142	7.999	6.368	-4.157	-7.78	17.128	-46.658	-12.375
122	122	0.59048	-3.464	19.423	-9.461	0.078	5.792	-6.965	-0.156	32.045	7.2	6.51	-5.486	-7.742	17.692	-49.002	-12.77
123	123	0.59536	-3.737	19.614	-9.309	-0.228	6.88	-7.326	-0.263	33.965	6.386	6.657	-6.962	-7.659	18.345	-51.461	-13.174
124	124	0.60024	-4.038	19.79	-9.144	-0.61	7.995	-7.775	-0.371	35.897	5.576	6.803	-8.558	-7.579	19.074	-54.001	-13.613
125	125	0.60512	-4.366	19.938	-8.978	-1.068	9.106	-8.3	-0.487	37.814	4.846	6.881	-10.262	-7.567	19.806	-56.618	-14.065
126	126	0.61	-4.715	20.043	-8.808	-1.598	10.176	-8.913	-0.619	39.665	4.199	6.839	-12.064	-7.554	20.489	-59.298	-14.458
127	127	0.61488	-5.084	20.103	-8.639	-2.191	11.198	-9.618	-0.798	41.442	3.616	6.726	-13.892	-7.479	21.161	-61.958	-14.767
128	128	0.61976	-5.464	20.114	-8.483	-2.83	12.168	-10.391	-1.025	43.157	3.1	6.547	-15.634	-7.36	21.807	-64.495	-15.011
129	129	0.62464	-5.842	20.094	-8.324	-3.509	13.093	-11.229	-1.293	44.817	2.653	6.365	-17.217	-7.219	22.467	-66.829	-15.223
130	130	0.62952	-6.2	20.057	-8.157	-4.201	13.974	-12.096	-1.575	46.42	2.291	6.122	-18.638	-7.121	23.07	-68.977	-15.414
131	131	0.6344	-6.532	20.011	-7.968	-4.911	14.834	-13.034	-1.887	47.996	2.031	5.765	-19.928	-7.032	23.563	-71.012	-15.535
132	132	0.63928	-6.823	19.968	-7.792	-5.611	15.72	-14.042	-2.264	49.574	1.901	5.302	-21.078	-6.962	23.939	-72.913	-15.59
133	133	0.64416	-7.073	19.931	-7.646	-6.272	16.619	-15.035	-2.667	51.099	1.837	4.7	-22.015	-6.924	24.14	-74.574	-15.636
134	134	0.64904	-7.278	19.913	-7.54	-6.867	17.542	-15.938	-3.046	52.55	1.83	3.893	-22.627	-6.939	24.068	-75.877	-15.697
135	135	0.65392	-7.444	19.913	-7.446	-7.436	18.476	-16.793	-3.396	53.943	1.916	3.074	-22.843	-6.941	23.89	-76.712	-15.765
136	136	0.6588	-7.591	19.925	-7.316	-8.015	19.423	-17.618	-3.699	55.299	2.078	2.321	-22.635	-6.872	23.674	-77.035	-15.818
137	137	0.66368	-7.726	19.937	-7.166	-8.609	20.366	-18.325	-3.895	56.607	2.308	1.712	-22.045	-6.745	23.484	-76.856	-15.858
138	138	0.66856	-7.856	19.959	-6.995	-9.222	21.329	-18.874	-3.928	57.87	2.59	1.077	-21.139	-6.581	23.181	-76.274	-15.866
139	139	0.67344	-7.945	19.989	-6.84	-9.781	22.327	-19.31	-3.908	59.093	2.91	0.605	-20.034	-6.409	22.946	-75.36	-15.894
140	140	0.67832	-7.981	20.041	-6.672	-10.275	23.339	-19.549	-3.714	60.24	3.243	0.181	-18.856	-6.35	22.682	-74.268	-15.973
141	141	0.6832	-7.948	20.103	-6.508	-10.691	24.352	-19.698	-3.45	61.331	3.676	-0.132	-17.688	-6.372	22.46	-73.098	-16.02
142	142	0.68808	-7.869	20.179	-6.311	-11.071	25.34	-19.735	-3.054	62.308	4.211	-0.282	-16.644	-6.559	22.348	-71.92	-16.076
143	143	0.69296	-7.764	20.264	-6.103	-11.413	26.323	-19.689	-2.602	63.21	4.787	-0.227	-15.732	-6.855	22.399	-70.759	-16.15
144	144	0.69784	-7.63	20.353	-5.918	-11.68	27.308	-19.509	-2.066	64.016	5.392	-0.056	-14.994	-7.291	22.548	-69.662	-16.238
145	145	0.70272	-7.474	20.437	-5.736	-11.935	28.275	-19.357	-1.553	64.731	6.066	0.26	-14.384	-7.734	22.825	-68.572	-16.291
146	146	0.7076	-7.285	20.51	-5.556	-12.148	29.208	-19.103	-0.93	65.327	6.733	0.645	-13.867	-8.24	23.161	-67.453	-16.374
147	147	0.71248	-7.06	20.576	-5.385	-12.316	30.137	-18.994	-0.475	65.875	7.533	1.2	-13.368	-8.739	23.606	-66.258	-16.403
148	148	0.71736	-6.808	20.649	-5.25	-12.416	31.092	-18.862	-0.041	66.365	8.305	1.833	-12.864	-9.207	24.106	-64.966	-16.444
149	149	0.72224	-6.548	20.727	-5.135	-12.476	32.043	-18.761	0.32	66.746	9.049	2.526	-12.372	-9.591	24.63	-63.578	-16.47
150	150	0.72712	-6.303	20.805	-5.02	-12.558	32.976	-18.568	0.768	66.994	9.716	3.106	-11.937	-9.901	25.037	-62.167	-16.48
151	151	0.732	-6.074	20.868	-4.911	-12.654	33.902	-18.526	1.046	67.172	10.401	3.576	-11.517	-10.121	25.316	-60.736	-16.453
152	152	0.73688	-5.854	20.933	-4.822	-12.722	34.828	-18.507	1.251	67.235	11.072	4.141	-11.144	-10.315	25.641	-59.229	-16.437
153	153	0.74176	-5.644	21.011	-4.744	-12.778	35.775	-18.525	1.382	67.221	11.688	4.694	-10.806	-10.415	25.93	-57.698	-16.395
154	154	0.74664	-5.444	21.105	-4.7	-12.791	36.73	-18.448	1.564	67.077	12.168	5.207	-10.484	-10.5	26.164	-56.083	-16.447
155	155	0.75152	-5.255	21.204	-4.702	-12.766	37.708	-18.41	1.653	66.858	12.555	5.719	-10.098	-10.639	26.369	-54.305	-16.708
156	156	0.7564	-5.082	21.298	-4.727	-12.713	38.675	-18.364	1.7	66.538	12.888	6.305	-9.619	-10.841	26.586	-52.312	-17.144
157	157	0.76128	-4.929	21.391	-4.75	-12.659	39.623	-18.372	1.669	66.11	13.164	6.856	-9.142	-10.958	26.728	-50.253	-17.578
158	158	0.76616	-4.789	21.485	-4.8	-12.571	40.562	-18.354	1.626	65.599	13.295	7.336	-8.706	-10.983	26.786	-48.202	-18.027
159	159	0.77104	-4.658	21.576	-4.895	-12.426	41.488	-18.299	1.552	64.996	13.271	7.58	-8.399	-10.872	26.6	-46.321	-18.393
160	160	0.77592	-4.544	21.663	-5	-12.267	42.399	-18.253	1.422	64.349	13.15	7.779	-8.15	-10.739	26.343	-44.498	-18.801
161	161	0.7808	-4.458	21.741	-5.06	-12.16	43.28	-18.264	1.248	63.653	12.984	8.029	-7.951	-10.569	26.111	-42.687	-19.229
162	162	0.78568	-4.394	21.807	-5.086	-12.086	44.124	-18.301	1.055	62.864	12.755	8.31	-7.888	-10.247	25.897	-40.963	-19.535
163	163	0.79056	-4.349	21.863	-5.127	-11.991	44.943	-18.349	0.835	61.953	12.398	8.636	-8.008	-9.821	25.737	-39.321	-19.837
164	164	0.79544	-4.323	21.917	-5.192	-11.868	45.747	-18.392	0.594	60.935	11.942	8.861	-8.14	-9.377	25.46	-37.635	-20.216
165	165	0.80032	-4.311	21.968	-5.238	-11.762	46.533	-18.446	0.344	59.86	11.498	8.974	-8.164	-8.956	25.029	-35.842	-20.628
166	166	0.8052	-4.307	22.014	-5.224	-11.71	47.278	-18.542	0.098	58.736	11.077	9.037	-8.107	-8.463	24.517	-33.979	-20.966
167	167	0.81008	-4.309	22.049	-5.165	-11.688	47.974	-18.666	-0.141	57.548	10.642	9.069	-7.983	-7.862	23.949	-32.05	-21.216
168	168	0.81496	-4.315	22.073	-5.098	-11.666	48.625	-18.784	-0.356	56.305	10.232	9.215	-7.792	-7.39	23.451	-29.98	-21.591
169	169	0.81984	-4.316	22.096	-5.027	-11.631	49.236	-18.863	-0.527	55.013	9.877	9.471	-7.475	-7.158	22.988	-27.708	-22.166
170	170	0.82472	-4.309	22.116	-4.94	-11.584	49.809	-18.957	-0.703	53.665	9.588	9.889	-7.137	-7.169	22.619	-25.314	-22.926
171	171	0.8296	-4.302	22.133	-4.838	-11.539	50.339	-19.006	-0.815	52.26	9.389	10.498	-6.868	-7.428	22.41	-22.874	-23.811
172	172	0.83448	-4.303	22.142	-4.746	-11.485	50.842	-18.963	-0.834	50.816	9.283	10.921	-6.688	-7.763	22.048	-20.597	-24.551
173	173	0.83936	-4.308	22.146	-4.657	-11.416	51.307	-18.866	-0.807	49.329	9.242	11.246	-6.58	-8.129	21.609	-18.446	-25.163
174	174	0.84424	-4.313	22.142	-4.556	-11.35	51.728	-18.761	-0.78	47.83	9.323	11.602	-6.468	-8.557	21.184	-16.329	-25.67
175	175	0.84912	-4.322	22.137	-4.412	-11.337	52.103	-18.595	-0.671	46.335	9.526	11.963	-6.325	-9.015	20.758	-14.249	-26.011
176	176	0.854	-4.314	22.128	-4.271	-11.304	52.434	-18.428	-0.521	44.801	9.791	12.107	-6.195	-9.431	20.174	-12.302	-26.162
177	177	0.85888	-4.245	22.101	-4.137	-11.207	52.683	-18.227	-0.306	43.239	10.108	12.165	-5.976	-9.903	19.51	-10.346	-26.213
178	178	0.86376	-4.137	22.069	-4.094	-10.967	52.915	-18.013	-0.146	41.731	10.519	12.185	-5.734	-10.414	18.838	-8.492	-26.14
179	179	0.86864	-4.018	22.036	-4.069	-10.716	53.146	-17.849	-0.041	40.33	10.986	12.156	-5.394	-10.813	18.147	-6.696	-25.905
180	180	0.87352	-3.886	22.011	-4.04	-10.449	53.356	-17.67	0.078	38.951	11.454	11.877	-5.098	-11.068	17.288	-5.137	-25.428
181	181	0.8784	-3.739	21.984	-3.993	-10.205	53.533	-17.463	0.265	37.586	11.947	11.274	-4.827	-11.184	16.199	-3.802	-24.692
182	182	0.88328	-3.577	21.958	-3.919	-10.005	53.681	-17.264	0.498	36.28	12.452	10.445	-4.55	-11.164	14.958	-2.626	-23.77
183	183	0.88816	-3.394	21.924	-3.844	-9.785	53.819	-17.114	0.659	35.071	12.846	9.716	-4.245	-10.988	13.825	-1.468	-22.824
184	184	0.89304	-3.192	21.892	-3.775	-9.53	53.952	-16.952	0.794	33.967	13.163	9.057	-3.989	-10.814	12.797	-0.411	-21.925
185	185	0.89792	-2.975	21.852	-3.714	-9.278	54.086	-16.868	0.901	33.015	13.473	8.379	-3.757	-10.602	11.827	0.515	-21.05
186	186	0.9028	-2.743	21.8	-3.62	-9.066	54.187	-16.864	1.007	32.194	13.738	7.609	-3.659	-10.327	10.86	1.179	-20.194
187	187	0.90768	-2.496	21.738	-3.521	-8.851	54.266	-16.869	1.093	31.492	13.929	7.124	-3.546	-10.126	10.184	1.863	-19.501
188	188	0.91256	-2.24	21.665	-3.433	-8.626	54.333	-16.893	1.157	30.935	13.985	6.784	-3.538	-9.875	9.715	2.378	-18.91
189	189	0.91744	-1.988	21.57	-3.366	-8.391	54.389	-16.992	1.16	30.528	13.939	6.753	-3.657	-9.539	9.606	2.747	-18.422
190	190	0.92232	-1.746	21.451	-3.295	-8.178	54.413	-17.071	1.189	30.274	13.811	6.765	-3.87	-9.218	9.623	2.902	-18.019
191	191	0.9272	-1.513	21.306	-3.229	-7.979	54.409	-17.203	1.197	30.175	13.695	6.772	-4.122	-8.911	9.703	2.879	-17.672
192	192	0.93208	-1.286	21.142	-3.183	-7.768	54.399	-17.386	1.171	30.234	13.569	6.882	-4.262	-8.684	9.926	2.883	-17.481
193	193	0.93696	-1.065	20.96	-3.152	-7.534	54.38	-17.594	1.114	30.452	13.421	7.056	-4.3	-8.544	10.252	2.874	-17.429
194	194	0.94184	-0.852	20.757	-3.127	-7.311	54.332	-17.847	1.046	30.798	13.328	7.215	-4.239	-8.5	10.602	2.847	-17.472
195	195	0.94672	-0.663	20.536	-3.091	-7.131	54.252	-18.141	0.981	31.262	13.258	7.386	-4.154	-8.53	11.015	2.747	-17.617
196	196	0.9516	-0.493	20.3	-3.043	-6.978	54.122	-18.436	0.949	31.776	13.153	7.37	-4.179	-8.647	11.317	2.425	-17.876
197	197	0.95648	-0.327	20.068	-2.985	-6.831	53.946	-18.687	0.975	32.325	13.006	7.274	-4.2	-8.968	11.586	2.036	-18.332
198	198	0.96136	-0.16	19.845	-2.916	-6.69	53.716	-18.984	1.016	32.892	12.912	6.979	-4.196	-9.383	11.699	1.546	-18.846
199	199	0.96624	0.001	19.632	-2.846	-6.533	53.426	-19.284	1.066	33.414	12.843	6.487	-4.17	-9.88	11.637	0.986	-19.403
200	200	0.97112	0.154	19.436	-2.762	-6.373	53.068	-19.625	1.122	33.857	12.822	5.572	-4.106	-10.384	11.187	0.302	-19.917
201	201	0.976	0.308	19.266	-2.673	-6.194	52.641	-20.035	1.166	34.165	12.853	4.302	-4.026	-10.818	10.401	-0.471	-20.339
