# Supplementary material for: Gait phenotypes in paediatric hereditary spastic paraplegia revealed by dynamic time warping analysis and random forests
Source: PLoS One. 2018 Mar 8;13(3):e0192345. doi: 10.1371/journal.pone.0192345 (PMC5843164; doi:10.1371/journal.pone.0192345)
Supplement: S1 Data — (ZIP) [file pone.0192345.s008.zip › HSP/Left.SR.HSP25.1.csv]

	Epoch	Time	Pelvic.obliquity	Pelvic.tilt	Pelvic rotation	Hip.abd.add	Hip.flexion	Hip.rotation	Knee.abd.add	Knee.flexion	Knee.rotation	Ankle.abd.add	Ankle.flexion	Ankle.rotation	Forefoot.abd.add	Forefoot.flexion	Forefoot.rotation
1	1	0	-2.671	14.618	-1.693	-8.576	37.282	2.651	1.168	19.933	-14.032	5.758	-4.433	-1.748	1.016	-0.198	-18.969
2	2	0.00613	-2.588	14.69	-1.154	-8.622	37.22	2.349	1.034	20.72	-13.681	5.565	-3.401	-2.405	0.537	-0.118	-19.034
3	3	0.01226	-2.514	14.766	-0.668	-8.655	37.268	2.264	0.965	21.778	-13.517	5.893	-2.56	-2.976	0.62	-0.224	-19.09
4	4	0.01839	-2.438	14.836	-0.236	-8.648	37.449	2.468	0.985	22.984	-13.645	6.296	-1.959	-3.393	0.849	-0.56	-19.099
5	5	0.02452	-2.349	14.894	0.158	-8.626	37.716	2.981	1.154	24.13	-14.104	6.544	-1.545	-3.71	0.984	-0.975	-19.099
6	6	0.03065	-2.246	14.942	0.523	-8.603	37.968	3.751	1.486	24.994	-14.842	6.436	-1.163	-3.982	0.8	-1.27	-19.096
7	7	0.03678	-2.128	14.967	0.87	-8.608	38.063	4.735	2.016	25.448	-15.821	5.836	-0.661	-4.172	0.167	-1.352	-19.027
8	8	0.04291	-2.005	14.974	1.189	-8.64	37.983	5.889	2.706	25.617	-16.882	5.192	-0.155	-4.396	-0.467	-1.345	-18.924
9	9	0.04904	-1.887	14.966	1.478	-8.676	37.777	7.18	3.47	25.663	-17.977	4.895	0.245	-4.619	-0.735	-1.345	-18.758
10	10	0.05517	-1.775	14.941	1.74	-8.711	37.5	8.519	4.268	25.715	-19.012	4.957	0.555	-4.848	-0.629	-1.408	-18.535
11	11	0.0613	-1.68	14.904	1.969	-8.747	37.216	9.801	5.077	25.862	-19.882	5.238	0.886	-5.162	-0.292	-1.494	-18.341
12	12	0.06743	-1.599	14.863	2.157	-8.767	36.96	10.891	5.817	26.096	-20.501	5.541	1.31	-5.661	0.06	-1.536	-18.304
13	13	0.07356	-1.462	14.866	2.311	-8.712	36.759	11.652	6.421	26.325	-20.853	5.603	1.832	-6.246	0.175	-1.515	-18.365
14	14	0.07969	-1.245	14.929	2.401	-8.506	36.616	12.01	6.795	26.513	-20.952	5.502	2.31	-6.766	0.149	-1.513	-18.451
15	15	0.08582	-1.042	14.983	2.452	-8.272	36.414	12.058	6.973	26.592	-20.89	5.334	2.7	-7.141	0.07	-1.526	-18.517
16	16	0.09195	-0.864	15.026	2.511	-8.051	36.134	11.775	6.936	26.557	-20.697	5.27	3.008	-7.354	0.071	-1.501	-18.567
17	17	0.09808	-0.715	15.064	2.573	-7.837	35.803	11.241	6.733	26.452	-20.473	5.268	3.247	-7.356	0.118	-1.47	-18.593
18	18	0.10421	-0.597	15.096	2.64	-7.644	35.432	10.552	6.428	26.291	-20.234	5.276	3.424	-7.241	0.167	-1.458	-18.629
19	19	0.11034	-0.51	15.124	2.723	-7.474	35.021	9.749	6.046	26.065	-19.999	5.31	3.601	-7.04	0.221	-1.398	-18.675
20	20	0.11647	-0.451	15.14	2.833	-7.34	34.558	8.858	5.62	25.775	-19.742	5.342	3.73	-6.81	0.274	-1.358	-18.739
21	21	0.1226	-0.418	15.135	2.985	-7.26	34.036	7.937	5.204	25.413	-19.504	5.261	3.8	-6.513	0.232	-1.385	-18.768
22	22	0.12873	-0.406	15.121	3.159	-7.209	33.491	7.071	4.821	25.012	-19.291	5.169	3.912	-6.249	0.172	-1.356	-18.796
23	23	0.13486	-0.408	15.107	3.349	-7.175	32.942	6.3	4.485	24.598	-19.092	5.093	4.081	-6.069	0.115	-1.266	-18.829
24	24	0.14099	-0.418	15.093	3.559	-7.161	32.399	5.589	4.2	24.196	-18.868	5.025	4.191	-5.954	0.092	-1.247	-18.852
25	25	0.14712	-0.448	15.085	3.774	-7.173	31.869	4.98	3.968	23.801	-18.637	5.074	4.257	-5.907	0.191	-1.241	-18.862
26	26	0.15325	-0.486	15.078	3.993	-7.196	31.344	4.469	3.781	23.405	-18.404	5.1	4.361	-5.944	0.262	-1.207	-18.867
27	27	0.15938	-0.524	15.084	4.22	-7.227	30.832	4.032	3.65	23.009	-18.181	4.98	4.513	-6.03	0.204	-1.179	-18.858
28	28	0.16551	-0.557	15.111	4.462	-7.271	30.347	3.655	3.562	22.618	-17.99	4.867	4.655	-6.127	0.159	-1.164	-18.831
29	29	0.17164	-0.583	15.158	4.702	-7.308	29.887	3.389	3.51	22.227	-17.865	4.849	4.769	-6.256	0.204	-1.143	-18.801
30	30	0.17777	-0.607	15.205	4.928	-7.329	29.438	3.22	3.481	21.85	-17.789	4.997	4.897	-6.426	0.397	-1.066	-18.782
31	31	0.1839	-0.636	15.257	5.146	-7.36	29.005	3.132	3.499	21.495	-17.766	5.151	5.07	-6.59	0.598	-0.959	-18.75
32	32	0.19003	-0.663	15.304	5.365	-7.406	28.571	3.102	3.569	21.135	-17.797	5.188	5.272	-6.733	0.699	-0.861	-18.698
33	33	0.19616	-0.684	15.341	5.586	-7.447	28.122	3.109	3.652	20.748	-17.883	5.166	5.43	-6.872	0.749	-0.805	-18.66
34	34	0.20229	-0.685	15.375	5.803	-7.462	27.671	3.144	3.749	20.359	-18.015	5.064	5.569	-7.004	0.735	-0.792	-18.625
35	35	0.20842	-0.662	15.416	6.005	-7.443	27.242	3.187	3.852	19.992	-18.143	5.011	5.69	-7.174	0.782	-0.791	-18.625
36	36	0.21455	-0.62	15.459	6.194	-7.404	26.822	3.231	3.947	19.638	-18.283	5.146	5.837	-7.33	0.99	-0.713	-18.627
37	37	0.22068	-0.566	15.504	6.38	-7.364	26.414	3.267	4.052	19.293	-18.434	5.22	6.014	-7.448	1.137	-0.628	-18.609
38	38	0.22681	-0.506	15.538	6.572	-7.339	26.022	3.274	4.173	18.986	-18.575	5.28	6.253	-7.538	1.26	-0.501	-18.581
39	39	0.23294	-0.437	15.569	6.759	-7.319	25.637	3.304	4.328	18.695	-18.754	5.239	6.515	-7.613	1.292	-0.394	-18.561
40	40	0.23907	-0.342	15.674	6.942	-7.266	25.344	3.327	4.469	18.421	-18.947	5.211	6.723	-7.68	1.345	-0.337	-18.555
41	41	0.2452	-0.223	15.854	7.117	-7.165	25.158	3.337	4.575	18.183	-19.135	5.195	6.876	-7.753	1.419	-0.336	-18.56
42	42	0.25133	-0.089	16.028	7.283	-7.04	24.972	3.352	4.686	17.96	-19.32	5.125	7.083	-7.806	1.442	-0.315	-18.539
43	43	0.25746	0.049	16.212	7.444	-6.907	24.804	3.388	4.805	17.739	-19.497	4.933	7.3	-7.883	1.358	-0.321	-18.518
44	44	0.26359	0.198	16.395	7.611	-6.764	24.638	3.433	4.918	17.527	-19.66	4.831	7.515	-7.991	1.354	-0.309	-18.498
45	45	0.26972	0.344	16.583	7.776	-6.627	24.482	3.492	5.041	17.324	-19.812	4.708	7.721	-8.134	1.339	-0.318	-18.497
46	46	0.27585	0.488	16.772	7.935	-6.486	24.331	3.583	5.165	17.132	-19.932	4.616	7.912	-8.319	1.361	-0.341	-18.482
47	47	0.28198	0.636	16.96	8.093	-6.336	24.187	3.694	5.295	16.946	-20.053	4.392	8.133	-8.508	1.261	-0.382	-18.454
48	48	0.28811	0.784	17.146	8.259	-6.189	24.05	3.789	5.421	16.781	-20.128	4.187	8.418	-8.72	1.171	-0.363	-18.41
49	49	0.29424	0.925	17.325	8.428	-6.044	23.913	3.88	5.53	16.631	-20.189	4.028	8.687	-8.945	1.12	-0.353	-18.371
50	50	0.30037	1.055	17.495	8.597	-5.906	23.763	3.981	5.629	16.483	-20.255	3.98	8.906	-9.18	1.174	-0.362	-18.345
51	51	0.3065	1.183	17.659	8.779	-5.776	23.6	4.075	5.728	16.328	-20.335	3.967	9.088	-9.426	1.263	-0.394	-18.342
52	52	0.31263	1.316	17.815	8.979	-5.649	23.422	4.137	5.806	16.16	-20.414	3.992	9.318	-9.643	1.368	-0.359	-18.316
53	53	0.31876	1.436	17.956	9.178	-5.534	23.222	4.178	5.883	15.983	-20.488	3.92	9.551	-9.831	1.383	-0.351	-18.283
54	54	0.32489	1.536	18.083	9.37	-5.423	22.999	4.215	5.939	15.799	-20.55	3.826	9.797	-10.004	1.37	-0.335	-18.236
55	55	0.33102	1.619	18.201	9.559	-5.323	22.751	4.255	5.981	15.591	-20.639	3.775	9.987	-10.14	1.396	-0.349	-18.183
56	56	0.33715	1.682	18.308	9.747	-5.241	22.481	4.296	6.019	15.367	-20.712	3.718	10.174	-10.276	1.416	-0.363	-18.121
57	57	0.34328	1.737	18.412	9.934	-5.166	22.203	4.305	6.04	15.144	-20.785	3.663	10.374	-10.393	1.424	-0.363	-18.072
58	58	0.34941	1.782	18.505	10.115	-5.1	21.908	4.309	6.062	14.908	-20.838	3.571	10.554	-10.533	1.405	-0.385	-18.043
59	59	0.35554	1.807	18.581	10.294	-5.051	21.578	4.332	6.088	14.642	-20.906	3.517	10.674	-10.668	1.431	-0.444	-18.015
60	60	0.36167	1.814	18.643	10.47	-5.015	21.226	4.313	6.086	14.38	-20.93	3.567	10.81	-10.79	1.539	-0.456	-17.976
61	61	0.3678	1.805	18.687	10.637	-4.992	20.846	4.262	6.082	14.108	-20.906	3.54	11.02	-10.905	1.571	-0.413	-17.927
62	62	0.37393	1.781	18.708	10.796	-4.977	20.427	4.206	6.067	13.808	-20.88	3.47	11.218	-10.993	1.558	-0.382	-17.86
63	63	0.38006	1.743	18.708	10.944	-4.971	19.969	4.14	6.048	13.484	-20.826	3.418	11.383	-11.088	1.57	-0.37	-17.797
64	64	0.38619	1.696	18.685	11.078	-4.97	19.482	4.037	6.03	13.153	-20.713	3.331	11.5	-11.206	1.563	-0.409	-17.751
65	65	0.39232	1.633	18.626	11.193	-4.973	18.946	3.909	5.989	12.811	-20.569	3.393	11.597	-11.314	1.682	-0.416	-17.711
66	66	0.39845	1.563	18.544	11.291	-4.971	18.367	3.803	5.953	12.431	-20.444	3.445	11.691	-11.416	1.8	-0.415	-17.675
67	67	0.40458	1.488	18.45	11.371	-4.962	17.764	3.693	5.909	12.031	-20.32	3.487	11.786	-11.472	1.905	-0.405	-17.615
68	68	0.41071	1.408	18.342	11.431	-4.953	17.144	3.583	5.86	11.616	-20.192	3.553	11.856	-11.518	2.032	-0.402	-17.557
69	69	0.41684	1.321	18.216	11.467	-4.945	16.495	3.535	5.828	11.167	-20.107	3.537	11.954	-11.566	2.085	-0.379	-17.508
70	70	0.42297	1.23	18.09	11.485	-4.939	15.841	3.484	5.791	10.707	-20.03	3.593	12.045	-11.597	2.198	-0.333	-17.47
71	71	0.4291	1.127	17.965	11.478	-4.938	15.192	3.426	5.748	10.246	-19.916	3.74	12.109	-11.659	2.403	-0.278	-17.461
72	72	0.43523	1.02	17.847	11.446	-4.94	14.55	3.41	5.716	9.768	-19.843	3.814	12.175	-11.684	2.539	-0.23	-17.439
73	73	0.44136	0.914	17.744	11.389	-4.943	13.925	3.469	5.703	9.274	-19.83	3.884	12.248	-11.7	2.68	-0.168	-17.42
74	74	0.44749	0.807	17.644	11.301	-4.944	13.307	3.588	5.704	8.772	-19.862	3.98	12.338	-11.685	2.848	-0.078	-17.387
75	75	0.45362	0.693	17.537	11.174	-4.94	12.688	3.751	5.694	8.263	-19.899	4.044	12.398	-11.662	2.985	-0.017	-17.345
76	76	0.45975	0.582	17.428	11.011	-4.922	12.078	3.973	5.677	7.76	-19.969	4.214	12.42	-11.67	3.221	0.043	-17.344
77	77	0.46588	0.483	17.317	10.824	-4.891	11.484	4.263	5.673	7.269	-20.093	4.392	12.402	-11.691	3.472	0.06	-17.367
78	78	0.47201	0.387	17.222	10.6	-4.853	10.93	4.601	5.672	6.799	-20.22	4.469	12.393	-11.685	3.634	0.053	-17.356
79	79	0.47814	0.286	17.133	10.343	-4.818	10.391	5.04	5.684	6.32	-20.415	4.459	12.442	-11.665	3.718	0.083	-17.332
80	80	0.48427	0.182	17.056	10.057	-4.794	9.874	5.571	5.708	5.838	-20.689	4.417	12.538	-11.622	3.766	0.155	-17.301
81	81	0.4904	0.089	16.994	9.743	-4.76	9.397	6.144	5.728	5.381	-20.99	4.478	12.581	-11.587	3.911	0.199	-17.295
82	82	0.49653	0.006	16.938	9.405	-4.717	8.949	6.722	5.736	4.964	-21.287	4.664	12.55	-11.567	4.17	0.195	-17.321
83	83	0.50266	-0.078	16.882	9.041	-4.675	8.524	7.335	5.755	4.56	-21.603	4.662	12.558	-11.547	4.255	0.176	-17.357
84	84	0.50879	-0.163	16.835	8.64	-4.638	8.14	7.984	5.782	4.195	-21.917	4.64	12.621	-11.511	4.318	0.195	-17.381
85	85	0.51492	-0.24	16.798	8.206	-4.596	7.796	8.637	5.818	3.87	-22.213	4.6	12.707	-11.462	4.365	0.217	-17.406
86	86	0.52105	-0.309	16.77	7.74	-4.541	7.494	9.27	5.851	3.595	-22.463	4.519	12.813	-11.401	4.369	0.232	-17.427
87	87	0.52718	-0.371	16.742	7.24	-4.48	7.231	9.908	5.885	3.376	-22.71	4.59	12.891	-11.356	4.509	0.25	-17.496
88	88	0.53331	-0.43	16.718	6.712	-4.416	7.015	10.488	5.921	3.234	-22.895	4.688	12.984	-11.276	4.658	0.264	-17.558
89	89	0.53944	-0.487	16.703	6.159	-4.345	6.854	10.984	5.955	3.178	-22.97	4.723	13.104	-11.19	4.738	0.256	-17.616
90	90	0.54557	-0.539	16.695	5.583	-4.265	6.731	11.511	5.997	3.172	-23.04	4.736	13.266	-11.12	4.795	0.262	-17.68
91	91	0.5517	-0.576	16.691	4.985	-4.168	6.65	12.083	6.051	3.223	-23.151	4.713	13.407	-11.029	4.814	0.212	-17.744
92	92	0.55783	-0.6	16.689	4.361	-4.044	6.634	12.47	6.085	3.402	-23.047	4.722	13.576	-10.952	4.838	0.162	-17.819
93	93	0.56396	-0.617	16.688	3.71	-3.902	6.665	12.817	6.115	3.663	-22.87	4.744	13.765	-10.903	4.865	0.111	-17.922
94	94	0.57009	-0.632	16.687	3.029	-3.747	6.738	13.189	6.147	3.998	-22.678	4.772	13.99	-10.83	4.889	0.065	-17.991
95	95	0.57622	-0.642	16.685	2.326	-3.577	6.849	13.506	6.17	4.417	-22.415	4.883	14.214	-10.759	4.976	0.011	-18.07
96	96	0.58235	-0.651	16.669	1.603	-3.398	6.977	13.74	6.183	4.91	-22.045	4.915	14.465	-10.674	4.978	-0.068	-18.133
97	97	0.58848	-0.657	16.642	0.863	-3.201	7.119	13.915	6.169	5.465	-21.591	4.887	14.69	-10.598	4.912	-0.213	-18.189
98	98	0.59461	-0.658	16.61	0.112	-2.994	7.283	14.072	6.147	6.073	-21.11	4.818	14.867	-10.497	4.804	-0.443	-18.221
99	99	0.60074	-0.655	16.572	-0.648	-2.777	7.469	14.153	6.098	6.755	-20.555	4.736	15.054	-10.35	4.664	-0.701	-18.212
100	100	0.60687	-0.662	16.528	-1.403	-2.57	7.635	14.373	6.035	7.426	-20.123	4.714	15.242	-10.192	4.565	-0.948	-18.167
101	101	0.613	-0.675	16.482	-2.153	-2.368	7.822	14.53	5.948	8.145	-19.643	4.649	15.332	-9.976	4.422	-1.329	-18.067
102	102	0.61913	-0.706	16.438	-2.898	-2.181	8.027	14.65	5.829	8.906	-19.107	4.477	15.35	-9.716	4.173	-1.834	-17.895
103	103	0.62526	-0.753	16.385	-3.639	-2.005	8.24	14.761	5.679	9.696	-18.557	4.269	15.31	-9.451	3.881	-2.413	-17.702
104	104	0.63139	-0.806	16.316	-4.377	-1.828	8.457	14.899	5.506	10.518	-18.012	4.071	15.156	-9.215	3.606	-3.113	-17.51
105	105	0.63752	-0.864	16.216	-5.118	-1.644	8.663	15.099	5.313	11.385	-17.483	3.853	14.711	-9.009	3.348	-4.131	-17.306
106	106	0.64365	-0.94	16.073	-5.86	-1.48	8.843	15.354	5.117	12.288	-16.953	3.761	13.824	-8.839	3.277	-5.572	-17.09
107	107	0.64978	-1.047	15.884	-6.592	-1.355	8.982	15.686	4.918	13.195	-16.476	3.744	12.709	-8.71	3.3	-7.227	-16.888
108	108	0.65591	-1.196	15.653	-7.296	-1.289	9.079	16.065	4.735	14.1	-16.03	3.559	11.824	-8.608	3.136	-8.711	-16.675
109	109	0.66204	-1.388	15.368	-7.958	-1.292	9.131	16.488	4.592	15.01	-15.67	3.106	11.346	-8.444	2.665	-9.885	-16.407
110	110	0.66817	-1.606	15.051	-8.574	-1.344	9.162	16.943	4.465	15.933	-15.365	2.758	10.963	-8.311	2.273	-10.95	-16.16
111	111	0.6743	-1.845	14.722	-9.139	-1.443	9.182	17.412	4.384	16.849	-15.129	2.488	10.548	-8.186	1.97	-12.03	-15.94
112	112	0.68043	-2.09	14.399	-9.66	-1.564	9.21	17.883	4.346	17.773	-14.948	2.19	9.958	-8.063	1.682	-13.305	-15.742
113	113	0.68656	-2.346	14.085	-10.156	-1.694	9.268	18.389	4.351	18.732	-14.835	1.768	9.215	-7.934	1.313	-14.789	-15.561
114	114	0.69269	-2.604	13.785	-10.624	-1.829	9.368	18.892	4.391	19.731	-14.762	1.355	8.531	-7.812	0.955	-16.23	-15.412
115	115	0.69882	-2.861	13.509	-11.046	-1.967	9.498	19.396	4.464	20.724	-14.762	0.876	7.9	-7.702	0.534	-17.628	-15.31
116	116	0.70495	-3.107	13.259	-11.418	-2.099	9.665	19.825	4.546	21.73	-14.766	0.32	7.27	-7.588	0.046	-19.044	-15.238
117	117	0.71108	-3.335	13.027	-11.763	-2.21	9.868	20.198	4.647	22.76	-14.788	-0.227	6.692	-7.529	-0.422	-20.412	-15.272
118	118	0.71721	-3.535	12.826	-12.084	-2.286	10.13	20.439	4.741	23.846	-14.738	-0.715	6.165	-7.577	-0.811	-21.734	-15.448
119	119	0.72334	-3.712	12.651	-12.369	-2.341	10.442	20.585	4.848	24.975	-14.667	-1.263	5.631	-7.625	-1.23	-23.096	-15.667
120	120	0.72947	-3.878	12.506	-12.608	-2.388	10.802	20.644	4.966	26.132	-14.615	-1.833	5.167	-7.673	-1.655	-24.408	-15.948
121	121	0.7356	-4.036	12.383	-12.815	-2.426	11.204	20.635	5.087	27.313	-14.582	-2.304	4.817	-7.744	-1.98	-25.59	-16.308
122	122	0.74173	-4.192	12.285	-13.004	-2.447	11.668	20.527	5.169	28.543	-14.541	-2.607	4.415	-7.784	-2.126	-26.783	-16.702
123	123	0.74786	-4.335	12.191	-13.185	-2.441	12.158	20.285	5.185	29.81	-14.475	-2.799	3.848	-7.82	-2.123	-28.112	-17.166
124	124	0.75399	-4.464	12.09	-13.36	-2.437	12.667	19.965	5.205	31.1	-14.414	-3.155	3.325	-7.836	-2.24	-29.451	-17.683
125	125	0.76012	-4.583	12.01	-13.528	-2.432	13.244	19.585	5.232	32.437	-14.346	-3.596	2.912	-7.853	-2.416	-30.713	-18.249
126	126	0.76625	-4.714	12.04	-13.673	-2.401	13.932	19.139	5.206	33.775	-14.272	-3.825	2.635	-7.856	-2.398	-31.771	-18.817
127	127	0.77238	-4.85	12.16	-13.779	-2.378	14.73	18.648	5.171	35.121	-14.219	-3.96	2.462	-7.834	-2.301	-32.687	-19.391
128	128	0.77851	-4.974	12.288	-13.853	-2.371	15.546	18.107	5.148	36.478	-14.165	-4.19	2.356	-7.872	-2.275	-33.577	-20.046
129	129	0.78464	-5.086	12.423	-13.903	-2.375	16.369	17.54	5.121	37.843	-14.127	-4.343	2.227	-7.941	-2.157	-34.479	-20.743
130	130	0.79077	-5.191	12.566	-13.935	-2.394	17.195	16.978	5.095	39.203	-14.119	-4.455	2.048	-7.964	-1.99	-35.415	-21.399
131	131	0.7969	-5.304	12.723	-13.936	-2.455	18.033	16.421	5.114	40.547	-14.154	-4.716	1.839	-7.951	-1.914	-36.428	-22.04
132	132	0.80303	-5.418	12.892	-13.895	-2.546	18.875	15.879	5.166	41.854	-14.234	-5.032	1.627	-7.891	-1.874	-37.439	-22.635
133	133	0.80916	-5.532	13.063	-13.822	-2.663	19.704	15.347	5.218	43.107	-14.36	-5.151	1.384	-7.801	-1.648	-38.368	-23.205
134	134	0.81529	-5.648	13.235	-13.734	-2.796	20.517	14.818	5.259	44.296	-14.507	-5.199	1.112	-7.68	-1.35	-39.245	-23.738
135	135	0.82142	-5.764	13.407	-13.632	-2.949	21.313	14.261	5.274	45.415	-14.666	-5.397	0.92	-7.485	-1.209	-40.045	-24.225
136	136	0.82755	-5.878	13.58	-13.515	-3.11	22.088	13.675	5.246	46.449	-14.84	-5.595	0.812	-7.303	-1.098	-40.702	-24.738
137	137	0.83368	-5.991	13.751	-13.372	-3.28	22.841	13.07	5.182	47.395	-15.028	-5.657	0.705	-7.133	-0.884	-41.231	-25.258
138	138	0.83981	-6.109	13.914	-13.197	-3.477	23.576	12.42	5.072	48.256	-15.197	-5.655	0.616	-6.959	-0.637	-41.637	-25.763
139	139	0.84594	-6.237	14.058	-13.006	-3.691	24.29	11.713	4.895	49.025	-15.348	-5.639	0.651	-6.818	-0.432	-41.832	-26.31
140	140	0.85207	-6.38	14.182	-12.808	-3.919	24.97	10.978	4.641	49.65	-15.477	-5.544	0.911	-6.725	-0.274	-41.653	-26.904
141	141	0.8582	-6.536	14.279	-12.599	-4.167	25.609	10.219	4.335	50.135	-15.59	-5.555	1.261	-6.624	-0.281	-41.315	-27.486
142	142	0.86433	-6.689	14.341	-12.389	-4.418	26.191	9.46	3.994	50.477	-15.676	-5.535	1.566	-6.544	-0.284	-40.887	-28.045
143	143	0.87046	-6.82	14.368	-12.196	-4.64	26.708	8.722	3.631	50.665	-15.751	-5.576	1.796	-6.504	-0.345	-40.432	-28.605
144	144	0.87659	-6.934	14.373	-12.037	-4.82	27.176	8.05	3.277	50.701	-15.806	-5.756	1.969	-6.533	-0.531	-39.977	-29.168
145	145	0.88272	-7.046	14.368	-11.897	-4.989	27.621	7.495	2.98	50.625	-15.848	-5.854	2.11	-6.586	-0.663	-39.418	-29.672
146	146	0.88885	-7.156	14.355	-11.783	-5.135	28.052	7.03	2.711	50.467	-15.881	-5.903	2.282	-6.623	-0.792	-38.729	-30.105
147	147	0.89498	-7.245	14.339	-11.701	-5.227	28.479	6.654	2.47	50.24	-15.902	-6.032	2.507	-6.683	-1.037	-37.961	-30.501
148	148	0.90111	-7.305	14.329	-11.648	-5.264	28.907	6.415	2.305	49.962	-15.94	-6.209	2.771	-6.797	-1.354	-37.137	-30.883
149	149	0.90724	-7.331	14.325	-11.63	-5.233	29.342	6.326	2.212	49.653	-16.033	-6.228	3.01	-6.982	-1.548	-36.225	-31.286
150	150	0.91337	-7.33	14.326	-11.639	-5.159	29.787	6.393	2.222	49.331	-16.207	-6.109	3.198	-7.248	-1.609	-35.274	-31.748
151	151	0.9195	-7.307	14.337	-11.679	-5.045	30.252	6.59	2.316	48.994	-16.456	-6.118	3.343	-7.539	-1.764	-34.407	-32.232
152	152	0.92563	-7.273	14.357	-11.745	-4.898	30.734	6.913	2.483	48.647	-16.801	-6.21	3.487	-7.8	-1.996	-33.568	-32.704
153	153	0.93176	-7.226	14.369	-11.83	-4.724	31.213	7.368	2.718	48.281	-17.283	-6.221	3.638	-8.006	-2.19	-32.662	-33.167
154	154	0.93789	-7.177	14.357	-11.933	-4.545	31.674	7.877	2.979	47.902	-17.847	-6.393	3.779	-8.138	-2.521	-31.84	-33.61
155	155	0.94402	-7.127	14.325	-12.024	-4.389	32.106	8.433	3.29	47.497	-18.496	-6.583	3.814	-8.199	-2.828	-31.11	-34.023
156	156	0.95015	-7.062	14.286	-12.109	-4.24	32.528	9.031	3.65	47.075	-19.227	-6.702	3.759	-8.174	-3.041	-30.409	-34.392
157	157	0.95628	-6.974	14.234	-12.2	-4.072	32.93	9.641	4.013	46.637	-20.009	-6.686	3.696	-8.044	-3.153	-29.622	-34.683
158	158	0.96241	-6.869	14.169	-12.291	-3.897	33.329	10.244	4.374	46.188	-20.807	-6.612	3.591	-7.781	-3.212	-28.807	-34.848
159	159	0.96854	-6.747	14.088	-12.379	-3.709	33.712	10.831	4.711	45.713	-21.609	-6.456	3.458	-7.383	-3.217	-27.929	-34.867
160	160	0.97467	-6.609	13.996	-12.455	-3.512	34.075	11.362	5.006	45.206	-22.352	-6.278	3.293	-6.922	-3.201	-27.026	-34.775
161	161	0.9808	-6.455	13.895	-12.516	-3.314	34.42	11.838	5.272	44.674	-23.016	-6.079	3.135	-6.388	-3.176	-26.073	-34.544
162	162	0.98693	-6.299	13.795	-12.552	-3.135	34.757	12.269	5.527	44.115	-23.553	-5.829	2.953	-5.844	-3.094	-25.079	-34.184
163	163	0.99306	-6.14	13.693	-12.571	-2.969	35.08	12.68	5.772	43.513	-23.988	-5.459	2.755	-5.353	-2.903	-23.997	-33.764
164	164	0.99919	-5.976	13.585	-12.568	-2.815	35.39	13.041	5.988	42.895	-24.294	-5.06	2.529	-4.939	-2.675	-22.912	-33.302
165	165	1.00532	-5.812	13.481	-12.535	-2.679	35.708	13.336	6.171	42.28	-24.445	-4.611	2.348	-4.613	-2.421	-21.756	-32.799
166	166	1.01145	-5.654	13.386	-12.473	-2.571	36.042	13.568	6.331	41.66	-24.458	-4.148	2.264	-4.366	-2.188	-20.498	-32.268
167	167	1.01758	-5.505	13.298	-12.379	-2.488	36.373	13.753	6.472	41.017	-24.339	-3.656	2.272	-4.243	-1.963	-19.134	-31.74
168	168	1.02371	-5.36	13.213	-12.259	-2.43	36.705	13.863	6.58	40.37	-24.078	-3.273	2.319	-4.221	-1.833	-17.793	-31.211
169	169	1.02984	-5.222	13.13	-12.114	-2.389	37.037	13.925	6.647	39.713	-23.737	-2.842	2.363	-4.263	-1.668	-16.425	-30.681
170	170	1.03597	-5.093	13.046	-11.943	-2.377	37.366	13.941	6.677	39.047	-23.303	-2.255	2.405	-4.39	-1.374	-14.979	-30.158
171	171	1.0421	-4.971	12.962	-11.74	-2.387	37.68	13.887	6.652	38.35	-22.809	-1.686	2.453	-4.536	-1.104	-13.526	-29.618
172	172	1.04823	-4.85	12.877	-11.51	-2.41	37.975	13.765	6.57	37.626	-22.285	-1.167	2.49	-4.645	-0.885	-12.1	-29.035
173	173	1.05436	-4.736	12.796	-11.257	-2.45	38.255	13.6	6.445	36.857	-21.772	-0.621	2.527	-4.719	-0.654	-10.642	-28.438
174	174	1.06049	-4.636	12.719	-10.985	-2.5	38.522	13.376	6.244	36.049	-21.277	0.024	2.566	-4.741	-0.358	-9.12	-27.831
175	175	1.06662	-4.54	12.64	-10.689	-2.564	38.753	13.08	5.974	35.19	-20.788	0.786	2.537	-4.71	0.048	-7.598	-27.209
176	176	1.07275	-4.443	12.55	-10.371	-2.645	38.934	12.725	5.658	34.274	-20.335	1.505	2.478	-4.598	0.419	-6.117	-26.57
177	177	1.07888	-4.346	12.456	-10.032	-2.735	39.077	12.311	5.297	33.321	-19.909	2.233	2.415	-4.398	0.794	-4.645	-25.895
178	178	1.08501	-4.25	12.361	-9.672	-2.835	39.196	11.856	4.922	32.355	-19.493	2.876	2.318	-4.157	1.116	-3.263	-25.21
179	179	1.09114	-4.153	12.259	-9.287	-2.95	39.288	11.364	4.541	31.391	-19.097	3.483	2.112	-3.902	1.455	-2.03	-24.552
180	180	1.09727	-4.054	12.145	-8.885	-3.068	39.347	10.824	4.132	30.461	-18.672	4.15	1.741	-3.646	1.909	-0.993	-23.902
181	181	1.1034	-3.955	12.018	-8.474	-3.189	39.371	10.285	3.701	29.462	-18.228	4.741	1.187	-3.434	2.334	-0.125	-23.275
182	182	1.10953	-3.856	11.884	-8.054	-3.312	39.363	9.733	3.286	28.693	-17.732	5.892	0.886	-3.256	3.223	0.928	-22.661
183	183	1.11566	-3.754	11.745	-7.618	-3.444	39.308	9.219	2.977	28.209	-17.243	7.318	0.949	-3.089	4.346	2.08	-22.047
184	184	1.12179	-3.654	11.605	-7.165	-3.585	39.2	8.741	2.688	26.98	-16.825	6.264	0.327	-2.921	3.374	2.337	-21.369
185	185	1.12792	-3.557	11.458	-6.7	-3.734	39.045	8.31	2.442	25.891	-16.42	5.737	-0.136	-2.815	2.855	2.77	-20.742
186	186	1.13405	-3.463	11.306	-6.228	-3.883	38.853	7.919	2.224	24.917	-16.033	5.597	-0.461	-2.76	2.669	3.334	-20.155
187	187	1.14018	-3.374	11.153	-5.749	-4.03	38.639	7.566	2.021	24.165	-15.664	6.127	-0.605	-2.708	3.07	4.054	-19.572
188	188	1.14631	-3.291	11.003	-5.263	-4.173	38.418	7.278	1.815	23.223	-15.36	6.188	-0.949	-2.656	3.064	4.598	-18.974
189	189	1.15244	-3.206	10.849	-4.767	-4.315	38.183	7.075	1.687	22.898	-15.121	7.581	-0.715	-2.593	4.219	5.485	-18.391
190	190	1.15857	-3.129	10.697	-4.257	-4.463	37.942	6.922	1.63	22.72	-14.936	8.764	-0.463	-2.492	5.241	6.143	-17.779
191	191	1.1647	-3.068	10.557	-3.741	-4.618	37.708	6.84	1.654	22.185	-14.811	8.366	-0.677	-2.367	4.943	6.207	-17.099
192	192	1.17083	-3.021	10.436	-3.222	-4.776	37.493	6.804	1.669	21.588	-14.704	7.927	-1.076	-2.262	4.634	6.144	-16.421
193	193	1.17696	-2.983	10.333	-2.697	-4.922	37.285	6.802	1.693	21.184	-14.583	7.812	-1.417	-2.173	4.631	6.03	-15.725
194	194	1.18309	-2.956	10.238	-2.175	-5.06	37.072	6.831	1.716	21.063	-14.455	8.376	-1.649	-2.044	5.252	5.893	-14.988
195	195	1.18922	-2.938	10.155	-1.653	-5.19	36.844	6.93	1.721	21.099	-14.368	9.529	-1.787	-1.909	6.39	5.79	-14.242
196	196	1.19535	-2.937	10.096	-1.124	-5.32	36.615	7.079	1.876	21.1	-14.304	9.37	-1.981	-1.749	6.412	5.297	-13.409
197	197	1.20148	-2.949	10.062	-0.586	-5.44	36.387	7.243	1.99	21.043	-14.253	9.048	-2.433	-1.447	6.298	4.525	-12.426
198	198	1.20761	-2.983	10.061	-0.04	-5.559	36.161	7.439	2.088	20.952	-14.214	8.442	-3.247	-1.143	5.951	3.35	-11.425
199	199	1.21374	-3.032	10.09	0.511	-5.668	35.932	7.634	2.034	21.084	-14.161	9.109	-4.098	-0.916	6.686	2.159	-10.533
200	200	1.21987	-3.1	10.157	1.07	-5.776	35.711	7.778	1.931	21.218	-14.096	9.3	-4.793	-0.78	6.895	1.017	-9.743
201	201	1.226	-3.183	10.266	1.634	-5.897	35.499	7.888	1.819	21.269	-14.034	8.892	-4.864	-0.75	6.415	0.461	-9.056
