# Supplementary material for: Gait phenotypes in paediatric hereditary spastic paraplegia revealed by dynamic time warping analysis and random forests
Source: PLoS One. 2018 Mar 8;13(3):e0192345. doi: 10.1371/journal.pone.0192345 (PMC5843164; doi:10.1371/journal.pone.0192345)
Supplement: S1 Data — (ZIP) [file pone.0192345.s008.zip › HSP/Left.SR.HSP25.2.csv]

	Epoch	Time	Pelvic.obliquity	Pelvic.tilt	Pelvic rotation	Hip.abd.add	Hip.flexion	Hip.rotation	Knee.abd.add	Knee.flexion	Knee.rotation	Ankle.abd.add	Ankle.flexion	Ankle.rotation	Forefoot.abd.add	Forefoot.flexion	Forefoot.rotation
1	1	0	-0.952	12.613	0.845	-6.883	38.691	3.069	2.369	20.172	-15.092	8.193	-7.277	-0.346	5.739	0.818	-14.887
2	2	0.00657	-0.911	12.763	1.481	-6.948	38.405	2.853	2.191	20.177	-14.887	7.598	-6.424	-0.825	4.884	1.078	-14.71
3	3	0.01314	-0.88	12.91	2.066	-7.016	38.139	2.756	2.053	20.205	-14.759	6.942	-5.947	-1.319	4.057	0.961	-14.586
4	4	0.01971	-0.825	13.024	2.573	-7.026	38.021	2.933	2.003	20.567	-14.793	6.461	-5.93	-1.829	3.492	0.28	-14.497
5	5	0.02628	-0.714	13.083	3.01	-6.967	38.256	3.587	2.163	21.698	-15.122	6.484	-5.781	-2.455	3.369	-0.52	-14.497
6	6	0.03285	-0.578	13.12	3.419	-6.934	38.706	4.709	2.643	23.219	-15.761	6.617	-5.189	-3.152	3.291	-1.038	-14.514
7	7	0.03942	-0.435	13.145	3.809	-6.958	39.076	6.166	3.417	24.519	-16.68	6.697	-4.15	-3.833	3.138	-1.014	-14.492
8	8	0.04599	-0.287	13.14	4.177	-7.042	39.131	7.901	4.449	25.186	-17.836	6.602	-2.94	-4.517	2.869	-0.576	-14.426
9	9	0.05256	-0.139	13.108	4.516	-7.155	38.916	9.801	5.628	25.339	-19.111	6.395	-1.996	-5.144	2.619	-0.229	-14.267
10	10	0.05913	-0.003	13.062	4.828	-7.265	38.529	11.692	6.775	25.182	-20.366	6.365	-1.35	-5.707	2.613	-0.03	-14.035
11	11	0.0657	0.119	12.997	5.096	-7.349	38.031	13.378	7.788	24.885	-21.444	6.407	-0.937	-6.231	2.725	-0.016	-13.796
12	12	0.07227	0.222	12.91	5.309	-7.403	37.533	14.643	8.608	24.716	-22.206	6.622	-0.623	-6.637	3.025	-0.141	-13.577
13	13	0.07884	0.312	12.797	5.492	-7.427	37.059	15.311	9.174	24.732	-22.554	6.712	-0.262	-6.901	3.2	-0.31	-13.391
14	14	0.08541	0.376	12.672	5.657	-7.428	36.585	15.197	9.349	24.863	-22.39	6.696	0.202	-7.043	3.24	-0.369	-13.296
15	15	0.09198	0.463	12.595	5.772	-7.327	36.13	14.395	9.108	24.97	-21.857	6.679	0.664	-7.05	3.249	-0.306	-13.304
16	16	0.09855	0.654	12.588	5.798	-7.001	35.698	13.159	8.538	24.974	-21.146	6.576	1.005	-6.895	3.17	-0.254	-13.313
17	17	0.10512	0.782	12.55	5.809	-6.691	35.144	11.651	7.755	24.83	-20.278	6.681	1.193	-6.607	3.282	-0.214	-13.292
18	18	0.11169	0.876	12.496	5.872	-6.425	34.469	9.977	6.879	24.506	-19.365	6.819	1.281	-6.232	3.428	-0.192	-13.248
19	19	0.11826	0.937	12.436	5.975	-6.212	33.751	8.338	6.037	24.085	-18.521	6.935	1.394	-5.83	3.55	-0.116	-13.201
20	20	0.12483	0.966	12.373	6.132	-6.068	33.027	6.876	5.315	23.61	-17.85	6.995	1.445	-5.416	3.628	-0.101	-13.148
21	21	0.1314	0.965	12.319	6.334	-5.983	32.344	5.668	4.751	23.152	-17.386	6.924	1.516	-5.039	3.586	-0.117	-13.104
22	22	0.13797	0.944	12.265	6.559	-5.953	31.701	4.769	4.374	22.743	-17.139	6.932	1.657	-4.76	3.622	-0.085	-13.111
23	23	0.14454	0.909	12.249	6.783	-5.935	31.114	4.157	4.112	22.358	-17.084	7.055	1.793	-4.541	3.77	-0.056	-13.121
24	24	0.15111	0.876	12.318	7.012	-5.931	30.635	3.782	3.958	21.969	-17.144	7.154	1.914	-4.378	3.907	-0.046	-13.092
25	25	0.15768	0.843	12.401	7.254	-5.941	30.173	3.536	3.872	21.57	-17.251	7.185	2.089	-4.309	3.977	0.008	-13.073
26	26	0.16425	0.804	12.483	7.508	-5.973	29.708	3.379	3.85	21.155	-17.358	7.071	2.304	-4.33	3.918	0.075	-13.055
27	27	0.17082	0.759	12.576	7.758	-6.022	29.247	3.341	3.885	20.72	-17.496	7.016	2.493	-4.42	3.93	0.137	-13.039
28	28	0.17739	0.705	12.687	7.968	-6.054	28.844	3.351	3.915	20.348	-17.553	7.096	2.683	-4.607	4.071	0.204	-13.037
29	29	0.18396	0.652	12.798	8.151	-6.079	28.473	3.424	3.983	20.025	-17.6	7.181	2.872	-4.831	4.234	0.249	-13.037
30	30	0.19053	0.612	12.898	8.329	-6.094	28.124	3.516	4.062	19.749	-17.64	7.27	3.095	-5.047	4.397	0.307	-13.006
31	31	0.1971	0.581	12.995	8.488	-6.087	27.818	3.605	4.135	19.521	-17.641	7.181	3.293	-5.254	4.395	0.293	-12.945
32	32	0.20367	0.606	13.037	8.666	-6.04	27.456	3.618	4.211	19.309	-17.631	7.153	3.507	-5.439	4.455	0.287	-12.883
33	33	0.21024	0.705	13.024	8.884	-5.926	27.011	3.553	4.277	19.067	-17.669	7.219	3.728	-5.602	4.604	0.309	-12.849
34	34	0.21681	0.836	13.011	9.086	-5.758	26.576	3.468	4.308	18.808	-17.763	7.404	3.88	-5.724	4.866	0.316	-12.848
35	35	0.22338	0.994	12.995	9.284	-5.562	26.159	3.391	4.346	18.556	-17.9	7.493	4.031	-5.807	5.038	0.306	-12.836
36	36	0.22995	1.173	12.965	9.485	-5.35	25.757	3.355	4.418	18.338	-18.115	7.44	4.283	-5.856	5.065	0.348	-12.818
37	37	0.23652	1.373	12.927	9.693	-5.129	25.371	3.32	4.499	18.141	-18.374	7.392	4.606	-5.877	5.081	0.462	-12.808
38	38	0.24309	1.59	12.89	9.902	-4.896	25.015	3.255	4.567	17.98	-18.623	7.419	4.896	-5.896	5.159	0.551	-12.816
39	39	0.24966	1.827	12.865	10.106	-4.649	24.662	3.214	4.665	17.806	-18.904	7.432	5.118	-5.941	5.245	0.567	-12.863
40	40	0.25623	2.103	12.962	10.3	-4.319	24.452	3.191	4.709	17.648	-19.188	7.389	5.336	-6.001	5.282	0.562	-12.894
41	41	0.2628	2.387	13.055	10.49	-3.968	24.249	3.177	4.742	17.497	-19.438	7.269	5.578	-6.104	5.243	0.564	-12.922
42	42	0.26937	2.671	13.136	10.676	-3.611	24.047	3.196	4.789	17.374	-19.648	7.06	5.86	-6.199	5.122	0.556	-12.88
43	43	0.27594	2.939	13.198	10.856	-3.254	23.828	3.243	4.84	17.262	-19.835	6.797	6.154	-6.355	4.954	0.538	-12.858
44	44	0.28251	3.192	13.238	11.038	-2.909	23.601	3.293	4.878	17.173	-19.98	6.651	6.416	-6.584	4.895	0.511	-12.877
45	45	0.28908	3.435	13.263	11.231	-2.579	23.37	3.343	4.928	17.109	-20.077	6.434	6.639	-6.868	4.776	0.418	-12.903
46	46	0.29565	3.663	13.268	11.439	-2.268	23.121	3.412	4.996	17.066	-20.155	6.207	6.923	-7.19	4.65	0.359	-12.927
47	47	0.30222	3.86	13.246	11.654	-1.989	22.852	3.458	5.069	17.046	-20.174	5.872	7.333	-7.468	4.413	0.382	-12.878
48	48	0.30879	4.02	13.196	11.871	-1.741	22.553	3.502	5.123	17.037	-20.156	5.715	7.736	-7.783	4.338	0.437	-12.846
49	49	0.31536	4.148	13.125	12.089	-1.53	22.232	3.533	5.186	17.029	-20.115	5.544	8.093	-8.1	4.259	0.446	-12.825
50	50	0.32193	4.255	13.049	12.303	-1.336	21.906	3.574	5.254	17.027	-20.109	5.418	8.374	-8.433	4.226	0.389	-12.861
51	51	0.3285	4.355	12.972	12.506	-1.136	21.579	3.593	5.286	17.031	-20.08	5.323	8.657	-8.758	4.207	0.345	-12.897
52	52	0.33507	4.442	12.883	12.698	-0.939	21.238	3.615	5.305	17.024	-20.045	5.179	8.992	-9.041	4.131	0.35	-12.894
53	53	0.34164	4.518	12.791	12.878	-0.748	20.893	3.596	5.317	17.016	-19.982	4.958	9.339	-9.27	3.987	0.349	-12.866
54	54	0.34821	4.582	12.691	13.05	-0.559	20.521	3.544	5.297	16.985	-19.922	4.868	9.653	-9.464	3.956	0.359	-12.844
55	55	0.35478	4.633	12.582	13.207	-0.368	20.13	3.5	5.249	16.934	-19.866	4.832	9.939	-9.664	3.963	0.374	-12.843
56	56	0.36135	4.669	12.465	13.339	-0.186	19.731	3.457	5.203	16.88	-19.822	4.889	10.163	-9.837	4.062	0.352	-12.856
57	57	0.36792	4.694	12.341	13.461	-0.007	19.315	3.391	5.144	16.815	-19.752	4.84	10.424	-9.989	4.058	0.35	-12.855
58	58	0.37449	4.71	12.21	13.574	0.168	18.874	3.303	5.067	16.719	-19.663	4.829	10.651	-10.148	4.087	0.341	-12.874
59	59	0.38106	4.709	12.071	13.664	0.334	18.412	3.222	4.986	16.6	-19.552	4.761	10.837	-10.287	4.066	0.293	-12.873
60	60	0.38763	4.679	11.92	13.727	0.48	17.925	3.171	4.911	16.459	-19.462	4.667	11.02	-10.408	4.022	0.25	-12.879
61	61	0.3942	4.625	11.757	13.766	0.613	17.417	3.147	4.827	16.311	-19.369	4.669	11.248	-10.529	4.064	0.28	-12.887
62	62	0.40077	4.545	11.584	13.783	0.717	16.879	3.128	4.751	16.134	-19.259	4.732	11.46	-10.648	4.169	0.324	-12.904
63	63	0.40734	4.442	11.403	13.781	0.796	16.313	3.109	4.678	15.929	-19.141	4.808	11.64	-10.752	4.292	0.353	-12.924
64	64	0.41391	4.317	11.216	13.756	0.856	15.727	3.131	4.616	15.702	-19.051	4.823	11.822	-10.844	4.357	0.383	-12.95
65	65	0.42048	4.168	11.012	13.708	0.891	15.115	3.22	4.572	15.458	-19.009	4.843	11.995	-10.904	4.425	0.413	-12.957
66	66	0.42705	4.005	10.804	13.643	0.909	14.492	3.303	4.528	15.2	-18.948	4.791	12.157	-10.93	4.427	0.426	-12.936
67	67	0.43362	3.837	10.594	13.566	0.914	13.852	3.428	4.499	14.918	-18.898	4.852	12.29	-10.968	4.545	0.443	-12.912
68	68	0.44019	3.664	10.382	13.471	0.908	13.205	3.581	4.481	14.624	-18.864	5.028	12.383	-10.997	4.776	0.452	-12.889
69	69	0.44676	3.488	10.17	13.346	0.895	12.561	3.768	4.479	14.324	-18.857	5.091	12.425	-11.012	4.904	0.392	-12.877
70	70	0.45333	3.311	9.96	13.197	0.884	11.916	4.004	4.486	14.004	-18.888	5.05	12.506	-11	4.936	0.359	-12.848
71	71	0.4599	3.137	9.751	13.025	0.882	11.268	4.305	4.488	13.675	-18.943	5.03	12.586	-11.005	4.987	0.336	-12.814
72	72	0.46647	2.972	9.548	12.831	0.886	10.63	4.625	4.488	13.35	-19.004	5.153	12.696	-11.028	5.172	0.374	-12.807
73	73	0.47304	2.81	9.347	12.627	0.884	9.997	4.944	4.492	13.03	-19.038	5.359	12.819	-11.085	5.441	0.443	-12.821
74	74	0.47961	2.652	9.149	12.41	0.881	9.364	5.298	4.503	12.69	-19.121	5.454	12.883	-11.102	5.604	0.441	-12.817
75	75	0.48618	2.488	8.948	12.182	0.867	8.717	5.68	4.516	12.325	-19.248	5.403	13	-11.096	5.621	0.473	-12.815
76	76	0.49275	2.332	8.748	11.953	0.842	8.074	6.059	4.551	11.954	-19.38	5.373	13.131	-11.126	5.667	0.529	-12.862
77	77	0.49932	2.187	8.555	11.716	0.826	7.448	6.445	4.581	11.599	-19.502	5.532	13.173	-11.172	5.899	0.532	-12.915
78	78	0.50589	2.038	8.361	11.463	0.799	6.818	6.825	4.597	11.253	-19.58	5.852	13.197	-11.221	6.281	0.546	-12.951
79	79	0.51246	1.885	8.159	11.189	0.765	6.185	7.18	4.625	10.912	-19.644	5.871	13.363	-11.235	6.378	0.631	-12.981
80	80	0.51903	1.742	7.963	10.899	0.728	5.556	7.552	4.672	10.55	-19.717	5.707	13.531	-11.216	6.312	0.686	-12.984
81	81	0.5256	1.606	7.772	10.588	0.695	4.937	7.926	4.717	10.183	-19.779	5.493	13.565	-11.17	6.209	0.602	-12.963
82	82	0.53217	1.474	7.585	10.261	0.658	4.327	8.285	4.765	9.831	-19.826	5.465	13.609	-11.159	6.284	0.563	-12.999
83	83	0.53874	1.35	7.402	9.93	0.616	3.729	8.582	4.797	9.506	-19.794	5.63	13.708	-11.18	6.533	0.612	-13.056
84	84	0.54531	1.238	7.229	9.601	0.579	3.144	8.851	4.823	9.186	-19.742	5.731	13.806	-11.177	6.718	0.644	-13.09
85	85	0.55188	1.142	7.071	9.267	0.554	2.586	9.043	4.829	8.885	-19.611	5.696	13.9	-11.127	6.767	0.635	-13.073
86	86	0.55845	1.058	6.922	8.926	0.527	2.039	9.228	4.841	8.573	-19.498	5.645	14.033	-11.052	6.794	0.672	-13.063
87	87	0.56502	0.986	6.786	8.572	0.512	1.507	9.422	4.837	8.257	-19.386	5.627	14.168	-10.986	6.846	0.726	-13.063
88	88	0.57159	0.936	6.675	8.202	0.516	1.017	9.549	4.815	7.979	-19.202	5.73	14.219	-10.922	7.008	0.714	-13.075
89	89	0.57816	0.908	6.584	7.81	0.546	0.572	9.696	4.786	7.734	-19.035	5.824	14.25	-10.853	7.153	0.67	-13.098
90	90	0.58473	0.901	6.514	7.398	0.595	0.167	9.868	4.751	7.518	-18.886	5.946	14.327	-10.757	7.313	0.667	-13.107
91	91	0.5913	0.916	6.467	6.962	0.664	-0.207	10.117	4.72	7.303	-18.8	6.022	14.471	-10.63	7.426	0.72	-13.095
92	92	0.59787	0.946	6.437	6.516	0.748	-0.552	10.445	4.692	7.103	-18.77	6.194	14.536	-10.531	7.632	0.711	-13.099
93	93	0.60444	0.988	6.424	6.067	0.832	-0.868	10.841	4.686	6.915	-18.812	6.352	14.568	-10.431	7.828	0.659	-13.111
94	94	0.61101	1.049	6.435	5.608	0.928	-1.138	11.272	4.684	6.751	-18.877	6.447	14.652	-10.343	7.959	0.641	-13.132
95	95	0.61758	1.126	6.473	5.139	1.039	-1.341	11.622	4.686	6.665	-18.846	6.432	14.841	-10.261	7.979	0.671	-13.157
96	96	0.62415	1.22	6.54	4.66	1.159	-1.502	12.099	4.709	6.594	-18.928	6.464	15.02	-10.18	8.045	0.692	-13.182
97	97	0.63072	1.331	6.639	4.156	1.296	-1.591	12.625	4.733	6.583	-19.005	6.657	15.13	-10.177	8.266	0.668	-13.257
98	98	0.63729	1.456	6.766	3.621	1.448	-1.623	13.225	4.773	6.619	-19.11	6.876	15.265	-10.198	8.516	0.658	-13.346
99	99	0.64386	1.595	6.919	3.061	1.624	-1.6	13.826	4.809	6.709	-19.179	6.975	15.436	-10.216	8.651	0.636	-13.417
100	100	0.65043	1.746	7.104	2.472	1.816	-1.521	14.404	4.843	6.852	-19.202	6.991	15.634	-10.226	8.697	0.6	-13.481
101	101	0.657	1.9	7.309	1.852	2.02	-1.392	14.965	4.875	7.051	-19.169	6.97	15.84	-10.26	8.707	0.55	-13.558
102	102	0.66357	2.06	7.539	1.223	2.241	-1.22	15.481	4.874	7.298	-19.091	7.158	16.006	-10.306	8.894	0.497	-13.653
103	103	0.67014	2.223	7.795	0.591	2.473	-1.01	15.934	4.864	7.576	-18.966	7.243	16.168	-10.287	8.975	0.404	-13.692
104	104	0.67671	2.385	8.082	-0.027	2.706	-0.759	16.323	4.83	7.881	-18.781	7.386	16.369	-10.267	9.089	0.358	-13.715
105	105	0.68328	2.541	8.39	-0.617	2.935	-0.487	16.639	4.79	8.183	-18.547	7.287	16.496	-10.229	8.974	0.185	-13.701
106	106	0.68985	2.675	8.71	-1.181	3.147	-0.207	16.899	4.73	8.481	-18.282	7.225	16.472	-10.192	8.895	-0.123	-13.677
107	107	0.69642	2.76	9.023	-1.734	3.31	0.068	17.151	4.677	8.795	-17.998	7.028	16.401	-10.157	8.693	-0.527	-13.626
108	108	0.70299	2.792	9.307	-2.282	3.425	0.324	17.386	4.611	9.133	-17.702	6.914	16.331	-10.09	8.559	-0.924	-13.543
109	109	0.70956	2.765	9.548	-2.819	3.475	0.543	17.597	4.548	9.479	-17.404	6.647	16.239	-9.955	8.273	-1.391	-13.398
110	110	0.71613	2.677	9.733	-3.329	3.462	0.715	17.791	4.491	9.851	-17.112	6.197	16.11	-9.74	7.811	-1.968	-13.166
111	111	0.7227	2.537	9.867	-3.794	3.393	0.844	17.952	4.435	10.253	-16.816	5.654	15.914	-9.522	7.257	-2.659	-12.915
112	112	0.72927	2.347	9.948	-4.215	3.272	0.932	18.066	4.36	10.678	-16.531	5.203	15.627	-9.31	6.773	-3.43	-12.681
113	113	0.73584	2.106	9.989	-4.607	3.095	0.988	18.185	4.288	11.105	-16.316	4.993	15.111	-9.139	6.523	-4.375	-12.529
114	114	0.74241	1.832	10.019	-4.984	2.888	1.048	18.278	4.196	11.563	-16.126	4.952	14.301	-8.958	6.428	-5.59	-12.394
115	115	0.74898	1.532	10.043	-5.34	2.66	1.12	18.369	4.097	12.057	-15.972	4.964	13.276	-8.78	6.384	-7.031	-12.274
116	116	0.75555	1.206	10.063	-5.668	2.409	1.22	18.441	4.011	12.605	-15.832	4.701	12.324	-8.569	6.073	-8.491	-12.127
117	117	0.76212	0.859	10.091	-5.978	2.149	1.376	18.506	3.942	13.221	-15.73	4.1	11.602	-8.362	5.423	-9.818	-12.015
118	118	0.76869	0.505	10.142	-6.281	1.893	1.589	18.593	3.886	13.88	-15.667	3.525	11.004	-8.235	4.794	-11.021	-12.003
119	119	0.77526	0.152	10.171	-6.571	1.661	1.82	18.673	3.839	14.599	-15.628	3.022	10.343	-8.231	4.255	-12.288	-12.137
120	120	0.78183	-0.209	10.296	-6.831	1.424	2.195	18.76	3.844	15.382	-15.638	2.519	9.517	-8.289	3.747	-13.75	-12.355
121	121	0.7884	-0.57	10.436	-7.065	1.193	2.634	18.8	3.858	16.243	-15.63	1.84	8.649	-8.335	3.075	-15.328	-12.569
122	122	0.79497	-0.934	10.585	-7.283	0.965	3.127	18.796	3.897	17.16	-15.603	0.817	7.921	-8.326	2.086	-16.866	-12.747
123	123	0.80154	-1.291	10.743	-7.494	0.733	3.674	18.768	3.983	18.127	-15.578	-0.411	7.424	-8.257	0.916	-18.242	-12.91
124	124	0.80811	-1.642	10.913	-7.695	0.507	4.253	18.696	4.083	19.129	-15.539	-1.525	7.032	-8.177	-0.131	-19.516	-13.099
125	125	0.81468	-1.991	11.081	-7.897	0.286	4.859	18.574	4.159	20.17	-15.472	-2.409	6.596	-8.094	-0.953	-20.793	-13.31
126	126	0.82125	-2.332	11.247	-8.099	0.077	5.513	18.391	4.221	21.281	-15.366	-3.243	6.094	-7.993	-1.711	-22.15	-13.533
127	127	0.82782	-2.654	11.405	-8.29	-0.109	6.188	18.148	4.254	22.445	-15.243	-3.829	5.54	-7.894	-2.222	-23.526	-13.789
128	128	0.83439	-2.963	11.552	-8.47	-0.289	6.866	17.844	4.272	23.634	-15.099	-4.366	4.905	-7.792	-2.66	-24.987	-14.069
129	129	0.84096	-3.262	11.68	-8.646	-0.469	7.566	17.397	4.268	24.881	-14.86	-5.154	4.201	-7.705	-3.289	-26.604	-14.409
130	130	0.84753	-3.49	11.774	-8.854	-0.571	8.254	17.003	4.271	26.167	-14.666	-5.972	3.688	-7.653	-3.939	-28.064	-14.803
131	131	0.8541	-3.595	11.824	-9.115	-0.505	8.917	16.587	4.196	27.532	-14.453	-6.622	3.356	-7.702	-4.441	-29.349	-15.316
132	132	0.86067	-3.682	11.885	-9.333	-0.43	9.622	16.102	4.086	28.949	-14.24	-7.094	3.075	-7.805	-4.78	-30.57	-15.898
133	133	0.86724	-3.774	11.956	-9.51	-0.385	10.375	15.615	4.01	30.4	-14.07	-7.494	2.831	-7.925	-5.029	-31.755	-16.512
134	134	0.87381	-3.874	12.04	-9.68	-0.35	11.175	15.166	3.954	31.881	-13.943	-7.686	2.686	-8.053	-5.073	-32.791	-17.136
135	135	0.88038	-3.98	12.138	-9.832	-0.337	12.018	14.764	3.941	33.39	-13.846	-7.806	2.615	-8.19	-5.04	-33.742	-17.749
136	136	0.88695	-4.091	12.249	-9.933	-0.357	12.898	14.363	3.97	34.929	-13.79	-8.035	2.45	-8.266	-5.077	-34.828	-18.304
137	137	0.89352	-4.209	12.358	-9.99	-0.416	13.793	13.985	4.03	36.499	-13.76	-8.008	2.13	-8.346	-4.842	-36.007	-18.83
138	138	0.90009	-4.345	12.462	-10.009	-0.525	14.693	13.65	4.134	38.088	-13.781	-7.775	1.776	-8.39	-4.403	-37.162	-19.308
139	139	0.90666	-4.497	12.565	-9.988	-0.688	15.608	13.39	4.319	39.694	-13.878	-7.506	1.502	-8.356	-3.931	-38.225	-19.721
140	140	0.91323	-4.641	12.654	-9.94	-0.864	16.506	13.188	4.557	41.284	-14.036	-7.309	1.259	-8.295	-3.521	-39.265	-20.112
141	141	0.9198	-4.774	12.718	-9.862	-1.057	17.368	13.009	4.835	42.83	-14.237	-7.358	1.045	-8.211	-3.334	-40.328	-20.496
142	142	0.92637	-4.911	12.75	-9.741	-1.304	18.174	12.835	5.155	44.298	-14.447	-7.522	0.801	-8.182	-3.229	-41.416	-20.932
143	143	0.93294	-5.054	12.761	-9.585	-1.602	18.919	12.678	5.52	45.659	-14.706	-7.7	0.586	-8.127	-3.126	-42.42	-21.371
144	144	0.93951	-5.195	12.742	-9.404	-1.924	19.591	12.489	5.871	46.921	-14.966	-7.743	0.421	-8.095	-2.897	-43.271	-21.846
145	145	0.94608	-5.331	12.678	-9.219	-2.252	20.174	12.315	6.22	48.05	-15.269	-7.945	0.267	-8.055	-2.813	-44.082	-22.339
146	146	0.95265	-5.477	12.643	-9.027	-2.6	20.781	12.114	6.523	49.086	-15.573	-8.099	0.201	-8.044	-2.718	-44.708	-22.898
147	147	0.95922	-5.619	12.623	-8.835	-2.945	21.415	11.844	6.741	50.064	-15.834	-8.109	0.34	-8.101	-2.56	-45.01	-23.546
148	148	0.96579	-5.744	12.576	-8.641	-3.276	21.99	11.476	6.86	50.899	-16.071	-8.242	0.749	-8.17	-2.599	-44.987	-24.261
149	149	0.97236	-5.861	12.501	-8.454	-3.601	22.513	11.052	6.886	51.571	-16.306	-8.32	1.347	-8.294	-2.674	-44.628	-25.073
150	150	0.97893	-5.953	12.393	-8.281	-3.886	22.991	10.595	6.821	52.1	-16.558	-8.245	1.939	-8.485	-2.66	-44.084	-25.968
151	151	0.9855	-6.015	12.257	-8.121	-4.117	23.435	10.085	6.646	52.485	-16.809	-8.233	2.383	-8.699	-2.711	-43.564	-26.877
152	152	0.99207	-6.052	12.102	-7.987	-4.287	23.846	9.594	6.392	52.699	-17.108	-8.347	2.62	-8.831	-2.885	-43.13	-27.702
153	153	0.99864	-6.076	11.929	-7.904	-4.411	24.224	9.161	6.105	52.776	-17.405	-8.395	2.846	-8.93	-3.04	-42.552	-28.458
154	154	1.00521	-6.059	11.76	-7.837	-4.476	24.584	8.771	5.805	52.72	-17.704	-8.374	3.105	-8.978	-3.195	-41.788	-29.124
155	155	1.01178	-6.023	11.591	-7.787	-4.509	24.932	8.501	5.577	52.525	-18.037	-8.541	3.29	-8.908	-3.52	-41.043	-29.628
156	156	1.01835	-5.972	11.417	-7.739	-4.529	25.275	8.338	5.413	52.237	-18.366	-8.66	3.426	-8.736	-3.826	-40.212	-29.95
157	157	1.02492	-5.91	11.245	-7.703	-4.524	25.625	8.287	5.307	51.862	-18.676	-8.683	3.577	-8.526	-4.086	-39.217	-30.141
158	158	1.03149	-5.843	11.076	-7.683	-4.506	25.984	8.362	5.27	51.41	-18.939	-8.559	3.708	-8.303	-4.24	-38.07	-30.191
159	159	1.03806	-5.763	10.895	-7.666	-4.464	26.334	8.51	5.268	50.912	-19.198	-8.359	3.76	-8.086	-4.319	-36.905	-30.171
160	160	1.04463	-5.675	10.708	-7.648	-4.415	26.684	8.708	5.308	50.376	-19.453	-8.195	3.717	-7.908	-4.394	-35.799	-30.139
161	161	1.0512	-5.574	10.516	-7.632	-4.345	27.028	8.961	5.379	49.805	-19.687	-8.104	3.701	-7.784	-4.547	-34.669	-30.093
162	162	1.05777	-5.458	10.314	-7.617	-4.249	27.361	9.242	5.469	49.221	-19.925	-8.134	3.768	-7.76	-4.824	-33.519	-30.12
163	163	1.06434	-5.327	10.102	-7.6	-4.133	27.684	9.532	5.558	48.621	-20.174	-8.204	3.831	-7.802	-5.137	-32.381	-30.2
164	164	1.07091	-5.185	9.884	-7.571	-4.014	28.009	9.8	5.624	48.015	-20.417	-8.168	3.778	-7.938	-5.323	-31.291	-30.354
165	165	1.07748	-5.036	9.664	-7.536	-3.884	28.338	10.033	5.656	47.404	-20.689	-8.154	3.697	-8.095	-5.521	-30.229	-30.562
166	166	1.08405	-4.874	9.439	-7.493	-3.743	28.657	10.262	5.695	46.758	-21.004	-8.225	3.647	-8.227	-5.801	-29.151	-30.775
167	167	1.09062	-4.702	9.211	-7.437	-3.614	28.968	10.495	5.767	46.068	-21.379	-8.309	3.549	-8.275	-6.063	-28.083	-30.948
168	168	1.09719	-4.529	8.984	-7.366	-3.497	29.282	10.715	5.85	45.358	-21.752	-8.344	3.399	-8.26	-6.257	-27.005	-31.046
169	169	1.10376	-4.354	8.756	-7.281	-3.399	29.596	10.928	5.957	44.613	-22.132	-8.262	3.21	-8.195	-6.324	-25.862	-31.086
170	170	1.11033	-4.192	8.537	-7.182	-3.333	29.913	11.127	6.063	43.819	-22.532	-7.994	3.014	-8.009	-6.236	-24.578	-31.017
171	171	1.1169	-4.039	8.325	-7.07	-3.289	30.22	11.284	6.14	42.982	-22.909	-7.564	2.906	-7.728	-6.05	-23.091	-30.841
172	172	1.12347	-3.897	8.124	-6.944	-3.273	30.521	11.403	6.214	42.103	-23.248	-7.172	2.852	-7.39	-5.902	-21.543	-30.59
173	173	1.13004	-3.765	7.931	-6.8	-3.285	30.805	11.519	6.309	41.172	-23.533	-6.763	2.803	-7.025	-5.725	-19.95	-30.244
174	174	1.13661	-3.65	7.748	-6.638	-3.33	31.086	11.557	6.36	40.196	-23.719	-6.234	2.786	-6.656	-5.449	-18.233	-29.832
175	175	1.14318	-3.548	7.577	-6.455	-3.387	31.367	11.526	6.347	39.189	-23.795	-5.64	2.77	-6.32	-5.127	-16.456	-29.37
176	176	1.14975	-3.46	7.42	-6.256	-3.463	31.653	11.391	6.259	38.17	-23.735	-4.847	2.706	-6.002	-4.613	-14.618	-28.848
177	177	1.15632	-3.388	7.27	-6.034	-3.562	31.92	11.164	6.109	37.105	-23.53	-3.98	2.627	-5.691	-4.023	-12.74	-28.242
178	178	1.16289	-3.327	7.13	-5.794	-3.68	32.169	10.854	5.905	35.991	-23.153	-3.094	2.585	-5.46	-3.424	-10.802	-27.596
179	179	1.16946	-3.274	6.997	-5.536	-3.814	32.391	10.476	5.66	34.823	-22.659	-2.213	2.561	-5.261	-2.83	-8.839	-26.908
180	180	1.17603	-3.227	6.867	-5.256	-3.962	32.579	10.013	5.364	33.612	-22.049	-1.217	2.493	-5.066	-2.114	-6.87	-26.16
181	181	1.1826	-3.187	6.745	-4.949	-4.119	32.733	9.486	5.021	32.365	-21.337	-0.168	2.425	-4.905	-1.351	-4.901	-25.38
182	182	1.18917	-3.155	6.632	-4.62	-4.283	32.857	8.915	4.638	31.1	-20.567	0.841	2.371	-4.765	-0.633	-2.978	-24.585
183	183	1.19574	-3.127	6.516	-4.274	-4.458	32.945	8.328	4.261	29.836	-19.76	1.69	2.269	-4.63	-0.03	-1.223	-23.771
184	184	1.20231	-3.099	6.39	-3.908	-4.639	32.998	7.752	3.904	28.597	-18.954	2.333	2.088	-4.504	0.421	0.303	-22.954
185	185	1.20888	-3.067	6.265	-3.521	-4.812	33.022	7.208	3.553	27.389	-18.18	2.918	1.875	-4.435	0.822	1.699	-22.179
186	186	1.21545	-3.027	6.137	-3.109	-4.979	33.001	6.71	3.222	26.193	-17.524	3.427	1.592	-4.396	1.168	2.936	-21.492
187	187	1.22202	-2.988	6.002	-2.67	-5.156	32.936	6.251	2.927	25.026	-16.991	3.841	1.24	-4.388	1.452	3.996	-20.91
188	188	1.22859	-2.949	5.859	-2.206	-5.345	32.804	5.843	2.672	23.866	-16.58	4.165	0.858	-4.427	1.668	4.931	-20.433
189	189	1.23516	-2.902	5.705	-1.723	-5.532	32.602	5.475	2.451	22.721	-16.311	4.407	0.528	-4.471	1.805	5.813	-20.045
190	190	1.24173	-2.857	5.551	-1.213	-5.737	32.352	5.191	2.302	21.635	-16.223	4.642	0.312	-4.503	1.933	6.697	-19.727
191	191	1.2483	-2.814	5.402	-0.68	-5.951	32.085	4.934	2.19	20.646	-16.239	4.852	0.183	-4.485	2.039	7.538	-19.421
192	192	1.25487	-2.77	5.256	-0.127	-6.16	31.816	4.708	2.107	19.791	-16.354	5.092	0.136	-4.433	2.179	8.331	-19.139
193	193	1.26144	-2.728	5.12	0.455	-6.38	31.549	4.524	2.081	19.086	-16.545	5.308	0.147	-4.361	2.323	9.014	-18.855
194	194	1.26801	-2.693	4.991	1.061	-6.612	31.284	4.33	2.098	18.516	-16.712	5.436	0.138	-4.272	2.433	9.506	-18.535
195	195	1.27458	-2.666	4.876	1.674	-6.834	31.024	4.15	2.135	18.08	-16.866	5.607	0.111	-4.148	2.623	9.846	-18.157
196	196	1.28115	-2.651	4.785	2.304	-7.049	30.786	3.934	2.166	17.804	-16.909	5.886	0.065	-4.015	2.942	10.03	-17.693
197	197	1.28772	-2.653	4.729	2.951	-7.265	30.574	3.722	2.208	17.644	-16.849	6.126	-0.053	-3.898	3.267	9.997	-17.14
198	198	1.29429	-2.671	4.708	3.612	-7.481	30.39	3.488	2.244	17.605	-16.654	6.322	-0.272	-3.787	3.584	9.711	-16.486
199	199	1.30086	-2.71	4.735	4.28	-7.684	30.248	3.25	2.259	17.704	-16.352	6.4	-0.712	-3.587	3.837	9.011	-15.651
200	200	1.30743	-2.768	4.809	4.95	-7.876	30.136	3.029	2.24	17.895	-15.966	6.513	-1.541	-3.211	4.178	7.802	-14.563
201	201	1.314	-2.84	4.93	5.623	-8.051	30.048	2.812	2.177	18.141	-15.531	6.517	-2.499	-2.726	4.395	6.34	-13.31
