# Supplementary material for: Gait phenotypes in paediatric hereditary spastic paraplegia revealed by dynamic time warping analysis and random forests
Source: PLoS One. 2018 Mar 8;13(3):e0192345. doi: 10.1371/journal.pone.0192345 (PMC5843164; doi:10.1371/journal.pone.0192345)
Supplement: S1 Data — (ZIP) [file pone.0192345.s008.zip › HSP/Left.SR.HSP25.3.csv]

	Epoch	Time	Pelvic.obliquity	Pelvic.tilt	Pelvic rotation	Hip.abd.add	Hip.flexion	Hip.rotation	Knee.abd.add	Knee.flexion	Knee.rotation	Ankle.abd.add	Ankle.flexion	Ankle.rotation	Forefoot.abd.add	Forefoot.flexion	Forefoot.rotation
1	1	0	-5.282	10.296	-3.635	-6.502	36.476	7.996	2.398	20.232	-15.078	15.205	-1.203	-1.108	12.548	8.2	-16.334
2	2	0.00663	-5.303	10.191	-2.974	-6.819	36.173	8.163	2.501	20.105	-14.826	14.887	-2.104	-1.282	12.463	7.015	-15.557
3	3	0.01326	-5.338	10.102	-2.299	-7.142	35.858	8.334	2.609	20.088	-14.624	14.424	-3.075	-1.574	12.221	5.632	-14.938
4	4	0.01989	-5.383	10.025	-1.613	-7.462	35.533	8.44	2.706	20.202	-14.439	13.687	-3.908	-1.984	11.659	4.216	-14.497
5	5	0.02652	-5.433	9.962	-0.919	-7.781	35.203	8.418	2.763	20.53	-14.208	13.034	-4.101	-2.503	11.017	3.271	-14.233
6	6	0.03315	-5.477	9.905	-0.257	-8.073	34.897	8.432	2.858	21.185	-14.084	12.744	-3.291	-3.094	10.534	3.131	-14.147
7	7	0.03978	-5.483	9.827	0.367	-8.295	34.657	8.551	3.012	22.166	-14.099	12.715	-2.022	-3.685	10.237	3.284	-14.134
8	8	0.04641	-5.434	9.72	0.96	-8.436	34.559	8.887	3.277	23.366	-14.344	12.729	-0.828	-4.297	10.009	3.336	-14.201
9	9	0.05304	-5.34	9.604	1.528	-8.547	34.616	9.499	3.728	24.502	-14.911	12.425	0.066	-4.821	9.563	3.223	-14.275
10	10	0.05967	-5.218	9.495	2.085	-8.664	34.667	10.292	4.32	25.318	-15.679	11.854	0.631	-5.175	8.953	2.973	-14.211
11	11	0.0663	-5.075	9.396	2.623	-8.779	34.566	11.183	4.989	25.756	-16.581	11.24	0.925	-5.449	8.375	2.627	-14.098
12	12	0.07293	-4.911	9.304	3.139	-8.89	34.249	12.215	5.739	25.902	-17.618	10.856	1.196	-5.731	8.034	2.348	-13.98
13	13	0.07956	-4.736	9.223	3.648	-9.001	33.815	13.251	6.503	25.945	-18.718	10.775	1.529	-6.003	7.976	2.165	-13.906
14	14	0.08619	-4.555	9.163	4.155	-9.1	33.354	14.141	7.206	25.98	-19.734	10.752	2.018	-6.261	7.947	2.111	-13.857
15	15	0.09282	-4.354	9.127	4.631	-9.151	32.924	14.809	7.801	26.038	-20.538	10.719	2.661	-6.549	7.889	2.205	-13.832
16	16	0.09945	-4.143	9.114	5.064	-9.153	32.542	15.163	8.228	26.112	-21.075	10.67	3.24	-6.787	7.823	2.27	-13.801
17	17	0.10608	-3.92	9.116	5.463	-9.106	32.163	15.097	8.427	26.159	-21.269	10.549	3.658	-6.971	7.709	2.224	-13.758
18	18	0.11271	-3.68	9.135	5.848	-9.006	31.741	14.634	8.394	26.125	-21.155	10.395	3.967	-7.148	7.571	2.14	-13.73
19	19	0.11934	-3.431	9.174	6.212	-8.859	31.31	13.946	8.204	26.06	-20.874	10.306	4.279	-7.299	7.478	2.111	-13.701
20	20	0.12597	-3.169	9.229	6.554	-8.673	30.872	13.041	7.884	25.969	-20.411	10.226	4.608	-7.375	7.389	2.119	-13.61
21	21	0.1326	-2.885	9.294	6.885	-8.445	30.386	11.982	7.477	25.772	-19.814	10.138	4.956	-7.479	7.305	2.203	-13.526
22	22	0.13923	-2.585	9.366	7.22	-8.186	29.856	10.933	7.055	25.458	-19.246	10.088	5.229	-7.613	7.271	2.282	-13.464
23	23	0.14586	-2.261	9.44	7.555	-7.895	29.314	9.948	6.641	25.071	-18.777	10.21	5.325	-7.724	7.41	2.269	-13.416
24	24	0.15249	-1.921	9.523	7.883	-7.581	28.81	9.081	6.311	24.661	-18.454	10.118	5.358	-7.798	7.37	2.167	-13.382
25	25	0.15912	-1.59	9.629	8.2	-7.273	28.362	8.349	6.052	24.279	-18.251	10.009	5.472	-7.835	7.314	2.124	-13.333
26	26	0.16575	-1.271	9.759	8.494	-6.967	27.972	7.734	5.834	23.92	-18.227	9.946	5.641	-7.737	7.284	2.134	-13.259
27	27	0.17238	-0.965	9.919	8.758	-6.668	27.648	7.221	5.671	23.568	-18.318	9.921	5.833	-7.579	7.298	2.186	-13.195
28	28	0.17901	-0.67	10.093	9.006	-6.375	27.354	6.76	5.524	23.213	-18.458	9.999	5.992	-7.421	7.413	2.246	-13.162
29	29	0.18564	-0.389	10.276	9.245	-6.096	27.064	6.369	5.402	22.821	-18.663	10.223	6.069	-7.256	7.678	2.283	-13.149
30	30	0.19227	-0.123	10.466	9.471	-5.837	26.774	6.022	5.306	22.395	-18.865	10.426	6.179	-7.098	7.929	2.363	-13.119
31	31	0.1989	0.123	10.672	9.676	-5.591	26.517	5.679	5.221	21.996	-18.99	10.528	6.34	-7.019	8.093	2.465	-13.123
32	32	0.20553	0.353	10.887	9.866	-5.353	26.304	5.332	5.133	21.647	-19.027	10.574	6.5	-6.976	8.212	2.535	-13.109
33	33	0.21216	0.572	11.111	10.041	-5.146	26.104	5.022	5.087	21.308	-19.041	10.619	6.622	-6.956	8.34	2.553	-13.093
34	34	0.21879	0.785	11.344	10.205	-4.94	25.961	4.724	5.041	21.038	-18.966	10.704	6.836	-7.032	8.501	2.654	-13.095
35	35	0.22542	0.984	11.558	10.361	-4.74	25.816	4.413	5.003	20.804	-18.824	10.673	7.087	-7.131	8.561	2.744	-13.079
36	36	0.23205	1.166	11.756	10.491	-4.539	25.672	4.142	4.971	20.595	-18.671	10.583	7.297	-7.202	8.573	2.762	-13.022
37	37	0.23868	1.34	11.933	10.591	-4.312	25.529	3.929	4.931	20.407	-18.542	10.542	7.466	-7.327	8.63	2.757	-13.013
38	38	0.24531	1.51	12.081	10.68	-4.078	25.376	3.716	4.888	20.243	-18.416	10.469	7.649	-7.439	8.653	2.754	-13.009
39	39	0.25194	1.672	12.204	10.771	-3.853	25.21	3.577	4.88	20.091	-18.355	10.43	7.79	-7.544	8.715	2.707	-13
40	40	0.25857	1.813	12.296	10.852	-3.643	25.029	3.488	4.904	19.961	-18.343	10.389	8.021	-7.621	8.779	2.74	-12.987
41	41	0.2652	1.929	12.358	10.934	-3.453	24.823	3.412	4.932	19.84	-18.354	10.275	8.305	-7.683	8.76	2.807	-12.976
42	42	0.27183	2.055	12.42	11.024	-3.255	24.629	3.389	4.985	19.727	-18.474	10.104	8.548	-7.695	8.687	2.816	-12.965
43	43	0.27846	2.187	12.485	11.111	-3.049	24.447	3.433	5.056	19.619	-18.667	9.948	8.783	-7.694	8.623	2.816	-12.954
44	44	0.28509	2.318	12.552	11.177	-2.83	24.287	3.52	5.128	19.519	-18.878	9.851	8.989	-7.732	8.621	2.815	-12.979
45	45	0.29172	2.509	12.544	11.313	-2.568	24.032	3.531	5.209	19.388	-19.118	9.744	9.165	-7.747	8.617	2.779	-12.998
46	46	0.29835	2.712	12.514	11.461	-2.279	23.765	3.551	5.287	19.281	-19.345	9.581	9.352	-7.8	8.562	2.72	-13.015
47	47	0.30498	2.909	12.468	11.607	-1.994	23.487	3.642	5.399	19.18	-19.603	9.346	9.561	-7.881	8.447	2.658	-13.031
48	48	0.31161	3.092	12.401	11.748	-1.721	23.186	3.861	5.549	19.062	-19.977	9.081	9.798	-7.916	8.294	2.614	-13.005
49	49	0.31824	3.257	12.317	11.883	-1.456	22.858	4.275	5.755	18.907	-20.502	8.927	10.037	-7.999	8.258	2.613	-13.01
50	50	0.32487	3.402	12.219	12.02	-1.204	22.536	4.702	5.955	18.774	-20.993	8.778	10.284	-8.133	8.223	2.62	-13.027
51	51	0.3315	3.527	12.115	12.157	-0.967	22.239	4.956	6.092	18.72	-21.288	8.558	10.502	-8.307	8.113	2.561	-13.062
52	52	0.33813	3.624	12.001	12.293	-0.749	21.928	5.271	6.234	18.663	-21.624	8.364	10.708	-8.473	8.023	2.491	-13.084
53	53	0.34476	3.698	11.884	12.425	-0.55	21.62	5.547	6.359	18.629	-21.913	8.121	10.96	-8.662	7.876	2.451	-13.128
54	54	0.35139	3.75	11.757	12.551	-0.365	21.304	5.783	6.453	18.613	-22.145	8.008	11.213	-8.832	7.842	2.437	-13.152
55	55	0.35802	3.784	11.627	12.659	-0.178	20.993	5.939	6.48	18.638	-22.306	8.032	11.46	-8.987	7.911	2.438	-13.184
56	56	0.36465	3.802	11.489	12.754	-0.001	20.658	6.147	6.523	18.629	-22.517	8.008	11.748	-9.127	7.932	2.483	-13.218
57	57	0.37128	3.811	11.355	12.838	0.175	20.311	6.428	6.579	18.585	-22.782	7.841	12.001	-9.259	7.825	2.475	-13.235
58	58	0.37791	3.812	11.221	12.915	0.338	19.965	6.677	6.613	18.539	-23.064	7.773	12.174	-9.349	7.794	2.422	-13.269
59	59	0.38454	3.8	11.083	12.987	0.483	19.608	6.891	6.64	18.479	-23.298	7.715	12.33	-9.426	7.778	2.366	-13.288
60	60	0.39117	3.773	10.938	13.052	0.624	19.241	7.078	6.624	18.42	-23.525	7.912	12.46	-9.52	7.982	2.361	-13.351
61	61	0.3978	3.734	10.795	13.094	0.761	18.874	7.242	6.586	18.365	-23.697	7.968	12.627	-9.586	8.045	2.359	-13.372
62	62	0.40443	3.686	10.648	13.116	0.871	18.49	7.383	6.57	18.288	-23.83	7.995	12.788	-9.628	8.097	2.353	-13.383
63	63	0.41106	3.626	10.493	13.125	0.96	18.085	7.527	6.578	18.197	-23.935	7.965	12.957	-9.683	8.107	2.338	-13.399
64	64	0.41769	3.552	10.332	13.127	1.044	17.666	7.659	6.566	18.1	-24.046	7.794	13.137	-9.705	7.97	2.31	-13.4
65	65	0.42432	3.47	10.164	13.123	1.11	17.231	7.764	6.529	17.991	-24.122	7.825	13.272	-9.736	8.012	2.3	-13.412
66	66	0.43095	3.381	9.989	13.109	1.165	16.786	7.859	6.493	17.878	-24.15	7.832	13.354	-9.803	8.039	2.237	-13.437
67	67	0.43758	3.285	9.82	13.062	1.208	16.347	7.981	6.47	17.773	-24.18	7.966	13.462	-9.837	8.187	2.219	-13.444
68	68	0.44421	3.184	9.651	12.99	1.238	15.902	8.112	6.481	17.655	-24.178	7.87	13.589	-9.863	8.139	2.164	-13.431
69	69	0.45084	3.079	9.486	12.901	1.253	15.46	8.217	6.485	17.535	-24.171	7.744	13.734	-9.865	8.05	2.131	-13.43
70	70	0.45747	2.968	9.319	12.796	1.262	15.017	8.351	6.466	17.412	-24.172	7.887	13.84	-9.895	8.199	2.137	-13.457
71	71	0.4641	2.857	9.156	12.676	1.269	14.579	8.475	6.447	17.288	-24.148	8.046	13.924	-9.92	8.37	2.127	-13.479
72	72	0.47073	2.747	8.994	12.541	1.265	14.122	8.622	6.442	17.138	-24.117	8.259	14.077	-9.972	8.593	2.204	-13.519
73	73	0.47736	2.635	8.833	12.383	1.283	13.69	8.801	6.438	17.012	-24.105	8.361	14.267	-10.008	8.72	2.289	-13.548
74	74	0.48399	2.525	8.676	12.203	1.31	13.263	8.989	6.434	16.887	-24.081	8.356	14.386	-10.022	8.758	2.273	-13.551
75	75	0.49062	2.416	8.523	12.004	1.342	12.842	9.19	6.423	16.767	-24.067	8.324	14.479	-10.035	8.764	2.225	-13.563
76	76	0.49725	2.305	8.364	11.793	1.37	12.419	9.388	6.394	16.669	-24.043	8.497	14.568	-10.077	8.946	2.217	-13.614
77	77	0.50388	2.201	8.211	11.57	1.395	12.009	9.599	6.385	16.573	-24.014	8.699	14.649	-10.106	9.169	2.206	-13.65
78	78	0.51051	2.103	8.063	11.335	1.42	11.619	9.792	6.392	16.492	-23.953	8.724	14.752	-10.123	9.237	2.167	-13.67
79	79	0.51714	2.006	7.915	11.084	1.445	11.232	9.999	6.404	16.416	-23.902	8.5	14.915	-10.1	9.061	2.121	-13.653
80	80	0.52377	1.911	7.77	10.818	1.468	10.85	10.191	6.405	16.349	-23.813	8.312	15.079	-10.084	8.915	2.083	-13.634
81	81	0.5304	1.822	7.625	10.544	1.498	10.467	10.379	6.394	16.28	-23.698	8.141	15.236	-10.097	8.784	2.048	-13.629
82	82	0.53703	1.737	7.476	10.262	1.52	10.072	10.566	6.379	16.207	-23.59	8.26	15.309	-10.122	8.925	2.001	-13.658
83	83	0.54366	1.653	7.325	9.975	1.532	9.668	10.762	6.385	16.13	-23.477	8.312	15.411	-10.142	9.011	1.955	-13.68
84	84	0.55029	1.571	7.175	9.677	1.543	9.259	10.923	6.374	16.057	-23.345	8.361	15.553	-10.151	9.079	1.948	-13.712
85	85	0.55692	1.491	7.027	9.366	1.561	8.844	11.076	6.354	15.983	-23.134	8.193	15.699	-10.191	8.957	1.884	-13.711
86	86	0.56355	1.415	6.879	9.044	1.584	8.431	11.193	6.306	15.926	-22.861	8.134	15.853	-10.26	8.93	1.85	-13.721
87	87	0.57018	1.345	6.733	8.714	1.602	8.027	11.289	6.26	15.883	-22.59	8.065	16.032	-10.304	8.884	1.835	-13.737
88	88	0.57681	1.281	6.594	8.371	1.635	7.638	11.346	6.175	15.868	-22.275	8.208	16.2	-10.367	9.026	1.854	-13.778
89	89	0.58344	1.224	6.459	8.014	1.682	7.245	11.404	6.073	15.843	-21.982	8.465	16.339	-10.406	9.269	1.875	-13.827
90	90	0.59007	1.174	6.321	7.65	1.73	6.852	11.41	5.957	15.825	-21.627	8.642	16.472	-10.42	9.437	1.869	-13.844
91	91	0.5967	1.128	6.185	7.276	1.771	6.458	11.391	5.844	15.806	-21.248	8.686	16.592	-10.422	9.478	1.815	-13.856
92	92	0.60333	1.094	6.056	6.885	1.817	6.063	11.356	5.741	15.783	-20.837	8.626	16.754	-10.422	9.433	1.769	-13.867
93	93	0.60996	1.072	5.931	6.478	1.882	5.653	11.341	5.628	15.744	-20.447	8.531	16.855	-10.407	9.354	1.652	-13.873
94	94	0.61659	1.059	5.806	6.061	1.943	5.235	11.322	5.507	15.693	-20.07	8.547	16.922	-10.353	9.367	1.531	-13.867
95	95	0.62322	1.057	5.69	5.641	2.001	4.826	11.26	5.376	15.642	-19.659	8.707	17.079	-10.332	9.506	1.543	-13.914
96	96	0.62985	1.065	5.583	5.207	2.065	4.431	11.21	5.245	15.601	-19.246	8.847	17.222	-10.283	9.625	1.528	-13.93
97	97	0.63648	1.079	5.48	4.75	2.12	4.048	11.176	5.141	15.581	-18.82	8.857	17.317	-10.222	9.633	1.414	-13.928
98	98	0.64311	1.1	5.378	4.278	2.171	3.666	11.175	5.051	15.573	-18.408	8.882	17.48	-10.182	9.649	1.36	-13.951
99	99	0.64974	1.129	5.282	3.801	2.227	3.289	11.195	4.955	15.57	-18.022	8.985	17.645	-10.146	9.729	1.323	-13.986
100	100	0.65637	1.17	5.195	3.306	2.304	2.918	11.23	4.829	15.573	-17.627	9.154	17.761	-10.078	9.864	1.244	-13.976
101	101	0.663	1.218	5.108	2.786	2.386	2.561	11.323	4.708	15.594	-17.283	9.378	17.856	-10.015	10.043	1.156	-13.99
102	102	0.66963	1.272	5.009	2.258	2.486	2.228	11.457	4.593	15.655	-16.986	9.501	17.96	-9.952	10.123	1.049	-14.013
103	103	0.67626	1.337	4.922	1.72	2.59	1.894	11.628	4.492	15.709	-16.71	9.439	18.032	-9.87	10.034	0.853	-14.006
104	104	0.68289	1.42	4.86	1.153	2.705	1.589	11.872	4.393	15.775	-16.468	9.49	18.136	-9.806	10.043	0.711	-14.011
105	105	0.68952	1.512	4.816	0.565	2.81	1.309	12.122	4.302	15.849	-16.198	9.621	18.265	-9.742	10.128	0.612	-14.01
106	106	0.69615	1.61	4.79	-0.028	2.908	1.052	12.377	4.208	15.921	-15.921	9.873	18.376	-9.66	10.324	0.531	-13.987
107	107	0.70278	1.72	4.806	-0.626	3.019	0.853	12.63	4.113	16.023	-15.63	9.877	18.457	-9.559	10.288	0.343	-13.925
108	108	0.70941	1.839	4.856	-1.231	3.139	0.692	12.911	4.018	16.142	-15.347	9.755	18.477	-9.473	10.132	0.051	-13.857
109	109	0.71604	1.954	4.939	-1.835	3.241	0.561	13.217	3.938	16.249	-15.092	9.563	18.422	-9.373	9.91	-0.327	-13.776
110	110	0.72267	2.055	5.073	-2.431	3.327	0.496	13.548	3.845	16.365	-14.85	9.608	18.319	-9.286	9.904	-0.688	-13.691
111	111	0.7293	2.133	5.239	-3.025	3.378	0.492	13.899	3.775	16.512	-14.615	9.767	18.221	-9.209	10.01	-1.025	-13.61
112	112	0.73593	2.176	5.42	-3.619	3.395	0.512	14.252	3.707	16.66	-14.391	9.8	18.085	-9.08	9.996	-1.431	-13.479
113	113	0.74256	2.166	5.622	-4.208	3.361	0.552	14.65	3.647	16.793	-14.244	9.898	17.894	-8.945	10.037	-1.866	-13.371
114	114	0.74919	2.11	5.831	-4.794	3.292	0.624	15.033	3.579	16.961	-14.11	9.988	17.643	-8.821	10.064	-2.372	-13.295
115	115	0.75582	2.008	6.04	-5.383	3.172	0.723	15.415	3.517	17.156	-13.974	10.228	17.241	-8.711	10.243	-2.996	-13.242
116	116	0.76245	1.858	6.234	-5.966	3.008	0.83	15.825	3.461	17.374	-13.916	10.657	16.625	-8.574	10.603	-3.799	-13.214
117	117	0.76908	1.668	6.419	-6.529	2.789	0.946	16.223	3.431	17.604	-13.871	11.246	15.905	-8.426	11.131	-4.677	-13.199
118	118	0.77571	1.444	6.596	-7.075	2.535	1.073	16.608	3.419	17.849	-13.843	11.61	15.249	-8.226	11.447	-5.557	-13.141
119	119	0.78234	1.188	6.76	-7.596	2.262	1.213	16.927	3.391	18.125	-13.819	11.635	14.797	-7.964	11.414	-6.33	-13.049
120	120	0.78897	0.909	6.916	-8.087	1.966	1.369	17.202	3.362	18.44	-13.784	11.721	14.447	-7.741	11.426	-7.002	-13.007
121	121	0.7956	0.615	7.077	-8.558	1.656	1.571	17.416	3.343	18.814	-13.721	11.748	13.998	-7.505	11.398	-7.813	-12.967
122	122	0.80223	0.309	7.257	-9.009	1.342	1.843	17.586	3.331	19.234	-13.655	11.739	13.4	-7.201	11.356	-8.794	-12.887
123	123	0.80886	-0.008	7.438	-9.428	1.018	2.138	17.724	3.334	19.672	-13.602	11.507	12.845	-6.915	11.104	-9.777	-12.835
124	124	0.81549	-0.332	7.616	-9.82	0.689	2.467	17.818	3.362	20.159	-13.545	11.107	12.302	-6.612	10.71	-10.809	-12.786
125	125	0.82212	-0.654	7.811	-10.188	0.396	2.854	17.87	3.359	20.717	-13.508	10.614	11.683	-6.266	10.225	-11.961	-12.724
126	126	0.82875	-0.972	8.014	-10.532	0.115	3.281	17.853	3.348	21.318	-13.428	10.158	11.092	-5.965	9.785	-13.081	-12.717
127	127	0.83538	-1.291	8.212	-10.854	-0.161	3.735	17.785	3.33	21.951	-13.32	9.702	10.488	-5.717	9.356	-14.206	-12.772
128	128	0.84201	-1.617	8.4	-11.147	-0.439	4.217	17.677	3.306	22.646	-13.228	9.184	9.841	-5.416	8.876	-15.42	-12.802
129	129	0.84864	-1.94	8.571	-11.416	-0.711	4.709	17.548	3.297	23.396	-13.127	8.545	9.203	-5.106	8.305	-16.685	-12.819
130	130	0.85527	-2.221	8.776	-11.635	-0.931	5.254	17.361	3.294	24.195	-12.992	7.848	8.616	-4.863	7.694	-17.927	-12.88
131	131	0.8619	-2.538	8.919	-11.989	-1.134	5.81	17.331	3.267	25.085	-12.895	7.193	8	-4.647	7.136	-19.207	-12.983
132	132	0.86853	-2.854	9.029	-12.344	-1.33	6.366	17.265	3.206	26.028	-12.753	6.696	7.261	-4.451	6.754	-20.593	-13.098
133	133	0.87516	-3.164	9.116	-12.68	-1.53	6.935	17.153	3.168	27.021	-12.588	6.119	6.56	-4.267	6.325	-21.977	-13.237
134	134	0.88179	-3.468	9.187	-12.995	-1.724	7.527	17.058	3.156	28.074	-12.465	5.535	5.957	-4.151	5.893	-23.285	-13.459
135	135	0.88842	-3.763	9.234	-13.29	-1.913	8.134	16.941	3.146	29.193	-12.369	5.062	5.366	-4.033	5.579	-24.586	-13.713
136	136	0.89505	-4.049	9.259	-13.568	-2.093	8.756	16.828	3.148	30.363	-12.31	4.626	4.728	-3.906	5.329	-25.942	-13.979
137	137	0.90168	-4.325	9.254	-13.827	-2.262	9.383	16.669	3.14	31.602	-12.225	4.191	4.155	-3.875	5.093	-27.261	-14.34
138	138	0.90831	-4.59	9.225	-14.068	-2.451	10.006	16.549	3.204	32.852	-12.235	3.722	3.659	-3.927	4.849	-28.51	-14.841
139	139	0.91494	-4.848	9.179	-14.293	-2.645	10.642	16.39	3.284	34.142	-12.219	3.199	3.123	-4.035	4.601	-29.825	-15.399
140	140	0.92157	-5.097	9.118	-14.5	-2.835	11.287	16.279	3.405	35.45	-12.27	2.601	2.568	-4.134	4.31	-31.183	-15.956
141	141	0.9282	-5.335	9.033	-14.689	-3.019	11.926	16.206	3.565	36.765	-12.391	1.944	2.165	-4.302	3.963	-32.405	-16.606
142	142	0.93483	-5.566	8.933	-14.863	-3.209	12.57	16.161	3.771	38.109	-12.559	1.325	1.833	-4.503	3.67	-33.568	-17.312
143	143	0.94146	-5.788	8.818	-15.021	-3.391	13.216	16.14	4.006	39.505	-12.789	0.696	1.388	-4.673	3.421	-34.892	-18.01
144	144	0.94809	-6.001	8.688	-15.162	-3.589	13.868	16.11	4.279	40.956	-12.993	0.026	0.875	-4.903	3.194	-36.342	-18.743
145	145	0.95472	-6.206	8.543	-15.288	-3.805	14.511	16.106	4.601	42.395	-13.242	-0.634	0.406	-5.168	2.998	-37.745	-19.537
146	146	0.96135	-6.405	8.388	-15.399	-4.029	15.149	16.093	4.924	43.811	-13.52	-1.238	0.053	-5.373	2.842	-39	-20.305
147	147	0.96798	-6.596	8.223	-15.494	-4.248	15.758	16.083	5.239	45.157	-13.839	-1.79	-0.209	-5.525	2.719	-40.108	-21.044
148	148	0.97461	-6.769	8.039	-15.6	-4.469	16.329	16.112	5.593	46.435	-14.183	-2.346	-0.37	-5.654	2.594	-41.08	-21.776
149	149	0.98124	-6.971	7.863	-15.687	-4.755	16.899	16.134	5.968	47.628	-14.487	-2.747	-0.435	-5.77	2.597	-41.848	-22.485
150	150	0.98787	-7.182	7.694	-15.753	-5.072	17.442	16.091	6.295	48.722	-14.761	-3.079	-0.507	-5.824	2.661	-42.534	-23.142
151	151	0.9945	-7.378	7.517	-15.813	-5.398	17.952	16.035	6.619	49.759	-14.982	-3.533	-0.561	-5.883	2.612	-43.222	-23.759
152	152	1.00113	-7.554	7.335	-15.872	-5.714	18.449	15.901	6.893	50.75	-15.148	-3.936	-0.563	-5.989	2.607	-43.798	-24.424
153	153	1.00776	-7.723	7.165	-15.903	-6.031	18.937	15.695	7.103	51.663	-15.309	-4.166	-0.502	-6.109	2.729	-44.184	-25.134
154	154	1.01439	-7.883	7.003	-15.931	-6.333	19.425	15.421	7.213	52.499	-15.424	-4.321	-0.334	-6.262	2.845	-44.364	-25.876
155	155	1.02102	-8.032	6.853	-15.96	-6.614	19.909	15.097	7.252	53.202	-15.544	-4.607	0.128	-6.439	2.716	-44.207	-26.7
156	156	1.02765	-8.173	6.719	-16	-6.895	20.413	14.723	7.227	53.744	-15.655	-4.762	0.942	-6.61	2.544	-43.508	-27.603
157	157	1.03428	-8.305	6.602	-16.032	-7.154	20.925	14.284	7.112	54.161	-15.748	-4.78	1.706	-6.795	2.456	-42.675	-28.52
158	158	1.04091	-8.428	6.512	-16.057	-7.395	21.458	13.83	6.967	54.429	-15.838	-4.937	2.239	-6.993	2.286	-41.983	-29.418
159	159	1.04754	-8.54	6.453	-16.065	-7.623	22.014	13.367	6.797	54.515	-15.954	-5.171	2.537	-7.157	2.083	-41.376	-30.272
160	160	1.05417	-8.634	6.415	-16.061	-7.824	22.579	12.941	6.615	54.482	-16.109	-5.087	2.763	-7.224	2.109	-40.565	-31.029
161	161	1.0608	-8.709	6.397	-16.049	-8.008	23.156	12.604	6.495	54.34	-16.303	-4.965	2.977	-7.152	2.123	-39.634	-31.627
162	162	1.06743	-8.758	6.393	-16.025	-8.159	23.745	12.321	6.42	54.086	-16.51	-5.261	3.169	-6.895	1.747	-38.816	-32
163	163	1.07406	-8.791	6.408	-15.988	-8.284	24.349	12.102	6.366	53.736	-16.75	-5.15	3.299	-6.629	1.684	-37.745	-32.34
164	164	1.08069	-8.813	6.443	-15.933	-8.397	24.96	11.949	6.351	53.294	-17.031	-4.637	3.396	-6.382	1.927	-36.412	-32.685
165	165	1.08732	-8.815	6.488	-15.865	-8.476	25.562	11.875	6.386	52.77	-17.389	-4.171	3.573	-6.135	2.055	-34.965	-33.035
166	166	1.09395	-8.791	6.531	-15.781	-8.537	26.147	11.851	6.454	52.24	-17.79	-3.72	3.688	-5.885	2.166	-33.587	-33.36
167	167	1.10058	-8.744	6.574	-15.69	-8.568	26.719	11.869	6.518	51.695	-18.252	-3.022	3.863	-5.69	2.407	-32.017	-33.755
168	168	1.10721	-8.678	6.623	-15.594	-8.57	27.299	11.942	6.624	51.111	-18.792	-2.506	4.19	-5.581	2.403	-30.374	-34.261
169	169	1.11384	-8.588	6.676	-15.499	-8.527	27.891	11.997	6.684	50.516	-19.366	-2.046	4.321	-5.472	2.407	-28.906	-34.76
170	170	1.12047	-8.472	6.732	-15.39	-8.45	28.474	12.071	6.724	49.916	-19.99	-1.269	4.229	-5.381	2.731	-27.45	-35.264
171	171	1.1271	-8.335	6.789	-15.248	-8.381	29.039	12.15	6.788	49.273	-20.61	-0.357	4.131	-5.301	3.145	-25.88	-35.744
172	172	1.13373	-8.178	6.848	-15.066	-8.311	29.597	12.203	6.861	48.615	-21.203	0.159	4.103	-5.106	3.196	-24.455	-36.048
173	173	1.14036	-8.016	6.917	-14.868	-8.243	30.179	12.205	6.893	47.995	-21.697	0.735	4.084	-4.876	3.284	-23.001	-36.233
174	174	1.14699	-7.852	6.994	-14.67	-8.163	30.764	12.244	6.935	47.368	-22.129	1.483	4.135	-4.661	3.469	-21.383	-36.331
175	175	1.15362	-7.682	7.072	-14.474	-8.08	31.33	12.323	7.001	46.675	-22.491	2.279	4.18	-4.417	3.695	-19.699	-36.284
176	176	1.16025	-7.509	7.155	-14.263	-8.012	31.879	12.384	7.06	45.917	-22.76	2.979	4.143	-4.091	3.886	-18.104	-36.043
177	177	1.16688	-7.341	7.25	-14.018	-7.973	32.418	12.468	7.143	45.117	-22.932	3.458	4.037	-3.713	3.942	-16.692	-35.59
178	178	1.17351	-7.177	7.358	-13.747	-7.953	32.963	12.498	7.209	44.329	-22.943	3.898	3.888	-3.337	4.02	-15.362	-34.989
179	179	1.18014	-7.011	7.465	-13.47	-7.929	33.497	12.471	7.243	43.536	-22.803	4.373	3.65	-3.065	4.202	-14.092	-34.363
180	180	1.18677	-6.847	7.582	-13.172	-7.922	34.016	12.432	7.267	42.687	-22.542	5.109	3.429	-2.973	4.588	-12.634	-33.784
181	181	1.1934	-6.687	7.709	-12.845	-7.93	34.518	12.341	7.248	41.788	-22.177	5.925	3.386	-2.964	4.954	-10.967	-33.181
182	182	1.20003	-6.533	7.839	-12.493	-7.956	34.992	12.22	7.209	40.848	-21.696	6.601	3.549	-2.89	5.122	-9.216	-32.368
183	183	1.20666	-6.386	7.983	-12.121	-7.999	35.452	12.018	7.112	39.881	-21.115	7.29	3.704	-2.771	5.326	-7.483	-31.443
184	184	1.21329	-6.249	8.141	-11.728	-8.063	35.884	11.764	6.966	38.845	-20.451	7.919	3.71	-2.67	5.557	-5.909	-30.458
185	185	1.21992	-6.116	8.296	-11.318	-8.171	36.302	11.453	6.796	37.752	-19.721	8.809	3.528	-2.627	6.093	-4.341	-29.523
186	186	1.22655	-5.996	8.461	-10.9	-8.297	36.683	11.076	6.586	36.59	-18.97	9.747	3.256	-2.564	6.722	-2.835	-28.592
187	187	1.23318	-5.88	8.628	-10.472	-8.435	37.008	10.726	6.396	35.357	-18.303	10.599	3.09	-2.464	7.244	-1.294	-27.65
188	188	1.23981	-5.756	8.795	-10.022	-8.566	37.305	10.295	6.146	34.129	-17.632	11.377	2.779	-2.295	7.763	0.027	-26.673
189	189	1.24644	-5.626	8.962	-9.54	-8.694	37.565	9.837	5.86	32.882	-17.009	12.161	2.29	-2.054	8.349	1.138	-25.665
190	190	1.25307	-5.494	9.124	-9.039	-8.839	37.779	9.42	5.604	31.596	-16.494	12.961	1.789	-1.817	8.953	2.221	-24.716
191	191	1.2597	-5.354	9.28	-8.518	-8.973	37.945	9.043	5.372	30.333	-16.045	13.488	1.246	-1.583	9.344	3.069	-23.763
192	192	1.26633	-5.204	9.428	-7.975	-9.112	38.057	8.715	5.179	29.123	-15.699	14.116	0.633	-1.328	9.869	3.779	-22.847
193	193	1.27296	-5.047	9.57	-7.428	-9.25	38.102	8.449	5.037	27.903	-15.475	14.615	0.022	-1.067	10.303	4.38	-21.973
194	194	1.27959	-4.89	9.708	-6.871	-9.387	38.076	8.256	4.943	26.647	-15.363	15.081	-0.595	-0.829	10.731	4.926	-21.148
195	195	1.28622	-4.726	9.835	-6.297	-9.508	37.967	8.128	4.843	25.393	-15.375	15.65	-1.082	-0.587	11.209	5.548	-20.348
196	196	1.29285	-4.55	9.948	-5.717	-9.601	37.802	8.014	4.756	24.236	-15.464	16.086	-1.335	-0.382	11.528	6.215	-19.61
197	197	1.29948	-4.368	10.057	-5.137	-9.677	37.619	7.951	4.729	23.191	-15.63	16.315	-1.483	-0.18	11.689	6.789	-18.892
198	198	1.30611	-4.186	10.16	-4.542	-9.731	37.433	7.855	4.708	22.312	-15.742	16.331	-1.636	-0.019	11.71	7.135	-18.182
199	199	1.31274	-3.998	10.254	-3.923	-9.773	37.241	7.702	4.686	21.62	-15.844	16.287	-1.98	0.14	11.775	7.12	-17.532
200	200	1.31937	-3.861	10.308	-3.284	-9.862	37.012	7.494	4.662	21.063	-15.867	15.966	-2.668	0.216	11.698	6.592	-16.982
201	201	1.326	-3.735	10.361	-2.594	-9.973	36.774	7.19	4.619	20.658	-15.778	15.349	-3.657	0.219	11.43	5.554	-16.473
