# Supplementary material for: Gait phenotypes in paediatric hereditary spastic paraplegia revealed by dynamic time warping analysis and random forests
Source: PLoS One. 2018 Mar 8;13(3):e0192345. doi: 10.1371/journal.pone.0192345 (PMC5843164; doi:10.1371/journal.pone.0192345)
Supplement: S1 Data — (ZIP) [file pone.0192345.s008.zip › HSP/Left.SR.HSP25.4.csv]

	Epoch	Time	Pelvic.obliquity	Pelvic.tilt	Pelvic rotation	Hip.abd.add	Hip.flexion	Hip.rotation	Knee.abd.add	Knee.flexion	Knee.rotation	Ankle.abd.add	Ankle.flexion	Ankle.rotation	Forefoot.abd.add	Forefoot.flexion	Forefoot.rotation
1	1	0	-4.097	15.706	-7.869	-5.568	41.433	7.914	1.052	20.073	-15.814	9.289	-4.154	-0.111	4.293	3.466	-19.615
2	2	0.00672	-4.079	15.665	-7.284	-5.764	41.168	7.623	0.914	19.876	-15.581	8.886	-5.335	-0.024	4.281	2.174	-19.148
3	3	0.01344	-4.093	15.648	-6.7	-5.967	40.923	7.206	0.736	19.993	-15.171	7.663	-5.877	-0.143	3.298	0.924	-18.802
4	4	0.02016	-4.14	15.653	-6.128	-6.189	40.73	6.772	0.562	20.554	-14.672	6.513	-5.388	-0.541	2.074	0.292	-18.661
5	5	0.02688	-4.208	15.669	-5.586	-6.407	40.641	6.418	0.372	21.684	-14.155	6.612	-4.034	-1.121	1.759	0.419	-18.649
6	6	0.0336	-4.283	15.695	-5.101	-6.569	40.76	6.417	0.264	23.305	-13.865	7.635	-2.498	-1.806	2.272	0.733	-18.716
7	7	0.04032	-4.338	15.717	-4.674	-6.665	41.084	6.836	0.341	25.085	-13.944	8.494	-1.168	-2.457	2.721	0.855	-18.791
8	8	0.04704	-4.352	15.742	-4.282	-6.739	41.47	7.691	0.716	26.489	-14.493	8.383	-0.309	-2.895	2.431	0.636	-18.748
9	9	0.05376	-4.329	15.767	-3.889	-6.865	41.695	8.823	1.379	27.219	-15.373	7.35	0.068	-3.113	1.459	0.143	-18.56
10	10	0.06048	-4.27	15.78	-3.498	-7.034	41.669	10.158	2.261	27.439	-16.454	5.971	0.224	-3.282	0.272	-0.425	-18.324
11	11	0.0672	-4.179	15.782	-3.126	-7.225	41.419	11.666	3.267	27.45	-17.624	5.387	0.371	-3.578	-0.158	-0.783	-18.146
12	12	0.07392	-4.076	15.776	-2.775	-7.413	41.067	13.156	4.263	27.53	-18.669	5.556	0.752	-4.036	0.049	-0.866	-18.023
13	13	0.08064	-3.968	15.763	-2.444	-7.58	40.699	14.516	5.218	27.753	-19.526	6.035	1.396	-4.642	0.496	-0.759	-17.992
14	14	0.08736	-3.861	15.76	-2.155	-7.718	40.401	15.477	6.028	28.088	-20.023	6.303	2.133	-5.261	0.757	-0.67	-18.018
15	15	0.09408	-3.742	15.761	-1.907	-7.817	40.107	15.971	6.614	28.336	-20.204	6.2	2.748	-5.757	0.712	-0.698	-18.036
16	16	0.1008	-3.603	15.755	-1.693	-7.858	39.723	15.997	6.928	28.391	-20.152	5.901	3.13	-6.103	0.533	-0.855	-18.062
17	17	0.10752	-3.436	15.734	-1.496	-7.838	39.21	15.487	6.907	28.27	-19.891	5.61	3.463	-6.217	0.34	-0.935	-18.056
18	18	0.11424	-3.255	15.716	-1.311	-7.788	38.633	14.65	6.696	28.066	-19.579	5.506	3.815	-6.139	0.297	-0.882	-18.067
19	19	0.12096	-3.063	15.698	-1.133	-7.702	38.014	13.562	6.332	27.808	-19.238	5.432	4.107	-5.874	0.27	-0.844	-18.066
20	20	0.12768	-2.855	15.692	-0.955	-7.574	37.334	12.325	5.864	27.427	-18.922	5.469	4.301	-5.478	0.344	-0.804	-18.061
21	21	0.1344	-2.639	15.696	-0.776	-7.419	36.632	11.033	5.358	26.963	-18.618	5.488	4.403	-5.07	0.413	-0.809	-18.094
22	22	0.14112	-2.425	15.712	-0.597	-7.249	35.93	9.821	4.893	26.431	-18.37	5.463	4.44	-4.674	0.461	-0.85	-18.129
23	23	0.14784	-2.218	15.741	-0.416	-7.068	35.259	8.735	4.493	25.894	-18.155	5.318	4.467	-4.333	0.407	-0.931	-18.153
24	24	0.15456	-2.016	15.771	-0.233	-6.877	34.622	7.758	4.153	25.404	-17.925	5.137	4.595	-4.086	0.309	-0.955	-18.165
25	25	0.16128	-1.825	15.808	-0.05	-6.686	34.023	6.932	3.883	24.966	-17.685	4.981	4.836	-3.953	0.216	-0.894	-18.158
26	26	0.168	-1.657	15.858	0.132	-6.502	33.46	6.28	3.662	24.547	-17.451	4.95	5.015	-3.958	0.247	-0.863	-18.163
27	27	0.17472	-1.514	15.909	0.311	-6.335	32.913	5.77	3.493	24.129	-17.246	5.087	5.157	-4.051	0.449	-0.811	-18.182
28	28	0.18144	-1.408	15.963	0.478	-6.197	32.379	5.351	3.364	23.708	-17.036	5.288	5.303	-4.224	0.719	-0.727	-18.228
29	29	0.18816	-1.355	16.012	0.624	-6.104	31.837	5.076	3.301	23.266	-16.856	5.353	5.458	-4.426	0.878	-0.674	-18.253
30	30	0.19488	-1.403	15.989	0.758	-6.104	31.231	4.948	3.279	22.818	-16.717	5.359	5.614	-4.627	0.977	-0.638	-18.245
31	31	0.2016	-1.483	15.953	0.888	-6.131	30.633	4.887	3.282	22.402	-16.598	5.319	5.833	-4.837	1.023	-0.569	-18.225
32	32	0.20832	-1.546	15.928	1.012	-6.137	30.069	4.891	3.309	22.035	-16.529	5.292	6.08	-5.048	1.075	-0.499	-18.195
33	33	0.21504	-1.597	15.898	1.136	-6.149	29.513	4.972	3.392	21.681	-16.559	5.256	6.322	-5.224	1.13	-0.444	-18.162
34	34	0.22176	-1.634	15.859	1.26	-6.157	28.959	5.066	3.495	21.326	-16.606	5.214	6.496	-5.391	1.198	-0.447	-18.127
35	35	0.22848	-1.643	15.84	1.377	-6.126	28.427	5.153	3.601	20.974	-16.651	4.987	6.645	-5.555	1.112	-0.534	-18.086
36	36	0.2352	-1.622	15.927	1.495	-6.058	28.004	5.266	3.714	20.633	-16.741	4.808	6.832	-5.724	1.069	-0.577	-18.058
37	37	0.24192	-1.578	16.025	1.633	-5.973	27.619	5.362	3.812	20.33	-16.861	4.797	7.056	-5.884	1.162	-0.541	-18.04
38	38	0.24864	-1.509	16.128	1.793	-5.873	27.269	5.401	3.903	20.067	-17.002	4.692	7.26	-5.983	1.17	-0.564	-18.011
39	39	0.25536	-1.429	16.239	1.949	-5.757	26.956	5.463	4.003	19.83	-17.186	4.565	7.496	-6.069	1.149	-0.561	-17.993
40	40	0.26208	-1.338	16.363	2.085	-5.607	26.687	5.527	4.08	19.617	-17.401	4.392	7.783	-6.137	1.065	-0.517	-17.994
41	41	0.2688	-1.236	16.5	2.212	-5.431	26.449	5.562	4.117	19.43	-17.559	4.374	8.022	-6.228	1.126	-0.476	-17.994
42	42	0.27552	-1.124	16.642	2.35	-5.251	26.229	5.544	4.156	19.266	-17.679	4.324	8.249	-6.325	1.169	-0.466	-18.005
43	43	0.28224	-1.014	16.787	2.502	-5.077	26.021	5.513	4.189	19.115	-17.774	4.242	8.518	-6.453	1.176	-0.428	-18.022
44	44	0.28896	-0.905	16.925	2.671	-4.907	25.822	5.45	4.202	18.984	-17.813	4.117	8.748	-6.588	1.143	-0.441	-18.011
45	45	0.29568	-0.803	17.057	2.843	-4.744	25.653	5.363	4.209	18.903	-17.789	3.877	8.945	-6.749	1.012	-0.536	-17.993
46	46	0.3024	-0.709	17.179	3.015	-4.587	25.5	5.297	4.22	18.872	-17.745	3.748	9.205	-6.981	0.975	-0.557	-18.012
47	47	0.30912	-0.614	17.28	3.202	-4.433	25.328	5.246	4.234	18.846	-17.701	3.601	9.452	-7.242	0.923	-0.6	-18.034
48	48	0.31584	-0.524	17.354	3.412	-4.301	25.135	5.181	4.253	18.832	-17.628	3.508	9.701	-7.498	0.921	-0.631	-18.023
49	49	0.32256	-0.449	17.398	3.636	-4.194	24.929	5.129	4.293	18.843	-17.566	3.345	10.007	-7.76	0.851	-0.638	-18.011
50	50	0.32928	-0.384	17.424	3.865	-4.094	24.714	5.086	4.323	18.867	-17.517	3.23	10.332	-8.027	0.81	-0.614	-18.007
51	51	0.336	-0.326	17.433	4.094	-4.002	24.492	5.067	4.359	18.9	-17.496	3.057	10.615	-8.285	0.717	-0.65	-18.005
52	52	0.34272	-0.272	17.416	4.327	-3.917	24.248	5.047	4.4	18.94	-17.482	2.917	10.869	-8.525	0.66	-0.709	-17.996
53	53	0.34944	-0.226	17.39	4.56	-3.837	23.997	5.063	4.448	18.975	-17.515	2.846	11.128	-8.749	0.663	-0.737	-17.983
54	54	0.35616	-0.192	17.358	4.797	-3.777	23.745	5.107	4.505	19.009	-17.55	2.853	11.395	-8.979	0.737	-0.729	-17.956
55	55	0.36288	-0.173	17.316	5.047	-3.746	23.48	5.138	4.574	19.032	-17.59	2.814	11.627	-9.186	0.772	-0.764	-17.922
56	56	0.3696	-0.157	17.261	5.303	-3.723	23.2	5.138	4.635	19.053	-17.611	2.71	11.862	-9.395	0.743	-0.812	-17.895
57	57	0.37632	-0.141	17.195	5.559	-3.705	22.903	5.135	4.699	19.061	-17.65	2.602	12.158	-9.549	0.695	-0.797	-17.834
58	58	0.38304	-0.133	17.122	5.808	-3.689	22.585	5.174	4.769	19.042	-17.719	2.496	12.43	-9.681	0.653	-0.795	-17.747
59	59	0.38976	-0.138	17.033	6.056	-3.687	22.241	5.194	4.823	19	-17.766	2.609	12.635	-9.853	0.819	-0.773	-17.702
60	60	0.39648	-0.156	16.919	6.299	-3.693	21.859	5.215	4.876	18.936	-17.834	2.727	12.757	-10.013	0.997	-0.824	-17.673
61	61	0.4032	-0.181	16.766	6.522	-3.694	21.42	5.255	4.936	18.841	-17.911	2.665	12.848	-10.131	1.016	-0.952	-17.611
62	62	0.40992	-0.213	16.58	6.729	-3.69	20.936	5.265	4.979	18.725	-17.959	2.499	13.048	-10.235	0.919	-0.99	-17.542
63	63	0.41664	-0.251	16.374	6.923	-3.684	20.424	5.256	4.996	18.603	-17.993	2.523	13.281	-10.32	0.981	-0.938	-17.468
64	64	0.42336	-0.292	16.154	7.108	-3.68	19.873	5.264	5.027	18.441	-18.048	2.602	13.371	-10.416	1.12	-0.997	-17.421
65	65	0.43008	-0.337	15.92	7.281	-3.673	19.289	5.254	5.046	18.244	-18.086	2.648	13.476	-10.504	1.226	-1.034	-17.373
66	66	0.4368	-0.39	15.672	7.438	-3.674	18.679	5.219	5.06	18.019	-18.089	2.71	13.661	-10.61	1.339	-0.968	-17.348
67	67	0.44352	-0.447	15.433	7.577	-3.661	18.055	5.153	5.05	17.76	-18.07	2.606	13.834	-10.675	1.297	-0.952	-17.299
68	68	0.45024	-0.498	15.2	7.698	-3.62	17.416	5.087	5.017	17.475	-18.032	2.584	13.925	-10.757	1.347	-0.985	-17.259
69	69	0.45696	-0.55	14.951	7.791	-3.57	16.763	5.035	4.979	17.178	-17.995	2.637	13.982	-10.847	1.468	-1.015	-17.24
70	70	0.46368	-0.613	14.707	7.85	-3.532	16.11	5.025	4.956	16.859	-17.968	2.74	14.115	-10.919	1.632	-0.944	-17.208
71	71	0.4704	-0.678	14.472	7.877	-3.494	15.458	5.042	4.953	16.512	-17.943	2.631	14.268	-10.946	1.611	-0.901	-17.141
72	72	0.47712	-0.74	14.246	7.875	-3.445	14.808	5.102	4.948	16.147	-17.926	2.523	14.329	-11.002	1.601	-0.939	-17.097
73	73	0.48384	-0.804	14.025	7.847	-3.399	14.161	5.207	4.956	15.781	-17.923	2.495	14.349	-11.073	1.672	-1	-17.066
74	74	0.49056	-0.868	13.809	7.798	-3.361	13.515	5.384	4.992	15.398	-17.981	2.455	14.365	-11.121	1.737	-1.063	-17.03
75	75	0.49728	-0.924	13.597	7.733	-3.318	12.857	5.62	5.037	14.982	-18.079	2.417	14.425	-11.146	1.799	-1.071	-16.962
76	76	0.504	-0.975	13.391	7.642	-3.269	12.195	5.927	5.093	14.538	-18.253	2.393	14.523	-11.141	1.866	-1.026	-16.895
77	77	0.51072	-1.028	13.191	7.519	-3.227	11.536	6.305	5.173	14.072	-18.462	2.326	14.563	-11.146	1.912	-1.041	-16.841
78	78	0.51744	-1.081	12.99	7.387	-3.191	10.855	6.721	5.258	13.574	-18.709	2.216	14.541	-11.137	1.922	-1.123	-16.78
79	79	0.52416	-1.111	12.759	7.279	-3.156	10.109	7.133	5.361	13.032	-18.971	2.232	14.563	-11.183	2.053	-1.12	-16.766
80	80	0.53088	-1.14	12.535	7.137	-3.128	9.364	7.609	5.48	12.48	-19.271	2.316	14.611	-11.198	2.248	-1.078	-16.734
81	81	0.5376	-1.159	12.32	6.946	-3.087	8.629	8.111	5.593	11.919	-19.581	2.359	14.635	-11.18	2.409	-1.066	-16.7
82	82	0.54432	-1.177	12.107	6.721	-3.04	7.895	8.595	5.677	11.358	-19.836	2.41	14.725	-11.168	2.567	-0.983	-16.665
83	83	0.55104	-1.197	11.893	6.474	-3.005	7.145	9.069	5.773	10.775	-20.071	2.361	14.821	-11.156	2.642	-0.919	-16.644
84	84	0.55776	-1.202	11.693	6.2	-2.976	6.399	9.524	5.869	10.175	-20.264	2.424	14.839	-11.143	2.834	-0.894	-16.631
85	85	0.56448	-1.192	11.505	5.893	-2.935	5.666	9.947	5.945	9.578	-20.398	2.473	14.821	-11.124	3.013	-0.909	-16.612
86	86	0.5712	-1.171	11.326	5.553	-2.894	4.947	10.311	6.016	9.01	-20.483	2.627	14.854	-11.065	3.276	-0.862	-16.603
87	87	0.57792	-1.143	11.159	5.18	-2.855	4.249	10.638	6.086	8.467	-20.528	2.658	14.931	-10.949	3.416	-0.82	-16.565
88	88	0.58464	-1.105	11.011	4.773	-2.776	3.668	10.927	6.131	8.038	-20.532	2.572	14.964	-10.777	3.441	-0.864	-16.505
89	89	0.59136	-1.057	10.846	4.313	-2.66	3.119	11.156	6.143	7.7	-20.415	2.63	14.987	-10.648	3.601	-0.901	-16.483
90	90	0.59808	-0.997	10.688	3.803	-2.552	2.594	11.4	6.18	7.391	-20.289	2.593	15.048	-10.485	3.666	-0.944	-16.458
91	91	0.6048	-0.923	10.542	3.267	-2.449	2.109	11.685	6.236	7.13	-20.193	2.652	15.097	-10.323	3.813	-0.994	-16.455
92	92	0.61152	-0.829	10.41	2.707	-2.351	1.667	12.069	6.333	6.916	-20.165	2.659	15.188	-10.125	3.905	-1.048	-16.417
93	93	0.61824	-0.716	10.302	2.119	-2.238	1.282	12.537	6.44	6.764	-20.186	2.639	15.309	-9.935	3.962	-1.111	-16.385
94	94	0.62496	-0.59	10.221	1.506	-2.116	0.964	12.976	6.532	6.697	-20.145	2.69	15.446	-9.74	4.062	-1.174	-16.342
95	95	0.63168	-0.448	10.169	0.857	-1.967	0.728	13.289	6.591	6.754	-19.944	2.659	15.589	-9.479	4.061	-1.302	-16.232
96	96	0.6384	-0.286	10.137	0.167	-1.782	0.56	13.558	6.603	6.916	-19.647	2.78	15.696	-9.255	4.179	-1.454	-16.147
97	97	0.64512	-0.117	10.127	-0.548	-1.583	0.442	13.874	6.599	7.135	-19.378	3.098	15.741	-9.093	4.47	-1.632	-16.127
98	98	0.65184	0.046	10.159	-1.261	-1.376	0.42	14.004	6.535	7.485	-18.922	3.587	15.686	-8.963	4.896	-1.903	-16.134
99	99	0.65856	0.201	10.234	-1.95	-1.178	0.505	13.914	6.429	7.97	-18.225	4.19	15.531	-8.845	5.424	-2.282	-16.106
100	100	0.66528	0.335	10.347	-2.611	-0.991	0.678	13.707	6.292	8.554	-17.405	4.666	15.301	-8.708	5.83	-2.809	-16.016
101	101	0.672	0.407	10.483	-3.25	-0.873	0.916	13.486	6.151	9.204	-16.568	5.218	14.794	-8.582	6.337	-3.619	-15.911
102	102	0.67872	0.393	10.613	-3.885	-0.837	1.172	13.393	6.024	9.866	-15.838	5.709	14.195	-8.487	6.806	-4.546	-15.815
103	103	0.68544	0.297	10.73	-4.52	-0.867	1.425	13.489	5.893	10.517	-15.296	6.121	13.818	-8.39	7.157	-5.278	-15.715
104	104	0.69216	0.115	10.827	-5.14	-0.993	1.679	13.738	5.813	11.173	-14.884	6.287	13.658	-8.282	7.266	-5.88	-15.574
105	105	0.69888	-0.137	10.89	-5.729	-1.186	1.925	14.063	5.777	11.844	-14.583	6.007	13.442	-8.1	6.978	-6.679	-15.359
106	106	0.7056	-0.453	10.918	-6.293	-1.433	2.157	14.429	5.761	12.539	-14.367	5.654	12.967	-7.902	6.662	-7.773	-15.149
107	107	0.71232	-0.834	10.919	-6.841	-1.73	2.384	14.86	5.771	13.252	-14.29	5.157	12.268	-7.675	6.242	-9.137	-14.969
108	108	0.71904	-1.263	10.896	-7.375	-2.062	2.617	15.299	5.782	14.001	-14.303	4.572	11.655	-7.369	5.718	-10.457	-14.78
109	109	0.72576	-1.735	10.856	-7.897	-2.416	2.871	15.703	5.773	14.805	-14.319	3.937	11.171	-7.046	5.123	-11.678	-14.607
110	110	0.73248	-2.24	10.82	-8.391	-2.779	3.178	16.078	5.747	15.675	-14.377	3.292	10.691	-6.741	4.505	-12.917	-14.497
111	111	0.7392	-2.756	10.803	-8.839	-3.139	3.558	16.405	5.747	16.626	-14.445	2.631	10.161	-6.498	3.9	-14.235	-14.476
112	112	0.74592	-3.277	10.8	-9.238	-3.493	4.001	16.685	5.768	17.647	-14.536	1.915	9.658	-6.296	3.255	-15.565	-14.533
113	113	0.75264	-3.798	10.807	-9.605	-3.839	4.496	16.96	5.809	18.72	-14.643	1.275	9.211	-6.148	2.689	-16.837	-14.649
114	114	0.75936	-4.31	10.817	-9.949	-4.175	5.03	17.224	5.869	19.83	-14.74	0.673	8.702	-6.02	2.184	-18.168	-14.777
115	115	0.76608	-4.809	10.839	-10.259	-4.506	5.608	17.463	5.948	20.975	-14.839	0.157	8.086	-5.91	1.788	-19.592	-14.931
116	116	0.7728	-5.295	10.876	-10.533	-4.83	6.24	17.57	6.026	22.171	-14.844	-0.149	7.465	-5.929	1.622	-20.977	-15.229
117	117	0.77952	-5.76	10.92	-10.795	-5.128	6.907	17.563	6.084	23.415	-14.77	-0.548	6.855	-5.991	1.393	-22.39	-15.597
118	118	0.78624	-6.2	10.975	-11.055	-5.402	7.621	17.425	6.112	24.724	-14.599	-0.975	6.213	-6.025	1.168	-23.864	-15.97
119	119	0.79296	-6.602	11.043	-11.297	-5.647	8.378	17.142	6.112	26.083	-14.334	-1.357	5.761	-6.127	0.992	-25.154	-16.45
120	120	0.79968	-6.956	11.126	-11.499	-5.86	9.168	16.716	6.071	27.489	-14.008	-1.565	5.392	-6.266	0.982	-26.329	-17.009
121	121	0.8064	-7.261	11.215	-11.657	-6.042	9.983	16.142	5.977	28.94	-13.67	-1.637	4.846	-6.318	1.143	-27.647	-17.552
122	122	0.81312	-7.516	11.305	-11.782	-6.187	10.822	15.474	5.849	30.431	-13.353	-1.64	4.27	-6.384	1.403	-28.979	-18.175
123	123	0.81984	-7.728	11.396	-11.892	-6.302	11.671	14.766	5.706	31.933	-13.071	-1.668	3.824	-6.442	1.643	-30.184	-18.841
124	124	0.82656	-7.886	11.495	-11.984	-6.371	12.533	14.075	5.571	33.43	-12.878	-1.781	3.301	-6.469	1.846	-31.473	-19.51
125	125	0.83328	-7.983	11.602	-12.056	-6.397	13.42	13.396	5.455	34.944	-12.759	-1.863	2.812	-6.469	2.103	-32.708	-20.183
126	126	0.84	-8.035	11.713	-12.114	-6.392	14.324	12.723	5.356	36.488	-12.674	-1.896	2.43	-6.501	2.414	-33.828	-20.898
127	127	0.84672	-8.042	11.815	-12.163	-6.368	15.215	12.117	5.294	38.034	-12.679	-1.94	2.07	-6.496	2.724	-34.932	-21.587
128	128	0.85344	-8.006	11.902	-12.212	-6.315	16.078	11.608	5.274	39.576	-12.789	-1.951	1.757	-6.412	3.061	-35.981	-22.203
129	129	0.86016	-7.934	11.976	-12.253	-6.241	16.91	11.186	5.309	41.107	-12.983	-1.979	1.443	-6.343	3.396	-37.042	-22.821
130	130	0.86688	-7.824	12.029	-12.276	-6.162	17.699	10.827	5.411	42.615	-13.232	-2.089	1.093	-6.267	3.69	-38.158	-23.405
131	131	0.8736	-7.684	12.059	-12.278	-6.079	18.454	10.51	5.558	44.088	-13.525	-2.128	0.717	-6.19	4.067	-39.24	-23.971
132	132	0.88032	-7.528	12.058	-12.27	-6.008	19.158	10.207	5.721	45.507	-13.836	-2.233	0.348	-6.049	4.386	-40.301	-24.462
133	133	0.88704	-7.363	12.014	-12.252	-5.96	19.766	9.931	5.902	46.811	-14.173	-2.392	0.035	-5.809	4.634	-41.267	-24.846
134	134	0.89376	-7.196	11.933	-12.229	-5.927	20.286	9.666	6.081	48.008	-14.521	-2.524	-0.246	-5.526	4.89	-42.132	-25.178
135	135	0.90048	-7.026	11.824	-12.2	-5.904	20.738	9.383	6.246	49.128	-14.819	-2.616	-0.474	-5.294	5.169	-42.888	-25.512
136	136	0.9072	-6.863	11.679	-12.169	-5.902	21.112	9.088	6.383	50.151	-15.041	-2.698	-0.665	-5.127	5.431	-43.55	-25.836
137	137	0.91392	-6.714	11.494	-12.144	-5.915	21.415	8.746	6.451	51.073	-15.21	-2.785	-0.86	-5.031	5.676	-44.152	-26.199
138	138	0.92064	-6.581	11.266	-12.119	-5.945	21.648	8.361	6.444	51.87	-15.337	-2.85	-0.981	-5.022	5.881	-44.581	-26.633
139	139	0.92736	-6.464	11.011	-12.081	-5.993	21.827	7.923	6.36	52.534	-15.416	-2.971	-0.758	-5.027	5.871	-44.61	-27.092
140	140	0.93408	-6.355	10.736	-12.026	-6.054	21.956	7.442	6.211	53.054	-15.434	-2.923	-0.291	-5.059	5.869	-44.226	-27.572
141	141	0.9408	-6.253	10.452	-11.973	-6.107	22.045	6.956	6.011	53.407	-15.441	-2.876	0.181	-5.14	5.813	-43.708	-28.08
142	142	0.94752	-6.16	10.177	-11.966	-6.131	22.134	6.541	5.8	53.58	-15.422	-2.945	0.498	-5.363	5.673	-43.234	-28.647
143	143	0.95424	-6.077	9.906	-11.909	-6.186	22.197	6.128	5.587	53.61	-15.4	-2.979	0.683	-5.575	5.558	-42.759	-29.16
144	144	0.96096	-5.998	9.635	-11.822	-6.259	22.238	5.712	5.363	53.534	-15.374	-3.013	0.854	-5.756	5.404	-42.217	-29.623
145	145	0.96768	-5.922	9.382	-11.725	-6.328	22.264	5.365	5.161	53.313	-15.362	-3.133	1.105	-5.913	5.085	-41.541	-30.036
146	146	0.9744	-5.844	9.154	-11.643	-6.379	22.308	5.088	4.982	53.018	-15.34	-3.293	1.41	-6.086	4.678	-40.777	-30.423
147	147	0.98112	-5.759	8.959	-11.596	-6.383	22.392	4.91	4.816	52.703	-15.343	-3.232	1.721	-6.318	4.426	-39.879	-30.847
148	148	0.98784	-5.671	8.81	-11.624	-6.305	22.562	4.883	4.667	52.412	-15.427	-3.214	1.987	-6.589	4.13	-39.046	-31.302
149	149	0.99456	-5.597	8.707	-11.64	-6.24	22.802	4.921	4.569	52.134	-15.562	-3.295	2.242	-6.875	3.744	-38.273	-31.78
150	150	1.00128	-5.499	8.641	-11.62	-6.169	23.081	4.985	4.503	51.853	-15.76	-3.253	2.551	-7.108	3.407	-37.378	-32.244
151	151	1.008	-5.385	8.627	-11.622	-6.04	23.442	5.175	4.483	51.604	-16.094	-3.172	2.852	-7.293	3.076	-36.48	-32.703
152	152	1.01472	-5.281	8.619	-11.635	-5.903	23.834	5.475	4.517	51.375	-16.541	-3.213	3.058	-7.424	2.665	-35.74	-33.137
153	153	1.02144	-5.178	8.619	-11.662	-5.764	24.259	5.85	4.601	51.169	-17.087	-3.256	3.192	-7.454	2.28	-35.069	-33.524
154	154	1.02816	-5.073	8.638	-11.703	-5.606	24.713	6.336	4.752	50.959	-17.737	-3.281	3.287	-7.383	1.914	-34.414	-33.841
155	155	1.03488	-4.982	8.667	-11.759	-5.441	25.197	6.898	4.941	50.757	-18.435	-3.454	3.32	-7.248	1.449	-33.891	-34.087
156	156	1.0416	-4.904	8.705	-11.804	-5.291	25.71	7.491	5.139	50.566	-19.144	-3.46	3.249	-7.028	1.149	-33.36	-34.23
157	157	1.04832	-4.831	8.735	-11.808	-5.159	26.221	8.08	5.341	50.381	-19.855	-3.38	3.192	-6.703	0.896	-32.761	-34.244
158	158	1.05504	-4.764	8.751	-11.775	-5.053	26.713	8.673	5.576	50.18	-20.528	-3.45	3.217	-6.357	0.485	-32.158	-34.179
159	159	1.06176	-4.69	8.767	-11.705	-4.962	27.194	9.229	5.82	49.961	-21.1	-3.691	3.22	-5.984	-0.047	-31.649	-33.982
160	160	1.06848	-4.605	8.791	-11.602	-4.872	27.678	9.742	6.057	49.732	-21.571	-3.877	3.104	-5.58	-0.476	-31.192	-33.645
161	161	1.0752	-4.519	8.817	-11.464	-4.797	28.163	10.218	6.287	49.49	-21.913	-3.909	2.95	-5.238	-0.757	-30.66	-33.237
162	162	1.08192	-4.426	8.842	-11.29	-4.725	28.649	10.639	6.486	49.23	-22.126	-3.838	2.81	-4.944	-0.966	-30.026	-32.749
163	163	1.08864	-4.325	8.88	-11.085	-4.658	29.147	11.001	6.659	48.958	-22.232	-3.716	2.645	-4.662	-1.12	-29.365	-32.174
164	164	1.09536	-4.231	8.918	-10.863	-4.612	29.642	11.379	6.874	48.661	-22.248	-3.678	2.49	-4.414	-1.327	-28.717	-31.524
165	165	1.10208	-4.142	8.956	-10.616	-4.591	30.123	11.771	7.125	48.329	-22.178	-3.602	2.403	-4.26	-1.517	-27.967	-30.855
166	166	1.1088	-4.058	8.982	-10.331	-4.606	30.581	12.128	7.38	47.961	-22.051	-3.486	2.343	-4.164	-1.675	-27.148	-30.186
167	167	1.11552	-3.973	9.006	-10.021	-4.626	31.039	12.472	7.628	47.564	-21.929	-3.304	2.251	-4.073	-1.764	-26.297	-29.5
168	168	1.12224	-3.874	9.03	-9.738	-4.606	31.507	12.841	7.881	47.149	-21.816	-3.039	2.095	-4.06	-1.735	-25.441	-28.872
169	169	1.12896	-3.802	9.036	-9.524	-4.554	31.976	13.302	8.128	46.708	-21.745	-2.717	1.96	-4.118	-1.658	-24.514	-28.316
170	170	1.13568	-3.739	9.042	-9.298	-4.516	32.437	13.769	8.39	46.234	-21.712	-2.437	1.888	-4.191	-1.628	-23.535	-27.796
171	171	1.1424	-3.681	9.036	-9.065	-4.5	32.875	14.225	8.65	45.717	-21.736	-2.176	1.897	-4.227	-1.638	-22.467	-27.291
172	172	1.14912	-3.627	9.019	-8.825	-4.498	33.299	14.653	8.89	45.158	-21.818	-1.976	1.946	-4.264	-1.712	-21.358	-26.849
173	173	1.15584	-3.577	8.993	-8.578	-4.508	33.708	15.004	9.074	44.575	-21.93	-1.628	2	-4.316	-1.647	-20.158	-26.491
174	174	1.16256	-3.528	8.956	-8.319	-4.522	34.084	15.314	9.22	43.952	-22.117	-1.134	2.034	-4.365	-1.438	-18.898	-26.204
175	175	1.16928	-3.48	8.914	-8.055	-4.555	34.447	15.564	9.328	43.311	-22.341	-0.639	2.061	-4.355	-1.223	-17.632	-25.932
176	176	1.176	-3.438	8.869	-7.788	-4.613	34.792	15.771	9.415	42.638	-22.597	-0.188	2.123	-4.263	-1.047	-16.339	-25.638
177	177	1.18272	-3.41	8.82	-7.512	-4.695	35.123	15.88	9.427	41.928	-22.864	0.171	2.246	-4.095	-0.978	-14.998	-25.34
178	178	1.18944	-3.389	8.769	-7.229	-4.795	35.449	15.903	9.38	41.206	-23.115	0.541	2.314	-3.876	-0.875	-13.689	-25.035
179	179	1.19616	-3.37	8.724	-6.935	-4.909	35.764	15.859	9.287	40.454	-23.337	0.963	2.3	-3.607	-0.694	-12.416	-24.689
180	180	1.20288	-3.369	8.689	-6.64	-5.029	36.073	15.718	9.112	39.672	-23.486	1.416	2.291	-3.321	-0.479	-11.106	-24.318
181	181	1.2096	-3.38	8.663	-6.341	-5.169	36.363	15.52	8.89	38.849	-23.559	1.892	2.338	-3.011	-0.261	-9.719	-23.889
182	182	1.21632	-3.398	8.645	-6.042	-5.326	36.641	15.202	8.586	38.008	-23.505	2.484	2.35	-2.649	0.076	-8.316	-23.378
183	183	1.22304	-3.43	8.634	-5.735	-5.495	36.894	14.766	8.206	37.137	-23.265	3.096	2.324	-2.295	0.46	-6.942	-22.782
184	184	1.22976	-3.471	8.625	-5.419	-5.664	37.119	14.249	7.751	36.234	-22.893	3.854	2.244	-1.962	0.996	-5.564	-22.129
185	185	1.23648	-3.519	8.624	-5.097	-5.833	37.321	13.653	7.239	35.308	-22.356	4.695	2.043	-1.646	1.657	-4.287	-21.399
186	186	1.2432	-3.57	8.623	-4.773	-6	37.489	12.986	6.688	34.358	-21.644	5.495	1.735	-1.353	2.331	-3.161	-20.585
187	187	1.24992	-3.622	8.616	-4.447	-6.161	37.615	12.295	6.127	33.374	-20.808	6.229	1.341	-1.116	2.982	-2.162	-19.728
188	188	1.25664	-3.679	8.611	-4.115	-6.326	37.711	11.616	5.588	32.36	-19.876	6.861	0.916	-0.921	3.564	-1.263	-18.814
189	189	1.26336	-3.741	8.604	-3.769	-6.493	37.77	10.971	5.078	31.34	-18.891	7.426	0.552	-0.758	4.069	-0.388	-17.844
190	190	1.27008	-3.805	8.585	-3.413	-6.658	37.785	10.363	4.599	30.324	-17.872	7.998	0.2	-0.664	4.586	0.439	-16.878
191	191	1.2768	-3.861	8.549	-3.048	-6.818	37.735	9.853	4.191	29.291	-16.925	8.593	-0.2	-0.59	5.147	1.168	-15.916
192	192	1.28352	-3.911	8.497	-2.669	-6.98	37.616	9.427	3.846	28.244	-16.056	9.074	-0.641	-0.525	5.616	1.763	-14.958
193	193	1.29024	-3.957	8.434	-2.276	-7.142	37.437	9.085	3.562	27.187	-15.287	9.407	-1.051	-0.456	5.946	2.292	-14.004
194	194	1.29696	-3.998	8.36	-1.867	-7.3	37.188	8.862	3.359	26.122	-14.701	9.632	-1.439	-0.355	6.188	2.755	-13.073
195	195	1.30368	-4.035	8.276	-1.442	-7.458	36.872	8.769	3.232	25.065	-14.327	9.88	-1.83	-0.229	6.468	3.151	-12.195
196	196	1.3104	-4.071	8.186	-0.999	-7.616	36.511	8.75	3.142	24.049	-14.119	10.232	-2.161	-0.062	6.845	3.545	-11.359
197	197	1.31712	-4.105	8.093	-0.535	-7.778	36.109	8.807	3.115	23.095	-14.09	10.657	-2.394	0.103	7.309	3.954	-10.613
198	198	1.32384	-4.138	8.001	-0.057	-7.94	35.665	8.975	3.156	22.194	-14.268	11.025	-2.599	0.329	7.746	4.275	-9.895
199	199	1.33056	-4.176	7.919	0.445	-8.11	35.204	9.166	3.215	21.375	-14.563	11.274	-2.962	0.644	8.109	4.302	-9.175
200	200	1.33728	-4.223	7.849	0.977	-8.28	34.728	9.349	3.254	20.668	-14.928	11.347	-3.75	0.944	8.361	3.766	-8.546
201	201	1.344	-4.276	7.791	1.528	-8.432	34.245	9.481	3.23	20.077	-15.303	11.264	-4.949	1.204	8.494	2.694	-8.017
