# Supplementary material for: Gait phenotypes in paediatric hereditary spastic paraplegia revealed by dynamic time warping analysis and random forests
Source: PLoS One. 2018 Mar 8;13(3):e0192345. doi: 10.1371/journal.pone.0192345 (PMC5843164; doi:10.1371/journal.pone.0192345)
Supplement: S1 Data — (ZIP) [file pone.0192345.s008.zip › HSP/Left.SR.HSP25.5.csv]

	Epoch	Time	Pelvic.obliquity	Pelvic.tilt	Pelvic rotation	Hip.abd.add	Hip.flexion	Hip.rotation	Knee.abd.add	Knee.flexion	Knee.rotation	Ankle.abd.add	Ankle.flexion	Ankle.rotation	Forefoot.abd.add	Forefoot.flexion	Forefoot.rotation
1	1	0	-1.795	12.729	-1.608	-6.976	39.43	5.83	2.723	18.272	-14.295	14.459	-3.641	0.806	10.322	7.555	-12.758
2	2	0.00601	-1.758	12.839	-1.097	-7.041	39.282	6.005	2.763	18.079	-14.221	14.074	-3.841	0.801	10.061	7.07	-12.015
3	3	0.01202	-1.731	12.95	-0.584	-7.093	39.136	6.142	2.758	18.024	-14.048	13.87	-4.222	0.723	9.985	6.324	-11.316
4	4	0.01803	-1.714	13.07	-0.06	-7.141	38.999	6.219	2.698	18.13	-13.83	13.781	-4.518	0.514	9.961	5.566	-10.772
5	5	0.02404	-1.712	13.2	0.467	-7.204	38.879	6.263	2.611	18.412	-13.623	13.525	-4.307	0.15	9.64	5.16	-10.416
6	6	0.03005	-1.729	13.35	0.969	-7.276	38.782	6.314	2.513	18.808	-13.48	12.941	-3.564	-0.316	8.882	5.15	-10.22
7	7	0.03606	-1.753	13.517	1.437	-7.335	38.699	6.423	2.39	19.269	-13.45	12.184	-2.658	-0.883	7.89	5.25	-10.204
8	8	0.04207	-1.765	13.685	1.858	-7.365	38.71	6.675	2.309	19.915	-13.54	11.393	-1.801	-1.6	6.854	5.239	-10.382
9	9	0.04808	-1.744	13.836	2.231	-7.357	38.924	7.187	2.36	20.906	-13.857	10.583	-0.993	-2.303	5.809	5.043	-10.607
10	10	0.05409	-1.695	13.978	2.57	-7.338	39.355	8.063	2.623	22.198	-14.465	9.94	-0.232	-2.973	4.943	4.729	-10.829
11	11	0.0601	-1.623	14.114	2.909	-7.352	39.846	9.212	3.109	23.485	-15.355	9.398	0.368	-3.589	4.231	4.318	-11.069
12	12	0.06611	-1.548	14.252	3.237	-7.424	40.193	10.626	3.806	24.387	-16.506	8.965	0.273	-4.018	3.757	3.418	-11.207
13	13	0.07212	-1.457	14.372	3.555	-7.535	40.324	12.239	4.663	24.855	-17.817	8.627	-0.26	-4.339	3.473	2.268	-11.227
14	14	0.07813	-1.361	14.481	3.861	-7.667	40.287	13.957	5.6	24.998	-19.156	8.428	-0.492	-4.699	3.321	1.558	-11.168
15	15	0.08414	-1.263	14.581	4.165	-7.802	40.132	15.621	6.512	24.959	-20.402	8.319	-0.136	-5.165	3.204	1.496	-11.09
16	16	0.09015	-1.149	14.665	4.472	-7.941	39.888	17.136	7.401	24.863	-21.496	8.241	0.449	-5.738	3.12	1.637	-11.065
17	17	0.09616	-1.013	14.731	4.755	-8.044	39.62	18.354	8.218	24.861	-22.266	8.162	1.272	-6.371	3.052	1.912	-11.048
18	18	0.10217	-0.857	14.772	4.999	-8.085	39.363	19.145	8.872	25.002	-22.678	8.126	2.229	-6.959	3.036	2.262	-11.042
19	19	0.10818	-0.693	14.791	5.214	-8.06	39.103	19.345	9.224	25.241	-22.675	8.042	2.792	-7.438	2.989	2.227	-11.092
20	20	0.11419	-0.527	14.793	5.422	-7.994	38.789	18.993	9.262	25.46	-22.349	7.957	2.974	-7.749	2.943	1.889	-11.153
21	21	0.1202	-0.362	14.786	5.637	-7.903	38.387	18.165	9.012	25.571	-21.838	7.945	3.193	-7.884	2.951	1.716	-11.22
22	22	0.12621	-0.199	14.778	5.861	-7.771	37.892	16.892	8.459	25.566	-21.142	8.011	3.422	-7.876	3.001	1.673	-11.293
23	23	0.13222	-0.044	14.778	6.089	-7.636	37.342	15.454	7.804	25.432	-20.442	7.979	3.599	-7.754	2.957	1.636	-11.37
24	24	0.13823	0.102	14.791	6.331	-7.519	36.764	13.949	7.131	25.207	-19.779	7.824	3.812	-7.556	2.8	1.651	-11.447
25	25	0.14424	0.241	14.811	6.594	-7.405	36.183	12.405	6.449	24.955	-19.09	7.632	4.003	-7.321	2.61	1.637	-11.487
26	26	0.15025	0.369	14.837	6.86	-7.296	35.625	10.982	5.82	24.685	-18.527	7.52	4.131	-6.991	2.495	1.577	-11.465
27	27	0.15626	0.481	14.868	7.13	-7.202	35.108	9.744	5.29	24.434	-18.084	7.337	4.291	-6.734	2.311	1.526	-11.485
28	28	0.16227	0.566	14.905	7.395	-7.144	34.617	8.723	4.891	24.187	-17.742	7.226	4.457	-6.553	2.218	1.479	-11.523
29	29	0.16828	0.63	14.952	7.657	-7.106	34.139	7.87	4.575	23.94	-17.445	7.181	4.616	-6.418	2.202	1.421	-11.523
30	30	0.17429	0.601	14.97	7.915	-7.15	33.605	7.254	4.349	23.648	-17.215	7.203	4.798	-6.368	2.256	1.403	-11.508
31	31	0.1803	0.548	14.983	8.168	-7.218	33.053	6.823	4.21	23.322	-17.058	7.18	5.017	-6.385	2.278	1.418	-11.478
32	32	0.18631	0.49	15.016	8.436	-7.309	32.539	6.463	4.116	23.013	-16.896	7.096	5.218	-6.472	2.247	1.399	-11.449
33	33	0.19232	0.44	15.054	8.7	-7.395	32.065	6.136	4.047	22.759	-16.705	7.149	5.422	-6.625	2.352	1.391	-11.438
34	34	0.19833	0.392	15.102	8.937	-7.468	31.625	5.927	4.029	22.536	-16.589	7.092	5.627	-6.803	2.356	1.348	-11.446
35	35	0.20434	0.35	15.152	9.148	-7.522	31.218	5.773	4.037	22.353	-16.477	7.057	5.836	-6.984	2.39	1.291	-11.434
36	36	0.21035	0.323	15.196	9.34	-7.565	30.827	5.687	4.098	22.185	-16.403	7.109	6.102	-7.151	2.522	1.302	-11.399
37	37	0.21636	0.31	15.241	9.522	-7.585	30.448	5.676	4.186	22.017	-16.421	6.999	6.451	-7.311	2.494	1.369	-11.371
38	38	0.22237	0.313	15.281	9.686	-7.578	30.065	5.695	4.274	21.839	-16.473	6.946	6.726	-7.486	2.522	1.382	-11.373
39	39	0.22838	0.326	15.313	9.818	-7.538	29.675	5.711	4.35	21.647	-16.543	6.887	6.913	-7.616	2.552	1.316	-11.377
40	40	0.23439	0.352	15.338	9.911	-7.455	29.275	5.722	4.414	21.444	-16.613	6.713	7.142	-7.732	2.476	1.272	-11.39
41	41	0.2404	0.387	15.366	9.982	-7.341	28.869	5.75	4.462	21.217	-16.723	6.668	7.44	-7.87	2.514	1.343	-11.449
42	42	0.24641	0.444	15.393	10.049	-7.199	28.466	5.817	4.515	20.973	-16.887	6.445	7.721	-7.938	2.38	1.366	-11.447
43	43	0.25242	0.523	15.414	10.11	-7.033	28.087	5.882	4.569	20.767	-17.044	6.322	7.94	-7.998	2.347	1.336	-11.441
44	44	0.25843	0.626	15.416	10.169	-6.837	27.725	5.918	4.61	20.612	-17.189	6.286	8.196	-8.058	2.387	1.345	-11.443
45	45	0.26444	0.745	15.403	10.236	-6.615	27.374	5.944	4.616	20.491	-17.365	6.31	8.459	-8.075	2.456	1.367	-11.426
46	46	0.27045	0.87	15.4	10.299	-6.384	27.06	5.928	4.607	20.401	-17.495	6.406	8.714	-8.085	2.598	1.391	-11.404
47	47	0.27646	1.013	15.397	10.352	-6.127	26.744	5.974	4.625	20.295	-17.676	6.415	9.003	-8.105	2.667	1.434	-11.383
48	48	0.28247	1.164	15.397	10.395	-5.844	26.435	6.057	4.641	20.186	-17.838	6.297	9.563	-8.156	2.608	1.724	-11.323
49	49	0.28848	1.317	15.404	10.436	-5.557	26.137	6.173	4.662	20.075	-17.999	6.135	10.147	-8.218	2.507	2.029	-11.246
50	50	0.29449	1.462	15.431	10.476	-5.284	25.864	6.306	4.695	19.98	-18.131	5.916	10.502	-8.321	2.372	2.085	-11.191
51	51	0.3005	1.605	15.458	10.529	-5.013	25.602	6.455	4.738	19.912	-18.249	5.698	10.696	-8.512	2.255	1.971	-11.2
52	52	0.30651	1.745	15.475	10.579	-4.743	25.347	6.623	4.787	19.872	-18.369	5.662	10.934	-8.698	2.31	1.92	-11.197
53	53	0.31252	1.879	15.484	10.627	-4.487	25.098	6.812	4.859	19.839	-18.498	5.502	11.161	-8.907	2.252	1.839	-11.216
54	54	0.31853	1.998	15.488	10.687	-4.258	24.862	6.941	4.937	19.832	-18.541	5.183	11.349	-9.161	2.058	1.684	-11.26
55	55	0.32454	2.106	15.479	10.778	-4.054	24.617	7.082	5.024	19.837	-18.62	4.824	11.555	-9.404	1.814	1.532	-11.295
56	56	0.33055	2.2	15.466	10.891	-3.886	24.389	7.149	5.098	19.883	-18.65	4.572	11.906	-9.634	1.656	1.534	-11.327
57	57	0.33656	2.282	15.443	11.021	-3.747	24.149	7.162	5.164	19.92	-18.672	4.429	12.266	-9.833	1.596	1.579	-11.362
58	58	0.34257	2.341	15.415	11.155	-3.629	23.907	7.115	5.201	19.968	-18.64	4.41	12.543	-10.064	1.65	1.572	-11.444
59	59	0.34858	2.376	15.389	11.286	-3.529	23.658	7.051	5.218	20.011	-18.607	4.411	12.754	-10.228	1.714	1.503	-11.483
60	60	0.35459	2.388	15.374	11.407	-3.457	23.414	6.955	5.215	20.054	-18.531	4.476	13.041	-10.319	1.83	1.521	-11.453
61	61	0.3606	2.39	15.359	11.512	-3.377	23.17	6.79	5.169	20.097	-18.383	4.417	13.346	-10.43	1.82	1.545	-11.446
62	62	0.36661	2.37	15.349	11.612	-3.306	22.92	6.641	5.106	20.124	-18.251	4.268	13.622	-10.489	1.718	1.529	-11.398
63	63	0.37262	2.347	15.337	11.714	-3.246	22.647	6.511	5.054	20.114	-18.167	4.225	13.766	-10.528	1.718	1.417	-11.362
64	64	0.37863	2.323	15.329	11.816	-3.202	22.392	6.303	5.005	20.124	-17.981	4.183	13.889	-10.639	1.736	1.284	-11.381
65	65	0.38464	2.296	15.322	11.919	-3.166	22.158	6.117	4.968	20.149	-17.802	4.06	14.047	-10.75	1.676	1.17	-11.39
66	66	0.39065	2.261	15.3	12.024	-3.129	21.915	5.903	4.897	20.183	-17.587	3.998	14.26	-10.871	1.661	1.131	-11.391
67	67	0.39666	2.22	15.264	12.129	-3.1	21.643	5.678	4.811	20.195	-17.378	4.039	14.533	-10.904	1.731	1.18	-11.316
68	68	0.40267	2.173	15.216	12.224	-3.069	21.346	5.473	4.728	20.18	-17.202	4.067	14.856	-10.923	1.79	1.288	-11.248
69	69	0.40868	2.123	15.145	12.311	-3.031	21.005	5.314	4.667	20.117	-17.061	3.981	15.1	-11.02	1.755	1.318	-11.258
70	70	0.41469	2.062	15.056	12.38	-2.995	20.623	5.194	4.614	20.015	-16.92	3.855	15.204	-11.114	1.69	1.216	-11.252
71	71	0.4207	1.993	14.945	12.422	-2.957	20.203	5.062	4.542	19.896	-16.76	3.974	15.305	-11.189	1.853	1.164	-11.243
72	72	0.42671	1.914	14.821	12.444	-2.91	19.755	4.945	4.449	19.752	-16.593	4.095	15.458	-11.302	2.013	1.178	-11.263
73	73	0.43272	1.838	14.676	12.456	-2.854	19.265	4.876	4.363	19.571	-16.472	4.209	15.624	-11.352	2.163	1.215	-11.224
74	74	0.43873	1.767	14.534	12.472	-2.789	18.756	4.773	4.258	19.372	-16.351	4.41	15.76	-11.375	2.389	1.237	-11.182
75	75	0.44474	1.691	14.361	12.49	-2.733	18.226	4.689	4.178	19.169	-16.273	4.585	15.863	-11.346	2.593	1.226	-11.117
76	76	0.45075	1.618	14.176	12.492	-2.684	17.683	4.67	4.151	18.93	-16.21	4.624	15.785	-11.443	2.695	1.038	-11.161
77	77	0.45676	1.547	13.996	12.474	-2.638	17.137	4.649	4.126	18.669	-16.084	4.618	15.575	-11.611	2.766	0.727	-11.241
78	78	0.46277	1.476	13.834	12.454	-2.607	16.604	4.623	4.102	18.402	-15.961	4.635	15.413	-11.709	2.851	0.468	-11.261
79	79	0.46878	1.403	13.691	12.426	-2.582	16.09	4.599	4.074	18.133	-15.842	4.702	15.417	-11.777	2.98	0.384	-11.255
80	80	0.47479	1.329	13.565	12.372	-2.562	15.585	4.659	4.075	17.848	-15.773	4.74	15.508	-11.866	3.089	0.385	-11.266
81	81	0.4808	1.254	13.444	12.282	-2.541	15.081	4.766	4.089	17.543	-15.7	4.755	15.686	-11.915	3.189	0.477	-11.223
82	82	0.48681	1.184	13.334	12.157	-2.492	14.58	4.943	4.079	17.215	-15.669	4.937	15.793	-11.94	3.441	0.541	-11.154
83	83	0.49282	1.126	13.232	12.005	-2.427	14.078	5.176	4.084	16.857	-15.679	5.072	15.944	-11.928	3.658	0.652	-11.059
84	84	0.49883	1.082	13.145	11.837	-2.359	13.595	5.468	4.119	16.492	-15.707	5.037	16.242	-11.976	3.73	0.881	-10.999
85	85	0.50484	1.046	13.066	11.666	-2.291	13.127	5.756	4.144	16.141	-15.726	5.107	16.586	-12.024	3.893	1.17	-10.937
86	86	0.51085	1.019	12.983	11.491	-2.225	12.643	6.17	4.212	15.751	-15.886	5.196	16.773	-12.008	4.076	1.318	-10.837
87	87	0.51686	1	12.9	11.292	-2.15	12.16	6.615	4.279	15.349	-16.091	5.338	16.611	-12.002	4.293	1.14	-10.789
88	88	0.52287	0.993	12.816	11.068	-2.072	11.673	7.163	4.374	14.921	-16.375	5.532	16.273	-12.003	4.563	0.808	-10.756
89	89	0.52888	0.993	12.726	10.826	-1.992	11.179	7.719	4.472	14.498	-16.644	5.686	16.006	-11.981	4.799	0.527	-10.691
90	90	0.53489	0.99	12.635	10.564	-1.903	10.684	8.274	4.546	14.079	-16.882	5.838	15.988	-11.963	5.039	0.493	-10.614
91	91	0.5409	0.984	12.531	10.27	-1.826	10.165	8.88	4.636	13.641	-17.151	5.97	16.033	-11.935	5.265	0.523	-10.545
92	92	0.54691	0.978	12.424	9.94	-1.747	9.649	9.507	4.718	13.218	-17.398	6.094	16.096	-11.979	5.479	0.565	-10.539
93	93	0.55292	0.977	12.308	9.574	-1.651	9.124	10.152	4.78	12.808	-17.622	6.262	16.086	-12.016	5.734	0.53	-10.518
94	94	0.55893	0.984	12.183	9.181	-1.549	8.589	10.827	4.847	12.393	-17.863	6.352	16.033	-12.015	5.916	0.434	-10.474
95	95	0.56494	0.99	12.054	8.773	-1.454	8.07	11.43	4.903	12.022	-18.008	6.38	16.021	-12.04	6.038	0.352	-10.45
96	96	0.57095	1.01	11.905	8.347	-1.348	7.563	11.971	4.937	11.717	-18.083	6.582	16.118	-12.025	6.314	0.384	-10.395
97	97	0.57696	1.033	11.752	7.898	-1.234	7.086	12.458	4.948	11.479	-18.082	6.739	16.243	-11.981	6.535	0.408	-10.31
98	98	0.58297	1.062	11.592	7.423	-1.115	6.633	12.891	4.957	11.307	-17.999	6.799	16.315	-11.949	6.659	0.335	-10.238
99	99	0.58898	1.095	11.416	6.911	-0.999	6.182	13.366	4.985	11.168	-17.956	6.744	16.359	-11.884	6.658	0.194	-10.169
100	100	0.59499	1.127	11.23	6.362	-0.871	5.763	13.79	4.982	11.128	-17.831	6.776	16.377	-11.841	6.716	0.005	-10.126
101	101	0.601	1.168	11.038	5.769	-0.725	5.381	14.221	4.968	11.176	-17.654	6.808	16.401	-11.789	6.764	-0.217	-10.059
102	102	0.60701	1.212	10.849	5.145	-0.589	5.037	14.63	4.956	11.292	-17.434	6.973	16.331	-11.67	6.924	-0.543	-9.941
103	103	0.61302	1.259	10.659	4.495	-0.446	4.723	15.018	4.915	11.491	-17.172	7.263	16.037	-11.478	7.17	-1.116	-9.751
104	104	0.61903	1.298	10.481	3.828	-0.308	4.463	15.365	4.845	11.798	-16.854	7.685	15.563	-11.293	7.503	-1.898	-9.568
105	105	0.62504	1.34	10.309	3.149	-0.175	4.242	15.737	4.791	12.177	-16.495	7.997	15.142	-11.102	7.735	-2.694	-9.332
106	106	0.63105	1.398	10.143	2.454	-0.043	4.065	16.134	4.756	12.622	-16.132	8.22	14.813	-10.899	7.875	-3.448	-9.072
107	107	0.63706	1.461	9.993	1.756	0.09	3.949	16.512	4.702	13.15	-15.765	8.503	14.628	-10.678	8.042	-4.078	-8.81
108	108	0.64307	1.521	9.87	1.053	0.23	3.911	16.884	4.63	13.776	-15.372	8.837	14.621	-10.447	8.244	-4.566	-8.518
109	109	0.64908	1.583	9.774	0.341	0.366	3.951	17.264	4.573	14.472	-14.955	9.154	14.591	-10.217	8.429	-5.104	-8.212
110	110	0.65509	1.647	9.71	-0.384	0.511	4.068	17.605	4.494	15.242	-14.497	9.543	14.411	-9.945	8.662	-5.811	-7.872
111	111	0.6611	1.718	9.668	-1.123	0.702	4.245	17.999	4.381	16.074	-14.114	9.916	14.126	-9.656	8.851	-6.639	-7.544
112	112	0.66711	1.778	9.649	-1.877	0.919	4.461	18.415	4.25	16.942	-13.78	10.135	13.776	-9.405	8.878	-7.553	-7.288
113	113	0.67312	1.809	9.648	-2.647	1.134	4.712	18.858	4.117	17.844	-13.48	10.234	13.345	-9.129	8.793	-8.579	-7.03
114	114	0.67913	1.788	9.663	-3.42	1.318	4.998	19.291	3.965	18.792	-13.193	10.383	12.905	-8.857	8.746	-9.624	-6.805
115	115	0.68514	1.706	9.698	-4.185	1.468	5.332	19.664	3.793	19.796	-12.89	10.504	12.493	-8.582	8.675	-10.665	-6.613
116	116	0.69115	1.562	9.735	-4.917	1.577	5.69	20.065	3.664	20.824	-12.704	10.272	12.112	-8.267	8.28	-11.728	-6.444
117	117	0.69716	1.372	9.776	-5.604	1.66	6.095	20.38	3.528	21.935	-12.496	9.88	11.733	-8.005	7.734	-12.837	-6.351
118	118	0.70317	1.133	9.816	-6.247	1.708	6.531	20.667	3.406	23.096	-12.346	9.386	11.223	-7.733	7.091	-14.105	-6.302
119	119	0.70918	0.84	9.857	-6.855	1.722	7.007	20.917	3.309	24.296	-12.233	8.602	10.57	-7.443	6.191	-15.557	-6.289
120	120	0.71519	0.494	9.898	-7.431	1.692	7.538	21.081	3.215	25.584	-12.09	7.797	9.854	-7.204	5.291	-17.11	-6.367
121	121	0.7212	0.104	9.929	-7.981	1.626	8.125	21.207	3.153	26.978	-11.958	7.014	9.126	-7.084	4.442	-18.712	-6.61
122	122	0.72721	-0.311	9.951	-8.493	1.528	8.753	21.288	3.126	28.432	-11.833	6.234	8.27	-7.011	3.632	-20.471	-6.938
123	123	0.73322	-0.737	9.961	-8.969	1.413	9.425	21.306	3.142	29.935	-11.754	5.238	7.324	-6.938	2.663	-22.361	-7.357
124	124	0.73923	-1.16	9.966	-9.405	1.307	10.138	21.3	3.192	31.494	-11.747	4.194	6.45	-6.977	1.688	-24.207	-7.952
125	125	0.74524	-1.574	9.978	-9.799	1.202	10.914	21.226	3.272	33.136	-11.716	3.249	5.681	-7.134	0.863	-25.988	-8.674
126	126	0.75125	-1.969	10.002	-10.155	1.097	11.758	21.089	3.401	34.824	-11.711	2.43	4.795	-7.315	0.238	-27.892	-9.488
127	127	0.75726	-2.341	10.032	-10.474	0.998	12.653	20.894	3.578	36.536	-11.766	1.487	3.858	-7.518	-0.429	-29.88	-10.411
128	128	0.76327	-2.682	10.068	-10.752	0.898	13.588	20.699	3.842	38.237	-11.895	0.568	2.979	-7.829	-0.992	-31.798	-11.49
129	129	0.76928	-3	10.105	-10.998	0.788	14.56	20.48	4.165	39.929	-12.085	-0.267	2.152	-8.214	-1.397	-33.643	-12.703
130	130	0.77529	-3.309	10.148	-11.222	0.662	15.566	20.253	4.531	41.61	-12.346	-1.006	1.351	-8.543	-1.64	-35.439	-13.923
131	131	0.7813	-3.593	10.203	-11.438	0.548	16.6	20	4.921	43.295	-12.664	-1.689	0.586	-8.892	-1.749	-37.203	-15.226
132	132	0.78731	-3.865	10.28	-11.646	0.428	17.664	19.748	5.338	44.96	-13.057	-2.213	-0.099	-9.248	-1.649	-38.841	-16.596
133	133	0.79332	-4.121	10.372	-11.84	0.289	18.722	19.487	5.788	46.578	-13.517	-2.708	-0.76	-9.557	-1.456	-40.442	-17.978
134	134	0.79933	-4.362	10.485	-12.012	0.14	19.807	19.199	6.247	48.176	-14.058	-3.317	-1.37	-9.754	-1.32	-42.015	-19.327
135	135	0.80534	-4.589	10.617	-12.175	-0.01	20.912	18.911	6.71	49.706	-14.66	-4.086	-1.879	-9.887	-1.299	-43.49	-20.654
136	136	0.81135	-4.802	10.769	-12.318	-0.189	22.01	18.582	7.145	51.105	-15.281	-4.638	-2.216	-9.957	-1.07	-44.631	-21.951
137	137	0.81736	-4.991	10.927	-12.433	-0.374	23.065	18.157	7.486	52.361	-15.913	-5.034	-2.481	-9.915	-0.713	-45.538	-23.169
138	138	0.82337	-5.156	11.088	-12.503	-0.569	24.072	17.636	7.738	53.487	-16.55	-5.431	-2.69	-9.728	-0.378	-46.294	-24.259
139	139	0.82938	-5.296	11.249	-12.527	-0.784	25.036	16.963	7.872	54.493	-17.155	-5.709	-2.801	-9.405	0.03	-46.808	-25.239
140	140	0.83539	-5.405	11.403	-12.512	-1.006	25.94	16.173	7.899	55.339	-17.755	-5.874	-2.724	-8.926	0.461	-46.958	-26.097
141	141	0.8414	-5.502	11.545	-12.481	-1.232	26.803	15.242	7.774	56.071	-18.283	-6.148	-2.469	-8.306	0.7	-46.872	-26.814
142	142	0.84741	-5.59	11.672	-12.441	-1.445	27.629	14.175	7.465	56.705	-18.726	-6.373	-2.089	-7.549	0.868	-46.543	-27.371
143	143	0.85342	-5.663	11.781	-12.389	-1.649	28.403	13.011	7.021	57.224	-19.038	-6.469	-1.662	-6.775	1.062	-46.011	-27.813
144	144	0.85943	-5.714	11.868	-12.314	-1.856	29.129	11.743	6.449	57.619	-19.206	-6.352	-1.313	-6.026	1.391	-45.344	-28.164
145	145	0.86544	-5.755	11.932	-12.219	-2.068	29.81	10.452	5.818	57.903	-19.216	-6.294	-1.124	-5.322	1.658	-44.754	-28.372
146	146	0.87145	-5.789	11.961	-12.111	-2.279	30.441	9.13	5.128	58.089	-19.023	-6.408	-1.071	-4.712	1.775	-44.278	-28.446
147	147	0.87746	-5.827	11.967	-11.991	-2.503	31.038	7.848	4.434	58.2	-18.625	-6.347	-1.012	-4.267	1.992	-43.654	-28.455
148	148	0.88347	-5.87	11.962	-11.857	-2.741	31.614	6.666	3.8	58.242	-18.035	-6.218	-0.887	-3.984	2.197	-42.88	-28.389
149	149	0.88948	-5.916	11.949	-11.706	-2.996	32.177	5.603	3.244	58.219	-17.286	-6.119	-0.726	-3.855	2.315	-42.033	-28.261
150	150	0.89549	-5.969	11.931	-11.546	-3.25	32.732	4.736	2.809	58.12	-16.444	-5.885	-0.543	-3.932	2.489	-41.043	-28.142
151	151	0.9015	-6.021	11.915	-11.398	-3.486	33.268	4.101	2.537	57.946	-15.52	-5.68	-0.357	-4.298	2.614	-40.026	-28.106
152	152	0.90751	-6.087	11.908	-11.284	-3.7	33.806	3.672	2.371	57.695	-14.636	-5.381	-0.264	-4.78	2.821	-38.997	-28.122
153	153	0.91352	-6.161	11.911	-11.201	-3.884	34.339	3.464	2.324	57.361	-13.87	-5.102	-0.218	-5.248	2.985	-37.96	-28.126
154	154	0.91953	-6.224	11.918	-11.136	-4.033	34.857	3.493	2.425	56.95	-13.271	-4.809	-0.074	-5.737	3.082	-36.783	-28.197
155	155	0.92554	-6.277	11.935	-11.076	-4.154	35.37	3.733	2.654	56.466	-12.903	-4.584	0.225	-6.227	3.013	-35.452	-28.388
156	156	0.93155	-6.309	11.957	-11.035	-4.236	35.881	4.136	2.975	55.955	-12.776	-4.353	0.515	-6.62	2.919	-34.116	-28.615
157	157	0.93756	-6.326	11.982	-11.019	-4.275	36.384	4.689	3.368	55.415	-12.894	-4.043	0.693	-6.881	2.903	-32.835	-28.843
158	158	0.94357	-6.326	12	-11.028	-4.273	36.873	5.346	3.806	54.828	-13.244	-3.827	0.83	-7.063	2.795	-31.608	-29.138
159	159	0.94958	-6.321	12.012	-11.052	-4.25	37.358	6.059	4.247	54.186	-13.806	-3.672	0.999	-7.145	2.585	-30.338	-29.498
160	160	0.95559	-6.312	12.022	-11.095	-4.204	37.833	6.841	4.655	53.478	-14.589	-3.117	1.067	-7.024	2.682	-28.916	-29.817
161	161	0.9616	-6.303	12.027	-11.14	-4.174	38.286	7.69	5.108	52.701	-15.529	-2.568	1.001	-6.681	2.805	-27.572	-30.008
162	162	0.96761	-6.299	12.032	-11.201	-4.14	38.719	8.599	5.588	51.845	-16.604	-2.121	0.92	-6.281	2.839	-26.24	-30.224
163	163	0.97362	-6.297	12.043	-11.292	-4.077	39.142	9.517	6.02	50.942	-17.773	-1.584	0.879	-5.801	2.913	-24.8	-30.435
164	164	0.97963	-6.289	12.061	-11.406	-3.997	39.559	10.41	6.409	50.01	-18.929	-0.913	0.812	-5.26	3.107	-23.298	-30.574
165	165	0.98564	-6.279	12.08	-11.511	-3.929	39.948	11.292	6.786	49.01	-20.072	-0.222	0.835	-4.746	3.278	-21.665	-30.709
166	166	0.99165	-6.254	12.096	-11.593	-3.886	40.312	12.106	7.165	47.953	-21.169	0.361	1.368	-4.318	3.156	-19.589	-30.912
167	167	0.99766	-6.214	12.122	-11.648	-3.856	40.671	12.862	7.507	46.862	-22.182	1.041	1.933	-3.943	3.09	-17.415	-31.073
168	168	1.00367	-6.161	12.163	-11.664	-3.85	41.032	13.572	7.855	45.737	-23.108	1.715	1.882	-3.587	3.315	-15.77	-31.128
169	169	1.00968	-6.089	12.212	-11.647	-3.875	41.386	14.261	8.276	44.576	-23.954	2.148	1.48	-3.266	3.562	-14.538	-31.1
170	170	1.01569	-6.006	12.282	-11.595	-3.909	41.756	14.821	8.615	43.432	-24.624	2.739	1.47	-3.044	3.774	-12.888	-31.052
171	171	1.0217	-5.902	12.361	-11.506	-3.964	42.117	15.291	8.918	42.273	-25.123	3.475	1.623	-2.885	4.046	-11.021	-30.916
172	172	1.02771	-5.798	12.444	-11.365	-4.08	42.461	15.68	9.219	41.089	-25.442	4.2	1.703	-2.802	4.379	-9.225	-30.697
173	173	1.03372	-5.692	12.532	-11.181	-4.229	42.793	15.975	9.484	39.894	-25.62	4.942	1.74	-2.757	4.773	-7.466	-30.403
174	174	1.03973	-5.581	12.618	-10.966	-4.403	43.101	16.226	9.732	38.706	-25.604	5.788	1.808	-2.798	5.269	-5.667	-30.004
175	175	1.04574	-5.479	12.702	-10.714	-4.599	43.39	16.36	9.873	37.537	-25.359	6.744	1.933	-2.904	5.835	-3.806	-29.493
176	176	1.05175	-5.366	12.778	-10.425	-4.819	43.638	16.425	10.006	36.33	-25.03	7.422	2.035	-2.965	6.217	-2.115	-28.848
177	177	1.05776	-5.253	12.836	-10.104	-5.062	43.846	16.429	10.089	35.105	-24.613	8.025	2.137	-3.033	6.54	-0.476	-28.129
178	178	1.06377	-5.156	12.862	-9.83	-5.259	44.023	16.369	10.056	33.913	-24.042	8.701	2.245	-3.22	6.919	1.178	-27.44
179	179	1.06978	-5.062	12.864	-9.569	-5.441	44.157	16.284	9.967	32.719	-23.407	9.43	2.204	-3.427	7.409	2.693	-26.729
180	180	1.07579	-4.96	12.849	-9.28	-5.627	44.242	16.128	9.835	31.519	-22.748	9.977	1.988	-3.613	7.813	3.931	-25.993
181	181	1.0818	-4.837	12.813	-8.972	-5.789	44.274	15.891	9.628	30.338	-22.096	10.405	1.742	-3.75	8.106	5.043	-25.237
182	182	1.08781	-4.707	12.756	-8.648	-5.946	44.267	15.582	9.359	29.207	-21.396	10.856	1.494	-3.895	8.401	6.098	-24.487
183	183	1.09382	-4.57	12.676	-8.32	-6.082	44.219	15.184	9.025	28.137	-20.696	11.243	1.183	-4.015	8.648	7.002	-23.783
184	184	1.09983	-4.428	12.577	-7.984	-6.221	44.119	14.783	8.709	27.102	-20.079	11.409	0.831	-4.079	8.718	7.707	-23.098
185	185	1.10584	-4.287	12.463	-7.634	-6.343	43.973	14.386	8.358	26.131	-19.515	11.635	0.468	-4.179	8.821	8.345	-22.496
186	186	1.11185	-4.14	12.329	-7.268	-6.457	43.787	13.946	7.999	25.24	-18.995	11.82	0.093	-4.27	8.894	8.872	-21.961
187	187	1.11786	-3.982	12.169	-6.885	-6.579	43.542	13.514	7.664	24.371	-18.574	12.019	-0.259	-4.308	8.98	9.372	-21.456
188	188	1.12387	-3.819	11.992	-6.475	-6.705	43.236	13.094	7.352	23.514	-18.277	12.134	-0.559	-4.312	8.987	9.844	-21.006
189	189	1.12988	-3.655	11.8	-6.049	-6.83	42.883	12.666	7.049	22.688	-18.081	12.278	-0.803	-4.266	9.021	10.325	-20.603
190	190	1.13589	-3.497	11.595	-5.597	-6.968	42.497	12.239	6.775	21.945	-17.973	12.426	-0.913	-4.205	9.043	10.846	-20.268
191	191	1.1419	-3.343	11.377	-5.125	-7.115	42.084	11.797	6.549	21.298	-17.89	12.419	-0.916	-4.16	8.938	11.317	-19.978
192	192	1.14791	-3.206	11.154	-4.638	-7.277	41.653	11.368	6.363	20.751	-17.854	12.392	-0.833	-4.039	8.829	11.742	-19.658
193	193	1.15392	-3.085	10.933	-4.151	-7.43	41.215	10.972	6.19	20.304	-17.855	12.536	-0.684	-3.92	8.88	12.184	-19.369
194	194	1.15993	-2.984	10.718	-3.66	-7.587	40.791	10.51	6.035	19.982	-17.774	12.647	-0.425	-3.809	8.916	12.607	-19.088
195	195	1.16594	-2.922	10.521	-3.164	-7.75	40.39	10.013	5.872	19.796	-17.588	12.901	-0.319	-3.706	9.15	12.796	-18.792
196	196	1.17195	-2.893	10.34	-2.658	-7.926	39.985	9.534	5.723	19.673	-17.387	13.198	-0.331	-3.582	9.482	12.79	-18.471
197	197	1.17796	-2.896	10.174	-2.147	-8.113	39.579	9.058	5.587	19.613	-17.1	13.467	-0.471	-3.521	9.842	12.566	-18.153
198	198	1.18397	-2.928	10.025	-1.62	-8.328	39.171	8.579	5.474	19.609	-16.718	13.714	-0.671	-3.484	10.22	12.185	-17.776
199	199	1.18998	-2.985	9.892	-1.075	-8.633	38.817	8.123	5.462	19.712	-16.249	13.846	-0.915	-3.369	10.529	11.609	-17.248
200	200	1.19599	-3.075	9.777	-0.529	-8.894	38.439	7.69	5.384	19.855	-15.759	13.731	-1.123	-3.097	10.596	10.868	-16.494
201	201	1.202	-3.192	9.725	0.021	-9.158	38.096	7.328	5.314	20.006	-15.253	13.477	-1.428	-2.809	10.546	9.934	-15.642
