# Supplementary material for: Gait phenotypes in paediatric hereditary spastic paraplegia revealed by dynamic time warping analysis and random forests
Source: PLoS One. 2018 Mar 8;13(3):e0192345. doi: 10.1371/journal.pone.0192345 (PMC5843164; doi:10.1371/journal.pone.0192345)
Supplement: S1 Data — (ZIP) [file pone.0192345.s008.zip › HSP/Left.SR.HSP26.1.csv]

	Epoch	Time	Pelvic.obliquity	Pelvic.tilt	Pelvic rotation	Hip.abd.add	Hip.flexion	Hip.rotation	Knee.abd.add	Knee.flexion	Knee.rotation	Ankle.abd.add	Ankle.flexion	Ankle.rotation	Forefoot.abd.add	Forefoot.flexion	Forefoot.rotation
1	1	0	2.176	31.211	-2.137	-8.812	78.079	-13.504	1.16	43.244	5.644	2.611	-3.416	-12.136	3.799	3.069	-22.774
2	2	0.00451	2.226	31.545	-1.91	-8.352	77.833	-13.29	0.943	42.153	5.597	2.567	-4.147	-12.058	3.658	2.636	-22.072
3	3	0.00902	2.259	31.879	-1.679	-7.963	77.586	-13.242	0.653	41.222	5.66	2.153	-4.842	-11.991	3.212	1.972	-21.445
4	4	0.01353	2.283	32.22	-1.449	-7.626	77.355	-13.303	0.3	40.519	5.735	1.353	-5.407	-11.982	2.423	1.109	-20.989
5	5	0.01804	2.311	32.581	-1.222	-7.328	77.192	-13.397	-0.108	40.179	5.809	0.158	-5.399	-12.008	1.198	0.379	-20.631
6	6	0.02255	2.37	32.963	-1.026	-7.029	77.214	-13.407	-0.583	40.464	5.812	-0.568	-4.563	-12.235	0.286	0.175	-20.498
7	7	0.02706	2.428	33.359	-0.857	-6.778	77.506	-13.315	-1.07	41.337	5.726	-1.103	-3.229	-12.461	-0.497	0.207	-20.405
8	8	0.03157	2.464	33.761	-0.715	-6.577	78	-13.046	-1.455	42.484	5.531	-1.501	-2.089	-12.711	-1.109	0.033	-20.351
9	9	0.03608	2.484	34.189	-0.601	-6.428	78.596	-12.588	-1.618	43.533	5.226	-2.108	-1.554	-12.983	-1.82	-0.612	-20.35
10	10	0.04059	2.511	34.635	-0.526	-6.302	79.165	-12.004	-1.56	44.283	4.841	-2.848	-1.452	-13.221	-2.59	-1.451	-20.36
11	11	0.0451	2.571	35.077	-0.506	-6.149	79.638	-11.342	-1.343	44.778	4.404	-3.298	-1.444	-13.438	-3.081	-2.101	-20.364
12	12	0.04961	2.69	35.485	-0.557	-5.919	79.991	-10.649	-1.04	45.182	3.939	-3.238	-1.269	-13.679	-3.115	-2.39	-20.372
13	13	0.05412	2.896	35.815	-0.694	-5.57	80.187	-9.962	-0.687	45.598	3.459	-2.89	-0.847	-13.963	-2.897	-2.421	-20.383
14	14	0.05863	3.195	36.024	-0.926	-5.076	80.16	-9.236	-0.237	45.976	2.955	-2.59	-0.354	-14.316	-2.71	-2.453	-20.398
15	15	0.06314	3.586	36.167	-1.257	-4.427	79.893	-8.419	0.369	46.11	2.409	-2.55	0.068	-14.746	-2.738	-2.574	-20.409
16	16	0.06765	4.025	36.263	-1.677	-3.646	79.387	-7.628	0.998	45.889	1.944	-2.4	0.314	-15.255	-2.646	-2.673	-20.407
17	17	0.07216	4.443	36.343	-2.155	-2.784	78.716	-6.975	1.488	45.349	1.647	-2.137	0.421	-15.808	-2.456	-2.714	-20.386
18	18	0.07667	4.832	36.431	-2.673	-1.863	77.941	-6.61	1.73	44.6	1.533	-1.937	0.471	-16.3	-2.323	-2.736	-20.344
19	19	0.08118	5.153	36.524	-3.228	-0.908	77.09	-6.464	1.756	43.669	1.532	-1.738	0.418	-16.712	-2.181	-2.762	-20.324
20	20	0.08569	5.492	36.699	-3.949	0.284	76.253	-6.609	1.507	42.559	1.618	-1.603	0.28	-17.032	-2.099	-2.784	-20.318
21	21	0.0902	5.822	36.951	-4.79	1.646	75.443	-6.989	1.006	41.279	1.793	-1.511	0.064	-17.263	-2.077	-2.782	-20.323
22	22	0.09471	6.065	37.25	-5.656	3.032	74.651	-7.477	0.331	39.854	2.05	-1.416	-0.217	-17.41	-2.076	-2.735	-20.339
23	23	0.09922	6.2	37.604	-6.541	4.418	73.903	-8.017	-0.472	38.324	2.36	-1.302	-0.556	-17.449	-2.074	-2.653	-20.355
24	24	0.10373	6.225	38.014	-7.432	5.781	73.216	-8.583	-1.371	36.726	2.667	-1.125	-0.985	-17.32	-2.028	-2.573	-20.356
25	25	0.10824	6.117	38.488	-8.314	7.096	72.594	-9.049	-2.29	35.058	2.89	-0.911	-1.45	-17.019	-1.96	-2.46	-20.341
26	26	0.11275	5.895	39.02	-9.187	8.38	72.022	-9.387	-3.216	33.33	3.009	-0.621	-1.944	-16.601	-1.842	-2.307	-20.343
27	27	0.11726	5.543	39.615	-10.042	9.614	71.5	-9.472	-4.084	31.542	2.934	-0.335	-2.454	-16.1	-1.743	-2.131	-20.391
28	28	0.12177	5.073	40.269	-10.863	10.755	71.04	-9.276	-4.831	29.743	2.687	-0.228	-2.995	-15.481	-1.802	-2.02	-20.392
29	29	0.12628	4.497	40.975	-11.643	11.807	70.618	-8.805	-5.471	27.931	2.278	-0.243	-3.576	-14.796	-1.965	-1.976	-20.368
30	30	0.13079	3.83	41.694	-12.366	12.692	70.182	-7.976	-5.923	26.098	1.683	-0.24	-4.184	-14.099	-2.11	-1.922	-20.336
31	31	0.1353	3.061	42.508	-13.026	13.417	69.77	-6.792	-6.208	24.224	0.955	-0.161	-4.773	-13.475	-2.187	-1.815	-20.305
32	32	0.13981	2.202	43.426	-13.605	14	69.403	-5.3	-6.38	22.332	0.131	-0.024	-5.325	-12.957	-2.21	-1.66	-20.261
33	33	0.14432	1.297	44.361	-14.084	14.438	69.04	-3.575	-6.474	20.474	-0.759	0.152	-5.848	-12.53	-2.202	-1.486	-20.178
34	34	0.14883	0.39	45.292	-14.457	14.746	68.658	-1.723	-6.538	18.664	-1.639	0.348	-6.336	-12.229	-2.181	-1.311	-20.063
35	35	0.15334	-0.511	46.212	-14.701	14.897	68.237	0.241	-6.569	16.873	-2.494	0.508	-6.812	-12.109	-2.198	-1.173	-19.964
36	36	0.15785	-1.339	47.089	-14.826	14.925	67.732	2.193	-6.605	15.095	-3.317	0.653	-7.163	-12.109	-2.239	-0.961	-19.866
37	37	0.16236	-2.091	47.916	-14.82	14.806	67.163	4.017	-6.655	13.344	-4.016	0.798	-7.516	-12.242	-2.263	-0.794	-19.793
38	38	0.16687	-2.716	48.668	-14.719	14.585	66.502	5.644	-6.697	11.58	-4.637	0.935	-7.892	-12.42	-2.253	-0.668	-19.747
39	39	0.17138	-3.21	49.34	-14.526	14.295	65.757	6.975	-6.789	9.805	-5.14	1.061	-8.298	-12.587	-2.226	-0.586	-19.718
40	40	0.17589	-3.557	49.931	-14.25	13.972	64.949	7.932	-6.942	8.054	-5.478	1.16	-8.718	-12.759	-2.199	-0.557	-19.734
41	41	0.1804	-3.755	50.44	-13.898	13.624	64.101	8.523	-7.114	6.37	-5.69	1.175	-9.135	-12.893	-2.21	-0.601	-19.777
42	42	0.18491	-3.811	50.875	-13.474	13.262	63.253	8.758	-7.29	4.818	-5.8	1.168	-9.531	-12.963	-2.206	-0.714	-19.834
43	43	0.18942	-3.739	51.24	-12.985	12.903	62.444	8.628	-7.477	3.462	-5.789	1.209	-9.846	-12.984	-2.144	-0.845	-19.911
44	44	0.19393	-3.55	51.533	-12.448	12.561	61.686	8.154	-7.651	2.333	-5.648	1.236	-9.985	-12.963	-2.091	-0.941	-19.996
45	45	0.19844	-3.246	51.746	-11.878	12.247	60.976	7.391	-7.785	1.432	-5.426	1.226	-9.961	-12.899	-2.054	-1.012	-20.088
46	46	0.20295	-2.835	51.871	-11.286	11.961	60.3	6.43	-7.859	0.746	-5.17	1.044	-9.885	-12.788	-2.146	-1.198	-20.161
47	47	0.20746	-2.322	51.906	-10.665	11.698	59.676	5.279	-7.887	0.29	-4.839	0.781	-9.744	-12.641	-2.307	-1.454	-20.179
48	48	0.21197	-1.736	51.877	-10.032	11.474	59.088	4.095	-7.902	0.017	-4.49	0.406	-9.476	-12.569	-2.597	-1.706	-20.191
49	49	0.21648	-1.104	51.793	-9.382	11.254	58.511	3	-7.898	-0.127	-4.199	0.154	-9.125	-12.623	-2.797	-1.886	-20.229
50	50	0.22099	-0.438	51.658	-8.732	11.056	57.923	2.018	-7.88	-0.186	-3.928	-0.085	-8.792	-12.779	-3.001	-2.112	-20.241
51	51	0.2255	0.247	51.47	-8.087	10.859	57.293	1.195	-7.827	-0.208	-3.678	-0.284	-8.53	-13.026	-3.17	-2.403	-20.196
52	52	0.23001	0.943	51.231	-7.462	10.671	56.596	0.595	-7.737	-0.234	-3.492	-0.357	-8.281	-13.395	-3.234	-2.653	-20.118
53	53	0.23452	1.637	50.948	-6.877	10.521	55.82	0.249	-7.642	-0.285	-3.398	-0.291	-7.936	-13.887	-3.201	-2.74	-20.026
54	54	0.23903	2.319	50.627	-6.333	10.405	54.975	0.116	-7.547	-0.356	-3.368	-0.2	-7.471	-14.449	-3.177	-2.689	-19.892
55	55	0.24354	2.99	50.269	-5.842	10.316	54.075	0.145	-7.391	-0.422	-3.364	-0.293	-7.027	-15.051	-3.297	-2.725	-19.706
56	56	0.24805	3.619	49.896	-5.394	10.248	53.131	0.368	-7.226	-0.519	-3.472	-0.378	-6.673	-15.619	-3.392	-2.83	-19.475
57	57	0.25256	4.221	49.508	-4.996	10.212	52.124	0.721	-7.074	-0.674	-3.684	-0.171	-6.375	-16.142	-3.219	-2.873	-19.237
58	58	0.25707	4.762	49.128	-4.64	10.169	51.072	1.162	-6.926	-0.935	-3.96	0.274	-6.135	-16.654	-2.822	-2.844	-19.05
59	59	0.26158	5.278	48.736	-4.333	10.154	49.977	1.624	-6.761	-1.269	-4.289	0.646	-5.971	-17.093	-2.462	-2.878	-18.89
60	60	0.26609	5.736	48.347	-4.074	10.138	48.897	2.065	-6.58	-1.627	-4.649	0.915	-5.951	-17.403	-2.172	-3.062	-18.736
61	61	0.2706	6.138	47.961	-3.858	10.128	47.85	2.424	-6.392	-1.986	-4.99	1.044	-6	-17.548	-1.993	-3.347	-18.558
62	62	0.27511	6.469	47.601	-3.674	10.102	46.855	2.682	-6.207	-2.339	-5.287	1.104	-6.032	-17.549	-1.87	-3.635	-18.359
63	63	0.27962	6.725	47.292	-3.515	10.052	45.923	2.858	-6.028	-2.685	-5.549	1.152	-6.023	-17.442	-1.755	-3.888	-18.165
64	64	0.28413	6.915	47.045	-3.376	9.982	45.063	2.952	-5.851	-3.02	-5.771	1.12	-5.981	-17.245	-1.705	-4.147	-17.973
65	65	0.28864	7.019	46.88	-3.244	9.847	44.31	2.947	-5.645	-3.318	-5.897	0.953	-5.905	-16.979	-1.77	-4.437	-17.763
66	66	0.29315	7.037	46.791	-3.119	9.641	43.645	2.916	-5.412	-3.608	-5.995	0.719	-5.846	-16.683	-1.885	-4.762	-17.573
67	67	0.29766	6.95	46.791	-2.991	9.367	43.099	2.885	-5.216	-3.861	-6.1	0.589	-5.837	-16.328	-1.925	-5.109	-17.385
68	68	0.30217	6.77	46.871	-2.878	9.042	42.669	2.842	-5.04	-4.04	-6.131	0.608	-5.838	-16.021	-1.843	-5.455	-17.238
69	69	0.30668	6.494	47.022	-2.765	8.644	42.343	2.812	-4.851	-4.164	-6.075	0.433	-5.856	-15.767	-1.946	-5.899	-17.092
70	70	0.31119	6.128	47.23	-2.666	8.181	42.091	2.863	-4.653	-4.255	-5.997	0.139	-5.886	-15.53	-2.16	-6.396	-16.919
71	71	0.3157	5.663	47.487	-2.568	7.637	41.92	2.955	-4.459	-4.303	-5.888	-0.062	-5.937	-15.299	-2.302	-6.897	-16.734
72	72	0.32021	5.101	47.785	-2.471	7.015	41.825	3.097	-4.277	-4.297	-5.739	-0.056	-5.962	-15.13	-2.267	-7.324	-16.575
73	73	0.32472	4.451	48.104	-2.38	6.324	41.791	3.316	-4.093	-4.236	-5.565	0.05	-5.95	-15.053	-2.15	-7.703	-16.458
74	74	0.32923	3.727	48.428	-2.298	5.572	41.799	3.62	-3.893	-4.129	-5.41	0.117	-5.952	-15.026	-2.066	-8.113	-16.375
75	75	0.33374	2.941	48.74	-2.231	4.776	41.832	4.024	-3.689	-3.982	-5.32	0.246	-5.978	-15.013	-1.924	-8.534	-16.322
76	76	0.33825	2.097	49.002	-2.179	3.946	41.869	4.442	-3.483	-3.769	-5.191	0.465	-6.077	-15.024	-1.699	-9.02	-16.292
77	77	0.34276	1.198	49.29	-2.145	3.1	41.895	4.953	-3.307	-3.615	-5.154	0.783	-6.102	-14.986	-1.387	-9.389	-16.266
78	78	0.34727	0.282	49.497	-2.135	2.261	41.89	5.48	-3.14	-3.411	-5.127	1.369	-6.051	-15.007	-0.825	-9.612	-16.32
79	79	0.35178	-0.624	49.62	-2.158	1.451	41.833	6.021	-2.974	-3.184	-5.103	2.057	-5.981	-15.066	-0.165	-9.786	-16.421
80	80	0.35629	-1.51	49.66	-2.209	0.683	41.721	6.519	-2.815	-2.924	-5.064	2.708	-5.969	-15.072	0.464	-10.042	-16.509
81	81	0.3608	-2.349	49.609	-2.29	-0.013	41.525	6.987	-2.687	-2.661	-5.063	3.489	-6.044	-15.072	1.219	-10.342	-16.656
82	82	0.36531	-3.111	49.46	-2.403	-0.604	41.222	7.386	-2.608	-2.411	-5.065	4.387	-6.109	-15.08	2.078	-10.591	-16.858
83	83	0.36982	-3.779	49.214	-2.554	-1.077	40.801	7.694	-2.569	-2.177	-5.028	5.268	-6.131	-15.09	2.916	-10.8	-17.077
84	84	0.37433	-4.355	48.877	-2.747	-1.438	40.264	7.947	-2.556	-1.962	-4.98	5.99	-6.176	-15.071	3.614	-11.078	-17.276
85	85	0.37884	-4.852	48.463	-2.987	-1.693	39.629	8.161	-2.57	-1.767	-4.967	6.475	-6.268	-14.949	4.103	-11.476	-17.426
86	86	0.38335	-5.285	47.985	-3.283	-1.844	38.925	8.309	-2.61	-1.555	-4.948	6.925	-6.376	-14.786	4.574	-11.916	-17.586
87	87	0.38786	-5.675	47.459	-3.634	-1.909	38.162	8.45	-2.675	-1.334	-4.915	7.299	-6.53	-14.674	4.989	-12.433	-17.803
88	88	0.39237	-6.025	46.89	-4.052	-1.888	37.34	8.563	-2.756	-1.135	-4.853	7.497	-6.73	-14.585	5.26	-13.036	-18.059
89	89	0.39688	-6.114	46.455	-4.308	-1.722	36.575	8.341	-2.866	-0.97	-4.75	7.714	-7.126	-14.538	5.575	-13.834	-18.376
90	90	0.40139	-6.295	45.949	-4.672	-1.582	35.756	8.201	-2.96	-0.783	-4.602	7.839	-7.514	-14.482	5.825	-14.673	-18.689
91	91	0.4059	-6.555	45.408	-5.097	-1.488	34.908	8.111	-3.046	-0.575	-4.411	7.898	-7.813	-14.423	6.022	-15.472	-18.989
92	92	0.41041	-6.854	44.864	-5.547	-1.428	34.035	8.059	-3.131	-0.39	-4.219	8	-8.037	-14.404	6.259	-16.181	-19.33
93	93	0.41492	-7.195	44.331	-6.026	-1.418	33.149	8.061	-3.194	-0.241	-4.035	8.07	-8.196	-14.422	6.476	-16.83	-19.7
94	94	0.41943	-7.576	43.833	-6.533	-1.452	32.283	8.104	-3.23	-0.106	-3.834	7.997	-8.306	-14.437	6.572	-17.492	-20.042
95	95	0.42394	-7.964	43.392	-7.071	-1.476	31.45	8.179	-3.277	0.016	-3.634	7.871	-8.443	-14.429	6.628	-18.219	-20.354
96	96	0.42845	-8.37	43.032	-7.633	-1.499	30.673	8.304	-3.341	0.128	-3.477	7.792	-8.661	-14.4	6.74	-19.028	-20.669
97	97	0.43296	-8.772	42.738	-8.213	-1.529	29.925	8.418	-3.386	0.21	-3.294	7.874	-8.93	-14.443	7.019	-19.836	-21.058
98	98	0.43747	-9.213	42.529	-8.781	-1.614	29.199	8.579	-3.442	0.224	-3.14	8.166	-9.224	-14.553	7.485	-20.585	-21.512
99	99	0.44198	-9.68	42.387	-9.323	-1.759	28.488	8.702	-3.484	0.181	-2.99	8.515	-9.597	-14.613	8.021	-21.397	-21.948
100	100	0.44649	-10.174	42.321	-9.844	-1.967	27.775	8.894	-3.506	0.058	-2.875	8.874	-10.113	-14.664	8.586	-22.356	-22.331
101	101	0.451	-10.699	42.489	-10.302	-2.334	26.926	9.068	-3.436	-0.439	-2.781	9.196	-10.678	-14.692	9.135	-23.394	-22.68
102	102	0.45551	-11.231	42.806	-10.692	-2.801	26.01	9.191	-3.313	-1.146	-2.706	9.462	-11.159	-14.707	9.628	-24.384	-23.016
103	103	0.46002	-11.704	42.903	-11.069	-3.176	25.244	9.262	-3.229	-1.459	-2.651	9.677	-11.537	-14.717	10.077	-25.299	-23.362
104	104	0.46453	-12.095	42.699	-11.456	-3.41	24.66	9.295	-3.193	-1.261	-2.613	9.838	-11.93	-14.723	10.51	-26.25	-23.713
105	105	0.46904	-12.447	42.503	-11.815	-3.625	24.111	9.306	-3.137	-1.029	-2.586	9.951	-12.439	-14.714	10.94	-27.337	-24.024
106	106	0.47355	-12.744	42.287	-12.152	-3.788	23.667	9.269	-3.086	-0.656	-2.558	10.092	-12.987	-14.665	11.411	-28.457	-24.299
107	107	0.47806	-13.003	42.084	-12.449	-3.939	23.184	9.191	-3.038	-0.321	-2.572	10.337	-13.557	-14.636	11.993	-29.55	-24.622
108	108	0.48257	-13.249	41.871	-12.685	-4.125	22.693	9.02	-2.967	0.035	-2.575	10.407	-14.07	-14.614	12.431	-30.672	-24.943
109	109	0.48708	-13.476	41.656	-12.864	-4.31	22.195	8.763	-2.894	0.423	-2.571	10.4	-14.605	-14.552	12.832	-31.876	-25.22
110	110	0.49159	-13.707	41.417	-12.998	-4.546	21.678	8.472	-2.795	0.815	-2.603	10.305	-15.21	-14.422	13.195	-33.198	-25.427
111	111	0.4961	-13.932	41.132	-13.089	-4.814	21.111	8.099	-2.692	1.221	-2.596	10.328	-15.859	-14.328	13.682	-34.526	-25.656
112	112	0.50061	-14.155	40.802	-13.135	-5.109	20.509	7.61	-2.604	1.662	-2.532	10.488	-16.56	-14.28	14.301	-35.86	-25.938
113	113	0.50512	-14.355	40.451	-13.162	-5.388	19.901	7.057	-2.537	2.141	-2.436	10.706	-17.28	-14.262	14.978	-37.196	-26.246
114	114	0.50963	-14.517	40.102	-13.194	-5.62	19.306	6.519	-2.487	2.645	-2.363	10.923	-17.982	-14.244	15.653	-38.517	-26.541
115	115	0.51414	-14.637	39.76	-13.227	-5.803	18.72	6.003	-2.454	3.159	-2.325	11.092	-18.642	-14.212	16.28	-39.816	-26.811
116	116	0.51865	-14.704	39.423	-13.251	-5.924	18.131	5.429	-2.445	3.691	-2.231	11.165	-19.203	-14.22	16.795	-41.071	-27.08
117	117	0.52316	-14.729	39.087	-13.251	-6.004	17.546	4.792	-2.465	4.265	-2.103	11.298	-19.695	-14.255	17.342	-42.252	-27.373
118	118	0.52767	-14.706	38.758	-13.249	-6.041	16.977	4.147	-2.484	4.866	-1.988	11.355	-20.106	-14.333	17.813	-43.386	-27.706
119	119	0.53218	-14.667	38.447	-13.285	-6.03	16.454	3.515	-2.523	5.522	-1.814	11.345	-20.593	-14.439	18.241	-44.659	-27.998
120	120	0.53669	-14.59	38.152	-13.371	-5.969	15.956	2.961	-2.565	6.184	-1.661	11.326	-21.148	-14.579	18.67	-45.997	-28.288
121	121	0.5412	-14.495	37.863	-13.472	-5.896	15.475	2.418	-2.628	6.868	-1.493	11.388	-21.743	-14.729	19.16	-47.351	-28.577
122	122	0.54571	-14.385	37.585	-13.57	-5.815	15.011	1.834	-2.709	7.569	-1.269	11.479	-22.273	-14.908	19.645	-48.637	-28.882
123	123	0.55022	-14.238	37.347	-13.678	-5.692	14.586	1.269	-2.807	8.284	-1.034	11.498	-22.744	-15.074	20.041	-49.919	-29.143
124	124	0.55473	-14.036	37.175	-13.825	-5.496	14.231	0.777	-2.916	9.03	-0.819	11.493	-23.203	-15.21	20.403	-51.227	-29.347
125	125	0.55924	-13.787	37.063	-14.022	-5.237	13.959	0.369	-3.031	9.828	-0.624	11.579	-23.66	-15.332	20.838	-52.514	-29.531
126	126	0.56375	-13.525	36.979	-14.257	-4.968	13.743	0.044	-3.146	10.668	-0.472	11.696	-24.121	-15.415	21.297	-53.811	-29.679
127	127	0.56826	-13.3	36.875	-14.471	-4.771	13.524	-0.325	-3.261	11.532	-0.268	11.756	-24.533	-15.526	21.684	-55.11	-29.826
128	128	0.57277	-13.115	36.766	-14.649	-4.684	13.317	-0.684	-3.341	12.411	-0.083	11.877	-24.922	-15.612	22.101	-56.367	-29.955
129	129	0.57728	-12.935	36.663	-14.841	-4.649	13.133	-1	-3.39	13.302	0.052	12.018	-25.33	-15.605	22.55	-57.64	-30.021
130	130	0.58179	-12.749	36.586	-15.075	-4.598	13.018	-1.208	-3.445	14.263	0.17	12.101	-25.748	-15.571	22.933	-59.001	-29.998
131	131	0.5863	-12.539	36.556	-15.343	-4.538	13	-1.356	-3.486	15.309	0.274	12.196	-26.185	-15.519	23.33	-60.41	-29.946
132	132	0.59081	-12.317	36.562	-15.61	-4.475	13.067	-1.457	-3.525	16.439	0.363	12.302	-26.638	-15.451	23.727	-61.874	-29.85
133	133	0.59532	-12.094	36.585	-15.856	-4.434	13.177	-1.491	-3.55	17.613	0.401	12.431	-27.121	-15.365	24.127	-63.382	-29.709
134	134	0.59983	-11.867	36.614	-16.08	-4.417	13.309	-1.422	-3.55	18.793	0.353	12.529	-27.644	-15.241	24.475	-64.948	-29.501
135	135	0.60434	-11.624	36.661	-16.288	-4.386	13.485	-1.241	-3.531	19.984	0.228	12.505	-28.219	-15.074	24.689	-66.631	-29.179
136	136	0.60885	-11.354	36.743	-16.475	-4.307	13.748	-0.982	-3.501	21.216	0.061	12.339	-28.876	-14.888	24.766	-68.469	-28.742
137	137	0.61336	-11.056	36.878	-16.618	-4.153	14.124	-0.627	-3.474	22.498	-0.207	12.047	-29.609	-14.684	24.711	-70.435	-28.217
138	138	0.61787	-10.723	37.049	-16.705	-3.92	14.619	-0.237	-3.47	23.868	-0.514	11.848	-30.397	-14.504	24.691	-72.405	-27.682
139	139	0.62238	-10.398	37.25	-16.699	-3.7	15.274	0.174	-3.419	25.35	-0.821	11.693	-31.288	-14.348	24.673	-74.452	-27.076
140	140	0.62689	-10.113	37.456	-16.622	-3.525	16.034	0.661	-3.294	26.861	-1.216	11.443	-32.319	-14.184	24.567	-76.625	-26.405
141	141	0.6314	-9.937	37.638	-16.447	-3.522	16.876	1.181	-3.058	28.378	-1.587	11.213	-33.466	-14.085	24.44	-78.84	-25.719
142	142	0.63591	-9.889	37.762	-16.187	-3.718	17.738	1.713	-2.749	29.873	-1.911	11.161	-34.668	-14.025	24.411	-80.969	-25.065
143	143	0.64042	-9.987	37.826	-15.842	-4.121	18.62	2.264	-2.389	31.334	-2.202	11.265	-35.882	-13.953	24.457	-82.98	-24.422
144	144	0.64493	-10.227	37.842	-15.421	-4.765	19.448	2.842	-1.939	32.683	-2.448	11.447	-37.067	-13.855	24.515	-84.871	-23.777
145	145	0.64944	-10.591	37.807	-14.941	-5.652	20.19	3.433	-1.383	33.898	-2.612	11.613	-38.174	-13.696	24.515	-86.643	-23.088
146	146	0.65395	-11.06	37.71	-14.422	-6.706	20.955	4.012	-0.784	35.109	-2.675	11.746	-39.153	-13.392	24.444	-88.274	-22.263
147	147	0.65846	-11.593	37.56	-13.893	-7.852	21.744	4.602	-0.193	36.349	-2.641	12.142	-39.971	-12.899	24.557	-89.648	-21.314
148	148	0.66297	-12.164	37.388	-13.352	-9.034	22.565	5.217	0.361	37.588	-2.567	12.98	-40.634	-12.162	25.027	-90.703	-20.245
149	149	0.66748	-12.709	37.216	-12.863	-10.163	23.464	5.782	0.821	38.815	-2.341	14.075	-41.154	-11.283	25.694	-91.487	-19.115
150	150	0.67199	-13.178	37.092	-12.398	-11.172	24.445	6.273	1.208	39.939	-1.975	15.188	-41.613	-10.34	26.34	-92.108	-17.907
151	151	0.6765	-13.496	37.023	-11.959	-11.967	25.48	6.678	1.516	40.9	-1.559	16.36	-42.01	-9.257	27.035	-92.515	-16.588
152	152	0.68101	-13.634	37.019	-11.541	-12.511	26.565	6.922	1.698	41.7	-1.038	17.699	-42.219	-8.066	27.848	-92.562	-15.198
153	153	0.68552	-13.591	37.079	-11.158	-12.798	27.697	7.023	1.775	42.329	-0.435	19.049	-42.151	-6.831	28.623	-92.185	-13.786
154	154	0.69003	-13.408	37.187	-10.844	-12.857	28.887	7.047	1.782	42.791	0.189	20.214	-41.816	-5.581	29.204	-91.429	-12.368
155	155	0.69454	-13.135	37.32	-10.624	-12.734	30.148	7.018	1.733	43.124	0.814	21.089	-41.32	-4.313	29.526	-90.434	-10.925
156	156	0.69905	-12.801	37.459	-10.493	-12.472	31.484	6.92	1.618	43.401	1.452	21.699	-40.808	-3.027	29.633	-89.385	-9.442
157	157	0.70356	-12.434	37.592	-10.437	-12.097	32.892	6.768	1.408	43.72	2.084	22.268	-40.401	-1.746	29.731	-88.438	-7.968
158	158	0.70807	-12.059	37.719	-10.433	-11.658	34.382	6.551	1.095	44.166	2.717	22.946	-40.232	-0.548	29.977	-87.747	-6.597
159	159	0.71258	-11.676	37.733	-10.497	-11.178	35.895	6.303	0.726	44.89	3.301	23.522	-40.418	0.419	30.222	-87.503	-5.471
160	160	0.71709	-11.33	37.828	-10.59	-10.647	37.589	5.955	0.274	45.877	3.894	23.816	-40.989	1.148	30.308	-87.766	-4.54
161	161	0.7216	-11.009	37.886	-10.708	-10.113	39.362	5.612	-0.18	47.177	4.446	24.056	-41.81	1.73	30.429	-88.447	-3.723
162	162	0.72611	-10.728	37.883	-10.844	-9.61	41.182	5.296	-0.624	48.783	4.936	24.248	-42.651	2.241	30.577	-89.335	-2.973
163	163	0.73062	-10.491	37.823	-10.986	-9.161	43.034	5.056	-1.006	50.635	5.34	24.423	-43.265	2.673	30.753	-90.125	-2.326
164	164	0.73513	-10.291	37.713	-11.139	-8.759	44.905	4.894	-1.295	52.647	5.666	24.513	-43.456	3.023	30.882	-90.54	-1.795
165	165	0.73964	-10.116	37.563	-11.313	-8.374	46.784	4.786	-1.496	54.718	5.917	24.467	-43.164	3.31	30.911	-90.433	-1.381
166	166	0.74415	-9.961	37.376	-11.505	-8.003	48.657	4.72	-1.616	56.784	6.107	24.289	-42.447	3.501	30.841	-89.795	-1.121
167	167	0.74866	-9.822	37.155	-11.692	-7.68	50.522	4.679	-1.621	58.855	6.3	23.926	-41.394	3.495	30.613	-88.707	-1.07
168	168	0.75317	-9.689	36.902	-11.871	-7.392	52.348	4.685	-1.52	60.904	6.454	23.499	-40.142	3.299	30.349	-87.302	-1.249
169	169	0.75768	-9.576	36.624	-12.006	-7.174	54.161	4.677	-1.346	62.958	6.596	23.018	-38.772	2.894	30.083	-85.669	-1.665
170	170	0.76219	-9.484	36.323	-12.095	-7.035	55.943	4.649	-1.094	65.006	6.793	22.379	-37.309	2.242	29.689	-83.867	-2.299
171	171	0.7667	-9.38	36.013	-12.128	-6.962	57.699	4.519	-0.832	66.983	7.026	21.589	-35.831	1.493	29.186	-81.96	-3.026
172	172	0.77121	-9.254	35.703	-12.096	-6.96	59.423	4.3	-0.554	68.892	7.269	20.689	-34.317	0.664	28.61	-79.948	-3.853
173	173	0.77572	-9.1	35.393	-12.011	-7.015	61.104	3.991	-0.273	70.718	7.519	19.705	-32.778	-0.268	27.981	-77.837	-4.809
174	174	0.78023	-8.918	35.089	-11.876	-7.127	62.747	3.546	-0.044	72.47	7.778	18.638	-31.229	-1.275	27.303	-75.665	-5.868
175	175	0.78474	-8.701	34.793	-11.688	-7.293	64.355	2.946	0.111	74.14	8.045	17.461	-29.695	-2.34	26.539	-73.469	-7.005
176	176	0.78925	-8.442	34.509	-11.453	-7.504	65.923	2.224	0.227	75.677	8.304	16.185	-28.209	-3.476	25.696	-71.244	-8.237
177	177	0.79376	-8.138	34.245	-11.166	-7.768	67.452	1.426	0.341	77.039	8.518	14.912	-26.79	-4.668	24.864	-68.962	-9.584
178	178	0.79827	-7.801	33.999	-10.814	-8.105	68.937	0.569	0.451	78.225	8.691	13.635	-25.409	-5.868	24.021	-66.623	-10.999
179	179	0.80278	-7.445	33.762	-10.419	-8.487	70.359	-0.298	0.542	79.196	8.782	12.476	-24.051	-6.971	23.254	-64.194	-12.418
180	180	0.80729	-7.061	33.54	-9.971	-8.93	71.716	-1.202	0.626	79.992	8.834	11.371	-22.671	-8.076	22.507	-61.664	-13.907
181	181	0.8118	-6.649	33.338	-9.49	-9.405	73.014	-2.1	0.729	80.61	8.814	10.32	-21.261	-9.149	21.771	-59.021	-15.455
182	182	0.81631	-6.209	33.16	-8.96	-9.928	74.257	-2.999	0.839	81.055	8.686	9.289	-19.835	-10.122	21.019	-56.304	-17.027
183	183	0.82082	-5.738	33.005	-8.412	-10.455	75.436	-3.895	0.937	81.315	8.454	8.347	-18.419	-11.02	20.286	-53.516	-18.636
184	184	0.82533	-5.234	32.861	-7.879	-10.942	76.537	-4.796	0.994	81.367	8.105	7.585	-17.099	-11.8	19.648	-50.698	-20.242
185	185	0.82984	-4.691	32.708	-7.382	-11.364	77.532	-5.713	1.004	81.183	7.623	6.977	-15.946	-12.396	19.086	-47.914	-21.772
186	186	0.83435	-4.106	32.523	-6.92	-11.723	78.383	-6.66	0.974	80.749	7.011	6.446	-14.968	-12.799	18.538	-45.187	-23.202
187	187	0.83886	-3.483	32.283	-6.471	-12.045	79.058	-7.649	0.899	80.073	6.291	5.969	-14.139	-13.012	17.989	-42.513	-24.522
188	188	0.84337	-2.838	31.968	-6.051	-12.315	79.526	-8.677	0.774	79.192	5.476	5.405	-13.438	-12.929	17.328	-39.988	-25.586
189	189	0.84788	-2.183	31.569	-5.693	-12.489	79.788	-9.76	0.569	78.098	4.614	4.669	-12.873	-12.557	16.478	-37.655	-26.348
190	190	0.85239	-1.575	31.07	-5.394	-12.583	79.833	-10.775	0.358	76.799	3.741	3.953	-12.37	-11.985	15.597	-35.359	-26.902
191	191	0.8569	-1.069	30.481	-5.129	-12.647	79.716	-11.71	0.111	75.333	2.92	3.318	-11.941	-11.222	14.746	-33.08	-27.23
192	192	0.86141	-0.684	29.861	-4.909	-12.637	79.514	-12.468	-0.23	73.968	2.105	4.018	-11.455	-10.172	14.976	-30.387	-27.366
193	193	0.86592	-0.411	29.097	-4.751	-12.571	79.177	-13.061	-0.548	72.397	1.396	4.061	-11.294	-8.882	14.629	-28.196	-27.026
194	194	0.87043	-0.232	28.268	-4.675	-12.406	78.729	-13.522	-1.043	71.242	0.802	5.585	-10.705	-7.32	15.431	-25.519	-26.437
195	195	0.87494	-0.141	27.468	-4.664	-12.138	78.22	-13.868	-1.765	70.723	0.343	9.464	-9.522	-5.662	18.162	-22.096	-25.854
196	196	0.87945	-0.141	26.717	-4.683	-11.804	77.667	-14.093	-2.508	70.348	0.069	12.961	-8.218	-3.954	20.557	-19.178	-24.887
197	197	0.88396	-0.23	26.033	-4.717	-11.419	77.091	-14.204	-3.079	69.624	0.015	14.002	-6.961	-2.402	20.799	-17.273	-23.438
198	198	0.88847	-0.401	25.446	-4.77	-10.976	76.532	-14.235	-3.32	68.059	0.258	14.457	-6.252	-2.499	20.596	-15.052	-23.332
199	199	0.89298	-0.652	24.973	-4.812	-10.521	75.996	-14.123	-2.968	65.158	0.823	10.024	-6.982	-3.089	16.402	-14.856	-22.75
200	200	0.89749	-0.997	24.637	-4.843	-10.063	75.503	-13.925	-2.65	62.184	1.598	5.726	-7.383	-4.434	12.132	-14.233	-22.896
201	201	0.902	-1.415	24.409	-4.851	-9.623	75.035	-13.695	-2.366	59.186	2.544	-0.162	-7.788	-5.655	6.402	-14.345	-22.794
