# Supplementary material for: Gait phenotypes in paediatric hereditary spastic paraplegia revealed by dynamic time warping analysis and random forests
Source: PLoS One. 2018 Mar 8;13(3):e0192345. doi: 10.1371/journal.pone.0192345 (PMC5843164; doi:10.1371/journal.pone.0192345)
Supplement: S1 Data — (ZIP) [file pone.0192345.s008.zip › HSP/Left.SR.HSP3.1.csv]

	Epoch	Time	Pelvic.obliquity	Pelvic.tilt	Pelvic rotation	Hip.abd.add	Hip.flexion	Hip.rotation	Knee.abd.add	Knee.flexion	Knee.rotation	Ankle.abd.add	Ankle.flexion	Ankle.rotation	Forefoot.abd.add	Forefoot.flexion	Forefoot.rotation
1	1	0	-2.01	14.522	-6.138	3.18	48.133	4.243	-5.354	29.362	18.905	16.315	-1.333	-3.229	10.663	-1.153	14.557
2	2	0.00732	-2.078	14.797	-5.659	3.072	48.225	3.381	-5.816	29.229	19.501	16.223	-2.173	-3.355	10.382	-2.02	14.561
3	3	0.01464	-2.128	15.091	-5.177	2.992	48.308	2.541	-6.308	29.222	19.993	16.363	-3.199	-3.573	10.256	-3.233	14.395
4	4	0.02196	-2.175	15.398	-4.671	2.901	48.378	1.74	-6.84	29.407	20.502	15.969	-3.466	-3.889	9.78	-3.814	14.262
5	5	0.02928	-2.227	15.706	-4.162	2.82	48.492	0.914	-7.484	29.829	21.087	14.903	-2.629	-4.357	8.915	-3.391	14.144
6	6	0.0366	-2.253	15.999	-3.671	2.781	48.695	0.409	-8.088	30.555	21.487	13.812	-1.343	-4.948	8.069	-2.719	14.074
7	7	0.04392	-2.261	16.276	-3.218	2.779	49.014	0.412	-8.492	31.545	21.691	12.817	-0.388	-5.647	7.157	-2.483	14.11
8	8	0.05124	-2.216	16.52	-2.769	2.824	49.4	0.695	-8.787	32.61	21.838	12.49	0.248	-6.533	6.74	-2.648	14.173
9	9	0.05856	-2.141	16.748	-2.325	2.877	49.767	1.427	-8.8	33.52	21.817	12.535	0.824	-7.57	6.671	-2.759	14.299
10	10	0.06588	-2.057	16.983	-1.927	2.948	50.036	2.654	-8.513	34.224	21.636	12.674	1.342	-8.751	6.691	-2.805	14.484
11	11	0.0732	-1.922	17.21	-1.553	3.025	50.109	4.347	-7.83	34.744	21.262	12.252	1.662	-10.013	6.179	-2.871	14.725
12	12	0.08052	-1.769	17.449	-1.198	3.089	50.098	6.317	-6.93	35.208	20.754	12.026	1.824	-11.382	5.818	-3.15	14.909
13	13	0.08784	-1.603	17.696	-0.825	3.056	50.012	8.555	-5.668	35.612	19.937	11.532	2.169	-12.717	5.394	-3.232	15.004
14	14	0.09516	-1.422	17.919	-0.444	2.99	49.902	10.532	-4.444	36.031	19.209	10.979	2.812	-13.94	5.108	-3.125	15.093
15	15	0.10248	-1.24	18.094	-0.063	2.906	49.731	12.152	-3.368	36.368	18.556	10.585	3.468	-14.898	5.022	-3.06	15.209
16	16	0.1098	-1.067	18.249	0.312	2.827	49.512	13.381	-2.509	36.577	17.961	10.175	4.129	-15.627	4.958	-2.922	15.284
17	17	0.11712	-0.918	18.388	0.694	2.701	49.188	14.106	-1.915	36.436	17.378	9.81	4.466	-15.926	4.839	-2.855	15.358
18	18	0.12444	-0.745	18.481	1.123	2.553	48.709	14.234	-1.694	36.002	16.961	9.635	4.568	-15.925	4.781	-2.87	15.468
19	19	0.13176	-0.55	18.526	1.566	2.431	48.125	13.885	-1.756	35.465	16.641	9.491	4.646	-15.71	4.743	-2.863	15.544
20	20	0.13908	-0.358	18.573	1.972	2.34	47.598	13.124	-2.018	34.997	16.452	9.49	4.781	-15.294	4.887	-2.867	15.593
21	21	0.1464	-0.188	18.638	2.324	2.309	47.171	12.035	-2.493	34.627	16.474	9.537	4.931	-14.779	5.073	-2.892	15.643
22	22	0.15372	-0.05	18.723	2.632	2.298	46.828	10.671	-3.115	34.352	16.819	9.327	5.084	-14.322	5.026	-2.896	15.668
23	23	0.16104	0.105	18.813	2.933	2.288	46.511	9.165	-3.735	34.116	17.308	8.755	5.386	-13.898	4.745	-2.721	15.67
24	24	0.16836	0.265	18.92	3.202	2.284	46.215	7.601	-4.348	33.857	17.938	8.344	5.691	-13.596	4.648	-2.576	15.613
25	25	0.17568	0.405	19.055	3.424	2.32	45.924	5.985	-5.07	33.521	18.751	8.134	5.854	-13.366	4.644	-2.569	15.581
26	26	0.183	0.513	19.207	3.585	2.358	45.622	4.683	-5.613	33.137	19.388	7.962	5.993	-13.132	4.685	-2.574	15.561
27	27	0.19032	0.577	19.371	3.694	2.394	45.396	3.449	-6.113	32.875	20.193	7.695	6.263	-13.041	4.719	-2.509	15.558
28	28	0.19764	0.634	19.542	3.767	2.449	45.186	2.374	-6.532	32.625	21.011	7.359	6.502	-13.028	4.683	-2.46	15.584
29	29	0.20496	0.712	19.699	3.846	2.506	44.922	1.593	-6.77	32.32	21.541	6.978	6.65	-12.95	4.565	-2.441	15.635
30	30	0.21228	0.764	19.85	3.9	2.549	44.663	1.091	-6.846	32.074	22.009	6.671	6.824	-13.023	4.554	-2.45	15.669
31	31	0.2196	0.799	20.004	3.909	2.631	44.406	0.763	-6.886	31.872	22.443	6.385	7.077	-13.277	4.595	-2.415	15.613
32	32	0.22692	0.861	20.16	3.908	2.732	44.07	0.777	-6.748	31.575	22.491	6.033	7.25	-13.28	4.51	-2.396	15.71
33	33	0.23424	0.923	20.329	3.865	2.863	43.717	1.014	-6.493	31.258	22.409	5.481	7.44	-13.377	4.271	-2.296	15.739
34	34	0.24156	0.994	20.478	3.782	3.022	43.328	1.451	-6.135	30.934	22.18	5.136	7.73	-13.581	4.293	-2.149	15.665
35	35	0.24888	1.078	20.66	3.673	3.242	42.976	2.122	-5.713	30.592	21.662	4.726	7.763	-13.692	4.11	-2.164	15.601
36	36	0.2562	1.188	20.865	3.57	3.506	42.678	2.883	-5.3	30.295	20.957	4.498	7.8	-13.661	4.059	-2.231	15.612
37	37	0.26352	1.342	21.031	3.511	3.758	42.386	3.476	-4.911	30.105	20.478	4.137	8.225	-13.854	4.097	-2.012	15.528
38	38	0.27084	1.488	21.178	3.448	4.01	42.077	4.122	-4.521	29.929	19.976	3.819	8.541	-13.972	4.106	-1.916	15.535
39	39	0.27816	1.59	21.317	3.335	4.274	41.781	4.768	-4.197	29.76	19.445	3.664	8.621	-13.966	4.127	-2.051	15.591
40	40	0.28548	1.649	21.466	3.189	4.536	41.566	5.36	-3.928	29.698	19.067	3.455	8.776	-14.041	4.137	-2.146	15.626
41	41	0.2928	1.7	21.592	3.058	4.763	41.362	5.779	-3.724	29.697	18.938	3.336	9.078	-14.26	4.311	-2.182	15.613
42	42	0.30012	1.744	21.689	2.953	4.997	41.123	5.993	-3.677	29.695	18.9	3.128	9.288	-14.382	4.307	-2.28	15.638
43	43	0.30744	1.758	21.779	2.884	5.198	40.923	6.013	-3.754	29.793	19.045	2.973	9.541	-14.573	4.344	-2.408	15.627
44	44	0.31476	1.757	21.866	2.844	5.327	40.78	6.019	-3.755	29.949	19.204	2.76	10.018	-14.765	4.47	-2.342	15.599
45	45	0.32208	1.783	21.925	2.847	5.433	40.555	5.829	-3.812	29.989	19.275	2.587	10.506	-14.799	4.627	-2.21	15.499
46	46	0.3294	1.802	21.964	2.868	5.51	40.256	5.565	-3.891	29.967	19.448	2.396	10.823	-14.835	4.69	-2.224	15.436
47	47	0.33672	1.783	22.002	2.883	5.528	40.049	5.341	-3.918	30.072	19.614	2.288	11.089	-14.842	4.806	-2.34	15.393
48	48	0.34404	1.766	22.013	2.91	5.558	39.868	4.894	-4.11	30.258	19.925	2.498	11.514	-14.874	5.248	-2.428	15.308
49	49	0.35136	1.751	21.999	2.95	5.561	39.585	4.566	-4.204	30.339	20.119	2.359	11.882	-14.777	5.349	-2.448	15.321
50	50	0.35868	1.716	21.995	2.992	5.505	39.31	4.16	-4.287	30.369	20.387	2.207	12.058	-14.581	5.361	-2.592	15.413
51	51	0.366	1.648	21.989	3.023	5.438	39.013	3.777	-4.407	30.34	20.588	2.195	12.326	-14.408	5.524	-2.637	15.411
52	52	0.37332	1.562	21.95	3.036	5.401	38.678	3.429	-4.56	30.359	20.865	1.911	12.598	-14.337	5.427	-2.658	15.404
53	53	0.38064	1.498	21.889	3.047	5.367	38.282	3.095	-4.715	30.341	21.182	1.928	12.754	-14.305	5.547	-2.869	15.43
54	54	0.38796	1.449	21.818	3.05	5.337	37.827	2.826	-4.839	30.237	21.454	2.008	13.083	-14.317	5.809	-2.907	15.406
55	55	0.39528	1.4	21.713	3.02	5.342	37.315	2.807	-4.835	30.084	21.528	1.851	13.412	-14.331	5.879	-2.837	15.368
56	56	0.4026	1.352	21.589	2.953	5.377	36.797	2.827	-4.79	29.908	21.531	1.282	13.607	-14.199	5.514	-2.735	15.402
57	57	0.40992	1.271	21.47	2.87	5.415	36.302	2.709	-4.902	29.783	21.733	1.084	13.805	-14.242	5.463	-2.765	15.346
58	58	0.41724	1.17	21.353	2.761	5.398	35.739	2.805	-4.869	29.578	21.858	1.073	13.949	-14.392	5.594	-2.879	15.235
59	59	0.42456	1.064	21.231	2.611	5.38	35.148	2.995	-4.778	29.332	21.956	0.898	14.099	-14.509	5.591	-2.922	15.16
60	60	0.43188	0.921	21.118	2.401	5.364	34.556	3.274	-4.695	29.047	21.965	1.009	14.293	-14.528	5.862	-2.955	15.117
61	61	0.4392	0.798	21	2.16	5.396	33.976	3.542	-4.627	28.78	21.972	0.851	14.56	-14.552	5.915	-2.854	15.04
62	62	0.44652	0.723	20.855	1.916	5.44	33.381	3.758	-4.534	28.531	21.961	0.691	14.723	-14.53	5.919	-2.853	14.958
63	63	0.45384	0.63	20.703	1.656	5.472	32.777	3.892	-4.536	28.282	22.117	0.875	14.797	-14.586	6.18	-3.03	14.896
64	64	0.46116	0.525	20.548	1.371	5.475	32.128	4.219	-4.396	27.98	22.114	0.649	14.858	-14.583	6.08	-3.09	14.842
65	65	0.46848	0.428	20.4	1.039	5.508	31.497	4.646	-4.221	27.666	21.991	0.395	14.945	-14.436	5.963	-3.085	14.867
66	66	0.4758	0.328	20.251	0.662	5.602	30.909	4.942	-4.191	27.415	22.027	0.255	15.046	-14.304	5.938	-3.118	14.913
67	67	0.48312	0.217	20.101	0.26	5.672	30.358	5.146	-4.155	27.262	22.257	-0.31	15.108	-14.266	5.531	-3.158	14.933
68	68	0.49044	0.093	19.95	-0.172	5.708	29.835	5.315	-4.115	27.123	22.471	-0.723	15.149	-14.166	5.245	-3.232	14.928
69	69	0.49776	-0.04	19.771	-0.622	5.73	29.262	5.488	-4.128	26.938	22.743	-0.768	15.27	-14.147	5.317	-3.309	14.89
70	70	0.50508	-0.149	19.568	-1.072	5.791	28.698	5.472	-4.255	26.824	23.159	-1.007	15.458	-14.077	5.213	-3.323	14.896
71	71	0.5124	-0.212	19.339	-1.517	5.857	28.131	5.311	-4.4	26.711	23.617	-0.968	15.645	-13.92	5.37	-3.392	14.916
72	72	0.51972	-0.271	19.079	-1.921	5.893	27.502	5.177	-4.549	26.56	24.01	-0.646	15.832	-13.786	5.765	-3.523	14.915
73	73	0.52704	-0.352	18.878	-2.301	5.895	26.915	5.101	-4.627	26.391	24.258	-0.674	15.875	-13.531	5.774	-3.678	14.946
74	74	0.53436	-0.585	18.723	-1.979	5.193	26.379	4.481	-4.474	26.165	24.566	-0.572	15.915	-13.314	5.896	-3.892	14.909
75	75	0.54168	-0.848	18.56	-1.117	4.054	25.782	3.426	-4.164	25.888	24.955	-0.57	16.049	-13.135	5.956	-4.047	14.869
76	76	0.549	-0.703	18.186	-0.778	3.747	24.97	2.628	-4.063	25.682	25.247	-0.765	16.203	-12.875	5.834	-4.138	14.881
77	77	0.55632	-0.328	17.712	-0.992	4.071	24.106	2.255	-4.085	25.585	25.417	-1.113	16.514	-12.583	5.653	-4.059	14.873
78	78	0.56364	0.096	17.222	-1.203	4.434	23.199	2.025	-4.031	25.47	25.456	-1.602	16.82	-12.314	5.343	-3.944	14.841
79	79	0.57096	0.485	16.744	-1.424	4.792	22.352	1.669	-4.064	25.433	25.618	-2.337	16.959	-12.043	4.714	-3.947	14.816
80	80	0.57828	0.709	16.318	-1.67	4.986	21.657	1.254	-4.122	25.541	26.007	-3.02	17.152	-11.906	4.195	-3.98	14.734
81	81	0.5856	0.952	15.851	-1.886	5.186	20.94	0.874	-4.192	25.701	26.382	-3.393	17.404	-11.797	3.98	-4.073	14.678
82	82	0.59292	1.163	15.397	-2.092	5.362	20.263	0.664	-4.256	25.937	26.501	-3.466	17.718	-11.542	4.008	-4.206	14.683
83	83	0.60024	1.322	14.944	-2.28	5.479	19.66	0.461	-4.318	26.293	26.644	-3.684	18.117	-11.313	3.936	-4.277	14.682
84	84	0.60756	1.443	14.485	-2.511	5.547	19.088	0.449	-4.283	26.699	26.662	-3.675	18.494	-11.104	4.087	-4.426	14.651
85	85	0.61488	1.619	14.011	-2.677	5.653	18.485	0.243	-4.311	27.093	26.74	-3.727	18.835	-10.858	4.152	-4.598	14.616
86	86	0.6222	1.767	13.522	-2.875	5.729	17.892	0.188	-4.269	27.525	26.742	-3.952	19.089	-10.587	4.03	-4.807	14.625
87	87	0.62952	1.851	13.048	-3.112	5.76	17.34	0.361	-4.194	28.007	26.644	-4.008	19.372	-10.294	4.065	-5.044	14.723
88	88	0.63684	1.982	12.596	-3.301	5.834	16.776	0.507	-4.163	28.451	26.4	-3.705	19.722	-9.923	4.396	-5.296	14.796
89	89	0.64416	2.132	12.158	-3.544	5.955	16.269	0.58	-4.169	28.958	26.278	-3.824	19.968	-9.567	4.315	-5.554	14.877
90	90	0.65148	2.312	11.745	-3.764	6.064	15.788	0.683	-4.07	29.483	26.129	-3.865	20.114	-9.199	4.318	-5.936	14.976
91	91	0.6588	2.41	11.407	-3.975	6.078	15.405	0.668	-4.03	30.057	26.129	-3.704	20.396	-8.902	4.573	-6.294	15.024
92	92	0.66612	2.423	11.145	-4.198	6.027	15.13	0.596	-4.099	30.672	26.214	-3.257	20.721	-8.607	5.077	-6.704	15.103
93	93	0.67344	2.516	10.901	-4.387	6.011	14.827	0.463	-4.144	31.234	26.368	-2.624	20.984	-8.348	5.756	-7.222	15.2
94	94	0.68076	2.653	10.707	-4.631	6.072	14.532	0.302	-4.246	31.733	26.483	-1.425	21.258	-8.091	6.956	-7.845	15.226
95	95	0.68808	2.924	10.589	-4.94	6.299	14.288	0.054	-4.374	32.205	26.572	-0.665	21.466	-7.745	7.718	-8.381	15.212
96	96	0.6954	3.197	10.481	-5.299	6.508	14.078	-0.224	-4.481	32.717	26.699	-0.217	21.665	-7.292	8.202	-8.847	15.247
97	97	0.70272	3.467	10.469	-5.721	6.745	13.951	-0.452	-4.581	33.2	26.797	0.128	21.916	-6.821	8.619	-9.206	15.254
98	98	0.71004	3.748	10.558	-6.184	7.036	13.89	-0.718	-4.787	33.643	26.918	0.682	22.138	-6.399	9.182	-9.635	15.22
99	99	0.71736	4.023	10.73	-6.7	7.359	13.888	-0.886	-4.917	34.069	27.003	0.304	22.197	-5.928	8.858	-9.958	15.211
100	100	0.72468	4.299	10.972	-7.276	7.69	13.952	-1.066	-5.04	34.48	27.019	-0.112	22.293	-5.329	8.496	-10.198	15.193
101	101	0.732	4.561	11.286	-7.905	8.051	14.035	-1.207	-5.21	34.813	26.976	-0.249	22.434	-4.619	8.379	-10.425	15.243
102	102	0.73932	4.774	11.617	-8.535	8.335	14.093	-1.224	-5.277	35.108	26.965	-0.703	22.429	-3.994	7.96	-10.715	15.308
103	103	0.74664	4.921	11.949	-9.136	8.567	14.17	-1.182	-5.397	35.41	26.953	-0.578	22.2	-3.485	7.98	-11.384	15.408
104	104	0.75396	4.994	12.264	-9.695	8.716	14.282	-1.171	-5.548	35.747	27.054	-0.325	21.884	-3.088	8.114	-12.19	15.528
105	105	0.76128	4.972	12.52	-10.187	8.761	14.375	-1.068	-5.675	36.11	27.043	0.03	21.588	-2.617	8.318	-13.011	15.738
106	106	0.7686	4.884	12.75	-10.637	8.716	14.497	-0.844	-5.721	36.546	26.913	0.689	21.237	-2.121	8.788	-13.997	15.994
107	107	0.77592	4.757	12.989	-11.074	8.685	14.666	-0.456	-5.796	37.038	26.646	1.933	20.691	-1.671	9.69	-15.376	16.322
108	108	0.78324	4.583	13.241	-11.5	8.616	14.875	-0.04	-5.829	37.594	26.515	2.827	20.097	-1.477	10.329	-16.768	16.534
109	109	0.79056	4.354	13.48	-11.92	8.526	15.097	0.302	-5.964	38.183	26.464	3.694	19.456	-1.343	10.919	-18.232	16.732
110	110	0.79788	4.044	13.658	-12.342	8.355	15.297	0.683	-6.116	38.794	26.317	4.631	18.628	-1.075	11.467	-19.902	17.017
111	111	0.8052	3.674	13.793	-12.768	8.092	15.485	1.143	-6.2	39.392	26.115	5.845	17.781	-0.778	12.27	-21.646	17.311
112	112	0.81252	3.246	13.889	-13.196	7.748	15.664	1.501	-6.325	39.956	25.848	7.392	16.677	-0.364	13.281	-23.693	17.586
113	113	0.81984	2.763	13.944	-13.637	7.328	15.847	1.696	-6.574	40.55	25.792	8.792	15.396	0.039	14.103	-25.912	17.907
114	114	0.82716	2.228	13.969	-14.1	6.837	16.065	1.895	-6.822	41.133	25.764	10.042	14.065	0.478	14.771	-28.097	18.233
115	115	0.83448	1.665	14.014	-14.568	6.29	16.351	1.903	-7.207	41.684	25.861	11.512	12.752	1.057	15.607	-30.326	18.66
116	116	0.8418	1.105	14.11	-15.026	5.743	16.677	1.922	-7.596	42.145	25.748	13.005	11.4	1.983	16.384	-32.581	19.229
117	117	0.84912	0.565	14.261	-15.47	5.201	17.092	1.88	-7.958	42.579	25.66	14.015	9.953	2.984	16.716	-34.746	19.79
118	118	0.85644	0.056	14.487	-15.889	4.713	17.595	1.852	-8.284	42.968	25.575	14.593	8.324	4.099	16.612	-36.929	20.454
119	119	0.86376	-0.412	14.789	-16.279	4.288	18.165	1.816	-8.618	43.3	25.449	15.308	6.677	5.283	16.619	-39.159	21.164
120	120	0.87108	-0.856	15.147	-16.644	3.903	18.757	1.859	-8.895	43.519	25.313	16.254	4.99	6.549	16.82	-41.493	22.027
121	121	0.8784	-1.271	15.54	-16.979	3.562	19.418	1.771	-9.235	43.716	25.233	17.179	3.297	7.873	17.014	-43.812	22.913
122	122	0.88572	-1.645	15.964	-17.272	3.291	20.079	1.836	-9.443	43.865	24.944	17.253	1.731	9.313	16.476	-45.647	23.755
123	123	0.89304	-1.997	16.434	-17.513	3.033	20.718	2.068	-9.48	43.957	24.72	16.865	0.188	10.65	15.548	-47.276	24.641
124	124	0.90036	-2.315	16.92	-17.716	2.813	21.337	2.329	-9.486	44.019	24.6	16.514	-1.278	11.705	14.692	-48.796	25.393
125	125	0.90768	-2.599	17.364	-17.879	2.604	21.929	2.556	-9.546	44.102	24.512	16.821	-2.698	12.478	14.423	-50.506	25.947
126	126	0.915	-2.869	17.782	-17.997	2.404	22.496	2.825	-9.57	44.214	24.443	16.939	-4.116	12.975	14.003	-52.097	26.278
127	127	0.92232	-3.101	18.187	-18.073	2.232	23.003	3.228	-9.47	44.327	24.507	16.529	-4.827	12.776	13.305	-52.66	26.145
128	128	0.92964	-3.311	18.557	-18.135	2.042	23.463	3.671	-9.284	44.428	24.544	16.176	-5.001	12.187	12.845	-52.624	25.652
129	129	0.93696	-3.478	18.885	-18.194	1.894	23.836	4.239	-9.025	44.528	24.635	15.969	-4.591	10.977	12.675	-51.99	24.746
130	130	0.94428	-3.598	19.175	-18.256	1.797	24.158	4.723	-8.842	44.648	24.848	15.942	-3.529	9.22	12.855	-50.72	23.428
131	131	0.9516	-3.681	19.424	-18.308	1.706	24.441	5.17	-8.625	44.755	25.104	15.582	-2.39	7.187	12.808	-49.161	21.829
132	132	0.95892	-3.68	19.636	-18.35	1.656	24.629	5.654	-8.323	44.807	25.388	15.324	-1.477	5.063	12.819	-47.839	20.208
133	133	0.96624	-3.646	19.811	-18.375	1.606	24.774	6.095	-7.982	44.82	25.535	15.189	-0.625	3.095	12.97	-46.588	18.594
134	134	0.97356	-3.62	19.979	-18.394	1.522	24.997	6.398	-7.671	44.848	25.513	15.322	0.226	1.574	13.397	-45.412	17.155
135	135	0.98088	-3.582	20.141	-18.397	1.453	25.239	6.783	-7.242	44.824	25.171	15.103	1.04	0.497	13.484	-44.115	15.889
136	136	0.9882	-3.643	20.39	-18.438	1.319	25.668	7.203	-6.78	44.766	24.645	15.007	1.63	-0.162	13.619	-43.013	14.8
137	137	0.99552	-3.768	20.63	-18.527	1.129	26.186	7.549	-6.34	44.741	24.107	14.842	1.818	-0.358	13.6	-42.328	14.03
138	138	1.00284	-3.889	20.858	-18.641	0.935	26.726	7.891	-5.859	44.719	23.303	14.927	1.792	-0.154	13.793	-41.904	13.37
139	139	1.01016	-4.005	21.074	-18.79	0.768	27.28	8.223	-5.377	44.718	22.277	15.101	1.502	0.334	14.038	-41.754	12.745
140	140	1.01748	-4.125	21.253	-18.959	0.632	27.891	8.381	-5.016	44.852	21.247	15.003	0.889	0.947	14.004	-41.905	12.103
141	141	1.0248	-4.252	21.378	-19.105	0.471	28.513	8.541	-4.625	45.129	20.377	14.641	0.639	1.264	13.832	-41.7	11.332
142	142	1.03212	-4.353	21.429	-19.261	0.342	29.155	8.554	-4.343	45.606	19.853	14.177	0.769	1.188	13.66	-41.183	10.425
143	143	1.03944	-4.426	21.445	-19.421	0.241	29.812	8.428	-4.181	46.172	19.437	14.16	0.931	1.016	13.915	-40.738	9.456
144	144	1.04676	-4.512	21.442	-19.584	0.122	30.498	8.253	-4.048	46.807	19.171	14.277	1.289	0.652	14.343	-40.125	8.399
145	145	1.05408	-4.627	21.42	-19.746	-0.031	31.246	7.962	-3.98	47.55	19.137	14.072	1.681	0.128	14.485	-39.46	7.3
146	146	1.0614	-4.749	21.378	-19.883	-0.194	32.026	7.547	-4.017	48.366	19.382	13.676	2.117	-0.562	14.433	-38.772	6.241
147	147	1.06872	-4.861	21.314	-20.004	-0.358	32.826	7.061	-4.102	49.187	19.795	13.282	2.49	-1.298	14.367	-38.141	5.273
148	148	1.07604	-4.991	21.23	-20.085	-0.565	33.632	6.509	-4.257	49.919	20.219	13.492	2.726	-1.865	14.83	-37.64	4.469
149	149	1.08336	-5.091	21.117	-20.112	-0.786	34.4	5.799	-4.515	50.559	20.619	13.944	2.93	-2.186	15.487	-37.135	3.829
150	150	1.09068	-5.124	20.977	-20.088	-0.994	35.095	5.026	-4.766	51.128	21.027	14.114	2.987	-2.387	15.846	-36.734	3.331
151	151	1.098	-5.172	20.802	-20.036	-1.234	35.741	4.234	-5.032	51.623	21.435	13.818	2.961	-2.447	15.725	-36.366	2.979
152	152	1.10532	-5.235	20.608	-19.976	-1.499	36.373	3.54	-5.24	52.037	21.673	13.621	2.944	-2.337	15.666	-35.929	2.685
153	153	1.11264	-5.243	20.383	-19.891	-1.733	36.937	2.862	-5.403	52.331	21.796	13.581	2.935	-2.054	15.741	-35.407	2.497
154	154	1.11996	-5.199	20.137	-19.756	-1.942	37.43	2.128	-5.613	52.523	21.921	13.818	2.965	-1.798	16.041	-34.795	2.309
155	155	1.12728	-5.139	19.89	-19.598	-2.124	37.907	1.498	-5.769	52.635	21.934	14.204	2.907	-1.612	16.433	-34.182	2.042
156	156	1.1346	-5.084	19.627	-19.421	-2.316	38.381	0.955	-5.839	52.722	21.88	14.032	2.896	-1.337	16.273	-33.475	1.855
157	157	1.14192	-5.023	19.338	-19.231	-2.492	38.816	0.474	-5.874	52.78	21.856	13.544	3.062	-1.275	15.799	-32.528	1.539
158	158	1.14924	-4.956	19.048	-19.023	-2.659	39.223	0.147	-5.793	52.776	21.718	13.058	3.175	-1.204	15.298	-31.595	1.234
159	159	1.15656	-4.882	18.775	-18.761	-2.812	39.652	-0.186	-5.771	52.731	21.637	13.05	3.15	-1.313	15.192	-30.768	0.872
160	160	1.16388	-4.773	18.502	-18.458	-2.925	40.062	-0.503	-5.782	52.642	21.583	13.359	3.238	-1.552	15.34	-29.8	0.478
161	161	1.1712	-4.644	18.222	-18.145	-2.995	40.406	-0.59	-5.66	52.482	21.372	14.042	3.456	-1.653	15.815	-28.718	0.253
162	162	1.17852	-4.522	17.936	-17.822	-3.058	40.723	-0.508	-5.422	52.278	21.066	14.388	3.777	-1.648	15.942	-27.534	0.167
163	163	1.18584	-4.423	17.656	-17.474	-3.116	41.071	-0.398	-5.233	52.064	20.867	14.553	4.187	-1.829	15.846	-26.241	0.054
164	164	1.19316	-4.305	17.39	-17.102	-3.147	41.409	-0.172	-4.964	51.788	20.605	14.506	4.099	-1.96	15.494	-25.426	0.061
165	165	1.20048	-4.175	17.113	-16.709	-3.153	41.719	0.101	-4.703	51.438	20.253	14.778	3.832	-2.007	15.399	-24.76	0.142
166	166	1.2078	-4.071	16.839	-16.314	-3.21	42.056	0.445	-4.386	51.075	20.052	15.442	3.823	-2.193	15.712	-23.815	0.248
167	167	1.21512	-3.933	16.537	-15.901	-3.225	42.319	0.885	-4.031	50.63	19.791	16.164	3.884	-2.282	16.047	-22.807	0.519
168	168	1.22244	-3.766	16.241	-15.452	-3.198	42.566	1.345	-3.701	50.152	19.5	16.282	4.058	-2.263	15.746	-21.717	0.966
169	169	1.22976	-3.635	15.937	-15.018	-3.157	42.838	1.758	-3.467	49.644	19.323	15.819	4.257	-2.318	14.866	-20.548	1.435
170	170	1.23708	-3.488	15.609	-14.596	-3.086	43.059	2.18	-3.255	49.07	19.247	15.679	4.269	-2.495	14.294	-19.53	1.912
171	171	1.2444	-3.311	15.278	-14.166	-2.977	43.238	2.634	-3.039	48.453	19.073	16.129	3.98	-2.696	14.272	-18.801	2.327
172	172	1.25172	-3.152	14.942	-13.722	-2.903	43.386	3.172	-2.772	47.786	18.883	16.747	3.749	-2.891	14.416	-18.022	2.8
173	173	1.25904	-3.002	14.595	-13.287	-2.824	43.556	3.631	-2.578	47.138	18.782	16.934	3.967	-3.024	14.193	-16.801	3.395
174	174	1.26636	-2.832	14.243	-12.87	-2.703	43.733	4.127	-2.375	46.477	18.672	16.842	4.293	-3.066	13.716	-15.464	4.128
175	175	1.27368	-2.674	13.894	-12.477	-2.566	43.923	4.579	-2.187	45.848	18.652	16.543	4.418	-3.102	13.078	-14.336	4.912
176	176	1.281	-2.553	13.557	-12.07	-2.489	44.123	5.011	-1.998	45.21	18.73	16.6	4.375	-3.227	12.804	-13.393	5.668
177	177	1.28832	-2.42	13.218	-11.647	-2.418	44.271	5.48	-1.798	44.479	18.73	16.895	4.116	-3.254	12.707	-12.662	6.488
178	178	1.29564	-2.266	12.887	-11.245	-2.288	44.401	5.903	-1.648	43.74	18.673	16.961	3.745	-3.111	12.37	-12.053	7.407
179	179	1.30296	-2.13	12.587	-10.873	-2.127	44.577	6.269	-1.558	43.055	18.742	16.858	3.405	-3.07	11.905	-11.418	8.293
180	180	1.31028	-2.003	12.292	-10.535	-1.937	44.742	6.677	-1.464	42.333	18.708	16.841	3.161	-3.01	11.553	-10.657	9.129
181	181	1.3176	-1.88	12.025	-10.214	-1.746	44.896	7.116	-1.343	41.563	18.598	16.99	2.987	-2.983	11.401	-9.817	9.884
182	182	1.32492	-1.756	11.762	-9.887	-1.552	45.06	7.379	-1.32	40.838	18.444	17.258	2.83	-2.9	11.404	-8.985	10.531
183	183	1.33224	-1.646	11.466	-9.57	-1.393	45.184	7.679	-1.245	40.112	18.161	17.858	2.617	-2.852	11.761	-8.233	11.02
184	184	1.33956	-1.554	11.174	-9.26	-1.263	45.284	7.982	-1.103	39.372	17.783	18.225	2.321	-2.853	11.95	-7.483	11.327
185	185	1.34688	-1.471	10.9	-8.96	-1.129	45.371	8.126	-1.034	38.687	17.53	18.256	1.971	-2.897	11.859	-6.788	11.565
186	186	1.3542	-1.401	10.636	-8.677	-0.988	45.47	8.2	-1.012	38.036	17.249	18.308	1.693	-2.9	11.829	-6.046	11.753
187	187	1.36152	-1.358	10.393	-8.411	-0.867	45.58	8.269	-0.957	37.413	16.93	18.32	1.548	-2.857	11.848	-5.204	11.925
188	188	1.36884	-1.345	10.169	-8.145	-0.739	45.678	8.144	-1.049	36.841	16.77	18.436	1.298	-2.846	11.962	-4.559	12.055
189	189	1.37616	-1.346	9.955	-7.87	-0.624	45.729	8.066	-1.074	36.25	16.483	18.481	0.913	-2.804	12.031	-4.044	12.108
190	190	1.38348	-1.351	9.774	-7.597	-0.485	45.906	7.951	-1.094	35.83	16.214	18.342	0.604	-2.815	11.988	-3.473	12.092
191	191	1.3908	-1.368	9.648	-7.334	-0.296	46.243	7.767	-1.218	35.6	16.004	18.217	0.346	-2.786	11.944	-2.955	12.124
192	192	1.39812	-1.382	9.55	-7.07	-0.114	46.456	7.487	-1.414	35.315	15.853	18.224	0.238	-2.704	12.06	-2.435	12.212
193	193	1.40544	-1.433	9.511	-6.794	-0.007	46.545	7.24	-1.543	34.891	15.714	18.284	0.214	-2.587	12.286	-1.917	12.358
194	194	1.41276	-1.49	9.432	-6.489	0.097	46.634	6.834	-1.807	34.575	15.734	18.6	0.152	-2.458	12.719	-1.579	12.564
195	195	1.42008	-1.557	9.354	-6.149	0.167	46.657	6.505	-2.022	34.271	15.675	19.115	-0.025	-2.318	13.321	-1.477	12.773
196	196	1.4274	-1.662	9.317	-5.801	0.206	46.685	6.123	-2.291	34.06	15.803	19.789	-0.325	-2.246	14.032	-1.687	13.028
197	197	1.43472	-1.779	9.307	-5.441	0.227	46.69	5.703	-2.585	33.869	16.114	20.262	-0.616	-2.149	14.53	-1.979	13.453
198	198	1.44204	-1.883	9.315	-5.053	0.273	46.643	5.296	-2.919	33.685	16.477	20.699	-0.852	-1.943	14.956	-2.364	14.102
199	199	1.44936	-1.993	9.349	-4.64	0.285	46.568	4.928	-3.157	33.503	16.868	20.827	-1.231	-1.614	15.077	-2.933	14.915
200	200	1.45668	-2.09	9.39	-4.211	0.299	46.387	4.761	-3.335	33.247	17.159	21.047	-1.921	-1.276	15.129	-3.878	15.793
201	201	1.464	-2.181	9.443	-3.776	0.332	46.09	4.799	-3.406	32.902	17.378	20.863	-2.847	-1.231	14.736	-4.884	16.435
