# Supplementary material for: Gait phenotypes in paediatric hereditary spastic paraplegia revealed by dynamic time warping analysis and random forests
Source: PLoS One. 2018 Mar 8;13(3):e0192345. doi: 10.1371/journal.pone.0192345 (PMC5843164; doi:10.1371/journal.pone.0192345)
Supplement: S1 Data — (ZIP) [file pone.0192345.s008.zip › HSP/Left.SR.HSP3.2.csv]

	Epoch	Time	Pelvic.obliquity	Pelvic.tilt	Pelvic rotation	Hip.abd.add	Hip.flexion	Hip.rotation	Knee.abd.add	Knee.flexion	Knee.rotation	Ankle.abd.add	Ankle.flexion	Ankle.rotation	Forefoot.abd.add	Forefoot.flexion	Forefoot.rotation
1	1	0	-5.215	14.599	-22.753	6.243	46.035	7.392	-5.421	28.95	20.866	16.875	1.941	-6.21	11.996	2.449	1.013
2	2	0.00563	-5.234	14.4	-22.462	6.132	45.439	8.065	-5.227	28.162	20.723	16.71	1.013	-6.633	11.648	1.933	1.163
3	3	0.01126	-5.231	14.193	-22.116	5.988	44.833	8.403	-5.134	27.483	20.686	16.473	-0.294	-6.872	11.222	0.921	1.319
4	4	0.01689	-5.269	13.988	-21.77	5.794	44.29	8.437	-5.16	27.049	20.839	16.251	-1.769	-6.964	10.822	-0.479	1.495
5	5	0.02252	-5.337	13.809	-21.417	5.579	43.816	8.339	-5.294	26.992	21.089	16	-2.687	-7.138	10.484	-1.665	1.612
6	6	0.02815	-5.418	13.648	-21.075	5.388	43.476	8.053	-5.596	27.474	21.466	15.642	-2.46	-7.45	10.22	-2.137	1.663
7	7	0.03378	-5.481	13.493	-20.758	5.283	43.317	7.751	-6.003	28.498	21.826	15.063	-1.11	-7.908	9.92	-1.843	1.676
8	8	0.03941	-5.548	13.359	-20.469	5.256	43.402	7.448	-6.445	29.901	22.215	14.246	0.77	-8.532	9.514	-1.149	1.615
9	9	0.04504	-5.624	13.241	-20.21	5.273	43.642	7.251	-6.822	31.373	22.498	13.3	2.559	-9.173	8.993	-0.455	1.509
10	10	0.05067	-5.693	13.151	-19.961	5.297	43.949	7.046	-7.152	32.689	22.709	12.643	3.835	-9.652	8.675	-0.09	1.438
11	11	0.0563	-5.769	13.119	-19.729	5.292	44.259	6.943	-7.339	33.712	22.824	12.272	4.426	-9.97	8.521	-0.176	1.428
12	12	0.06193	-5.817	13.119	-19.514	5.26	44.445	6.955	-7.384	34.375	22.922	12.223	4.422	-10.324	8.567	-0.63	1.385
13	13	0.06756	-5.85	13.151	-19.325	5.199	44.51	7.174	-7.256	34.759	22.96	12.339	4.116	-10.702	8.712	-1.245	1.366
14	14	0.07319	-5.872	13.202	-19.158	5.112	44.504	7.562	-6.974	35.03	22.917	12.516	3.795	-11.153	8.932	-1.826	1.289
15	15	0.07882	-5.861	13.28	-19.006	5.024	44.473	7.998	-6.609	35.316	22.818	12.578	3.799	-11.638	9.13	-2.131	1.171
16	16	0.08445	-5.785	13.389	-18.864	4.995	44.435	8.327	-6.266	35.647	22.693	12.441	4.105	-12.081	9.218	-2.2	1.028
17	17	0.09008	-5.649	13.524	-18.734	5.027	44.413	8.44	-6.016	36.011	22.574	12.195	4.567	-12.375	9.241	-2.16	0.9
18	18	0.09571	-5.522	13.637	-18.641	5.085	44.403	8.34	-5.9	36.412	22.495	11.923	5.055	-12.5	9.253	-2.117	0.782
19	19	0.10134	-5.366	13.708	-18.566	5.154	44.332	7.951	-5.93	36.796	22.603	11.695	5.684	-12.56	9.36	-1.958	0.68
20	20	0.10697	-5.185	13.778	-18.462	5.186	44.161	7.466	-5.95	37.009	22.774	11.399	6.181	-12.539	9.393	-1.869	0.643
21	21	0.1126	-4.983	13.848	-18.344	5.206	43.883	6.891	-6.011	36.991	23.002	11.357	6.498	-12.431	9.616	-1.851	0.675
22	22	0.11823	-4.786	13.91	-18.212	5.19	43.513	6.24	-6.086	36.748	23.283	11.291	6.695	-12.304	9.783	-1.816	0.696
23	23	0.12386	-4.577	13.976	-18.063	5.175	43.074	5.508	-6.203	36.341	23.604	11.274	6.836	-12.192	9.968	-1.745	0.685
24	24	0.12949	-4.348	14.077	-17.894	5.201	42.612	4.684	-6.391	35.835	23.979	11.097	6.898	-12.05	9.954	-1.713	0.715
25	25	0.13512	-4.1	14.191	-17.717	5.27	42.147	3.853	-6.609	35.288	24.315	10.907	6.926	-11.847	9.89	-1.694	0.79
26	26	0.14075	-3.846	14.276	-17.546	5.346	41.635	3.119	-6.787	34.715	24.656	10.783	6.995	-11.732	9.89	-1.626	0.852
27	27	0.14638	-3.584	14.382	-17.344	5.453	41.173	2.474	-6.937	34.216	24.89	10.746	7.105	-11.648	9.975	-1.547	0.894
28	28	0.15201	-3.33	14.528	-17.144	5.605	40.816	1.915	-7.083	33.845	25.082	10.799	7.211	-11.576	10.142	-1.543	0.979
29	29	0.15764	-3.088	14.713	-16.94	5.806	40.561	1.457	-7.247	33.591	25.213	10.849	7.369	-11.554	10.295	-1.541	1.073
30	30	0.16327	-2.883	14.917	-16.737	6.01	40.366	1.097	-7.404	33.392	25.363	10.87	7.6	-11.657	10.429	-1.484	1.139
31	31	0.1689	-2.728	15.125	-16.537	6.168	40.161	0.93	-7.448	33.151	25.44	10.711	7.814	-11.78	10.398	-1.415	1.233
32	32	0.17453	-2.594	15.338	-16.344	6.309	39.913	0.919	-7.415	32.822	25.473	10.602	7.972	-11.946	10.401	-1.358	1.341
33	33	0.18016	-2.458	15.56	-16.155	6.452	39.635	1.081	-7.286	32.437	25.426	10.496	8.083	-12.174	10.403	-1.313	1.443
34	34	0.18579	-2.319	15.763	-15.961	6.577	39.328	1.389	-7.074	32.025	25.281	10.54	8.148	-12.431	10.539	-1.289	1.536
35	35	0.19142	-2.224	15.931	-15.768	6.667	39.02	1.761	-6.857	31.653	25.131	10.481	8.172	-12.747	10.568	-1.311	1.597
36	36	0.19705	-2.162	16.066	-15.599	6.752	38.724	2.174	-6.66	31.334	24.971	10.362	8.244	-13.059	10.543	-1.301	1.665
37	37	0.20268	-2.107	16.189	-15.432	6.811	38.44	2.637	-6.431	31.075	24.814	10.223	8.37	-13.393	10.523	-1.278	1.743
38	38	0.20831	-2.038	16.304	-15.254	6.865	38.172	3.067	-6.196	30.857	24.65	10.155	8.503	-13.712	10.586	-1.267	1.816
39	39	0.21394	-1.964	16.399	-15.063	6.887	37.877	3.567	-5.899	30.632	24.429	10.168	8.646	-14.023	10.74	-1.25	1.896
40	40	0.21957	-1.899	16.469	-14.88	6.9	37.567	4.022	-5.634	30.413	24.227	10.139	8.829	-14.322	10.862	-1.193	1.955
41	41	0.2252	-1.846	16.517	-14.703	6.901	37.249	4.443	-5.39	30.197	24.026	10.098	8.983	-14.616	10.962	-1.155	1.979
42	42	0.23083	-1.804	16.539	-14.519	6.883	36.912	4.751	-5.197	29.956	23.885	9.994	9.064	-14.866	10.979	-1.163	2.006
43	43	0.23646	-1.781	16.537	-14.319	6.825	36.56	4.958	-5.04	29.71	23.778	9.886	9.134	-15.084	10.989	-1.179	2.005
44	44	0.24209	-1.764	16.542	-14.107	6.754	36.213	5.094	-4.894	29.447	23.684	9.751	9.225	-15.271	10.99	-1.158	1.986
45	45	0.24772	-1.725	16.558	-13.876	6.69	35.88	5.154	-4.77	29.184	23.586	9.667	9.324	-15.372	11.036	-1.136	2.013
46	46	0.25335	-1.705	16.577	-13.64	6.624	35.598	5.114	-4.724	28.965	23.506	9.714	9.441	-15.402	11.19	-1.108	2.047
47	47	0.25898	-1.717	16.594	-13.424	6.56	35.356	5.038	-4.729	28.807	23.477	9.782	9.608	-15.477	11.374	-1.055	2.038
48	48	0.26461	-1.733	16.62	-13.211	6.498	35.162	4.884	-4.759	28.708	23.523	9.675	9.771	-15.563	11.398	-1.021	2.021
49	49	0.27024	-1.737	16.657	-12.995	6.454	35.012	4.59	-4.85	28.637	23.574	9.613	9.863	-15.56	11.432	-1.054	1.992
50	50	0.27587	-1.766	16.697	-12.777	6.39	34.859	4.353	-4.925	28.544	23.595	9.524	9.914	-15.568	11.417	-1.109	1.963
51	51	0.2815	-1.822	16.746	-12.575	6.322	34.747	4.036	-5.058	28.488	23.719	9.385	10.075	-15.572	11.386	-1.076	1.948
52	52	0.28713	-1.853	16.797	-12.367	6.259	34.629	3.706	-5.169	28.426	23.825	9.223	10.224	-15.524	11.334	-1.059	1.967
53	53	0.29276	-1.882	16.844	-12.169	6.193	34.51	3.356	-5.291	28.377	24.008	9.199	10.383	-15.546	11.424	-1.05	1.964
54	54	0.29839	-1.916	16.875	-11.989	6.136	34.375	2.962	-5.456	28.325	24.244	9.192	10.541	-15.58	11.521	-1.042	1.951
55	55	0.30402	-1.96	16.891	-11.826	6.085	34.233	2.593	-5.631	28.285	24.471	9.115	10.681	-15.61	11.537	-1.054	1.943
56	56	0.30965	-2.001	16.891	-11.661	6.015	34.086	2.249	-5.771	28.257	24.71	8.967	10.81	-15.648	11.49	-1.078	1.951
57	57	0.31528	-2.055	16.882	-11.5	5.93	33.934	1.939	-5.909	28.225	24.897	8.915	10.962	-15.628	11.524	-1.084	1.988
58	58	0.32091	-2.13	16.87	-11.358	5.84	33.775	1.64	-6.064	28.184	25.113	8.898	11.156	-15.635	11.6	-1.046	2.013
59	59	0.32654	-2.222	16.849	-11.248	5.74	33.601	1.445	-6.171	28.133	25.326	8.865	11.238	-15.697	11.64	-1.109	2.035
60	60	0.33217	-2.311	16.811	-11.172	5.648	33.431	1.201	-6.291	28.103	25.61	8.714	11.326	-15.74	11.576	-1.167	2.072
61	61	0.3378	-2.394	16.771	-11.107	5.558	33.25	1.05	-6.359	28.069	25.838	8.577	11.428	-15.831	11.537	-1.204	2.077
62	62	0.34343	-2.461	16.738	-11.043	5.478	33.067	0.942	-6.399	28.038	26.001	8.41	11.57	-15.919	11.478	-1.202	2.06
63	63	0.34906	-2.492	16.709	-10.973	5.426	32.877	0.861	-6.431	28.015	26.075	8.322	11.718	-15.931	11.476	-1.211	2.082
64	64	0.35469	-2.486	16.702	-10.865	5.381	32.698	0.751	-6.443	27.999	26.151	8.183	11.907	-15.946	11.446	-1.197	2.119
65	65	0.36032	-2.457	16.678	-10.746	5.358	32.499	0.682	-6.44	27.989	26.187	8.2	12.08	-16.026	11.565	-1.198	2.112
66	66	0.36595	-2.409	16.637	-10.637	5.365	32.278	0.605	-6.44	27.961	26.2	8.08	12.281	-16.084	11.561	-1.147	2.095
67	67	0.37158	-2.344	16.597	-10.535	5.386	32.06	0.589	-6.414	27.943	26.187	7.977	12.382	-16.174	11.54	-1.197	2.085
68	68	0.37721	-2.259	16.554	-10.433	5.411	31.848	0.528	-6.388	27.938	26.171	7.797	12.497	-16.216	11.443	-1.233	2.08
69	69	0.38284	-2.175	16.495	-10.337	5.429	31.61	0.504	-6.35	27.921	26.155	7.675	12.62	-16.286	11.404	-1.264	2.072
70	70	0.38847	-2.101	16.423	-10.249	5.436	31.335	0.548	-6.287	27.873	26.076	7.535	12.778	-16.344	11.348	-1.245	2.054
71	71	0.3941	-2.027	16.349	-10.162	5.45	31.049	0.648	-6.221	27.808	25.917	7.573	12.885	-16.38	11.428	-1.27	2.038
72	72	0.39973	-1.941	16.26	-10.075	5.469	30.759	0.723	-6.159	27.759	25.815	7.679	12.996	-16.414	11.591	-1.306	2.061
73	73	0.40536	-1.857	16.146	-9.986	5.48	30.45	0.757	-6.094	27.714	25.762	7.587	13.136	-16.451	11.586	-1.31	2.085
74	74	0.41099	-1.772	16.034	-9.902	5.517	30.138	0.727	-6.091	27.676	25.783	7.448	13.335	-16.535	11.55	-1.272	2.083
75	75	0.41662	-1.677	15.921	-9.819	5.546	29.84	0.653	-6.078	27.658	25.819	7.229	13.521	-16.591	11.439	-1.249	2.081
76	76	0.42225	-1.578	15.807	-9.74	5.587	29.544	0.577	-6.076	27.645	25.815	7.092	13.634	-16.615	11.371	-1.297	2.078
77	77	0.42788	-1.472	15.688	-9.668	5.629	29.24	0.526	-6.064	27.629	25.763	7.233	13.729	-16.616	11.561	-1.367	2.07
78	78	0.43351	-1.356	15.572	-9.601	5.687	28.932	0.485	-6.041	27.61	25.725	7.368	13.863	-16.634	11.771	-1.401	2.062
79	79	0.43914	-1.242	15.455	-9.542	5.741	28.63	0.355	-6.054	27.591	25.76	7.43	14.05	-16.608	11.925	-1.386	2.079
80	80	0.44477	-1.14	15.333	-9.49	5.777	28.331	0.181	-6.08	27.568	25.838	7.475	14.21	-16.565	12.054	-1.392	2.101
81	81	0.4504	-1.043	15.21	-9.444	5.822	28.042	-0.071	-6.138	27.571	26.024	7.292	14.375	-16.536	11.982	-1.409	2.141
82	82	0.45603	-0.924	15.096	-9.404	5.903	27.785	-0.376	-6.226	27.6	26.208	7.113	14.529	-16.51	11.906	-1.433	2.142
83	83	0.46166	-0.798	14.997	-9.383	6.004	27.529	-0.614	-6.306	27.624	26.319	7.362	14.666	-16.522	12.23	-1.484	2.087
84	84	0.46729	-0.676	14.907	-9.367	6.078	27.264	-0.879	-6.355	27.624	26.459	7.518	14.804	-16.479	12.483	-1.526	2.065
85	85	0.47292	-0.575	14.8	-9.359	6.138	26.962	-1.11	-6.402	27.608	26.612	7.675	14.937	-16.447	12.736	-1.583	2.06
86	86	0.47855	-0.474	14.695	-9.366	6.199	26.672	-1.379	-6.449	27.607	26.819	7.607	15.133	-16.378	12.806	-1.583	2.086
87	87	0.48418	-0.361	14.612	-9.395	6.303	26.409	-1.631	-6.504	27.608	26.993	7.394	15.349	-16.282	12.738	-1.548	2.115
88	88	0.48981	-0.243	14.543	-9.438	6.424	26.133	-1.835	-6.541	27.572	27.149	7.146	15.541	-16.232	12.633	-1.514	2.107
89	89	0.49544	-0.143	14.467	-9.498	6.534	25.837	-1.977	-6.555	27.525	27.246	7.02	15.661	-16.203	12.624	-1.543	2.059
90	90	0.50107	-0.057	14.386	-9.571	6.627	25.512	-2.073	-6.543	27.453	27.332	6.915	15.705	-16.172	12.618	-1.642	2.021
91	91	0.5067	0.025	14.311	-9.664	6.718	25.202	-2.126	-6.516	27.392	27.37	7.042	15.788	-16.137	12.844	-1.706	1.958
92	92	0.51233	0.106	14.242	-9.775	6.825	24.866	-2.073	-6.451	27.29	27.278	7.066	15.948	-16.028	12.982	-1.667	1.906
93	93	0.51796	0.188	14.18	-9.898	6.935	24.546	-2	-6.376	27.202	27.201	6.966	16.184	-15.896	13.025	-1.561	1.892
94	94	0.52359	0.271	14.13	-10.028	7.051	24.236	-1.945	-6.315	27.109	27.143	6.883	16.356	-15.782	13.065	-1.511	1.862
95	95	0.52922	0.345	14.075	-10.178	7.161	23.92	-1.848	-6.239	27.026	27.106	6.729	16.502	-15.714	13.037	-1.495	1.823
96	96	0.53485	0.403	14.005	-10.356	7.267	23.584	-1.674	-6.154	26.965	27.111	6.645	16.67	-15.762	13.102	-1.482	1.747
97	97	0.54048	0.455	13.955	-10.557	7.38	23.287	-1.563	-6.112	26.943	27.203	6.616	16.86	-15.819	13.238	-1.478	1.676
98	98	0.54611	0.518	13.936	-10.774	7.508	23.003	-1.368	-6.024	26.9	27.2	6.611	17.009	-15.809	13.378	-1.5	1.641
99	99	0.55174	0.614	13.963	-10.994	7.674	22.755	-1.142	-5.93	26.858	27.173	6.729	17.178	-15.784	13.643	-1.513	1.637
100	100	0.55737	0.717	13.99	-11.216	7.842	22.51	-0.98	-5.846	26.823	27.22	6.606	17.344	-15.776	13.684	-1.53	1.625
101	101	0.563	0.809	14.027	-11.443	7.996	22.274	-0.782	-5.74	26.793	27.271	6.354	17.518	-15.793	13.61	-1.537	1.608
102	102	0.56863	0.893	14.063	-11.693	8.145	22.063	-0.603	-5.646	26.818	27.418	6.039	17.726	-15.853	13.51	-1.547	1.6
103	103	0.57426	0.99	14.12	-11.965	8.328	21.893	-0.447	-5.585	26.893	27.599	5.693	17.961	-15.9	13.387	-1.56	1.615
104	104	0.57989	1.165	14.173	-12.272	8.612	21.682	-0.243	-5.528	26.949	27.724	5.454	18.211	-15.923	13.366	-1.559	1.64
105	105	0.58552	1.349	14.247	-12.586	8.903	21.485	-0.086	-5.485	26.996	27.868	5.319	18.464	-15.924	13.446	-1.55	1.654
106	106	0.59115	1.493	14.322	-12.907	9.142	21.312	0.004	-5.451	27.073	28.073	5.166	18.688	-15.895	13.509	-1.581	1.678
107	107	0.59678	1.635	14.431	-13.233	9.366	21.17	0.184	-5.357	27.151	28.156	5.066	18.824	-15.856	13.583	-1.684	1.668
108	108	0.60241	1.789	14.544	-13.558	9.613	21.037	0.307	-5.309	27.246	28.27	4.843	19.01	-15.801	13.54	-1.748	1.662
109	109	0.60804	1.92	14.673	-13.884	9.835	20.951	0.374	-5.272	27.379	28.427	4.509	19.235	-15.718	13.405	-1.782	1.663
110	110	0.61367	2.014	14.79	-14.203	10.014	20.87	0.485	-5.228	27.517	28.504	4.286	19.477	-15.537	13.354	-1.797	1.715
111	111	0.6193	2.076	14.901	-14.508	10.158	20.821	0.519	-5.23	27.689	28.631	4.134	19.737	-15.341	13.367	-1.805	1.774
112	112	0.62493	2.11	15	-14.772	10.251	20.798	0.538	-5.225	27.884	28.707	4.101	19.989	-15.122	13.475	-1.817	1.819
113	113	0.63056	2.111	15.098	-14.996	10.294	20.804	0.532	-5.216	28.096	28.785	4.206	20.165	-14.941	13.697	-1.906	1.843
114	114	0.63619	2.097	15.207	-15.188	10.329	20.845	0.551	-5.196	28.323	28.818	4.24	20.263	-14.771	13.828	-2.062	1.878
115	115	0.64182	2.066	15.359	-15.355	10.374	20.959	0.523	-5.226	28.566	28.872	4.284	20.433	-14.581	13.972	-2.153	1.941
116	116	0.64745	2.024	15.546	-15.495	10.429	21.123	0.502	-5.26	28.819	28.856	4.145	20.608	-14.375	13.924	-2.224	1.991
117	117	0.65308	1.942	15.762	-15.593	10.437	21.318	0.482	-5.283	29.051	28.882	3.992	20.772	-14.21	13.874	-2.307	2.067
118	118	0.65871	1.859	16.001	-15.653	10.441	21.521	0.457	-5.306	29.257	28.854	4.021	20.868	-14.028	13.966	-2.453	2.148
119	119	0.66434	1.804	16.241	-15.695	10.49	21.71	0.397	-5.364	29.454	28.813	4.06	20.978	-13.833	14.064	-2.59	2.235
120	120	0.66997	1.758	16.459	-15.739	10.56	21.892	0.317	-5.44	29.67	28.789	3.99	21.104	-13.656	14.068	-2.709	2.309
121	121	0.6756	1.684	16.638	-15.794	10.598	22.04	0.281	-5.514	29.88	28.769	4.004	21.212	-13.49	14.146	-2.844	2.395
122	122	0.68123	1.567	16.773	-15.869	10.605	22.142	0.24	-5.62	30.097	28.825	3.825	21.291	-13.364	14.042	-3.023	2.486
123	123	0.68686	1.412	16.867	-15.96	10.549	22.18	0.291	-5.687	30.277	28.81	3.914	21.235	-13.225	14.147	-3.333	2.582
124	124	0.69249	1.228	16.916	-16.072	10.433	22.179	0.299	-5.757	30.456	28.849	4.096	21.162	-13.076	14.34	-3.663	2.66
125	125	0.69812	1.018	16.931	-16.205	10.274	22.141	0.33	-5.796	30.626	28.94	4.144	21.106	-12.962	14.433	-3.965	2.722
126	126	0.70375	0.783	16.922	-16.366	10.087	22.095	0.331	-5.863	30.813	29.111	4.062	21.081	-12.859	14.413	-4.245	2.787
127	127	0.70938	0.541	16.905	-16.545	9.901	22.069	0.282	-5.982	31.034	29.317	4.042	21.034	-12.736	14.432	-4.562	2.865
128	128	0.71501	0.302	16.9	-16.73	9.723	22.096	0.17	-6.122	31.31	29.588	3.865	20.966	-12.589	14.309	-4.914	2.981
129	129	0.72064	0.064	16.911	-16.916	9.539	22.163	0.075	-6.241	31.62	29.77	3.789	20.909	-12.368	14.27	-5.261	3.102
130	130	0.72627	-0.179	16.925	-17.107	9.341	22.248	0.049	-6.328	31.945	29.882	3.851	20.782	-12.121	14.333	-5.686	3.247
131	131	0.7319	-0.413	16.94	-17.295	9.133	22.366	-0.03	-6.417	32.316	30.038	3.934	20.601	-11.906	14.416	-6.18	3.37
132	132	0.73753	-0.625	16.982	-17.484	8.946	22.523	-0.038	-6.461	32.717	30.127	4.195	20.247	-11.732	14.633	-6.862	3.486
133	133	0.74316	-0.809	17.06	-17.675	8.813	22.744	-0.035	-6.51	33.177	30.177	4.346	19.818	-11.539	14.721	-7.636	3.635
134	134	0.74879	-0.958	17.181	-17.848	8.732	23.03	-0.007	-6.544	33.683	30.127	4.372	19.386	-11.271	14.671	-8.416	3.823
135	135	0.75442	-1.075	17.339	-18	8.687	23.382	0.091	-6.537	34.239	29.956	4.379	19.016	-10.904	14.598	-9.148	4.083
136	136	0.76005	-1.175	17.521	-18.137	8.661	23.771	0.294	-6.47	34.835	29.675	4.429	18.623	-10.482	14.553	-9.927	4.408
137	137	0.76568	-1.254	17.693	-18.252	8.639	24.167	0.534	-6.355	35.483	29.346	4.386	18.116	-10.05	14.402	-10.841	4.765
138	138	0.77131	-1.325	17.847	-18.355	8.599	24.55	0.938	-6.16	36.158	28.908	4.816	17.462	-9.669	14.657	-11.964	5.14
139	139	0.77694	-1.387	17.982	-18.443	8.557	24.95	1.41	-5.933	36.892	28.457	5.34	16.693	-9.276	14.969	-13.253	5.613
140	140	0.78257	-1.442	18.099	-18.51	8.507	25.359	1.922	-5.661	37.683	27.962	5.837	15.837	-8.87	15.236	-14.665	6.116
141	141	0.7882	-1.491	18.194	-18.563	8.458	25.78	2.458	-5.37	38.541	27.459	6.244	14.94	-8.433	15.4	-16.156	6.679
142	142	0.79383	-1.568	18.271	-18.631	8.373	26.237	3.039	-5.055	39.466	26.983	6.821	13.909	-7.993	15.692	-17.843	7.301
143	143	0.79946	-1.674	18.326	-18.711	8.249	26.701	3.688	-4.701	40.421	26.565	7.63	12.699	-7.584	16.162	-19.773	7.999
144	144	0.80509	-1.763	18.36	-18.765	8.109	27.149	4.346	-4.324	41.389	26.206	8.604	11.437	-7.17	16.759	-21.828	8.787
145	145	0.81072	-1.857	18.381	-18.804	7.943	27.638	4.96	-3.936	42.433	25.9	9.429	10.314	-6.727	17.246	-23.779	9.587
146	146	0.81635	-1.907	18.38	-18.832	7.782	28.127	5.532	-3.51	43.526	25.656	10.125	9.181	-6.272	17.609	-25.765	10.411
147	147	0.82198	-1.975	18.365	-18.854	7.59	28.603	6.161	-3.03	44.584	25.381	10.709	7.912	-5.683	17.796	-27.872	11.358
148	148	0.82761	-2.039	18.341	-18.881	7.386	29.076	6.725	-2.551	45.626	25.159	11.198	6.531	-5.028	17.859	-30.071	12.343
149	149	0.83324	-2.115	18.315	-18.921	7.169	29.581	7.245	-2.108	46.659	24.99	12.056	5.205	-4.349	18.265	-32.283	13.347
150	150	0.83887	-2.188	18.288	-18.948	6.932	30.1	7.713	-1.685	47.652	24.854	12.956	3.899	-3.554	18.679	-34.483	14.439
151	151	0.8445	-2.275	18.272	-18.952	6.659	30.626	8.14	-1.262	48.587	24.77	13.752	2.585	-2.664	18.965	-36.666	15.619
152	152	0.85013	-2.385	18.281	-18.95	6.361	31.185	8.486	-0.874	49.502	24.751	14.272	1.315	-1.723	18.998	-38.736	16.8
153	153	0.85576	-2.524	18.298	-18.938	6.015	31.764	8.787	-0.501	50.375	24.759	14.431	0.135	-0.776	18.707	-40.568	17.892
154	154	0.86139	-2.712	18.303	-18.902	5.583	32.351	9.049	-0.166	51.205	24.787	14.498	-1.078	0.079	18.299	-42.325	18.814
155	155	0.86702	-2.918	18.301	-18.861	5.124	32.916	9.301	0.125	51.961	24.869	14.586	-2.255	0.733	17.9	-43.959	19.531
156	156	0.87265	-3.141	18.307	-18.826	4.667	33.495	9.506	0.357	52.666	24.929	14.509	-3.204	1.145	17.433	-45.181	19.887
157	157	0.87828	-3.368	18.317	-18.807	4.213	34.089	9.647	0.503	53.34	25.046	14.491	-3.77	1.242	17.15	-45.938	19.889
158	158	0.88391	-3.606	18.327	-18.793	3.75	34.695	9.741	0.577	53.998	25.177	14.437	-3.946	1.111	16.951	-46.221	19.596
159	159	0.88954	-3.84	18.352	-18.781	3.298	35.322	9.756	0.571	54.652	25.371	14.07	-3.713	0.715	16.591	-45.936	18.997
160	160	0.89517	-4.062	18.401	-18.778	2.869	35.967	9.747	0.52	55.276	25.559	13.63	-3.193	0.004	16.249	-45.25	18.026
161	161	0.9008	-4.26	18.46	-18.777	2.456	36.593	9.717	0.432	55.835	25.699	13.203	-2.563	-1.021	15.941	-44.351	16.664
162	162	0.90643	-4.456	18.491	-18.787	2.048	37.201	9.63	0.264	56.334	25.818	12.756	-1.996	-2.272	15.574	-43.396	15.009
163	163	0.91206	-4.646	18.513	-18.789	1.637	37.798	9.521	0.081	56.755	25.891	12.406	-1.351	-3.617	15.3	-42.304	13.201
164	164	0.91769	-4.807	18.541	-18.808	1.275	38.409	9.368	-0.142	57.1	25.863	12.044	-0.524	-4.886	15.033	-40.947	11.346
165	165	0.92332	-4.954	18.569	-18.849	0.946	39.029	9.17	-0.41	57.349	25.679	11.707	0.419	-5.977	14.781	-39.389	9.484
166	166	0.92895	-5.108	18.563	-18.92	0.62	39.636	8.927	-0.734	57.501	25.444	11.389	1.321	-6.931	14.489	-37.786	7.665
167	167	0.93458	-5.239	18.544	-19.013	0.325	40.234	8.602	-1.113	57.562	25.126	10.953	2.084	-7.664	14.004	-36.239	5.949
168	168	0.94021	-5.356	18.523	-19.128	0.061	40.835	8.237	-1.512	57.532	24.747	10.532	2.727	-8.182	13.471	-34.753	4.377
169	169	0.94584	-5.458	18.505	-19.251	-0.197	41.432	7.854	-1.886	57.378	24.296	10.325	3.294	-8.391	13.1	-33.292	3.04
170	170	0.95147	-5.565	18.478	-19.397	-0.443	42.024	7.36	-2.341	57.104	23.794	10.188	3.716	-8.217	12.733	-31.914	1.976
171	171	0.9571	-5.652	18.457	-19.55	-0.657	42.63	6.777	-2.839	56.763	23.237	10.086	3.958	-7.775	12.346	-30.669	1.098
172	172	0.96273	-5.72	18.427	-19.716	-0.84	43.227	6.167	-3.349	56.357	22.666	9.993	3.96	-7.19	11.907	-29.622	0.35
173	173	0.96836	-5.748	18.372	-19.892	-0.984	43.799	5.469	-3.898	55.893	22.141	9.836	3.787	-6.498	11.379	-28.709	-0.277
174	174	0.97399	-5.771	18.32	-20.074	-1.116	44.369	4.725	-4.455	55.37	21.713	9.648	3.566	-5.763	10.829	-27.815	-0.796
175	175	0.97962	-5.797	18.276	-20.257	-1.221	44.932	3.947	-5.03	54.786	21.4	9.514	3.4	-5.016	10.346	-26.849	-1.196
176	176	0.98525	-5.81	18.229	-20.437	-1.307	45.475	3.149	-5.594	54.161	21.164	9.497	3.279	-4.253	9.991	-25.826	-1.509
177	177	0.99088	-5.807	18.18	-20.61	-1.373	45.994	2.365	-6.116	53.497	21.008	9.643	3.186	-3.518	9.81	-24.759	-1.748
178	178	0.99651	-5.813	18.154	-20.773	-1.423	46.52	1.593	-6.608	52.813	21.009	9.603	3.131	-2.877	9.462	-23.673	-1.905
179	179	1.00214	-5.837	18.133	-20.928	-1.47	47.037	0.858	-7.065	52.093	21.143	9.516	3.18	-2.429	9.073	-22.461	-2.095
180	180	1.00777	-5.853	18.106	-21.069	-1.499	47.511	0.22	-7.43	51.339	21.35	9.573	3.194	-2.169	8.831	-21.266	-2.32
181	181	1.0134	-5.865	18.084	-21.2	-1.511	47.968	-0.369	-7.732	50.573	21.685	9.615	3.084	-2.07	8.594	-20.196	-2.532
182	182	1.01903	-5.878	18.069	-21.324	-1.515	48.411	-0.94	-7.997	49.79	22.119	9.648	2.882	-2.051	8.365	-19.221	-2.705
183	183	1.02466	-5.906	18.063	-21.436	-1.508	48.82	-1.445	-8.213	48.958	22.586	9.725	2.837	-2.112	8.178	-18.083	-2.863
184	184	1.03029	-5.937	18.062	-21.528	-1.486	49.193	-1.851	-8.362	48.077	23.05	9.93	3.012	-2.286	8.102	-16.702	-3.041
185	185	1.03592	-5.97	18.054	-21.599	-1.476	49.526	-2.141	-8.426	47.163	23.487	10.388	3.258	-2.516	8.257	-15.23	-3.207
186	186	1.04155	-6.024	18.071	-21.646	-1.45	49.851	-2.398	-8.494	46.224	23.965	10.919	3.433	-2.809	8.477	-13.844	-3.336
187	187	1.04718	-6.081	18.097	-21.671	-1.408	50.118	-2.574	-8.537	45.247	24.41	11.262	3.635	-3.068	8.493	-12.489	-3.366
188	188	1.05281	-6.114	18.12	-21.686	-1.33	50.312	-2.68	-8.562	44.224	24.733	11.698	3.844	-3.231	8.571	-11.15	-3.327
189	189	1.05844	-6.103	18.133	-21.68	-1.202	50.42	-2.767	-8.6	43.165	24.966	12.153	3.995	-3.3	8.649	-9.913	-3.203
190	190	1.06407	-6.057	18.139	-21.652	-1.044	50.446	-2.811	-8.642	42.082	25.102	12.746	3.919	-3.248	8.84	-8.963	-2.983
191	191	1.0697	-6.002	18.145	-21.605	-0.852	50.413	-2.803	-8.72	40.983	25.103	13.629	3.578	-3.086	9.283	-8.325	-2.72
192	192	1.07533	-5.944	18.151	-21.531	-0.646	50.303	-2.699	-8.791	39.849	24.948	14.686	3.083	-2.842	9.869	-7.887	-2.433
193	193	1.08096	-5.871	18.161	-21.423	-0.422	50.131	-2.545	-8.859	38.712	24.749	15.46	2.647	-2.496	10.181	-7.499	-1.995
194	194	1.08659	-5.758	18.144	-21.284	-0.033	49.831	-2.451	-9.085	37.56	24.47	15.835	2.321	-2.021	10.121	-7.124	-1.401
195	195	1.09222	-5.648	18.148	-21.118	0.338	49.489	-2.203	-9.222	36.443	24.088	15.784	2.023	-1.48	9.662	-6.831	-0.703
196	196	1.09785	-5.545	18.161	-20.918	0.713	49.096	-1.886	-9.355	35.377	23.656	15.661	1.705	-1.04	9.167	-6.63	-0.072
197	197	1.10348	-5.44	18.154	-20.68	1.144	48.789	-1.554	-9.573	34.545	23.248	15.692	1.246	-0.82	8.852	-6.645	0.43
198	198	1.10911	-5.342	18.143	-20.403	1.616	48.642	-1.227	-9.867	34.012	22.913	15.85	0.655	-0.782	8.703	-6.893	0.867
199	199	1.11474	-5.26	18.142	-20.087	2.011	48.491	-0.836	-10.096	33.623	22.657	16.057	0.09	-0.945	8.646	-7.235	1.23
200	200	1.12037	-5.212	18.16	-19.74	2.27	48.095	-0.378	-10.236	33.164	22.592	16.017	-0.247	-1.382	8.397	-7.517	1.537
201	201	1.126	-5.179	18.143	-19.361	2.391	47.586	0.177	-10.265	32.853	22.655	15.628	-0.07	-2.085	7.883	-7.475	1.815
