# Supplementary material for: Gait phenotypes in paediatric hereditary spastic paraplegia revealed by dynamic time warping analysis and random forests
Source: PLoS One. 2018 Mar 8;13(3):e0192345. doi: 10.1371/journal.pone.0192345 (PMC5843164; doi:10.1371/journal.pone.0192345)
Supplement: S1 Data — (ZIP) [file pone.0192345.s008.zip › HSP/Left.SR.HSP3.3.csv]

	Epoch	Time	Pelvic.obliquity	Pelvic.tilt	Pelvic rotation	Hip.abd.add	Hip.flexion	Hip.rotation	Knee.abd.add	Knee.flexion	Knee.rotation	Ankle.abd.add	Ankle.flexion	Ankle.rotation	Forefoot.abd.add	Forefoot.flexion	Forefoot.rotation
1	1	0	-4.281	8.548	-5.394	1.359	43.6	4.404	-7.471	30.968	21.673	14.912	0.398	-2.526	8.794	-0.308	17.586
2	2	0.00663	-4.516	8.627	-5.093	1.232	43.392	3.749	-7.745	30.524	22.056	14.472	-0.534	-2.315	8.303	-0.973	17.682
3	3	0.01326	-4.796	8.689	-4.802	1.062	43.128	3.082	-8.104	30.105	22.476	14.506	-2.003	-2.027	8.011	-2.37	17.791
4	4	0.01989	-5.113	8.726	-4.509	0.855	42.818	2.388	-8.558	29.766	22.93	14.792	-3.518	-1.742	7.876	-4.004	17.875
5	5	0.02652	-5.373	8.781	-4.196	0.68	42.499	1.756	-9.056	29.697	23.412	14.624	-3.849	-1.766	7.611	-4.648	17.916
6	6	0.03315	-5.613	8.819	-3.94	0.598	42.261	1.357	-9.592	30.066	23.822	13.94	-3.01	-2.069	7.153	-4.336	17.95
7	7	0.03978	-5.8	8.873	-3.69	0.604	42.25	1.236	-10.086	30.958	24.079	13.003	-1.643	-2.58	6.574	-3.71	17.993
8	8	0.04641	-5.926	8.958	-3.44	0.713	42.523	1.505	-10.449	32.302	24.142	12.132	-0.356	-3.291	5.993	-3.308	18.048
9	9	0.05304	-6	9.064	-3.184	0.866	42.867	2.143	-10.611	33.657	24.057	11.897	0.656	-4.164	5.9	-3.259	18.125
10	10	0.05967	-6.024	9.166	-2.933	1.042	43.1	3.178	-10.504	34.745	23.805	12.105	1.307	-5.137	6.094	-3.469	18.236
11	11	0.0663	-5.99	9.268	-2.691	1.222	43.087	4.678	-10.027	35.424	23.381	12.381	1.631	-6.268	6.269	-3.775	18.345
12	12	0.07293	-5.886	9.367	-2.437	1.39	42.898	6.511	-9.219	35.881	22.743	12.355	1.807	-7.434	6.157	-4.042	18.458
13	13	0.07956	-5.725	9.462	-2.171	1.538	42.626	8.596	-8.137	36.275	21.915	12.15	2.001	-8.641	5.938	-4.244	18.542
14	14	0.08619	-5.504	9.556	-1.896	1.68	42.336	10.633	-6.956	36.666	21.082	11.804	2.315	-9.835	5.688	-4.357	18.601
15	15	0.09282	-5.214	9.638	-1.595	1.82	42.01	12.421	-5.816	36.999	20.283	11.552	2.754	-10.911	5.619	-4.419	18.647
16	16	0.09945	-4.875	9.716	-1.263	1.929	41.683	13.904	-4.72	37.296	19.605	11.371	3.282	-11.922	5.72	-4.456	18.65
17	17	0.10608	-4.509	9.811	-0.895	2.008	41.408	14.838	-3.827	37.592	19.22	11.042	3.915	-12.796	5.794	-4.411	18.645
18	18	0.11271	-4.098	9.908	-0.496	2.093	41.079	15.235	-3.207	37.713	19.046	10.626	4.546	-13.505	5.825	-4.272	18.62
19	19	0.11934	-3.643	10.005	-0.07	2.212	40.681	15.179	-2.856	37.598	18.924	10.223	5.006	-13.922	5.8	-4.142	18.623
20	20	0.12597	-3.169	10.121	0.375	2.356	40.266	14.662	-2.803	37.29	18.85	10.102	5.219	-14.031	5.913	-4.168	18.644
21	21	0.1326	-2.676	10.255	0.845	2.517	39.837	13.635	-3.052	36.865	18.956	10.007	5.362	-13.944	6.017	-4.192	18.662
22	22	0.13923	-2.167	10.404	1.319	2.713	39.41	12.298	-3.479	36.378	19.088	9.784	5.503	-13.64	5.999	-4.141	18.687
23	23	0.14586	-1.655	10.58	1.782	2.938	39.037	10.762	-4.017	35.897	19.258	9.609	5.609	-13.187	6.003	-4.133	18.719
24	24	0.15249	-1.145	10.789	2.244	3.178	38.757	9.02	-4.647	35.48	19.527	9.43	5.732	-12.645	6.013	-4.139	18.76
25	25	0.15912	-0.652	11.025	2.702	3.413	38.553	7.225	-5.29	35.125	19.876	9.181	5.898	-12.137	5.983	-4.121	18.777
26	26	0.16575	-0.189	11.296	3.13	3.656	38.407	5.471	-5.95	34.789	20.278	9.045	6.101	-11.666	6.058	-4.116	18.808
27	27	0.17238	0.258	11.607	3.526	3.907	38.313	3.801	-6.588	34.447	20.728	9.061	6.299	-11.256	6.264	-4.162	18.86
28	28	0.17901	0.688	11.949	3.894	4.157	38.266	2.191	-7.191	34.116	21.283	8.949	6.494	-10.939	6.362	-4.184	18.929
29	29	0.18564	1.096	12.307	4.234	4.426	38.235	0.771	-7.728	33.771	21.838	8.703	6.689	-10.762	6.336	-4.148	18.982
30	30	0.19227	1.497	12.657	4.555	4.702	38.191	-0.448	-8.183	33.413	22.398	8.598	6.86	-10.729	6.422	-4.166	19.043
31	31	0.1989	1.89	13.005	4.855	4.978	38.146	-1.507	-8.548	33.063	22.929	8.487	6.969	-10.771	6.482	-4.241	19.104
32	32	0.20553	2.244	13.353	5.122	5.234	38.111	-2.325	-8.805	32.772	23.405	8.346	7.127	-10.928	6.538	-4.29	19.146
33	33	0.21216	2.567	13.688	5.354	5.495	38.091	-2.859	-8.954	32.57	23.791	8.25	7.367	-11.211	6.673	-4.318	19.188
34	34	0.21879	2.869	14.01	5.566	5.757	38.067	-3.191	-9.032	32.413	24.088	8.196	7.626	-11.545	6.843	-4.361	19.241
35	35	0.22542	3.136	14.326	5.754	6.008	38.03	-3.276	-9.011	32.277	24.238	8.084	7.949	-11.915	6.991	-4.329	19.287
36	36	0.23205	3.362	14.621	5.921	6.242	37.949	-3.05	-8.852	32.155	24.266	7.966	8.253	-12.445	7.136	-4.309	19.278
37	37	0.23868	3.568	14.883	6.073	6.468	37.803	-2.623	-8.601	32.008	24.158	7.863	8.486	-12.958	7.261	-4.344	19.289
38	38	0.24531	3.746	15.109	6.215	6.68	37.609	-2.091	-8.327	31.85	23.931	7.87	8.659	-13.413	7.438	-4.449	19.309
39	39	0.25194	3.889	15.306	6.337	6.875	37.385	-1.389	-7.973	31.693	23.556	7.743	8.91	-13.832	7.539	-4.427	19.323
40	40	0.25857	3.991	15.49	6.436	7.046	37.159	-0.628	-7.607	31.553	23.144	7.637	9.17	-14.225	7.668	-4.406	19.339
41	41	0.2652	4.052	15.654	6.516	7.189	36.919	0.109	-7.267	31.414	22.733	7.509	9.362	-14.534	7.734	-4.432	19.38
42	42	0.27183	4.098	15.8	6.584	7.319	36.643	0.869	-6.913	31.249	22.231	7.454	9.52	-14.785	7.851	-4.491	19.386
43	43	0.27846	4.147	15.977	6.656	7.458	36.408	1.536	-6.598	31.089	21.777	7.181	9.721	-15.013	7.805	-4.452	19.384
44	44	0.28509	4.15	16.131	6.728	7.548	36.169	2.101	-6.332	30.933	21.358	6.844	9.874	-15.129	7.667	-4.423	19.41
45	45	0.29172	4.14	16.266	6.783	7.64	35.926	2.51	-6.179	30.767	21.031	6.745	10.03	-15.198	7.729	-4.449	19.436
46	46	0.29835	4.155	16.399	6.826	7.75	35.699	2.819	-6.057	30.611	20.751	6.707	10.189	-15.269	7.856	-4.493	19.422
47	47	0.30498	4.207	16.544	6.864	7.888	35.529	2.92	-6.014	30.496	20.579	6.629	10.32	-15.264	7.928	-4.567	19.428
48	48	0.31161	4.25	16.673	6.895	8.005	35.359	2.904	-6.013	30.39	20.567	6.449	10.487	-15.246	7.929	-4.591	19.48
49	49	0.31824	4.246	16.77	6.914	8.082	35.173	2.79	-6.074	30.308	20.696	6.352	10.729	-15.287	8.049	-4.589	19.498
50	50	0.32487	4.222	16.831	6.936	8.137	34.967	2.53	-6.19	30.244	20.95	6.244	10.948	-15.331	8.149	-4.616	19.499
51	51	0.3315	4.218	16.867	6.963	8.195	34.746	2.198	-6.321	30.187	21.247	6.196	11.061	-15.357	8.245	-4.76	19.507
52	52	0.33813	4.193	16.89	6.985	8.236	34.527	1.791	-6.506	30.147	21.625	6.157	11.241	-15.402	8.371	-4.851	19.501
53	53	0.34476	4.159	16.919	7.001	8.288	34.293	1.361	-6.708	30.08	22.029	6.049	11.531	-15.483	8.513	-4.825	19.451
54	54	0.35139	4.121	16.926	7.003	8.341	34.073	0.904	-6.903	30.062	22.494	5.709	11.816	-15.529	8.45	-4.755	19.449
55	55	0.35802	4.064	16.934	6.981	8.37	33.842	0.52	-7.059	30.036	22.924	5.438	12.041	-15.57	8.416	-4.748	19.446
56	56	0.36465	4.009	16.945	6.931	8.416	33.613	0.196	-7.203	30.006	23.259	5.293	12.268	-15.592	8.489	-4.764	19.405
57	57	0.37128	3.981	16.961	6.863	8.489	33.423	-0.164	-7.356	30.016	23.625	5.079	12.498	-15.611	8.499	-4.766	19.365
58	58	0.37791	3.962	16.975	6.796	8.555	33.208	-0.402	-7.444	29.986	23.867	4.963	12.651	-15.596	8.55	-4.835	19.341
59	59	0.38454	3.964	16.975	6.712	8.654	32.953	-0.579	-7.516	29.916	24.065	4.827	12.814	-15.539	8.584	-4.874	19.363
60	60	0.39117	3.977	16.971	6.667	8.711	32.669	-0.756	-7.541	29.806	24.231	4.766	12.98	-15.495	8.692	-4.918	19.355
61	61	0.3978	3.993	16.951	6.594	8.789	32.358	-0.858	-7.548	29.691	24.383	4.711	13.16	-15.447	8.813	-4.958	19.382
62	62	0.40443	4.005	16.909	6.497	8.883	32.014	-0.917	-7.543	29.555	24.481	4.583	13.281	-15.38	8.833	-4.999	19.386
63	63	0.41106	4.011	16.849	6.36	9.005	31.636	-0.908	-7.55	29.407	24.523	4.6	13.373	-15.326	8.954	-5.097	19.362
64	64	0.41769	4.013	16.771	6.197	9.132	31.209	-0.718	-7.468	29.223	24.441	4.487	13.439	-15.258	8.951	-5.148	19.347
65	65	0.42432	4.002	16.674	6.017	9.254	30.752	-0.445	-7.362	29.044	24.378	4.36	13.553	-15.261	8.968	-5.166	19.329
66	66	0.43095	3.995	16.568	5.805	9.402	30.279	-0.104	-7.246	28.86	24.3	4.223	13.741	-15.294	9.022	-5.117	19.298
67	67	0.43758	4.004	16.468	5.57	9.56	29.818	0.192	-7.139	28.686	24.268	4.08	13.911	-15.322	9.066	-5.09	19.26
68	68	0.44421	4.009	16.356	5.319	9.721	29.325	0.553	-7.023	28.494	24.209	3.994	13.998	-15.374	9.11	-5.142	19.22
69	69	0.45084	4.007	16.228	5.041	9.882	28.806	0.927	-6.907	28.295	24.176	3.86	14.127	-15.436	9.137	-5.145	19.172
70	70	0.45747	4.023	16.105	4.741	10.072	28.308	1.279	-6.836	28.137	24.198	3.82	14.276	-15.516	9.248	-5.19	19.143
71	71	0.4641	4.032	15.971	4.421	10.256	27.783	1.659	-6.759	27.972	24.273	3.758	14.416	-15.621	9.34	-5.249	19.142
72	72	0.47073	4.045	15.843	4.081	10.469	27.301	1.912	-6.773	27.842	24.446	3.714	14.588	-15.723	9.457	-5.29	19.129
73	73	0.47736	4.083	15.7	3.749	10.67	26.811	2.108	-6.769	27.702	24.587	3.759	14.724	-15.755	9.635	-5.371	19.106
74	74	0.48399	4.132	15.562	3.417	10.855	26.335	2.229	-6.756	27.567	24.779	3.633	14.842	-15.742	9.656	-5.419	19.095
75	75	0.49062	4.164	15.42	3.077	11.017	25.845	2.31	-6.779	27.433	24.994	3.528	15.02	-15.713	9.708	-5.428	19.069
76	76	0.49725	4.212	15.279	2.746	11.176	25.366	2.335	-6.805	27.293	25.167	3.502	15.175	-15.62	9.812	-5.459	19.024
77	77	0.50388	4.275	15.14	2.421	11.334	24.909	2.336	-6.82	27.163	25.272	3.496	15.287	-15.416	9.9	-5.518	19.011
78	78	0.51051	4.321	14.991	2.093	11.469	24.444	2.285	-6.857	27.04	25.424	3.53	15.413	-15.209	10.03	-5.583	18.99
79	79	0.51714	4.348	14.821	1.768	11.592	23.964	2.193	-6.924	26.925	25.55	3.492	15.585	-14.955	10.102	-5.576	18.943
80	80	0.52377	4.393	14.652	1.456	11.721	23.489	2.114	-6.974	26.807	25.618	3.522	15.693	-14.657	10.195	-5.635	18.916
81	81	0.5304	4.464	14.502	1.166	11.86	23.042	1.937	-7.051	26.697	25.734	3.552	15.757	-14.34	10.262	-5.739	18.9
82	82	0.53703	4.548	14.356	0.899	12.005	22.598	1.749	-7.147	26.596	25.865	3.674	15.899	-14.064	10.442	-5.822	18.874
83	83	0.54366	4.613	14.199	0.636	12.115	22.138	1.612	-7.214	26.494	25.978	3.846	16.057	-13.801	10.68	-5.907	18.852
84	84	0.55029	4.667	14.052	0.374	12.21	21.702	1.498	-7.272	26.42	26.09	3.954	16.201	-13.548	10.845	-5.998	18.837
85	85	0.55692	4.725	13.91	0.121	12.295	21.296	1.373	-7.317	26.414	26.306	3.944	16.394	-13.399	10.952	-6.065	18.81
86	86	0.56355	4.775	13.767	-0.111	12.362	20.881	1.314	-7.334	26.406	26.479	3.985	16.621	-13.308	11.124	-6.12	18.753
87	87	0.57018	4.825	13.646	-0.323	12.409	20.467	1.276	-7.335	26.385	26.657	4.05	16.86	-13.22	11.325	-6.187	18.729
88	88	0.57681	4.88	13.537	-0.524	12.447	20.097	1.178	-7.349	26.427	26.881	4.056	17.122	-13.141	11.478	-6.254	18.698
89	89	0.58344	4.915	13.402	-0.722	12.47	19.71	1.188	-7.346	26.496	27.045	4.144	17.392	-13.11	11.7	-6.348	18.663
90	90	0.59007	4.932	13.264	-0.923	12.465	19.319	1.191	-7.334	26.57	27.234	4.14	17.645	-13.07	11.834	-6.437	18.637
91	91	0.5967	4.94	13.151	-1.114	12.449	18.941	1.244	-7.31	26.642	27.352	4.154	17.896	-12.981	11.969	-6.534	18.643
92	92	0.60333	4.942	13.056	-1.278	12.411	18.593	1.299	-7.265	26.749	27.488	4.091	18.21	-12.919	12.077	-6.586	18.653
93	93	0.60996	4.999	12.929	-1.511	12.484	18.214	1.435	-7.249	26.884	27.53	4.074	18.516	-12.822	12.204	-6.658	18.656
94	94	0.61659	5.028	12.8	-1.782	12.536	17.843	1.592	-7.236	27.046	27.581	3.978	18.765	-12.675	12.224	-6.765	18.697
95	95	0.62322	5.037	12.669	-2.086	12.569	17.473	1.801	-7.208	27.225	27.633	3.866	19.032	-12.54	12.243	-6.856	18.733
96	96	0.62985	5.053	12.551	-2.398	12.61	17.132	2.038	-7.18	27.441	27.642	3.842	19.37	-12.395	12.366	-6.926	18.761
97	97	0.63648	5.061	12.463	-2.71	12.659	16.843	2.183	-7.2	27.705	27.722	3.719	19.707	-12.236	12.403	-7.002	18.799
98	98	0.64311	5.062	12.407	-3.02	12.699	16.558	2.363	-7.217	27.948	27.741	3.586	20.011	-12.04	12.393	-7.1	18.847
99	99	0.64974	5.069	12.359	-3.325	12.729	16.28	2.499	-7.238	28.191	27.784	3.476	20.359	-11.84	12.427	-7.17	18.881
100	100	0.65637	5.058	12.31	-3.644	12.745	16.002	2.586	-7.301	28.443	27.838	3.355	20.713	-11.6	12.428	-7.234	18.908
101	101	0.663	5.033	12.278	-3.986	12.764	15.745	2.619	-7.428	28.711	27.959	3.317	21.048	-11.381	12.486	-7.356	18.932
102	102	0.66963	5.016	12.292	-4.332	12.784	15.525	2.63	-7.545	28.964	28.113	3.265	21.376	-11.173	12.545	-7.479	18.951
103	103	0.67626	5.002	12.334	-4.654	12.779	15.306	2.566	-7.655	29.167	28.222	3.117	21.68	-10.839	12.487	-7.562	18.987
104	104	0.68289	4.996	12.372	-4.967	12.777	15.065	2.51	-7.771	29.352	28.303	3.066	22.035	-10.484	12.527	-7.629	19.032
105	105	0.68952	4.993	12.428	-5.298	12.76	14.836	2.499	-7.843	29.534	28.317	2.996	22.364	-10.062	12.531	-7.7	19.09
106	106	0.69615	4.973	12.511	-5.641	12.721	14.637	2.484	-7.914	29.704	28.273	2.953	22.597	-9.584	12.489	-7.838	19.147
107	107	0.70278	4.92	12.578	-5.943	12.628	14.402	2.46	-7.97	29.819	28.239	2.81	22.781	-9.116	12.335	-7.961	19.205
108	108	0.70941	4.837	12.622	-6.214	12.492	14.144	2.431	-8.026	29.917	28.215	2.654	22.948	-8.637	12.16	-8.091	19.302
109	109	0.71604	4.747	12.671	-6.476	12.321	13.886	2.485	-8.002	30.007	28.16	2.537	23.072	-8.148	12.023	-8.273	19.442
110	110	0.72267	4.651	12.745	-6.71	12.155	13.639	2.594	-7.976	30.062	28.07	2.471	23.187	-7.713	11.925	-8.463	19.582
111	111	0.7293	4.527	12.847	-6.9	11.957	13.418	2.724	-7.949	30.095	27.985	2.506	23.218	-7.359	11.883	-8.758	19.722
112	112	0.73593	4.402	13.02	-7.064	11.79	13.291	2.804	-7.947	30.143	27.93	2.264	23.156	-7.035	11.556	-9.048	19.856
113	113	0.74256	4.298	13.265	-7.229	11.668	13.215	2.919	-7.95	30.172	27.882	2.131	23.11	-6.789	11.351	-9.363	19.973
114	114	0.74919	4.182	13.534	-7.373	11.529	13.134	3.036	-7.93	30.166	27.878	1.918	23.062	-6.586	11.103	-9.659	20.089
115	115	0.75582	4.049	13.791	-7.493	11.366	13.028	3.124	-7.933	30.132	27.93	1.779	22.949	-6.413	10.896	-10.043	20.237
116	116	0.76245	3.913	14.046	-7.603	11.189	12.905	3.249	-7.902	30.071	27.915	1.718	22.775	-6.244	10.73	-10.487	20.359
117	117	0.76908	3.765	14.286	-7.737	11.005	12.758	3.374	-7.877	29.987	27.894	1.692	22.558	-6.1	10.575	-10.962	20.431
118	118	0.77571	3.598	14.489	-7.908	10.806	12.564	3.416	-7.908	29.878	27.91	1.737	22.214	-5.897	10.413	-11.56	20.509
119	119	0.78234	3.454	14.686	-8.101	10.629	12.359	3.426	-7.978	29.773	28.017	2.114	21.775	-5.797	10.522	-12.382	20.568
120	120	0.78897	3.336	14.878	-8.299	10.461	12.167	3.398	-8.059	29.675	28.149	2.749	21.329	-5.701	10.859	-13.296	20.629
121	121	0.7956	3.208	15.071	-8.506	10.268	12.013	3.309	-8.144	29.612	28.311	3.301	20.859	-5.571	11.107	-14.207	20.683
122	122	0.80223	3.066	15.287	-8.731	10.082	11.924	3.141	-8.306	29.602	28.474	3.855	20.327	-5.346	11.289	-15.19	20.774
123	123	0.80886	2.894	15.533	-8.958	9.853	11.897	3.024	-8.434	29.624	28.55	4.704	19.678	-5.095	11.675	-16.383	20.874
124	124	0.81549	2.688	15.797	-9.149	9.57	11.936	2.87	-8.537	29.695	28.594	5.541	18.843	-4.792	11.972	-17.757	20.997
125	125	0.82212	2.481	16.093	-9.3	9.289	12.052	2.672	-8.665	29.843	28.615	6.341	17.867	-4.435	12.157	-19.296	21.168
126	126	0.82875	2.283	16.361	-9.438	9.033	12.204	2.502	-8.805	30.101	28.596	7.127	16.831	-4.08	12.299	-20.937	21.352
127	127	0.83538	2.088	16.592	-9.552	8.765	12.338	2.336	-8.916	30.409	28.501	7.821	15.718	-3.669	12.333	-22.646	21.524
128	128	0.84201	1.892	16.815	-9.63	8.495	12.509	2.203	-8.974	30.813	28.31	8.322	14.446	-3.237	12.155	-24.475	21.667
129	129	0.84864	1.706	17.03	-9.678	8.231	12.723	2.094	-9.012	31.315	28.081	8.752	13.176	-2.814	11.923	-26.329	21.801
130	130	0.85527	1.565	17.243	-9.69	7.997	12.966	2.016	-9.006	31.895	27.825	9.217	11.999	-2.432	11.785	-28.153	21.92
131	131	0.8619	1.466	17.448	-9.681	7.824	13.247	1.897	-9.036	32.546	27.557	9.634	10.815	-2.034	11.605	-29.996	22.041
132	132	0.86853	1.375	17.629	-9.655	7.662	13.555	1.758	-9.08	33.273	27.3	10.119	9.508	-1.648	11.447	-32.008	22.16
133	133	0.87516	1.298	17.786	-9.605	7.495	13.89	1.601	-9.104	34.062	26.996	10.726	8.12	-1.257	11.388	-34.15	22.241
134	134	0.88179	1.238	17.931	-9.533	7.335	14.242	1.407	-9.145	34.87	26.662	11.403	6.786	-0.808	11.415	-36.268	22.327
135	135	0.88842	1.164	18.063	-9.458	7.149	14.616	1.233	-9.173	35.693	26.36	12.019	5.495	-0.277	11.407	-38.334	22.517
136	136	0.89505	1.056	18.164	-9.386	6.92	15.003	1.076	-9.213	36.539	26.073	12.551	4.273	0.335	11.333	-40.316	22.79
137	137	0.90168	0.962	18.24	-9.313	6.702	15.394	0.925	-9.273	37.383	25.762	13.169	3.109	1.023	11.343	-42.267	23.111
138	138	0.90831	0.875	18.319	-9.246	6.488	15.809	0.777	-9.337	38.211	25.453	13.971	1.889	1.77	11.501	-44.325	23.484
139	139	0.91494	0.772	18.401	-9.19	6.251	16.259	0.653	-9.391	39.036	25.135	14.816	0.609	2.632	11.674	-46.459	23.947
140	140	0.92157	0.647	18.47	-9.122	5.972	16.726	0.529	-9.437	39.845	24.802	15.597	-0.613	3.678	11.798	-48.526	24.553
141	141	0.9282	0.538	18.527	-8.996	5.675	17.183	0.368	-9.498	40.626	24.54	16.318	-1.796	4.76	11.838	-50.551	25.246
142	142	0.93483	0.453	18.581	-8.848	5.38	17.643	0.182	-9.572	41.38	24.347	17.075	-3.072	5.865	11.855	-52.682	25.996
143	143	0.94146	0.333	18.643	-8.743	5.073	18.157	0.058	-9.635	42.126	24.164	17.772	-4.432	6.971	11.8	-54.827	26.725
144	144	0.94809	0.174	18.701	-8.674	4.741	18.698	-0.042	-9.735	42.88	24.071	18.279	-5.668	7.955	11.606	-56.748	27.376
145	145	0.95472	-0.004	18.762	-8.619	4.397	19.279	-0.119	-9.845	43.662	24.026	18.452	-6.78	8.831	11.155	-58.38	27.932
146	146	0.96135	-0.193	18.827	-8.569	4.043	19.898	-0.102	-9.922	44.476	23.986	18.519	-7.721	9.484	10.664	-59.745	28.314
147	147	0.96798	-0.379	18.909	-8.52	3.697	20.558	-0.043	-9.971	45.327	23.998	18.501	-8.3	9.768	10.247	-60.659	28.441
148	148	0.97461	-0.56	19.002	-8.481	3.362	21.236	0.117	-9.978	46.203	24.072	18.516	-8.315	9.602	10.04	-60.98	28.317
149	149	0.98124	-0.753	19.079	-8.45	3.021	21.936	0.351	-9.942	47.149	24.2	18.037	-7.742	8.958	9.622	-60.442	27.858
150	150	0.98787	-0.952	19.132	-8.415	2.662	22.632	0.718	-9.778	48.108	24.287	17.3	-6.969	7.957	9.099	-59.5	27.096
151	151	0.9945	-1.12	19.186	-8.365	2.329	23.336	1.196	-9.532	49.054	24.332	16.761	-6.168	6.704	8.759	-58.545	26.134
152	152	1.00113	-1.238	19.253	-8.285	2.023	24.066	1.721	-9.222	49.966	24.336	16.558	-5.26	5.254	8.757	-57.545	25.004
153	153	1.00776	-1.327	19.304	-8.181	1.721	24.781	2.323	-8.793	50.826	24.342	16.27	-4.248	3.586	8.745	-56.317	23.715
154	154	1.01439	-1.431	19.332	-8.106	1.42	25.501	2.998	-8.32	51.662	24.315	15.748	-3.33	1.807	8.509	-55.012	22.264
155	155	1.02102	-1.542	19.351	-8.034	1.11	26.239	3.724	-7.806	52.451	24.257	15.129	-2.566	-0.04	8.12	-53.744	20.69
156	156	1.02765	-1.646	19.37	-7.971	0.81	27.003	4.43	-7.297	53.133	24.098	14.888	-1.778	-1.684	8.083	-52.502	19.202
157	157	1.03428	-1.732	19.4	-7.921	0.536	27.798	5.095	-6.789	53.729	23.85	14.614	-0.894	-2.994	8.051	-51.118	17.93
158	158	1.04091	-1.793	19.426	-7.871	0.292	28.615	5.666	-6.353	54.244	23.528	14.48	0.038	-3.841	8.126	-49.723	16.998
159	159	1.04754	-1.843	19.429	-7.802	0.051	29.435	6.103	-5.983	54.668	23.179	14.225	0.886	-4.322	8.048	-48.325	16.319
160	160	1.05417	-1.886	19.41	-7.714	-0.201	30.253	6.417	-5.659	55.003	22.85	13.996	1.504	-4.562	7.924	-47.09	15.805
161	161	1.0608	-1.905	19.354	-7.617	-0.432	31.047	6.601	-5.426	55.229	22.425	13.966	1.789	-4.453	7.858	-46.141	15.455
162	162	1.06743	-1.876	19.29	-7.52	-0.615	31.826	6.636	-5.293	55.366	21.991	13.89	1.821	-4.079	7.649	-45.372	15.268
163	163	1.07406	-1.813	19.22	-7.408	-0.781	32.596	6.498	-5.253	55.439	21.57	13.777	1.725	-3.531	7.377	-44.677	15.172
164	164	1.08069	-1.75	19.114	-7.27	-0.976	33.334	6.27	-5.248	55.472	21.166	13.652	1.673	-2.928	7.123	-43.905	15.111
165	165	1.08732	-1.681	18.96	-7.119	-1.176	34.06	5.935	-5.307	55.515	20.857	13.569	1.708	-2.39	6.953	-43.034	15.041
166	166	1.09395	-1.564	18.707	-6.979	-1.306	34.862	5.495	-5.457	55.722	20.703	13.553	1.856	-2.005	6.884	-42.05	14.952
167	167	1.10058	-1.424	18.408	-6.836	-1.421	35.701	4.992	-5.641	56.004	20.665	13.458	2.187	-1.809	6.807	-40.845	14.787
168	168	1.10721	-1.299	18.085	-6.674	-1.559	36.524	4.396	-5.889	56.276	20.755	13.29	2.544	-1.859	6.69	-39.547	14.466
169	169	1.11384	-1.186	17.739	-6.494	-1.721	37.322	3.762	-6.148	56.524	20.922	13.062	2.783	-2.008	6.503	-38.317	14.097
170	170	1.12047	-1.073	17.387	-6.311	-1.878	38.127	3.063	-6.458	56.771	21.165	12.857	2.974	-2.23	6.336	-37.124	13.705
171	171	1.1271	-0.955	17.048	-6.146	-2	38.947	2.387	-6.77	56.994	21.431	12.724	3.331	-2.582	6.291	-35.746	13.258
172	172	1.13373	-0.836	16.711	-5.988	-2.113	39.745	1.745	-7.039	57.149	21.702	12.467	3.677	-2.976	6.143	-34.301	12.797
173	173	1.14036	-0.728	16.42	-5.842	-2.22	40.576	1.149	-7.285	57.24	21.955	12.285	3.859	-3.413	6.018	-32.971	12.286
174	174	1.14699	-0.614	16.134	-5.704	-2.318	41.402	0.617	-7.46	57.259	22.119	12.049	4.108	-3.871	5.87	-31.484	11.711
175	175	1.15362	-0.526	15.849	-5.568	-2.424	42.216	0.139	-7.6	57.213	22.227	11.712	4.458	-4.372	5.652	-29.816	11.08
176	176	1.16025	-0.466	15.56	-5.445	-2.529	43.007	-0.214	-7.671	57.089	22.247	11.501	4.801	-4.799	5.537	-28.132	10.501
177	177	1.16688	-0.439	15.286	-5.34	-2.624	43.779	-0.445	-7.699	56.832	22.059	11.557	5.106	-5.072	5.626	-26.432	9.94
178	178	1.17351	-0.439	15.025	-5.247	-2.729	44.538	-0.584	-7.667	56.483	21.778	11.715	5.386	-5.266	5.797	-24.705	9.401
179	179	1.18014	-0.43	14.786	-5.191	-2.784	45.296	-0.668	-7.596	56.058	21.423	11.822	5.58	-5.359	5.896	-23.004	8.918
180	180	1.18677	-0.435	14.583	-5.177	-2.775	46.034	-0.64	-7.506	55.513	21.024	11.941	5.705	-5.323	5.954	-21.333	8.592
181	181	1.1934	-0.457	14.404	-5.182	-2.742	46.773	-0.628	-7.463	54.88	20.647	12.118	5.79	-5.145	6.043	-19.681	8.425
182	182	1.20003	-0.497	14.24	-5.209	-2.68	47.495	-0.545	-7.408	54.126	20.275	12.473	5.86	-4.86	6.282	-18.015	8.421
183	183	1.20666	-0.555	14.1	-5.245	-2.606	48.171	-0.428	-7.349	53.197	19.92	13.047	5.851	-4.476	6.702	-16.385	8.556
184	184	1.21329	-0.62	13.981	-5.281	-2.513	48.813	-0.32	-7.33	52.153	19.617	14.022	5.678	-4.198	7.468	-14.907	8.639
185	185	1.21992	-0.695	13.87	-5.326	-2.401	49.406	-0.198	-7.325	51.022	19.42	14.134	5.313	-3.588	7.328	-13.567	9.139
186	186	1.22655	-0.783	13.773	-5.38	-2.259	49.943	-0.055	-7.334	49.785	19.392	13.725	4.983	-2.938	6.686	-12.127	9.869
187	187	1.23318	-0.871	13.677	-5.446	-2.091	50.438	0.06	-7.392	48.488	19.547	13.424	4.644	-2.411	6.149	-10.708	10.65
188	188	1.23981	-0.955	13.578	-5.521	-1.897	50.86	0.196	-7.464	47.148	19.83	13.337	4.345	-2.126	5.834	-9.289	11.347
189	189	1.24644	-1.027	13.482	-5.585	-1.684	51.199	0.374	-7.528	45.771	20.273	13.137	4.14	-2.009	5.424	-7.808	12.1
190	190	1.25307	-1.105	13.371	-5.635	-1.48	51.472	0.519	-7.613	44.387	20.867	12.891	3.963	-1.971	4.995	-6.342	12.911
191	191	1.2597	-1.18	13.252	-5.685	-1.253	51.685	0.644	-7.755	43.01	21.566	12.754	3.901	-2.039	4.693	-4.846	13.736
192	192	1.26633	-1.204	13.131	-5.72	-0.978	51.795	0.774	-7.913	41.631	22.281	12.82	3.856	-2.222	4.581	-3.46	14.525
193	193	1.27296	-1.218	12.999	-5.721	-0.731	51.83	0.906	-8.049	40.288	23.069	12.986	3.691	-2.504	4.549	-2.306	15.288
194	194	1.27959	-1.251	12.849	-5.689	-0.533	51.808	1.055	-8.171	39.025	23.894	13.171	3.472	-2.807	4.528	-1.333	16.063
195	195	1.28622	-1.262	12.704	-5.626	-0.33	51.741	1.242	-8.29	37.982	24.653	13.02	3.394	-3.079	4.224	-0.4	16.878
196	196	1.29285	-1.245	12.584	-5.524	-0.129	51.677	1.395	-8.404	37.068	25.36	12.802	3.275	-3.278	3.861	0.374	17.72
197	197	1.29948	-1.233	12.466	-5.383	0.028	51.597	1.534	-8.471	36.154	26.019	12.819	2.909	-3.491	3.674	0.855	18.463
198	198	1.30611	-1.244	12.354	-5.214	0.136	51.504	1.696	-8.505	35.297	26.592	13.116	2.138	-3.731	3.614	0.835	19.038
199	199	1.31274	-1.267	12.268	-5.045	0.239	51.426	1.866	-8.584	34.788	27.041	13.22	1.156	-3.904	3.258	0.347	19.503
200	200	1.31937	-1.29	12.205	-4.87	0.331	51.364	1.973	-8.71	34.576	27.431	13.279	-0.177	-3.979	2.699	-0.737	19.872
201	201	1.326	-1.316	12.164	-4.651	0.386	51.34	1.95	-8.947	34.634	27.798	13.732	-1.663	-3.993	2.394	-2.341	20.141
