# Supplementary material for: Gait phenotypes in paediatric hereditary spastic paraplegia revealed by dynamic time warping analysis and random forests
Source: PLoS One. 2018 Mar 8;13(3):e0192345. doi: 10.1371/journal.pone.0192345 (PMC5843164; doi:10.1371/journal.pone.0192345)
Supplement: S1 Data — (ZIP) [file pone.0192345.s008.zip › HSP/Left.SR.HSP3.5.csv]

	Epoch	Time	Pelvic.obliquity	Pelvic.tilt	Pelvic rotation	Hip.abd.add	Hip.flexion	Hip.rotation	Knee.abd.add	Knee.flexion	Knee.rotation	Ankle.abd.add	Ankle.flexion	Ankle.rotation	Forefoot.abd.add	Forefoot.flexion	Forefoot.rotation
1	1	0	-2.56	18.327	-5.642	1.732	50.105	-5.654	-14.413	33.695	23.906	9.232	1.633	5.385	0.313	-5.401	19.33
2	2	0.00882	-2.421	18.243	-4.62	1.386	49.854	-5.663	-14.629	33.863	23.947	9.368	2.374	4.991	0.307	-5.043	19.922
3	3	0.01764	-2.304	18.183	-3.57	1.006	49.691	-5.704	-14.923	34.728	23.914	9.427	3.961	4.194	0.523	-4.416	20.22
4	4	0.02646	-2.206	18.171	-2.505	0.583	49.593	-5.726	-15.201	36.047	23.789	9.315	6.047	3.047	0.805	-3.627	20.2
5	5	0.03528	-2.139	18.177	-1.414	0.083	49.452	-5.774	-15.36	37.306	23.6	8.66	8.018	1.898	0.663	-2.748	20.029
6	6	0.0441	-2.053	18.261	-0.331	-0.402	49.246	-5.92	-15.465	37.895	23.434	8.317	9.257	1.013	0.612	-2.188	19.898
7	7	0.05292	-1.918	18.371	0.715	-0.829	49.006	-6.212	-15.547	37.893	23.363	8.502	9.671	0.471	0.822	-2.117	19.929
8	8	0.06174	-1.779	18.461	1.682	-1.217	48.867	-6.508	-15.585	37.972	23.356	8.126	9.842	0.197	0.478	-2.083	20.195
9	9	0.07056	-1.618	18.566	2.547	-1.548	49.005	-6.692	-15.541	38.555	23.295	7.215	10.248	0.064	-0.23	-1.884	20.633
10	10	0.07938	-1.49	18.718	3.293	-1.831	49.377	-6.649	-15.4	39.521	23.159	6.199	10.802	-0.074	-0.938	-1.67	21.116
11	11	0.0882	-1.367	18.949	3.907	-2.061	49.785	-6.39	-15.116	40.479	23.081	5.445	11.27	-0.391	-1.377	-1.64	21.522
12	12	0.09702	-1.205	19.231	4.421	-2.228	50.071	-5.996	-14.668	41.19	22.953	4.725	11.675	-0.717	-1.758	-1.591	21.88
13	13	0.10584	-0.942	19.532	4.825	-2.259	50.187	-5.659	-14.152	41.518	22.779	4.079	11.992	-0.988	-2.057	-1.47	22.15
14	14	0.11466	-0.574	19.773	5.13	-2.111	50.073	-5.543	-13.705	41.434	22.504	3.639	12.123	-1.052	-2.218	-1.382	22.347
15	15	0.12348	-0.135	19.946	5.373	-1.844	49.793	-5.855	-13.478	41.034	22.302	3.185	12.141	-0.881	-2.427	-1.242	22.52
16	16	0.1323	0.34	20.034	5.609	-1.547	49.388	-6.587	-13.454	40.472	22.399	2.763	12.168	-0.728	-2.559	-1.062	22.651
17	17	0.14112	0.754	20.025	5.886	-1.318	48.895	-7.625	-13.617	39.847	22.679	2.442	12.162	-0.497	-2.621	-0.93	22.772
18	18	0.14994	1.044	19.974	6.197	-1.207	48.373	-8.741	-13.838	39.182	23.122	2.094	12.098	-0.307	-2.711	-0.813	22.869
19	19	0.15876	1.274	19.93	6.501	-1.098	47.813	-9.643	-13.994	38.453	23.516	1.995	11.996	-0.184	-2.607	-0.784	22.975
20	20	0.16758	1.46	19.911	6.821	-1.016	47.228	-10.263	-13.992	37.688	23.782	1.829	11.874	-0.135	-2.568	-0.719	23.079
21	21	0.1764	1.601	19.917	7.155	-0.975	46.61	-10.538	-13.794	36.914	23.877	1.686	11.741	-0.17	-2.51	-0.664	23.177
22	22	0.18522	1.752	19.942	7.449	-0.858	45.979	-10.54	-13.513	36.136	23.809	1.722	11.6	-0.288	-2.323	-0.675	23.257
23	23	0.19404	1.9	19.984	7.727	-0.73	45.344	-10.281	-13.073	35.359	23.649	1.691	11.473	-0.509	-2.153	-0.635	23.343
24	24	0.20286	1.994	20.033	7.981	-0.643	44.716	-9.835	-12.548	34.615	23.419	1.607	11.286	-0.748	-2.047	-0.636	23.443
25	25	0.21168	2.049	20.08	8.209	-0.609	44.095	-9.29	-11.971	33.92	23.166	1.566	11.152	-1.028	-1.88	-0.635	23.511
26	26	0.2205	2.073	20.141	8.378	-0.599	43.522	-8.778	-11.439	33.281	23.005	1.621	11.006	-1.312	-1.64	-0.721	23.574
27	27	0.22932	2.056	20.201	8.503	-0.644	42.957	-8.24	-10.886	32.671	22.786	1.79	10.895	-1.508	-1.296	-0.833	23.622
28	28	0.23814	2.024	20.237	8.56	-0.567	42.448	-7.851	-10.502	32.14	22.606	1.726	10.852	-1.635	-1.12	-0.824	23.659
29	29	0.24696	1.973	20.275	8.556	-0.448	41.977	-7.55	-10.22	31.609	22.362	1.793	10.768	-1.585	-0.874	-0.878	23.7
30	30	0.25578	1.929	20.32	8.504	-0.278	41.565	-7.386	-10.057	31.101	22.189	1.986	10.675	-1.487	-0.533	-0.983	23.725
31	31	0.2646	1.88	20.371	8.439	-0.104	41.213	-7.41	-10.007	30.665	22.154	2.115	10.656	-1.375	-0.228	-1.042	23.738
32	32	0.27342	1.832	20.432	8.371	0.057	40.915	-7.529	-9.999	30.301	22.171	2.22	10.576	-1.237	0.023	-1.184	23.738
33	33	0.28224	1.817	20.526	8.267	0.285	40.732	-7.868	-10.141	30.037	22.386	2.195	10.578	-1.126	0.181	-1.258	23.734
34	34	0.29106	1.823	20.648	8.14	0.555	40.634	-8.295	-10.376	29.846	22.633	2.284	10.648	-0.973	0.439	-1.346	23.738
35	35	0.29988	1.838	20.799	8.036	0.813	40.629	-8.82	-10.666	29.761	22.998	2.271	10.741	-0.879	0.61	-1.434	23.744
36	36	0.3087	1.831	20.966	7.964	1.028	40.669	-9.254	-10.942	29.755	23.333	2.309	10.875	-0.881	0.821	-1.539	23.719
37	37	0.31752	1.823	21.132	7.911	1.217	40.725	-9.575	-11.161	29.81	23.589	2.36	11.072	-0.929	1.059	-1.616	23.684
38	38	0.32634	1.817	21.299	7.866	1.405	40.801	-9.808	-11.349	29.93	23.859	2.209	11.286	-1.053	1.127	-1.637	23.677
39	39	0.33516	1.79	21.445	7.83	1.569	40.857	-9.834	-11.455	30.085	23.962	2.076	11.527	-1.148	1.206	-1.642	23.711
40	40	0.34398	1.763	21.582	7.846	1.71	40.901	-9.739	-11.542	30.262	23.948	2.128	11.766	-1.315	1.404	-1.72	23.71
41	41	0.3528	1.764	21.709	7.906	1.838	40.905	-9.529	-11.545	30.414	23.811	2.197	11.852	-1.494	1.546	-1.928	23.714
42	42	0.36162	1.782	21.821	8.017	1.922	40.854	-9.254	-11.465	30.551	23.593	2.298	12.053	-1.701	1.764	-2.048	23.696
43	43	0.37044	1.831	21.92	8.158	2.021	40.79	-9.014	-11.406	30.681	23.378	2.274	12.346	-1.891	1.892	-2.039	23.712
44	44	0.37926	1.915	21.998	8.318	2.143	40.705	-8.77	-11.337	30.786	23.102	2.362	12.568	-2.036	2.081	-2.113	23.751
45	45	0.38808	2.03	22.069	8.492	2.284	40.59	-8.531	-11.254	30.846	22.814	2.296	12.813	-2.229	2.142	-2.085	23.744
46	46	0.3969	2.164	22.117	8.636	2.452	40.443	-8.301	-11.152	30.895	22.575	2.169	12.965	-2.438	2.128	-2.124	23.743
47	47	0.40572	2.271	22.136	8.8	2.568	40.265	-8.124	-11.062	30.945	22.407	1.993	13.112	-2.655	2.066	-2.159	23.748
48	48	0.41454	2.38	22.131	8.954	2.7	40.051	-8.042	-11.048	30.949	22.352	1.915	13.326	-2.885	2.11	-2.161	23.767
49	49	0.42336	2.472	22.096	9.106	2.798	39.799	-8.04	-11.028	30.93	22.378	1.746	13.531	-3.08	2.091	-2.132	23.802
50	50	0.43218	2.553	22.042	9.235	2.897	39.524	-8.094	-11.046	30.891	22.479	1.644	13.715	-3.287	2.119	-2.144	23.826
51	51	0.441	2.622	21.963	9.319	3.008	39.232	-8.247	-11.133	30.85	22.666	1.785	13.907	-3.498	2.359	-2.251	23.811
52	52	0.44982	2.696	21.874	9.4	3.103	38.927	-8.436	-11.209	30.776	22.851	1.959	14.078	-3.633	2.62	-2.363	23.825
53	53	0.45864	2.809	21.784	9.436	3.251	38.627	-8.66	-11.293	30.703	23.018	2.169	14.275	-3.684	2.919	-2.47	23.861
54	54	0.46746	2.932	21.688	9.42	3.427	38.341	-8.944	-11.379	30.641	23.216	2.128	14.456	-3.682	3.007	-2.493	23.881
55	55	0.47628	3.041	21.593	9.364	3.609	38.04	-9.136	-11.424	30.546	23.371	2.081	14.525	-3.673	3.044	-2.584	23.9
56	56	0.4851	3.128	21.498	9.287	3.757	37.748	-9.368	-11.482	30.445	23.505	2.313	14.635	-3.582	3.335	-2.726	23.912
57	57	0.49392	3.195	21.394	9.202	3.883	37.436	-9.552	-11.503	30.32	23.585	2.484	14.741	-3.449	3.567	-2.823	23.921
58	58	0.50274	3.227	21.272	9.135	3.944	37.076	-9.725	-11.49	30.177	23.698	2.637	14.834	-3.331	3.784	-2.93	23.936
59	59	0.51156	3.234	21.142	9.045	3.984	36.707	-9.907	-11.481	30.056	23.91	2.64	14.946	-3.319	3.891	-2.985	23.893
60	60	0.52038	3.197	21.012	8.912	4.015	36.326	-9.927	-11.443	29.951	24.044	2.676	15.059	-3.28	4.008	-3.054	23.892
61	61	0.5292	3.161	20.882	8.773	4.045	35.956	-9.983	-11.439	29.841	24.189	2.984	15.203	-3.231	4.367	-3.191	23.887
62	62	0.53802	3.124	20.755	8.612	4.092	35.591	-10.018	-11.432	29.738	24.308	3.097	15.314	-3.159	4.536	-3.279	23.877
63	63	0.54684	3.04	20.611	8.409	4.118	35.2	-9.928	-11.391	29.658	24.443	3.115	15.353	-3.141	4.596	-3.41	23.881
64	64	0.55566	2.95	20.469	8.16	4.171	34.815	-9.778	-11.337	29.567	24.583	2.88	15.477	-3.154	4.481	-3.346	23.864
65	65	0.56448	2.848	20.319	7.899	4.217	34.406	-9.548	-11.281	29.461	24.586	2.92	15.566	-3.064	4.552	-3.399	23.883
66	66	0.5733	2.723	20.15	7.632	4.218	33.988	-9.385	-11.223	29.386	24.683	2.905	15.635	-3.015	4.585	-3.479	23.865
67	67	0.58212	2.6	19.967	7.311	4.25	33.565	-9.215	-11.179	29.328	24.823	2.735	15.698	-3.02	4.482	-3.513	23.799
68	68	0.59094	2.454	19.779	6.969	4.276	33.138	-9.035	-11.179	29.268	24.973	2.662	15.814	-3.01	4.464	-3.535	23.749
69	69	0.59976	2.292	19.579	6.636	4.236	32.713	-8.921	-11.143	29.205	25.135	2.567	16.022	-2.942	4.482	-3.446	23.681
70	70	0.60858	2.158	19.396	6.24	4.305	32.297	-8.803	-11.2	29.145	25.274	2.636	16.158	-2.868	4.584	-3.506	23.608
71	71	0.6174	2.021	19.201	5.8	4.416	31.907	-8.802	-11.339	29.117	25.565	2.558	16.297	-2.826	4.581	-3.526	23.523
72	72	0.62622	1.872	18.981	5.335	4.503	31.519	-8.819	-11.487	29.108	25.838	2.569	16.47	-2.708	4.651	-3.54	23.452
73	73	0.63504	1.735	18.767	4.875	4.553	31.129	-8.808	-11.607	29.119	26.106	2.654	16.569	-2.596	4.739	-3.674	23.396
74	74	0.64386	1.618	18.554	4.404	4.586	30.744	-8.782	-11.667	29.141	26.374	2.612	16.642	-2.483	4.721	-3.784	23.328
75	75	0.65268	1.469	18.333	3.92	4.59	30.349	-8.707	-11.728	29.187	26.623	2.514	16.864	-2.341	4.702	-3.758	23.284
76	76	0.6615	1.337	18.132	3.408	4.606	29.998	-8.677	-11.815	29.257	26.91	2.541	17.106	-2.199	4.803	-3.77	23.226
77	77	0.67032	1.237	17.951	2.862	4.658	29.673	-8.605	-11.889	29.319	27.153	2.669	17.204	-2.034	4.928	-3.934	23.178
78	78	0.67914	1.149	17.777	2.281	4.732	29.358	-8.55	-11.99	29.395	27.423	2.775	17.376	-1.903	5.058	-4.035	23.086
79	79	0.68796	1.075	17.605	1.687	4.81	29.047	-8.457	-12.069	29.485	27.632	2.764	17.563	-1.694	5.078	-4.082	23.031
80	80	0.69678	0.994	17.434	1.111	4.85	28.723	-8.352	-12.126	29.577	27.806	2.894	17.722	-1.459	5.204	-4.218	22.986
81	81	0.7056	0.942	17.27	0.507	4.923	28.412	-8.255	-12.208	29.668	28.006	3.131	17.936	-1.244	5.442	-4.343	22.934
82	82	0.71442	0.943	17.129	-0.165	5.072	28.134	-8.118	-12.277	29.769	28.201	3.236	18.135	-1.017	5.565	-4.426	22.885
83	83	0.72324	0.923	16.98	-0.834	5.182	27.834	-7.917	-12.312	29.892	28.346	3.269	18.329	-0.851	5.617	-4.503	22.767
84	84	0.73206	0.904	16.839	-1.503	5.271	27.537	-7.674	-12.32	30.021	28.468	3.45	18.559	-0.679	5.815	-4.61	22.664
85	85	0.74088	0.892	16.699	-2.168	5.343	27.235	-7.476	-12.335	30.149	28.662	3.557	18.874	-0.517	5.985	-4.625	22.572
86	86	0.7497	0.894	16.57	-2.903	5.451	26.951	-7.262	-12.375	30.297	28.884	3.625	19.172	-0.349	6.11	-4.655	22.48
87	87	0.75852	0.892	16.451	-3.65	5.53	26.67	-7.011	-12.39	30.457	29.041	3.77	19.409	-0.155	6.258	-4.774	22.363
88	88	0.76734	0.877	16.321	-4.361	5.595	26.394	-6.842	-12.471	30.609	29.196	3.944	19.679	0.11	6.413	-4.863	22.282
89	89	0.77616	0.86	16.157	-5.096	5.709	26.126	-6.713	-12.652	30.806	29.387	4.25	19.957	0.366	6.679	-5.011	22.214
90	90	0.78498	0.869	15.998	-5.853	5.818	25.854	-6.603	-12.836	31.036	29.627	4.507	20.267	0.629	6.907	-5.159	22.161
91	91	0.7938	0.855	15.836	-6.591	5.824	25.545	-6.388	-12.921	31.244	29.698	4.875	20.603	0.967	7.195	-5.304	22.086
92	92	0.80262	0.862	15.683	-7.371	5.871	25.245	-6.172	-13.05	31.435	29.807	5.175	20.92	1.339	7.397	-5.438	22.063
93	93	0.81144	0.9	15.564	-8.147	5.947	24.971	-5.967	-13.196	31.635	29.944	5.568	21.256	1.641	7.694	-5.604	22.011
94	94	0.82026	0.904	15.42	-8.868	5.918	24.656	-5.723	-13.262	31.833	30.086	5.865	21.516	1.894	7.897	-5.82	21.946
95	95	0.82908	0.928	15.261	-9.562	5.892	24.34	-5.532	-13.36	32.031	30.221	6.249	21.778	2.19	8.16	-6.064	21.911
96	96	0.8379	0.96	15.128	-10.247	5.905	24.039	-5.265	-13.451	32.188	30.256	6.75	22.048	2.469	8.517	-6.293	21.858
97	97	0.84672	0.97	15.011	-10.896	5.937	23.736	-5.013	-13.577	32.332	30.323	6.954	22.233	2.674	8.602	-6.506	21.777
98	98	0.85554	0.975	14.949	-11.533	6.009	23.475	-4.723	-13.711	32.468	30.38	7.021	22.348	2.771	8.564	-6.73	21.636
99	99	0.86436	0.991	14.832	-12.142	5.969	23.179	-4.38	-13.714	32.607	30.403	7.163	22.468	2.926	8.592	-6.952	21.533
100	100	0.87318	0.997	14.724	-12.726	5.908	22.896	-4.128	-13.749	32.714	30.47	7.309	22.479	3.12	8.588	-7.263	21.451
101	101	0.882	0.977	14.634	-13.34	5.851	22.621	-3.791	-13.752	32.804	30.525	7.024	22.35	3.303	8.167	-7.537	21.362
102	102	0.89082	0.93	14.528	-13.967	5.761	22.338	-3.441	-13.743	32.891	30.558	6.613	22.15	3.557	7.61	-7.828	21.301
103	103	0.89964	0.879	14.436	-14.579	5.648	22.07	-3.108	-13.719	32.961	30.621	6.186	21.862	3.883	7.02	-8.198	21.33
104	104	0.90846	0.828	14.369	-15.198	5.524	21.849	-2.875	-13.728	33.033	30.735	5.677	21.446	4.317	6.316	-8.666	21.421
105	105	0.91728	0.729	14.276	-15.781	5.308	21.604	-2.717	-13.762	33.074	30.88	5.083	20.968	4.884	5.494	-9.167	21.608
106	106	0.9261	0.615	14.198	-16.345	5.066	21.397	-2.642	-13.83	33.073	31.032	4.666	20.309	5.531	4.762	-9.866	21.826
107	107	0.93492	0.489	14.149	-16.888	4.805	21.283	-2.645	-13.952	33.126	31.177	4.596	19.476	6.149	4.28	-10.873	21.976
108	108	0.94374	0.325	14.117	-17.333	4.482	21.242	-2.784	-14.135	33.266	31.351	4.82	18.611	6.655	4.072	-12.081	22.01
109	109	0.95256	0.173	14.17	-17.737	4.179	21.345	-2.973	-14.338	33.506	31.494	5.38	17.862	7.094	4.213	-13.344	21.966
110	110	0.96138	0.013	14.229	-18.057	3.862	21.505	-3.153	-14.576	33.813	31.468	6.325	17.268	7.572	4.692	-14.622	21.904
111	111	0.9702	-0.17	14.27	-18.267	3.5	21.716	-3.367	-14.807	34.221	31.361	6.832	16.581	8.087	4.757	-15.864	21.846
112	112	0.97902	-0.349	14.321	-18.393	3.136	22.002	-3.546	-15.029	34.743	31.121	7.519	15.762	8.561	4.956	-17.331	21.73
113	113	0.98784	-0.492	14.361	-18.433	2.798	22.299	-3.729	-15.219	35.296	30.778	8.325	14.584	9.06	5.211	-19.177	21.598
114	114	0.99666	-0.592	14.417	-18.468	2.533	22.643	-3.896	-15.426	35.898	30.451	9.061	13.372	9.54	5.423	-21.038	21.499
115	115	1.00548	-0.679	14.447	-18.407	2.265	22.961	-4.11	-15.655	36.461	30.083	9.722	12.348	10.076	5.593	-22.661	21.459
116	116	1.0143	-0.755	14.471	-18.254	1.996	23.312	-4.432	-15.979	37.143	29.743	10.097	11.536	10.623	5.537	-24.078	21.471
117	117	1.02312	-0.771	14.523	-18.134	1.858	23.706	-4.656	-16.318	37.885	29.385	10.644	10.743	11.037	5.663	-25.548	21.447
118	118	1.03194	-0.761	14.555	-17.985	1.754	24.075	-4.865	-16.665	38.645	29.077	11.217	9.808	11.348	5.806	-27.174	21.413
119	119	1.04076	-0.74	14.571	-17.774	1.642	24.413	-5.064	-16.993	39.384	28.833	11.69	8.781	11.573	5.851	-28.847	21.393
120	120	1.04958	-0.689	14.606	-17.56	1.605	24.758	-5.178	-17.302	40.142	28.543	11.899	7.78	11.858	5.646	-30.417	21.481
121	121	1.0584	-0.64	14.631	-17.382	1.597	25.092	-5.238	-17.609	40.903	28.327	11.969	6.902	12.108	5.344	-31.827	21.632
122	122	1.06722	-0.58	14.713	-17.276	1.668	25.48	-5.14	-17.863	41.673	28.154	12.039	6.046	12.206	5.053	-33.192	21.764
123	123	1.07604	-0.539	14.791	-17.152	1.718	25.841	-4.959	-18.049	42.405	27.941	11.993	5.16	12.305	4.641	-34.515	21.902
124	124	1.08486	-0.549	14.843	-16.953	1.64	26.162	-4.75	-18.144	43.101	27.752	11.866	4.412	12.375	4.175	-35.659	22.061
125	125	1.09368	-0.588	14.934	-16.773	1.549	26.521	-4.42	-18.145	43.812	27.563	11.655	3.665	12.484	3.638	-36.781	22.31
126	126	1.1025	-0.685	15.03	-16.568	1.395	26.89	-4.014	-18.082	44.516	27.345	11.623	2.9	12.529	3.262	-37.965	22.507
127	127	1.11132	-0.834	15.112	-16.319	1.136	27.223	-3.508	-17.894	45.165	27.098	11.615	2.102	12.547	2.898	-39.148	22.677
128	128	1.12014	-0.972	15.201	-16.1	0.91	27.53	-2.925	-17.646	45.761	26.783	11.37	1.274	12.622	2.313	-40.231	22.851
129	129	1.12896	-1.131	15.296	-15.875	0.687	27.859	-2.317	-17.4	46.38	26.478	11.241	0.673	12.683	1.858	-41.148	23.071
130	130	1.13778	-1.273	15.401	-15.673	0.481	28.172	-1.651	-17.079	46.95	26.162	11.232	0.094	12.725	1.533	-42.047	23.272
131	131	1.1466	-1.401	15.472	-15.492	0.326	28.409	-0.93	-16.755	47.461	25.76	11.284	-0.528	12.801	1.239	-42.98	23.448
132	132	1.15542	-1.505	15.536	-15.34	0.222	28.626	-0.254	-16.471	47.925	25.371	11.383	-0.898	12.809	1.039	-43.64	23.567
133	133	1.16424	-1.565	15.601	-15.218	0.177	28.824	0.303	-16.251	48.329	25.111	11.143	-1.445	12.914	0.504	-44.326	23.785
134	134	1.17306	-1.592	15.628	-15.131	0.186	28.954	0.768	-16.117	48.681	24.883	10.921	-2.006	13.032	-0.014	-45.015	23.975
135	135	1.18188	-1.599	15.67	-15.079	0.22	29.108	1.061	-16.071	48.984	24.748	10.755	-2.191	13.086	-0.364	-45.308	24.121
136	136	1.1907	-1.58	15.712	-15.047	0.317	29.267	1.154	-16.178	49.248	24.706	10.233	-2.638	13.277	-1.081	-45.702	24.329
137	137	1.19952	-1.56	15.704	-15.035	0.381	29.391	1.054	-16.421	49.524	24.829	9.939	-2.995	13.303	-1.544	-46.117	24.392
138	138	1.20834	-1.495	15.693	-15.023	0.464	29.508	0.816	-16.713	49.781	24.955	9.929	-3.235	13.171	-1.678	-46.492	24.239
139	139	1.21716	-1.426	15.675	-15.007	0.534	29.634	0.48	-16.995	50.029	25.054	9.599	-3.368	13.017	-2.001	-46.594	24.002
140	140	1.22598	-1.384	15.639	-14.997	0.548	29.752	0.098	-17.237	50.213	25.151	9.249	-2.935	12.695	-2.159	-46.047	23.648
141	141	1.2348	-1.335	15.611	-15.019	0.571	29.869	-0.304	-17.419	50.304	25.201	8.963	-2.191	12.195	-2.117	-45.099	23.092
142	142	1.24362	-1.261	15.607	-15.047	0.6	30.019	-0.708	-17.486	50.318	25.144	8.738	-1.526	11.759	-1.962	-44.14	22.457
143	143	1.25244	-1.207	15.6	-15.077	0.603	30.175	-1.042	-17.454	50.287	24.921	8.573	-1.006	11.521	-1.752	-43.287	21.847
144	144	1.26126	-1.169	15.581	-15.123	0.587	30.334	-1.315	-17.32	50.208	24.61	8.519	-0.752	11.361	-1.446	-42.657	21.187
145	145	1.27008	-1.132	15.563	-15.2	0.587	30.517	-1.501	-17.085	50.124	24.163	8.54	-0.631	11.217	-1.048	-42.119	20.422
146	146	1.2789	-1.057	15.574	-15.28	0.645	30.723	-1.649	-16.783	50.018	23.65	8.598	-0.443	11.026	-0.586	-41.466	19.604
147	147	1.28772	-0.995	15.577	-15.344	0.686	30.928	-1.713	-16.385	49.875	22.993	8.871	-0.191	10.886	0.098	-40.747	18.756
148	148	1.29654	-0.945	15.584	-15.431	0.742	31.164	-1.713	-15.945	49.712	22.27	9.247	0.125	10.779	0.886	-39.93	17.909
149	149	1.30536	-0.898	15.591	-15.487	0.774	31.422	-1.729	-15.484	49.571	21.483	9.539	0.529	10.686	1.608	-38.98	17.024
150	150	1.31418	-0.845	15.613	-15.586	0.864	31.73	-1.736	-15.052	49.425	20.721	9.74	0.82	10.604	2.213	-38.066	16.155
151	151	1.323	-0.812	15.62	-15.655	0.929	32.065	-1.838	-14.681	49.245	19.961	9.962	1.085	10.608	2.815	-37.124	15.312
152	152	1.33182	-0.792	15.634	-15.684	0.968	32.428	-2.052	-14.4	49.052	19.32	10.033	1.34	10.639	3.23	-36.15	14.55
153	153	1.34064	-0.765	15.643	-15.722	1.03	32.822	-2.345	-14.215	48.888	18.8	9.861	1.555	10.726	3.371	-35.183	13.909
154	154	1.34946	-0.789	15.582	-15.659	0.955	33.179	-2.764	-14.113	48.715	18.412	10.071	1.868	10.737	3.839	-34.21	13.261
155	155	1.35828	-0.775	15.592	-15.682	1.047	33.641	-3.218	-14.169	48.561	18.161	10.693	2.398	10.53	4.659	-33.081	12.56
156	156	1.3671	-0.783	15.592	-15.67	1.127	34.125	-3.752	-14.339	48.438	18.004	11.184	2.986	10.3	5.301	-31.886	11.907
157	157	1.37592	-0.814	15.574	-15.605	1.157	34.623	-4.329	-14.571	48.328	18.033	11.401	3.432	10.08	5.617	-30.81	11.421
158	158	1.38474	-0.835	15.553	-15.552	1.229	35.156	-4.874	-14.855	48.25	18.177	11.381	3.648	10.02	5.636	-29.972	11.223
159	159	1.39356	-0.879	15.522	-15.461	1.286	35.674	-5.354	-15.169	48.155	18.354	10.782	3.387	10.222	4.996	-29.563	11.334
160	160	1.40238	-0.951	15.493	-15.338	1.309	36.202	-5.753	-15.453	48.075	18.614	9.679	2.865	10.382	3.829	-29.336	11.521
161	161	1.4112	-1.031	15.451	-15.201	1.344	36.722	-6	-15.695	48.045	18.848	9.196	2.794	10.187	3.248	-28.778	11.516
162	162	1.42002	-1.096	15.439	-15.09	1.439	37.277	-6.083	-15.878	48.055	19.049	9.125	3.168	9.844	3.052	-27.862	11.511
163	163	1.42884	-1.17	15.412	-14.903	1.479	37.764	-6.025	-15.901	47.95	19.177	8.795	3.319	9.523	2.586	-27.033	11.543
164	164	1.43766	-1.261	15.383	-14.662	1.492	38.23	-5.854	-15.897	47.948	19.174	8.335	3.398	9.17	1.96	-26.353	11.538
165	165	1.44648	-1.344	15.353	-14.409	1.48	38.677	-5.521	-15.766	48.026	19.078	7.925	3.693	8.73	1.4	-25.525	11.492
166	166	1.4553	-1.407	15.315	-14.176	1.503	39.093	-5.013	-15.531	48.138	18.821	7.622	4.159	8.395	0.945	-24.583	11.541
167	167	1.46412	-1.476	15.261	-13.903	1.482	39.48	-4.419	-15.202	48.233	18.478	7.488	4.684	8.036	0.665	-23.587	11.551
168	168	1.47294	-1.515	15.234	-13.606	1.459	39.878	-3.77	-14.765	48.291	18.069	7.378	5.104	7.653	0.425	-22.649	11.513
169	169	1.48176	-1.53	15.202	-13.321	1.454	40.25	-3.094	-14.268	48.274	17.667	7.355	5.436	7.281	0.291	-21.752	11.493
170	170	1.49058	-1.547	15.137	-12.98	1.364	40.563	-2.42	-13.683	48.126	17.275	7.473	5.722	6.948	0.31	-20.829	11.498
171	171	1.4994	-1.555	15.053	-12.606	1.267	40.857	-1.828	-13.101	47.806	16.869	7.81	5.806	6.748	0.541	-19.994	11.559
172	172	1.50822	-1.525	14.981	-12.286	1.277	41.18	-1.386	-12.62	47.337	16.559	8.217	5.702	6.571	0.853	-19.201	11.628
173	173	1.51704	-1.482	14.907	-11.914	1.254	41.482	-1.081	-12.145	46.603	16.323	8.807	5.389	6.48	1.344	-18.431	11.753
174	174	1.52586	-1.437	14.821	-11.521	1.212	41.796	-0.94	-11.771	45.7	16.136	9.832	4.909	6.488	2.222	-17.756	11.9
175	175	1.53468	-1.38	14.74	-11.121	1.201	42.128	-0.992	-11.627	45.333	15.942	9.827	4.875	6.428	2.166	-16.95	11.961
176	176	1.5435	-1.322	14.673	-10.679	1.16	42.466	-1.201	-11.56	44.923	15.804	9.843	4.761	6.476	2.13	-16.221	12.082
177	177	1.55232	-1.266	14.63	-10.218	1.126	42.857	-1.581	-11.618	44.564	15.796	9.676	4.892	6.482	1.957	-15.255	12.229
178	178	1.56114	-1.192	14.62	-9.768	1.135	43.299	-2.023	-11.732	44.233	15.776	9.577	4.97	6.531	1.845	-14.368	12.374
179	179	1.56996	-1.143	14.597	-9.294	1.106	43.732	-2.552	-11.935	43.897	15.882	9.626	4.898	6.504	1.851	-13.674	12.487
180	180	1.57878	-1.12	14.573	-8.802	1.063	44.157	-3.13	-12.202	43.543	16.062	9.716	5.01	6.48	1.913	-12.819	12.67
181	181	1.5876	-1.078	14.579	-8.303	1.042	44.611	-3.703	-12.474	43.206	16.244	9.901	5.139	6.595	2.059	-12.015	13.023
182	182	1.59642	-1.033	14.603	-7.789	1.042	45.06	-4.256	-12.754	42.858	16.471	10.144	5.221	6.679	2.26	-11.288	13.425
183	183	1.60524	-0.991	14.63	-7.272	1.033	45.484	-4.724	-12.969	42.507	16.675	10.319	5.16	6.821	2.391	-10.718	13.898
184	184	1.61406	-0.965	14.653	-6.72	0.994	45.859	-5.114	-13.126	42.125	16.915	10.345	5.11	6.97	2.387	-10.128	14.481
185	185	1.62288	-0.906	14.669	-6.185	1.031	46.184	-5.364	-13.26	41.736	17.137	10.63	5.119	7.018	2.616	-9.566	15.096
186	186	1.6317	-0.833	14.684	-5.646	1.089	46.464	-5.456	-13.291	41.314	17.322	10.909	5.07	7.025	2.838	-9.057	15.76
187	187	1.64052	-0.737	14.706	-5.105	1.195	46.693	-5.48	-13.286	40.887	17.514	10.872	5.174	6.911	2.805	-8.347	16.415
188	188	1.64934	-0.678	14.689	-4.535	1.238	46.822	-5.34	-13.187	40.453	17.631	10.659	5.282	6.801	2.605	-7.621	17.105
189	189	1.65816	-0.628	14.657	-3.962	1.291	46.897	-5.095	-13.061	39.948	17.721	10.776	5.313	6.602	2.698	-7.018	17.762
190	190	1.66698	-0.516	14.65	-3.431	1.478	46.915	-4.727	-12.938	39.401	17.773	11.079	5.325	6.33	2.94	-6.516	18.453
191	191	1.6758	-0.418	14.626	-2.861	1.596	46.858	-4.351	-12.761	38.86	17.84	11.009	5.393	6.126	2.872	-5.923	19.233
192	192	1.68462	-0.348	14.564	-2.287	1.718	46.725	-3.93	-12.627	38.323	17.875	11.111	5.451	5.998	2.941	-5.45	20.099
193	193	1.69344	-0.234	14.501	-1.736	1.911	46.514	-3.46	-12.494	37.715	17.892	11.422	5.421	5.913	3.174	-5.151	21.047
194	194	1.70226	-0.118	14.463	-1.154	2.101	46.277	-3.075	-12.427	37.116	17.998	11.581	5.401	5.766	3.275	-4.865	21.985
195	195	1.71108	-0.005	14.437	-0.586	2.307	46.031	-2.719	-12.373	36.567	18.186	11.531	5.343	5.598	3.207	-4.619	22.95
196	196	1.7199	0.057	14.397	0.013	2.429	45.742	-2.4	-12.289	35.975	18.363	11.528	5.277	5.555	3.216	-4.405	23.97
197	197	1.72872	0.118	14.371	0.625	2.541	45.427	-2.12	-12.225	35.43	18.556	11.41	5.289	5.47	3.158	-4.152	24.95
198	198	1.73754	0.172	14.373	1.229	2.637	45.104	-1.93	-12.145	34.848	18.851	10.893	5.04	5.247	2.735	-3.958	25.757
199	199	1.74636	0.206	14.4	1.807	2.732	44.775	-1.771	-12.062	34.265	19.183	10.094	4.807	4.867	2.118	-3.625	26.387
200	200	1.75518	0.236	14.466	2.366	2.819	44.474	-1.72	-12.05	33.739	19.567	9.398	4.88	4.328	1.708	-3.099	26.845
201	201	1.764	0.233	14.56	2.943	2.835	44.19	-1.757	-12.089	33.329	19.993	8.756	5.137	3.542	1.414	-2.526	27.033
