# Supplementary material for: Gait phenotypes in paediatric hereditary spastic paraplegia revealed by dynamic time warping analysis and random forests
Source: PLoS One. 2018 Mar 8;13(3):e0192345. doi: 10.1371/journal.pone.0192345 (PMC5843164; doi:10.1371/journal.pone.0192345)
Supplement: S1 Data — (ZIP) [file pone.0192345.s008.zip › HSP/Left.SR.HSP4.1.csv]

	Epoch	Time	Pelvic.obliquity	Pelvic.tilt	Pelvic rotation	Hip.abd.add	Hip.flexion	Hip.rotation	Knee.abd.add	Knee.flexion	Knee.rotation	Ankle.abd.add	Ankle.flexion	Ankle.rotation	Forefoot.abd.add	Forefoot.flexion	Forefoot.rotation
1	1	0	1.821	14.192	4.068	-6.047	40.876	-5.048	7.096	24.213	-29.837	3.123	-5.609	8.082	8.922	-0.395	-24.19
2	2	0.00482	1.918	14.159	4.606	-6.168	40.781	-5.11	7.077	24.273	-29.987	2.908	-5.489	7.572	8.591	-0.533	-24.416
3	3	0.00964	2.001	14.137	5.113	-6.268	40.67	-5.08	7.09	24.4	-30.111	2.544	-5.422	6.928	8.161	-0.886	-24.682
4	4	0.01446	2.09	14.101	5.606	-6.339	40.518	-5.062	7.109	24.618	-30.121	1.872	-5.355	6.149	7.469	-1.493	-24.971
5	5	0.01928	2.18	14.067	6.073	-6.384	40.352	-5.045	7.126	24.95	-30.035	1.064	-5.249	5.339	6.637	-2.264	-25.213
6	6	0.0241	2.291	14.017	6.529	-6.384	40.154	-4.965	7.174	25.436	-29.877	0.239	-4.851	4.519	5.65	-2.98	-25.365
7	7	0.02892	2.395	13.964	6.941	-6.337	39.954	-4.823	7.224	26.097	-29.675	-0.102	-4.103	3.726	4.934	-3.366	-25.478
8	8	0.03374	2.5	13.886	7.33	-6.253	39.72	-4.607	7.282	26.882	-29.486	0.03	-3.042	2.953	4.489	-3.406	-25.571
9	9	0.03856	2.594	13.793	7.688	-6.134	39.488	-4.337	7.324	27.724	-29.33	0.438	-1.919	2.178	4.258	-3.306	-25.679
10	10	0.04338	2.701	13.69	8.033	-5.986	39.237	-4.01	7.387	28.508	-29.22	0.783	-0.852	1.386	4.001	-3.231	-25.778
11	11	0.0482	2.807	13.581	8.346	-5.799	38.969	-3.634	7.443	29.177	-29.115	0.783	0.061	0.597	3.505	-3.335	-25.819
12	12	0.05302	2.923	13.463	8.635	-5.567	38.657	-3.212	7.5	29.677	-29.047	0.412	0.753	-0.196	2.777	-3.666	-25.827
13	13	0.05784	3.047	13.332	8.9	-5.296	38.297	-2.732	7.569	30.008	-29.06	-0.307	1.235	-0.956	1.834	-4.208	-25.812
14	14	0.06266	3.182	13.198	9.142	-4.987	37.906	-2.208	7.641	30.223	-29.149	-1.079	1.568	-1.673	0.902	-4.82	-25.787
15	15	0.06748	3.33	13.071	9.353	-4.641	37.491	-1.623	7.715	30.362	-29.316	-1.587	1.816	-2.359	0.228	-5.356	-25.767
16	16	0.0723	3.487	12.95	9.538	-4.259	37.044	-0.963	7.81	30.446	-29.521	-1.848	2.064	-3.092	-0.224	-5.772	-25.776
17	17	0.07712	3.655	12.841	9.7	-3.852	36.578	-0.263	7.923	30.505	-29.714	-1.953	2.365	-3.882	-0.55	-6.08	-25.808
18	18	0.08194	3.836	12.752	9.833	-3.426	36.125	0.449	8.041	30.562	-29.909	-1.944	2.735	-4.634	-0.798	-6.278	-25.813
19	19	0.08676	4.04	12.688	9.938	-2.979	35.69	1.16	8.172	30.606	-30.115	-1.862	3.151	-5.344	-0.982	-6.392	-25.802
20	20	0.09158	4.26	12.65	10.018	-2.516	35.274	1.843	8.306	30.618	-30.351	-1.774	3.518	-5.999	-1.12	-6.524	-25.805
21	21	0.0964	4.497	12.625	10.081	-2.037	34.846	2.459	8.416	30.57	-30.607	-1.822	3.826	-6.566	-1.345	-6.73	-25.801
22	22	0.10122	4.737	12.613	10.121	-1.555	34.401	2.982	8.477	30.463	-30.828	-1.828	4.044	-7.083	-1.495	-6.961	-25.809
23	23	0.10604	4.984	12.605	10.152	-1.079	33.919	3.427	8.505	30.273	-31.075	-1.649	4.221	-7.54	-1.46	-7.101	-25.855
24	24	0.11086	5.219	12.612	10.171	-0.623	33.411	3.762	8.474	30.019	-31.298	-1.377	4.411	-7.89	-1.34	-7.149	-25.884
25	25	0.11568	5.44	12.628	10.181	-0.184	32.881	3.997	8.388	29.712	-31.492	-1.166	4.646	-8.132	-1.284	-7.14	-25.88
26	26	0.1205	5.648	12.657	10.19	0.222	32.327	4.132	8.261	29.347	-31.683	-1.02	4.872	-8.27	-1.279	-7.135	-25.873
27	27	0.12532	5.849	12.689	10.209	0.597	31.737	4.165	8.109	28.906	-31.87	-1.012	5.068	-8.356	-1.374	-7.174	-25.907
28	28	0.13014	6.038	12.723	10.235	0.932	31.134	4.09	7.922	28.426	-32.071	-1.069	5.248	-8.305	-1.525	-7.22	-25.927
29	29	0.13496	6.219	12.767	10.277	1.225	30.527	3.923	7.712	27.913	-32.241	-1.023	5.382	-8.185	-1.57	-7.237	-25.935
30	30	0.13978	6.415	12.806	10.36	1.503	29.912	3.642	7.475	27.385	-32.346	-0.891	5.455	-8.074	-1.516	-7.258	-25.958
31	31	0.1446	6.617	12.841	10.485	1.752	29.286	3.267	7.233	26.843	-32.438	-0.84	5.594	-7.883	-1.556	-7.247	-25.954
32	32	0.14942	6.826	12.867	10.635	1.987	28.636	2.865	7.005	26.267	-32.514	-0.724	5.737	-7.673	-1.533	-7.188	-25.925
33	33	0.15424	7.025	12.896	10.802	2.192	27.999	2.44	6.792	25.699	-32.583	-0.507	5.814	-7.452	-1.396	-7.147	-25.904
34	34	0.15906	7.218	12.938	10.99	2.385	27.37	1.959	6.569	25.112	-32.592	-0.42	5.818	-7.249	-1.341	-7.216	-25.885
35	35	0.16388	7.402	12.971	11.207	2.566	26.738	1.484	6.348	24.523	-32.551	-0.281	5.845	-7.106	-1.252	-7.234	-25.854
36	36	0.1687	7.563	13.015	11.441	2.722	26.112	1.051	6.14	23.925	-32.509	-0.121	5.913	-6.986	-1.16	-7.198	-25.807
37	37	0.17352	7.701	13.056	11.694	2.857	25.496	0.652	5.958	23.34	-32.461	0.008	5.966	-6.914	-1.082	-7.195	-25.766
38	38	0.17834	7.817	13.118	11.96	2.969	24.907	0.278	5.795	22.768	-32.389	0.009	6.012	-6.852	-1.106	-7.258	-25.693
39	39	0.18316	7.922	13.184	12.238	3.072	24.318	-0.03	5.665	22.177	-32.326	-0.059	6.108	-6.827	-1.194	-7.295	-25.599
40	40	0.18798	8.011	13.259	12.517	3.181	23.739	-0.237	5.55	21.578	-32.307	-0.175	6.226	-6.861	-1.334	-7.326	-25.515
41	41	0.1928	8.072	13.352	12.788	3.279	23.184	-0.343	5.448	20.999	-32.329	-0.284	6.358	-6.926	-1.474	-7.353	-25.422
42	42	0.19762	8.107	13.46	13.059	3.356	22.662	-0.36	5.372	20.461	-32.349	-0.276	6.482	-7.055	-1.503	-7.359	-25.316
43	43	0.20244	8.119	13.583	13.325	3.411	22.178	-0.288	5.331	19.972	-32.373	-0.256	6.62	-7.255	-1.513	-7.37	-25.213
44	44	0.20726	8.11	13.707	13.578	3.466	21.714	-0.134	5.297	19.505	-32.431	-0.274	6.751	-7.498	-1.552	-7.407	-25.125
45	45	0.21208	8.076	13.836	13.81	3.524	21.251	0.124	5.25	19.026	-32.548	-0.27	6.837	-7.768	-1.567	-7.461	-25.041
46	46	0.2169	8.007	13.975	14.02	3.556	20.779	0.507	5.23	18.518	-32.757	-0.328	6.916	-8.019	-1.631	-7.536	-24.944
47	47	0.22172	7.901	14.114	14.211	3.543	20.293	0.971	5.25	18.002	-33.028	-0.431	7.008	-8.253	-1.725	-7.62	-24.849
48	48	0.22654	7.747	14.254	14.371	3.489	19.814	1.493	5.281	17.518	-33.307	-0.452	7.13	-8.502	-1.752	-7.652	-24.763
49	49	0.23136	7.562	14.392	14.503	3.412	19.325	2.046	5.296	17.035	-33.577	-0.455	7.237	-8.751	-1.764	-7.685	-24.67
50	50	0.23618	7.359	14.528	14.602	3.333	18.831	2.622	5.285	16.544	-33.859	-0.473	7.303	-8.991	-1.787	-7.746	-24.586
51	51	0.241	7.148	14.656	14.674	3.256	18.337	3.187	5.247	16.077	-34.107	-0.415	7.391	-9.229	-1.758	-7.759	-24.501
52	52	0.24582	6.94	14.77	14.723	3.178	17.838	3.736	5.224	15.639	-34.326	-0.243	7.549	-9.494	-1.63	-7.678	-24.448
53	53	0.25064	6.738	14.884	14.749	3.101	17.347	4.283	5.211	15.209	-34.553	-0.063	7.715	-9.753	-1.488	-7.59	-24.42
54	54	0.25546	6.557	14.986	14.754	3.054	16.852	4.759	5.157	14.787	-34.757	0.129	7.821	-9.969	-1.337	-7.546	-24.405
55	55	0.26028	6.391	15.074	14.739	3.024	16.365	5.168	5.076	14.381	-34.916	0.327	7.826	-10.168	-1.159	-7.59	-24.407
56	56	0.2651	6.233	15.131	14.714	2.995	15.836	5.587	5.015	13.955	-35.071	0.431	7.864	-10.376	-1.068	-7.636	-24.417
57	57	0.26992	6.07	15.154	14.684	2.952	15.268	5.992	4.975	13.517	-35.219	0.423	7.939	-10.574	-1.071	-7.689	-24.436
58	58	0.27474	5.91	15.149	14.644	2.916	14.676	6.233	4.897	13.107	-35.221	0.399	8.06	-10.729	-1.107	-7.717	-24.432
59	59	0.27956	5.762	15.136	14.587	2.881	14.089	6.43	4.828	12.712	-35.215	0.413	8.14	-10.832	-1.096	-7.773	-24.429
60	60	0.28438	5.627	15.112	14.515	2.859	13.491	6.611	4.765	12.311	-35.222	0.388	8.208	-10.882	-1.114	-7.857	-24.414
61	61	0.2892	5.491	15.078	14.425	2.844	12.883	6.78	4.687	11.922	-35.206	0.41	8.292	-10.926	-1.099	-7.913	-24.399
62	62	0.29402	5.352	15.02	14.325	2.835	12.257	6.902	4.599	11.55	-35.157	0.335	8.401	-10.961	-1.183	-7.992	-24.397
63	63	0.29884	5.207	14.962	14.203	2.814	11.637	7.007	4.508	11.187	-35.124	0.323	8.516	-10.938	-1.219	-8.038	-24.391
64	64	0.30366	5.062	14.906	14.064	2.791	11.026	7.089	4.416	10.826	-35.07	0.234	8.581	-10.887	-1.312	-8.158	-24.376
65	65	0.30848	4.921	14.866	13.906	2.77	10.433	7.121	4.314	10.467	-34.969	0.181	8.611	-10.833	-1.361	-8.296	-24.38
66	66	0.3133	4.783	14.835	13.727	2.75	9.839	7.157	4.206	10.096	-34.876	0.263	8.603	-10.774	-1.285	-8.41	-24.399
67	67	0.31812	4.644	14.812	13.526	2.726	9.265	7.135	4.101	9.746	-34.73	0.164	8.625	-10.665	-1.375	-8.577	-24.396
68	68	0.32294	4.504	14.804	13.304	2.684	8.724	7.052	4	9.424	-34.508	0.034	8.683	-10.55	-1.502	-8.728	-24.392
69	69	0.32776	4.365	14.819	13.071	2.63	8.215	7.003	3.912	9.108	-34.322	-0.02	8.779	-10.449	-1.575	-8.811	-24.412
70	70	0.33258	4.226	14.858	12.818	2.573	7.735	6.978	3.824	8.802	-34.153	-0.031	8.903	-10.339	-1.62	-8.854	-24.434
71	71	0.3374	4.079	14.916	12.536	2.507	7.28	6.916	3.72	8.516	-33.926	0.035	8.986	-10.227	-1.593	-8.909	-24.459
72	72	0.34222	3.923	14.985	12.225	2.429	6.835	6.849	3.616	8.227	-33.677	0.076	9.016	-10.122	-1.577	-9.022	-24.503
73	73	0.34704	3.765	15.07	11.885	2.339	6.402	6.832	3.527	7.921	-33.468	0.037	9.049	-10.007	-1.629	-9.157	-24.557
74	74	0.35186	3.603	15.174	11.524	2.237	5.986	6.855	3.449	7.61	-33.284	-0.036	9.132	-9.894	-1.724	-9.256	-24.62
75	75	0.35668	3.434	15.278	11.138	2.126	5.573	6.893	3.369	7.308	-33.084	-0.118	9.251	-9.802	-1.839	-9.33	-24.694
76	76	0.3615	3.246	15.383	10.717	1.991	5.155	6.979	3.295	7.009	-32.904	-0.106	9.327	-9.686	-1.866	-9.412	-24.751
77	77	0.36632	3.05	15.491	10.271	1.846	4.732	7.127	3.23	6.694	-32.755	-0.152	9.345	-9.56	-1.924	-9.57	-24.795
78	78	0.37114	2.859	15.607	9.805	1.701	4.32	7.296	3.164	6.382	-32.598	-0.144	9.355	-9.463	-1.932	-9.715	-24.857
79	79	0.37596	2.671	15.724	9.335	1.552	3.892	7.567	3.109	6.031	-32.544	-0.153	9.387	-9.381	-1.96	-9.834	-24.936
80	80	0.38078	2.488	15.833	8.85	1.408	3.466	7.87	3.048	5.689	-32.509	-0.289	9.422	-9.252	-2.11	-10.005	-24.969
81	81	0.3856	2.3	15.95	8.342	1.253	3.078	8.165	2.982	5.395	-32.428	-0.331	9.456	-9.106	-2.186	-10.152	-24.967
82	82	0.39042	2.105	16.05	7.807	1.117	2.725	8.524	2.881	5.168	-32.382	-0.236	9.458	-8.981	-2.15	-10.282	-24.976
83	83	0.39524	1.922	16.142	7.27	0.99	2.36	8.988	2.799	4.93	-32.427	-0.24	9.434	-8.865	-2.185	-10.482	-24.984
84	84	0.40006	1.745	16.228	6.73	0.854	1.999	9.473	2.719	4.708	-32.477	-0.127	9.358	-8.747	-2.108	-10.693	-24.975
85	85	0.40488	1.579	16.307	6.194	0.708	1.661	9.904	2.646	4.543	-32.448	0.094	9.211	-8.651	-1.927	-10.951	-24.957
86	86	0.4097	1.404	16.388	5.637	0.539	1.347	10.448	2.594	4.405	-32.487	0.157	9.112	-8.507	-1.899	-11.244	-24.869
87	87	0.41452	1.233	16.467	5.07	0.372	1.055	11.004	2.55	4.313	-32.511	0.054	9.08	-8.346	-2.039	-11.568	-24.746
88	88	0.41934	1.08	16.556	4.487	0.217	0.795	11.576	2.506	4.264	-32.488	0.011	9.047	-8.214	-2.127	-11.888	-24.604
89	89	0.42416	0.945	16.654	3.895	0.069	0.571	12.151	2.481	4.255	-32.472	-0.061	8.961	-8.091	-2.225	-12.295	-24.485
90	90	0.42898	0.818	16.76	3.291	-0.083	0.388	12.727	2.462	4.305	-32.423	0.071	8.844	-7.983	-2.139	-12.672	-24.357
91	91	0.4338	0.705	16.865	2.676	-0.221	0.242	13.288	2.456	4.414	-32.343	0.213	8.751	-7.885	-2.046	-13.047	-24.234
92	92	0.43862	0.623	16.961	2.055	-0.322	0.111	13.874	2.446	4.552	-32.267	0.315	8.638	-7.804	-1.987	-13.468	-24.114
93	93	0.44344	0.579	17.06	1.425	-0.381	0.001	14.475	2.439	4.719	-32.199	0.342	8.562	-7.691	-2.004	-13.899	-23.965
94	94	0.44826	0.572	17.162	0.794	-0.409	-0.079	15.006	2.432	4.937	-32.072	0.471	8.477	-7.539	-1.937	-14.321	-23.788
95	95	0.45308	0.588	17.273	0.164	-0.411	-0.13	15.465	2.421	5.203	-31.87	0.666	8.413	-7.383	-1.819	-14.719	-23.601
96	96	0.4579	0.627	17.381	-0.456	-0.385	-0.165	15.902	2.414	5.505	-31.678	0.739	8.329	-7.202	-1.807	-15.207	-23.417
97	97	0.46272	0.675	17.487	-1.07	-0.345	-0.181	16.31	2.411	5.845	-31.505	0.766	8.216	-6.992	-1.832	-15.758	-23.249
98	98	0.46754	0.718	17.582	-1.679	-0.315	-0.184	16.671	2.421	6.234	-31.325	0.873	8.08	-6.758	-1.777	-16.326	-23.094
99	99	0.47236	0.748	17.668	-2.282	-0.297	-0.181	16.984	2.428	6.659	-31.146	1.118	7.906	-6.497	-1.595	-16.9	-22.958
100	100	0.47718	0.757	17.753	-2.88	-0.295	-0.173	17.258	2.408	7.111	-30.966	1.503	7.709	-6.211	-1.298	-17.456	-22.827
101	101	0.482	0.741	17.831	-3.468	-0.315	-0.156	17.498	2.374	7.601	-30.788	1.885	7.53	-5.882	-1.024	-18.021	-22.679
102	102	0.48682	0.702	17.897	-4.047	-0.355	-0.127	17.708	2.337	8.139	-30.641	2.139	7.378	-5.487	-0.883	-18.636	-22.518
103	103	0.49164	0.643	17.94	-4.613	-0.409	-0.093	17.884	2.294	8.732	-30.502	2.253	7.225	-5.038	-0.876	-19.336	-22.336
104	104	0.49646	0.573	17.965	-5.157	-0.467	-0.052	17.992	2.242	9.378	-30.331	2.228	7.053	-4.577	-0.99	-20.136	-22.16
105	105	0.50128	0.492	17.974	-5.677	-0.53	0	18.067	2.176	10.077	-30.158	2.26	6.764	-4.118	-1.026	-21.051	-22
106	106	0.5061	0.408	17.963	-6.169	-0.583	0.054	18.142	2.084	10.824	-30.032	2.346	6.348	-3.647	-0.988	-22.09	-21.854
107	107	0.51092	0.322	17.917	-6.64	-0.633	0.1	18.212	1.997	11.618	-29.957	2.297	5.804	-3.126	-1.027	-23.323	-21.703
108	108	0.51574	0.221	17.836	-7.081	-0.697	0.141	18.256	1.904	12.466	-29.851	2.238	5.241	-2.627	-1.065	-24.602	-21.544
109	109	0.52056	0.095	17.711	-7.491	-0.784	0.181	18.253	1.801	13.395	-29.691	2.118	4.702	-2.139	-1.164	-25.921	-21.361
110	110	0.52538	-0.079	17.56	-7.843	-0.923	0.245	18.201	1.699	14.414	-29.511	1.999	4.183	-1.686	-1.274	-27.267	-21.19
111	111	0.5302	-0.259	17.431	-8.073	-1.083	0.355	18.082	1.632	15.491	-29.352	1.643	3.625	-1.231	-1.581	-28.775	-21.001
112	112	0.53502	-0.341	17.453	-8.555	-0.973	0.729	18.246	1.49	16.757	-29.216	1.145	3.04	-0.813	-1.984	-30.389	-20.821
113	113	0.53984	-0.483	17.502	-8.968	-0.942	1.17	18.413	1.4	18.072	-29.102	0.787	2.404	-0.538	-2.228	-32.026	-20.752
114	114	0.54466	-0.666	17.569	-9.317	-0.957	1.669	18.547	1.356	19.462	-28.935	0.489	1.745	-0.44	-2.386	-33.707	-20.79
115	115	0.54948	-0.874	17.642	-9.595	-1.019	2.213	18.664	1.369	20.908	-28.823	0.146	1.001	-0.359	-2.543	-35.518	-20.869
116	116	0.5543	-1.091	17.722	-9.816	-1.105	2.8	18.799	1.465	22.402	-28.769	-0.279	0.178	-0.324	-2.71	-37.46	-21.004
117	117	0.55912	-1.309	17.812	-10.002	-1.195	3.444	18.92	1.613	23.955	-28.699	-0.744	-0.596	-0.365	-2.896	-39.392	-21.194
118	118	0.56394	-1.532	17.916	-10.156	-1.302	4.153	19.063	1.83	25.555	-28.62	-1.088	-1.323	-0.478	-2.96	-41.247	-21.412
119	119	0.56876	-1.739	18.016	-10.289	-1.395	4.902	19.234	2.1	27.186	-28.595	-1.505	-2.061	-0.597	-3.061	-43.131	-21.662
120	120	0.57358	-1.935	18.115	-10.399	-1.488	5.694	19.432	2.428	28.829	-28.649	-1.906	-2.908	-0.724	-3.08	-45.09	-21.97
121	121	0.5784	-2.103	18.211	-10.5	-1.551	6.518	19.675	2.799	30.472	-28.775	-2.185	-3.876	-0.886	-2.92	-47.084	-22.347
122	122	0.58322	-2.253	18.31	-10.591	-1.607	7.38	19.951	3.225	32.101	-28.954	-2.414	-4.977	-1.05	-2.638	-49.138	-22.753
123	123	0.58804	-2.377	18.409	-10.674	-1.642	8.277	20.211	3.67	33.717	-29.163	-2.715	-6.215	-1.169	-2.341	-51.295	-23.158
124	124	0.59286	-2.483	18.503	-10.75	-1.668	9.199	20.446	4.121	35.311	-29.381	-3.136	-7.52	-1.217	-2.107	-53.509	-23.517
125	125	0.59768	-2.57	18.592	-10.825	-1.682	10.137	20.634	4.553	36.879	-29.591	-3.608	-8.775	-1.157	-1.915	-55.635	-23.799
126	126	0.6025	-2.644	18.671	-10.904	-1.695	11.08	20.771	4.962	38.407	-29.769	-3.993	-9.962	-1.014	-1.648	-57.598	-24.005
127	127	0.60732	-2.714	18.742	-10.989	-1.709	12.029	20.857	5.326	39.894	-29.9	-4.357	-11.125	-0.811	-1.356	-59.463	-24.143
128	128	0.61214	-2.782	18.805	-11.078	-1.724	12.976	20.893	5.647	41.332	-29.996	-4.89	-12.264	-0.524	-1.216	-61.303	-24.196
129	129	0.61696	-2.852	18.862	-11.167	-1.755	13.928	20.865	5.926	42.723	-30.033	-5.546	-13.331	-0.164	-1.198	-63.056	-24.163
130	130	0.62178	-2.93	18.917	-11.267	-1.799	14.903	20.74	6.128	44.102	-29.963	-6.086	-14.248	0.248	-1.13	-64.572	-24.057
131	131	0.6266	-3.018	18.965	-11.377	-1.856	15.9	20.542	6.262	45.483	-29.801	-6.44	-14.953	0.756	-0.977	-65.77	-23.841
132	132	0.63142	-3.118	19.008	-11.483	-1.928	16.917	20.264	6.333	46.872	-29.558	-6.691	-15.412	1.389	-0.832	-66.666	-23.493
133	133	0.63624	-3.211	19.039	-11.577	-2.012	17.924	19.912	6.353	48.237	-29.245	-6.761	-15.666	2.115	-0.607	-67.26	-23.043
134	134	0.64106	-3.293	19.056	-11.66	-2.1	18.921	19.442	6.283	49.573	-28.802	-6.658	-15.779	2.85	-0.29	-67.617	-22.532
135	135	0.64588	-3.369	19.069	-11.733	-2.193	19.898	18.932	6.175	50.836	-28.282	-6.441	-15.813	3.571	0.088	-67.803	-21.97
136	136	0.6507	-3.433	19.076	-11.793	-2.283	20.855	18.399	6.046	52.013	-27.721	-6.048	-15.715	4.277	0.571	-67.736	-21.379
137	137	0.65552	-3.482	19.077	-11.843	-2.37	21.785	17.886	5.943	53.089	-27.141	-5.53	-15.46	4.913	1.111	-67.418	-20.816
138	138	0.66034	-3.516	19.073	-11.873	-2.447	22.708	17.333	5.816	54.089	-26.46	-5.039	-15.016	5.431	1.533	-66.882	-20.28
139	139	0.66516	-3.531	19.064	-11.893	-2.52	23.62	16.78	5.699	55.008	-25.687	-4.534	-14.394	5.836	1.877	-66.122	-19.763
140	140	0.66998	-3.525	19.066	-11.883	-2.606	24.501	16.256	5.643	55.805	-24.861	-4.057	-13.707	6.076	2.167	-65.255	-19.318
141	141	0.6748	-3.493	19.067	-11.871	-2.646	25.394	15.843	5.683	56.527	-24.081	-3.682	-13.105	6.217	2.407	-64.413	-18.902
142	142	0.67962	-3.443	19.071	-11.834	-2.685	26.273	15.472	5.79	57.163	-23.275	-3.335	-12.656	6.255	2.69	-63.659	-18.496
143	143	0.68444	-3.372	19.081	-11.779	-2.706	27.144	15.112	5.93	57.746	-22.45	-3.036	-12.329	6.175	2.983	-62.989	-18.138
144	144	0.68926	-3.285	19.099	-11.7	-2.723	27.994	14.758	6.108	58.246	-21.637	-2.815	-12.014	6.028	3.221	-62.299	-17.82
145	145	0.69408	-3.181	19.118	-11.608	-2.736	28.817	14.491	6.392	58.645	-20.918	-2.656	-11.693	5.842	3.423	-61.548	-17.561
146	146	0.6989	-3.076	19.141	-11.516	-2.757	29.619	14.302	6.766	58.944	-20.284	-2.493	-11.351	5.634	3.65	-60.7	-17.361
147	147	0.70372	-2.968	19.166	-11.424	-2.772	30.409	14.152	7.191	59.17	-19.749	-2.439	-10.972	5.431	3.791	-59.784	-17.215
148	148	0.70854	-2.86	19.197	-11.318	-2.79	31.189	14.017	7.636	59.332	-19.306	-2.358	-10.565	5.241	3.96	-58.783	-17.126
149	149	0.71336	-2.747	19.236	-11.198	-2.808	31.949	13.913	8.118	59.408	-19.014	-2.319	-10.106	5.075	4.088	-57.679	-17.128
150	150	0.71818	-2.621	19.276	-11.081	-2.805	32.688	13.849	8.642	59.389	-18.907	-2.402	-9.603	4.945	4.114	-56.491	-17.234
151	151	0.723	-2.477	19.308	-10.969	-2.781	33.393	13.812	9.196	59.276	-18.951	-2.582	-9.064	4.852	4.052	-55.224	-17.417
152	152	0.72782	-2.316	19.33	-10.859	-2.738	34.064	13.765	9.738	59.082	-19.081	-2.743	-8.52	4.75	4.007	-53.888	-17.683
153	153	0.73264	-2.141	19.342	-10.75	-2.679	34.695	13.695	10.259	58.811	-19.301	-2.843	-8.011	4.626	4.035	-52.518	-18.042
154	154	0.73746	-1.955	19.35	-10.655	-2.592	35.297	13.63	10.769	58.467	-19.648	-2.902	-7.56	4.525	4.13	-51.141	-18.474
155	155	0.74228	-1.762	19.365	-10.573	-2.481	35.886	13.591	11.284	58.05	-20.126	-2.936	-7.166	4.453	4.269	-49.759	-18.969
156	156	0.7471	-1.567	19.39	-10.496	-2.35	36.472	13.544	11.774	57.573	-20.686	-2.965	-6.803	4.387	4.416	-48.361	-19.517
157	157	0.75192	-1.393	19.407	-10.438	-2.203	37.042	13.475	12.188	57.044	-21.316	-3.037	-6.475	4.367	4.517	-46.969	-20.078
158	158	0.75674	-1.246	19.411	-10.397	-2.05	37.588	13.403	12.545	56.45	-22.036	-3.134	-6.221	4.41	4.608	-45.605	-20.647
159	159	0.76156	-1.091	19.433	-10.34	-1.89	38.131	13.281	12.855	55.793	-22.818	-3.183	-6.071	4.47	4.773	-44.275	-21.244
160	160	0.76638	-0.948	19.449	-10.258	-1.752	38.646	13.118	13.115	55.068	-23.653	-3.245	-6.049	4.557	4.963	-43.024	-21.849
161	161	0.7712	-0.799	19.457	-10.145	-1.629	39.123	12.879	13.31	54.287	-24.481	-3.208	-6.099	4.628	5.258	-41.768	-22.472
162	162	0.77602	-0.645	19.453	-10.001	-1.518	39.564	12.549	13.433	53.455	-25.307	-3.064	-6.16	4.692	5.645	-40.445	-23.128
163	163	0.78084	-0.488	19.443	-9.839	-1.417	39.985	12.142	13.48	52.583	-26.124	-2.703	-6.184	4.779	6.191	-38.963	-23.796
164	164	0.78566	-0.327	19.423	-9.646	-1.327	40.373	11.683	13.48	51.666	-26.981	-2.334	-6.179	4.99	6.71	-37.414	-24.393
165	165	0.79048	-0.161	19.397	-9.428	-1.232	40.739	11.135	13.386	50.721	-27.834	-1.883	-6.126	5.285	7.249	-35.755	-24.946
166	166	0.7953	0.011	19.357	-9.176	-1.148	41.07	10.492	13.219	49.755	-28.576	-1.312	-6.038	5.56	7.852	-34.001	-25.461
167	167	0.80012	0.167	19.313	-8.895	-1.098	41.388	9.769	12.983	48.763	-29.202	-0.917	-5.916	5.923	8.249	-32.263	-25.82
168	168	0.80494	0.325	19.245	-8.584	-1.062	41.652	9.054	12.755	47.703	-29.81	-0.696	-5.804	6.377	8.472	-30.576	-26.036
169	169	0.80976	0.475	19.15	-8.237	-1.052	41.871	8.269	12.455	46.624	-30.244	-0.417	-5.649	6.829	8.681	-28.829	-26.129
170	170	0.81458	0.63	19.033	-7.875	-1.028	42.051	7.449	12.085	45.53	-30.546	-0.008	-5.403	7.319	8.906	-26.955	-26.085
171	171	0.8194	0.773	18.904	-7.49	-1.019	42.202	6.627	11.704	44.421	-30.693	0.615	-5.199	7.779	9.323	-25.038	-25.926
172	172	0.82422	0.9	18.767	-7.087	-1.023	42.327	5.831	11.339	43.279	-30.724	1.267	-5.032	8.204	9.779	-23.147	-25.665
173	173	0.82904	1.012	18.609	-6.671	-1.039	42.417	5.061	10.969	42.115	-30.631	2.133	-4.917	8.548	10.438	-21.219	-25.358
174	174	0.83386	1.098	18.449	-6.232	-1.076	42.502	4.34	10.609	40.945	-30.433	2.982	-4.76	8.831	11.04	-19.293	-24.981
175	175	0.83868	1.183	18.276	-5.776	-1.111	42.569	3.644	10.253	39.777	-30.119	3.859	-4.64	8.995	11.677	-17.418	-24.58
176	176	0.8435	1.261	18.096	-5.301	-1.16	42.626	3.015	9.937	38.599	-29.712	4.735	-4.648	9.021	12.375	-15.677	-24.162
177	177	0.84832	1.335	17.904	-4.825	-1.201	42.668	2.462	9.646	37.423	-29.273	5.614	-4.703	8.961	13.094	-14.006	-23.74
178	178	0.85314	1.388	17.704	-4.348	-1.253	42.702	2.013	9.409	36.264	-28.811	6.493	-4.771	8.764	13.827	-12.391	-23.366
179	179	0.85796	1.431	17.495	-3.873	-1.305	42.72	1.625	9.2	35.142	-28.299	7.325	-4.824	8.478	14.515	-10.847	-22.994
180	180	0.86278	1.467	17.28	-3.41	-1.34	42.722	1.332	9.012	34.043	-27.836	8.098	-4.919	8.216	15.173	-9.427	-22.57
181	181	0.8676	1.498	17.06	-2.969	-1.351	42.712	1.12	8.849	32.972	-27.438	8.632	-5.024	8.002	15.631	-8.166	-22.088
182	182	0.87242	1.527	16.836	-2.545	-1.351	42.697	0.934	8.701	31.952	-27.075	8.934	-5.15	7.796	15.906	-7.07	-21.599
183	183	0.87724	1.557	16.611	-2.127	-1.345	42.682	0.796	8.573	30.985	-26.778	9.181	-5.384	7.563	16.191	-6.145	-21.163
184	184	0.88206	1.592	16.391	-1.72	-1.321	42.666	0.731	8.471	30.07	-26.603	9.331	-5.772	7.345	16.462	-5.456	-20.75
185	185	0.88688	1.63	16.177	-1.327	-1.274	42.651	0.701	8.372	29.216	-26.552	9.312	-6.296	7.201	16.653	-5.016	-20.336
186	186	0.8917	1.676	15.964	-0.951	-1.202	42.632	0.662	8.255	28.42	-26.599	9.189	-6.84	7.142	16.766	-4.687	-19.937
187	187	0.89652	1.726	15.753	-0.586	-1.109	42.602	0.636	8.113	27.666	-26.775	9.086	-7.314	7.21	16.864	-4.338	-19.542
188	188	0.90134	1.764	15.555	-0.231	-1.019	42.585	0.627	7.958	26.977	-27.075	9.084	-7.685	7.394	17.016	-3.915	-19.184
189	189	0.90616	1.801	15.368	0.118	-0.927	42.565	0.643	7.805	26.334	-27.513	9.037	-7.982	7.712	17.108	-3.495	-18.821
190	190	0.91098	1.825	15.198	0.472	-0.851	42.555	0.616	7.611	25.756	-28.017	9.113	-8.31	8.116	17.326	-3.114	-18.499
191	191	0.9158	1.844	15.039	0.825	-0.785	42.541	0.592	7.427	25.231	-28.6	9.089	-8.673	8.554	17.487	-2.85	-18.22
192	192	0.92062	1.847	14.903	1.169	-0.733	42.542	0.514	7.242	24.786	-29.17	9.055	-8.979	8.991	17.645	-2.601	-18.005
193	193	0.92544	1.853	14.771	1.51	-0.671	42.521	0.481	7.074	24.378	-29.81	9.202	-9.246	9.425	17.968	-2.317	-17.851
194	194	0.93026	1.866	14.659	1.861	-0.612	42.495	0.445	6.922	24.011	-30.485	9.267	-9.444	9.921	18.204	-2.064	-17.662
195	195	0.93508	1.875	14.569	2.196	-0.545	42.488	0.375	6.733	23.721	-31.062	9.689	-9.679	10.421	18.778	-1.817	-17.45
196	196	0.9399	1.863	14.511	2.541	-0.509	42.488	0.308	6.578	23.485	-31.537	9.959	-9.814	10.84	19.177	-1.618	-17.219
197	197	0.94472	1.846	14.463	2.885	-0.478	42.457	0.249	6.458	23.265	-31.904	10.064	-9.927	11.102	19.42	-1.51	-17.022
198	198	0.94954	1.829	14.428	3.262	-0.493	42.387	0.201	6.403	23.038	-32.164	10.065	-10.069	11.187	19.585	-1.516	-16.855
199	199	0.95436	1.826	14.387	3.631	-0.485	42.264	0.172	6.392	22.805	-32.315	9.75	-10.261	11.127	19.488	-1.721	-16.656
200	200	0.95918	1.814	14.362	4.018	-0.511	42.121	0.083	6.392	22.586	-32.309	9.392	-10.288	10.889	19.267	-1.829	-16.551
201	201	0.964	1.803	14.334	4.418	-0.542	41.931	-0.007	6.411	22.375	-32.226	8.968	-9.937	10.481	18.809	-1.651	-16.583
