# Supplementary material for: Gait phenotypes in paediatric hereditary spastic paraplegia revealed by dynamic time warping analysis and random forests
Source: PLoS One. 2018 Mar 8;13(3):e0192345. doi: 10.1371/journal.pone.0192345 (PMC5843164; doi:10.1371/journal.pone.0192345)
Supplement: S1 Data — (ZIP) [file pone.0192345.s008.zip › HSP/Left.SR.HSP4.2.csv]

	Epoch	Time	Pelvic.obliquity	Pelvic.tilt	Pelvic rotation	Hip.abd.add	Hip.flexion	Hip.rotation	Knee.abd.add	Knee.flexion	Knee.rotation	Ankle.abd.add	Ankle.flexion	Ankle.rotation	Forefoot.abd.add	Forefoot.flexion	Forefoot.rotation
1	1	0	0.422	15.476	-4.299	0.324	41.694	1.1	4.963	24.705	-29.008	4.077	-4.153	4.353	8.938	0.057	-27.485
2	2	0.00485	0.549	15.328	-3.741	0.259	41.3	0.928	4.995	24.774	-28.918	3.406	-3.942	3.565	8.31	-0.407	-27.773
3	3	0.0097	0.662	15.186	-3.181	0.193	40.873	0.729	4.993	24.932	-28.754	2.636	-3.739	2.704	7.588	-1.059	-28.085
4	4	0.01455	0.764	15.042	-2.614	0.138	40.409	0.492	4.95	25.211	-28.563	1.759	-3.39	1.878	6.699	-1.798	-28.373
5	5	0.0194	0.858	14.905	-2.031	0.084	39.92	0.226	4.882	25.62	-28.37	0.92	-2.685	1.203	5.668	-2.377	-28.555
6	6	0.02425	0.97	14.756	-1.443	0.056	39.392	-0.049	4.773	26.116	-28.259	0.862	-1.658	0.668	5.137	-2.411	-28.728
7	7	0.0291	1.094	14.602	-0.842	0.057	38.852	-0.349	4.599	26.646	-28.211	1.365	-0.462	0.24	4.979	-2.065	-28.876
8	8	0.03395	1.221	14.446	-0.261	0.09	38.33	-0.56	4.445	27.134	-28.273	1.808	0.566	-0.157	4.841	-1.834	-28.999
9	9	0.0388	1.366	14.278	0.312	0.158	37.806	-0.624	4.342	27.52	-28.434	1.906	1.277	-0.615	4.541	-1.944	-29.1
10	10	0.04365	1.54	14.08	0.875	0.272	37.273	-0.602	4.276	27.805	-28.671	1.35	1.74	-1.036	3.784	-2.478	-29.112
11	11	0.0485	1.75	13.858	1.434	0.411	36.687	-0.478	4.279	27.957	-28.942	0.519	2.061	-1.466	2.853	-3.173	-29.057
12	12	0.05335	1.994	13.624	1.986	0.578	36.038	-0.261	4.338	27.98	-29.19	-0.251	2.318	-2	2.001	-3.821	-28.997
13	13	0.0582	2.279	13.388	2.518	0.81	35.335	0.004	4.41	27.92	-29.371	-0.716	2.56	-2.677	1.423	-4.306	-28.967
14	14	0.06305	2.615	13.142	3.014	1.11	34.578	0.369	4.55	27.796	-29.575	-0.938	2.831	-3.416	1.066	-4.638	-28.943
15	15	0.0679	2.99	12.898	3.48	1.465	33.807	0.829	4.73	27.651	-29.789	-0.86	3.148	-4.223	0.956	-4.788	-28.924
16	16	0.07275	3.387	12.687	3.898	1.856	33.061	1.379	4.958	27.474	-30.059	-0.596	3.498	-5.038	1.009	-4.805	-28.925
17	17	0.0776	3.8	12.509	4.267	2.28	32.356	1.981	5.217	27.277	-30.361	-0.33	3.849	-5.843	1.088	-4.8	-28.942
18	18	0.08245	4.222	12.371	4.567	2.741	31.702	2.615	5.489	27.055	-30.696	-0.225	4.157	-6.589	1.065	-4.88	-28.956
19	19	0.0873	4.634	12.266	4.818	3.203	31.086	3.23	5.749	26.815	-31.028	-0.13	4.401	-7.283	1.073	-5.002	-28.983
20	20	0.09215	5.014	12.206	5.031	3.638	30.514	3.746	5.959	26.562	-31.32	-0.011	4.631	-7.865	1.112	-5.105	-29.001
21	21	0.097	5.353	12.196	5.206	4.048	29.97	4.159	6.09	26.277	-31.568	0.108	4.91	-8.32	1.128	-5.131	-28.996
22	22	0.10185	5.658	12.224	5.339	4.451	29.437	4.496	6.152	25.933	-31.817	0.219	5.202	-8.661	1.132	-5.107	-28.992
23	23	0.1067	5.936	12.287	5.438	4.832	28.913	4.765	6.181	25.529	-32.083	0.229	5.464	-8.859	1.074	-5.115	-28.968
24	24	0.11155	6.192	12.381	5.525	5.18	28.404	4.952	6.166	25.083	-32.339	0.332	5.662	-8.944	1.112	-5.102	-28.922
25	25	0.1164	6.431	12.505	5.619	5.501	27.916	5.059	6.091	24.614	-32.565	0.63	5.79	-8.986	1.322	-5.034	-28.883
26	26	0.12125	6.65	12.654	5.734	5.78	27.447	5.104	6.001	24.117	-32.769	0.883	5.896	-9.002	1.503	-4.983	-28.848
27	27	0.1261	6.863	12.812	5.873	6.029	26.986	5.05	5.896	23.602	-32.924	1.016	6.005	-8.984	1.588	-4.967	-28.812
28	28	0.13095	7.076	12.979	6.032	6.269	26.542	4.884	5.747	23.084	-33.017	1.041	6.116	-8.922	1.573	-4.985	-28.76
29	29	0.1358	7.286	13.165	6.206	6.503	26.115	4.678	5.579	22.543	-33.093	1.017	6.206	-8.833	1.524	-5.025	-28.69
30	30	0.14065	7.487	13.364	6.4	6.723	25.692	4.431	5.398	21.98	-33.131	1.058	6.245	-8.758	1.553	-5.069	-28.623
31	31	0.1455	7.671	13.577	6.622	6.907	25.276	4.128	5.219	21.396	-33.121	0.993	6.294	-8.686	1.497	-5.14	-28.553
32	32	0.15035	7.84	13.793	6.864	7.071	24.857	3.846	5.046	20.791	-33.124	1.047	6.353	-8.638	1.542	-5.134	-28.496
33	33	0.1552	7.986	14.01	7.114	7.21	24.439	3.611	4.893	20.177	-33.163	1.103	6.417	-8.591	1.589	-5.113	-28.44
34	34	0.16005	8.103	14.217	7.365	7.34	24.021	3.394	4.718	19.589	-33.173	1.215	6.454	-8.552	1.68	-5.101	-28.353
35	35	0.1649	8.188	14.416	7.619	7.46	23.601	3.195	4.521	19.02	-33.14	1.316	6.484	-8.569	1.76	-5.104	-28.267
36	36	0.16975	8.23	14.61	7.878	7.541	23.181	3.02	4.347	18.467	-33.114	1.293	6.555	-8.605	1.732	-5.138	-28.202
37	37	0.1746	8.22	14.806	8.136	7.574	22.765	2.92	4.189	17.924	-33.109	1.324	6.65	-8.68	1.742	-5.123	-28.147
38	38	0.17945	8.16	14.982	8.378	7.577	22.331	2.904	4.044	17.398	-33.116	1.274	6.73	-8.772	1.692	-5.167	-28.07
39	39	0.1843	8.05	15.142	8.616	7.535	21.874	2.993	3.923	16.868	-33.156	1.254	6.79	-8.89	1.675	-5.21	-27.977
40	40	0.18915	7.898	15.3	8.839	7.458	21.419	3.145	3.804	16.357	-33.235	1.26	6.894	-8.989	1.657	-5.202	-27.871
41	41	0.194	7.727	15.448	9.043	7.363	20.961	3.385	3.725	15.858	-33.341	1.155	7.054	-9.115	1.542	-5.2	-27.757
42	42	0.19885	7.535	15.599	9.21	7.271	20.516	3.757	3.651	15.378	-33.518	1.214	7.17	-9.268	1.58	-5.163	-27.651
43	43	0.2037	7.343	15.741	9.349	7.174	20.087	4.129	3.59	14.932	-33.67	1.169	7.179	-9.425	1.566	-5.279	-27.547
44	44	0.20855	7.137	15.889	9.468	7.055	19.681	4.516	3.532	14.514	-33.842	1.167	7.115	-9.548	1.602	-5.45	-27.435
45	45	0.2134	6.936	16.024	9.552	6.957	19.278	4.917	3.468	14.124	-34.005	1.049	7.069	-9.674	1.529	-5.665	-27.327
46	46	0.21825	6.73	16.153	9.596	6.864	18.877	5.319	3.396	13.754	-34.183	1.015	7.076	-9.766	1.507	-5.795	-27.239
47	47	0.2231	6.529	16.268	9.595	6.789	18.465	5.786	3.328	13.38	-34.377	0.918	7.13	-9.857	1.419	-5.9	-27.14
48	48	0.22795	6.334	16.363	9.562	6.721	18.049	6.18	3.267	13.034	-34.491	0.602	7.213	-9.911	1.144	-6.085	-27.025
49	49	0.2328	6.135	16.439	9.501	6.647	17.62	6.502	3.184	12.712	-34.544	0.493	7.252	-9.947	1.048	-6.227	-26.929
50	50	0.23765	5.931	16.493	9.417	6.572	17.166	6.817	3.092	12.391	-34.602	0.534	7.274	-9.973	1.082	-6.316	-26.859
51	51	0.2425	5.711	16.538	9.313	6.469	16.691	7.152	3.018	12.05	-34.662	0.592	7.292	-10.018	1.136	-6.389	-26.819
52	52	0.24735	5.496	16.57	9.184	6.368	16.214	7.444	2.941	11.719	-34.684	0.663	7.312	-10.05	1.203	-6.453	-26.792
53	53	0.2522	5.293	16.591	9.037	6.28	15.74	7.657	2.851	11.415	-34.63	0.697	7.309	-10.073	1.239	-6.566	-26.769
54	54	0.25705	5.108	16.604	8.887	6.207	15.274	7.837	2.754	11.132	-34.585	0.708	7.293	-10.064	1.246	-6.71	-26.748
55	55	0.2619	4.935	16.609	8.742	6.13	14.813	7.998	2.677	10.858	-34.54	0.653	7.306	-10.049	1.194	-6.861	-26.734
56	56	0.26675	4.77	16.609	8.595	6.046	14.36	8.107	2.619	10.598	-34.452	0.582	7.331	-10.023	1.133	-7.012	-26.721
57	57	0.2716	4.619	16.6	8.433	5.975	13.903	8.21	2.56	10.34	-34.365	0.583	7.352	-9.969	1.136	-7.133	-26.696
58	58	0.27645	4.481	16.588	8.261	5.918	13.451	8.29	2.492	10.091	-34.262	0.67	7.368	-9.908	1.21	-7.223	-26.677
59	59	0.2813	4.345	16.582	8.089	5.858	13.016	8.349	2.417	9.861	-34.159	0.843	7.408	-9.845	1.344	-7.257	-26.674
60	60	0.28615	4.201	16.585	7.918	5.788	12.597	8.448	2.349	9.641	-34.104	0.944	7.468	-9.756	1.403	-7.307	-26.652
61	61	0.291	4.052	16.598	7.747	5.711	12.203	8.552	2.291	9.437	-34.049	0.884	7.505	-9.658	1.334	-7.456	-26.613
62	62	0.29585	3.911	16.62	7.577	5.64	11.835	8.619	2.229	9.262	-33.957	0.821	7.536	-9.576	1.262	-7.625	-26.584
63	63	0.3007	3.774	16.655	7.41	5.578	11.493	8.662	2.15	9.11	-33.861	0.747	7.571	-9.467	1.167	-7.802	-26.538
64	64	0.30555	3.629	16.701	7.25	5.503	11.172	8.749	2.077	8.968	-33.832	0.642	7.579	-9.332	1.046	-8.022	-26.483
65	65	0.3104	3.475	16.757	7.098	5.412	10.87	8.85	2.019	8.839	-33.821	0.555	7.543	-9.21	0.959	-8.281	-26.435
66	66	0.31525	3.315	16.817	6.948	5.311	10.59	8.945	1.969	8.739	-33.769	0.519	7.493	-9.13	0.926	-8.542	-26.395
67	67	0.3201	3.153	16.883	6.798	5.214	10.33	9.044	1.915	8.672	-33.715	0.402	7.441	-9.038	0.819	-8.86	-26.331
68	68	0.32495	2.988	16.953	6.641	5.118	10.073	9.213	1.868	8.61	-33.713	0.293	7.416	-8.955	0.712	-9.154	-26.265
69	69	0.3298	2.815	17.036	6.488	5.007	9.836	9.372	1.825	8.563	-33.674	0.178	7.378	-8.922	0.606	-9.47	-26.218
70	70	0.33465	2.635	17.128	6.33	4.893	9.602	9.58	1.783	8.505	-33.662	-0.019	7.397	-8.88	0.413	-9.761	-26.145
71	71	0.3395	2.449	17.216	6.166	4.762	9.36	9.79	1.749	8.436	-33.66	-0.189	7.416	-8.822	0.243	-10.037	-26.073
72	72	0.34435	2.27	17.289	5.985	4.644	9.099	10.021	1.712	8.37	-33.673	-0.211	7.391	-8.797	0.214	-10.295	-26.042
73	73	0.3492	2.103	17.345	5.795	4.539	8.81	10.236	1.664	8.297	-33.666	-0.171	7.356	-8.75	0.239	-10.539	-25.992
74	74	0.35405	1.95	17.392	5.601	4.447	8.507	10.441	1.632	8.222	-33.625	-0.212	7.334	-8.738	0.205	-10.816	-25.954
75	75	0.3589	1.8	17.425	5.388	4.347	8.188	10.608	1.617	8.146	-33.53	-0.264	7.334	-8.726	0.166	-11.081	-25.921
76	76	0.36375	1.654	17.449	5.135	4.253	7.853	10.813	1.605	8.065	-33.456	-0.274	7.32	-8.695	0.17	-11.343	-25.893
77	77	0.3686	1.512	17.456	4.847	4.161	7.484	11.078	1.595	7.954	-33.453	-0.288	7.338	-8.585	0.154	-11.565	-25.829
78	78	0.37345	1.369	17.452	4.555	4.07	7.095	11.301	1.56	7.83	-33.409	-0.215	7.371	-8.487	0.201	-11.726	-25.781
79	79	0.3783	1.23	17.423	4.26	3.983	6.662	11.532	1.523	7.669	-33.38	-0.213	7.357	-8.398	0.204	-11.948	-25.752
80	80	0.38315	1.1	17.377	3.947	3.9	6.204	11.776	1.489	7.492	-33.371	-0.209	7.323	-8.292	0.217	-12.182	-25.731
81	81	0.388	0.978	17.319	3.616	3.815	5.738	11.969	1.466	7.336	-33.303	-0.103	7.278	-8.182	0.327	-12.404	-25.715
82	82	0.39285	0.851	17.266	3.271	3.716	5.285	12.147	1.454	7.202	-33.195	0.057	7.291	-8.097	0.475	-12.563	-25.71
83	83	0.3977	0.718	17.205	2.912	3.61	4.828	12.326	1.436	7.08	-33.083	0.31	7.331	-8.005	0.692	-12.661	-25.708
84	84	0.40255	0.583	17.136	2.543	3.487	4.352	12.564	1.439	6.924	-33.035	0.349	7.421	-7.887	0.711	-12.79	-25.696
85	85	0.4074	0.457	17.053	2.149	3.371	3.851	12.846	1.441	6.752	-33.017	0.362	7.464	-7.766	0.72	-12.97	-25.691
86	86	0.41225	0.345	16.969	1.737	3.281	3.344	13.132	1.414	6.588	-32.989	0.484	7.447	-7.66	0.833	-13.166	-25.699
87	87	0.4171	0.24	16.883	1.299	3.201	2.839	13.458	1.378	6.44	-32.979	0.67	7.422	-7.546	1.003	-13.354	-25.699
88	88	0.42195	0.133	16.791	0.833	3.124	2.349	13.778	1.345	6.335	-32.914	0.83	7.426	-7.461	1.146	-13.546	-25.704
89	89	0.4268	0.017	16.698	0.344	3.022	1.87	14.147	1.335	6.259	-32.875	1.027	7.455	-7.384	1.318	-13.718	-25.719
90	90	0.43165	-0.097	16.606	-0.162	2.903	1.414	14.531	1.345	6.221	-32.843	1.274	7.457	-7.288	1.541	-13.917	-25.721
91	91	0.4365	-0.207	16.516	-0.675	2.782	0.986	14.877	1.359	6.228	-32.77	1.454	7.442	-7.167	1.709	-14.184	-25.7
92	92	0.44135	-0.313	16.423	-1.2	2.665	0.57	15.231	1.375	6.261	-32.699	1.581	7.428	-7.031	1.829	-14.483	-25.666
93	93	0.4462	-0.406	16.321	-1.75	2.555	0.164	15.602	1.396	6.329	-32.625	1.723	7.427	-6.884	1.96	-14.78	-25.624
94	94	0.45105	-0.489	16.215	-2.326	2.45	-0.22	15.966	1.434	6.442	-32.522	1.777	7.448	-6.726	2.014	-15.117	-25.572
95	95	0.4559	-0.559	16.104	-2.921	2.356	-0.58	16.32	1.48	6.605	-32.399	1.8	7.455	-6.571	2.049	-15.505	-25.53
96	96	0.46075	-0.619	15.985	-3.522	2.263	-0.924	16.654	1.522	6.814	-32.272	1.979	7.425	-6.398	2.221	-15.882	-25.491
97	97	0.4656	-0.666	15.856	-4.123	2.169	-1.265	16.951	1.571	7.053	-32.114	2.196	7.347	-6.185	2.442	-16.309	-25.417
98	98	0.47045	-0.692	15.717	-4.732	2.091	-1.6	17.197	1.618	7.332	-31.906	2.415	7.254	-5.952	2.673	-16.773	-25.331
99	99	0.4753	-0.708	15.584	-5.357	2.029	-1.901	17.398	1.656	7.662	-31.669	2.561	7.175	-5.704	2.831	-17.274	-25.259
100	100	0.48015	-0.711	15.474	-6	1.983	-2.146	17.603	1.689	8.049	-31.456	2.729	7.116	-5.4	2.993	-17.77	-25.167
101	101	0.485	-0.69	15.393	-6.652	1.97	-2.331	17.744	1.713	8.506	-31.188	2.788	7.016	-5.045	3.073	-18.387	-25.036
102	102	0.48985	-0.647	15.332	-7.303	1.977	-2.484	17.9	1.745	8.996	-30.955	2.887	6.837	-4.675	3.218	-19.08	-24.912
103	103	0.4947	-0.598	15.28	-7.956	1.985	-2.606	18.026	1.78	9.521	-30.698	2.961	6.643	-4.296	3.352	-19.813	-24.788
104	104	0.49955	-0.553	15.257	-8.609	1.996	-2.671	18.137	1.817	10.1	-30.476	2.946	6.475	-3.88	3.396	-20.583	-24.672
105	105	0.5044	-0.517	15.257	-9.26	2.03	-2.678	18.239	1.818	10.747	-30.27	2.767	6.279	-3.456	3.291	-21.471	-24.56
106	106	0.50925	-0.497	15.282	-9.901	2.055	-2.622	18.303	1.796	11.462	-30.07	2.717	6.025	-2.961	3.304	-22.39	-24.409
107	107	0.5141	-0.507	15.312	-10.505	2.05	-2.511	18.261	1.776	12.235	-29.766	2.59	5.721	-2.499	3.281	-23.402	-24.252
108	108	0.51895	-0.555	15.349	-11.068	2.015	-2.357	18.203	1.754	13.04	-29.517	2.46	5.445	-2.046	3.245	-24.391	-24.131
109	109	0.5238	-0.636	15.377	-11.605	1.95	-2.157	18.189	1.762	13.912	-29.326	2.156	5.129	-1.578	3.084	-25.514	-23.979
110	110	0.52865	-0.763	15.389	-12.128	1.844	-1.926	18.211	1.779	14.847	-29.171	1.864	4.741	-1.065	2.963	-26.725	-23.766
111	111	0.5335	-0.933	15.386	-12.633	1.716	-1.65	18.164	1.777	15.869	-28.922	1.553	4.352	-0.605	2.842	-27.975	-23.556
112	112	0.53835	-1.163	15.365	-13.098	1.521	-1.354	18.174	1.807	16.915	-28.755	1.35	3.927	-0.204	2.841	-29.22	-23.393
113	113	0.5432	-1.449	15.317	-13.528	1.268	-1.031	18.127	1.838	18.016	-28.561	1.111	3.447	0.176	2.841	-30.547	-23.243
114	114	0.54805	-1.81	15.241	-13.886	0.923	-0.679	18.038	1.91	19.171	-28.345	0.717	2.893	0.512	2.753	-32.029	-23.089
115	115	0.5529	-2.213	15.147	-14.19	0.526	-0.301	17.959	2.012	20.379	-28.157	0.319	2.301	0.812	2.685	-33.572	-22.937
116	116	0.55775	-2.647	15.048	-14.431	0.08	0.122	17.857	2.167	21.639	-27.977	0.035	1.737	1.049	2.737	-35.067	-22.837
117	117	0.5626	-3.086	14.952	-14.623	-0.383	0.586	17.751	2.367	22.935	-27.801	-0.176	1.164	1.15	2.886	-36.549	-22.846
118	118	0.56745	-3.531	14.864	-14.763	-0.858	1.093	17.633	2.607	24.25	-27.618	-0.521	0.518	1.177	2.965	-38.141	-22.888
119	119	0.5723	-3.964	14.794	-14.857	-1.334	1.652	17.51	2.9	25.595	-27.434	-1.012	-0.205	1.178	2.972	-39.86	-22.928
120	120	0.57715	-4.363	14.751	-14.932	-1.784	2.279	17.392	3.247	27.002	-27.249	-1.449	-0.97	1.097	3.08	-41.615	-23.04
121	121	0.582	-4.724	14.728	-15.004	-2.197	2.969	17.295	3.632	28.477	-27.083	-1.731	-1.714	0.923	3.352	-43.313	-23.257
122	122	0.58685	-5.064	14.721	-15.064	-2.596	3.711	17.225	4.057	29.976	-26.959	-2.065	-2.459	0.715	3.601	-45.024	-23.532
123	123	0.5917	-5.385	14.725	-15.122	-2.988	4.497	17.148	4.501	31.483	-26.844	-2.571	-3.27	0.52	3.745	-46.837	-23.806
124	124	0.59655	-5.682	14.743	-15.19	-3.369	5.324	17.092	4.965	32.969	-26.737	-3.125	-4.197	0.324	3.914	-48.729	-24.081
125	125	0.6014	-5.947	14.778	-15.293	-3.721	6.195	17.084	5.432	34.438	-26.68	-3.564	-5.218	0.15	4.236	-50.611	-24.372
126	126	0.60625	-6.187	14.826	-15.432	-4.041	7.113	17.09	5.879	35.911	-26.66	-3.957	-6.265	0.03	4.629	-52.461	-24.663
127	127	0.6111	-6.407	14.89	-15.592	-4.344	8.075	17.076	6.312	37.389	-26.628	-4.479	-7.311	-0.023	4.933	-54.33	-24.905
128	128	0.61595	-6.609	14.97	-15.765	-4.641	9.069	17.057	6.739	38.858	-26.594	-5.146	-8.338	0.019	5.12	-56.207	-25.065
129	129	0.6208	-6.804	15.061	-15.952	-4.942	10.081	17.036	7.148	40.293	-26.576	-5.877	-9.302	0.157	5.237	-58.002	-25.168
130	130	0.62565	-6.987	15.166	-16.172	-5.227	11.124	16.957	7.479	41.718	-26.517	-6.622	-10.168	0.364	5.31	-59.67	-25.246
131	131	0.6305	-7.159	15.289	-16.429	-5.484	12.193	16.816	7.709	43.119	-26.391	-7.418	-10.929	0.619	5.293	-61.211	-25.292
132	132	0.63535	-7.316	15.425	-16.7	-5.71	13.272	16.603	7.829	44.489	-26.223	-8.134	-11.575	0.993	5.282	-62.554	-25.256
133	133	0.6402	-7.461	15.573	-16.958	-5.927	14.36	16.337	7.889	45.834	-25.998	-8.696	-12.029	1.457	5.31	-63.609	-25.149
134	134	0.64505	-7.597	15.73	-17.196	-6.144	15.473	16	7.89	47.198	-25.693	-9.128	-12.243	1.994	5.335	-64.373	-24.991
135	135	0.6499	-7.727	15.897	-17.433	-6.339	16.612	15.623	7.828	48.569	-25.341	-9.516	-12.268	2.573	5.304	-64.923	-24.809
136	136	0.65475	-7.855	16.071	-17.686	-6.488	17.761	15.23	7.679	49.923	-25.006	-9.784	-12.222	3.225	5.329	-65.319	-24.587
137	137	0.6596	-7.969	16.233	-17.936	-6.61	18.879	14.8	7.457	51.231	-24.64	-9.783	-12.123	3.866	5.549	-65.52	-24.364
138	138	0.66445	-8.063	16.389	-18.168	-6.717	19.968	14.343	7.206	52.463	-24.233	-9.557	-11.952	4.461	5.923	-65.509	-24.164
139	139	0.6693	-8.131	16.533	-18.38	-6.802	21.005	13.907	6.973	53.558	-23.836	-9.296	-11.644	5.005	6.248	-65.267	-24.011
140	140	0.67415	-8.182	16.674	-18.57	-6.866	22.039	13.41	6.701	54.562	-23.355	-9.055	-11.201	5.477	6.472	-64.823	-23.885
141	141	0.679	-8.205	16.805	-18.739	-6.886	23.045	12.997	6.504	55.472	-22.859	-8.94	-10.681	5.809	6.525	-64.295	-23.799
142	142	0.68385	-8.206	16.921	-18.853	-6.904	24.013	12.662	6.407	56.283	-22.339	-8.778	-10.168	6.007	6.594	-63.686	-23.736
143	143	0.6887	-8.181	17.018	-18.902	-6.926	24.924	12.354	6.39	56.988	-21.76	-8.681	-9.732	6	6.621	-63.109	-23.729
144	144	0.69355	-8.12	17.099	-18.919	-6.913	25.795	12.038	6.382	57.622	-21.137	-8.569	-9.299	5.813	6.646	-62.484	-23.814
145	145	0.6984	-8.03	17.165	-18.918	-6.854	26.623	11.789	6.439	58.172	-20.523	-8.513	-8.889	5.467	6.618	-61.849	-23.976
146	146	0.70325	-7.917	17.223	-18.899	-6.761	27.429	11.546	6.505	58.668	-19.918	-8.445	-8.464	5.089	6.579	-61.143	-24.143
147	147	0.7081	-7.792	17.265	-18.856	-6.669	28.197	11.335	6.624	59.078	-19.356	-8.449	-7.99	4.702	6.448	-60.353	-24.33
148	148	0.71295	-7.664	17.29	-18.797	-6.588	28.93	11.187	6.823	59.412	-18.877	-8.43	-7.4	4.337	6.292	-59.394	-24.564
149	149	0.7178	-7.541	17.304	-18.727	-6.514	29.627	11.107	7.083	59.65	-18.507	-8.366	-6.719	3.996	6.131	-58.268	-24.857
150	150	0.72265	-7.424	17.314	-18.643	-6.441	30.297	11.071	7.372	59.776	-18.274	-8.348	-6.038	3.749	5.908	-57.072	-25.153
151	151	0.7275	-7.307	17.328	-18.55	-6.359	30.954	11.096	7.709	59.8	-18.193	-8.543	-5.394	3.611	5.495	-55.912	-25.425
152	152	0.73235	-7.179	17.347	-18.468	-6.237	31.603	11.154	8.048	59.738	-18.234	-8.708	-4.805	3.525	5.115	-54.719	-25.718
153	153	0.7372	-7.046	17.362	-18.388	-6.089	32.23	11.229	8.37	59.601	-18.381	-8.632	-4.254	3.442	4.942	-53.41	-26.081
154	154	0.74205	-6.911	17.375	-18.305	-5.929	32.83	11.319	8.686	59.381	-18.625	-8.346	-3.773	3.385	4.964	-52.018	-26.476
155	155	0.7469	-6.771	17.388	-18.224	-5.755	33.413	11.418	9.004	59.083	-18.923	-8.19	-3.386	3.391	4.897	-50.702	-26.817
156	156	0.75175	-6.618	17.406	-18.164	-5.539	33.995	11.527	9.306	58.725	-19.261	-8.186	-3.079	3.446	4.709	-49.465	-27.101
157	157	0.7566	-6.455	17.421	-18.123	-5.281	34.564	11.663	9.585	58.304	-19.672	-8.035	-2.797	3.507	4.63	-48.139	-27.415
158	158	0.76145	-6.283	17.423	-18.083	-5.007	35.101	11.813	9.855	57.829	-20.135	-7.646	-2.456	3.534	4.708	-46.628	-27.8
159	159	0.7663	-6.102	17.417	-18.038	-4.725	35.607	11.935	10.094	57.298	-20.624	-7.137	-2.063	3.529	4.844	-44.988	-28.246
160	160	0.77115	-5.909	17.417	-17.991	-4.42	36.096	12.03	10.298	56.706	-21.147	-6.622	-1.731	3.52	4.993	-43.354	-28.701
161	161	0.776	-5.706	17.429	-17.937	-4.094	36.577	12.092	10.456	56.064	-21.688	-6.021	-1.545	3.512	5.264	-41.765	-29.136
162	162	0.78085	-5.5	17.453	-17.878	-3.756	37.054	12.103	10.548	55.367	-22.238	-5.234	-1.483	3.483	5.73	-40.147	-29.589
163	163	0.7857	-5.301	17.489	-17.812	-3.42	37.522	12.111	10.621	54.598	-22.815	-4.47	-1.463	3.447	6.174	-38.525	-30.051
164	164	0.79055	-5.116	17.527	-17.755	-3.083	37.975	12.123	10.672	53.757	-23.423	-3.933	-1.455	3.461	6.408	-36.968	-30.468
165	165	0.7954	-4.935	17.567	-17.71	-2.729	38.417	12.141	10.692	52.868	-24.026	-3.587	-1.47	3.555	6.464	-35.488	-30.767
166	166	0.80025	-4.755	17.604	-17.642	-2.392	38.83	12.14	10.682	51.946	-24.627	-3.238	-1.566	3.764	6.544	-34.062	-30.923
167	167	0.8051	-4.563	17.646	-17.549	-2.051	39.217	12.109	10.635	50.966	-25.205	-2.776	-1.75	3.987	6.744	-32.621	-31.016
168	168	0.80995	-4.382	17.685	-17.415	-1.752	39.579	12.026	10.551	49.938	-25.736	-2.223	-1.909	4.159	6.995	-31.089	-31.132
169	169	0.8148	-4.21	17.722	-17.263	-1.473	39.927	11.936	10.455	48.863	-26.247	-1.467	-1.971	4.264	7.354	-29.34	-31.312
170	170	0.81965	-4.037	17.748	-17.098	-1.196	40.251	11.816	10.296	47.768	-26.747	-0.442	-1.954	4.473	7.865	-27.378	-31.403
171	171	0.8245	-3.858	17.769	-16.911	-0.92	40.545	11.687	10.103	46.645	-27.22	0.741	-1.956	4.802	8.499	-25.347	-31.331
172	172	0.82935	-3.664	17.784	-16.704	-0.637	40.805	11.504	9.853	45.499	-27.634	1.841	-1.953	5.236	9.05	-23.367	-31.094
173	173	0.8342	-3.472	17.812	-16.47	-0.364	41.059	11.333	9.624	44.312	-28.003	2.456	-1.849	5.708	9.144	-21.55	-30.706
174	174	0.83905	-3.298	17.828	-16.207	-0.126	41.292	11.137	9.355	43.106	-28.296	3.079	-1.696	6.147	9.209	-19.697	-30.28
175	175	0.8439	-3.133	17.829	-15.931	0.092	41.501	10.936	9.07	41.881	-28.538	3.799	-1.573	6.599	9.38	-17.828	-29.787
176	176	0.84875	-2.97	17.813	-15.625	0.28	41.669	10.731	8.782	40.629	-28.736	4.682	-1.512	6.977	9.74	-15.938	-29.317
177	177	0.8536	-2.804	17.785	-15.309	0.47	41.814	10.474	8.463	39.38	-28.812	5.596	-1.403	7.173	10.12	-14.007	-28.936
178	178	0.85845	-2.652	17.734	-14.981	0.641	41.932	10.244	8.161	38.143	-28.846	6.435	-1.334	7.266	10.486	-12.173	-28.589
179	179	0.8633	-2.502	17.664	-14.621	0.777	42.026	10.02	7.876	36.932	-28.823	7.311	-1.284	7.272	10.915	-10.378	-28.26
180	180	0.86815	-2.343	17.577	-14.233	0.907	42.096	9.771	7.573	35.778	-28.776	8.176	-1.254	7.267	11.362	-8.676	-27.915
181	181	0.873	-2.168	17.478	-13.829	1.028	42.137	9.53	7.301	34.655	-28.696	9.129	-1.346	7.139	11.985	-7.079	-27.654
182	182	0.87785	-1.978	17.37	-13.443	1.182	42.165	9.307	7.033	33.594	-28.579	10.002	-1.572	6.962	12.64	-5.702	-27.389
183	183	0.8827	-1.784	17.256	-13.062	1.352	42.202	9.039	6.744	32.636	-28.386	10.622	-1.915	6.79	13.167	-4.636	-27.063
184	184	0.88755	-1.596	17.136	-12.665	1.489	42.242	8.739	6.463	31.767	-28.161	11.091	-2.285	6.661	13.598	-3.758	-26.685
185	185	0.8924	-1.418	17.009	-12.243	1.59	42.277	8.427	6.205	30.975	-27.949	11.401	-2.654	6.574	13.914	-3.038	-26.278
186	186	0.89725	-1.243	16.881	-11.815	1.681	42.311	8.1	5.965	30.254	-27.744	11.57	-3.078	6.486	14.162	-2.5	-25.889
187	187	0.9021	-1.065	16.757	-11.406	1.791	42.355	7.778	5.738	29.614	-27.589	11.698	-3.512	6.417	14.401	-2.058	-25.539
188	188	0.90695	-0.897	16.639	-10.988	1.877	42.403	7.447	5.529	29.04	-27.488	11.848	-3.929	6.386	14.672	-1.655	-25.229
189	189	0.9118	-0.744	16.532	-10.545	1.923	42.455	7.082	5.332	28.524	-27.429	12.005	-4.309	6.409	14.95	-1.281	-24.945
190	190	0.91665	-0.6	16.446	-10.098	1.957	42.523	6.716	5.149	28.06	-27.426	12.093	-4.652	6.477	15.166	-0.963	-24.675
191	191	0.9215	-0.46	16.381	-9.665	2.001	42.606	6.372	4.991	27.662	-27.476	12.082	-4.965	6.553	15.304	-0.724	-24.437
192	192	0.92635	-0.324	16.33	-9.24	2.046	42.702	6.016	4.853	27.35	-27.557	12.034	-5.224	6.637	15.411	-0.53	-24.243
193	193	0.9312	-0.198	16.289	-8.801	2.067	42.805	5.643	4.73	27.125	-27.671	12.031	-5.404	6.731	15.544	-0.329	-24.103
194	194	0.93605	-0.087	16.261	-8.34	2.056	42.915	5.286	4.633	26.975	-27.831	12.092	-5.475	6.798	15.692	-0.079	-24.037
195	195	0.9409	0.011	16.247	-7.87	2.024	43.021	4.955	4.566	26.873	-28.018	12.105	-5.409	6.798	15.743	0.217	-24.05
196	196	0.94575	0.096	16.239	-7.388	1.967	43.103	4.654	4.539	26.786	-28.225	12.018	-5.222	6.692	15.658	0.545	-24.162
197	197	0.9506	0.174	16.239	-6.882	1.878	43.146	4.39	4.554	26.7	-28.444	12.005	-4.949	6.423	15.599	0.952	-24.428
198	198	0.95545	0.257	16.245	-6.361	1.785	43.152	4.12	4.564	26.635	-28.642	12.157	-4.616	5.98	15.646	1.444	-24.867
199	199	0.9603	0.344	16.253	-5.827	1.681	43.11	3.838	4.588	26.59	-28.812	12.322	-4.259	5.39	15.693	1.918	-25.435
200	200	0.96515	0.44	16.245	-5.289	1.581	42.992	3.582	4.624	26.546	-28.986	12.428	-3.921	4.7	15.69	2.303	-26.075
201	201	0.97	0.53	16.223	-4.748	1.466	42.803	3.31	4.657	26.515	-29.098	12.458	-3.631	3.93	15.636	2.546	-26.744
