# Supplementary material for: Gait phenotypes in paediatric hereditary spastic paraplegia revealed by dynamic time warping analysis and random forests
Source: PLoS One. 2018 Mar 8;13(3):e0192345. doi: 10.1371/journal.pone.0192345 (PMC5843164; doi:10.1371/journal.pone.0192345)
Supplement: S1 Data — (ZIP) [file pone.0192345.s008.zip › HSP/Left.SR.HSP4.3.csv]

	Epoch	Time	Pelvic.obliquity	Pelvic.tilt	Pelvic rotation	Hip.abd.add	Hip.flexion	Hip.rotation	Knee.abd.add	Knee.flexion	Knee.rotation	Ankle.abd.add	Ankle.flexion	Ankle.rotation	Forefoot.abd.add	Forefoot.flexion	Forefoot.rotation
1	1	0	1.624	16.486	6.239	-1.616	44.468	0.766	5.026	25.105	-29.002	7.471	-6.275	6.566	13.326	-1.399	-15.834
2	2	0.00463	1.753	16.383	6.77	-1.721	44.114	0.211	4.953	25.416	-28.881	6.809	-6.065	6.107	12.631	-1.922	-16.158
3	3	0.00926	1.893	16.255	7.308	-1.801	43.722	-0.371	4.873	25.961	-28.631	6.378	-5.474	5.57	11.988	-2.283	-16.483
4	4	0.01389	2.041	16.1	7.851	-1.854	43.321	-0.951	4.78	26.743	-28.304	6.421	-4.416	5.018	11.595	-2.303	-16.791
5	5	0.01852	2.199	15.912	8.393	-1.875	42.904	-1.488	4.676	27.664	-27.992	6.964	-3.056	4.473	11.54	-2.017	-17.095
6	6	0.02315	2.372	15.689	8.925	-1.848	42.465	-1.95	4.561	28.579	-27.731	7.607	-1.707	3.903	11.56	-1.699	-17.38
7	7	0.02778	2.57	15.43	9.443	-1.753	41.993	-2.344	4.42	29.364	-27.487	7.826	-0.625	3.289	11.253	-1.636	-17.586
8	8	0.03241	2.8	15.132	9.94	-1.581	41.468	-2.65	4.264	29.939	-27.255	7.434	0.116	2.648	10.47	-1.907	-17.664
9	9	0.03704	3.053	14.793	10.418	-1.345	40.872	-2.783	4.145	30.282	-27.086	6.579	0.6	1.984	9.328	-2.384	-17.624
10	10	0.04167	3.333	14.396	10.881	-1.041	40.161	-2.767	4.075	30.423	-26.953	5.639	0.937	1.25	8.156	-2.898	-17.533
11	11	0.0463	3.634	13.96	11.328	-0.675	39.358	-2.578	4.076	30.432	-26.871	4.939	1.242	0.426	7.229	-3.307	-17.437
12	12	0.05093	3.972	13.499	11.745	-0.239	38.513	-2.193	4.166	30.421	-26.872	4.656	1.591	-0.471	6.684	-3.563	-17.346
13	13	0.05556	4.325	12.94	12.151	0.309	37.443	-1.634	4.294	30.302	-26.997	4.932	2.003	-1.462	6.651	-3.629	-17.316
14	14	0.06019	4.685	12.377	12.516	0.921	36.38	-0.935	4.479	30.228	-27.201	5.184	2.495	-2.474	6.597	-3.669	-17.289
15	15	0.06482	5.059	11.819	12.844	1.574	35.331	-0.12	4.726	30.148	-27.534	5.319	2.992	-3.421	6.455	-3.742	-17.249
16	16	0.06945	5.453	11.282	13.123	2.274	34.316	0.767	5.001	30.035	-27.946	5.347	3.44	-4.3	6.249	-3.861	-17.189
17	17	0.07408	5.86	10.788	13.367	2.992	33.34	1.706	5.301	29.859	-28.395	5.239	3.825	-5.164	5.956	-4.033	-17.134
18	18	0.07871	6.268	10.348	13.583	3.701	32.392	2.656	5.605	29.595	-28.867	5.109	4.143	-5.994	5.682	-4.217	-17.097
19	19	0.08334	6.658	9.963	13.763	4.395	31.463	3.608	5.888	29.244	-29.366	4.998	4.428	-6.743	5.458	-4.374	-17.058
20	20	0.08797	7.023	9.636	13.91	5.071	30.559	4.502	6.112	28.823	-29.877	4.912	4.68	-7.372	5.28	-4.509	-17.008
21	21	0.0926	7.37	9.379	14.029	5.72	29.699	5.26	6.243	28.352	-30.376	4.854	4.897	-7.848	5.141	-4.623	-16.953
22	22	0.09723	7.7	9.202	14.124	6.333	28.91	5.891	6.288	27.857	-30.867	4.789	5.134	-8.16	4.992	-4.683	-16.876
23	23	0.10186	8.024	9.098	14.214	6.902	28.199	6.413	6.274	27.353	-31.347	4.75	5.385	-8.343	4.859	-4.689	-16.778
24	24	0.10649	8.348	9.054	14.311	7.417	27.571	6.779	6.213	26.861	-31.774	4.708	5.619	-8.441	4.726	-4.69	-16.696
25	25	0.11112	8.682	9.067	14.419	7.883	27.03	6.996	6.131	26.381	-32.17	4.605	5.801	-8.458	4.552	-4.737	-16.642
26	26	0.11575	9.007	9.147	14.52	8.295	26.588	7.025	5.995	25.942	-32.436	4.662	5.928	-8.419	4.544	-4.781	-16.6
27	27	0.12038	9.331	9.282	14.633	8.657	26.206	6.945	5.847	25.494	-32.666	4.818	6.012	-8.324	4.642	-4.825	-16.574
28	28	0.12501	9.634	9.482	14.742	8.966	25.894	6.799	5.686	25.053	-32.856	4.98	6.075	-8.207	4.754	-4.877	-16.567
29	29	0.12964	9.93	9.725	14.876	9.223	25.631	6.528	5.502	24.61	-32.958	5.21	6.146	-8.069	4.931	-4.889	-16.558
30	30	0.13427	10.205	10.003	15.001	9.446	25.409	6.21	5.311	24.166	-33.002	5.337	6.235	-7.919	5.022	-4.898	-16.542
31	31	0.1389	10.444	10.289	15.119	9.624	25.191	5.831	5.113	23.722	-32.975	5.366	6.353	-7.768	5.025	-4.897	-16.534
32	32	0.14353	10.641	10.574	15.218	9.762	24.959	5.435	4.913	23.279	-32.874	5.33	6.467	-7.624	4.973	-4.917	-16.518
33	33	0.14816	10.792	10.861	15.288	9.871	24.712	5.077	4.711	22.831	-32.744	5.262	6.573	-7.477	4.894	-4.949	-16.476
34	34	0.15279	10.895	11.153	15.341	9.937	24.452	4.757	4.512	22.389	-32.597	5.278	6.687	-7.347	4.884	-4.95	-16.438
35	35	0.15742	10.947	11.446	15.385	9.953	24.184	4.466	4.327	21.964	-32.425	5.402	6.802	-7.255	4.976	-4.927	-16.422
36	36	0.16205	10.946	11.734	15.413	9.934	23.896	4.253	4.162	21.547	-32.282	5.485	6.911	-7.164	5.032	-4.93	-16.396
37	37	0.16668	10.886	12.015	15.422	9.864	23.579	4.151	4.043	21.128	-32.187	5.588	6.96	-7.097	5.125	-4.99	-16.382
38	38	0.17131	10.778	12.28	15.406	9.765	23.224	4.156	3.947	20.692	-32.115	5.702	6.964	-7.094	5.238	-5.079	-16.399
39	39	0.17594	10.624	12.531	15.378	9.638	22.839	4.218	3.84	20.252	-32.019	5.698	6.989	-7.124	5.229	-5.175	-16.391
40	40	0.18057	10.439	12.752	15.335	9.497	22.389	4.387	3.762	19.773	-31.976	5.624	7.063	-7.138	5.154	-5.235	-16.348
41	41	0.1852	10.245	12.959	15.269	9.363	21.915	4.701	3.73	19.279	-32.026	5.427	7.189	-7.151	4.967	-5.281	-16.279
42	42	0.18983	10.052	13.139	15.18	9.25	21.434	5.049	3.683	18.831	-32.079	5.36	7.308	-7.173	4.885	-5.316	-16.206
43	43	0.19446	9.853	13.3	15.065	9.149	20.936	5.48	3.643	18.384	-32.155	5.246	7.435	-7.216	4.76	-5.352	-16.119
44	44	0.19909	9.643	13.44	14.927	9.053	20.409	5.976	3.608	17.923	-32.271	5.107	7.52	-7.279	4.618	-5.426	-16.052
45	45	0.20372	9.421	13.557	14.765	8.967	19.845	6.547	3.57	17.447	-32.411	5.054	7.552	-7.398	4.57	-5.519	-16.02
46	46	0.20835	9.186	13.648	14.573	8.897	19.249	7.18	3.522	16.974	-32.572	4.982	7.553	-7.545	4.51	-5.647	-16.004
47	47	0.21298	8.928	13.706	14.347	8.827	18.621	7.841	3.468	16.517	-32.741	4.861	7.553	-7.683	4.404	-5.794	-15.993
48	48	0.21761	8.642	13.728	14.097	8.737	17.955	8.492	3.403	16.079	-32.869	4.834	7.557	-7.822	4.384	-5.921	-15.986
49	49	0.22224	8.343	13.734	13.836	8.647	17.273	9.112	3.302	15.661	-32.946	4.899	7.542	-7.968	4.444	-6.048	-15.974
50	50	0.22687	8.061	13.747	13.572	8.574	16.602	9.707	3.184	15.242	-33.028	4.915	7.531	-8.095	4.455	-6.183	-15.963
51	51	0.2315	7.788	13.708	13.318	8.495	15.899	10.24	3.07	14.83	-33.089	4.899	7.569	-8.191	4.428	-6.272	-15.951
52	52	0.23613	7.524	13.662	13.061	8.416	15.197	10.72	2.955	14.423	-33.085	4.817	7.645	-8.319	4.344	-6.343	-15.957
53	53	0.24076	7.258	13.612	12.787	8.333	14.488	11.138	2.815	14.011	-33.082	4.733	7.689	-8.37	4.253	-6.438	-15.962
54	54	0.24539	6.998	13.568	12.507	8.234	13.797	11.519	2.693	13.604	-33.035	4.574	7.723	-8.423	4.106	-6.567	-15.963
55	55	0.25002	6.757	13.546	12.236	8.129	13.127	11.827	2.561	13.187	-32.961	4.487	7.736	-8.441	4.024	-6.691	-15.961
56	56	0.25465	6.528	13.54	11.974	8.009	12.488	12.085	2.441	12.786	-32.877	4.484	7.774	-8.446	4.016	-6.777	-15.975
57	57	0.25928	6.309	13.544	11.721	7.883	11.861	12.285	2.317	12.372	-32.806	4.394	7.77	-8.398	3.924	-6.922	-15.993
58	58	0.26391	6.099	13.556	11.464	7.745	11.242	12.437	2.209	11.946	-32.718	4.147	7.75	-8.291	3.696	-7.125	-15.983
59	59	0.26854	5.892	13.575	11.211	7.601	10.638	12.538	2.093	11.524	-32.605	3.923	7.691	-8.158	3.489	-7.358	-15.964
60	60	0.27317	5.685	13.61	10.963	7.45	10.059	12.609	1.968	11.116	-32.484	3.808	7.602	-8.025	3.381	-7.593	-15.961
61	61	0.2778	5.48	13.669	10.715	7.285	9.513	12.666	1.857	10.72	-32.366	3.689	7.514	-7.883	3.27	-7.837	-15.962
62	62	0.28243	5.28	13.752	10.471	7.108	8.997	12.712	1.762	10.325	-32.246	3.499	7.423	-7.715	3.096	-8.108	-15.94
63	63	0.28706	5.088	13.857	10.227	6.923	8.51	12.778	1.682	9.932	-32.153	3.338	7.338	-7.532	2.951	-8.367	-15.905
64	64	0.29169	4.897	13.976	9.986	6.731	8.044	12.877	1.601	9.531	-32.131	3.237	7.26	-7.324	2.849	-8.589	-15.877
65	65	0.29632	4.698	14.097	9.747	6.514	7.586	12.951	1.546	9.137	-32.031	3.027	7.209	-7.161	2.656	-8.821	-15.842
66	66	0.30095	4.486	14.225	9.491	6.277	7.138	13.054	1.51	8.747	-31.93	2.587	7.193	-6.983	2.248	-9.088	-15.776
67	67	0.30558	4.285	14.358	9.239	6.05	6.696	13.208	1.483	8.361	-31.868	2.258	7.087	-6.849	1.961	-9.418	-15.735
68	68	0.31021	4.086	14.501	8.973	5.824	6.27	13.411	1.449	7.99	-31.817	2.124	6.977	-6.735	1.852	-9.706	-15.689
69	69	0.31484	3.908	14.653	8.696	5.618	5.861	13.668	1.427	7.618	-31.796	1.943	6.894	-6.623	1.702	-9.98	-15.624
70	70	0.31947	3.727	14.805	8.403	5.416	5.457	13.975	1.388	7.267	-31.825	1.981	6.838	-6.517	1.739	-10.174	-15.581
71	71	0.3241	3.553	14.947	8.105	5.209	5.053	14.277	1.369	6.931	-31.824	2.036	6.794	-6.432	1.798	-10.367	-15.537
72	72	0.32873	3.387	15.076	7.794	5.003	4.637	14.601	1.367	6.589	-31.814	1.951	6.711	-6.343	1.741	-10.638	-15.47
73	73	0.33336	3.233	15.193	7.461	4.819	4.204	14.964	1.351	6.235	-31.824	1.824	6.595	-6.255	1.65	-10.944	-15.403
74	74	0.33799	3.095	15.307	7.102	4.663	3.76	15.363	1.315	5.872	-31.854	1.697	6.484	-6.17	1.554	-11.238	-15.345
75	75	0.34262	2.97	15.42	6.723	4.517	3.31	15.77	1.279	5.5	-31.882	1.478	6.404	-6.074	1.368	-11.528	-15.283
76	76	0.34725	2.856	15.527	6.337	4.37	2.855	16.15	1.259	5.13	-31.869	1.208	6.364	-5.97	1.136	-11.8	-15.207
77	77	0.35188	2.746	15.616	5.94	4.228	2.392	16.524	1.222	4.78	-31.852	1.102	6.341	-5.847	1.044	-12.017	-15.12
78	78	0.35651	2.639	15.688	5.533	4.087	1.923	16.895	1.173	4.459	-31.846	1.256	6.325	-5.717	1.179	-12.173	-15.05
79	79	0.36114	2.533	15.735	5.121	3.943	1.44	17.26	1.131	4.158	-31.879	1.37	6.305	-5.556	1.27	-12.356	-14.996
80	80	0.36577	2.414	15.774	4.708	3.779	0.966	17.581	1.113	3.886	-31.864	1.177	6.339	-5.385	1.072	-12.587	-14.929
81	81	0.3704	2.291	15.799	4.298	3.601	0.492	17.852	1.087	3.643	-31.805	1.251	6.307	-5.236	1.121	-12.823	-14.883
82	82	0.37503	2.155	15.824	3.874	3.404	0.037	18.087	1.06	3.427	-31.682	1.312	6.279	-5.083	1.153	-13.068	-14.816
83	83	0.37966	2.009	15.834	3.439	3.194	-0.417	18.332	1.051	3.236	-31.591	1.217	6.259	-4.895	1.038	-13.36	-14.743
84	84	0.38429	1.85	15.831	2.989	2.964	-0.85	18.535	1.061	3.102	-31.461	1.246	6.251	-4.719	1.039	-13.635	-14.698
85	85	0.38892	1.685	15.82	2.527	2.72	-1.262	18.737	1.081	3.017	-31.331	1.323	6.255	-4.524	1.075	-13.912	-14.644
86	86	0.39355	1.526	15.814	2.05	2.479	-1.64	18.963	1.117	2.978	-31.219	1.302	6.252	-4.303	1.018	-14.242	-14.569
87	87	0.39818	1.367	15.822	1.556	2.244	-1.966	19.187	1.154	3.006	-31.087	1.286	6.245	-4.092	0.958	-14.603	-14.499
88	88	0.40281	1.203	15.838	1.043	2.016	-2.24	19.413	1.184	3.115	-30.936	1.333	6.277	-3.919	0.939	-14.943	-14.459
89	89	0.40744	1.041	15.852	0.516	1.803	-2.477	19.659	1.224	3.29	-30.8	1.329	6.354	-3.77	0.866	-15.279	-14.45
90	90	0.41207	0.892	15.858	-0.022	1.615	-2.693	19.889	1.265	3.514	-30.643	1.331	6.409	-3.634	0.808	-15.657	-14.458
91	91	0.4167	0.769	15.84	-0.574	1.457	-2.912	20.11	1.305	3.789	-30.422	1.495	6.432	-3.562	0.911	-16.054	-14.491
92	92	0.42133	0.655	15.801	-1.128	1.316	-3.137	20.338	1.33	4.093	-30.257	1.764	6.419	-3.485	1.106	-16.471	-14.565
93	93	0.42596	0.553	15.736	-1.69	1.196	-3.356	20.532	1.357	4.459	-30.087	1.943	6.465	-3.372	1.203	-16.882	-14.642
94	94	0.43059	0.452	15.668	-2.247	1.072	-3.552	20.712	1.407	4.87	-29.912	2.05	6.565	-3.265	1.229	-17.284	-14.729
95	95	0.43522	0.362	15.591	-2.8	0.974	-3.737	20.877	1.429	5.338	-29.723	2.22	6.646	-3.163	1.299	-17.717	-14.813
96	96	0.43985	0.294	15.502	-3.34	0.909	-3.92	21.006	1.429	5.848	-29.533	2.278	6.698	-2.995	1.253	-18.229	-14.854
97	97	0.44448	0.275	15.404	-3.878	0.9	-4.101	21.124	1.425	6.388	-29.361	2.329	6.713	-2.793	1.209	-18.797	-14.889
98	98	0.44911	0.302	15.312	-4.416	0.954	-4.258	21.195	1.4	6.982	-29.169	2.495	6.667	-2.577	1.282	-19.418	-14.937
99	99	0.45374	0.359	15.238	-4.954	1.053	-4.374	21.261	1.361	7.63	-28.975	2.669	6.535	-2.354	1.378	-20.143	-14.985
100	100	0.45837	0.426	15.18	-5.481	1.169	-4.445	21.281	1.316	8.34	-28.756	2.789	6.335	-2.099	1.433	-20.978	-15.013
101	101	0.463	0.489	15.133	-5.99	1.285	-4.476	21.242	1.264	9.111	-28.509	2.878	6.087	-1.803	1.465	-21.901	-15.014
102	102	0.46763	0.543	15.091	-6.478	1.397	-4.477	21.181	1.206	9.93	-28.287	2.888	5.789	-1.443	1.428	-22.919	-14.973
103	103	0.47226	0.588	15.048	-6.94	1.507	-4.447	21.096	1.141	10.804	-28.098	2.778	5.46	-1.006	1.279	-24.021	-14.885
104	104	0.47689	0.614	15.007	-7.37	1.602	-4.373	20.991	1.079	11.742	-27.876	2.682	5.133	-0.607	1.146	-25.143	-14.79
105	105	0.48152	0.614	14.969	-7.765	1.671	-4.242	20.855	1.035	12.757	-27.639	2.526	4.762	-0.234	0.977	-26.353	-14.703
106	106	0.48615	0.584	14.956	-8.134	1.728	-3.991	20.716	1.005	13.883	-27.432	2.292	4.322	0.166	0.749	-27.673	-14.601
107	107	0.49078	0.533	14.868	-8.474	1.703	-3.873	20.56	0.996	14.96	-27.224	2.139	3.744	0.552	0.643	-29.131	-14.509
108	108	0.49541	0.456	14.758	-8.775	1.641	-3.732	20.435	1.029	16.083	-27.054	1.952	3.163	0.877	0.526	-30.616	-14.454
109	109	0.50004	0.327	14.628	-9.03	1.518	-3.565	20.297	1.09	17.264	-26.869	1.701	2.619	1.124	0.348	-32.107	-14.435
110	110	0.50467	0.131	14.471	-9.24	1.31	-3.373	20.188	1.215	18.506	-26.686	1.375	2.068	1.279	0.125	-33.654	-14.446
111	111	0.5093	-0.148	14.292	-9.407	1	-3.138	20.05	1.386	19.82	-26.487	1.038	1.459	1.388	-0.074	-35.293	-14.488
112	112	0.51393	-0.492	14.091	-9.525	0.6	-2.873	19.913	1.617	21.18	-26.314	0.763	0.783	1.433	-0.175	-37	-14.59
113	113	0.51856	-0.886	13.873	-9.597	0.124	-2.582	19.773	1.913	22.573	-26.137	0.482	0.093	1.376	-0.25	-38.738	-14.77
114	114	0.52319	-1.306	13.647	-9.631	-0.4	-2.263	19.65	2.279	23.997	-25.941	0.186	-0.625	1.195	-0.299	-40.519	-15.023
115	115	0.52782	-1.734	13.427	-9.637	-0.95	-1.896	19.542	2.718	25.464	-25.719	-0.112	-1.402	0.901	-0.294	-42.375	-15.35
116	116	0.53245	-2.157	13.222	-9.627	-1.511	-1.463	19.434	3.223	26.985	-25.487	-0.471	-2.203	0.541	-0.3	-44.288	-15.749
117	117	0.53708	-2.559	13.033	-9.607	-2.059	-0.97	19.368	3.78	28.54	-25.308	-0.902	-2.995	0.147	-0.35	-46.209	-16.211
118	118	0.54171	-2.94	12.864	-9.578	-2.588	-0.409	19.31	4.367	30.124	-25.134	-1.375	-3.784	-0.315	-0.413	-48.128	-16.757
119	119	0.54634	-3.302	12.721	-9.554	-3.099	0.229	19.296	5.001	31.716	-25.005	-1.944	-4.645	-0.801	-0.507	-50.108	-17.36
120	120	0.55097	-3.651	12.607	-9.544	-3.589	0.948	19.348	5.662	33.301	-24.949	-2.515	-5.582	-1.244	-0.555	-52.113	-17.965
121	121	0.5556	-3.976	12.537	-9.533	-4.063	1.765	19.384	6.324	34.894	-24.898	-3.032	-6.623	-1.619	-0.496	-54.156	-18.546
122	122	0.56023	-4.284	12.499	-9.531	-4.52	2.651	19.407	6.961	36.473	-24.857	-3.452	-7.712	-1.959	-0.311	-56.158	-19.13
123	123	0.56486	-4.561	12.504	-9.543	-4.944	3.603	19.447	7.593	38.02	-24.835	-3.954	-8.886	-2.246	-0.144	-58.21	-19.682
124	124	0.56949	-4.807	12.539	-9.586	-5.325	4.609	19.491	8.202	39.552	-24.808	-4.65	-10.093	-2.427	-0.113	-60.304	-20.138
125	125	0.57412	-5.034	12.591	-9.666	-5.672	5.655	19.504	8.744	41.062	-24.766	-5.352	-11.299	-2.474	-0.059	-62.335	-20.485
126	126	0.57875	-5.258	12.665	-9.785	-5.999	6.747	19.468	9.196	42.56	-24.695	-6.004	-12.478	-2.413	0.057	-64.266	-20.751
127	127	0.58338	-5.483	12.765	-9.935	-6.31	7.872	19.393	9.563	44.016	-24.609	-6.631	-13.58	-2.241	0.192	-66.041	-20.929
128	128	0.58801	-5.701	12.9	-10.106	-6.598	9.039	19.272	9.843	45.426	-24.496	-7.231	-14.545	-1.943	0.32	-67.593	-21
129	129	0.59264	-5.896	13.071	-10.289	-6.845	10.258	19.085	10.038	46.815	-24.348	-7.781	-15.336	-1.505	0.453	-68.889	-20.954
130	130	0.59727	-6.059	13.263	-10.476	-7.043	11.514	18.83	10.153	48.194	-24.179	-8.269	-15.955	-0.921	0.598	-69.931	-20.794
131	131	0.6019	-6.202	13.474	-10.673	-7.198	12.812	18.476	10.153	49.581	-23.949	-8.712	-16.377	-0.245	0.72	-70.72	-20.565
132	132	0.60653	-6.323	13.7	-10.873	-7.317	14.128	18.038	10.066	50.958	-23.629	-9.095	-16.581	0.407	0.824	-71.251	-20.336
133	133	0.61116	-6.439	13.945	-11.078	-7.405	15.457	17.572	9.917	52.285	-23.323	-9.372	-16.567	1.08	0.953	-71.482	-20.124
134	134	0.61579	-6.509	14.21	-11.267	-7.441	16.78	17.061	9.737	53.53	-23.01	-9.727	-16.347	1.773	0.936	-71.476	-19.898
135	135	0.62042	-6.548	14.474	-11.44	-7.444	18.069	16.51	9.526	54.67	-22.709	-10.057	-15.912	2.484	0.858	-71.173	-19.683
136	136	0.62505	-6.555	14.734	-11.599	-7.407	19.322	15.926	9.272	55.697	-22.393	-10.223	-15.271	3.147	0.826	-70.541	-19.512
137	137	0.62968	-6.551	14.994	-11.729	-7.367	20.549	15.333	9.03	56.62	-22.036	-10.312	-14.507	3.714	0.795	-69.702	-19.384
138	138	0.63431	-6.522	15.241	-11.821	-7.321	21.735	14.761	8.842	57.45	-21.647	-10.384	-13.739	4.163	0.757	-68.799	-19.289
139	139	0.63894	-6.465	15.476	-11.875	-7.261	22.884	14.18	8.677	58.209	-21.196	-10.418	-13.021	4.444	0.747	-67.897	-19.251
140	140	0.64357	-6.386	15.691	-11.893	-7.186	23.992	13.608	8.543	58.907	-20.698	-10.444	-12.346	4.543	0.74	-67.005	-19.285
141	141	0.6482	-6.297	15.891	-11.875	-7.113	25.06	13.056	8.451	59.539	-20.157	-10.439	-11.715	4.473	0.763	-66.118	-19.387
142	142	0.65283	-6.206	16.074	-11.818	-7.063	26.081	12.536	8.418	60.095	-19.585	-10.345	-11.148	4.261	0.882	-65.229	-19.54
143	143	0.65746	-6.107	16.227	-11.72	-7.038	27.032	12.049	8.452	60.563	-19.03	-10.162	-10.642	3.966	1.106	-64.323	-19.731
144	144	0.66209	-5.992	16.35	-11.582	-7.027	27.911	11.548	8.51	60.948	-18.511	-9.973	-10.154	3.629	1.343	-63.388	-19.968
145	145	0.66672	-5.867	16.453	-11.415	-7.028	28.741	11.046	8.606	61.265	-18.044	-9.909	-9.642	3.256	1.471	-62.431	-20.268
146	146	0.67135	-5.742	16.545	-11.224	-7.035	29.534	10.543	8.702	61.499	-17.69	-9.751	-9.12	2.928	1.68	-61.374	-20.612
147	147	0.67598	-5.612	16.62	-11.018	-7.045	30.296	10.057	8.819	61.657	-17.422	-9.604	-8.592	2.656	1.873	-60.247	-20.961
148	148	0.68061	-5.489	16.687	-10.796	-7.072	31.028	9.627	8.994	61.722	-17.291	-9.422	-8.003	2.438	2.079	-58.983	-21.362
149	149	0.68524	-5.362	16.74	-10.558	-7.105	31.719	9.234	9.206	61.688	-17.295	-9.307	-7.359	2.301	2.192	-57.619	-21.793
150	150	0.68987	-5.224	16.776	-10.303	-7.136	32.359	8.805	9.398	61.579	-17.401	-9.267	-6.698	2.28	2.22	-56.213	-22.204
151	151	0.6945	-5.078	16.794	-10.058	-7.145	32.964	8.449	9.634	61.382	-17.64	-9.22	-6.077	2.352	2.252	-54.773	-22.597
152	152	0.69913	-4.924	16.789	-9.827	-7.132	33.529	8.151	9.894	61.11	-17.962	-9.112	-5.473	2.449	2.324	-53.273	-23.003
153	153	0.70376	-4.764	16.768	-9.611	-7.094	34.075	7.884	10.156	60.77	-18.347	-9.017	-4.918	2.544	2.38	-51.771	-23.437
154	154	0.70839	-4.591	16.734	-9.398	-7.033	34.593	7.616	10.402	60.354	-18.788	-8.988	-4.451	2.63	2.391	-50.32	-23.897
155	155	0.71302	-4.403	16.692	-9.19	-6.944	35.084	7.359	10.64	59.865	-19.27	-8.979	-4.091	2.707	2.405	-48.927	-24.355
156	156	0.71765	-4.205	16.646	-9.006	-6.816	35.562	7.157	10.885	59.316	-19.79	-8.893	-3.835	2.802	2.503	-47.55	-24.774
157	157	0.72228	-4.001	16.592	-8.853	-6.65	36.028	7.011	11.131	58.721	-20.354	-8.689	-3.629	2.928	2.703	-46.133	-25.159
158	158	0.72691	-3.791	16.536	-8.728	-6.451	36.485	6.9	11.375	58.079	-20.944	-8.408	-3.434	3.035	2.962	-44.662	-25.56
159	159	0.73154	-3.573	16.476	-8.603	-6.227	36.918	6.825	11.606	57.369	-21.586	-7.935	-3.296	3.12	3.378	-43.12	-25.983
160	160	0.73617	-3.349	16.416	-8.486	-5.987	37.337	6.729	11.792	56.604	-22.246	-7.433	-3.252	3.228	3.837	-41.604	-26.38
161	161	0.7408	-3.118	16.35	-8.367	-5.735	37.732	6.644	11.965	55.787	-22.944	-6.895	-3.354	3.337	4.376	-40.164	-26.764
162	162	0.74543	-2.892	16.367	-8.264	-5.491	38.182	6.588	12.139	54.906	-23.637	-6.266	-3.559	3.405	5.021	-38.741	-27.171
163	163	0.75006	-2.666	16.374	-8.171	-5.228	38.626	6.511	12.253	54.005	-24.349	-5.515	-3.761	3.483	5.748	-37.229	-27.592
164	164	0.75469	-2.449	16.391	-8.078	-4.96	39.079	6.412	12.322	53.081	-25.065	-4.796	-3.914	3.599	6.406	-35.657	-27.991
165	165	0.75932	-2.241	16.417	-7.982	-4.69	39.532	6.322	12.372	52.118	-25.802	-4.261	-4.023	3.8	6.859	-34.099	-28.308
166	166	0.76395	-2.035	16.442	-7.879	-4.42	39.97	6.247	12.407	51.118	-26.523	-3.81	-4.07	4.068	7.175	-32.501	-28.524
167	167	0.76858	-1.833	16.469	-7.778	-4.143	40.399	6.187	12.42	50.089	-27.23	-3.349	-4.005	4.41	7.415	-30.788	-28.651
168	168	0.77321	-1.635	16.491	-7.677	-3.857	40.809	6.122	12.396	49.038	-27.903	-2.834	-3.843	4.775	7.631	-28.959	-28.728
169	169	0.77784	-1.444	16.504	-7.559	-3.58	41.194	6.042	12.33	47.962	-28.508	-2.245	-3.673	5.101	7.876	-27.087	-28.769
170	170	0.78247	-1.258	16.511	-7.413	-3.317	41.551	5.951	12.229	46.85	-29.047	-1.609	-3.567	5.397	8.172	-25.237	-28.752
171	171	0.7871	-1.06	16.506	-7.25	-3.056	41.873	5.839	12.112	45.698	-29.535	-0.947	-3.52	5.672	8.517	-23.411	-28.686
172	172	0.79173	-0.865	16.5	-7.073	-2.795	42.177	5.724	11.969	44.512	-29.968	-0.207	-3.488	5.905	8.927	-21.549	-28.59
173	173	0.79636	-0.671	16.483	-6.877	-2.547	42.449	5.606	11.802	43.287	-30.344	0.781	-3.417	6.1	9.515	-19.528	-28.487
174	174	0.80099	-0.515	16.46	-6.642	-2.358	42.699	5.483	11.609	42.046	-30.608	1.791	-3.377	6.278	10.129	-17.535	-28.289
175	175	0.80562	-0.372	16.418	-6.369	-2.213	42.905	5.329	11.41	40.786	-30.769	2.484	-3.369	6.48	10.498	-15.742	-27.943
176	176	0.81025	-0.237	16.356	-6.07	-2.09	43.068	5.158	11.191	39.521	-30.849	3.248	-3.429	6.634	10.973	-14.001	-27.563
177	177	0.81488	-0.094	16.272	-5.725	-1.999	43.185	4.912	10.927	38.268	-30.829	4.192	-3.478	6.744	11.596	-12.208	-27.18
178	178	0.81951	0.049	16.166	-5.347	-1.926	43.259	4.631	10.638	37.03	-30.736	5.151	-3.547	6.807	12.249	-10.475	-26.781
179	179	0.82414	0.196	16.04	-4.945	-1.862	43.296	4.314	10.319	35.816	-30.575	6.044	-3.679	6.847	12.881	-8.879	-26.343
180	180	0.82877	0.343	15.897	-4.53	-1.799	43.306	3.968	9.97	34.641	-30.366	6.859	-3.878	6.906	13.484	-7.442	-25.844
181	181	0.8334	0.49	15.743	-4.097	-1.754	43.291	3.621	9.642	33.507	-30.143	7.566	-4.1	6.969	14.03	-6.143	-25.318
182	182	0.83803	0.635	15.587	-3.644	-1.728	43.265	3.242	9.32	32.432	-29.856	8.147	-4.304	6.989	14.474	-4.961	-24.789
183	183	0.84266	0.782	15.433	-3.176	-1.706	43.232	2.794	8.966	31.422	-29.482	8.59	-4.527	6.976	14.81	-3.933	-24.244
184	184	0.84729	0.944	15.279	-2.694	-1.683	43.18	2.298	8.609	30.454	-29.11	8.854	-4.846	7.007	15.051	-3.128	-23.665
185	185	0.85192	1.114	15.129	-2.198	-1.657	43.118	1.761	8.249	29.54	-28.778	8.941	-5.242	7.127	15.191	-2.537	-23.044
186	186	0.85655	1.292	14.976	-1.688	-1.634	43.045	1.213	7.896	28.688	-28.507	9.007	-5.668	7.283	15.333	-2.048	-22.449
187	187	0.86118	1.457	14.835	-1.167	-1.62	42.984	0.677	7.546	27.906	-28.31	9.034	-6.094	7.441	15.442	-1.639	-21.921
188	188	0.86581	1.622	14.703	-0.638	-1.629	42.938	0.122	7.223	27.219	-28.131	8.926	-6.484	7.602	15.426	-1.33	-21.431
189	189	0.87044	1.785	14.599	-0.104	-1.651	42.916	-0.447	6.921	26.611	-27.99	8.804	-6.92	7.79	15.44	-1.142	-20.969
190	190	0.87507	1.952	14.514	0.439	-1.677	42.91	-0.986	6.652	26.082	-27.941	8.591	-7.32	8.05	15.372	-1.041	-20.495
191	191	0.8797	2.1	14.457	0.995	-1.735	42.934	-1.517	6.402	25.642	-27.971	8.41	-7.641	8.357	15.314	-0.933	-20.071
192	192	0.88433	2.224	14.419	1.562	-1.83	42.985	-2.027	6.171	25.31	-28.036	8.357	-7.848	8.68	15.33	-0.772	-19.688
193	193	0.88896	2.337	14.401	2.133	-1.944	43.064	-2.541	5.945	25.09	-28.109	8.327	-7.987	9.016	15.342	-0.642	-19.327
194	194	0.89359	2.452	14.403	2.702	-2.062	43.155	-3.016	5.758	24.946	-28.244	8.196	-8.131	9.339	15.283	-0.629	-19.003
195	195	0.89822	2.574	14.425	3.27	-2.18	43.248	-3.412	5.632	24.858	-28.455	7.905	-8.294	9.582	15.101	-0.756	-18.748
196	196	0.90285	2.693	14.461	3.845	-2.309	43.332	-3.734	5.559	24.824	-28.703	7.485	-8.458	9.7	14.807	-0.998	-18.581
197	197	0.90748	2.803	14.499	4.424	-2.457	43.393	-4	5.535	24.841	-28.95	6.989	-8.591	9.679	14.433	-1.308	-18.509
198	198	0.91211	2.908	14.531	4.996	-2.611	43.415	-4.213	5.556	24.895	-29.163	6.462	-8.633	9.48	13.991	-1.61	-18.554
199	199	0.91674	3.018	14.552	5.553	-2.751	43.382	-4.389	5.603	24.951	-29.335	6.045	-8.503	9.092	13.568	-1.765	-18.749
200	200	0.92137	3.132	14.562	6.102	-2.856	43.286	-4.515	5.655	25.001	-29.49	5.665	-8.049	8.556	13.019	-1.667	-19.063
201	201	0.926	3.246	14.567	6.645	-2.948	43.128	-4.583	5.73	25.051	-29.621	5.153	-7.334	7.905	12.218	-1.447	-19.432
