# Supplementary material for: Gait phenotypes in paediatric hereditary spastic paraplegia revealed by dynamic time warping analysis and random forests
Source: PLoS One. 2018 Mar 8;13(3):e0192345. doi: 10.1371/journal.pone.0192345 (PMC5843164; doi:10.1371/journal.pone.0192345)
Supplement: S1 Data — (ZIP) [file pone.0192345.s008.zip › HSP/Left.SR.HSP4.4.csv]

	Epoch	Time	Pelvic.obliquity	Pelvic.tilt	Pelvic rotation	Hip.abd.add	Hip.flexion	Hip.rotation	Knee.abd.add	Knee.flexion	Knee.rotation	Ankle.abd.add	Ankle.flexion	Ankle.rotation	Forefoot.abd.add	Forefoot.flexion	Forefoot.rotation
1	1	0	1.589	15.18	3.264	-1.78	43.374	1.689	7.213	22.165	-34.537	7.237	-7.238	8.099	14.929	1.936	-21.751
2	2	0.00523	1.633	15.111	3.832	-1.955	43.279	1.633	7.211	22.268	-34.964	6.934	-7.007	7.754	14.519	1.899	-22.1
3	3	0.01046	1.676	15.022	4.408	-2.133	43.129	1.565	7.245	22.557	-35.146	6.769	-6.8	7.24	14.247	1.649	-22.394
4	4	0.01569	1.731	14.9	4.991	-2.285	42.904	1.44	7.316	23.04	-35.095	6.261	-6.458	6.57	13.616	1.132	-22.628
5	5	0.02092	1.813	14.751	5.581	-2.394	42.612	1.314	7.424	23.711	-34.926	5.462	-5.822	5.744	12.585	0.518	-22.877
6	6	0.02615	1.92	14.567	6.157	-2.451	42.278	1.184	7.553	24.599	-34.662	4.844	-4.833	4.881	11.558	0.053	-23.118
7	7	0.03138	2.047	14.344	6.714	-2.45	41.914	1.133	7.706	25.62	-34.374	4.767	-3.595	3.981	10.907	-0.11	-23.356
8	8	0.03661	2.183	14.08	7.244	-2.382	41.521	1.127	7.843	26.663	-33.983	4.943	-2.382	2.927	10.495	-0.2	-23.613
9	9	0.04184	2.342	13.795	7.737	-2.239	41.109	1.247	7.997	27.57	-33.56	4.624	-1.405	1.724	9.74	-0.579	-23.805
10	10	0.04707	2.554	13.473	8.215	-2.001	40.64	1.413	8.122	28.253	-33.125	3.428	-0.725	0.48	8.312	-1.396	-23.857
11	11	0.0523	2.809	13.12	8.66	-1.669	40.096	1.682	8.227	28.698	-32.768	1.835	-0.193	-0.701	6.568	-2.33	-23.784
12	12	0.05753	3.087	12.735	9.053	-1.232	39.452	2.101	8.316	28.959	-32.548	0.533	0.31	-1.79	5.082	-3.067	-23.648
13	13	0.06276	3.377	12.333	9.382	-0.71	38.736	2.676	8.412	29.124	-32.513	-0.189	0.824	-2.778	4.106	-3.527	-23.515
14	14	0.06799	3.698	11.942	9.66	-0.119	37.993	3.423	8.566	29.238	-32.659	-0.317	1.288	-3.768	3.689	-3.795	-23.449
15	15	0.07322	4.049	11.59	9.891	0.52	37.273	4.281	8.77	29.322	-32.916	-0.131	1.722	-4.75	3.577	-3.966	-23.418
16	16	0.07845	4.436	11.285	10.078	1.207	36.589	5.221	9.028	29.354	-33.303	-0.045	2.167	-5.666	3.399	-4.146	-23.398
17	17	0.08368	4.872	11.024	10.233	1.936	35.937	6.171	9.319	29.317	-33.782	-0.194	2.624	-6.497	3.037	-4.367	-23.378
18	18	0.08891	5.339	10.814	10.354	2.686	35.33	7.096	9.611	29.216	-34.296	-0.443	3.023	-7.24	2.626	-4.63	-23.344
19	19	0.09414	5.794	10.656	10.436	3.42	34.758	7.975	9.862	29.064	-34.813	-0.553	3.385	-7.874	2.361	-4.826	-23.296
20	20	0.09937	6.214	10.558	10.479	4.11	34.211	8.765	10.062	28.861	-35.315	-0.537	3.765	-8.367	2.222	-4.912	-23.237
21	21	0.1046	6.62	10.504	10.509	4.768	33.671	9.431	10.196	28.597	-35.805	-0.494	4.168	-8.737	2.115	-4.92	-23.181
22	22	0.10983	7.012	10.506	10.538	5.38	33.144	9.926	10.236	28.258	-36.29	-0.28	4.485	-8.963	2.19	-4.883	-23.146
23	23	0.11506	7.371	10.552	10.577	5.923	32.63	10.286	10.211	27.855	-36.745	-0.036	4.711	-9.104	2.324	-4.863	-23.133
24	24	0.12029	7.708	10.654	10.63	6.406	32.169	10.416	10.095	27.458	-37.037	0.117	4.881	-9.182	2.4	-4.906	-23.11
25	25	0.12552	8.034	10.801	10.705	6.822	31.748	10.455	9.985	27.035	-37.298	0.17	5.082	-9.201	2.397	-4.936	-23.088
26	26	0.13075	8.352	10.976	10.816	7.184	31.379	10.324	9.832	26.645	-37.488	0.259	5.307	-9.132	2.418	-4.922	-23.052
27	27	0.13598	8.655	11.159	10.954	7.493	31.018	10.054	9.64	26.265	-37.577	0.436	5.549	-9.016	2.514	-4.851	-22.998
28	28	0.14121	8.932	11.357	11.123	7.743	30.688	9.582	9.4	25.919	-37.534	0.52	5.716	-8.858	2.55	-4.888	-22.949
29	29	0.14644	9.19	11.563	11.312	7.943	30.329	9.041	9.164	25.521	-37.436	0.642	5.836	-8.735	2.654	-4.94	-22.951
30	30	0.15167	9.393	11.789	11.519	8.078	29.957	8.485	8.924	25.078	-37.353	0.811	5.952	-8.568	2.807	-4.955	-22.956
31	31	0.1569	9.546	11.99	11.734	8.168	29.542	7.908	8.68	24.614	-37.238	1.02	6.078	-8.403	3.002	-4.931	-22.977
32	32	0.16213	9.636	12.176	11.941	8.202	29.102	7.315	8.444	24.163	-37.038	1.158	6.202	-8.255	3.145	-4.941	-22.99
33	33	0.16736	9.683	12.349	12.135	8.222	28.65	6.775	8.217	23.726	-36.818	1.046	6.349	-8.111	3.056	-5.029	-22.962
34	34	0.17259	9.684	12.524	12.299	8.224	28.186	6.305	7.996	23.281	-36.623	0.767	6.493	-7.925	2.811	-5.181	-22.893
35	35	0.17782	9.648	12.679	12.435	8.222	27.695	5.912	7.776	22.836	-36.46	0.669	6.64	-7.783	2.722	-5.255	-22.872
36	36	0.18305	9.579	12.81	12.539	8.23	27.174	5.597	7.548	22.397	-36.319	0.733	6.769	-7.669	2.774	-5.278	-22.866
37	37	0.18828	9.478	12.921	12.6	8.246	26.621	5.424	7.346	21.949	-36.218	0.842	6.879	-7.587	2.877	-5.305	-22.848
38	38	0.19351	9.336	13.023	12.601	8.27	26.034	5.432	7.164	21.474	-36.198	0.946	6.934	-7.521	2.987	-5.375	-22.821
39	39	0.19874	9.141	13.111	12.546	8.292	25.411	5.62	6.992	20.979	-36.25	0.938	7.034	-7.469	2.978	-5.431	-22.772
40	40	0.20397	8.905	13.179	12.445	8.318	24.767	5.949	6.829	20.485	-36.355	0.7	7.204	-7.431	2.742	-5.5	-22.705
41	41	0.2092	8.637	13.228	12.306	8.346	24.109	6.377	6.658	20.015	-36.466	0.404	7.38	-7.419	2.44	-5.588	-22.614
42	42	0.21443	8.345	13.259	12.123	8.374	23.432	6.954	6.502	19.55	-36.634	0.329	7.43	-7.469	2.369	-5.709	-22.545
43	43	0.21966	8.041	13.284	11.899	8.395	22.747	7.626	6.368	19.084	-36.836	0.311	7.478	-7.528	2.354	-5.806	-22.471
44	44	0.22489	7.74	13.315	11.632	8.437	22.081	8.343	6.22	18.641	-37.042	0.382	7.55	-7.64	2.41	-5.848	-22.445
45	45	0.23012	7.447	13.358	11.335	8.497	21.419	9.158	6.063	18.181	-37.326	0.448	7.614	-7.756	2.451	-5.885	-22.423
46	46	0.23535	7.146	13.403	11.022	8.543	20.759	10.03	5.918	17.729	-37.63	0.274	7.685	-7.855	2.272	-6.011	-22.364
47	47	0.24058	6.862	13.438	10.711	8.584	20.1	10.844	5.778	17.283	-37.89	-0.005	7.729	-7.96	2.016	-6.202	-22.318
48	48	0.24581	6.584	13.466	10.393	8.62	19.438	11.633	5.623	16.854	-38.109	-0.161	7.827	-8.072	1.851	-6.299	-22.27
49	49	0.25104	6.309	13.505	10.083	8.642	18.789	12.368	5.45	16.438	-38.236	-0.145	7.871	-8.273	1.861	-6.388	-22.263
50	50	0.25627	6.036	13.555	9.782	8.633	18.14	13.108	5.284	15.993	-38.438	-0.057	7.906	-8.382	1.929	-6.442	-22.229
51	51	0.2615	5.764	13.614	9.491	8.581	17.525	13.74	5.132	15.584	-38.549	0.057	7.964	-8.485	2.019	-6.479	-22.198
52	52	0.26673	5.516	13.673	9.214	8.529	16.913	14.298	4.975	15.166	-38.657	0.206	7.996	-8.569	2.148	-6.524	-22.2
53	53	0.27196	5.273	13.744	8.953	8.466	16.33	14.727	4.801	14.78	-38.679	0.192	8.036	-8.597	2.123	-6.637	-22.164
54	54	0.27719	5.053	13.835	8.719	8.397	15.774	15.103	4.63	14.386	-38.717	0.164	8.071	-8.589	2.082	-6.754	-22.129
55	55	0.28242	4.842	13.946	8.509	8.296	15.254	15.405	4.48	13.991	-38.733	0.065	8.128	-8.541	1.975	-6.873	-22.08
56	56	0.28765	4.644	14.069	8.316	8.173	14.757	15.562	4.34	13.602	-38.631	-0.084	8.196	-8.515	1.835	-7.006	-22.066
57	57	0.29288	4.445	14.196	8.124	8.043	14.264	15.652	4.184	13.222	-38.502	-0.011	8.223	-8.467	1.897	-7.102	-22.064
58	58	0.29811	4.251	14.335	7.932	7.918	13.789	15.713	4.01	12.861	-38.386	0.237	8.219	-8.373	2.11	-7.169	-22.054
59	59	0.30334	4.058	14.486	7.745	7.779	13.343	15.73	3.855	12.511	-38.273	0.41	8.232	-8.248	2.256	-7.254	-22.052
60	60	0.30857	3.868	14.646	7.574	7.626	12.923	15.646	3.708	12.178	-38.101	0.479	8.32	-8.103	2.291	-7.311	-22.057
61	61	0.3138	3.673	14.803	7.415	7.46	12.514	15.499	3.565	11.862	-37.859	0.424	8.455	-7.963	2.206	-7.377	-22.047
62	62	0.31903	3.476	14.951	7.258	7.294	12.101	15.383	3.434	11.549	-37.651	0.219	8.547	-7.8	1.996	-7.542	-22.011
63	63	0.32426	3.284	15.099	7.09	7.135	11.699	15.328	3.322	11.249	-37.488	0.112	8.584	-7.682	1.89	-7.731	-22.012
64	64	0.32949	3.103	15.246	6.917	6.983	11.311	15.265	3.209	10.981	-37.3	0.238	8.642	-7.598	1.982	-7.829	-22.034
65	65	0.33472	2.938	15.388	6.746	6.844	10.916	15.222	3.109	10.71	-37.087	0.324	8.705	-7.56	2.048	-7.942	-22.051
66	66	0.33995	2.796	15.508	6.563	6.744	10.486	15.288	3.015	10.41	-36.936	0.317	8.723	-7.547	2.051	-8.123	-22.053
67	67	0.34518	2.679	15.603	6.351	6.693	10.033	15.43	2.903	10.108	-36.854	0.295	8.75	-7.494	2.031	-8.292	-22.028
68	68	0.35041	2.579	15.684	6.113	6.66	9.558	15.652	2.818	9.798	-36.787	0.168	8.81	-7.467	1.922	-8.477	-21.993
69	69	0.35564	2.488	15.727	5.86	6.656	9.032	15.915	2.716	9.483	-36.753	0.048	8.856	-7.451	1.822	-8.676	-21.97
70	70	0.36087	2.401	15.738	5.594	6.662	8.454	16.297	2.61	9.142	-36.781	0.093	8.831	-7.479	1.89	-8.873	-21.95
71	71	0.3661	2.321	15.711	5.307	6.67	7.83	16.712	2.509	8.793	-36.813	0.093	8.824	-7.513	1.915	-9.068	-21.931
72	72	0.37133	2.241	15.66	5.011	6.675	7.16	17.168	2.41	8.411	-36.892	0.091	8.862	-7.567	1.932	-9.213	-21.952
73	73	0.37656	2.158	15.581	4.709	6.655	6.441	17.58	2.314	8.012	-36.887	0.243	8.911	-7.642	2.095	-9.294	-21.966
74	74	0.38179	2.078	15.481	4.399	6.636	5.696	18.038	2.215	7.607	-36.95	0.325	8.977	-7.645	2.179	-9.382	-21.94
75	75	0.38702	2.012	15.38	4.073	6.625	4.959	18.545	2.135	7.21	-37.057	0.29	9.099	-7.644	2.154	-9.467	-21.92
76	76	0.39225	1.948	15.285	3.733	6.608	4.238	19.031	2.053	6.838	-37.142	0.406	9.243	-7.642	2.256	-9.484	-21.911
77	77	0.39748	1.886	15.197	3.383	6.577	3.529	19.46	1.971	6.479	-37.194	0.553	9.366	-7.58	2.385	-9.522	-21.875
78	78	0.40271	1.828	15.105	3.032	6.539	2.824	19.848	1.898	6.141	-37.212	0.678	9.454	-7.543	2.505	-9.617	-21.871
79	79	0.40794	1.764	15.02	2.678	6.482	2.138	20.222	1.841	5.826	-37.196	0.792	9.512	-7.543	2.627	-9.758	-21.885
80	80	0.41317	1.68	14.94	2.312	6.383	1.488	20.564	1.817	5.552	-37.144	0.867	9.564	-7.518	2.72	-9.939	-21.878
81	81	0.4184	1.575	14.864	1.918	6.258	0.873	20.87	1.804	5.328	-37.043	0.921	9.6	-7.47	2.794	-10.163	-21.859
82	82	0.42363	1.467	14.79	1.494	6.138	0.275	21.202	1.781	5.144	-36.947	1.047	9.666	-7.402	2.92	-10.348	-21.824
83	83	0.42886	1.354	14.731	1.052	6.008	-0.302	21.557	1.751	4.985	-36.888	1.301	9.742	-7.31	3.146	-10.492	-21.795
84	84	0.43409	1.233	14.687	0.593	5.857	-0.84	21.907	1.745	4.855	-36.84	1.524	9.792	-7.213	3.349	-10.685	-21.787
85	85	0.43932	1.101	14.649	0.115	5.682	-1.326	22.182	1.757	4.793	-36.701	1.824	9.803	-7.12	3.63	-10.913	-21.782
86	86	0.44455	0.967	14.626	-0.389	5.498	-1.761	22.445	1.782	4.782	-36.559	2.145	9.809	-6.988	3.923	-11.155	-21.764
87	87	0.44978	0.837	14.618	-0.916	5.332	-2.155	22.703	1.802	4.821	-36.41	2.425	9.864	-6.86	4.164	-11.386	-21.765
88	88	0.45501	0.709	14.622	-1.472	5.165	-2.523	23.017	1.845	4.875	-36.31	2.537	9.944	-6.716	4.254	-11.663	-21.769
89	89	0.46024	0.583	14.645	-2.047	4.996	-2.839	23.273	1.89	4.981	-36.199	2.693	9.982	-6.506	4.38	-11.987	-21.764
90	90	0.46547	0.467	14.688	-2.641	4.831	-3.106	23.483	1.946	5.136	-36.024	2.953	9.939	-6.308	4.622	-12.37	-21.771
91	91	0.4707	0.365	14.772	-3.262	4.688	-3.308	23.688	1.998	5.332	-35.873	3.238	9.845	-6.074	4.89	-12.808	-21.792
92	92	0.47593	0.284	14.87	-3.909	4.569	-3.477	23.913	2.058	5.557	-35.735	3.414	9.764	-5.778	5.058	-13.288	-21.768
93	93	0.48116	0.196	14.981	-4.58	4.441	-3.616	24.078	2.126	5.81	-35.56	3.443	9.704	-5.44	5.089	-13.816	-21.741
94	94	0.48639	0.097	15.079	-5.27	4.291	-3.754	24.22	2.212	6.08	-35.364	3.299	9.588	-5.064	4.987	-14.474	-21.69
95	95	0.49162	-0.016	15.179	-5.985	4.142	-3.88	24.378	2.271	6.378	-35.199	3.161	9.422	-4.629	4.89	-15.19	-21.612
96	96	0.49685	-0.131	15.295	-6.701	3.994	-3.968	24.522	2.34	6.716	-35.04	3.014	9.148	-4.18	4.823	-16.034	-21.535
97	97	0.50208	-0.241	15.415	-7.414	3.85	-4.032	24.589	2.397	7.095	-34.815	2.917	8.858	-3.715	4.799	-16.895	-21.45
98	98	0.50731	-0.33	15.554	-8.12	3.721	-4.071	24.614	2.449	7.482	-34.569	2.799	8.57	-3.218	4.755	-17.762	-21.346
99	99	0.51254	-0.404	15.722	-8.818	3.625	-4.072	24.611	2.477	7.888	-34.308	2.622	8.296	-2.683	4.65	-18.641	-21.204
100	100	0.51777	-0.472	15.921	-9.505	3.539	-4.028	24.615	2.507	8.317	-34.092	2.395	7.969	-2.1	4.516	-19.598	-21.04
101	101	0.523	-0.546	16.122	-10.184	3.457	-3.961	24.591	2.529	8.796	-33.868	2.102	7.619	-1.513	4.325	-20.628	-20.876
102	102	0.52823	-0.63	16.333	-10.855	3.385	-3.822	24.52	2.535	9.363	-33.594	1.901	7.271	-0.937	4.212	-21.642	-20.709
103	103	0.53346	-0.719	16.548	-11.51	3.306	-3.641	24.442	2.539	9.976	-33.319	1.797	6.876	-0.349	4.197	-22.676	-20.518
104	104	0.53869	-0.805	16.744	-12.134	3.209	-3.486	24.368	2.543	10.584	-33.064	1.669	6.436	0.268	4.171	-23.772	-20.284
105	105	0.54392	-0.896	16.929	-12.725	3.119	-3.3	24.296	2.551	11.253	-32.826	1.554	5.982	0.871	4.166	-24.896	-20.042
106	106	0.54915	-1.001	17.091	-13.289	3.018	-3.096	24.254	2.566	11.976	-32.616	1.423	5.503	1.44	4.159	-26.068	-19.804
107	107	0.55438	-1.126	17.219	-13.83	2.9	-2.892	24.243	2.6	12.739	-32.422	1.179	4.926	1.942	4.098	-27.383	-19.585
108	108	0.55961	-1.267	17.279	-14.327	2.757	-2.722	24.213	2.647	13.544	-32.217	0.774	4.282	2.391	3.929	-28.831	-19.375
109	109	0.56484	-1.433	17.272	-14.777	2.57	-2.57	24.14	2.703	14.41	-31.991	0.494	3.659	2.794	3.868	-30.242	-19.187
110	110	0.57007	-1.66	17.199	-15.159	2.293	-2.443	24.084	2.804	15.317	-31.777	0.321	3.075	3.077	3.907	-31.612	-19.052
111	111	0.5753	-1.968	17.055	-15.471	1.895	-2.351	24.069	2.965	16.244	-31.606	0.149	2.517	3.306	3.951	-32.987	-18.91
112	112	0.58053	-2.375	16.835	-15.699	1.331	-2.293	24.076	3.237	17.181	-31.454	-0.052	1.955	3.427	4.006	-34.408	-18.802
113	113	0.58576	-2.839	16.532	-15.873	0.659	-2.284	24.07	3.586	18.126	-31.307	-0.296	1.353	3.428	4.071	-35.899	-18.78
114	114	0.59099	-3.338	16.187	-16.003	-0.069	-2.294	24.075	4	19.09	-31.169	-0.562	0.7	3.263	4.167	-37.467	-18.882
115	115	0.59622	-3.818	15.798	-16.109	-0.791	-2.313	24.088	4.468	20.109	-31.011	-0.892	-0.11	3.004	4.291	-39.232	-19.017
116	116	0.60145	-4.26	15.401	-16.201	-1.496	-2.291	24.059	5.004	21.193	-30.785	-1.225	-0.93	2.639	4.458	-41.033	-19.228
117	117	0.60668	-4.632	15.022	-16.306	-2.112	-2.208	24.048	5.576	22.354	-30.593	-1.392	-1.76	2.208	4.818	-42.811	-19.544
118	118	0.61191	-4.939	14.68	-16.411	-2.655	-2.05	24.029	6.18	23.579	-30.373	-1.493	-2.519	1.724	5.237	-44.511	-19.92
119	119	0.61714	-5.191	14.365	-16.53	-3.146	-1.811	24.035	6.839	24.856	-30.159	-1.607	-3.344	1.155	5.704	-46.276	-20.391
120	120	0.62237	-5.41	14.084	-16.67	-3.597	-1.486	24.06	7.548	26.145	-29.958	-2.02	-4.204	0.505	5.956	-48.144	-20.958
121	121	0.6276	-5.617	13.847	-16.84	-4.031	-1.053	24.075	8.277	27.453	-29.819	-2.521	-5.101	-0.066	6.19	-50.034	-21.553
122	122	0.63283	-5.821	13.659	-17.04	-4.455	-0.498	24.055	8.995	28.793	-29.709	-2.908	-6.011	-0.543	6.568	-51.854	-22.162
123	123	0.63806	-6.013	13.525	-17.273	-4.837	0.164	24.041	9.681	30.145	-29.666	-3.353	-6.953	-0.902	6.932	-53.666	-22.745
124	124	0.64329	-6.192	13.436	-17.543	-5.195	0.926	24.029	10.345	31.489	-29.695	-3.918	-7.936	-1.164	7.242	-55.492	-23.328
125	125	0.64852	-6.373	13.386	-17.827	-5.554	1.769	23.986	10.985	32.825	-29.78	-4.563	-9.006	-1.34	7.559	-57.372	-23.904
126	126	0.65375	-6.556	13.372	-18.117	-5.897	2.686	23.891	11.567	34.174	-29.904	-5.282	-10.207	-1.402	7.899	-59.357	-24.416
127	127	0.65898	-6.735	13.4	-18.422	-6.213	3.672	23.759	12.072	35.536	-30.06	-6.035	-11.43	-1.291	8.24	-61.328	-24.81
128	128	0.66421	-6.91	13.483	-18.748	-6.491	4.738	23.537	12.468	36.926	-30.19	-6.753	-12.533	-1.021	8.602	-63.126	-25.123
129	129	0.66944	-7.094	13.61	-19.073	-6.754	5.852	23.235	12.761	38.298	-30.301	-7.355	-13.534	-0.625	9.047	-64.716	-25.369
130	130	0.67467	-7.282	13.774	-19.389	-7.001	7.007	22.844	12.952	39.656	-30.365	-7.969	-14.497	-0.103	9.479	-66.21	-25.493
131	131	0.6799	-7.469	13.969	-19.687	-7.228	8.209	22.355	13.048	41.037	-30.333	-8.523	-15.378	0.519	9.933	-67.561	-25.497
132	132	0.68513	-7.638	14.201	-19.953	-7.412	9.452	21.812	13.074	42.439	-30.263	-8.925	-16.057	1.212	10.431	-68.636	-25.459
133	133	0.69036	-7.797	14.468	-20.169	-7.566	10.74	21.133	12.991	43.88	-30.124	-9.189	-16.434	1.964	10.917	-69.357	-25.451
134	134	0.69559	-7.938	14.75	-20.326	-7.711	12.02	20.384	12.858	45.273	-29.949	-9.521	-16.537	2.756	11.202	-69.807	-25.442
135	135	0.70082	-8.066	15.045	-20.433	-7.845	13.28	19.554	12.65	46.596	-29.738	-9.791	-16.426	3.603	11.408	-69.972	-25.424
136	136	0.70605	-8.163	15.339	-20.496	-7.961	14.495	18.707	12.415	47.815	-29.506	-9.828	-16.122	4.424	11.69	-69.794	-25.456
137	137	0.71128	-8.243	15.616	-20.523	-8.075	15.653	17.825	12.165	48.928	-29.205	-9.918	-15.599	5.169	11.789	-69.386	-25.532
138	138	0.71651	-8.281	15.865	-20.482	-8.185	16.727	16.922	11.939	49.945	-28.796	-9.881	-14.911	5.72	11.872	-68.754	-25.708
139	139	0.72174	-8.276	16.081	-20.39	-8.268	17.713	16.06	11.748	50.861	-28.322	-9.788	-14.145	6.052	11.903	-68.009	-25.966
140	140	0.72697	-8.228	16.26	-20.248	-8.333	18.624	15.204	11.588	51.701	-27.77	-9.841	-13.375	6.191	11.763	-67.304	-26.255
141	141	0.7322	-8.158	16.406	-20.073	-8.383	19.469	14.418	11.461	52.444	-27.193	-9.837	-12.653	6.181	11.639	-66.572	-26.563
142	142	0.73743	-8.07	16.519	-19.867	-8.428	20.255	13.632	11.32	53.121	-26.552	-9.691	-12.007	6.026	11.634	-65.815	-26.894
143	143	0.74266	-7.979	16.603	-19.641	-8.475	20.991	12.899	11.21	53.746	-25.865	-9.456	-11.412	5.742	11.702	-65.046	-27.231
144	144	0.74789	-7.879	16.65	-19.399	-8.52	21.666	12.248	11.15	54.297	-25.176	-9.246	-10.887	5.372	11.751	-64.312	-27.545
145	145	0.75312	-7.764	16.675	-19.144	-8.556	22.3	11.66	11.139	54.776	-24.536	-9.131	-10.437	4.98	11.743	-63.634	-27.83
146	146	0.75835	-7.644	16.68	-18.885	-8.586	22.903	11.144	11.179	55.184	-23.976	-9.072	-10.054	4.583	11.715	-62.985	-28.116
147	147	0.76358	-7.527	16.669	-18.633	-8.606	23.485	10.723	11.252	55.513	-23.538	-8.894	-9.702	4.237	11.782	-62.239	-28.412
148	148	0.76881	-7.402	16.648	-18.38	-8.606	24.048	10.374	11.353	55.758	-23.219	-8.742	-9.323	3.956	11.783	-61.41	-28.713
149	149	0.77404	-7.249	16.607	-18.134	-8.565	24.576	10.136	11.533	55.913	-23.058	-8.76	-8.879	3.747	11.591	-60.529	-29.022
150	150	0.77927	-7.073	16.554	-17.919	-8.469	25.096	10.02	11.765	55.999	-23.048	-8.722	-8.349	3.624	11.377	-59.481	-29.352
151	151	0.7845	-6.868	16.503	-17.745	-8.29	25.636	9.981	11.995	56.061	-23.15	-8.611	-7.742	3.597	11.154	-58.287	-29.673
152	152	0.78973	-6.645	16.487	-17.59	-8.048	26.222	10.025	12.254	56.096	-23.316	-8.413	-7.053	3.556	10.934	-56.952	-30.035
153	153	0.79496	-6.396	16.508	-17.471	-7.718	26.856	10.166	12.546	56.083	-23.557	-8.293	-6.34	3.503	10.606	-55.591	-30.406
154	154	0.80019	-6.152	16.565	-17.368	-7.356	27.544	10.393	12.875	56.012	-23.868	-8.146	-5.642	3.432	10.282	-54.173	-30.799
155	155	0.80542	-5.909	16.655	-17.288	-6.955	28.287	10.675	13.206	55.91	-24.223	-7.963	-5.045	3.338	10.012	-52.788	-31.19
156	156	0.81065	-5.707	16.778	-17.222	-6.547	29.098	11.026	13.536	55.779	-24.635	-7.794	-4.528	3.244	9.74	-51.441	-31.561
157	157	0.81588	-5.52	16.921	-17.162	-6.123	29.95	11.451	13.881	55.597	-25.119	-7.688	-4.131	3.206	9.438	-50.173	-31.849
158	158	0.82111	-5.353	17.097	-17.098	-5.693	30.858	11.94	14.255	55.378	-25.634	-7.38	-3.723	3.163	9.272	-48.749	-32.137
159	159	0.82634	-5.181	17.291	-17.032	-5.245	31.783	12.484	14.667	55.116	-26.174	-7.089	-3.401	3.122	9.121	-47.371	-32.363
160	160	0.83157	-5.007	17.525	-16.979	-4.751	32.761	13.005	15.027	54.834	-26.733	-6.933	-3.156	3.144	8.873	-46.094	-32.497
161	161	0.8368	-4.815	17.771	-16.913	-4.228	33.741	13.536	15.387	54.516	-27.298	-6.761	-3.033	3.146	8.689	-44.884	-32.574
162	162	0.84203	-4.629	18.019	-16.83	-3.711	34.713	14.101	15.767	54.133	-27.924	-6.357	-2.993	3.145	8.73	-43.58	-32.657
163	163	0.84726	-4.45	18.245	-16.718	-3.234	35.657	14.647	16.135	53.703	-28.522	-5.986	-2.988	3.192	8.741	-42.283	-32.642
164	164	0.85249	-4.286	18.451	-16.59	-2.785	36.567	15.217	16.505	53.201	-29.109	-5.654	-3.034	3.268	8.725	-41.007	-32.53
165	165	0.85772	-4.13	18.633	-16.435	-2.371	37.445	15.772	16.862	52.659	-29.668	-5.313	-3.089	3.336	8.711	-39.713	-32.375
166	166	0.86295	-3.976	18.791	-16.241	-1.99	38.278	16.289	17.187	52.071	-30.217	-4.869	-3.149	3.39	8.776	-38.35	-32.212
167	167	0.86818	-3.823	18.918	-16.023	-1.642	39.068	16.765	17.463	51.433	-30.719	-4.383	-3.263	3.42	8.884	-36.981	-32.013
168	168	0.87341	-3.66	19.016	-15.788	-1.305	39.812	17.173	17.671	50.754	-31.161	-4.102	-3.47	3.459	8.858	-35.769	-31.718
169	169	0.87864	-3.488	19.088	-15.505	-1.004	40.51	17.498	17.812	50.035	-31.543	-3.925	-3.692	3.529	8.729	-34.602	-31.33
170	170	0.88387	-3.324	19.13	-15.16	-0.779	41.157	17.766	17.908	49.272	-31.878	-3.583	-3.8	3.634	8.65	-33.238	-30.897
171	171	0.8891	-3.171	19.136	-14.771	-0.62	41.751	17.962	17.939	48.476	-32.169	-3.171	-3.791	3.833	8.548	-31.722	-30.381
172	172	0.89433	-3.015	19.111	-14.358	-0.494	42.292	18.053	17.884	47.656	-32.372	-2.954	-3.751	4.133	8.257	-30.26	-29.71
173	173	0.89956	-2.854	19.062	-13.928	-0.384	42.78	18.087	17.754	46.792	-32.515	-2.695	-3.757	4.46	8.009	-28.797	-28.956
174	174	0.90479	-2.686	19.001	-13.499	-0.274	43.233	18.035	17.524	45.902	-32.595	-2.049	-3.851	4.732	8.138	-27.208	-28.248
175	175	0.91002	-2.52	18.931	-13.056	-0.179	43.661	17.861	17.184	44.998	-32.607	-1.302	-4.044	4.992	8.41	-25.647	-27.543
176	176	0.91525	-2.352	18.853	-12.616	-0.09	44.062	17.619	16.768	44.05	-32.534	-0.421	-4.259	5.22	8.81	-24.024	-26.832
177	177	0.92048	-2.192	18.755	-12.176	-0.018	44.422	17.303	16.283	43.066	-32.383	0.5	-4.425	5.444	9.228	-22.328	-26.107
178	178	0.92571	-2.03	18.629	-11.752	0.069	44.726	16.908	15.723	42.036	-32.15	1.363	-4.511	5.644	9.574	-20.572	-25.385
179	179	0.93094	-1.872	18.483	-11.333	0.149	44.986	16.453	15.107	40.97	-31.921	2.23	-4.699	5.897	9.995	-18.896	-24.648
180	180	0.93617	-1.727	18.404	-10.923	0.201	45.293	15.853	14.42	39.914	-31.529	3.034	-4.949	6.135	10.41	-17.326	-23.897
181	181	0.9414	-1.556	18.258	-10.505	0.261	45.525	15.18	13.692	38.862	-31.11	3.912	-5.267	6.312	10.941	-15.799	-23.23
182	182	0.94663	-1.365	18.109	-10.076	0.326	45.711	14.446	12.942	37.78	-30.657	4.857	-5.569	6.409	11.54	-14.249	-22.655
183	183	0.95186	-1.181	17.949	-9.63	0.355	45.853	13.696	12.198	36.657	-30.25	5.886	-5.988	6.563	12.289	-12.78	-22.092
184	184	0.95709	-0.992	17.794	-9.191	0.397	45.975	12.915	11.457	35.528	-29.85	6.775	-6.516	6.746	12.995	-11.494	-21.522
185	185	0.96232	-0.804	17.647	-8.757	0.456	46.085	12.108	10.711	34.42	-29.486	7.469	-7.009	7.017	13.534	-10.305	-20.925
186	186	0.96755	-0.616	17.507	-8.321	0.511	46.174	11.365	10.016	33.324	-29.215	8.229	-7.391	7.299	14.104	-9.051	-20.391
187	187	0.97278	-0.441	17.375	-7.882	0.553	46.256	10.649	9.377	32.267	-28.998	8.831	-7.654	7.568	14.518	-7.81	-19.921
188	188	0.97801	-0.275	17.259	-7.449	0.584	46.331	10.004	8.821	31.221	-28.883	9.345	-7.91	7.837	14.895	-6.636	-19.515
189	189	0.98324	-0.125	17.16	-7.018	0.595	46.4	9.45	8.343	30.192	-28.928	9.881	-8.215	8.123	15.357	-5.537	-19.205
190	190	0.98847	-0.002	17.075	-6.578	0.566	46.461	8.992	7.95	29.201	-29.122	10.476	-8.507	8.373	15.909	-4.46	-19.038
191	191	0.9937	0.102	17.002	-6.125	0.5	46.512	8.596	7.635	28.265	-29.444	11.06	-8.709	8.644	16.46	-3.375	-18.954
192	192	0.99893	0.204	16.941	-5.662	0.412	46.549	8.261	7.41	27.378	-29.895	11.423	-8.798	9.001	16.817	-2.343	-18.855
193	193	1.00416	0.307	16.891	-5.183	0.309	46.572	7.968	7.262	26.553	-30.428	11.593	-8.848	9.363	17.03	-1.427	-18.781
194	194	1.00939	0.403	16.844	-4.678	0.167	46.578	7.671	7.163	25.832	-31.006	11.722	-8.886	9.731	17.238	-0.625	-18.756
195	195	1.01462	0.496	16.792	-4.16	-0.006	46.556	7.403	7.137	25.21	-31.624	11.864	-8.95	10.058	17.514	0.041	-18.797
196	196	1.01985	0.582	16.736	-3.615	-0.224	46.493	7.141	7.193	24.668	-32.207	11.918	-9.055	10.25	17.772	0.538	-18.93
197	197	1.02508	0.672	16.674	-3.07	-0.439	46.392	6.856	7.283	24.203	-32.751	11.788	-9.155	10.359	17.89	0.878	-19.113
198	198	1.03031	0.756	16.606	-2.523	-0.647	46.246	6.546	7.356	23.822	-33.228	11.652	-9.14	10.37	17.941	1.209	-19.366
199	199	1.03554	0.838	16.518	-1.987	-0.842	46.036	6.211	7.442	23.526	-33.629	11.345	-8.938	10.235	17.754	1.534	-19.723
200	200	1.04077	0.917	16.417	-1.453	-1.038	45.768	5.848	7.522	23.317	-33.922	11.141	-8.537	9.91	17.547	1.96	-20.234
201	201	1.046	0.99	16.3	-0.903	-1.246	45.422	5.478	7.6	23.173	-34.134	10.987	-7.915	9.481	17.259	2.468	-20.794
