# Supplementary material for: Gait phenotypes in paediatric hereditary spastic paraplegia revealed by dynamic time warping analysis and random forests
Source: PLoS One. 2018 Mar 8;13(3):e0192345. doi: 10.1371/journal.pone.0192345 (PMC5843164; doi:10.1371/journal.pone.0192345)
Supplement: S1 Data — (ZIP) [file pone.0192345.s008.zip › HSP/Left.SR.HSP4.5.csv]

	Epoch	Time	Pelvic.obliquity	Pelvic.tilt	Pelvic rotation	Hip.abd.add	Hip.flexion	Hip.rotation	Knee.abd.add	Knee.flexion	Knee.rotation	Ankle.abd.add	Ankle.flexion	Ankle.rotation	Forefoot.abd.add	Forefoot.flexion	Forefoot.rotation
1	1	0	1.304	16.827	-2.426	-1.495	45.782	7.93	9.161	23.177	-35.105	5.44	-9.586	10.324	12.406	-1.518	-19.441
2	2	0.0046	1.417	16.658	-1.967	-1.571	45.428	7.315	8.989	22.804	-35.483	5.244	-9.593	10.569	12.399	-1.298	-19.644
3	3	0.0092	1.517	16.507	-1.518	-1.651	45.056	6.726	8.853	22.492	-35.885	5.072	-9.4	10.688	12.33	-0.985	-20.023
4	4	0.0138	1.617	16.353	-1.075	-1.733	44.66	6.118	8.737	22.276	-36.233	4.808	-8.934	10.661	12.034	-0.577	-20.55
5	5	0.0184	1.715	16.208	-0.656	-1.771	44.227	5.538	8.624	22.125	-36.549	4.264	-8.194	10.526	11.333	-0.155	-21.148
6	6	0.023	1.802	16.083	-0.26	-1.79	43.787	4.921	8.501	22.096	-36.728	3.614	-7.375	10.314	10.485	0.128	-21.749
7	7	0.0276	1.873	15.974	0.115	-1.782	43.315	4.271	8.36	22.199	-36.741	2.935	-6.629	10.014	9.645	0.136	-22.324
8	8	0.0322	1.927	15.873	0.48	-1.779	42.845	3.539	8.191	22.459	-36.624	1.94	-5.906	9.75	8.52	-0.172	-22.815
9	9	0.0368	1.976	15.765	0.829	-1.749	42.353	2.811	8.002	22.837	-36.447	0.727	-5.156	9.401	7.17	-0.699	-23.339
10	10	0.0414	2.025	15.662	1.151	-1.684	41.872	2.14	7.776	23.321	-36.231	-0.16	-4.357	9.002	6.049	-1.185	-23.864
11	11	0.046	2.074	15.57	1.438	-1.58	41.449	1.556	7.53	23.927	-35.989	-0.671	-3.525	8.586	5.215	-1.591	-24.342
12	12	0.0506	2.131	15.484	1.691	-1.434	41.107	1.142	7.304	24.628	-35.772	-0.809	-2.711	8.137	4.696	-1.906	-24.745
13	13	0.0552	2.2	15.395	1.913	-1.237	40.851	0.955	7.117	25.374	-35.607	-0.92	-1.989	7.622	4.216	-2.273	-25.052
14	14	0.0598	2.294	15.291	2.107	-0.985	40.652	0.976	6.971	26.098	-35.458	-1.51	-1.49	7.018	3.388	-2.965	-25.236
15	15	0.0644	2.421	15.161	2.277	-0.682	40.454	1.15	6.862	26.736	-35.256	-2.754	-1.259	6.304	2.083	-4.067	-25.294
16	16	0.069	2.567	15.004	2.423	-0.335	40.208	1.474	6.803	27.25	-34.959	-4.373	-1.104	5.446	0.467	-5.3	-25.268
17	17	0.0736	2.746	14.832	2.543	0.054	39.862	2.002	6.849	27.604	-34.572	-5.736	-0.836	4.398	-0.973	-6.268	-25.18
18	18	0.0782	2.949	14.661	2.627	0.503	39.421	2.711	6.943	27.847	-34.146	-6.211	-0.331	3.235	-1.743	-6.637	-25.038
19	19	0.0828	3.207	14.501	2.66	1.046	38.915	3.626	7.105	28.018	-33.851	-6.089	0.206	1.983	-1.983	-6.74	-24.928
20	20	0.0874	3.503	14.351	2.639	1.664	38.383	4.726	7.35	28.149	-33.712	-5.875	0.732	0.626	-2.098	-6.828	-24.923
21	21	0.092	3.83	14.206	2.578	2.342	37.853	5.954	7.633	28.25	-33.733	-5.605	1.188	-0.688	-2.127	-6.931	-24.926
22	22	0.0966	4.161	14.051	2.486	3.057	37.261	7.185	7.9	28.278	-33.809	-5.498	1.633	-1.927	-2.27	-7.081	-24.924
23	23	0.1012	4.488	13.914	2.369	3.768	36.67	8.429	8.196	28.267	-33.936	-5.518	2.018	-3.102	-2.47	-7.313	-24.924
24	24	0.1058	4.811	13.808	2.237	4.462	36.094	9.564	8.458	28.24	-34.067	-5.661	2.399	-4.146	-2.755	-7.58	-24.923
25	25	0.1104	5.127	13.73	2.106	5.123	35.51	10.54	8.664	28.173	-34.206	-5.878	2.803	-4.998	-3.101	-7.83	-24.898
26	26	0.115	5.43	13.678	1.983	5.739	34.905	11.356	8.8	28.036	-34.372	-6.087	3.228	-5.656	-3.436	-8.01	-24.864
27	27	0.1196	5.709	13.656	1.876	6.302	34.281	12.037	8.865	27.803	-34.588	-6.198	3.641	-6.156	-3.674	-8.093	-24.848
28	28	0.1242	5.965	13.663	1.799	6.796	33.657	12.62	8.879	27.479	-34.875	-6.15	3.984	-6.502	-3.751	-8.102	-24.828
29	29	0.1288	6.191	13.704	1.756	7.221	33.07	13.029	8.801	27.128	-35.186	-6.03	4.251	-6.636	-3.765	-8.093	-24.768
30	30	0.1334	6.401	13.768	1.761	7.553	32.513	13.337	8.749	26.736	-35.536	-6.108	4.405	-6.663	-3.898	-8.239	-24.725
31	31	0.138	6.587	13.849	1.801	7.82	31.98	13.517	8.673	26.331	-35.933	-6.301	4.536	-6.548	-4.124	-8.432	-24.698
32	32	0.1426	6.757	13.941	1.888	8.009	31.468	13.585	8.584	25.934	-36.32	-6.068	4.733	-6.332	-4	-8.377	-24.645
33	33	0.1472	6.903	14.048	2.007	8.131	30.975	13.51	8.478	25.547	-36.646	-5.87	4.938	-6.065	-3.902	-8.335	-24.611
34	34	0.1518	7.022	14.176	2.153	8.196	30.499	13.371	8.364	25.138	-36.954	-5.665	5.074	-5.76	-3.773	-8.336	-24.574
35	35	0.1564	7.118	14.319	2.328	8.217	30.023	13.148	8.234	24.687	-37.251	-5.668	5.143	-5.412	-3.802	-8.461	-24.557
36	36	0.161	7.199	14.473	2.529	8.197	29.539	12.821	8.069	24.197	-37.458	-5.685	5.243	-5.062	-3.853	-8.536	-24.534
37	37	0.1656	7.263	14.635	2.749	8.151	29.043	12.411	7.865	23.689	-37.564	-5.618	5.38	-4.737	-3.848	-8.53	-24.507
38	38	0.1702	7.303	14.798	2.979	8.082	28.529	11.976	7.65	23.166	-37.607	-5.486	5.484	-4.454	-3.768	-8.527	-24.484
39	39	0.1748	7.31	14.958	3.213	7.989	27.998	11.521	7.431	22.643	-37.565	-5.337	5.558	-4.223	-3.654	-8.553	-24.457
40	40	0.1794	7.278	15.111	3.44	7.872	27.452	11.051	7.201	22.131	-37.426	-5.204	5.656	-4.052	-3.558	-8.572	-24.435
41	41	0.184	7.211	15.258	3.657	7.735	26.887	10.634	6.985	21.608	-37.26	-5.086	5.772	-3.947	-3.473	-8.58	-24.429
42	42	0.1886	7.124	15.404	3.862	7.603	26.344	10.204	6.747	21.129	-36.984	-5.011	5.929	-3.911	-3.449	-8.574	-24.407
43	43	0.1932	7.028	15.538	4.064	7.461	25.781	9.847	6.538	20.64	-36.624	-4.836	6.068	-3.986	-3.323	-8.54	-24.354
44	44	0.1978	6.919	15.661	4.242	7.342	25.198	9.652	6.352	20.124	-36.348	-4.918	6.264	-4.072	-3.449	-8.542	-24.267
45	45	0.2024	6.789	15.783	4.39	7.233	24.604	9.573	6.164	19.587	-36.124	-4.889	6.438	-4.191	-3.476	-8.502	-24.179
46	46	0.207	6.645	15.902	4.502	7.14	23.992	9.644	5.999	19.025	-35.997	-4.865	6.543	-4.349	-3.48	-8.524	-24.116
47	47	0.2116	6.479	16.012	4.585	7.058	23.359	9.851	5.827	18.447	-35.938	-4.697	6.564	-4.503	-3.34	-8.553	-24.009
48	48	0.2162	6.293	16.118	4.633	6.986	22.719	10.163	5.647	17.862	-35.93	-4.573	6.547	-4.676	-3.233	-8.625	-23.904
49	49	0.2208	6.082	16.218	4.642	6.914	22.069	10.625	5.495	17.259	-36.012	-4.563	6.54	-4.88	-3.221	-8.722	-23.817
50	50	0.2254	5.862	16.304	4.624	6.849	21.405	11.191	5.352	16.649	-36.172	-4.578	6.543	-5.096	-3.233	-8.816	-23.744
51	51	0.23	5.648	16.375	4.588	6.795	20.719	11.847	5.207	16.034	-36.416	-4.49	6.548	-5.302	-3.165	-8.863	-23.67
52	52	0.2346	5.435	16.429	4.535	6.742	20.007	12.574	5.061	15.408	-36.722	-4.343	6.567	-5.488	-3.056	-8.873	-23.581
53	53	0.2392	5.217	16.471	4.468	6.681	19.275	13.296	4.905	14.78	-37.019	-4.218	6.584	-5.66	-2.965	-8.891	-23.489
54	54	0.2438	4.986	16.504	4.383	6.6	18.53	14.055	4.742	14.136	-37.37	-3.954	6.567	-5.837	-2.745	-8.873	-23.436
55	55	0.2484	4.758	16.519	4.28	6.528	17.755	14.82	4.561	13.471	-37.754	-3.872	6.576	-5.988	-2.695	-8.891	-23.403
56	56	0.253	4.531	16.528	4.166	6.437	16.975	15.497	4.37	12.805	-38.063	-3.716	6.608	-6.139	-2.576	-8.853	-23.392
57	57	0.2576	4.299	16.529	4.031	6.328	16.178	16.201	4.178	12.126	-38.405	-3.46	6.55	-6.269	-2.342	-8.856	-23.383
58	58	0.2622	4.072	16.519	3.895	6.204	15.375	16.871	4.004	11.454	-38.688	-3.277	6.497	-6.392	-2.159	-8.89	-23.346
59	59	0.2668	3.851	16.509	3.754	6.063	14.585	17.394	3.824	10.809	-38.862	-3.049	6.425	-6.48	-1.928	-8.937	-23.31
60	60	0.2714	3.644	16.494	3.606	5.91	13.787	17.873	3.663	10.151	-39.032	-2.936	6.451	-6.49	-1.817	-8.934	-23.245
61	61	0.276	3.433	16.477	3.454	5.742	12.989	18.238	3.49	9.498	-39.125	-2.834	6.469	-6.48	-1.714	-8.946	-23.202
62	62	0.2806	3.218	16.449	3.294	5.567	12.19	18.485	3.294	8.872	-39.115	-2.644	6.422	-6.464	-1.521	-8.994	-23.166
63	63	0.2852	3.001	16.42	3.126	5.382	11.404	18.638	3.099	8.272	-39.016	-2.47	6.31	-6.42	-1.321	-9.122	-23.113
64	64	0.2898	2.785	16.406	2.949	5.181	10.652	18.746	2.926	7.686	-38.907	-2.298	6.125	-6.345	-1.097	-9.326	-23.069
65	65	0.2944	2.577	16.412	2.761	4.972	9.938	18.846	2.774	7.11	-38.824	-2.031	5.917	-6.259	-0.778	-9.516	-23.053
66	66	0.299	2.373	16.431	2.576	4.748	9.249	18.874	2.635	6.549	-38.672	-1.804	5.792	-6.149	-0.519	-9.651	-23.012
67	67	0.3036	2.175	16.452	2.394	4.513	8.577	18.816	2.508	6.01	-38.487	-1.595	5.684	-5.962	-0.289	-9.787	-22.942
68	68	0.3082	1.977	16.472	2.211	4.275	7.914	18.747	2.395	5.486	-38.284	-1.44	5.662	-5.785	-0.129	-9.872	-22.875
69	69	0.3128	1.775	16.502	2.035	4.016	7.283	18.705	2.31	4.98	-38.096	-1.252	5.595	-5.629	0.08	-9.994	-22.805
70	70	0.3174	1.577	16.542	1.842	3.765	6.687	18.609	2.223	4.516	-37.884	-0.873	5.534	-5.484	0.45	-10.053	-22.787
71	71	0.322	1.372	16.586	1.644	3.511	6.097	18.617	2.135	4.051	-37.769	-0.519	5.404	-5.35	0.814	-10.184	-22.774
72	72	0.3266	1.164	16.627	1.432	3.263	5.518	18.666	2.051	3.615	-37.627	-0.249	5.315	-5.283	1.093	-10.324	-22.771
73	73	0.3312	0.962	16.666	1.208	3.007	4.939	18.811	1.985	3.178	-37.534	0.081	5.257	-5.21	1.42	-10.416	-22.726
74	74	0.3358	0.769	16.705	0.966	2.753	4.362	19.054	1.934	2.744	-37.523	0.46	5.275	-5.138	1.775	-10.424	-22.682
75	75	0.3404	0.585	16.744	0.691	2.515	3.798	19.377	1.893	2.328	-37.56	0.838	5.297	-5.075	2.136	-10.439	-22.645
76	76	0.345	0.41	16.782	0.386	2.297	3.248	19.754	1.849	1.938	-37.589	1.179	5.278	-5.044	2.483	-10.518	-22.604
77	77	0.3496	0.244	16.813	0.064	2.1	2.7	20.174	1.801	1.565	-37.612	1.428	5.234	-5.056	2.759	-10.664	-22.569
78	78	0.3542	0.1	16.83	-0.269	1.924	2.137	20.646	1.758	1.19	-37.667	1.582	5.189	-5.104	2.962	-10.851	-22.555
79	79	0.3588	-0.015	16.839	-0.62	1.777	1.566	21.157	1.719	0.816	-37.709	1.749	5.217	-5.214	3.167	-10.965	-22.57
80	80	0.3634	-0.104	16.847	-0.992	1.661	0.996	21.709	1.657	0.45	-37.805	1.904	5.24	-5.264	3.351	-11.089	-22.556
81	81	0.368	-0.169	16.856	-1.385	1.58	0.457	22.197	1.604	0.13	-37.859	1.81	5.314	-5.282	3.297	-11.277	-22.547
82	82	0.3726	-0.221	16.868	-1.792	1.515	-0.073	22.708	1.535	-0.161	-37.912	1.845	5.3	-5.307	3.375	-11.515	-22.531
83	83	0.3772	-0.263	16.885	-2.208	1.453	-0.566	23.114	1.5	-0.393	-37.866	1.892	5.352	-5.372	3.456	-11.716	-22.573
84	84	0.3818	-0.302	16.9	-2.633	1.387	-1.053	23.565	1.46	-0.605	-37.875	2.243	5.385	-5.437	3.807	-11.828	-22.639
85	85	0.3864	-0.345	16.915	-3.059	1.323	-1.515	23.945	1.421	-0.769	-37.845	2.474	5.465	-5.462	4.028	-11.961	-22.693
86	86	0.391	-0.4	16.935	-3.484	1.248	-1.946	24.247	1.397	-0.889	-37.767	2.516	5.555	-5.432	4.071	-12.18	-22.713
87	87	0.3956	-0.471	16.966	-3.914	1.151	-2.344	24.519	1.382	-0.968	-37.684	2.489	5.679	-5.369	4.031	-12.415	-22.728
88	88	0.4002	-0.56	17.008	-4.35	1.03	-2.712	24.77	1.379	-1.01	-37.603	2.486	5.822	-5.29	3.999	-12.644	-22.751
89	89	0.4048	-0.663	17.053	-4.792	0.894	-3.051	24.978	1.382	-1.002	-37.488	2.56	5.939	-5.198	4.035	-12.893	-22.772
90	90	0.4094	-0.777	17.099	-5.241	0.752	-3.357	25.153	1.381	-0.936	-37.35	2.74	6.013	-5.088	4.164	-13.166	-22.789
91	91	0.414	-0.903	17.15	-5.693	0.594	-3.627	25.331	1.395	-0.82	-37.245	2.942	6.05	-4.94	4.317	-13.49	-22.797
92	92	0.4186	-1.036	17.204	-6.159	0.438	-3.847	25.498	1.432	-0.629	-37.12	2.952	6.106	-4.778	4.294	-13.904	-22.788
93	93	0.4232	-1.169	17.251	-6.626	0.286	-4.054	25.7	1.475	-0.4	-37.021	2.902	6.173	-4.598	4.213	-14.354	-22.749
94	94	0.4278	-1.306	17.281	-7.1	0.123	-4.243	25.873	1.56	-0.114	-36.883	2.703	6.232	-4.424	4.017	-14.904	-22.709
95	95	0.4324	-1.431	17.299	-7.576	-0.022	-4.441	26.132	1.611	0.196	-36.793	2.719	6.239	-4.246	4.013	-15.432	-22.627
96	96	0.437	-1.557	17.305	-8.051	-0.153	-4.629	26.347	1.655	0.558	-36.694	2.609	6.221	-4.061	3.892	-16.057	-22.567
97	97	0.4416	-1.657	17.31	-8.533	-0.252	-4.803	26.551	1.696	0.961	-36.612	2.546	6.158	-3.864	3.823	-16.726	-22.529
98	98	0.4462	-1.739	17.312	-9.015	-0.333	-4.967	26.736	1.747	1.398	-36.502	2.533	6.055	-3.684	3.815	-17.433	-22.501
99	99	0.4508	-1.791	17.303	-9.509	-0.375	-5.131	26.91	1.798	1.88	-36.38	2.519	5.915	-3.489	3.824	-18.201	-22.467
100	100	0.4554	-1.823	17.273	-10.014	-0.392	-5.306	27.046	1.85	2.397	-36.236	2.423	5.787	-3.258	3.761	-19.013	-22.426
101	101	0.46	-1.847	17.218	-10.526	-0.413	-5.502	27.155	1.919	2.933	-36.104	2.24	5.686	-2.973	3.616	-19.85	-22.37
102	102	0.4646	-1.867	17.141	-11.036	-0.443	-5.718	27.252	1.993	3.479	-36.01	2.056	5.588	-2.624	3.471	-20.699	-22.3
103	103	0.4692	-1.889	17.048	-11.536	-0.476	-5.951	27.296	2.039	4.043	-35.903	1.972	5.454	-2.241	3.414	-21.554	-22.22
104	104	0.4738	-1.906	16.938	-12.028	-0.51	-6.19	27.292	2.07	4.634	-35.763	2.035	5.206	-1.837	3.521	-22.474	-22.128
105	105	0.4784	-1.912	16.817	-12.524	-0.546	-6.429	27.236	2.093	5.25	-35.598	2.187	4.85	-1.432	3.738	-23.471	-22.062
106	106	0.483	-1.911	16.696	-13.019	-0.563	-6.659	27.208	2.082	5.896	-35.517	2.392	4.364	-0.958	4.034	-24.58	-21.976
107	107	0.4876	-1.914	16.637	-13.504	-0.539	-6.687	27.05	2.095	6.72	-35.37	2.377	3.852	-0.348	4.149	-25.834	-21.81
108	108	0.4922	-1.897	16.541	-13.967	-0.553	-6.785	26.885	2.152	7.517	-35.242	2.231	3.287	0.346	4.19	-27.213	-21.558
109	109	0.4968	-1.87	16.467	-14.401	-0.553	-6.822	26.693	2.207	8.386	-35.106	2.173	2.766	1.047	4.29	-28.546	-21.298
110	110	0.5014	-1.836	16.436	-14.805	-0.523	-6.766	26.46	2.241	9.337	-34.955	2.166	2.187	1.762	4.447	-29.934	-21.021
111	111	0.506	-1.796	16.422	-15.179	-0.475	-6.638	26.194	2.272	10.366	-34.795	2.158	1.491	2.515	4.65	-31.449	-20.7
112	112	0.5106	-1.77	16.404	-15.524	-0.436	-6.462	25.911	2.303	11.452	-34.603	2.168	0.662	3.231	4.931	-33.087	-20.369
113	113	0.5152	-1.791	16.349	-15.836	-0.455	-6.266	25.607	2.346	12.591	-34.364	2.238	-0.195	3.849	5.29	-34.742	-20.073
114	114	0.5198	-1.892	16.229	-16.108	-0.581	-6.075	25.284	2.422	13.782	-34.1	2.264	-0.962	4.388	5.59	-36.354	-19.807
115	115	0.5244	-2.105	16.037	-16.333	-0.857	-5.899	24.974	2.553	15.008	-33.862	2.113	-1.653	4.873	5.718	-37.984	-19.553
116	116	0.529	-2.445	15.772	-16.508	-1.303	-5.732	24.697	2.759	16.259	-33.665	1.843	-2.375	5.277	5.777	-39.702	-19.328
117	117	0.5336	-2.881	15.459	-16.633	-1.881	-5.552	24.412	3.033	17.542	-33.44	1.51	-3.158	5.566	5.83	-41.511	-19.149
118	118	0.5382	-3.389	15.119	-16.69	-2.568	-5.34	24.094	3.375	18.869	-33.173	1.242	-3.961	5.719	5.971	-43.339	-19.041
119	119	0.5428	-3.915	14.777	-16.685	-3.301	-5.085	23.822	3.822	20.243	-32.917	0.974	-4.765	5.701	6.148	-45.195	-19.034
120	120	0.5474	-4.431	14.479	-16.601	-4.028	-4.763	23.513	4.313	21.649	-32.692	0.821	-5.638	5.632	6.48	-47.081	-19.096
121	121	0.552	-4.912	14.24	-16.454	-4.726	-4.376	23.242	4.884	23.05	-32.479	0.624	-6.537	5.474	6.813	-48.992	-19.188
122	122	0.5566	-5.341	14.074	-16.268	-5.374	-3.889	22.983	5.54	24.469	-32.274	0.242	-7.423	5.251	7.019	-50.94	-19.335
123	123	0.5612	-5.714	13.97	-16.07	-5.954	-3.319	22.783	6.25	25.888	-32.121	-0.14	-8.38	4.965	7.291	-52.914	-19.548
124	124	0.5658	-6.031	13.925	-15.864	-6.463	-2.659	22.606	6.969	27.31	-32.039	-0.403	-9.479	4.713	7.755	-54.925	-19.785
125	125	0.5704	-6.293	13.928	-15.659	-6.904	-1.925	22.464	7.687	28.712	-32.028	-0.663	-10.728	4.523	8.301	-57.003	-19.994
126	126	0.575	-6.513	13.975	-15.465	-7.294	-1.123	22.336	8.394	30.087	-32.032	-0.943	-12.037	4.373	8.873	-59.071	-20.176
127	127	0.5796	-6.708	14.065	-15.293	-7.65	-0.246	22.182	9.054	31.452	-32.023	-1.133	-13.325	4.269	9.533	-61.021	-20.358
128	128	0.5842	-6.887	14.192	-15.161	-7.972	0.702	22.01	9.636	32.815	-32.021	-1.261	-14.58	4.24	10.244	-62.852	-20.532
129	129	0.5888	-7.054	14.349	-15.059	-8.268	1.708	21.789	10.152	34.193	-31.986	-1.475	-15.768	4.306	10.873	-64.608	-20.653
130	130	0.5934	-7.197	14.523	-14.999	-8.529	2.759	21.555	10.621	35.595	-31.925	-1.707	-16.904	4.43	11.491	-66.293	-20.735
131	131	0.598	-7.311	14.709	-14.978	-8.739	3.83	21.313	11.005	37.002	-31.854	-1.703	-17.958	4.599	12.3	-67.781	-20.822
132	132	0.6026	-7.423	14.909	-15.023	-8.922	4.976	21.068	11.323	38.475	-31.713	-1.695	-18.794	4.833	13.038	-69.052	-20.877
133	133	0.6072	-7.538	15.119	-15.096	-9.083	6.182	20.775	11.569	39.986	-31.512	-1.812	-19.367	5.135	13.565	-70.092	-20.91
134	134	0.6118	-7.656	15.334	-15.182	-9.221	7.423	20.51	11.75	41.499	-31.323	-1.706	-19.629	5.513	14.137	-70.72	-20.965
135	135	0.6164	-7.753	15.558	-15.286	-9.307	8.703	20.225	11.852	43.009	-31.081	-1.474	-19.612	5.94	14.68	-70.992	-21.025
136	136	0.621	-7.828	15.798	-15.423	-9.332	10.014	19.968	11.911	44.474	-30.863	-1.388	-19.332	6.425	14.967	-71.004	-21.084
137	137	0.6256	-7.879	16.055	-15.588	-9.287	11.349	19.723	11.916	45.876	-30.645	-1.417	-18.834	6.92	15.032	-70.779	-21.161
138	138	0.6302	-7.906	16.322	-15.759	-9.192	12.692	19.497	11.904	47.203	-30.407	-1.499	-18.16	7.374	14.939	-70.343	-21.263
139	139	0.6348	-7.901	16.595	-15.918	-9.057	14.029	19.284	11.906	48.454	-30.113	-1.54	-17.37	7.755	14.799	-69.732	-21.374
140	140	0.6394	-7.85	16.876	-16.072	-8.855	15.358	19.094	11.918	49.633	-29.765	-1.389	-16.53	8.037	14.777	-68.953	-21.507
141	141	0.644	-7.747	17.163	-16.231	-8.559	16.671	19.012	11.981	50.723	-29.473	-1.127	-15.66	8.21	14.807	-68.042	-21.704
142	142	0.6486	-7.606	17.447	-16.375	-8.205	17.965	18.937	12.066	51.75	-29.123	-1.056	-14.785	8.245	14.634	-67.154	-21.904
143	143	0.6532	-7.454	17.717	-16.476	-7.848	19.237	18.841	12.176	52.747	-28.658	-1.088	-13.92	8.134	14.342	-66.304	-22.089
144	144	0.6578	-7.292	17.967	-16.533	-7.483	20.462	18.71	12.272	53.708	-28.078	-0.937	-13.15	7.907	14.221	-65.466	-22.23
145	145	0.6624	-7.131	18.207	-16.54	-7.138	21.65	18.543	12.363	54.609	-27.458	-0.468	-12.491	7.575	14.424	-64.568	-22.416
146	146	0.667	-6.962	18.419	-16.514	-6.817	22.774	18.394	12.513	55.397	-26.875	-0.162	-11.924	7.183	14.529	-63.74	-22.611
147	147	0.6716	-6.8	18.603	-16.427	-6.534	23.842	18.148	12.608	56.096	-26.277	0.089	-11.421	6.713	14.592	-62.918	-22.855
148	148	0.6762	-6.646	18.766	-16.286	-6.298	24.853	17.87	12.709	56.679	-25.687	0.324	-10.99	6.236	14.658	-62.09	-23.074
149	149	0.6808	-6.497	18.919	-16.08	-6.122	25.818	17.589	12.867	57.157	-25.169	0.548	-10.574	5.822	14.728	-61.209	-23.263
150	150	0.6854	-6.346	19.064	-15.819	-5.983	26.739	17.268	13.037	57.539	-24.758	0.769	-10.12	5.503	14.787	-60.222	-23.452
151	151	0.69	-6.189	19.199	-15.517	-5.861	27.622	16.92	13.213	57.836	-24.457	0.901	-9.589	5.255	14.736	-59.135	-23.664
152	152	0.6946	-6.02	19.33	-15.182	-5.751	28.48	16.559	13.415	58.065	-24.252	0.803	-8.985	5.08	14.453	-58.021	-23.861
153	153	0.6992	-5.837	19.457	-14.819	-5.645	29.311	16.167	13.609	58.213	-24.14	0.546	-8.381	5.024	14.027	-56.907	-23.997
154	154	0.7038	-5.645	19.574	-14.434	-5.543	30.108	15.784	13.798	58.249	-24.156	0.408	-7.83	5.057	13.708	-55.704	-24.133
155	155	0.7084	-5.437	19.676	-14.02	-5.459	30.868	15.37	13.986	58.176	-24.288	0.133	-7.354	5.149	13.299	-54.534	-24.282
156	156	0.713	-5.198	19.769	-13.607	-5.348	31.607	14.929	14.155	58.036	-24.488	-0.103	-6.937	5.195	12.949	-53.339	-24.526
157	157	0.7176	-4.934	19.851	-13.183	-5.222	32.311	14.532	14.349	57.789	-24.843	-0.424	-6.654	5.291	12.562	-52.225	-24.775
158	158	0.7222	-4.642	19.918	-12.766	-5.053	32.984	14.123	14.502	57.492	-25.269	-0.584	-6.437	5.405	12.331	-51.066	-25.046
159	159	0.7268	-4.341	19.969	-12.35	-4.881	33.627	13.786	14.716	57.096	-25.798	-0.735	-6.289	5.511	12.142	-49.898	-25.352
160	160	0.7314	-4.022	20.004	-11.943	-4.692	34.243	13.44	14.907	56.639	-26.349	-0.606	-6.151	5.517	12.195	-48.569	-25.785
161	161	0.736	-3.69	20.02	-11.544	-4.486	34.835	13.055	15.04	56.133	-26.949	-0.55	-6.046	5.56	12.181	-47.258	-26.213
162	162	0.7406	-3.346	20.022	-11.157	-4.255	35.41	12.683	15.14	55.595	-27.581	-0.329	-5.942	5.603	12.287	-45.851	-26.66
163	163	0.7452	-3.003	20.022	-10.781	-4.008	35.987	12.351	15.23	55.032	-28.245	0.036	-5.803	5.686	12.472	-44.332	-27.078
164	164	0.7498	-2.668	20.025	-10.414	-3.76	36.576	12.04	15.306	54.444	-28.927	0.229	-5.654	5.878	12.482	-42.86	-27.368
165	165	0.7544	-2.342	20.029	-10.054	-3.514	37.172	11.723	15.358	53.818	-29.608	0.232	-5.569	6.109	12.348	-41.497	-27.578
166	166	0.759	-2.031	20.029	-9.693	-3.281	37.763	11.411	15.383	53.133	-30.311	0.26	-5.592	6.312	12.281	-40.167	-27.803
167	167	0.7636	-1.739	20.023	-9.327	-3.069	38.333	11.17	15.42	52.393	-30.994	0.51	-5.687	6.476	12.415	-38.778	-28.004
168	168	0.7682	-1.472	20.019	-8.975	-2.85	38.9	11.037	15.476	51.597	-31.726	0.98	-5.869	6.581	12.767	-37.332	-28.236
169	169	0.7728	-1.211	20.004	-8.607	-2.65	39.451	10.885	15.496	50.772	-32.369	1.503	-6.027	6.628	13.131	-35.823	-28.441
170	170	0.7774	-0.948	19.98	-8.254	-2.424	40.011	10.683	15.43	49.945	-32.97	1.993	-6.168	6.733	13.439	-34.293	-28.562
171	171	0.782	-0.69	20.028	-7.888	-2.244	40.633	10.462	15.345	49.095	-33.478	2.156	-6.228	6.985	13.388	-32.854	-28.441
172	172	0.7866	-0.441	20.025	-7.513	-2.078	41.223	10.304	15.273	48.246	-33.962	2.071	-6.185	7.369	13.041	-31.46	-28.097
173	173	0.7912	-0.2	19.989	-7.126	-1.924	41.776	10.157	15.181	47.375	-34.343	2.089	-6.08	7.722	12.731	-29.968	-27.673
174	174	0.7958	0.027	19.947	-6.72	-1.787	42.31	9.993	15.039	46.459	-34.659	2.126	-5.946	8.09	12.403	-28.418	-27.164
175	175	0.8004	0.239	19.903	-6.31	-1.653	42.829	9.844	14.867	45.488	-34.939	2.185	-5.838	8.425	12.098	-26.85	-26.617
176	176	0.805	0.437	19.852	-5.889	-1.527	43.322	9.727	14.672	44.464	-35.151	2.504	-5.799	8.644	12.045	-25.205	-26.089
177	177	0.8096	0.614	19.781	-5.434	-1.443	43.772	9.639	14.455	43.385	-35.27	3.105	-5.813	8.767	12.246	-23.469	-25.543
178	178	0.8142	0.761	19.679	-4.943	-1.422	44.163	9.571	14.233	42.253	-35.293	3.753	-5.869	8.83	12.508	-21.752	-24.935
179	179	0.8188	0.878	19.548	-4.42	-1.448	44.501	9.501	13.978	41.097	-35.227	4.514	-6.064	8.787	12.941	-20.122	-24.331
180	180	0.8234	0.968	19.399	-3.882	-1.51	44.8	9.465	13.716	39.909	-35.069	5.391	-6.365	8.695	13.533	-18.555	-23.662
181	181	0.828	1.035	19.248	-3.341	-1.583	45.085	9.462	13.446	38.749	-34.823	6.151	-6.722	8.643	14.056	-17.168	-22.823
182	182	0.8326	1.113	19.071	-2.807	-1.634	45.303	9.516	13.161	37.541	-34.605	6.834	-6.934	8.649	14.426	-15.716	-21.902
183	183	0.8372	1.183	18.871	-2.251	-1.726	45.461	9.552	12.892	36.343	-34.312	7.424	-7.018	8.603	14.676	-14.252	-20.976
184	184	0.8418	1.269	18.644	-1.696	-1.798	45.547	9.531	12.588	35.124	-33.917	7.883	-7.166	8.484	14.856	-12.925	-20.031
185	185	0.8464	1.358	18.408	-1.137	-1.859	45.584	9.526	12.266	33.893	-33.555	8.447	-7.371	8.284	15.164	-11.642	-19.177
186	186	0.851	1.46	18.176	-0.579	-1.913	45.587	9.536	11.965	32.665	-33.242	8.983	-7.64	8.057	15.503	-10.47	-18.379
187	187	0.8556	1.578	17.945	-0.019	-1.96	45.565	9.504	11.645	31.462	-32.96	9.499	-7.974	7.89	15.869	-9.421	-17.572
188	188	0.8602	1.705	17.71	0.545	-2.01	45.508	9.434	11.312	30.282	-32.713	9.988	-8.351	7.791	16.244	-8.476	-16.76
189	189	0.8648	1.835	17.469	1.101	-2.052	45.412	9.358	10.979	29.128	-32.542	10.377	-8.729	7.735	16.549	-7.618	-15.988
190	190	0.8694	1.969	17.223	1.631	-2.061	45.282	9.284	10.634	28.02	-32.49	10.611	-9.091	7.755	16.722	-6.85	-15.266
191	191	0.874	2.11	16.97	2.143	-2.055	45.116	9.201	10.31	26.97	-32.558	10.641	-9.451	7.88	16.741	-6.21	-14.571
192	192	0.8786	2.262	16.72	2.646	-2.047	44.934	9.04	9.991	26.014	-32.699	10.495	-9.827	8.055	16.638	-5.706	-13.977
193	193	0.8832	2.419	16.473	3.136	-2.035	44.724	8.83	9.679	25.112	-32.892	10.245	-10.264	8.237	16.488	-5.336	-13.484
194	194	0.8878	2.577	16.229	3.61	-2.018	44.486	8.617	9.432	24.287	-33.2	9.699	-10.672	8.42	16.107	-5.09	-13.116
195	195	0.8924	2.725	15.984	4.087	-2.009	44.215	8.354	9.182	23.523	-33.626	9.07	-11.034	8.653	15.666	-4.868	-12.879
196	196	0.897	2.862	15.736	4.58	-2.017	43.906	8.05	8.926	22.835	-34.177	8.521	-11.26	8.904	15.274	-4.562	-12.822
197	197	0.9016	2.971	15.496	5.084	-2.082	43.568	7.721	8.716	22.22	-34.721	8.06	-11.301	9.116	14.923	-4.155	-12.877
198	198	0.9062	3.071	15.259	5.595	-2.167	43.182	7.365	8.528	21.665	-35.259	7.762	-11.078	9.27	14.64	-3.555	-13.063
199	199	0.9108	3.163	15.027	6.113	-2.27	42.755	6.988	8.386	21.175	-35.801	7.285	-10.612	9.347	14.113	-2.874	-13.374
200	200	0.9154	3.252	14.797	6.631	-2.362	42.298	6.557	8.259	20.787	-36.346	6.402	-9.959	9.421	13.14	-2.243	-13.746
201	201	0.92	3.33	14.575	7.151	-2.447	41.828	5.992	8.12	20.558	-36.771	5.256	-9.299	9.504	11.915	-1.849	-14.117
