# Supplementary material for: Gait phenotypes in paediatric hereditary spastic paraplegia revealed by dynamic time warping analysis and random forests
Source: PLoS One. 2018 Mar 8;13(3):e0192345. doi: 10.1371/journal.pone.0192345 (PMC5843164; doi:10.1371/journal.pone.0192345)
Supplement: S1 Data — (ZIP) [file pone.0192345.s008.zip › HSP/Left.SR.HSP5.1.csv]

	Epoch	Time	Pelvic.obliquity	Pelvic.tilt	Pelvic rotation	Hip.abd.add	Hip.flexion	Hip.rotation	Knee.abd.add	Knee.flexion	Knee.rotation	Ankle.abd.add	Ankle.flexion	Ankle.rotation	Forefoot.abd.add	Forefoot.flexion	Forefoot.rotation
1	1	0	-4.735	11.618	-2.73	-2.809	36.353	13.083	2.134	6.93	-25.236	16.807	4.105	2.87	15.59	25.519	-14.974
2	2	0.00525	-4.682	11.747	-2.621	-2.683	36.461	12.765	2.102	7.261	-25.187	17.054	3.766	3.006	16.005	24.948	-15.023
3	3	0.0105	-4.624	11.903	-2.479	-2.575	36.577	12.416	2.088	7.65	-25.054	17.376	3.009	3.235	16.646	23.871	-14.908
4	4	0.01575	-4.581	12.084	-2.309	-2.497	36.694	11.998	2.062	8.066	-24.854	17.806	1.795	3.622	17.538	22.287	-14.628
5	5	0.021	-4.534	12.255	-2.11	-2.442	36.785	11.472	2.02	8.519	-24.437	18.148	0.188	4.033	18.471	20.199	-14.163
6	6	0.02625	-4.466	12.424	-1.916	-2.378	36.849	10.989	1.989	8.961	-23.928	18.149	-1.652	4.478	19.147	17.715	-13.459
7	7	0.0315	-4.361	12.573	-1.737	-2.269	36.897	10.627	1.954	9.411	-23.405	17.848	-3.544	4.909	19.513	15.044	-12.563
8	8	0.03675	-4.211	12.714	-1.58	-2.108	36.949	10.42	1.933	9.881	-22.87	17.497	-5.23	5.248	19.718	12.51	-11.55
9	9	0.042	-4.027	12.834	-1.431	-1.918	37.018	10.313	1.921	10.422	-22.245	17.376	-6.554	5.486	19.971	10.296	-10.443
10	10	0.04725	-3.819	12.922	-1.286	-1.719	37.093	10.304	1.929	11.049	-21.558	17.466	-7.42	5.628	20.234	8.482	-9.282
11	11	0.0525	-3.61	12.973	-1.159	-1.53	37.156	10.453	2	11.722	-20.86	17.552	-7.921	5.588	20.351	6.99	-8.168
12	12	0.05775	-3.414	12.992	-1.073	-1.338	37.201	10.744	2.094	12.422	-20.115	17.688	-8.136	5.326	20.391	5.784	-7.154
13	13	0.063	-3.242	12.993	-1.049	-1.143	37.24	11.217	2.225	13.147	-19.341	17.893	-8.095	4.805	20.392	4.854	-6.285
14	14	0.06825	-3.099	12.978	-1.084	-0.948	37.283	11.927	2.426	13.931	-18.617	18.122	-7.731	3.987	20.333	4.255	-5.631
15	15	0.0735	-2.984	12.947	-1.163	-0.757	37.31	12.86	2.702	14.777	-18.008	18.468	-7.064	2.903	20.343	3.973	-5.226
16	16	0.07875	-2.896	12.914	-1.283	-0.579	37.316	13.94	3.048	15.657	-17.472	18.829	-6.298	1.633	20.376	3.788	-5.009
17	17	0.084	-2.83	12.884	-1.439	-0.415	37.287	15.138	3.464	16.508	-17.086	19.03	-5.552	0.344	20.3	3.585	-4.896
18	18	0.08925	-2.774	12.863	-1.628	-0.253	37.225	16.34	3.906	17.275	-16.872	19.097	-4.83	-0.852	20.151	3.422	-4.895
19	19	0.0945	-2.731	12.846	-1.824	-0.106	37.118	17.598	4.375	17.909	-16.968	19.053	-4.125	-1.856	19.949	3.334	-4.974
20	20	0.09975	-2.701	12.825	-2.037	0.024	36.958	18.815	4.866	18.392	-17.304	18.771	-3.51	-2.62	19.592	3.243	-5.107
21	21	0.105	-2.681	12.799	-2.249	0.134	36.749	19.962	5.326	18.744	-17.866	18.526	-3.013	-3.132	19.309	3.134	-5.285
22	22	0.11025	-2.663	12.769	-2.441	0.22	36.467	20.938	5.719	18.954	-18.515	18.3	-2.471	-3.366	19.07	3.134	-5.413
23	23	0.1155	-2.651	12.749	-2.597	0.257	36.116	21.75	6.062	18.981	-19.251	18.072	-2.005	-3.397	18.872	3.163	-5.546
24	24	0.12075	-2.629	12.724	-2.713	0.293	35.699	22.271	6.241	18.889	-19.986	17.956	-1.67	-3.148	18.779	3.15	-5.617
25	25	0.126	-2.61	12.689	-2.782	0.305	35.221	22.499	6.294	18.707	-20.599	17.781	-1.487	-2.727	18.64	3.03	-5.619
26	26	0.13125	-2.596	12.654	-2.804	0.284	34.705	22.456	6.261	18.483	-21.03	17.498	-1.358	-2.251	18.406	2.867	-5.594
27	27	0.1365	-2.612	12.643	-2.787	0.23	34.216	22.142	6.13	18.298	-21.212	17.174	-1.191	-1.815	18.119	2.741	-5.602
28	28	0.14175	-2.611	12.642	-2.724	0.187	33.74	21.627	5.931	18.152	-21.169	16.849	-1.006	-1.468	17.813	2.625	-5.621
29	29	0.147	-2.575	12.653	-2.618	0.164	33.279	20.981	5.695	18.043	-20.862	16.624	-0.772	-1.313	17.586	2.547	-5.639
30	30	0.15225	-2.507	12.683	-2.478	0.157	32.837	20.263	5.457	17.952	-20.316	16.465	-0.506	-1.394	17.423	2.497	-5.684
31	31	0.1575	-2.438	12.753	-2.321	0.166	32.458	19.53	5.207	17.918	-19.56	16.355	-0.167	-1.681	17.29	2.495	-5.729
32	32	0.16275	-2.374	12.856	-2.15	0.184	32.138	18.821	4.956	17.932	-18.68	16.253	0.21	-2.123	17.156	2.507	-5.772
33	33	0.168	-2.314	12.988	-1.978	0.213	31.856	18.253	4.745	17.957	-17.847	16.104	0.582	-2.64	16.982	2.495	-5.802
34	34	0.17325	-2.262	13.144	-1.807	0.228	31.602	17.841	4.599	17.963	-17.13	15.951	0.942	-3.165	16.823	2.466	-5.812
35	35	0.1785	-2.213	13.323	-1.639	0.232	31.374	17.605	4.521	17.948	-16.569	15.829	1.292	-3.702	16.702	2.44	-5.832
36	36	0.18375	-2.149	13.519	-1.471	0.244	31.161	17.509	4.484	17.917	-16.195	15.732	1.661	-4.19	16.603	2.439	-5.852
37	37	0.189	-2.074	13.729	-1.331	0.279	30.953	17.634	4.514	17.851	-16.128	15.58	2.02	-4.55	16.459	2.428	-5.854
38	38	0.19425	-2.017	13.943	-1.231	0.308	30.76	17.89	4.594	17.787	-16.25	15.432	2.394	-4.819	16.327	2.43	-5.876
39	39	0.1995	-2.009	14.156	-1.179	0.297	30.567	18.244	4.714	17.691	-16.567	15.293	2.72	-4.93	16.216	2.409	-5.911
40	40	0.20475	-2.046	14.361	-1.147	0.246	30.367	18.639	4.826	17.567	-16.976	15.17	2.975	-4.94	16.107	2.342	-5.937
41	41	0.21	-2.103	14.554	-1.13	0.18	30.136	19.03	4.897	17.403	-17.481	15.201	3.199	-4.813	16.122	2.286	-5.944
42	42	0.21525	-2.169	14.712	-1.113	0.086	29.879	19.368	4.99	17.237	-18.012	15.098	3.475	-4.62	16.019	2.276	-5.97
43	43	0.2205	-2.238	14.838	-1.12	-0.019	29.578	19.701	5.093	17.043	-18.617	15.036	3.783	-4.344	15.957	2.316	-6.017
44	44	0.22575	-2.311	14.919	-1.143	-0.118	29.22	19.937	5.139	16.845	-19.113	15.047	4.055	-4.114	15.95	2.345	-6.108
45	45	0.231	-2.404	14.981	-1.192	-0.225	28.837	20.099	5.166	16.643	-19.483	14.951	4.256	-3.912	15.852	2.295	-6.195
46	46	0.23625	-2.522	15.01	-1.253	-0.351	28.438	20.167	5.159	16.474	-19.713	14.931	4.477	-3.731	15.821	2.262	-6.28
47	47	0.2415	-2.656	15.022	-1.311	-0.488	28.036	20.171	5.131	16.338	-19.834	14.9	4.781	-3.605	15.772	2.306	-6.377
48	48	0.24675	-2.79	15.015	-1.359	-0.632	27.631	20.089	5.087	16.24	-19.844	14.835	5.15	-3.484	15.683	2.386	-6.442
49	49	0.252	-2.927	14.99	-1.401	-0.783	27.207	20.02	5.056	16.15	-19.805	14.759	5.484	-3.404	15.592	2.41	-6.477
50	50	0.25725	-3.079	14.944	-1.443	-0.94	26.771	19.911	5.005	16.085	-19.701	14.742	5.768	-3.358	15.559	2.382	-6.525
51	51	0.2625	-3.242	14.883	-1.485	-1.101	26.323	19.804	4.948	16.028	-19.566	14.769	6.023	-3.346	15.574	2.331	-6.578
52	52	0.26775	-3.408	14.81	-1.521	-1.268	25.872	19.718	4.906	15.977	-19.417	14.803	6.257	-3.347	15.606	2.249	-6.602
53	53	0.273	-3.571	14.727	-1.543	-1.437	25.413	19.646	4.858	15.933	-19.314	14.862	6.48	-3.323	15.649	2.155	-6.616
54	54	0.27825	-3.729	14.63	-1.554	-1.602	24.936	19.536	4.796	15.895	-19.213	14.818	6.744	-3.277	15.58	2.081	-6.627
55	55	0.2835	-3.876	14.524	-1.563	-1.755	24.444	19.398	4.733	15.852	-19.124	14.669	7.01	-3.195	15.414	1.997	-6.627
56	56	0.28875	-4.007	14.416	-1.585	-1.888	23.955	19.254	4.664	15.807	-19.084	14.606	7.187	-3.067	15.328	1.842	-6.64
57	57	0.294	-4.117	14.299	-1.626	-1.99	23.468	19.074	4.582	15.782	-19.045	14.628	7.375	-2.919	15.316	1.712	-6.678
58	58	0.29925	-4.229	14.197	-1.682	-2.102	22.998	18.962	4.531	15.752	-19.059	14.686	7.676	-2.777	15.334	1.698	-6.729
59	59	0.3045	-4.339	14.109	-1.735	-2.206	22.552	18.73	4.437	15.755	-18.955	14.786	8.07	-2.634	15.377	1.769	-6.773
60	60	0.30975	-4.471	14.043	-1.781	-2.339	22.144	18.482	4.356	15.774	-18.843	14.838	8.412	-2.481	15.377	1.779	-6.818
61	61	0.315	-4.594	13.989	-1.841	-2.463	21.756	18.237	4.281	15.789	-18.729	14.71	8.733	-2.291	15.202	1.744	-6.824
62	62	0.32025	-4.725	13.952	-1.921	-2.574	21.397	18.056	4.199	15.833	-18.63	14.516	9.065	-2.116	14.95	1.694	-6.812
63	63	0.3255	-4.843	13.936	-2.026	-2.656	21.067	17.903	4.099	15.887	-18.525	14.51	9.351	-2.015	14.872	1.638	-6.862
64	64	0.33075	-4.966	13.936	-2.128	-2.745	20.778	17.708	4	15.99	-18.298	14.602	9.629	-1.998	14.903	1.564	-6.924
65	65	0.336	-5.087	13.948	-2.232	-2.851	20.504	17.565	3.95	16.089	-18.089	14.65	9.881	-1.99	14.914	1.449	-6.969
66	66	0.34125	-5.219	13.97	-2.346	-2.961	20.258	17.445	3.895	16.222	-17.845	14.739	10.127	-2.037	14.958	1.32	-7.028
67	67	0.3465	-5.345	13.993	-2.491	-3.046	20.008	17.412	3.839	16.352	-17.577	14.737	10.425	-2.146	14.919	1.224	-7.057
68	68	0.35175	-5.462	14.015	-2.668	-3.11	19.751	17.477	3.786	16.46	-17.34	14.691	10.841	-2.254	14.829	1.244	-7.042
69	69	0.357	-5.567	14.023	-2.879	-3.143	19.477	17.578	3.724	16.56	-17.148	14.624	11.318	-2.326	14.709	1.323	-7.021
70	70	0.36225	-5.677	14.016	-3.11	-3.188	19.185	17.737	3.691	16.659	-16.967	14.567	11.756	-2.446	14.614	1.363	-7.027
71	71	0.3675	-5.801	14.003	-3.344	-3.256	18.888	17.948	3.685	16.763	-16.796	14.487	12.11	-2.619	14.517	1.308	-7.057
72	72	0.37275	-5.936	13.983	-3.569	-3.353	18.585	18.167	3.7	16.869	-16.65	14.446	12.395	-2.788	14.464	1.188	-7.102
73	73	0.378	-6.069	13.943	-3.797	-3.459	18.276	18.342	3.721	16.994	-16.489	14.407	12.681	-2.901	14.415	1.052	-7.119
74	74	0.38325	-6.19	13.892	-4.037	-3.552	17.955	18.53	3.739	17.113	-16.327	14.381	13.062	-2.976	14.377	1.004	-7.09
75	75	0.3885	-6.299	13.835	-4.289	-3.637	17.604	18.758	3.75	17.19	-16.186	14.426	13.503	-3.077	14.399	1.048	-7.073
76	76	0.39375	-6.396	13.766	-4.556	-3.706	17.224	18.996	3.744	17.237	-16.04	14.484	13.868	-3.204	14.439	1.037	-7.072
77	77	0.399	-6.488	13.686	-4.826	-3.782	16.822	19.244	3.757	17.269	-15.949	14.465	14.095	-3.269	14.414	0.872	-7.055
78	78	0.40425	-6.565	13.603	-5.104	-3.848	16.426	19.48	3.787	17.324	-15.916	14.453	14.315	-3.295	14.39	0.692	-7.073
79	79	0.4095	-6.655	13.532	-5.378	-3.939	16.045	19.657	3.798	17.383	-15.775	14.508	14.657	-3.419	14.426	0.654	-7.144
80	80	0.41475	-6.741	13.465	-5.659	-4.015	15.658	19.886	3.804	17.421	-15.689	14.546	15.083	-3.532	14.439	0.709	-7.208
81	81	0.42	-6.823	13.403	-5.955	-4.094	15.27	20.094	3.795	17.43	-15.604	14.707	15.407	-3.58	14.568	0.692	-7.24
82	82	0.42525	-6.862	13.328	-6.299	-4.122	14.843	20.344	3.782	17.407	-15.481	14.757	15.718	-3.652	14.608	0.651	-7.247
83	83	0.4305	-6.893	13.255	-6.656	-4.139	14.387	20.622	3.744	17.338	-15.395	14.826	16.003	-3.767	14.653	0.618	-7.306
84	84	0.43575	-6.925	13.198	-7.017	-4.172	13.934	20.965	3.729	17.236	-15.392	14.981	16.282	-3.879	14.775	0.607	-7.392
85	85	0.441	-6.944	13.139	-7.377	-4.209	13.486	21.26	3.742	17.142	-15.391	15.079	16.473	-3.91	14.862	0.487	-7.45
86	86	0.44625	-6.939	13.076	-7.736	-4.217	13.024	21.591	3.756	17.043	-15.463	15.166	16.614	-3.911	14.934	0.315	-7.504
87	87	0.4515	-6.921	13.007	-8.09	-4.235	12.549	21.876	3.766	16.942	-15.508	15.332	16.791	-3.927	15.071	0.192	-7.589
88	88	0.45675	-6.902	12.942	-8.452	-4.262	12.076	22.166	3.794	16.832	-15.515	15.426	16.96	-4.013	15.159	0.062	-7.713
89	89	0.462	-6.862	12.866	-8.829	-4.272	11.574	22.463	3.83	16.685	-15.541	15.405	17.08	-4.04	15.149	-0.122	-7.799
90	90	0.46725	-6.797	12.77	-9.218	-4.275	11.029	22.779	3.87	16.508	-15.63	15.423	17.207	-4.012	15.165	-0.291	-7.877
91	91	0.4725	-6.727	12.66	-9.608	-4.282	10.463	22.993	3.88	16.345	-15.645	15.421	17.454	-3.99	15.144	-0.349	-7.983
92	92	0.47775	-6.679	12.545	-9.992	-4.327	9.89	23.138	3.897	16.181	-15.619	15.294	17.829	-3.959	14.999	-0.301	-8.106
93	93	0.483	-6.645	12.42	-10.378	-4.406	9.308	23.224	3.909	16.016	-15.618	15.316	18.169	-3.867	14.973	-0.263	-8.259
94	94	0.48825	-6.611	12.276	-10.767	-4.494	8.697	23.304	3.915	15.852	-15.674	15.436	18.412	-3.717	15.029	-0.32	-8.417
95	95	0.4935	-6.559	12.108	-11.152	-4.561	8.043	23.409	3.91	15.688	-15.762	15.577	18.528	-3.59	15.112	-0.506	-8.591
96	96	0.49875	-6.505	11.93	-11.51	-4.641	7.381	23.411	3.876	15.53	-15.758	15.739	18.59	-3.475	15.214	-0.741	-8.759
97	97	0.504	-6.454	11.756	-11.856	-4.72	6.731	23.413	3.836	15.393	-15.77	15.782	18.662	-3.305	15.193	-1.008	-8.868
98	98	0.50925	-6.409	11.583	-12.181	-4.804	6.094	23.382	3.777	15.299	-15.766	15.821	18.747	-3.111	15.152	-1.298	-8.944
99	99	0.5145	-6.371	11.402	-12.483	-4.908	5.457	23.294	3.7	15.255	-15.708	16.045	18.835	-2.949	15.276	-1.589	-9.035
100	100	0.51975	-6.328	11.206	-12.766	-5.013	4.814	23.169	3.622	15.225	-15.619	16.32	18.839	-2.81	15.466	-1.955	-9.142
101	101	0.525	-6.285	11.006	-13.033	-5.116	4.19	23.07	3.57	15.232	-15.537	16.382	18.808	-2.62	15.476	-2.428	-9.16
102	102	0.53025	-6.238	10.828	-13.274	-5.22	3.611	23.061	3.542	15.289	-15.582	16.509	18.783	-2.417	15.517	-2.916	-9.181
103	103	0.5355	-6.202	10.671	-13.476	-5.327	3.072	23.042	3.499	15.4	-15.53	16.586	18.769	-2.277	15.526	-3.445	-9.141
104	104	0.54075	-6.182	10.528	-13.644	-5.448	2.583	22.995	3.476	15.579	-15.336	16.594	18.734	-2.202	15.521	-4.054	-9.032
105	105	0.546	-6.167	10.405	-13.796	-5.569	2.158	22.918	3.456	15.832	-15.091	16.738	18.577	-2.133	15.664	-4.798	-8.91
106	106	0.55125	-6.177	10.319	-13.91	-5.723	1.802	22.881	3.481	16.142	-14.909	16.945	18.389	-2.022	15.87	-5.613	-8.748
107	107	0.5565	-6.196	10.276	-13.991	-5.877	1.522	22.784	3.503	16.544	-14.68	17.082	18.164	-1.882	16.004	-6.545	-8.542
108	108	0.56175	-6.21	10.272	-14.051	-6.006	1.326	22.645	3.545	17.052	-14.391	16.996	17.925	-1.699	15.942	-7.599	-8.262
109	109	0.567	-6.218	10.305	-14.101	-6.092	1.22	22.486	3.569	17.669	-14.075	16.855	17.626	-1.429	15.829	-8.794	-7.881
110	110	0.57225	-6.243	10.381	-14.133	-6.156	1.216	22.331	3.589	18.387	-13.782	16.726	17.296	-1.099	15.723	-10.068	-7.45
111	111	0.5775	-6.303	10.496	-14.149	-6.223	1.325	22.157	3.603	19.209	-13.466	16.664	16.842	-0.767	15.69	-11.488	-7.016
112	112	0.58275	-6.395	10.641	-14.151	-6.283	1.546	22.003	3.62	20.147	-13.12	16.64	16.12	-0.488	15.732	-13.2	-6.597
113	113	0.588	-6.538	10.801	-14.121	-6.35	1.874	21.85	3.649	21.21	-12.819	16.526	15.151	-0.2	15.709	-15.197	-6.197
114	114	0.59325	-6.746	10.956	-14.043	-6.466	2.304	21.684	3.725	22.406	-12.608	16.305	14.047	0.159	15.591	-17.379	-5.807
115	115	0.5985	-7.001	11.076	-13.926	-6.631	2.801	21.516	3.88	23.735	-12.424	15.911	12.945	0.538	15.34	-19.62	-5.423
116	116	0.60375	-7.314	11.159	-13.76	-6.843	3.352	21.237	4.031	25.197	-12.151	15.521	11.851	0.861	15.111	-21.882	-5.083
117	117	0.609	-7.663	11.223	-13.558	-7.086	3.945	21.034	4.25	26.735	-12.004	15.092	10.714	1.173	14.863	-24.195	-4.8
118	118	0.61425	-8.063	11.324	-13.282	-7.382	4.627	20.858	4.546	28.323	-11.989	14.668	9.412	1.484	14.65	-26.66	-4.594
119	119	0.6195	-8.415	11.481	-12.982	-7.607	5.413	20.719	4.908	29.951	-12.122	14.239	7.945	1.791	14.483	-29.236	-4.517
120	120	0.62475	-8.742	11.705	-12.629	-7.803	6.31	20.536	5.325	31.634	-12.345	13.667	6.423	2.131	14.222	-31.859	-4.519
121	121	0.63	-9.043	11.949	-12.267	-7.984	7.281	20.349	5.774	33.377	-12.532	13.21	4.938	2.369	14.106	-34.414	-4.616
122	122	0.63525	-9.387	12.216	-11.895	-8.227	8.335	20.128	6.23	35.162	-12.73	12.818	3.374	2.616	14.095	-37.02	-4.769
123	123	0.6405	-9.745	12.526	-11.548	-8.482	9.492	19.862	6.633	36.952	-12.877	12.463	1.726	2.877	14.157	-39.643	-4.935
124	124	0.64575	-10.068	12.898	-11.248	-8.703	10.754	19.627	7.032	38.721	-13.022	12.079	0.053	3.153	14.234	-42.225	-5.113
125	125	0.651	-10.34	13.291	-10.994	-8.864	12.062	19.366	7.371	40.482	-13.062	11.635	-1.544	3.349	14.275	-44.681	-5.31
126	126	0.65625	-10.592	13.657	-10.801	-9.006	13.371	19.069	7.611	42.233	-12.978	11.241	-3.062	3.451	14.355	-47.002	-5.545
127	127	0.6615	-10.862	13.984	-10.667	-9.187	14.673	18.79	7.811	43.963	-12.824	10.795	-4.497	3.456	14.388	-49.191	-5.841
128	128	0.66675	-11.147	14.27	-10.6	-9.37	15.976	18.433	7.861	45.7	-12.478	10.382	-5.878	3.34	14.435	-51.286	-6.158
129	129	0.672	-11.417	14.518	-10.607	-9.521	17.268	18.013	7.76	47.435	-11.915	10.074	-7.214	3.07	14.556	-53.293	-6.483
130	130	0.67725	-11.635	14.691	-10.707	-9.601	18.509	17.608	7.585	49.163	-11.157	9.783	-8.409	2.6	14.652	-55.13	-6.829
131	131	0.6825	-11.8	14.801	-10.912	-9.585	19.714	17.243	7.321	50.908	-10.279	9.552	-9.263	1.982	14.718	-56.611	-7.217
132	132	0.68775	-11.899	14.782	-11.211	-9.448	20.886	16.956	7.007	52.751	-9.399	9.407	-9.623	1.32	14.765	-57.59	-7.639
133	133	0.693	-11.932	14.626	-11.552	-9.244	21.945	16.716	6.694	54.584	-8.567	9.29	-9.501	0.692	14.764	-58.052	-8.058
134	134	0.69825	-11.952	14.54	-11.881	-9.088	22.813	16.431	6.353	56.079	-7.768	9.246	-8.98	0.063	14.766	-58.029	-8.521
135	135	0.7035	-11.957	14.467	-12.228	-8.928	23.574	16.19	6.019	57.358	-7.012	9.329	-8.139	-0.638	14.834	-57.561	-9.081
136	136	0.70875	-11.92	14.315	-12.615	-8.72	24.206	16.115	5.784	58.497	-6.41	9.511	-7.143	-1.341	14.967	-56.826	-9.696
137	137	0.714	-11.815	13.994	-13.033	-8.419	24.754	16.099	5.569	59.636	-5.954	9.672	-6.163	-1.956	15.085	-56.005	-10.289
138	138	0.71925	-11.67	13.587	-13.431	-8.096	25.235	16.097	5.4	60.684	-5.608	9.808	-5.31	-2.491	15.207	-55.192	-10.857
139	139	0.7245	-11.508	13.152	-13.791	-7.794	25.657	16.193	5.381	61.568	-5.419	9.837	-4.621	-2.973	15.267	-54.422	-11.435
140	140	0.72975	-11.334	12.694	-14.094	-7.519	26.028	16.314	5.426	62.314	-5.37	9.834	-4.105	-3.347	15.307	-53.717	-11.989
141	141	0.735	-11.169	12.252	-14.33	-7.283	26.37	16.569	5.625	62.893	-5.488	9.929	-3.757	-3.649	15.444	-53.038	-12.532
142	142	0.74025	-11.022	11.853	-14.505	-7.076	26.729	16.768	5.813	63.332	-5.804	9.866	-3.463	-3.686	15.436	-52.341	-12.994
143	143	0.7455	-10.856	11.508	-14.639	-6.858	27.09	17.015	6.079	63.615	-6.252	9.823	-3.093	-3.614	15.425	-51.456	-13.437
144	144	0.75075	-10.655	11.223	-14.727	-6.609	27.471	17.196	6.341	63.767	-6.73	9.733	-2.682	-3.453	15.356	-50.442	-13.815
145	145	0.756	-10.437	11.014	-14.741	-6.365	27.883	17.423	6.719	63.801	-7.312	9.576	-2.176	-3.179	15.201	-49.279	-14.132
146	146	0.76125	-10.227	10.909	-14.673	-6.126	28.379	17.509	7.018	63.737	-7.996	9.375	-1.644	-2.763	14.978	-48.016	-14.423
147	147	0.7665	-10.025	10.899	-14.558	-5.885	28.959	17.505	7.269	63.602	-8.704	9.121	-1.084	-2.283	14.685	-46.678	-14.689
148	148	0.77175	-9.839	10.987	-14.407	-5.654	29.625	17.457	7.495	63.365	-9.441	8.88	-0.578	-1.762	14.388	-45.308	-14.941
149	149	0.777	-9.663	11.156	-14.25	-5.404	30.359	17.386	7.673	63.041	-10.214	8.724	-0.063	-1.21	14.129	-43.837	-15.191
150	150	0.78225	-9.488	11.395	-14.093	-5.127	31.146	17.304	7.827	62.644	-10.971	8.566	0.501	-0.675	13.828	-42.267	-15.429
151	151	0.7875	-9.292	11.686	-13.921	-4.813	31.969	17.147	7.911	62.182	-11.719	8.333	1.078	-0.156	13.417	-40.649	-15.664
152	152	0.79275	-9.084	12.018	-13.724	-4.495	32.812	16.965	7.988	61.65	-12.424	8.132	1.626	0.311	13.017	-39.005	-15.888
153	153	0.798	-8.874	12.372	-13.509	-4.191	33.661	16.781	8.072	61.038	-13.066	7.999	2.108	0.708	12.677	-37.353	-16.098
154	154	0.80325	-8.637	12.715	-13.311	-3.864	34.48	16.624	8.173	60.356	-13.673	7.853	2.508	1.002	12.332	-35.732	-16.337
155	155	0.8085	-8.366	13.042	-13.134	-3.499	35.258	16.526	8.301	59.597	-14.25	7.769	2.817	1.169	12.045	-34.128	-16.61
156	156	0.81375	-8.077	13.353	-12.976	-3.12	35.999	16.486	8.463	58.797	-14.771	7.748	3.076	1.272	11.825	-32.543	-16.846
157	157	0.819	-7.803	13.635	-12.817	-2.79	36.707	16.422	8.606	57.949	-15.191	7.741	3.3	1.318	11.629	-30.96	-17.054
158	158	0.82425	-7.572	13.885	-12.65	-2.522	37.375	16.42	8.777	57.036	-15.553	7.758	3.54	1.307	11.444	-29.322	-17.226
159	159	0.8295	-7.37	14.084	-12.479	-2.321	37.974	16.555	9.054	56.033	-15.943	7.813	3.849	1.232	11.271	-27.559	-17.423
160	160	0.83475	-7.176	14.234	-12.307	-2.146	38.511	16.7	9.3	54.99	-16.328	7.897	4.167	1.159	11.099	-25.767	-17.589
161	161	0.84	-6.966	14.313	-12.157	-1.974	38.956	16.871	9.539	53.875	-16.768	8.139	4.416	1.124	11.081	-23.949	-17.743
162	162	0.84525	-6.748	14.336	-12.022	-1.801	39.316	17.102	9.809	52.673	-17.224	8.305	4.589	1.096	11.024	-22.185	-17.836
163	163	0.8505	-6.544	14.317	-11.857	-1.69	39.612	17.342	10.083	51.405	-17.687	8.548	4.871	0.995	10.999	-20.258	-17.989
164	164	0.85575	-6.341	14.263	-11.69	-1.594	39.84	17.65	10.357	50.063	-18.21	8.966	5.18	0.902	11.1	-18.224	-18.125
165	165	0.861	-6.157	14.181	-11.513	-1.528	40.038	17.873	10.532	48.7	-18.709	9.431	5.567	0.909	11.212	-16.095	-18.172
166	166	0.86625	-5.981	14.07	-11.344	-1.469	40.199	18.027	10.62	47.307	-19.132	9.922	5.945	0.904	11.351	-13.944	-18.181
167	167	0.8715	-5.824	13.94	-11.18	-1.424	40.322	18.207	10.67	45.881	-19.562	10.44	6.39	0.866	11.475	-11.712	-18.196
168	168	0.87675	-5.664	13.792	-11.027	-1.371	40.385	18.49	10.739	44.366	-20.116	11.076	6.79	0.854	11.707	-9.453	-18.209
169	169	0.882	-5.52	13.644	-10.863	-1.357	40.424	18.722	10.76	42.801	-20.624	11.699	7.142	0.856	11.952	-7.224	-18.182
170	170	0.88725	-5.39	13.5	-10.669	-1.389	40.439	18.865	10.71	41.187	-21.03	12.331	7.459	0.867	12.226	-5.012	-18.084
171	171	0.8925	-5.266	13.355	-10.44	-1.459	40.418	18.964	10.626	39.529	-21.373	12.921	7.818	0.888	12.466	-2.779	-17.907
172	172	0.89775	-5.141	13.219	-10.191	-1.542	40.374	18.978	10.468	37.838	-21.642	13.536	8.213	0.9	12.723	-0.499	-17.697
173	173	0.903	-5.024	13.108	-9.93	-1.638	40.326	18.92	10.246	36.105	-21.853	14.197	8.561	0.883	13.044	1.774	-17.501
174	174	0.90825	-4.921	13.026	-9.667	-1.737	40.283	18.763	9.952	34.354	-21.979	14.729	8.778	0.905	13.305	3.879	-17.25
175	175	0.9135	-4.82	12.966	-9.38	-1.842	40.238	18.504	9.587	32.606	-22.049	15.169	8.788	0.994	13.543	5.733	-16.939
176	176	0.91875	-4.723	12.939	-9.07	-1.961	40.208	18.176	9.181	30.861	-22.079	15.566	8.772	1.112	13.744	7.529	-16.602
177	177	0.924	-4.623	12.945	-8.733	-2.086	40.191	17.775	8.744	29.129	-22.055	15.946	8.891	1.204	13.896	9.43	-16.279
178	178	0.92925	-4.523	12.968	-8.398	-2.199	40.173	17.298	8.266	27.421	-21.923	16.252	9.096	1.273	13.966	11.356	-15.938
179	179	0.9345	-4.433	13.008	-8.042	-2.327	40.142	16.762	7.759	25.715	-21.776	16.531	9.127	1.41	14.056	13.075	-15.567
180	180	0.93975	-4.35	13.073	-7.672	-2.464	40.117	16.209	7.266	24.018	-21.616	16.742	8.991	1.555	14.145	14.586	-15.204
181	181	0.945	-4.28	13.165	-7.289	-2.593	40.101	15.582	6.718	22.358	-21.434	16.949	8.915	1.684	14.188	16.125	-14.902
182	182	0.95025	-4.217	13.263	-6.896	-2.725	40.069	14.947	6.184	20.714	-21.314	17.099	8.884	1.788	14.158	17.68	-14.704
183	183	0.9555	-4.177	13.366	-6.462	-2.924	40.017	14.371	5.71	19.043	-21.296	17.21	8.8	1.935	14.107	19.16	-14.512
184	184	0.96075	-4.14	13.458	-6.016	-3.136	39.948	13.752	5.242	17.414	-21.271	17.25	8.632	2.133	14.009	20.492	-14.315
185	185	0.966	-4.103	13.545	-5.575	-3.344	39.875	13.155	4.794	15.865	-21.285	17.33	8.47	2.302	13.939	21.777	-14.191
186	186	0.97125	-4.058	13.612	-5.18	-3.518	39.769	12.679	4.421	14.362	-21.411	17.379	8.307	2.442	13.869	23.006	-14.143
187	187	0.9765	-4.015	13.66	-4.806	-3.67	39.638	12.262	4.082	12.925	-21.583	17.339	8.16	2.554	13.731	24.164	-14.139
188	188	0.98175	-3.983	13.683	-4.453	-3.821	39.48	11.904	3.79	11.56	-21.805	17.262	7.96	2.676	13.593	25.187	-14.161
189	189	0.987	-3.971	13.684	-4.125	-3.972	39.315	11.573	3.52	10.316	-22.058	17.204	7.7	2.824	13.498	26.056	-14.218
190	190	0.99225	-3.986	13.666	-3.827	-4.118	39.149	11.299	3.262	9.171	-22.364	17.13	7.349	3.004	13.411	26.752	-14.298
191	191	0.9975	-4.016	13.62	-3.563	-4.251	38.97	11.089	3.043	8.125	-22.7	16.997	6.953	3.171	13.309	27.31	-14.411
192	192	1.00275	-4.051	13.54	-3.322	-4.389	38.774	10.915	2.884	7.195	-23.051	16.868	6.558	3.293	13.243	27.779	-14.587
193	193	1.008	-4.085	13.431	-3.099	-4.511	38.563	10.753	2.751	6.411	-23.387	16.787	6.209	3.385	13.228	28.183	-14.796
194	194	1.01325	-4.119	13.3	-2.872	-4.627	38.338	10.622	2.641	5.757	-23.785	16.722	5.904	3.497	13.228	28.51	-15.023
195	195	1.0185	-4.15	13.15	-2.663	-4.722	38.11	10.508	2.573	5.247	-24.188	16.664	5.712	3.605	13.237	28.819	-15.261
196	196	1.02375	-4.167	12.979	-2.497	-4.758	37.886	10.304	2.512	4.904	-24.46	16.613	5.649	3.665	13.232	29.126	-15.536
197	197	1.029	-4.161	12.797	-2.374	-4.738	37.656	10.125	2.462	4.688	-24.723	16.683	5.67	3.648	13.322	29.442	-15.886
198	198	1.03425	-4.143	12.62	-2.232	-4.721	37.433	9.849	2.43	4.601	-24.904	16.891	5.648	3.648	13.567	29.629	-16.233
199	199	1.0395	-4.11	12.46	-2.074	-4.701	37.237	9.506	2.44	4.652	-25.038	17.012	5.458	3.771	13.824	29.479	-16.473
200	200	1.04475	-4.068	12.327	-1.936	-4.632	37.066	9.199	2.429	4.815	-25.116	17.326	5.092	3.914	14.335	29.086	-16.638
201	201	1.05	-4.032	12.213	-1.78	-4.58	36.906	8.833	2.415	5.092	-25.038	17.807	4.408	4.051	15.124	28.309	-16.738
