# Supplementary material for: Gait phenotypes in paediatric hereditary spastic paraplegia revealed by dynamic time warping analysis and random forests
Source: PLoS One. 2018 Mar 8;13(3):e0192345. doi: 10.1371/journal.pone.0192345 (PMC5843164; doi:10.1371/journal.pone.0192345)
Supplement: S1 Data — (ZIP) [file pone.0192345.s008.zip › HSP/Left.SR.HSP5.2.csv]

	Epoch	Time	Pelvic.obliquity	Pelvic.tilt	Pelvic rotation	Hip.abd.add	Hip.flexion	Hip.rotation	Knee.abd.add	Knee.flexion	Knee.rotation	Ankle.abd.add	Ankle.flexion	Ankle.rotation	Forefoot.abd.add	Forefoot.flexion	Forefoot.rotation
1	1	0	-3.182	13.037	3.807	-4.437	34.056	3.777	2.488	6.513	-8.834	12.426	4.64	-10.605	13.944	22.27	-14.896
2	2	0.00466	-3.155	12.908	3.927	-4.347	33.848	4.066	2.526	6.851	-9.156	12.977	4.187	-10.327	14.622	21.447	-14.531
3	3	0.00932	-3.153	12.779	4.013	-4.247	33.651	4.354	2.537	7.304	-9.43	13.648	3.51	-9.923	15.411	20.29	-14.021
4	4	0.01398	-3.167	12.648	4.083	-4.16	33.442	4.637	2.556	7.814	-9.693	14.41	2.575	-9.408	16.296	18.789	-13.404
5	5	0.01864	-3.193	12.521	4.135	-4.093	33.233	4.945	2.604	8.379	-9.909	15.219	1.401	-8.868	17.243	16.958	-12.699
6	6	0.0233	-3.213	12.385	4.158	-4.017	33.01	5.285	2.671	8.958	-10.044	15.87	-0.056	-8.348	18.043	14.743	-11.889
7	7	0.02796	-3.216	12.236	4.159	-3.924	32.763	5.676	2.746	9.479	-10.119	16.305	-1.746	-7.889	18.62	12.257	-10.999
8	8	0.03262	-3.195	12.085	4.14	-3.803	32.518	6.087	2.804	9.929	-10.07	16.562	-3.372	-7.541	18.967	9.852	-10.064
9	9	0.03728	-3.154	11.94	4.099	-3.659	32.298	6.505	2.842	10.325	-9.903	16.726	-4.659	-7.314	19.152	7.841	-9.143
10	10	0.04194	-3.093	11.799	4.038	-3.495	32.11	6.953	2.879	10.708	-9.638	16.892	-5.501	-7.25	19.273	6.329	-8.293
11	11	0.0466	-3.016	11.656	3.959	-3.317	31.942	7.447	2.929	11.123	-9.253	17.1	-5.932	-7.426	19.378	5.249	-7.554
12	12	0.05126	-2.933	11.509	3.871	-3.147	31.778	7.98	3.004	11.583	-8.758	17.312	-6.044	-7.846	19.446	4.483	-6.943
13	13	0.05592	-2.852	11.371	3.768	-2.982	31.634	8.519	3.096	12.102	-8.149	17.442	-5.859	-8.462	19.414	3.989	-6.447
14	14	0.06058	-2.773	11.242	3.648	-2.831	31.508	9.116	3.238	12.668	-7.495	17.469	-5.478	-9.257	19.287	3.668	-6.059
15	15	0.06524	-2.7	11.135	3.508	-2.698	31.409	9.795	3.45	13.309	-6.786	17.484	-5.043	-10.266	19.164	3.354	-5.789
16	16	0.0699	-2.629	11.052	3.368	-2.581	31.348	10.517	3.738	14.089	-5.994	17.373	-4.57	-11.464	18.936	2.955	-5.598
17	17	0.07456	-2.568	10.996	3.223	-2.478	31.325	11.258	4.08	15.019	-5.151	17.253	-3.987	-12.818	18.724	2.553	-5.529
18	18	0.07922	-2.515	10.962	3.09	-2.395	31.325	11.998	4.467	16.019	-4.386	17.055	-3.251	-14.17	18.493	2.247	-5.553
19	19	0.08388	-2.468	10.935	2.951	-2.31	31.319	12.704	4.853	16.966	-3.687	16.733	-2.452	-15.466	18.192	2.039	-5.635
20	20	0.08854	-2.434	10.913	2.808	-2.237	31.28	13.368	5.22	17.772	-3.114	16.377	-1.633	-16.63	17.906	1.958	-5.763
21	21	0.0932	-2.41	10.902	2.658	-2.167	31.196	13.933	5.519	18.397	-2.63	16.043	-0.863	-17.615	17.666	1.965	-5.902
22	22	0.09786	-2.388	10.903	2.513	-2.099	31.051	14.417	5.767	18.83	-2.297	15.682	-0.193	-18.348	17.415	1.975	-5.996
23	23	0.10252	-2.358	10.919	2.393	-2.028	30.842	14.79	5.948	19.1	-2.133	15.34	0.362	-18.794	17.184	1.957	-6.036
24	24	0.10718	-2.314	10.945	2.301	-1.95	30.571	15.032	6.064	19.227	-2.135	15.047	0.803	-18.966	16.993	1.902	-6.04
25	25	0.11184	-2.255	10.972	2.236	-1.862	30.234	15.155	6.113	19.227	-2.279	14.769	1.143	-18.908	16.801	1.82	-6.023
26	26	0.1165	-2.185	10.998	2.194	-1.759	29.846	15.146	6.085	19.141	-2.501	14.511	1.411	-18.676	16.607	1.722	-5.994
27	27	0.12116	-2.104	11.023	2.17	-1.647	29.431	15.008	6.006	19.02	-2.761	14.306	1.629	-18.315	16.456	1.605	-5.971
28	28	0.12582	-2.022	11.051	2.172	-1.534	29.001	14.783	5.892	18.877	-3.055	14.14	1.855	-17.877	16.344	1.519	-5.963
29	29	0.13048	-1.951	11.085	2.201	-1.43	28.569	14.528	5.77	18.726	-3.358	13.948	2.124	-17.437	16.217	1.477	-5.972
30	30	0.13514	-1.878	11.126	2.283	-1.347	28.124	14.161	5.615	18.544	-3.558	13.684	2.436	-17.061	16.024	1.496	-6.001
31	31	0.1398	-1.822	11.175	2.395	-1.291	27.667	13.777	5.45	18.338	-3.673	13.466	2.723	-16.779	15.866	1.503	-6.04
32	32	0.14446	-1.79	11.207	2.542	-1.275	27.161	13.432	5.303	18.079	-3.742	13.216	2.977	-16.567	15.678	1.48	-6.042
33	33	0.14912	-1.788	11.236	2.709	-1.295	26.628	13.215	5.202	17.777	-3.811	12.947	3.234	-16.465	15.481	1.459	-6.024
34	34	0.15378	-1.797	11.258	2.895	-1.334	26.077	13.048	5.104	17.462	-3.797	12.783	3.51	-16.522	15.383	1.472	-6.028
35	35	0.15844	-1.815	11.288	3.09	-1.39	25.522	12.955	5.039	17.12	-3.772	12.567	3.807	-16.662	15.251	1.504	-6.029
36	36	0.1631	-1.854	11.325	3.279	-1.466	24.97	12.977	5.008	16.762	-3.782	12.348	4.07	-16.849	15.116	1.501	-6.015
37	37	0.16776	-1.919	11.377	3.462	-1.575	24.429	13.104	5.015	16.389	-3.827	12.153	4.302	-17.089	15.006	1.473	-6.006
38	38	0.17242	-2.01	11.451	3.634	-1.717	23.906	13.341	5.056	15.996	-3.935	11.999	4.518	-17.371	14.937	1.444	-6.021
39	39	0.17708	-2.119	11.546	3.788	-1.88	23.402	13.647	5.112	15.59	-4.11	11.89	4.739	-17.639	14.912	1.433	-6.047
40	40	0.18174	-2.23	11.663	3.926	-2.05	22.916	13.966	5.17	15.174	-4.349	11.827	4.958	-17.828	14.927	1.428	-6.061
41	41	0.1864	-2.337	11.807	4.046	-2.219	22.46	14.306	5.23	14.746	-4.684	11.806	5.145	-17.913	14.97	1.407	-6.06
42	42	0.19106	-2.433	11.983	4.148	-2.381	22.041	14.663	5.295	14.308	-5.109	11.773	5.334	-17.911	14.999	1.4	-6.059
43	43	0.19572	-2.526	12.193	4.221	-2.532	21.67	15.004	5.345	13.866	-5.575	11.721	5.533	-17.837	15.003	1.423	-6.069
44	44	0.20038	-2.637	12.427	4.253	-2.691	21.347	15.285	5.375	13.45	-6.017	11.658	5.741	-17.7	14.992	1.463	-6.096
45	45	0.20504	-2.76	12.692	4.249	-2.854	21.06	15.545	5.395	13.036	-6.469	11.596	5.895	-17.494	14.968	1.459	-6.122
46	46	0.2097	-2.899	12.981	4.214	-3.022	20.812	15.742	5.401	12.643	-6.92	11.575	6.02	-17.202	14.974	1.433	-6.155
47	47	0.21436	-3.037	13.289	4.159	-3.18	20.593	15.862	5.375	12.271	-7.277	11.546	6.187	-16.909	14.97	1.448	-6.189
48	48	0.21902	-3.172	13.597	4.079	-3.321	20.399	15.917	5.324	11.936	-7.556	11.593	6.381	-16.636	15.036	1.501	-6.258
49	49	0.22368	-3.309	13.899	3.972	-3.446	20.22	15.908	5.256	11.633	-7.793	11.595	6.556	-16.305	15.047	1.527	-6.311
50	50	0.22834	-3.45	14.193	3.842	-3.556	20.053	15.809	5.163	11.368	-7.936	11.544	6.716	-15.947	15	1.52	-6.351
51	51	0.233	-3.592	14.478	3.696	-3.651	19.883	15.684	5.055	11.121	-8.002	11.501	6.869	-15.638	14.959	1.501	-6.4
52	52	0.23766	-3.741	14.747	3.535	-3.744	19.705	15.533	4.938	10.889	-7.992	11.448	7.043	-15.384	14.91	1.503	-6.473
53	53	0.24232	-3.899	14.994	3.359	-3.836	19.521	15.368	4.811	10.681	-7.924	11.425	7.218	-15.182	14.884	1.508	-6.569
54	54	0.24698	-4.063	15.221	3.172	-3.925	19.331	15.2	4.682	10.498	-7.804	11.412	7.38	-15.005	14.865	1.486	-6.653
55	55	0.25164	-4.234	15.429	2.981	-4.016	19.139	15.031	4.559	10.342	-7.639	11.351	7.54	-14.834	14.804	1.438	-6.702
56	56	0.2563	-4.407	15.617	2.788	-4.105	18.941	14.886	4.442	10.207	-7.462	11.267	7.705	-14.702	14.722	1.383	-6.756
57	57	0.26096	-4.592	15.78	2.586	-4.198	18.733	14.753	4.329	10.093	-7.255	11.11	7.921	-14.613	14.58	1.364	-6.823
58	58	0.26562	-4.79	15.901	2.375	-4.302	18.491	14.683	4.226	9.982	-7.099	10.929	8.152	-14.511	14.412	1.353	-6.876
59	59	0.27028	-4.996	15.986	2.158	-4.415	18.212	14.65	4.129	9.871	-6.984	10.848	8.331	-14.424	14.33	1.301	-6.951
60	60	0.27494	-5.196	16.028	1.935	-4.524	17.912	14.619	4.047	9.801	-6.867	10.744	8.494	-14.32	14.224	1.204	-7.005
61	61	0.2796	-5.401	16.044	1.694	-4.635	17.599	14.613	3.969	9.754	-6.767	10.723	8.655	-14.231	14.194	1.105	-7.085
62	62	0.28426	-5.612	16.024	1.431	-4.747	17.264	14.674	3.9	9.721	-6.72	10.683	8.858	-14.125	14.145	1.039	-7.156
63	63	0.28892	-5.829	15.963	1.143	-4.867	16.897	14.737	3.839	9.697	-6.697	10.588	9.104	-13.985	14.043	1.005	-7.235
64	64	0.29358	-6.032	15.868	0.841	-4.973	16.503	14.824	3.793	9.683	-6.695	10.431	9.33	-13.833	13.883	0.932	-7.305
65	65	0.29824	-6.226	15.746	0.518	-5.07	16.089	14.918	3.756	9.684	-6.692	10.2	9.573	-13.66	13.656	0.853	-7.358
66	66	0.3029	-6.416	15.593	0.173	-5.166	15.655	15.024	3.716	9.696	-6.707	10.052	9.81	-13.489	13.495	0.779	-7.436
67	67	0.30756	-6.604	15.405	-0.197	-5.258	15.198	15.15	3.661	9.723	-6.715	10.021	10.069	-13.342	13.438	0.74	-7.533
68	68	0.31222	-6.78	15.188	-0.588	-5.339	14.721	15.287	3.603	9.766	-6.713	10.047	10.345	-13.205	13.432	0.718	-7.635
69	69	0.31688	-6.933	14.953	-0.996	-5.406	14.237	15.42	3.557	9.831	-6.688	10.086	10.624	-13.089	13.442	0.687	-7.748
70	70	0.32154	-7.064	14.709	-1.416	-5.458	13.754	15.553	3.516	9.918	-6.628	10.115	10.908	-13.013	13.446	0.648	-7.875
71	71	0.3262	-7.181	14.46	-1.846	-5.502	13.269	15.699	3.472	10.006	-6.574	10.126	11.178	-12.954	13.426	0.594	-8.013
72	72	0.33086	-7.301	14.198	-2.286	-5.558	12.777	15.838	3.433	10.099	-6.489	10.14	11.461	-12.931	13.411	0.555	-8.176
73	73	0.33552	-7.417	13.935	-2.725	-5.621	12.283	16.004	3.397	10.193	-6.405	10.162	11.746	-12.932	13.406	0.514	-8.332
74	74	0.34018	-7.533	13.672	-3.166	-5.696	11.787	16.201	3.366	10.283	-6.358	10.259	12.024	-12.925	13.465	0.473	-8.492
75	75	0.34484	-7.644	13.416	-3.61	-5.769	11.291	16.402	3.323	10.366	-6.335	10.367	12.306	-12.892	13.528	0.439	-8.642
76	76	0.3495	-7.752	13.164	-4.066	-5.846	10.785	16.652	3.279	10.422	-6.332	10.443	12.586	-12.876	13.556	0.406	-8.788
77	77	0.35416	-7.858	12.922	-4.528	-5.928	10.288	16.897	3.235	10.475	-6.328	10.58	12.836	-12.853	13.642	0.352	-8.936
78	78	0.35882	-7.964	12.695	-4.986	-6.026	9.804	17.138	3.217	10.522	-6.313	10.643	13.054	-12.841	13.669	0.253	-9.086
79	79	0.36348	-8.066	12.476	-5.433	-6.142	9.312	17.373	3.219	10.545	-6.335	10.707	13.239	-12.815	13.7	0.128	-9.253
80	80	0.36814	-8.165	12.256	-5.87	-6.273	8.805	17.609	3.224	10.551	-6.388	10.827	13.41	-12.76	13.774	-0.005	-9.41
81	81	0.3728	-8.255	12.033	-6.294	-6.407	8.289	17.813	3.23	10.557	-6.44	10.947	13.588	-12.687	13.848	-0.136	-9.562
82	82	0.37746	-8.338	11.811	-6.707	-6.546	7.776	17.984	3.249	10.571	-6.489	11.021	13.77	-12.587	13.884	-0.279	-9.707
83	83	0.38212	-8.416	11.59	-7.111	-6.689	7.267	18.148	3.284	10.587	-6.566	11.023	13.977	-12.442	13.856	-0.415	-9.832
84	84	0.38678	-8.487	11.372	-7.501	-6.835	6.756	18.302	3.332	10.602	-6.67	10.979	14.217	-12.267	13.786	-0.532	-9.949
85	85	0.39144	-8.546	11.155	-7.872	-6.982	6.243	18.422	3.39	10.623	-6.772	10.927	14.468	-12.083	13.711	-0.647	-10.07
86	86	0.3961	-8.591	10.939	-8.219	-7.121	5.729	18.503	3.444	10.657	-6.857	10.846	14.76	-11.883	13.607	-0.743	-10.17
87	87	0.40076	-8.635	10.732	-8.546	-7.267	5.225	18.525	3.487	10.715	-6.877	10.792	15.121	-11.69	13.529	-0.783	-10.255
88	88	0.40542	-8.666	10.528	-8.864	-7.396	4.729	18.474	3.51	10.813	-6.874	10.717	15.605	-11.456	13.413	-0.734	-10.338
89	89	0.41008	-8.697	10.34	-9.185	-7.521	4.258	18.426	3.538	10.952	-6.846	10.598	16.081	-11.266	13.259	-0.727	-10.444
90	90	0.41474	-8.711	10.161	-9.503	-7.621	3.799	18.343	3.549	11.115	-6.786	10.587	16.338	-11.111	13.202	-0.929	-10.575
91	91	0.4194	-8.724	10	-9.829	-7.71	3.379	18.218	3.555	11.303	-6.669	10.629	16.371	-10.977	13.205	-1.346	-10.716
92	92	0.42406	-8.728	9.853	-10.15	-7.788	2.975	18.109	3.566	11.488	-6.573	10.686	16.299	-10.868	13.228	-1.855	-10.883
93	93	0.42872	-8.731	9.728	-10.474	-7.855	2.607	18.048	3.567	11.705	-6.522	10.8	16.296	-10.748	13.294	-2.3	-11.044
94	94	0.43338	-8.722	9.626	-10.792	-7.901	2.281	17.989	3.559	11.973	-6.473	10.951	16.38	-10.613	13.387	-2.684	-11.194
95	95	0.43804	-8.708	9.553	-11.1	-7.94	2.012	17.909	3.563	12.305	-6.397	11.012	16.546	-10.471	13.401	-3.037	-11.33
96	96	0.4427	-8.691	9.505	-11.386	-7.968	1.793	17.814	3.571	12.695	-6.285	10.996	16.734	-10.335	13.347	-3.42	-11.436
97	97	0.44736	-8.682	9.483	-11.65	-8.002	1.622	17.705	3.583	13.129	-6.151	10.961	16.899	-10.202	13.281	-3.854	-11.522
98	98	0.45202	-8.689	9.487	-11.896	-8.051	1.504	17.605	3.614	13.601	-6.037	10.895	17.005	-10.049	13.194	-4.372	-11.59
99	99	0.45668	-8.702	9.516	-12.13	-8.106	1.435	17.536	3.678	14.107	-5.938	10.775	17.037	-9.874	13.075	-4.999	-11.615
100	100	0.46134	-8.711	9.572	-12.349	-8.161	1.411	17.487	3.765	14.653	-5.814	10.649	17.004	-9.692	12.974	-5.724	-11.588
101	101	0.466	-8.708	9.656	-12.543	-8.2	1.426	17.441	3.852	15.231	-5.705	10.579	16.88	-9.487	12.927	-6.551	-11.527
102	102	0.47066	-8.708	9.761	-12.707	-8.247	1.473	17.382	3.95	15.827	-5.597	10.525	16.682	-9.277	12.898	-7.459	-11.452
103	103	0.47532	-8.72	9.889	-12.845	-8.305	1.565	17.338	4.055	16.465	-5.504	10.464	16.39	-9.041	12.866	-8.49	-11.329
104	104	0.47998	-8.742	10.022	-12.97	-8.368	1.699	17.27	4.155	17.169	-5.38	10.388	16.002	-8.747	12.824	-9.665	-11.128
105	105	0.48464	-8.755	10.158	-13.069	-8.422	1.856	17.15	4.256	17.937	-5.198	10.25	15.546	-8.425	12.74	-10.962	-10.871
106	106	0.4893	-8.783	10.296	-13.142	-8.496	2.044	16.998	4.37	18.76	-4.949	10.001	15.118	-8.115	12.57	-12.284	-10.573
107	107	0.49396	-8.806	10.429	-13.182	-8.564	2.243	16.84	4.492	19.626	-4.715	9.655	14.714	-7.766	12.309	-13.627	-10.23
108	108	0.49862	-8.832	10.547	-13.188	-8.647	2.46	16.662	4.656	20.553	-4.526	9.22	14.227	-7.376	11.979	-15.093	-9.886
109	109	0.50328	-8.841	10.643	-13.15	-8.729	2.677	16.436	4.84	21.548	-4.333	8.813	13.603	-6.993	11.693	-16.721	-9.554
110	110	0.50794	-8.843	10.718	-13.071	-8.819	2.9	16.15	5.028	22.607	-4.112	8.582	12.846	-6.652	11.589	-18.475	-9.264
111	111	0.5126	-8.842	10.776	-12.963	-8.912	3.132	15.863	5.229	23.719	-3.936	8.502	12.002	-6.348	11.638	-20.302	-9.037
112	112	0.51726	-8.836	10.809	-12.835	-9.007	3.372	15.572	5.447	24.886	-3.797	8.507	11.092	-6.066	11.781	-22.194	-8.862
113	113	0.52192	-8.828	10.807	-12.693	-9.108	3.618	15.265	5.674	26.117	-3.665	8.563	10.102	-5.793	11.988	-24.173	-8.708
114	114	0.52658	-8.829	10.764	-12.542	-9.219	3.872	14.94	5.898	27.419	-3.534	8.568	9.053	-5.506	12.165	-26.24	-8.55
115	115	0.53124	-8.856	10.68	-12.387	-9.361	4.148	14.575	6.119	28.807	-3.373	8.45	7.982	-5.212	12.242	-28.368	-8.391
116	116	0.5359	-8.922	10.567	-12.237	-9.544	4.467	14.241	6.354	30.268	-3.222	8.377	6.865	-4.962	12.383	-30.541	-8.275
117	117	0.54056	-9.034	10.42	-12.094	-9.774	4.839	13.938	6.592	31.821	-3.093	8.453	5.71	-4.748	12.682	-32.735	-8.209
118	118	0.54522	-9.208	10.244	-11.957	-10.064	5.278	13.644	6.816	33.465	-2.951	8.525	4.507	-4.563	12.985	-34.983	-8.172
119	119	0.54988	-9.44	10.013	-11.827	-10.415	5.746	13.412	7.035	35.177	-2.788	8.726	3.232	-4.479	13.413	-37.275	-8.177
120	120	0.55454	-9.757	9.747	-11.694	-10.846	6.256	13.193	7.196	36.92	-2.541	9.143	1.93	-4.516	14.025	-39.53	-8.219
121	121	0.5592	-10.126	9.458	-11.568	-11.318	6.802	13.013	7.336	38.673	-2.222	9.49	0.685	-4.65	14.557	-41.698	-8.269
122	122	0.56386	-10.53	9.176	-11.448	-11.816	7.402	12.853	7.458	40.417	-1.832	9.641	-0.455	-4.818	14.886	-43.746	-8.281
123	123	0.56852	-10.924	8.923	-11.327	-12.281	8.062	12.667	7.507	42.157	-1.321	9.787	-1.483	-5.066	15.178	-45.641	-8.282
124	124	0.57318	-11.293	8.721	-11.188	-12.695	8.779	12.474	7.504	43.852	-0.739	9.969	-2.427	-5.408	15.47	-47.382	-8.302
125	125	0.57784	-11.633	8.58	-11.03	-13.061	9.554	12.238	7.441	45.507	-0.055	10.081	-3.263	-5.847	15.663	-48.971	-8.336
126	126	0.5825	-11.948	8.508	-10.858	-13.388	10.386	11.975	7.32	47.107	0.717	10.211	-3.967	-6.404	15.833	-50.362	-8.424
127	127	0.58716	-12.238	8.509	-10.684	-13.671	11.272	11.712	7.145	48.643	1.531	10.451	-4.473	-7.055	16.065	-51.475	-8.584
128	128	0.59182	-12.499	8.584	-10.517	-13.905	12.212	11.44	6.909	50.119	2.377	10.697	-4.666	-7.738	16.268	-52.222	-8.778
129	129	0.59648	-12.731	8.734	-10.366	-14.086	13.212	11.184	6.635	51.53	3.247	10.88	-4.476	-8.431	16.385	-52.537	-8.985
130	130	0.60114	-12.929	8.952	-10.24	-14.21	14.271	10.978	6.34	52.857	4.103	11.089	-3.945	-9.136	16.511	-52.427	-9.225
131	131	0.6058	-13.086	9.222	-10.141	-14.267	15.396	10.765	5.989	54.107	4.918	11.231	-3.208	-9.806	16.569	-52.019	-9.499
132	132	0.61046	-13.204	9.528	-10.075	-14.266	16.574	10.608	5.656	55.256	5.649	11.167	-2.47	-10.42	16.442	-51.531	-9.765
133	133	0.61512	-13.28	9.853	-10.04	-14.205	17.778	10.518	5.362	56.295	6.276	10.975	-1.782	-10.993	16.203	-50.996	-10.047
134	134	0.61978	-13.306	10.178	-10.04	-14.073	18.973	10.546	5.135	57.182	6.776	10.87	-1.252	-11.572	16.035	-50.457	-10.379
135	135	0.62444	-13.275	10.481	-10.067	-13.875	20.133	10.644	4.969	57.948	7.127	10.738	-0.73	-12.068	15.843	-49.813	-10.727
136	136	0.6291	-13.172	10.748	-10.117	-13.6	21.242	10.786	4.85	58.606	7.373	10.524	-0.215	-12.459	15.569	-49.099	-11.03
137	137	0.63376	-13.009	10.968	-10.198	-13.256	22.281	11.047	4.83	59.145	7.434	10.318	0.354	-12.718	15.288	-48.233	-11.307
138	138	0.63842	-12.807	11.146	-10.303	-12.87	23.261	11.401	4.901	59.571	7.342	10.087	0.965	-12.83	14.978	-47.24	-11.534
139	139	0.64308	-12.582	11.288	-10.422	-12.465	24.185	11.82	5.048	59.887	7.097	9.83	1.632	-12.79	14.638	-46.112	-11.722
140	140	0.64774	-12.359	11.391	-10.547	-12.075	25.049	12.296	5.274	60.098	6.727	9.527	2.318	-12.622	14.253	-44.898	-11.873
141	141	0.6524	-12.15	11.445	-10.674	-11.712	25.845	12.806	5.552	60.209	6.251	9.199	2.986	-12.353	13.834	-43.638	-12.001
142	142	0.65706	-11.963	11.451	-10.81	-11.377	26.571	13.347	5.867	60.222	5.71	8.831	3.63	-12.018	13.37	-42.347	-12.101
143	143	0.66172	-11.794	11.421	-10.961	-11.061	27.238	13.92	6.212	60.147	5.155	8.42	4.269	-11.664	12.858	-41.017	-12.174
144	144	0.66638	-11.626	11.367	-11.127	-10.741	27.862	14.492	6.553	59.989	4.59	8.037	4.894	-11.31	12.36	-39.637	-12.244
145	145	0.67104	-11.467	11.294	-11.296	-10.424	28.456	15.051	6.884	59.755	3.997	7.678	5.444	-10.945	11.874	-38.265	-12.318
146	146	0.6757	-11.309	11.203	-11.452	-10.109	29.014	15.589	7.215	59.456	3.371	7.271	5.891	-10.572	11.337	-36.955	-12.387
147	147	0.68036	-11.157	11.104	-11.584	-9.805	29.553	16.071	7.512	59.108	2.779	6.833	6.221	-10.218	10.767	-35.732	-12.433
148	148	0.68502	-10.989	10.999	-11.678	-9.503	30.061	16.491	7.795	58.71	2.18	6.405	6.468	-9.864	10.205	-34.556	-12.472
149	149	0.68968	-10.81	10.898	-11.737	-9.21	30.557	16.837	8.048	58.269	1.664	6.065	6.688	-9.603	9.733	-33.348	-12.531
150	150	0.69434	-10.621	10.792	-11.762	-8.92	31.019	17.168	8.314	57.766	1.183	5.761	6.9	-9.422	9.299	-32.102	-12.603
151	151	0.699	-10.438	10.703	-11.751	-8.649	31.481	17.444	8.566	57.233	0.788	5.408	7.084	-9.317	8.836	-30.88	-12.664
152	152	0.70366	-10.256	10.628	-11.714	-8.385	31.93	17.704	8.807	56.653	0.406	5.097	7.197	-9.236	8.412	-29.698	-12.704
153	153	0.70832	-10.071	10.573	-11.636	-8.133	32.382	17.897	9.014	56.046	0.068	4.825	7.302	-9.201	8.027	-28.499	-12.748
154	154	0.71298	-9.882	10.531	-11.519	-7.894	32.826	18.028	9.196	55.403	-0.223	4.585	7.451	-9.24	7.677	-27.226	-12.821
155	155	0.71764	-9.686	10.502	-11.357	-7.67	33.258	18.1	9.351	54.71	-0.499	4.383	7.636	-9.326	7.357	-25.875	-12.917
156	156	0.7223	-9.483	10.492	-11.156	-7.46	33.68	18.117	9.478	53.96	-0.757	4.221	7.792	-9.422	7.071	-24.512	-12.997
157	157	0.72696	-9.267	10.5	-10.935	-7.251	34.092	18.095	9.573	53.157	-0.993	4.15	7.902	-9.525	6.87	-23.148	-13.052
158	158	0.73162	-9.038	10.521	-10.71	-7.032	34.498	18.049	9.643	52.309	-1.244	4.234	8.018	-9.64	6.81	-21.715	-13.125
159	159	0.73628	-8.803	10.553	-10.482	-6.813	34.893	17.992	9.703	51.415	-1.529	4.438	8.183	-9.77	6.861	-20.177	-13.241
160	160	0.74094	-8.566	10.589	-10.238	-6.608	35.269	17.904	9.744	50.472	-1.819	4.669	8.397	-9.92	6.935	-18.557	-13.379
161	161	0.7456	-8.322	10.627	-9.972	-6.417	35.613	17.761	9.755	49.469	-2.14	4.858	8.581	-10.027	6.969	-16.946	-13.505
162	162	0.75026	-8.083	10.662	-9.68	-6.257	35.934	17.573	9.738	48.419	-2.487	5.079	8.777	-10.091	7.025	-15.291	-13.622
163	163	0.75492	-7.847	10.682	-9.368	-6.128	36.226	17.339	9.686	47.329	-2.854	5.405	8.985	-10.121	7.168	-13.57	-13.739
164	164	0.75958	-7.628	10.705	-9.033	-6.042	36.504	17.07	9.602	46.191	-3.179	5.83	9.242	-10.196	7.398	-11.747	-13.876
165	165	0.76424	-7.409	10.727	-8.682	-5.982	36.749	16.766	9.49	44.977	-3.531	6.295	9.473	-10.21	7.652	-9.899	-13.981
166	166	0.7689	-7.205	10.753	-8.334	-5.946	36.97	16.471	9.381	43.693	-3.941	6.735	9.682	-10.132	7.885	-8.048	-14.044
167	167	0.77356	-7.015	10.769	-7.988	-5.938	37.16	16.167	9.264	42.361	-4.351	7.235	9.848	-10.032	8.182	-6.201	-14.097
168	168	0.77822	-6.848	10.768	-7.645	-5.961	37.312	15.861	9.132	40.981	-4.778	7.81	9.921	-9.918	8.556	-4.406	-14.162
169	169	0.78288	-6.701	10.751	-7.298	-6.016	37.423	15.514	8.967	39.555	-5.181	8.435	9.87	-9.801	8.988	-2.699	-14.234
170	170	0.78754	-6.572	10.715	-6.947	-6.099	37.484	15.128	8.762	38.076	-5.531	9.074	9.703	-9.671	9.444	-1.086	-14.271
171	171	0.7922	-6.463	10.662	-6.602	-6.2	37.501	14.736	8.532	36.549	-5.85	9.675	9.457	-9.503	9.872	0.452	-14.247
172	172	0.79686	-6.371	10.598	-6.269	-6.305	37.484	14.363	8.285	34.983	-6.164	10.254	9.143	-9.295	10.282	1.922	-14.173
173	173	0.80152	-6.291	10.528	-5.952	-6.405	37.438	13.99	8.008	33.396	-6.454	10.836	8.756	-9.067	10.699	3.311	-14.067
174	174	0.80618	-6.227	10.456	-5.644	-6.505	37.371	13.579	7.688	31.807	-6.678	11.361	8.279	-8.836	11.072	4.578	-13.934
175	175	0.81084	-6.179	10.381	-5.329	-6.619	37.267	13.171	7.362	30.196	-6.872	11.874	7.609	-8.626	11.458	5.637	-13.799
176	176	0.8155	-6.141	10.295	-5.012	-6.74	37.134	12.735	7.024	28.584	-7.031	12.399	6.774	-8.438	11.881	6.524	-13.691
177	177	0.82016	-6.095	10.203	-4.705	-6.842	36.973	12.307	6.682	26.975	-7.142	12.918	5.833	-8.291	12.313	7.279	-13.577
178	178	0.82482	-6.027	10.118	-4.406	-6.897	36.802	11.847	6.302	25.391	-7.182	13.397	4.934	-8.2	12.7	8.036	-13.474
179	179	0.82948	-5.949	10.049	-4.115	-6.928	36.63	11.382	5.923	23.823	-7.211	13.716	4.137	-8.095	12.933	8.822	-13.353
180	180	0.83414	-5.865	9.996	-3.832	-6.934	36.461	10.939	5.544	22.27	-7.232	13.984	3.455	-8.033	13.107	9.687	-13.255
181	181	0.8388	-5.783	9.962	-3.561	-6.925	36.301	10.538	5.183	20.744	-7.245	14.135	2.874	-8.001	13.17	10.585	-13.157
182	182	0.84346	-5.691	9.945	-3.309	-6.881	36.157	10.152	4.832	19.271	-7.227	14.109	2.457	-7.996	13.063	11.553	-13.053
183	183	0.84812	-5.604	9.948	-3.065	-6.828	36.039	9.792	4.508	17.872	-7.206	13.992	2.226	-8.055	12.872	12.629	-13.008
184	184	0.85278	-5.513	9.967	-2.831	-6.76	35.951	9.446	4.214	16.571	-7.162	13.808	2.251	-8.19	12.619	13.872	-13.02
185	185	0.85744	-5.416	10.002	-2.607	-6.676	35.892	9.141	3.961	15.368	-7.112	13.557	2.523	-8.39	12.31	15.267	-13.072
186	186	0.8621	-5.313	10.056	-2.406	-6.565	35.867	8.893	3.744	14.265	-7.066	13.331	2.902	-8.639	12.045	16.689	-13.153
187	187	0.86676	-5.202	10.133	-2.235	-6.42	35.882	8.691	3.548	13.268	-7.026	13.206	3.278	-8.911	11.899	18.045	-13.26
188	188	0.87142	-5.093	10.232	-2.081	-6.26	35.935	8.519	3.379	12.376	-7.007	13.124	3.65	-9.184	11.82	19.318	-13.395
189	189	0.87608	-4.995	10.348	-1.932	-6.106	36.02	8.355	3.246	11.586	-6.99	13.01	4.012	-9.459	11.739	20.486	-13.553
190	190	0.88074	-4.903	10.474	-1.773	-5.972	36.119	8.192	3.148	10.887	-6.995	12.864	4.376	-9.708	11.65	21.56	-13.716
191	191	0.8854	-4.825	10.607	-1.609	-5.852	36.229	8.035	3.075	10.283	-7.018	12.704	4.599	-9.921	11.576	22.395	-13.875
192	192	0.89006	-4.744	10.734	-1.443	-5.726	36.335	7.872	3.018	9.768	-7.102	12.569	4.674	-10.042	11.548	22.995	-14.02
193	193	0.89472	-4.654	10.855	-1.28	-5.585	36.435	7.672	2.972	9.354	-7.223	12.484	4.594	-10.071	11.592	23.348	-14.159
194	194	0.89938	-4.545	10.969	-1.14	-5.416	36.522	7.513	2.953	9.03	-7.424	12.562	4.419	-10.08	11.814	23.556	-14.339
195	195	0.90404	-4.432	11.08	-1.013	-5.232	36.613	7.341	2.94	8.815	-7.642	12.808	4.14	-10.024	12.21	23.596	-14.51
196	196	0.9087	-4.328	11.178	-0.892	-5.05	36.701	7.159	2.938	8.715	-7.886	13.089	3.827	-9.884	12.652	23.499	-14.651
197	197	0.91336	-4.243	11.262	-0.762	-4.892	36.774	7.001	2.953	8.718	-8.161	13.445	3.508	-9.696	13.176	23.303	-14.764
198	198	0.91802	-4.173	11.331	-0.636	-4.742	36.834	6.848	2.98	8.826	-8.437	13.813	3.211	-9.46	13.722	23.017	-14.84
199	199	0.92268	-4.119	11.388	-0.523	-4.596	36.887	6.676	3.014	9.049	-8.656	14.123	2.964	-9.171	14.225	22.64	-14.842
200	200	0.92734	-4.088	11.431	-0.425	-4.454	36.921	6.535	3.043	9.369	-8.84	14.43	2.747	-8.826	14.728	22.165	-14.746
201	201	0.932	-4.084	11.461	-0.332	-4.321	36.928	6.44	3.048	9.773	-8.999	14.812	2.509	-8.418	15.294	21.556	-14.532
