# Supplementary material for: Gait phenotypes in paediatric hereditary spastic paraplegia revealed by dynamic time warping analysis and random forests
Source: PLoS One. 2018 Mar 8;13(3):e0192345. doi: 10.1371/journal.pone.0192345 (PMC5843164; doi:10.1371/journal.pone.0192345)
Supplement: S1 Data — (ZIP) [file pone.0192345.s008.zip › HSP/Left.SR.HSP5.3.csv]

	Epoch	Time	Pelvic.obliquity	Pelvic.tilt	Pelvic rotation	Hip.abd.add	Hip.flexion	Hip.rotation	Knee.abd.add	Knee.flexion	Knee.rotation	Ankle.abd.add	Ankle.flexion	Ankle.rotation	Forefoot.abd.add	Forefoot.flexion	Forefoot.rotation
1	1	0	-7.719	10.734	-4.506	-3.291	33.883	11.373	2.566	7.731	-7.95	12.885	4.707	-13.354	14.601	23.59	-18.709
2	2	0.00537	-7.706	10.647	-4.41	-3.197	33.8	11.602	2.556	8.056	-8.089	13.099	4.494	-13.147	14.936	23.055	-18.313
3	3	0.01074	-7.694	10.592	-4.317	-3.086	33.758	11.783	2.548	8.508	-8.131	13.34	4.015	-12.917	15.331	22.127	-17.834
4	4	0.01611	-7.696	10.572	-4.212	-2.988	33.755	11.918	2.532	9.067	-8.081	13.683	3.243	-12.658	15.835	20.808	-17.264
5	5	0.02148	-7.708	10.577	-4.095	-2.91	33.771	12.028	2.513	9.7	-7.965	14.062	2.269	-12.366	16.37	19.191	-16.602
6	6	0.02685	-7.725	10.601	-3.978	-2.842	33.798	12.198	2.503	10.366	-7.83	14.364	1.107	-12.05	16.823	17.278	-15.813
7	7	0.03222	-7.714	10.64	-3.868	-2.754	33.829	12.368	2.5	11.024	-7.611	14.501	-0.284	-11.74	17.106	15.054	-14.898
8	8	0.03759	-7.651	10.69	-3.771	-2.619	33.869	12.587	2.511	11.633	-7.305	14.469	-1.787	-11.481	17.197	12.687	-13.854
9	9	0.04296	-7.527	10.748	-3.685	-2.431	33.92	12.887	2.516	12.176	-6.983	14.404	-3.053	-11.204	17.179	10.591	-12.676
10	10	0.04833	-7.349	10.811	-3.617	-2.193	34.007	13.224	2.532	12.718	-6.606	14.361	-3.905	-10.951	17.115	8.933	-11.444
11	11	0.0537	-7.113	10.872	-3.557	-1.92	34.103	13.62	2.576	13.281	-6.176	14.417	-4.363	-10.803	17.092	7.677	-10.21
12	12	0.05907	-6.82	10.927	-3.524	-1.602	34.182	14.176	2.666	13.853	-5.808	14.491	-4.588	-10.816	17.039	6.65	-9.061
13	13	0.06444	-6.527	10.968	-3.537	-1.276	34.248	14.818	2.774	14.454	-5.363	14.671	-4.71	-11.129	17.034	5.758	-8.112
14	14	0.06981	-6.262	11.016	-3.597	-0.968	34.319	15.599	2.919	15.069	-4.9	14.891	-4.67	-11.683	17.039	5.047	-7.332
15	15	0.07518	-6.031	11.059	-3.7	-0.671	34.398	16.526	3.094	15.752	-4.404	15.203	-4.322	-12.528	17.118	4.641	-6.755
16	16	0.08055	-5.832	11.103	-3.839	-0.396	34.491	17.589	3.342	16.536	-3.903	15.5	-3.681	-13.615	17.215	4.466	-6.358
17	17	0.08592	-5.666	11.135	-4.019	-0.139	34.584	18.801	3.686	17.417	-3.505	15.734	-2.971	-14.835	17.29	4.288	-6.122
18	18	0.09129	-5.536	11.146	-4.23	0.087	34.658	20.116	4.108	18.349	-3.25	15.919	-2.335	-16.089	17.333	3.997	-6.027
19	19	0.09666	-5.428	11.13	-4.462	0.29	34.694	21.402	4.568	19.261	-3.067	15.93	-1.717	-17.311	17.241	3.692	-6.043
20	20	0.10203	-5.347	11.097	-4.691	0.441	34.658	22.663	5.043	20.021	-3.053	15.892	-1.1	-18.393	17.142	3.478	-6.133
21	21	0.1074	-5.295	11.048	-4.902	0.529	34.524	23.872	5.506	20.558	-3.252	15.812	-0.534	-19.234	17.036	3.34	-6.245
22	22	0.11277	-5.272	10.979	-5.086	0.561	34.291	24.903	5.889	20.899	-3.594	15.768	-0.053	-19.81	16.981	3.248	-6.387
23	23	0.11814	-5.265	10.9	-5.228	0.542	33.966	25.794	6.203	21.053	-4.145	15.809	0.32	-20.076	17.01	3.168	-6.523
24	24	0.12351	-5.278	10.816	-5.318	0.453	33.584	26.498	6.464	21.067	-4.851	15.834	0.602	-20.037	17.032	3.082	-6.645
25	25	0.12888	-5.312	10.724	-5.355	0.306	33.16	26.959	6.667	21.003	-5.595	15.773	0.817	-19.728	16.991	2.958	-6.718
26	26	0.13425	-5.362	10.616	-5.339	0.117	32.698	27.098	6.768	20.913	-6.217	15.579	1.057	-19.251	16.844	2.861	-6.756
27	27	0.13962	-5.411	10.498	-5.273	-0.083	32.202	26.853	6.721	20.837	-6.609	15.425	1.269	-18.7	16.724	2.756	-6.799
28	28	0.14499	-5.452	10.379	-5.153	-0.284	31.694	26.273	6.55	20.785	-6.741	15.177	1.455	-18.138	16.5	2.616	-6.825
29	29	0.15036	-5.486	10.267	-4.994	-0.479	31.179	25.47	6.308	20.743	-6.631	14.869	1.569	-17.654	16.215	2.397	-6.85
30	30	0.15573	-5.522	10.173	-4.798	-0.674	30.671	24.493	6.003	20.718	-6.269	14.541	1.705	-17.325	15.915	2.197	-6.904
31	31	0.1611	-5.558	10.112	-4.585	-0.845	30.191	23.407	5.635	20.716	-5.654	14.207	1.871	-17.175	15.605	2.014	-6.965
32	32	0.16647	-5.584	10.095	-4.375	-0.987	29.758	22.342	5.262	20.726	-4.886	13.926	2.086	-17.185	15.354	1.872	-7.013
33	33	0.17184	-5.588	10.118	-4.175	-1.094	29.379	21.342	4.92	20.756	-4.004	13.658	2.365	-17.346	15.134	1.772	-7.036
34	34	0.17721	-5.56	10.175	-3.974	-1.161	29.046	20.413	4.608	20.804	-3.06	13.342	2.719	-17.606	14.888	1.715	-7.016
35	35	0.18258	-5.497	10.273	-3.77	-1.187	28.76	19.604	4.341	20.842	-2.177	12.974	3.096	-17.92	14.6	1.675	-6.979
36	36	0.18795	-5.388	10.421	-3.573	-1.168	28.522	18.977	4.151	20.857	-1.439	12.581	3.48	-18.268	14.3	1.644	-6.94
37	37	0.19332	-5.244	10.614	-3.401	-1.11	28.339	18.567	4.058	20.869	-0.871	12.206	3.876	-18.635	14.034	1.622	-6.903
38	38	0.19869	-5.07	10.839	-3.256	-1.014	28.201	18.401	4.062	20.882	-0.537	11.83	4.256	-18.992	13.773	1.577	-6.875
39	39	0.20406	-4.878	11.089	-3.137	-0.892	28.1	18.419	4.118	20.893	-0.428	11.587	4.628	-19.279	13.623	1.546	-6.852
40	40	0.20943	-4.682	11.35	-3.042	-0.763	28.019	18.635	4.24	20.891	-0.521	11.414	5.007	-19.535	13.541	1.54	-6.842
41	41	0.2148	-4.471	11.603	-2.969	-0.625	27.933	18.964	4.422	20.866	-0.798	11.228	5.416	-19.697	13.461	1.573	-6.832
42	42	0.22017	-4.271	11.844	-2.922	-0.485	27.84	19.358	4.619	20.839	-1.189	11.063	5.767	-19.795	13.383	1.558	-6.836
43	43	0.22554	-4.083	12.051	-2.889	-0.36	27.701	19.808	4.834	20.776	-1.696	10.919	6.061	-19.827	13.311	1.508	-6.854
44	44	0.23091	-3.924	12.222	-2.875	-0.255	27.524	20.261	5.041	20.699	-2.261	10.787	6.335	-19.802	13.24	1.456	-6.896
45	45	0.23628	-3.789	12.348	-2.871	-0.18	27.301	20.645	5.225	20.615	-2.793	10.652	6.603	-19.726	13.166	1.406	-6.94
46	46	0.24165	-3.69	12.437	-2.873	-0.14	27.038	20.956	5.371	20.531	-3.261	10.59	6.889	-19.617	13.155	1.383	-6.976
47	47	0.24702	-3.639	12.488	-2.869	-0.154	26.735	21.189	5.483	20.445	-3.679	10.527	7.191	-19.465	13.14	1.382	-7.01
48	48	0.25239	-3.647	12.5	-2.845	-0.239	26.403	21.313	5.565	20.373	-3.986	10.416	7.497	-19.305	13.077	1.374	-7.034
49	49	0.25776	-3.707	12.477	-2.799	-0.385	26.051	21.297	5.602	20.336	-4.159	10.333	7.793	-19.149	13.034	1.354	-7.066
50	50	0.26313	-3.81	12.434	-2.731	-0.583	25.685	21.206	5.621	20.314	-4.243	10.234	8.093	-19.012	12.977	1.329	-7.098
51	51	0.2685	-3.931	12.376	-2.654	-0.788	25.315	21.021	5.594	20.328	-4.213	10.107	8.424	-18.916	12.893	1.319	-7.139
52	52	0.27387	-4.072	12.305	-2.565	-1.017	24.938	20.743	5.53	20.36	-4.104	10.072	8.729	-18.824	12.883	1.297	-7.19
53	53	0.27924	-4.217	12.216	-2.476	-1.236	24.547	20.415	5.444	20.412	-3.939	9.953	9.037	-18.712	12.795	1.25	-7.205
54	54	0.28461	-4.368	12.119	-2.385	-1.472	24.141	20.083	5.37	20.456	-3.748	9.811	9.366	-18.613	12.697	1.217	-7.213
55	55	0.28998	-4.491	12.026	-2.293	-1.665	23.729	19.788	5.28	20.497	-3.585	9.72	9.739	-18.549	12.645	1.234	-7.23
56	56	0.29535	-4.592	11.943	-2.196	-1.83	23.327	19.446	5.171	20.54	-3.391	9.595	10.097	-18.48	12.556	1.235	-7.235
57	57	0.30072	-4.672	11.875	-2.109	-1.958	22.941	19.132	5.052	20.579	-3.231	9.49	10.419	-18.395	12.472	1.209	-7.225
58	58	0.30609	-4.755	11.836	-2.033	-2.07	22.588	18.864	4.931	20.619	-3.112	9.374	10.735	-18.305	12.369	1.18	-7.213
59	59	0.31146	-4.839	11.819	-1.969	-2.18	22.264	18.657	4.835	20.666	-3.013	9.234	11.06	-18.244	12.251	1.151	-7.205
60	60	0.31683	-4.923	11.816	-1.911	-2.29	21.96	18.492	4.768	20.719	-2.918	9.005	11.378	-18.195	12.056	1.092	-7.183
61	61	0.3222	-5.004	11.83	-1.856	-2.39	21.682	18.334	4.691	20.784	-2.839	8.831	11.668	-18.143	11.9	1.015	-7.166
62	62	0.32757	-5.084	11.864	-1.817	-2.483	21.426	18.232	4.621	20.844	-2.795	8.722	11.948	-18.103	11.797	0.943	-7.155
63	63	0.33294	-5.178	11.904	-1.789	-2.602	21.17	18.163	4.561	20.886	-2.732	8.695	12.234	-18.095	11.776	0.892	-7.148
64	64	0.33831	-5.275	11.936	-1.784	-2.712	20.911	18.074	4.48	20.938	-2.648	8.688	12.516	-18.057	11.765	0.837	-7.126
65	65	0.34368	-5.376	11.968	-1.786	-2.828	20.648	18.008	4.417	20.982	-2.554	8.577	12.858	-18.031	11.678	0.824	-7.094
66	66	0.34905	-5.463	12.004	-1.815	-2.916	20.383	18.041	4.367	21.017	-2.514	8.437	13.209	-18.04	11.561	0.819	-7.073
67	67	0.35442	-5.559	12.034	-1.86	-3.012	20.113	18.006	4.301	21.056	-2.366	8.228	13.568	-18.083	11.392	0.81	-7.06
68	68	0.35979	-5.674	12.046	-1.936	-3.117	19.822	17.987	4.212	21.087	-2.173	8.092	13.858	-18.168	11.279	0.748	-7.057
69	69	0.36516	-5.802	12.048	-2.023	-3.234	19.514	18.001	4.131	21.104	-1.987	7.996	14.156	-18.277	11.211	0.704	-7.066
70	70	0.37053	-5.92	12.035	-2.124	-3.336	19.184	18.032	4.037	21.113	-1.844	7.993	14.477	-18.369	11.224	0.701	-7.09
71	71	0.3759	-6.033	12.006	-2.235	-3.431	18.843	18.046	3.932	21.138	-1.69	7.992	14.826	-18.45	11.237	0.717	-7.114
72	72	0.38127	-6.147	11.963	-2.353	-3.535	18.49	18.067	3.85	21.165	-1.553	7.935	15.181	-18.496	11.205	0.723	-7.122
73	73	0.38664	-6.251	11.912	-2.468	-3.629	18.132	18.091	3.773	21.2	-1.414	7.795	15.545	-18.546	11.101	0.718	-7.121
74	74	0.39201	-6.34	11.854	-2.585	-3.703	17.763	18.154	3.696	21.229	-1.298	7.663	15.903	-18.627	11	0.714	-7.128
75	75	0.39738	-6.429	11.789	-2.719	-3.775	17.388	18.271	3.627	21.248	-1.214	7.527	16.258	-18.717	10.893	0.714	-7.139
76	76	0.40275	-6.528	11.725	-2.881	-3.858	17.009	18.456	3.575	21.25	-1.168	7.453	16.577	-18.803	10.84	0.691	-7.147
77	77	0.40812	-6.62	11.66	-3.064	-3.926	16.631	18.67	3.524	21.254	-1.17	7.438	16.881	-18.859	10.833	0.663	-7.159
78	78	0.41349	-6.7	11.596	-3.251	-3.989	16.26	18.914	3.503	21.272	-1.195	7.41	17.183	-18.909	10.824	0.617	-7.168
79	79	0.41886	-6.776	11.548	-3.443	-4.057	15.912	19.21	3.51	21.299	-1.212	7.348	17.528	-19.003	10.803	0.597	-7.175
80	80	0.42423	-6.857	11.506	-3.64	-4.129	15.577	19.488	3.513	21.344	-1.197	7.196	17.876	-19.085	10.698	0.552	-7.161
81	81	0.4296	-6.924	11.464	-3.862	-4.194	15.229	19.813	3.533	21.353	-1.247	7.066	18.214	-19.115	10.608	0.519	-7.134
82	82	0.43497	-6.981	11.429	-4.099	-4.246	14.883	20.226	3.571	21.355	-1.314	6.942	18.55	-19.192	10.534	0.48	-7.101
83	83	0.44034	-7.036	11.414	-4.357	-4.287	14.573	20.668	3.609	21.371	-1.403	6.867	18.888	-19.268	10.504	0.451	-7.084
84	84	0.44571	-7.101	11.415	-4.631	-4.342	14.293	21.106	3.656	21.401	-1.482	6.839	19.179	-19.337	10.511	0.38	-7.075
85	85	0.45108	-7.165	11.421	-4.903	-4.407	14.017	21.513	3.709	21.426	-1.508	6.783	19.442	-19.424	10.501	0.275	-7.063
86	86	0.45645	-7.223	11.428	-5.176	-4.473	13.746	21.846	3.741	21.457	-1.496	6.723	19.703	-19.471	10.48	0.168	-7.043
87	87	0.46182	-7.279	11.441	-5.467	-4.537	13.484	22.218	3.79	21.485	-1.49	6.618	19.994	-19.536	10.43	0.086	-7.033
88	88	0.46719	-7.329	11.458	-5.787	-4.597	13.228	22.64	3.849	21.502	-1.541	6.616	20.292	-19.583	10.471	0.035	-7.04
89	89	0.47256	-7.373	11.472	-6.12	-4.657	12.964	23.043	3.904	21.498	-1.654	6.66	20.53	-19.553	10.523	-0.048	-7.056
90	90	0.47793	-7.41	11.469	-6.471	-4.705	12.672	23.412	3.93	21.487	-1.759	6.709	20.751	-19.49	10.563	-0.144	-7.067
91	91	0.4833	-7.44	11.447	-6.838	-4.742	12.348	23.759	3.923	21.471	-1.8	6.798	20.968	-19.492	10.644	-0.24	-7.106
92	92	0.48867	-7.453	11.408	-7.216	-4.77	12	24.022	3.89	21.443	-1.85	6.87	21.243	-19.418	10.696	-0.264	-7.16
93	93	0.49404	-7.457	11.344	-7.604	-4.808	11.619	24.223	3.855	21.41	-1.797	6.936	21.518	-19.389	10.768	-0.296	-7.231
94	94	0.49941	-7.455	11.247	-8	-4.842	11.194	24.446	3.805	21.37	-1.783	7.111	21.745	-19.364	10.919	-0.358	-7.316
95	95	0.50478	-7.444	11.116	-8.389	-4.882	10.735	24.578	3.736	21.348	-1.722	7.306	21.95	-19.304	11.078	-0.451	-7.394
96	96	0.51015	-7.435	10.952	-8.758	-4.937	10.232	24.69	3.667	21.318	-1.625	7.435	22.182	-19.32	11.194	-0.526	-7.511
97	97	0.51552	-7.43	10.754	-9.115	-5.013	9.691	24.757	3.6	21.285	-1.531	7.535	22.442	-19.3	11.285	-0.579	-7.628
98	98	0.52089	-7.44	10.525	-9.457	-5.114	9.108	24.803	3.529	21.251	-1.411	7.59	22.695	-19.319	11.34	-0.654	-7.762
99	99	0.52626	-7.464	10.26	-9.779	-5.238	8.478	24.786	3.429	21.222	-1.211	7.641	22.938	-19.394	11.401	-0.756	-7.904
100	100	0.53163	-7.501	9.959	-10.067	-5.398	7.793	24.735	3.331	21.178	-1.047	7.742	23.17	-19.448	11.497	-0.862	-8.056
101	101	0.537	-7.535	9.628	-10.319	-5.581	7.064	24.681	3.265	21.119	-0.963	7.792	23.391	-19.464	11.536	-0.986	-8.216
102	102	0.54237	-7.566	9.285	-10.537	-5.772	6.32	24.603	3.222	21.08	-0.86	7.73	23.642	-19.481	11.49	-1.127	-8.353
103	103	0.54774	-7.589	8.928	-10.726	-5.956	5.559	24.485	3.174	21.072	-0.75	7.623	23.86	-19.474	11.394	-1.339	-8.457
104	104	0.55311	-7.618	8.562	-10.872	-6.159	4.782	24.358	3.153	21.072	-0.704	7.486	23.997	-19.429	11.248	-1.65	-8.549
105	105	0.55848	-7.643	8.184	-10.979	-6.357	3.988	24.213	3.15	21.086	-0.705	7.299	23.986	-19.354	11.028	-2.132	-8.625
106	106	0.56385	-7.677	7.819	-11.037	-6.567	3.217	23.996	3.149	21.124	-0.756	7.175	23.865	-19.203	10.822	-2.719	-8.687
107	107	0.56922	-7.671	7.479	-11.04	-6.717	2.477	23.71	3.132	21.225	-0.786	7.127	23.677	-19.068	10.674	-3.397	-8.753
108	108	0.57459	-7.635	7.18	-10.996	-6.821	1.802	23.394	3.145	21.397	-0.813	6.95	23.476	-18.925	10.415	-4.148	-8.803
109	109	0.57996	-7.56	6.94	-10.913	-6.858	1.224	23.079	3.18	21.644	-0.89	6.75	23.213	-18.719	10.114	-4.992	-8.813
110	110	0.58533	-7.506	6.763	-10.803	-6.894	0.763	22.707	3.216	21.989	-0.894	6.467	22.922	-18.493	9.738	-5.925	-8.778
111	111	0.5907	-7.488	6.654	-10.651	-6.941	0.424	22.334	3.271	22.417	-0.847	6.122	22.566	-18.275	9.315	-6.976	-8.679
112	112	0.59607	-7.505	6.618	-10.468	-6.994	0.225	21.998	3.355	22.939	-0.81	5.82	22.138	-18.082	8.931	-8.122	-8.574
113	113	0.60144	-7.54	6.654	-10.264	-7.021	0.17	21.742	3.467	23.572	-0.821	5.537	21.593	-17.933	8.548	-9.418	-8.482
114	114	0.60681	-7.6	6.754	-10.047	-7.029	0.267	21.532	3.607	24.352	-0.834	5.243	20.902	-17.823	8.143	-10.919	-8.393
115	115	0.61218	-7.689	6.915	-9.8	-7.041	0.521	21.276	3.762	25.29	-0.767	4.994	20.091	-17.764	7.778	-12.594	-8.324
116	116	0.61755	-7.807	7.145	-9.524	-7.058	0.926	21.058	3.968	26.343	-0.727	4.717	19.208	-17.718	7.384	-14.382	-8.266
117	117	0.62292	-7.959	7.444	-9.213	-7.096	1.468	20.934	4.255	27.477	-0.806	4.413	18.276	-17.633	6.955	-16.244	-8.202
118	118	0.62829	-8.154	7.804	-8.846	-7.172	2.136	20.84	4.596	28.7	-0.958	4.286	17.275	-17.544	6.677	-18.177	-8.168
119	119	0.63366	-8.394	8.221	-8.416	-7.297	2.928	20.719	4.977	30.004	-1.139	4.291	16.19	-17.455	6.509	-20.188	-8.175
120	120	0.63903	-8.662	8.689	-7.963	-7.449	3.839	20.627	5.418	31.378	-1.361	4.335	15.005	-17.414	6.379	-22.295	-8.269
121	121	0.6444	-8.939	9.195	-7.518	-7.626	4.873	20.573	5.933	32.842	-1.613	4.45	13.712	-17.404	6.324	-24.508	-8.464
122	122	0.64977	-9.198	9.721	-7.088	-7.786	6.001	20.469	6.434	34.398	-1.847	4.584	12.357	-17.385	6.283	-26.787	-8.728
123	123	0.65514	-9.418	10.245	-6.674	-7.934	7.181	20.377	6.984	36.003	-2.151	4.763	10.992	-17.303	6.303	-29.061	-9.054
124	124	0.66051	-9.602	10.752	-6.28	-8.086	8.393	20.227	7.536	37.635	-2.427	4.956	9.607	-17.193	6.368	-31.325	-9.436
125	125	0.66588	-9.757	11.224	-5.928	-8.229	9.612	20.061	8.054	39.272	-2.74	5.312	8.112	-17.026	6.588	-33.622	-9.87
126	126	0.67125	-9.889	11.65	-5.645	-8.372	10.826	19.895	8.534	40.893	-3.055	5.823	6.545	-16.836	6.976	-35.899	-10.36
127	127	0.67662	-10.004	12.019	-5.441	-8.513	12.018	19.707	8.952	42.484	-3.328	6.403	4.959	-16.644	7.469	-38.107	-10.9
128	128	0.68199	-10.121	12.305	-5.321	-8.672	13.159	19.436	9.266	44.048	-3.546	6.896	3.4	-16.38	7.931	-40.234	-11.444
129	129	0.68736	-10.268	12.589	-5.261	-8.858	14.319	19.093	9.476	45.567	-3.743	7.267	1.858	-16.03	8.336	-42.295	-11.979
130	130	0.69273	-10.432	12.833	-5.268	-9.076	15.468	18.701	9.602	47.059	-3.884	7.582	0.36	-15.63	8.751	-44.267	-12.497
131	131	0.6981	-10.595	12.983	-5.345	-9.303	16.547	18.211	9.577	48.512	-3.967	7.997	-1.118	-15.217	9.301	-46.119	-13.046
132	132	0.70347	-10.743	13.043	-5.489	-9.52	17.543	17.669	9.44	49.89	-4.05	8.431	-2.553	-14.783	9.918	-47.831	-13.62
133	133	0.70884	-10.873	13.019	-5.704	-9.706	18.459	17.047	9.163	51.191	-4.095	8.698	-3.873	-14.319	10.428	-49.376	-14.169
134	134	0.71421	-10.996	12.903	-5.996	-9.873	19.291	16.329	8.725	52.42	-4.068	8.933	-4.916	-13.841	10.951	-50.57	-14.696
135	135	0.71958	-11.079	12.69	-6.358	-9.99	20.024	15.612	8.246	53.592	-4.007	9.048	-5.4	-13.423	11.399	-51.18	-15.248
136	136	0.72495	-11.129	12.396	-6.755	-10.065	20.661	14.902	7.731	54.697	-3.935	9.093	-5.279	-13.016	11.768	-51.154	-15.779
137	137	0.73032	-11.145	12.029	-7.159	-10.096	21.21	14.131	7.141	55.73	-3.859	9.054	-4.674	-12.586	12.024	-50.608	-16.283
138	138	0.73569	-11.138	11.598	-7.559	-10.111	21.672	13.353	6.538	56.642	-3.762	8.96	-3.868	-12.208	12.194	-49.781	-16.78
139	139	0.74106	-11.114	11.113	-7.976	-10.102	22.056	12.646	5.967	57.433	-3.647	8.858	-2.959	-11.912	12.317	-48.765	-17.273
140	140	0.74643	-11.087	10.596	-8.388	-10.079	22.382	12.022	5.451	58.121	-3.475	8.764	-2.021	-11.775	12.412	-47.648	-17.784
141	141	0.7518	-11.061	10.066	-8.763	-10.053	22.658	11.487	5.028	58.713	-3.301	8.563	-1.113	-11.733	12.395	-46.539	-18.278
142	142	0.75717	-11.034	9.545	-9.079	-10.047	22.899	11.036	4.726	59.195	-3.099	8.288	-0.309	-11.767	12.312	-45.498	-18.721
143	143	0.76254	-10.982	9.038	-9.355	-10.027	23.135	10.66	4.527	59.592	-2.819	8.084	0.391	-11.942	12.302	-44.47	-19.155
144	144	0.76791	-10.865	8.602	-9.58	-9.922	23.46	10.371	4.431	59.95	-2.53	7.944	0.954	-12.217	12.351	-43.482	-19.58
145	145	0.77328	-10.698	8.282	-9.737	-9.744	23.895	10.138	4.418	60.262	-2.237	7.807	1.438	-12.551	12.401	-42.512	-19.974
146	146	0.77865	-10.511	8.046	-9.833	-9.54	24.387	9.904	4.443	60.501	-1.954	7.65	1.887	-12.894	12.427	-41.527	-20.338
147	147	0.78402	-10.389	7.898	-9.885	-9.403	24.955	9.719	4.524	60.667	-1.644	7.453	2.355	-13.244	12.414	-40.491	-20.66
148	148	0.78939	-10.329	7.847	-9.909	-9.357	25.609	9.63	4.714	60.756	-1.338	7.217	2.804	-13.511	12.375	-39.448	-20.89
149	149	0.79476	-10.332	7.909	-9.882	-9.37	26.371	9.504	4.875	60.779	-1.022	7.007	3.228	-13.729	12.349	-38.371	-21.08
150	150	0.80013	-10.368	8.046	-9.805	-9.431	27.197	9.326	5.012	60.74	-0.762	6.834	3.596	-13.84	12.347	-37.287	-21.242
151	151	0.8055	-10.4	8.244	-9.709	-9.482	28.061	9.173	5.174	60.608	-0.598	6.684	3.885	-13.873	12.355	-36.202	-21.391
152	152	0.81087	-10.393	8.493	-9.624	-9.47	28.956	8.99	5.306	60.391	-0.507	6.531	4.097	-13.803	12.353	-35.127	-21.502
153	153	0.81624	-10.345	8.781	-9.546	-9.394	29.866	8.757	5.386	60.105	-0.514	6.368	4.286	-13.583	12.316	-34.024	-21.556
154	154	0.82161	-10.253	9.088	-9.455	-9.264	30.756	8.493	5.453	59.735	-0.651	6.193	4.477	-13.235	12.24	-32.87	-21.585
155	155	0.82698	-10.115	9.396	-9.358	-9.089	31.613	8.223	5.535	59.283	-0.887	6.03	4.643	-12.792	12.158	-31.681	-21.589
156	156	0.83235	-9.945	9.693	-9.278	-8.882	32.434	7.99	5.644	58.745	-1.22	5.923	4.752	-12.251	12.108	-30.468	-21.561
157	157	0.83772	-9.771	9.964	-9.198	-8.68	33.206	7.79	5.777	58.13	-1.611	5.953	4.828	-11.692	12.164	-29.187	-21.55
158	158	0.84309	-9.607	10.196	-9.112	-8.504	33.915	7.586	5.891	57.437	-2.026	6.102	4.882	-11.134	12.297	-27.835	-21.562
159	159	0.84846	-9.444	10.384	-9.046	-8.325	34.544	7.49	6.069	56.65	-2.498	6.302	4.92	-10.629	12.454	-26.43	-21.62
160	160	0.85383	-9.278	10.524	-8.998	-8.144	35.089	7.46	6.297	55.786	-2.992	6.445	4.978	-10.167	12.547	-24.989	-21.695
161	161	0.8592	-9.098	10.603	-8.978	-7.945	35.545	7.465	6.535	54.869	-3.495	6.59	5.082	-9.748	12.622	-23.48	-21.794
162	162	0.86457	-8.924	10.614	-8.948	-7.768	35.896	7.51	6.789	53.872	-4.044	6.865	5.209	-9.416	12.781	-21.855	-21.994
163	163	0.86994	-8.744	10.585	-8.939	-7.574	36.174	7.672	7.107	52.788	-4.64	7.207	5.399	-9.19	12.964	-20.093	-22.269
164	164	0.87531	-8.585	10.519	-8.929	-7.415	36.394	7.897	7.445	51.628	-5.208	7.664	5.626	-9.082	13.218	-18.201	-22.6
165	165	0.88068	-8.438	10.406	-8.936	-7.27	36.545	8.2	7.804	50.395	-5.765	8.206	5.925	-9.126	13.508	-16.154	-23.033
166	166	0.88605	-8.305	10.253	-8.95	-7.131	36.629	8.551	8.155	49.102	-6.304	8.741	6.288	-9.293	13.751	-14.014	-23.519
167	167	0.89142	-8.181	10.076	-8.957	-7.005	36.658	8.947	8.518	47.752	-6.837	9.15	6.703	-9.506	13.861	-11.858	-23.975
168	168	0.89679	-8.07	9.889	-8.948	-6.902	36.653	9.388	8.899	46.354	-7.367	9.471	7.158	-9.758	13.88	-9.684	-24.4
169	169	0.90216	-7.978	9.696	-8.921	-6.825	36.628	9.829	9.251	44.909	-7.874	9.775	7.613	-10.022	13.875	-7.499	-24.778
170	170	0.90753	-7.901	9.496	-8.895	-6.761	36.573	10.335	9.593	43.395	-8.421	10.155	8.006	-10.291	13.929	-5.316	-25.124
171	171	0.9129	-7.839	9.298	-8.874	-6.699	36.49	10.884	9.901	41.799	-8.977	10.617	8.217	-10.619	14.08	-3.232	-25.47
172	172	0.91827	-7.785	9.116	-8.85	-6.639	36.39	11.421	10.156	40.139	-9.487	10.999	8.318	-10.954	14.19	-1.272	-25.735
173	173	0.92364	-7.751	8.97	-8.792	-6.618	36.299	11.904	10.359	38.422	-9.951	11.349	8.321	-11.252	14.299	0.596	-25.913
174	174	0.92901	-7.726	8.859	-8.688	-6.624	36.215	12.274	10.476	36.701	-10.353	11.653	8.364	-11.559	14.355	2.471	-26.072
175	175	0.93438	-7.689	8.788	-8.578	-6.601	36.143	12.58	10.499	34.933	-10.786	11.903	8.359	-11.756	14.356	4.288	-26.149
176	176	0.93975	-7.645	8.756	-8.456	-6.563	36.089	12.763	10.41	33.141	-11.162	12.182	8.214	-11.908	14.399	5.998	-26.186
177	177	0.94512	-7.603	8.776	-8.333	-6.507	36.061	12.852	10.216	31.316	-11.482	12.541	7.849	-12.024	14.548	7.547	-26.189
178	178	0.95049	-7.575	8.842	-8.19	-6.453	36.061	12.81	9.904	29.515	-11.731	12.994	7.375	-12.084	14.781	9.004	-26.168
179	179	0.95586	-7.559	8.949	-8.016	-6.413	36.083	12.62	9.507	27.747	-11.896	13.378	6.896	-12.09	14.945	10.392	-26.119
180	180	0.96123	-7.56	9.095	-7.798	-6.404	36.127	12.302	9.049	26.011	-11.972	13.714	6.373	-12.079	15.07	11.683	-26.061
181	181	0.9666	-7.575	9.278	-7.539	-6.417	36.183	11.827	8.514	24.297	-11.968	13.986	5.787	-11.956	15.141	12.841	-25.927
182	182	0.97197	-7.594	9.479	-7.263	-6.436	36.229	11.229	7.914	22.592	-11.906	14.263	5.193	-11.721	15.199	13.957	-25.736
183	183	0.97734	-7.616	9.692	-6.979	-6.452	36.267	10.501	7.257	20.912	-11.752	14.522	4.686	-11.431	15.206	15.115	-25.528
184	184	0.98271	-7.639	9.917	-6.702	-6.446	36.308	9.683	6.566	19.271	-11.552	14.644	4.332	-11.063	15.049	16.314	-25.29
185	185	0.98808	-7.651	10.146	-6.417	-6.429	36.341	8.704	5.852	17.688	-11.232	14.73	4.111	-10.665	14.83	17.572	-25.064
186	186	0.99345	-7.643	10.357	-6.127	-6.391	36.327	7.668	5.151	16.124	-10.85	14.832	3.908	-10.298	14.626	18.809	-24.87
187	187	0.99882	-7.627	10.548	-5.826	-6.357	36.291	6.523	4.492	14.622	-10.369	14.834	3.697	-9.957	14.362	19.941	-24.714
188	188	1.00419	-7.612	10.72	-5.511	-6.345	36.228	5.423	3.917	13.172	-9.868	14.799	3.565	-9.726	14.066	21.078	-24.623
189	189	1.00956	-7.606	10.87	-5.216	-6.332	36.171	4.268	3.382	11.842	-9.215	14.802	3.561	-9.618	13.795	22.268	-24.609
190	190	1.01493	-7.6	10.985	-4.938	-6.31	36.082	3.162	2.907	10.601	-8.524	14.802	3.642	-9.613	13.526	23.455	-24.642
191	191	1.0203	-7.599	11.052	-4.678	-6.294	35.972	2.095	2.524	9.489	-7.787	14.713	3.798	-9.696	13.214	24.577	-24.715
192	192	1.02567	-7.602	11.081	-4.423	-6.299	35.853	1.053	2.239	8.548	-6.959	14.64	3.988	-9.962	12.973	25.619	-24.891
193	193	1.03104	-7.604	11.086	-4.191	-6.296	35.731	0.153	2.033	7.754	-6.214	14.626	4.116	-10.319	12.844	26.51	-25.147
194	194	1.03641	-7.601	11.068	-3.987	-6.274	35.612	-0.624	1.876	7.113	-5.596	14.697	4.173	-10.688	12.842	27.25	-25.468
195	195	1.04178	-7.591	11.016	-3.803	-6.236	35.484	-1.216	1.772	6.629	-5.144	14.768	4.266	-11.115	12.87	27.905	-25.854
196	196	1.04715	-7.576	10.927	-3.646	-6.177	35.351	-1.635	1.705	6.321	-4.885	14.792	4.437	-11.503	12.873	28.469	-26.246
197	197	1.05252	-7.565	10.825	-3.518	-6.103	35.24	-1.859	1.664	6.195	-4.85	14.847	4.557	-11.78	12.951	28.834	-26.602
198	198	1.05789	-7.556	10.72	-3.407	-6.015	35.157	-1.968	1.643	6.251	-4.977	14.977	4.595	-11.948	13.152	28.995	-26.932
199	199	1.06326	-7.549	10.617	-3.302	-5.928	35.083	-1.896	1.654	6.438	-5.35	15.139	4.584	-12.002	13.423	28.989	-27.233
200	200	1.06863	-7.526	10.509	-3.236	-5.807	34.998	-1.696	1.718	6.723	-5.858	15.145	4.548	-11.955	13.62	28.769	-27.458
201	201	1.074	-7.492	10.407	-3.202	-5.655	34.914	-1.431	1.798	7.109	-6.393	15.131	4.403	-11.796	13.871	28.3	-27.553
