# Supplementary material for: Gait phenotypes in paediatric hereditary spastic paraplegia revealed by dynamic time warping analysis and random forests
Source: PLoS One. 2018 Mar 8;13(3):e0192345. doi: 10.1371/journal.pone.0192345 (PMC5843164; doi:10.1371/journal.pone.0192345)
Supplement: S1 Data — (ZIP) [file pone.0192345.s008.zip › HSP/Left.SR.HSP5.4.csv]

	Epoch	Time	Pelvic.obliquity	Pelvic.tilt	Pelvic rotation	Hip.abd.add	Hip.flexion	Hip.rotation	Knee.abd.add	Knee.flexion	Knee.rotation	Ankle.abd.add	Ankle.flexion	Ankle.rotation	Forefoot.abd.add	Forefoot.flexion	Forefoot.rotation
1	1	0	-5.743	12.733	-2.797	-4.911	38.413	5.377	3.684	10.811	-8.029	13.975	2.976	-10.919	14.343	22.2	-20.451
2	2	0.00507	-5.826	12.704	-2.764	-4.881	38.418	5.647	3.736	11.31	-8.239	14.359	2.668	-10.588	14.906	21.477	-20.123
3	3	0.01014	-5.939	12.749	-2.697	-4.89	38.501	5.858	3.758	11.891	-8.359	14.912	2.009	-10.087	15.679	20.331	-19.591
4	4	0.01521	-6.053	12.768	-2.587	-4.935	38.542	6.029	3.762	12.518	-8.43	15.623	0.982	-9.47	16.646	18.759	-18.894
5	5	0.02028	-6.169	12.797	-2.435	-5.021	38.568	6.135	3.75	13.169	-8.411	16.426	-0.389	-8.865	17.731	16.797	-18.143
6	6	0.02535	-6.255	12.838	-2.247	-5.114	38.579	6.186	3.733	13.789	-8.246	16.987	-2.123	-8.411	18.613	14.382	-17.356
7	7	0.03042	-6.317	12.885	-2.061	-5.179	38.577	6.219	3.696	14.325	-7.889	17.146	-4.141	-8.139	19.104	11.602	-16.49
8	8	0.03549	-6.327	12.919	-1.887	-5.186	38.576	6.245	3.643	14.774	-7.333	16.92	-5.888	-8.051	19.117	9.062	-15.547
9	9	0.04056	-6.273	12.939	-1.721	-5.127	38.599	6.277	3.581	15.198	-6.633	16.483	-6.663	-8.151	18.742	7.508	-14.623
10	10	0.04563	-6.151	12.925	-1.561	-4.993	38.66	6.271	3.47	15.743	-5.725	16.167	-6.481	-8.549	18.298	6.946	-13.853
11	11	0.0507	-5.977	12.88	-1.417	-4.799	38.743	6.371	3.366	16.437	-4.716	15.953	-6.009	-9.323	17.877	6.656	-13.271
12	12	0.05577	-5.797	12.802	-1.31	-4.592	38.821	6.628	3.313	17.274	-3.706	15.84	-5.768	-10.417	17.545	6.095	-12.897
13	13	0.06084	-5.607	12.698	-1.256	-4.344	38.857	7.152	3.352	18.222	-2.8	15.686	-5.57	-11.814	17.165	5.395	-12.712
14	14	0.06591	-5.407	12.579	-1.268	-4.05	38.877	7.872	3.487	19.318	-1.878	15.479	-5.088	-13.467	16.745	4.842	-12.642
15	15	0.07098	-5.192	12.443	-1.338	-3.707	38.864	8.785	3.723	20.508	-0.991	15.166	-4.331	-15.313	16.261	4.448	-12.663
16	16	0.07605	-5	12.307	-1.462	-3.361	38.825	9.865	4.055	21.682	-0.159	14.828	-3.465	-17.273	15.807	4.155	-12.768
17	17	0.08112	-4.837	12.157	-1.64	-3.007	38.695	11.076	4.43	22.688	0.522	14.528	-2.554	-19.167	15.447	3.996	-12.898
18	18	0.08619	-4.711	11.998	-1.873	-2.664	38.457	12.405	4.849	23.413	0.957	14.142	-1.629	-20.861	15.074	3.989	-13.018
19	19	0.09126	-4.604	11.821	-2.146	-2.327	38.076	13.759	5.257	23.828	1.109	13.775	-0.825	-22.258	14.76	4.038	-13.129
20	20	0.09633	-4.506	11.64	-2.439	-2.002	37.603	15.068	5.635	24.012	1.02	13.375	-0.171	-23.313	14.435	4.054	-13.186
21	21	0.1014	-4.396	11.454	-2.724	-1.688	37.028	16.353	6.007	24.004	0.586	13.037	0.312	-23.948	14.18	3.985	-13.167
22	22	0.10647	-4.292	11.259	-2.992	-1.407	36.399	17.472	6.323	23.92	-0.097	12.784	0.742	-24.147	14.02	3.912	-13.106
23	23	0.11154	-4.205	11.052	-3.242	-1.169	35.724	18.343	6.565	23.793	-0.873	12.59	1.107	-24.018	13.932	3.811	-13.038
24	24	0.11661	-4.147	10.856	-3.459	-0.991	35.044	18.907	6.689	23.638	-1.643	12.443	1.487	-23.629	13.889	3.778	-12.985
25	25	0.12168	-4.098	10.674	-3.629	-0.856	34.346	19.192	6.693	23.412	-2.463	12.312	1.806	-23.001	13.836	3.765	-12.964
26	26	0.12675	-4.076	10.508	-3.747	-0.792	33.655	19.203	6.613	23.146	-3.23	12.181	2.082	-22.236	13.775	3.77	-12.986
27	27	0.13182	-4.033	10.366	-3.802	-0.747	32.974	18.953	6.465	22.866	-3.903	12.027	2.329	-21.4	13.688	3.764	-13.023
28	28	0.13689	-3.973	10.274	-3.79	-0.734	32.34	18.441	6.257	22.602	-4.391	11.945	2.595	-20.559	13.669	3.794	-13.065
29	29	0.14196	-3.889	10.233	-3.712	-0.741	31.746	17.693	5.995	22.332	-4.694	11.938	2.85	-19.729	13.714	3.838	-13.1
30	30	0.14703	-3.822	10.239	-3.58	-0.81	31.195	16.841	5.733	22.03	-4.865	12.024	3.078	-18.983	13.844	3.907	-13.164
31	31	0.1521	-3.77	10.288	-3.402	-0.929	30.685	15.925	5.478	21.708	-4.893	12.128	3.279	-18.323	13.988	3.964	-13.211
32	32	0.15717	-3.743	10.394	-3.198	-1.089	30.249	14.956	5.242	21.41	-4.726	12.184	3.492	-17.82	14.097	4.013	-13.272
33	33	0.16224	-3.728	10.543	-2.975	-1.272	29.875	13.964	5.033	21.145	-4.369	12.177	3.73	-17.518	14.158	4.06	-13.364
34	34	0.16731	-3.725	10.734	-2.743	-1.469	29.57	13.011	4.849	20.922	-3.927	12.163	3.998	-17.34	14.208	4.118	-13.465
35	35	0.17238	-3.716	10.951	-2.506	-1.661	29.31	12.119	4.7	20.721	-3.459	12.175	4.248	-17.248	14.286	4.154	-13.569
36	36	0.17745	-3.701	11.184	-2.288	-1.839	29.07	11.352	4.61	20.519	-3.039	12.193	4.483	-17.216	14.38	4.176	-13.68
37	37	0.18252	-3.68	11.424	-2.095	-1.99	28.837	10.665	4.523	20.317	-2.632	12.303	4.703	-17.219	14.549	4.2	-13.786
38	38	0.18759	-3.666	11.666	-1.919	-2.133	28.593	10.059	4.444	20.095	-2.293	12.411	4.952	-17.203	14.705	4.255	-13.877
39	39	0.19266	-3.67	11.904	-1.778	-2.268	28.332	9.588	4.391	19.838	-2.095	12.458	5.202	-17.136	14.799	4.309	-13.96
40	40	0.19773	-3.682	12.127	-1.673	-2.385	28.046	9.258	4.373	19.552	-2.032	12.436	5.425	-17.037	14.825	4.332	-14.038
41	41	0.2028	-3.698	12.332	-1.608	-2.477	27.739	9.079	4.387	19.234	-2.119	12.346	5.619	-16.881	14.782	4.323	-14.09
42	42	0.20787	-3.723	12.511	-1.579	-2.554	27.403	8.975	4.401	18.899	-2.299	12.306	5.801	-16.681	14.775	4.327	-14.151
43	43	0.21294	-3.77	12.659	-1.586	-2.634	27.024	8.979	4.423	18.536	-2.603	12.35	5.979	-16.417	14.832	4.359	-14.208
44	44	0.21801	-3.841	12.779	-1.625	-2.717	26.608	9.071	4.447	18.152	-2.997	12.441	6.158	-16.099	14.923	4.406	-14.251
45	45	0.22308	-3.924	12.892	-1.693	-2.786	26.182	9.207	4.453	17.757	-3.445	12.549	6.318	-15.75	15.016	4.447	-14.298
46	46	0.22815	-4.018	13.006	-1.786	-2.842	25.752	9.385	4.441	17.34	-3.938	12.601	6.456	-15.376	15.043	4.466	-14.338
47	47	0.23322	-4.128	13.113	-1.889	-2.901	25.319	9.554	4.421	16.923	-4.386	12.53	6.578	-15.03	14.959	4.445	-14.376
48	48	0.23829	-4.268	13.197	-1.997	-2.989	24.878	9.719	4.404	16.519	-4.784	12.361	6.696	-14.703	14.791	4.39	-14.395
49	49	0.24336	-4.43	13.263	-2.103	-3.103	24.432	9.871	4.382	16.133	-5.132	12.243	6.821	-14.399	14.669	4.349	-14.409
50	50	0.24843	-4.595	13.327	-2.196	-3.224	23.994	10.019	4.35	15.775	-5.426	12.209	6.974	-14.157	14.625	4.341	-14.433
51	51	0.2535	-4.759	13.394	-2.27	-3.346	23.572	10.133	4.302	15.459	-5.634	12.246	7.157	-13.977	14.647	4.354	-14.449
52	52	0.25857	-4.924	13.463	-2.332	-3.472	23.172	10.198	4.235	15.192	-5.738	12.369	7.317	-13.866	14.749	4.341	-14.472
53	53	0.26364	-5.088	13.533	-2.384	-3.604	22.786	10.225	4.176	14.946	-5.75	12.384	7.472	-13.834	14.762	4.29	-14.505
54	54	0.26871	-5.241	13.605	-2.416	-3.738	22.413	10.163	4.12	14.719	-5.646	12.255	7.647	-13.873	14.656	4.226	-14.555
55	55	0.27378	-5.386	13.678	-2.429	-3.875	22.051	10.071	4.071	14.504	-5.501	12.062	7.851	-13.922	14.494	4.168	-14.582
56	56	0.27885	-5.533	13.759	-2.433	-4.021	21.709	9.981	4.037	14.305	-5.339	11.832	8.052	-13.979	14.308	4.09	-14.591
57	57	0.28392	-5.678	13.855	-2.432	-4.168	21.405	9.853	3.998	14.148	-5.143	11.643	8.279	-14.031	14.157	4.028	-14.598
58	58	0.28899	-5.813	13.964	-2.424	-4.306	21.131	9.698	3.939	14.03	-4.962	11.562	8.548	-14.044	14.089	4.018	-14.605
59	59	0.29406	-5.928	14.08	-2.414	-4.421	20.873	9.547	3.881	13.934	-4.814	11.528	8.81	-14.055	14.059	4.006	-14.634
60	60	0.29913	-6.031	14.197	-2.421	-4.515	20.618	9.411	3.833	13.838	-4.702	11.409	9.034	-14.036	13.954	3.935	-14.657
61	61	0.3042	-6.133	14.312	-2.449	-4.603	20.367	9.279	3.786	13.74	-4.606	11.255	9.228	-13.986	13.813	3.828	-14.675
62	62	0.30927	-6.228	14.425	-2.486	-4.68	20.119	9.152	3.741	13.648	-4.523	11.056	9.446	-13.922	13.627	3.734	-14.693
63	63	0.31434	-6.314	14.533	-2.527	-4.751	19.877	9.044	3.72	13.569	-4.472	10.807	9.674	-13.859	13.403	3.635	-14.727
64	64	0.31941	-6.383	14.632	-2.583	-4.798	19.626	8.987	3.701	13.496	-4.479	10.636	9.888	-13.785	13.247	3.535	-14.768
65	65	0.32448	-6.446	14.715	-2.664	-4.825	19.355	9.012	3.684	13.417	-4.547	10.495	10.099	-13.706	13.114	3.436	-14.802
66	66	0.32955	-6.51	14.777	-2.769	-4.847	19.069	9.058	3.663	13.353	-4.601	10.349	10.32	-13.654	12.973	3.337	-14.85
67	67	0.33462	-6.587	14.811	-2.887	-4.883	18.771	9.115	3.644	13.319	-4.63	10.173	10.589	-13.604	12.802	3.259	-14.88
68	68	0.33969	-6.676	14.86	-3.019	-4.92	18.52	9.214	3.633	13.332	-4.662	9.921	10.912	-13.549	12.564	3.192	-14.886
69	69	0.34476	-6.758	14.865	-3.176	-4.941	18.248	9.336	3.628	13.379	-4.685	9.633	11.245	-13.5	12.301	3.114	-14.885
70	70	0.34983	-6.842	14.823	-3.361	-4.959	17.926	9.483	3.615	13.426	-4.692	9.384	11.559	-13.491	12.072	3.024	-14.904
71	71	0.3549	-6.933	14.75	-3.571	-4.983	17.562	9.666	3.595	13.464	-4.645	9.246	11.815	-13.558	11.953	2.901	-14.936
72	72	0.35997	-7.029	14.646	-3.805	-5.023	17.165	9.916	3.596	13.494	-4.652	9.14	12.044	-13.609	11.866	2.755	-14.962
73	73	0.36504	-7.133	14.526	-4.056	-5.078	16.764	10.149	3.606	13.55	-4.636	9.043	12.28	-13.652	11.79	2.606	-14.995
74	74	0.37011	-7.237	14.396	-4.308	-5.133	16.359	10.381	3.606	13.615	-4.628	8.933	12.576	-13.676	11.692	2.506	-15.017
75	75	0.37518	-7.343	14.258	-4.553	-5.19	15.95	10.561	3.583	13.693	-4.577	8.805	12.888	-13.687	11.571	2.41	-15.024
76	76	0.38025	-7.451	14.11	-4.792	-5.262	15.527	10.756	3.573	13.764	-4.562	8.705	13.191	-13.678	11.475	2.313	-15.028
77	77	0.38532	-7.568	13.973	-5.033	-5.358	15.114	10.955	3.582	13.838	-4.575	8.669	13.483	-13.659	11.439	2.216	-15.055
78	78	0.39039	-7.671	13.848	-5.269	-5.45	14.708	11.13	3.598	13.909	-4.603	8.661	13.811	-13.62	11.425	2.162	-15.097
79	79	0.39546	-7.761	13.735	-5.501	-5.539	14.298	11.276	3.61	13.96	-4.623	8.643	14.144	-13.554	11.399	2.114	-15.125
80	80	0.40053	-7.842	13.615	-5.728	-5.628	13.877	11.412	3.613	14.005	-4.653	8.689	14.423	-13.475	11.42	2.031	-15.148
81	81	0.4056	-7.926	13.509	-5.953	-5.727	13.481	11.536	3.638	14.062	-4.692	8.646	14.709	-13.363	11.365	1.925	-15.159
82	82	0.41067	-7.991	13.433	-6.176	-5.806	13.119	11.667	3.668	14.126	-4.774	8.64	14.984	-13.233	11.338	1.82	-15.187
83	83	0.41574	-8.058	13.373	-6.4	-5.883	12.772	11.778	3.685	14.193	-4.814	8.707	15.246	-13.147	11.384	1.721	-15.243
84	84	0.42081	-8.122	13.309	-6.619	-5.962	12.41	11.916	3.699	14.243	-4.897	8.864	15.44	-13.06	11.505	1.583	-15.302
85	85	0.42588	-8.176	13.241	-6.827	-6.041	12.039	12.006	3.698	14.303	-4.921	9.075	15.66	-12.987	11.674	1.474	-15.352
86	86	0.43095	-8.218	13.173	-7.034	-6.116	11.652	12.143	3.721	14.351	-4.968	9.149	15.935	-12.888	11.725	1.368	-15.35
87	87	0.43602	-8.258	13.104	-7.251	-6.181	11.262	12.263	3.73	14.401	-4.989	9.13	16.267	-12.79	11.686	1.293	-15.341
88	88	0.44109	-8.304	13.021	-7.471	-6.253	10.858	12.415	3.744	14.459	-4.989	9.047	16.608	-12.744	11.598	1.198	-15.332
89	89	0.44616	-8.353	12.927	-7.692	-6.328	10.445	12.589	3.751	14.513	-5.018	9.038	16.938	-12.711	11.573	1.121	-15.344
90	90	0.45123	-8.389	12.825	-7.903	-6.387	10.003	12.817	3.753	14.556	-5.085	9.123	17.2	-12.735	11.639	0.994	-15.381
91	91	0.4563	-8.429	12.698	-8.103	-6.473	9.522	13.02	3.775	14.589	-5.127	9.191	17.446	-12.759	11.705	0.839	-15.407
92	92	0.46137	-8.466	12.546	-8.278	-6.567	8.984	13.239	3.8	14.595	-5.196	9.307	17.737	-12.807	11.816	0.741	-15.441
93	93	0.46644	-8.529	12.357	-8.441	-6.718	8.405	13.458	3.859	14.595	-5.245	9.334	18.113	-12.885	11.859	0.695	-15.48
94	94	0.47151	-8.601	12.144	-8.585	-6.885	7.796	13.672	3.914	14.602	-5.294	9.295	18.46	-12.939	11.844	0.583	-15.471
95	95	0.47658	-8.686	11.902	-8.714	-7.075	7.163	13.893	3.985	14.627	-5.371	9.284	18.717	-13.008	11.863	0.376	-15.48
96	96	0.48165	-8.768	11.632	-8.837	-7.272	6.497	14.1	4.063	14.646	-5.482	9.292	18.944	-13.053	11.896	0.143	-15.499
97	97	0.48672	-8.856	11.352	-8.957	-7.483	5.823	14.321	4.148	14.671	-5.623	9.33	19.199	-13.105	11.95	-0.058	-15.537
98	98	0.49179	-8.948	11.073	-9.058	-7.702	5.15	14.51	4.227	14.712	-5.773	9.361	19.475	-13.121	11.986	-0.254	-15.559
99	99	0.49686	-9.045	10.793	-9.132	-7.934	4.494	14.67	4.324	14.797	-5.949	9.353	19.797	-13.085	11.979	-0.447	-15.557
100	100	0.50193	-9.129	10.511	-9.185	-8.151	3.857	14.776	4.432	14.954	-6.08	9.289	20.072	-13.035	11.937	-0.748	-15.53
101	101	0.507	-9.196	10.225	-9.216	-8.355	3.246	14.818	4.555	15.179	-6.205	9.245	20.257	-12.942	11.914	-1.17	-15.495
102	102	0.51207	-9.243	9.955	-9.232	-8.525	2.667	14.854	4.678	15.45	-6.351	9.265	20.299	-12.841	11.957	-1.739	-15.463
103	103	0.51714	-9.267	9.715	-9.226	-8.661	2.136	14.86	4.805	15.762	-6.52	9.219	20.317	-12.678	11.929	-2.368	-15.397
104	104	0.52221	-9.268	9.511	-9.187	-8.759	1.668	14.773	4.911	16.14	-6.645	9.169	20.317	-12.474	11.887	-3.046	-15.311
105	105	0.52728	-9.26	9.332	-9.127	-8.85	1.257	14.627	5.04	16.586	-6.727	9.15	20.264	-12.287	11.889	-3.793	-15.254
106	106	0.53235	-9.252	9.182	-9.045	-8.939	0.911	14.42	5.176	17.107	-6.763	9.174	20.117	-12.085	11.943	-4.659	-15.189
107	107	0.53742	-9.233	9.076	-8.946	-9.007	0.641	14.188	5.319	17.7	-6.781	9.188	19.938	-11.843	11.994	-5.6	-15.088
108	108	0.54249	-9.199	9.029	-8.823	-9.049	0.468	13.906	5.475	18.379	-6.782	9.107	19.739	-11.529	11.963	-6.631	-14.937
109	109	0.54756	-9.152	9.025	-8.692	-9.069	0.385	13.609	5.643	19.145	-6.757	8.892	19.533	-11.18	11.816	-7.747	-14.749
110	110	0.55263	-9.101	9.065	-8.563	-9.072	0.401	13.293	5.812	20.015	-6.694	8.615	19.279	-10.791	11.62	-8.975	-14.517
111	111	0.5577	-9.052	9.146	-8.433	-9.078	0.511	12.96	5.988	20.981	-6.595	8.366	18.931	-10.384	11.464	-10.33	-14.267
112	112	0.56277	-9.013	9.268	-8.305	-9.094	0.714	12.633	6.171	22.029	-6.486	8.182	18.433	-9.965	11.382	-11.854	-14.005
113	113	0.56784	-8.992	9.422	-8.184	-9.129	1.013	12.288	6.339	23.176	-6.348	8.153	17.772	-9.533	11.452	-13.536	-13.741
114	114	0.57291	-9.002	9.594	-8.062	-9.198	1.406	11.91	6.501	24.431	-6.166	8.205	16.944	-9.106	11.618	-15.396	-13.483
115	115	0.57798	-9.063	9.774	-7.937	-9.329	1.887	11.553	6.69	25.776	-6.009	8.243	15.962	-8.663	11.795	-17.434	-13.23
116	116	0.58305	-9.181	9.955	-7.813	-9.52	2.461	11.203	6.88	27.234	-5.853	8.233	14.812	-8.183	11.945	-19.682	-12.942
117	117	0.58812	-9.362	10.119	-7.691	-9.774	3.119	10.851	7.057	28.82	-5.675	8.182	13.536	-7.672	12.077	-22.102	-12.617
118	118	0.59319	-9.604	10.252	-7.567	-10.103	3.844	10.512	7.232	30.526	-5.476	8.205	12.203	-7.186	12.296	-24.589	-12.306
119	119	0.59826	-9.902	10.341	-7.445	-10.508	4.617	10.203	7.405	32.325	-5.254	8.398	10.851	-6.768	12.688	-27.063	-12.048
120	120	0.60333	-10.238	10.391	-7.335	-10.967	5.437	9.925	7.567	34.198	-5.011	8.754	9.421	-6.423	13.253	-29.569	-11.85
121	121	0.6084	-10.594	10.402	-7.232	-11.454	6.284	9.702	7.729	36.121	-4.77	9.158	7.875	-6.153	13.88	-32.165	-11.699
122	122	0.61347	-10.951	10.384	-7.122	-11.952	7.141	9.547	7.898	38.06	-4.547	9.571	6.268	-5.953	14.524	-34.798	-11.583
123	123	0.61854	-11.294	10.352	-6.993	-12.445	8.01	9.359	8.034	40.011	-4.264	9.915	4.704	-5.815	15.103	-37.375	-11.487
124	124	0.62361	-11.609	10.321	-6.847	-12.915	8.889	9.142	8.133	41.934	-3.923	10.151	3.215	-5.707	15.575	-39.857	-11.374
125	125	0.62868	-11.891	10.294	-6.696	-13.352	9.779	8.917	8.192	43.81	-3.499	10.286	1.819	-5.621	15.94	-42.213	-11.199
126	126	0.63375	-12.139	10.277	-6.556	-13.748	10.69	8.679	8.191	45.639	-2.972	10.312	0.565	-5.582	16.175	-44.395	-10.98
127	127	0.63882	-12.352	10.275	-6.449	-14.091	11.625	8.471	8.138	47.416	-2.343	10.236	-0.522	-5.666	16.272	-46.369	-10.779
128	128	0.64389	-12.546	10.287	-6.389	-14.397	12.586	8.279	8.007	49.151	-1.565	10.137	-1.463	-5.926	16.299	-48.145	-10.628
129	129	0.64896	-12.749	10.311	-6.381	-14.687	13.578	8.089	7.778	50.852	-0.629	10.03	-2.257	-6.366	16.265	-49.729	-10.535
130	130	0.65403	-12.984	10.351	-6.422	-14.98	14.61	7.874	7.425	52.545	0.507	9.914	-2.872	-7.01	16.17	-51.112	-10.503
131	131	0.6591	-13.267	10.403	-6.511	-15.294	15.68	7.692	6.995	54.237	1.8	9.87	-3.283	-7.857	16.097	-52.264	-10.544
132	132	0.66417	-13.583	10.447	-6.657	-15.608	16.775	7.542	6.487	55.944	3.192	9.849	-3.427	-8.85	16.009	-53.143	-10.662
133	133	0.66924	-13.904	10.474	-6.864	-15.881	17.885	7.443	5.909	57.648	4.622	9.811	-3.207	-9.949	15.873	-53.639	-10.859
134	134	0.67431	-14.202	10.484	-7.139	-16.08	19.005	7.476	5.335	59.303	6.034	9.723	-2.59	-11.156	15.671	-53.685	-11.148
135	135	0.67938	-14.457	10.481	-7.473	-16.189	20.132	7.663	4.823	60.873	7.378	9.541	-1.695	-12.464	15.389	-53.368	-11.542
136	136	0.68445	-14.656	10.455	-7.843	-16.198	21.242	7.987	4.383	62.328	8.577	9.349	-0.736	-13.826	15.102	-52.863	-12.047
137	137	0.68952	-14.783	10.4	-8.217	-16.107	22.311	8.42	4.045	63.676	9.61	9.114	0.211	-15.183	14.786	-52.268	-12.617
138	138	0.69459	-14.841	10.314	-8.587	-15.935	23.326	8.939	3.819	64.901	10.432	8.89	1.111	-16.454	14.497	-51.598	-13.239
139	139	0.69966	-14.842	10.212	-8.944	-15.693	24.293	9.549	3.732	65.978	11.007	8.61	1.925	-17.566	14.166	-50.897	-13.866
140	140	0.70473	-14.795	10.105	-9.288	-15.395	25.213	10.254	3.784	66.899	11.323	8.293	2.604	-18.468	13.794	-50.219	-14.463
141	141	0.7098	-14.712	10.001	-9.598	-15.068	26.09	11.032	3.966	67.667	11.367	7.974	3.146	-19.13	13.395	-49.56	-15.029
142	142	0.71487	-14.593	9.907	-9.857	-14.722	26.917	11.827	4.25	68.291	11.156	7.583	3.65	-19.547	12.915	-48.857	-15.561
143	143	0.71994	-14.445	9.826	-10.05	-14.371	27.696	12.589	4.594	68.768	10.727	7.192	4.134	-19.729	12.413	-48.071	-16.055
144	144	0.72501	-14.262	9.753	-10.175	-14.02	28.422	13.287	4.978	69.128	10.122	6.813	4.635	-19.697	11.909	-47.192	-16.502
145	145	0.73008	-14.04	9.7	-10.235	-13.655	29.108	13.896	5.368	69.383	9.32	6.507	5.104	-19.431	11.449	-46.259	-16.903
146	146	0.73515	-13.773	9.676	-10.226	-13.269	29.752	14.365	5.712	69.511	8.377	6.282	5.49	-18.985	11.031	-45.305	-17.257
147	147	0.74022	-13.458	9.692	-10.16	-12.865	30.368	14.707	6.028	69.513	7.334	6.112	5.818	-18.417	10.647	-44.311	-17.588
148	148	0.74529	-13.115	9.751	-10.034	-12.457	30.983	14.915	6.289	69.415	6.246	5.984	6.107	-17.787	10.283	-43.271	-17.907
149	149	0.75036	-12.766	9.86	-9.856	-12.05	31.624	15.04	6.507	69.253	5.138	5.953	6.4	-17.104	9.988	-42.151	-18.183
150	150	0.75543	-12.427	10.001	-9.605	-11.688	32.286	15.064	6.691	69.025	4.08	5.925	6.645	-16.435	9.69	-41.02	-18.426
151	151	0.7605	-12.092	10.16	-9.294	-11.368	32.947	14.981	6.838	68.716	3.087	5.84	6.868	-15.799	9.346	-39.864	-18.64
152	152	0.76557	-11.752	10.33	-8.933	-11.075	33.592	14.856	6.993	68.325	2.141	5.704	7.062	-15.182	8.954	-38.701	-18.8
153	153	0.77064	-11.398	10.509	-8.555	-10.782	34.226	14.665	7.096	67.881	1.33	5.611	7.27	-14.669	8.601	-37.477	-18.928
154	154	0.77571	-11.031	10.686	-8.185	-10.481	34.851	14.445	7.18	67.386	0.645	5.532	7.443	-14.278	8.281	-36.244	-19.045
155	155	0.78078	-10.641	10.856	-7.828	-10.163	35.447	14.23	7.286	66.826	0.079	5.379	7.61	-13.972	7.915	-35.005	-19.105
156	156	0.78585	-10.226	11.014	-7.479	-9.827	36.009	13.981	7.377	66.224	-0.321	5.124	7.744	-13.787	7.487	-33.814	-19.105
157	157	0.79092	-9.78	11.166	-7.129	-9.476	36.541	13.716	7.469	65.587	-0.6	4.903	7.843	-13.722	7.111	-32.635	-19.087
158	158	0.79599	-9.325	11.304	-6.792	-9.123	37.049	13.473	7.579	64.907	-0.744	4.69	7.942	-13.77	6.762	-31.431	-19.03
159	159	0.80106	-8.887	11.414	-6.472	-8.794	37.522	13.257	7.687	64.165	-0.788	4.515	8.031	-13.895	6.457	-30.185	-18.936
160	160	0.80613	-8.5	11.487	-6.173	-8.517	37.957	13.104	7.813	63.367	-0.719	4.219	8.125	-14.06	6.057	-28.945	-18.751
161	161	0.8112	-8.17	11.524	-5.887	-8.303	38.346	13.042	7.975	62.51	-0.589	3.979	8.171	-14.246	5.717	-27.71	-18.498
162	162	0.81627	-7.882	11.533	-5.612	-8.136	38.707	13.051	8.162	61.611	-0.422	3.775	8.221	-14.476	5.413	-26.436	-18.228
163	163	0.82134	-7.626	11.506	-5.36	-8.004	39.034	13.118	8.379	60.685	-0.215	3.548	8.3	-14.756	5.105	-25.124	-17.957
164	164	0.82641	-7.397	11.448	-5.124	-7.903	39.326	13.242	8.622	59.725	0.017	3.359	8.308	-15.031	4.845	-23.856	-17.636
165	165	0.83148	-7.189	11.352	-4.902	-7.826	39.564	13.446	8.911	58.712	0.222	3.176	8.259	-15.272	4.6	-22.625	-17.259
166	166	0.83655	-7.009	11.223	-4.676	-7.784	39.752	13.681	9.196	57.645	0.401	3.083	8.18	-15.517	4.429	-21.367	-16.882
167	167	0.84162	-6.857	11.068	-4.445	-7.786	39.895	13.975	9.502	56.504	0.5	3.111	8.122	-15.713	4.358	-20.014	-16.493
168	168	0.84669	-6.732	10.899	-4.222	-7.815	40.014	14.296	9.803	55.313	0.549	3.201	8.047	-15.865	4.341	-18.634	-16.089
169	169	0.85176	-6.626	10.727	-4.004	-7.865	40.108	14.655	10.11	54.043	0.5	3.292	7.919	-15.931	4.318	-17.266	-15.655
170	170	0.85683	-6.539	10.561	-3.784	-7.939	40.177	15.051	10.427	52.69	0.327	3.476	7.766	-15.938	4.377	-15.858	-15.24
171	171	0.8619	-6.479	10.399	-3.554	-8.06	40.219	15.447	10.735	51.251	0.006	3.734	7.592	-15.877	4.499	-14.404	-14.887
172	172	0.86697	-6.442	10.246	-3.32	-8.213	40.241	15.812	10.999	49.734	-0.427	4.061	7.393	-15.754	4.679	-12.913	-14.582
173	173	0.87204	-6.421	10.107	-3.094	-8.377	40.255	16.148	11.21	48.161	-0.935	4.488	7.171	-15.582	4.951	-11.389	-14.306
174	174	0.87711	-6.406	9.988	-2.866	-8.54	40.264	16.399	11.324	46.54	-1.535	4.966	6.966	-15.322	5.256	-9.804	-14.058
175	175	0.88218	-6.381	9.89	-2.64	-8.695	40.262	16.602	11.382	44.858	-2.286	5.491	6.744	-14.95	5.591	-8.189	-13.852
176	176	0.88725	-6.336	9.803	-2.404	-8.841	40.238	16.671	11.34	43.13	-3.096	6.046	6.49	-14.515	5.948	-6.565	-13.699
177	177	0.89232	-6.257	9.732	-2.166	-8.954	40.194	16.58	11.182	41.367	-3.923	6.705	6.134	-14.047	6.401	-4.989	-13.613
178	178	0.89739	-6.161	9.688	-1.93	-9.046	40.136	16.373	10.939	39.567	-4.75	7.48	5.637	-13.585	6.972	-3.501	-13.606
179	179	0.90246	-6.067	9.679	-1.696	-9.13	40.075	16.059	10.617	37.733	-5.566	8.304	5.021	-13.111	7.603	-2.1	-13.659
180	180	0.90753	-5.988	9.707	-1.461	-9.215	40.012	15.587	10.19	35.889	-6.281	9.124	4.381	-12.638	8.247	-0.718	-13.753
181	181	0.9126	-5.922	9.755	-1.221	-9.313	39.933	14.976	9.693	34.037	-6.868	9.876	3.797	-12.2	8.849	0.704	-13.885
182	182	0.91767	-5.864	9.813	-0.984	-9.413	39.83	14.25	9.151	32.187	-7.298	10.559	3.31	-11.839	9.405	2.195	-14.059
183	183	0.92274	-5.808	9.888	-0.756	-9.495	39.719	13.395	8.56	30.351	-7.565	11.141	2.892	-11.537	9.881	3.721	-14.263
184	184	0.92781	-5.759	9.985	-0.531	-9.569	39.609	12.434	7.945	28.538	-7.682	11.639	2.532	-11.282	10.294	5.259	-14.49
185	185	0.93288	-5.723	10.089	-0.321	-9.64	39.49	11.423	7.359	26.756	-7.668	12.041	2.305	-11.086	10.64	6.864	-14.735
186	186	0.93795	-5.705	10.189	-0.134	-9.698	39.36	10.377	6.803	25.032	-7.503	12.353	2.255	-10.979	10.918	8.565	-15.004
187	187	0.94302	-5.69	10.281	0.021	-9.723	39.219	9.318	6.283	23.377	-7.222	12.627	2.392	-10.947	11.169	10.371	-15.295
188	188	0.94809	-5.672	10.366	0.163	-9.728	39.063	8.261	5.819	21.784	-6.896	12.837	2.603	-10.927	11.372	12.16	-15.59
189	189	0.95316	-5.649	10.442	0.297	-9.711	38.897	7.206	5.407	20.276	-6.559	12.965	2.793	-10.886	11.513	13.819	-15.879
190	190	0.95823	-5.621	10.499	0.417	-9.67	38.723	6.185	5.049	18.871	-6.263	13.082	2.934	-10.829	11.656	15.333	-16.202
191	191	0.9633	-5.591	10.53	0.517	-9.599	38.539	5.22	4.742	17.578	-6.037	13.227	3.047	-10.763	11.832	16.732	-16.575
192	192	0.96837	-5.553	10.534	0.6	-9.498	38.33	4.301	4.477	16.386	-5.88	13.36	3.136	-10.65	12.007	18.001	-16.957
193	193	0.97344	-5.503	10.517	0.662	-9.357	38.096	3.422	4.249	15.288	-5.798	13.517	3.139	-10.489	12.224	19.092	-17.358
194	194	0.97851	-5.445	10.486	0.7	-9.184	37.839	2.629	4.068	14.277	-5.819	13.739	3.031	-10.285	12.529	19.993	-17.777
195	195	0.98358	-5.388	10.443	0.714	-8.984	37.568	1.928	3.926	13.367	-5.925	13.998	2.812	-10.06	12.897	20.688	-18.209
196	196	0.98865	-5.344	10.388	0.721	-8.78	37.291	1.289	3.807	12.575	-6.071	14.299	2.457	-9.853	13.337	21.156	-18.677
197	197	0.99372	-5.324	10.323	0.733	-8.594	37.016	0.718	3.709	11.919	-6.262	14.677	1.953	-9.643	13.88	21.379	-19.157
198	198	0.99879	-5.331	10.249	0.748	-8.429	36.763	0.209	3.638	11.44	-6.473	15.073	1.343	-9.412	14.489	21.354	-19.61
199	199	1.00386	-5.352	10.17	0.756	-8.266	36.538	-0.219	3.595	11.16	-6.68	15.462	0.694	-9.181	15.137	21.111	-20.014
200	200	1.00893	-5.377	10.083	0.75	-8.093	36.337	-0.601	3.556	11.086	-6.82	15.883	0.034	-8.955	15.849	20.678	-20.338
201	201	1.014	-5.406	9.988	0.737	-7.918	36.148	-0.942	3.521	11.192	-6.88	16.282	-0.631	-8.666	16.574	20.028	-20.487
