# Supplementary material for: Gait phenotypes in paediatric hereditary spastic paraplegia revealed by dynamic time warping analysis and random forests
Source: PLoS One. 2018 Mar 8;13(3):e0192345. doi: 10.1371/journal.pone.0192345 (PMC5843164; doi:10.1371/journal.pone.0192345)
Supplement: S1 Data — (ZIP) [file pone.0192345.s008.zip › HSP/Left.SR.HSP5.5.csv]

	Epoch	Time	Pelvic.obliquity	Pelvic.tilt	Pelvic rotation	Hip.abd.add	Hip.flexion	Hip.rotation	Knee.abd.add	Knee.flexion	Knee.rotation	Ankle.abd.add	Ankle.flexion	Ankle.rotation	Forefoot.abd.add	Forefoot.flexion	Forefoot.rotation
1	1	0	-7.685	10.113	1.448	-8.685	34.942	1.96	2.722	9.437	-4.863	12.411	4.536	-12.098	12.646	23.799	-19.02
2	2	0.00521	-7.615	10.081	1.7	-8.57	34.785	2.024	2.636	9.692	-4.91	12.951	4.157	-12.103	13.312	23.189	-18.76
3	3	0.01042	-7.57	10.08	1.941	-8.473	34.653	2.199	2.557	10.039	-5.004	13.618	3.506	-11.966	14.124	22.198	-18.323
4	4	0.01563	-7.543	10.11	2.172	-8.399	34.543	2.439	2.509	10.462	-5.142	14.293	2.529	-11.664	14.984	20.744	-17.712
5	5	0.02084	-7.518	10.165	2.387	-8.327	34.441	2.744	2.482	10.922	-5.302	14.889	1.222	-11.25	15.796	18.825	-16.938
6	6	0.02605	-7.473	10.236	2.587	-8.237	34.324	3.173	2.477	11.329	-5.488	15.33	-0.487	-10.832	16.466	16.426	-16.024
7	7	0.03126	-7.389	10.314	2.767	-8.112	34.196	3.711	2.491	11.625	-5.64	15.561	-2.472	-10.446	16.905	13.728	-14.952
8	8	0.03647	-7.224	10.4	2.929	-7.912	34.084	4.309	2.502	11.826	-5.719	15.748	-4.334	-10.108	17.215	11.196	-13.752
9	9	0.04168	-6.983	10.48	3.067	-7.632	33.995	4.967	2.502	11.997	-5.724	16.059	-5.706	-9.834	17.533	9.204	-12.478
10	10	0.04689	-6.686	10.54	3.185	-7.302	33.911	5.684	2.51	12.205	-5.629	16.479	-6.635	-9.697	17.855	7.643	-11.191
11	11	0.0521	-6.363	10.57	3.266	-6.944	33.816	6.502	2.543	12.47	-5.5	16.88	-7.35	-9.742	18.08	6.255	-9.986
12	12	0.05731	-6.03	10.592	3.302	-6.563	33.72	7.437	2.602	12.782	-5.327	17.175	-7.758	-10.025	18.132	5.134	-8.906
13	13	0.06252	-5.702	10.613	3.287	-6.184	33.647	8.438	2.712	13.163	-5.014	17.354	-7.661	-10.627	18.042	4.499	-8.014
14	14	0.06773	-5.421	10.643	3.207	-5.83	33.626	9.552	2.869	13.652	-4.545	17.554	-7.166	-11.586	17.961	4.25	-7.327
15	15	0.07294	-5.166	10.671	3.073	-5.47	33.64	10.836	3.082	14.289	-4.019	17.853	-6.557	-12.869	17.973	4.06	-6.824
16	16	0.07815	-4.961	10.691	2.877	-5.133	33.684	12.301	3.403	15.116	-3.555	18.202	-5.983	-14.336	18.054	3.721	-6.498
17	17	0.08336	-4.777	10.699	2.646	-4.819	33.723	13.808	3.829	16.075	-3.097	18.464	-5.258	-15.909	18.117	3.417	-6.304
18	18	0.08857	-4.637	10.704	2.393	-4.548	33.745	15.337	4.331	17.021	-2.777	18.467	-4.379	-17.406	18.025	3.24	-6.203
19	19	0.09378	-4.508	10.689	2.141	-4.31	33.682	16.804	4.852	17.78	-2.638	18.304	-3.524	-18.733	17.842	3.145	-6.175
20	20	0.09899	-4.389	10.662	1.898	-4.108	33.527	18.181	5.361	18.289	-2.689	18.048	-2.789	-19.858	17.619	3.093	-6.209
21	21	0.1042	-4.276	10.615	1.687	-3.942	33.272	19.391	5.817	18.572	-2.917	17.782	-2.163	-20.705	17.42	3.08	-6.264
22	22	0.10941	-4.175	10.569	1.522	-3.824	32.937	20.372	6.195	18.672	-3.312	17.547	-1.63	-21.195	17.28	3.079	-6.301
23	23	0.11462	-4.088	10.517	1.406	-3.758	32.53	21.087	6.496	18.642	-3.903	17.348	-1.189	-21.284	17.197	3.071	-6.342
24	24	0.11983	-4.021	10.463	1.323	-3.714	32.078	21.519	6.697	18.547	-4.58	17.146	-0.834	-21.04	17.12	3.023	-6.374
25	25	0.12504	-3.97	10.413	1.269	-3.691	31.616	21.616	6.79	18.447	-5.208	16.955	-0.533	-20.528	17.059	2.945	-6.386
26	26	0.13025	-3.929	10.375	1.265	-3.688	31.153	21.339	6.768	18.354	-5.69	16.765	-0.291	-19.848	16.993	2.831	-6.398
27	27	0.13546	-3.888	10.345	1.331	-3.712	30.682	20.706	6.644	18.267	-5.978	16.522	-0.074	-19.089	16.873	2.707	-6.415
28	28	0.14067	-3.831	10.329	1.472	-3.747	30.209	19.764	6.432	18.179	-6.085	16.267	0.159	-18.326	16.739	2.627	-6.468
29	29	0.14588	-3.75	10.331	1.677	-3.776	29.742	18.577	6.151	18.091	-5.976	15.971	0.423	-17.649	16.565	2.594	-6.557
30	30	0.15109	-3.646	10.359	1.938	-3.793	29.285	17.232	5.827	17.999	-5.653	15.673	0.677	-17.093	16.383	2.554	-6.643
31	31	0.1563	-3.531	10.424	2.238	-3.808	28.86	15.836	5.489	17.907	-5.193	15.453	0.915	-16.665	16.264	2.504	-6.735
32	32	0.16151	-3.4	10.519	2.564	-3.818	28.472	14.458	5.168	17.822	-4.633	15.317	1.17	-16.395	16.222	2.475	-6.848
33	33	0.16672	-3.259	10.647	2.905	-3.818	28.12	13.216	4.896	17.731	-4.032	15.151	1.456	-16.286	16.157	2.461	-6.934
34	34	0.17193	-3.106	10.788	3.258	-3.815	27.791	12.1	4.677	17.645	-3.392	15.01	1.746	-16.328	16.118	2.435	-7.004
35	35	0.17714	-2.955	10.957	3.621	-3.817	27.499	11.144	4.52	17.558	-2.843	14.772	2.042	-16.432	15.989	2.395	-7.068
36	36	0.18235	-2.794	11.127	3.974	-3.804	27.215	10.35	4.408	17.461	-2.369	14.495	2.377	-16.605	15.825	2.387	-7.127
37	37	0.18756	-2.638	11.299	4.288	-3.781	26.934	9.772	4.356	17.338	-2.019	14.262	2.696	-16.85	15.708	2.386	-7.217
38	38	0.19277	-2.486	11.466	4.53	-3.715	26.658	9.4	4.329	17.205	-1.775	14.058	2.996	-17.139	15.611	2.379	-7.32
39	39	0.19798	-2.366	11.632	4.711	-3.648	26.387	9.245	4.345	17.071	-1.649	13.888	3.279	-17.422	15.545	2.345	-7.396
40	40	0.20319	-2.295	11.786	4.851	-3.623	26.098	9.287	4.409	16.918	-1.64	13.781	3.588	-17.695	15.542	2.342	-7.455
41	41	0.2084	-2.264	11.912	4.98	-3.635	25.778	9.436	4.482	16.757	-1.734	13.821	3.882	-17.966	15.66	2.351	-7.539
42	42	0.21361	-2.267	12.014	5.085	-3.67	25.431	9.74	4.602	16.572	-1.936	13.692	4.186	-18.224	15.627	2.352	-7.6
43	43	0.21882	-2.291	12.099	5.161	-3.713	25.073	10.063	4.728	16.388	-2.176	13.562	4.483	-18.422	15.598	2.347	-7.654
44	44	0.22403	-2.347	12.168	5.198	-3.767	24.714	10.389	4.843	16.222	-2.433	13.393	4.759	-18.577	15.523	2.318	-7.723
45	45	0.22924	-2.427	12.229	5.208	-3.822	24.343	10.762	4.944	16.037	-2.76	13.193	5.017	-18.659	15.409	2.279	-7.771
46	46	0.23445	-2.516	12.268	5.19	-3.878	23.948	11.141	5.039	15.838	-3.104	13.045	5.292	-18.696	15.346	2.273	-7.813
47	47	0.23966	-2.6	12.292	5.175	-3.933	23.532	11.511	5.133	15.622	-3.497	12.918	5.579	-18.679	15.304	2.293	-7.853
48	48	0.24487	-2.684	12.305	5.176	-3.988	23.106	11.865	5.21	15.407	-3.94	12.815	5.842	-18.602	15.268	2.295	-7.878
49	49	0.25008	-2.777	12.31	5.193	-4.053	22.674	12.186	5.277	15.199	-4.393	12.682	6.092	-18.494	15.196	2.275	-7.896
50	50	0.25529	-2.872	12.307	5.212	-4.113	22.234	12.488	5.332	14.99	-4.84	12.545	6.327	-18.404	15.118	2.252	-7.944
51	51	0.2605	-2.958	12.3	5.22	-4.148	21.801	12.707	5.361	14.805	-5.195	12.338	6.566	-18.333	14.976	2.219	-8
52	52	0.26571	-3.032	12.288	5.227	-4.169	21.375	12.857	5.377	14.646	-5.483	12.137	6.803	-18.243	14.844	2.168	-8.032
53	53	0.27092	-3.105	12.266	5.24	-4.187	20.947	12.971	5.379	14.509	-5.742	11.986	7.041	-18.14	14.754	2.116	-8.054
54	54	0.27613	-3.178	12.233	5.26	-4.201	20.514	13.047	5.361	14.382	-5.946	11.843	7.313	-18.067	14.67	2.1	-8.081
55	55	0.28134	-3.245	12.193	5.289	-4.22	20.074	13.068	5.341	14.254	-6.082	11.652	7.601	-18.026	14.549	2.098	-8.114
56	56	0.28655	-3.311	12.15	5.325	-4.239	19.632	13.039	5.308	14.137	-6.142	11.489	7.865	-18.022	14.449	2.071	-8.152
57	57	0.29176	-3.374	12.104	5.368	-4.258	19.195	12.982	5.277	14.048	-6.128	11.328	8.115	-18.083	14.356	2.012	-8.2
58	58	0.29697	-3.445	12.067	5.402	-4.279	18.785	12.902	5.244	13.996	-6.037	11.153	8.403	-18.187	14.261	1.972	-8.255
59	59	0.30218	-3.519	12.032	5.412	-4.303	18.396	12.777	5.205	13.978	-5.85	11.004	8.739	-18.314	14.203	1.971	-8.311
60	60	0.30739	-3.602	12.004	5.399	-4.327	18.035	12.577	5.146	14.005	-5.562	10.852	9.091	-18.441	14.14	1.968	-8.367
61	61	0.3126	-3.678	11.973	5.362	-4.34	17.685	12.384	5.091	14.042	-5.282	10.665	9.444	-18.524	14.044	1.96	-8.401
62	62	0.31781	-3.767	11.948	5.309	-4.367	17.349	12.239	5.044	14.086	-5.096	10.526	9.78	-18.544	13.976	1.942	-8.438
63	63	0.32302	-3.854	11.921	5.213	-4.381	17.034	12.114	4.997	14.156	-4.9	10.418	10.097	-18.57	13.932	1.908	-8.495
64	64	0.32823	-3.942	11.899	5.083	-4.391	16.727	12.027	4.958	14.231	-4.705	10.267	10.424	-18.598	13.849	1.873	-8.552
65	65	0.33344	-4.016	11.887	4.919	-4.367	16.449	11.97	4.902	14.328	-4.541	10.147	10.77	-18.591	13.786	1.854	-8.603
66	66	0.33865	-4.091	11.885	4.729	-4.336	16.192	11.925	4.831	14.441	-4.404	10.042	11.128	-18.541	13.725	1.849	-8.65
67	67	0.34386	-4.163	11.886	4.515	-4.298	15.953	11.886	4.763	14.576	-4.278	9.912	11.467	-18.465	13.629	1.814	-8.698
68	68	0.34907	-4.24	11.882	4.28	-4.267	15.72	11.797	4.686	14.727	-4.138	9.807	11.813	-18.323	13.547	1.787	-8.738
69	69	0.35428	-4.323	11.871	4.022	-4.241	15.49	11.685	4.601	14.893	-3.963	9.77	12.159	-18.18	13.529	1.771	-8.789
70	70	0.35949	-4.421	11.85	3.74	-4.223	15.251	11.65	4.526	15.047	-3.853	9.747	12.493	-18.025	13.52	1.752	-8.844
71	71	0.3647	-4.522	11.822	3.435	-4.2	15.011	11.666	4.452	15.211	-3.754	9.684	12.822	-17.882	13.467	1.713	-8.891
72	72	0.36991	-4.63	11.776	3.115	-4.186	14.76	11.672	4.364	15.392	-3.616	9.694	13.151	-17.756	13.476	1.677	-8.939
73	73	0.37512	-4.75	11.71	2.795	-4.188	14.495	11.636	4.262	15.593	-3.41	9.711	13.488	-17.644	13.49	1.638	-8.977
74	74	0.38033	-4.878	11.63	2.475	-4.203	14.215	11.607	4.158	15.794	-3.213	9.751	13.825	-17.524	13.521	1.598	-9.008
75	75	0.38554	-5.001	11.541	2.145	-4.22	13.927	11.627	4.078	15.996	-3.048	9.809	14.184	-17.415	13.58	1.578	-9.047
76	76	0.39075	-5.121	11.442	1.8	-4.239	13.637	11.645	4.009	16.218	-2.837	9.819	14.561	-17.346	13.609	1.553	-9.099
77	77	0.39596	-5.244	11.324	1.446	-4.264	13.32	11.688	3.947	16.436	-2.646	9.8	14.919	-17.279	13.605	1.497	-9.155
78	78	0.40117	-5.37	11.193	1.084	-4.293	12.979	11.791	3.892	16.636	-2.509	9.777	15.259	-17.208	13.593	1.424	-9.201
79	79	0.40638	-5.49	11.05	0.715	-4.325	12.617	11.966	3.855	16.807	-2.433	9.791	15.601	-17.139	13.615	1.373	-9.248
80	80	0.41159	-5.608	10.901	0.342	-4.363	12.245	12.194	3.831	16.963	-2.407	9.817	15.975	-17.075	13.652	1.362	-9.304
81	81	0.4168	-5.721	10.745	-0.031	-4.407	11.864	12.397	3.807	17.122	-2.348	9.909	16.343	-17.021	13.754	1.353	-9.361
82	82	0.42201	-5.821	10.592	-0.404	-4.445	11.48	12.611	3.792	17.273	-2.303	9.971	16.671	-16.951	13.825	1.294	-9.401
83	83	0.42722	-5.898	10.445	-0.777	-4.47	11.088	12.925	3.812	17.402	-2.343	9.995	16.971	-16.904	13.862	1.202	-9.447
84	84	0.43243	-5.972	10.295	-1.158	-4.492	10.677	13.291	3.842	17.507	-2.423	9.978	17.286	-16.881	13.863	1.125	-9.508
85	85	0.43764	-6.033	10.132	-1.546	-4.506	10.259	13.612	3.858	17.624	-2.446	9.965	17.62	-16.85	13.874	1.062	-9.556
86	86	0.44285	-6.076	9.975	-1.933	-4.507	9.828	13.963	3.867	17.701	-2.518	10.028	17.9	-16.808	13.939	0.977	-9.6
87	87	0.44806	-6.082	9.825	-2.305	-4.481	9.378	14.386	3.912	17.739	-2.641	10.004	18.162	-16.768	13.942	0.86	-9.608
88	88	0.45327	-6.096	9.689	-2.665	-4.475	8.922	14.737	3.941	17.771	-2.673	9.942	18.455	-16.741	13.922	0.755	-9.598
89	89	0.45848	-6.112	9.545	-3.019	-4.473	8.445	15.099	3.962	17.791	-2.717	9.873	18.761	-16.735	13.891	0.662	-9.604
90	90	0.46369	-6.117	9.407	-3.359	-4.47	7.96	15.475	3.991	17.792	-2.803	9.897	19.045	-16.732	13.946	0.572	-9.626
91	91	0.4689	-6.112	9.273	-3.683	-4.473	7.467	15.813	4.022	17.781	-2.844	9.921	19.27	-16.733	14.004	0.419	-9.626
92	92	0.47411	-6.109	9.159	-3.989	-4.491	6.971	16.191	4.07	17.729	-2.962	9.96	19.447	-16.705	14.066	0.235	-9.616
93	93	0.47932	-6.115	9.059	-4.28	-4.521	6.476	16.534	4.103	17.662	-3.058	9.985	19.638	-16.674	14.116	0.063	-9.599
94	94	0.48453	-6.124	8.965	-4.549	-4.565	5.972	16.852	4.143	17.582	-3.167	9.909	19.873	-16.597	14.073	-0.085	-9.554
95	95	0.48974	-6.134	8.872	-4.81	-4.615	5.461	17.185	4.188	17.484	-3.327	9.852	20.074	-16.495	14.037	-0.257	-9.506
96	96	0.49495	-6.153	8.787	-5.057	-4.682	4.96	17.489	4.238	17.392	-3.463	9.785	20.215	-16.403	13.993	-0.496	-9.459
97	97	0.50016	-6.184	8.714	-5.279	-4.775	4.476	17.742	4.305	17.317	-3.586	9.682	20.354	-16.288	13.917	-0.757	-9.409
98	98	0.50537	-6.221	8.662	-5.468	-4.876	4.019	17.92	4.354	17.28	-3.691	9.618	20.553	-16.156	13.866	-0.973	-9.371
99	99	0.51058	-6.265	8.632	-5.626	-4.988	3.59	18.042	4.398	17.272	-3.776	9.603	20.751	-16.025	13.857	-1.202	-9.34
100	100	0.51579	-6.314	8.619	-5.751	-5.104	3.186	18.084	4.438	17.287	-3.824	9.611	20.852	-15.871	13.861	-1.536	-9.292
101	101	0.521	-6.367	8.618	-5.85	-5.222	2.797	18.101	4.482	17.314	-3.869	9.593	20.859	-15.703	13.836	-1.98	-9.219
102	102	0.52621	-6.419	8.632	-5.943	-5.331	2.437	18.105	4.519	17.369	-3.929	9.628	20.81	-15.522	13.844	-2.481	-9.151
103	103	0.53142	-6.465	8.673	-6.028	-5.427	2.125	18.088	4.565	17.471	-3.971	9.588	20.769	-15.348	13.786	-3.008	-9.091
104	104	0.53663	-6.502	8.733	-6.088	-5.515	1.849	18.009	4.626	17.615	-3.975	9.472	20.692	-15.174	13.665	-3.606	-9.034
105	105	0.54184	-6.531	8.802	-6.124	-5.597	1.604	17.871	4.694	17.806	-3.939	9.336	20.567	-14.99	13.522	-4.279	-8.966
106	106	0.54705	-6.553	8.873	-6.152	-5.674	1.389	17.71	4.773	18.056	-3.886	9.212	20.387	-14.778	13.387	-5.039	-8.868
107	107	0.55226	-6.573	8.96	-6.184	-5.732	1.228	17.502	4.82	18.396	-3.813	9.154	20.193	-14.508	13.288	-5.846	-8.742
108	108	0.55747	-6.595	9.059	-6.218	-5.789	1.109	17.277	4.868	18.794	-3.688	9.07	19.979	-14.251	13.17	-6.71	-8.599
109	109	0.56268	-6.612	9.164	-6.253	-5.848	1.014	17.077	4.94	19.214	-3.589	9.001	19.691	-14.022	13.065	-7.648	-8.492
110	110	0.56789	-6.625	9.264	-6.274	-5.907	0.938	16.866	5.031	19.703	-3.48	8.925	19.321	-13.776	12.952	-8.716	-8.36
111	111	0.5731	-6.641	9.358	-6.289	-5.969	0.895	16.669	5.14	20.274	-3.419	8.972	18.868	-13.478	12.941	-9.899	-8.208
112	112	0.57831	-6.692	9.453	-6.305	-6.072	0.919	16.443	5.268	20.945	-3.348	9.065	18.337	-13.147	12.967	-11.19	-8.057
113	113	0.58352	-6.777	9.545	-6.344	-6.198	1.007	16.212	5.397	21.705	-3.216	9.069	17.764	-12.828	12.922	-12.564	-7.893
114	114	0.58873	-6.897	9.619	-6.409	-6.356	1.146	15.978	5.535	22.543	-3.077	8.947	17.071	-12.481	12.753	-14.09	-7.723
115	115	0.59394	-7.046	9.655	-6.489	-6.54	1.305	15.778	5.696	23.445	-2.961	8.64	16.227	-12.148	12.405	-15.8	-7.568
116	116	0.59915	-7.242	9.656	-6.572	-6.773	1.505	15.562	5.872	24.444	-2.827	8.241	15.268	-11.809	11.974	-17.665	-7.415
117	117	0.60436	-7.493	9.628	-6.64	-7.067	1.749	15.359	6.058	25.563	-2.731	8.189	14.257	-11.492	11.87	-19.58	-7.32
118	118	0.60957	-7.803	9.571	-6.684	-7.429	2.031	15.15	6.271	26.769	-2.658	8.148	13.173	-11.205	11.788	-21.586	-7.279
119	119	0.61478	-8.171	9.504	-6.683	-7.855	2.379	14.897	6.495	28.084	-2.596	8.25	11.975	-10.92	11.846	-23.719	-7.275
120	120	0.61999	-8.563	9.441	-6.641	-8.308	2.804	14.63	6.736	29.503	-2.541	8.382	10.644	-10.65	11.945	-26.009	-7.291
121	121	0.6252	-8.945	9.393	-6.578	-8.74	3.322	14.35	6.979	31.03	-2.463	8.52	9.241	-10.423	12.075	-28.386	-7.341
122	122	0.63041	-9.307	9.366	-6.486	-9.143	3.93	14.072	7.22	32.643	-2.401	8.741	7.812	-10.229	12.3	-30.782	-7.44
123	123	0.63562	-9.659	9.373	-6.351	-9.537	4.636	13.773	7.444	34.334	-2.353	9.075	6.391	-10.056	12.639	-33.151	-7.587
124	124	0.64083	-10.009	9.418	-6.192	-9.931	5.44	13.477	7.65	36.092	-2.294	9.499	4.939	-9.918	13.071	-35.532	-7.766
125	125	0.64604	-10.354	9.493	-6.047	-10.313	6.328	13.227	7.833	37.871	-2.228	10.002	3.416	-9.81	13.586	-37.938	-7.958
126	126	0.65125	-10.683	9.599	-5.925	-10.669	7.3	12.999	7.982	39.654	-2.14	10.495	1.835	-9.731	14.108	-40.344	-8.174
127	127	0.65646	-10.997	9.744	-5.816	-11.003	8.359	12.745	8.064	41.435	-1.999	10.945	0.25	-9.662	14.6	-42.7	-8.389
128	128	0.66167	-11.286	9.916	-5.725	-11.305	9.478	12.493	8.09	43.198	-1.825	11.355	-1.291	-9.564	15.058	-44.971	-8.559
129	129	0.66688	-11.541	10.108	-5.656	-11.565	10.636	12.269	8.08	44.908	-1.612	11.623	-2.776	-9.49	15.386	-47.137	-8.702
130	130	0.67209	-11.771	10.305	-5.633	-11.787	11.82	12.065	8.017	46.556	-1.33	11.711	-4.214	-9.496	15.545	-49.203	-8.858
131	131	0.6773	-11.984	10.511	-5.676	-11.978	13.027	11.906	7.901	48.137	-1.009	11.785	-5.589	-9.559	15.684	-51.13	-9.041
132	132	0.68251	-12.179	10.702	-5.797	-12.132	14.24	11.714	7.666	49.688	-0.568	11.941	-6.836	-9.676	15.893	-52.872	-9.228
133	133	0.68772	-12.35	10.871	-5.957	-12.243	15.435	11.476	7.334	51.208	-0.04	12.092	-7.749	-9.821	16.09	-54.246	-9.41
134	134	0.69293	-12.482	11.001	-6.163	-12.3	16.595	11.265	6.979	52.697	0.524	12.187	-8.14	-10.014	16.236	-55.074	-9.615
135	135	0.69814	-12.571	11.09	-6.423	-12.294	17.72	11.061	6.581	54.166	1.129	12.239	-7.942	-10.263	16.345	-55.287	-9.872
136	136	0.70335	-12.606	11.133	-6.787	-12.188	18.821	10.883	6.118	55.613	1.757	12.172	-7.315	-10.537	16.343	-55.052	-10.156
137	137	0.70856	-12.619	11.128	-7.23	-12.018	19.881	10.811	5.662	56.973	2.336	12.118	-6.517	-10.824	16.347	-54.563	-10.451
138	138	0.71377	-12.625	11.058	-7.731	-11.819	20.877	10.878	5.281	58.211	2.87	12.058	-5.684	-11.211	16.343	-53.918	-10.82
139	139	0.71898	-12.643	10.909	-8.24	-11.641	21.793	11.008	4.96	59.339	3.415	11.983	-4.844	-11.752	16.319	-53.15	-11.292
140	140	0.72419	-12.661	10.686	-8.755	-11.47	22.624	11.215	4.715	60.351	3.909	11.922	-4.026	-12.344	16.311	-52.293	-11.813
141	141	0.7294	-12.674	10.41	-9.26	-11.301	23.39	11.45	4.525	61.278	4.366	11.861	-3.248	-12.942	16.317	-51.398	-12.345
142	142	0.73461	-12.663	10.089	-9.757	-11.107	24.08	11.782	4.454	62.098	4.735	11.707	-2.525	-13.553	16.243	-50.496	-12.891
143	143	0.73982	-12.629	9.729	-10.238	-10.896	24.701	12.197	4.494	62.811	5.025	11.461	-1.842	-14.156	16.089	-49.572	-13.437
144	144	0.74503	-12.574	9.333	-10.686	-10.682	25.251	12.641	4.603	63.409	5.265	11.232	-1.199	-14.768	15.945	-48.596	-14.002
145	145	0.75024	-12.505	8.919	-11.073	-10.48	25.743	13.093	4.774	63.895	5.421	11.029	-0.618	-15.34	15.815	-47.593	-14.568
146	146	0.75545	-12.433	8.509	-11.366	-10.315	26.195	13.514	5.006	64.28	5.512	10.859	-0.104	-15.85	15.715	-46.585	-15.106
147	147	0.76066	-12.357	8.123	-11.561	-10.18	26.627	13.871	5.267	64.575	5.553	10.675	0.361	-16.293	15.6	-45.576	-15.604
148	148	0.76587	-12.26	7.772	-11.671	-10.051	27.044	14.155	5.554	64.778	5.52	10.411	0.811	-16.642	15.42	-44.549	-16.06
149	149	0.77108	-12.117	7.471	-11.719	-9.88	27.456	14.334	5.817	64.885	5.387	10.086	1.264	-16.846	15.184	-43.481	-16.457
150	150	0.77629	-11.924	7.231	-11.72	-9.655	27.876	14.398	6.023	64.888	5.173	9.743	1.71	-16.909	14.917	-42.361	-16.789
151	151	0.7815	-11.708	7.063	-11.68	-9.403	28.329	14.392	6.202	64.787	4.892	9.381	2.133	-16.837	14.622	-41.204	-17.042
152	152	0.78671	-11.504	6.962	-11.588	-9.168	28.829	14.305	6.332	64.593	4.561	9.071	2.505	-16.62	14.358	-40.019	-17.206
153	153	0.79192	-11.324	6.935	-11.442	-8.959	29.398	14.158	6.432	64.339	4.196	8.799	2.822	-16.323	14.115	-38.831	-17.324
154	154	0.79713	-11.164	6.974	-11.239	-8.773	30.027	13.965	6.52	64.038	3.796	8.513	3.082	-15.952	13.851	-37.665	-17.39
155	155	0.80234	-11.009	7.071	-11.017	-8.588	30.718	13.715	6.567	63.699	3.404	8.205	3.296	-15.508	13.564	-36.519	-17.382
156	156	0.80755	-10.839	7.214	-10.805	-8.367	31.434	13.478	6.613	63.286	2.99	7.973	3.443	-15.011	13.337	-35.37	-17.32
157	157	0.81276	-10.634	7.39	-10.619	-8.092	32.15	13.296	6.696	62.782	2.568	7.772	3.514	-14.495	13.133	-34.234	-17.196
158	158	0.81797	-10.415	7.574	-10.431	-7.816	32.851	13.08	6.756	62.215	2.195	7.527	3.526	-13.968	12.884	-33.136	-17.01
159	159	0.82318	-10.186	7.761	-10.247	-7.531	33.537	12.851	6.792	61.584	1.876	7.285	3.498	-13.495	12.624	-32.034	-16.811
160	160	0.82839	-9.958	7.956	-10.056	-7.267	34.208	12.687	6.906	60.896	1.572	7.008	3.492	-13.034	12.337	-30.893	-16.577
161	161	0.8336	-9.732	8.137	-9.878	-7.004	34.834	12.601	7.069	60.128	1.276	6.796	3.489	-12.605	12.102	-29.693	-16.321
162	162	0.83881	-9.519	8.289	-9.718	-6.757	35.399	12.564	7.251	59.291	1.019	6.575	3.522	-12.24	11.853	-28.433	-16.065
163	163	0.84402	-9.337	8.418	-9.595	-6.532	35.93	12.599	7.451	58.38	0.78	6.325	3.544	-11.918	11.57	-27.143	-15.809
164	164	0.84923	-9.183	8.525	-9.502	-6.334	36.421	12.731	7.698	57.396	0.543	6.126	3.566	-11.643	11.327	-25.801	-15.567
165	165	0.85444	-9.06	8.601	-9.397	-6.193	36.857	12.91	7.967	56.349	0.325	6.062	3.622	-11.471	11.199	-24.357	-15.39
166	166	0.85965	-8.941	8.646	-9.274	-6.081	37.226	13.083	8.225	55.235	0.128	6.115	3.709	-11.398	11.167	-22.819	-15.278
167	167	0.86486	-8.825	8.665	-9.155	-5.975	37.546	13.241	8.452	54.066	-0.04	6.201	3.83	-11.407	11.159	-21.205	-15.214
168	168	0.87007	-8.716	8.657	-9.05	-5.874	37.806	13.426	8.651	52.814	-0.224	6.483	3.942	-11.488	11.314	-19.5	-15.213
169	169	0.87528	-8.631	8.62	-8.938	-5.81	37.996	13.661	8.86	51.484	-0.426	6.873	4.078	-11.613	11.558	-17.717	-15.234
170	170	0.88049	-8.558	8.556	-8.807	-5.78	38.128	13.88	9.042	50.093	-0.641	7.349	4.267	-11.775	11.871	-15.829	-15.299
171	171	0.8857	-8.478	8.476	-8.666	-5.757	38.217	14.05	9.176	48.652	-0.869	7.905	4.506	-11.965	12.249	-13.837	-15.418
172	172	0.89091	-8.396	8.392	-8.496	-5.765	38.266	14.205	9.298	47.146	-1.164	8.561	4.731	-12.148	12.709	-11.798	-15.576
173	173	0.89612	-8.335	8.317	-8.277	-5.818	38.285	14.342	9.395	45.55	-1.55	9.311	4.873	-12.325	13.244	-9.76	-15.789
174	174	0.90133	-8.292	8.255	-8.038	-5.887	38.282	14.413	9.407	43.879	-1.994	10.075	4.922	-12.451	13.773	-7.758	-16.014
175	175	0.90654	-8.248	8.198	-7.81	-5.944	38.254	14.414	9.338	42.143	-2.463	10.803	4.905	-12.503	14.262	-5.789	-16.221
176	176	0.91175	-8.202	8.152	-7.567	-6.012	38.199	14.349	9.22	40.365	-2.971	11.464	4.928	-12.498	14.679	-3.779	-16.436
177	177	0.91696	-8.151	8.12	-7.284	-6.104	38.115	14.216	9.048	38.531	-3.551	12.177	4.953	-12.396	15.117	-1.73	-16.641
178	178	0.92217	-8.082	8.114	-6.969	-6.187	38.008	13.96	8.807	36.65	-4.15	12.779	4.906	-12.194	15.46	0.231	-16.808
179	179	0.92738	-7.995	8.127	-6.65	-6.249	37.87	13.601	8.509	34.698	-4.771	13.386	4.7	-11.96	15.823	2.085	-17.02
180	180	0.93259	-7.908	8.179	-6.303	-6.314	37.73	13.129	8.127	32.718	-5.355	14.12	4.447	-11.727	16.288	3.947	-17.281
181	181	0.9378	-7.841	8.255	-5.926	-6.418	37.576	12.555	7.709	30.738	-5.87	14.748	4.23	-11.47	16.66	5.79	-17.536
182	182	0.94301	-7.786	8.352	-5.548	-6.504	37.411	11.862	7.214	28.76	-6.286	15.211	4.021	-11.23	16.874	7.585	-17.808
183	183	0.94822	-7.745	8.457	-5.178	-6.593	37.226	11.071	6.676	26.774	-6.587	15.561	3.781	-10.966	16.988	9.297	-18.046
184	184	0.95343	-7.694	8.572	-4.81	-6.675	37.037	10.133	6.113	24.826	-6.661	15.811	3.564	-10.777	17.022	10.966	-18.284
185	185	0.95864	-7.65	8.704	-4.423	-6.766	36.853	9.167	5.579	22.922	-6.649	16.056	3.324	-10.653	17.068	12.563	-18.544
186	186	0.96385	-7.593	8.834	-4.033	-6.829	36.658	8.165	5.053	21.078	-6.566	16.306	3.079	-10.55	17.128	14.089	-18.798
187	187	0.96906	-7.533	8.959	-3.666	-6.86	36.465	7.162	4.551	19.323	-6.384	16.465	2.904	-10.502	17.108	15.57	-19.043
188	188	0.97427	-7.459	9.069	-3.327	-6.847	36.264	6.162	4.081	17.666	-6.101	16.483	2.835	-10.564	16.961	17.024	-19.319
189	189	0.97948	-7.372	9.159	-3.008	-6.813	36.047	5.17	3.659	16.105	-5.746	16.441	2.771	-10.673	16.778	18.364	-19.591
190	190	0.98469	-7.283	9.22	-2.694	-6.776	35.799	4.192	3.293	14.634	-5.375	16.302	2.706	-10.732	16.536	19.555	-19.793
191	191	0.9899	-7.198	9.249	-2.383	-6.74	35.527	3.263	2.981	13.286	-4.99	16.111	2.724	-10.815	16.258	20.682	-19.977
192	192	0.99511	-7.115	9.265	-2.082	-6.695	35.258	2.419	2.711	12.068	-4.601	15.965	2.908	-10.963	16.014	21.868	-20.17
193	193	1.00032	-7.03	9.271	-1.814	-6.626	34.998	1.696	2.494	10.974	-4.24	15.86	3.176	-11.152	15.823	23.032	-20.356
194	194	1.00553	-6.951	9.268	-1.572	-6.546	34.749	1.082	2.329	10.021	-3.916	15.797	3.36	-11.364	15.72	23.996	-20.54
195	195	1.01074	-6.887	9.248	-1.345	-6.467	34.51	0.603	2.201	9.236	-3.688	15.828	3.424	-11.586	15.746	24.729	-20.738
196	196	1.01595	-6.846	9.215	-1.123	-6.407	34.301	0.244	2.097	8.662	-3.543	15.969	3.461	-11.82	15.892	25.304	-20.955
197	197	1.02116	-6.815	9.172	-0.914	-6.349	34.12	0.012	2.022	8.285	-3.485	16.143	3.51	-12.048	16.092	25.733	-21.156
198	198	1.02637	-6.774	9.131	-0.732	-6.26	33.976	-0.125	1.969	8.096	-3.493	16.292	3.554	-12.221	16.305	25.978	-21.299
199	199	1.03158	-6.714	9.089	-0.594	-6.12	33.865	-0.165	1.921	8.094	-3.571	16.43	3.588	-12.278	16.54	26.022	-21.327
200	200	1.03679	-6.652	9.051	-0.478	-5.959	33.786	-0.057	1.884	8.281	-3.7	16.652	3.556	-12.302	16.89	25.835	-21.253
201	201	1.042	-6.597	9.023	-0.379	-5.798	33.729	0.188	1.879	8.636	-3.882	16.941	3.391	-12.265	17.355	25.348	-21.062
