# Supplementary material for: Gait phenotypes in paediatric hereditary spastic paraplegia revealed by dynamic time warping analysis and random forests
Source: PLoS One. 2018 Mar 8;13(3):e0192345. doi: 10.1371/journal.pone.0192345 (PMC5843164; doi:10.1371/journal.pone.0192345)
Supplement: S1 Data — (ZIP) [file pone.0192345.s008.zip › HSP/Left.SR.HSP6.1.csv]

	Epoch	Time	Pelvic.obliquity	Pelvic.tilt	Pelvic rotation	Hip.abd.add	Hip.flexion	Hip.rotation	Knee.abd.add	Knee.flexion	Knee.rotation	Ankle.abd.add	Ankle.flexion	Ankle.rotation	Forefoot.abd.add	Forefoot.flexion	Forefoot.rotation
1	1	0	-2.714	18.352	-1.75	-1.651	50.121	17.516	8.474	26.17	-30.31	6.573	-9.596	13.068	10.398	-4.29	-4.677
2	2	0.00551	-2.683	18.77	-1.121	-1.648	50.057	18.106	8.463	26.017	-30.287	6.446	-8.25	11.599	9.673	-3.349	-5.076
3	3	0.01102	-2.615	19.203	-0.465	-1.647	49.963	18.659	8.45	25.978	-30.196	6.479	-6.555	9.906	9.019	-2.171	-5.643
4	4	0.01653	-2.53	19.644	0.195	-1.644	49.844	19.177	8.422	26.039	-30.021	6.466	-4.736	8.013	8.311	-0.964	-6.344
5	5	0.02204	-2.435	20.084	0.855	-1.649	49.695	19.688	8.412	26.187	-29.771	6.088	-2.908	6.034	7.284	0.114	-7.039
6	6	0.02755	-2.34	20.524	1.519	-1.673	49.509	20.192	8.41	26.384	-29.467	5.436	-1.072	4.113	6.038	1.085	-7.611
7	7	0.03306	-2.253	20.965	2.186	-1.726	49.265	20.675	8.37	26.53	-29.213	4.767	0.833	2.409	4.81	2.12	-8.012
8	8	0.03857	-2.174	21.401	2.854	-1.793	48.961	21.104	8.228	26.555	-29.143	4.096	2.695	1.017	3.616	3.207	-8.3
9	9	0.04408	-2.088	21.814	3.526	-1.858	48.581	21.383	7.905	26.384	-29.207	3.27	3.936	-0.066	2.372	3.848	-8.491
10	10	0.04959	-1.974	22.185	4.201	-1.91	48.103	21.571	7.401	25.893	-29.439	2.213	3.976	-0.796	1.057	3.567	-8.515
11	11	0.0551	-1.828	22.525	4.859	-1.92	47.586	21.761	6.757	25.158	-29.782	1.036	3.052	-1.292	-0.287	2.586	-8.388
12	12	0.06061	-1.619	22.826	5.508	-1.873	47.198	21.974	6.168	24.605	-30.12	-0.077	2.091	-1.726	-1.597	1.57	-8.178
13	13	0.06612	-1.345	23.075	6.131	-1.774	46.998	22.289	5.835	24.501	-30.44	-1.076	1.713	-2.189	-2.859	0.899	-7.929
14	14	0.07163	-1.016	23.257	6.714	-1.636	46.915	22.797	5.837	24.805	-30.831	-1.744	1.842	-2.695	-3.818	0.48	-7.668
15	15	0.07714	-0.662	23.369	7.24	-1.472	46.811	23.625	6.128	25.247	-31.43	-1.952	2.137	-3.275	-4.301	0.125	-7.45
16	16	0.08265	-0.288	23.405	7.709	-1.298	46.588	24.848	6.674	25.567	-32.358	-1.942	2.476	-3.896	-4.519	-0.169	-7.27
17	17	0.08816	0.108	23.38	8.107	-1.104	46.217	26.493	7.446	25.623	-33.606	-1.978	2.858	-4.588	-4.704	-0.355	-7.114
18	18	0.09367	0.53	23.317	8.424	-0.88	45.687	28.596	8.401	25.318	-35.107	-2.105	3.267	-5.478	-4.885	-0.408	-6.994
19	19	0.09918	0.962	23.24	8.643	-0.627	45.049	31.082	9.478	24.688	-36.777	-2.149	3.77	-6.569	-4.889	-0.26	-6.912
20	20	0.10469	1.423	23.145	8.775	-0.324	44.325	33.602	10.484	23.826	-38.481	-1.984	4.477	-7.731	-4.614	0.201	-6.887
21	21	0.1102	1.91	23.049	8.835	0.013	43.626	35.844	11.382	22.932	-40.066	-1.827	5.327	-8.817	-4.276	0.809	-6.948
22	22	0.11571	2.406	22.981	8.846	0.371	43.023	37.448	12.06	22.188	-41.29	-1.653	6.197	-9.636	-3.904	1.407	-7.027
23	23	0.12122	2.871	22.974	8.815	0.712	42.561	38.234	12.478	21.707	-41.985	-1.41	6.988	-10.092	-3.491	1.879	-7.079
24	24	0.12673	3.28	23.025	8.738	1.04	42.216	38.193	12.603	21.501	-42.125	-1.136	7.696	-10.163	-3.103	2.241	-7.077
25	25	0.13224	3.637	23.108	8.618	1.349	41.926	37.434	12.463	21.479	-41.829	-0.93	8.297	-9.846	-2.831	2.491	-7.017
26	26	0.13775	3.971	23.193	8.478	1.645	41.633	36.087	12.088	21.557	-41.194	-0.643	8.724	-9.245	-2.529	2.606	-6.927
27	27	0.14326	4.3	23.277	8.324	1.954	41.326	34.283	11.492	21.682	-40.271	-0.34	8.871	-8.489	-2.258	2.487	-6.839
28	28	0.14877	4.615	23.367	8.151	2.254	41.01	32.211	10.772	21.784	-39.185	-0.024	8.857	-7.628	-1.984	2.255	-6.758
29	29	0.15428	4.897	23.461	7.96	2.521	40.66	30.145	10.032	21.777	-38.114	0.296	8.767	-6.735	-1.689	1.995	-6.686
30	30	0.15979	5.138	23.604	7.741	2.763	40.261	28.249	9.325	21.573	-37.148	0.448	8.698	-5.884	-1.502	1.785	-6.637
31	31	0.1653	5.347	23.8	7.483	2.987	39.884	26.547	8.687	21.277	-36.25	0.632	8.632	-5.076	-1.26	1.603	-6.575
32	32	0.17081	5.521	23.969	7.206	3.183	39.429	25.115	8.159	20.862	-35.47	0.799	8.611	-4.388	-0.999	1.481	-6.54
33	33	0.17632	5.663	24.12	6.926	3.342	38.931	23.936	7.745	20.368	-34.817	0.974	8.642	-3.812	-0.709	1.423	-6.542
34	34	0.18183	5.76	24.256	6.633	3.459	38.404	23.03	7.456	19.809	-34.299	1.085	8.731	-3.344	-0.457	1.43	-6.579
35	35	0.18734	5.81	24.373	6.32	3.557	37.835	22.42	7.247	19.195	-33.909	1.156	8.876	-2.998	-0.238	1.502	-6.636
36	36	0.19285	5.829	24.47	6.006	3.652	37.207	22.019	7.068	18.519	-33.626	1.136	9.057	-2.731	-0.11	1.623	-6.697
37	37	0.19836	5.826	24.54	5.712	3.722	36.535	21.761	6.918	17.809	-33.424	1.222	9.256	-2.538	0.115	1.784	-6.78
38	38	0.20387	5.808	24.583	5.441	3.766	35.829	21.598	6.789	17.091	-33.279	1.424	9.437	-2.383	0.442	1.945	-6.865
39	39	0.20938	5.773	24.589	5.18	3.783	35.089	21.524	6.712	16.357	-33.197	1.542	9.596	-2.247	0.7	2.076	-6.96
40	40	0.21489	5.726	24.592	4.917	3.797	34.346	21.536	6.641	15.625	-33.171	1.67	9.705	-2.133	0.959	2.159	-7.063
41	41	0.2204	5.667	24.592	4.647	3.799	33.588	21.648	6.595	14.864	-33.199	1.679	9.77	-2.06	1.114	2.194	-7.181
42	42	0.22591	5.582	24.603	4.371	3.787	32.845	21.849	6.554	14.106	-33.261	1.621	9.769	-2	1.21	2.155	-7.279
43	43	0.23142	5.455	24.665	4.088	3.731	32.145	22.235	6.551	13.322	-33.382	1.522	9.748	-2.018	1.284	2.098	-7.364
44	44	0.23693	5.358	24.718	3.864	3.658	31.419	22.584	6.542	12.527	-33.419	1.486	9.761	-2.128	1.422	2.072	-7.431
45	45	0.24244	5.314	24.711	3.704	3.598	30.63	22.829	6.503	11.74	-33.354	1.499	9.829	-2.281	1.597	2.101	-7.466
46	46	0.24795	5.262	24.694	3.554	3.508	29.821	23.238	6.503	10.906	-33.405	1.541	9.913	-2.488	1.812	2.162	-7.509
47	47	0.25346	5.195	24.655	3.413	3.368	28.958	24.092	6.593	9.931	-33.875	1.453	9.956	-2.703	1.935	2.206	-7.543
48	48	0.25897	5.118	24.599	3.276	3.213	28.101	24.934	6.684	8.978	-34.335	1.239	9.974	-2.928	1.946	2.2	-7.591
49	49	0.26448	5.043	24.547	3.143	3.045	27.266	25.745	6.754	8.04	-34.822	1.14	9.923	-3.109	2.059	2.145	-7.644
50	50	0.26999	4.968	24.494	3.015	2.871	26.467	26.53	6.822	7.146	-35.327	0.981	9.91	-3.205	2.103	2.107	-7.65
51	51	0.2755	4.883	24.424	2.891	2.679	25.689	27.311	6.892	6.291	-35.885	0.926	9.911	-3.224	2.233	2.088	-7.634
52	52	0.28101	4.79	24.34	2.778	2.457	24.935	28.039	6.982	5.482	-36.428	0.94	9.934	-3.188	2.426	2.081	-7.596
53	53	0.28652	4.69	24.249	2.681	2.207	24.183	28.74	7.064	4.673	-37.004	1.003	9.897	-3.093	2.66	2.025	-7.545
54	54	0.29203	4.569	24.14	2.589	1.937	23.433	29.261	7.119	3.922	-37.424	1.087	9.844	-2.984	2.897	1.945	-7.503
55	55	0.29754	4.42	24.012	2.492	1.63	22.672	29.725	7.18	3.178	-37.792	1.165	9.782	-2.883	3.132	1.853	-7.488
56	56	0.30305	4.254	23.871	2.389	1.307	21.898	30.173	7.219	2.436	-38.149	1.302	9.73	-2.747	3.413	1.786	-7.45
57	57	0.30856	4.083	23.722	2.284	0.973	21.136	30.477	7.268	1.727	-38.387	1.374	9.669	-2.572	3.632	1.695	-7.401
58	58	0.31407	3.913	23.559	2.166	0.634	20.369	30.762	7.319	1.025	-38.617	1.535	9.626	-2.398	3.932	1.633	-7.37
59	59	0.31958	3.752	23.388	2.032	0.296	19.585	31.164	7.38	0.286	-38.895	1.589	9.584	-2.269	4.15	1.562	-7.325
60	60	0.32509	3.596	23.209	1.885	-0.036	18.768	31.606	7.405	-0.499	-39.191	1.723	9.462	-2.138	4.456	1.444	-7.259
61	61	0.3306	3.432	23.004	1.717	-0.386	17.917	32.152	7.424	-1.323	-39.534	1.855	9.276	-2.047	4.778	1.272	-7.19
62	62	0.33611	3.248	22.77	1.522	-0.765	17.033	32.752	7.446	-2.173	-39.875	1.979	9.051	-1.98	5.11	1.067	-7.117
63	63	0.34162	3.046	22.512	1.296	-1.172	16.128	33.374	7.479	-3.026	-40.174	2.112	8.717	-1.928	5.472	0.743	-7.018
64	64	0.34713	2.844	22.245	1.041	-1.582	15.203	34.067	7.497	-3.906	-40.519	2.181	8.267	-1.881	5.79	0.298	-6.912
65	65	0.35264	2.655	21.971	0.757	-1.971	14.274	34.784	7.493	-4.773	-40.837	2.191	7.889	-1.834	6.039	-0.092	-6.78
66	66	0.35815	2.483	21.679	0.45	-2.351	13.343	35.475	7.508	-5.623	-41.096	2.085	7.673	-1.796	6.173	-0.348	-6.645
67	67	0.36366	2.32	21.364	0.127	-2.724	12.418	36.148	7.526	-6.412	-41.303	2.107	7.54	-1.767	6.409	-0.536	-6.503
68	68	0.36917	2.162	21.028	-0.214	-3.094	11.481	36.852	7.544	-7.178	-41.496	2.141	7.414	-1.745	6.659	-0.737	-6.338
69	69	0.37468	2.015	20.678	-0.581	-3.434	10.552	37.495	7.541	-7.883	-41.603	2.242	7.304	-1.734	6.953	-0.928	-6.182
70	70	0.38019	1.893	20.323	-0.972	-3.74	9.651	38.114	7.552	-8.536	-41.644	2.263	7.226	-1.766	7.166	-1.112	-6.046
71	71	0.3857	1.805	19.975	-1.388	-3.988	8.823	38.676	7.593	-9.07	-41.595	2.18	7.194	-1.793	7.259	-1.3	-5.893
72	72	0.39121	1.755	19.641	-1.827	-4.176	8.078	39.219	7.67	-9.479	-41.503	2.192	7.287	-1.833	7.419	-1.402	-5.76
73	73	0.39672	1.742	19.33	-2.279	-4.3	7.414	39.783	7.763	-9.788	-41.445	2.233	7.431	-1.851	7.59	-1.487	-5.632
74	74	0.40223	1.794	19.022	-2.72	-4.341	6.796	40.315	7.885	-10.006	-41.396	2.279	7.56	-1.824	7.758	-1.624	-5.484
75	75	0.40774	1.89	18.729	-3.191	-4.311	6.261	40.856	8.044	-10.121	-41.344	2.331	7.698	-1.783	7.926	-1.787	-5.338
76	76	0.41325	2.027	18.462	-3.712	-4.207	5.81	41.469	8.217	-10.153	-41.323	2.331	7.863	-1.724	8.032	-1.949	-5.185
77	77	0.41876	2.206	18.226	-4.28	-4.015	5.431	42.105	8.391	-10.087	-41.271	2.322	8.072	-1.711	8.113	-2.091	-5.075
78	78	0.42427	2.42	18.021	-4.887	-3.756	5.111	42.818	8.571	-9.956	-41.253	2.318	8.269	-1.72	8.195	-2.274	-4.987
79	79	0.42978	2.65	17.84	-5.515	-3.466	4.844	43.578	8.769	-9.771	-41.276	2.284	8.523	-1.68	8.24	-2.427	-4.869
80	80	0.43529	2.898	17.678	-6.16	-3.146	4.617	44.308	8.984	-9.522	-41.268	2.337	8.869	-1.646	8.347	-2.5	-4.783
81	81	0.4408	3.146	17.541	-6.822	-2.822	4.406	45.006	9.203	-9.255	-41.244	2.426	9.332	-1.588	8.475	-2.459	-4.723
82	82	0.44631	3.391	17.42	-7.495	-2.493	4.195	45.642	9.426	-8.968	-41.189	2.361	9.854	-1.475	8.438	-2.382	-4.655
83	83	0.45182	3.637	17.295	-8.166	-2.174	3.969	46.18	9.669	-8.658	-41.073	2.261	10.385	-1.344	8.356	-2.312	-4.609
84	84	0.45733	3.879	17.143	-8.828	-1.871	3.7	46.624	9.919	-8.318	-40.89	2.161	10.934	-1.197	8.254	-2.241	-4.572
85	85	0.46284	4.095	16.945	-9.473	-1.603	3.371	46.949	10.161	-7.938	-40.639	2.069	11.526	-1.013	8.128	-2.139	-4.546
86	86	0.46835	4.288	16.7	-10.088	-1.377	2.98	47.143	10.408	-7.528	-40.303	1.957	12.135	-0.812	7.963	-2.039	-4.529
87	87	0.47386	4.459	16.421	-10.672	-1.203	2.544	47.301	10.646	-7.121	-39.984	1.952	12.665	-0.576	7.89	-2.016	-4.499
88	88	0.47937	4.608	16.127	-11.218	-1.091	2.074	47.408	10.883	-6.737	-39.697	2.004	13.104	-0.275	7.863	-2.08	-4.443
89	89	0.48488	4.711	15.824	-11.723	-1.058	1.58	47.465	11.109	-6.384	-39.395	2.125	13.456	-0.001	7.908	-2.222	-4.404
90	90	0.49039	4.778	15.532	-12.185	-1.066	1.09	47.48	11.315	-6.033	-39.106	2.19	13.77	0.281	7.89	-2.403	-4.367
91	91	0.4959	4.818	15.253	-12.603	-1.101	0.599	47.495	11.479	-5.686	-38.835	2.355	14.061	0.546	7.958	-2.601	-4.319
92	92	0.50141	4.848	14.983	-12.979	-1.161	0.101	47.569	11.614	-5.37	-38.648	2.597	14.308	0.806	8.099	-2.841	-4.252
93	93	0.50692	4.881	14.731	-13.311	-1.222	-0.405	47.7	11.704	-5.075	-38.524	2.891	14.507	1.046	8.284	-3.129	-4.161
94	94	0.51243	4.928	14.521	-13.593	-1.275	-0.897	47.868	11.763	-4.816	-38.457	3.282	14.668	1.254	8.566	-3.448	-4.063
95	95	0.51794	4.986	14.371	-13.832	-1.329	-1.355	48.108	11.814	-4.621	-38.443	3.601	14.82	1.422	8.802	-3.778	-3.936
96	96	0.52345	5.057	14.274	-14.029	-1.366	-1.788	48.412	11.827	-4.462	-38.481	3.99	14.874	1.55	9.115	-4.198	-3.782
97	97	0.52896	5.149	14.234	-14.19	-1.386	-2.181	48.781	11.84	-4.345	-38.6	4.359	14.857	1.722	9.426	-4.699	-3.552
98	98	0.53447	5.262	14.283	-14.333	-1.352	-2.492	49.152	11.842	-4.203	-38.66	4.708	14.709	1.835	9.739	-5.349	-3.285
99	99	0.53998	5.383	14.459	-14.48	-1.26	-2.682	49.587	11.815	-4.043	-38.771	5.069	14.505	1.965	10.052	-6.069	-2.976
100	100	0.54549	5.511	14.75	-14.636	-1.126	-2.759	50.012	11.768	-3.873	-38.844	5.393	14.162	2.131	10.329	-6.928	-2.59
101	101	0.551	5.645	15.16	-14.781	-0.959	-2.709	50.378	11.738	-3.703	-38.869	5.539	13.723	2.331	10.444	-7.886	-2.149
102	102	0.55651	5.768	15.68	-14.896	-0.767	-2.53	50.654	11.717	-3.512	-38.829	5.619	13.22	2.565	10.493	-8.906	-1.652
103	103	0.56202	5.869	16.293	-14.991	-0.559	-2.225	50.815	11.724	-3.275	-38.679	5.584	12.653	2.804	10.439	-9.999	-1.123
104	104	0.56753	5.943	16.971	-15.072	-0.328	-1.818	50.874	11.746	-2.969	-38.416	5.424	12.014	3.017	10.261	-11.177	-0.581
105	105	0.57304	5.979	17.68	-15.138	-0.101	-1.338	50.876	11.772	-2.594	-38.111	5.353	11.283	3.231	10.152	-12.455	-0.028
106	106	0.57855	5.974	18.376	-15.196	0.1	-0.833	50.825	11.821	-2.186	-37.77	5.155	10.487	3.463	9.923	-13.799	0.537
107	107	0.58406	5.903	19.037	-15.241	0.262	-0.316	50.714	11.871	-1.702	-37.36	4.957	9.68	3.684	9.675	-15.171	1.107
108	108	0.58957	5.755	19.674	-15.251	0.367	0.214	50.59	11.911	-1.188	-36.986	4.702	8.913	3.943	9.349	-16.498	1.691
109	109	0.59508	5.536	20.282	-15.222	0.416	0.772	50.413	11.971	-0.62	-36.609	4.442	8.121	4.212	9.008	-17.859	2.267
110	110	0.60059	5.276	20.863	-15.152	0.42	1.327	50.258	12.036	-0.06	-36.301	4.235	7.222	4.464	8.718	-19.315	2.817
111	111	0.6061	5.013	21.4	-15.036	0.433	1.867	50.094	12.106	0.54	-36.045	4.015	6.229	4.726	8.404	-20.873	3.361
112	112	0.61161	4.767	21.874	-14.887	0.476	2.374	49.929	12.186	1.211	-35.836	3.813	5.257	4.997	8.087	-22.432	3.879
113	113	0.61712	4.543	22.256	-14.741	0.553	2.828	49.77	12.284	1.966	-35.658	3.713	4.344	5.299	7.852	-23.963	4.378
114	114	0.62263	4.329	22.556	-14.619	0.648	3.234	49.625	12.392	2.781	-35.498	3.594	3.463	5.66	7.589	-25.47	4.887
115	115	0.62814	4.118	22.793	-14.525	0.755	3.61	49.497	12.503	3.636	-35.39	3.384	2.557	6.11	7.231	-26.99	5.411
116	116	0.63365	3.895	22.983	-14.453	0.862	3.983	49.349	12.616	4.563	-35.27	3.238	1.652	6.587	6.915	-28.519	5.914
117	117	0.63916	3.692	23.123	-14.404	1	4.345	49.213	12.716	5.556	-35.161	3.162	0.729	7.04	6.642	-30.066	6.355
118	118	0.64467	3.526	23.213	-14.37	1.175	4.677	49.052	12.793	6.584	-35.068	3.189	-0.276	7.52	6.45	-31.684	6.759
119	119	0.65018	3.397	23.279	-14.365	1.396	5.021	48.85	12.858	7.67	-34.952	3.231	-1.399	8.03	6.263	-33.412	7.14
120	120	0.65569	3.292	23.323	-14.387	1.639	5.376	48.58	12.917	8.808	-34.748	3.236	-2.559	8.541	6.037	-35.166	7.499
121	121	0.6612	3.213	23.355	-14.441	1.905	5.761	48.277	12.966	9.996	-34.512	3.326	-3.706	9.038	5.882	-36.903	7.794
122	122	0.66671	3.167	23.391	-14.524	2.212	6.189	47.92	12.985	11.255	-34.213	3.507	-4.859	9.495	5.794	-38.649	8.01
123	123	0.67222	3.161	23.446	-14.629	2.568	6.663	47.512	12.957	12.563	-33.894	3.773	-6.124	9.952	5.772	-40.497	8.164
124	124	0.67773	3.193	23.526	-14.751	2.956	7.184	47.098	12.898	13.872	-33.624	4.112	-7.514	10.448	5.828	-42.443	8.277
125	125	0.68324	3.261	23.629	-14.906	3.396	7.772	46.653	12.803	15.229	-33.347	4.447	-8.948	11.006	5.882	-44.41	8.385
126	126	0.68875	3.35	23.753	-15.106	3.87	8.412	46.245	12.695	16.602	-33.157	4.651	-10.369	11.732	5.834	-46.328	8.554
127	127	0.69426	3.447	23.891	-15.33	4.348	9.092	45.77	12.548	17.971	-32.968	4.638	-11.788	12.641	5.617	-48.179	8.812
128	128	0.69977	3.549	24.02	-15.563	4.804	9.768	45.283	12.347	19.255	-32.846	4.485	-13.186	13.713	5.304	-49.906	9.146
129	129	0.70528	3.656	24.145	-15.795	5.253	10.467	44.83	12.129	20.468	-32.826	4.265	-14.464	14.92	4.961	-51.421	9.555
130	130	0.71079	3.728	24.419	-16.029	5.739	11.323	44.362	11.84	21.643	-32.898	3.871	-15.6	16.278	4.481	-52.697	10.039
131	131	0.7163	3.806	24.678	-16.239	6.202	12.186	43.852	11.54	22.777	-32.979	3.367	-16.592	17.78	3.918	-53.763	10.643
132	132	0.72181	3.889	24.905	-16.439	6.636	13.028	43.305	11.22	23.863	-33.056	2.823	-17.419	19.413	3.327	-54.605	11.362
133	133	0.72732	3.967	25.108	-16.623	7.039	13.849	42.731	10.879	24.904	-33.121	2.205	-18.005	21.117	2.654	-55.149	12.159
134	134	0.73283	4.021	25.296	-16.773	7.395	14.666	42.085	10.501	25.919	-33.13	1.58	-18.358	22.84	1.948	-55.423	12.993
135	135	0.73834	4.046	25.46	-16.886	7.681	15.492	41.361	10.126	26.926	-33.036	0.912	-18.524	24.464	1.175	-55.48	13.786
136	136	0.74385	4.045	25.587	-16.978	7.923	16.32	40.596	9.743	27.958	-32.827	0.235	-18.567	25.891	0.353	-55.412	14.467
137	137	0.74936	4.023	25.683	-17.041	8.113	17.138	39.876	9.403	28.966	-32.604	-0.413	-18.551	27.074	-0.452	-55.281	14.982
138	138	0.75487	3.988	25.747	-17.078	8.282	17.96	39.147	9.068	29.995	-32.322	-1	-18.593	28.027	-1.197	-55.226	15.339
139	139	0.76038	3.93	25.767	-17.093	8.394	18.774	38.427	8.761	30.994	-31.948	-1.49	-18.759	28.691	-1.829	-55.295	15.519
140	140	0.76589	3.836	25.749	-17.09	8.432	19.589	37.803	8.544	31.951	-31.56	-1.854	-19.015	29.064	-2.316	-55.473	15.508
141	141	0.7714	3.777	25.682	-17.049	8.46	20.344	37.226	8.376	32.83	-31.161	-2.18	-19.307	29.164	-2.756	-55.667	15.321
142	142	0.77691	3.798	25.558	-16.967	8.516	21.013	36.696	8.285	33.621	-30.771	-2.575	-19.602	29.022	-3.242	-55.821	14.992
143	143	0.78242	3.794	25.412	-16.861	8.509	21.679	36.277	8.291	34.323	-30.396	-2.906	-19.861	28.688	-3.668	-55.912	14.566
144	144	0.78793	3.761	25.237	-16.731	8.44	22.343	35.931	8.379	34.958	-29.983	-3.127	-19.976	28.144	-4.025	-55.858	14.044
145	145	0.79344	3.696	25.047	-16.581	8.31	23.009	35.644	8.534	35.524	-29.532	-3.106	-19.89	27.422	-4.191	-55.63	13.439
146	146	0.79895	3.606	24.84	-16.43	8.143	23.685	35.428	8.749	36.059	-29.073	-2.784	-19.559	26.585	-4.117	-55.202	12.78
147	147	0.80446	3.493	24.608	-16.281	7.952	24.37	35.26	9.002	36.584	-28.59	-2.287	-19.032	25.661	-3.91	-54.586	12.09
148	148	0.80997	3.363	24.356	-16.144	7.735	25.072	35.133	9.307	37.093	-28.08	-1.648	-18.338	24.649	-3.575	-53.793	11.363
149	149	0.81548	3.217	24.096	-16.012	7.509	25.792	35.026	9.635	37.575	-27.592	-0.958	-17.555	23.607	-3.173	-52.86	10.609
150	150	0.82099	3.061	23.84	-15.885	7.282	26.547	34.888	9.948	38.049	-27.088	-0.167	-16.698	22.553	-2.658	-51.805	9.844
151	151	0.8265	2.898	23.584	-15.767	7.057	27.332	34.755	10.258	38.508	-26.629	0.812	-15.8	21.517	-1.935	-50.669	9.057
152	152	0.83201	2.732	23.337	-15.668	6.836	28.154	34.644	10.575	38.939	-26.249	1.971	-14.902	20.524	-1	-49.468	8.252
153	153	0.83752	2.565	23.106	-15.588	6.634	29.032	34.535	10.892	39.356	-25.94	3.228	-14.059	19.585	0.084	-48.238	7.431
154	154	0.84303	2.395	22.88	-15.531	6.446	29.956	34.435	11.216	39.767	-25.731	4.509	-13.292	18.74	1.252	-46.996	6.603
155	155	0.84854	2.22	22.652	-15.505	6.279	30.908	34.381	11.553	40.154	-25.662	5.663	-12.623	18.024	2.355	-45.739	5.789
156	156	0.85405	2.044	22.43	-15.51	6.126	31.878	34.337	11.895	40.499	-25.687	6.573	-12.033	17.454	3.275	-44.454	5.023
157	157	0.85956	1.877	22.224	-15.547	5.996	32.877	34.294	12.247	40.8	-25.814	7.324	-11.562	17.05	4.105	-43.191	4.312
158	158	0.86507	1.714	22.026	-15.609	5.898	33.892	34.224	12.563	41.071	-26.016	7.948	-11.174	16.799	4.85	-41.935	3.66
159	159	0.87058	1.555	21.82	-15.696	5.823	34.912	34.129	12.859	41.308	-26.281	8.441	-10.9	16.692	5.521	-40.718	3.065
160	160	0.87609	1.405	21.605	-15.806	5.784	35.936	34.009	13.124	41.521	-26.612	8.826	-10.742	16.73	6.13	-39.555	2.534
161	161	0.8816	1.309	21.365	-15.941	5.809	36.909	33.826	13.356	41.704	-26.983	9.014	-10.682	16.908	6.598	-38.449	2.077
162	162	0.88711	1.237	21.099	-16.135	5.907	37.839	33.579	13.511	41.879	-27.376	9.029	-10.671	17.214	6.932	-37.36	1.676
163	163	0.89262	1.124	20.825	-16.367	6.01	38.777	33.282	13.603	42.059	-27.759	8.908	-10.671	17.631	7.153	-36.256	1.332
164	164	0.89813	0.986	20.544	-16.583	6.075	39.719	32.927	13.678	42.218	-28.123	8.622	-10.706	18.121	7.243	-35.161	1.039
165	165	0.90364	0.84	20.269	-16.774	6.127	40.674	32.47	13.694	42.388	-28.458	8.295	-10.782	18.643	7.311	-34.092	0.749
166	166	0.90915	0.693	19.992	-16.938	6.173	41.625	31.924	13.66	42.557	-28.804	7.985	-10.884	19.164	7.419	-33.024	0.411
167	167	0.91466	0.548	19.716	-17.086	6.225	42.573	31.279	13.562	42.74	-29.112	7.707	-11.015	19.674	7.578	-31.976	0.048
168	168	0.92017	0.383	19.442	-17.211	6.245	43.517	30.574	13.444	42.897	-29.378	7.425	-11.166	20.145	7.763	-30.924	-0.341
169	169	0.92568	0.191	19.17	-17.296	6.225	44.437	29.811	13.268	43.012	-29.604	7.272	-11.298	20.55	8.063	-29.826	-0.77
170	170	0.93119	-0.025	18.891	-17.338	6.151	45.329	28.982	13.05	43.08	-29.76	7.265	-11.36	20.874	8.484	-28.633	-1.241
171	171	0.9367	-0.251	18.606	-17.346	6.046	46.182	28.126	12.814	43.095	-29.856	7.31	-11.4	21.096	8.945	-27.394	-1.752
172	172	0.94221	-0.487	18.317	-17.317	5.915	46.992	27.256	12.569	43.055	-29.895	7.393	-11.433	21.212	9.437	-26.131	-2.293
173	173	0.94772	-0.731	18.022	-17.235	5.732	47.749	26.363	12.319	42.955	-29.885	7.536	-11.417	21.231	9.966	-24.804	-2.877
174	174	0.95323	-0.984	17.715	-17.093	5.5	48.446	25.432	12.039	42.779	-29.813	7.757	-11.368	21.14	10.539	-23.414	-3.506
175	175	0.95874	-1.237	17.396	-16.883	5.213	49.074	24.464	11.744	42.523	-29.681	8.01	-11.324	20.964	11.133	-21.999	-4.151
176	176	0.96425	-1.496	17.066	-16.601	4.868	49.631	23.453	11.412	42.185	-29.493	8.289	-11.305	20.762	11.74	-20.585	-4.763
177	177	0.96976	-1.757	16.711	-16.234	4.439	50.091	22.458	11.11	41.747	-29.302	8.539	-11.283	20.5	12.306	-19.15	-5.387
178	178	0.97527	-2.024	16.367	-15.784	3.936	50.483	21.433	10.792	41.204	-29.079	8.749	-11.271	20.218	12.811	-17.707	-5.987
179	179	0.98078	-2.305	16.106	-15.255	3.341	50.87	20.396	10.504	40.548	-28.808	8.945	-11.289	19.896	13.297	-16.284	-6.567
180	180	0.98629	-2.571	15.826	-14.654	2.668	51.187	19.37	10.26	39.83	-28.527	9.036	-11.336	19.57	13.675	-14.896	-7.114
181	181	0.9918	-2.828	15.55	-13.983	1.951	51.411	18.325	9.999	39.024	-28.239	9.091	-11.418	19.238	14.006	-13.552	-7.633
182	182	0.99731	-3.072	15.279	-13.252	1.212	51.541	17.287	9.725	38.139	-27.95	9.086	-11.543	18.904	14.263	-12.277	-8.103
183	183	1.00282	-3.304	15.017	-12.478	0.468	51.587	16.262	9.433	37.197	-27.65	9.039	-11.714	18.576	14.463	-11.092	-8.505
184	184	1.00833	-3.507	14.759	-11.674	-0.257	51.538	15.271	9.15	36.208	-27.359	8.923	-11.834	18.277	14.55	-9.934	-8.823
185	185	1.01384	-3.681	14.513	-10.853	-0.94	51.407	14.322	8.859	35.192	-27.089	8.807	-11.883	18	14.572	-8.783	-9.074
186	186	1.01935	-3.81	14.273	-10.021	-1.562	51.188	13.48	8.606	34.161	-26.862	8.729	-11.795	17.669	14.539	-7.595	-9.299
187	187	1.02486	-3.904	14.045	-9.18	-2.114	50.916	12.709	8.351	33.165	-26.643	8.645	-11.627	17.295	14.43	-6.442	-9.484
188	188	1.03037	-3.952	13.814	-8.33	-2.594	50.587	12.026	8.108	32.215	-26.492	8.598	-11.379	16.902	14.295	-5.315	-9.644
189	189	1.03588	-3.962	13.533	-7.482	-3	50.177	11.424	7.854	31.346	-26.385	8.617	-11.054	16.553	14.162	-4.235	-9.713
190	190	1.04139	-3.938	13.111	-6.659	-3.329	49.619	10.966	7.624	30.572	-26.325	8.739	-10.606	16.225	14.057	-3.154	-9.68
191	191	1.0469	-3.896	12.625	-5.871	-3.566	48.958	10.695	7.423	29.856	-26.373	9.02	-10.049	15.988	14.048	-2.08	-9.499
192	192	1.05241	-3.845	12.159	-5.121	-3.716	48.266	10.622	7.255	29.195	-26.529	9.454	-9.453	15.84	14.166	-1.091	-9.167
193	193	1.05792	-3.798	11.743	-4.417	-3.774	47.587	10.732	7.112	28.604	-26.781	9.93	-8.898	15.754	14.346	-0.276	-8.705
194	194	1.06343	-3.775	11.398	-3.762	-3.744	46.951	11.005	6.959	28.089	-27.089	10.424	-8.509	15.71	14.603	0.25	-8.12
195	195	1.06894	-3.777	11.127	-3.149	-3.661	46.343	11.497	6.857	27.597	-27.474	10.853	-8.362	15.716	14.895	0.423	-7.371
196	196	1.07445	-3.785	10.938	-2.585	-3.51	45.77	12.127	6.787	27.171	-27.881	11.088	-8.399	15.743	15.074	0.248	-6.497
197	197	1.07996	-3.774	10.844	-2.071	-3.267	45.245	12.892	6.744	26.787	-28.347	11.041	-8.523	15.639	15.004	-0.121	-5.684
198	198	1.08547	-3.752	10.865	-1.58	-2.971	44.807	13.758	6.741	26.47	-28.806	10.762	-8.739	15.354	14.727	-0.682	-4.95
199	199	1.09098	-3.743	10.991	-1.092	-2.668	44.454	14.708	6.775	26.204	-29.242	10.246	-9.161	14.85	14.271	-1.504	-4.336
200	200	1.09649	-3.752	11.2	-0.581	-2.397	44.151	15.727	6.841	25.969	-29.653	9.716	-9.523	14.047	13.744	-2.294	-3.949
201	201	1.102	-3.769	11.484	-0.054	-2.133	43.885	16.766	6.897	25.786	-29.986	9.281	-9.342	12.858	13.104	-2.583	-3.901
