# Supplementary material for: Gait phenotypes in paediatric hereditary spastic paraplegia revealed by dynamic time warping analysis and random forests
Source: PLoS One. 2018 Mar 8;13(3):e0192345. doi: 10.1371/journal.pone.0192345 (PMC5843164; doi:10.1371/journal.pone.0192345)
Supplement: S1 Data — (ZIP) [file pone.0192345.s008.zip › HSP/Left.SR.HSP6.2.csv]

	Epoch	Time	Pelvic.obliquity	Pelvic.tilt	Pelvic rotation	Hip.abd.add	Hip.flexion	Hip.rotation	Knee.abd.add	Knee.flexion	Knee.rotation	Ankle.abd.add	Ankle.flexion	Ankle.rotation	Forefoot.abd.add	Forefoot.flexion	Forefoot.rotation
1	1	0	-4.949	14.301	-9.525	0.042	50.888	27.198	12.11	29.841	-41.477	4.123	-6.276	16.553	6.668	-0.627	-12.089
2	2	0.00566	-4.762	14.271	-9.08	0.317	50.254	27.682	11.893	29.34	-42.25	4.101	-6.413	16.354	6.631	-0.794	-11.899
3	3	0.01132	-4.609	14.331	-8.634	0.562	49.653	28.238	11.713	28.85	-42.977	4.229	-6.025	15.908	6.493	-0.538	-11.898
4	4	0.01698	-4.475	14.448	-8.182	0.789	49.054	28.832	11.578	28.455	-43.628	4.557	-4.712	15.105	6.133	0.448	-12.197
5	5	0.02264	-4.375	14.632	-7.715	0.978	48.467	29.457	11.499	28.217	-44.165	4.953	-2.476	13.923	5.441	2.088	-12.773
6	6	0.0283	-4.327	14.913	-7.225	1.109	47.957	30.071	11.454	28.127	-44.569	5.18	0.158	12.409	4.432	3.926	-13.56
7	7	0.03396	-4.333	15.296	-6.714	1.176	47.549	30.656	11.404	28.143	-44.859	5.255	2.817	10.706	3.283	5.694	-14.441
8	8	0.03962	-4.376	15.76	-6.184	1.216	47.221	31.068	11.228	28.279	-45.005	5.085	5.1	9.114	2.04	7.01	-15.207
9	9	0.04528	-4.445	16.293	-5.639	1.234	46.932	31.286	10.883	28.445	-45.02	4.502	6.364	7.803	0.794	7.289	-15.755
10	10	0.05094	-4.538	16.92	-5.095	1.25	46.721	31.39	10.337	28.448	-44.888	3.291	6.164	6.712	-0.505	6.245	-16.092
11	11	0.0566	-4.624	17.456	-4.58	1.329	46.49	31.494	9.613	28.27	-44.679	1.12	4.59	5.745	-2.25	3.958	-16.279
12	12	0.06226	-4.685	17.99	-4.109	1.515	46.548	31.724	8.969	28.285	-44.39	-1.737	2.166	4.853	-4.406	0.767	-16.305
13	13	0.06792	-4.689	18.527	-3.679	1.798	46.945	32.131	8.68	28.88	-43.993	-3.952	-0.169	3.932	-6.058	-2.48	-16.197
14	14	0.07358	-4.603	19.04	-3.298	2.163	47.424	32.866	8.767	29.799	-43.726	-4.998	-1.836	2.962	-6.894	-5.081	-15.996
15	15	0.07924	-4.428	19.523	-2.96	2.549	47.806	34.006	9.189	30.651	-43.763	-4.99	-2.788	1.936	-6.978	-6.828	-15.761
16	16	0.0849	-4.193	19.977	-2.666	2.918	48.031	35.681	9.968	31.191	-44.225	-4.618	-3.229	0.874	-6.833	-7.947	-15.492
17	17	0.09056	-3.926	20.412	-2.413	3.219	48.078	37.899	11.112	31.28	-45.039	-4.637	-3.185	-0.358	-7.096	-8.608	-15.251
18	18	0.09622	-3.63	20.819	-2.197	3.428	47.921	40.63	12.55	30.829	-46.139	-5.007	-2.634	-1.868	-7.704	-8.734	-15.069
19	19	0.10188	-3.284	21.187	-2.013	3.568	47.586	43.6	14.075	29.908	-47.469	-5.357	-1.694	-3.493	-8.264	-8.324	-14.912
20	20	0.10754	-2.896	21.525	-1.875	3.697	47.167	46.373	15.414	28.743	-48.864	-5.599	-0.408	-5.029	-8.666	-7.422	-14.799
21	21	0.1132	-2.499	21.86	-1.776	3.825	46.801	48.46	16.436	27.71	-49.977	-5.527	0.997	-6.39	-8.694	-6.338	-14.839
22	22	0.11886	-2.115	22.196	-1.718	3.991	46.522	49.548	17.016	27.08	-50.583	-4.941	2.399	-7.486	-8.215	-5.213	-15.071
23	23	0.12452	-1.757	22.521	-1.69	4.189	46.297	49.603	17.15	26.895	-50.681	-3.972	3.922	-8.151	-7.424	-3.95	-15.379
24	24	0.13018	-1.42	22.824	-1.676	4.38	46.08	48.772	16.906	27.018	-50.398	-2.949	5.742	-8.312	-6.669	-2.406	-15.653
25	25	0.13584	-1.093	23.095	-1.664	4.545	45.834	47.252	16.346	27.292	-49.864	-2.041	7.701	-8.049	-6.105	-0.731	-15.883
26	26	0.1415	-0.772	23.337	-1.66	4.701	45.539	45.307	15.525	27.578	-49.262	-1.162	9.457	-7.475	-5.628	0.807	-16.112
27	27	0.14716	-0.465	23.557	-1.675	4.842	45.166	43.204	14.549	27.738	-48.712	-0.386	10.803	-6.694	-5.25	1.995	-16.335
28	28	0.15282	-0.176	23.762	-1.711	4.961	44.707	41.162	13.554	27.705	-48.273	0.24	11.651	-5.756	-4.952	2.714	-16.492
29	29	0.15848	0.098	23.96	-1.757	5.056	44.157	39.302	12.616	27.451	-47.946	0.631	11.967	-4.792	-4.743	2.895	-16.621
30	30	0.16414	0.347	24.18	-1.81	5.1	43.538	37.679	11.776	26.974	-47.718	0.942	11.876	-3.884	-4.475	2.705	-16.751
31	31	0.1698	0.566	24.415	-1.867	5.083	42.89	36.323	11.103	26.346	-47.539	1.214	11.602	-3.107	-4.131	2.342	-16.884
32	32	0.17546	0.758	24.646	-1.927	5.036	42.283	35.234	10.646	25.704	-47.391	1.391	11.384	-2.425	-3.817	1.981	-16.96
33	33	0.18112	0.922	24.867	-1.994	4.965	41.721	34.41	10.385	25.083	-47.265	1.493	11.315	-1.885	-3.56	1.714	-17.001
34	34	0.18678	1.049	25.08	-2.071	4.896	41.188	33.79	10.214	24.497	-47.163	1.515	11.413	-1.455	-3.409	1.575	-17.018
35	35	0.19244	1.218	25.358	-2.126	4.875	40.729	33.308	10.087	23.891	-47.118	1.565	11.545	-1.141	-3.236	1.504	-17.028
36	36	0.1981	1.275	25.538	-2.206	4.806	40.144	32.957	9.929	23.261	-47.021	1.602	11.733	-0.931	-3.089	1.508	-17.047
37	37	0.20376	1.325	25.709	-2.271	4.745	39.527	32.686	9.744	22.592	-46.983	1.734	11.969	-0.789	-2.886	1.619	-17.093
38	38	0.20942	1.36	25.88	-2.318	4.673	38.902	32.406	9.524	21.912	-46.895	1.921	12.243	-0.736	-2.648	1.81	-17.176
39	39	0.21508	1.36	26.053	-2.355	4.571	38.272	32.136	9.285	21.21	-46.723	2.076	12.51	-0.751	-2.43	2.011	-17.25
40	40	0.22074	1.321	26.23	-2.4	4.448	37.641	31.881	9.039	20.49	-46.438	2.108	12.753	-0.849	-2.294	2.174	-17.314
41	41	0.2264	1.247	26.417	-2.464	4.336	37.026	31.651	8.764	19.799	-46.084	2.155	12.982	-0.982	-2.144	2.333	-17.355
42	42	0.23206	1.143	26.616	-2.549	4.232	36.438	31.53	8.5	19.13	-45.715	2.107	13.143	-1.185	-2.059	2.397	-17.387
43	43	0.23772	1.008	26.827	-2.633	4.113	35.901	31.537	8.293	18.511	-45.349	2.01	13.226	-1.424	-1.985	2.351	-17.368
44	44	0.24338	0.846	27.046	-2.711	3.968	35.411	31.696	8.156	17.931	-45.016	1.901	13.261	-1.716	-1.893	2.234	-17.312
45	45	0.24904	0.667	27.261	-2.795	3.807	34.942	32.052	8.107	17.354	-44.813	1.738	13.296	-2.025	-1.834	2.087	-17.237
46	46	0.2547	0.492	27.464	-2.888	3.641	34.468	32.593	8.117	16.745	-44.77	1.615	13.357	-2.352	-1.735	1.985	-17.166
47	47	0.26036	0.325	27.66	-2.982	3.469	33.98	33.305	8.17	16.078	-44.903	1.519	13.415	-2.676	-1.599	1.91	-17.099
48	48	0.26602	0.162	27.846	-3.074	3.284	33.464	34.214	8.254	15.321	-45.288	1.407	13.431	-2.929	-1.471	1.824	-17.013
49	49	0.27168	0.019	28.011	-3.145	3.08	32.902	35.213	8.328	14.48	-45.878	1.325	13.411	-3.098	-1.322	1.747	-16.925
50	50	0.27734	-0.096	28.137	-3.183	2.863	32.28	36.233	8.368	13.585	-46.609	1.295	13.431	-3.187	-1.163	1.75	-16.824
51	51	0.283	-0.183	28.226	-3.219	2.653	31.608	37.274	8.382	12.664	-47.443	1.291	13.415	-3.188	-0.987	1.73	-16.696
52	52	0.28866	-0.255	28.393	-3.268	2.446	31.004	38.274	8.375	11.722	-48.3	1.329	13.238	-3.098	-0.734	1.565	-16.543
53	53	0.29432	-0.287	28.509	-3.292	2.241	30.35	39.158	8.345	10.787	-49.145	1.382	12.866	-2.937	-0.434	1.209	-16.388
54	54	0.29998	-0.274	28.535	-3.273	2.023	29.602	39.827	8.293	9.878	-49.885	1.501	12.378	-2.699	-0.055	0.73	-16.211
55	55	0.30564	-0.245	28.503	-3.284	1.846	28.822	40.394	8.214	9.053	-50.502	1.664	11.869	-2.418	0.359	0.211	-15.984
56	56	0.3113	-0.201	28.422	-3.32	1.696	28.013	40.905	8.124	8.272	-51.031	1.747	11.433	-2.071	0.678	-0.271	-15.674
57	57	0.31696	-0.148	28.29	-3.371	1.55	27.171	41.36	8.029	7.506	-51.48	1.743	11.149	-1.703	0.883	-0.626	-15.328
58	58	0.32262	-0.097	28.089	-3.446	1.387	26.269	41.859	7.951	6.727	-51.87	1.733	10.904	-1.421	1.094	-0.94	-14.994
59	59	0.32828	-0.042	27.828	-3.534	1.209	25.315	42.334	7.888	5.943	-52.134	1.751	10.57	-1.221	1.379	-1.332	-14.654
60	60	0.33394	0.031	27.522	-3.62	1.016	24.318	42.794	7.853	5.131	-52.348	1.743	10.168	-1.059	1.684	-1.796	-14.316
61	61	0.3396	0.123	27.175	-3.711	0.811	23.281	43.262	7.844	4.294	-52.511	1.791	9.825	-0.975	2.054	-2.191	-13.998
62	62	0.34526	0.219	26.775	-3.822	0.592	22.194	43.757	7.859	3.434	-52.638	1.817	9.609	-0.933	2.399	-2.47	-13.68
63	63	0.35092	0.321	26.328	-3.946	0.374	21.056	44.23	7.863	2.565	-52.692	1.756	9.445	-0.897	2.661	-2.715	-13.333
64	64	0.35658	0.43	25.848	-4.082	0.161	19.884	44.686	7.864	1.689	-52.724	1.581	9.242	-0.817	2.83	-3.022	-12.944
65	65	0.36224	0.546	25.347	-4.241	-0.059	18.7	45.092	7.886	0.813	-52.699	1.443	9.004	-0.716	3.053	-3.361	-12.552
66	66	0.3679	0.665	24.824	-4.435	-0.273	17.502	45.445	7.914	-0.05	-52.579	1.384	8.783	-0.659	3.357	-3.669	-12.199
67	67	0.37356	0.796	24.293	-4.657	-0.462	16.292	45.734	7.917	-0.891	-52.386	1.371	8.508	-0.627	3.703	-4.016	-11.887
68	68	0.37922	0.942	23.755	-4.906	-0.626	15.073	45.979	7.908	-1.721	-52.201	1.362	8.159	-0.508	4.055	-4.432	-11.563
69	69	0.38488	1.095	23.211	-5.177	-0.794	13.835	46.26	7.885	-2.579	-52.103	1.378	7.774	-0.305	4.431	-4.87	-11.225
70	70	0.39054	1.257	22.673	-5.454	-0.961	12.586	46.516	7.843	-3.458	-52.042	1.375	7.468	-0.045	4.765	-5.219	-10.903
71	71	0.3962	1.439	22.154	-5.728	-1.108	11.355	46.767	7.793	-4.34	-52.035	1.265	7.223	0.242	4.981	-5.52	-10.611
72	72	0.40186	1.649	21.661	-6.008	-1.227	10.165	47.079	7.735	-5.209	-52.141	1.182	6.971	0.608	5.209	-5.822	-10.298
73	73	0.40752	1.884	21.211	-6.296	-1.323	9.059	47.442	7.717	-6.022	-52.358	1.174	6.652	1.025	5.508	-6.21	-9.995
74	74	0.41318	2.142	20.802	-6.585	-1.396	8.03	47.86	7.721	-6.772	-52.643	1.294	6.4	1.439	5.899	-6.545	-9.714
75	75	0.41884	2.412	20.425	-6.892	-1.428	7.073	48.342	7.732	-7.434	-52.967	1.382	6.231	1.858	6.223	-6.841	-9.432
76	76	0.4245	2.685	20.078	-7.231	-1.423	6.188	48.934	7.749	-8.018	-53.327	1.409	6.091	2.27	6.472	-7.152	-9.119
77	77	0.43016	2.963	19.773	-7.594	-1.396	5.401	49.611	7.805	-8.515	-53.668	1.455	5.998	2.659	6.727	-7.463	-8.754
78	78	0.43582	3.245	19.52	-7.974	-1.338	4.721	50.35	7.891	-8.909	-53.956	1.547	6.01	2.98	6.993	-7.714	-8.371
79	79	0.44148	3.519	19.317	-8.38	-1.249	4.143	51.153	8	-9.202	-54.202	1.615	6.154	3.238	7.199	-7.881	-7.982
80	80	0.44714	3.773	19.161	-8.813	-1.166	3.657	52.058	8.137	-9.435	-54.356	1.75	6.395	3.326	7.463	-7.98	-7.609
81	81	0.4528	4.001	19.057	-9.252	-1.085	3.284	52.951	8.321	-9.563	-54.396	1.993	6.692	3.329	7.811	-8.058	-7.23
82	82	0.45846	4.205	19.005	-9.7	-0.998	3.006	53.747	8.559	-9.596	-54.263	2.236	7.032	3.231	8.152	-8.132	-6.887
83	83	0.46412	4.45	18.976	-10.2	-0.818	2.788	54.499	8.848	-9.508	-53.967	2.458	7.506	3.047	8.455	-8.126	-6.573
84	84	0.46978	4.732	18.967	-10.79	-0.531	2.596	55.21	9.137	-9.304	-53.515	2.704	8.119	2.834	8.748	-8.007	-6.283
85	85	0.47544	4.931	19.018	-11.411	-0.315	2.479	55.796	9.462	-9.058	-52.941	2.924	8.784	2.635	9.011	-7.854	-6.02
86	86	0.4811	5.085	19.074	-12.045	-0.125	2.37	56.252	9.793	-8.748	-52.295	3.24	9.439	2.458	9.349	-7.714	-5.81
87	87	0.48676	5.195	19.131	-12.693	0.033	2.275	56.614	10.164	-8.399	-51.638	3.515	10.07	2.303	9.658	-7.623	-5.679
88	88	0.49242	5.266	19.175	-13.352	0.171	2.162	56.846	10.543	-7.997	-50.946	3.741	10.671	2.159	9.912	-7.579	-5.648
89	89	0.49808	5.294	19.217	-14.03	0.271	2.018	57.073	10.892	-7.609	-50.36	3.91	11.192	2.097	10.108	-7.616	-5.665
90	90	0.50374	5.29	19.235	-14.736	0.348	1.83	57.268	11.204	-7.195	-49.886	4.075	11.683	2.205	10.258	-7.686	-5.687
91	91	0.5094	5.273	19.211	-15.46	0.413	1.582	57.464	11.488	-6.767	-49.509	4.173	12.151	2.402	10.317	-7.79	-5.738
92	92	0.51506	5.256	19.142	-16.175	0.464	1.263	57.662	11.741	-6.361	-49.253	4.212	12.584	2.686	10.305	-7.929	-5.815
93	93	0.52072	5.245	19.044	-16.853	0.506	0.889	57.811	11.971	-5.971	-49.113	4.194	12.916	3.063	10.229	-8.169	-5.918
94	94	0.52638	5.233	18.923	-17.483	0.53	0.485	57.922	12.216	-5.591	-49.055	4.092	13.127	3.498	10.093	-8.556	-6.023
95	95	0.53204	5.21	18.764	-18.065	0.522	0.026	57.992	12.434	-5.224	-49.032	3.963	13.211	3.955	9.944	-9.071	-6.125
96	96	0.5377	5.156	18.581	-18.575	0.46	-0.48	57.903	12.619	-4.859	-48.942	3.75	13.241	4.438	9.707	-9.646	-6.217
97	97	0.54336	5.087	18.435	-19.032	0.39	-0.964	57.727	12.771	-4.484	-48.832	3.518	13.181	4.935	9.455	-10.312	-6.296
98	98	0.54902	5.018	18.379	-19.457	0.357	-1.362	57.498	12.916	-4.074	-48.679	3.263	13.041	5.431	9.196	-11.082	-6.337
99	99	0.55468	4.965	18.434	-19.847	0.383	-1.677	57.225	13.035	-3.651	-48.448	2.978	12.822	5.854	8.941	-11.938	-6.369
100	100	0.56034	4.915	18.587	-20.196	0.436	-1.925	56.926	13.137	-3.258	-48.181	2.618	12.586	6.222	8.643	-12.816	-6.395
101	101	0.566	4.845	18.838	-20.517	0.498	-2.08	56.658	13.227	-2.878	-47.948	2.24	12.345	6.579	8.335	-13.708	-6.397
102	102	0.57166	4.743	19.197	-20.833	0.575	-2.126	56.43	13.295	-2.493	-47.708	1.751	12.026	6.923	7.938	-14.69	-6.342
103	103	0.57732	4.62	19.674	-21.136	0.676	-2.049	56.228	13.354	-2.11	-47.441	1.171	11.637	7.219	7.479	-15.748	-6.249
104	104	0.58298	4.489	20.272	-21.401	0.82	-1.847	56.029	13.391	-1.741	-47.19	0.519	11.179	7.491	6.963	-16.854	-6.135
105	105	0.58864	4.358	20.981	-21.612	1.026	-1.503	55.835	13.415	-1.345	-46.982	-0.023	10.654	7.771	6.553	-18.001	-5.98
106	106	0.5943	4.218	21.783	-21.764	1.29	-1.012	55.643	13.444	-0.899	-46.779	-0.562	10.031	8.023	6.162	-19.233	-5.776
107	107	0.59996	4.047	22.629	-21.855	1.573	-0.407	55.462	13.495	-0.395	-46.568	-1.101	9.359	8.209	5.781	-20.514	-5.547
108	108	0.60562	3.801	23.459	-21.89	1.803	0.26	55.312	13.567	0.146	-46.367	-1.645	8.668	8.328	5.4	-21.82	-5.303
109	109	0.61128	3.458	24.224	-21.887	1.923	0.94	55.198	13.668	0.718	-46.176	-2.231	7.953	8.428	4.981	-23.165	-5.016
110	110	0.61694	3.013	24.902	-21.839	1.928	1.608	55.15	13.781	1.32	-46.02	-2.832	7.254	8.528	4.528	-24.504	-4.665
111	111	0.6226	2.508	25.528	-21.743	1.888	2.285	55.128	13.899	1.998	-45.853	-3.309	6.627	8.556	4.157	-25.79	-4.322
112	112	0.62826	1.965	26.15	-21.588	1.831	2.997	55.129	14.015	2.712	-45.709	-3.596	5.989	8.512	3.953	-27.081	-4.001
113	113	0.63392	1.429	26.73	-21.367	1.774	3.702	55.129	14.12	3.433	-45.612	-3.723	5.187	8.477	3.913	-28.49	-3.642
114	114	0.63958	0.929	27.213	-21.068	1.711	4.345	55.105	14.266	4.183	-45.536	-3.908	4.265	8.418	3.831	-30.03	-3.267
115	115	0.64524	0.481	27.583	-20.729	1.66	4.912	55.044	14.45	4.99	-45.456	-4.056	3.313	8.342	3.767	-31.617	-2.913
116	116	0.6509	0.072	27.882	-20.405	1.65	5.443	55.006	14.639	5.865	-45.452	-4.118	2.3	8.323	3.761	-33.262	-2.57
117	117	0.65656	-0.309	28.133	-20.135	1.691	5.963	55.005	14.806	6.804	-45.492	-4.09	1.109	8.348	3.832	-35.06	-2.233
118	118	0.66222	-0.652	28.316	-19.923	1.762	6.497	54.977	15.028	7.851	-45.515	-3.927	-0.21	8.431	4.035	-36.991	-1.908
119	119	0.66788	-0.935	28.422	-19.779	1.89	6.996	55.007	15.254	8.95	-45.596	-3.544	-1.637	8.506	4.445	-39.006	-1.658
120	120	0.67354	-1.147	28.477	-19.695	2.07	7.498	55.025	15.518	10.118	-45.685	-2.92	-3.131	8.568	5.092	-41.086	-1.511
121	121	0.6792	-1.305	28.5	-19.657	2.277	7.996	55.048	15.794	11.288	-45.845	-2.21	-4.782	8.697	5.849	-43.285	-1.403
122	122	0.68486	-1.416	28.477	-19.674	2.499	8.472	55.086	16.06	12.458	-46.068	-1.429	-6.593	8.87	6.699	-45.599	-1.351
123	123	0.69052	-1.481	28.415	-19.731	2.732	8.906	55.123	16.274	13.596	-46.372	-0.624	-8.584	9.107	7.603	-48.022	-1.348
124	124	0.69618	-1.499	28.326	-19.829	2.979	9.325	55.139	16.464	14.713	-46.747	0.04	-10.73	9.508	8.426	-50.537	-1.305
125	125	0.70184	-1.466	28.214	-19.965	3.252	9.734	55.133	16.614	15.816	-47.185	0.523	-12.989	10.126	9.128	-53.096	-1.163
126	126	0.7075	-1.39	28.094	-20.143	3.525	10.181	55.06	16.781	16.913	-47.631	0.724	-15.256	11.033	9.635	-55.608	-0.853
127	127	0.71316	-1.289	27.979	-20.362	3.789	10.645	54.911	16.897	17.965	-48.104	0.677	-17.456	12.251	9.974	-57.955	-0.378
128	128	0.71882	-1.204	27.875	-20.607	4.03	11.148	54.683	16.942	19.003	-48.554	0.4	-19.529	13.747	10.129	-60.083	0.274
129	129	0.72448	-1.14	27.783	-20.756	4.195	11.691	54.183	16.905	20.027	-48.894	-0.163	-21.444	15.528	10.039	-61.957	1.119
130	130	0.73014	-1.028	27.689	-20.79	4.338	12.228	53.386	16.789	21.046	-49.119	-1.044	-23.174	17.577	9.669	-63.553	2.147
131	131	0.7358	-0.925	27.602	-20.784	4.447	12.798	52.385	16.591	22.079	-49.189	-2.224	-24.695	19.83	9.005	-64.828	3.337
132	132	0.74146	-0.838	27.521	-20.754	4.514	13.42	51.266	16.374	23.128	-49.127	-3.66	-25.904	22.248	8.05	-65.69	4.666
133	133	0.74712	-0.765	27.446	-20.735	4.577	14.084	50.043	16.088	24.201	-48.901	-5.203	-26.709	24.743	6.892	-66.033	6.045
134	134	0.75278	-0.705	27.388	-20.739	4.656	14.793	48.748	15.724	25.304	-48.524	-6.688	-27.082	27.191	5.655	-65.868	7.358
135	135	0.75844	-0.658	27.341	-20.737	4.722	15.532	47.394	15.319	26.392	-48	-8.012	-27.2	29.434	4.476	-65.424	8.527
136	136	0.7641	-0.62	27.315	-20.702	4.787	16.336	45.995	14.909	27.518	-47.301	-9.085	-27.127	31.343	3.424	-64.858	9.493
137	137	0.76976	-0.589	27.312	-20.631	4.85	17.2	44.605	14.516	28.652	-46.498	-9.946	-26.963	32.861	2.497	-64.286	10.217
138	138	0.77542	-0.545	27.264	-20.531	4.897	18.043	43.279	14.17	29.752	-45.662	-10.571	-26.79	33.967	1.767	-63.792	10.67
139	139	0.78108	-0.533	27.264	-20.416	4.894	18.901	42.098	13.881	30.726	-44.858	-10.965	-26.661	34.632	1.245	-63.427	10.835
140	140	0.78674	-0.541	27.273	-20.302	4.859	19.762	41.086	13.667	31.6	-44.04	-11.072	-26.586	34.808	0.97	-63.221	10.706
141	141	0.7924	-0.555	27.247	-20.161	4.789	20.603	40.224	13.536	32.403	-43.222	-10.839	-26.518	34.493	0.975	-63.144	10.255
142	142	0.79806	-0.562	27.198	-19.96	4.674	21.431	39.435	13.49	33.126	-42.383	-10.363	-26.41	33.748	1.168	-63.104	9.514
143	143	0.80372	-0.557	27.141	-19.709	4.545	22.265	38.728	13.517	33.796	-41.565	-9.645	-26.179	32.714	1.526	-62.992	8.569
144	144	0.80938	-0.556	27.056	-19.443	4.401	23.104	38.114	13.611	34.453	-40.743	-8.654	-25.752	31.46	2.058	-62.73	7.465
145	145	0.81504	-0.575	26.925	-19.174	4.232	23.937	37.616	13.768	35.111	-39.917	-7.476	-25.053	30.064	2.648	-62.213	6.27
146	146	0.8207	-0.614	26.758	-18.906	4.039	24.769	37.211	13.992	35.764	-39.075	-6.155	-24.08	28.535	3.278	-61.41	4.988
147	147	0.82636	-0.662	26.568	-18.646	3.841	25.621	36.878	14.265	36.437	-38.231	-4.668	-22.876	26.891	3.997	-60.349	3.611
148	148	0.83202	-0.722	26.351	-18.397	3.637	26.48	36.631	14.581	37.116	-37.418	-3.147	-21.554	25.139	4.722	-59.095	2.141
149	149	0.83768	-0.789	26.104	-18.15	3.438	27.353	36.416	14.894	37.826	-36.575	-1.483	-20.161	23.263	5.561	-57.675	0.59
150	150	0.84334	-0.853	25.853	-17.898	3.245	28.242	36.218	15.197	38.495	-35.768	0.119	-18.837	21.404	6.381	-56.156	-0.935
151	151	0.849	-0.909	25.601	-17.662	3.079	29.165	36.064	15.51	39.153	-35.036	1.62	-17.579	19.677	7.152	-54.562	-2.355
152	152	0.85466	-0.963	25.344	-17.462	2.946	30.113	35.987	15.84	39.8	-34.427	3.02	-16.388	18.163	7.879	-52.914	-3.625
153	153	0.86032	-1.012	25.082	-17.279	2.824	31.1	35.945	16.198	40.466	-33.917	4.262	-15.26	16.9	8.506	-51.256	-4.722
154	154	0.86598	-1.058	24.82	-17.076	2.688	32.121	35.913	16.59	41.126	-33.523	5.261	-14.255	15.88	8.972	-49.663	-5.654
155	155	0.87164	-1.032	24.53	-16.869	2.592	33.081	35.919	17.014	41.674	-33.35	5.967	-13.478	15.127	9.272	-48.205	-6.434
156	156	0.8773	-1.047	24.245	-16.699	2.5	34.08	35.979	17.397	42.176	-33.364	6.478	-12.94	14.689	9.474	-46.899	-7.043
157	157	0.88296	-1.039	23.94	-16.595	2.49	35.068	36.062	17.722	42.637	-33.536	6.758	-12.589	14.569	9.533	-45.72	-7.459
158	158	0.88862	-1.008	23.633	-16.53	2.548	36.061	36.128	17.987	43.069	-33.837	6.863	-12.366	14.732	9.477	-44.625	-7.704
159	159	0.89428	-0.959	23.337	-16.493	2.647	37.079	36.193	18.244	43.455	-34.278	6.726	-12.225	15.17	9.249	-43.58	-7.787
160	160	0.89994	-0.899	23.053	-16.488	2.794	38.129	36.257	18.491	43.835	-34.809	6.454	-12.105	15.793	8.917	-42.54	-7.763
161	161	0.9056	-0.827	22.778	-16.516	2.998	39.202	36.274	18.692	44.239	-35.358	6.161	-11.961	16.526	8.569	-41.466	-7.676
162	162	0.91126	-0.748	22.513	-16.582	3.249	40.272	36.294	18.86	44.583	-35.969	5.83	-11.842	17.304	8.201	-40.359	-7.579
163	163	0.91692	-0.666	22.255	-16.673	3.536	41.334	36.238	18.956	44.894	-36.55	5.492	-11.764	18.06	7.852	-39.243	-7.5
164	164	0.92258	-0.602	21.996	-16.75	3.802	42.385	36.122	19.002	45.151	-37.11	5.203	-11.765	18.786	7.589	-38.136	-7.44
165	165	0.92824	-0.556	21.739	-16.792	4.03	43.443	35.922	19.01	45.398	-37.596	4.89	-11.832	19.485	7.337	-37.074	-7.367
166	166	0.9339	-0.544	21.488	-16.8	4.206	44.501	35.66	18.988	45.598	-38.01	4.485	-11.939	20.135	7.024	-36.026	-7.282
167	167	0.93956	-0.57	21.239	-16.784	4.331	45.548	35.371	18.95	45.744	-38.342	4.062	-12.065	20.698	6.711	-34.97	-7.202
168	168	0.94522	-0.635	20.987	-16.74	4.406	46.572	35.045	18.878	45.838	-38.608	3.639	-12.23	21.203	6.422	-33.92	-7.12
169	169	0.95088	-0.73	20.726	-16.665	4.437	47.568	34.666	18.766	45.891	-38.826	3.252	-12.442	21.664	6.205	-32.886	-7.045
170	170	0.95654	-0.853	20.462	-16.538	4.407	48.535	34.224	18.611	45.896	-38.971	2.901	-12.652	22.044	6.026	-31.825	-6.99
171	171	0.9622	-1.01	20.208	-16.337	4.294	49.477	33.741	18.438	45.827	-39.049	2.523	-12.794	22.304	5.79	-30.684	-6.978
172	172	0.96786	-1.245	20.124	-16.058	4.081	50.538	33.128	18.175	45.668	-38.995	2.236	-12.881	22.491	5.617	-29.45	-6.963
173	173	0.97352	-1.526	20.118	-15.717	3.796	51.661	32.5	17.91	45.436	-38.886	2.006	-12.944	22.584	5.485	-28.152	-6.973
174	174	0.97918	-1.819	20.133	-15.311	3.443	52.745	31.852	17.64	45.117	-38.702	1.851	-12.947	22.53	5.396	-26.782	-7.033
175	175	0.98484	-2.122	20.166	-14.821	3.002	53.775	31.144	17.347	44.705	-38.407	1.749	-12.876	22.314	5.32	-25.332	-7.15
176	176	0.9905	-2.434	20.211	-14.267	2.49	54.733	30.435	17.058	44.164	-38.059	1.643	-12.744	21.914	5.214	-23.799	-7.357
177	177	0.99616	-2.749	20.269	-13.672	1.941	55.625	29.747	16.77	43.508	-37.646	1.62	-12.53	21.316	5.142	-22.16	-7.651
178	178	1.00182	-3.048	20.33	-13.027	1.352	56.433	29.088	16.509	42.741	-37.175	1.673	-12.24	20.555	5.104	-20.436	-7.99
179	179	1.00748	-3.308	20.381	-12.334	0.73	57.121	28.461	16.293	41.84	-36.675	1.705	-11.896	19.663	5.032	-18.655	-8.352
180	180	1.01314	-3.53	20.413	-11.628	0.128	57.681	27.935	16.131	40.828	-36.227	1.738	-11.445	18.666	4.92	-16.787	-8.747
181	181	1.0188	-3.713	20.421	-10.936	-0.424	58.126	27.432	15.964	39.789	-35.777	1.825	-10.841	17.581	4.805	-14.82	-9.191
182	182	1.02446	-3.844	20.405	-10.245	-0.942	58.436	27.014	15.843	38.676	-35.394	1.908	-10.226	16.443	4.697	-12.88	-9.645
183	183	1.03012	-3.909	20.354	-9.56	-1.41	58.591	26.674	15.752	37.476	-35.131	1.928	-9.689	15.365	4.579	-11.05	-10.032
184	184	1.03578	-3.904	20.256	-8.898	-1.799	58.59	26.357	15.652	36.237	-34.957	1.915	-9.167	14.328	4.455	-9.293	-10.391
185	185	1.04144	-3.828	20.109	-8.267	-2.094	58.431	26.105	15.549	34.976	-34.902	2.022	-8.607	13.359	4.441	-7.553	-10.701
186	186	1.0471	-3.662	19.737	-7.746	-2.199	58.007	25.935	15.423	33.786	-34.975	2.216	-8.038	12.561	4.525	-5.877	-10.886
187	187	1.05276	-3.346	19.281	-7.13	-2.304	57.424	25.67	15.331	32.641	-35.178	2.463	-7.471	12.007	4.695	-4.298	-10.908
188	188	1.05842	-3.008	18.836	-6.529	-2.326	56.791	25.422	15.184	31.55	-35.473	2.726	-6.892	11.602	4.874	-2.801	-10.844
189	189	1.06408	-2.689	18.443	-5.939	-2.311	56.165	25.241	15.021	30.51	-35.873	3.041	-6.32	11.294	5.111	-1.395	-10.753
190	190	1.06974	-2.413	18.132	-5.359	-2.278	55.595	25.086	14.825	29.563	-36.322	3.52	-5.834	11.194	5.544	-0.158	-10.532
191	191	1.0754	-2.183	17.916	-4.789	-2.227	55.094	25.014	14.628	28.705	-36.878	4.103	-5.485	11.304	6.133	0.844	-10.185
192	192	1.08106	-1.997	17.803	-4.234	-2.164	54.664	25.044	14.442	27.911	-37.53	4.787	-5.137	11.559	6.823	1.742	-9.753
193	193	1.08672	-1.869	17.804	-3.695	-2.102	54.34	25.053	14.233	27.249	-38.137	5.491	-4.874	11.918	7.573	2.424	-9.264
194	194	1.09238	-1.819	17.927	-3.145	-2.093	54.125	25.132	14.048	26.672	-38.832	6.107	-4.845	12.445	8.328	2.75	-8.698
195	195	1.09804	-1.829	18.143	-2.596	-2.109	53.995	25.238	13.87	26.206	-39.516	6.539	-5.156	13.028	9.025	2.598	-8.094
196	196	1.1037	-1.882	18.434	-2.048	-2.153	53.897	25.423	13.716	25.78	-40.226	6.949	-5.571	13.577	9.73	2.248	-7.519
197	197	1.10936	-1.964	18.792	-1.52	-2.194	53.807	25.668	13.582	25.363	-40.956	7.086	-6.02	13.87	10.188	1.782	-7.193
198	198	1.11502	-2.068	19.2	-1.004	-2.245	53.725	25.911	13.476	24.977	-41.623	6.951	-6.465	13.905	10.4	1.227	-7.086
199	199	1.12068	-2.178	19.636	-0.485	-2.307	53.639	26.108	13.372	24.702	-42.19	6.859	-6.798	13.75	10.595	0.672	-7.148
200	200	1.12634	-2.276	20.08	0.045	-2.374	53.506	26.325	13.275	24.391	-42.714	6.535	-6.656	13.25	10.386	0.536	-7.497
201	201	1.132	-2.351	20.525	0.567	-2.421	53.304	26.515	13.225	24.347	-43.076	6.892	-5.146	12.424	10.313	1.483	-8.176
