# Supplementary material for: Gait phenotypes in paediatric hereditary spastic paraplegia revealed by dynamic time warping analysis and random forests
Source: PLoS One. 2018 Mar 8;13(3):e0192345. doi: 10.1371/journal.pone.0192345 (PMC5843164; doi:10.1371/journal.pone.0192345)
Supplement: S1 Data — (ZIP) [file pone.0192345.s008.zip › HSP/Left.SR.HSP6.3.csv]

	Epoch	Time	Pelvic.obliquity	Pelvic.tilt	Pelvic rotation	Hip.abd.add	Hip.flexion	Hip.rotation	Knee.abd.add	Knee.flexion	Knee.rotation	Ankle.abd.add	Ankle.flexion	Ankle.rotation	Forefoot.abd.add	Forefoot.flexion	Forefoot.rotation
1	1	0	-1.321	19.847	-0.874	-3.551	54.991	21.527	16.147	28.498	-41.937	5.625	-8.942	20.278	12.567	-4.274	-5.356
2	2	0.00607	-1.187	19.65	-0.325	-3.266	54.236	21.62	15.686	28.041	-42.505	5.558	-8.588	19.801	12.281	-3.995	-5.548
3	3	0.01214	-1.045	19.506	0.245	-2.983	53.495	21.818	15.271	27.606	-43.054	5.433	-7.791	19.026	11.721	-3.383	-5.962
4	4	0.01821	-0.884	19.445	0.872	-2.732	52.811	22.046	14.913	27.299	-43.508	5.401	-6.19	17.892	10.888	-2.161	-6.67
5	5	0.02428	-0.756	19.431	1.483	-2.471	52.155	22.371	14.626	27.192	-43.846	5.44	-3.921	16.42	9.853	-0.519	-7.608
6	6	0.03035	-0.655	19.481	2.087	-2.207	51.528	22.836	14.419	27.222	-44.075	5.257	-1.499	14.708	8.553	1.063	-8.554
7	7	0.03642	-0.589	19.611	2.684	-1.957	50.966	23.386	14.24	27.309	-44.21	4.7	0.794	12.849	6.971	2.412	-9.458
8	8	0.04249	-0.585	19.837	3.283	-1.753	50.51	23.941	13.992	27.449	-44.21	4.099	2.952	11.004	5.4	3.632	-10.216
9	9	0.04856	-0.64	20.151	3.885	-1.568	50.14	24.442	13.558	27.611	-44.091	3.6	4.817	9.364	3.998	4.662	-10.687
10	10	0.05463	-0.739	20.536	4.485	-1.379	49.8	24.915	12.895	27.668	-43.861	2.817	5.853	7.884	2.562	5.027	-10.865
11	11	0.0607	-0.871	20.974	5.064	-1.186	49.48	25.461	12.022	27.441	-43.549	1.318	5.519	6.481	0.827	4.293	-10.791
12	12	0.06677	-1.018	21.444	5.601	-0.951	49.372	26.11	11.068	27.25	-43.09	-0.715	4.172	5.215	-1.227	2.708	-10.401
13	13	0.07284	-1.151	21.919	6.078	-0.657	49.61	27.004	10.368	27.533	-42.505	-2.59	2.708	4.056	-3.209	0.914	-9.712
14	14	0.07891	-1.239	22.367	6.489	-0.305	50.096	28.238	10.145	28.395	-41.871	-3.603	1.873	2.837	-4.579	-0.49	-8.881
15	15	0.08498	-1.256	22.758	6.825	0.116	50.549	30.016	10.409	29.424	-41.542	-3.574	1.628	1.437	-5.083	-1.415	-8.116
16	16	0.09105	-1.216	23.097	7.095	0.54	50.831	32.464	11.15	30.168	-41.795	-3.221	1.556	-0.075	-5.238	-2.141	-7.47
17	17	0.09712	-1.144	23.389	7.305	0.912	50.894	35.735	12.423	30.379	-42.717	-3.137	1.793	-1.748	-5.555	-2.508	-6.922
18	18	0.10319	-1.039	23.624	7.464	1.194	50.718	39.738	14.154	29.954	-44.274	-3.299	2.498	-3.599	-5.968	-2.322	-6.485
19	19	0.10926	-0.874	23.784	7.568	1.409	50.321	44.114	16.084	28.934	-46.348	-3.422	3.432	-5.534	-6.162	-1.788	-6.204
20	20	0.11533	-0.652	23.895	7.614	1.615	49.818	48.19	17.778	27.595	-48.615	-3.452	4.322	-7.269	-6.13	-1.177	-6.07
21	21	0.1214	-0.392	23.974	7.616	1.849	49.33	51.352	19.016	26.401	-50.548	-3.275	5.279	-8.746	-5.847	-0.47	-6.141
22	22	0.12747	-0.109	24.018	7.58	2.123	48.878	53.293	19.761	25.628	-51.902	-2.864	6.419	-9.828	-5.341	0.374	-6.395
23	23	0.13354	0.183	24.014	7.52	2.417	48.436	53.988	20.049	25.334	-52.648	-2.287	7.714	-10.374	-4.724	1.313	-6.728
24	24	0.13961	0.475	23.969	7.443	2.681	47.953	53.556	19.91	25.373	-52.887	-1.686	8.972	-10.329	-4.147	2.201	-7.066
25	25	0.14568	0.775	23.9	7.359	2.938	47.415	52.29	19.367	25.615	-52.823	-1.113	9.936	-9.693	-3.715	2.846	-7.301
26	26	0.15175	1.103	23.801	7.254	3.235	46.804	50.488	18.49	25.922	-52.635	-0.565	10.54	-8.606	-3.41	3.213	-7.433
27	27	0.15782	1.462	23.666	7.127	3.557	46.118	48.353	17.413	26.176	-52.398	-0.169	10.754	-7.212	-3.289	3.237	-7.499
28	28	0.16389	1.851	23.492	6.991	3.889	45.355	46.038	16.253	26.33	-52.073	0.051	10.66	-5.692	-3.31	2.955	-7.505
29	29	0.16996	2.254	23.291	6.856	4.213	44.501	43.784	15.11	26.309	-51.746	0.26	10.445	-4.298	-3.283	2.565	-7.567
30	30	0.17603	2.672	23.088	6.73	4.525	43.617	41.612	14.045	26.167	-51.384	0.456	10.315	-3.048	-3.211	2.251	-7.656
31	31	0.1821	3.079	22.928	6.612	4.791	42.794	39.614	13.147	25.945	-50.943	0.629	10.348	-2	-3.1	2.074	-7.744
32	32	0.18817	3.463	22.83	6.496	5.02	42.079	37.864	12.448	25.703	-50.454	0.78	10.53	-1.148	-2.973	2.005	-7.798
33	33	0.19424	3.807	22.753	6.379	5.224	41.414	36.477	11.961	25.437	-50.041	0.849	10.808	-0.491	-2.895	1.985	-7.841
34	34	0.20031	4.111	22.82	6.333	5.327	40.914	35.341	11.632	25.142	-49.638	0.885	11.138	-0.083	-2.827	2.003	-7.915
35	35	0.20638	4.316	22.925	6.281	5.353	40.431	34.466	11.384	24.792	-49.225	0.888	11.461	0.139	-2.759	2.032	-7.997
36	36	0.21245	4.486	23.085	6.247	5.337	39.99	33.716	11.158	24.398	-48.743	0.931	11.794	0.177	-2.632	2.112	-8.087
37	37	0.21852	4.659	23.307	6.224	5.328	39.587	33.015	10.897	23.971	-48.217	1.043	12.094	0.099	-2.435	2.208	-8.189
38	38	0.22459	4.838	23.588	6.208	5.331	39.202	32.376	10.614	23.469	-47.676	1.188	12.309	-0.013	-2.171	2.263	-8.238
39	39	0.23066	4.982	23.872	6.175	5.334	38.79	31.808	10.327	22.929	-47.076	1.154	12.441	-0.191	-2.045	2.232	-8.267
40	40	0.23673	5.083	24.173	6.115	5.326	38.402	31.29	10.048	22.416	-46.409	1.025	12.566	-0.41	-2.006	2.175	-8.277
41	41	0.2428	5.139	24.501	6.035	5.318	38.068	30.865	9.785	21.969	-45.746	0.919	12.67	-0.665	-1.959	2.082	-8.283
42	42	0.24887	5.154	24.845	5.935	5.306	37.776	30.58	9.564	21.573	-45.111	0.892	12.773	-0.99	-1.839	1.979	-8.297
43	43	0.25494	5.141	25.173	5.803	5.304	37.477	30.566	9.429	21.161	-44.629	0.826	12.914	-1.386	-1.751	1.909	-8.322
44	44	0.26101	5.119	25.486	5.633	5.318	37.149	30.805	9.364	20.683	-44.343	0.705	13.091	-1.824	-1.704	1.886	-8.378
45	45	0.26708	5.104	25.8	5.414	5.385	36.791	31.278	9.316	20.121	-44.267	0.553	13.28	-2.239	-1.681	1.914	-8.42
46	46	0.27315	5.111	26.098	5.126	5.587	36.373	31.836	9.118	19.526	-44.29	0.449	13.447	-2.619	-1.654	1.992	-8.449
47	47	0.27922	5.216	26.278	4.959	5.77	35.831	32.382	8.994	18.89	-44.492	0.277	13.665	-2.952	-1.706	2.083	-8.488
48	48	0.28529	5.305	26.411	4.78	5.892	35.331	33.227	9.112	18.303	-45.061	0.19	13.961	-3.152	-1.683	2.186	-8.529
49	49	0.29136	5.376	26.532	4.547	6.027	34.794	34.329	9.245	17.622	-45.915	0.156	14.159	-3.284	-1.607	2.25	-8.588
50	50	0.29743	5.446	26.651	4.279	6.174	34.232	35.478	9.334	16.882	-46.855	0.095	14.234	-3.324	-1.549	2.227	-8.623
51	51	0.3035	5.509	26.763	3.994	6.323	33.648	36.6	9.365	16.126	-47.821	0.036	14.254	-3.282	-1.506	2.173	-8.64
52	52	0.30957	5.563	26.86	3.694	6.455	33.07	37.714	9.4	15.392	-48.814	0.039	14.338	-3.214	-1.416	2.184	-8.688
53	53	0.31564	5.61	26.943	3.394	6.554	32.498	38.741	9.435	14.675	-49.738	0.058	14.431	-3.103	-1.307	2.197	-8.724
54	54	0.32171	5.642	27.008	3.095	6.607	31.906	39.666	9.462	13.951	-50.573	0.096	14.484	-2.948	-1.167	2.169	-8.746
55	55	0.32778	5.65	27.049	2.784	6.638	31.289	40.434	9.45	13.255	-51.214	0.101	14.562	-2.825	-1.051	2.154	-8.788
56	56	0.33385	5.641	27.059	2.475	6.624	30.648	41.004	9.413	12.574	-51.631	0.123	14.714	-2.733	-0.911	2.218	-8.852
57	57	0.33992	5.604	27.029	2.172	6.551	29.946	41.644	9.369	11.827	-52.045	0.254	14.8	-2.691	-0.637	2.265	-8.911
58	58	0.34599	5.532	26.956	1.859	6.436	29.19	42.174	9.295	11.079	-52.293	0.379	14.828	-2.633	-0.351	2.261	-8.934
59	59	0.35206	5.43	26.849	1.551	6.278	28.397	42.622	9.206	10.335	-52.432	0.45	14.891	-2.587	-0.112	2.284	-8.957
60	60	0.35813	5.305	26.709	1.261	6.067	27.569	42.975	9.122	9.589	-52.454	0.529	14.979	-2.557	0.147	2.327	-8.98
61	61	0.3642	5.155	26.538	0.974	5.817	26.712	43.249	9.028	8.849	-52.357	0.637	15.001	-2.519	0.448	2.312	-8.969
62	62	0.37027	4.989	26.343	0.699	5.538	25.831	43.427	8.916	8.115	-52.145	0.722	14.965	-2.474	0.741	2.243	-8.931
63	63	0.37634	4.811	26.147	0.445	5.225	24.94	43.587	8.79	7.361	-51.902	0.789	14.917	-2.46	1.021	2.173	-8.897
64	64	0.38241	4.618	25.944	0.197	4.874	24.031	43.743	8.655	6.576	-51.677	0.921	14.877	-2.409	1.358	2.136	-8.847
65	65	0.38848	4.412	25.72	-0.056	4.511	23.089	43.893	8.494	5.771	-51.423	1.046	14.811	-2.34	1.695	2.094	-8.765
66	66	0.39455	4.201	25.483	-0.297	4.107	22.13	43.983	8.351	4.928	-51.122	1.097	14.699	-2.249	1.986	2.003	-8.668
67	67	0.40062	3.988	25.242	-0.527	3.672	21.17	44.113	8.228	4.049	-50.897	1.19	14.538	-2.164	2.328	1.881	-8.599
68	68	0.40669	3.778	25.006	-0.76	3.22	20.214	44.304	8.112	3.138	-50.767	1.416	14.347	-2.073	2.799	1.761	-8.554
69	69	0.41276	3.575	24.774	-0.997	2.75	19.261	44.537	8.008	2.18	-50.72	1.662	14.077	-1.958	3.307	1.581	-8.52
70	70	0.41883	3.38	24.551	-1.222	2.256	18.323	44.799	7.938	1.189	-50.765	1.884	13.709	-1.783	3.813	1.298	-8.469
71	71	0.4249	3.203	24.34	-1.449	1.75	17.386	45.174	7.886	0.14	-50.994	2.044	13.212	-1.516	4.283	0.875	-8.38
72	72	0.43097	3.049	24.126	-1.684	1.262	16.448	45.587	7.826	-0.913	-51.306	2.247	12.62	-1.219	4.8	0.363	-8.293
73	73	0.43704	2.928	23.908	-1.912	0.777	15.496	46.072	7.743	-2.025	-51.736	2.437	12.039	-0.875	5.306	-0.115	-8.179
74	74	0.44311	2.849	23.711	-2.135	0.301	14.555	46.615	7.634	-3.193	-52.293	2.731	11.483	-0.471	5.909	-0.525	-8.053
75	75	0.44918	2.807	23.542	-2.381	-0.13	13.637	47.258	7.481	-4.38	-52.968	2.996	10.94	-0.014	6.478	-0.913	-7.898
76	76	0.45525	2.798	23.367	-2.635	-0.512	12.718	47.857	7.293	-5.506	-53.61	3.21	10.389	0.51	6.974	-1.337	-7.681
77	77	0.46132	2.831	23.125	-2.833	-0.899	11.715	48.384	7.103	-6.659	-54.203	3.222	9.82	1.072	7.288	-1.817	-7.385
78	78	0.46739	2.869	22.861	-3.066	-1.263	10.717	48.877	6.912	-7.735	-54.674	3.179	9.244	1.617	7.537	-2.332	-7.048
79	79	0.47346	2.923	22.602	-3.366	-1.564	9.77	49.386	6.727	-8.703	-55.047	3.128	8.747	2.12	7.75	-2.799	-6.704
80	80	0.47953	3.012	22.354	-3.728	-1.767	8.914	49.797	6.591	-9.473	-55.162	3.178	8.289	2.516	8.023	-3.279	-6.365
81	81	0.4856	3.147	22.103	-4.131	-1.872	8.166	50.103	6.559	-10.02	-55.022	3.226	7.883	2.852	8.261	-3.796	-5.964
82	82	0.49167	3.307	21.854	-4.58	-1.917	7.52	50.419	6.63	-10.402	-54.755	3.308	7.54	3.105	8.515	-4.326	-5.55
83	83	0.49774	3.479	21.616	-5.078	-1.902	6.978	50.844	6.764	-10.638	-54.467	3.281	7.314	3.32	8.636	-4.815	-5.096
84	84	0.50381	3.667	21.396	-5.617	-1.833	6.538	51.396	6.953	-10.756	-54.185	3.189	7.19	3.466	8.675	-5.261	-4.634
85	85	0.50988	3.874	21.199	-6.223	-1.691	6.196	52.131	7.17	-10.762	-53.942	3.069	7.219	3.509	8.662	-5.596	-4.208
86	86	0.51595	4.087	21.033	-6.917	-1.481	5.939	53.093	7.39	-10.679	-53.805	2.967	7.339	3.461	8.652	-5.867	-3.848
87	87	0.52202	4.303	20.899	-7.668	-1.234	5.751	54.222	7.636	-10.544	-53.788	2.881	7.505	3.384	8.658	-6.125	-3.532
88	88	0.52809	4.518	20.798	-8.449	-0.941	5.619	55.406	7.899	-10.321	-53.82	2.873	7.739	3.292	8.716	-6.353	-3.261
89	89	0.53416	4.718	20.713	-9.252	-0.63	5.537	56.504	8.236	-9.994	-53.77	2.921	8.128	3.182	8.804	-6.479	-3.048
90	90	0.54023	4.88	20.627	-10.063	-0.352	5.465	57.404	8.647	-9.594	-53.612	3.009	8.633	3.092	8.902	-6.526	-2.927
91	91	0.5463	5.008	20.528	-10.861	-0.082	5.36	58.105	9.051	-9.115	-53.338	3.079	9.217	3.044	8.938	-6.513	-2.851
92	92	0.55237	5.096	20.387	-11.637	0.148	5.171	58.658	9.432	-8.611	-53.008	3.183	9.886	2.996	8.978	-6.42	-2.874
93	93	0.55844	5.167	20.188	-12.388	0.357	4.882	59.076	9.771	-8.075	-52.642	3.468	10.619	2.93	9.156	-6.251	-3.01
94	94	0.56451	5.249	19.966	-13.094	0.551	4.531	59.363	10.1	-7.544	-52.272	3.756	11.384	2.893	9.321	-6.052	-3.211
95	95	0.57058	5.326	19.77	-13.769	0.75	4.179	59.547	10.399	-6.99	-51.922	4.016	12.144	2.923	9.43	-5.859	-3.438
96	96	0.57665	5.375	19.574	-14.403	0.926	3.806	59.592	10.658	-6.408	-51.541	4.232	12.944	3.004	9.457	-5.619	-3.69
97	97	0.58272	5.385	19.333	-14.986	1.048	3.381	59.435	10.891	-5.794	-51.062	4.478	13.769	3.154	9.477	-5.345	-3.935
98	98	0.58879	5.354	19.063	-15.516	1.105	2.911	59.155	11.093	-5.184	-50.577	4.775	14.516	3.377	9.532	-5.14	-4.169
99	99	0.59486	5.304	18.835	-15.976	1.139	2.434	58.807	11.226	-4.619	-50.124	4.984	15.098	3.632	9.508	-5.091	-4.382
100	100	0.60093	5.283	18.674	-16.35	1.195	1.982	58.381	11.336	-4.087	-49.724	5.09	15.431	3.902	9.412	-5.304	-4.597
101	101	0.607	5.302	18.569	-16.647	1.282	1.541	57.88	11.425	-3.594	-49.314	5.088	15.506	4.159	9.262	-5.785	-4.789
102	102	0.61307	5.332	18.538	-16.871	1.368	1.125	57.4	11.476	-3.183	-49	4.941	15.399	4.465	9.011	-6.451	-4.911
103	103	0.61914	5.351	18.604	-17.036	1.432	0.78	56.965	11.517	-2.844	-48.776	4.819	15.27	4.784	8.807	-7.14	-4.997
104	104	0.62521	5.377	18.796	-17.159	1.501	0.531	56.64	11.55	-2.592	-48.679	4.709	15.169	5.09	8.633	-7.795	-5.063
105	105	0.63128	5.431	19.106	-17.264	1.62	0.359	56.437	11.542	-2.41	-48.71	4.53	15.012	5.411	8.406	-8.492	-5.082
106	106	0.63735	5.514	19.539	-17.372	1.794	0.295	56.385	11.523	-2.287	-48.87	4.193	14.778	5.737	8.055	-9.262	-5.057
107	107	0.64342	5.608	20.094	-17.482	2.018	0.364	56.421	11.516	-2.179	-49.074	3.693	14.511	6.054	7.57	-10.074	-4.982
108	108	0.64949	5.697	20.781	-17.58	2.287	0.643	56.493	11.549	-2.034	-49.282	3.209	14.18	6.348	7.119	-10.929	-4.861
109	109	0.65556	5.813	21.36	-17.64	2.518	0.711	56.547	11.491	-1.967	-49.36	2.701	13.693	6.602	6.685	-11.922	-4.638
110	110	0.66163	5.886	21.927	-17.676	2.714	0.811	56.645	11.432	-1.874	-49.413	2.142	13.089	6.817	6.222	-13.031	-4.35
111	111	0.6677	5.904	22.422	-17.68	2.826	0.885	56.741	11.396	-1.757	-49.389	1.607	12.426	6.966	5.8	-14.203	-4.026
112	112	0.67377	5.865	22.805	-17.673	2.854	0.882	56.849	11.372	-1.623	-49.303	0.967	11.679	7.091	5.293	-15.468	-3.646
113	113	0.67984	5.757	23.03	-17.624	2.773	0.756	56.912	11.352	-1.462	-49.112	0.197	10.874	7.171	4.669	-16.801	-3.223
114	114	0.68591	5.61	23.135	-17.493	2.605	0.542	56.902	11.349	-1.29	-48.864	-0.588	10.029	7.187	4.029	-18.176	-2.807
115	115	0.69198	5.441	23.168	-17.289	2.381	0.285	56.843	11.38	-1.118	-48.602	-1.335	9.157	7.158	3.427	-19.578	-2.399
116	116	0.69805	5.265	23.133	-17.05	2.148	-0.016	56.78	11.408	-0.905	-48.351	-1.945	8.238	7.098	2.94	-21.026	-2
117	117	0.70412	5.082	23.027	-16.788	1.907	-0.345	56.719	11.477	-0.626	-48.136	-2.465	7.365	7.087	2.511	-22.455	-1.57
118	118	0.71019	4.895	22.857	-16.548	1.673	-0.663	56.699	11.617	-0.268	-47.98	-2.981	6.525	7.099	2.066	-23.879	-1.16
119	119	0.71626	4.697	22.649	-16.357	1.469	-0.94	56.717	11.774	0.149	-47.866	-3.376	5.616	7.118	1.736	-25.332	-0.788
120	120	0.72233	4.518	22.422	-16.217	1.322	-1.172	56.805	11.975	0.661	-47.846	-3.729	4.627	7.176	1.433	-26.884	-0.445
121	121	0.7284	4.391	22.184	-16.11	1.276	-1.345	56.895	12.228	1.299	-47.852	-4.02	3.575	7.276	1.172	-28.525	-0.117
122	122	0.73447	4.321	21.941	-16.04	1.331	-1.445	56.984	12.532	2.078	-47.882	-4.1	2.525	7.422	1.085	-30.192	0.186
123	123	0.74054	4.294	21.714	-16.012	1.467	-1.455	57.061	12.887	2.965	-47.925	-4.032	1.511	7.638	1.119	-31.836	0.476
124	124	0.74661	4.304	21.516	-16.03	1.675	-1.384	57.186	13.238	3.919	-48.029	-3.795	0.405	7.88	1.296	-33.554	0.73
125	125	0.75268	4.338	21.348	-16.064	1.926	-1.235	57.326	13.594	4.906	-48.188	-3.48	-0.842	8.117	1.545	-35.386	0.923
126	126	0.75875	4.384	21.223	-16.08	2.194	-0.994	57.399	13.966	5.93	-48.351	-3.066	-2.191	8.307	1.889	-37.31	1.009
127	127	0.76482	4.449	21.152	-16.113	2.521	-0.63	57.46	14.353	7.047	-48.553	-2.532	-3.613	8.507	2.335	-39.302	1.017
128	128	0.77089	4.52	21.11	-16.186	2.867	-0.165	57.381	14.747	8.258	-48.644	-1.982	-5.116	8.8	2.809	-41.353	1.029
129	129	0.77696	4.595	21.088	-16.294	3.234	0.369	57.232	15.118	9.54	-48.691	-1.433	-6.689	9.163	3.288	-43.445	1.028
130	130	0.78303	4.684	21.098	-16.421	3.633	0.964	57.018	15.431	10.87	-48.705	-0.872	-8.377	9.628	3.787	-45.604	1.061
131	131	0.7891	4.788	21.14	-16.568	4.049	1.618	56.758	15.7	12.194	-48.747	-0.498	-10.226	10.27	4.158	-47.847	1.176
132	132	0.79517	4.895	21.2	-16.717	4.476	2.343	56.351	15.896	13.577	-48.725	-0.217	-12.061	11.205	4.458	-50.008	1.473
133	133	0.80124	4.995	21.271	-16.837	4.863	3.11	55.808	16.061	14.923	-48.675	-0.197	-13.701	12.43	4.538	-51.898	1.962
134	134	0.80731	5.089	21.36	-16.94	5.233	3.926	55.091	16.152	16.28	-48.543	-0.358	-15.074	13.977	4.442	-53.45	2.674
135	135	0.81338	5.169	21.467	-17.051	5.592	4.778	54.362	16.196	17.614	-48.443	-0.759	-16.239	15.777	4.116	-54.72	3.574
136	136	0.81945	5.236	21.586	-17.159	5.926	5.656	53.518	16.167	18.95	-48.251	-1.248	-17.233	17.746	3.702	-55.753	4.613
137	137	0.82552	5.273	21.716	-17.211	6.197	6.555	52.579	16.076	20.244	-48.027	-1.854	-17.985	19.859	3.144	-56.471	5.769
138	138	0.83159	5.323	21.824	-17.206	6.443	7.433	51.52	15.928	21.499	-47.727	-2.571	-18.413	22.039	2.418	-56.793	6.987
139	139	0.83766	5.44	21.883	-17.188	6.743	8.263	50.374	15.721	22.779	-47.333	-3.3	-18.509	24.193	1.599	-56.753	8.188
140	140	0.84373	5.527	21.926	-17.168	6.998	9.107	49.18	15.475	24.048	-46.835	-4.016	-18.422	26.191	0.738	-56.498	9.283
141	141	0.8498	5.587	21.941	-17.133	7.213	9.959	47.953	15.21	25.323	-46.243	-4.721	-18.279	27.881	-0.135	-56.186	10.157
142	142	0.85587	5.622	21.928	-17.084	7.408	10.831	46.707	14.916	26.629	-45.546	-5.217	-18.16	29.189	-0.826	-55.948	10.755
143	143	0.86194	5.635	21.895	-17.005	7.549	11.716	45.549	14.675	27.872	-44.847	-5.605	-18.162	30.084	-1.383	-55.852	11.071
144	144	0.86801	5.624	21.854	-16.876	7.627	12.609	44.406	14.446	29.042	-44.096	-5.842	-18.336	30.582	-1.754	-55.945	11.12
145	145	0.87408	5.585	21.807	-16.719	7.629	13.524	43.383	14.326	30.115	-43.366	-6.096	-18.61	30.699	-2.09	-56.135	10.917
146	146	0.88015	5.511	21.743	-16.571	7.6	14.457	42.448	14.237	31.145	-42.574	-6.326	-18.938	30.394	-2.396	-56.385	10.436
147	147	0.88622	5.412	21.659	-16.425	7.532	15.399	41.633	14.21	32.121	-41.756	-6.402	-19.22	29.807	-2.579	-56.612	9.802
148	148	0.89229	5.291	21.556	-16.272	7.41	16.35	40.948	14.289	33.009	-40.954	-6.341	-19.342	29.004	-2.665	-56.686	9.047
149	149	0.89836	5.152	21.446	-16.129	7.276	17.316	40.377	14.412	33.846	-40.158	-6.038	-19.178	28.021	-2.618	-56.496	8.188
150	150	0.90443	4.99	21.332	-16.004	7.127	18.311	39.886	14.57	34.654	-39.332	-5.534	-18.714	26.895	-2.474	-56.012	7.254
151	151	0.9105	4.807	21.217	-15.901	6.959	19.334	39.488	14.783	35.42	-38.523	-4.959	-18.028	25.696	-2.31	-55.268	6.289
152	152	0.91657	4.608	21.107	-15.814	6.791	20.404	39.044	14.964	36.193	-37.644	-4.294	-17.198	24.449	-2.081	-54.333	5.298
153	153	0.92264	4.397	21.009	-15.722	6.608	21.521	38.641	15.187	36.946	-36.816	-3.564	-16.285	23.202	-1.778	-53.261	4.299
154	154	0.92871	4.182	20.928	-15.628	6.452	22.68	38.277	15.394	37.694	-36.099	-2.731	-15.344	22.042	-1.367	-52.093	3.328
155	155	0.93478	3.966	20.87	-15.565	6.306	23.886	38.053	15.68	38.362	-35.553	-1.874	-14.449	20.962	-0.866	-50.855	2.387
156	156	0.94085	3.745	20.82	-15.523	6.171	25.135	37.883	15.993	38.983	-35.129	-1.016	-13.64	19.977	-0.291	-49.588	1.469
157	157	0.94692	3.519	20.777	-15.455	6.037	26.419	37.706	16.288	39.59	-34.829	-0.108	-12.923	19.128	0.379	-48.325	0.59
158	158	0.95299	3.298	20.757	-15.384	5.908	27.745	37.587	16.628	40.142	-34.709	0.762	-12.29	18.431	1.077	-47.051	-0.249
159	159	0.95906	3.084	20.756	-15.346	5.8	29.104	37.574	17.039	40.607	-34.766	1.545	-11.721	17.862	1.755	-45.731	-1.046
160	160	0.96513	2.871	20.76	-15.341	5.73	30.478	37.613	17.443	41.019	-34.955	2.236	-11.226	17.436	2.384	-44.387	-1.787
161	161	0.9712	2.661	20.765	-15.348	5.689	31.842	37.731	17.857	41.351	-35.331	2.871	-10.805	17.179	2.993	-43.032	-2.455
162	162	0.97727	2.526	20.748	-15.401	5.756	33.135	37.846	18.233	41.6	-35.798	3.408	-10.436	17.051	3.541	-41.656	-3.043
163	163	0.98334	2.416	20.724	-15.512	5.886	34.409	37.986	18.605	41.8	-36.313	3.83	-10.107	17.04	4.01	-40.272	-3.541
164	164	0.98941	2.292	20.7	-15.601	6.003	35.682	38.084	18.955	41.966	-36.852	4.092	-9.85	17.17	4.36	-38.933	-3.92
165	165	0.99548	2.173	20.671	-15.651	6.102	36.93	38.131	19.279	42.048	-37.453	4.172	-9.707	17.453	4.583	-37.653	-4.185
166	166	1.00155	2.052	20.633	-15.668	6.153	38.148	38.149	19.617	42.035	-38.067	4.069	-9.687	17.812	4.701	-36.456	-4.365
167	167	1.00762	1.905	20.585	-15.659	6.175	39.349	38.077	19.885	42.012	-38.627	3.901	-9.774	18.243	4.799	-35.345	-4.463
168	168	1.01369	1.73	20.533	-15.607	6.156	40.535	37.935	20.092	41.974	-39.183	3.706	-9.925	18.755	4.898	-34.282	-4.501
169	169	1.01976	1.538	20.481	-15.522	6.098	41.71	37.699	20.248	41.917	-39.69	3.473	-10.107	19.327	4.993	-33.232	-4.475
170	170	1.02583	1.327	20.411	-15.421	6.009	42.843	37.425	20.378	41.816	-40.159	3.16	-10.296	19.911	5.033	-32.174	-4.411
171	171	1.0319	1.085	20.317	-15.296	5.88	43.938	37.092	20.447	41.695	-40.575	2.862	-10.507	20.485	5.105	-31.113	-4.338
172	172	1.03797	0.821	20.208	-15.11	5.695	44.999	36.667	20.449	41.55	-40.932	2.605	-10.733	21.021	5.229	-30.039	-4.281
173	173	1.04404	0.557	20.097	-14.855	5.451	46.032	36.081	20.362	41.388	-41.178	2.439	-10.954	21.491	5.444	-28.932	-4.261
174	174	1.05011	0.288	19.978	-14.524	5.138	47.013	35.394	20.21	41.165	-41.328	2.441	-11.156	21.871	5.812	-27.769	-4.263
175	175	1.05618	0.021	19.844	-14.156	4.809	47.93	34.603	19.954	40.914	-41.352	2.603	-11.305	22.125	6.297	-26.53	-4.316
176	176	1.06225	-0.242	19.698	-13.73	4.435	48.787	33.738	19.646	40.607	-41.302	2.827	-11.419	22.298	6.822	-25.237	-4.397
177	177	1.06832	-0.491	19.542	-13.228	3.992	49.586	32.767	19.305	40.255	-41.131	3.036	-11.515	22.364	7.327	-23.924	-4.506
178	178	1.07439	-0.726	19.385	-12.633	3.456	50.321	31.741	18.974	39.823	-40.891	3.234	-11.576	22.331	7.807	-22.576	-4.641
179	179	1.08046	-0.973	19.348	-11.997	2.888	51.106	30.671	18.606	39.315	-40.547	3.426	-11.59	22.198	8.243	-21.178	-4.781
180	180	1.08653	-1.209	19.308	-11.354	2.319	51.848	29.576	18.204	38.746	-40.151	3.571	-11.575	21.993	8.608	-19.722	-4.955
181	181	1.0926	-1.435	19.268	-10.681	1.724	52.501	28.469	17.773	38.056	-39.713	3.683	-11.586	21.713	8.943	-18.257	-5.136
182	182	1.09867	-1.656	19.223	-9.976	1.106	53.066	27.434	17.374	37.268	-39.284	3.696	-11.633	21.358	9.185	-16.838	-5.317
183	183	1.10474	-1.86	19.161	-9.252	0.505	53.528	26.429	16.947	36.434	-38.865	3.69	-11.682	20.927	9.385	-15.448	-5.544
184	184	1.11081	-2.015	19.083	-8.499	-0.08	53.886	25.44	16.517	35.548	-38.466	3.725	-11.707	20.5	9.591	-14.068	-5.737
185	185	1.11688	-2.11	18.993	-7.72	-0.635	54.134	24.513	16.108	34.581	-38.154	3.745	-11.733	20.048	9.762	-12.709	-5.936
186	186	1.12295	-2.156	18.88	-6.94	-1.14	54.273	23.676	15.731	33.585	-37.924	3.712	-11.685	19.546	9.835	-11.353	-6.166
187	187	1.12902	-2.161	18.726	-6.165	-1.573	54.285	22.878	15.325	32.62	-37.741	3.683	-11.516	19.012	9.832	-9.987	-6.436
188	188	1.13509	-2.115	18.5	-5.403	-1.925	54.13	22.191	14.93	31.676	-37.685	3.746	-11.249	18.493	9.857	-8.638	-6.715
189	189	1.14116	-2.022	18.104	-4.707	-2.129	53.777	21.679	14.532	30.759	-37.776	3.949	-10.866	18.014	9.94	-7.229	-6.953
190	190	1.14723	-1.906	17.576	-4.066	-2.223	53.243	21.309	14.124	29.869	-37.972	4.221	-10.341	17.544	10.009	-5.759	-7.188
191	191	1.1533	-1.793	17.045	-3.476	-2.224	52.635	21.101	13.714	29.008	-38.303	4.636	-9.819	17.135	10.203	-4.381	-7.375
192	192	1.15937	-1.696	16.54	-2.946	-2.146	51.999	21.04	13.332	28.231	-38.697	5.005	-9.366	16.809	10.383	-3.227	-7.456
193	193	1.16544	-1.636	16.112	-2.485	-1.972	51.402	21.205	12.975	27.54	-39.223	5.299	-8.929	16.566	10.487	-2.241	-7.438
194	194	1.17151	-1.618	15.795	-2.064	-1.769	50.89	21.509	12.646	26.941	-39.801	5.728	-8.475	16.47	10.713	-1.363	-7.269
195	195	1.17758	-1.617	15.59	-1.682	-1.529	50.451	21.937	12.334	26.399	-40.41	6.285	-8.111	16.441	11.085	-0.664	-6.991
196	196	1.18365	-1.612	15.498	-1.348	-1.208	50.091	22.498	12.024	25.931	-41.056	6.864	-7.859	16.376	11.497	-0.18	-6.683
197	197	1.18972	-1.604	15.55	-1.026	-0.844	49.86	23.124	11.74	25.608	-41.685	7.25	-7.749	16.226	11.761	-0.003	-6.392
198	198	1.19579	-1.614	15.739	-0.693	-0.513	49.743	23.895	11.572	25.351	-42.354	7.429	-7.665	15.85	11.839	0.023	-6.258
199	199	1.20186	-1.662	16.028	-0.35	-0.231	49.696	24.762	11.49	25.138	-42.961	7.478	-7.397	15.25	11.733	0.123	-6.247
200	200	1.20793	-1.737	16.396	-0.004	0.022	49.689	25.677	11.45	25.003	-43.447	7.517	-6.877	14.386	11.511	0.358	-6.39
201	201	1.214	-1.811	16.835	0.373	0.244	49.678	26.609	11.454	24.963	-43.845	7.699	-5.848	13.159	11.239	0.96	-6.83
