# Supplementary material for: Gait phenotypes in paediatric hereditary spastic paraplegia revealed by dynamic time warping analysis and random forests
Source: PLoS One. 2018 Mar 8;13(3):e0192345. doi: 10.1371/journal.pone.0192345 (PMC5843164; doi:10.1371/journal.pone.0192345)
Supplement: S1 Data — (ZIP) [file pone.0192345.s008.zip › HSP/Left.SR.HSP6.4.csv]

	Epoch	Time	Pelvic.obliquity	Pelvic.tilt	Pelvic rotation	Hip.abd.add	Hip.flexion	Hip.rotation	Knee.abd.add	Knee.flexion	Knee.rotation	Ankle.abd.add	Ankle.flexion	Ankle.rotation	Forefoot.abd.add	Forefoot.flexion	Forefoot.rotation
1	1	0	0.196	17.265	2.295	-2.999	52.037	15.994	10.295	25.399	-39.979	9.494	-9.474	17.886	14.672	0.122	-6.555
2	2	0.00538	0.38	17.321	2.852	-2.997	51.292	16.023	10.23	24.953	-40.217	9.165	-10.094	17.332	14.605	-0.888	-6.59
3	3	0.01076	0.565	17.381	3.407	-2.965	50.476	16.126	10.153	24.482	-40.439	9.058	-10.254	16.473	14.523	-1.473	-6.886
4	4	0.01614	0.758	17.441	3.956	-2.895	49.6	16.29	10.073	24.03	-40.666	9.16	-9.45	15.413	14.244	-1.191	-7.411
5	5	0.02152	0.956	17.524	4.499	-2.797	48.689	16.563	10.034	23.606	-40.906	9.336	-7.724	14.192	13.684	-0.121	-8.067
6	6	0.0269	1.154	17.632	5.044	-2.684	47.759	16.879	10.007	23.202	-41.126	9.473	-5.558	12.891	12.94	1.299	-8.743
7	7	0.03228	1.356	17.766	5.596	-2.547	46.813	17.187	9.896	22.738	-41.368	9.47	-3.478	11.578	12.094	2.67	-9.394
8	8	0.03766	1.567	17.927	6.152	-2.371	45.875	17.444	9.623	22.157	-41.57	9.253	-1.72	10.267	11.138	3.851	-9.966
9	9	0.04304	1.795	18.16	6.7	-2.154	45.051	17.613	9.184	21.488	-41.598	8.909	-0.527	8.971	10.234	4.642	-10.371
10	10	0.04842	2.03	18.424	7.233	-1.834	44.239	17.752	8.499	20.67	-41.481	8.437	0.037	7.819	9.38	4.976	-10.444
11	11	0.0538	2.28	18.73	7.737	-1.462	43.629	17.997	7.761	19.951	-41.21	7.963	0.074	6.69	8.648	4.868	-10.258
12	12	0.05918	2.553	19.074	8.201	-1.057	43.432	18.424	7.162	19.68	-40.759	7.219	-0.072	5.383	7.646	4.453	-9.975
13	13	0.06456	2.844	19.442	8.608	-0.631	43.676	19.076	6.859	20.055	-40.086	6.39	-0.006	3.92	6.469	3.948	-9.538
14	14	0.06994	3.154	19.821	8.953	-0.185	44.117	20.037	6.878	20.817	-39.302	5.73	0.563	2.234	5.362	3.699	-9.018
15	15	0.07532	3.491	20.176	9.223	0.308	44.542	21.385	7.187	21.704	-38.663	5.44	1.629	0.389	4.594	3.822	-8.501
16	16	0.0807	3.86	20.483	9.382	0.89	44.83	23.28	7.767	22.48	-38.387	5.443	2.912	-1.607	4.192	4.153	-8.042
17	17	0.08608	4.27	20.724	9.416	1.582	44.908	25.821	8.621	22.947	-38.537	5.329	4.088	-3.808	3.858	4.415	-7.648
18	18	0.09146	4.722	20.927	9.346	2.319	44.789	29.004	9.746	22.937	-39.145	4.957	4.978	-6.219	3.49	4.5	-7.355
19	19	0.09684	5.202	21.118	9.202	3.021	44.553	32.732	11.096	22.422	-40.312	4.405	5.506	-8.644	3.126	4.378	-7.15
20	20	0.10222	5.682	21.312	9.002	3.647	44.282	36.698	12.51	21.528	-41.981	4.002	5.709	-10.888	2.987	4.102	-7.066
21	21	0.1076	6.135	21.525	8.75	4.199	44.066	40.413	13.838	20.524	-43.855	3.714	5.844	-12.779	2.978	3.825	-7.11
22	22	0.11298	6.565	21.773	8.469	4.677	43.955	43.451	15.027	19.619	-45.654	3.495	6.101	-14.13	3.046	3.627	-7.225
23	23	0.11836	6.975	22.082	8.151	5.112	43.962	45.55	16.013	18.962	-47.146	3.42	6.536	-14.89	3.246	3.536	-7.403
24	24	0.12374	7.376	22.454	7.783	5.551	44.013	46.66	16.682	18.539	-48.249	3.504	6.994	-15.058	3.556	3.464	-7.605
25	25	0.12912	7.776	22.853	7.366	6.06	44.011	46.66	16.835	18.402	-48.794	3.783	7.417	-14.617	3.953	3.446	-7.742
26	26	0.1345	8.138	23.245	6.918	6.594	43.941	45.577	16.496	18.512	-48.652	3.98	7.756	-13.7	4.195	3.434	-7.804
27	27	0.13988	8.434	23.62	6.479	7.082	43.864	43.539	15.79	18.902	-47.825	4.293	8.043	-12.488	4.461	3.441	-7.855
28	28	0.14526	8.632	23.996	6.051	7.455	43.799	40.952	14.898	19.396	-46.608	4.659	8.311	-11.035	4.739	3.468	-7.869
29	29	0.15064	8.758	24.352	5.628	7.763	43.668	38.084	13.839	19.864	-45.134	5.169	8.507	-9.58	5.132	3.486	-7.92
30	30	0.15602	8.846	24.669	5.2	8.029	43.401	35.28	12.737	20.12	-43.638	5.723	8.638	-8.231	5.603	3.498	-8.006
31	31	0.1614	8.925	24.924	4.776	8.247	42.973	32.725	11.727	20.097	-42.26	6.217	8.774	-6.986	6.085	3.542	-8.079
32	32	0.16678	9.015	25.11	4.37	8.433	42.421	30.559	10.9	19.862	-41.043	6.67	8.94	-5.922	6.584	3.615	-8.124
33	33	0.17216	9.113	25.23	3.991	8.586	41.758	28.835	10.277	19.444	-40.026	7.065	9.091	-5.057	7.081	3.671	-8.151
34	34	0.17754	9.215	25.297	3.631	8.721	41.001	27.519	9.814	18.877	-39.214	7.372	9.246	-4.356	7.527	3.736	-8.164
35	35	0.18292	9.299	25.329	3.273	8.844	40.143	26.609	9.472	18.147	-38.568	7.511	9.39	-3.848	7.855	3.801	-8.174
36	36	0.1883	9.343	25.33	2.89	8.993	39.165	26.155	9.152	17.263	-38.134	7.762	9.435	-3.528	8.302	3.849	-8.196
37	37	0.19368	9.342	25.33	2.477	9.134	38.092	26.018	8.838	16.221	-37.805	8.029	9.394	-3.345	8.791	3.875	-8.213
38	38	0.19906	9.325	25.289	2.078	9.25	36.954	26.156	8.583	15.091	-37.619	8.231	9.363	-3.254	9.234	3.936	-8.217
39	39	0.20444	9.318	25.234	1.708	9.341	35.789	26.51	8.388	13.91	-37.559	8.403	9.331	-3.272	9.661	3.998	-8.24
40	40	0.20982	9.308	25.18	1.355	9.389	34.627	26.979	8.25	12.706	-37.55	8.519	9.289	-3.364	10.054	4.037	-8.278
41	41	0.2152	9.25	25.163	0.999	9.38	33.517	27.575	8.141	11.518	-37.539	8.592	9.24	-3.518	10.413	4.051	-8.289
42	42	0.22058	9.108	25.207	0.627	9.277	32.499	28.263	8.073	10.365	-37.489	8.623	9.22	-3.734	10.746	4.072	-8.288
43	43	0.22596	8.945	25.261	0.278	9.127	31.491	28.926	7.982	9.209	-37.37	8.644	9.223	-4.018	11.066	4.126	-8.31
44	44	0.23134	8.892	25.22	0	9.014	30.324	29.704	7.875	7.904	-37.411	8.631	9.218	-4.337	11.374	4.205	-8.316
45	45	0.23672	8.807	25.268	-0.29	8.862	29.254	30.494	7.735	6.602	-37.453	8.718	9.15	-4.642	11.775	4.251	-8.314
46	46	0.2421	8.701	25.41	-0.587	8.659	28.3	31.304	7.615	5.292	-37.588	8.851	9.013	-4.878	12.226	4.242	-8.319
47	47	0.24748	8.589	25.589	-0.881	8.41	27.413	32.042	7.519	3.992	-37.771	8.945	8.847	-5	12.638	4.199	-8.323
48	48	0.25286	8.473	25.782	-1.174	8.131	26.552	32.899	7.424	2.653	-38.19	9.012	8.68	-4.984	13.012	4.169	-8.302
49	49	0.25824	8.336	25.973	-1.473	7.843	25.704	33.682	7.281	1.344	-38.67	9.093	8.413	-4.802	13.369	4.049	-8.251
50	50	0.26362	8.165	26.15	-1.779	7.515	24.882	34.427	7.133	0.091	-39.255	9.28	8.117	-4.426	13.794	3.898	-8.164
51	51	0.269	7.964	26.324	-2.087	7.143	24.099	35.175	7.001	-1.119	-39.974	9.464	7.803	-3.881	14.195	3.708	-8.042
52	52	0.27438	7.752	26.511	-2.396	6.736	23.38	35.872	6.901	-2.282	-40.781	9.744	7.443	-3.227	14.677	3.472	-7.943
53	53	0.27976	7.539	26.723	-2.702	6.361	22.718	36.494	6.729	-3.367	-41.574	10.121	6.977	-2.501	15.218	3.144	-7.811
54	54	0.28514	7.319	26.951	-3.001	5.955	22.103	37.094	6.576	-4.434	-42.368	10.497	6.459	-1.737	15.769	2.752	-7.646
55	55	0.29052	7.085	27.171	-3.293	5.53	21.541	37.62	6.462	-5.423	-43.091	10.756	5.918	-0.949	16.213	2.286	-7.437
56	56	0.2959	6.832	27.352	-3.578	5.087	21.003	38.142	6.381	-6.325	-43.718	10.961	5.358	-0.248	16.611	1.755	-7.212
57	57	0.30128	6.561	27.473	-3.857	4.651	20.47	38.704	6.292	-7.114	-44.265	11.164	4.791	0.379	16.992	1.169	-6.931
58	58	0.30666	6.285	27.537	-4.132	4.223	19.955	39.31	6.23	-7.774	-44.713	11.373	4.307	0.887	17.356	0.6	-6.623
59	59	0.31204	6.03	27.566	-4.404	3.817	19.477	39.956	6.22	-8.317	-45.028	11.582	3.95	1.207	17.706	0.089	-6.321
60	60	0.31742	5.813	27.561	-4.668	3.465	19.027	40.653	6.243	-8.752	-45.217	11.766	3.69	1.35	18.023	-0.396	-5.999
61	61	0.3228	5.622	27.507	-4.925	3.156	18.573	41.444	6.279	-9.114	-45.306	11.823	3.487	1.295	18.221	-0.884	-5.666
62	62	0.32818	5.44	27.389	-5.176	2.882	18.118	42.308	6.347	-9.373	-45.281	11.775	3.336	1.038	18.314	-1.388	-5.342
63	63	0.33356	5.267	27.21	-5.427	2.603	17.651	43.314	6.471	-9.604	-45.28	11.611	3.301	0.675	18.316	-1.831	-5.009
64	64	0.33894	5.112	26.983	-5.687	2.373	17.185	44.405	6.606	-9.761	-45.268	11.322	3.374	0.224	18.186	-2.21	-4.678
65	65	0.34432	4.984	26.717	-5.969	2.212	16.728	45.54	6.749	-9.818	-45.234	11.142	3.567	-0.301	18.143	-2.489	-4.391
66	66	0.3497	4.888	26.409	-6.266	2.11	16.281	46.675	6.933	-9.777	-45.165	11.04	3.88	-0.857	18.168	-2.687	-4.12
67	67	0.35508	4.823	26.052	-6.575	2.069	15.817	47.811	7.133	-9.648	-45.118	11.06	4.302	-1.452	18.294	-2.791	-3.935
68	68	0.36046	4.793	25.639	-6.895	2.103	15.307	48.851	7.325	-9.465	-44.983	10.941	4.766	-2.06	18.285	-2.85	-3.787
69	69	0.36584	4.8	25.189	-7.225	2.179	14.755	49.754	7.542	-9.264	-44.752	10.82	5.242	-2.666	18.288	-2.888	-3.688
70	70	0.37122	4.852	24.699	-7.567	2.302	14.144	50.581	7.748	-9.06	-44.526	10.753	5.746	-3.22	18.345	-2.876	-3.636
71	71	0.3766	4.945	24.166	-7.922	2.46	13.453	51.315	7.956	-8.873	-44.31	10.665	6.314	-3.683	18.392	-2.791	-3.623
72	72	0.38198	5.074	23.579	-8.292	2.637	12.645	52.026	8.13	-8.732	-44.186	10.632	6.918	-4.022	18.496	-2.651	-3.636
73	73	0.38736	5.235	22.948	-8.68	2.853	11.726	52.674	8.21	-8.608	-44.112	10.694	7.501	-4.253	18.655	-2.477	-3.687
74	74	0.39274	5.418	22.277	-9.173	3.126	10.732	53.315	8.251	-8.476	-44.08	10.785	8.065	-4.355	18.826	-2.286	-3.778
75	75	0.39812	5.607	21.592	-9.739	3.398	9.695	54.003	8.287	-8.366	-44.138	10.841	8.613	-4.34	18.96	-2.101	-3.876
76	76	0.4035	5.835	20.874	-10.28	3.657	8.587	54.607	8.311	-8.315	-44.257	10.934	9.122	-4.217	19.126	-1.921	-3.991
77	77	0.40888	6.109	20.152	-10.775	3.909	7.438	55.043	8.356	-8.301	-44.366	10.976	9.648	-3.938	19.238	-1.722	-4.072
78	78	0.41426	6.399	19.435	-11.232	4.108	6.269	55.319	8.436	-8.354	-44.467	10.894	10.183	-3.53	19.234	-1.506	-4.146
79	79	0.41964	6.637	18.727	-11.64	4.205	5.095	55.471	8.515	-8.439	-44.597	10.963	10.627	-3.009	19.35	-1.357	-4.217
80	80	0.42502	6.794	18.033	-11.989	4.178	3.949	55.384	8.641	-8.501	-44.572	11.049	10.947	-2.44	19.465	-1.359	-4.251
81	81	0.4304	6.86	17.407	-12.285	4.045	2.892	55.169	8.797	-8.553	-44.517	11.159	11.145	-1.829	19.596	-1.501	-4.266
82	82	0.43578	6.877	16.909	-12.543	3.868	1.989	54.757	9.001	-8.558	-44.303	11.284	11.311	-1.24	19.734	-1.698	-4.28
83	83	0.44116	6.872	16.555	-12.795	3.693	1.246	54.209	9.236	-8.531	-43.963	11.374	11.478	-0.651	19.841	-1.905	-4.273
84	84	0.44654	6.837	16.329	-13.06	3.511	0.64	53.644	9.477	-8.505	-43.551	11.384	11.635	-0.08	19.886	-2.13	-4.223
85	85	0.45192	6.746	16.21	-13.357	3.32	0.16	53.106	9.702	-8.439	-43.083	11.341	11.787	0.423	19.877	-2.365	-4.174
86	86	0.4573	6.594	16.174	-13.699	3.107	-0.196	52.671	9.927	-8.327	-42.653	11.239	11.977	0.891	19.801	-2.582	-4.128
87	87	0.46268	6.39	16.222	-14.085	2.869	-0.429	52.415	10.166	-8.194	-42.314	11.101	12.173	1.325	19.704	-2.823	-4.058
88	88	0.46806	6.169	16.347	-14.515	2.655	-0.563	52.38	10.388	-8.041	-42.082	10.947	12.357	1.714	19.604	-3.107	-3.95
89	89	0.47344	5.958	16.543	-14.983	2.496	-0.608	52.59	10.58	-7.855	-41.93	10.771	12.541	1.981	19.494	-3.42	-3.826
90	90	0.47882	5.76	16.789	-15.465	2.376	-0.588	53.029	10.754	-7.663	-41.972	10.62	12.76	2.216	19.4	-3.717	-3.711
91	91	0.4842	5.569	17.069	-15.948	2.277	-0.501	53.587	10.964	-7.432	-42.044	10.497	12.953	2.352	19.356	-4.084	-3.597
92	92	0.48958	5.384	17.383	-16.424	2.228	-0.371	54.262	11.159	-7.142	-42.128	10.334	13.076	2.383	19.283	-4.571	-3.459
93	93	0.49496	5.229	17.714	-16.908	2.232	-0.212	54.974	11.375	-6.818	-42.248	10.179	13.192	2.465	19.219	-5.095	-3.272
94	94	0.50034	5.102	18.064	-17.415	2.284	-0.047	55.687	11.578	-6.475	-42.327	10.056	13.321	2.524	19.181	-5.603	-3.093
95	95	0.50572	4.985	18.425	-17.951	2.365	0.096	56.325	11.74	-6.123	-42.314	9.931	13.384	2.567	19.128	-6.15	-2.934
96	96	0.5111	4.863	18.781	-18.496	2.458	0.228	56.854	11.892	-5.736	-42.162	9.803	13.326	2.586	19.078	-6.817	-2.764
97	97	0.51648	4.74	19.134	-19.02	2.579	0.349	57.196	12.022	-5.272	-41.838	9.729	13.145	2.592	19.065	-7.616	-2.583
98	98	0.52186	4.623	19.497	-19.506	2.693	0.47	57.368	12.167	-4.793	-41.382	9.638	12.911	2.594	19.04	-8.473	-2.4
99	99	0.52724	4.52	19.868	-19.954	2.796	0.562	57.419	12.299	-4.36	-40.905	9.584	12.666	2.663	19.049	-9.319	-2.212
100	100	0.53262	4.435	20.251	-20.377	2.929	0.626	57.376	12.387	-3.926	-40.398	9.583	12.39	2.762	19.098	-10.182	-2.034
101	101	0.538	4.363	20.657	-20.783	3.084	0.683	57.277	12.442	-3.497	-39.924	9.612	11.988	2.907	19.164	-11.165	-1.859
102	102	0.54338	4.293	21.097	-21.164	3.258	0.762	57.1	12.482	-3.052	-39.505	9.675	11.442	3.145	19.248	-12.3	-1.671
103	103	0.54876	4.232	21.551	-21.509	3.418	0.839	56.957	12.526	-2.661	-39.191	9.728	10.842	3.407	19.338	-13.489	-1.481
104	104	0.55414	4.163	22.02	-21.804	3.578	0.928	56.741	12.561	-2.258	-38.943	9.749	10.278	3.766	19.376	-14.653	-1.287
105	105	0.55952	4.086	22.512	-22.066	3.744	1.061	56.512	12.611	-1.84	-38.741	9.72	9.704	4.199	19.369	-15.847	-1.04
106	106	0.5649	3.99	23.036	-22.314	3.923	1.246	56.259	12.648	-1.408	-38.58	9.689	9.025	4.681	19.366	-17.134	-0.77
107	107	0.57028	3.878	23.582	-22.541	4.103	1.491	55.992	12.694	-0.96	-38.445	9.604	8.218	5.159	19.321	-18.544	-0.496
108	108	0.57566	3.746	24.147	-22.747	4.311	1.777	55.731	12.722	-0.443	-38.333	9.592	7.374	5.63	19.341	-20.018	-0.215
109	109	0.58104	3.589	24.716	-22.919	4.527	2.116	55.473	12.752	0.112	-38.241	9.423	6.499	6.084	19.211	-21.519	0.072
110	110	0.58642	3.393	25.269	-23.036	4.711	2.505	55.197	12.809	0.699	-38.131	9.156	5.624	6.525	18.996	-23.031	0.404
111	111	0.5918	3.154	25.765	-23.088	4.841	2.909	54.923	12.914	1.324	-38.013	8.741	4.759	6.944	18.65	-24.56	0.784
112	112	0.59718	2.872	26.179	-23.072	4.897	3.302	54.656	13.073	1.975	-37.905	8.181	3.913	7.32	18.177	-26.088	1.178
113	113	0.60256	2.561	26.539	-22.981	4.915	3.702	54.32	13.241	2.698	-37.713	7.721	3.088	7.623	17.781	-27.618	1.576
114	114	0.60794	2.244	26.888	-22.801	4.926	4.139	53.91	13.41	3.477	-37.423	7.383	2.296	7.823	17.479	-29.123	1.973
115	115	0.61332	1.953	27.232	-22.534	4.951	4.601	53.471	13.593	4.273	-37.158	7.092	1.51	8.006	17.209	-30.625	2.384
116	116	0.6187	1.702	27.535	-22.192	5.006	5.042	52.964	13.75	5.115	-36.891	6.899	0.736	8.204	16.997	-32.114	2.809
117	117	0.62408	1.495	27.765	-21.798	5.077	5.415	52.392	13.879	5.984	-36.575	6.68	-0.099	8.357	16.737	-33.654	3.228
118	118	0.62946	1.316	27.94	-21.412	5.148	5.769	51.763	14.012	6.897	-36.251	6.465	-1.008	8.541	16.468	-35.252	3.621
119	119	0.63484	1.149	28.094	-21.071	5.255	6.131	51.154	14.093	7.886	-35.927	6.364	-2.022	8.749	16.267	-36.957	4.02
120	120	0.64022	0.994	28.238	-20.79	5.4	6.526	50.593	14.148	8.949	-35.659	6.422	-3.069	8.995	16.186	-38.694	4.384
121	121	0.6456	0.865	28.352	-20.548	5.562	6.94	50.056	14.213	10.067	-35.434	6.611	-4.163	9.248	16.221	-40.483	4.69
122	122	0.65098	0.769	28.425	-20.339	5.732	7.358	49.612	14.292	11.21	-35.328	6.947	-5.345	9.498	16.386	-42.354	4.934
123	123	0.65636	0.716	28.462	-20.179	5.945	7.776	49.244	14.354	12.39	-35.326	7.419	-6.679	9.774	16.67	-44.363	5.133
124	124	0.66174	0.717	28.472	-20.081	6.209	8.184	48.963	14.385	13.564	-35.466	7.921	-8.151	10.153	16.986	-46.458	5.328
125	125	0.66712	0.764	28.457	-20.037	6.502	8.565	48.799	14.366	14.671	-35.767	8.411	-9.762	10.67	17.291	-48.612	5.566
126	126	0.6725	0.833	28.423	-20.025	6.77	8.942	48.722	14.347	15.696	-36.218	8.723	-11.523	11.372	17.452	-50.834	5.892
127	127	0.67788	0.903	28.376	-20.032	6.989	9.351	48.681	14.366	16.663	-36.792	8.764	-13.433	12.288	17.414	-53.128	6.321
128	128	0.68326	0.969	28.324	-20.059	7.176	9.789	48.709	14.404	17.569	-37.492	8.564	-15.453	13.414	17.203	-55.448	6.875
129	129	0.68864	1.027	28.266	-20.127	7.327	10.234	48.761	14.428	18.388	-38.258	8.106	-17.556	14.712	16.823	-57.728	7.515
130	130	0.69402	1.071	28.19	-20.26	7.446	10.665	48.828	14.406	19.151	-39.039	7.511	-19.764	16.199	16.385	-60.011	8.281
131	131	0.6994	1.076	28.093	-20.459	7.508	11.082	48.972	14.349	19.846	-39.87	6.759	-22.046	17.897	15.871	-62.259	9.209
132	132	0.70478	1.047	27.98	-20.703	7.539	11.502	49.068	14.244	20.553	-40.603	5.719	-24.311	19.727	15.131	-64.381	10.248
133	133	0.71016	0.986	27.861	-20.947	7.521	11.933	49.111	14.132	21.255	-41.227	4.466	-26.318	21.621	14.197	-66.149	11.34
134	134	0.71554	0.891	27.757	-21.155	7.455	12.419	49.028	14.007	22.005	-41.68	3.063	-27.924	23.52	13.068	-67.441	12.413
135	135	0.72092	0.815	27.674	-21.261	7.365	12.964	48.708	13.887	22.801	-41.866	1.598	-29.03	25.334	11.787	-68.191	13.423
136	136	0.7263	0.835	27.611	-21.302	7.36	13.547	48.145	13.742	23.684	-41.766	0.287	-29.642	26.987	10.536	-68.47	14.306
137	137	0.73168	0.816	27.607	-21.317	7.366	14.249	47.46	13.552	24.668	-41.458	-0.733	-29.811	28.455	9.425	-68.376	15.03
138	138	0.73706	0.76	27.654	-21.316	7.366	15.06	46.719	13.351	25.712	-40.987	-1.459	-29.674	29.677	8.476	-68.065	15.574
139	139	0.74244	0.675	27.746	-21.299	7.363	15.977	45.939	13.15	26.797	-40.352	-1.904	-29.386	30.561	7.704	-67.694	15.898
140	140	0.74782	0.568	27.888	-21.249	7.363	17.008	45.113	12.966	27.926	-39.576	-2.102	-28.98	31.062	7.094	-67.303	15.961
141	141	0.7532	0.448	28.08	-21.146	7.356	18.122	44.271	12.804	29.057	-38.716	-2.139	-28.472	31.163	6.57	-66.884	15.739
142	142	0.75858	0.326	28.316	-20.996	7.335	19.287	43.508	12.7	30.142	-37.862	-1.891	-27.829	30.876	6.244	-66.427	15.236
143	143	0.76396	0.204	28.567	-20.818	7.292	20.477	42.758	12.617	31.175	-36.966	-1.397	-27.143	30.268	6.129	-65.973	14.506
144	144	0.76934	0.071	28.812	-20.614	7.202	21.67	42.092	12.61	32.124	-36.098	-0.787	-26.377	29.395	6.121	-65.432	13.591
145	145	0.77472	-0.073	29.048	-20.378	7.066	22.861	41.473	12.642	33.011	-35.26	-0.033	-25.572	28.362	6.257	-64.832	12.564
146	146	0.7801	-0.228	29.286	-20.117	6.9	24.059	40.913	12.709	33.837	-34.445	0.782	-24.696	27.182	6.439	-64.116	11.442
147	147	0.78548	-0.392	29.528	-19.837	6.702	25.277	40.406	12.829	34.603	-33.66	1.584	-23.802	25.883	6.633	-63.303	10.244
148	148	0.79086	-0.556	29.762	-19.524	6.471	26.511	39.939	12.996	35.333	-32.91	2.48	-22.867	24.462	6.929	-62.391	8.953
149	149	0.79624	-0.711	29.968	-19.171	6.21	27.741	39.483	13.197	36.048	-32.184	3.44	-21.916	22.936	7.303	-61.399	7.575
150	150	0.80162	-0.854	30.138	-18.79	5.921	28.949	39.023	13.4	36.737	-31.467	4.477	-20.955	21.337	7.765	-60.317	6.133
151	151	0.807	-0.984	30.272	-18.399	5.615	30.127	38.6	13.626	37.397	-30.806	5.53	-19.972	19.729	8.264	-59.129	4.671
152	152	0.81238	-1.094	30.37	-18.009	5.31	31.279	38.172	13.854	38.065	-30.158	6.535	-18.94	18.19	8.728	-57.828	3.267
153	153	0.81776	-1.174	30.423	-17.633	5.022	32.395	37.758	14.086	38.749	-29.545	7.478	-17.878	16.766	9.145	-56.448	1.951
154	154	0.82314	-1.212	30.425	-17.274	4.75	33.44	37.368	14.323	39.385	-28.998	8.371	-16.846	15.469	9.547	-55.029	0.735
155	155	0.82852	-1.195	30.37	-16.917	4.503	34.391	36.972	14.524	39.968	-28.549	9.261	-15.859	14.305	9.968	-53.58	-0.412
156	156	0.8339	-1.194	30.29	-16.608	4.277	35.321	36.619	14.676	40.518	-28.197	10.09	-14.996	13.297	10.366	-52.172	-1.479
157	157	0.83928	-1.172	30.166	-16.334	4.084	36.209	36.322	14.815	41.038	-28.004	10.803	-14.289	12.488	10.702	-50.852	-2.46
158	158	0.84466	-1.136	30.015	-16.107	3.928	37.096	36.025	14.946	41.551	-27.914	11.179	-13.717	11.942	10.779	-49.639	-3.283
159	159	0.85004	-1.083	29.853	-15.899	3.802	37.999	35.707	15.063	42.077	-27.94	11.283	-13.208	11.682	10.637	-48.494	-3.941
160	160	0.85542	-1.016	29.683	-15.72	3.718	38.908	35.347	15.124	42.588	-28.074	11.164	-12.789	11.72	10.323	-47.425	-4.421
161	161	0.8608	-0.945	29.504	-15.588	3.665	39.828	35	15.175	43.075	-28.304	10.845	-12.423	12.024	9.854	-46.404	-4.723
162	162	0.86618	-0.868	29.311	-15.482	3.623	40.753	34.646	15.223	43.511	-28.631	10.38	-12.148	12.543	9.3	-45.432	-4.9
163	163	0.87156	-0.782	29.107	-15.378	3.589	41.69	34.247	15.239	43.929	-29.025	9.825	-11.956	13.204	8.7	-44.503	-5.017
164	164	0.87694	-0.692	28.89	-15.283	3.571	42.633	33.775	15.192	44.354	-29.436	9.217	-11.847	13.96	8.081	-43.629	-5.098
165	165	0.88232	-0.61	28.661	-15.229	3.58	43.572	33.3	15.118	44.756	-29.866	8.536	-11.807	14.768	7.433	-42.788	-5.152
166	166	0.8877	-0.552	28.42	-15.219	3.596	44.5	32.856	15.047	45.109	-30.306	7.811	-11.842	15.596	6.791	-41.98	-5.186
167	167	0.89308	-0.52	28.169	-15.243	3.607	45.424	32.436	14.981	45.428	-30.72	7.12	-11.911	16.415	6.215	-41.171	-5.202
168	168	0.89846	-0.513	27.905	-15.284	3.622	46.344	32.035	14.91	45.746	-31.097	6.517	-11.998	17.179	5.738	-40.358	-5.231
169	169	0.90384	-0.527	27.63	-15.34	3.643	47.271	31.61	14.803	46.065	-31.413	6.032	-12.107	17.88	5.389	-39.531	-5.285
170	170	0.90922	-0.551	27.338	-15.379	3.636	48.184	31.203	14.738	46.336	-31.687	5.535	-12.281	18.517	5.074	-38.732	-5.33
171	171	0.9146	-0.573	27.039	-15.36	3.576	49.092	30.744	14.686	46.571	-31.894	5.115	-12.473	19.067	4.856	-37.911	-5.389
172	172	0.91998	-0.6	26.741	-15.277	3.466	50.002	30.224	14.616	46.767	-32.022	4.902	-12.675	19.477	4.844	-37.04	-5.508
173	173	0.92536	-0.639	26.461	-15.13	3.301	50.923	29.641	14.535	46.914	-32.085	4.805	-12.887	19.775	4.964	-36.125	-5.671
174	174	0.93074	-0.711	26.249	-14.922	3.073	51.879	29.059	14.474	46.958	-32.117	4.609	-13.147	20.048	5.016	-35.219	-5.773
175	175	0.93612	-0.825	26.079	-14.655	2.767	52.843	28.481	14.432	46.9	-32.093	4.368	-13.409	20.224	5.034	-34.274	-5.873
176	176	0.9415	-0.981	25.889	-14.341	2.389	53.756	27.878	14.355	46.754	-31.971	4.293	-13.547	20.264	5.158	-33.151	-6.014
177	177	0.94688	-1.18	25.672	-13.99	1.949	54.594	27.299	14.265	46.499	-31.812	4.353	-13.588	20.2	5.369	-31.878	-6.187
178	178	0.95226	-1.413	25.423	-13.614	1.472	55.343	26.753	14.159	46.124	-31.637	4.42	-13.627	20.078	5.583	-30.552	-6.354
179	179	0.95764	-1.659	25.144	-13.215	0.968	56.001	26.219	14.037	45.645	-31.418	4.549	-13.668	19.86	5.851	-29.179	-6.536
180	180	0.96302	-1.903	24.84	-12.783	0.437	56.571	25.685	13.916	45.057	-31.125	4.884	-13.542	19.461	6.241	-27.59	-6.795
181	181	0.9684	-2.137	24.526	-12.306	-0.123	57.068	25.144	13.79	44.378	-30.826	5.397	-13.249	18.957	6.73	-25.793	-7.12
182	182	0.97378	-2.349	24.2	-11.808	-0.668	57.477	24.579	13.634	43.614	-30.54	5.903	-12.91	18.402	7.192	-23.922	-7.474
183	183	0.97916	-2.523	23.841	-11.306	-1.182	57.768	24.061	13.5	42.768	-30.27	6.286	-12.541	17.829	7.514	-22.045	-7.78
184	184	0.98454	-2.632	23.458	-10.804	-1.654	57.942	23.538	13.378	41.823	-29.976	6.879	-12.095	17.092	8.009	-20.038	-8.176
185	185	0.98992	-2.679	23.048	-10.276	-2.102	57.999	22.963	13.214	40.803	-29.684	7.715	-11.565	16.302	8.687	-17.902	-8.604
186	186	0.9953	-2.663	22.644	-9.758	-2.484	57.953	22.422	13.068	39.679	-29.484	8.494	-10.993	15.517	9.305	-15.721	-9.021
187	187	1.00068	-2.605	22.255	-9.269	-2.775	57.821	21.964	12.937	38.484	-29.388	9.143	-10.454	14.765	9.811	-13.612	-9.392
188	188	1.00606	-2.484	21.709	-8.836	-2.963	57.46	21.563	12.806	37.275	-29.324	9.747	-9.958	13.98	10.295	-11.591	-9.76
189	189	1.01144	-2.342	21.172	-8.459	-3.049	57.01	21.241	12.662	36.034	-29.33	10.293	-9.562	13.209	10.768	-9.731	-10.104
190	190	1.01682	-2.186	20.652	-8.145	-3.024	56.477	21.035	12.514	34.751	-29.465	10.729	-9.296	12.547	11.197	-8.078	-10.359
191	191	1.0222	-2.016	20.153	-7.897	-2.882	55.873	20.923	12.333	33.447	-29.717	11.144	-9.11	12.047	11.642	-6.588	-10.488
192	192	1.02758	-1.834	19.68	-7.689	-2.661	55.226	20.885	12.128	32.174	-30.043	11.6	-8.916	11.705	12.127	-5.203	-10.484
193	193	1.03296	-1.664	19.246	-7.481	-2.422	54.582	20.878	11.902	30.977	-30.411	12.142	-8.679	11.497	12.685	-3.887	-10.392
194	194	1.03834	-1.548	18.867	-7.239	-2.218	53.979	20.9	11.655	29.866	-30.81	12.652	-8.509	11.424	13.24	-2.757	-10.209
195	195	1.04372	-1.492	18.549	-6.964	-2.084	53.436	20.988	11.463	28.84	-31.255	13.04	-8.424	11.499	13.742	-1.859	-9.916
196	196	1.0491	-1.471	18.312	-6.666	-1.974	52.972	21.135	11.288	27.914	-31.791	13.374	-8.409	11.742	14.229	-1.167	-9.524
197	197	1.05448	-1.458	18.186	-6.336	-1.882	52.633	21.236	11.129	27.146	-32.316	13.645	-8.315	11.938	14.637	-0.53	-9.227
198	198	1.05986	-1.461	18.199	-5.978	-1.801	52.449	21.356	11.01	26.498	-32.853	13.74	-8.171	12.027	14.867	0.042	-9.046
199	199	1.06524	-1.501	18.357	-5.591	-1.765	52.428	21.482	10.938	25.964	-33.381	13.583	-8.058	12.005	14.876	0.47	-8.988
200	200	1.07062	-1.591	18.654	-5.199	-1.757	52.555	21.615	10.88	25.559	-33.886	13.312	-7.954	11.869	14.774	0.783	-9.075
201	201	1.076	-1.725	19.072	-4.808	-1.768	52.784	21.761	10.826	25.248	-34.37	12.922	-7.592	11.499	14.456	1.262	-9.422
