# Supplementary material for: Gait phenotypes in paediatric hereditary spastic paraplegia revealed by dynamic time warping analysis and random forests
Source: PLoS One. 2018 Mar 8;13(3):e0192345. doi: 10.1371/journal.pone.0192345 (PMC5843164; doi:10.1371/journal.pone.0192345)
Supplement: S1 Data — (ZIP) [file pone.0192345.s008.zip › HSP/Left.SR.HSP7.1.csv]

	Epoch	Time	Pelvic.obliquity	Pelvic.tilt	Pelvic rotation	Hip.abd.add	Hip.flexion	Hip.rotation	Knee.abd.add	Knee.flexion	Knee.rotation	Ankle.abd.add	Ankle.flexion	Ankle.rotation	Forefoot.abd.add	Forefoot.flexion	Forefoot.rotation
1	1	0	0.768	14.078	5.699	-4.718	33.804	1.222	-3.333	9.845	-13.934	20.745	2.336	-2.441	13.558	16.556	-10.366
2	2	0.0056	0.676	14.077	6.192	-4.958	33.61	0.823	-3.388	9.946	-13.623	21.123	2.263	-2.383	14.006	16.174	-10.042
3	3	0.0112	0.556	14.079	6.691	-5.22	33.384	0.452	-3.444	10.045	-13.29	21.642	2.124	-2.296	14.599	15.693	-9.654
4	4	0.0168	0.419	14.089	7.197	-5.502	33.105	0.049	-3.5	10.086	-12.915	22.152	1.78	-2.115	15.216	14.968	-9.181
5	5	0.0224	0.262	14.121	7.703	-5.79	32.787	-0.351	-3.577	10.066	-12.559	22.725	1.04	-1.832	15.925	13.835	-8.668
6	6	0.028	0.084	14.17	8.217	-6.077	32.456	-0.746	-3.702	10.039	-12.252	23.349	-0.208	-1.394	16.708	12.153	-8.095
7	7	0.0336	-0.125	14.235	8.743	-6.388	32.141	-1.135	-3.843	10.054	-11.934	23.876	-1.961	-0.863	17.428	9.881	-7.458
8	8	0.0392	-0.367	14.311	9.269	-6.725	31.883	-1.441	-3.991	10.181	-11.672	24.321	-3.887	-0.318	18.049	7.358	-6.813
9	9	0.0448	-0.622	14.411	9.764	-7.068	31.768	-1.624	-4.124	10.543	-11.421	24.734	-5.404	0.115	18.555	5.122	-6.172
10	10	0.0504	-0.85	14.544	10.195	-7.351	31.859	-1.655	-4.214	11.206	-11.229	24.999	-6.231	0.449	18.848	3.416	-5.515
11	11	0.056	-1.022	14.68	10.57	-7.556	32.091	-1.571	-4.241	12.098	-11.047	25.162	-6.632	0.617	19.015	2.042	-4.911
12	12	0.0616	-1.137	14.804	10.88	-7.661	32.34	-1.333	-4.228	13.022	-10.92	25.224	-6.783	0.616	19.059	0.927	-4.374
13	13	0.0672	-1.202	14.912	11.113	-7.651	32.508	-0.957	-4.215	13.823	-10.813	25.235	-6.649	0.372	19.01	0.199	-3.957
14	14	0.0728	-1.219	15.022	11.274	-7.523	32.566	-0.426	-4.191	14.449	-10.696	25.231	-6.343	-0.176	18.926	-0.239	-3.678
15	15	0.0784	-1.199	15.134	11.37	-7.299	32.562	0.257	-4.14	14.996	-10.551	25.167	-5.972	-0.949	18.781	-0.577	-3.457
16	16	0.084	-1.16	15.241	11.402	-7.016	32.545	1.052	-4.046	15.554	-10.355	25.068	-5.534	-1.942	18.611	-0.832	-3.332
17	17	0.0896	-1.144	15.346	11.356	-6.731	32.546	1.927	-3.899	16.157	-10.097	24.883	-5.007	-3.112	18.375	-0.983	-3.322
18	18	0.0952	-1.124	15.45	11.241	-6.415	32.564	2.862	-3.713	16.779	-9.819	24.561	-4.426	-4.364	18.028	-1.074	-3.369
19	19	0.1008	-1.108	15.544	11.078	-6.071	32.581	3.763	-3.518	17.393	-9.525	24.113	-3.911	-5.574	17.6	-1.224	-3.438
20	20	0.1064	-1.062	15.606	10.883	-5.677	32.531	4.558	-3.354	17.924	-9.146	23.674	-3.425	-6.788	17.2	-1.357	-3.532
21	21	0.112	-1.025	15.65	10.66	-5.262	32.419	5.281	-3.253	18.359	-8.746	23.339	-2.91	-7.927	16.909	-1.408	-3.613
22	22	0.1176	-1.001	15.676	10.426	-4.859	32.249	5.886	-3.186	18.696	-8.321	22.993	-2.357	-8.978	16.64	-1.369	-3.699
23	23	0.1232	-1.006	15.67	10.199	-4.497	32.005	6.387	-3.138	18.93	-7.964	22.668	-1.83	-9.807	16.426	-1.318	-3.738
24	24	0.1288	-1.034	15.641	9.981	-4.169	31.704	6.717	-3.151	19.083	-7.664	22.4	-1.397	-10.366	16.275	-1.33	-3.737
25	25	0.1344	-1.076	15.597	9.767	-3.859	31.365	6.904	-3.21	19.179	-7.431	22.068	-1.019	-10.731	16.069	-1.364	-3.753
26	26	0.14	-1.129	15.545	9.562	-3.588	31.011	6.969	-3.284	19.255	-7.231	21.704	-0.633	-10.949	15.843	-1.388	-3.775
27	27	0.1456	-1.198	15.479	9.392	-3.364	30.615	6.919	-3.391	19.269	-7.14	21.544	-0.276	-10.952	15.815	-1.397	-3.787
28	28	0.1512	-1.269	15.406	9.246	-3.183	30.186	6.779	-3.495	19.217	-7.121	21.487	-0.003	-10.814	15.889	-1.446	-3.814
29	29	0.1568	-1.323	15.328	9.13	-3.035	29.727	6.54	-3.583	19.096	-7.137	21.517	0.236	-10.59	16.061	-1.482	-3.867
30	30	0.1624	-1.366	15.247	9.048	-2.919	29.27	6.188	-3.673	18.947	-7.151	21.489	0.503	-10.294	16.18	-1.469	-3.925
31	31	0.168	-1.428	15.183	8.993	-2.863	28.842	5.768	-3.757	18.787	-7.168	21.393	0.753	-9.927	16.226	-1.454	-3.979
32	32	0.1736	-1.515	15.135	8.939	-2.837	28.45	5.342	-3.846	18.644	-7.201	21.324	1.004	-9.517	16.288	-1.435	-4.029
33	33	0.1792	-1.612	15.117	8.885	-2.836	28.107	4.905	-3.92	18.524	-7.213	21.311	1.235	-9.138	16.404	-1.423	-4.117
34	34	0.1848	-1.686	15.114	8.831	-2.826	27.775	4.498	-3.977	18.392	-7.191	21.439	1.425	-8.844	16.652	-1.426	-4.229
35	35	0.1904	-1.754	15.136	8.78	-2.838	27.452	4.168	-3.99	18.241	-7.126	21.607	1.576	-8.636	16.937	-1.467	-4.32
36	36	0.196	-1.813	15.177	8.706	-2.816	27.144	3.927	-3.996	18.079	-7.1	21.662	1.795	-8.495	17.115	-1.427	-4.437
37	37	0.2016	-1.879	15.236	8.615	-2.799	26.865	3.705	-3.991	17.929	-6.97	21.598	2.078	-8.434	17.187	-1.343	-4.526
38	38	0.2072	-1.967	15.312	8.518	-2.804	26.61	3.54	-3.978	17.787	-6.776	21.468	2.354	-8.419	17.19	-1.286	-4.559
39	39	0.2128	-2.085	15.403	8.417	-2.832	26.361	3.479	-3.97	17.645	-6.562	21.485	2.605	-8.487	17.314	-1.244	-4.573
40	40	0.2184	-2.216	15.506	8.309	-2.861	26.115	3.502	-3.967	17.496	-6.363	21.533	2.854	-8.623	17.457	-1.191	-4.601
41	41	0.224	-2.347	15.608	8.189	-2.884	25.874	3.559	-3.949	17.36	-6.151	21.522	3.079	-8.811	17.55	-1.165	-4.648
42	42	0.2296	-2.471	15.706	8.062	-2.902	25.647	3.615	-3.92	17.246	-5.885	21.437	3.232	-9.028	17.572	-1.23	-4.68
43	43	0.2352	-2.593	15.806	7.919	-2.896	25.428	3.727	-3.923	17.139	-5.642	21.32	3.395	-9.235	17.54	-1.294	-4.673
44	44	0.2408	-2.712	15.886	7.762	-2.876	25.188	3.85	-3.932	17.024	-5.421	21.165	3.602	-9.436	17.471	-1.308	-4.677
45	45	0.2464	-2.848	15.945	7.603	-2.865	24.947	3.889	-3.972	16.937	-5.192	21.062	3.87	-9.558	17.454	-1.269	-4.678
46	46	0.252	-2.996	15.985	7.445	-2.868	24.682	3.928	-4.01	16.846	-5.001	20.968	4.114	-9.617	17.442	-1.26	-4.658
47	47	0.2576	-3.158	16.024	7.285	-2.886	24.407	4.031	-4.043	16.732	-4.917	20.841	4.319	-9.639	17.379	-1.266	-4.656
48	48	0.2632	-3.327	16.061	7.121	-2.905	24.132	4.097	-4.1	16.612	-4.848	20.725	4.487	-9.652	17.312	-1.285	-4.703
49	49	0.2688	-3.492	16.08	6.956	-2.933	23.835	4.146	-4.132	16.475	-4.825	20.497	4.666	-9.609	17.147	-1.29	-4.754
50	50	0.2744	-3.653	16.072	6.786	-2.972	23.514	4.131	-4.154	16.329	-4.754	20.323	4.826	-9.543	17.044	-1.309	-4.807
51	51	0.28	-3.815	16.048	6.619	-3.01	23.182	4.101	-4.182	16.195	-4.699	20.128	4.996	-9.444	16.916	-1.329	-4.849
52	52	0.2856	-3.958	16.017	6.454	-3.047	22.838	4.115	-4.189	16.065	-4.727	19.969	5.204	-9.33	16.816	-1.31	-4.909
53	53	0.2912	-4.099	15.983	6.303	-3.105	22.501	4.116	-4.161	15.948	-4.732	19.833	5.39	-9.245	16.753	-1.314	-4.983
54	54	0.2968	-4.241	15.948	6.149	-3.168	22.166	4.161	-4.117	15.833	-4.747	19.66	5.537	-9.17	16.654	-1.364	-5.04
55	55	0.3024	-4.377	15.906	5.986	-3.225	21.816	4.216	-4.089	15.702	-4.737	19.546	5.671	-9.112	16.599	-1.415	-5.084
56	56	0.308	-4.504	15.86	5.824	-3.267	21.458	4.218	-4.095	15.568	-4.636	19.525	5.874	-9.129	16.631	-1.385	-5.153
57	57	0.3136	-4.626	15.818	5.662	-3.303	21.112	4.204	-4.109	15.453	-4.472	19.492	6.092	-9.251	16.653	-1.335	-5.28
58	58	0.3192	-4.754	15.8	5.494	-3.356	20.797	4.223	-4.092	15.356	-4.301	19.474	6.239	-9.369	16.699	-1.376	-5.38
59	59	0.3248	-4.874	15.796	5.329	-3.398	20.497	4.258	-4.079	15.269	-4.109	19.42	6.35	-9.52	16.71	-1.466	-5.472
60	60	0.3304	-4.986	15.797	5.175	-3.435	20.184	4.341	-4.066	15.152	-3.978	19.255	6.525	-9.695	16.604	-1.479	-5.58
61	61	0.336	-5.077	15.801	5.015	-3.461	19.891	4.442	-4.028	15.067	-3.825	19.115	6.82	-9.871	16.548	-1.401	-5.65
62	62	0.3416	-5.158	15.816	4.851	-3.451	19.636	4.497	-4.031	15.034	-3.616	18.968	7.112	-10.032	16.48	-1.366	-5.686
63	63	0.3472	-5.24	15.85	4.69	-3.427	19.416	4.534	-4.073	15.024	-3.415	18.861	7.358	-10.196	16.427	-1.369	-5.748
64	64	0.3528	-5.322	15.892	4.534	-3.416	19.211	4.515	-4.103	15.013	-3.179	18.69	7.587	-10.364	16.322	-1.383	-5.836
65	65	0.3584	-5.399	15.948	4.378	-3.406	19.02	4.556	-4.109	15.002	-3.034	18.484	7.768	-10.497	16.18	-1.448	-5.922
66	66	0.364	-5.466	16.021	4.219	-3.4	18.849	4.635	-4.083	15.011	-2.951	18.198	7.941	-10.59	15.962	-1.548	-5.999
67	67	0.3696	-5.522	16.099	4.061	-3.395	18.682	4.703	-4.044	15.018	-2.869	17.922	8.2	-10.65	15.766	-1.574	-6.049
68	68	0.3752	-5.567	16.164	3.899	-3.358	18.503	4.765	-4.054	15.038	-2.776	17.772	8.485	-10.717	15.67	-1.571	-6.094
69	69	0.3808	-5.611	16.243	3.744	-3.337	18.35	4.771	-4.051	15.068	-2.655	17.64	8.726	-10.752	15.598	-1.614	-6.136
70	70	0.3864	-5.659	16.321	3.596	-3.325	18.195	4.778	-4.043	15.106	-2.511	17.407	9	-10.83	15.433	-1.64	-6.188
71	71	0.392	-5.702	16.397	3.449	-3.298	18.041	4.799	-4.052	15.149	-2.418	17.209	9.297	-10.922	15.287	-1.624	-6.286
72	72	0.3976	-5.733	16.465	3.306	-3.282	17.89	4.833	-4.021	15.213	-2.354	17.048	9.557	-11.003	15.184	-1.653	-6.393
73	73	0.4032	-5.758	16.523	3.165	-3.27	17.74	4.863	-3.981	15.304	-2.267	16.906	9.803	-11.072	15.103	-1.722	-6.468
74	74	0.4088	-5.779	16.562	3.015	-3.234	17.57	4.912	-3.967	15.401	-2.174	16.801	10.094	-11.17	15.054	-1.743	-6.544
75	75	0.4144	-5.802	16.587	2.863	-3.215	17.382	4.947	-3.932	15.485	-2.036	16.709	10.421	-11.303	15.035	-1.719	-6.634
76	76	0.42	-5.809	16.606	2.717	-3.19	17.191	5.021	-3.875	15.569	-1.961	16.609	10.714	-11.403	15.009	-1.731	-6.707
77	77	0.4256	-5.814	16.629	2.58	-3.161	17.004	5.086	-3.838	15.666	-1.915	16.606	10.987	-11.471	15.055	-1.76	-6.776
78	78	0.4312	-5.805	16.639	2.444	-3.135	16.799	5.126	-3.763	15.759	-1.863	16.496	11.24	-11.525	15.019	-1.831	-6.849
79	79	0.4368	-5.796	16.642	2.296	-3.093	16.575	5.244	-3.699	15.84	-1.873	16.413	11.481	-11.603	14.994	-1.895	-6.941
80	80	0.4424	-5.784	16.638	2.132	-3.047	16.351	5.351	-3.64	15.928	-1.881	16.252	11.758	-11.629	14.89	-1.946	-6.998
81	81	0.448	-5.767	16.631	1.951	-2.989	16.123	5.452	-3.593	16.022	-1.862	16.015	12.057	-11.633	14.711	-2.002	-7.021
82	82	0.4536	-5.741	16.618	1.76	-2.917	15.881	5.54	-3.554	16.11	-1.809	15.809	12.361	-11.665	14.568	-2.05	-7.059
83	83	0.4592	-5.709	16.6	1.567	-2.849	15.63	5.655	-3.505	16.188	-1.821	15.788	12.648	-11.659	14.593	-2.083	-7.106
84	84	0.4648	-5.674	16.581	1.368	-2.803	15.375	5.751	-3.426	16.271	-1.8	15.816	12.903	-11.661	14.677	-2.151	-7.161
85	85	0.4704	-5.637	16.57	1.176	-2.737	15.124	5.855	-3.35	16.349	-1.836	15.614	13.099	-11.627	14.531	-2.303	-7.215
86	86	0.476	-5.598	16.558	0.974	-2.662	14.865	5.91	-3.301	16.422	-1.81	15.349	13.301	-11.599	14.321	-2.463	-7.267
87	87	0.4816	-5.556	16.54	0.749	-2.578	14.6	6.013	-3.236	16.486	-1.846	14.947	13.578	-11.541	13.982	-2.556	-7.319
88	88	0.4872	-5.503	16.525	0.51	-2.469	14.331	6.12	-3.209	16.545	-1.9	14.703	13.828	-11.462	13.77	-2.654	-7.372
89	89	0.4928	-5.451	16.52	0.264	-2.367	14.077	6.188	-3.183	16.619	-1.905	14.563	14.06	-11.376	13.665	-2.771	-7.422
90	90	0.4984	-5.407	16.521	0.014	-2.285	13.832	6.277	-3.135	16.701	-1.904	14.501	14.299	-11.343	13.646	-2.869	-7.514
91	91	0.504	-5.366	16.526	-0.242	-2.203	13.585	6.417	-3.082	16.785	-1.961	14.38	14.543	-11.31	13.559	-2.969	-7.62
92	92	0.5096	-5.307	16.529	-0.51	-2.089	13.369	6.521	-3.054	16.913	-1.997	14.276	14.75	-11.254	13.478	-3.117	-7.719
93	93	0.5152	-5.246	16.528	-0.778	-1.972	13.155	6.667	-3.012	17.062	-2.051	14.1	14.963	-11.219	13.334	-3.281	-7.818
94	94	0.5208	-5.192	16.519	-1.043	-1.866	12.924	6.821	-2.976	17.199	-2.143	14.048	15.213	-11.153	13.297	-3.387	-7.914
95	95	0.5264	-5.136	16.516	-1.3	-1.772	12.693	6.98	-2.949	17.331	-2.249	14.219	15.42	-11.093	13.456	-3.503	-8.022
96	96	0.532	-5.066	16.515	-1.56	-1.654	12.459	7.129	-2.942	17.471	-2.352	14.328	15.595	-11.033	13.543	-3.668	-8.129
97	97	0.5376	-4.992	16.514	-1.812	-1.547	12.236	7.257	-2.918	17.634	-2.408	14.395	15.766	-10.98	13.606	-3.864	-8.215
98	98	0.5432	-4.919	16.51	-2.056	-1.448	12.007	7.386	-2.88	17.805	-2.468	14.47	15.925	-10.913	13.684	-4.082	-8.289
99	99	0.5488	-4.85	16.51	-2.299	-1.334	11.774	7.519	-2.877	17.977	-2.539	14.624	16.058	-10.829	13.822	-4.325	-8.343
100	100	0.5544	-4.773	16.505	-2.545	-1.205	11.547	7.616	-2.889	18.17	-2.59	14.773	16.164	-10.722	13.952	-4.609	-8.387
101	101	0.56	-4.702	16.496	-2.782	-1.114	11.316	7.734	-2.841	18.365	-2.633	14.953	16.205	-10.661	14.141	-4.95	-8.463
102	102	0.5656	-4.604	16.466	-3.039	-0.984	11.064	7.882	-2.801	18.578	-2.728	15.067	16.243	-10.563	14.253	-5.32	-8.531
103	103	0.5712	-4.5	16.444	-3.294	-0.847	10.811	7.972	-2.804	18.804	-2.816	15.243	16.34	-10.412	14.394	-5.645	-8.581
104	104	0.5768	-4.397	16.419	-3.54	-0.718	10.544	8.042	-2.822	19.025	-2.875	15.474	16.476	-10.274	14.584	-5.931	-8.625
105	105	0.5824	-4.301	16.39	-3.775	-0.611	10.274	8.067	-2.838	19.256	-2.876	15.795	16.53	-10.126	14.869	-6.304	-8.647
106	106	0.588	-4.181	16.361	-4.01	-0.491	9.975	8.097	-2.862	19.47	-2.896	16.179	16.499	-9.918	15.2	-6.775	-8.615
107	107	0.5936	-4.041	16.333	-4.234	-0.351	9.673	8.108	-2.91	19.696	-2.925	16.497	16.422	-9.639	15.445	-7.336	-8.515
108	108	0.5992	-3.894	16.309	-4.449	-0.198	9.408	8.095	-2.987	19.976	-2.938	16.776	16.311	-9.328	15.636	-7.965	-8.372
109	109	0.6048	-3.75	16.287	-4.65	-0.047	9.178	8.093	-3.064	20.305	-2.96	17.109	16.134	-9.039	15.879	-8.667	-8.239
110	110	0.6104	-3.639	16.277	-4.825	0.065	8.996	8.041	-3.171	20.682	-2.947	17.541	15.78	-8.699	16.195	-9.566	-8.05
111	111	0.616	-3.555	16.282	-4.964	0.145	8.86	7.865	-3.333	21.107	-2.83	17.944	15.187	-8.263	16.467	-10.77	-7.742
112	112	0.6216	-3.498	16.301	-5.061	0.175	8.752	7.733	-3.432	21.562	-2.729	18.18	14.563	-7.854	16.607	-12.055	-7.41
113	113	0.6272	-3.457	16.325	-5.108	0.171	8.66	7.558	-3.509	22.039	-2.617	18.325	14.017	-7.462	16.673	-13.288	-7.087
114	114	0.6328	-3.426	16.363	-5.106	0.129	8.575	7.379	-3.545	22.508	-2.543	18.373	13.43	-7.026	16.653	-14.589	-6.726
115	115	0.6384	-3.389	16.423	-5.068	0.061	8.498	7.191	-3.538	22.963	-2.5	18.409	12.684	-6.513	16.63	-16.069	-6.311
116	116	0.644	-3.363	16.506	-4.992	-0.046	8.431	6.99	-3.488	23.417	-2.487	18.408	11.898	-5.99	16.581	-17.605	-5.912
117	117	0.6496	-3.356	16.563	-4.873	-0.195	8.414	6.782	-3.396	23.965	-2.525	18.384	11.183	-5.491	16.512	-19.075	-5.568
118	118	0.6552	-3.363	16.626	-4.707	-0.398	8.444	6.538	-3.243	24.58	-2.608	18.26	10.381	-4.914	16.363	-20.678	-5.207
119	119	0.6608	-3.352	16.683	-4.514	-0.585	8.497	6.258	-3.096	25.239	-2.798	18.306	9.461	-4.154	16.369	-22.416	-4.784
120	120	0.6664	-3.333	16.728	-4.301	-0.784	8.557	6.014	-2.913	25.948	-3.149	18.629	8.49	-3.29	16.644	-24.206	-4.383
121	121	0.672	-3.312	16.763	-4.081	-1.002	8.63	5.772	-2.677	26.687	-3.579	19.38	7.478	-2.413	17.38	-25.992	-4.075
122	122	0.6776	-3.298	16.785	-3.862	-1.243	8.723	5.499	-2.418	27.467	-4.044	20.122	6.367	-1.456	18.146	-27.895	-3.769
123	123	0.6832	-3.283	16.783	-3.666	-1.49	8.83	5.263	-2.146	28.29	-4.566	20.453	5.165	-0.417	18.527	-29.935	-3.429
124	124	0.6888	-3.282	16.762	-3.514	-1.742	8.984	5.033	-1.929	29.18	-5.128	20.138	3.939	0.664	18.252	-32.03	-3.114
125	125	0.6944	-3.289	16.715	-3.403	-1.995	9.179	4.815	-1.713	30.19	-5.69	19.758	2.76	1.736	17.955	-34.113	-2.842
126	126	0.7	-3.321	16.648	-3.317	-2.281	9.42	4.564	-1.509	31.282	-6.21	19.254	1.53	2.809	17.585	-36.259	-2.598
127	127	0.7056	-3.345	16.546	-3.274	-2.551	9.696	4.269	-1.341	32.456	-6.65	19.425	0.197	3.835	17.959	-38.468	-2.411
128	128	0.7112	-3.388	16.435	-3.269	-2.841	10.036	4.026	-1.161	33.708	-7.095	19.509	-1.183	4.833	18.303	-40.719	-2.254
129	129	0.7168	-3.455	16.312	-3.291	-3.169	10.432	3.757	-1.001	35.027	-7.424	19.583	-2.513	5.734	18.676	-42.904	-2.138
130	130	0.7224	-3.559	16.174	-3.334	-3.533	10.88	3.445	-0.899	36.407	-7.604	19.641	-3.792	6.505	19.055	-45.021	-2.055
131	131	0.728	-3.693	16.015	-3.406	-3.914	11.359	3.125	-0.846	37.814	-7.676	19.548	-5.044	7.229	19.309	-47.102	-1.933
132	132	0.7336	-3.86	15.851	-3.495	-4.31	11.882	2.732	-0.892	39.238	-7.619	19.356	-6.292	7.894	19.481	-49.151	-1.797
133	133	0.7392	-4.042	15.686	-3.589	-4.722	12.445	2.261	-1.021	40.672	-7.421	19.118	-7.428	8.439	19.599	-51.049	-1.699
134	134	0.7448	-4.24	15.524	-3.692	-5.141	13.041	1.796	-1.184	42.112	-7.12	18.787	-8.37	8.832	19.598	-52.722	-1.64
135	135	0.7504	-4.434	15.358	-3.814	-5.52	13.652	1.328	-1.436	43.566	-6.696	18.511	-9.043	9.03	19.576	-54.11	-1.642
136	136	0.756	-4.64	15.205	-3.942	-5.884	14.298	0.853	-1.765	45.009	-6.124	18.4	-9.541	8.954	19.649	-55.258	-1.767
137	137	0.7616	-4.834	15.05	-4.053	-6.229	14.961	0.332	-2.148	46.444	-5.428	18.244	-9.789	8.622	19.612	-56.095	-2.035
138	138	0.7672	-4.982	14.887	-4.154	-6.518	15.622	-0.195	-2.562	47.851	-4.606	18.197	-9.791	8.021	19.605	-56.617	-2.425
139	139	0.7728	-5.079	14.722	-4.243	-6.741	16.281	-0.725	-2.984	49.221	-3.71	18.038	-9.528	7.218	19.432	-56.817	-2.906
140	140	0.7784	-5.135	14.567	-4.331	-6.902	16.956	-1.239	-3.421	50.524	-2.795	17.849	-9.075	6.259	19.183	-56.73	-3.484
141	141	0.784	-5.156	14.402	-4.406	-7.022	17.61	-1.699	-3.822	51.743	-1.912	17.679	-8.544	5.15	18.93	-56.449	-4.181
142	142	0.7896	-5.147	14.224	-4.452	-7.117	18.216	-2.073	-4.134	52.841	-1.062	17.513	-8.062	3.899	18.681	-56.099	-4.964
143	143	0.7952	-5.107	14.032	-4.472	-7.173	18.754	-2.369	-4.378	53.795	-0.308	17.252	-7.647	2.67	18.336	-55.734	-5.726
144	144	0.8008	-5.035	13.853	-4.502	-7.179	19.278	-2.566	-4.545	54.629	0.335	16.982	-7.208	1.407	17.982	-55.227	-6.561
145	145	0.8064	-4.929	13.67	-4.536	-7.139	19.773	-2.662	-4.634	55.339	0.819	16.712	-6.716	0.259	17.619	-54.575	-7.369
146	146	0.812	-4.804	13.495	-4.563	-7.079	20.242	-2.604	-4.576	55.906	1.09	16.393	-6.221	-0.63	17.22	-53.852	-8.028
147	147	0.8176	-4.663	13.33	-4.576	-6.995	20.694	-2.42	-4.414	56.322	1.122	16.12	-5.754	-1.236	16.863	-53.058	-8.558
148	148	0.8232	-4.51	13.176	-4.585	-6.882	21.143	-2.117	-4.16	56.606	0.932	15.8	-5.256	-1.593	16.449	-52.154	-8.98
149	149	0.8288	-4.344	13.03	-4.602	-6.741	21.583	-1.679	-3.803	56.753	0.541	15.558	-4.76	-1.721	16.103	-51.144	-9.299
150	150	0.8344	-4.174	12.903	-4.622	-6.6	22.029	-1.125	-3.335	56.785	0.009	15.383	-4.341	-1.666	15.834	-50.124	-9.519
151	151	0.84	-4.001	12.793	-4.627	-6.465	22.483	-0.481	-2.779	56.695	-0.691	15.343	-4.036	-1.402	15.704	-49.105	-9.653
152	152	0.8456	-3.83	12.7	-4.607	-6.349	22.936	0.231	-2.153	56.479	-1.553	15.327	-3.819	-0.974	15.588	-48.073	-9.74
153	153	0.8512	-3.655	12.619	-4.577	-6.243	23.404	0.953	-1.496	56.144	-2.445	15.268	-3.659	-0.499	15.435	-46.995	-9.799
154	154	0.8568	-3.481	12.572	-4.566	-6.122	23.913	1.756	-0.809	55.712	-3.427	15.187	-3.545	0.115	15.246	-45.895	-9.753
155	155	0.8624	-3.309	12.55	-4.555	-6.001	24.443	2.568	-0.125	55.199	-4.444	15.152	-3.437	0.758	15.089	-44.725	-9.697
156	156	0.868	-3.143	12.539	-4.528	-5.893	24.976	3.321	0.504	54.626	-5.441	15.251	-3.321	1.363	15.043	-43.471	-9.674
157	157	0.8736	-2.984	12.544	-4.496	-5.793	25.529	4.014	1.076	54.007	-6.358	15.446	-3.194	1.891	15.075	-42.143	-9.67
158	158	0.8792	-2.832	12.571	-4.474	-5.689	26.11	4.665	1.578	53.35	-7.22	15.682	-3.083	2.359	15.128	-40.781	-9.682
159	159	0.8848	-2.693	12.607	-4.435	-5.608	26.678	5.274	2.013	52.631	-8.059	15.999	-2.976	2.794	15.216	-39.373	-9.707
160	160	0.8904	-2.564	12.641	-4.368	-5.537	27.231	5.786	2.346	51.858	-8.811	16.244	-2.86	3.147	15.197	-37.927	-9.737
161	161	0.896	-2.459	12.695	-4.266	-5.498	27.808	6.16	2.549	51.037	-9.421	16.448	-2.713	3.385	15.097	-36.4	-9.786
162	162	0.9016	-2.359	12.756	-4.159	-5.463	28.386	6.459	2.661	50.174	-9.928	16.631	-2.527	3.512	14.933	-34.794	-9.865
163	163	0.9072	-2.263	12.829	-4.035	-5.43	28.964	6.649	2.653	49.268	-10.365	16.869	-2.307	3.562	14.777	-33.099	-9.99
164	164	0.9128	-2.16	12.901	-3.901	-5.388	29.532	6.7	2.517	48.336	-10.673	17.138	-2.071	3.515	14.621	-31.352	-10.14
165	165	0.9184	-2.066	12.969	-3.75	-5.366	30.077	6.709	2.332	47.339	-10.911	17.375	-1.825	3.387	14.406	-29.547	-10.303
166	166	0.924	-1.986	13.034	-3.601	-5.356	30.602	6.692	2.086	46.27	-11.107	17.687	-1.525	3.188	14.218	-27.612	-10.497
167	167	0.9296	-1.915	13.102	-3.464	-5.337	31.121	6.607	1.729	45.152	-11.232	18.138	-1.196	2.932	14.118	-25.573	-10.715
168	168	0.9352	-1.845	13.178	-3.331	-5.306	31.62	6.499	1.329	43.978	-11.314	18.666	-0.941	2.618	14.096	-23.551	-10.95
169	169	0.9408	-1.772	13.274	-3.194	-5.259	32.12	6.285	0.829	42.769	-11.298	19.188	-0.722	2.266	14.06	-21.543	-11.175
170	170	0.9464	-1.703	13.379	-3.057	-5.222	32.607	6.028	0.301	41.53	-11.235	19.615	-0.47	1.915	13.927	-19.517	-11.374
171	171	0.952	-1.654	13.49	-2.909	-5.22	33.087	5.773	-0.213	40.266	-11.161	19.82	-0.186	1.577	13.576	-17.5	-11.535
172	172	0.9576	-1.616	13.604	-2.755	-5.224	33.551	5.537	-0.718	38.971	-11.074	19.938	0.023	1.273	13.168	-15.58	-11.626
173	173	0.9632	-1.57	13.724	-2.611	-5.215	33.985	5.318	-1.215	37.618	-10.959	20.07	0.117	1.029	12.808	-13.777	-11.622
174	174	0.9688	-1.507	13.851	-2.474	-5.181	34.387	5.097	-1.717	36.21	-10.835	20.29	0.166	0.821	12.551	-11.999	-11.572
175	175	0.9744	-1.448	13.988	-2.327	-5.16	34.769	4.847	-2.209	34.767	-10.653	20.535	0.268	0.626	12.335	-10.177	-11.462
176	176	0.98	-1.393	14.139	-2.186	-5.141	35.131	4.673	-2.639	33.298	-10.485	20.711	0.402	0.441	12.078	-8.364	-11.291
177	177	0.9856	-1.354	14.303	-2.045	-5.135	35.478	4.581	-3.006	31.828	-10.334	20.684	0.366	0.337	11.692	-6.816	-11.012
178	178	0.9912	-1.316	14.474	-1.903	-5.148	35.814	4.506	-3.324	30.379	-10.149	20.682	0.209	0.226	11.389	-5.425	-10.727
179	179	0.9968	-1.284	14.65	-1.753	-5.18	36.124	4.514	-3.567	28.92	-9.99	20.681	0.013	0.112	11.128	-4.1	-10.41
180	180	1.0024	-1.249	14.836	-1.617	-5.197	36.408	4.603	-3.771	27.456	-9.851	20.76	-0.159	0.001	10.965	-2.781	-10.039
181	181	1.008	-1.221	15.036	-1.482	-5.22	36.682	4.742	-3.944	26.01	-9.686	20.835	-0.316	-0.087	10.824	-1.52	-9.579
182	182	1.0136	-1.19	15.237	-1.335	-5.249	36.929	4.93	-4.083	24.592	-9.56	20.942	-0.511	-0.197	10.74	-0.335	-9.133
183	183	1.0192	-1.152	15.433	-1.17	-5.289	37.143	5.153	-4.166	23.208	-9.474	21.043	-0.792	-0.378	10.704	0.732	-8.768
184	184	1.0248	-1.105	15.631	-1.003	-5.312	37.336	5.432	-4.217	21.863	-9.411	21.192	-1.309	-0.565	10.779	1.519	-8.415
185	185	1.0304	-1.068	15.831	-0.824	-5.36	37.503	5.786	-4.215	20.558	-9.41	21.392	-1.896	-0.793	10.943	2.192	-8.11
186	186	1.036	-1.037	16.03	-0.629	-5.433	37.635	6.135	-4.179	19.295	-9.438	21.473	-2.163	-1.064	10.989	3.094	-7.814
187	187	1.0416	-0.999	16.216	-0.427	-5.504	37.72	6.483	-4.129	18.081	-9.533	21.469	-2.148	-1.347	10.951	4.196	-7.535
188	188	1.0472	-0.953	16.391	-0.226	-5.546	37.772	6.843	-4.078	16.944	-9.707	21.318	-2.07	-1.586	10.799	5.248	-7.257
189	189	1.0528	-0.901	16.559	-0.042	-5.552	37.797	7.214	-4.037	15.878	-9.966	21.176	-2.076	-1.771	10.695	6.144	-7.027
190	190	1.0584	-0.856	16.713	0.128	-5.548	37.787	7.57	-3.997	14.874	-10.303	21.146	-2.13	-1.96	10.734	6.96	-6.922
191	191	1.064	-0.814	16.851	0.29	-5.526	37.739	7.898	-3.966	13.93	-10.724	21.186	-2.22	-2.147	10.871	7.709	-6.947
192	192	1.0696	-0.788	16.969	0.451	-5.503	37.656	8.166	-3.948	13.073	-11.144	21.197	-2.312	-2.276	11.006	8.351	-6.987
193	193	1.0752	-0.771	17.072	0.627	-5.476	37.546	8.353	-3.951	12.305	-11.582	21.188	-2.336	-2.347	11.135	8.961	-7.055
194	194	1.0808	-0.745	17.149	0.802	-5.433	37.399	8.435	-3.947	11.641	-12.004	21.171	-2.32	-2.399	11.283	9.509	-7.194
195	195	1.0864	-0.723	17.213	0.993	-5.385	37.224	8.45	-3.953	11.071	-12.409	21.256	-2.249	-2.455	11.538	10.029	-7.379
196	196	1.092	-0.713	17.26	1.171	-5.308	37.017	8.392	-3.988	10.581	-12.775	21.4	-2.199	-2.483	11.862	10.447	-7.596
197	197	1.0976	-0.727	17.29	1.345	-5.238	36.765	8.275	-4.022	10.15	-13.073	21.566	-2.196	-2.481	12.228	10.722	-7.808
198	198	1.1032	-0.761	17.307	1.517	-5.163	36.481	8.105	-4.08	9.795	-13.335	21.87	-2.211	-2.411	12.729	10.889	-7.994
199	199	1.1088	-0.811	17.314	1.687	-5.075	36.182	7.875	-4.18	9.545	-13.521	22.232	-2.259	-2.216	13.277	10.875	-8.064
200	200	1.1144	-0.88	17.312	1.855	-4.976	35.852	7.588	-4.326	9.366	-13.621	22.668	-2.437	-1.86	13.895	10.587	-7.977
201	201	1.12	-0.978	17.306	2.017	-4.883	35.487	7.253	-4.515	9.223	-13.656	23.253	-2.974	-1.297	14.684	9.828	-7.741
