# Supplementary material for: Gait phenotypes in paediatric hereditary spastic paraplegia revealed by dynamic time warping analysis and random forests
Source: PLoS One. 2018 Mar 8;13(3):e0192345. doi: 10.1371/journal.pone.0192345 (PMC5843164; doi:10.1371/journal.pone.0192345)
Supplement: S1 Data — (ZIP) [file pone.0192345.s008.zip › HSP/Left.SR.HSP7.2.csv]

	Epoch	Time	Pelvic.obliquity	Pelvic.tilt	Pelvic rotation	Hip.abd.add	Hip.flexion	Hip.rotation	Knee.abd.add	Knee.flexion	Knee.rotation	Ankle.abd.add	Ankle.flexion	Ankle.rotation	Forefoot.abd.add	Forefoot.flexion	Forefoot.rotation
1	1	0	-4.057	7.877	2.747	-3.628	29.054	-0.903	-3.431	3.881	-17.899	26.625	0.666	1.444	23.067	26.113	-18.316
2	2	0.00657	-4.078	7.948	3.114	-3.513	28.663	-1.157	-3.48	3.607	-17.813	26.912	0.307	1.485	23.729	25.629	-18.18
3	3	0.01314	-4.092	8.051	3.486	-3.399	28.311	-1.442	-3.56	3.501	-17.406	27.533	-0.216	1.494	24.758	24.803	-17.8
4	4	0.01971	-4.118	8.182	3.868	-3.309	27.94	-1.582	-3.692	3.427	-16.978	28.641	-1.502	1.691	26.437	23.161	-17.128
5	5	0.02628	-4.168	8.312	4.242	-3.259	27.557	-1.648	-3.835	3.388	-16.416	30.028	-3.596	1.824	28.554	20.693	-16.367
6	6	0.03285	-4.259	8.466	4.597	-3.273	27.235	-1.581	-3.957	3.316	-15.809	30.52	-6.405	1.83	29.906	17.267	-15.436
7	7	0.03942	-4.34	8.661	4.902	-3.281	27.021	-1.328	-4.086	3.11	-15.273	29.59	-9.809	1.77	29.884	12.996	-14.242
8	8	0.04599	-4.363	8.885	5.126	-3.223	26.91	-1.044	-4.203	2.85	-14.636	28.004	-13.144	1.631	29.063	8.72	-12.925
9	9	0.05256	-4.282	9.088	5.27	-3.069	26.827	-0.676	-4.272	2.678	-13.904	26.978	-15.643	1.129	28.422	5.473	-11.904
10	10	0.05913	-4.091	9.275	5.338	-2.8	26.763	-0.203	-4.334	2.705	-13.163	26.808	-16.788	0.348	28.181	3.69	-11.207
11	11	0.0657	-3.846	9.492	5.31	-2.473	26.808	0.51	-4.375	3.071	-12.453	27.364	-16.886	-0.691	28.348	2.911	-10.74
12	12	0.07227	-3.594	9.763	5.152	-2.128	27.081	1.596	-4.266	4.058	-11.876	28.072	-16.283	-2.082	28.547	2.525	-10.526
13	13	0.07884	-3.325	10.084	4.863	-1.771	27.649	2.845	-3.957	5.821	-11.359	28.76	-14.937	-3.672	28.704	2.444	-10.516
14	14	0.08541	-2.997	10.437	4.48	-1.338	28.326	4.226	-3.511	7.811	-10.946	29.328	-13.263	-5.274	28.811	2.533	-10.524
15	15	0.09198	-2.59	10.825	4.008	-0.795	28.999	5.67	-2.991	9.583	-10.627	29.593	-11.686	-6.813	28.745	2.645	-10.516
16	16	0.09855	-2.155	11.268	3.453	-0.174	29.564	7.098	-2.534	10.79	-10.443	29.507	-10.468	-8.116	28.439	2.73	-10.461
17	17	0.10512	-1.785	11.758	2.852	0.426	30.036	8.446	-2.158	11.606	-10.331	29.527	-9.629	-9.14	28.307	2.69	-10.362
18	18	0.11169	-1.47	12.26	2.223	1.01	30.427	9.587	-1.853	12.2	-10.192	29.68	-9.055	-9.917	28.377	2.53	-10.253
19	19	0.11826	-1.216	12.745	1.599	1.515	30.755	10.455	-1.549	12.664	-10.068	29.788	-8.575	-10.455	28.5	2.374	-10.22
20	20	0.12483	-1.059	13.237	1.008	1.925	31.092	10.888	-1.333	13.126	-9.907	29.725	-8.005	-10.621	28.524	2.286	-10.206
21	21	0.1314	-1.001	13.721	0.47	2.255	31.441	10.877	-1.241	13.645	-9.55	29.526	-7.296	-10.553	28.447	2.275	-10.182
22	22	0.13797	-1.016	14.148	0.004	2.527	31.739	10.481	-1.303	14.163	-9.079	29.261	-6.485	-10.265	28.309	2.368	-10.155
23	23	0.14454	-1.062	14.507	-0.346	2.75	31.95	9.642	-1.547	14.618	-8.369	29.032	-5.779	-9.843	28.177	2.392	-10.093
24	24	0.15111	-1.132	14.806	-0.562	2.878	32.02	8.556	-1.873	14.895	-7.652	28.947	-5.288	-9.283	28.181	2.315	-10.041
25	25	0.15768	-1.251	15.057	-0.633	2.879	31.927	7.38	-2.217	14.953	-6.961	28.68	-4.836	-8.711	28.011	2.261	-9.984
26	26	0.16425	-1.414	15.264	-0.581	2.749	31.707	6.085	-2.58	14.85	-6.272	28.512	-4.459	-8.142	27.914	2.244	-9.996
27	27	0.17082	-1.629	15.426	-0.419	2.493	31.385	4.939	-2.885	14.623	-5.72	28.188	-4.14	-7.564	27.645	2.164	-9.912
28	28	0.17739	-1.92	15.56	-0.15	2.108	31.021	3.987	-3.135	14.362	-5.327	28.012	-3.807	-7.059	27.492	2.152	-9.837
29	29	0.18396	-2.243	15.655	0.197	1.636	30.623	3.22	-3.312	14.124	-5.096	27.99	-3.401	-6.614	27.465	2.228	-9.765
30	30	0.19053	-2.561	15.722	0.577	1.137	30.187	2.702	-3.392	13.91	-4.997	27.948	-2.972	-6.299	27.413	2.299	-9.678
31	31	0.1971	-2.849	15.766	0.969	0.652	29.715	2.454	-3.393	13.71	-5.049	28.036	-2.603	-6.141	27.477	2.332	-9.616
32	32	0.20367	-3.034	15.764	1.375	0.272	29.183	2.379	-3.36	13.533	-5.121	28.064	-2.259	-6.217	27.465	2.315	-9.558
33	33	0.21024	-3.149	15.746	1.783	-0.018	28.643	2.467	-3.327	13.379	-5.214	28.325	-1.927	-6.521	27.653	2.35	-9.568
34	34	0.21681	-3.258	15.743	2.186	-0.281	28.107	2.798	-3.261	13.202	-5.405	28.421	-1.587	-6.949	27.674	2.377	-9.537
35	35	0.22338	-3.391	15.765	2.568	-0.537	27.599	3.281	-3.17	13.017	-5.59	28.261	-1.193	-7.474	27.462	2.416	-9.448
36	36	0.22995	-3.535	15.804	2.914	-0.779	27.115	3.802	-3.082	12.839	-5.747	27.961	-0.756	-8.005	27.124	2.461	-9.315
37	37	0.23652	-3.668	15.871	3.236	-0.988	26.682	4.292	-3.03	12.689	-5.847	27.773	-0.305	-8.558	26.89	2.539	-9.197
38	38	0.24309	-3.786	15.978	3.527	-1.153	26.335	4.753	-2.99	12.591	-5.912	27.608	0.071	-9.084	26.704	2.533	-9.068
39	39	0.24966	-3.914	16.123	3.793	-1.305	26.071	5.201	-2.969	12.546	-6.062	27.523	0.293	-9.53	26.591	2.403	-8.995
40	40	0.25623	-4.048	16.293	4.058	-1.47	25.863	5.566	-2.968	12.53	-6.244	27.461	0.503	-9.879	26.49	2.276	-8.948
41	41	0.2628	-4.167	16.473	4.316	-1.605	25.672	5.828	-2.999	12.497	-6.403	27.396	0.73	-10.168	26.394	2.195	-8.919
42	42	0.26937	-4.264	16.656	4.548	-1.722	25.499	5.984	-3.027	12.449	-6.618	27.368	0.992	-10.248	26.354	2.158	-8.86
43	43	0.27594	-4.354	16.851	4.758	-1.836	25.356	6.003	-3.073	12.411	-6.853	27.226	1.331	-10.172	26.204	2.187	-8.808
44	44	0.28251	-4.431	17.043	4.961	-1.941	25.223	5.878	-3.134	12.37	-7.069	27.004	1.695	-10.022	25.975	2.258	-8.808
45	45	0.28908	-4.482	17.214	5.15	-2.039	25.081	5.647	-3.166	12.329	-7.219	26.702	1.958	-9.877	25.685	2.237	-8.858
46	46	0.29565	-4.512	17.35	5.303	-2.096	24.917	5.386	-3.232	12.307	-7.319	26.753	2.142	-9.79	25.714	2.216	-8.994
47	47	0.30222	-4.543	17.449	5.416	-2.133	24.736	5.027	-3.34	12.322	-7.3	27.09	2.325	-9.667	26.007	2.207	-9.118
48	48	0.30879	-4.587	17.511	5.5	-2.164	24.526	4.667	-3.43	12.356	-7.203	27.31	2.566	-9.57	26.212	2.207	-9.208
49	49	0.31536	-4.616	17.537	5.533	-2.174	24.289	4.277	-3.488	12.383	-7.012	27.095	2.869	-9.476	26.023	2.185	-9.243
50	50	0.32193	-4.655	17.551	5.515	-2.18	24.048	3.855	-3.547	12.42	-6.737	26.69	3.093	-9.379	25.651	2.037	-9.257
51	51	0.3285	-4.749	17.548	5.448	-2.208	23.811	3.516	-3.594	12.498	-6.307	26.255	3.294	-9.484	25.266	1.857	-9.306
52	52	0.33507	-4.818	17.476	5.35	-2.217	23.492	3.275	-3.599	12.568	-5.863	25.958	3.56	-9.714	25.032	1.776	-9.395
53	53	0.34164	-4.902	17.374	5.226	-2.224	23.133	3.069	-3.604	12.625	-5.39	25.674	3.844	-9.96	24.818	1.706	-9.46
54	54	0.34821	-5.018	17.27	5.071	-2.249	22.767	2.958	-3.603	12.675	-5	25.414	4.141	-10.176	24.627	1.662	-9.529
55	55	0.35478	-5.109	17.122	4.864	-2.226	22.367	2.953	-3.569	12.723	-4.653	24.918	4.511	-10.481	24.228	1.684	-9.65
56	56	0.36135	-5.162	16.944	4.619	-2.148	21.945	2.952	-3.538	12.786	-4.276	24.491	4.837	-10.81	23.903	1.667	-9.784
57	57	0.36792	-5.233	16.76	4.363	-2.085	21.511	2.996	-3.509	12.849	-3.954	24.015	5.155	-11.077	23.526	1.611	-9.875
58	58	0.37449	-5.318	16.554	4.085	-2.016	21.06	3.069	-3.509	12.934	-3.565	23.456	5.592	-11.432	23.065	1.646	-9.973
59	59	0.38106	-5.4	16.359	3.803	-1.95	20.628	3.206	-3.491	13.033	-3.265	22.887	5.999	-11.734	22.592	1.639	-10.048
60	60	0.38763	-5.453	16.162	3.519	-1.842	20.201	3.401	-3.494	13.127	-3.144	22.441	6.3	-11.872	22.215	1.54	-10.072
61	61	0.3942	-5.51	15.947	3.221	-1.716	19.758	3.609	-3.544	13.253	-2.99	22.208	6.604	-12.103	22.021	1.479	-10.164
62	62	0.40077	-5.581	15.723	2.937	-1.633	19.287	3.917	-3.544	13.37	-2.917	21.999	6.946	-12.309	21.865	1.438	-10.21
63	63	0.40734	-5.648	15.493	2.681	-1.569	18.814	4.157	-3.528	13.492	-2.814	21.613	7.284	-12.47	21.552	1.343	-10.21
64	64	0.41391	-5.703	15.252	2.44	-1.467	18.321	4.394	-3.571	13.604	-2.776	21.197	7.632	-12.573	21.179	1.25	-10.187
65	65	0.42048	-5.774	15.018	2.191	-1.384	17.852	4.697	-3.598	13.769	-2.739	20.844	7.959	-12.759	20.871	1.129	-10.201
66	66	0.42705	-5.854	14.77	1.949	-1.328	17.37	4.983	-3.618	13.958	-2.631	20.648	8.292	-13.039	20.721	1.033	-10.266
67	67	0.43362	-5.937	14.509	1.731	-1.305	16.85	5.242	-3.637	14.119	-2.563	20.365	8.666	-13.19	20.473	0.934	-10.235
68	68	0.44019	-6.024	14.251	1.51	-1.28	16.343	5.512	-3.677	14.299	-2.506	20.134	9.101	-13.377	20.262	0.909	-10.244
69	69	0.44676	-6.106	13.993	1.293	-1.268	15.832	5.655	-3.721	14.469	-2.358	19.908	9.541	-13.542	20.068	0.89	-10.264
70	70	0.45333	-6.176	13.716	1.088	-1.242	15.28	5.654	-3.82	14.606	-2.134	19.764	9.885	-13.729	19.928	0.821	-10.354
71	71	0.4599	-6.278	13.436	0.898	-1.263	14.721	5.693	-3.913	14.76	-1.893	19.622	10.24	-13.95	19.789	0.732	-10.414
72	72	0.46647	-6.361	13.152	0.692	-1.302	14.131	5.836	-3.939	14.882	-1.704	19.353	10.714	-14.125	19.555	0.716	-10.388
73	73	0.47304	-6.43	12.865	0.458	-1.334	13.521	5.89	-3.982	14.953	-1.454	19.173	11.223	-14.282	19.412	0.789	-10.404
74	74	0.47961	-6.492	12.568	0.21	-1.337	12.881	5.945	-4.068	14.979	-1.291	18.996	11.585	-14.342	19.233	0.74	-10.405
75	75	0.48618	-6.548	12.267	-0.04	-1.33	12.221	5.994	-4.186	14.993	-1.093	19.012	11.782	-14.451	19.215	0.563	-10.43
76	76	0.49275	-6.593	11.967	-0.303	-1.329	11.55	5.96	-4.298	14.998	-0.786	18.962	12.045	-14.605	19.158	0.437	-10.483
77	77	0.49932	-6.633	11.666	-0.593	-1.354	10.844	6.02	-4.363	14.954	-0.586	18.847	12.438	-14.648	19.045	0.424	-10.47
78	78	0.50589	-6.647	11.366	-0.924	-1.335	10.109	6.193	-4.451	14.865	-0.491	18.803	12.767	-14.678	18.973	0.385	-10.465
79	79	0.51246	-6.647	11.071	-1.288	-1.318	9.368	6.41	-4.501	14.737	-0.468	18.714	13.036	-14.668	18.858	0.313	-10.488
80	80	0.51903	-6.639	10.804	-1.642	-1.308	8.669	6.437	-4.566	14.623	-0.267	18.588	13.327	-14.723	18.725	0.263	-10.584
81	81	0.5256	-6.64	10.551	-1.992	-1.308	7.973	6.419	-4.665	14.507	0.041	18.295	13.668	-14.825	18.431	0.211	-10.648
82	82	0.53217	-6.634	10.303	-2.349	-1.329	7.26	6.449	-4.74	14.363	0.363	18.226	14.061	-14.936	18.372	0.247	-10.685
83	83	0.53874	-6.634	10.074	-2.687	-1.411	6.529	6.621	-4.727	14.139	0.417	18.255	14.402	-14.9	18.386	0.294	-10.704
84	84	0.54531	-6.652	9.867	-3.013	-1.518	5.81	6.766	-4.715	13.887	0.421	18.245	14.573	-14.775	18.335	0.174	-10.698
85	85	0.55188	-6.66	9.682	-3.341	-1.612	5.125	6.791	-4.737	13.674	0.532	18.081	14.762	-14.65	18.131	0.006	-10.688
86	86	0.55845	-6.666	9.52	-3.667	-1.72	4.458	6.798	-4.746	13.47	0.752	17.827	14.947	-14.608	17.864	-0.201	-10.673
87	87	0.56502	-6.686	9.367	-3.981	-1.852	3.784	6.795	-4.764	13.252	1.065	17.736	15.157	-14.604	17.777	-0.377	-10.61
88	88	0.57159	-6.704	9.238	-4.269	-1.988	3.125	6.772	-4.805	13.014	1.378	17.673	15.376	-14.572	17.697	-0.535	-10.507
89	89	0.57816	-6.728	9.149	-4.528	-2.146	2.504	6.825	-4.802	12.762	1.488	17.676	15.584	-14.483	17.658	-0.657	-10.459
90	90	0.58473	-6.731	9.069	-4.777	-2.295	1.852	7.011	-4.759	12.46	1.416	17.686	15.8	-14.395	17.619	-0.736	-10.454
91	91	0.5913	-6.725	8.999	-5.027	-2.45	1.211	7.129	-4.696	12.161	1.448	17.478	15.972	-14.325	17.393	-0.911	-10.428
92	92	0.59787	-6.703	8.946	-5.267	-2.559	0.59	7.19	-4.705	11.876	1.596	17.403	16.131	-14.366	17.288	-1.074	-10.441
93	93	0.60444	-6.678	8.897	-5.484	-2.693	-0.053	7.275	-4.665	11.563	1.776	17.157	16.388	-14.458	17.06	-1.178	-10.43
94	94	0.61101	-6.655	8.839	-5.678	-2.831	-0.762	7.472	-4.618	11.175	1.751	16.917	16.53	-14.463	16.802	-1.368	-10.388
95	95	0.61758	-6.62	8.766	-5.864	-2.994	-1.497	7.715	-4.515	10.771	1.571	16.701	16.604	-14.37	16.549	-1.614	-10.356
96	96	0.62415	-6.56	8.682	-6.061	-3.132	-2.229	7.918	-4.413	10.383	1.388	16.647	16.62	-14.205	16.45	-1.896	-10.312
97	97	0.63072	-6.497	8.606	-6.264	-3.249	-2.949	8.08	-4.361	10.012	1.242	16.613	16.594	-13.986	16.347	-2.246	-10.208
98	98	0.63729	-6.437	8.531	-6.473	-3.376	-3.66	8.184	-4.324	9.673	1.135	16.536	16.62	-13.714	16.195	-2.591	-10.069
99	99	0.64386	-6.352	8.428	-6.681	-3.468	-4.404	8.281	-4.336	9.326	0.979	16.633	16.595	-13.405	16.164	-2.946	-9.937
100	100	0.65043	-6.27	8.309	-6.879	-3.571	-5.166	8.447	-4.336	8.977	0.725	16.997	16.376	-13.134	16.375	-3.426	-9.876
101	101	0.657	-6.174	8.21	-7.08	-3.681	-5.897	8.723	-4.278	8.668	0.384	17.388	16.109	-12.863	16.635	-3.974	-9.812
102	102	0.66357	-6.021	8.11	-7.333	-3.721	-6.591	8.886	-4.268	8.464	0.19	17.726	16.027	-12.666	16.838	-4.394	-9.838
103	103	0.67014	-5.895	8.018	-7.586	-3.822	-7.241	8.908	-4.233	8.328	0.185	18.025	16.058	-12.471	17.033	-4.772	-9.823
104	104	0.67671	-5.797	7.93	-7.841	-3.93	-7.884	8.944	-4.255	8.19	0.179	18.394	16.13	-12.26	17.273	-5.106	-9.765
105	105	0.68328	-5.693	7.858	-8.116	-4.083	-8.509	9.079	-4.192	8.055	0.124	18.957	16.134	-12.157	17.729	-5.444	-9.822
106	106	0.68985	-5.605	7.814	-8.399	-4.233	-9.091	9.146	-4.168	7.978	0.179	19.389	16.128	-12.05	18.058	-5.878	-9.826
107	107	0.69642	-5.527	7.79	-8.694	-4.424	-9.619	9.18	-4.084	7.98	0.326	19.6	16.055	-11.951	18.21	-6.486	-9.799
108	108	0.70299	-5.425	7.77	-9.016	-4.578	-10.116	9.145	-4.061	8.037	0.498	19.685	15.931	-11.653	18.196	-7.243	-9.617
109	109	0.70956	-5.329	7.781	-9.336	-4.747	-10.572	9.067	-4.055	8.105	0.698	19.812	15.702	-11.226	18.203	-8.146	-9.317
110	110	0.71613	-5.251	7.82	-9.659	-4.905	-10.996	9.013	-4.133	8.207	0.89	20.122	15.361	-10.76	18.339	-9.183	-8.954
111	111	0.7227	-5.193	7.894	-9.974	-5.04	-11.351	8.982	-4.279	8.4	1.086	20.311	14.925	-10.244	18.334	-10.424	-8.484
112	112	0.72927	-5.212	8.006	-10.233	-5.238	-11.565	8.926	-4.418	8.731	1.284	20.505	14.363	-9.743	18.324	-11.842	-8.003
113	113	0.73584	-5.296	8.129	-10.426	-5.448	-11.657	8.776	-4.609	9.219	1.487	20.669	13.715	-9.178	18.257	-13.422	-7.472
114	114	0.74241	-5.439	8.248	-10.561	-5.68	-11.694	8.66	-4.818	9.805	1.634	20.811	13.063	-8.647	18.164	-15.048	-6.933
115	115	0.74898	-5.682	8.357	-10.603	-5.952	-11.686	8.543	-5.084	10.476	1.677	21.144	12.392	-8.156	18.221	-16.687	-6.43
116	116	0.75555	-5.981	8.447	-10.543	-6.263	-11.656	8.405	-5.302	11.216	1.609	21.303	11.64	-7.643	18.118	-18.446	-5.94
117	117	0.76212	-6.32	8.523	-10.349	-6.591	-11.635	8.182	-5.504	11.999	1.46	21.553	10.806	-7.175	18.095	-20.271	-5.543
118	118	0.76869	-6.68	8.595	-10.018	-6.926	-11.597	7.862	-5.646	12.873	1.189	21.895	9.934	-6.691	18.178	-22.147	-5.238
119	119	0.77526	-7.038	8.673	-9.605	-7.251	-11.547	7.549	-5.732	13.78	0.719	22.384	8.883	-6.112	18.41	-24.18	-4.99
120	120	0.78183	-7.383	8.77	-9.159	-7.572	-11.462	7.318	-5.704	14.728	0.026	22.631	7.69	-5.409	18.453	-26.372	-4.769
121	121	0.7884	-7.702	8.877	-8.693	-7.865	-11.327	7.043	-5.645	15.788	-0.777	22.842	6.519	-4.638	18.488	-28.578	-4.646
122	122	0.79497	-7.961	8.967	-8.22	-8.126	-11.201	6.764	-5.504	16.856	-1.785	22.928	5.282	-3.719	18.451	-30.815	-4.621
123	123	0.80154	-8.144	9.047	-7.738	-8.358	-11.066	6.378	-5.291	17.899	-2.911	23.165	3.82	-2.593	18.646	-33.199	-4.676
124	124	0.80811	-8.214	9.112	-7.349	-8.495	-10.855	5.961	-5.08	19.048	-3.963	23.338	2.275	-1.435	18.879	-35.669	-4.797
125	125	0.81468	-8.189	9.159	-7.104	-8.561	-10.525	5.519	-4.888	20.346	-4.951	23.519	0.773	-0.254	19.228	-38.09	-5.03
126	126	0.82125	-8.115	9.184	-6.983	-8.619	-10.106	5.069	-4.692	21.728	-5.931	23.483	-0.689	1.039	19.476	-40.474	-5.284
127	127	0.82782	-8.069	9.186	-6.928	-8.753	-9.577	4.456	-4.519	23.235	-6.726	23.349	-2.213	2.321	19.764	-42.918	-5.595
128	128	0.83439	-8.077	9.154	-6.931	-8.948	-8.914	3.634	-4.486	24.916	-7.334	23.441	-3.773	3.559	20.375	-45.357	-6.011
129	129	0.84096	-8.117	9.095	-7.006	-9.191	-8.142	2.682	-4.576	26.707	-7.779	23.503	-5.32	4.741	21.044	-47.742	-6.489
130	130	0.84753	-8.2	9.029	-7.161	-9.512	-7.27	1.699	-4.737	28.569	-8.07	23.398	-6.871	5.833	21.652	-50.113	-6.974
131	131	0.8541	-8.37	8.957	-7.419	-9.94	-6.278	0.666	-5.027	30.519	-8.095	23.164	-8.343	6.731	22.197	-52.398	-7.472
132	132	0.86067	-8.611	8.888	-7.721	-10.429	-5.174	-0.402	-5.429	32.548	-7.955	22.748	-9.69	7.481	22.599	-54.573	-7.957
133	133	0.86724	-8.92	8.84	-8.018	-10.991	-3.981	-1.43	-5.858	34.641	-7.719	22.23	-10.937	8.01	22.933	-56.651	-8.478
134	134	0.87381	-9.28	8.803	-8.309	-11.59	-2.717	-2.401	-6.338	36.824	-7.275	21.843	-11.843	8.225	23.323	-58.431	-8.992
135	135	0.88038	-9.631	8.792	-8.603	-12.161	-1.352	-3.3	-6.853	39.114	-6.707	21.382	-12.27	8.202	23.516	-59.803	-9.515
136	136	0.88695	-9.97	8.823	-8.922	-12.662	0.142	-4.087	-7.447	41.476	-6.02	20.874	-12.222	7.821	23.48	-60.698	-10.167
137	137	0.89352	-10.294	8.897	-9.218	-13.117	1.698	-4.645	-7.948	43.804	-5.252	20.487	-11.849	7.005	23.421	-61.161	-10.966
138	138	0.90009	-10.561	9.009	-9.5	-13.462	3.309	-5.153	-8.446	46.064	-4.328	20.043	-11.243	5.872	23.218	-61.307	-11.838
139	139	0.90666	-10.735	9.15	-9.771	-13.65	4.941	-5.513	-8.883	48.245	-3.441	19.552	-10.407	4.61	22.898	-61.153	-12.71
140	140	0.91323	-10.83	9.301	-10.049	-13.719	6.554	-5.714	-9.218	50.297	-2.541	19.058	-9.481	3.112	22.536	-60.765	-13.67
141	141	0.9198	-10.878	9.457	-10.338	-13.684	8.129	-5.798	-9.476	52.171	-1.659	18.648	-8.703	1.413	22.282	-60.318	-14.75
142	142	0.92637	-10.867	9.61	-10.629	-13.561	9.647	-5.777	-9.627	53.852	-0.885	18.137	-8.193	-0.223	22.01	-60.013	-15.77
143	143	0.93294	-10.788	9.725	-10.877	-13.362	11.033	-5.613	-9.594	55.341	-0.242	17.703	-7.707	-1.837	21.805	-59.578	-16.78
144	144	0.93951	-10.643	9.814	-11.08	-13.096	12.314	-5.405	-9.422	56.644	0.219	17.233	-7.022	-3.184	21.556	-58.851	-17.656
145	145	0.94608	-10.447	9.896	-11.251	-12.766	13.54	-5.098	-9.099	57.783	0.39	16.751	-6.29	-4.145	21.32	-57.976	-18.367
146	146	0.95265	-10.206	9.947	-11.401	-12.379	14.663	-4.598	-8.58	58.679	0.229	16.483	-5.685	-4.72	21.295	-57.001	-18.938
147	147	0.95922	-9.93	9.956	-11.517	-11.964	15.66	-4.035	-7.929	59.324	-0.106	16.329	-5.136	-5.088	21.374	-55.866	-19.468
148	148	0.96579	-9.662	9.952	-11.564	-11.571	16.597	-3.477	-7.226	59.794	-0.68	16.307	-4.65	-5.127	21.563	-54.634	-19.913
149	149	0.97236	-9.41	9.927	-11.581	-11.196	17.493	-2.815	-6.422	60.116	-1.55	16.393	-4.233	-4.773	21.84	-53.342	-20.219
150	150	0.97893	-9.137	9.898	-11.576	-10.795	18.316	-2.019	-5.455	60.233	-2.697	16.43	-3.859	-4.111	22.069	-51.983	-20.416
151	151	0.9855	-8.85	9.864	-11.543	-10.381	19.077	-1.177	-4.435	60.165	-4.076	16.71	-3.658	-3.228	22.526	-50.582	-20.611
152	152	0.99207	-8.57	9.825	-11.48	-9.976	19.802	-0.308	-3.377	59.967	-5.651	17.069	-3.627	-2.159	23.075	-49.228	-20.783
153	153	0.99864	-8.304	9.796	-11.39	-9.573	20.516	0.658	-2.272	59.565	-7.362	17.382	-3.803	-0.904	23.579	-47.962	-20.802
154	154	1.00521	-8.073	9.777	-11.246	-9.226	21.218	1.571	-1.207	59.037	-9.132	17.68	-3.967	0.439	24.031	-46.606	-20.794
155	155	1.01178	-7.891	9.754	-11.057	-8.974	21.905	2.412	-0.188	58.397	-10.908	17.974	-4.045	1.811	24.423	-45.083	-20.804
156	156	1.01835	-7.721	9.733	-10.891	-8.723	22.594	3.305	0.808	57.67	-12.678	18.335	-4.178	3.135	24.852	-43.523	-20.821
157	157	1.02492	-7.558	9.728	-10.772	-8.44	23.341	4.118	1.643	56.939	-14.336	18.61	-4.315	4.406	25.17	-41.985	-20.792
158	158	1.03149	-7.456	9.745	-10.646	-8.226	24.137	4.936	2.413	56.14	-15.829	19.124	-4.359	5.424	25.592	-40.175	-20.905
159	159	1.03806	-7.408	9.779	-10.487	-8.075	24.973	5.52	2.919	55.268	-17.04	19.693	-4.387	6.269	25.968	-38.258	-21.022
160	160	1.04463	-7.408	9.823	-10.306	-7.989	25.825	5.977	3.258	54.343	-17.997	20.213	-4.439	6.994	26.241	-36.376	-21.046
161	161	1.0512	-7.427	9.886	-10.131	-7.925	26.709	6.316	3.443	53.419	-18.677	20.958	-4.326	7.381	26.572	-34.208	-21.259
162	162	1.05777	-7.433	9.972	-10.013	-7.795	27.647	6.577	3.492	52.546	-19.094	21.695	-4.092	7.382	26.793	-31.898	-21.656
163	163	1.06434	-7.416	10.077	-9.933	-7.607	28.64	6.665	3.332	51.692	-19.266	22.41	-3.84	7.189	26.922	-29.541	-22.098
164	164	1.07091	-7.41	10.196	-9.846	-7.437	29.664	6.604	3.056	50.83	-19.174	23.051	-3.514	6.739	26.914	-27.088	-22.617
165	165	1.07748	-7.413	10.339	-9.744	-7.281	30.69	6.606	2.799	49.901	-18.993	23.649	-3.04	6.116	26.739	-24.473	-23.149
166	166	1.08405	-7.409	10.495	-9.646	-7.091	31.744	6.328	2.308	48.975	-18.614	24.056	-2.423	5.427	26.306	-21.778	-23.661
167	167	1.09062	-7.409	10.651	-9.541	-6.909	32.793	5.936	1.717	48.01	-18.132	24.332	-1.818	4.764	25.743	-19.149	-24.066
168	168	1.09719	-7.411	10.804	-9.434	-6.728	33.825	5.495	1.088	47.041	-17.546	24.527	-1.331	4.094	25.166	-16.704	-24.369
169	169	1.10376	-7.394	10.957	-9.356	-6.503	34.837	5.052	0.452	46.059	-17.009	24.523	-0.853	3.542	24.432	-14.391	-24.553
170	170	1.11033	-7.347	11.093	-9.302	-6.239	35.793	4.647	-0.176	45.039	-16.542	24.647	-0.399	3.13	23.826	-12.091	-24.64
171	171	1.1169	-7.297	11.211	-9.195	-6.053	36.667	4.304	-0.705	43.955	-15.996	24.842	-0.057	2.815	23.36	-9.954	-24.495
172	172	1.12347	-7.252	11.284	-9.042	-5.922	37.407	4.05	-1.156	42.731	-15.659	25.172	0.156	2.734	23.066	-7.876	-24.246
173	173	1.13004	-7.174	11.324	-8.926	-5.737	38.053	3.871	-1.552	41.433	-15.368	25.386	0.428	2.718	22.674	-5.815	-23.881
174	174	1.13661	-7.092	11.333	-8.8	-5.579	38.601	3.825	-1.834	40.091	-15.084	25.622	0.684	2.721	22.345	-3.828	-23.388
175	175	1.14318	-7.023	11.304	-8.621	-5.523	39.032	3.89	-1.968	38.684	-14.735	25.897	0.797	2.659	22.158	-2.002	-22.814
176	176	1.14975	-6.925	11.241	-8.466	-5.452	39.354	4.085	-1.996	37.173	-14.451	26.17	0.756	2.637	22.066	-0.314	-22.165
177	177	1.15632	-6.814	11.156	-8.324	-5.379	39.591	4.458	-1.924	35.594	-14.237	26.51	0.589	2.638	22.103	1.247	-21.422
178	178	1.16289	-6.723	11.048	-8.153	-5.346	39.766	4.798	-1.887	34.033	-13.814	26.564	0.458	2.584	21.895	2.594	-20.465
179	179	1.16946	-6.655	10.927	-7.958	-5.382	39.874	5.142	-1.807	32.457	-13.378	26.537	0.292	2.608	21.675	3.794	-19.398
180	180	1.17603	-6.623	10.785	-7.779	-5.454	39.915	5.617	-1.68	30.866	-12.967	26.554	0.061	2.594	21.525	4.899	-18.315
181	181	1.1826	-6.633	10.621	-7.61	-5.565	39.912	6.153	-1.584	29.3	-12.551	26.777	-0.251	2.435	21.554	5.983	-17.37
182	182	1.18917	-6.643	10.444	-7.467	-5.667	39.903	6.615	-1.555	27.814	-12.18	27.124	-0.54	2.223	21.673	7.116	-16.618
183	183	1.19574	-6.665	10.27	-7.291	-5.798	39.877	7.074	-1.556	26.376	-11.901	27.342	-0.798	1.978	21.636	8.213	-15.951
184	184	1.20231	-6.713	10.108	-7.108	-5.933	39.86	7.485	-1.611	25.032	-11.701	27.248	-0.786	1.68	21.222	9.447	-15.403
185	185	1.20888	-6.765	9.974	-6.949	-6.037	39.865	7.868	-1.734	23.781	-11.612	27.282	-0.61	1.221	20.849	10.917	-15.169
186	186	1.21545	-6.809	9.857	-6.764	-6.163	39.895	8.069	-1.896	22.632	-11.566	27.381	-0.554	0.842	20.594	12.26	-15.082
187	187	1.22202	-6.848	9.743	-6.572	-6.306	39.909	8.215	-2.031	21.552	-11.595	27.586	-0.642	0.442	20.508	13.487	-15.183
188	188	1.22859	-6.896	9.641	-6.419	-6.385	39.928	8.227	-2.269	20.572	-11.641	27.698	-0.535	0.005	20.276	14.856	-15.458
189	189	1.23516	-6.97	9.559	-6.248	-6.485	39.971	8.107	-2.557	19.691	-11.786	27.663	-0.379	-0.208	19.907	16.131	-15.719
190	190	1.24173	-7.068	9.492	-6.048	-6.641	40.004	8.031	-2.788	18.863	-12.019	27.639	-0.38	-0.274	19.623	17.143	-15.903
191	191	1.2483	-7.143	9.458	-5.852	-6.809	40.069	7.919	-2.899	18.169	-12.229	27.295	-0.401	-0.339	19.134	17.925	-16.101
192	192	1.25487	-7.219	9.445	-5.65	-6.973	40.17	7.623	-3.071	17.622	-12.331	27.064	-0.412	-0.353	18.753	18.616	-16.329
193	193	1.26144	-7.299	9.433	-5.41	-7.193	40.214	7.332	-3.192	17.091	-12.48	26.726	-0.55	-0.226	18.337	19.036	-16.451
194	194	1.26801	-7.335	9.424	-5.143	-7.395	40.205	6.917	-3.323	16.571	-12.517	26.621	-0.676	-0.082	18.166	19.451	-16.533
195	195	1.27458	-7.343	9.442	-4.89	-7.541	40.195	6.517	-3.461	16.113	-12.508	26.787	-0.727	0.009	18.249	19.924	-16.613
196	196	1.28115	-7.346	9.475	-4.59	-7.722	40.168	6.087	-3.608	15.736	-12.494	26.928	-0.774	0.173	18.301	20.248	-16.606
197	197	1.28772	-7.349	9.485	-4.243	-7.978	40.074	5.608	-3.678	15.445	-12.32	26.914	-0.869	0.253	18.269	20.335	-16.548
198	198	1.29429	-7.36	9.481	-3.889	-8.253	39.959	5.003	-3.713	15.27	-11.903	26.638	-0.933	0.362	18.064	20.18	-16.321
199	199	1.30086	-7.376	9.463	-3.544	-8.507	39.79	4.409	-3.777	15.132	-11.402	26.508	-1.063	0.404	18.007	19.923	-16.091
200	200	1.30743	-7.39	9.443	-3.158	-8.799	39.53	3.919	-3.789	14.973	-10.977	26.701	-1.32	0.394	18.3	19.587	-15.898
201	201	1.314	-7.376	9.411	-2.742	-9.075	39.214	3.181	-3.839	14.851	-10.331	27.104	-2.037	0.467	18.952	18.763	-15.689
