# Supplementary material for: Gait phenotypes in paediatric hereditary spastic paraplegia revealed by dynamic time warping analysis and random forests
Source: PLoS One. 2018 Mar 8;13(3):e0192345. doi: 10.1371/journal.pone.0192345 (PMC5843164; doi:10.1371/journal.pone.0192345)
Supplement: S1 Data — (ZIP) [file pone.0192345.s008.zip › HSP/Left.SR.HSP7.3.csv]

	Epoch	Time	Pelvic.obliquity	Pelvic.tilt	Pelvic rotation	Hip.abd.add	Hip.flexion	Hip.rotation	Knee.abd.add	Knee.flexion	Knee.rotation	Ankle.abd.add	Ankle.flexion	Ankle.rotation	Forefoot.abd.add	Forefoot.flexion	Forefoot.rotation
1	1	0	-1.322	15.55	9.465	-1.214	37.464	1.967	-1.622	7.232	-15.628	23.256	-0.882	1.763	26.128	15.968	-5.032
2	2	0.00582	-1.233	15.652	9.821	-1.132	37.121	2.323	-1.697	6.976	-15.827	23.363	-1.21	1.764	26.344	15.229	-4.426
3	3	0.01164	-1.144	15.751	10.191	-1.094	36.74	2.685	-1.754	6.761	-16.022	23.812	-1.948	1.818	26.901	13.988	-3.72
4	4	0.01746	-1.099	15.857	10.563	-1.122	36.32	3.142	-1.807	6.564	-16.215	24.775	-3.335	1.803	27.96	12.046	-2.975
5	5	0.02328	-1.101	15.952	10.925	-1.165	35.889	3.596	-1.93	6.381	-16.403	25.719	-5.501	1.794	28.967	9.292	-2.196
6	6	0.0291	-1.12	16.067	11.26	-1.211	35.55	4.018	-2.074	6.333	-16.519	26.072	-7.899	1.791	29.31	6.191	-1.366
7	7	0.03492	-1.12	16.224	11.574	-1.253	35.387	4.453	-2.177	6.545	-16.621	25.943	-9.907	1.719	29.074	3.379	-0.625
8	8	0.04074	-1.108	16.411	11.833	-1.268	35.431	4.93	-2.23	7.096	-16.725	25.664	-11.124	1.599	28.596	1.246	0.004
9	9	0.04656	-1.074	16.577	12.001	-1.232	35.665	5.42	-2.202	8.026	-16.756	25.485	-11.536	1.408	28.154	-0.21	0.523
10	10	0.05238	-0.976	16.695	12.071	-1.105	36.001	6.052	-2.064	9.237	-16.838	25.441	-11.355	1.068	27.815	-1.158	0.897
11	11	0.0582	-0.786	16.781	12.041	-0.862	36.366	6.73	-1.814	10.615	-16.842	25.382	-10.734	0.502	27.461	-1.733	1.11
12	12	0.06402	-0.54	16.847	11.93	-0.534	36.672	7.537	-1.467	11.973	-16.819	25.284	-9.966	-0.311	27.092	-2.142	1.181
13	13	0.06984	-0.263	16.902	11.774	-0.165	36.93	8.349	-1.067	13.273	-16.685	25.109	-9.139	-1.3	26.67	-2.448	1.158
14	14	0.07566	0.024	16.962	11.569	0.223	37.152	9.195	-0.632	14.453	-16.472	24.859	-8.307	-2.42	26.202	-2.651	1.069
15	15	0.08148	0.309	17.021	11.303	0.646	37.334	10.035	-0.18	15.518	-16.129	24.477	-7.443	-3.668	25.652	-2.731	0.918
16	16	0.0873	0.581	17.066	10.988	1.105	37.456	10.803	0.25	16.494	-15.604	24.059	-6.58	-4.976	25.11	-2.779	0.779
17	17	0.09312	0.846	17.085	10.692	1.552	37.447	11.341	0.59	17.309	-14.849	23.704	-5.791	-6.282	24.652	-2.853	0.67
18	18	0.09894	1.078	17.068	10.407	1.988	37.302	11.642	0.809	17.972	-13.858	23.309	-5.05	-7.564	24.181	-2.924	0.593
19	19	0.10476	1.263	17.008	10.126	2.43	37.079	11.7	0.883	18.597	-12.676	22.93	-4.288	-8.742	23.749	-2.969	0.579
20	20	0.11058	1.403	16.915	9.866	2.858	36.797	11.535	0.833	19.182	-11.384	22.5	-3.535	-9.773	23.298	-3.009	0.615
21	21	0.1164	1.504	16.831	9.646	3.27	36.471	11.181	0.645	19.698	-10.095	22.089	-2.816	-10.601	22.884	-3.064	0.7
22	22	0.12222	1.555	16.775	9.482	3.634	36.105	10.633	0.314	20.122	-8.875	21.738	-2.12	-11.168	22.539	-3.113	0.824
23	23	0.12804	1.572	16.704	9.372	3.939	35.677	10.04	-0.04	20.445	-7.861	21.277	-1.437	-11.502	22.122	-3.129	0.959
24	24	0.13386	1.535	16.616	9.34	4.125	35.203	9.443	-0.369	20.671	-7.073	20.803	-0.744	-11.632	21.723	-3.07	1.089
25	25	0.13968	1.457	16.538	9.381	4.191	34.693	8.904	-0.656	20.782	-6.571	20.457	-0.077	-11.549	21.456	-2.971	1.22
26	26	0.1455	1.345	16.495	9.494	4.151	34.162	8.401	-0.905	20.777	-6.328	20.161	0.48	-11.284	21.224	-2.918	1.331
27	27	0.15132	1.208	16.476	9.669	4.031	33.618	8	-1.089	20.682	-6.339	19.9	0.934	-10.881	21.017	-2.915	1.447
28	28	0.15714	1.063	16.481	9.901	3.828	33.084	7.748	-1.164	20.514	-6.594	19.68	1.31	-10.442	20.846	-2.921	1.519
29	29	0.16296	0.92	16.518	10.157	3.571	32.566	7.624	-1.166	20.295	-7.057	19.578	1.646	-9.951	20.777	-2.921	1.561
30	30	0.16878	0.812	16.571	10.432	3.291	32.036	7.634	-1.057	20.021	-7.667	19.574	1.933	-9.444	20.812	-2.966	1.62
31	31	0.1746	0.756	16.636	10.7	3.036	31.544	7.684	-0.895	19.788	-8.271	19.649	2.24	-9.017	20.928	-3.016	1.657
32	32	0.18042	0.738	16.719	10.949	2.813	31.07	7.834	-0.688	19.541	-8.868	19.711	2.577	-8.724	21.042	-3.018	1.66
33	33	0.18624	0.714	16.833	11.166	2.609	30.64	8.018	-0.493	19.305	-9.34	19.667	2.914	-8.571	21.052	-3.008	1.652
34	34	0.19206	0.666	16.981	11.342	2.4	30.241	8.276	-0.288	19.069	-9.693	19.552	3.239	-8.545	20.998	-3.011	1.661
35	35	0.19788	0.625	17.17	11.488	2.206	29.898	8.536	-0.088	18.85	-9.852	19.588	3.553	-8.692	21.102	-3.035	1.674
36	36	0.2037	0.585	17.37	11.62	2.021	29.557	8.752	0.072	18.603	-9.878	19.736	3.895	-8.929	21.324	-3.01	1.678
37	37	0.20952	0.532	17.57	11.729	1.836	29.22	8.907	0.206	18.357	-9.756	19.877	4.199	-9.23	21.543	-3.02	1.684
38	38	0.21534	0.461	17.773	11.804	1.663	28.915	8.967	0.307	18.155	-9.457	19.846	4.487	-9.567	21.601	-3.06	1.709
39	39	0.22116	0.378	17.996	11.843	1.52	28.658	8.874	0.31	18.003	-8.955	19.744	4.802	-9.946	21.581	-3.076	1.72
40	40	0.22698	0.299	18.197	11.854	1.416	28.401	8.736	0.282	17.874	-8.399	19.512	5.151	-10.32	21.443	-3.055	1.73
41	41	0.2328	0.216	18.367	11.831	1.349	28.144	8.469	0.197	17.792	-7.78	19.461	5.504	-10.649	21.483	-3.032	1.7
42	42	0.23862	0.126	18.494	11.788	1.296	27.86	8.1	0.056	17.715	-7.183	19.466	5.793	-10.834	21.541	-3.062	1.686
43	43	0.24444	0.01	18.614	11.72	1.211	27.545	7.691	-0.079	17.591	-6.617	19.47	6.065	-10.932	21.603	-3.076	1.65
44	44	0.25026	-0.129	18.717	11.631	1.11	27.217	7.223	-0.222	17.463	-6.092	19.363	6.342	-10.909	21.549	-3.071	1.605
45	45	0.25608	-0.286	18.802	11.53	0.995	26.879	6.773	-0.354	17.329	-5.637	19.218	6.599	-10.849	21.454	-3.056	1.524
46	46	0.2619	-0.458	18.842	11.432	0.889	26.489	6.358	-0.511	17.173	-5.316	19.069	6.841	-10.71	21.322	-3.024	1.428
47	47	0.26772	-0.623	18.853	11.334	0.773	26.06	5.933	-0.661	17.001	-5.047	19.037	7.02	-10.498	21.276	-3.058	1.349
48	48	0.27354	-0.803	18.838	11.227	0.633	25.608	5.609	-0.747	16.822	-4.919	19.04	7.187	-10.24	21.272	-3.093	1.255
49	49	0.27936	-0.991	18.81	11.108	0.484	25.119	5.394	-0.793	16.599	-4.855	18.921	7.38	-9.98	21.164	-3.091	1.188
50	50	0.28518	-1.175	18.754	10.973	0.357	24.595	5.235	-0.846	16.362	-4.82	18.815	7.571	-9.723	21.057	-3.088	1.139
51	51	0.291	-1.347	18.669	10.824	0.259	24.039	5.164	-0.879	16.11	-4.82	18.61	7.715	-9.512	20.855	-3.121	1.092
52	52	0.29682	-1.494	18.567	10.676	0.18	23.479	5.161	-0.881	15.868	-4.842	18.431	7.835	-9.373	20.683	-3.179	1.029
53	53	0.30264	-1.602	18.465	10.516	0.157	22.919	5.207	-0.901	15.629	-4.842	18.323	7.956	-9.335	20.578	-3.236	0.944
54	54	0.30846	-1.691	18.348	10.337	0.168	22.344	5.315	-0.919	15.386	-4.842	18.207	8.08	-9.328	20.469	-3.296	0.884
55	55	0.31428	-1.797	18.213	10.125	0.153	21.758	5.429	-0.911	15.156	-4.793	17.951	8.264	-9.296	20.242	-3.316	0.861
56	56	0.3201	-1.901	18.088	9.893	0.135	21.194	5.598	-0.88	14.944	-4.728	17.719	8.511	-9.337	20.061	-3.275	0.809
57	57	0.32592	-1.969	17.981	9.65	0.148	20.665	5.779	-0.83	14.753	-4.637	17.382	8.757	-9.432	19.791	-3.242	0.738
58	58	0.33174	-2.018	17.865	9.398	0.185	20.126	5.95	-0.801	14.558	-4.549	17.113	8.918	-9.55	19.563	-3.282	0.634
59	59	0.33756	-2.073	17.741	9.124	0.221	19.602	6.101	-0.795	14.4	-4.439	16.995	9.094	-9.658	19.468	-3.315	0.522
60	60	0.34338	-2.13	17.609	8.831	0.245	19.086	6.27	-0.757	14.266	-4.329	16.771	9.327	-9.737	19.291	-3.313	0.433
61	61	0.3492	-2.174	17.479	8.511	0.296	18.594	6.416	-0.754	14.171	-4.185	16.637	9.628	-9.822	19.197	-3.255	0.329
62	62	0.35502	-2.221	17.365	8.171	0.357	18.124	6.552	-0.781	14.084	-4.047	16.555	9.892	-9.868	19.129	-3.232	0.232
63	63	0.36084	-2.286	17.278	7.821	0.388	17.673	6.688	-0.795	13.986	-3.905	16.381	10.079	-9.908	18.965	-3.279	0.129
64	64	0.36666	-2.355	17.195	7.475	0.415	17.217	6.838	-0.813	13.893	-3.738	16.197	10.268	-10	18.796	-3.337	0.015
65	65	0.37248	-2.434	17.109	7.131	0.426	16.786	6.948	-0.838	13.862	-3.494	15.994	10.553	-10.125	18.619	-3.334	-0.1
66	66	0.3783	-2.501	17.01	6.793	0.458	16.373	7.036	-0.891	13.888	-3.255	15.784	10.902	-10.262	18.427	-3.284	-0.238
67	67	0.38412	-2.582	16.929	6.459	0.476	15.999	7.093	-0.969	13.957	-2.979	15.77	11.195	-10.373	18.404	-3.317	-0.337
68	68	0.38994	-2.665	16.853	6.136	0.484	15.628	7.175	-1.034	14.033	-2.703	15.714	11.483	-10.514	18.347	-3.368	-0.432
69	69	0.39576	-2.751	16.785	5.828	0.476	15.263	7.305	-1.077	14.117	-2.452	15.555	11.85	-10.733	18.21	-3.341	-0.578
70	70	0.40158	-2.853	16.733	5.528	0.454	14.932	7.439	-1.135	14.253	-2.183	15.421	12.282	-10.956	18.099	-3.285	-0.702
71	71	0.4074	-2.964	16.682	5.236	0.426	14.625	7.6	-1.19	14.439	-1.945	15.232	12.685	-11.151	17.927	-3.296	-0.789
72	72	0.41322	-3.067	16.62	4.962	0.39	14.314	7.785	-1.23	14.648	-1.693	15.142	13.064	-11.392	17.854	-3.351	-0.865
73	73	0.41904	-3.158	16.554	4.689	0.361	14.012	7.951	-1.29	14.88	-1.48	15.181	13.503	-11.585	17.892	-3.35	-0.944
74	74	0.42486	-3.269	16.495	4.421	0.305	13.705	8.159	-1.336	15.1	-1.36	15.196	13.901	-11.732	17.888	-3.387	-1.027
75	75	0.43068	-3.4	16.44	4.165	0.219	13.401	8.346	-1.39	15.337	-1.232	15.255	14.233	-11.854	17.904	-3.512	-1.084
76	76	0.4365	-3.532	16.376	3.931	0.115	13.083	8.497	-1.447	15.571	-1.07	15.319	14.55	-11.983	17.922	-3.658	-1.125
77	77	0.44232	-3.673	16.309	3.694	0.012	12.76	8.667	-1.516	15.8	-0.955	15.336	14.915	-12.094	17.891	-3.749	-1.179
78	78	0.44814	-3.819	16.23	3.456	-0.107	12.421	8.819	-1.583	16.017	-0.837	15.389	15.291	-12.173	17.896	-3.827	-1.216
79	79	0.45396	-3.962	16.157	3.213	-0.229	12.097	8.928	-1.663	16.261	-0.68	15.468	15.68	-12.226	17.921	-3.918	-1.23
80	80	0.45978	-4.08	16.087	2.976	-0.359	11.773	9.027	-1.705	16.503	-0.481	15.679	16.052	-12.344	18.094	-4.026	-1.279
81	81	0.4656	-4.185	16.006	2.729	-0.471	11.441	9.078	-1.774	16.75	-0.263	15.943	16.417	-12.45	18.306	-4.139	-1.344
82	82	0.47142	-4.294	15.914	2.463	-0.555	11.086	9.163	-1.887	16.988	-0.091	16.18	16.765	-12.534	18.468	-4.264	-1.398
83	83	0.47724	-4.397	15.82	2.187	-0.667	10.706	9.241	-1.948	17.176	0.151	16.214	17.095	-12.65	18.469	-4.401	-1.449
84	84	0.48306	-4.489	15.731	1.895	-0.761	10.316	9.292	-2.061	17.341	0.394	16.342	17.4	-12.723	18.526	-4.555	-1.479
85	85	0.48888	-4.58	15.646	1.579	-0.842	9.913	9.369	-2.187	17.474	0.601	16.467	17.654	-12.774	18.566	-4.74	-1.514
86	86	0.4947	-4.664	15.548	1.243	-0.917	9.492	9.473	-2.305	17.6	0.811	16.692	17.845	-12.843	18.701	-4.986	-1.551
87	87	0.50052	-4.741	15.447	0.9	-1.006	9.078	9.514	-2.422	17.739	1.065	16.912	17.978	-12.856	18.819	-5.308	-1.558
88	88	0.50634	-4.806	15.351	0.546	-1.074	8.654	9.583	-2.559	17.861	1.298	17.072	18.064	-12.819	18.857	-5.689	-1.504
89	89	0.51216	-4.868	15.264	0.189	-1.139	8.212	9.672	-2.706	17.951	1.47	17.086	18.078	-12.71	18.718	-6.149	-1.408
90	90	0.51798	-4.901	15.166	-0.176	-1.176	7.768	9.709	-2.865	18.049	1.701	17.061	18.081	-12.567	18.55	-6.639	-1.271
91	91	0.5238	-4.933	15.085	-0.533	-1.242	7.337	9.818	-2.95	18.137	1.862	16.944	17.898	-12.355	18.28	-7.331	-1.07
92	92	0.52962	-4.948	15.005	-0.882	-1.299	6.891	9.9	-3.043	18.207	2.038	16.769	17.582	-12.088	17.924	-8.17	-0.81
93	93	0.53544	-4.955	14.923	-1.238	-1.334	6.437	9.988	-3.161	18.293	2.213	16.453	17.316	-11.81	17.43	-8.982	-0.534
94	94	0.54126	-4.982	14.837	-1.622	-1.407	5.991	10.169	-3.207	18.393	2.399	15.894	17.115	-11.575	16.757	-9.746	-0.25
95	95	0.54708	-5.007	14.746	-2.021	-1.504	5.576	10.316	-3.233	18.539	2.629	15.483	16.819	-11.309	16.22	-10.622	0.05
96	96	0.5529	-5.021	14.656	-2.406	-1.587	5.167	10.38	-3.307	18.721	2.952	15.244	16.423	-11.08	15.821	-11.623	0.347
97	97	0.55872	-5.026	14.574	-2.782	-1.668	4.758	10.458	-3.383	18.913	3.266	15.012	16.127	-10.904	15.443	-12.53	0.602
98	98	0.56454	-5.037	14.486	-3.15	-1.785	4.329	10.593	-3.41	19.092	3.538	14.833	15.871	-10.762	15.137	-13.396	0.83
99	99	0.57036	-5.044	14.373	-3.514	-1.915	3.891	10.736	-3.416	19.307	3.805	14.662	15.606	-10.595	14.84	-14.3	1.085
100	100	0.57618	-5.047	14.252	-3.865	-2.033	3.466	10.8	-3.483	19.582	4.107	14.667	15.316	-10.424	14.677	-15.263	1.328
101	101	0.582	-5.057	14.131	-4.2	-2.159	3.041	10.803	-3.598	19.883	4.44	14.83	15.022	-10.26	14.637	-16.257	1.562
102	102	0.58782	-5.057	13.997	-4.511	-2.306	2.59	10.83	-3.656	20.173	4.706	14.984	14.55	-10.025	14.57	-17.441	1.83
103	103	0.59364	-5.058	13.835	-4.809	-2.469	2.113	10.829	-3.697	20.481	4.997	15.04	13.982	-9.73	14.398	-18.756	2.162
104	104	0.59946	-5.056	13.648	-5.089	-2.63	1.604	10.8	-3.748	20.801	5.258	15.069	13.333	-9.37	14.176	-20.17	2.519
105	105	0.60528	-5.053	13.447	-5.356	-2.799	1.078	10.776	-3.774	21.125	5.491	15.029	12.609	-8.997	13.883	-21.664	2.869
106	106	0.6111	-5.024	13.227	-5.614	-2.943	0.533	10.751	-3.781	21.449	5.655	15.005	11.777	-8.57	13.597	-23.257	3.203
107	107	0.61692	-4.972	12.969	-5.852	-3.084	-0.053	10.616	-3.784	21.771	5.806	14.98	10.89	-8.038	13.309	-24.906	3.534
108	108	0.62274	-4.91	12.686	-6.057	-3.222	-0.685	10.408	-3.818	22.099	5.943	15.007	10.057	-7.527	13.072	-26.514	3.791
109	109	0.62856	-4.839	12.388	-6.249	-3.379	-1.337	10.151	-3.812	22.437	6.057	14.765	9.297	-6.961	12.615	-28.05	4.027
110	110	0.63438	-4.762	12.071	-6.423	-3.545	-1.993	9.837	-3.768	22.818	6.188	14.354	8.529	-6.416	12.035	-29.598	4.205
111	111	0.6402	-4.68	11.753	-6.573	-3.704	-2.621	9.378	-3.764	23.252	6.36	14.03	7.707	-5.895	11.547	-31.21	4.279
112	112	0.64602	-4.595	11.454	-6.692	-3.845	-3.186	8.779	-3.841	23.763	6.574	14.047	6.788	-5.417	11.369	-32.95	4.248
113	113	0.65184	-4.527	11.181	-6.773	-3.987	-3.646	8.044	-3.978	24.378	6.802	14.375	5.781	-4.943	11.491	-34.806	4.13
114	114	0.65766	-4.496	10.93	-6.802	-4.158	-3.977	7.265	-4.103	25.108	6.896	14.889	4.628	-4.426	11.811	-36.805	3.906
115	115	0.66348	-4.525	10.699	-6.79	-4.37	-4.172	6.445	-4.223	25.989	6.892	15.141	3.465	-3.841	11.92	-38.823	3.642
116	116	0.6693	-4.631	10.463	-6.732	-4.663	-4.249	5.522	-4.339	27.033	6.863	15.206	2.244	-3.269	11.904	-40.914	3.275
117	117	0.67512	-4.84	10.229	-6.618	-5.061	-4.207	4.507	-4.468	28.224	6.762	15.268	0.973	-2.721	11.941	-43.059	2.775
118	118	0.68094	-5.135	10.024	-6.433	-5.539	-4.06	3.459	-4.6	29.483	6.523	15.448	-0.388	-2.214	12.139	-45.251	2.128
119	119	0.68676	-5.486	9.873	-6.156	-6.083	-3.813	2.365	-4.72	30.776	6.188	15.714	-1.831	-1.714	12.481	-47.483	1.406
120	120	0.69258	-5.862	9.786	-5.797	-6.653	-3.455	1.34	-4.784	32.088	5.646	15.976	-3.347	-1.279	12.893	-49.691	0.532
121	121	0.6984	-6.253	9.755	-5.385	-7.245	-2.992	0.341	-4.815	33.43	4.994	15.879	-4.809	-0.872	13.032	-51.777	-0.414
122	122	0.70422	-6.632	9.769	-4.953	-7.826	-2.435	-0.637	-4.858	34.77	4.238	15.472	-6.372	-0.348	12.936	-53.919	-1.311
123	123	0.71004	-6.965	9.815	-4.523	-8.35	-1.797	-1.567	-4.931	36.094	3.462	14.986	-8.082	0.225	12.824	-56.159	-2.13
124	124	0.71586	-7.221	9.887	-4.123	-8.797	-1.071	-2.418	-5.036	37.41	2.679	14.661	-9.783	0.749	12.922	-58.308	-2.954
125	125	0.72168	-7.387	9.965	-3.776	-9.143	-0.275	-3.109	-5.151	38.775	1.854	14.339	-11.378	1.091	13.049	-60.299	-3.894
126	126	0.7275	-7.498	10.042	-3.504	-9.424	0.611	-3.682	-5.306	40.287	1.076	13.653	-12.903	1.301	12.846	-62.313	-4.844
127	127	0.73332	-7.559	10.098	-3.321	-9.637	1.57	-4.132	-5.509	41.978	0.407	12.754	-14.2	1.5	12.42	-64.27	-5.617
128	128	0.73914	-7.579	10.135	-3.242	-9.792	2.601	-4.478	-5.765	43.795	-0.098	12.087	-14.865	1.554	12.132	-65.662	-6.337
129	129	0.74496	-7.552	10.155	-3.264	-9.873	3.7	-4.695	-6.06	45.703	-0.467	11.671	-14.798	1.424	11.948	-66.337	-7.06
130	130	0.75078	-7.484	10.145	-3.368	-9.893	4.844	-4.836	-6.39	47.668	-0.636	11.29	-14.263	1.084	11.672	-66.559	-7.775
131	131	0.7566	-7.389	10.091	-3.54	-9.882	5.993	-4.814	-6.639	49.657	-0.629	10.985	-13.543	0.476	11.396	-66.578	-8.508
132	132	0.76242	-7.283	9.982	-3.783	-9.853	7.11	-4.615	-6.777	51.586	-0.456	10.96	-12.802	-0.373	11.354	-66.461	-9.246
133	133	0.76824	-7.207	9.804	-4.089	-9.846	8.18	-4.262	-6.8	53.427	-0.132	10.928	-11.924	-1.504	11.269	-66.093	-10.065
134	134	0.77406	-7.167	9.536	-4.448	-9.863	9.152	-3.802	-6.73	55.145	0.333	10.795	-11.046	-2.775	11.089	-65.641	-10.845
135	135	0.77988	-7.192	9.192	-4.841	-9.952	10.046	-3.253	-6.582	56.772	0.945	10.869	-10.249	-4.06	11.124	-65.18	-11.49
136	136	0.7857	-7.27	8.795	-5.254	-10.105	10.866	-2.574	-6.298	58.3	1.587	11.063	-9.609	-5.359	11.321	-64.777	-12.095
137	137	0.79152	-7.347	8.37	-5.66	-10.248	11.627	-1.774	-5.86	59.704	2.16	11.098	-8.982	-6.705	11.402	-64.305	-12.755
138	138	0.79734	-7.406	7.93	-6.047	-10.372	12.349	-0.965	-5.343	60.985	2.707	10.9	-8.238	-8.101	11.288	-63.645	-13.495
139	139	0.80316	-7.44	7.462	-6.406	-10.464	13.029	-0.106	-4.739	62.133	3.113	10.762	-7.438	-9.306	11.256	-62.801	-14.17
140	140	0.80898	-7.437	6.971	-6.736	-10.501	13.662	0.734	-4.105	63.134	3.378	10.679	-6.56	-10.31	11.304	-61.745	-14.788
141	141	0.8148	-7.354	6.5	-7.01	-10.439	14.277	1.504	-3.462	63.968	3.454	10.494	-5.557	-11.136	11.263	-60.437	-15.42
142	142	0.82062	-7.203	6.084	-7.219	-10.306	14.912	2.165	-2.82	64.656	3.396	10.027	-4.489	-11.8	10.972	-59.011	-16.043
143	143	0.82644	-7.026	5.714	-7.365	-10.151	15.57	2.732	-2.189	65.206	3.218	9.47	-3.489	-12.236	10.612	-57.57	-16.583
144	144	0.83226	-6.84	5.378	-7.432	-10.001	16.223	3.185	-1.578	65.599	2.835	8.99	-2.614	-12.352	10.332	-56.123	-17.04
145	145	0.83808	-6.66	5.083	-7.433	-9.863	16.898	3.512	-1.013	65.823	2.283	8.627	-1.915	-12.241	10.167	-54.668	-17.476
146	146	0.8439	-6.486	4.851	-7.396	-9.715	17.613	3.742	-0.513	65.903	1.611	8.359	-1.372	-11.934	10.081	-53.224	-17.854
147	147	0.84972	-6.325	4.69	-7.31	-9.588	18.379	3.868	-0.078	65.841	0.826	8.341	-0.986	-11.402	10.217	-51.75	-18.162
148	148	0.85554	-6.175	4.594	-7.164	-9.476	19.178	3.907	0.311	65.656	-0.081	8.487	-0.697	-10.702	10.484	-50.231	-18.436
149	149	0.86136	-6.022	4.563	-6.967	-9.355	20.003	3.886	0.679	65.352	-1.096	8.566	-0.464	-9.877	10.666	-48.704	-18.671
150	150	0.86718	-5.884	4.586	-6.735	-9.259	20.866	3.778	1.011	64.95	-2.107	8.367	-0.275	-9.014	10.589	-47.229	-18.871
151	151	0.873	-5.755	4.669	-6.474	-9.174	21.761	3.577	1.274	64.465	-3.15	8.29	-0.16	-8.153	10.618	-45.724	-19.129
152	152	0.87882	-5.639	4.791	-6.175	-9.12	22.646	3.359	1.544	63.875	-4.216	8.474	-0.104	-7.341	10.875	-44.126	-19.46
153	153	0.88464	-5.523	4.957	-5.837	-9.079	23.526	3.078	1.765	63.172	-5.265	8.834	-0.152	-6.594	11.281	-42.494	-19.849
154	154	0.89046	-5.424	5.149	-5.484	-9.051	24.408	2.81	1.995	62.366	-6.276	9.074	-0.258	-5.95	11.569	-40.875	-20.266
155	155	0.89628	-5.333	5.358	-5.131	-9.026	25.299	2.502	2.173	61.492	-7.231	9.225	-0.306	-5.387	11.742	-39.166	-20.712
156	156	0.9021	-5.239	5.579	-4.771	-9.002	26.15	2.219	2.366	60.526	-8.156	9.272	-0.259	-4.905	11.771	-37.361	-21.171
157	157	0.90792	-5.139	5.817	-4.397	-8.968	26.952	1.939	2.566	59.452	-9.051	9.282	-0.251	-4.532	11.759	-35.556	-21.669
158	158	0.91374	-5.045	6.059	-4.026	-8.954	27.734	1.614	2.707	58.318	-9.882	9.55	-0.274	-4.277	11.968	-33.64	-22.266
159	159	0.91956	-4.947	6.306	-3.664	-8.927	28.496	1.287	2.806	57.104	-10.689	10.087	-0.28	-4.145	12.374	-31.533	-22.974
160	160	0.92538	-4.846	6.539	-3.31	-8.868	29.195	0.996	2.866	55.788	-11.468	10.707	-0.266	-4.099	12.789	-29.317	-23.692
161	161	0.9312	-4.745	6.753	-2.952	-8.811	29.831	0.697	2.89	54.388	-12.206	11.261	-0.176	-4.09	13.08	-27.015	-24.388
162	162	0.93702	-4.648	6.95	-2.597	-8.747	30.415	0.419	2.898	52.918	-12.952	11.54	0.074	-4.053	13.04	-24.655	-25.007
163	163	0.94284	-4.537	7.143	-2.238	-8.667	30.953	0.099	2.829	51.391	-13.664	12.082	0.364	-4.065	13.169	-22.124	-25.66
164	164	0.94866	-4.422	7.325	-1.893	-8.573	31.436	-0.161	2.781	49.78	-14.341	12.6	0.603	-4.142	13.275	-19.614	-26.29
165	165	0.95448	-4.308	7.5	-1.561	-8.46	31.884	-0.389	2.705	48.105	-15.006	13.14	0.815	-4.2	13.379	-17.098	-26.85
166	166	0.9603	-4.211	7.653	-1.243	-8.348	32.286	-0.603	2.577	46.381	-15.628	13.704	1.117	-4.254	13.439	-14.477	-27.344
167	167	0.96612	-4.122	7.778	-0.95	-8.227	32.624	-0.761	2.442	44.609	-16.223	14.264	1.523	-4.266	13.443	-11.779	-27.722
168	168	0.97194	-4.038	7.888	-0.701	-8.069	32.931	-0.846	2.299	42.822	-16.79	14.72	1.974	-4.205	13.348	-9.129	-27.933
169	169	0.97776	-3.96	7.975	-0.506	-7.895	33.187	-0.818	2.192	41.014	-17.343	15.244	2.333	-4.107	13.366	-6.569	-28.04
170	170	0.98358	-3.893	8.043	-0.329	-7.712	33.381	-0.72	2.081	39.157	-17.833	15.702	2.624	-3.987	13.362	-4.134	-27.996
171	171	0.9894	-3.833	8.095	-0.165	-7.531	33.531	-0.585	1.966	37.269	-18.212	16.17	2.854	-3.87	13.416	-1.78	-27.818
172	172	0.99522	-3.796	8.139	-0.015	-7.377	33.662	-0.386	1.885	35.378	-18.475	16.577	2.968	-3.775	13.511	0.401	-27.518
173	173	1.00104	-3.778	8.174	0.117	-7.235	33.764	-0.135	1.804	33.485	-18.614	16.893	2.955	-3.689	13.607	2.367	-27.07
174	174	1.00686	-3.762	8.206	0.239	-7.081	33.839	0.161	1.679	31.582	-18.639	17.194	2.827	-3.599	13.737	4.16	-26.462
175	175	1.01268	-3.774	8.22	0.364	-6.976	33.887	0.509	1.576	29.699	-18.533	17.512	2.717	-3.555	13.914	5.914	-25.743
176	176	1.0185	-3.797	8.217	0.483	-6.871	33.918	0.823	1.421	27.881	-18.201	17.764	2.744	-3.583	14.017	7.664	-24.884
177	177	1.02432	-3.803	8.203	0.584	-6.724	33.913	1.137	1.204	26.085	-17.737	18.082	2.766	-3.644	14.19	9.355	-23.92
178	178	1.03014	-3.791	8.19	0.662	-6.539	33.879	1.463	0.953	24.303	-17.179	18.421	2.749	-3.747	14.411	10.95	-22.897
179	179	1.03596	-3.787	8.174	0.733	-6.372	33.827	1.775	0.695	22.556	-16.516	18.688	2.732	-3.884	14.59	12.446	-21.829
180	180	1.04178	-3.796	8.149	0.813	-6.231	33.753	2.094	0.411	20.837	-15.833	18.984	2.717	-4.015	14.789	13.898	-20.73
181	181	1.0476	-3.824	8.127	0.905	-6.114	33.678	2.379	0.087	19.166	-15.052	19.318	2.666	-4.198	15.031	15.267	-19.632
182	182	1.05342	-3.843	8.115	1.004	-5.987	33.607	2.591	-0.289	17.543	-14.277	19.755	2.615	-4.304	15.363	16.6	-18.528
183	183	1.05924	-3.853	8.103	1.108	-5.853	33.52	2.794	-0.674	15.963	-13.506	20.279	2.505	-4.415	15.797	17.84	-17.455
184	184	1.06506	-3.858	8.097	1.233	-5.741	33.429	2.966	-1.034	14.44	-12.771	20.653	2.317	-4.483	16.124	18.88	-16.392
185	185	1.07088	-3.867	8.11	1.388	-5.669	33.356	3.124	-1.36	12.984	-12.119	20.808	2.138	-4.486	16.251	19.799	-15.338
186	186	1.0767	-3.87	8.143	1.575	-5.627	33.297	3.27	-1.63	11.603	-11.578	20.89	1.994	-4.45	16.33	20.671	-14.35
187	187	1.08252	-3.869	8.194	1.77	-5.598	33.251	3.44	-1.86	10.275	-11.157	20.88	1.814	-4.373	16.345	21.446	-13.422
188	188	1.08834	-3.853	8.262	1.952	-5.538	33.226	3.625	-2.093	9.054	-10.851	20.912	1.64	-4.241	16.402	22.153	-12.555
189	189	1.09416	-3.84	8.348	2.136	-5.478	33.243	3.778	-2.289	7.955	-10.601	20.784	1.49	-4.087	16.336	22.776	-11.762
190	190	1.09998	-3.816	8.458	2.329	-5.417	33.302	3.902	-2.461	6.975	-10.453	20.504	1.355	-3.873	16.133	23.308	-11.034
191	191	1.1058	-3.785	8.593	2.527	-5.354	33.385	4.072	-2.614	6.087	-10.461	20.254	1.173	-3.663	15.966	23.757	-10.432
192	192	1.11162	-3.762	8.742	2.73	-5.312	33.482	4.279	-2.735	5.307	-10.601	20.171	0.901	-3.477	15.979	24.089	-9.981
193	193	1.11744	-3.74	8.901	2.955	-5.297	33.602	4.401	-2.818	4.677	-10.778	20.303	0.494	-3.331	16.233	24.244	-9.71
194	194	1.12326	-3.706	9.072	3.191	-5.265	33.732	4.5	-2.918	4.162	-11.064	20.536	0.27	-3.209	16.552	24.527	-9.58
195	195	1.12908	-3.646	9.249	3.423	-5.208	33.862	4.564	-3.014	3.751	-11.415	20.732	0.256	-3.133	16.81	24.945	-9.575
196	196	1.1349	-3.588	9.438	3.664	-5.158	34.006	4.566	-3.089	3.472	-11.759	20.889	0.344	-3.092	17.028	25.352	-9.656
197	197	1.14072	-3.539	9.649	3.925	-5.134	34.171	4.481	-3.135	3.318	-12.11	21.182	0.381	-3.063	17.395	25.643	-9.853
198	198	1.14654	-3.488	9.86	4.2	-5.128	34.33	4.373	-3.144	3.264	-12.522	21.526	0.404	-3.042	17.827	25.85	-10.141
199	199	1.15236	-3.407	10.056	4.465	-5.079	34.474	4.225	-3.131	3.348	-12.943	22	0.424	-3.026	18.404	25.958	-10.488
200	200	1.15818	-3.315	10.248	4.726	-5.008	34.618	4.029	-3.104	3.593	-13.364	22.395	0.363	-2.922	18.925	25.799	-10.794
201	201	1.164	-3.222	10.445	4.984	-4.922	34.76	3.735	-3.1	3.951	-13.737	22.859	0.156	-2.681	19.525	25.356	-11.022
