# Supplementary material for: Gait phenotypes in paediatric hereditary spastic paraplegia revealed by dynamic time warping analysis and random forests
Source: PLoS One. 2018 Mar 8;13(3):e0192345. doi: 10.1371/journal.pone.0192345 (PMC5843164; doi:10.1371/journal.pone.0192345)
Supplement: S1 Data — (ZIP) [file pone.0192345.s008.zip › HSP/Left.SR.HSP7.4.csv]

	Epoch	Time	Pelvic.obliquity	Pelvic.tilt	Pelvic rotation	Hip.abd.add	Hip.flexion	Hip.rotation	Knee.abd.add	Knee.flexion	Knee.rotation	Ankle.abd.add	Ankle.flexion	Ankle.rotation	Forefoot.abd.add	Forefoot.flexion	Forefoot.rotation
1	1	0	-0.975	13.324	10.323	-6.532	42.401	3.371	-2.28	13.579	-14.971	20.43	0.436	-3.356	16.69	19.876	-8.318
2	2	0.00466	-0.927	13.207	10.534	-6.562	42.124	3.11	-2.255	13.614	-14.979	20.455	0.439	-3.302	16.785	19.682	-8.302
3	3	0.00932	-0.892	13.109	10.752	-6.605	41.845	2.841	-2.218	13.687	-15.006	20.487	0.411	-3.179	16.896	19.385	-8.249
4	4	0.01398	-0.865	13.017	10.975	-6.662	41.544	2.529	-2.177	13.782	-15.02	20.596	0.249	-2.951	17.101	18.891	-8.129
5	5	0.01864	-0.847	12.93	11.207	-6.731	41.226	2.127	-2.17	13.911	-14.994	20.938	-0.182	-2.622	17.539	18.092	-7.974
6	6	0.0233	-0.829	12.849	11.441	-6.798	40.888	1.697	-2.193	14.061	-14.956	21.558	-1.084	-2.206	18.269	16.799	-7.778
7	7	0.02796	-0.801	12.789	11.662	-6.841	40.546	1.242	-2.253	14.212	-14.865	22.323	-2.61	-1.722	19.185	14.85	-7.52
8	8	0.03262	-0.739	12.742	11.863	-6.825	40.202	0.808	-2.34	14.386	-14.769	22.857	-4.767	-1.167	19.923	12.161	-7.167
9	9	0.03728	-0.684	12.73	12.032	-6.789	39.952	0.41	-2.446	14.743	-14.607	23.013	-7.038	-0.581	20.274	9.142	-6.697
10	10	0.04194	-0.623	12.748	12.172	-6.741	39.852	0.04	-2.53	15.425	-14.351	22.962	-8.846	-0.056	20.353	6.325	-6.168
11	11	0.0466	-0.57	12.806	12.266	-6.693	39.956	-0.208	-2.553	16.478	-14.056	22.891	-9.871	0.364	20.316	4.066	-5.617
12	12	0.05126	-0.486	12.886	12.308	-6.6	40.245	-0.323	-2.522	17.827	-13.764	22.89	-10.15	0.666	20.259	2.417	-5.074
13	13	0.05592	-0.37	12.983	12.3	-6.455	40.663	-0.295	-2.44	19.329	-13.475	22.883	-9.925	0.831	20.139	1.225	-4.543
14	14	0.06058	-0.218	13.094	12.252	-6.255	41.12	-0.16	-2.324	20.831	-13.117	22.887	-9.39	0.748	19.979	0.392	-4.087
15	15	0.06524	-0.014	13.216	12.163	-5.978	41.523	0.061	-2.187	22.196	-12.644	22.931	-8.732	0.324	19.825	-0.201	-3.765
16	16	0.0699	0.244	13.346	12.036	-5.604	41.805	0.369	-2.036	23.337	-12.085	22.996	-8.084	-0.41	19.681	-0.666	-3.561
17	17	0.07456	0.541	13.479	11.876	-5.141	41.945	0.779	-1.866	24.235	-11.476	23.062	-7.501	-1.386	19.548	-1.072	-3.43
18	18	0.07922	0.853	13.618	11.684	-4.617	41.958	1.296	-1.659	24.934	-10.813	23.079	-7.003	-2.583	19.386	-1.474	-3.361
19	19	0.08388	1.163	13.769	11.463	-4.056	41.895	1.875	-1.429	25.527	-10.091	22.912	-6.471	-3.957	19.062	-1.808	-3.36
20	20	0.08854	1.472	13.938	11.204	-3.458	41.801	2.559	-1.154	26.08	-9.408	22.486	-5.895	-5.442	18.515	-2.093	-3.428
21	21	0.0932	1.782	14.127	10.917	-2.838	41.727	3.282	-0.851	26.666	-8.747	21.92	-5.229	-7	17.865	-2.305	-3.574
22	22	0.09786	2.074	14.323	10.604	-2.207	41.677	4.038	-0.523	27.285	-8.128	21.176	-4.521	-8.527	17.09	-2.502	-3.728
23	23	0.10252	2.345	14.528	10.275	-1.584	41.658	4.771	-0.207	27.921	-7.531	20.474	-3.802	-10.041	16.392	-2.664	-3.942
24	24	0.10718	2.587	14.74	9.941	-0.97	41.653	5.464	0.069	28.543	-6.963	19.901	-3.083	-11.484	15.845	-2.787	-4.172
25	25	0.11184	2.823	14.947	9.612	-0.347	41.653	6.033	0.256	29.146	-6.423	19.379	-2.356	-12.77	15.369	-2.878	-4.378
26	26	0.1165	3.041	15.151	9.31	0.257	41.638	6.48	0.362	29.7	-5.958	18.85	-1.636	-13.827	14.904	-2.955	-4.52
27	27	0.12116	3.242	15.351	9.045	0.843	41.588	6.841	0.395	30.178	-5.646	18.272	-0.918	-14.639	14.406	-3.001	-4.615
28	28	0.12582	3.424	15.553	8.822	1.392	41.496	7.13	0.392	30.563	-5.477	17.662	-0.241	-15.238	13.894	-3.051	-4.681
29	29	0.13048	3.583	15.756	8.636	1.89	41.362	7.362	0.374	30.867	-5.451	17.01	0.379	-15.643	13.355	-3.124	-4.739
30	30	0.13514	3.718	15.957	8.48	2.335	41.187	7.577	0.361	31.1	-5.589	16.373	0.941	-15.866	12.831	-3.223	-4.798
31	31	0.1398	3.826	16.156	8.359	2.718	40.983	7.768	0.349	31.287	-5.843	15.835	1.483	-15.948	12.402	-3.311	-4.856
32	32	0.14446	3.91	16.347	8.279	3.042	40.755	7.889	0.309	31.447	-6.131	15.392	2.059	-15.934	12.066	-3.345	-4.907
33	33	0.14912	3.978	16.52	8.236	3.324	40.491	7.952	0.249	31.563	-6.43	15.015	2.645	-15.865	11.796	-3.338	-4.953
34	34	0.15378	4.027	16.68	8.216	3.556	40.199	7.963	0.183	31.635	-6.674	14.731	3.23	-15.807	11.626	-3.297	-5.007
35	35	0.15844	4.054	16.815	8.222	3.755	39.85	7.955	0.103	31.654	-6.905	14.502	3.742	-15.709	11.497	-3.307	-5.023
36	36	0.1631	4.064	16.929	8.255	3.914	39.453	7.921	0.021	31.629	-7.103	14.31	4.229	-15.604	11.402	-3.327	-5.021
37	37	0.16776	4.045	17.012	8.324	3.985	38.991	7.883	-0.002	31.566	-7.223	14.089	4.69	-15.534	11.298	-3.384	-4.999
38	38	0.17242	4.009	17.064	8.433	3.981	38.463	7.857	0.039	31.444	-7.28	13.921	5.189	-15.567	11.277	-3.381	-5.013
39	39	0.17708	3.946	17.099	8.582	3.89	37.885	7.804	0.129	31.277	-7.274	13.724	5.687	-15.615	11.253	-3.383	-5.013
40	40	0.18174	3.886	17.103	8.745	3.777	37.237	7.762	0.247	31.047	-7.24	13.52	6.153	-15.689	11.228	-3.401	-5.003
41	41	0.1864	3.819	17.091	8.935	3.633	36.552	7.643	0.332	30.778	-7.101	13.396	6.515	-15.788	11.261	-3.501	-4.972
42	42	0.19106	3.756	17.058	9.14	3.473	35.822	7.464	0.401	30.46	-6.878	13.273	6.856	-15.916	11.302	-3.603	-4.929
43	43	0.19572	3.675	17.01	9.355	3.286	35.047	7.226	0.447	30.08	-6.582	13.128	7.203	-16.068	11.332	-3.667	-4.897
44	44	0.20038	3.566	16.945	9.565	3.077	34.215	6.981	0.475	29.634	-6.277	13.009	7.559	-16.212	11.389	-3.685	-4.868
45	45	0.20504	3.442	16.866	9.766	2.856	33.332	6.753	0.5	29.127	-6.003	12.94	7.893	-16.297	11.487	-3.696	-4.811
46	46	0.2097	3.32	16.78	9.962	2.633	32.423	6.498	0.521	28.578	-5.744	12.859	8.161	-16.313	11.561	-3.755	-4.729
47	47	0.21436	3.223	16.685	10.126	2.453	31.507	6.187	0.525	28.008	-5.473	12.703	8.402	-16.291	11.562	-3.829	-4.657
48	48	0.21902	3.159	16.582	10.24	2.345	30.595	5.818	0.481	27.446	-5.177	12.56	8.666	-16.243	11.574	-3.87	-4.599
49	49	0.22368	3.093	16.48	10.326	2.261	29.681	5.439	0.408	26.883	-4.917	12.455	8.899	-16.146	11.599	-3.928	-4.556
50	50	0.22834	3.008	16.382	10.389	2.199	28.773	5.04	0.284	26.316	-4.695	12.291	9.091	-15.947	11.536	-4.02	-4.479
51	51	0.233	2.897	16.309	10.425	2.126	27.891	4.628	0.127	25.74	-4.454	12.243	9.233	-15.707	11.562	-4.134	-4.385
52	52	0.23766	2.78	16.259	10.417	2.082	27.036	4.175	-0.09	25.147	-4.188	12.299	9.363	-15.445	11.671	-4.217	-4.314
53	53	0.24232	2.694	16.207	10.343	2.105	26.187	3.794	-0.291	24.548	-4.003	12.349	9.494	-15.167	11.772	-4.283	-4.284
54	54	0.24698	2.591	16.168	10.256	2.122	25.356	3.446	-0.491	23.959	-3.882	12.351	9.583	-14.863	11.801	-4.387	-4.278
55	55	0.25164	2.481	16.138	10.159	2.118	24.538	3.141	-0.66	23.365	-3.796	12.371	9.637	-14.533	11.837	-4.514	-4.262
56	56	0.2563	2.344	16.141	10.076	2.055	23.763	2.867	-0.781	22.776	-3.722	12.308	9.69	-14.208	11.8	-4.644	-4.245
57	57	0.26096	2.202	16.17	9.986	1.994	23.026	2.638	-0.903	22.188	-3.686	12.199	9.781	-13.893	11.713	-4.724	-4.238
58	58	0.26562	2.065	16.212	9.881	1.948	22.317	2.443	-1.039	21.615	-3.652	12.215	9.908	-13.617	11.739	-4.75	-4.249
59	59	0.27028	1.937	16.254	9.747	1.924	21.616	2.32	-1.165	21.042	-3.646	12.308	10.034	-13.394	11.838	-4.757	-4.293
60	60	0.27494	1.816	16.296	9.579	1.923	20.919	2.281	-1.268	20.467	-3.678	12.368	10.112	-13.213	11.903	-4.802	-4.369
61	61	0.2796	1.69	16.348	9.394	1.908	20.236	2.301	-1.339	19.911	-3.722	12.428	10.129	-13.071	11.966	-4.919	-4.463
62	62	0.28426	1.553	16.409	9.212	1.861	19.564	2.391	-1.363	19.367	-3.804	12.521	10.134	-12.966	12.063	-5.051	-4.575
63	63	0.28892	1.414	16.479	9.036	1.805	18.913	2.517	-1.382	18.85	-3.916	12.628	10.204	-12.896	12.174	-5.124	-4.71
64	64	0.29358	1.293	16.54	8.842	1.769	18.272	2.717	-1.38	18.344	-4.092	12.724	10.367	-12.827	12.287	-5.098	-4.851
65	65	0.29824	1.193	16.594	8.625	1.77	17.636	2.956	-1.392	17.847	-4.278	12.769	10.554	-12.75	12.349	-5.053	-4.961
66	66	0.3029	1.105	16.637	8.406	1.78	16.997	3.207	-1.397	17.364	-4.463	12.911	10.698	-12.7	12.5	-5.051	-5.089
67	67	0.30756	1.016	16.674	8.205	1.778	16.358	3.463	-1.391	16.907	-4.603	13.014	10.773	-12.742	12.613	-5.136	-5.245
68	68	0.31222	0.934	16.701	8.013	1.788	15.736	3.695	-1.41	16.513	-4.749	13.176	10.861	-12.798	12.765	-5.228	-5.428
69	69	0.31688	0.854	16.72	7.833	1.776	15.133	3.894	-1.414	16.16	-4.874	13.407	10.951	-12.874	12.984	-5.321	-5.635
70	70	0.32154	0.786	16.727	7.636	1.784	14.539	4.095	-1.415	15.832	-5.003	13.614	11.059	-12.926	13.185	-5.407	-5.834
71	71	0.3262	0.72	16.719	7.421	1.793	13.928	4.305	-1.416	15.497	-5.121	13.883	11.177	-12.955	13.451	-5.476	-6.009
72	72	0.33086	0.649	16.696	7.19	1.801	13.312	4.502	-1.425	15.19	-5.206	14.159	11.333	-12.993	13.726	-5.522	-6.187
73	73	0.33552	0.568	16.663	6.957	1.795	12.698	4.674	-1.435	14.926	-5.257	14.337	11.516	-13.049	13.905	-5.579	-6.375
74	74	0.34018	0.486	16.617	6.712	1.791	12.088	4.834	-1.455	14.706	-5.304	14.454	11.699	-13.081	14.012	-5.67	-6.553
75	75	0.34484	0.41	16.556	6.448	1.798	11.468	4.993	-1.483	14.505	-5.346	14.585	11.879	-13.084	14.126	-5.781	-6.713
76	76	0.3495	0.34	16.477	6.173	1.807	10.83	5.119	-1.509	14.302	-5.327	14.723	12.076	-13.106	14.259	-5.874	-6.877
77	77	0.35416	0.282	16.387	5.873	1.83	10.205	5.185	-1.554	14.129	-5.227	14.866	12.307	-13.145	14.401	-5.937	-7.056
78	78	0.35882	0.218	16.303	5.57	1.844	9.597	5.239	-1.615	13.982	-5.094	15.022	12.55	-13.179	14.547	-6.005	-7.209
79	79	0.36348	0.171	16.207	5.233	1.885	9	5.278	-1.697	13.891	-4.939	15.179	12.783	-13.189	14.678	-6.114	-7.356
80	80	0.36814	0.109	16.106	4.899	1.881	8.378	5.3	-1.736	13.78	-4.738	15.195	13.015	-13.211	14.695	-6.255	-7.492
81	81	0.3728	0.066	15.981	4.559	1.881	7.733	5.3	-1.764	13.681	-4.52	15.103	13.326	-13.198	14.616	-6.35	-7.601
82	82	0.37746	0.044	15.854	4.201	1.914	7.096	5.285	-1.827	13.585	-4.263	14.987	13.627	-13.21	14.502	-6.449	-7.717
83	83	0.38212	0.045	15.713	3.828	1.965	6.45	5.262	-1.887	13.504	-3.979	14.845	13.908	-13.22	14.367	-6.587	-7.826
84	84	0.38678	0.051	15.561	3.456	2.018	5.789	5.203	-1.966	13.425	-3.659	14.745	14.1	-13.193	14.257	-6.825	-7.894
85	85	0.39144	0.065	15.394	3.072	2.078	5.093	5.159	-2.049	13.324	-3.337	14.661	14.257	-13.155	14.162	-7.098	-7.946
86	86	0.3961	0.09	15.217	2.679	2.135	4.375	5.129	-2.107	13.219	-2.984	14.477	14.421	-13.139	13.995	-7.391	-7.989
87	87	0.40076	0.123	15.033	2.264	2.198	3.639	5.096	-2.171	13.103	-2.596	14.178	14.577	-13.128	13.72	-7.709	-8.025
88	88	0.40542	0.155	14.848	1.839	2.255	2.891	5.102	-2.236	12.974	-2.256	13.852	14.703	-13.072	13.407	-8.063	-8.035
89	89	0.41008	0.181	14.661	1.427	2.283	2.127	5.126	-2.28	12.827	-1.97	13.52	14.776	-12.95	13.081	-8.474	-8.006
90	90	0.41474	0.202	14.47	1.041	2.283	1.348	5.126	-2.304	12.674	-1.7	13.172	14.799	-12.775	12.737	-8.953	-7.942
91	91	0.4194	0.227	14.278	0.676	2.268	0.565	5.138	-2.315	12.537	-1.448	12.851	14.798	-12.588	12.416	-9.476	-7.854
92	92	0.42406	0.258	14.085	0.305	2.251	-0.222	5.16	-2.332	12.407	-1.165	12.571	14.785	-12.444	12.137	-10.012	-7.777
93	93	0.42872	0.291	13.897	-0.068	2.233	-0.994	5.193	-2.357	12.314	-0.876	12.363	14.755	-12.319	11.923	-10.577	-7.704
94	94	0.43338	0.315	13.706	-0.432	2.19	-1.757	5.268	-2.364	12.242	-0.647	12.222	14.677	-12.158	11.767	-11.198	-7.607
95	95	0.43804	0.307	13.504	-0.749	2.108	-2.531	5.293	-2.397	12.203	-0.405	12.137	14.577	-11.983	11.643	-11.87	-7.478
96	96	0.4427	0.244	13.293	-1.004	1.943	-3.307	5.335	-2.407	12.197	-0.222	12.132	14.503	-11.83	11.586	-12.534	-7.35
97	97	0.44736	0.148	13.078	-1.227	1.729	-4.071	5.341	-2.422	12.243	-0.065	12.253	14.455	-11.624	11.63	-13.203	-7.193
98	98	0.45202	0.021	12.869	-1.398	1.463	-4.802	5.287	-2.419	12.351	0.11	12.357	14.387	-11.406	11.653	-13.939	-7.011
99	99	0.45668	-0.114	12.663	-1.573	1.19	-5.498	5.249	-2.425	12.527	0.246	12.487	14.226	-11.132	11.68	-14.809	-6.79
100	100	0.46134	-0.267	12.453	-1.725	0.902	-6.167	5.183	-2.455	12.785	0.394	12.685	14.018	-10.848	11.751	-15.777	-6.542
101	101	0.466	-0.445	12.243	-1.842	0.584	-6.803	5.045	-2.5	13.133	0.595	12.933	13.774	-10.579	11.856	-16.84	-6.286
102	102	0.47066	-0.651	12.035	-1.907	0.23	-7.414	4.835	-2.54	13.537	0.821	13.194	13.456	-10.312	11.965	-18.017	-6.024
103	103	0.47532	-0.875	11.83	-1.928	-0.134	-8.004	4.567	-2.597	13.969	1.038	13.51	13	-10.006	12.105	-19.344	-5.74
104	104	0.47998	-1.106	11.634	-1.923	-0.483	-8.543	4.277	-2.683	14.452	1.22	13.848	12.391	-9.642	12.239	-20.838	-5.427
105	105	0.48464	-1.334	11.448	-1.905	-0.809	-8.996	3.986	-2.776	15.038	1.375	14.112	11.665	-9.263	12.289	-22.483	-5.114
106	106	0.4893	-1.559	11.266	-1.867	-1.114	-9.351	3.665	-2.878	15.751	1.526	14.312	10.844	-8.891	12.274	-24.258	-4.827
107	107	0.49396	-1.794	11.092	-1.794	-1.419	-9.619	3.298	-2.972	16.565	1.617	14.459	9.946	-8.462	12.204	-26.132	-4.563
108	108	0.49862	-2.004	10.904	-1.724	-1.681	-9.813	2.918	-3.07	17.501	1.683	14.523	8.971	-8.015	12.065	-28.116	-4.333
109	109	0.50328	-2.22	10.718	-1.611	-1.93	-9.934	2.517	-3.163	18.547	1.678	14.543	7.944	-7.588	11.89	-30.171	-4.183
110	110	0.50794	-2.42	10.528	-1.495	-2.141	-9.973	2.155	-3.251	19.707	1.507	14.666	6.856	-7.103	11.825	-32.285	-4.113
111	111	0.5126	-2.656	10.362	-1.322	-2.385	-9.919	1.763	-3.304	20.958	1.307	14.746	5.642	-6.651	11.751	-34.535	-4.095
112	112	0.51726	-2.911	10.216	-1.114	-2.652	-9.794	1.351	-3.324	22.271	0.986	14.904	4.3	-6.184	11.783	-36.887	-4.194
113	113	0.52192	-3.176	10.089	-0.89	-2.935	-9.596	1.01	-3.283	23.66	0.464	15.131	2.871	-5.681	11.923	-39.309	-4.398
114	114	0.52658	-3.421	9.973	-0.662	-3.199	-9.337	0.663	-3.244	25.09	-0.181	15.413	1.361	-5.122	12.155	-41.774	-4.692
115	115	0.53124	-3.659	9.866	-0.401	-3.472	-9.015	0.253	-3.183	26.559	-0.912	15.66	-0.253	-4.56	12.417	-44.289	-5.122
116	116	0.5359	-3.874	9.765	-0.122	-3.738	-8.627	-0.189	-3.107	28.065	-1.717	15.838	-1.99	-4.052	12.688	-46.862	-5.716
117	117	0.54056	-4.062	9.667	0.141	-3.985	-8.166	-0.642	-3.045	29.602	-2.602	15.908	-3.85	-3.558	12.934	-49.487	-6.442
118	118	0.54522	-4.213	9.571	0.333	-4.203	-7.622	-1.072	-3.024	31.166	-3.528	15.888	-5.806	-3.06	13.183	-52.141	-7.247
119	119	0.54988	-4.342	9.477	0.463	-4.411	-7.004	-1.488	-3.032	32.727	-4.467	15.794	-7.815	-2.547	13.467	-54.772	-8.081
120	120	0.55454	-4.474	9.394	0.579	-4.643	-6.325	-1.934	-3.05	34.258	-5.422	15.517	-9.785	-2.001	13.681	-57.304	-8.911
121	121	0.5592	-4.608	9.318	0.662	-4.893	-5.578	-2.419	-3.107	35.797	-6.32	14.958	-11.566	-1.496	13.695	-59.637	-9.745
122	122	0.56386	-4.755	9.251	0.717	-5.179	-4.764	-2.966	-3.226	37.373	-7.096	14.284	-13.02	-1.117	13.617	-61.64	-10.624
123	123	0.56852	-4.901	9.196	0.693	-5.467	-3.89	-3.462	-3.389	39.014	-7.828	13.767	-14.052	-0.795	13.681	-63.225	-11.505
124	124	0.57318	-5.052	9.172	0.609	-5.772	-2.936	-3.927	-3.576	40.728	-8.427	13.313	-14.639	-0.527	13.762	-64.421	-12.306
125	125	0.57784	-5.207	9.174	0.518	-6.082	-1.898	-4.447	-3.829	42.536	-8.848	12.928	-14.823	-0.39	13.831	-65.263	-13.088
126	126	0.5825	-5.354	9.195	0.397	-6.377	-0.764	-4.944	-4.103	44.396	-9.123	12.512	-14.733	-0.47	13.804	-65.827	-13.922
127	127	0.58716	-5.518	9.232	0.258	-6.694	0.452	-5.377	-4.37	46.291	-9.255	12.16	-14.395	-0.717	13.747	-66.129	-14.744
128	128	0.59182	-5.689	9.286	0.043	-7.003	1.736	-5.702	-4.63	48.153	-9.234	11.799	-13.855	-1.071	13.611	-66.2	-15.48
129	129	0.59648	-5.876	9.36	-0.203	-7.327	3.069	-5.935	-4.839	49.965	-9.073	11.556	-13.148	-1.524	13.535	-66.033	-16.138
130	130	0.60114	-6.09	9.438	-0.426	-7.688	4.417	-6.109	-4.969	51.701	-8.796	11.227	-12.39	-2.137	13.357	-65.765	-16.789
131	131	0.6058	-6.312	9.523	-0.636	-8.059	5.786	-6.239	-5.05	53.379	-8.394	10.815	-11.682	-2.931	13.1	-65.506	-17.459
132	132	0.61046	-6.522	9.614	-0.854	-8.41	7.166	-6.276	-5.066	54.99	-7.88	10.519	-11.083	-3.909	12.963	-65.252	-18.157
133	133	0.61512	-6.702	9.704	-1.087	-8.712	8.524	-6.179	-4.988	56.492	-7.318	10.448	-10.601	-5.017	13.054	-64.956	-18.88
134	134	0.61978	-6.84	9.789	-1.306	-8.965	9.838	-5.997	-4.819	57.868	-6.735	10.495	-10.192	-6.166	13.266	-64.604	-19.582
135	135	0.62444	-6.934	9.859	-1.477	-9.181	11.104	-5.82	-4.594	59.122	-6.113	10.472	-9.779	-7.281	13.415	-64.187	-20.194
136	136	0.6291	-6.969	9.919	-1.622	-9.33	12.333	-5.659	-4.337	60.262	-5.484	10.34	-9.299	-8.288	13.467	-63.667	-20.676
137	137	0.63376	-6.941	9.975	-1.724	-9.429	13.531	-5.462	-3.987	61.318	-4.881	10.203	-8.728	-9.183	13.512	-63.004	-21.051
138	138	0.63842	-6.852	10.033	-1.817	-9.459	14.695	-5.19	-3.54	62.268	-4.334	10.095	-8.062	-9.964	13.583	-62.17	-21.335
139	139	0.64308	-6.716	10.091	-1.857	-9.454	15.828	-4.933	-3.027	63.136	-3.801	9.981	-7.36	-10.639	13.67	-61.251	-21.518
140	140	0.64774	-6.522	10.132	-1.862	-9.389	16.91	-4.722	-2.499	63.851	-3.35	9.831	-6.726	-11.128	13.751	-60.295	-21.596
141	141	0.6524	-6.283	10.149	-1.825	-9.301	17.93	-4.541	-1.932	64.43	-2.943	9.655	-6.169	-11.465	13.832	-59.328	-21.567
142	142	0.65706	-6.005	10.159	-1.776	-9.167	18.91	-4.323	-1.303	64.863	-2.618	9.472	-5.706	-11.684	13.925	-58.346	-21.472
143	143	0.66172	-5.718	10.177	-1.692	-9.032	19.867	-4.091	-0.63	65.183	-2.393	9.429	-5.291	-11.797	14.146	-57.273	-21.365
144	144	0.66638	-5.41	10.193	-1.589	-8.886	20.806	-3.932	0.01	65.418	-2.231	9.438	-4.945	-11.78	14.432	-56.18	-21.217
145	145	0.67104	-5.085	10.199	-1.465	-8.728	21.706	-3.807	0.653	65.545	-2.145	9.479	-4.673	-11.598	14.764	-55.078	-20.978
146	146	0.6757	-4.744	10.195	-1.341	-8.539	22.566	-3.642	1.344	65.547	-2.175	9.531	-4.482	-11.299	15.118	-53.967	-20.694
147	147	0.68036	-4.406	10.19	-1.211	-8.346	23.404	-3.44	2.065	65.435	-2.316	9.663	-4.383	-10.923	15.545	-52.828	-20.418
148	148	0.68502	-4.087	10.185	-1.065	-8.181	24.221	-3.235	2.785	65.219	-2.559	9.901	-4.379	-10.445	16.064	-51.67	-20.133
149	149	0.68968	-3.796	10.173	-0.896	-8.052	25.005	-3.041	3.497	64.906	-2.894	10.183	-4.445	-9.851	16.624	-50.506	-19.815
150	150	0.69434	-3.538	10.148	-0.697	-7.977	25.748	-2.87	4.199	64.508	-3.304	10.511	-4.536	-9.169	17.221	-49.302	-19.485
151	151	0.699	-3.308	10.11	-0.464	-7.955	26.446	-2.695	4.911	64.023	-3.804	10.926	-4.647	-8.413	17.887	-48.039	-19.165
152	152	0.70366	-3.111	10.066	-0.193	-7.988	27.112	-2.494	5.643	63.473	-4.374	11.418	-4.787	-7.624	18.606	-46.745	-18.858
153	153	0.70832	-2.924	10.013	0.074	-8.014	27.745	-2.323	6.31	62.837	-5.027	11.888	-4.982	-6.763	19.293	-45.467	-18.541
154	154	0.71298	-2.756	9.957	0.296	-8.024	28.373	-2.166	6.891	62.121	-5.726	12.324	-5.178	-5.915	19.926	-44.124	-18.283
155	155	0.71764	-2.63	9.895	0.484	-8.041	28.969	-1.994	7.406	61.31	-6.469	12.738	-5.336	-5.077	20.502	-42.691	-18.07
156	156	0.7223	-2.556	9.824	0.665	-8.079	29.521	-1.725	7.923	60.408	-7.303	13.342	-5.465	-4.292	21.203	-41.112	-17.964
157	157	0.72696	-2.527	9.754	0.872	-8.168	30.04	-1.513	8.34	59.442	-8.135	14.038	-5.591	-3.593	21.94	-39.453	-17.971
158	158	0.73162	-2.528	9.686	1.098	-8.293	30.55	-1.398	8.63	58.422	-9.002	14.739	-5.704	-2.923	22.637	-37.706	-18.089
159	159	0.73628	-2.558	9.624	1.331	-8.433	31.046	-1.298	8.857	57.322	-9.907	15.358	-5.782	-2.306	23.21	-35.87	-18.29
160	160	0.74094	-2.609	9.558	1.564	-8.571	31.515	-1.237	8.992	56.165	-10.81	16.019	-5.788	-1.804	23.755	-33.883	-18.629
161	161	0.7456	-2.67	9.489	1.806	-8.711	31.946	-1.237	9.025	54.966	-11.7	16.764	-5.695	-1.396	24.299	-31.721	-19.096
162	162	0.75026	-2.732	9.421	2.062	-8.848	32.33	-1.262	8.998	53.69	-12.62	17.569	-5.504	-1.051	24.815	-29.38	-19.676
163	163	0.75492	-2.784	9.358	2.334	-8.968	32.672	-1.352	8.884	52.322	-13.553	18.427	-5.226	-0.797	25.291	-26.835	-20.395
164	164	0.75958	-2.805	9.301	2.593	-9.032	32.987	-1.546	8.646	50.869	-14.449	19.303	-4.887	-0.655	25.704	-24.116	-21.243
165	165	0.76424	-2.787	9.246	2.791	-8.983	33.275	-1.74	8.322	49.325	-15.363	20.176	-4.538	-0.582	26.048	-21.3	-22.164
166	166	0.7689	-2.735	9.195	2.948	-8.847	33.538	-1.914	7.935	47.702	-16.314	21.093	-4.17	-0.54	26.36	-18.378	-23.132
167	167	0.77356	-2.667	9.147	3.091	-8.67	33.762	-2.07	7.514	46.017	-17.292	21.987	-3.786	-0.522	26.589	-15.409	-24.119
168	168	0.77822	-2.613	9.113	3.274	-8.529	33.96	-2.359	7.008	44.28	-18.175	22.745	-3.454	-0.504	26.687	-12.517	-25.053
169	169	0.78288	-2.571	9.107	3.464	-8.398	34.144	-2.633	6.502	42.464	-19.035	23.356	-3.27	-0.443	26.695	-9.815	-25.865
170	170	0.78754	-2.545	9.135	3.606	-8.242	34.328	-2.827	6.003	40.57	-19.856	23.722	-3.202	-0.345	26.53	-7.339	-26.506
171	171	0.7922	-2.536	9.184	3.761	-8.113	34.499	-3.057	5.478	38.638	-20.587	23.9	-3.11	-0.222	26.189	-4.957	-27.015
172	172	0.79686	-2.533	9.253	3.884	-7.952	34.653	-3.229	4.96	36.653	-21.294	23.793	-3.013	-0.022	25.616	-2.756	-27.321
173	173	0.80152	-2.516	9.332	3.958	-7.726	34.793	-3.329	4.434	34.631	-21.937	23.508	-2.851	0.191	24.87	-0.634	-27.461
174	174	0.80618	-2.506	9.443	4.002	-7.484	34.951	-3.419	3.887	32.601	-22.446	23.322	-2.607	0.288	24.17	1.603	-27.625
175	175	0.81084	-2.508	9.571	4.038	-7.259	35.095	-3.45	3.375	30.558	-22.845	23.158	-2.252	0.29	23.454	3.914	-27.747
176	176	0.8155	-2.541	9.722	4.129	-7.119	35.213	-3.421	2.933	28.483	-23.168	22.889	-1.816	0.289	22.637	6.185	-27.708
177	177	0.82016	-2.583	9.892	4.238	-7	35.323	-3.351	2.511	26.407	-23.365	22.501	-1.411	0.322	21.767	8.271	-27.438
178	178	0.82482	-2.617	10.078	4.315	-6.855	35.445	-3.236	2.091	24.387	-23.382	22.17	-1.186	0.373	21.07	10.094	-26.97
179	179	0.82948	-2.666	10.284	4.4	-6.757	35.582	-3.067	1.716	22.433	-23.253	22.098	-1.23	0.416	20.761	11.685	-26.396
180	180	0.83414	-2.723	10.498	4.488	-6.691	35.717	-2.811	1.39	20.531	-23.026	22.251	-1.468	0.425	20.764	13.105	-25.742
181	181	0.8388	-2.791	10.739	4.599	-6.673	35.877	-2.533	1.094	18.687	-22.654	22.586	-1.722	0.347	20.961	14.506	-25.04
182	182	0.84346	-2.842	10.989	4.725	-6.658	36.045	-2.27	0.792	16.925	-22.105	23.006	-1.795	0.195	21.181	15.978	-24.232
183	183	0.84812	-2.886	11.265	4.837	-6.645	36.24	-1.919	0.533	15.241	-21.478	23.368	-1.825	-0.005	21.372	17.34	-23.311
184	184	0.85278	-2.927	11.533	4.964	-6.656	36.435	-1.557	0.29	13.659	-20.748	23.854	-1.815	-0.331	21.677	18.69	-22.413
185	185	0.85744	-2.98	11.809	5.114	-6.713	36.626	-1.2	0.09	12.124	-19.962	24.279	-1.685	-0.738	21.927	20.071	-21.528
186	186	0.8621	-3.021	12.084	5.251	-6.739	36.821	-0.836	-0.127	10.676	-19.135	24.388	-1.59	-0.951	21.945	21.11	-20.346
187	187	0.86676	-3.067	12.356	5.391	-6.776	37.006	-0.425	-0.337	9.288	-18.35	24.313	-1.553	-0.977	21.844	21.883	-18.945
188	188	0.87142	-3.11	12.629	5.521	-6.834	37.213	0.009	-0.501	8.012	-17.56	24.23	-1.563	-0.965	21.777	22.504	-17.499
189	189	0.87608	-3.146	12.901	5.628	-6.875	37.452	0.451	-0.649	6.843	-16.816	24.172	-1.518	-0.943	21.736	23.131	-16.112
190	190	0.88074	-3.171	13.169	5.72	-6.883	37.72	0.905	-0.807	5.818	-16.168	24.091	-1.442	-0.891	21.668	23.701	-14.793
191	191	0.8854	-3.185	13.425	5.814	-6.88	37.991	1.373	-0.96	4.941	-15.635	24.004	-1.43	-0.784	21.611	24.1	-13.527
192	192	0.89006	-3.199	13.662	5.941	-6.909	38.239	1.831	-1.087	4.195	-15.211	23.875	-1.515	-0.629	21.539	24.289	-12.316
193	193	0.89472	-3.208	13.881	6.081	-6.943	38.475	2.293	-1.192	3.591	-14.91	23.668	-1.611	-0.473	21.393	24.367	-11.218
194	194	0.89938	-3.195	14.081	6.17	-6.91	38.725	2.781	-1.295	3.152	-14.734	23.465	-1.617	-0.346	21.236	24.472	-10.291
195	195	0.90404	-3.16	14.26	6.237	-6.83	38.994	3.233	-1.398	2.909	-14.62	23.31	-1.546	-0.226	21.111	24.554	-9.487
196	196	0.9087	-3.11	14.422	6.305	-6.747	39.285	3.656	-1.46	2.868	-14.566	23.14	-1.446	-0.12	20.977	24.541	-8.786
197	197	0.91336	-3.042	14.555	6.362	-6.644	39.563	4.014	-1.489	2.992	-14.513	23.081	-1.374	-0.068	20.967	24.418	-8.223
198	198	0.91802	-2.957	14.655	6.361	-6.489	39.819	4.449	-1.444	3.254	-14.574	22.931	-1.313	-0.087	20.912	24.191	-7.806
199	199	0.92268	-2.843	14.704	6.299	-6.234	40.044	4.806	-1.397	3.676	-14.632	22.731	-1.307	-0.124	20.829	23.805	-7.514
200	200	0.92734	-2.721	14.724	6.234	-5.944	40.242	5.061	-1.365	4.224	-14.672	22.621	-1.364	-0.177	20.834	23.282	-7.324
201	201	0.932	-2.597	14.721	6.18	-5.676	40.395	5.254	-1.293	4.841	-14.679	22.668	-1.482	-0.25	21.009	22.638	-7.181
