# Supplementary material for: Gait phenotypes in paediatric hereditary spastic paraplegia revealed by dynamic time warping analysis and random forests
Source: PLoS One. 2018 Mar 8;13(3):e0192345. doi: 10.1371/journal.pone.0192345 (PMC5843164; doi:10.1371/journal.pone.0192345)
Supplement: S1 Data — (ZIP) [file pone.0192345.s008.zip › HSP/Left.SR.HSP7.5.csv]

	Epoch	Time	Pelvic.obliquity	Pelvic.tilt	Pelvic rotation	Hip.abd.add	Hip.flexion	Hip.rotation	Knee.abd.add	Knee.flexion	Knee.rotation	Ankle.abd.add	Ankle.flexion	Ankle.rotation	Forefoot.abd.add	Forefoot.flexion	Forefoot.rotation
1	1	0	-3.634	11.237	3.002	-4.364	40.406	3.574	-1.981	18.568	-11.909	23.137	-2.437	-1.074	20.396	12.466	-10.303
2	2	0.00469	-3.536	11.155	3.133	-4.286	40.051	3.658	-1.964	18.114	-12.442	23.406	-2.729	-0.679	20.769	12.376	-10.17
3	3	0.00938	-3.433	11.07	3.265	-4.22	39.693	3.646	-1.932	17.77	-12.889	23.763	-3.338	-0.236	21.306	11.857	-10.015
4	4	0.01407	-3.332	10.992	3.391	-4.155	39.343	3.53	-1.908	17.548	-13.196	24.169	-4.477	0.267	22	10.667	-9.79
5	5	0.01876	-3.23	10.917	3.511	-4.072	38.993	3.355	-1.892	17.484	-13.36	24.564	-6.168	0.738	22.785	8.744	-9.519
6	6	0.02345	-3.133	10.84	3.628	-3.983	38.665	3.162	-1.865	17.712	-13.363	24.738	-7.991	1.06	23.37	6.38	-9.238
7	7	0.02814	-3.052	10.776	3.732	-3.901	38.447	3.014	-1.797	18.426	-13.223	24.709	-9.212	1.179	23.628	4.185	-8.961
8	8	0.03283	-2.99	10.721	3.809	-3.824	38.434	2.879	-1.668	19.767	-12.903	24.642	-9.254	1.098	23.65	2.718	-8.709
9	9	0.03752	-2.948	10.673	3.866	-3.762	38.639	2.898	-1.431	21.592	-12.519	24.523	-8.163	0.811	23.455	2.093	-8.476
10	10	0.04221	-2.877	10.616	3.897	-3.665	38.975	2.983	-1.145	23.6	-12.068	24.405	-6.548	0.346	23.195	1.968	-8.301
11	11	0.0469	-2.745	10.544	3.907	-3.511	39.336	3.106	-0.815	25.549	-11.575	24.075	-4.976	-0.308	22.763	1.91	-8.221
12	12	0.05159	-2.523	10.457	3.889	-3.245	39.609	3.227	-0.489	27.247	-10.996	23.528	-3.79	-1.155	22.187	1.648	-8.21
13	13	0.05628	-2.229	10.352	3.847	-2.894	39.717	3.309	-0.183	28.618	-10.264	22.932	-3.043	-2.179	21.633	1.13	-8.226
14	14	0.06097	-1.897	10.236	3.789	-2.48	39.598	3.41	0.107	29.61	-9.438	22.393	-2.624	-3.355	21.177	0.465	-8.265
15	15	0.06566	-1.55	10.11	3.722	-2.029	39.257	3.586	0.411	30.273	-8.582	21.925	-2.289	-4.7	20.805	-0.138	-8.362
16	16	0.07035	-1.192	9.975	3.655	-1.558	38.743	3.833	0.74	30.719	-7.721	21.476	-1.86	-6.169	20.457	-0.578	-8.507
17	17	0.07504	-0.811	9.833	3.596	-1.061	38.126	4.111	1.079	31.068	-6.886	20.977	-1.259	-7.665	20.069	-0.857	-8.655
18	18	0.07973	-0.409	9.69	3.549	-0.544	37.478	4.372	1.417	31.413	-6.092	20.37	-0.476	-9.102	19.602	-1.011	-8.78
19	19	0.08442	-0.001	9.556	3.515	-0.033	36.852	4.588	1.75	31.797	-5.351	19.663	0.452	-10.404	19.077	-1.082	-8.862
20	20	0.08911	0.399	9.433	3.497	0.463	36.277	4.736	2.044	32.229	-4.684	18.991	1.471	-11.524	18.612	-1.083	-8.905
21	21	0.0938	0.779	9.321	3.501	0.932	35.752	4.735	2.238	32.696	-4.01	18.479	2.461	-12.485	18.309	-1.092	-8.924
22	22	0.09849	1.146	9.232	3.525	1.39	35.253	4.669	2.384	33.121	-3.379	18.039	3.359	-13.33	18.091	-1.145	-8.927
23	23	0.10318	1.486	9.171	3.587	1.807	34.772	4.501	2.462	33.466	-2.81	17.627	4.131	-14.003	17.898	-1.258	-8.897
24	24	0.10787	1.807	9.147	3.667	2.206	34.281	4.343	2.518	33.658	-2.412	17.257	4.833	-14.505	17.74	-1.331	-8.855
25	25	0.11256	2.109	9.149	3.791	2.57	33.77	4.148	2.523	33.691	-2.205	16.967	5.428	-14.845	17.626	-1.372	-8.852
26	26	0.11725	2.401	9.181	3.934	2.903	33.244	3.925	2.534	33.591	-2.128	16.606	5.951	-15.037	17.442	-1.41	-8.854
27	27	0.12194	2.682	9.257	4.096	3.202	32.74	3.739	2.573	33.405	-2.262	16.268	6.432	-15.028	17.264	-1.431	-8.836
28	28	0.12663	2.945	9.37	4.27	3.457	32.265	3.567	2.641	33.177	-2.549	16.016	6.893	-14.854	17.159	-1.427	-8.816
29	29	0.13132	3.194	9.508	4.446	3.67	31.807	3.37	2.722	32.922	-2.914	15.827	7.352	-14.557	17.108	-1.396	-8.799
30	30	0.13601	3.421	9.66	4.631	3.841	31.356	3.18	2.824	32.638	-3.357	15.733	7.792	-14.18	17.137	-1.344	-8.794
31	31	0.1407	3.634	9.829	4.816	3.979	30.918	3.018	2.958	32.328	-3.819	15.732	8.206	-13.809	17.254	-1.276	-8.819
32	32	0.14539	3.828	10.021	4.996	4.083	30.496	2.915	3.14	31.986	-4.301	15.767	8.563	-13.459	17.409	-1.234	-8.862
33	33	0.15008	3.993	10.234	5.163	4.156	30.087	2.835	3.334	31.62	-4.775	15.787	8.855	-13.102	17.546	-1.242	-8.899
34	34	0.15477	4.121	10.455	5.307	4.203	29.678	2.764	3.513	31.243	-5.188	15.785	9.115	-12.765	17.658	-1.279	-8.921
35	35	0.15946	4.208	10.677	5.432	4.218	29.267	2.738	3.692	30.866	-5.544	15.796	9.381	-12.485	17.781	-1.307	-8.941
36	36	0.16415	4.27	10.893	5.538	4.218	28.852	2.677	3.834	30.494	-5.8	15.845	9.678	-12.24	17.939	-1.293	-8.956
37	37	0.16884	4.308	11.11	5.622	4.2	28.421	2.601	3.961	30.095	-5.958	15.889	9.955	-12.021	18.104	-1.292	-8.943
38	38	0.17353	4.331	11.311	5.679	4.199	27.95	2.536	4.043	29.658	-6.071	16.045	10.189	-11.856	18.364	-1.288	-8.952
39	39	0.17822	4.335	11.491	5.706	4.207	27.462	2.372	4.046	29.244	-6.004	16.112	10.413	-11.745	18.539	-1.317	-8.948
40	40	0.18291	4.324	11.643	5.703	4.248	26.96	2.164	3.981	28.861	-5.827	15.983	10.673	-11.685	18.522	-1.353	-8.928
41	41	0.1876	4.284	11.77	5.68	4.274	26.443	1.921	3.878	28.497	-5.576	15.826	10.914	-11.625	18.469	-1.414	-8.891
42	42	0.19229	4.21	11.885	5.629	4.291	25.907	1.671	3.735	28.138	-5.257	15.582	11.196	-11.582	18.324	-1.45	-8.839
43	43	0.19698	4.105	11.963	5.553	4.302	25.338	1.39	3.547	27.782	-4.905	15.416	11.44	-11.508	18.242	-1.506	-8.779
44	44	0.20167	3.977	12.021	5.442	4.307	24.737	1.099	3.325	27.409	-4.506	15.329	11.672	-11.426	18.224	-1.546	-8.715
45	45	0.20636	3.843	12.048	5.306	4.318	24.1	0.83	3.091	27.017	-4.1	15.346	11.822	-11.369	18.293	-1.632	-8.672
46	46	0.21105	3.703	12.053	5.148	4.336	23.441	0.548	2.839	26.617	-3.716	15.392	11.921	-11.273	18.373	-1.753	-8.643
47	47	0.21574	3.553	12.04	4.969	4.355	22.768	0.243	2.574	26.227	-3.31	15.336	12.032	-11.155	18.353	-1.879	-8.607
48	48	0.22043	3.388	12.01	4.771	4.375	22.074	-0.015	2.309	25.82	-2.946	15.199	12.142	-11.031	18.244	-2.002	-8.581
49	49	0.22512	3.206	11.97	4.559	4.381	21.368	-0.211	2.065	25.393	-2.66	14.991	12.249	-10.877	18.053	-2.121	-8.562
50	50	0.22981	3.018	11.918	4.338	4.375	20.651	-0.358	1.842	24.96	-2.438	14.779	12.368	-10.687	17.846	-2.222	-8.538
51	51	0.2345	2.836	11.851	4.106	4.372	19.914	-0.422	1.64	24.511	-2.307	14.721	12.487	-10.48	17.767	-2.292	-8.525
52	52	0.23919	2.66	11.776	3.868	4.356	19.161	-0.414	1.478	24.048	-2.238	14.737	12.615	-10.276	17.756	-2.331	-8.527
53	53	0.24388	2.49	11.688	3.62	4.341	18.392	-0.33	1.363	23.566	-2.227	14.713	12.721	-10.097	17.715	-2.382	-8.553
54	54	0.24857	2.314	11.598	3.376	4.306	17.626	-0.167	1.285	23.079	-2.293	14.742	12.807	-9.935	17.721	-2.434	-8.601
55	55	0.25326	2.135	11.508	3.139	4.249	16.862	0.097	1.265	22.595	-2.423	14.663	12.876	-9.798	17.631	-2.525	-8.64
56	56	0.25795	1.971	11.415	2.904	4.218	16.111	0.396	1.23	22.13	-2.598	14.583	12.91	-9.669	17.525	-2.656	-8.678
57	57	0.26264	1.826	11.324	2.663	4.198	15.366	0.822	1.237	21.654	-2.894	14.55	12.928	-9.517	17.46	-2.788	-8.696
58	58	0.26733	1.701	11.239	2.422	4.205	14.629	1.258	1.23	21.179	-3.165	14.431	12.97	-9.413	17.318	-2.912	-8.71
59	59	0.27202	1.584	11.16	2.19	4.21	13.89	1.726	1.229	20.681	-3.458	14.329	13.046	-9.322	17.19	-2.988	-8.724
60	60	0.27671	1.472	11.097	1.972	4.197	13.163	2.188	1.249	20.194	-3.735	14.179	13.12	-9.254	17.028	-3.087	-8.739
61	61	0.2814	1.378	11.041	1.762	4.19	12.459	2.602	1.252	19.737	-3.944	14.114	13.19	-9.247	16.949	-3.189	-8.783
62	62	0.28609	1.306	10.998	1.566	4.202	11.781	2.999	1.252	19.304	-4.112	14.003	13.27	-9.283	16.837	-3.301	-8.825
63	63	0.29078	1.258	10.962	1.379	4.237	11.113	3.374	1.254	18.875	-4.264	13.702	13.367	-9.327	16.555	-3.428	-8.859
64	64	0.29547	1.219	10.935	1.199	4.284	10.455	3.744	1.244	18.441	-4.405	13.383	13.481	-9.385	16.255	-3.537	-8.889
65	65	0.30016	1.188	10.92	1.02	4.337	9.816	4.077	1.206	18.02	-4.508	13.144	13.635	-9.449	16.025	-3.596	-8.924
66	66	0.30485	1.168	10.922	0.841	4.401	9.211	4.314	1.129	17.634	-4.525	12.952	13.821	-9.522	15.834	-3.632	-8.97
67	67	0.30954	1.157	10.942	0.664	4.475	8.638	4.483	1.026	17.281	-4.455	12.831	13.995	-9.641	15.715	-3.679	-9.037
68	68	0.31423	1.148	10.978	0.488	4.545	8.087	4.613	0.923	16.94	-4.331	12.761	14.144	-9.807	15.658	-3.742	-9.14
69	69	0.31892	1.128	11.031	0.317	4.598	7.567	4.653	0.809	16.626	-4.133	12.748	14.267	-9.985	15.661	-3.831	-9.267
70	70	0.32361	1.102	11.1	0.149	4.62	7.064	4.643	0.709	16.323	-3.905	12.748	14.447	-10.127	15.678	-3.874	-9.384
71	71	0.3283	1.061	11.2	-0.021	4.619	6.601	4.583	0.608	16.043	-3.62	12.648	14.666	-10.263	15.602	-3.912	-9.489
72	72	0.33299	1.009	11.316	-0.194	4.599	6.164	4.463	0.5	15.792	-3.248	12.551	14.924	-10.423	15.537	-3.929	-9.598
73	73	0.33768	0.937	11.453	-0.377	4.566	5.758	4.346	0.389	15.547	-2.884	12.313	15.172	-10.529	15.335	-3.986	-9.66
74	74	0.34237	0.861	11.591	-0.584	4.529	5.349	4.204	0.274	15.303	-2.512	12.111	15.378	-10.635	15.163	-4.075	-9.761
75	75	0.34706	0.782	11.743	-0.808	4.483	4.95	4.078	0.148	15.058	-2.14	12.204	15.517	-10.753	15.261	-4.18	-9.881
76	76	0.35175	0.7	11.902	-1.049	4.416	4.55	3.92	0.029	14.796	-1.744	12.405	15.625	-10.839	15.459	-4.29	-10.003
77	77	0.35644	0.616	12.067	-1.3	4.326	4.157	3.762	-0.055	14.537	-1.332	12.567	15.751	-10.914	15.635	-4.394	-10.113
78	78	0.36113	0.533	12.239	-1.573	4.235	3.767	3.633	-0.129	14.275	-0.948	12.691	15.909	-10.953	15.771	-4.477	-10.21
79	79	0.36582	0.458	12.419	-1.862	4.145	3.389	3.527	-0.188	14.027	-0.602	12.73	16.049	-10.928	15.822	-4.611	-10.266
80	80	0.37051	0.398	12.604	-2.166	4.062	3.024	3.411	-0.24	13.797	-0.24	12.69	16.148	-10.877	15.794	-4.814	-10.3
81	81	0.3752	0.348	12.788	-2.493	3.982	2.666	3.302	-0.286	13.585	0.152	12.583	16.231	-10.855	15.704	-5.054	-10.343
82	82	0.37989	0.3	12.968	-2.848	3.894	2.312	3.23	-0.314	13.393	0.532	12.424	16.316	-10.829	15.568	-5.311	-10.385
83	83	0.38458	0.249	13.142	-3.229	3.802	1.955	3.202	-0.334	13.209	0.852	12.301	16.38	-10.741	15.459	-5.594	-10.405
84	84	0.38927	0.2	13.313	-3.625	3.711	1.598	3.202	-0.363	13.037	1.125	12.315	16.39	-10.618	15.462	-5.914	-10.421
85	85	0.39396	0.165	13.483	-4.041	3.615	1.248	3.183	-0.388	12.886	1.438	12.449	16.383	-10.494	15.58	-6.244	-10.439
86	86	0.39865	0.143	13.652	-4.478	3.507	0.903	3.197	-0.383	12.751	1.752	12.568	16.371	-10.336	15.69	-6.6	-10.412
87	87	0.40334	0.126	13.814	-4.956	3.401	0.565	3.218	-0.388	12.651	2.072	12.686	16.338	-10.133	15.794	-7.003	-10.361
88	88	0.40803	0.109	13.961	-5.449	3.297	0.22	3.279	-0.393	12.586	2.374	12.747	16.25	-9.924	15.845	-7.502	-10.288
89	89	0.41272	0.086	14.095	-5.955	3.167	-0.12	3.364	-0.385	12.56	2.65	12.757	16.141	-9.708	15.839	-8.054	-10.218
90	90	0.41741	0.053	14.222	-6.466	3.026	-0.452	3.427	-0.404	12.57	2.944	12.828	16.026	-9.487	15.877	-8.627	-10.145
91	91	0.4221	-0.005	14.33	-6.983	2.845	-0.789	3.463	-0.427	12.61	3.277	12.951	15.886	-9.284	15.965	-9.237	-10.081
92	92	0.42679	-0.093	14.42	-7.504	2.609	-1.135	3.507	-0.433	12.665	3.603	13.076	15.649	-9.046	16.06	-9.964	-9.983
93	93	0.43148	-0.199	14.485	-8.02	2.35	-1.492	3.537	-0.452	12.751	3.91	13.19	15.415	-8.745	16.134	-10.726	-9.84
94	94	0.43617	-0.315	14.537	-8.532	2.075	-1.836	3.557	-0.483	12.888	4.222	13.389	15.197	-8.475	16.286	-11.484	-9.726
95	95	0.44086	-0.43	14.578	-9.041	1.786	-2.169	3.565	-0.52	13.083	4.578	13.672	14.985	-8.26	16.524	-12.257	-9.634
96	96	0.44555	-0.548	14.596	-9.539	1.484	-2.516	3.594	-0.557	13.306	4.904	13.943	14.709	-8.028	16.751	-13.13	-9.516
97	97	0.45024	-0.682	14.583	-10.012	1.162	-2.893	3.612	-0.609	13.532	5.184	14.188	14.322	-7.75	16.944	-14.138	-9.367
98	98	0.45493	-0.838	14.536	-10.457	0.808	-3.303	3.578	-0.674	13.757	5.447	14.446	13.869	-7.437	17.141	-15.222	-9.213
99	99	0.45962	-1.009	14.459	-10.871	0.421	-3.735	3.496	-0.744	14	5.691	14.722	13.406	-7.092	17.347	-16.335	-9.056
100	100	0.46431	-1.191	14.367	-11.258	0.014	-4.171	3.372	-0.825	14.273	5.918	15.003	12.918	-6.709	17.553	-17.508	-8.886
101	101	0.469	-1.367	14.263	-11.628	-0.38	-4.601	3.265	-0.915	14.584	6.074	15.252	12.359	-6.272	17.732	-18.787	-8.686
102	102	0.47369	-1.547	14.158	-11.963	-0.782	-5.005	3.121	-1.004	14.939	6.218	15.479	11.666	-5.807	17.903	-20.233	-8.461
103	103	0.47838	-1.732	14.049	-12.248	-1.169	-5.365	2.877	-1.138	15.356	6.388	15.683	10.895	-5.332	18.05	-21.784	-8.234
104	104	0.48307	-1.945	13.925	-12.47	-1.577	-5.717	2.566	-1.282	15.792	6.514	15.866	10.034	-4.846	18.184	-23.426	-8.033
105	105	0.48776	-2.175	13.794	-12.619	-1.998	-6.034	2.225	-1.41	16.283	6.57	15.984	9.134	-4.361	18.271	-25.125	-7.858
106	106	0.49245	-2.401	13.651	-12.718	-2.4	-6.31	1.864	-1.546	16.849	6.514	16.073	8.144	-3.761	18.343	-26.952	-7.636
107	107	0.49714	-2.62	13.503	-12.755	-2.773	-6.543	1.485	-1.668	17.493	6.293	16.121	7.105	-3.058	18.405	-28.852	-7.432
108	108	0.50183	-2.832	13.348	-12.736	-3.132	-6.736	1.046	-1.784	18.21	5.961	16.282	6.02	-2.313	18.607	-30.781	-7.306
109	109	0.50652	-3.052	13.201	-12.659	-3.499	-6.875	0.577	-1.873	18.996	5.528	16.543	4.875	-1.566	18.95	-32.751	-7.262
110	110	0.51121	-3.277	13.068	-12.536	-3.852	-6.955	0.086	-1.958	19.854	5.001	16.778	3.641	-0.8	19.319	-34.817	-7.267
111	111	0.5159	-3.52	12.946	-12.368	-4.219	-6.98	-0.395	-2	20.782	4.339	16.87	2.323	-0.017	19.617	-36.984	-7.327
112	112	0.52059	-3.779	12.826	-12.152	-4.604	-6.955	-0.9	-2.012	21.793	3.579	16.894	0.975	0.755	19.917	-39.184	-7.473
113	113	0.52528	-4.059	12.698	-11.9	-5.017	-6.878	-1.443	-2.004	22.885	2.716	16.946	-0.397	1.542	20.314	-41.388	-7.711
114	114	0.52997	-4.365	12.564	-11.641	-5.478	-6.73	-1.986	-1.968	24.068	1.754	17.023	-1.819	2.369	20.814	-43.624	-8.002
115	115	0.53466	-4.695	12.427	-11.403	-5.987	-6.509	-2.504	-1.913	25.329	0.754	17.15	-3.312	3.203	21.451	-45.902	-8.318
116	116	0.53935	-5.04	12.281	-11.189	-6.528	-6.227	-3.029	-1.867	26.628	-0.253	17.348	-4.886	4.018	22.239	-48.192	-8.685
117	117	0.54404	-5.368	12.127	-10.997	-7.053	-5.878	-3.619	-1.873	27.993	-1.213	17.446	-6.48	4.788	23.011	-50.464	-9.113
118	118	0.54873	-5.659	11.964	-10.836	-7.542	-5.467	-4.217	-1.926	29.419	-2.144	17.384	-8.092	5.485	23.699	-52.731	-9.595
119	119	0.55342	-5.895	11.809	-10.711	-7.97	-4.959	-4.827	-2.057	30.953	-2.959	17.139	-9.692	6.084	24.254	-55.022	-10.065
120	120	0.55811	-6.108	11.67	-10.647	-8.377	-4.325	-5.453	-2.277	32.621	-3.613	16.689	-11.188	6.613	24.628	-57.291	-10.471
121	121	0.5628	-6.329	11.532	-10.631	-8.783	-3.592	-6.097	-2.596	34.389	-4.102	16.037	-12.532	7.014	24.791	-59.475	-10.85
122	122	0.56749	-6.565	11.39	-10.67	-9.221	-2.775	-6.729	-2.976	36.28	-4.428	15.377	-13.578	7.231	24.878	-61.416	-11.288
123	123	0.57218	-6.809	11.239	-10.756	-9.645	-1.88	-7.334	-3.478	38.286	-4.603	14.863	-14.292	7.273	24.972	-63.066	-11.773
124	124	0.57687	-7.068	11.083	-10.886	-10.079	-0.909	-7.876	-4.056	40.417	-4.624	14.536	-14.621	7.228	25.086	-64.408	-12.206
125	125	0.58156	-7.325	10.933	-11.066	-10.502	0.153	-8.347	-4.687	42.644	-4.418	14.372	-14.586	6.997	25.193	-65.432	-12.608
126	126	0.58625	-7.579	10.803	-11.279	-10.892	1.285	-8.742	-5.349	44.901	-4.06	14.246	-14.262	6.563	25.197	-66.174	-13.038
127	127	0.59094	-7.83	10.697	-11.516	-11.242	2.489	-9.039	-6.007	47.159	-3.565	13.95	-13.747	5.91	24.933	-66.754	-13.469
128	128	0.59563	-8.089	10.609	-11.767	-11.57	3.735	-9.203	-6.623	49.39	-2.957	13.568	-13.12	5.059	24.498	-67.223	-13.878
129	129	0.60032	-8.369	10.528	-12.019	-11.904	4.993	-9.223	-7.157	51.56	-2.245	13.249	-12.445	4.023	24.062	-67.587	-14.275
130	130	0.60501	-8.665	10.454	-12.265	-12.246	6.248	-9.118	-7.585	53.638	-1.427	13.017	-11.772	2.827	23.684	-67.858	-14.652
131	131	0.6097	-8.964	10.392	-12.488	-12.578	7.491	-8.901	-7.89	55.599	-0.534	12.829	-11.139	1.517	23.345	-68.061	-14.997
132	132	0.61439	-9.25	10.354	-12.679	-12.87	8.73	-8.571	-8.07	57.438	0.382	12.683	-10.569	0.123	23.052	-68.203	-15.326
133	133	0.61908	-9.496	10.357	-12.844	-13.083	9.986	-8.134	-8.147	59.171	1.274	12.67	-10.049	-1.285	22.888	-68.258	-15.634
134	134	0.62377	-9.692	10.395	-12.974	-13.225	11.233	-7.579	-8.072	60.782	2.145	12.701	-9.59	-2.659	22.779	-68.261	-15.866
135	135	0.62846	-9.829	10.46	-13.073	-13.294	12.462	-6.976	-7.887	62.261	2.977	12.736	-9.174	-3.921	22.704	-68.201	-16.006
136	136	0.63315	-9.905	10.538	-13.127	-13.278	13.652	-6.431	-7.693	63.582	3.779	12.773	-8.763	-5.088	22.628	-68.015	-16.107
137	137	0.63784	-9.916	10.638	-13.134	-13.18	14.811	-5.885	-7.423	64.764	4.497	12.647	-8.299	-6.159	22.4	-67.698	-16.186
138	138	0.64253	-9.872	10.762	-13.074	-13.034	15.955	-5.391	-7.093	65.814	5.153	12.408	-7.771	-7.102	22.074	-67.222	-16.227
139	139	0.64722	-9.775	10.921	-12.957	-12.837	17.095	-4.909	-6.707	66.728	5.659	12.261	-7.235	-7.875	21.836	-66.582	-16.273
140	140	0.65191	-9.623	11.093	-12.822	-12.587	18.22	-4.417	-6.245	67.544	6.053	12.068	-6.706	-8.51	21.586	-65.866	-16.302
141	141	0.6566	-9.427	11.275	-12.651	-12.299	19.312	-3.931	-5.722	68.241	6.314	11.878	-6.195	-9.042	21.347	-65.059	-16.365
142	142	0.66129	-9.189	11.454	-12.448	-11.974	20.364	-3.494	-5.175	68.807	6.458	11.6	-5.706	-9.475	21.036	-64.18	-16.461
143	143	0.66598	-8.927	11.636	-12.206	-11.642	21.379	-3.068	-4.567	69.237	6.461	11.295	-5.236	-9.813	20.704	-63.205	-16.614
144	144	0.67067	-8.664	11.816	-11.943	-11.339	22.361	-2.605	-3.864	69.529	6.348	10.986	-4.781	-10.076	20.375	-62.122	-16.828
145	145	0.67536	-8.416	11.987	-11.652	-11.077	23.311	-2.104	-3.081	69.691	6.093	10.698	-4.333	-10.251	20.063	-60.927	-17.111
146	146	0.68005	-8.178	12.15	-11.324	-10.845	24.223	-1.622	-2.27	69.718	5.7	10.433	-3.918	-10.339	19.763	-59.645	-17.454
147	147	0.68474	-7.934	12.304	-10.963	-10.632	25.099	-1.161	-1.428	69.62	5.21	10.15	-3.556	-10.377	19.443	-58.317	-17.843
148	148	0.68943	-7.68	12.456	-10.59	-10.427	25.946	-0.648	-0.508	69.415	4.589	9.881	-3.234	-10.355	19.129	-56.943	-18.279
149	149	0.69412	-7.406	12.596	-10.232	-10.189	26.753	-0.067	0.466	69.083	3.793	9.705	-2.958	-10.222	18.889	-55.492	-18.741
150	150	0.69881	-7.123	12.715	-9.872	-9.947	27.51	0.585	1.508	68.654	2.837	9.616	-2.664	-10.011	18.708	-53.932	-19.249
151	151	0.7035	-6.828	12.807	-9.497	-9.716	28.214	1.202	2.546	68.128	1.832	9.479	-2.403	-9.787	18.475	-52.356	-19.772
152	152	0.70819	-6.539	12.878	-9.082	-9.518	28.87	1.814	3.597	67.515	0.736	9.374	-2.21	-9.531	18.259	-50.789	-20.307
153	153	0.71288	-6.256	12.926	-8.655	-9.352	29.498	2.418	4.642	66.83	-0.424	9.287	-2.101	-9.179	18.059	-49.26	-20.779
154	154	0.71757	-5.971	12.961	-8.247	-9.162	30.112	3.048	5.669	66.073	-1.697	9.291	-2.011	-8.789	17.927	-47.666	-21.276
155	155	0.72226	-5.689	12.965	-7.848	-8.982	30.679	3.624	6.623	65.235	-3.023	9.307	-1.939	-8.345	17.794	-46.036	-21.762
156	156	0.72695	-5.438	12.951	-7.418	-8.854	31.195	4.174	7.533	64.285	-4.42	9.273	-1.893	-7.816	17.591	-44.405	-22.186
157	157	0.73164	-5.207	12.92	-6.97	-8.767	31.679	4.643	8.342	63.27	-5.794	9.296	-1.907	-7.266	17.426	-42.783	-22.564
158	158	0.73633	-4.986	12.878	-6.535	-8.685	32.146	5.084	9.066	62.186	-7.194	9.452	-1.972	-6.693	17.366	-41.115	-22.93
159	159	0.74102	-4.786	12.818	-6.111	-8.617	32.586	5.473	9.672	61.021	-8.613	9.704	-2.092	-6.092	17.371	-39.41	-23.279
160	160	0.74571	-4.616	12.747	-5.696	-8.567	33.003	5.771	10.128	59.8	-9.999	9.995	-2.203	-5.485	17.379	-37.649	-23.608
161	161	0.7504	-4.484	12.668	-5.269	-8.556	33.398	5.951	10.421	58.541	-11.308	10.328	-2.265	-4.886	17.378	-35.808	-23.905
162	162	0.75509	-4.382	12.588	-4.836	-8.567	33.785	6.034	10.56	57.259	-12.534	10.739	-2.273	-4.307	17.392	-33.875	-24.174
163	163	0.75978	-4.305	12.506	-4.401	-8.591	34.177	6.017	10.546	55.979	-13.66	11.241	-2.211	-3.781	17.428	-31.829	-24.445
164	164	0.76447	-4.261	12.414	-3.938	-8.662	34.566	5.849	10.365	54.707	-14.648	11.852	-2.079	-3.336	17.501	-29.655	-24.745
165	165	0.76916	-4.234	12.317	-3.461	-8.751	34.947	5.557	10.03	53.434	-15.501	12.569	-1.897	-2.943	17.611	-27.384	-25.032
166	166	0.77385	-4.212	12.217	-2.967	-8.856	35.301	5.163	9.574	52.142	-16.201	13.239	-1.669	-2.578	17.623	-25.101	-25.227
167	167	0.77854	-4.194	12.128	-2.491	-8.929	35.655	4.717	9.008	50.818	-16.748	13.91	-1.419	-2.28	17.595	-22.793	-25.342
168	168	0.78323	-4.174	12.041	-2.048	-8.96	36.018	4.157	8.288	49.495	-17.094	14.635	-1.065	-2.117	17.545	-20.35	-25.468
169	169	0.78792	-4.191	11.974	-1.621	-8.998	36.402	3.584	7.512	48.163	-17.252	15.323	-0.635	-2.093	17.427	-17.852	-25.561
170	170	0.79261	-4.212	11.907	-1.211	-9.028	36.771	2.949	6.679	46.818	-17.225	16.026	-0.171	-2.171	17.318	-15.32	-25.62
171	171	0.7973	-4.255	11.867	-0.802	-9.065	37.159	2.338	5.854	45.476	-17.091	16.743	0.225	-2.303	17.266	-12.874	-25.619
172	172	0.80199	-4.295	11.832	-0.429	-9.056	37.548	1.739	4.979	44.129	-16.858	17.657	0.56	-2.507	17.403	-10.409	-25.614
173	173	0.80668	-4.348	11.811	-0.066	-9.053	37.944	1.185	4.123	42.943	-16.512	19.026	1.064	-2.757	17.92	-7.778	-25.59
174	174	0.81137	-4.403	11.794	0.278	-9.03	38.326	0.672	3.236	41.716	-16.118	20.689	1.564	-3.031	18.679	-5.019	-25.554
175	175	0.81606	-4.444	11.782	0.595	-8.964	38.695	0.248	2.424	41.137	-15.713	23.462	2.704	-3.274	20.341	-1.862	-25.58
176	176	0.82075	-4.465	11.77	0.857	-8.828	39.047	-0.075	1.716	39.939	-15.302	24.213	3.238	-3.51	20.445	0.377	-25.235
177	177	0.82544	-4.472	11.763	1.086	-8.652	39.383	-0.333	1.076	38.078	-14.863	23.358	3.047	-3.752	19.36	1.836	-24.616
178	178	0.83013	-4.471	11.763	1.307	-8.473	39.695	-0.519	0.514	36.142	-14.416	22.476	2.701	-3.982	18.333	3.191	-23.974
179	179	0.83482	-4.461	11.764	1.506	-8.281	39.982	-0.587	0.028	34.332	-14.028	21.927	2.434	-4.176	17.614	4.606	-23.341
180	180	0.83951	-4.442	11.764	1.668	-8.063	40.251	-0.547	-0.421	32.908	-13.737	22.301	2.499	-4.295	17.664	6.307	-22.776
181	181	0.8442	-4.421	11.761	1.792	-7.821	40.494	-0.409	-0.821	31.494	-13.544	22.684	2.587	-4.347	17.748	7.986	-22.192
182	182	0.84889	-4.393	11.756	1.893	-7.564	40.709	-0.126	-1.134	30.104	-13.467	23.095	2.644	-4.403	17.901	9.602	-21.63
183	183	0.85358	-4.362	11.747	2.005	-7.338	40.896	0.187	-1.384	28.764	-13.438	23.52	2.635	-4.433	18.131	11.094	-21.085
184	184	0.85827	-4.319	11.733	2.107	-7.115	41.062	0.563	-1.536	27.499	-13.478	23.667	2.612	-4.446	18.179	12.384	-20.531
185	185	0.86296	-4.272	11.72	2.218	-6.918	41.198	1.003	-1.616	26.272	-13.646	23.804	2.513	-4.429	18.27	13.554	-20.032
186	186	0.86765	-4.224	11.712	2.304	-6.722	41.308	1.515	-1.625	25.077	-13.934	23.846	2.539	-4.381	18.289	14.764	-19.566
187	187	0.87234	-4.172	11.693	2.369	-6.523	41.406	2.022	-1.601	23.959	-14.235	23.765	2.64	-4.368	18.219	15.952	-19.16
188	188	0.87703	-4.114	11.668	2.413	-6.311	41.487	2.593	-1.535	22.905	-14.65	23.675	2.761	-4.341	18.165	17.106	-18.813
189	189	0.88172	-4.046	11.645	2.46	-6.106	41.56	3.188	-1.419	21.931	-15.175	23.568	2.809	-4.286	18.147	18.121	-18.541
190	190	0.88641	-3.967	11.632	2.506	-5.896	41.639	3.719	-1.304	21.045	-15.731	23.479	2.757	-4.205	18.192	18.98	-18.35
191	191	0.8911	-3.888	11.624	2.574	-5.714	41.709	4.199	-1.17	20.235	-16.311	23.386	2.662	-4.123	18.267	19.729	-18.233
192	192	0.89579	-3.812	11.618	2.664	-5.563	41.763	4.674	-1.001	19.499	-16.961	23.276	2.545	-4.034	18.351	20.383	-18.184
193	193	0.90048	-3.73	11.609	2.758	-5.413	41.8	5.111	-0.834	18.852	-17.637	23.127	2.475	-3.918	18.395	20.974	-18.161
194	194	0.90517	-3.646	11.605	2.853	-5.259	41.834	5.454	-0.7	18.314	-18.296	22.957	2.47	-3.736	18.402	21.499	-18.134
195	195	0.90986	-3.572	11.612	2.958	-5.121	41.864	5.722	-0.588	17.879	-18.927	22.822	2.487	-3.516	18.435	21.941	-18.12
196	196	0.91455	-3.512	11.625	3.084	-5.01	41.874	5.926	-0.488	17.529	-19.5	22.772	2.499	-3.308	18.55	22.298	-18.128
197	197	0.91924	-3.453	11.641	3.227	-4.912	41.859	6.027	-0.407	17.259	-19.999	22.783	2.473	-3.082	18.734	22.528	-18.141
198	198	0.92393	-3.373	11.646	3.36	-4.779	41.8	6.078	-0.343	17.06	-20.414	22.742	2.428	-2.862	18.881	22.603	-18.11
199	199	0.92862	-3.281	11.647	3.497	-4.628	41.708	6.074	-0.31	16.933	-20.767	22.713	2.36	-2.604	19.042	22.535	-18.013
200	200	0.93331	-3.2	11.655	3.654	-4.503	41.607	5.973	-0.302	16.874	-20.981	22.729	2.226	-2.296	19.263	22.297	-17.821
201	201	0.938	-3.139	11.672	3.832	-4.426	41.473	5.828	-0.277	16.835	-21.116	22.683	2.018	-1.874	19.468	21.846	-17.469
