# Supplementary material for: Gait phenotypes in paediatric hereditary spastic paraplegia revealed by dynamic time warping analysis and random forests
Source: PLoS One. 2018 Mar 8;13(3):e0192345. doi: 10.1371/journal.pone.0192345 (PMC5843164; doi:10.1371/journal.pone.0192345)
Supplement: S1 Data — (ZIP) [file pone.0192345.s008.zip › HSP/Left.SR.HSP8.1.csv]

	Epoch	Time	Pelvic.obliquity	Pelvic.tilt	Pelvic rotation	Hip.abd.add	Hip.flexion	Hip.rotation	Knee.abd.add	Knee.flexion	Knee.rotation	Ankle.abd.add	Ankle.flexion	Ankle.rotation	Forefoot.abd.add	Forefoot.flexion	Forefoot.rotation
1	1	0	-2.477	19.626	9.1	-7.866	42.765	-9.312	-7.409	5.214	-20.324	7.392	-0.576	-5.708	-0.214	21.124	-30.209
2	2	0.00525	-2.399	19.631	9.18	-7.785	42.807	-9.724	-7.332	6.286	-19.862	7.556	-0.966	-5.838	0.362	19.782	-30.227
3	3	0.0105	-2.312	19.641	9.282	-7.711	42.767	-10.077	-7.264	7.179	-19.423	7.656	-1.511	-5.784	0.929	18.343	-30.002
4	4	0.01575	-2.226	19.651	9.405	-7.643	42.639	-10.416	-7.215	7.786	-18.924	7.858	-2.428	-5.637	1.696	16.793	-29.623
5	5	0.021	-2.14	19.652	9.529	-7.574	42.436	-10.687	-7.154	8.058	-18.423	7.912	-3.702	-5.389	2.445	15.098	-29.089
6	6	0.02625	-2.023	19.625	9.655	-7.481	42.174	-10.82	-7.041	8.053	-18.014	7.641	-5.061	-5.091	2.927	13.407	-28.417
7	7	0.0315	-1.871	19.582	9.769	-7.348	41.91	-10.804	-6.904	7.959	-17.672	7.193	-6.122	-4.85	3.103	12.013	-27.66
8	8	0.03675	-1.682	19.523	9.849	-7.156	41.689	-10.678	-6.78	7.993	-17.3	6.725	-6.989	-4.741	3.142	10.716	-26.871
9	9	0.042	-1.458	19.44	9.893	-6.908	41.504	-10.448	-6.671	8.326	-16.845	6.49	-7.877	-4.879	3.341	9.261	-26.139
10	10	0.04725	-1.192	19.313	9.884	-6.592	41.313	-10.103	-6.562	9.019	-16.388	6.85	-8.702	-5.168	4.007	7.794	-25.452
11	11	0.0525	-0.921	19.153	9.841	-6.249	41.11	-9.763	-6.462	9.997	-15.823	7.814	-9.052	-5.639	5.019	6.749	-24.853
12	12	0.05775	-0.658	18.97	9.771	-5.886	40.87	-9.34	-6.317	10.988	-15.318	8.582	-8.913	-6.218	5.706	6.053	-24.331
13	13	0.063	-0.407	18.771	9.692	-5.536	40.578	-8.929	-6.128	11.792	-14.795	8.931	-8.681	-6.994	5.988	5.447	-23.997
14	14	0.06825	-0.151	18.556	9.595	-5.163	40.21	-8.479	-5.898	12.333	-14.359	8.856	-8.78	-7.891	5.988	4.583	-23.846
15	15	0.0735	0.095	18.347	9.499	-4.791	39.8	-8.028	-5.645	12.731	-14.081	8.562	-8.972	-8.756	5.834	3.659	-23.823
16	16	0.07875	0.337	18.151	9.42	-4.448	39.379	-7.682	-5.391	13.099	-13.914	8.304	-9.047	-9.534	5.705	2.885	-23.92
17	17	0.084	0.572	17.979	9.376	-4.134	38.985	-7.469	-5.19	13.503	-13.888	8.212	-8.903	-10.133	5.675	2.364	-24.09
18	18	0.08925	0.804	17.82	9.354	-3.841	38.606	-7.331	-4.999	13.934	-14.002	8.047	-8.586	-10.545	5.566	1.958	-24.267
19	19	0.0945	0.997	17.697	9.366	-3.605	38.269	-7.302	-4.828	14.358	-14.198	7.849	-8.116	-10.828	5.42	1.709	-24.502
20	20	0.09975	1.181	17.599	9.424	-3.401	37.948	-7.434	-4.71	14.716	-14.465	7.622	-7.535	-10.916	5.231	1.609	-24.738
21	21	0.105	1.347	17.531	9.541	-3.246	37.637	-7.751	-4.64	14.984	-14.73	7.427	-6.954	-10.855	5.079	1.585	-24.976
22	22	0.11025	1.508	17.486	9.699	-3.115	37.318	-8.189	-4.607	15.164	-14.988	7.337	-6.484	-10.609	5.049	1.538	-25.122
23	23	0.1155	1.66	17.469	9.879	-2.993	36.998	-8.741	-4.62	15.264	-15.186	7.325	-6.125	-10.239	5.111	1.451	-25.19
24	24	0.12075	1.816	17.478	10.074	-2.864	36.68	-9.395	-4.664	15.298	-15.288	7.257	-5.79	-9.828	5.127	1.341	-25.205
25	25	0.126	1.973	17.504	10.281	-2.739	36.359	-10.103	-4.728	15.29	-15.311	7.211	-5.408	-9.436	5.136	1.299	-25.206
26	26	0.13125	2.109	17.54	10.48	-2.613	36.044	-10.799	-4.816	15.281	-15.257	7.197	-4.963	-9.143	5.131	1.326	-25.233
27	27	0.1365	2.232	17.572	10.662	-2.472	35.719	-11.451	-4.917	15.269	-15.109	7.082	-4.482	-8.953	5.004	1.335	-25.239
28	28	0.14175	2.327	17.603	10.827	-2.339	35.38	-12.083	-5.026	15.246	-14.864	7.039	-4.075	-8.85	4.946	1.3	-25.249
29	29	0.147	2.371	17.63	10.971	-2.234	35.006	-12.639	-5.139	15.192	-14.587	7.087	-3.725	-8.776	4.965	1.253	-25.237
30	30	0.15225	2.362	17.633	11.097	-2.164	34.56	-13.047	-5.188	15.097	-14.341	7.111	-3.393	-8.794	4.979	1.193	-25.248
31	31	0.1575	2.307	17.61	11.179	-2.108	34.059	-13.313	-5.199	14.974	-14.107	7.096	-3.045	-8.864	4.953	1.142	-25.245
32	32	0.16275	2.217	17.573	11.245	-2.067	33.523	-13.466	-5.198	14.827	-13.908	7.148	-2.753	-9.008	4.985	1.086	-25.279
33	33	0.168	2.099	17.53	11.284	-2.039	32.98	-13.534	-5.185	14.681	-13.686	7.2	-2.523	-9.202	5.03	0.975	-25.295
34	34	0.17325	1.985	17.47	11.34	-2.013	32.416	-13.528	-5.149	14.531	-13.613	7.188	-2.172	-9.332	4.984	0.961	-25.301
35	35	0.1785	1.796	17.406	11.28	-1.962	31.817	-13.283	-5.108	14.354	-13.675	7.207	-1.773	-9.448	4.955	1.017	-25.321
36	36	0.18375	1.719	17.321	11.399	-1.977	31.254	-13.213	-5.002	14.227	-13.795	7.132	-1.352	-9.504	4.839	1.062	-25.314
37	37	0.189	1.702	17.223	11.56	-1.969	30.699	-13.168	-4.89	14.096	-14.023	7.102	-1.062	-9.494	4.79	1.019	-25.316
38	38	0.19425	1.673	17.138	11.65	-1.915	30.14	-13.016	-4.782	13.935	-14.327	7.087	-0.796	-9.482	4.761	0.976	-25.352
39	39	0.1995	1.574	17.082	11.539	-1.768	29.571	-12.638	-4.716	13.73	-14.697	7.119	-0.563	-9.441	4.786	0.926	-25.4
40	40	0.20475	1.394	17.063	11.276	-1.582	29.021	-12.119	-4.709	13.508	-15.086	7.165	-0.32	-9.33	4.814	0.886	-25.421
41	41	0.21	1.235	17.072	11.087	-1.45	28.526	-11.693	-4.688	13.322	-15.431	7.201	-0.089	-9.221	4.837	0.824	-25.425
42	42	0.21525	1.131	17.118	10.942	-1.303	28.098	-11.356	-4.668	13.152	-15.714	7.223	0.153	-9.18	4.85	0.773	-25.463
43	43	0.2205	1.087	17.163	10.878	-1.169	27.71	-11.173	-4.638	13.013	-15.941	7.135	0.414	-9.137	4.766	0.695	-25.497
44	44	0.22575	1.053	17.213	10.817	-1.035	27.328	-11.033	-4.611	12.868	-16.145	7.027	0.639	-9.079	4.672	0.575	-25.531
45	45	0.231	1.03	17.257	10.77	-0.894	26.949	-10.969	-4.608	12.73	-16.276	6.963	0.9	-9.052	4.598	0.503	-25.578
46	46	0.23625	1.025	17.286	10.746	-0.744	26.563	-10.994	-4.622	12.602	-16.298	6.894	1.21	-9.073	4.508	0.47	-25.622
47	47	0.2415	1.032	17.304	10.744	-0.601	26.17	-11.078	-4.627	12.478	-16.229	6.815	1.556	-9.146	4.406	0.461	-25.662
48	48	0.24675	1.026	17.319	10.753	-0.484	25.774	-11.207	-4.636	12.354	-16.158	6.872	1.818	-9.181	4.446	0.432	-25.709
49	49	0.252	0.995	17.344	10.766	-0.394	25.381	-11.366	-4.652	12.232	-16.051	6.948	2.086	-9.217	4.498	0.41	-25.761
50	50	0.25725	0.952	17.366	10.771	-0.327	24.976	-11.517	-4.643	12.112	-15.909	6.948	2.347	-9.293	4.494	0.343	-25.825
51	51	0.2625	0.912	17.383	10.771	-0.239	24.574	-11.672	-4.659	11.998	-15.781	6.998	2.617	-9.394	4.518	0.31	-25.932
52	52	0.26775	0.878	17.378	10.781	-0.136	24.145	-11.833	-4.701	11.862	-15.685	7.051	2.855	-9.417	4.539	0.256	-25.985
53	53	0.273	0.835	17.371	10.797	-0.052	23.71	-11.985	-4.717	11.713	-15.672	7.017	3.118	-9.336	4.484	0.196	-26.008
54	54	0.27825	0.797	17.365	10.823	0.037	23.244	-12.031	-4.702	11.518	-15.777	7.028	3.35	-9.265	4.481	0.149	-26.047
55	55	0.2835	0.755	17.393	10.845	0.12	22.827	-12.085	-4.696	11.354	-15.797	7.031	3.61	-9.281	4.465	0.112	-26.1
56	56	0.28875	0.733	17.424	10.851	0.234	22.409	-12.043	-4.706	11.185	-15.877	7.13	3.877	-9.289	4.507	0.123	-26.12
57	57	0.294	0.714	17.458	10.85	0.353	22.004	-11.988	-4.713	11.032	-15.99	7.211	4.1	-9.31	4.548	0.081	-26.178
58	58	0.29925	0.717	17.489	10.836	0.5	21.594	-11.866	-4.692	10.88	-16.15	7.162	4.337	-9.326	4.485	-0.008	-26.214
59	59	0.3045	0.723	17.535	10.828	0.647	21.202	-11.742	-4.668	10.737	-16.278	6.962	4.642	-9.384	4.277	-0.103	-26.245
60	60	0.30975	0.743	17.585	10.826	0.813	20.811	-11.563	-4.655	10.583	-16.479	6.807	4.964	-9.416	4.088	-0.158	-26.258
61	61	0.315	0.761	17.639	10.824	0.967	20.421	-11.364	-4.633	10.429	-16.694	6.783	5.238	-9.448	4.03	-0.199	-26.275
62	62	0.32025	0.774	17.706	10.812	1.108	20.043	-11.155	-4.596	10.281	-16.874	6.779	5.466	-9.528	4.013	-0.278	-26.313
63	63	0.3255	0.778	17.795	10.785	1.255	19.687	-10.91	-4.577	10.141	-17.061	6.829	5.677	-9.661	4.041	-0.348	-26.391
64	64	0.33075	0.784	17.891	10.756	1.406	19.346	-10.693	-4.579	10.017	-17.23	6.949	5.889	-9.819	4.116	-0.396	-26.508
65	65	0.336	0.784	17.986	10.722	1.536	19.01	-10.504	-4.57	9.906	-17.394	7.03	6.14	-9.938	4.148	-0.43	-26.613
66	66	0.34125	0.773	18.075	10.683	1.644	18.667	-10.35	-4.537	9.798	-17.504	7.028	6.458	-10.048	4.106	-0.441	-26.698
67	67	0.3465	0.75	18.164	10.626	1.745	18.325	-10.21	-4.51	9.691	-17.591	6.963	6.783	-10.12	4.006	-0.479	-26.755
68	68	0.35175	0.732	18.253	10.556	1.861	17.988	-10.133	-4.517	9.593	-17.616	6.942	7.111	-10.189	3.929	-0.503	-26.816
69	69	0.357	0.717	18.33	10.471	1.979	17.64	-10.04	-4.531	9.489	-17.671	6.986	7.43	-10.213	3.898	-0.5	-26.86
70	70	0.36225	0.696	18.407	10.381	2.079	17.309	-9.984	-4.542	9.409	-17.709	7.075	7.778	-10.231	3.893	-0.457	-26.925
71	71	0.3675	0.671	18.486	10.277	2.155	16.984	-9.949	-4.533	9.347	-17.636	7.199	8.052	-10.355	3.954	-0.474	-27.03
72	72	0.37275	0.638	18.586	10.161	2.227	16.672	-9.861	-4.517	9.284	-17.612	7.259	8.216	-10.463	3.99	-0.625	-27.135
73	73	0.378	0.617	18.704	10.001	2.308	16.387	-9.829	-4.497	9.231	-17.518	7.217	8.348	-10.455	3.957	-0.874	-27.151
74	74	0.38325	0.578	18.821	9.828	2.415	16.133	-9.783	-4.535	9.215	-17.399	7.212	8.542	-10.518	3.929	-1.047	-27.203
75	75	0.3885	0.542	18.94	9.624	2.533	15.882	-9.725	-4.581	9.206	-17.274	7.221	8.839	-10.56	3.88	-1.124	-27.235
76	76	0.39375	0.504	19.066	9.429	2.644	15.635	-9.658	-4.626	9.187	-17.201	7.121	9.12	-10.529	3.733	-1.264	-27.231
77	77	0.399	0.474	19.188	9.199	2.763	15.402	-9.591	-4.661	9.187	-17.184	6.943	9.281	-10.393	3.549	-1.561	-27.211
78	78	0.40425	0.429	19.315	8.956	2.857	15.18	-9.516	-4.698	9.208	-17.128	6.909	9.459	-10.315	3.479	-1.783	-27.222
79	79	0.4095	0.372	19.438	8.682	2.942	14.958	-9.415	-4.734	9.245	-17.042	6.915	9.676	-10.264	3.438	-1.957	-27.236
80	80	0.41475	0.302	19.56	8.395	3.009	14.732	-9.342	-4.77	9.293	-16.902	6.959	9.917	-10.23	3.424	-2.101	-27.257
81	81	0.42	0.232	19.671	8.093	3.071	14.505	-9.274	-4.802	9.353	-16.787	6.964	10.057	-10.108	3.4	-2.368	-27.238
82	82	0.42525	0.153	19.775	7.794	3.109	14.278	-9.235	-4.83	9.426	-16.689	6.833	10.167	-9.889	3.258	-2.741	-27.166
83	83	0.4305	0.078	19.861	7.489	3.147	14.031	-9.207	-4.858	9.505	-16.546	6.755	10.276	-9.737	3.162	-3.093	-27.131
84	84	0.43575	0.008	19.936	7.172	3.187	13.767	-9.172	-4.894	9.577	-16.431	6.774	10.382	-9.571	3.136	-3.404	-27.114
85	85	0.441	-0.06	20	6.856	3.222	13.492	-9.178	-4.935	9.655	-16.302	6.788	10.484	-9.335	3.101	-3.737	-27.052
86	86	0.44625	-0.132	20.053	6.545	3.244	13.2	-9.197	-4.975	9.729	-16.155	6.783	10.555	-9.088	3.057	-4.109	-26.971
87	87	0.4515	-0.2	20.098	6.239	3.26	12.898	-9.217	-5.019	9.796	-15.989	6.785	10.61	-8.877	3.018	-4.488	-26.904
88	88	0.45675	-0.25	20.139	5.916	3.293	12.597	-9.23	-5.065	9.882	-15.813	6.802	10.642	-8.663	2.999	-4.897	-26.829
89	89	0.462	-0.296	20.185	5.587	3.327	12.307	-9.219	-5.122	9.984	-15.675	6.878	10.617	-8.463	3.034	-5.343	-26.788
90	90	0.46725	-0.34	20.224	5.261	3.357	12.008	-9.217	-5.193	10.092	-15.539	7.085	10.443	-8.283	3.216	-5.876	-26.786
91	91	0.4725	-0.39	20.27	4.95	3.358	11.719	-9.231	-5.253	10.2	-15.405	7.344	10.214	-8.086	3.461	-6.435	-26.78
92	92	0.47775	-0.437	20.313	4.644	3.368	11.432	-9.241	-5.332	10.325	-15.247	7.662	9.958	-7.896	3.767	-7.008	-26.746
93	93	0.483	-0.513	20.377	4.357	3.335	11.184	-9.286	-5.437	10.493	-15.046	8.003	9.824	-7.743	4.037	-7.479	-26.715
94	94	0.48825	-0.59	20.426	4.092	3.269	10.931	-9.388	-5.532	10.694	-14.809	8.277	9.701	-7.531	4.244	-8.006	-26.623
95	95	0.4935	-0.67	20.459	3.953	3.14	10.645	-9.505	-5.561	10.892	-14.634	8.451	9.552	-7.339	4.39	-8.606	-26.515
96	96	0.49875	-0.812	20.502	3.744	2.951	10.401	-9.517	-5.583	11.154	-14.504	8.691	9.242	-7.111	4.647	-9.354	-26.403
97	97	0.504	-0.998	20.549	3.481	2.733	10.185	-9.48	-5.641	11.463	-14.315	9.095	8.926	-6.978	5.043	-10.048	-26.339
98	98	0.50925	-1.218	20.584	3.182	2.479	9.97	-9.405	-5.698	11.798	-14.104	9.473	8.58	-6.834	5.431	-10.797	-26.244
99	99	0.5145	-1.455	20.593	2.857	2.217	9.744	-9.255	-5.751	12.137	-14.007	9.733	8.214	-6.584	5.716	-11.616	-26.107
100	100	0.51975	-1.696	20.573	2.515	1.93	9.511	-9.101	-5.787	12.515	-13.928	10.014	7.783	-6.254	6.05	-12.511	-25.929
101	101	0.525	-1.924	20.515	2.167	1.646	9.258	-8.939	-5.806	12.94	-13.816	10.198	7.34	-5.958	6.322	-13.491	-25.743
102	102	0.53025	-2.11	20.414	1.827	1.4	8.982	-8.806	-5.836	13.406	-13.674	10.379	6.837	-5.694	6.614	-14.556	-25.572
103	103	0.5355	-2.224	20.265	1.503	1.226	8.676	-8.697	-5.884	13.904	-13.586	10.602	6.264	-5.384	6.959	-15.687	-25.408
104	104	0.54075	-2.243	20.067	1.216	1.146	8.325	-8.599	-5.93	14.412	-13.587	10.684	5.677	-4.98	7.187	-16.914	-25.185
105	105	0.546	-2.24	19.86	0.857	1.108	8.021	-8.494	-6.005	15	-13.501	10.627	5.122	-4.55	7.303	-18.209	-24.893
106	106	0.55125	-2.236	19.644	0.444	1.084	7.768	-8.388	-6.112	15.68	-13.3	10.584	4.582	-4.19	7.441	-19.518	-24.6
107	107	0.5565	-2.298	19.441	0.083	0.952	7.576	-8.338	-6.199	16.432	-13.092	10.558	3.963	-3.809	7.635	-20.92	-24.297
108	108	0.56175	-2.472	19.272	-0.192	0.667	7.456	-8.36	-6.267	17.248	-12.917	10.466	3.225	-3.327	7.82	-22.495	-23.937
109	109	0.567	-2.686	19.107	-0.396	0.302	7.378	-8.489	-6.321	18.117	-12.687	10.37	2.334	-2.847	8.071	-24.231	-23.572
110	110	0.57225	-2.934	18.939	-0.53	-0.114	7.33	-8.681	-6.364	19.046	-12.396	10.109	1.49	-2.464	8.176	-26.007	-23.225
111	111	0.5775	-3.192	18.754	-0.587	-0.56	7.294	-8.94	-6.399	20.023	-12.135	9.811	0.683	-2.099	8.246	-27.772	-22.911
112	112	0.58275	-3.467	18.572	-0.564	-1.045	7.29	-9.265	-6.446	21.058	-11.977	9.615	-0.114	-1.708	8.396	-29.504	-22.66
113	113	0.588	-3.765	18.392	-0.575	-1.541	7.376	-9.511	-6.481	22.204	-11.904	9.269	-0.962	-1.314	8.457	-31.349	-22.434
114	114	0.59325	-4.068	18.17	-0.471	-2.126	7.425	-9.894	-6.452	23.398	-11.787	9.034	-1.742	-1.059	8.624	-33.093	-22.345
115	115	0.5985	-4.346	17.964	-0.348	-2.688	7.557	-10.314	-6.434	24.656	-11.723	8.843	-2.414	-0.865	8.812	-34.691	-22.381
116	116	0.60375	-4.595	17.775	-0.213	-3.214	7.774	-10.72	-6.447	25.979	-11.788	8.835	-3.048	-0.697	9.154	-36.157	-22.548
117	117	0.609	-4.812	17.607	-0.074	-3.705	8.07	-11.132	-6.481	27.35	-11.953	8.713	-3.649	-0.453	9.397	-37.616	-22.725
118	118	0.61425	-4.988	17.463	0.062	-4.144	8.441	-11.548	-6.544	28.755	-12.156	8.531	-4.268	-0.27	9.606	-39.081	-22.992
119	119	0.6195	-5.115	17.352	0.189	-4.523	8.896	-11.937	-6.619	30.2	-12.393	8.383	-4.961	-0.209	9.889	-40.569	-23.384
120	120	0.62475	-5.192	17.271	0.296	-4.829	9.443	-12.281	-6.716	31.698	-12.726	8.215	-5.742	-0.184	10.209	-42.121	-23.857
121	121	0.63	-5.226	17.219	0.372	-5.069	10.082	-12.585	-6.841	33.259	-13.157	8.049	-6.6	-0.136	10.588	-43.736	-24.365
122	122	0.63525	-5.217	17.195	0.409	-5.241	10.812	-12.853	-6.992	34.901	-13.583	7.775	-7.392	-0.147	10.874	-45.353	-24.884
123	123	0.6405	-5.177	17.193	0.417	-5.363	11.618	-13.115	-7.177	36.617	-13.999	7.69	-7.979	-0.325	11.265	-46.707	-25.566
124	124	0.64575	-5.12	17.205	0.409	-5.452	12.474	-13.352	-7.374	38.384	-14.423	7.829	-8.274	-0.705	11.74	-47.688	-26.453
125	125	0.651	-5.05	17.226	0.382	-5.507	13.36	-13.5	-7.542	40.161	-14.852	7.997	-8.382	-1.228	12.154	-48.461	-27.42
126	126	0.65625	-4.965	17.26	0.323	-5.517	14.288	-13.566	-7.686	41.946	-15.265	8.096	-8.388	-1.859	12.458	-49.149	-28.41
127	127	0.6615	-4.872	17.301	0.244	-5.495	15.25	-13.596	-7.819	43.718	-15.618	8.041	-8.24	-2.545	12.557	-49.744	-29.354
128	128	0.66675	-4.78	17.344	0.162	-5.469	16.212	-13.595	-7.913	45.422	-15.905	7.963	-7.833	-3.335	12.51	-50.051	-30.323
129	129	0.672	-4.698	17.383	0.087	-5.455	17.153	-13.557	-7.941	47.034	-16.173	7.876	-7.272	-4.148	12.392	-50.149	-31.282
130	130	0.67725	-4.628	17.416	0.01	-5.448	18.082	-13.52	-7.95	48.553	-16.339	7.832	-6.772	-5.013	12.335	-50.204	-32.204
131	131	0.6825	-4.572	17.442	-0.069	-5.45	19.005	-13.451	-7.925	50.021	-16.459	7.749	-6.447	-5.795	12.327	-50.407	-32.963
132	132	0.68775	-4.531	17.46	-0.13	-5.473	19.914	-13.344	-7.862	51.414	-16.563	7.829	-6.159	-6.507	12.456	-50.495	-33.633
133	133	0.693	-4.495	17.476	-0.18	-5.506	20.825	-13.227	-7.785	52.728	-16.712	7.979	-5.855	-7.018	12.629	-50.462	-34.161
134	134	0.69825	-4.454	17.497	-0.22	-5.518	21.728	-13.012	-7.639	53.935	-16.853	7.88	-5.608	-7.286	12.609	-50.564	-34.339
135	135	0.7035	-4.401	17.527	-0.256	-5.505	22.649	-12.863	-7.554	55.05	-17.003	7.902	-5.484	-7.332	12.735	-50.632	-34.353
136	136	0.70875	-4.334	17.566	-0.282	-5.479	23.576	-12.742	-7.477	56.086	-17.137	8.007	-5.435	-7.214	12.963	-50.667	-34.208
137	137	0.714	-4.251	17.615	-0.301	-5.43	24.499	-12.632	-7.412	57.031	-17.267	8.102	-5.389	-6.9	13.172	-50.66	-33.867
138	138	0.71925	-4.154	17.675	-0.312	-5.362	25.423	-12.542	-7.364	57.899	-17.349	8.138	-5.368	-6.42	13.334	-50.674	-33.309
139	139	0.7245	-4.047	17.741	-0.311	-5.285	26.341	-12.452	-7.297	58.673	-17.395	8.292	-5.406	-5.94	13.609	-50.599	-32.729
140	140	0.72975	-3.934	17.811	-0.298	-5.199	27.247	-12.34	-7.207	59.351	-17.39	8.527	-5.481	-5.481	13.944	-50.444	-32.117
141	141	0.735	-3.815	17.885	-0.277	-5.098	28.151	-12.232	-7.125	59.96	-17.298	8.781	-5.549	-5.066	14.269	-50.228	-31.46
142	142	0.74025	-3.691	17.962	-0.259	-4.978	29.065	-12.158	-7.077	60.535	-17.097	9.055	-5.573	-4.752	14.578	-49.933	-30.811
143	143	0.7455	-3.564	18.041	-0.252	-4.828	29.983	-12.058	-7.019	61.049	-16.826	9.233	-5.501	-4.523	14.75	-49.55	-30.152
144	144	0.75075	-3.439	18.117	-0.263	-4.656	30.897	-11.93	-6.944	61.498	-16.468	9.37	-5.356	-4.462	14.843	-49.054	-29.566
145	145	0.756	-3.326	18.185	-0.275	-4.489	31.795	-11.769	-6.834	61.877	-16.078	9.536	-5.242	-4.558	14.961	-48.496	-29.106
146	146	0.76125	-3.229	18.241	-0.279	-4.334	32.667	-11.554	-6.687	62.181	-15.709	9.746	-5.211	-4.741	15.126	-47.92	-28.735
147	147	0.7665	-3.146	18.287	-0.282	-4.182	33.516	-11.3	-6.507	62.401	-15.33	9.654	-5.045	-4.904	14.969	-47.304	-28.298
148	148	0.77175	-3.064	18.332	-0.298	-4.009	34.343	-10.963	-6.259	62.528	-15.017	9.447	-4.717	-5.137	14.639	-46.494	-27.97
149	149	0.777	-2.979	18.375	-0.327	-3.81	35.155	-10.655	-6.053	62.562	-14.773	9.199	-4.392	-5.381	14.26	-45.616	-27.738
150	150	0.78225	-2.9	18.414	-0.344	-3.614	35.948	-10.358	-5.861	62.519	-14.656	8.998	-4.225	-5.579	13.97	-44.783	-27.59
151	151	0.7875	-2.826	18.447	-0.355	-3.418	36.701	-9.989	-5.6	62.364	-14.672	9.018	-4.271	-5.835	13.941	-43.938	-27.621
152	152	0.79275	-2.745	18.482	-0.379	-3.19	37.452	-9.638	-5.392	62.149	-14.837	9.218	-4.232	-6.028	14.017	-42.859	-27.772
153	153	0.798	-2.654	18.52	-0.412	-2.928	38.19	-9.255	-5.18	61.832	-15.128	9.295	-4.092	-6.14	13.928	-41.654	-27.939
154	154	0.80325	-2.56	18.557	-0.427	-2.664	38.905	-8.823	-4.943	61.416	-15.648	9.168	-3.865	-6.027	13.602	-40.388	-28.061
155	155	0.8085	-2.463	18.593	-0.409	-2.43	39.599	-8.444	-4.729	60.906	-16.24	8.954	-3.755	-5.813	13.237	-39.197	-28.164
156	156	0.81375	-2.361	18.629	-0.376	-2.184	40.269	-8.104	-4.565	60.327	-16.873	8.75	-3.796	-5.466	12.923	-38.115	-28.163
157	157	0.819	-2.254	18.67	-0.329	-1.952	40.907	-7.743	-4.379	59.668	-17.521	8.736	-3.796	-5.167	12.744	-36.85	-28.24
158	158	0.82425	-2.15	18.723	-0.276	-1.744	41.525	-7.42	-4.231	58.937	-18.213	8.834	-3.759	-4.839	12.636	-35.45	-28.38
159	159	0.8295	-2.042	18.759	-0.233	-1.52	42.131	-7.163	-4.158	58.15	-18.844	8.805	-3.697	-4.524	12.395	-34.033	-28.486
160	160	0.83475	-1.927	18.794	-0.197	-1.277	42.699	-6.872	-4.081	57.277	-19.453	8.736	-3.652	-4.195	12.108	-32.613	-28.523
161	161	0.84	-1.812	18.829	-0.135	-1.047	43.235	-6.663	-4.08	56.34	-19.936	8.729	-3.64	-3.917	11.87	-31.174	-28.515
162	162	0.84525	-1.702	18.862	-0.032	-0.861	43.725	-6.453	-4.063	55.342	-20.341	8.719	-3.672	-3.662	11.638	-29.767	-28.439
163	163	0.8505	-1.594	18.894	0.093	-0.696	44.174	-6.238	-4.038	54.288	-20.662	8.67	-3.706	-3.444	11.368	-28.376	-28.3
164	164	0.85575	-1.488	18.927	0.212	-0.531	44.61	-6.111	-4.093	53.214	-20.85	8.737	-3.622	-3.317	11.15	-26.818	-28.181
165	165	0.861	-1.385	18.957	0.324	-0.368	45.027	-6.025	-4.193	52.115	-20.911	9.035	-3.53	-3.324	11.123	-25.133	-28.12
166	166	0.86625	-1.284	18.983	0.44	-0.218	45.405	-5.886	-4.262	50.955	-20.89	9.543	-3.616	-3.435	11.34	-23.486	-28.065
167	167	0.8715	-1.186	19.006	0.571	-0.087	45.751	-5.782	-4.348	49.739	-20.814	10.066	-3.802	-3.513	11.619	-21.91	-27.942
168	168	0.87675	-1.091	19.029	0.726	0.016	46.062	-5.72	-4.46	48.473	-20.656	10.596	-3.751	-3.561	11.812	-20.117	-27.73
169	169	0.882	-0.995	19.056	0.897	0.1	46.338	-5.683	-4.59	47.146	-20.444	11.037	-3.439	-3.522	11.826	-18.133	-27.378
170	170	0.88725	-0.898	19.083	1.079	0.169	46.566	-5.61	-4.678	45.756	-20.144	11.596	-2.908	-3.651	11.867	-15.872	-27.085
171	171	0.8925	-0.805	19.106	1.269	0.222	46.739	-5.517	-4.739	44.282	-19.883	12.185	-2.463	-3.741	11.991	-13.643	-26.779
172	172	0.89775	-0.729	19.117	1.462	0.241	46.877	-5.498	-4.831	42.765	-19.508	12.782	-2.154	-3.809	12.21	-11.54	-26.406
173	173	0.903	-0.662	19.128	1.668	0.239	46.982	-5.471	-4.908	41.188	-19.126	13.313	-2.104	-3.793	12.491	-9.703	-25.934
174	174	0.90825	-0.599	19.138	1.89	0.21	47.041	-5.387	-4.926	39.531	-18.714	13.777	-1.966	-3.891	12.691	-7.771	-25.496
175	175	0.9135	-0.539	19.145	2.135	0.159	47.062	-5.318	-4.935	37.812	-18.355	14.086	-1.769	-3.94	12.754	-5.83	-25.043
176	176	0.91875	-0.491	19.145	2.41	0.069	47.033	-5.22	-4.903	36.041	-17.984	14.388	-1.634	-4.023	12.854	-3.943	-24.579
177	177	0.924	-0.456	19.137	2.696	-0.047	46.969	-5.181	-4.891	34.254	-17.624	14.786	-1.662	-4.067	13.118	-2.176	-24.153
178	178	0.92925	-0.426	19.13	2.956	-0.159	46.873	-5.066	-4.833	32.437	-17.307	15.023	-1.666	-4.078	13.247	-0.466	-23.674
179	179	0.9345	-0.41	19.137	3.105	-0.186	46.804	-4.905	-4.813	30.637	-16.998	15.089	-1.61	-4.095	13.21	1.229	-23.209
180	180	0.93975	-0.436	19.142	3.259	-0.256	46.715	-4.712	-4.766	28.835	-16.787	15.057	-1.513	-4.079	13.093	2.926	-22.795
181	181	0.945	-0.469	19.149	3.411	-0.329	46.608	-4.555	-4.745	27.031	-16.667	14.94	-1.442	-3.967	12.913	4.554	-22.401
182	182	0.95025	-0.518	19.155	3.561	-0.404	46.466	-4.376	-4.738	25.21	-16.635	14.841	-1.506	-3.838	12.784	6.062	-22.073
183	183	0.9555	-0.577	19.143	3.732	-0.492	46.261	-4.218	-4.755	23.357	-16.722	14.814	-1.738	-3.662	12.765	7.447	-21.834
184	184	0.96075	-0.631	19.107	3.913	-0.578	45.998	-4.158	-4.806	21.491	-16.826	14.762	-2.073	-3.452	12.762	8.714	-21.661
185	185	0.966	-0.681	19.059	4.08	-0.645	45.693	-4.11	-4.867	19.626	-17.028	14.648	-2.345	-3.176	12.69	9.996	-21.524
186	186	0.97125	-0.735	19.01	4.233	-0.703	45.366	-4.072	-4.945	17.779	-17.371	14.578	-2.58	-2.805	12.644	11.309	-21.455
187	187	0.9765	-0.792	18.949	4.388	-0.765	45.013	-4.128	-5.061	15.968	-17.766	14.442	-2.856	-2.303	12.551	12.506	-21.392
188	188	0.98175	-0.845	18.873	4.581	-0.835	44.618	-4.306	-5.233	14.169	-18.152	14.307	-3.337	-1.693	12.513	13.46	-21.305
189	189	0.987	-0.891	18.785	4.787	-0.911	44.181	-4.511	-5.379	12.374	-18.579	14.086	-3.999	-1.05	12.484	14.188	-21.242
190	190	0.99225	-0.932	18.696	4.983	-0.965	43.739	-4.773	-5.537	10.621	-19.003	13.755	-4.777	-0.371	12.409	14.726	-21.193
191	191	0.9975	-0.965	18.606	5.174	-1	43.298	-5.069	-5.718	8.945	-19.441	13.456	-5.549	0.381	12.365	15.2	-21.115
192	192	1.00275	-0.992	18.514	5.389	-1.049	42.852	-5.448	-5.881	7.365	-19.835	13.124	-6.337	1.202	12.334	15.539	-20.977
193	193	1.008	-1.01	18.436	5.621	-1.095	42.42	-5.971	-6.05	5.902	-19.962	12.93	-7.047	1.867	12.406	15.87	-20.853
194	194	1.01325	-1.026	18.365	5.872	-1.154	42	-6.543	-6.187	4.588	-20.005	12.763	-7.63	2.491	12.479	16.181	-20.711
195	195	1.0185	-1.034	18.304	6.079	-1.167	41.619	-7.067	-6.307	3.471	-19.967	12.686	-8.053	3.01	12.586	16.498	-20.565
196	196	1.02375	-1.03	18.244	6.267	-1.153	41.299	-7.625	-6.421	2.589	-19.787	12.69	-8.288	3.344	12.697	16.844	-20.496
197	197	1.029	-1.002	18.191	6.426	-1.095	41.028	-8.104	-6.516	1.934	-19.551	12.708	-8.375	3.547	12.77	17.142	-20.413
198	198	1.03425	-0.967	18.156	6.602	-1.055	40.811	-8.51	-6.574	1.505	-19.309	12.754	-8.383	3.619	12.856	17.342	-20.356
199	199	1.0395	-0.931	18.142	6.755	-1.01	40.671	-8.887	-6.617	1.319	-19.056	12.856	-8.45	3.599	13.035	17.337	-20.364
200	200	1.04475	-0.905	18.098	6.925	-0.986	40.504	-9.158	-6.644	1.291	-18.945	13.047	-8.505	3.55	13.307	17.243	-20.422
201	201	1.05	-0.869	18.063	7.079	-0.96	40.346	-9.298	-6.617	1.422	-18.943	13.239	-8.556	3.454	13.62	17.017	-20.499
