# Supplementary material for: Gait phenotypes in paediatric hereditary spastic paraplegia revealed by dynamic time warping analysis and random forests
Source: PLoS One. 2018 Mar 8;13(3):e0192345. doi: 10.1371/journal.pone.0192345 (PMC5843164; doi:10.1371/journal.pone.0192345)
Supplement: S1 Data — (ZIP) [file pone.0192345.s008.zip › HSP/Left.SR.HSP8.3.csv]

	Epoch	Time	Pelvic.obliquity	Pelvic.tilt	Pelvic rotation	Hip.abd.add	Hip.flexion	Hip.rotation	Knee.abd.add	Knee.flexion	Knee.rotation	Ankle.abd.add	Ankle.flexion	Ankle.rotation	Forefoot.abd.add	Forefoot.flexion	Forefoot.rotation
1	1	0	-3.374	17.415	1.294	-1.545	38.016	-5.26	-5.467	6.345	-19.055	9.123	-6.044	-3.948	7.689	12.761	-29.515
2	2	0.00588	-3.36	17.448	1.404	-1.539	38.115	-5.514	-5.361	7.526	-18.594	9.726	-6.332	-4.005	8.637	11.637	-29.254
3	3	0.01176	-3.307	17.451	1.527	-1.505	38.16	-5.894	-5.296	8.709	-18.034	9.955	-6.4	-3.943	9.163	10.463	-28.82
4	4	0.01764	-3.227	17.441	1.653	-1.448	38.14	-6.249	-5.278	9.832	-17.554	10.259	-6.201	-3.849	9.599	9.573	-28.381
5	5	0.02352	-3.118	17.419	1.781	-1.359	38.04	-6.537	-5.296	10.811	-17.205	10.762	-5.905	-3.727	10.125	8.944	-27.974
6	6	0.0294	-3.003	17.381	1.906	-1.253	37.848	-6.734	-5.332	11.496	-16.911	11.47	-5.594	-3.628	10.772	8.636	-27.582
7	7	0.03528	-2.882	17.307	2.013	-1.118	37.532	-6.8	-5.351	11.732	-16.597	11.909	-5.366	-3.596	11.166	8.473	-27.112
8	8	0.04116	-2.772	17.206	2.107	-0.975	37.097	-6.739	-5.34	11.505	-16.327	11.88	-5.474	-3.565	11.236	8.149	-26.569
9	9	0.04704	-2.652	17.094	2.19	-0.814	36.608	-6.5	-5.282	11.045	-16.165	11.372	-5.934	-3.706	10.978	7.509	-26.115
10	10	0.05292	-2.55	16.989	2.254	-0.656	36.141	-6.111	-5.216	10.627	-15.998	10.833	-6.502	-4.15	10.686	6.767	-25.838
11	11	0.0588	-2.463	16.872	2.282	-0.49	35.695	-5.645	-5.16	10.374	-15.747	10.316	-6.952	-4.807	10.338	6.024	-25.643
12	12	0.06468	-2.402	16.728	2.27	-0.32	35.245	-5.025	-5.102	10.367	-15.505	9.99	-7.187	-5.602	10.068	5.353	-25.488
13	13	0.07056	-2.36	16.55	2.237	-0.161	34.787	-4.271	-5.028	10.644	-15.334	9.895	-6.988	-6.449	9.858	4.945	-25.352
14	14	0.07644	-2.347	16.361	2.174	-0.023	34.354	-3.406	-4.923	11.17	-15.284	10.106	-6.307	-7.288	9.795	4.934	-25.265
15	15	0.08232	-2.359	16.16	2.1	0.106	33.923	-2.517	-4.804	11.77	-15.258	10.317	-5.473	-8.11	9.718	5.019	-25.177
16	16	0.0882	-2.372	15.957	2.016	0.235	33.442	-1.628	-4.646	12.21	-15.332	10.433	-4.797	-8.858	9.648	5.038	-25.129
17	17	0.09408	-2.357	15.748	1.929	0.381	32.857	-0.767	-4.46	12.354	-15.576	10.298	-4.291	-9.423	9.437	4.993	-25.082
18	18	0.09996	-2.313	15.522	1.836	0.558	32.187	0.012	-4.297	12.272	-15.881	10.042	-4.006	-9.839	9.188	4.834	-25.026
19	19	0.10584	-2.253	15.277	1.745	0.743	31.472	0.701	-4.159	12.101	-16.267	9.76	-3.909	-10.078	8.972	4.543	-24.958
20	20	0.11172	-2.173	15.043	1.673	0.935	30.76	1.335	-4.036	11.905	-16.811	9.517	-3.84	-10.187	8.805	4.265	-24.956
21	21	0.1176	-2.071	14.829	1.643	1.127	30.08	1.869	-3.945	11.754	-17.405	9.4	-3.649	-10.22	8.71	4.127	-24.986
22	22	0.12348	-1.951	14.626	1.661	1.303	29.434	2.168	-3.873	11.642	-17.908	9.318	-3.46	-10.197	8.662	3.977	-25.057
23	23	0.12936	-1.825	14.449	1.723	1.456	28.83	2.268	-3.817	11.542	-18.258	9.235	-3.255	-10.123	8.62	3.825	-25.081
24	24	0.13524	-1.705	14.322	1.834	1.563	28.29	2.199	-3.761	11.428	-18.426	9.133	-3	-10.098	8.552	3.729	-25.108
25	25	0.14112	-1.586	14.249	2.018	1.622	27.822	1.904	-3.717	11.322	-18.327	8.955	-2.656	-10.155	8.394	3.679	-25.106
26	26	0.147	-1.452	14.223	2.265	1.66	27.41	1.486	-3.665	11.221	-18.015	8.701	-2.375	-10.334	8.192	3.526	-25.074
27	27	0.15288	-1.309	14.24	2.539	1.703	27.079	0.983	-3.639	11.17	-17.644	8.491	-2.112	-10.526	8.024	3.359	-25.055
28	28	0.15876	-1.146	14.291	2.824	1.751	26.811	0.45	-3.6	11.161	-17.202	8.323	-1.791	-10.789	7.884	3.252	-25.052
29	29	0.16464	-0.968	14.371	3.116	1.821	26.587	-0.065	-3.575	11.181	-16.791	8.256	-1.411	-11.047	7.812	3.231	-25.046
30	30	0.17052	-0.763	14.47	3.415	1.924	26.389	-0.621	-3.576	11.207	-16.352	8.225	-1.071	-11.331	7.773	3.188	-25.064
31	31	0.1764	-0.549	14.599	3.695	2.044	26.222	-1.05	-3.57	11.217	-16.082	8.277	-0.808	-11.567	7.815	3.129	-25.099
32	32	0.18228	-0.343	14.715	3.956	2.178	26.03	-1.385	-3.57	11.198	-15.927	8.227	-0.553	-11.727	7.764	3.037	-25.095
33	33	0.18816	-0.184	14.806	4.186	2.298	25.786	-1.625	-3.573	11.138	-15.894	8.132	-0.28	-11.817	7.666	2.963	-25.092
34	34	0.19404	-0.076	14.857	4.39	2.388	25.459	-1.705	-3.556	11.017	-16.007	7.978	0.047	-11.864	7.503	2.946	-25.083
35	35	0.19992	-0.02	14.865	4.571	2.442	25.073	-1.704	-3.539	10.879	-16.237	7.827	0.315	-11.788	7.346	2.876	-25.029
36	36	0.2058	-0.019	14.831	4.747	2.446	24.638	-1.677	-3.518	10.752	-16.43	7.794	0.452	-11.772	7.321	2.72	-25.007
37	37	0.21168	-0.087	14.776	4.906	2.402	24.155	-1.576	-3.494	10.594	-16.664	7.802	0.637	-11.825	7.319	2.651	-25.066
38	38	0.21756	-0.211	14.699	5.04	2.316	23.632	-1.454	-3.477	10.412	-16.89	7.732	0.923	-11.829	7.22	2.653	-25.088
39	39	0.22344	-0.376	14.599	5.15	2.192	23.078	-1.328	-3.451	10.214	-17.112	7.719	1.12	-11.802	7.197	2.605	-25.11
40	40	0.22932	-0.55	14.485	5.251	2.076	22.509	-1.235	-3.44	10.013	-17.263	7.609	1.316	-11.775	7.089	2.511	-25.096
41	41	0.2352	-0.736	14.385	5.343	1.95	21.96	-1.176	-3.436	9.822	-17.323	7.457	1.611	-11.794	6.925	2.49	-25.078
42	42	0.24108	-0.94	14.307	5.423	1.805	21.442	-1.119	-3.442	9.634	-17.396	7.412	1.836	-11.839	6.857	2.462	-25.122
43	43	0.24696	-1.131	14.247	5.502	1.659	20.953	-1.191	-3.449	9.445	-17.345	7.323	2.035	-11.873	6.763	2.392	-25.154
44	44	0.25284	-1.298	14.193	5.57	1.536	20.471	-1.324	-3.47	9.251	-17.281	7.326	2.217	-11.864	6.748	2.346	-25.194
45	45	0.25872	-1.452	14.157	5.604	1.439	20.026	-1.508	-3.509	9.077	-17.158	7.394	2.37	-11.885	6.792	2.298	-25.282
46	46	0.2646	-1.589	14.146	5.606	1.367	19.623	-1.735	-3.558	8.918	-17.02	7.473	2.504	-11.825	6.847	2.229	-25.342
47	47	0.27048	-1.717	14.163	5.585	1.311	19.247	-1.992	-3.618	8.745	-16.867	7.615	2.678	-11.741	6.948	2.239	-25.415
48	48	0.27636	-1.835	14.184	5.541	1.273	18.874	-2.242	-3.674	8.569	-16.68	7.706	2.836	-11.698	7.01	2.21	-25.503
49	49	0.28224	-1.946	14.215	5.47	1.24	18.515	-2.468	-3.71	8.39	-16.494	7.663	2.988	-11.578	6.966	2.116	-25.509
50	50	0.28812	-2.032	14.247	5.376	1.24	18.178	-2.743	-3.766	8.24	-16.271	7.675	3.184	-11.475	6.948	2.079	-25.558
51	51	0.294	-2.108	14.281	5.25	1.254	17.848	-3.008	-3.814	8.095	-16.016	7.565	3.451	-11.414	6.807	2.058	-25.628
52	52	0.29988	-2.183	14.319	5.1	1.267	17.519	-3.236	-3.829	7.955	-15.784	7.413	3.64	-11.354	6.664	1.939	-25.709
53	53	0.30576	-2.254	14.366	4.941	1.292	17.204	-3.455	-3.852	7.819	-15.585	7.319	3.754	-11.252	6.59	1.768	-25.783
54	54	0.31164	-2.315	14.412	4.774	1.327	16.888	-3.624	-3.883	7.66	-15.489	7.309	3.905	-11.102	6.561	1.697	-25.872
55	55	0.31752	-2.381	14.442	4.588	1.352	16.579	-3.757	-3.893	7.537	-15.394	7.244	4.208	-10.915	6.457	1.731	-25.902
56	56	0.3234	-2.445	14.459	4.4	1.379	16.282	-3.879	-3.895	7.468	-15.261	7.19	4.482	-10.775	6.376	1.714	-25.931
57	57	0.32928	-2.482	14.48	4.221	1.422	15.989	-4.053	-3.891	7.392	-15.104	7.082	4.691	-10.619	6.268	1.612	-25.955
58	58	0.33516	-2.488	14.517	4.046	1.499	15.692	-4.206	-3.897	7.269	-15.012	7.004	4.811	-10.495	6.194	1.469	-26.049
59	59	0.34104	-2.478	14.575	3.887	1.577	15.386	-4.282	-3.868	7.122	-15.017	6.844	4.934	-10.363	6.058	1.292	-26.136
60	60	0.34692	-2.473	14.652	3.757	1.636	15.101	-4.331	-3.822	7.009	-15.05	6.771	5.044	-10.254	6.01	1.113	-26.228
61	61	0.3528	-2.457	14.737	3.645	1.71	14.824	-4.438	-3.814	6.907	-14.996	6.791	5.246	-10.152	6.002	1.046	-26.275
62	62	0.35868	-2.428	14.836	3.538	1.796	14.57	-4.569	-3.819	6.828	-14.889	6.796	5.515	-10.068	5.958	1.019	-26.3
63	63	0.36456	-2.383	14.95	3.451	1.875	14.332	-4.739	-3.794	6.766	-14.715	6.719	5.857	-10.034	5.842	1.008	-26.322
64	64	0.37044	-2.342	15.083	3.381	1.951	14.11	-4.872	-3.759	6.704	-14.595	6.595	6.134	-10.019	5.707	0.917	-26.367
65	65	0.37632	-2.29	15.224	3.331	2.026	13.902	-4.987	-3.71	6.655	-14.523	6.502	6.291	-10.007	5.636	0.72	-26.428
66	66	0.3822	-2.233	15.38	3.279	2.106	13.729	-5.05	-3.668	6.651	-14.518	6.465	6.491	-9.983	5.591	0.567	-26.493
67	67	0.38808	-2.151	15.551	3.233	2.201	13.589	-5.1	-3.618	6.688	-14.485	6.432	6.785	-10.013	5.527	0.485	-26.556
68	68	0.39396	-2.058	15.739	3.178	2.298	13.487	-5.164	-3.569	6.763	-14.445	6.489	7.09	-10.022	5.536	0.436	-26.615
69	69	0.39984	-1.973	15.934	3.115	2.38	13.416	-5.246	-3.519	6.893	-14.346	6.581	7.383	-10.026	5.583	0.356	-26.635
70	70	0.40572	-1.888	16.129	3.038	2.462	13.387	-5.355	-3.461	7.085	-14.219	6.509	7.734	-10.005	5.48	0.234	-26.634
71	71	0.4116	-1.799	16.345	2.94	2.551	13.412	-5.405	-3.404	7.332	-14.141	6.398	8.14	-10.012	5.324	0.135	-26.665
72	72	0.41748	-1.704	16.552	2.833	2.65	13.449	-5.374	-3.348	7.61	-14.173	6.336	8.523	-9.973	5.207	0.024	-26.685
73	73	0.42336	-1.613	16.761	2.728	2.732	13.493	-5.332	-3.27	7.921	-14.172	6.311	8.883	-9.979	5.145	-0.114	-26.71
74	74	0.42924	-1.527	16.97	2.618	2.796	13.558	-5.393	-3.201	8.276	-14.021	6.413	9.237	-10.031	5.202	-0.225	-26.743
75	75	0.43512	-1.455	17.174	2.503	2.849	13.623	-5.413	-3.139	8.648	-13.863	6.535	9.584	-10.13	5.275	-0.34	-26.782
76	76	0.441	-1.39	17.356	2.375	2.903	13.695	-5.436	-3.068	9.067	-13.722	6.441	9.957	-10.182	5.162	-0.549	-26.797
77	77	0.44688	-1.331	17.528	2.244	2.957	13.78	-5.485	-3.016	9.538	-13.5	6.323	10.315	-10.286	5.042	-0.809	-26.808
78	78	0.45276	-1.287	17.687	2.116	3	13.856	-5.551	-2.977	10.019	-13.301	6.198	10.678	-10.34	4.904	-1.077	-26.804
79	79	0.45864	-1.27	17.84	1.991	3.013	13.911	-5.556	-2.925	10.487	-13.183	6.106	11.021	-10.385	4.796	-1.346	-26.82
80	80	0.46452	-1.271	17.984	1.871	3.001	13.953	-5.536	-2.865	10.954	-13.064	6.005	11.377	-10.451	4.68	-1.608	-26.832
81	81	0.4704	-1.269	18.123	1.753	2.987	13.978	-5.532	-2.788	11.405	-12.913	5.795	11.692	-10.548	4.496	-1.949	-26.858
82	82	0.47628	-1.271	18.254	1.635	2.966	13.998	-5.639	-2.727	11.863	-12.647	5.545	12.021	-10.603	4.282	-2.31	-26.839
83	83	0.48216	-1.27	18.393	1.545	2.937	13.993	-5.677	-2.657	12.284	-12.532	5.488	12.289	-10.645	4.229	-2.632	-26.87
84	84	0.48804	-1.263	18.536	1.502	2.89	13.976	-5.754	-2.569	12.689	-12.455	5.419	12.581	-10.669	4.154	-2.938	-26.916
85	85	0.49392	-1.237	18.677	1.488	2.853	13.946	-5.906	-2.493	13.076	-12.328	5.324	12.851	-10.691	4.062	-3.275	-26.952
86	86	0.4998	-1.197	18.819	1.476	2.838	13.899	-6.043	-2.432	13.431	-12.223	5.214	13.081	-10.707	3.954	-3.645	-26.984
87	87	0.50568	-1.153	18.955	1.464	2.822	13.827	-6.146	-2.362	13.756	-12.156	5.138	13.296	-10.714	3.874	-3.999	-27.015
88	88	0.51156	-1.133	19.069	1.448	2.777	13.716	-6.26	-2.302	14.052	-12.038	5.25	13.444	-10.767	3.972	-4.32	-27.069
89	89	0.51744	-1.13	19.166	1.414	2.709	13.59	-6.367	-2.238	14.363	-11.928	5.44	13.471	-10.775	4.17	-4.733	-27.106
90	90	0.52332	-1.125	19.257	1.366	2.655	13.468	-6.485	-2.21	14.687	-11.801	5.682	13.386	-10.737	4.427	-5.24	-27.1
91	91	0.5292	-1.131	19.335	1.308	2.6	13.332	-6.569	-2.208	15.005	-11.686	5.918	13.329	-10.706	4.651	-5.719	-27.085
92	92	0.53508	-1.17	19.388	1.23	2.517	13.158	-6.631	-2.223	15.297	-11.593	6.205	13.247	-10.615	4.906	-6.19	-27.034
93	93	0.54096	-1.243	19.414	1.122	2.406	12.956	-6.716	-2.251	15.589	-11.454	6.4	13.1	-10.441	5.103	-6.774	-26.913
94	94	0.54684	-1.34	19.419	0.983	2.279	12.73	-6.713	-2.272	15.874	-11.373	6.707	12.718	-10.297	5.458	-7.524	-26.835
95	95	0.55272	-1.453	19.407	0.823	2.132	12.506	-6.709	-2.296	16.194	-11.236	7.015	12.343	-10.184	5.821	-8.281	-26.758
96	96	0.5586	-1.589	19.377	0.636	1.964	12.277	-6.679	-2.302	16.539	-11.101	7.232	11.942	-10.056	6.129	-9.114	-26.671
97	97	0.56448	-1.748	19.326	0.417	1.783	12.043	-6.662	-2.317	16.908	-10.961	7.328	11.558	-9.886	6.332	-10	-26.574
98	98	0.57036	-1.923	19.26	0.17	1.593	11.803	-6.63	-2.324	17.287	-10.839	7.305	11.221	-9.691	6.427	-10.892	-26.48
99	99	0.57624	-2.105	19.183	-0.109	1.401	11.577	-6.62	-2.336	17.689	-10.71	7.198	10.841	-9.506	6.468	-11.86	-26.437
100	100	0.58212	-2.295	19.093	-0.43	1.202	11.364	-6.591	-2.34	18.123	-10.57	7.101	10.384	-9.314	6.558	-12.903	-26.402
101	101	0.588	-2.487	18.997	-0.786	1.013	11.178	-6.62	-2.38	18.61	-10.367	6.821	9.929	-9.025	6.5	-14.059	-26.273
102	102	0.59388	-2.689	18.89	-1.177	0.824	11.022	-6.685	-2.45	19.157	-10.095	6.486	9.492	-8.771	6.398	-15.241	-26.17
103	103	0.59976	-2.897	18.772	-1.61	0.637	10.9	-6.781	-2.553	19.759	-9.778	6.126	8.986	-8.516	6.303	-16.513	-26.079
104	104	0.60564	-3.1	18.651	-2.076	0.456	10.812	-6.92	-2.675	20.411	-9.455	5.785	8.322	-8.219	6.288	-17.945	-26.004
105	105	0.61152	-3.294	18.53	-2.564	0.307	10.767	-7.125	-2.845	21.122	-9.091	5.289	7.53	-7.934	6.196	-19.583	-25.953
106	106	0.6174	-3.482	18.408	-3.081	0.172	10.766	-7.352	-3.065	21.89	-8.663	4.837	6.788	-7.661	6.137	-21.175	-25.879
107	107	0.62328	-3.666	18.282	-3.599	0.045	10.807	-7.607	-3.339	22.717	-8.212	4.365	6.12	-7.358	6.031	-22.727	-25.756
108	108	0.62916	-3.851	18.152	-4.077	-0.092	10.876	-7.936	-3.648	23.592	-7.734	3.858	5.486	-7.082	5.891	-24.28	-25.646
109	109	0.63504	-4.054	18.005	-4.489	-0.274	10.947	-8.301	-3.948	24.487	-7.268	3.401	4.825	-6.882	5.82	-25.837	-25.592
110	110	0.64092	-4.282	17.839	-4.829	-0.52	11.03	-8.722	-4.222	25.428	-6.795	3.01	4.091	-6.844	5.861	-27.44	-25.675
111	111	0.6468	-4.534	17.653	-5.096	-0.828	11.133	-9.132	-4.444	26.44	-6.396	2.644	3.375	-6.965	5.954	-29.033	-25.906
112	112	0.65268	-4.793	17.459	-5.317	-1.165	11.267	-9.552	-4.66	27.514	-6.074	2.456	2.738	-7.174	6.19	-30.491	-26.269
113	113	0.65856	-5.05	17.263	-5.489	-1.513	11.423	-9.93	-4.847	28.622	-5.891	2.379	2.139	-7.446	6.524	-31.864	-26.744
114	114	0.66444	-5.298	17.067	-5.593	-1.882	11.605	-10.291	-4.998	29.758	-5.844	2.428	1.519	-7.729	6.981	-33.192	-27.288
115	115	0.67032	-5.519	16.885	-5.632	-2.252	11.829	-10.651	-5.114	30.928	-5.967	2.574	0.972	-7.987	7.508	-34.392	-27.924
116	116	0.6762	-5.686	16.734	-5.631	-2.576	12.124	-11.056	-5.216	32.15	-6.191	2.476	0.599	-8.169	7.799	-35.537	-28.568
117	117	0.68208	-5.799	16.613	-5.599	-2.856	12.481	-11.426	-5.287	33.408	-6.569	2.46	0.275	-8.322	8.161	-36.583	-29.275
118	118	0.68796	-5.884	16.507	-5.549	-3.114	12.89	-11.801	-5.372	34.694	-7.021	2.5	-0.222	-8.404	8.631	-37.749	-29.946
119	119	0.69384	-5.948	16.412	-5.498	-3.35	13.356	-12.171	-5.461	36.023	-7.553	2.471	-0.887	-8.436	9.127	-39.095	-30.603
120	120	0.69972	-5.986	16.332	-5.465	-3.538	13.885	-12.515	-5.578	37.374	-8.162	2.38	-1.595	-8.431	9.597	-40.485	-31.253
121	121	0.7056	-6.007	16.261	-5.451	-3.686	14.457	-12.807	-5.697	38.733	-8.86	2.151	-2.355	-8.354	9.99	-41.967	-31.845
122	122	0.71148	-6.014	16.197	-5.442	-3.819	15.064	-13.059	-5.799	40.115	-9.553	1.88	-3.129	-8.309	10.378	-43.474	-32.402
123	123	0.71736	-5.998	16.147	-5.436	-3.91	15.7	-13.278	-5.91	41.518	-10.217	1.565	-3.858	-8.329	10.72	-44.97	-32.932
124	124	0.72324	-5.953	16.114	-5.43	-3.95	16.373	-13.503	-6.048	42.945	-10.788	1.162	-4.318	-8.538	10.88	-46.279	-33.547
125	125	0.72912	-5.893	16.09	-5.425	-3.955	17.065	-13.7	-6.189	44.377	-11.299	0.799	-4.485	-8.964	10.944	-47.297	-34.316
126	126	0.735	-5.825	16.071	-5.421	-3.941	17.77	-13.892	-6.339	45.786	-11.739	0.491	-4.43	-9.577	10.95	-48.06	-35.22
127	127	0.74088	-5.749	16.057	-5.41	-3.903	18.479	-14.076	-6.475	47.145	-12.128	0.094	-4.172	-10.361	10.796	-48.651	-36.243
128	128	0.74676	-5.653	16.054	-5.364	-3.833	19.174	-14.228	-6.587	48.403	-12.44	-0.197	-3.776	-11.321	10.628	-48.993	-37.348
129	129	0.75264	-5.549	16.057	-5.29	-3.755	19.859	-14.385	-6.694	49.546	-12.755	-0.403	-3.318	-12.236	10.465	-49.135	-38.428
130	130	0.75852	-5.438	16.065	-5.199	-3.664	20.542	-14.545	-6.81	50.576	-13.093	-0.493	-2.871	-13.027	10.36	-49.117	-39.426
131	131	0.7644	-5.318	16.077	-5.094	-3.559	21.23	-14.735	-6.96	51.5	-13.516	-0.65	-2.501	-13.52	10.198	-49.114	-40.213
132	132	0.77028	-5.195	16.093	-4.95	-3.457	21.905	-14.936	-7.109	52.303	-14.05	-0.818	-2.263	-13.7	10.043	-49.137	-40.78
133	133	0.77616	-5.077	16.105	-4.765	-3.375	22.553	-15.077	-7.206	52.972	-14.69	-0.905	-2.039	-13.544	9.9	-49.009	-41.096
134	134	0.78204	-4.96	16.119	-4.56	-3.295	23.173	-15.123	-7.238	53.5	-15.421	-0.932	-1.947	-12.998	9.803	-48.844	-41.061
135	135	0.78792	-4.841	16.133	-4.344	-3.207	23.783	-15.131	-7.254	53.916	-16.162	-0.96	-1.956	-12.217	9.708	-48.672	-40.777
136	136	0.7938	-4.725	16.146	-4.107	-3.127	24.375	-15.078	-7.216	54.258	-16.754	-0.971	-2.085	-11.444	9.65	-48.535	-40.303
137	137	0.79968	-4.603	16.165	-3.85	-3.046	24.971	-15.006	-7.148	54.567	-17.127	-0.994	-2.214	-10.752	9.567	-48.373	-39.673
138	138	0.80556	-4.466	16.193	-3.585	-2.943	25.576	-14.887	-7.046	54.838	-17.3	-0.959	-2.292	-10.2	9.478	-48.097	-38.962
139	139	0.81144	-4.323	16.225	-3.319	-2.819	26.184	-14.737	-6.932	55.067	-17.213	-1.044	-2.283	-9.837	9.228	-47.784	-38.159
140	140	0.81732	-4.175	16.26	-3.067	-2.663	26.798	-14.499	-6.776	55.255	-16.851	-1.128	-2.213	-9.809	8.918	-47.377	-37.372
141	141	0.8232	-4.034	16.292	-2.858	-2.469	27.422	-14.087	-6.539	55.417	-16.31	-1.224	-2.138	-10.052	8.567	-46.937	-36.587
142	142	0.82908	-3.907	16.324	-2.686	-2.262	28.072	-13.62	-6.304	55.571	-15.637	-1.21	-1.961	-10.474	8.248	-46.31	-35.863
143	143	0.83496	-3.791	16.362	-2.524	-2.056	28.724	-13.123	-6.065	55.68	-14.88	-1.141	-1.67	-11.055	7.916	-45.507	-35.228
144	144	0.84084	-3.691	16.403	-2.364	-1.852	29.363	-12.528	-5.764	55.719	-14.086	-1.213	-1.403	-11.743	7.47	-44.749	-34.605
145	145	0.84672	-3.599	16.45	-2.22	-1.641	30.023	-11.926	-5.501	55.685	-13.416	-1.332	-1.248	-12.31	7.006	-44.035	-33.981
146	146	0.8526	-3.505	16.499	-2.106	-1.391	30.699	-11.27	-5.263	55.58	-13.004	-1.322	-1.139	-12.737	6.631	-43.208	-33.452
147	147	0.85848	-3.393	16.538	-2.009	-1.103	31.353	-10.571	-5.029	55.384	-12.849	-1.206	-1.062	-13.022	6.328	-42.274	-33.023
148	148	0.86436	-3.274	16.57	-1.912	-0.804	31.98	-9.836	-4.792	55.095	-12.878	-1.089	-1.088	-13.15	6.035	-41.362	-32.59
149	149	0.87024	-3.151	16.606	-1.805	-0.506	32.58	-9.064	-4.538	54.689	-13.16	-0.977	-1.198	-13.06	5.743	-40.446	-32.165
150	150	0.87612	-3.022	16.643	-1.705	-0.203	33.167	-8.313	-4.32	54.205	-13.653	-0.845	-1.221	-12.771	5.427	-39.372	-31.782
151	151	0.882	-2.881	16.698	-1.607	0.126	33.741	-7.527	-4.111	53.613	-14.377	-0.696	-1.159	-12.335	5.074	-38.128	-31.458
152	152	0.88788	-2.76	16.754	-1.502	0.426	34.288	-6.731	-3.903	52.944	-15.211	-0.634	-1.087	-11.787	4.646	-36.869	-31.125
153	153	0.89376	-2.658	16.808	-1.376	0.692	34.822	-6.056	-3.807	52.207	-16.079	-0.596	-1.136	-11.138	4.227	-35.68	-30.781
154	154	0.89964	-2.562	16.868	-1.236	0.945	35.343	-5.448	-3.785	51.408	-16.958	-0.372	-1.261	-10.529	3.984	-34.426	-30.517
155	155	0.90552	-2.472	16.936	-1.087	1.184	35.854	-4.894	-3.82	50.56	-17.739	-0.04	-1.42	-10.019	3.841	-33.114	-30.282
156	156	0.9114	-2.391	17.033	-0.927	1.398	36.365	-4.348	-3.859	49.65	-18.357	0.215	-1.576	-9.605	3.64	-31.804	-29.981
157	157	0.91728	-2.316	17.137	-0.752	1.594	36.863	-3.835	-3.922	48.681	-18.868	0.441	-1.729	-9.277	3.421	-30.467	-29.668
158	158	0.92316	-2.257	17.254	-0.551	1.738	37.347	-3.4	-4.014	47.683	-19.247	0.697	-1.763	-9.019	3.212	-29	-29.351
159	159	0.92904	-2.201	17.365	-0.351	1.867	37.807	-3.036	-4.158	46.653	-19.476	1.079	-1.726	-8.844	3.101	-27.396	-29.019
160	160	0.93492	-2.136	17.482	-0.169	2.017	38.26	-2.757	-4.382	45.589	-19.538	1.512	-1.656	-8.735	3.03	-25.718	-28.642
161	161	0.9408	-2.068	17.603	0.006	2.181	38.702	-2.541	-4.673	44.48	-19.499	1.968	-1.469	-8.671	2.945	-23.896	-28.247
162	162	0.94668	-1.996	17.724	0.192	2.328	39.106	-2.306	-4.951	43.309	-19.436	2.624	-1.231	-8.589	3.027	-21.911	-27.794
163	163	0.95256	-1.907	17.83	0.372	2.483	39.461	-2.051	-5.197	42.089	-19.344	3.333	-0.99	-8.506	3.19	-19.89	-27.29
164	164	0.95844	-1.822	17.944	0.538	2.63	39.797	-1.802	-5.437	40.827	-19.159	3.96	-0.727	-8.444	3.312	-17.881	-26.726
165	165	0.96432	-1.757	18.06	0.691	2.756	40.107	-1.507	-5.66	39.514	-18.962	4.706	-0.439	-8.375	3.551	-15.779	-26.128
166	166	0.9702	-1.701	18.169	0.831	2.864	40.392	-1.247	-5.901	38.163	-18.717	5.52	-0.15	-8.262	3.884	-13.643	-25.484
167	167	0.97608	-1.639	18.261	0.948	2.99	40.616	-0.94	-6.115	36.748	-18.427	6.299	0.161	-8.147	4.22	-11.497	-24.763
168	168	0.98196	-1.582	18.345	1.059	3.103	40.801	-0.606	-6.3	35.282	-18.1	7.012	0.59	-8.017	4.514	-9.266	-23.964
169	169	0.98784	-1.542	18.406	1.16	3.197	40.927	-0.219	-6.431	33.765	-17.772	7.52	1.036	-7.864	4.679	-7.102	-23.109
170	170	0.99372	-1.513	18.466	1.237	3.281	41.022	0.22	-6.506	32.202	-17.415	7.92	1.387	-7.739	4.836	-5.063	-22.237
171	171	0.9996	-1.482	18.529	1.296	3.356	41.083	0.704	-6.53	30.58	-17.078	8.374	1.578	-7.654	5.131	-3.136	-21.415
172	172	1.00548	-1.451	18.597	1.356	3.422	41.115	1.206	-6.537	28.905	-16.738	8.868	1.686	-7.622	5.52	-1.261	-20.635
173	173	1.01136	-1.423	18.66	1.418	3.473	41.092	1.761	-6.52	27.139	-16.442	9.413	1.762	-7.609	5.992	0.636	-19.877
174	174	1.01724	-1.416	18.748	1.479	3.492	41.064	2.291	-6.503	25.315	-16.139	9.772	1.934	-7.568	6.315	2.574	-19.113
175	175	1.02312	-1.412	18.847	1.543	3.498	41.004	2.84	-6.471	23.433	-15.881	10.002	2.177	-7.487	6.542	4.545	-18.327
176	176	1.029	-1.398	18.953	1.612	3.506	40.902	3.44	-6.433	21.495	-15.739	10.168	2.424	-7.419	6.727	6.522	-17.609
177	177	1.03488	-1.383	19.076	1.694	3.5	40.789	3.955	-6.449	19.523	-15.578	10.307	2.603	-7.39	6.902	8.431	-16.983
178	178	1.04076	-1.385	19.223	1.79	3.462	40.671	4.437	-6.494	17.515	-15.47	10.534	2.618	-7.421	7.186	10.232	-16.515
179	179	1.04664	-1.391	19.38	1.891	3.415	40.534	4.814	-6.62	15.489	-15.425	10.898	2.518	-7.356	7.589	11.948	-16.125
180	180	1.05252	-1.403	19.543	1.995	3.377	40.383	5.115	-6.81	13.469	-15.375	11.221	2.416	-7.236	7.941	13.618	-15.744
181	181	1.0584	-1.422	19.709	2.107	3.322	40.23	5.326	-7.026	11.487	-15.316	11.443	2.431	-7.104	8.175	15.332	-15.42
182	182	1.06428	-1.437	19.87	2.234	3.259	40.062	5.497	-7.251	9.538	-15.364	11.436	2.475	-6.915	8.176	16.977	-15.164
183	183	1.07016	-1.436	20.038	2.371	3.215	39.914	5.556	-7.492	7.668	-15.43	11.125	2.415	-6.711	7.898	18.381	-15.001
184	184	1.07604	-1.411	20.223	2.518	3.183	39.781	5.603	-7.721	5.869	-15.633	10.617	2.209	-6.527	7.447	19.542	-14.989
185	185	1.08192	-1.38	20.405	2.661	3.173	39.683	5.515	-7.961	4.215	-15.842	9.911	2.034	-6.34	6.791	20.58	-15.102
186	186	1.0878	-1.347	20.577	2.808	3.147	39.598	5.396	-8.15	2.686	-16.191	9.284	1.923	-6.18	6.209	21.616	-15.41
187	187	1.09368	-1.316	20.752	2.952	3.115	39.544	5.274	-8.298	1.298	-16.695	8.643	1.827	-5.982	5.621	22.556	-15.836
188	188	1.09956	-1.277	20.935	3.102	3.078	39.527	5.097	-8.415	0.054	-17.256	8.009	1.692	-5.793	5.047	23.341	-16.366
189	189	1.10544	-1.224	21.111	3.245	3.047	39.528	4.879	-8.496	-1.056	-17.891	7.341	1.547	-5.641	4.449	23.992	-17.038
190	190	1.11132	-1.169	21.289	3.37	3.033	39.558	4.677	-8.554	-2.005	-18.665	6.597	1.459	-5.466	3.771	24.54	-17.804
191	191	1.1172	-1.114	21.445	3.458	3.049	39.624	4.376	-8.579	-2.749	-19.365	5.878	1.403	-5.294	3.123	24.945	-18.61
192	192	1.12308	-1.062	21.587	3.549	3.035	39.73	3.971	-8.548	-3.304	-19.999	5.413	1.217	-5.136	2.751	25.141	-19.458
193	193	1.12896	-1.007	21.714	3.659	3.005	39.859	3.431	-8.506	-3.688	-20.504	5.229	0.898	-5.007	2.665	25.147	-20.317
194	194	1.13484	-0.946	21.836	3.767	2.982	40.007	2.761	-8.447	-3.915	-20.831	5.347	0.584	-4.944	2.859	25.115	-21.175
195	195	1.14072	-0.891	21.969	3.848	2.971	40.186	2.04	-8.376	-3.975	-21.019	5.597	0.454	-4.875	3.126	25.152	-21.941
196	196	1.1466	-0.842	22.102	3.928	2.958	40.409	1.269	-8.318	-3.837	-21.013	5.939	0.453	-4.835	3.421	25.182	-22.573
197	197	1.15248	-0.8	22.237	4.034	2.901	40.667	0.465	-8.222	-3.533	-20.878	6.251	0.465	-4.842	3.7	25.078	-23.125
198	198	1.15836	-0.753	22.371	4.148	2.836	40.942	-0.325	-8.11	-3.097	-20.648	6.613	0.429	-4.938	4.055	24.841	-23.637
199	199	1.16424	-0.719	22.513	4.271	2.738	41.23	-1.093	-7.994	-2.558	-20.329	7.178	0.373	-5.104	4.6	24.577	-24.112
200	200	1.17012	-0.701	22.656	4.409	2.607	41.508	-1.862	-7.88	-1.956	-19.931	7.84	0.314	-5.281	5.236	24.281	-24.521
201	201	1.176	-0.696	22.798	4.548	2.474	41.757	-2.545	-7.795	-1.325	-19.525	8.622	0.295	-5.483	5.962	24.031	-24.871
