# Supplementary material for: Gait phenotypes in paediatric hereditary spastic paraplegia revealed by dynamic time warping analysis and random forests
Source: PLoS One. 2018 Mar 8;13(3):e0192345. doi: 10.1371/journal.pone.0192345 (PMC5843164; doi:10.1371/journal.pone.0192345)
Supplement: S1 Data — (ZIP) [file pone.0192345.s008.zip › HSP/Left.SR.HSP8.4.csv]

	Epoch	Time	Pelvic.obliquity	Pelvic.tilt	Pelvic rotation	Hip.abd.add	Hip.flexion	Hip.rotation	Knee.abd.add	Knee.flexion	Knee.rotation	Ankle.abd.add	Ankle.flexion	Ankle.rotation	Forefoot.abd.add	Forefoot.flexion	Forefoot.rotation
1	1	0	4.056	21.505	11.221	-1.12	50.067	-3.517	-4.412	14.534	-17.767	11.005	-8.824	-4.251	10.8	8.04	-14.575
2	2	0.00568	4.184	21.474	11.267	-1.17	49.817	-3.107	-4.021	14.997	-17.957	11.109	-9.14	-4.742	10.94	7.101	-14.731
3	3	0.01136	4.31	21.454	11.284	-1.188	49.601	-2.917	-3.658	15.528	-17.995	11.095	-9.674	-5.174	11.044	5.851	-14.901
4	4	0.01704	4.435	21.444	11.269	-1.166	49.427	-2.968	-3.363	16.098	-17.927	11.081	-10.474	-5.474	11.224	4.314	-15.082
5	5	0.02272	4.571	21.443	11.211	-1.092	49.315	-3.233	-3.132	16.694	-17.677	11.079	-11.154	-5.782	11.419	2.918	-15.309
6	6	0.0284	4.723	21.467	11.082	-0.945	49.334	-3.592	-2.947	17.38	-17.273	10.905	-11.258	-6.197	11.361	2.061	-15.605
7	7	0.03408	4.913	21.504	10.865	-0.686	49.526	-4.063	-2.829	18.307	-16.741	10.453	-10.685	-6.664	10.931	1.705	-15.935
8	8	0.03976	5.101	21.552	10.532	-0.326	49.892	-4.514	-2.728	19.604	-16.161	9.899	-9.562	-7.202	10.335	1.659	-16.322
9	9	0.04544	5.283	21.583	10.114	0.127	50.321	-4.957	-2.685	21.169	-15.532	9.563	-8.139	-7.652	9.899	1.761	-16.6
10	10	0.05112	5.462	21.596	9.631	0.674	50.722	-5.382	-2.741	22.776	-14.94	9.556	-6.735	-7.861	9.767	1.858	-16.681
11	11	0.0568	5.642	21.577	9.107	1.298	50.995	-5.682	-2.854	24.178	-14.442	9.676	-5.607	-7.996	9.77	1.823	-16.67
12	12	0.06248	5.815	21.53	8.571	1.957	51.121	-5.765	-2.954	25.297	-14.047	9.683	-4.766	-8.195	9.677	1.648	-16.625
13	13	0.06816	5.986	21.464	8.073	2.588	51.135	-5.58	-2.947	26.222	-13.755	9.574	-4.019	-8.549	9.471	1.464	-16.572
14	14	0.07384	6.172	21.387	7.628	3.172	51.085	-5.189	-2.808	27.097	-13.487	9.498	-3.214	-9.115	9.285	1.361	-16.544
15	15	0.07952	6.346	21.3	7.27	3.651	50.989	-4.704	-2.545	28.004	-13.232	9.376	-2.269	-9.796	9.065	1.327	-16.535
16	16	0.0852	6.51	21.2	6.98	4.05	50.831	-4.219	-2.217	28.906	-13	9.294	-1.278	-10.451	8.91	1.306	-16.517
17	17	0.09088	6.657	21.108	6.787	4.332	50.628	-3.735	-1.824	29.761	-12.77	9.304	-0.3	-11.113	8.869	1.292	-16.498
18	18	0.09656	6.812	21.038	6.707	4.506	50.417	-3.352	-1.423	30.539	-12.548	9.298	0.611	-11.701	8.835	1.247	-16.458
19	19	0.10224	6.97	21.001	6.756	4.552	50.213	-3.067	-0.998	31.208	-12.366	9.247	1.402	-12.224	8.793	1.143	-16.433
20	20	0.10792	7.143	20.993	6.912	4.507	50.007	-2.934	-0.591	31.771	-12.196	9.168	2.132	-12.667	8.748	1.037	-16.424
21	21	0.1136	7.334	21.019	7.151	4.402	49.803	-2.989	-0.249	32.249	-12.04	9.025	2.885	-12.978	8.643	0.98	-16.409
22	22	0.11928	7.548	21.074	7.436	4.279	49.601	-3.268	-0.02	32.628	-11.881	8.896	3.612	-13.128	8.545	0.963	-16.384
23	23	0.12496	7.762	21.16	7.752	4.125	49.397	-3.72	0.129	32.886	-11.786	8.76	4.22	-13.097	8.449	0.917	-16.38
24	24	0.13064	7.985	21.259	8.055	4.004	49.181	-4.219	0.217	33.045	-11.808	8.715	4.69	-12.945	8.426	0.837	-16.41
25	25	0.13632	8.212	21.368	8.346	3.912	48.974	-4.769	0.232	33.186	-11.842	8.88	5.109	-12.771	8.57	0.79	-16.475
26	26	0.142	8.427	21.47	8.625	3.835	48.767	-5.323	0.211	33.333	-11.874	9.032	5.549	-12.587	8.684	0.763	-16.534
27	27	0.14768	8.596	21.559	8.888	3.747	48.544	-5.823	0.195	33.488	-11.865	9.059	6.048	-12.419	8.678	0.754	-16.554
28	28	0.15336	8.705	21.623	9.12	3.653	48.283	-6.215	0.201	33.638	-11.784	8.994	6.571	-12.369	8.594	0.748	-16.578
29	29	0.15904	8.753	21.654	9.322	3.562	47.954	-6.479	0.22	33.75	-11.652	8.886	7.059	-12.424	8.47	0.712	-16.597
30	30	0.16472	8.733	21.658	9.491	3.464	47.571	-6.599	0.272	33.832	-11.475	8.745	7.487	-12.575	8.334	0.622	-16.605
31	31	0.1704	8.657	21.642	9.638	3.357	47.152	-6.588	0.352	33.899	-11.247	8.714	7.89	-12.863	8.311	0.554	-16.637
32	32	0.17608	8.541	21.607	9.768	3.244	46.698	-6.406	0.491	33.948	-11.069	8.734	8.273	-13.215	8.344	0.494	-16.673
33	33	0.18176	8.403	21.561	9.89	3.14	46.215	-6.115	0.659	33.976	-10.92	8.736	8.664	-13.612	8.359	0.442	-16.701
34	34	0.18744	8.259	21.513	10	3.056	45.71	-5.743	0.843	33.96	-10.863	8.674	9.029	-13.976	8.308	0.368	-16.718
35	35	0.19312	8.109	21.474	10.104	2.977	45.189	-5.31	1.051	33.878	-10.939	8.49	9.389	-14.218	8.137	0.289	-16.693
36	36	0.1988	7.961	21.438	10.212	2.891	44.65	-4.908	1.26	33.744	-11.049	8.226	9.782	-14.403	7.897	0.247	-16.668
37	37	0.20448	7.814	21.418	10.325	2.797	44.11	-4.536	1.454	33.555	-11.222	7.928	10.129	-14.481	7.62	0.182	-16.617
38	38	0.21016	7.699	21.394	10.452	2.725	43.552	-4.281	1.575	33.332	-11.382	7.849	10.336	-14.493	7.531	0.056	-16.556
39	39	0.21584	7.613	21.37	10.581	2.673	42.995	-4.135	1.638	33.094	-11.518	7.9	10.457	-14.49	7.554	-0.103	-16.53
40	40	0.22152	7.532	21.346	10.7	2.634	42.437	-4.063	1.656	32.849	-11.64	7.991	10.593	-14.445	7.606	-0.227	-16.51
41	41	0.2272	7.429	21.327	10.803	2.578	41.886	-4.047	1.648	32.613	-11.712	8.039	10.739	-14.372	7.622	-0.354	-16.486
42	42	0.23288	7.319	21.308	10.903	2.508	41.333	-4.105	1.61	32.38	-11.72	8.054	10.894	-14.282	7.606	-0.485	-16.451
43	43	0.23856	7.223	21.292	11.026	2.431	40.773	-4.177	1.582	32.114	-11.762	7.962	11.083	-14.146	7.488	-0.597	-16.39
44	44	0.24424	7.142	21.272	11.181	2.33	40.199	-4.336	1.559	31.819	-11.733	7.883	11.3	-14.051	7.4	-0.659	-16.357
45	45	0.24992	7.053	21.251	11.331	2.228	39.619	-4.438	1.548	31.509	-11.716	7.881	11.497	-13.99	7.379	-0.704	-16.328
46	46	0.2556	6.947	21.243	11.466	2.112	39.055	-4.552	1.517	31.208	-11.709	8.009	11.646	-13.908	7.468	-0.757	-16.32
47	47	0.26128	6.83	21.251	11.59	1.988	38.499	-4.596	1.531	30.888	-11.737	8.131	11.77	-13.87	7.564	-0.819	-16.351
48	48	0.26696	6.716	21.265	11.716	1.866	37.946	-4.629	1.556	30.549	-11.793	8.153	11.856	-13.821	7.57	-0.936	-16.377
49	49	0.27264	6.618	21.284	11.847	1.75	37.389	-4.637	1.601	30.179	-11.909	8.19	11.928	-13.723	7.583	-1.044	-16.382
50	50	0.27832	6.525	21.313	11.971	1.638	36.841	-4.631	1.656	29.796	-12.03	8.21	12.013	-13.633	7.584	-1.135	-16.388
51	51	0.284	6.43	21.356	12.066	1.549	36.301	-4.538	1.734	29.39	-12.258	8.169	12.103	-13.473	7.522	-1.226	-16.37
52	52	0.28968	6.344	21.41	12.127	1.485	35.777	-4.457	1.804	28.996	-12.472	8.071	12.231	-13.276	7.406	-1.307	-16.325
53	53	0.29536	6.284	21.474	12.169	1.455	35.278	-4.412	1.843	28.619	-12.623	8.013	12.341	-13.137	7.328	-1.396	-16.304
54	54	0.30104	6.247	21.544	12.21	1.438	34.796	-4.42	1.875	28.252	-12.755	7.97	12.446	-13.004	7.265	-1.487	-16.311
55	55	0.30672	6.215	21.63	12.249	1.419	34.336	-4.434	1.913	27.888	-12.885	7.971	12.497	-12.889	7.253	-1.615	-16.343
56	56	0.3124	6.177	21.737	12.274	1.402	33.906	-4.474	1.926	27.552	-12.943	7.989	12.558	-12.81	7.26	-1.742	-16.373
57	57	0.31808	6.139	21.854	12.284	1.384	33.507	-4.585	1.905	27.254	-12.932	8.085	12.68	-12.751	7.33	-1.796	-16.43
58	58	0.32376	6.078	21.977	12.276	1.342	33.118	-4.686	1.911	26.975	-12.886	8.02	12.882	-12.691	7.265	-1.829	-16.473
59	59	0.32944	6	22.104	12.243	1.297	32.741	-4.775	1.922	26.71	-12.807	7.844	13.061	-12.639	7.109	-1.918	-16.508
60	60	0.33512	5.918	22.239	12.194	1.251	32.382	-4.932	1.898	26.463	-12.71	7.708	13.199	-12.518	6.978	-2.045	-16.53
61	61	0.3408	5.84	22.378	12.133	1.215	32.037	-5.115	1.851	26.243	-12.554	7.665	13.386	-12.457	6.93	-2.106	-16.585
62	62	0.34648	5.755	22.521	12.049	1.18	31.704	-5.282	1.817	26.032	-12.411	7.67	13.548	-12.399	6.933	-2.178	-16.668
63	63	0.35216	5.661	22.662	11.934	1.146	31.375	-5.43	1.796	25.829	-12.295	7.646	13.622	-12.307	6.915	-2.343	-16.759
64	64	0.35784	5.567	22.797	11.801	1.122	31.047	-5.559	1.787	25.638	-12.159	7.539	13.666	-12.241	6.834	-2.569	-16.855
65	65	0.36352	5.477	22.931	11.67	1.099	30.726	-5.716	1.775	25.467	-12.019	7.395	13.748	-12.173	6.713	-2.779	-16.965
66	66	0.3692	5.396	23.057	11.541	1.08	30.396	-5.841	1.792	25.29	-11.948	7.196	13.903	-12.089	6.532	-2.929	-17.094
67	67	0.37488	5.319	23.182	11.379	1.076	30.075	-5.975	1.814	25.124	-11.854	6.989	14.097	-11.992	6.354	-3.045	-17.223
68	68	0.38056	5.233	23.317	11.178	1.107	29.765	-6.065	1.822	24.957	-11.795	6.844	14.273	-11.909	6.235	-3.158	-17.392
69	69	0.38624	5.121	23.423	10.955	1.125	29.448	-6.128	1.833	24.82	-11.757	6.678	14.434	-11.833	6.088	-3.294	-17.592
70	70	0.39192	4.978	23.542	10.712	1.106	29.137	-6.123	1.883	24.674	-11.762	6.608	14.563	-11.807	6.039	-3.416	-17.864
71	71	0.3976	4.827	23.658	10.454	1.077	28.833	-6.139	1.929	24.544	-11.721	6.469	14.724	-11.776	5.924	-3.533	-18.123
72	72	0.40328	4.686	23.766	10.175	1.066	28.525	-6.137	1.966	24.417	-11.691	6.318	14.849	-11.727	5.791	-3.69	-18.367
73	73	0.40896	4.547	23.866	9.865	1.086	28.227	-6.103	1.995	24.319	-11.699	6.141	15.014	-11.655	5.622	-3.834	-18.612
74	74	0.41464	4.38	23.97	9.521	1.099	27.955	-6.064	1.996	24.262	-11.674	6.038	15.176	-11.591	5.518	-3.971	-18.866
75	75	0.42032	4.207	24.069	9.164	1.108	27.677	-6.003	1.997	24.208	-11.646	6.042	15.282	-11.522	5.518	-4.132	-19.109
76	76	0.426	4.051	24.172	8.794	1.132	27.412	-5.956	1.984	24.162	-11.586	6.144	15.348	-11.447	5.608	-4.305	-19.331
77	77	0.43168	3.912	24.285	8.408	1.183	27.161	-5.879	1.953	24.112	-11.59	6.259	15.433	-11.332	5.682	-4.45	-19.546
78	78	0.43736	3.774	24.406	8	1.24	26.927	-5.79	1.912	24.08	-11.559	6.434	15.539	-11.245	5.806	-4.561	-19.762
79	79	0.44304	3.639	24.527	7.581	1.292	26.707	-5.697	1.864	24.079	-11.474	6.739	15.51	-11.21	6.072	-4.773	-19.987
80	80	0.44872	3.524	24.65	7.155	1.363	26.499	-5.574	1.816	24.091	-11.417	7.043	15.468	-11.168	6.328	-5.004	-20.2
81	81	0.4544	3.414	24.777	6.717	1.438	26.302	-5.403	1.779	24.111	-11.431	7.404	15.411	-11.083	6.623	-5.234	-20.408
82	82	0.46008	3.307	24.904	6.268	1.525	26.103	-5.233	1.719	24.139	-11.379	7.689	15.45	-10.989	6.841	-5.41	-20.541
83	83	0.46576	3.228	25.025	5.821	1.632	25.905	-5.12	1.633	24.186	-11.276	7.937	15.493	-10.861	7.017	-5.615	-20.624
84	84	0.47144	3.189	25.131	5.391	1.764	25.692	-5.051	1.548	24.236	-11.129	8.121	15.511	-10.706	7.151	-5.879	-20.65
85	85	0.47712	3.166	25.218	4.975	1.906	25.458	-4.969	1.467	24.292	-11.025	8.279	15.382	-10.499	7.279	-6.314	-20.635
86	86	0.4828	3.139	25.289	4.573	2.037	25.214	-4.904	1.37	24.373	-10.873	8.495	15.151	-10.327	7.48	-6.846	-20.618
87	87	0.48848	3.124	25.343	4.197	2.169	24.949	-4.852	1.268	24.452	-10.708	8.678	14.92	-10.163	7.65	-7.397	-20.578
88	88	0.49416	3.109	25.389	3.852	2.281	24.661	-4.776	1.192	24.506	-10.576	8.676	14.627	-9.931	7.667	-8.075	-20.454
89	89	0.49984	3.1	25.402	3.531	2.387	24.334	-4.746	1.106	24.567	-10.396	8.584	14.303	-9.68	7.614	-8.833	-20.28
90	90	0.50552	3.067	25.392	3.232	2.465	23.994	-4.778	0.989	24.664	-10.129	8.349	14.066	-9.439	7.42	-9.583	-20.07
91	91	0.5112	3.021	25.36	2.967	2.508	23.626	-4.819	0.89	24.772	-9.858	8.03	13.861	-9.243	7.149	-10.339	-19.888
92	92	0.51688	2.954	25.316	2.745	2.508	23.243	-4.855	0.814	24.883	-9.61	7.728	13.555	-9.09	6.915	-11.19	-19.746
93	93	0.52256	2.88	25.256	2.552	2.486	22.84	-4.844	0.761	24.998	-9.441	7.519	13.177	-8.956	6.771	-12.086	-19.642
94	94	0.52824	2.795	25.187	2.413	2.421	22.429	-4.867	0.723	25.131	-9.265	7.321	12.792	-8.889	6.641	-12.994	-19.593
95	95	0.53392	2.709	25.109	2.306	2.335	22.02	-4.944	0.669	25.298	-9.07	7.268	12.401	-8.819	6.639	-13.884	-19.551
96	96	0.5396	2.622	25.032	2.22	2.238	21.615	-4.994	0.635	25.485	-8.931	7.115	12.052	-8.676	6.536	-14.791	-19.442
97	97	0.54528	2.538	24.957	2.128	2.149	21.225	-5.046	0.596	25.703	-8.788	6.877	11.745	-8.505	6.352	-15.707	-19.3
98	98	0.55096	2.455	24.895	2.059	2.054	20.865	-5.126	0.545	25.952	-8.641	6.747	11.393	-8.369	6.275	-16.643	-19.196
99	99	0.55664	2.369	24.846	2.005	1.947	20.536	-5.186	0.511	26.228	-8.517	6.542	10.947	-8.232	6.149	-17.706	-19.081
100	100	0.56232	2.291	24.806	1.95	1.848	20.235	-5.253	0.463	26.539	-8.405	6.392	10.404	-8.074	6.085	-18.864	-18.959
101	101	0.568	2.217	24.777	1.894	1.754	19.958	-5.355	0.402	26.867	-8.273	6.315	9.796	-7.933	6.106	-20.063	-18.866
102	102	0.57368	2.148	24.752	1.827	1.661	19.699	-5.474	0.34	27.231	-8.114	6.231	9.193	-7.8	6.13	-21.279	-18.778
103	103	0.57936	2.056	24.73	1.737	1.56	19.484	-5.599	0.248	27.675	-7.922	6.033	8.669	-7.637	6.035	-22.497	-18.643
104	104	0.58504	1.965	24.693	1.623	1.471	19.288	-5.737	0.135	28.178	-7.727	5.719	8.214	-7.459	5.82	-23.71	-18.513
105	105	0.59072	1.863	24.664	1.517	1.378	19.113	-5.902	0	28.707	-7.498	5.373	7.798	-7.348	5.574	-24.901	-18.43
106	106	0.5964	1.749	24.644	1.429	1.255	18.963	-6.147	-0.157	29.275	-7.213	5.083	7.331	-7.294	5.398	-26.142	-18.407
107	107	0.60208	1.604	24.62	1.37	1.089	18.833	-6.445	-0.341	29.883	-6.924	4.831	6.735	-7.272	5.273	-27.512	-18.439
108	108	0.60776	1.43	24.586	1.344	0.878	18.723	-6.795	-0.539	30.542	-6.634	4.519	6.113	-7.284	5.104	-28.942	-18.524
109	109	0.61344	1.221	24.548	1.373	0.606	18.626	-7.17	-0.727	31.223	-6.377	4.243	5.572	-7.351	4.955	-30.283	-18.683
110	110	0.61912	0.997	24.515	1.465	0.301	18.547	-7.571	-0.911	31.927	-6.14	3.929	5.033	-7.474	4.771	-31.643	-18.886
111	111	0.6248	0.768	24.486	1.666	-0.053	18.489	-8.034	-1.081	32.665	-5.922	3.513	4.47	-7.632	4.498	-33.076	-19.101
112	112	0.63048	0.553	24.459	1.946	-0.417	18.46	-8.57	-1.26	33.448	-5.73	3.126	3.897	-7.853	4.256	-34.525	-19.39
113	113	0.63616	0.363	24.426	2.31	-0.781	18.435	-9.105	-1.402	34.253	-5.623	2.909	3.301	-8.186	4.178	-35.948	-19.799
114	114	0.64184	0.202	24.39	2.769	-1.152	18.407	-9.65	-1.497	35.068	-5.597	2.738	2.619	-8.54	4.162	-37.443	-20.232
115	115	0.64752	0.07	24.356	3.326	-1.534	18.39	-10.217	-1.54	35.894	-5.689	2.542	1.84	-8.849	4.147	-39.039	-20.67
116	116	0.6532	-0.039	24.326	3.957	-1.914	18.396	-10.781	-1.556	36.731	-5.886	2.507	1.028	-9.187	4.279	-40.593	-21.174
117	117	0.65888	-0.13	24.306	4.633	-2.302	18.444	-11.301	-1.513	37.603	-6.183	2.54	0.166	-9.526	4.49	-42.166	-21.706
118	118	0.66456	-0.202	24.297	5.308	-2.66	18.57	-11.794	-1.486	38.526	-6.603	2.433	-0.821	-9.748	4.594	-43.898	-22.196
119	119	0.67024	-0.269	24.291	5.94	-3.002	18.766	-12.155	-1.412	39.508	-7.191	2.338	-1.965	-9.855	4.755	-45.766	-22.657
120	120	0.67592	-0.318	24.278	6.503	-3.299	19.032	-12.432	-1.349	40.556	-7.872	2.286	-3.175	-9.879	4.98	-47.674	-23.095
121	121	0.6816	-0.337	24.248	6.973	-3.515	19.362	-12.574	-1.289	41.645	-8.696	2.223	-4.511	-9.817	5.234	-49.678	-23.518
122	122	0.68728	-0.323	24.207	7.35	-3.654	19.768	-12.614	-1.249	42.789	-9.597	2.075	-5.919	-9.678	5.439	-51.761	-23.897
123	123	0.69296	-0.281	24.154	7.643	-3.732	20.25	-12.609	-1.239	44.007	-10.503	1.743	-7.251	-9.494	5.485	-53.843	-24.232
124	124	0.69864	-0.231	24.097	7.866	-3.776	20.802	-12.554	-1.253	45.314	-11.402	1.414	-8.332	-9.321	5.488	-55.698	-24.584
125	125	0.70432	-0.161	24.022	7.982	-3.738	21.413	-12.375	-1.275	46.705	-12.29	1.103	-9.08	-9.206	5.422	-57.247	-24.958
126	126	0.71	-0.12	23.957	8.028	-3.699	22.099	-12.13	-1.301	48.194	-13.086	0.766	-9.47	-9.191	5.239	-58.498	-25.362
127	127	0.71568	-0.097	23.906	8.031	-3.66	22.857	-11.885	-1.363	49.747	-13.738	0.5	-9.677	-9.345	5.056	-59.559	-25.834
128	128	0.72136	-0.101	23.879	8.04	-3.672	23.671	-11.669	-1.422	51.34	-14.225	0.274	-9.779	-9.653	4.87	-60.509	-26.34
129	129	0.72704	-0.127	23.867	8.047	-3.71	24.527	-11.475	-1.49	52.945	-14.549	0.146	-9.768	-10.115	4.725	-61.3	-26.876
130	130	0.73272	-0.186	23.871	8.042	-3.775	25.407	-11.254	-1.543	54.514	-14.754	0.2	-9.507	-10.695	4.655	-61.724	-27.44
131	131	0.7384	-0.253	23.888	8.025	-3.835	26.309	-11.076	-1.641	55.998	-14.833	0.285	-8.952	-11.317	4.512	-61.762	-27.977
132	132	0.74408	-0.312	23.911	8.006	-3.877	27.211	-10.91	-1.74	57.343	-14.824	0.32	-8.274	-11.936	4.281	-61.577	-28.438
133	133	0.74976	-0.341	23.942	8.001	-3.89	28.109	-10.76	-1.831	58.534	-14.781	0.293	-7.737	-12.397	4.026	-61.419	-28.69
134	134	0.75544	-0.345	23.982	8.019	-3.89	29.007	-10.657	-1.926	59.622	-14.688	0.239	-7.342	-12.735	3.787	-61.318	-28.77
135	135	0.76112	-0.309	24.021	8.063	-3.866	29.891	-10.618	-2.036	60.616	-14.572	0.291	-7.022	-12.943	3.663	-61.159	-28.711
136	136	0.7668	-0.241	24.045	8.134	-3.829	30.735	-10.547	-2.072	61.486	-14.451	0.335	-6.79	-13.004	3.552	-60.992	-28.47
137	137	0.77248	-0.153	24.061	8.229	-3.791	31.553	-10.422	-2.025	62.23	-14.304	0.308	-6.66	-12.936	3.4	-60.85	-28.036
138	138	0.77816	-0.046	24.074	8.333	-3.737	32.358	-10.281	-1.954	62.862	-14.161	0.325	-6.572	-12.728	3.288	-60.627	-27.457
139	139	0.78384	0.092	24.076	8.417	-3.635	33.147	-10.125	-1.86	63.389	-14.02	0.389	-6.464	-12.489	3.22	-60.27	-26.841
140	140	0.78952	0.258	24.057	8.497	-3.513	33.904	-9.959	-1.731	63.828	-13.817	0.541	-6.302	-12.294	3.221	-59.749	-26.211
141	141	0.7952	0.418	24.027	8.593	-3.427	34.643	-9.783	-1.542	64.189	-13.547	0.596	-6.139	-12.142	3.156	-59.197	-25.568
142	142	0.80088	0.565	23.983	8.693	-3.353	35.364	-9.612	-1.343	64.489	-13.208	0.564	-5.957	-12.106	3.022	-58.606	-24.975
143	143	0.80656	0.695	23.944	8.782	-3.296	36.083	-9.422	-1.127	64.721	-12.82	0.619	-5.757	-12.23	2.972	-57.898	-24.505
144	144	0.81224	0.816	23.916	8.846	-3.228	36.809	-9.178	-0.887	64.882	-12.441	0.703	-5.544	-12.463	2.951	-57.097	-24.14
145	145	0.81792	0.948	23.891	8.902	-3.15	37.536	-8.941	-0.643	64.972	-12.063	0.713	-5.316	-12.814	2.872	-56.243	-23.899
146	146	0.8236	1.086	23.867	8.973	-3.087	38.26	-8.789	-0.444	64.977	-11.691	0.631	-5.057	-13.227	2.726	-55.311	-23.764
147	147	0.82928	1.236	23.844	9.043	-3.017	38.967	-8.659	-0.257	64.893	-11.438	0.549	-4.755	-13.614	2.588	-54.263	-23.732
148	148	0.83496	1.364	23.824	9.089	-2.944	39.672	-8.517	-0.087	64.744	-11.312	0.463	-4.399	-13.986	2.458	-53.1	-23.816
149	149	0.84064	1.491	23.799	9.115	-2.857	40.362	-8.402	0.042	64.508	-11.344	0.374	-4.04	-14.26	2.34	-51.856	-23.977
150	150	0.84632	1.626	23.778	9.139	-2.758	41.036	-8.286	0.167	64.152	-11.548	0.211	-3.726	-14.405	2.169	-50.588	-24.173
151	151	0.852	1.778	23.76	9.169	-2.648	41.688	-8.167	0.296	63.684	-11.924	0.056	-3.487	-14.395	2.02	-49.302	-24.375
152	152	0.85768	1.936	23.745	9.197	-2.529	42.334	-8.048	0.397	63.127	-12.504	0.013	-3.316	-14.211	1.972	-47.959	-24.602
153	153	0.86336	2.083	23.732	9.208	-2.403	42.97	-7.942	0.457	62.482	-13.24	0.001	-3.197	-13.892	1.962	-46.577	-24.859
154	154	0.86904	2.222	23.708	9.195	-2.268	43.569	-7.802	0.543	61.743	-14.104	-0.1	-3.132	-13.456	1.904	-45.216	-25.118
155	155	0.87472	2.337	23.675	9.167	-2.135	44.13	-7.632	0.609	60.92	-15.063	-0.249	-3.118	-12.883	1.801	-43.866	-25.329
156	156	0.8804	2.442	23.647	9.163	-2.033	44.672	-7.499	0.636	60.038	-16.055	-0.33	-3.122	-12.281	1.751	-42.464	-25.564
157	157	0.88608	2.548	23.624	9.139	-1.907	45.191	-7.376	0.627	59.078	-16.981	-0.332	-3.093	-11.791	1.755	-40.949	-25.85
158	158	0.89176	2.659	23.607	9.086	-1.758	45.689	-7.259	0.597	58.056	-17.81	-0.333	-3.041	-11.411	1.751	-39.378	-26.163
159	159	0.89744	2.754	23.596	9.046	-1.637	46.166	-7.184	0.535	57.016	-18.479	-0.408	-2.945	-11.136	1.666	-37.802	-26.453
160	160	0.90312	2.822	23.588	9.037	-1.574	46.63	-7.201	0.407	55.987	-19.007	-0.434	-2.769	-10.944	1.599	-36.152	-26.752
161	161	0.9088	2.873	23.586	9.042	-1.533	47.082	-7.254	0.242	54.96	-19.443	-0.312	-2.517	-10.833	1.631	-34.377	-27.071
162	162	0.91448	2.934	23.58	9.047	-1.502	47.506	-7.36	0.061	53.908	-19.729	-0.172	-2.28	-10.783	1.683	-32.608	-27.346
163	163	0.92016	3	23.57	9.049	-1.465	47.898	-7.48	-0.14	52.825	-19.922	0.051	-2.16	-10.752	1.824	-30.909	-27.559
164	164	0.92584	3.066	23.547	9.046	-1.434	48.254	-7.637	-0.376	51.714	-20.043	0.389	-2.086	-10.684	2.063	-29.196	-27.705
165	165	0.93152	3.133	23.512	9.054	-1.406	48.568	-7.814	-0.624	50.575	-20.107	0.791	-1.979	-10.567	2.341	-27.423	-27.761
166	166	0.9372	3.197	23.472	9.065	-1.386	48.835	-7.978	-0.854	49.387	-20.11	1.259	-1.812	-10.393	2.652	-25.555	-27.707
167	167	0.94288	3.26	23.42	9.056	-1.349	49.059	-8.163	-1.117	48.145	-20.072	1.732	-1.602	-10.077	2.945	-23.628	-27.502
168	168	0.94856	3.327	23.355	9.038	-1.291	49.241	-8.363	-1.415	46.854	-20.026	2.176	-1.4	-9.587	3.195	-21.712	-27.127
169	169	0.95424	3.37	23.281	9.037	-1.272	49.356	-8.47	-1.643	45.483	-20.009	2.673	-1.276	-8.987	3.508	-19.829	-26.635
170	170	0.95992	3.388	23.207	9.059	-1.312	49.427	-8.54	-1.816	44.078	-19.849	3.247	-1.145	-8.449	3.896	-17.922	-26.064
171	171	0.9656	3.391	23.132	9.075	-1.364	49.462	-8.573	-1.958	42.632	-19.576	3.912	-1.01	-8.022	4.372	-15.974	-25.487
172	172	0.97128	3.386	23.058	9.099	-1.425	49.454	-8.534	-2.061	41.123	-19.235	4.752	-0.866	-7.752	4.993	-13.931	-24.957
173	173	0.97696	3.376	22.974	9.125	-1.487	49.395	-8.489	-2.171	39.552	-18.761	5.747	-0.695	-7.644	5.739	-11.787	-24.46
174	174	0.98264	3.358	22.883	9.154	-1.555	49.288	-8.424	-2.262	37.92	-18.158	6.724	-0.415	-7.694	6.448	-9.538	-23.981
175	175	0.98832	3.336	22.799	9.172	-1.613	49.159	-8.318	-2.33	36.249	-17.467	7.603	-0.005	-7.907	7.047	-7.2	-23.543
176	176	0.994	3.291	22.738	9.243	-1.747	49.008	-8.173	-2.342	34.541	-16.831	8.375	0.555	-8.118	7.53	-4.768	-23.114
177	177	0.99968	3.264	22.679	9.281	-1.824	48.813	-7.964	-2.328	32.777	-16.217	9.034	1.135	-8.429	7.929	-2.354	-22.735
178	178	1.00536	3.243	22.627	9.325	-1.898	48.606	-7.782	-2.338	30.981	-15.641	9.697	1.517	-8.755	8.386	-0.114	-22.42
179	179	1.01104	3.235	22.581	9.336	-1.929	48.395	-7.578	-2.381	29.129	-15.18	10.35	1.705	-9.055	8.857	1.981	-22.176
180	180	1.01672	3.227	22.532	9.397	-1.971	48.131	-7.353	-2.461	27.198	-14.896	11.009	1.774	-9.315	9.321	4.002	-22.005
181	181	1.0224	3.219	22.504	9.517	-2.048	47.838	-7.144	-2.571	25.207	-14.779	11.516	1.802	-9.446	9.63	5.937	-21.832
182	182	1.02808	3.211	22.503	9.639	-2.112	47.543	-6.914	-2.697	23.196	-14.843	11.691	1.787	-9.427	9.64	7.692	-21.637
183	183	1.03376	3.203	22.525	9.723	-2.117	47.254	-6.679	-2.899	21.194	-15.041	11.527	1.841	-9.263	9.297	9.357	-21.405
184	184	1.03944	3.194	22.552	9.794	-2.094	46.951	-6.457	-3.16	19.218	-15.342	11.474	1.849	-9.1	9.034	10.995	-21.295
185	185	1.04512	3.182	22.578	9.918	-2.108	46.621	-6.292	-3.47	17.242	-15.75	11.511	1.772	-8.88	8.839	12.574	-21.26
186	186	1.0508	3.17	22.6	10.065	-2.118	46.265	-6.153	-3.828	15.263	-16.233	11.551	1.578	-8.607	8.65	14.028	-21.258
187	187	1.05648	3.149	22.625	10.204	-2.132	45.892	-5.96	-4.18	13.317	-16.801	11.566	1.372	-8.327	8.442	15.424	-21.296
188	188	1.06216	3.128	22.644	10.343	-2.151	45.509	-5.714	-4.517	11.448	-17.42	11.519	1.241	-8.093	8.169	16.804	-21.371
189	189	1.06784	3.108	22.653	10.511	-2.204	45.121	-5.476	-4.829	9.664	-18.081	11.379	1.153	-7.814	7.822	18.113	-21.427
190	190	1.07352	3.086	22.654	10.682	-2.282	44.715	-5.207	-5.089	7.94	-18.787	11.14	0.983	-7.514	7.442	19.244	-21.479
191	191	1.0792	3.067	22.651	10.862	-2.373	44.306	-4.991	-5.332	6.304	-19.437	10.965	0.76	-7.248	7.16	20.259	-21.562
192	192	1.08488	3.067	22.647	10.993	-2.403	43.925	-4.826	-5.6	4.797	-20.006	10.927	0.564	-6.994	7.005	21.244	-21.648
193	193	1.09056	3.065	22.647	11.101	-2.428	43.583	-4.648	-5.823	3.445	-20.597	10.86	0.347	-6.743	6.869	22.079	-21.766
194	194	1.09624	3.045	22.634	11.179	-2.451	43.258	-4.494	-6.015	2.256	-21.109	10.796	0.081	-6.497	6.777	22.731	-21.871
195	195	1.10192	3.014	22.601	11.255	-2.488	42.941	-4.376	-6.162	1.247	-21.506	10.712	-0.191	-6.307	6.7	23.208	-21.958
196	196	1.1076	2.98	22.549	11.335	-2.537	42.646	-4.286	-6.264	0.447	-21.837	10.702	-0.47	-6.187	6.718	23.539	-22.074
197	197	1.11328	2.946	22.466	11.393	-2.568	42.379	-4.226	-6.347	-0.104	-22.095	10.808	-0.675	-6.104	6.83	23.79	-22.19
198	198	1.11896	2.887	22.368	11.454	-2.625	42.154	-4.25	-6.391	-0.4	-22.202	11.007	-0.866	-6.047	7.039	23.877	-22.275
199	199	1.12464	2.831	22.248	11.469	-2.638	41.942	-4.284	-6.381	-0.464	-22.228	11.234	-1.039	-6.007	7.311	23.777	-22.327
200	200	1.13032	2.784	22.109	11.44	-2.587	41.764	-4.358	-6.373	-0.3	-22.13	11.541	-1.353	-5.95	7.707	23.37	-22.314
201	201	1.136	2.749	21.938	11.364	-2.483	41.585	-4.355	-6.332	0.058	-22.033	11.766	-1.848	-5.866	8.109	22.577	-22.221
