# Supplementary material for: Gait phenotypes in paediatric hereditary spastic paraplegia revealed by dynamic time warping analysis and random forests
Source: PLoS One. 2018 Mar 8;13(3):e0192345. doi: 10.1371/journal.pone.0192345 (PMC5843164; doi:10.1371/journal.pone.0192345)
Supplement: S1 Data — (ZIP) [file pone.0192345.s008.zip › HSP/Left.SR.HSP8.5.csv]

	Epoch	Time	Pelvic.obliquity	Pelvic.tilt	Pelvic rotation	Hip.abd.add	Hip.flexion	Hip.rotation	Knee.abd.add	Knee.flexion	Knee.rotation	Ankle.abd.add	Ankle.flexion	Ankle.rotation	Forefoot.abd.add	Forefoot.flexion	Forefoot.rotation
1	1	0	0.941	16.203	6.758	1.681	37.118	-8.144	-6.974	1.744	-16.886	12.036	-2.346	-5.244	9.815	21.273	-24.575
2	2	0.0055	0.977	16.235	6.897	1.762	37.027	-8.328	-6.953	1.952	-16.807	12.28	-2.426	-5.4	10.206	20.964	-24.704
3	3	0.011	1.001	16.253	7.014	1.856	36.934	-8.398	-6.936	2.314	-16.699	12.477	-2.571	-5.508	10.593	20.408	-24.646
4	4	0.0165	1.019	16.228	7.136	1.933	36.801	-8.206	-6.899	2.81	-16.857	12.674	-3.088	-5.463	11.106	19.371	-24.437
5	5	0.022	1.029	16.21	7.265	1.991	36.674	-7.946	-6.842	3.406	-16.968	12.86	-3.83	-5.466	11.676	18.002	-24.151
6	6	0.0275	1.04	16.188	7.375	2.047	36.527	-7.519	-6.773	3.999	-17.12	13.195	-4.779	-5.54	12.412	16.49	-23.833
7	7	0.033	1.076	16.161	7.481	2.121	36.359	-7.055	-6.7	4.5	-17.215	13.462	-5.929	-5.611	13.113	14.799	-23.399
8	8	0.0385	1.186	16.11	7.558	2.279	36.177	-6.566	-6.619	4.913	-17.235	13.47	-7.036	-5.605	13.549	13.077	-22.734
9	9	0.044	1.391	16.047	7.579	2.569	36.004	-6.051	-6.557	5.272	-17.097	13.382	-7.627	-5.619	13.711	11.823	-21.874
10	10	0.0495	1.677	15.949	7.543	2.985	35.838	-5.502	-6.531	5.653	-16.811	13.298	-7.632	-5.68	13.671	11.105	-20.865
11	11	0.055	2.014	15.809	7.467	3.456	35.667	-4.89	-6.479	6.146	-16.501	13.415	-7.529	-5.827	13.773	10.489	-19.867
12	12	0.0605	2.357	15.649	7.362	3.947	35.511	-4.166	-6.393	6.846	-16.094	13.732	-7.582	-6.182	14.068	9.616	-18.886
13	13	0.066	2.664	15.467	7.201	4.428	35.35	-3.273	-6.258	7.734	-15.776	14.178	-7.667	-6.546	14.472	8.591	-17.894
14	14	0.0715	2.885	15.283	6.987	4.866	35.212	-2.36	-6.096	8.749	-15.348	14.667	-7.55	-7.046	14.863	7.691	-16.997
15	15	0.077	3.031	15.083	6.743	5.248	35.048	-1.298	-5.901	9.747	-14.967	15.065	-7.253	-7.603	15.121	6.973	-16.123
16	16	0.0825	3.119	14.92	6.503	5.557	34.883	-0.288	-5.682	10.642	-14.439	15.23	-6.926	-8.28	15.152	6.295	-15.308
17	17	0.088	3.195	14.76	6.302	5.829	34.666	0.658	-5.456	11.39	-13.918	15.376	-6.649	-9.044	15.18	5.688	-14.646
18	18	0.0935	3.238	14.617	6.123	6.067	34.413	1.575	-5.252	12.017	-13.534	15.605	-6.392	-9.745	15.3	5.187	-14.11
19	19	0.099	3.257	14.48	5.975	6.277	34.13	2.456	-5.063	12.539	-13.371	15.683	-6.103	-10.279	15.303	4.771	-13.656
20	20	0.1045	3.265	14.35	5.883	6.44	33.836	3.238	-4.865	12.987	-13.406	15.675	-5.821	-10.713	15.262	4.417	-13.367
21	21	0.11	3.293	14.241	5.864	6.588	33.54	3.78	-4.702	13.385	-13.439	15.55	-5.549	-11.067	15.134	4.05	-13.159
22	22	0.1155	3.344	14.169	5.906	6.711	33.251	4.081	-4.562	13.718	-13.55	15.401	-5.25	-11.24	15.016	3.736	-13.03
23	23	0.121	3.404	14.158	5.99	6.828	32.954	4.264	-4.477	13.909	-13.789	15.305	-4.891	-11.286	14.961	3.581	-12.995
24	24	0.1265	3.491	14.148	6.137	6.916	32.655	4.233	-4.407	14.021	-13.957	15.056	-4.489	-11.255	14.778	3.483	-12.954
25	25	0.132	3.61	14.165	6.326	7.021	32.373	3.939	-4.395	14.052	-14.013	14.662	-4.127	-11.116	14.478	3.353	-12.893
26	26	0.1375	3.796	14.178	6.546	7.185	32.09	3.473	-4.428	14.029	-14.075	14.312	-3.86	-10.883	14.236	3.177	-12.855
27	27	0.143	4.02	14.214	6.737	7.427	31.822	2.963	-4.522	13.978	-14.112	14.031	-3.628	-10.619	14.047	2.995	-12.809
28	28	0.1485	4.292	14.245	6.894	7.722	31.566	2.451	-4.606	13.949	-14.127	13.852	-3.363	-10.406	13.95	2.864	-12.809
29	29	0.154	4.603	14.282	7.016	8.051	31.348	1.877	-4.665	13.971	-14.021	13.663	-3.049	-10.288	13.85	2.755	-12.852
30	30	0.1595	4.916	14.327	7.095	8.405	31.144	1.337	-4.726	14.026	-13.764	13.462	-2.699	-10.329	13.721	2.656	-12.904
31	31	0.165	5.188	14.363	7.118	8.739	30.911	0.967	-4.752	14.073	-13.473	13.245	-2.318	-10.507	13.567	2.596	-12.97
32	32	0.1705	5.399	14.381	7.108	9.037	30.631	0.778	-4.751	14.111	-13.243	13.173	-1.932	-10.767	13.546	2.588	-13.075
33	33	0.176	5.525	14.41	7.067	9.242	30.357	0.721	-4.701	14.175	-13.031	13.045	-1.406	-11.019	13.469	2.692	-13.138
34	34	0.1815	5.579	14.468	7.006	9.363	30.065	0.846	-4.593	14.202	-12.965	13.011	-0.923	-11.24	13.493	2.791	-13.209
35	35	0.187	5.553	14.526	6.92	9.405	29.742	1.138	-4.442	14.195	-12.999	12.96	-0.536	-11.479	13.508	2.827	-13.306
36	36	0.1925	5.467	14.589	6.813	9.397	29.411	1.462	-4.297	14.17	-13.094	12.903	-0.252	-11.683	13.514	2.789	-13.451
37	37	0.198	5.347	14.643	6.698	9.347	29.067	1.82	-4.126	14.146	-13.235	12.838	0.014	-11.837	13.522	2.727	-13.586
38	38	0.2035	5.218	14.695	6.585	9.284	28.717	2.087	-3.969	14.125	-13.319	12.809	0.308	-11.935	13.568	2.683	-13.698
39	39	0.209	5.085	14.738	6.484	9.224	28.344	2.303	-3.855	14.078	-13.41	12.723	0.665	-11.889	13.546	2.681	-13.713
40	40	0.2145	4.956	14.771	6.401	9.17	27.954	2.424	-3.79	13.989	-13.519	12.615	1.028	-11.721	13.488	2.7	-13.695
41	41	0.22	4.829	14.798	6.332	9.112	27.547	2.467	-3.742	13.857	-13.636	12.54	1.361	-11.531	13.462	2.734	-13.732
42	42	0.2255	4.711	14.822	6.266	9.058	27.14	2.44	-3.708	13.718	-13.744	12.417	1.604	-11.272	13.391	2.666	-13.748
43	43	0.231	4.62	14.834	6.213	9.038	26.724	2.219	-3.726	13.562	-13.735	12.306	1.765	-10.994	13.334	2.527	-13.792
44	44	0.2365	4.556	14.841	6.164	9.048	26.31	1.861	-3.784	13.399	-13.641	12.185	1.92	-10.675	13.258	2.38	-13.824
45	45	0.242	4.496	14.866	6.13	9.054	25.938	1.408	-3.873	13.27	-13.439	12.106	2.134	-10.35	13.205	2.278	-13.816
46	46	0.2475	4.423	14.905	6.1	9.039	25.591	0.95	-3.968	13.153	-13.192	12.096	2.371	-10.038	13.207	2.211	-13.784
47	47	0.253	4.334	14.944	6.071	9.014	25.242	0.533	-4.063	13.037	-12.92	12.203	2.556	-9.854	13.318	2.138	-13.828
48	48	0.2585	4.235	14.978	6.03	8.99	24.883	0.22	-4.156	12.921	-12.702	12.294	2.73	-9.715	13.4	2.058	-13.882
49	49	0.264	4.13	15.007	5.976	8.952	24.521	0.004	-4.207	12.815	-12.535	12.225	2.908	-9.584	13.337	1.939	-13.907
50	50	0.2695	4.011	15.042	5.908	8.888	24.151	-0.12	-4.198	12.698	-12.358	11.929	3.131	-9.521	13.081	1.808	-13.916
51	51	0.275	3.884	15.068	5.837	8.825	23.76	-0.185	-4.208	12.57	-12.229	11.814	3.413	-9.462	12.971	1.79	-13.933
52	52	0.2805	3.721	15.105	5.747	8.734	23.389	-0.207	-4.223	12.464	-12.145	11.793	3.74	-9.394	12.938	1.84	-13.978
53	53	0.286	3.542	15.129	5.637	8.646	23.003	-0.066	-4.229	12.363	-12.186	12.048	3.852	-9.385	13.174	1.761	-14.079
54	54	0.2915	3.368	15.153	5.506	8.565	22.611	0.207	-4.206	12.278	-12.303	12.164	4.079	-9.355	13.273	1.74	-14.116
55	55	0.297	3.224	15.171	5.384	8.506	22.216	0.474	-4.177	12.179	-12.432	11.95	4.379	-9.335	13.049	1.723	-14.145
56	56	0.3025	3.094	15.2	5.268	8.463	21.825	0.752	-4.152	12.055	-12.601	11.598	4.768	-9.291	12.686	1.776	-14.162
57	57	0.308	2.998	15.233	5.168	8.439	21.448	0.935	-4.138	11.933	-12.704	11.311	5.031	-9.192	12.396	1.702	-14.125
58	58	0.3135	2.938	15.268	5.08	8.447	21.085	1.057	-4.123	11.846	-12.736	11.164	5.242	-9.127	12.255	1.578	-14.09
59	59	0.319	2.899	15.304	5.008	8.474	20.729	1.105	-4.131	11.756	-12.716	11.151	5.459	-9.144	12.236	1.507	-14.141
60	60	0.3245	2.855	15.349	4.946	8.5	20.369	1.153	-4.168	11.632	-12.749	11.213	5.676	-9.113	12.267	1.48	-14.192
61	61	0.33	2.804	15.397	4.891	8.533	20.006	1.203	-4.228	11.495	-12.817	11.148	5.89	-9.051	12.165	1.426	-14.231
62	62	0.3355	2.738	15.448	4.837	8.55	19.661	1.22	-4.287	11.389	-12.811	10.915	6.076	-9.007	11.913	1.279	-14.239
63	63	0.341	2.684	15.504	4.792	8.56	19.307	1.226	-4.316	11.281	-12.693	10.626	6.326	-9.044	11.628	1.161	-14.219
64	64	0.3465	2.604	15.581	4.745	8.563	18.965	1.218	-4.392	11.16	-12.556	10.501	6.65	-9.088	11.473	1.17	-14.214
65	65	0.352	2.514	15.676	4.699	8.549	18.611	1.247	-4.466	10.994	-12.541	10.533	7.03	-9.071	11.448	1.297	-14.25
66	66	0.3575	2.399	15.783	4.647	8.493	18.266	1.26	-4.514	10.837	-12.439	10.535	7.318	-9.085	11.42	1.309	-14.259
67	67	0.363	2.296	15.902	4.597	8.455	17.928	1.318	-4.554	10.681	-12.4	10.488	7.489	-9.104	11.359	1.19	-14.28
68	68	0.3685	2.195	16.038	4.553	8.426	17.607	1.332	-4.622	10.518	-12.372	10.404	7.631	-9.076	11.25	1.036	-14.296
69	69	0.374	2.09	16.183	4.507	8.398	17.271	1.363	-4.713	10.312	-12.335	10.327	7.826	-9.045	11.131	0.955	-14.289
70	70	0.3795	1.983	16.318	4.461	8.352	16.892	1.398	-4.791	10.054	-12.283	10.424	7.988	-9.037	11.182	0.906	-14.302
71	71	0.385	1.886	16.442	4.415	8.296	16.472	1.457	-4.825	9.744	-12.282	10.357	8.113	-8.952	11.1	0.79	-14.268
72	72	0.3905	1.794	16.579	4.375	8.232	16.037	1.486	-4.846	9.404	-12.25	10.361	8.252	-8.87	11.094	0.704	-14.237
73	73	0.396	1.691	16.725	4.316	8.172	15.604	1.501	-4.904	9.052	-12.215	10.293	8.42	-8.731	10.99	0.632	-14.172
74	74	0.4015	1.59	16.846	4.256	8.127	15.15	1.443	-4.994	8.698	-12.154	10.211	8.533	-8.586	10.86	0.508	-14.143
75	75	0.407	1.494	16.951	4.192	8.092	14.679	1.334	-5.086	8.345	-11.953	10.049	8.677	-8.508	10.671	0.383	-14.091
76	76	0.4125	1.396	17.051	4.135	8.042	14.182	1.253	-5.157	7.971	-11.797	10.024	8.796	-8.456	10.616	0.277	-14.088
77	77	0.418	1.296	17.137	4.077	7.976	13.668	1.121	-5.22	7.59	-11.618	10.086	8.863	-8.388	10.645	0.14	-14.1
78	78	0.4235	1.184	17.205	4	7.897	13.124	1.01	-5.274	7.188	-11.515	10.197	8.926	-8.253	10.709	0.024	-14.128
79	79	0.429	1.075	17.268	3.903	7.817	12.573	0.933	-5.313	6.789	-11.439	10.309	9.037	-8.102	10.771	-0.047	-14.152
80	80	0.4345	0.955	17.338	3.792	7.748	12.046	0.868	-5.368	6.434	-11.32	10.309	9.17	-7.963	10.729	-0.154	-14.133
81	81	0.44	0.82	17.416	3.68	7.658	11.535	0.787	-5.41	6.102	-11.167	10.299	9.304	-7.851	10.687	-0.278	-14.125
82	82	0.4455	0.658	17.496	3.537	7.542	11.03	0.792	-5.438	5.782	-11.076	10.248	9.453	-7.769	10.603	-0.388	-14.158
83	83	0.451	0.498	17.586	3.375	7.437	10.559	0.799	-5.476	5.492	-11.069	10.166	9.583	-7.608	10.472	-0.529	-14.199
84	84	0.4565	0.339	17.69	3.168	7.323	10.153	0.785	-5.481	5.281	-11.027	10.116	9.664	-7.466	10.391	-0.736	-14.286
85	85	0.462	0.188	17.809	2.93	7.223	9.786	0.79	-5.494	5.119	-11.065	10.294	9.772	-7.265	10.503	-0.881	-14.402
86	86	0.4675	0.038	17.928	2.663	7.126	9.434	0.826	-5.497	5.003	-11.049	10.49	9.952	-7.106	10.642	-0.981	-14.501
87	87	0.473	-0.096	18.042	2.375	7.048	9.094	0.881	-5.478	4.915	-11.057	10.526	10.13	-6.979	10.639	-1.125	-14.649
88	88	0.4785	-0.212	18.153	2.068	6.999	8.778	0.936	-5.464	4.882	-11.01	10.364	10.351	-6.935	10.451	-1.299	-14.825
89	89	0.484	-0.323	18.256	1.748	6.97	8.489	0.992	-5.464	4.904	-11.021	10.093	10.584	-6.834	10.144	-1.513	-14.998
90	90	0.4895	-0.439	18.352	1.42	6.917	8.233	0.937	-5.446	4.988	-11.014	9.912	10.785	-6.687	9.915	-1.762	-15.223
91	91	0.495	-0.532	18.443	1.088	6.886	8.002	0.859	-5.45	5.13	-10.976	9.997	10.977	-6.597	9.924	-1.976	-15.497
92	92	0.5005	-0.608	18.529	0.747	6.882	7.794	0.716	-5.476	5.325	-10.89	10.089	11.234	-6.456	9.921	-2.163	-15.731
93	93	0.506	-0.671	18.598	0.408	6.873	7.593	0.545	-5.484	5.564	-10.739	10.169	11.376	-6.342	9.939	-2.489	-15.952
94	94	0.5115	-0.759	18.642	0.052	6.84	7.377	0.474	-5.501	5.836	-10.662	10.223	11.447	-6.2	9.936	-2.916	-16.128
95	95	0.517	-0.839	18.67	-0.291	6.813	7.161	0.394	-5.523	6.151	-10.556	10.157	11.535	-6.082	9.821	-3.388	-16.282
96	96	0.5225	-0.907	18.688	-0.624	6.798	6.968	0.228	-5.573	6.52	-10.47	10.176	11.601	-5.914	9.761	-3.886	-16.471
97	97	0.528	-0.962	18.688	-0.939	6.782	6.774	0.043	-5.633	6.925	-10.357	10.315	11.447	-5.756	9.852	-4.59	-16.643
98	98	0.5335	-1.026	18.676	-1.237	6.734	6.583	-0.105	-5.694	7.38	-10.238	10.564	11.209	-5.598	10.061	-5.385	-16.757
99	99	0.539	-1.098	18.653	-1.515	6.651	6.389	-0.245	-5.736	7.871	-10.068	10.785	11.072	-5.47	10.243	-6.124	-16.817
100	100	0.5445	-1.174	18.621	-1.772	6.55	6.182	-0.313	-5.769	8.366	-9.969	10.961	11.012	-5.298	10.367	-6.815	-16.808
101	101	0.55	-1.26	18.587	-2.007	6.423	5.986	-0.374	-5.798	8.876	-9.944	11.055	10.902	-5.042	10.411	-7.59	-16.756
102	102	0.5555	-1.352	18.523	-2.217	6.269	5.768	-0.335	-5.791	9.412	-10.012	11.073	10.644	-4.813	10.422	-8.541	-16.7
103	103	0.561	-1.461	18.445	-2.403	6.075	5.559	-0.342	-5.757	9.995	-10.107	11.065	10.331	-4.558	10.428	-9.581	-16.668
104	104	0.5665	-1.545	18.338	-2.581	5.907	5.33	-0.391	-5.741	10.605	-10.143	11.049	9.955	-4.317	10.445	-10.707	-16.619
105	105	0.572	-1.622	18.235	-2.743	5.731	5.097	-0.396	-5.722	11.224	-10.205	11.143	9.617	-4.062	10.553	-11.787	-16.525
106	106	0.5775	-1.672	18.111	-2.897	5.58	4.854	-0.39	-5.694	11.878	-10.271	10.96	9.214	-3.696	10.43	-13.056	-16.287
107	107	0.583	-1.736	18	-3.055	5.417	4.647	-0.352	-5.691	12.579	-10.352	10.748	8.735	-3.275	10.28	-14.44	-15.972
108	108	0.5885	-1.802	17.905	-3.212	5.244	4.483	-0.357	-5.688	13.325	-10.419	10.611	8.211	-2.836	10.213	-15.867	-15.67
109	109	0.594	-1.878	17.807	-3.345	5.06	4.344	-0.404	-5.697	14.109	-10.515	10.526	7.649	-2.374	10.198	-17.329	-15.391
110	110	0.5995	-1.974	17.691	-3.428	4.861	4.216	-0.463	-5.725	14.941	-10.554	10.522	6.945	-1.987	10.294	-18.93	-15.09
111	111	0.605	-2.121	17.568	-3.447	4.589	4.132	-0.582	-5.734	15.848	-10.453	10.482	6.151	-1.656	10.404	-20.671	-14.703
112	112	0.6105	-2.338	17.452	-3.379	4.222	4.123	-0.872	-5.739	16.832	-10.264	10.304	5.458	-1.308	10.372	-22.379	-14.291
113	113	0.616	-2.624	17.33	-3.224	3.794	4.161	-1.209	-5.771	17.892	-10.01	10.155	4.883	-1.144	10.329	-23.976	-13.953
114	114	0.6215	-2.964	17.224	-2.966	3.268	4.267	-1.608	-5.763	19.034	-9.807	10.126	4.156	-0.956	10.432	-25.725	-13.622
115	115	0.627	-3.302	17.092	-2.625	2.721	4.391	-2.082	-5.708	20.247	-9.651	10.097	3.313	-0.761	10.59	-27.604	-13.326
116	116	0.6325	-3.643	16.95	-2.207	2.169	4.53	-2.563	-5.635	21.503	-9.583	10.289	2.478	-0.646	10.957	-29.418	-13.143
117	117	0.638	-3.966	16.788	-1.721	1.621	4.672	-3.087	-5.522	22.808	-9.561	10.476	1.751	-0.606	11.321	-31.126	-13.063
118	118	0.6435	-4.248	16.622	-1.19	1.108	4.837	-3.657	-5.374	24.172	-9.596	10.477	1.019	-0.589	11.54	-32.888	-13.054
119	119	0.649	-4.459	16.454	-0.641	0.669	5.045	-4.284	-5.227	25.605	-9.629	10.392	0.237	-0.613	11.712	-34.726	-13.11
120	120	0.6545	-4.592	16.277	-0.104	0.321	5.295	-4.97	-5.11	27.093	-9.767	10.375	-0.642	-0.582	11.992	-36.626	-13.267
121	121	0.66	-4.679	16.099	0.388	0.033	5.595	-5.637	-5.024	28.626	-10.121	10.418	-1.571	-0.431	12.351	-38.528	-13.53
122	122	0.6655	-4.732	15.917	0.793	-0.2	5.973	-6.312	-5.035	30.244	-10.44	10.611	-2.491	-0.29	12.849	-40.384	-13.84
123	123	0.671	-4.775	15.774	1.109	-0.431	6.471	-6.914	-5.035	31.934	-10.888	10.584	-3.35	-0.049	13.169	-42.208	-14.179
124	124	0.6765	-4.778	15.676	1.336	-0.59	7.108	-7.418	-5.052	33.727	-11.425	10.468	-4.331	0.092	13.477	-44.152	-14.655
125	125	0.682	-4.774	15.625	1.489	-0.732	7.884	-7.92	-5.153	35.622	-12.017	10.269	-5.439	0.339	13.758	-46.255	-15.102
126	126	0.6875	-4.778	15.62	1.55	-0.865	8.805	-8.34	-5.291	37.628	-12.631	9.932	-6.628	0.536	13.961	-48.476	-15.58
127	127	0.693	-4.825	15.661	1.53	-1.02	9.87	-8.741	-5.524	39.714	-13.246	9.594	-7.761	0.72	14.167	-50.625	-16.091
128	128	0.6985	-4.937	15.746	1.441	-1.221	11.05	-9.059	-5.798	41.844	-13.866	9.216	-8.762	0.891	14.313	-52.632	-16.587
129	129	0.704	-5.145	15.876	1.314	-1.524	12.326	-9.293	-6.042	44.001	-14.463	8.625	-9.491	0.999	14.216	-54.414	-17.093
130	130	0.7095	-5.426	16.039	1.178	-1.903	13.666	-9.469	-6.26	46.193	-14.979	7.992	-9.819	0.912	13.972	-55.823	-17.703
131	131	0.715	-5.777	16.233	1.055	-2.352	15.061	-9.599	-6.461	48.414	-15.328	7.415	-9.752	0.539	13.637	-56.848	-18.434
132	132	0.7205	-6.165	16.426	0.933	-2.822	16.479	-9.69	-6.655	50.626	-15.617	6.742	-9.515	0	13.158	-57.721	-19.246
133	133	0.726	-6.612	16.636	0.821	-3.338	17.947	-9.71	-6.813	52.798	-15.748	5.984	-9.321	-0.758	12.599	-58.619	-20.064
134	134	0.7315	-7.068	16.835	0.709	-3.843	19.42	-9.722	-7.005	54.909	-15.728	5.351	-9.125	-1.687	12.126	-59.431	-20.905
135	135	0.737	-7.501	17.024	0.626	-4.299	20.857	-9.678	-7.142	56.943	-15.586	4.772	-8.84	-2.881	11.66	-60.103	-21.834
136	136	0.7425	-7.862	17.192	0.564	-4.662	22.236	-9.599	-7.243	58.853	-15.421	4.337	-8.391	-4.09	11.257	-60.496	-22.736
137	137	0.748	-8.123	17.336	0.52	-4.913	23.557	-9.466	-7.249	60.606	-15.253	3.921	-7.825	-5.312	10.84	-60.656	-23.61
138	138	0.7535	-8.268	17.453	0.479	-5.016	24.817	-9.314	-7.202	62.187	-15.139	3.424	-7.202	-6.42	10.345	-60.667	-24.39
139	139	0.759	-8.296	17.538	0.425	-4.96	26.007	-9.15	-7.148	63.591	-15.087	3.015	-6.649	-7.335	9.931	-60.585	-25.004
140	140	0.7645	-8.214	17.578	0.358	-4.782	27.103	-8.96	-7.04	64.807	-15.087	2.635	-6.188	-8.005	9.563	-60.449	-25.409
141	141	0.77	-8.059	17.576	0.291	-4.52	28.113	-8.752	-6.893	65.835	-15.164	2.373	-5.863	-8.445	9.329	-60.253	-25.648
142	142	0.7755	-7.849	17.536	0.235	-4.209	29.035	-8.464	-6.623	66.685	-15.264	2.133	-5.647	-8.71	9.144	-60.026	-25.704
143	143	0.781	-7.629	17.475	0.171	-3.887	29.919	-8.186	-6.372	67.412	-15.422	1.911	-5.581	-8.648	9.002	-59.835	-25.506
144	144	0.7865	-7.369	17.376	0.099	-3.525	30.717	-7.866	-6.049	67.976	-15.524	1.657	-5.515	-8.415	8.827	-59.547	-25.084
145	145	0.792	-7.107	17.258	0.015	-3.161	31.483	-7.568	-5.756	68.45	-15.654	1.652	-5.347	-8.003	8.834	-58.981	-24.573
146	146	0.7975	-6.847	17.139	-0.059	-2.804	32.218	-7.25	-5.439	68.794	-15.739	1.723	-5.201	-7.598	8.899	-58.302	-24.041
147	147	0.803	-6.624	17.03	-0.13	-2.484	32.954	-6.882	-5.095	69.06	-15.721	1.818	-5.137	-7.2	8.988	-57.632	-23.413
148	148	0.8085	-6.42	16.936	-0.198	-2.189	33.701	-6.523	-4.782	69.252	-15.587	2.083	-5.144	-6.878	9.223	-56.9	-22.775
149	149	0.814	-6.223	16.852	-0.257	-1.907	34.45	-6.21	-4.501	69.389	-15.348	2.427	-5.082	-6.683	9.507	-56.029	-22.2
150	150	0.8195	-6.027	16.785	-0.295	-1.629	35.187	-5.895	-4.203	69.448	-15.043	2.706	-4.939	-6.59	9.701	-55.061	-21.663
151	151	0.825	-5.835	16.726	-0.329	-1.36	35.915	-5.559	-3.874	69.442	-14.685	2.813	-4.721	-6.567	9.718	-54.037	-21.141
152	152	0.8305	-5.633	16.676	-0.381	-1.067	36.644	-5.23	-3.574	69.383	-14.254	3.101	-4.521	-6.671	9.891	-52.924	-20.691
153	153	0.836	-5.43	16.623	-0.457	-0.777	37.374	-4.883	-3.267	69.277	-13.704	3.461	-4.314	-6.977	10.123	-51.723	-20.349
154	154	0.8415	-5.232	16.586	-0.538	-0.48	38.105	-4.55	-3.005	69.094	-13.251	3.833	-4.204	-7.283	10.371	-50.548	-20.104
155	155	0.847	-5.036	16.561	-0.607	-0.194	38.831	-4.147	-2.661	68.84	-12.842	4.049	-4.11	-7.635	10.484	-49.384	-19.918
156	156	0.8525	-4.836	16.552	-0.68	0.081	39.585	-3.858	-2.418	68.548	-12.493	4.315	-4.035	-7.945	10.652	-48.169	-19.808
157	157	0.858	-4.647	16.55	-0.767	0.346	40.355	-3.611	-2.227	68.196	-12.219	4.592	-3.941	-8.228	10.831	-46.854	-19.787
158	158	0.8635	-4.476	16.567	-0.868	0.599	41.128	-3.307	-2.021	67.766	-12.068	4.791	-3.913	-8.386	10.937	-45.566	-19.75
159	159	0.869	-4.322	16.595	-0.981	0.845	41.894	-2.97	-1.829	67.246	-12.071	5.032	-3.959	-8.399	11.075	-44.263	-19.72
160	160	0.8745	-4.188	16.632	-1.1	1.062	42.654	-2.621	-1.655	66.627	-12.216	5.393	-4.004	-8.293	11.316	-42.826	-19.748
161	161	0.88	-4.08	16.665	-1.222	1.25	43.395	-2.307	-1.529	65.932	-12.412	5.76	-4.037	-8.12	11.559	-41.31	-19.795
162	162	0.8855	-3.993	16.712	-1.339	1.418	44.131	-2.068	-1.477	65.153	-12.699	5.892	-4.116	-7.818	11.6	-39.856	-19.823
163	163	0.891	-3.921	16.765	-1.459	1.596	44.855	-1.895	-1.535	64.305	-13.191	6.049	-4.314	-7.268	11.674	-38.458	-19.818
164	164	0.8965	-3.879	16.832	-1.571	1.733	45.56	-1.732	-1.616	63.365	-13.676	6.317	-4.466	-6.75	11.835	-36.91	-19.883
165	165	0.902	-3.835	16.888	-1.683	1.857	46.234	-1.714	-1.853	62.361	-14.098	6.908	-4.605	-6.285	12.258	-35.184	-20.045
166	166	0.9075	-3.784	16.951	-1.779	1.959	46.864	-1.722	-2.095	61.249	-14.453	7.455	-4.763	-5.795	12.637	-33.442	-20.141
167	167	0.913	-3.72	17.023	-1.856	2.063	47.448	-1.754	-2.355	60.039	-14.791	7.923	-4.909	-5.262	12.923	-31.677	-20.176
168	168	0.9185	-3.65	17.11	-1.921	2.168	48.003	-1.889	-2.696	58.755	-15.022	8.34	-4.917	-4.791	13.113	-29.772	-20.222
169	169	0.924	-3.575	17.204	-1.986	2.274	48.527	-2.091	-3.092	57.409	-15.129	8.765	-4.811	-4.393	13.26	-27.735	-20.268
170	170	0.9295	-3.507	17.311	-2.046	2.364	49.03	-2.355	-3.544	55.999	-15.115	9.224	-4.696	-4.013	13.415	-25.66	-20.27
171	171	0.935	-3.43	17.428	-2.084	2.441	49.487	-2.655	-4.008	54.491	-15.011	9.576	-4.617	-3.531	13.468	-23.65	-20.088
172	172	0.9405	-3.367	17.572	-2.096	2.47	49.913	-3.002	-4.505	52.899	-14.725	10.107	-4.48	-3.097	13.639	-21.523	-19.842
173	173	0.946	-3.309	17.71	-2.098	2.476	50.273	-3.275	-4.922	51.224	-14.286	10.625	-4.164	-2.796	13.731	-19.223	-19.56
174	174	0.9515	-3.291	17.846	-2.107	2.454	50.617	-3.64	-5.426	49.502	-13.657	11.083	-3.747	-2.481	13.726	-16.855	-19.163
175	175	0.957	-3.277	17.988	-2.127	2.432	50.89	-3.865	-5.806	47.656	-13.009	11.521	-3.42	-2.143	13.729	-14.56	-18.648
176	176	0.9625	-3.268	18.133	-2.121	2.399	51.089	-3.997	-6.125	45.715	-12.27	12.064	-3.154	-1.921	13.816	-12.293	-18.092
177	177	0.968	-3.257	18.266	-2.117	2.356	51.217	-4.083	-6.405	43.717	-11.426	12.664	-2.859	-1.732	13.937	-10.016	-17.437
178	178	0.9735	-3.267	18.385	-2.127	2.304	51.287	-4.04	-6.593	41.683	-10.574	13.315	-2.488	-1.626	14.094	-7.666	-16.781
179	179	0.979	-3.293	18.489	-2.153	2.255	51.29	-3.893	-6.721	39.604	-9.693	13.95	-2.111	-1.599	14.238	-5.336	-16.098
180	180	0.9845	-3.331	18.578	-2.167	2.193	51.218	-3.648	-6.795	37.491	-8.773	14.416	-1.784	-1.607	14.238	-3.16	-15.296
181	181	0.99	-3.388	18.654	-2.162	2.098	51.079	-3.326	-6.832	35.358	-7.838	14.861	-1.507	-1.7	14.226	-1.081	-14.483
182	182	0.9955	-3.449	18.709	-2.164	2.009	50.864	-2.818	-6.774	33.211	-7.085	15.215	-1.177	-1.848	14.13	1.012	-13.724
183	183	1.001	-3.513	18.742	-2.165	1.929	50.592	-2.299	-6.761	31.079	-6.4	15.586	-0.719	-2.03	14.015	3.192	-13.018
184	184	1.0065	-3.577	18.736	-2.17	1.849	50.214	-1.52	-6.658	28.937	-6.06	15.93	-0.462	-2.197	13.908	5.152	-12.384
185	185	1.012	-3.653	18.703	-2.157	1.748	49.769	-0.657	-6.558	26.829	-5.877	16.232	-0.473	-2.416	13.808	6.8	-11.854
186	186	1.0175	-3.728	18.642	-2.152	1.648	49.278	0.195	-6.51	24.787	-5.86	16.329	-0.446	-2.516	13.504	8.364	-11.336
187	187	1.023	-3.8	18.55	-2.136	1.535	48.715	1.109	-6.465	22.795	-6.119	16.224	-0.266	-2.565	12.991	9.996	-10.931
188	188	1.0285	-3.863	18.432	-2.103	1.412	48.085	2.063	-6.441	20.86	-6.566	15.966	-0.009	-2.609	12.326	11.616	-10.612
189	189	1.034	-3.927	18.3	-2.057	1.271	47.409	3.047	-6.432	18.99	-7.203	15.625	0.108	-2.618	11.621	13.024	-10.39
190	190	1.0395	-3.993	18.176	-1.997	1.1	46.727	4.04	-6.426	17.211	-7.99	15.408	0.058	-2.668	11.082	14.238	-10.343
191	191	1.045	-4.045	18.056	-1.905	0.901	46.046	4.979	-6.431	15.54	-8.856	15.212	-0.071	-2.76	10.602	15.302	-10.425
192	192	1.0505	-4.072	17.975	-1.785	0.699	45.408	5.789	-6.489	13.997	-9.734	14.977	-0.068	-2.799	10.08	16.369	-10.523
193	193	1.056	-4.08	17.927	-1.651	0.488	44.808	6.552	-6.522	12.584	-10.674	14.68	-0.034	-2.861	9.54	17.351	-10.711
194	194	1.0615	-4.088	17.946	-1.463	0.251	44.311	7.086	-6.587	11.349	-11.478	14.502	-0.069	-2.958	9.164	18.143	-10.983
195	195	1.067	-4.091	18.005	-1.243	-0.003	43.903	7.389	-6.65	10.295	-12.186	14.358	-0.311	-2.971	8.893	18.591	-11.291
196	196	1.0725	-4.087	18.126	-1.001	-0.265	43.592	7.544	-6.685	9.396	-12.832	14.292	-0.615	-3.03	8.752	18.883	-11.716
197	197	1.078	-4.062	18.288	-0.762	-0.491	43.348	7.568	-6.719	8.651	-13.361	14.183	-0.783	-3.099	8.577	19.157	-12.13
198	198	1.0835	-4.024	18.478	-0.489	-0.722	43.172	7.312	-6.767	8.082	-13.652	14.113	-0.772	-3.139	8.431	19.443	-12.503
199	199	1.089	-3.966	18.669	-0.219	-0.922	43.039	6.864	-6.802	7.695	-13.766	14.134	-0.73	-3.193	8.399	19.619	-12.887
200	200	1.0945	-3.869	18.843	0.022	-1.038	42.927	6.271	-6.85	7.479	-13.771	14.216	-0.816	-3.234	8.468	19.543	-13.298
201	201	1.1	-3.725	18.994	0.24	-1.072	42.813	5.556	-6.908	7.41	-13.677	14.38	-1.131	-3.296	8.677	19.136	-13.756
