# Supplementary material for: Gait phenotypes in paediatric hereditary spastic paraplegia revealed by dynamic time warping analysis and random forests
Source: PLoS One. 2018 Mar 8;13(3):e0192345. doi: 10.1371/journal.pone.0192345 (PMC5843164; doi:10.1371/journal.pone.0192345)
Supplement: S1 Data — (ZIP) [file pone.0192345.s008.zip › HSP/Left.SR.HSP9.1.csv]

	Epoch	Time	Pelvic.obliquity	Pelvic.tilt	Pelvic rotation	Hip.abd.add	Hip.flexion	Hip.rotation	Knee.abd.add	Knee.flexion	Knee.rotation	Ankle.abd.add	Ankle.flexion	Ankle.rotation	Forefoot.abd.add	Forefoot.flexion	Forefoot.rotation
1	1	0	-1.522	28.291	15.932	-12.592	61.236	16.976	6.612	41.82	5.987	19.251	-6.235	-17.104	9.233	-15.531	6.757
2	2	0.00463	-1.438	28.439	16.58	-12.913	61.221	17.158	6.319	40.68	5.935	19.222	-6.453	-17.204	8.9	-14.762	7.394
3	3	0.00926	-1.358	28.586	17.221	-13.193	61.159	17.352	5.96	39.576	5.903	19.142	-6.582	-17.305	8.509	-13.968	8.086
4	4	0.01389	-1.293	28.744	17.858	-13.452	61.086	17.526	5.523	38.58	5.945	19.127	-6.582	-17.439	8.185	-13.163	8.805
5	5	0.01852	-1.235	28.905	18.476	-13.672	60.982	17.746	5.088	37.657	6.006	18.959	-6.483	-17.622	7.742	-12.337	9.534
6	6	0.02315	-1.198	29.084	19.09	-13.876	60.872	17.992	4.624	36.869	6.173	18.827	-6.323	-17.955	7.32	-11.568	10.217
7	7	0.02778	-1.173	29.273	19.711	-14.069	60.738	18.279	4.14	36.243	6.423	18.771	-6.034	-18.455	6.967	-10.832	10.848
8	8	0.03241	-1.181	29.459	20.341	-14.265	60.622	18.611	3.668	35.874	6.757	18.633	-5.451	-19.13	6.63	-10.004	11.416
9	9	0.03704	-1.231	29.642	20.979	-14.475	60.522	18.983	3.229	35.777	7.193	18.284	-4.392	-20.027	6.302	-8.925	11.911
10	10	0.04167	-1.312	29.85	21.63	-14.708	60.427	19.409	2.83	35.911	7.739	17.691	-2.767	-21.179	6.02	-7.53	12.353
11	11	0.0463	-1.425	30.11	22.293	-14.978	60.379	19.904	2.487	36.284	8.417	16.879	-0.666	-22.561	5.794	-5.927	12.756
12	12	0.05093	-1.552	30.403	22.961	-15.271	60.337	20.453	2.218	36.876	9.239	15.945	1.703	-24.163	5.644	-4.347	13.097
13	13	0.05556	-1.677	30.71	23.625	-15.571	60.299	21.042	2.07	37.74	10.245	14.991	4.136	-25.993	5.581	-3.051	13.343
14	14	0.06019	-1.804	31.03	24.298	-15.903	60.259	21.665	2.085	38.866	11.347	14.016	6.432	-27.911	5.498	-2.226	13.491
15	15	0.06482	-1.92	31.347	24.953	-16.238	60.2	22.354	2.308	40.233	12.431	13.119	8.512	-29.813	5.429	-1.952	13.538
16	16	0.06945	-2.057	31.688	25.609	-16.634	60.119	23.191	2.733	41.66	13.452	12.211	10.361	-31.634	5.263	-2.062	13.568
17	17	0.07408	-2.173	32.007	26.238	-16.993	60.005	23.935	3.064	43.046	14.498	11.18	12.263	-33.362	5.03	-2.132	13.637
18	18	0.07871	-2.295	32.326	26.834	-17.344	59.861	24.786	3.35	44.156	15.243	10.132	14.048	-34.816	4.727	-2.051	13.778
19	19	0.08334	-2.409	32.63	27.381	-17.674	59.695	25.717	3.599	44.938	15.562	9.316	15.501	-35.867	4.443	-1.921	13.99
20	20	0.08797	-2.516	32.916	27.889	-17.986	59.514	26.704	3.841	45.46	15.407	8.895	16.392	-36.434	4.139	-1.949	14.274
21	21	0.0926	-2.603	33.172	28.336	-18.238	59.324	27.687	4.092	45.858	14.8	8.776	16.814	-36.461	3.758	-2.158	14.648
22	22	0.09723	-2.662	33.382	28.698	-18.423	59.114	28.634	4.411	46.218	13.842	8.775	16.938	-35.979	3.257	-2.513	15.113
23	23	0.10186	-2.688	33.533	28.965	-18.533	58.876	29.508	4.796	46.584	12.712	8.849	16.841	-35.145	2.666	-3.033	15.645
24	24	0.10649	-2.671	33.609	29.136	-18.545	58.591	30.285	5.206	46.956	11.572	9.035	16.528	-34.116	2.036	-3.756	16.241
25	25	0.11112	-2.606	33.604	29.219	-18.482	58.232	31.026	5.685	47.258	10.475	9.343	15.991	-32.973	1.407	-4.686	16.929
26	26	0.11575	-2.512	33.544	29.206	-18.341	57.799	31.746	6.162	47.462	9.541	9.821	15.379	-31.916	0.932	-5.728	17.655
27	27	0.12038	-2.402	33.445	29.121	-18.144	57.322	32.349	6.561	47.59	8.928	10.13	14.959	-31.117	0.519	-6.612	18.367
28	28	0.12501	-2.272	33.298	28.975	-17.861	56.774	32.765	6.798	47.672	8.706	10.13	14.894	-30.683	0.14	-7.189	19.047
29	29	0.12964	-2.124	33.098	28.783	-17.578	56.146	33.087	7.049	47.62	8.801	9.974	15.085	-30.54	-0.062	-7.565	19.709
30	30	0.13427	-1.97	32.858	28.558	-17.321	55.419	33.367	7.354	47.453	9.265	9.715	15.375	-30.808	-0.159	-7.916	20.28
31	31	0.1389	-1.827	32.609	28.325	-17.103	54.636	33.598	7.677	47.207	9.972	9.43	15.747	-31.362	-0.124	-8.255	20.754
32	32	0.14353	-1.697	32.362	28.096	-16.954	53.768	33.757	8.017	46.836	10.837	9.074	16.245	-32.091	0.038	-8.537	21.16
33	33	0.14816	-1.574	32.114	27.864	-16.836	52.843	33.749	8.286	46.385	11.826	8.716	16.886	-32.945	0.393	-8.747	21.458
34	34	0.15279	-1.449	31.859	27.617	-16.7	51.873	33.604	8.474	45.855	12.797	8.315	17.627	-33.814	0.854	-8.853	21.657
35	35	0.15742	-1.33	31.618	27.356	-16.571	50.876	33.385	8.626	45.208	13.613	7.9	18.435	-34.547	1.419	-8.845	21.807
36	36	0.16205	-1.224	31.415	27.085	-16.458	49.877	33.095	8.719	44.448	14.214	7.567	19.238	-35.084	2.095	-8.762	21.902
37	37	0.16668	-1.131	31.262	26.802	-16.343	48.897	32.698	8.7	43.608	14.628	7.338	19.94	-35.474	2.799	-8.649	21.889
38	38	0.17131	-1.045	31.159	26.504	-16.224	47.938	32.201	8.584	42.684	14.857	7.222	20.48	-35.706	3.491	-8.535	21.783
39	39	0.17594	-0.954	31.102	26.192	-16.098	47.001	31.659	8.431	41.63	14.773	7.309	20.791	-35.631	4.205	-8.444	21.66
40	40	0.18057	-0.881	31.118	25.864	-15.99	46.111	31.09	8.232	40.447	14.365	7.525	20.823	-35.229	4.818	-8.36	21.519
41	41	0.1852	-0.821	31.199	25.522	-15.858	45.291	30.541	7.973	39.206	13.664	7.92	20.603	-34.543	5.366	-8.318	21.391
42	42	0.18983	-0.787	31.348	25.178	-15.712	44.55	29.934	7.572	37.961	12.785	8.512	20.243	-33.609	5.923	-8.292	21.295
43	43	0.19446	-0.76	31.531	24.805	-15.542	43.859	29.264	7.095	36.721	11.819	9.107	19.794	-32.467	6.383	-8.26	21.229
44	44	0.19909	-0.769	31.766	24.425	-15.391	43.22	28.623	6.563	35.475	10.804	9.841	19.265	-31.293	6.874	-8.275	21.128
45	45	0.20372	-0.802	32.033	24.012	-15.229	42.6	28.022	6.003	34.214	9.793	10.538	18.582	-30.085	7.202	-8.373	21.033
46	46	0.20835	-0.85	32.314	23.592	-15.062	41.963	27.385	5.368	32.917	8.835	11.221	17.837	-28.858	7.461	-8.5	20.961
47	47	0.21298	-0.902	32.591	23.145	-14.852	41.296	26.812	4.695	31.598	7.958	11.852	17.1	-27.76	7.68	-8.626	20.871
48	48	0.21761	-0.956	32.855	22.695	-14.626	40.583	26.398	4.064	30.245	7.157	12.356	16.455	-26.887	7.874	-8.69	20.756
49	49	0.22224	-1.003	33.097	22.24	-14.378	39.841	26.063	3.465	28.907	6.564	12.698	15.928	-26.245	8.035	-8.703	20.658
50	50	0.22687	-1.037	33.308	21.768	-14.08	39.084	25.748	2.855	27.632	6.25	12.942	15.464	-25.835	8.166	-8.742	20.587
51	51	0.2315	-1.054	33.483	21.276	-13.732	38.284	25.54	2.26	26.379	6.117	13.16	14.991	-25.691	8.284	-8.843	20.502
52	52	0.23613	-1.048	33.614	20.752	-13.344	37.414	25.517	1.738	25.091	6.1	13.294	14.5	-25.838	8.359	-8.974	20.376
53	53	0.24076	-1.041	33.717	20.207	-12.975	36.485	25.692	1.339	23.752	6.186	13.252	14.029	-26.264	8.354	-9.083	20.201
54	54	0.24539	-1.008	33.768	19.648	-12.59	35.477	26.01	1.005	22.366	6.354	13.086	13.553	-26.907	8.274	-9.186	20.005
55	55	0.25002	-0.969	33.788	19.069	-12.205	34.443	26.4	0.703	21.016	6.638	12.928	13.05	-27.702	8.186	-9.365	19.793
56	56	0.25465	-0.9	33.755	18.472	-11.804	33.353	26.934	0.466	19.636	6.826	12.85	12.508	-28.484	8.16	-9.606	19.618
57	57	0.25928	-0.834	33.701	17.87	-11.405	32.283	27.487	0.247	18.325	6.908	12.776	12	-29.111	8.134	-9.84	19.473
58	58	0.26391	-0.771	33.62	17.262	-11.019	31.208	28.189	0.075	17.03	6.759	12.862	11.455	-29.627	8.224	-10.134	19.323
59	59	0.26854	-0.727	33.524	16.66	-10.689	30.153	28.873	-0.045	15.767	6.47	13.004	10.827	-29.966	8.303	-10.494	19.146
60	60	0.27317	-0.692	33.403	16.059	-10.384	29.101	29.558	-0.15	14.536	5.989	13.16	10.099	-30.081	8.302	-10.907	18.961
61	61	0.2778	-0.669	33.261	15.456	-10.093	28.08	30.136	-0.269	13.381	5.34	13.354	9.29	-29.893	8.238	-11.374	18.765
62	62	0.28243	-0.655	33.096	14.852	-9.818	27.082	30.611	-0.392	12.271	4.515	13.621	8.428	-29.404	8.186	-11.882	18.56
63	63	0.28706	-0.646	32.907	14.246	-9.541	26.113	30.966	-0.532	11.228	3.586	13.943	7.6	-28.659	8.194	-12.386	18.364
64	64	0.29169	-0.657	32.708	13.646	-9.275	25.202	31.201	-0.692	10.298	2.574	14.308	6.866	-27.672	8.272	-12.862	18.186
65	65	0.29632	-0.701	32.507	13.05	-9.049	24.35	31.4	-0.837	9.46	1.429	14.698	6.198	-26.47	8.393	-13.324	18.017
66	66	0.30095	-0.777	32.3	12.447	-8.846	23.573	31.499	-0.967	8.758	0.363	15.027	5.596	-25.188	8.476	-13.784	17.857
67	67	0.30558	-0.889	32.089	11.841	-8.646	22.88	31.489	-1.115	8.25	-0.45	15.328	5.06	-24.006	8.524	-14.272	17.695
68	68	0.31021	-1.011	31.856	11.217	-8.407	22.263	31.308	-1.299	7.954	-0.909	15.57	4.691	-22.975	8.564	-14.707	17.534
69	69	0.31484	-1.156	31.612	10.591	-8.208	21.7	31.237	-1.402	7.774	-1.217	15.618	4.484	-22.181	8.52	-15.041	17.365
70	70	0.31947	-1.305	31.332	9.96	-7.983	21.169	30.95	-1.514	7.804	-1.08	15.74	4.462	-21.601	8.597	-15.387	17.21
71	71	0.3241	-1.384	31.275	9.41	-7.719	20.957	30.644	-1.608	8.052	-0.795	15.82	4.565	-21.172	8.656	-15.728	17.1
72	72	0.32873	-1.361	31.059	8.777	-7.26	20.68	30.406	-1.688	8.474	-0.282	15.759	4.765	-20.988	8.625	-16.048	16.997
73	73	0.33336	-1.312	30.776	8.122	-6.757	20.368	30.244	-1.751	8.989	0.395	15.648	5.053	-21.024	8.587	-16.351	16.904
74	74	0.33799	-1.261	30.455	7.468	-6.241	20.026	30.124	-1.821	9.598	1.279	15.501	5.443	-21.308	8.552	-16.638	16.817
75	75	0.34262	-1.202	30.115	6.815	-5.708	19.671	30.06	-1.908	10.29	2.313	15.367	5.9	-21.793	8.55	-16.943	16.741
76	76	0.34725	-1.134	29.759	6.163	-5.173	19.282	30.109	-1.991	11.006	3.417	15.223	6.413	-22.444	8.578	-17.249	16.687
77	77	0.35188	-1.057	29.381	5.513	-4.645	18.833	30.299	-2.073	11.699	4.526	15.109	6.96	-23.247	8.669	-17.554	16.638
78	78	0.35651	-0.969	28.987	4.866	-4.126	18.324	30.621	-2.167	12.347	5.574	15.061	7.502	-24.137	8.827	-17.874	16.583
79	79	0.36114	-0.895	28.568	4.265	-3.684	17.719	31.045	-2.236	12.904	6.502	14.891	8.046	-25.024	8.889	-18.152	16.546
80	80	0.36577	-0.89	28.111	3.789	-3.425	16.982	31.501	-2.242	13.334	7.265	14.518	8.586	-25.847	8.789	-18.372	16.522
81	81	0.3704	-0.871	27.656	3.263	-3.133	16.223	32.033	-2.288	13.741	7.913	14.258	9.126	-26.587	8.786	-18.608	16.508
82	82	0.37503	-0.834	27.203	2.74	-2.866	15.417	32.667	-2.284	14.029	8.349	13.912	9.664	-27.23	8.755	-18.773	16.48
83	83	0.37966	-0.78	26.755	2.221	-2.651	14.563	33.341	-2.243	14.188	8.575	13.636	10.107	-27.69	8.751	-18.971	16.463
84	84	0.38429	-0.711	26.325	1.708	-2.452	13.688	34.025	-2.213	14.27	8.615	13.509	10.469	-27.93	8.83	-19.229	16.501
85	85	0.38892	-0.63	25.914	1.202	-2.258	12.815	34.705	-2.207	14.331	8.444	13.564	10.695	-27.952	8.954	-19.594	16.547
86	86	0.39355	-0.541	25.511	0.701	-2.085	11.918	35.441	-2.201	14.317	8.052	13.625	10.824	-27.817	9.014	-19.97	16.587
87	87	0.39818	-0.444	25.113	0.201	-1.957	10.993	36.191	-2.167	14.207	7.495	13.609	10.897	-27.494	8.979	-20.316	16.652
88	88	0.40281	-0.339	24.719	-0.299	-1.859	10.041	36.959	-2.126	14.015	6.766	13.678	10.904	-26.99	8.984	-20.686	16.745
89	89	0.40744	-0.228	24.329	-0.797	-1.773	9.079	37.698	-2.099	13.811	6.006	13.798	10.879	-26.39	9.007	-21.095	16.874
90	90	0.41207	-0.107	23.946	-1.297	-1.689	8.131	38.389	-2.073	13.633	5.286	13.885	10.863	-25.748	8.996	-21.519	17.029
91	91	0.4167	0.028	23.574	-1.801	-1.6	7.2	39.062	-2.057	13.482	4.597	13.994	10.852	-25.092	8.997	-21.963	17.202
92	92	0.42133	0.18	23.218	-2.301	-1.494	6.296	39.7	-2.066	13.371	4.015	14.132	10.832	-24.489	9.005	-22.448	17.397
93	93	0.42596	0.354	22.883	-2.795	-1.382	5.443	40.278	-2.054	13.317	3.602	14.185	10.811	-23.976	8.934	-22.962	17.598
94	94	0.43059	0.553	22.584	-3.291	-1.234	4.661	40.815	-2.037	13.359	3.37	14.212	10.803	-23.569	8.839	-23.528	17.818
95	95	0.43522	0.786	22.314	-3.802	-1.001	3.947	41.191	-2.083	13.553	3.419	14.231	10.897	-23.253	8.763	-24.099	18.058
96	96	0.43985	1.049	22.102	-4.327	-0.721	3.321	41.573	-2.129	13.838	3.601	14.365	11.003	-23.067	8.791	-24.747	18.289
97	97	0.44448	1.343	21.929	-4.857	-0.402	2.78	41.871	-2.152	14.216	4.027	14.371	11.122	-23.046	8.722	-25.41	18.489
98	98	0.44911	1.662	21.82	-5.401	-0.045	2.354	42.09	-2.136	14.682	4.614	14.304	11.227	-23.054	8.59	-26.126	18.704
99	99	0.45374	2.011	21.771	-5.966	0.386	2.023	42.306	-2.148	15.263	5.229	14.255	11.298	-23.067	8.413	-26.906	18.911
100	100	0.45837	2.382	21.778	-6.554	0.889	1.786	42.448	-2.198	15.967	5.96	14.18	11.332	-23.097	8.158	-27.752	19.113
101	101	0.463	2.764	21.823	-7.161	1.437	1.617	42.591	-2.26	16.76	6.669	14.132	11.35	-23.085	7.891	-28.645	19.315
102	102	0.46763	3.15	21.903	-7.779	2.001	1.498	42.806	-2.288	17.59	7.262	14.107	11.345	-23.002	7.632	-29.571	19.523
103	103	0.47226	3.536	22.008	-8.41	2.581	1.423	43.052	-2.305	18.48	7.828	14.162	11.314	-22.916	7.422	-30.565	19.719
104	104	0.47689	3.915	22.133	-9.055	3.179	1.402	43.303	-2.316	19.457	8.368	14.316	11.202	-22.803	7.228	-31.678	19.894
105	105	0.48152	4.282	22.279	-9.712	3.791	1.447	43.57	-2.298	20.519	8.822	14.483	10.974	-22.582	6.956	-32.905	20.069
106	106	0.48615	4.631	22.441	-10.37	4.419	1.552	43.825	-2.272	21.673	9.243	14.576	10.678	-22.318	6.553	-34.181	20.221
107	107	0.49078	4.955	22.634	-11.015	5.042	1.724	44.099	-2.205	22.869	9.536	14.531	10.279	-22.013	5.964	-35.466	20.288
108	108	0.49541	5.256	22.823	-11.645	5.673	1.924	44.374	-2.134	24.122	9.639	14.482	9.84	-21.531	5.322	-36.774	20.349
109	109	0.50004	5.534	23.024	-12.265	6.332	2.183	44.569	-2.086	25.456	9.712	14.397	9.314	-20.92	4.583	-38.151	20.428
110	110	0.50467	5.779	23.227	-12.856	6.98	2.471	44.904	-1.987	26.842	9.57	14.398	8.678	-20.293	3.837	-39.63	20.439
111	111	0.5093	5.984	23.431	-13.387	7.613	2.828	45.131	-1.875	28.29	9.447	14.551	7.985	-19.723	3.222	-41.201	20.345
112	112	0.51393	6.129	23.616	-13.834	8.176	3.23	45.367	-1.652	29.789	9.408	14.66	7.173	-19.397	2.552	-42.88	20.11
113	113	0.51856	6.197	23.772	-14.179	8.649	3.674	45.525	-1.337	31.32	9.363	14.804	6.203	-19.184	1.884	-44.7	19.702
114	114	0.52319	6.182	23.894	-14.418	9.033	4.169	45.514	-0.979	32.979	9.46	14.839	5.117	-19.149	1.081	-46.657	19.119
115	115	0.52782	6.085	23.979	-14.546	9.319	4.695	45.437	-0.523	34.73	9.549	14.76	4.003	-19.168	0.2	-48.689	18.44
116	116	0.53245	5.923	24.04	-14.573	9.526	5.27	45.25	-0.004	36.563	9.673	14.69	2.933	-19.251	-0.596	-50.756	17.678
117	117	0.53708	5.71	24.104	-14.513	9.654	5.924	44.98	0.606	38.4	9.792	14.628	1.913	-19.42	-1.267	-52.782	16.795
118	118	0.54171	5.458	24.195	-14.379	9.71	6.67	44.651	1.305	40.165	9.835	14.61	0.931	-19.605	-1.761	-54.715	15.82
119	119	0.54634	5.178	24.292	-14.184	9.723	7.461	44.196	1.993	41.87	9.941	14.692	0.019	-19.856	-2.035	-56.558	14.806
120	120	0.55097	4.88	24.379	-13.94	9.665	8.231	43.748	2.739	43.476	10.078	14.688	-0.85	-20.277	-2.281	-58.281	13.698
121	121	0.5556	4.544	24.559	-13.666	9.553	9.167	43.289	3.554	44.992	10.028	14.764	-1.838	-20.619	-2.418	-59.989	12.467
122	122	0.56023	4.203	24.713	-13.361	9.407	10.051	42.683	4.267	46.34	10.038	14.881	-2.957	-21.065	-2.482	-61.657	11.122
123	123	0.56486	3.855	24.855	-13.038	9.208	10.933	41.973	4.939	47.515	10.001	15	-4.27	-21.451	-2.523	-63.331	9.718
124	124	0.56949	3.505	24.98	-12.706	8.985	11.813	41.029	5.39	48.573	9.857	15.586	-5.79	-21.588	-2.131	-65.111	8.29
125	125	0.57412	3.163	25.108	-12.366	8.721	12.706	39.91	5.697	49.55	9.719	16.373	-7.462	-21.586	-1.537	-66.959	6.871
126	126	0.57875	2.845	25.265	-12.03	8.454	13.642	38.663	5.882	50.428	9.449	17.223	-9.297	-21.339	-0.843	-68.843	5.478
127	127	0.58338	2.561	25.446	-11.689	8.152	14.61	37.326	6.024	51.175	9.103	18.014	-11.329	-20.911	-0.146	-70.788	4.111
128	128	0.58801	2.31	25.665	-11.35	7.831	15.634	35.932	6.145	51.836	8.624	18.596	-13.556	-20.214	0.431	-72.844	2.816
129	129	0.59264	2.087	25.906	-11.007	7.528	16.676	34.426	6.117	52.455	8.138	19	-15.885	-19.324	0.892	-74.975	1.657
130	130	0.59727	1.883	26.172	-10.666	7.215	17.732	32.893	6.022	53.03	7.634	19.174	-18.133	-18.382	1.261	-77.007	0.585
131	131	0.6019	1.69	26.46	-10.335	6.869	18.816	31.406	5.954	53.556	7.05	19.153	-20.052	-17.479	1.678	-78.689	-0.449
132	132	0.60653	1.503	26.754	-10.014	6.508	19.927	29.897	5.839	54.063	6.478	19.051	-21.421	-16.679	2.257	-79.802	-1.389
133	133	0.61116	1.311	27.054	-9.697	6.13	21.07	28.37	5.665	54.556	5.975	18.816	-22.114	-16.002	2.894	-80.224	-2.18
134	134	0.61579	1.115	27.367	-9.383	5.706	22.229	26.916	5.499	54.991	5.472	18.484	-22.096	-15.415	3.58	-79.904	-2.834
135	135	0.62042	0.91	27.688	-9.057	5.227	23.402	25.529	5.375	55.368	5.048	17.976	-21.468	-14.977	4.167	-78.934	-3.387
136	136	0.62505	0.697	28.019	-8.722	4.723	24.598	24.223	5.303	55.724	4.635	17.133	-20.322	-14.628	4.472	-77.441	-3.878
137	137	0.62968	0.471	28.346	-8.377	4.197	25.759	23.099	5.338	55.993	4.319	16.169	-18.892	-14.378	4.591	-75.633	-4.237
138	138	0.63431	0.237	28.684	-8.031	3.646	26.915	22.1	5.44	56.257	4.144	15.432	-17.247	-14.23	4.86	-73.613	-4.514
139	139	0.63894	-0.008	29.028	-7.677	3.094	28.042	21.222	5.583	56.42	3.999	14.729	-15.626	-14.191	5.072	-71.524	-4.824
140	140	0.64357	-0.258	29.382	-7.308	2.534	29.183	20.363	5.699	56.575	3.952	14.144	-14.069	-14.29	5.306	-69.443	-5.21
141	141	0.6482	-0.499	29.662	-6.926	1.945	30.251	19.603	5.879	56.674	3.991	13.801	-12.729	-14.494	5.679	-67.487	-5.631
142	142	0.65283	-0.739	29.94	-6.535	1.364	31.315	18.918	6.072	56.766	4.18	13.651	-11.604	-14.838	6.125	-65.703	-6.052
143	143	0.65746	-0.979	30.224	-6.132	0.79	32.397	18.282	6.255	56.856	4.462	13.502	-10.682	-15.295	6.473	-64.086	-6.499
144	144	0.66209	-1.219	30.483	-5.718	0.215	33.47	17.729	6.457	56.936	4.773	13.352	-9.94	-15.846	6.739	-62.601	-6.994
145	145	0.66672	-1.458	30.714	-5.297	-0.361	34.531	17.24	6.673	57.038	5.16	13.231	-9.33	-16.506	6.966	-61.232	-7.515
146	146	0.67135	-1.687	30.915	-4.871	-0.93	35.59	16.766	6.871	57.182	5.644	13.105	-8.843	-17.22	7.133	-59.997	-8.009
147	147	0.67598	-1.904	31.092	-4.443	-1.47	36.647	16.363	7.066	57.357	6.154	13.11	-8.487	-17.908	7.359	-58.887	-8.424
148	148	0.68061	-2.111	31.24	-4.014	-1.995	37.696	16.029	7.294	57.556	6.76	13.09	-8.229	-18.653	7.518	-57.889	-8.768
149	149	0.68524	-2.308	31.367	-3.594	-2.517	38.735	15.739	7.515	57.751	7.362	12.992	-8.027	-19.436	7.558	-56.93	-9.15
150	150	0.68987	-2.498	31.459	-3.181	-3.021	39.751	15.43	7.655	57.95	8.021	12.816	-7.773	-20.186	7.492	-55.93	-9.443
151	151	0.6945	-2.673	31.52	-2.767	-3.499	40.721	15.206	7.788	58.101	8.574	12.785	-7.499	-20.677	7.526	-54.898	-9.518
152	152	0.69913	-2.84	31.558	-2.35	-3.966	41.646	15.162	8.028	58.145	8.974	12.686	-7.24	-21.048	7.475	-53.835	-9.501
153	153	0.70376	-2.998	31.562	-1.947	-4.397	42.535	15.139	8.244	58.158	9.376	12.399	-6.926	-21.393	7.24	-52.727	-9.418
154	154	0.70839	-3.144	31.538	-1.561	-4.812	43.393	15.172	8.478	58.133	9.686	12.074	-6.585	-21.576	6.972	-51.589	-9.229
155	155	0.71302	-3.272	31.49	-1.188	-5.207	44.22	15.282	8.749	58.12	9.957	11.783	-6.244	-21.669	6.726	-50.481	-8.954
156	156	0.71765	-3.381	31.423	-0.819	-5.578	45.026	15.427	9.036	58.123	10.24	11.462	-5.979	-21.776	6.42	-49.469	-8.662
157	157	0.72228	-3.473	31.335	-0.453	-5.928	45.807	15.627	9.345	58.1	10.448	11.206	-5.82	-21.801	6.144	-48.538	-8.326
158	158	0.72691	-3.546	31.222	-0.094	-6.251	46.551	15.877	9.666	58.03	10.558	11.087	-5.739	-21.738	5.969	-47.633	-7.96
159	159	0.73154	-3.599	31.084	0.254	-6.544	47.261	16.13	9.955	57.934	10.627	11.045	-5.725	-21.687	5.83	-46.756	-7.633
160	160	0.73617	-3.587	30.898	0.542	-6.707	47.908	16.39	10.198	57.825	10.617	11.066	-5.764	-21.589	5.714	-45.92	-7.295
161	161	0.7408	-3.404	30.606	0.677	-6.533	48.394	16.657	10.388	57.657	10.487	11.088	-5.797	-21.447	5.583	-45.07	-6.895
162	162	0.74543	-3.102	30.224	0.804	-6.255	48.729	16.882	10.599	57.424	10.247	11.109	-5.838	-21.288	5.452	-44.214	-6.522
163	163	0.75006	-2.829	29.845	0.95	-6.026	49.082	17.051	10.778	57.244	10.146	10.949	-5.829	-21.331	5.157	-43.344	-6.261
164	164	0.75469	-2.571	29.47	1.124	-5.823	49.429	17.19	10.924	57.075	9.997	10.773	-5.829	-21.282	4.842	-42.508	-5.963
165	165	0.75932	-2.354	29.117	1.319	-5.686	49.804	17.416	11.139	56.882	9.759	10.69	-5.828	-21.213	4.629	-41.639	-5.708
166	166	0.76395	-2.146	28.755	1.534	-5.576	50.162	17.594	11.302	56.671	9.527	10.717	-5.862	-21.144	4.504	-40.773	-5.467
167	167	0.76858	-1.978	28.405	1.778	-5.508	50.537	17.758	11.402	56.46	9.296	10.906	-5.863	-21.078	4.517	-39.849	-5.234
168	168	0.77321	-1.827	28.065	2.04	-5.477	50.916	17.942	11.514	56.256	9.072	11.154	-5.774	-20.991	4.609	-38.856	-4.964
169	169	0.77784	-1.705	27.744	2.34	-5.509	51.311	18.122	11.652	56.037	8.861	11.271	-5.657	-20.91	4.605	-37.841	-4.684
170	170	0.78247	-1.615	27.439	2.682	-5.612	51.723	18.282	11.806	55.806	8.651	11.248	-5.583	-20.774	4.485	-36.877	-4.372
171	171	0.7871	-1.561	27.142	3.069	-5.798	52.14	18.427	11.976	55.586	8.456	11.194	-5.552	-20.602	4.342	-35.976	-4.04
172	172	0.79173	-1.546	26.86	3.505	-6.075	52.563	18.558	12.15	55.375	8.291	11.255	-5.525	-20.448	4.322	-35.087	-3.728
173	173	0.79636	-1.564	26.604	3.984	-6.432	52.999	18.695	12.331	55.136	8.108	11.491	-5.505	-20.274	4.478	-34.179	-3.425
174	174	0.80099	-1.606	26.367	4.508	-6.851	53.429	18.876	12.544	54.808	7.863	11.784	-5.544	-20.063	4.68	-33.274	-3.105
175	175	0.80562	-1.668	26.143	5.061	-7.328	53.844	19.054	12.747	54.386	7.595	12.216	-5.656	-19.77	5.007	-32.382	-2.722
176	176	0.81025	-1.755	25.945	5.637	-7.86	54.276	19.209	12.939	53.969	7.389	12.682	-5.729	-19.454	5.389	-31.479	-2.284
177	177	0.81488	-1.857	25.764	6.226	-8.386	54.719	19.316	13.052	53.597	7.25	13.097	-5.739	-19.196	5.719	-30.556	-1.849
178	178	0.81951	-1.969	25.614	6.832	-8.949	55.16	19.482	13.244	53.203	7.121	13.387	-5.706	-19.032	5.971	-29.612	-1.464
179	179	0.82414	-2.085	25.461	7.434	-9.533	55.562	19.613	13.421	52.765	6.967	13.719	-5.695	-18.767	6.282	-28.695	-1.028
180	180	0.82877	-2.218	25.325	8.043	-10.114	55.947	19.791	13.593	52.273	6.787	14.126	-5.769	-18.499	6.635	-27.849	-0.569
181	181	0.8334	-2.358	25.208	8.641	-10.678	56.322	19.959	13.697	51.727	6.6	14.703	-5.896	-18.27	7.121	-27.013	-0.148
182	182	0.83803	-2.5	25.111	9.251	-11.252	56.687	20.095	13.744	51.141	6.486	15.395	-6.027	-18.144	7.698	-26.156	0.242
183	183	0.84266	-2.634	25.026	9.845	-11.79	57.032	20.202	13.743	50.539	6.458	16.04	-6.107	-18.097	8.238	-25.267	0.649
184	184	0.84729	-2.758	24.949	10.423	-12.293	57.35	20.298	13.727	49.911	6.449	16.5	-6.146	-18.064	8.617	-24.356	1.083
185	185	0.85192	-2.869	24.876	10.978	-12.751	57.644	20.354	13.665	49.269	6.427	16.885	-6.164	-18.017	8.94	-23.436	1.518
186	186	0.85655	-2.965	24.81	11.495	-13.14	57.909	20.374	13.538	48.598	6.404	17.35	-6.141	-17.988	9.359	-22.48	1.946
187	187	0.86118	-3.053	24.754	11.991	-13.48	58.132	20.419	13.39	47.839	6.37	17.852	-6.088	-18.044	9.825	-21.456	2.35
188	188	0.86581	-3.123	24.704	12.446	-13.732	58.321	20.399	13.124	47.038	6.357	18.444	-6.053	-18.215	10.358	-20.403	2.659
189	189	0.87044	-3.187	24.654	12.858	-13.912	58.471	20.319	12.786	46.179	6.348	18.992	-6.084	-18.41	10.853	-19.374	2.933
190	190	0.87507	-3.314	24.566	13.173	-13.992	58.553	20.24	12.338	45.341	6.468	19.54	-6.064	-18.66	11.353	-18.343	3.249
191	191	0.8797	-3.47	24.481	13.642	-14.25	58.546	20.115	11.969	44.457	6.69	19.64	-6.036	-19.05	11.452	-17.309	3.525
192	192	0.88433	-3.621	24.403	14.078	-14.459	58.507	19.878	11.506	43.616	6.916	19.595	-5.828	-19.39	11.489	-16.158	3.786
193	193	0.88896	-3.79	24.365	14.515	-14.645	58.453	19.639	10.996	42.708	7.062	19.419	-5.6	-19.678	11.425	-14.957	4.044
194	194	0.89359	-3.944	24.324	14.942	-14.762	58.339	19.334	10.401	41.784	7.177	19.175	-5.356	-19.94	11.303	-13.75	4.287
195	195	0.89822	-4.124	24.277	15.36	-14.876	58.236	19.063	9.824	40.892	7.24	18.949	-5.197	-20.145	11.192	-12.635	4.511
196	196	0.90285	-4.325	24.214	15.748	-14.95	58.1	18.819	9.254	40.056	7.355	18.676	-5.092	-20.417	11.022	-11.623	4.699
197	197	0.90748	-4.537	24.171	16.118	-14.988	57.935	18.581	8.682	39.282	7.596	18.2	-4.92	-20.808	10.679	-10.631	4.882
198	198	0.91211	-4.753	24.157	16.489	-15.003	57.758	18.294	8.08	38.591	7.948	17.425	-4.635	-21.287	10.087	-9.615	5.042
199	199	0.91674	-4.978	24.175	16.88	-15.034	57.562	17.979	7.478	37.957	8.318	16.38	-4.256	-21.79	9.277	-8.577	5.162
200	200	0.92137	-5.226	24.242	17.299	-15.13	57.352	17.77	6.972	37.326	8.595	15.177	-3.75	-22.248	8.384	-7.494	5.295
201	201	0.926	-5.494	24.348	17.728	-15.252	57.12	17.697	6.537	36.744	8.768	13.871	-3.012	-22.664	7.476	-6.314	5.466
