# Supplementary material for: Gait phenotypes in paediatric hereditary spastic paraplegia revealed by dynamic time warping analysis and random forests
Source: PLoS One. 2018 Mar 8;13(3):e0192345. doi: 10.1371/journal.pone.0192345 (PMC5843164; doi:10.1371/journal.pone.0192345)
Supplement: S1 Data — (ZIP) [file pone.0192345.s008.zip › HSP/Left.SR.HSP9.2.csv]

	Epoch	Time	Pelvic.obliquity	Pelvic.tilt	Pelvic rotation	Hip.abd.add	Hip.flexion	Hip.rotation	Knee.abd.add	Knee.flexion	Knee.rotation	Ankle.abd.add	Ankle.flexion	Ankle.rotation	Forefoot.abd.add	Forefoot.flexion	Forefoot.rotation
1	1	0	-5.971	27.325	1.526	-8.252	57.551	17.9	2.558	26.608	-17.116	14.338	-6.891	0.434	8.143	-1.947	-6.955
2	2	0.00451	-6.1	27.514	1.93	-8.241	57.618	18.085	2.109	26.954	-16.707	14.094	-5.924	-0.104	7.441	-1.403	-6.592
3	3	0.00902	-6.267	27.724	2.33	-8.23	57.685	18.304	1.653	27.487	-16.185	13.855	-4.537	-0.773	6.696	-0.634	-6.204
4	4	0.01353	-6.425	27.906	2.715	-8.187	57.684	18.534	1.2	28.195	-15.576	13.643	-3.017	-1.548	5.979	0.077	-5.802
5	5	0.01804	-6.579	28.063	3.077	-8.103	57.632	18.852	0.815	29.099	-14.896	13.264	-1.434	-2.519	5.137	0.64	-5.435
6	6	0.02255	-6.709	28.172	3.41	-7.961	57.499	19.244	0.489	30.201	-14.202	12.762	0.211	-3.657	4.219	1.059	-5.128
7	7	0.02706	-6.815	28.24	3.718	-7.769	57.312	19.741	0.241	31.519	-13.514	12.326	1.948	-4.974	3.404	1.39	-4.889
8	8	0.03157	-6.901	28.274	3.99	-7.523	57.132	20.391	0.086	33.025	-12.842	12.084	3.662	-6.455	2.817	1.599	-4.709
9	9	0.03608	-6.961	28.263	4.207	-7.213	56.991	21.195	0.03	34.586	-12.251	11.965	5.116	-7.958	2.396	1.6	-4.55
10	10	0.04059	-7.001	28.221	4.38	-6.886	56.907	22.181	0.144	36.029	-11.819	11.729	6.269	-9.357	1.937	1.47	-4.364
11	11	0.0451	-6.985	28.135	4.501	-6.514	56.816	23.281	0.395	37.276	-11.514	11.44	7.134	-10.732	1.487	1.276	-4.223
12	12	0.04961	-6.982	28.075	4.583	-6.172	56.754	24.56	0.864	38.37	-11.353	11.155	7.85	-12.098	1.131	1.056	-4.167
13	13	0.05412	-6.922	28.014	4.6	-5.776	56.645	25.919	1.481	39.388	-11.337	10.963	8.527	-13.387	0.917	0.804	-4.144
14	14	0.05863	-6.842	27.867	4.536	-5.33	56.331	27.438	2.293	40.26	-11.47	10.682	9.216	-14.617	0.717	0.533	-4.113
15	15	0.06314	-6.666	27.659	4.415	-4.822	55.819	28.908	3.155	40.911	-11.713	10.366	9.896	-15.78	0.542	0.3	-4.111
16	16	0.06765	-6.421	27.446	4.256	-4.298	55.173	30.259	3.981	41.3	-11.99	10.07	10.502	-16.871	0.421	0.097	-4.129
17	17	0.07216	-6.131	27.243	4.067	-3.792	54.421	31.448	4.714	41.399	-12.306	9.895	11.032	-17.812	0.442	-0.035	-4.136
18	18	0.07667	-5.826	27.068	3.844	-3.338	53.614	32.488	5.361	41.221	-12.693	9.822	11.493	-18.531	0.591	-0.082	-4.114
19	19	0.08118	-5.533	26.946	3.595	-2.949	52.824	33.37	5.931	40.845	-13.112	9.749	11.902	-19.032	0.773	-0.07	-4.074
20	20	0.08569	-5.222	26.854	3.336	-2.601	52.044	33.915	6.326	40.361	-13.472	9.718	12.319	-19.333	1.018	0.024	-4.04
21	21	0.0902	-4.89	26.804	3.081	-2.323	51.275	34.165	6.608	39.748	-13.81	9.68	12.632	-19.4	1.262	0.077	-4.008
22	22	0.09471	-4.507	26.794	2.849	-2.086	50.516	34.028	6.713	39.045	-14.17	9.802	12.839	-19.185	1.625	0.106	-4.005
23	23	0.09922	-4.079	26.837	2.619	-1.845	49.804	33.557	6.647	38.277	-14.573	9.914	12.867	-18.664	1.908	0.038	-4.003
24	24	0.10373	-3.618	26.926	2.381	-1.587	49.138	32.761	6.386	37.469	-14.946	10.176	12.886	-17.973	2.301	0.053	-4.05
25	25	0.10824	-3.136	27.054	2.121	-1.31	48.509	31.756	5.998	36.596	-15.314	10.552	12.851	-17.123	2.774	0.108	-4.113
26	26	0.11275	-2.624	27.216	1.846	-0.994	47.934	30.527	5.493	35.703	-15.637	10.967	12.792	-16.102	3.262	0.198	-4.15
27	27	0.11726	-2.084	27.42	1.562	-0.649	47.423	29.152	4.932	34.795	-15.949	11.425	12.697	-14.926	3.77	0.295	-4.162
28	28	0.12177	-1.523	27.674	1.268	-0.29	46.976	27.711	4.38	33.86	-16.282	11.89	12.579	-13.651	4.277	0.397	-4.177
29	29	0.12628	-0.944	27.974	0.959	0.095	46.578	26.202	3.829	32.909	-16.588	12.272	12.479	-12.348	4.709	0.527	-4.223
30	30	0.13079	-0.373	28.313	0.625	0.516	46.217	24.632	3.237	31.964	-16.804	12.581	12.363	-11.084	5.056	0.646	-4.309
31	31	0.1353	0.152	28.689	0.269	0.944	45.901	23.118	2.638	31.032	-16.958	12.955	12.152	-9.909	5.442	0.69	-4.443
32	32	0.13981	0.593	29.099	-0.1	1.329	45.597	21.781	2.092	30.034	-17.156	13.206	11.87	-8.72	5.703	0.685	-4.539
33	33	0.14432	0.939	29.505	-0.446	1.659	45.286	20.444	1.509	29.053	-17.158	13.4	11.57	-7.676	5.913	0.65	-4.646
34	34	0.14883	1.178	29.891	-0.773	1.924	44.915	19.239	0.907	28.053	-17.056	13.553	11.336	-6.801	6.066	0.672	-4.751
35	35	0.15334	1.314	30.254	-1.067	2.105	44.512	18.173	0.341	27.063	-16.854	13.646	11.161	-6.059	6.167	0.723	-4.821
36	36	0.15785	1.289	30.604	-1.345	2.161	44.103	17.358	-0.143	26.089	-16.59	13.632	10.999	-5.429	6.18	0.751	-4.826
37	37	0.16236	1.106	30.922	-1.604	2.092	43.671	16.806	-0.561	25.14	-16.275	13.571	10.841	-4.945	6.149	0.753	-4.79
38	38	0.16687	0.781	31.199	-1.84	1.914	43.207	16.514	-0.933	24.23	-15.939	13.517	10.676	-4.658	6.112	0.734	-4.772
39	39	0.17138	0.332	31.436	-2.055	1.645	42.724	16.477	-1.26	23.374	-15.606	13.455	10.505	-4.576	6.058	0.69	-4.791
40	40	0.17589	-0.205	31.631	-2.241	1.301	42.22	16.651	-1.54	22.572	-15.267	13.362	10.345	-4.658	5.974	0.627	-4.806
41	41	0.1804	-0.825	31.785	-2.396	0.873	41.684	17.056	-1.771	21.804	-14.966	13.271	10.147	-4.886	5.886	0.507	-4.821
42	42	0.18491	-1.513	31.899	-2.534	0.394	41.117	17.703	-1.967	21.074	-14.723	13.122	9.956	-5.254	5.733	0.368	-4.824
43	43	0.18942	-2.238	31.968	-2.651	-0.149	40.485	18.626	-2.07	20.326	-14.636	12.843	9.878	-5.694	5.471	0.317	-4.78
44	44	0.19393	-2.989	32.009	-2.752	-0.736	39.81	19.672	-2.165	19.572	-14.615	12.611	9.851	-6.222	5.244	0.323	-4.754
45	45	0.19844	-3.718	32.014	-2.835	-1.353	39.064	20.945	-2.179	18.762	-14.832	12.349	9.801	-6.756	5.002	0.322	-4.72
46	46	0.20295	-4.418	31.993	-2.893	-1.998	38.269	22.304	-2.149	17.92	-15.168	12.057	9.701	-7.303	4.746	0.274	-4.691
47	47	0.20746	-5.08	31.952	-2.929	-2.659	37.448	23.729	-2.09	17.064	-15.649	11.926	9.56	-7.843	4.649	0.205	-4.688
48	48	0.21197	-5.697	31.897	-2.946	-3.331	36.612	25.19	-2.009	16.192	-16.306	12.003	9.399	-8.354	4.752	0.154	-4.741
49	49	0.21648	-6.268	31.835	-2.951	-4.004	35.771	26.622	-1.917	15.305	-17.092	12.122	9.215	-8.817	4.897	0.101	-4.853
50	50	0.22099	-6.785	31.764	-2.952	-4.654	34.933	27.994	-1.82	14.418	-17.967	12.145	8.992	-9.183	4.956	0.002	-4.973
51	51	0.2255	-7.246	31.684	-2.946	-5.283	34.084	29.267	-1.738	13.528	-18.918	12.149	8.782	-9.4	4.995	-0.097	-5.061
52	52	0.23001	-7.668	31.598	-2.929	-5.894	33.26	30.309	-1.7	12.69	-19.805	12.203	8.593	-9.503	5.069	-0.2	-5.153
53	53	0.23452	-8.018	31.495	-2.899	-6.468	32.432	31.192	-1.65	11.88	-20.734	12.128	8.533	-9.493	5.036	-0.211	-5.258
54	54	0.23903	-8.296	31.382	-2.887	-6.985	31.587	32.138	-1.595	11.048	-21.901	12.158	8.454	-9.311	5.097	-0.22	-5.331
55	55	0.24354	-8.503	31.253	-2.876	-7.411	30.753	32.726	-1.629	10.302	-22.848	12.367	8.357	-9.051	5.305	-0.269	-5.416
56	56	0.24805	-8.68	31.117	-2.874	-7.803	29.92	33.172	-1.698	9.568	-23.75	12.651	8.189	-8.698	5.574	-0.385	-5.496
57	57	0.25256	-8.83	30.972	-2.881	-8.145	29.112	33.336	-1.816	8.918	-24.409	13.044	8.021	-8.32	5.931	-0.532	-5.582
58	58	0.25707	-8.955	30.872	-2.899	-8.421	28.405	33.237	-1.966	8.384	-24.794	13.479	7.871	-7.943	6.317	-0.713	-5.664
59	59	0.26158	-9.057	30.807	-2.938	-8.635	27.773	33.094	-2.112	7.924	-25.101	13.793	7.71	-7.561	6.588	-0.954	-5.724
60	60	0.26609	-9.13	30.702	-3.004	-8.793	27.114	32.979	-2.252	7.51	-25.383	13.915	7.529	-7.204	6.678	-1.262	-5.767
61	61	0.2706	-9.195	30.598	-3.093	-8.913	26.495	32.762	-2.393	7.171	-25.468	13.952	7.353	-6.897	6.688	-1.621	-5.788
62	62	0.27511	-9.269	30.515	-3.208	-9.012	25.95	32.472	-2.525	6.916	-25.394	14.08	7.28	-6.647	6.789	-1.906	-5.809
63	63	0.27962	-9.334	30.437	-3.342	-9.067	25.44	32.081	-2.672	6.736	-25.098	14.317	7.253	-6.507	6.997	-2.177	-5.834
64	64	0.28413	-9.397	30.335	-3.499	-9.119	24.931	31.734	-2.771	6.583	-24.758	14.449	7.295	-6.416	7.134	-2.414	-5.836
65	65	0.28864	-9.457	30.209	-3.685	-9.143	24.419	31.451	-2.869	6.491	-24.356	14.647	7.424	-6.429	7.336	-2.595	-5.834
66	66	0.29315	-9.525	30.063	-3.901	-9.154	23.916	31.173	-2.958	6.462	-23.846	14.839	7.637	-6.558	7.537	-2.723	-5.861
67	67	0.29766	-9.595	29.904	-4.142	-9.152	23.406	30.976	-3.03	6.462	-23.337	14.96	7.878	-6.78	7.684	-2.847	-5.92
68	68	0.30217	-9.65	29.717	-4.406	-9.123	22.869	30.808	-3.095	6.488	-22.767	15.026	8.09	-7.112	7.792	-3.022	-6.02
69	69	0.30668	-9.685	29.495	-4.696	-9.069	22.292	30.664	-3.162	6.523	-22.171	15.06	8.259	-7.502	7.876	-3.248	-6.144
70	70	0.31119	-9.707	29.243	-5.007	-9.001	21.659	30.638	-3.228	6.514	-21.719	15.018	8.407	-7.843	7.893	-3.485	-6.256
71	71	0.3157	-9.711	28.952	-5.333	-8.929	20.952	30.684	-3.282	6.451	-21.368	14.862	8.559	-8.148	7.822	-3.713	-6.358
72	72	0.32021	-9.709	28.657	-5.659	-8.884	20.22	30.718	-3.318	6.35	-21.035	14.805	8.754	-8.462	7.854	-3.879	-6.493
73	73	0.32472	-9.634	28.324	-6.006	-8.754	19.388	30.725	-3.414	6.2	-20.787	14.836	8.982	-8.698	7.955	-3.978	-6.637
74	74	0.32923	-9.541	27.985	-6.376	-8.622	18.507	30.813	-3.511	5.977	-20.654	14.852	9.17	-8.891	8.045	-4.086	-6.789
75	75	0.33374	-9.443	27.629	-6.762	-8.52	17.576	30.909	-3.603	5.679	-20.609	14.914	9.26	-8.976	8.171	-4.261	-6.936
76	76	0.33825	-9.355	27.259	-7.143	-8.469	16.605	31.07	-3.686	5.316	-20.705	14.996	9.265	-8.974	8.306	-4.486	-7.079
77	77	0.34276	-9.246	26.89	-7.52	-8.427	15.604	31.257	-3.775	4.906	-20.9	15.123	9.257	-8.875	8.47	-4.705	-7.192
78	78	0.34727	-9.102	26.521	-7.898	-8.37	14.567	31.514	-3.877	4.453	-21.226	15.242	9.285	-8.684	8.618	-4.88	-7.256
79	79	0.35178	-8.934	26.152	-8.287	-8.304	13.514	31.86	-3.978	3.986	-21.651	15.33	9.321	-8.424	8.732	-5.062	-7.268
80	80	0.35629	-8.758	25.801	-8.69	-8.236	12.523	32.288	-4.048	3.579	-22.133	15.429	9.304	-8.093	8.854	-5.33	-7.22
81	81	0.3608	-8.582	25.459	-9.097	-8.163	11.642	32.836	-4.066	3.28	-22.727	15.555	9.224	-7.662	9.004	-5.69	-7.1
82	82	0.36531	-8.385	25.071	-9.514	-8.101	10.716	33.357	-4.06	3.009	-23.257	15.725	9.086	-7.211	9.205	-6.155	-6.942
83	83	0.36982	-8.17	24.741	-9.913	-8.023	9.847	33.959	-4.088	2.782	-23.827	16.069	8.911	-6.817	9.539	-6.65	-6.789
84	84	0.37433	-7.987	24.466	-10.317	-7.978	9.062	34.672	-4.083	2.598	-24.419	16.289	8.758	-6.442	9.771	-7.175	-6.593
85	85	0.37884	-7.8	24.238	-10.72	-7.934	8.346	35.431	-4.054	2.478	-24.901	16.459	8.667	-6.157	9.965	-7.71	-6.334
86	86	0.38335	-7.609	24.07	-11.116	-7.873	7.716	36.226	-4.007	2.429	-25.32	16.588	8.603	-5.899	10.127	-8.281	-6.008
87	87	0.38786	-7.398	23.912	-11.506	-7.8	7.138	37.045	-3.922	2.458	-25.669	16.747	8.565	-5.72	10.324	-8.869	-5.67
88	88	0.39237	-7.179	23.773	-11.897	-7.707	6.618	37.862	-3.818	2.577	-25.893	16.947	8.589	-5.654	10.559	-9.443	-5.329
89	89	0.39688	-6.983	23.677	-12.289	-7.618	6.184	38.661	-3.689	2.78	-25.981	17.084	8.674	-5.681	10.741	-10.016	-4.973
90	90	0.40139	-6.812	23.624	-12.674	-7.537	5.834	39.405	-3.524	3.057	-25.943	17.13	8.768	-5.755	10.841	-10.642	-4.604
91	91	0.4059	-6.639	23.609	-13.051	-7.425	5.555	40.032	-3.358	3.42	-25.761	17.238	8.827	-5.844	10.985	-11.349	-4.229
92	92	0.41041	-6.487	23.633	-13.417	-7.312	5.354	40.548	-3.193	3.861	-25.451	17.45	8.877	-5.953	11.206	-12.098	-3.859
93	93	0.41492	-6.323	23.688	-13.766	-7.153	5.204	40.957	-3.03	4.373	-25.05	17.577	8.935	-6.06	11.333	-12.88	-3.493
94	94	0.41943	-6.168	23.766	-14.089	-6.982	5.084	41.348	-2.876	4.924	-24.677	17.718	8.984	-6.126	11.458	-13.694	-3.11
95	95	0.42394	-6.045	23.869	-14.371	-6.851	5.008	41.612	-2.702	5.506	-24.227	17.91	8.955	-6.165	11.621	-14.616	-2.732
96	96	0.42845	-5.96	23.999	-14.623	-6.743	4.975	41.789	-2.546	6.127	-23.757	18.089	8.907	-6.149	11.739	-15.582	-2.343
97	97	0.43296	-5.911	24.147	-14.841	-6.665	4.977	41.9	-2.402	6.773	-23.372	18.293	8.844	-5.989	11.845	-16.578	-1.932
98	98	0.43747	-5.862	24.302	-15.029	-6.579	5.002	41.945	-2.253	7.455	-23.031	18.54	8.746	-5.731	11.975	-17.628	-1.516
99	99	0.44198	-5.788	24.454	-15.188	-6.455	5.029	41.91	-2.112	8.178	-22.685	18.778	8.609	-5.415	12.08	-18.744	-1.091
100	100	0.44649	-5.696	24.601	-15.315	-6.308	5.054	41.818	-1.983	8.93	-22.367	18.975	8.444	-5.018	12.126	-19.907	-0.646
101	101	0.451	-5.604	24.745	-15.416	-6.172	5.085	41.732	-1.842	9.683	-22.149	19.198	8.251	-4.54	12.182	-21.099	-0.194
102	102	0.45551	-5.509	24.884	-15.491	-6.048	5.109	41.72	-1.687	10.426	-22.049	19.513	8.019	-4.041	12.32	-22.321	0.25
103	103	0.46002	-5.429	25.02	-15.537	-5.94	5.148	41.753	-1.509	11.17	-22.035	19.716	7.704	-3.531	12.345	-23.611	0.671
104	104	0.46453	-5.314	25.147	-15.551	-5.772	5.184	41.835	-1.329	11.958	-22.076	19.801	7.3	-2.985	12.244	-25.01	1.137
105	105	0.46904	-5.22	25.27	-15.532	-5.635	5.248	41.981	-1.09	12.758	-22.183	19.821	6.871	-2.449	12.092	-26.435	1.601
106	106	0.47355	-5.136	25.374	-15.494	-5.497	5.322	42.149	-0.831	13.602	-22.312	19.758	6.417	-1.931	11.852	-27.889	2.046
107	107	0.47806	-5.107	25.457	-15.418	-5.411	5.421	42.308	-0.537	14.489	-22.456	19.578	5.969	-1.408	11.5	-29.347	2.487
108	108	0.48257	-5.129	25.522	-15.293	-5.39	5.543	42.468	-0.185	15.41	-22.58	19.36	5.481	-0.94	11.117	-30.857	2.906
109	109	0.48708	-5.199	25.573	-15.106	-5.428	5.696	42.591	0.221	16.387	-22.609	19.141	4.951	-0.616	10.743	-32.423	3.26
110	110	0.49159	-5.302	25.607	-14.865	-5.498	5.881	42.646	0.674	17.436	-22.529	18.888	4.373	-0.433	10.342	-34.047	3.527
111	111	0.4961	-5.414	25.619	-14.593	-5.576	6.089	42.666	1.178	18.541	-22.412	18.583	3.728	-0.318	9.901	-35.736	3.717
112	112	0.50061	-5.557	25.613	-14.294	-5.681	6.327	42.695	1.744	19.694	-22.286	18.258	3.096	-0.303	9.459	-37.406	3.818
113	113	0.50512	-5.71	25.591	-13.962	-5.788	6.589	42.722	2.371	20.926	-22.118	17.832	2.506	-0.401	8.933	-39.053	3.843
114	114	0.50963	-5.933	25.574	-13.626	-5.937	6.931	42.628	3.008	22.303	-21.807	17.388	2.015	-0.577	8.388	-40.659	3.78
115	115	0.51414	-6.175	25.557	-13.296	-6.11	7.354	42.439	3.729	23.807	-21.362	16.92	1.546	-0.768	7.863	-42.322	3.674
116	116	0.51865	-6.434	25.55	-12.992	-6.291	7.85	42.213	4.506	25.411	-20.854	16.434	1.073	-0.963	7.358	-44.04	3.508
117	117	0.52316	-6.678	25.547	-12.697	-6.447	8.396	41.889	5.273	27.092	-20.282	16.053	0.583	-1.172	6.979	-45.785	3.253
118	118	0.52767	-6.901	25.548	-12.404	-6.572	8.979	41.484	6.011	28.82	-19.636	15.679	0.109	-1.444	6.632	-47.491	2.909
119	119	0.53218	-7.11	25.555	-12.113	-6.677	9.599	41.014	6.704	30.547	-18.941	15.314	-0.384	-1.746	6.317	-49.155	2.506
120	120	0.53669	-7.311	25.574	-11.825	-6.774	10.277	40.442	7.334	32.268	-18.204	14.948	-0.941	-2.022	6.027	-50.807	2.057
121	121	0.5412	-7.503	25.607	-11.532	-6.869	11.021	39.743	7.901	33.979	-17.436	14.514	-1.567	-2.255	5.713	-52.447	1.555
122	122	0.54571	-7.667	25.659	-11.225	-6.966	11.798	38.972	8.431	35.618	-16.714	14.102	-2.251	-2.443	5.469	-54.044	1.003
123	123	0.55022	-7.799	25.729	-10.918	-7.017	12.618	38.108	8.852	37.278	-15.984	13.84	-2.971	-2.591	5.384	-55.633	0.429
124	124	0.55473	-7.902	25.811	-10.638	-7.06	13.459	37.233	9.238	38.877	-15.319	13.609	-3.807	-2.69	5.381	-57.257	-0.186
125	125	0.55924	-8.013	25.911	-10.362	-7.133	14.36	36.272	9.563	40.474	-14.655	13.492	-4.735	-2.745	5.544	-58.915	-0.843
126	126	0.56375	-8.113	26.026	-10.087	-7.218	15.31	35.27	9.849	42.034	-14.038	13.305	-5.7	-2.71	5.696	-60.545	-1.476
127	127	0.56826	-8.199	26.157	-9.805	-7.304	16.296	34.191	10.047	43.567	-13.437	13.095	-6.68	-2.66	5.863	-62.112	-2.133
128	128	0.57277	-8.272	26.308	-9.537	-7.378	17.319	33.075	10.164	45.048	-12.874	12.837	-7.649	-2.605	6.025	-63.579	-2.811
129	129	0.57728	-8.339	26.48	-9.274	-7.467	18.37	31.927	10.216	46.453	-12.358	12.495	-8.566	-2.515	6.149	-64.911	-3.474
130	130	0.58179	-8.399	26.669	-9.007	-7.574	19.439	30.759	10.212	47.769	-11.925	12.161	-9.385	-2.358	6.317	-66.054	-4.106
131	131	0.5863	-8.444	26.873	-8.747	-7.684	20.528	29.591	10.159	49.003	-11.583	11.904	-10.04	-2.155	6.589	-66.937	-4.722
132	132	0.59081	-8.492	27.085	-8.494	-7.818	21.639	28.42	10.079	50.176	-11.257	11.6	-10.44	-1.99	6.836	-67.493	-5.341
133	133	0.59532	-8.554	27.303	-8.262	-7.971	22.767	27.339	10.014	51.26	-11	11.279	-10.561	-1.871	7.064	-67.679	-5.968
134	134	0.59983	-8.639	27.532	-8.051	-8.141	23.921	26.365	9.945	52.252	-10.838	11.075	-10.322	-1.712	7.366	-67.404	-6.541
135	135	0.60434	-8.716	27.758	-7.862	-8.311	25.077	25.467	9.911	53.18	-10.761	10.802	-9.82	-1.52	7.589	-66.815	-7.097
136	136	0.60885	-8.757	27.974	-7.711	-8.436	26.243	24.53	9.812	54.082	-10.623	10.532	-9.13	-1.323	7.787	-65.995	-7.596
137	137	0.61336	-8.79	28.171	-7.578	-8.543	27.387	23.667	9.716	54.912	-10.527	10.27	-8.282	-1.123	7.934	-64.953	-8.068
138	138	0.61787	-8.827	28.349	-7.464	-8.643	28.517	22.88	9.617	55.672	-10.448	10.091	-7.359	-0.951	8.106	-63.757	-8.531
139	139	0.62238	-8.866	28.505	-7.376	-8.733	29.615	22.217	9.568	56.333	-10.415	9.956	-6.457	-0.822	8.287	-62.498	-9.002
140	140	0.62689	-8.889	28.637	-7.331	-8.776	30.683	21.647	9.529	56.91	-10.421	9.89	-5.682	-0.724	8.511	-61.278	-9.484
141	141	0.6314	-8.887	28.742	-7.344	-8.744	31.734	21.136	9.459	57.435	-10.444	9.911	-5.08	-0.645	8.803	-60.149	-9.964
142	142	0.63591	-8.864	28.821	-7.406	-8.653	32.763	20.749	9.447	57.907	-10.478	9.923	-4.604	-0.61	9.085	-59.098	-10.426
143	143	0.64042	-8.833	28.876	-7.493	-8.549	33.782	20.407	9.461	58.367	-10.407	9.988	-4.237	-0.705	9.415	-58.119	-10.903
144	144	0.64493	-8.796	28.909	-7.588	-8.425	34.767	20.147	9.497	58.755	-10.398	10.183	-3.937	-0.836	9.84	-57.118	-11.415
145	145	0.64944	-8.752	28.921	-7.708	-8.258	35.7	19.949	9.521	59.054	-10.426	10.484	-3.728	-0.888	10.344	-56.14	-11.822
146	146	0.65395	-8.706	28.93	-7.855	-8.056	36.64	19.71	9.498	59.31	-10.396	10.582	-3.542	-0.925	10.657	-55.177	-12.156
147	147	0.65846	-8.687	28.949	-8.026	-7.856	37.579	19.601	9.544	59.506	-10.35	10.679	-3.372	-1.026	10.951	-54.198	-12.478
148	148	0.66297	-8.653	28.915	-8.223	-7.609	38.467	19.594	9.64	59.643	-10.371	10.819	-3.208	-1.145	11.259	-53.154	-12.806
149	149	0.66748	-8.607	28.881	-8.418	-7.339	39.36	19.585	9.734	59.752	-10.386	10.952	-3.019	-1.26	11.546	-52.054	-13.104
150	150	0.67199	-8.554	28.857	-8.597	-7.072	40.257	19.551	9.831	59.814	-10.381	11.033	-2.84	-1.362	11.784	-50.935	-13.364
151	151	0.6765	-8.498	28.809	-8.763	-6.814	41.125	19.527	9.939	59.8	-10.406	11.118	-2.712	-1.416	12.019	-49.802	-13.582
152	152	0.68101	-8.456	28.743	-8.916	-6.578	41.98	19.527	10.05	59.72	-10.467	11.269	-2.608	-1.386	12.301	-48.622	-13.727
153	153	0.68552	-8.413	28.658	-9.055	-6.366	42.816	19.558	10.215	59.566	-10.548	11.372	-2.493	-1.305	12.536	-47.387	-13.818
154	154	0.69003	-8.353	28.558	-9.2	-6.122	43.639	19.552	10.315	59.393	-10.6	11.599	-2.389	-1.247	12.855	-46.103	-13.904
155	155	0.69454	-8.29	28.441	-9.328	-5.88	44.44	19.534	10.411	59.159	-10.71	11.701	-2.402	-1.115	13.069	-44.912	-13.942
156	156	0.69905	-8.227	28.312	-9.431	-5.664	45.215	19.558	10.563	58.877	-10.889	11.788	-2.509	-0.918	13.289	-43.798	-13.943
157	157	0.70356	-8.168	28.172	-9.491	-5.493	45.973	19.548	10.71	58.576	-11.061	11.891	-2.654	-0.719	13.525	-42.702	-13.939
158	158	0.70807	-8.105	28.019	-9.522	-5.352	46.693	19.56	10.879	58.224	-11.27	12.146	-2.815	-0.53	13.892	-41.559	-13.961
159	159	0.71258	-8.043	27.861	-9.531	-5.231	47.394	19.542	11.023	57.827	-11.492	12.458	-2.981	-0.332	14.298	-40.375	-13.986
160	160	0.71709	-7.986	27.695	-9.514	-5.138	48.064	19.504	11.144	57.367	-11.729	12.722	-3.138	-0.104	14.64	-39.161	-13.981
161	161	0.7216	-7.943	27.512	-9.458	-5.096	48.685	19.489	11.276	56.83	-11.991	12.99	-3.281	0.126	14.958	-37.897	-13.965
162	162	0.72611	-7.919	27.316	-9.352	-5.122	49.27	19.49	11.423	56.232	-12.275	13.331	-3.421	0.34	15.329	-36.582	-13.968
163	163	0.73062	-7.901	27.109	-9.21	-5.191	49.823	19.493	11.584	55.588	-12.603	13.641	-3.563	0.606	15.669	-35.261	-13.941
164	164	0.73513	-7.886	26.903	-9.039	-5.289	50.367	19.453	11.717	54.915	-12.916	13.906	-3.714	0.875	15.963	-33.941	-13.901
165	165	0.73964	-7.858	26.69	-8.837	-5.38	50.864	19.413	11.808	54.181	-13.249	14.274	-3.873	1.075	16.31	-32.574	-13.9
166	166	0.74415	-7.833	26.467	-8.586	-5.546	51.315	19.368	11.929	53.38	-13.592	14.668	-4.012	1.255	16.679	-31.151	-13.924
167	167	0.74866	-7.812	26.241	-8.287	-5.758	51.74	19.306	12.042	52.522	-13.976	14.969	-4.206	1.497	16.967	-29.781	-13.899
168	168	0.75317	-7.797	26.014	-7.979	-5.978	52.148	19.237	12.138	51.632	-14.325	15.133	-4.41	1.704	17.12	-28.443	-13.847
169	169	0.75768	-7.789	25.788	-7.656	-6.221	52.526	19.174	12.234	50.701	-14.66	15.242	-4.604	1.882	17.218	-27.103	-13.79
170	170	0.76219	-7.791	25.563	-7.317	-6.487	52.877	19.092	12.302	49.74	-14.981	15.312	-4.757	2.057	17.259	-25.737	-13.719
171	171	0.7667	-7.808	25.343	-6.952	-6.783	53.205	18.986	12.331	48.749	-15.276	15.372	-4.885	2.228	17.27	-24.348	-13.626
172	172	0.77121	-7.837	25.132	-6.563	-7.109	53.515	18.881	12.345	47.713	-15.55	15.524	-5.038	2.377	17.366	-22.95	-13.525
173	173	0.77572	-7.861	24.93	-6.193	-7.405	53.816	18.773	12.318	46.645	-15.793	15.797	-5.223	2.49	17.567	-21.541	-13.422
174	174	0.78023	-7.884	24.74	-5.815	-7.69	54.099	18.576	12.2	45.568	-16.007	16.019	-5.461	2.63	17.725	-20.202	-13.298
175	175	0.78474	-7.9	24.56	-5.428	-7.965	54.349	18.353	12.02	44.46	-16.145	16.367	-5.708	2.648	17.967	-18.837	-13.221
176	176	0.78925	-7.919	24.405	-5.037	-8.229	54.601	18.152	11.834	43.334	-16.327	16.698	-6.002	2.684	18.205	-17.526	-13.143
177	177	0.79376	-7.936	24.28	-4.64	-8.505	54.859	17.928	11.67	42.206	-16.464	16.873	-6.32	2.724	18.331	-16.304	-13.023
178	178	0.79827	-7.945	24.181	-4.239	-8.765	55.107	17.688	11.487	41.049	-16.568	16.923	-6.623	2.738	18.332	-15.105	-12.876
179	179	0.80278	-7.947	24.098	-3.837	-9.004	55.322	17.41	11.242	39.857	-16.614	16.948	-6.9	2.686	18.278	-13.885	-12.742
180	180	0.80729	-7.952	24.029	-3.439	-9.237	55.507	17.114	10.948	38.621	-16.635	17.075	-7.149	2.616	18.293	-12.607	-12.617
181	181	0.8118	-7.955	23.975	-3.053	-9.446	55.665	16.819	10.61	37.341	-16.66	17.35	-7.386	2.528	18.424	-11.275	-12.519
182	182	0.81631	-7.948	23.942	-2.68	-9.611	55.801	16.527	10.218	36.036	-16.681	17.722	-7.643	2.353	18.623	-9.93	-12.494
183	183	0.82082	-7.947	23.942	-2.312	-9.75	55.937	16.239	9.787	34.723	-16.687	18.132	-7.929	2.097	18.849	-8.603	-12.539
184	184	0.82533	-7.935	23.964	-1.963	-9.835	56.049	15.904	9.28	33.415	-16.652	18.56	-8.211	1.852	19.076	-7.31	-12.564
185	185	0.82984	-7.936	24.015	-1.622	-9.916	56.163	15.604	8.788	32.106	-16.692	18.76	-8.472	1.706	19.098	-6.086	-12.54
186	186	0.83435	-7.95	24.06	-1.282	-10	56.28	15.323	8.292	30.851	-16.678	18.844	-8.553	1.571	18.963	-4.774	-12.454
187	187	0.83886	-7.977	24.103	-0.928	-10.097	56.36	15.071	7.795	29.602	-16.709	18.789	-8.505	1.519	18.67	-3.427	-12.299
188	188	0.84337	-8.012	24.173	-0.585	-10.165	56.44	14.836	7.266	28.403	-16.71	18.7	-8.446	1.47	18.329	-2.156	-12.112
189	189	0.84788	-8.067	24.263	-0.264	-10.205	56.541	14.646	6.718	27.285	-16.69	18.711	-8.534	1.434	18.11	-1.097	-11.902
190	190	0.85239	-8.2	24.337	0.1	-10.33	56.619	14.519	6.174	26.252	-16.642	18.795	-8.76	1.41	17.982	-0.265	-11.665
191	191	0.8569	-8.394	24.402	0.522	-10.546	56.672	14.433	5.645	25.305	-16.572	18.874	-9.018	1.403	17.853	0.419	-11.395
192	192	0.86141	-8.6	24.5	0.96	-10.764	56.749	14.375	5.125	24.472	-16.499	18.914	-9.182	1.406	17.671	1.061	-11.102
193	193	0.86592	-8.827	24.636	1.401	-10.967	56.871	14.373	4.608	23.799	-16.41	18.889	-9.174	1.393	17.388	1.703	-10.791
194	194	0.87043	-9.074	24.809	1.841	-11.175	57.053	14.43	4.151	23.301	-16.284	18.697	-9.059	1.434	16.954	2.23	-10.368
195	195	0.87494	-9.323	25.005	2.268	-11.356	57.264	14.57	3.74	22.97	-16.108	18.382	-8.859	1.522	16.394	2.608	-9.792
196	196	0.87945	-9.59	25.232	2.694	-11.528	57.496	14.859	3.381	22.777	-15.934	17.976	-8.663	1.512	15.735	2.822	-9.21
197	197	0.88396	-9.868	25.484	3.117	-11.671	57.744	15.246	3.017	22.736	-15.698	17.595	-8.392	1.325	15.049	2.985	-8.68
198	198	0.88847	-10.175	25.771	3.563	-11.844	58.025	15.787	2.732	22.832	-15.43	17.163	-8.101	0.979	14.304	3.031	-8.173
199	199	0.89298	-10.484	26.079	4.023	-12.027	58.306	16.408	2.501	23.049	-15.074	16.685	-7.89	0.46	13.516	2.872	-7.695
200	200	0.89749	-10.779	26.393	4.486	-12.205	58.569	17.034	2.296	23.372	-14.603	16.223	-7.75	-0.201	12.738	2.539	-7.248
201	201	0.902	-11.053	26.708	4.947	-12.368	58.792	17.659	2.085	23.774	-14.048	15.862	-7.553	-0.977	12.025	2.186	-6.825
