# Supplementary material for: Gait phenotypes in paediatric hereditary spastic paraplegia revealed by dynamic time warping analysis and random forests
Source: PLoS One. 2018 Mar 8;13(3):e0192345. doi: 10.1371/journal.pone.0192345 (PMC5843164; doi:10.1371/journal.pone.0192345)
Supplement: S1 Data — (ZIP) [file pone.0192345.s008.zip › HSP/Left.SR.HSP9.3.csv]

	Epoch	Time	Pelvic.obliquity	Pelvic.tilt	Pelvic rotation	Hip.abd.add	Hip.flexion	Hip.rotation	Knee.abd.add	Knee.flexion	Knee.rotation	Ankle.abd.add	Ankle.flexion	Ankle.rotation	Forefoot.abd.add	Forefoot.flexion	Forefoot.rotation
1	1	0	-6.12	27.312	2.291	-7.145	56.053	13.45	3.004	23.083	-14.965	8.974	-6.146	-3.589	7.088	0.848	-10.705
2	2	0.00444	-6.05	27.499	2.756	-7.263	56.062	13.68	2.966	23.077	-14.887	8.521	-5.762	-4.019	6.493	0.994	-10.445
3	3	0.00888	-5.989	27.709	3.229	-7.392	56.073	13.884	2.901	23.136	-14.699	8.001	-5.327	-4.526	5.801	1.106	-10.184
4	4	0.01332	-5.933	27.936	3.713	-7.527	56.072	14.049	2.807	23.325	-14.362	7.377	-4.808	-5.131	4.971	1.138	-9.912
5	5	0.01776	-5.883	28.184	4.206	-7.673	56.064	14.2	2.709	23.724	-13.865	6.716	-4.131	-5.885	4.059	1.101	-9.654
6	6	0.0222	-5.843	28.456	4.706	-7.84	56.073	14.376	2.641	24.405	-13.226	6.105	-3.199	-6.819	3.154	1.05	-9.436
7	7	0.02664	-5.798	28.75	5.215	-8.024	56.115	14.59	2.634	25.413	-12.457	5.589	-1.883	-7.929	2.318	1.095	-9.243
8	8	0.03108	-5.731	29.058	5.736	-8.201	56.233	14.877	2.697	26.756	-11.656	5.29	-0.26	-9.145	1.695	1.218	-9.055
9	9	0.03552	-5.648	29.355	6.244	-8.361	56.483	15.324	2.887	28.356	-10.892	5.117	1.469	-10.474	1.256	1.349	-8.911
10	10	0.03996	-5.558	29.63	6.72	-8.515	56.855	15.896	3.178	29.983	-10.151	4.826	3.094	-11.832	0.77	1.46	-8.769
11	11	0.0444	-5.479	29.899	7.149	-8.653	57.311	16.588	3.545	31.489	-9.464	4.203	4.397	-13.205	0.021	1.395	-8.668
12	12	0.04884	-5.389	30.115	7.521	-8.71	57.737	17.398	3.948	32.817	-8.901	3.596	5.333	-14.547	-0.678	1.161	-8.586
13	13	0.05328	-5.277	30.299	7.826	-8.703	58.036	18.33	4.404	33.885	-8.494	3.169	6.003	-15.831	-1.18	0.836	-8.5
14	14	0.05772	-5.139	30.464	8.057	-8.661	58.154	19.39	4.955	34.654	-8.242	2.836	6.55	-17.058	-1.552	0.508	-8.401
15	15	0.06216	-4.969	30.601	8.208	-8.582	58.075	20.559	5.61	35.137	-8.131	2.495	7.101	-18.251	-1.868	0.257	-8.306
16	16	0.0666	-4.758	30.721	8.287	-8.453	57.814	21.794	6.332	35.352	-8.16	2.206	7.73	-19.426	-2.06	0.154	-8.24
17	17	0.07104	-4.471	30.784	8.304	-8.265	57.364	23.044	7.111	35.336	-8.359	1.94	8.378	-20.555	-2.173	0.128	-8.221
18	18	0.07548	-4.174	30.852	8.245	-8.061	56.814	24.284	7.896	35.066	-8.735	1.653	8.961	-21.516	-2.267	0.136	-8.226
19	19	0.07992	-3.853	30.87	8.128	-7.848	56.157	25.391	8.605	34.59	-9.208	1.426	9.341	-22.295	-2.324	0.077	-8.251
20	20	0.08436	-3.522	30.891	7.957	-7.634	55.444	26.318	9.203	33.922	-9.708	1.244	9.555	-22.908	-2.349	-0.019	-8.291
21	21	0.0888	-3.136	30.899	7.751	-7.401	54.661	26.98	9.67	33.099	-10.249	1.107	9.702	-23.289	-2.328	-0.075	-8.318
22	22	0.09324	-2.715	30.911	7.517	-7.153	53.845	27.347	9.978	32.188	-10.81	1.047	9.852	-23.412	-2.232	-0.045	-8.33
23	23	0.09768	-2.297	30.953	7.256	-6.902	53.037	27.424	10.101	31.238	-11.348	1.175	9.995	-23.301	-1.978	0.068	-8.344
24	24	0.10212	-1.895	31.035	6.97	-6.652	52.246	27.228	10.032	30.263	-11.849	1.552	10.064	-22.977	-1.537	0.206	-8.365
25	25	0.10656	-1.496	31.156	6.658	-6.376	51.474	26.79	9.797	29.258	-12.34	2.031	10.001	-22.427	-1.058	0.296	-8.375
26	26	0.111	-1.07	31.302	6.311	-6.038	50.735	26.125	9.432	28.25	-12.852	2.522	9.839	-21.65	-0.614	0.348	-8.388
27	27	0.11544	-0.648	31.487	5.922	-5.628	50.062	25.275	8.935	27.275	-13.343	2.98	9.611	-20.709	-0.242	0.376	-8.421
28	28	0.11988	-0.258	31.642	5.499	-5.201	49.368	24.331	8.38	26.289	-13.798	3.37	9.398	-19.658	0.062	0.443	-8.449
29	29	0.12432	0.085	31.841	5.046	-4.754	48.663	23.308	7.736	25.24	-14.237	3.749	9.158	-18.492	0.344	0.518	-8.469
30	30	0.12876	0.395	32.08	4.582	-4.309	47.974	22.236	7.051	24.153	-14.62	4.122	8.89	-17.296	0.617	0.584	-8.495
31	31	0.1332	0.656	32.36	4.108	-3.878	47.32	21.165	6.352	23.049	-14.928	4.51	8.586	-16.104	0.903	0.629	-8.518
32	32	0.13764	0.86	32.68	3.627	-3.461	46.703	20.118	5.642	21.937	-15.152	4.902	8.256	-14.948	1.194	0.654	-8.54
33	33	0.14208	1.01	33.029	3.143	-3.057	46.117	19.104	4.923	20.831	-15.265	5.253	7.932	-13.889	1.446	0.675	-8.578
34	34	0.14652	1.1	33.415	2.65	-2.666	45.582	18.156	4.211	19.752	-15.23	5.52	7.647	-12.981	1.626	0.707	-8.628
35	35	0.15096	1.135	33.834	2.178	-2.314	45.089	17.316	3.537	18.689	-15.08	5.695	7.417	-12.252	1.731	0.762	-8.684
36	36	0.1554	1.071	34.303	1.738	-2.049	44.677	16.624	2.923	17.666	-14.829	5.758	7.166	-11.67	1.738	0.752	-8.722
37	37	0.15984	0.898	34.804	1.339	-1.899	44.329	16.102	2.383	16.692	-14.505	5.783	6.946	-11.258	1.718	0.735	-8.767
38	38	0.16428	0.618	35.311	0.983	-1.859	44.022	15.753	1.91	15.78	-14.097	5.756	6.763	-11.041	1.66	0.706	-8.816
39	39	0.16872	0.254	35.817	0.675	-1.923	43.742	15.594	1.518	14.924	-13.666	5.672	6.68	-10.977	1.563	0.722	-8.847
40	40	0.17316	-0.182	36.329	0.42	-2.088	43.487	15.618	1.2	14.106	-13.245	5.538	6.665	-11.043	1.43	0.76	-8.86
41	41	0.1776	-0.665	36.841	0.223	-2.335	43.243	15.811	0.934	13.314	-12.853	5.385	6.667	-11.247	1.283	0.792	-8.873
42	42	0.18204	-1.173	37.351	0.078	-2.638	43.003	16.162	0.704	12.536	-12.508	5.231	6.683	-11.58	1.136	0.825	-8.889
43	43	0.18648	-1.72	37.866	-0.019	-3.013	42.775	16.661	0.509	11.755	-12.22	5.033	6.705	-11.983	0.953	0.856	-8.88
44	44	0.19092	-2.286	38.358	-0.066	-3.463	42.496	17.352	0.364	10.921	-12.076	4.865	6.67	-12.486	0.804	0.858	-8.906
45	45	0.19536	-2.88	38.821	-0.054	-4.011	42.163	18.168	0.264	10.029	-12.056	4.655	6.591	-12.997	0.626	0.825	-8.916
46	46	0.1998	-3.45	39.241	0.014	-4.611	41.74	19.087	0.182	9.048	-12.215	4.439	6.506	-13.48	0.446	0.82	-8.905
47	47	0.20424	-3.983	39.613	0.124	-5.239	41.244	20.011	0.105	8.027	-12.475	4.243	6.419	-13.942	0.29	0.832	-8.902
48	48	0.20868	-4.479	39.943	0.27	-5.886	40.689	20.953	0.027	6.976	-12.863	4.102	6.337	-14.366	0.187	0.873	-8.905
49	49	0.21312	-4.935	40.225	0.45	-6.548	40.076	21.889	-0.056	5.911	-13.381	4.02	6.209	-14.714	0.136	0.881	-8.904
50	50	0.21756	-5.344	40.459	0.658	-7.209	39.406	22.77	-0.146	4.845	-13.999	3.957	6.031	-14.965	0.095	0.838	-8.899
51	51	0.222	-5.697	40.648	0.884	-7.851	38.687	23.549	-0.249	3.784	-14.686	3.888	5.866	-15.126	0.048	0.805	-8.906
52	52	0.22644	-5.996	40.785	1.131	-8.476	37.908	24.197	-0.367	2.737	-15.421	3.885	5.735	-15.196	0.061	0.802	-8.936
53	53	0.23088	-6.264	40.878	1.388	-9.093	37.082	24.74	-0.505	1.697	-16.206	3.935	5.63	-15.141	0.115	0.831	-8.948
54	54	0.23532	-6.468	40.915	1.658	-9.662	36.204	25.116	-0.654	0.693	-17.006	3.937	5.527	-14.929	0.119	0.833	-8.92
55	55	0.23976	-6.613	40.921	1.923	-10.172	35.271	25.345	-0.823	-0.304	-17.781	3.97	5.408	-14.68	0.147	0.806	-8.932
56	56	0.2442	-6.683	41.003	2.199	-10.583	34.439	25.395	-1.006	-1.216	-18.497	4.002	5.317	-14.365	0.172	0.768	-8.952
57	57	0.24864	-6.707	41.107	2.482	-10.934	33.664	25.315	-1.183	-2.036	-19.137	4.101	5.269	-14.027	0.256	0.736	-8.975
58	58	0.25308	-6.695	41.184	2.759	-11.231	32.901	25.1	-1.341	-2.756	-19.637	4.224	5.251	-13.724	0.358	0.682	-9.013
59	59	0.25752	-6.656	41.23	3.025	-11.477	32.148	24.812	-1.479	-3.381	-20.031	4.307	5.274	-13.456	0.424	0.61	-9.049
60	60	0.26196	-6.608	41.253	3.275	-11.691	31.411	24.561	-1.601	-3.931	-20.41	4.346	5.377	-13.2	0.451	0.571	-9.052
61	61	0.2664	-6.538	41.245	3.51	-11.856	30.691	24.253	-1.702	-4.383	-20.669	4.31	5.566	-13.016	0.407	0.555	-9.064
62	62	0.27084	-6.473	41.225	3.735	-12.004	30.012	23.9	-1.76	-4.737	-20.789	4.177	5.789	-12.933	0.276	0.506	-9.101
63	63	0.27528	-6.414	41.19	3.932	-12.116	29.374	23.559	-1.808	-4.974	-20.787	4.138	6.049	-12.956	0.233	0.449	-9.143
64	64	0.27972	-6.386	41.143	4.102	-12.225	28.788	23.23	-1.831	-5.093	-20.641	4.134	6.305	-13.053	0.218	0.328	-9.153
65	65	0.28416	-6.388	41.089	4.246	-12.335	28.243	22.95	-1.832	-5.121	-20.413	4.135	6.641	-13.257	0.217	0.24	-9.179
66	66	0.2886	-6.394	41.024	4.363	-12.426	27.724	22.705	-1.819	-5.077	-20.107	4.139	7.012	-13.565	0.227	0.147	-9.225
67	67	0.29304	-6.412	40.952	4.455	-12.504	27.225	22.506	-1.805	-4.983	-19.753	4.142	7.417	-13.931	0.238	0.062	-9.267
68	68	0.29748	-6.458	40.869	4.518	-12.59	26.734	22.37	-1.791	-4.864	-19.373	4.116	7.827	-14.337	0.231	-0.036	-9.298
69	69	0.30192	-6.534	40.764	4.548	-12.687	26.228	22.296	-1.763	-4.741	-18.964	4.018	8.173	-14.799	0.17	-0.216	-9.342
70	70	0.30636	-6.64	40.633	4.549	-12.794	25.695	22.265	-1.736	-4.64	-18.569	3.815	8.521	-15.261	0.019	-0.401	-9.392
71	71	0.3108	-6.757	40.483	4.525	-12.901	25.135	22.27	-1.705	-4.564	-18.206	3.533	8.846	-15.679	-0.193	-0.613	-9.419
72	72	0.31524	-6.884	40.314	4.483	-13.008	24.533	22.327	-1.71	-4.527	-17.914	3.275	9.198	-16.073	-0.392	-0.771	-9.448
73	73	0.31968	-7.034	40.134	4.409	-13.128	23.909	22.439	-1.731	-4.519	-17.675	3.119	9.525	-16.392	-0.499	-0.924	-9.431
74	74	0.32412	-7.179	39.93	4.304	-13.228	23.249	22.539	-1.779	-4.529	-17.442	3.129	9.825	-16.656	-0.463	-1.068	-9.395
75	75	0.32856	-7.314	39.703	4.174	-13.317	22.552	22.667	-1.83	-4.569	-17.291	3.184	10.102	-16.847	-0.389	-1.217	-9.349
76	76	0.333	-7.427	39.463	4.03	-13.391	21.822	22.838	-1.883	-4.649	-17.258	3.242	10.333	-16.956	-0.32	-1.393	-9.295
77	77	0.33744	-7.509	39.218	3.876	-13.434	21.079	22.978	-1.95	-4.75	-17.255	3.296	10.501	-16.988	-0.275	-1.619	-9.221
78	78	0.34188	-7.567	38.976	3.704	-13.443	20.348	23.031	-2.024	-4.847	-17.181	3.318	10.619	-16.951	-0.28	-1.896	-9.106
79	79	0.34632	-7.599	38.732	3.51	-13.424	19.609	23.131	-2.122	-4.976	-17.16	3.387	10.701	-16.857	-0.254	-2.176	-8.947
80	80	0.35076	-7.602	38.482	3.297	-13.378	18.877	23.207	-2.21	-5.09	-17.127	3.45	10.795	-16.71	-0.235	-2.454	-8.758
81	81	0.3552	-7.606	38.222	3.075	-13.33	18.138	23.332	-2.323	-5.188	-17.162	3.666	10.814	-16.496	-0.103	-2.79	-8.53
82	82	0.35964	-7.607	37.952	2.842	-13.288	17.387	23.514	-2.436	-5.28	-17.204	3.96	10.722	-16.278	0.094	-3.24	-8.263
83	83	0.36408	-7.608	37.681	2.601	-13.254	16.64	23.747	-2.568	-5.346	-17.253	4.476	10.462	-16.045	0.464	-3.844	-7.955
84	84	0.36852	-7.597	37.406	2.351	-13.22	15.898	24.044	-2.694	-5.393	-17.323	5.063	10.122	-15.803	0.895	-4.54	-7.611
85	85	0.37296	-7.564	37.129	2.09	-13.172	15.17	24.411	-2.8	-5.425	-17.426	5.582	9.769	-15.58	1.274	-5.274	-7.264
86	86	0.3774	-7.514	36.859	1.81	-13.11	14.464	24.873	-2.888	-5.441	-17.574	5.99	9.444	-15.404	1.567	-6.008	-6.936
87	87	0.38184	-7.461	36.595	1.506	-13.039	13.785	25.449	-2.965	-5.431	-17.759	6.297	9.187	-15.278	1.787	-6.705	-6.611
88	88	0.38628	-7.398	36.337	1.178	-12.944	13.149	26.047	-3.041	-5.361	-17.881	6.576	8.969	-15.186	1.983	-7.395	-6.266
89	89	0.39072	-7.337	36.093	0.828	-12.847	12.567	26.7	-3.086	-5.227	-17.962	6.878	8.762	-15.172	2.214	-8.111	-5.941
90	90	0.39516	-7.243	35.845	0.463	-12.709	12.012	27.367	-3.121	-5.037	-18.052	7.212	8.556	-15.144	2.468	-8.851	-5.615
91	91	0.3996	-7.126	35.61	0.076	-12.521	11.505	28.013	-3.146	-4.779	-18.109	7.461	8.385	-15.098	2.637	-9.6	-5.286
92	92	0.40404	-6.99	35.386	-0.32	-12.296	11.035	28.624	-3.17	-4.469	-18.105	7.691	8.212	-15.052	2.778	-10.379	-4.949
93	93	0.40848	-6.847	35.177	-0.727	-12.05	10.613	29.176	-3.193	-4.086	-18.011	8.049	8.015	-15.015	3.016	-11.206	-4.611
94	94	0.41292	-6.691	34.982	-1.136	-11.776	10.245	29.66	-3.193	-3.614	-17.851	8.439	7.806	-14.962	3.266	-12.093	-4.275
95	95	0.41736	-6.514	34.802	-1.542	-11.465	9.931	30.082	-3.149	-3.055	-17.663	8.714	7.615	-14.87	3.41	-13.028	-3.945
96	96	0.4218	-6.325	34.64	-1.946	-11.124	9.674	30.455	-3.066	-2.42	-17.451	8.911	7.459	-14.759	3.486	-13.977	-3.633
97	97	0.42624	-6.132	34.498	-2.344	-10.766	9.465	30.786	-2.969	-1.727	-17.22	9.031	7.32	-14.64	3.485	-14.939	-3.339
98	98	0.43068	-5.94	34.377	-2.736	-10.398	9.296	31.09	-2.868	-0.998	-16.993	9.051	7.163	-14.445	3.373	-15.94	-3.005
99	99	0.43512	-5.754	34.271	-3.1	-10.039	9.165	31.333	-2.753	-0.226	-16.751	8.97	7.005	-14.167	3.149	-16.972	-2.621
100	100	0.43956	-5.545	34.107	-3.442	-9.678	8.973	31.525	-2.644	0.547	-16.515	8.843	6.826	-13.848	2.856	-18.021	-2.223
101	101	0.444	-5.316	33.933	-3.75	-9.314	8.732	31.686	-2.571	1.29	-16.325	8.712	6.633	-13.497	2.53	-19.065	-1.83
102	102	0.44844	-5.067	33.774	-4.029	-8.932	8.488	31.826	-2.541	2.028	-16.146	8.632	6.411	-13.149	2.219	-20.118	-1.441
103	103	0.45288	-4.807	33.631	-4.276	-8.547	8.268	31.95	-2.503	2.794	-15.951	8.557	6.174	-12.818	1.903	-21.199	-1.05
104	104	0.45732	-4.551	33.501	-4.485	-8.184	8.067	32.083	-2.427	3.583	-15.779	8.452	5.918	-12.487	1.566	-22.325	-0.651
105	105	0.46176	-4.303	33.382	-4.662	-7.848	7.871	32.263	-2.346	4.362	-15.692	8.402	5.601	-12.138	1.263	-23.499	-0.253
106	106	0.4662	-4.047	33.275	-4.81	-7.512	7.687	32.475	-2.24	5.151	-15.665	8.409	5.302	-11.79	1.027	-24.665	0.137
107	107	0.47064	-3.766	33.2	-4.935	-7.145	7.542	32.716	-2.131	5.951	-15.642	8.359	5.028	-11.483	0.737	-25.798	0.528
108	108	0.47508	-3.467	33.165	-5.022	-6.75	7.447	32.984	-2.02	6.758	-15.652	8.23	4.725	-11.207	0.366	-26.941	0.912
109	109	0.47952	-3.177	33.182	-5.074	-6.36	7.424	33.29	-1.897	7.577	-15.708	8.111	4.388	-10.936	-0.011	-28.1	1.298
110	110	0.48396	-2.89	33.249	-5.08	-5.97	7.48	33.583	-1.755	8.429	-15.74	7.977	4.054	-10.725	-0.408	-29.252	1.667
111	111	0.4884	-2.612	33.374	-5.031	-5.586	7.638	33.861	-1.585	9.331	-15.781	7.906	3.724	-10.557	-0.754	-30.401	2.008
112	112	0.49284	-2.354	33.555	-4.914	-5.232	7.899	34.121	-1.374	10.278	-15.852	7.916	3.385	-10.413	-1.032	-31.56	2.32
113	113	0.49728	-2.137	33.778	-4.719	-4.939	8.244	34.342	-1.107	11.257	-15.922	7.944	3.02	-10.306	-1.297	-32.75	2.605
114	114	0.50172	-1.987	34.036	-4.452	-4.733	8.67	34.509	-0.784	12.273	-15.938	7.949	2.612	-10.253	-1.593	-33.991	2.865
115	115	0.50616	-1.907	34.323	-4.125	-4.616	9.172	34.613	-0.428	13.339	-15.901	7.988	2.21	-10.238	-1.872	-35.245	3.102
116	116	0.5106	-1.866	34.634	-3.753	-4.552	9.736	34.719	-0.036	14.442	-15.895	8.076	1.779	-10.268	-2.127	-36.526	3.27
117	117	0.51504	-1.861	34.952	-3.343	-4.551	10.365	34.719	0.416	15.602	-15.793	8.127	1.334	-10.328	-2.414	-37.845	3.391
118	118	0.51948	-1.868	35.25	-2.917	-4.567	11.016	34.684	0.913	16.81	-15.643	8.098	0.872	-10.398	-2.774	-39.198	3.49
119	119	0.52392	-1.902	35.526	-2.486	-4.623	11.692	34.646	1.468	18.071	-15.493	8.067	0.381	-10.457	-3.132	-40.605	3.551
120	120	0.52836	-1.953	35.773	-2.068	-4.699	12.389	34.569	2.054	19.398	-15.299	8.041	-0.107	-10.506	-3.482	-42.04	3.572
121	121	0.5328	-2.014	35.992	-1.673	-4.78	13.102	34.434	2.652	20.788	-15.036	7.949	-0.582	-10.542	-3.885	-43.481	3.558
122	122	0.53724	-2.088	36.185	-1.307	-4.875	13.831	34.267	3.266	22.214	-14.742	7.751	-1.075	-10.549	-4.38	-44.94	3.504
123	123	0.54168	-2.177	36.342	-0.974	-4.987	14.563	34.094	3.885	23.65	-14.454	7.509	-1.626	-10.512	-4.912	-46.432	3.406
124	124	0.54612	-2.275	36.458	-0.681	-5.1	15.305	33.848	4.468	25.116	-14.08	7.246	-2.228	-10.411	-5.464	-47.954	3.311
125	125	0.55056	-2.374	36.53	-0.432	-5.214	16.053	33.586	5.043	26.592	-13.669	6.955	-2.869	-10.24	-6.024	-49.488	3.228
126	126	0.555	-2.441	36.57	-0.226	-5.283	16.803	33.282	5.561	28.071	-13.235	6.705	-3.526	-10.014	-6.53	-50.998	3.136
127	127	0.55944	-2.48	36.598	-0.043	-5.334	17.567	32.948	6.058	29.525	-12.832	6.482	-4.188	-9.712	-6.975	-52.471	3.032
128	128	0.56388	-2.493	36.618	0.11	-5.367	18.348	32.538	6.512	30.967	-12.38	6.296	-4.92	-9.365	-7.357	-53.979	2.91
129	129	0.56832	-2.478	36.63	0.238	-5.366	19.147	32.074	6.919	32.4	-11.883	6.136	-5.729	-9.005	-7.692	-55.526	2.766
130	130	0.57276	-2.424	36.637	0.341	-5.327	19.967	31.568	7.289	33.829	-11.349	5.995	-6.584	-8.666	-7.982	-57.083	2.579
131	131	0.5772	-2.323	36.647	0.418	-5.245	20.814	31.01	7.624	35.25	-10.773	5.861	-7.426	-8.38	-8.219	-58.59	2.333
132	132	0.58164	-2.178	36.663	0.468	-5.119	21.684	30.418	7.919	36.646	-10.186	5.72	-8.159	-8.149	-8.403	-59.937	2.05
133	133	0.58608	-2.022	36.662	0.491	-4.994	22.534	29.838	8.206	37.98	-9.63	5.605	-8.689	-7.947	-8.476	-61.028	1.771
134	134	0.59052	-1.859	36.748	0.482	-4.821	23.47	29.241	8.402	39.282	-9.069	5.654	-8.956	-7.854	-8.324	-61.796	1.465
135	135	0.59496	-1.724	36.856	0.471	-4.693	24.443	28.629	8.573	40.536	-8.478	5.758	-8.917	-7.886	-8.047	-62.187	1.137
136	136	0.5994	-1.596	36.971	0.453	-4.591	25.424	28.028	8.74	41.715	-7.922	5.882	-8.674	-8.038	-7.687	-62.288	0.733
137	137	0.60384	-1.488	37.1	0.431	-4.528	26.421	27.445	8.904	42.812	-7.419	6.033	-8.349	-8.274	-7.261	-62.213	0.246
138	138	0.60828	-1.407	37.239	0.4	-4.506	27.442	26.883	9.068	43.838	-6.948	6.214	-7.984	-8.572	-6.774	-62.009	-0.306
139	139	0.61272	-1.348	37.385	0.357	-4.518	28.475	26.344	9.233	44.792	-6.492	6.439	-7.57	-8.942	-6.214	-61.67	-0.909
140	140	0.61716	-1.313	37.542	0.305	-4.561	29.523	25.851	9.411	45.665	-6.074	6.693	-7.071	-9.371	-5.595	-61.153	-1.548
141	141	0.6216	-1.31	37.717	0.243	-4.644	30.622	25.433	9.629	46.468	-5.756	6.91	-6.456	-9.786	-4.973	-60.42	-2.199
142	142	0.62604	-1.332	37.879	0.174	-4.761	31.717	25.051	9.861	47.176	-5.517	7.123	-5.791	-10.171	-4.327	-59.53	-2.859
143	143	0.63048	-1.391	38.033	0.085	-4.903	32.824	24.749	10.112	47.782	-5.407	7.289	-5.153	-10.446	-3.713	-58.552	-3.489
144	144	0.63492	-1.477	38.186	-0.007	-5.075	33.955	24.433	10.334	48.332	-5.306	7.515	-4.584	-10.676	-3.049	-57.549	-4.111
145	145	0.63936	-1.572	38.335	-0.115	-5.242	35.091	24.17	10.568	48.792	-5.28	7.687	-4.119	-10.901	-2.442	-56.548	-4.774
146	146	0.6438	-1.686	38.471	-0.232	-5.42	36.221	23.935	10.804	49.166	-5.352	7.772	-3.752	-11.067	-1.923	-55.555	-5.464
147	147	0.64824	-1.814	38.586	-0.356	-5.609	37.329	23.705	11.026	49.449	-5.513	7.794	-3.466	-11.129	-1.466	-54.557	-6.138
148	148	0.65268	-1.944	38.673	-0.479	-5.799	38.404	23.465	11.226	49.65	-5.736	7.783	-3.22	-11.1	-1.046	-53.527	-6.774
149	149	0.65712	-2.062	38.735	-0.592	-5.975	39.444	23.187	11.389	49.789	-5.99	7.739	-2.974	-11.029	-0.666	-52.438	-7.389
150	150	0.66156	-2.151	38.77	-0.697	-6.114	40.452	22.832	11.486	49.87	-6.273	7.655	-2.722	-10.931	-0.335	-51.279	-8.009
151	151	0.666	-2.208	38.783	-0.811	-6.205	41.428	22.44	11.538	49.889	-6.63	7.531	-2.439	-10.757	-0.053	-50.033	-8.606
152	152	0.67044	-2.254	38.773	-0.933	-6.281	42.367	22.063	11.596	49.819	-7.044	7.358	-2.253	-10.504	0.173	-48.823	-9.16
153	153	0.67488	-2.278	38.737	-1.058	-6.32	43.264	21.624	11.58	49.698	-7.476	7.217	-2.145	-10.198	0.407	-47.639	-9.69
154	154	0.67932	-2.272	38.672	-1.175	-6.33	44.113	21.131	11.53	49.522	-7.894	7.03	-2.083	-9.902	0.587	-46.463	-10.212
155	155	0.68376	-2.241	38.587	-1.283	-6.312	44.935	20.58	11.43	49.316	-8.283	6.851	-2.033	-9.622	0.758	-45.266	-10.725
156	156	0.6882	-2.183	38.477	-1.391	-6.261	45.726	19.999	11.301	49.079	-8.675	6.702	-1.996	-9.321	0.944	-44.044	-11.209
157	157	0.69264	-2.097	38.339	-1.502	-6.177	46.482	19.405	11.158	48.816	-9.084	6.606	-1.998	-8.975	1.169	-42.83	-11.652
158	158	0.69708	-1.989	38.174	-1.613	-6.068	47.201	18.793	10.996	48.532	-9.477	6.566	-2.044	-8.609	1.435	-41.637	-12.052
159	159	0.70152	-1.859	37.98	-1.727	-5.934	47.867	18.171	10.823	48.201	-9.832	6.502	-2.088	-8.266	1.667	-40.423	-12.414
160	160	0.70596	-1.717	37.769	-1.836	-5.784	48.492	17.578	10.658	47.819	-10.204	6.427	-2.141	-7.96	1.872	-39.191	-12.782
161	161	0.7104	-1.59	37.53	-1.947	-5.646	49.079	16.999	10.474	47.392	-10.542	6.432	-2.218	-7.66	2.133	-37.934	-13.114
162	162	0.71484	-1.473	37.268	-2.047	-5.523	49.618	16.465	10.306	46.916	-10.863	6.492	-2.319	-7.331	2.431	-36.674	-13.365
163	163	0.71928	-1.363	36.987	-2.14	-5.414	50.126	15.985	10.166	46.387	-11.15	6.589	-2.441	-7.035	2.751	-35.4	-13.573
164	164	0.72372	-1.268	36.708	-2.217	-5.324	50.618	15.561	10.045	45.808	-11.436	6.689	-2.556	-6.759	3.053	-34.09	-13.751
165	165	0.72816	-1.193	36.426	-2.285	-5.252	51.096	15.217	9.954	45.187	-11.721	6.814	-2.66	-6.489	3.359	-32.745	-13.88
166	166	0.7326	-1.147	36.134	-2.346	-5.203	51.555	14.954	9.883	44.531	-12.001	7.019	-2.768	-6.207	3.717	-31.378	-13.943
167	167	0.73704	-1.132	35.835	-2.395	-5.178	51.989	14.752	9.811	43.839	-12.276	7.317	-2.894	-5.907	4.138	-29.997	-13.946
168	168	0.74148	-1.122	35.521	-2.442	-5.157	52.391	14.609	9.762	43.103	-12.542	7.638	-3.033	-5.614	4.571	-28.611	-13.901
169	169	0.74592	-1.116	35.213	-2.478	-5.133	52.788	14.542	9.737	42.32	-12.828	7.933	-3.176	-5.31	4.962	-27.216	-13.79
170	170	0.75036	-1.121	34.916	-2.51	-5.119	53.184	14.54	9.739	41.51	-13.086	8.177	-3.32	-5.039	5.29	-25.831	-13.635
171	171	0.7548	-1.144	34.622	-2.522	-5.127	53.569	14.598	9.746	40.673	-13.335	8.464	-3.474	-4.794	5.635	-24.449	-13.45
172	172	0.75924	-1.191	34.326	-2.515	-5.162	53.934	14.722	9.759	39.807	-13.571	8.783	-3.632	-4.586	5.987	-23.065	-13.236
173	173	0.76368	-1.259	34.03	-2.493	-5.215	54.277	14.898	9.771	38.909	-13.797	9.063	-3.809	-4.405	6.285	-21.71	-12.995
174	174	0.76812	-1.339	33.739	-2.467	-5.267	54.612	15.113	9.77	37.998	-13.994	9.339	-3.991	-4.284	6.559	-20.368	-12.75
175	175	0.77256	-1.421	33.464	-2.446	-5.302	54.95	15.355	9.74	37.083	-14.156	9.669	-4.171	-4.226	6.858	-19.022	-12.507
176	176	0.777	-1.505	33.209	-2.423	-5.316	55.286	15.611	9.667	36.164	-14.302	10.027	-4.34	-4.197	7.154	-17.678	-12.252
177	177	0.78144	-1.599	32.966	-2.391	-5.333	55.62	15.877	9.564	35.259	-14.423	10.315	-4.46	-4.203	7.356	-16.327	-11.994
178	178	0.78588	-1.716	32.734	-2.348	-5.351	55.938	16.124	9.391	34.362	-14.477	10.576	-4.606	-4.279	7.502	-15.029	-11.755
179	179	0.79032	-1.857	32.505	-2.282	-5.405	56.232	16.377	9.206	33.48	-14.472	10.826	-4.736	-4.433	7.624	-13.758	-11.542
180	180	0.79476	-2.008	32.293	-2.214	-5.443	56.517	16.61	8.967	32.616	-14.438	11.025	-4.894	-4.597	7.683	-12.558	-11.329
181	181	0.7992	-2.165	32.081	-2.14	-5.479	56.773	16.823	8.686	31.777	-14.377	11.207	-5.058	-4.799	7.709	-11.408	-11.145
182	182	0.80364	-2.333	31.877	-2.064	-5.503	57.007	17.022	8.354	30.968	-14.29	11.429	-5.24	-5.023	7.753	-10.311	-10.98
183	183	0.80808	-2.506	31.671	-1.987	-5.51	57.211	17.187	7.96	30.187	-14.173	11.691	-5.413	-5.245	7.814	-9.24	-10.814
184	184	0.81252	-2.68	31.46	-1.908	-5.502	57.38	17.302	7.51	29.44	-14.005	11.938	-5.553	-5.459	7.842	-8.191	-10.635
185	185	0.81696	-2.858	31.248	-1.825	-5.491	57.521	17.369	7.027	28.734	-13.778	12.143	-5.67	-5.674	7.823	-7.187	-10.446
186	186	0.8214	-3.035	31.018	-1.718	-5.495	57.609	17.402	6.524	28.069	-13.537	12.382	-5.742	-5.876	7.827	-6.201	-10.256
187	187	0.82584	-3.228	30.796	-1.566	-5.539	57.667	17.378	5.994	27.448	-13.283	12.526	-5.782	-6.005	7.737	-5.28	-10.027
188	188	0.83028	-3.415	30.569	-1.376	-5.617	57.684	17.312	5.459	26.875	-13.021	12.601	-5.774	-6.092	7.574	-4.409	-9.772
189	189	0.83472	-3.591	30.353	-1.17	-5.682	57.68	17.236	4.906	26.357	-12.737	12.724	-5.743	-6.163	7.444	-3.593	-9.479
190	190	0.83916	-3.747	30.131	-0.963	-5.72	57.646	17.135	4.34	25.914	-12.441	12.862	-5.686	-6.174	7.326	-2.852	-9.125
191	191	0.8436	-3.896	29.918	-0.73	-5.765	57.595	17.031	3.779	25.546	-12.139	12.997	-5.593	-6.119	7.201	-2.192	-8.692
192	192	0.84804	-4.051	29.723	-0.449	-5.851	57.533	16.951	3.238	25.251	-11.833	13.137	-5.472	-6.019	7.07	-1.621	-8.182
193	193	0.85248	-4.214	29.553	-0.113	-5.986	57.465	16.909	2.722	25.03	-11.508	13.273	-5.348	-5.916	6.923	-1.169	-7.606
194	194	0.85692	-4.377	29.419	0.274	-6.149	57.398	16.905	2.233	24.886	-11.142	13.358	-5.257	-5.86	6.717	-0.873	-6.987
195	195	0.86136	-4.536	29.315	0.689	-6.322	57.328	16.953	1.781	24.804	-10.75	13.332	-5.238	-5.885	6.4	-0.755	-6.37
196	196	0.8658	-4.683	29.256	1.153	-6.524	57.257	17.066	1.383	24.78	-10.35	13.174	-5.307	-5.978	5.948	-0.838	-5.74
197	197	0.87024	-4.826	29.24	1.651	-6.73	57.182	17.302	1.023	24.803	-10	12.959	-5.458	-6.122	5.415	-1.089	-5.087
198	198	0.87468	-4.964	29.271	2.203	-6.955	57.122	17.618	0.689	24.89	-9.628	12.658	-5.557	-6.405	4.767	-1.364	-4.446
199	199	0.87912	-5.084	29.324	2.781	-7.177	57.038	18.008	0.38	25.064	-9.214	12.375	-5.291	-6.907	4.115	-1.366	-3.841
200	200	0.88356	-5.187	29.408	3.392	-7.39	56.94	18.414	0.068	25.377	-8.713	12.133	-4.555	-7.634	3.503	-1.037	-3.265
201	201	0.888	-5.277	29.524	4.031	-7.596	56.833	18.821	-0.229	25.882	-8.12	11.89	-3.417	-8.567	2.922	-0.502	-2.725
