# Supplementary material for: Gait phenotypes in paediatric hereditary spastic paraplegia revealed by dynamic time warping analysis and random forests
Source: PLoS One. 2018 Mar 8;13(3):e0192345. doi: 10.1371/journal.pone.0192345 (PMC5843164; doi:10.1371/journal.pone.0192345)
Supplement: S1 Data — (ZIP) [file pone.0192345.s008.zip › HSP/Left.SR.HSP9.4.csv]

	Epoch	Time	Pelvic.obliquity	Pelvic.tilt	Pelvic rotation	Hip.abd.add	Hip.flexion	Hip.rotation	Knee.abd.add	Knee.flexion	Knee.rotation	Ankle.abd.add	Ankle.flexion	Ankle.rotation	Forefoot.abd.add	Forefoot.flexion	Forefoot.rotation
1	1	0	-3.402	31.04	14.686	-9.164	62.832	25.392	7.785	30.686	-13.911	10.457	-6.644	-4.589	6.196	-6.276	8.807
2	2	0.00426	-3.453	31.277	14.884	-8.904	62.671	25.78	7.488	30.559	-13.942	10.314	-6.224	-5.254	6.033	-5.904	8.792
3	3	0.00852	-3.503	31.512	15.081	-8.664	62.463	26.216	7.264	30.576	-13.934	10.124	-5.034	-6.01	5.974	-4.973	8.792
4	4	0.01278	-3.556	31.745	15.286	-8.44	62.208	26.583	7.054	30.784	-13.819	9.844	-3.169	-6.854	5.976	-3.597	8.767
5	5	0.01704	-3.612	31.972	15.49	-8.208	61.909	26.873	6.844	31.196	-13.611	9.489	-0.979	-7.764	5.974	-2.119	8.697
6	6	0.0213	-3.656	32.195	15.696	-7.96	61.573	27.1	6.634	31.779	-13.362	9.105	1.137	-8.688	5.912	-0.9	8.588
7	7	0.02556	-3.671	32.425	15.915	-7.71	61.214	27.271	6.428	32.477	-13.137	8.735	2.912	-9.557	5.753	-0.151	8.457
8	8	0.02982	-3.669	32.651	16.142	-7.45	60.845	27.467	6.225	33.262	-13.035	8.355	4.372	-10.356	5.45	0.223	8.293
9	9	0.03408	-3.66	32.871	16.376	-7.196	60.512	27.623	5.941	34.131	-12.972	7.935	5.66	-11.041	4.97	0.441	8.17
10	10	0.03834	-3.65	33.063	16.608	-6.95	60.255	27.832	5.639	35.032	-12.984	7.635	6.804	-11.628	4.511	0.599	8.102
11	11	0.0426	-3.626	33.246	16.818	-6.695	60.133	28.098	5.358	35.94	-13.071	7.462	7.738	-12.09	4.101	0.67	8.099
12	12	0.04686	-3.576	33.417	17.003	-6.444	60.141	28.475	5.183	36.842	-13.264	7.419	8.457	-12.438	3.764	0.633	8.15
13	13	0.05112	-3.501	33.571	17.158	-6.2	60.237	29.039	5.197	37.735	-13.605	7.504	9.005	-12.695	3.519	0.472	8.246
14	14	0.05538	-3.407	33.71	17.257	-5.938	60.356	29.85	5.443	38.614	-14.114	7.683	9.452	-12.881	3.362	0.19	8.386
15	15	0.05964	-3.273	33.796	17.289	-5.656	60.368	30.928	5.993	39.41	-14.8	7.761	9.93	-13.018	3.168	-0.125	8.581
16	16	0.0639	-3.108	33.851	17.236	-5.341	60.284	32.195	6.801	40.088	-15.492	7.535	10.49	-13.254	2.806	-0.388	8.774
17	17	0.06816	-2.912	33.893	17.104	-4.984	60.096	33.623	7.766	40.599	-16.127	7.2	11.121	-13.662	2.452	-0.587	8.965
18	18	0.07242	-2.691	33.913	16.892	-4.591	59.802	35.1	8.776	40.933	-16.651	6.886	11.733	-14.2	2.187	-0.787	9.166
19	19	0.07668	-2.441	33.91	16.608	-4.161	59.401	36.537	9.741	41.086	-17.027	6.709	12.271	-14.862	2.089	-1.034	9.366
20	20	0.08094	-2.152	33.88	16.265	-3.706	58.891	37.896	10.636	41.054	-17.23	6.672	12.719	-15.675	2.165	-1.336	9.548
21	21	0.0852	-1.83	33.81	15.882	-3.256	58.285	39.166	11.506	40.833	-17.23	6.582	13.089	-16.653	2.273	-1.665	9.706
22	22	0.08946	-1.479	33.718	15.476	-2.81	57.65	40.066	12.169	40.577	-16.794	6.513	13.484	-17.774	2.497	-1.984	9.864
23	23	0.09372	-1.094	33.605	15.046	-2.367	56.967	40.75	12.72	40.233	-16.131	6.504	13.921	-18.938	2.878	-2.274	10.044
24	24	0.09798	-0.692	33.457	14.598	-1.916	56.223	41.213	13.12	39.835	-15.295	6.471	14.46	-20.132	3.339	-2.454	10.211
25	25	0.10224	-0.258	33.284	14.126	-1.406	55.372	41.468	13.337	39.332	-14.414	6.284	15.116	-21.292	3.768	-2.47	10.355
26	26	0.1065	0.213	33.1	13.633	-0.835	54.445	41.438	13.324	38.759	-13.505	5.973	15.846	-22.328	4.153	-2.352	10.481
27	27	0.11076	0.713	32.918	13.128	-0.236	53.517	41.036	13.065	38.198	-12.52	5.676	16.557	-23.159	4.539	-2.197	10.592
28	28	0.11502	1.251	32.739	12.611	0.389	52.595	40.343	12.649	37.611	-11.558	5.405	17.12	-23.761	4.883	-2.102	10.672
29	29	0.11928	1.797	32.63	12.08	1.039	51.762	39.407	12.039	37.057	-10.696	5.531	17.44	-24.046	5.409	-2.178	10.751
30	30	0.12354	2.364	32.56	11.522	1.732	51.001	38.273	11.313	36.517	-10.018	5.808	17.633	-23.985	5.952	-2.282	10.812
31	31	0.1278	2.915	32.548	10.932	2.425	50.303	37.113	10.568	35.906	-9.635	6.174	17.699	-23.592	6.475	-2.382	10.846
32	32	0.13206	3.434	32.587	10.318	3.099	49.649	35.969	9.837	35.198	-9.555	6.537	17.618	-22.872	6.897	-2.483	10.863
33	33	0.13632	3.892	32.679	9.688	3.727	49.033	34.868	9.118	34.404	-9.731	6.91	17.381	-21.863	7.223	-2.611	10.878
34	34	0.14058	4.256	32.837	9.05	4.274	48.466	33.854	8.408	33.556	-10.088	7.376	17.02	-20.655	7.537	-2.783	10.893
35	35	0.14484	4.525	33.052	8.416	4.719	47.932	32.937	7.756	32.659	-10.534	7.768	16.666	-19.371	7.784	-2.91	10.877
36	36	0.1491	4.666	33.313	7.79	5.056	47.415	32.095	7.103	31.741	-10.972	8.115	16.329	-18.083	7.986	-2.992	10.823
37	37	0.15336	4.68	33.619	7.173	5.295	46.92	31.273	6.409	30.828	-11.299	8.443	16.033	-16.817	8.181	-3.034	10.782
38	38	0.15762	4.558	33.966	6.58	5.415	46.426	30.567	5.703	29.864	-11.619	8.807	15.715	-15.553	8.389	-3.072	10.761
39	39	0.16188	4.303	34.345	6.012	5.417	45.927	29.961	4.982	28.863	-11.857	9.182	15.388	-14.371	8.602	-3.104	10.746
40	40	0.16614	3.934	34.741	5.475	5.316	45.416	29.444	4.251	27.847	-11.949	9.557	15.086	-13.354	8.831	-3.122	10.724
41	41	0.1704	3.478	35.137	4.978	5.124	44.879	29.07	3.542	26.81	-11.952	9.964	14.808	-12.525	9.104	-3.135	10.691
42	42	0.17466	2.964	35.527	4.519	4.853	44.332	28.82	2.907	25.761	-11.853	10.211	14.51	-11.891	9.248	-3.163	10.634
43	43	0.17892	2.413	35.904	4.108	4.506	43.779	28.76	2.386	24.707	-11.679	10.396	14.186	-11.475	9.366	-3.245	10.589
44	44	0.18318	1.843	36.247	3.739	4.117	43.201	28.828	1.93	23.676	-11.387	10.489	13.909	-11.295	9.444	-3.311	10.549
45	45	0.18744	1.266	36.545	3.417	3.678	42.578	29.066	1.562	22.639	-11.061	10.548	13.686	-11.327	9.542	-3.351	10.506
46	46	0.1917	0.709	36.788	3.137	3.214	41.892	29.447	1.267	21.586	-10.725	10.562	13.504	-11.55	9.642	-3.368	10.455
47	47	0.19596	0.188	36.972	2.895	2.746	41.136	29.933	1.019	20.517	-10.377	10.506	13.342	-11.942	9.71	-3.375	10.395
48	48	0.20022	-0.317	37.111	2.69	2.249	40.315	30.562	0.821	19.419	-10.064	10.426	13.167	-12.478	9.771	-3.401	10.333
49	49	0.20448	-0.772	37.177	2.512	1.756	39.393	31.377	0.693	18.277	-9.829	10.231	12.944	-13.184	9.744	-3.464	10.253
50	50	0.20874	-1.21	37.199	2.358	1.235	38.414	32.337	0.61	17.101	-9.745	10.11	12.669	-13.957	9.783	-3.581	10.136
51	51	0.213	-1.588	37.178	2.218	0.727	37.387	33.301	0.55	15.904	-9.703	10	12.353	-14.784	9.835	-3.741	9.981
52	52	0.21726	-1.881	37.135	2.053	0.299	36.343	34.291	0.489	14.699	-9.763	9.887	11.993	-15.584	9.872	-3.935	9.818
53	53	0.22152	-2.151	37.051	1.859	-0.102	35.264	35.325	0.422	13.491	-9.962	9.784	11.607	-16.282	9.898	-4.148	9.665
54	54	0.22578	-2.467	36.895	1.665	-0.572	34.117	36.37	0.358	12.276	-10.298	9.683	11.21	-16.827	9.901	-4.368	9.525
55	55	0.23004	-2.751	36.704	1.487	-1.049	32.958	37.359	0.312	11.063	-10.803	9.475	10.774	-17.173	9.774	-4.602	9.392
56	56	0.2343	-2.991	36.479	1.326	-1.523	31.808	38.123	0.274	9.872	-11.423	9.2	10.328	-17.23	9.56	-4.83	9.253
57	57	0.23856	-3.21	36.232	1.174	-1.981	30.665	38.706	0.183	8.701	-12.182	9.111	9.789	-16.992	9.44	-5.137	9.128
58	58	0.24282	-3.42	35.968	1.031	-2.431	29.544	39.067	0.049	7.569	-12.985	9.088	9.178	-16.491	9.312	-5.501	9.023
59	59	0.24708	-3.626	35.691	0.896	-2.883	28.446	39.252	-0.1	6.474	-13.822	9.12	8.484	-15.777	9.179	-5.947	8.935
60	60	0.25134	-3.824	35.398	0.762	-3.332	27.373	39.289	-0.24	5.429	-14.685	9.213	7.744	-14.87	9.073	-6.464	8.874
61	61	0.2556	-4.007	35.083	0.618	-3.754	26.329	39.168	-0.363	4.466	-15.537	9.359	7.027	-13.771	9.015	-7.011	8.859
62	62	0.25986	-4.174	34.747	0.454	-4.126	25.326	38.89	-0.47	3.622	-16.29	9.527	6.315	-12.556	8.97	-7.624	8.891
63	63	0.26412	-4.347	34.392	0.254	-4.471	24.371	38.534	-0.547	2.9	-16.88	9.63	5.666	-11.367	8.883	-8.237	8.945
64	64	0.26838	-4.527	34.025	0.031	-4.793	23.455	38.124	-0.615	2.295	-17.346	9.756	5.092	-10.196	8.821	-8.848	9.028
65	65	0.27264	-4.706	33.643	-0.224	-5.082	22.577	37.672	-0.657	1.807	-17.669	9.87	4.591	-9.087	8.765	-9.456	9.12
66	66	0.2769	-4.891	33.246	-0.51	-5.353	21.732	37.228	-0.664	1.426	-17.842	9.973	4.165	-8.093	8.721	-10.061	9.223
67	67	0.28116	-5.087	32.837	-0.825	-5.612	20.919	36.831	-0.641	1.155	-17.844	10.091	3.814	-7.282	8.713	-10.671	9.331
68	68	0.28542	-5.285	32.412	-1.179	-5.841	20.136	36.482	-0.595	1.01	-17.644	10.255	3.536	-6.711	8.76	-11.292	9.412
69	69	0.28968	-5.491	31.977	-1.56	-6.06	19.374	36.211	-0.537	0.983	-17.257	10.449	3.399	-6.366	8.856	-11.868	9.51
70	70	0.29394	-5.705	31.531	-1.972	-6.253	18.642	36.033	-0.464	1.077	-16.71	10.561	3.402	-6.249	8.903	-12.374	9.599
71	71	0.2982	-5.914	31.067	-2.417	-6.419	17.912	35.915	-0.403	1.264	-15.997	10.801	3.453	-6.369	9.07	-12.906	9.652
72	72	0.30246	-6.122	30.625	-2.887	-6.561	17.292	35.899	-0.302	1.582	-15.17	11.082	3.601	-6.699	9.301	-13.399	9.681
73	73	0.30672	-6.313	30.17	-3.384	-6.67	16.715	35.981	-0.178	1.995	-14.251	11.326	3.823	-7.216	9.523	-13.857	9.689
74	74	0.31098	-6.473	29.664	-3.882	-6.756	16.07	36.113	-0.064	2.429	-13.259	11.528	4.073	-7.893	9.716	-14.309	9.67
75	75	0.31524	-6.604	29.151	-4.314	-6.862	15.378	36.235	0.042	2.85	-12.25	11.745	4.363	-8.686	9.936	-14.741	9.621
76	76	0.3195	-6.613	28.608	-4.762	-6.828	14.611	36.382	0.093	3.262	-11.306	11.958	4.651	-9.464	10.155	-15.172	9.571
77	77	0.32376	-6.606	28.069	-5.242	-6.769	13.851	36.563	0.133	3.696	-10.35	12.2	5.024	-10.25	10.433	-15.547	9.532
78	78	0.32802	-6.583	27.546	-5.745	-6.694	13.094	36.849	0.168	4.111	-9.509	12.396	5.401	-10.993	10.681	-15.908	9.508
79	79	0.33228	-6.544	27.036	-6.262	-6.605	12.333	37.221	0.2	4.499	-8.827	12.574	5.724	-11.637	10.905	-16.306	9.494
80	80	0.33654	-6.487	26.543	-6.786	-6.51	11.568	37.668	0.223	4.84	-8.347	12.743	5.957	-12.127	11.093	-16.764	9.5
81	81	0.3408	-6.416	26.081	-7.311	-6.418	10.803	38.17	0.227	5.12	-8.079	12.884	6.098	-12.431	11.21	-17.269	9.535
82	82	0.34506	-6.331	25.654	-7.828	-6.316	10.048	38.645	0.203	5.37	-7.94	12.976	6.209	-12.574	11.252	-17.769	9.582
83	83	0.34932	-6.235	25.3	-8.324	-6.216	9.338	39.127	0.17	5.576	-7.964	13.116	6.32	-12.582	11.34	-18.255	9.627
84	84	0.35358	-6.128	24.988	-8.796	-6.135	8.653	39.662	0.171	5.717	-8.224	13.112	6.37	-12.361	11.277	-18.749	9.733
85	85	0.35784	-6.015	24.731	-9.237	-6.06	8.018	40.211	0.18	5.837	-8.653	13.132	6.38	-11.97	11.215	-19.275	9.878
86	86	0.3621	-5.895	24.521	-9.643	-5.991	7.412	40.769	0.182	5.929	-9.199	13.238	6.326	-11.484	11.203	-19.858	10.042
87	87	0.36636	-5.837	24.3	-9.948	-6.048	6.758	41.246	0.19	5.959	-9.795	13.382	6.236	-10.935	11.208	-20.481	10.233
88	88	0.37062	-5.909	24.022	-10.082	-6.35	6.005	41.529	0.232	5.912	-10.377	13.459	6.17	-10.318	11.155	-21.099	10.474
89	89	0.37488	-5.924	23.847	-10.171	-6.576	5.346	41.764	0.284	5.878	-10.958	13.454	6.066	-9.664	11.015	-21.752	10.746
90	90	0.37914	-5.933	23.758	-10.159	-6.794	4.76	41.951	0.353	5.865	-11.521	13.342	5.984	-9.073	10.779	-22.394	11.012
91	91	0.3834	-5.945	23.728	-10.061	-7.038	4.227	42.012	0.445	5.875	-11.92	13.247	5.88	-8.618	10.548	-23.091	11.256
92	92	0.38766	-5.904	23.75	-10.093	-7.141	3.802	42.143	0.52	6.01	-12.134	13.114	5.775	-8.287	10.279	-23.822	11.491
93	93	0.39192	-5.844	23.832	-10.165	-7.168	3.475	42.23	0.589	6.246	-12.155	12.975	5.657	-8.057	9.994	-24.609	11.719
94	94	0.39618	-5.804	23.983	-10.178	-7.208	3.229	42.189	0.673	6.528	-12.005	12.837	5.512	-7.914	9.699	-25.458	11.948
95	95	0.40044	-5.774	24.202	-10.195	-7.242	3.075	42.133	0.78	6.852	-11.727	12.641	5.363	-7.84	9.356	-26.332	12.197
96	96	0.4047	-5.75	24.469	-10.212	-7.253	3.003	41.968	0.887	7.26	-11.289	12.422	5.31	-7.773	9.007	-27.161	12.481
97	97	0.40896	-5.761	24.797	-10.224	-7.279	3.008	41.801	0.987	7.719	-10.749	12.241	5.247	-7.84	8.682	-28.027	12.725
98	98	0.41322	-5.754	25.155	-10.248	-7.27	3.06	41.67	1.102	8.214	-10.193	12.002	5.184	-7.937	8.303	-28.898	12.964
99	99	0.41748	-5.762	25.546	-10.278	-7.252	3.172	41.517	1.217	8.758	-9.606	11.726	5.043	-8.01	7.853	-29.851	13.214
100	100	0.42174	-5.781	25.955	-10.32	-7.223	3.329	41.357	1.328	9.352	-9.014	11.459	4.82	-8.062	7.373	-30.897	13.455
101	101	0.426	-5.796	26.364	-10.383	-7.172	3.509	41.219	1.44	9.999	-8.434	11.222	4.556	-8.12	6.896	-32.003	13.667
102	102	0.43026	-5.823	26.759	-10.46	-7.119	3.704	41.08	1.552	10.707	-7.833	10.967	4.291	-8.194	6.388	-33.128	13.859
103	103	0.43452	-5.824	27.128	-10.551	-7.042	3.867	41.01	1.679	11.412	-7.331	10.598	4.021	-8.215	5.774	-34.233	14.055
104	104	0.43878	-5.818	27.461	-10.655	-6.932	4.01	40.969	1.773	12.156	-6.955	10.31	3.706	-8.084	5.194	-35.397	14.29
105	105	0.44304	-5.799	27.761	-10.768	-6.791	4.122	40.966	1.837	12.92	-6.687	10.145	3.298	-7.895	4.676	-36.663	14.501
106	106	0.4473	-5.778	28.037	-10.889	-6.64	4.229	41.022	1.921	13.705	-6.49	10.016	2.824	-7.722	4.174	-37.995	14.663
107	107	0.45156	-5.755	28.292	-11.01	-6.472	4.342	41.125	2.025	14.521	-6.362	9.875	2.314	-7.572	3.656	-39.349	14.766
108	108	0.45582	-5.725	28.527	-11.117	-6.263	4.471	41.242	2.13	15.389	-6.304	9.715	1.778	-7.428	3.113	-40.71	14.809
109	109	0.46008	-5.688	28.767	-11.203	-6.016	4.666	41.353	2.26	16.345	-6.251	9.514	1.196	-7.327	2.511	-42.115	14.794
110	110	0.46434	-5.641	29.009	-11.265	-5.708	4.924	41.53	2.442	17.385	-6.347	9.203	0.56	-7.222	1.805	-43.542	14.693
111	111	0.4686	-5.633	29.258	-11.263	-5.418	5.28	41.63	2.69	18.567	-6.386	9.019	-0.099	-7.215	1.222	-45.078	14.496
112	112	0.47286	-5.672	29.493	-11.201	-5.179	5.707	41.697	3.061	19.858	-6.411	8.814	-0.831	-7.318	0.636	-46.735	14.169
113	113	0.47712	-5.773	29.712	-11.062	-5.008	6.206	41.742	3.567	21.267	-6.459	8.546	-1.645	-7.488	0.006	-48.526	13.739
114	114	0.48138	-5.93	29.918	-10.84	-4.895	6.774	41.73	4.181	22.797	-6.512	8.25	-2.488	-7.676	-0.629	-50.416	13.249
115	115	0.48564	-6.118	30.119	-10.546	-4.818	7.403	41.621	4.859	24.426	-6.524	7.971	-3.271	-7.872	-1.199	-52.312	12.724
116	116	0.4899	-6.356	30.321	-10.167	-4.809	8.076	41.443	5.592	26.084	-6.524	7.652	-3.938	-8.138	-1.731	-54.1	12.132
117	117	0.49416	-6.622	30.517	-9.72	-4.859	8.782	41.184	6.366	27.678	-6.5	7.185	-4.558	-8.53	-2.318	-55.735	11.412
118	118	0.49842	-6.942	30.717	-9.225	-5.01	9.534	40.895	7.193	29.217	-6.432	6.673	-5.261	-9.016	-2.929	-57.387	10.608
119	119	0.50268	-7.299	30.905	-8.708	-5.213	10.329	40.521	8.005	30.758	-6.322	6.215	-6.115	-9.505	-3.5	-59.153	9.73
120	120	0.50694	-7.676	31.079	-8.183	-5.451	11.16	40.05	8.778	32.312	-6.184	5.86	-7.106	-10.007	-3.975	-61.027	8.739
121	121	0.5112	-8.063	31.241	-7.665	-5.722	12.02	39.531	9.542	33.852	-6.053	5.569	-8.171	-10.54	-4.35	-62.94	7.626
122	122	0.51546	-8.447	31.395	-7.167	-6.029	12.913	39.023	10.351	35.347	-5.961	5.252	-9.237	-11.064	-4.66	-64.805	6.459
123	123	0.51972	-8.83	31.546	-6.7	-6.36	13.87	38.402	11.094	36.865	-5.764	5.045	-10.277	-11.509	-4.797	-66.621	5.326
124	124	0.52398	-9.215	31.701	-6.274	-6.701	14.895	37.773	11.792	38.381	-5.595	4.875	-11.437	-11.847	-4.859	-68.496	4.2
125	125	0.52824	-9.563	31.845	-5.902	-6.998	15.947	37.116	12.402	39.892	-5.418	4.768	-12.66	-12.104	-4.829	-70.376	3.104
126	126	0.5325	-9.857	31.99	-5.58	-7.245	17.043	36.39	12.915	41.387	-5.171	4.678	-13.954	-12.347	-4.747	-72.246	2.009
127	127	0.53676	-10.085	32.15	-5.293	-7.451	18.183	35.607	13.369	42.841	-4.903	4.536	-15.291	-12.61	-4.649	-74.075	0.87
128	128	0.54102	-10.247	32.333	-5.03	-7.614	19.368	34.783	13.781	44.251	-4.686	4.317	-16.597	-12.877	-4.529	-75.803	-0.323
129	129	0.54528	-10.35	32.544	-4.792	-7.719	20.603	33.887	14.086	45.654	-4.502	4.096	-17.757	-13.095	-4.322	-77.335	-1.502
130	130	0.54954	-10.375	32.775	-4.595	-7.74	21.859	32.944	14.288	47.034	-4.318	3.933	-18.497	-13.269	-3.933	-78.405	-2.573
131	131	0.5538	-10.332	33	-4.448	-7.689	23.117	31.927	14.381	48.35	-4.181	3.66	-18.674	-13.356	-3.49	-78.84	-3.53
132	132	0.55806	-10.236	33.228	-4.346	-7.579	24.377	30.931	14.435	49.572	-4.12	3.178	-18.383	-13.357	-3.153	-78.736	-4.368
133	133	0.56232	-10.108	33.459	-4.274	-7.441	25.643	29.942	14.452	50.728	-4.047	2.639	-17.673	-13.299	-2.824	-78.156	-5.068
134	134	0.56658	-9.97	33.707	-4.22	-7.298	26.934	28.954	14.43	51.842	-3.947	2.167	-16.631	-13.188	-2.415	-77.194	-5.661
135	135	0.57084	-9.836	33.982	-4.181	-7.163	28.264	27.998	14.388	52.904	-3.872	1.779	-15.38	-13.023	-1.926	-75.955	-6.201
136	136	0.5751	-9.715	34.269	-4.153	-7.05	29.603	27.128	14.377	53.859	-3.864	1.383	-14.045	-12.808	-1.466	-74.545	-6.704
137	137	0.57936	-9.616	34.57	-4.143	-6.953	30.983	26.264	14.321	54.723	-3.819	0.902	-12.732	-12.506	-1.138	-73.047	-7.095
138	138	0.58362	-9.529	34.878	-4.16	-6.851	32.377	25.501	14.295	55.466	-3.821	0.474	-11.506	-12.163	-0.804	-71.516	-7.435
139	139	0.58788	-9.472	35.202	-4.174	-6.771	33.792	24.836	14.304	56.11	-3.856	0.173	-10.392	-11.8	-0.401	-69.982	-7.732
140	140	0.59214	-9.446	35.535	-4.182	-6.716	35.216	24.258	14.342	56.666	-3.891	-0.007	-9.424	-11.43	0.062	-68.496	-7.975
141	141	0.5964	-9.463	35.872	-4.176	-6.71	36.654	23.757	14.411	57.16	-3.891	-0.072	-8.626	-11.082	0.583	-67.098	-8.174
142	142	0.60066	-9.531	36.206	-4.146	-6.77	38.112	23.323	14.515	57.623	-3.837	-0.038	-7.999	-10.79	1.156	-65.81	-8.361
143	143	0.60492	-9.6	36.516	-4.126	-6.824	39.559	22.937	14.646	58.057	-3.735	-0.032	-7.53	-10.574	1.675	-64.641	-8.551
144	144	0.60918	-9.684	36.82	-4.109	-6.873	41	22.682	14.855	58.437	-3.642	-0.116	-7.19	-10.433	2.076	-63.572	-8.741
145	145	0.61344	-9.765	37.099	-4.091	-6.916	42.413	22.438	15.054	58.778	-3.468	-0.107	-6.944	-10.425	2.535	-62.541	-8.965
146	146	0.6177	-9.849	37.361	-4.064	-6.966	43.799	22.241	15.281	59.083	-3.299	-0.043	-6.733	-10.478	3.03	-61.51	-9.22
147	147	0.62196	-9.935	37.593	-4.03	-7.015	45.146	22.071	15.514	59.345	-3.127	0.016	-6.526	-10.572	3.498	-60.449	-9.479
148	148	0.62622	-10.012	37.784	-3.992	-7.048	46.434	21.91	15.733	59.551	-2.929	0.07	-6.306	-10.715	3.936	-59.333	-9.729
149	149	0.63048	-10.062	37.94	-3.952	-7.055	47.65	21.764	15.955	59.687	-2.718	0.191	-6.061	-10.914	4.413	-58.142	-9.978
150	150	0.63474	-10.096	38.056	-3.889	-7.083	48.8	21.606	16.182	59.743	-2.502	0.308	-5.815	-11.151	4.872	-56.896	-10.243
151	151	0.639	-10.106	38.136	-3.799	-7.13	49.872	21.425	16.41	59.734	-2.267	0.428	-5.551	-11.424	5.317	-55.601	-10.51
152	152	0.64326	-10.087	38.175	-3.719	-7.158	50.871	21.222	16.621	59.662	-2.029	0.501	-5.269	-11.719	5.703	-54.261	-10.783
153	153	0.64752	-10.027	38.177	-3.648	-7.141	51.79	20.989	16.801	59.519	-1.802	0.558	-4.991	-12.053	6.052	-52.889	-11.075
154	154	0.65178	-9.921	38.141	-3.581	-7.086	52.633	20.729	16.971	59.309	-1.602	0.591	-4.722	-12.401	6.367	-51.496	-11.373
155	155	0.65604	-9.768	38.067	-3.509	-7.01	53.406	20.455	17.15	59.039	-1.45	0.609	-4.48	-12.72	6.657	-50.101	-11.653
156	156	0.6603	-9.576	37.961	-3.424	-6.911	54.115	20.178	17.31	58.703	-1.376	0.688	-4.306	-12.979	6.964	-48.724	-11.896
157	157	0.66456	-9.351	37.81	-3.351	-6.771	54.749	19.848	17.392	58.302	-1.363	0.895	-4.225	-13.186	7.359	-47.371	-12.124
158	158	0.66882	-9.084	37.616	-3.277	-6.611	55.299	19.532	17.487	57.808	-1.466	1.13	-4.239	-13.317	7.757	-46.057	-12.325
159	159	0.67308	-8.789	37.384	-3.192	-6.454	55.781	19.213	17.576	57.253	-1.629	1.385	-4.293	-13.385	8.148	-44.752	-12.491
160	160	0.67734	-8.47	37.116	-3.099	-6.303	56.205	18.892	17.659	56.664	-1.866	1.671	-4.375	-13.37	8.547	-43.457	-12.625
161	161	0.6816	-8.141	36.82	-3.004	-6.155	56.587	18.573	17.73	56.056	-2.182	1.993	-4.49	-13.25	8.963	-42.184	-12.718
162	162	0.68586	-7.817	36.503	-2.908	-6.017	56.941	18.27	17.787	55.428	-2.569	2.333	-4.641	-13.021	9.381	-40.937	-12.757
163	163	0.69012	-7.498	36.158	-2.805	-5.894	57.248	18.016	17.859	54.75	-3.019	2.648	-4.825	-12.725	9.753	-39.711	-12.746
164	164	0.69438	-7.201	35.789	-2.68	-5.8	57.512	17.842	17.945	53.999	-3.556	2.962	-5.027	-12.399	10.093	-38.468	-12.725
165	165	0.69864	-6.922	35.386	-2.533	-5.747	57.723	17.73	18.037	53.172	-4.224	3.349	-5.246	-11.941	10.478	-37.189	-12.655
166	166	0.7029	-6.673	34.969	-2.371	-5.736	57.904	17.691	18.156	52.287	-4.987	3.714	-5.5	-11.371	10.838	-35.929	-12.521
167	167	0.70716	-6.46	34.536	-2.19	-5.767	58.059	17.702	18.264	51.356	-5.811	4.09	-5.797	-10.721	11.19	-34.691	-12.331
168	168	0.71142	-6.283	34.093	-1.985	-5.841	58.197	17.755	18.35	50.387	-6.679	4.505	-6.103	-10.018	11.557	-33.437	-12.106
169	169	0.71568	-6.138	33.646	-1.758	-5.963	58.326	17.865	18.449	49.383	-7.594	4.936	-6.37	-9.279	11.93	-32.127	-11.868
170	170	0.71994	-6.013	33.176	-1.506	-6.136	58.416	18.041	18.588	48.334	-8.541	5.31	-6.618	-8.533	12.249	-30.805	-11.609
171	171	0.7242	-5.914	32.706	-1.236	-6.323	58.497	18.186	18.644	47.255	-9.456	5.609	-6.868	-7.803	12.471	-29.475	-11.33
172	172	0.72846	-5.83	32.226	-0.947	-6.532	58.551	18.347	18.686	46.153	-10.346	5.869	-7.16	-7.118	12.651	-28.196	-11.04
173	173	0.73272	-5.772	31.749	-0.622	-6.779	58.593	18.557	18.724	45.028	-11.228	6.121	-7.442	-6.469	12.803	-26.915	-10.731
174	174	0.73698	-5.74	31.274	-0.261	-7.073	58.629	18.772	18.745	43.915	-12.05	6.333	-7.688	-5.864	12.899	-25.628	-10.405
175	175	0.74124	-5.729	30.808	0.129	-7.407	58.667	18.973	18.735	42.822	-12.807	6.502	-7.898	-5.305	12.939	-24.337	-10.075
176	176	0.7455	-5.743	30.365	0.538	-7.761	58.712	19.188	18.695	41.717	-13.553	6.667	-8.093	-4.781	12.962	-23.033	-9.754
177	177	0.74976	-5.775	29.937	0.956	-8.133	58.755	19.375	18.607	40.601	-14.242	6.789	-8.308	-4.285	12.937	-21.755	-9.422
178	178	0.75402	-5.836	29.52	1.391	-8.526	58.785	19.504	18.449	39.514	-14.802	6.876	-8.534	-3.875	12.866	-20.523	-9.096
179	179	0.75828	-5.913	29.117	1.836	-8.918	58.808	19.648	18.239	38.411	-15.302	7.053	-8.823	-3.538	12.85	-19.343	-8.762
180	180	0.76254	-5.987	28.739	2.287	-9.303	58.83	19.742	17.965	37.335	-15.691	7.272	-9.122	-3.294	12.848	-18.195	-8.444
181	181	0.7668	-6.056	28.397	2.742	-9.673	58.861	19.783	17.636	36.284	-15.977	7.452	-9.381	-3.13	12.789	-17.041	-8.146
182	182	0.77106	-6.125	28.087	3.196	-10.024	58.901	19.781	17.25	35.259	-16.172	7.599	-9.574	-3.032	12.672	-15.854	-7.859
183	183	0.77532	-6.189	27.799	3.65	-10.353	58.933	19.71	16.779	34.283	-16.238	7.834	-9.722	-3.002	12.599	-14.657	-7.579
184	184	0.77958	-6.258	27.542	4.113	-10.691	58.946	19.686	16.324	33.281	-16.307	7.995	-9.914	-2.981	12.451	-13.549	-7.262
185	185	0.78384	-6.306	27.313	4.572	-10.99	58.95	19.612	15.821	32.322	-16.343	8.019	-10.068	-2.935	12.158	-12.481	-6.915
186	186	0.7881	-6.338	27.119	5.021	-11.252	58.966	19.465	15.259	31.43	-16.281	7.973	-10.15	-2.885	11.774	-11.414	-6.534
187	187	0.79236	-6.348	26.953	5.45	-11.448	58.989	19.279	14.635	30.606	-16.155	7.919	-10.131	-2.847	11.35	-10.314	-6.139
188	188	0.79662	-6.331	26.812	5.856	-11.581	59.014	19.086	13.97	29.844	-15.984	7.932	-10.065	-2.851	10.961	-9.226	-5.748
189	189	0.80088	-6.292	26.699	6.252	-11.674	59.046	18.897	13.288	29.144	-15.768	8.068	-10.021	-2.91	10.671	-8.218	-5.368
190	190	0.80514	-6.244	26.62	6.645	-11.741	59.096	18.698	12.582	28.534	-15.5	8.331	-9.978	-3.002	10.486	-7.292	-4.991
191	191	0.8094	-6.18	26.581	7.001	-11.731	59.168	18.574	11.882	28.023	-15.185	8.76	-9.942	-3.153	10.437	-6.488	-4.578
192	192	0.81366	-6.117	26.58	7.334	-11.675	59.276	18.451	11.164	27.645	-14.813	9.099	-9.825	-3.339	10.286	-5.732	-4.178
193	193	0.81792	-6.055	26.607	7.635	-11.564	59.407	18.412	10.473	27.38	-14.468	9.321	-9.592	-3.501	10.017	-5	-3.729
194	194	0.82218	-6.011	26.664	7.924	-11.434	59.564	18.451	9.815	27.235	-14.102	9.46	-9.229	-3.66	9.66	-4.283	-3.222
195	195	0.82644	-5.994	26.76	8.206	-11.3	59.761	18.573	9.203	27.218	-13.703	9.463	-8.793	-3.847	9.169	-3.635	-2.678
196	196	0.8307	-6.004	26.9	8.473	-11.148	60.002	18.807	8.649	27.316	-13.316	9.264	-8.381	-4.086	8.491	-3.14	-2.136
197	197	0.83496	-6.039	27.065	8.722	-10.979	60.238	19.157	8.14	27.489	-12.926	9.052	-8.053	-4.436	7.792	-2.825	-1.631
198	198	0.83922	-6.107	27.255	8.977	-10.824	60.471	19.661	7.713	27.76	-12.506	8.943	-7.869	-4.948	7.174	-2.77	-1.158
199	199	0.84348	-6.175	27.439	9.217	-10.649	60.649	20.265	7.345	28.087	-12.068	8.856	-7.713	-5.618	6.564	-2.833	-0.74
200	200	0.84774	-6.253	27.641	9.454	-10.481	60.811	20.953	7.048	28.5	-11.563	8.847	-7.367	-6.47	6.041	-2.813	-0.379
201	201	0.852	-6.341	27.858	9.685	-10.315	60.943	21.704	6.824	29.016	-11.004	8.84	-6.573	-7.457	5.583	-2.49	-0.036
