# Supplementary material for: Gait phenotypes in paediatric hereditary spastic paraplegia revealed by dynamic time warping analysis and random forests
Source: PLoS One. 2018 Mar 8;13(3):e0192345. doi: 10.1371/journal.pone.0192345 (PMC5843164; doi:10.1371/journal.pone.0192345)
Supplement: S1 Data — (ZIP) [file pone.0192345.s008.zip › HSP/Left.SR.HSP9.5.csv]

	Epoch	Time	Pelvic.obliquity	Pelvic.tilt	Pelvic rotation	Hip.abd.add	Hip.flexion	Hip.rotation	Knee.abd.add	Knee.flexion	Knee.rotation	Ankle.abd.add	Ankle.flexion	Ankle.rotation	Forefoot.abd.add	Forefoot.flexion	Forefoot.rotation
1	1	0	-3.071	27.455	11.585	-12.199	62.172	19.46	6.954	31.366	5.635	16.679	-5.087	-25.196	9.453	-0.67	-1.531
2	2	0.00435	-3.1	27.586	11.802	-12.056	62.227	19.532	6.564	31.505	5.991	16.32	-5.004	-25.502	8.895	-0.727	-1.199
3	3	0.0087	-3.135	27.725	12.008	-11.909	62.235	19.621	6.209	31.677	6.326	15.842	-5.017	-25.828	8.187	-0.952	-0.913
4	4	0.01305	-3.167	27.898	12.198	-11.722	62.221	19.69	5.802	31.903	6.64	15.402	-5.121	-26.139	7.445	-1.333	-0.664
5	5	0.0174	-3.233	28.095	12.357	-11.535	62.176	19.802	5.401	32.178	6.974	14.998	-5.143	-26.474	6.747	-1.732	-0.42
6	6	0.02175	-3.307	28.305	12.505	-11.356	62.071	19.902	5.023	32.52	7.383	14.265	-4.548	-26.897	5.981	-1.723	-0.138
7	7	0.0261	-3.394	28.51	12.658	-11.189	61.912	19.951	4.645	33.059	7.893	13.315	-3.103	-27.464	5.36	-1.182	0.127
8	8	0.03045	-3.488	28.717	12.799	-11.002	61.686	19.956	4.248	33.779	8.448	12.15	-0.991	-28.15	4.82	-0.278	0.334
9	9	0.0348	-3.582	28.931	12.92	-10.782	61.423	19.957	3.836	34.654	8.981	10.891	1.359	-28.863	4.29	0.644	0.486
10	10	0.03915	-3.674	29.123	13.014	-10.522	61.144	20.004	3.43	35.662	9.433	9.707	3.551	-29.541	3.747	1.299	0.587
11	11	0.0435	-3.745	29.244	13.095	-10.221	60.854	20.118	3.061	36.777	9.754	8.644	5.432	-30.202	3.167	1.64	0.605
12	12	0.04785	-3.694	29.393	13.276	-9.979	60.82	20.257	2.857	38.084	9.918	7.574	6.982	-30.776	2.424	1.701	0.572
13	13	0.0522	-3.656	29.523	13.303	-9.621	61.078	20.69	2.863	39.589	9.893	6.817	8.25	-31.188	1.881	1.578	0.554
14	14	0.05655	-3.624	29.648	13.284	-9.268	61.469	21.351	3.071	41.078	9.599	6.443	9.152	-31.359	1.552	1.26	0.572
15	15	0.0609	-3.573	29.738	13.23	-8.905	61.833	22.195	3.436	42.475	9.157	6.429	9.915	-31.46	1.521	0.895	0.627
16	16	0.06525	-3.489	29.788	13.113	-8.497	62.061	23.244	3.987	43.699	8.632	6.599	10.615	-31.609	1.683	0.511	0.704
17	17	0.0696	-3.37	29.799	12.925	-8.033	62.12	24.443	4.703	44.74	8.12	6.677	11.332	-31.904	1.834	0.143	0.769
18	18	0.07395	-3.213	29.769	12.672	-7.506	62.006	25.683	5.509	45.609	7.703	6.508	12.129	-32.387	1.859	-0.164	0.791
19	19	0.0783	-3.005	29.681	12.327	-6.891	61.679	26.953	6.364	46.248	7.332	6.283	12.913	-33.004	1.887	-0.455	0.784
20	20	0.08265	-2.769	29.564	11.911	-6.237	61.207	28.265	7.274	46.672	7.032	5.962	13.755	-33.759	1.931	-0.661	0.745
21	21	0.087	-2.486	29.405	11.42	-5.521	60.554	29.551	8.137	46.835	6.94	5.599	14.637	-34.714	2.049	-0.786	0.743
22	22	0.09135	-2.188	29.241	10.932	-4.855	59.824	30.693	8.915	46.834	7.126	5.15	15.565	-35.839	2.204	-0.856	0.745
23	23	0.0957	-1.85	29.063	10.458	-4.215	59.02	31.576	9.529	46.713	7.596	4.573	16.553	-37.04	2.356	-0.877	0.8
24	24	0.10005	-1.488	28.884	10.01	-3.615	58.19	32.152	9.948	46.547	8.311	3.929	17.624	-38.253	2.554	-0.844	0.87
25	25	0.1044	-1.107	28.708	9.591	-3.058	57.352	32.402	10.174	46.37	9.174	3.264	18.735	-39.414	2.794	-0.786	0.899
26	26	0.10875	-0.688	28.519	9.201	-2.52	56.476	32.335	10.222	46.163	10.066	2.585	19.783	-40.441	3.002	-0.759	0.882
27	27	0.1131	-0.27	28.334	8.855	-2.021	55.589	32.037	10.115	45.951	10.934	2.012	20.736	-41.282	3.245	-0.777	0.868
28	28	0.11745	0.138	28.158	8.548	-1.551	54.717	31.464	9.819	45.713	11.485	1.699	21.319	-41.629	3.423	-0.918	0.868
29	29	0.1218	0.542	27.995	8.282	-1.127	53.892	30.649	9.413	45.442	11.772	1.395	21.729	-41.58	3.45	-1.024	0.84
30	30	0.12615	0.923	27.864	8.04	-0.755	53.126	29.779	8.99	45.093	11.744	1.321	21.961	-41.172	3.538	-1.083	0.816
31	31	0.1305	1.284	27.759	7.836	-0.427	52.412	28.875	8.54	44.7	11.498	1.498	22.051	-40.524	3.73	-1.12	0.806
32	32	0.13485	1.603	27.688	7.657	-0.149	51.75	27.963	8.068	44.266	11.103	1.867	21.979	-39.688	3.974	-1.179	0.821
33	33	0.1392	1.856	27.66	7.491	0.061	51.127	27.08	7.592	43.769	10.595	2.362	21.737	-38.702	4.217	-1.287	0.862
34	34	0.14355	2.04	27.675	7.349	0.182	50.52	26.247	7.128	43.194	10.021	2.938	21.384	-37.651	4.468	-1.427	0.901
35	35	0.1479	2.13	27.753	7.214	0.183	49.946	25.483	6.704	42.525	9.473	3.561	20.965	-36.609	4.76	-1.583	0.922
36	36	0.15225	2.126	27.891	7.126	0.031	49.356	24.799	6.312	41.741	9.023	3.965	20.555	-35.66	4.875	-1.729	0.947
37	37	0.1566	2.077	28.065	7.042	-0.17	48.754	24.184	5.916	40.881	8.615	4.502	20.065	-34.737	5.083	-1.93	1.019
38	38	0.16095	1.975	28.278	6.985	-0.418	48.137	23.602	5.458	39.954	8.278	5.096	19.532	-33.866	5.314	-2.156	1.14
39	39	0.1653	1.829	28.53	6.919	-0.685	47.542	23.05	4.961	38.988	8.059	5.636	19.017	-33.064	5.521	-2.362	1.305
40	40	0.16965	1.63	28.832	6.839	-0.982	46.989	22.563	4.467	37.992	7.944	6.137	18.53	-32.347	5.733	-2.546	1.492
41	41	0.174	1.38	29.181	6.752	-1.318	46.466	22.213	4.016	36.96	7.885	6.656	18.052	-31.759	5.986	-2.73	1.67
42	42	0.17835	1.119	29.541	6.633	-1.626	45.929	22.062	3.627	35.889	7.874	7.116	17.59	-31.381	6.216	-2.914	1.829
43	43	0.1827	0.843	29.908	6.54	-1.962	45.38	21.977	3.266	34.81	7.955	7.492	17.116	-31.138	6.375	-3.144	2
44	44	0.18705	0.578	30.255	6.452	-2.294	44.794	22.01	2.977	33.692	8.056	7.814	16.59	-30.982	6.485	-3.429	2.206
45	45	0.1914	0.327	30.575	6.383	-2.608	44.17	22.109	2.696	32.578	8.213	8.055	16.126	-30.985	6.552	-3.682	2.402
46	46	0.19575	0.092	30.862	6.311	-2.898	43.49	22.362	2.468	31.435	8.335	8.238	15.756	-31.131	6.623	-3.858	2.572
47	47	0.2001	-0.131	31.112	6.23	-3.144	42.746	22.765	2.256	30.273	8.406	8.386	15.466	-31.408	6.699	-3.968	2.722
48	48	0.20445	-0.354	31.33	6.141	-3.352	41.943	23.333	2.044	29.095	8.388	8.568	15.19	-31.785	6.804	-4.065	2.856
49	49	0.2088	-0.588	31.523	6.043	-3.548	41.083	24.096	1.863	27.885	8.237	8.838	14.846	-32.242	6.951	-4.209	2.961
50	50	0.21315	-0.817	31.681	5.93	-3.729	40.163	24.908	1.672	26.659	8.105	9.058	14.429	-32.835	7.022	-4.412	2.997
51	51	0.2175	-1.026	31.796	5.817	-3.893	39.167	25.75	1.448	25.405	7.905	9.408	13.997	-33.462	7.2	-4.61	2.993
52	52	0.22185	-1.222	31.872	5.703	-4.052	38.099	26.695	1.243	24.078	7.459	9.709	13.59	-34.008	7.352	-4.723	2.948
53	53	0.2262	-1.425	31.924	5.603	-4.246	36.984	27.713	1.06	22.701	6.863	10.035	13.099	-34.539	7.494	-4.865	2.846
54	54	0.23055	-1.644	31.958	5.513	-4.483	35.855	28.699	0.883	21.324	6.224	10.292	12.594	-34.994	7.58	-5.013	2.74
55	55	0.2349	-1.887	31.978	5.425	-4.762	34.74	29.592	0.697	19.991	5.572	10.543	12.059	-35.343	7.643	-5.195	2.619
56	56	0.23925	-2.156	31.983	5.339	-5.083	33.644	30.395	0.503	18.71	4.871	10.859	11.452	-35.58	7.717	-5.44	2.45
57	57	0.2436	-2.455	31.973	5.257	-5.451	32.561	31.145	0.324	17.451	4.074	11.184	10.792	-35.678	7.775	-5.718	2.252
58	58	0.24795	-2.789	31.953	5.185	-5.896	31.49	31.895	0.205	16.193	3.17	11.533	10.144	-35.631	7.89	-5.997	2.069
59	59	0.2523	-3.126	31.907	5.112	-6.369	30.426	32.531	0.112	14.936	2.169	11.826	9.465	-35.377	7.965	-6.293	1.878
60	60	0.25665	-3.477	31.854	5.071	-6.898	29.383	33.036	0.018	13.713	1.146	12.143	8.848	-34.999	8.088	-6.55	1.681
61	61	0.261	-3.84	31.794	5.053	-7.476	28.368	33.403	-0.06	12.516	0.094	12.501	8.147	-34.477	8.21	-6.885	1.467
62	62	0.26535	-4.217	31.735	5.059	-8.091	27.386	33.607	-0.141	11.353	-0.954	12.883	7.352	-33.766	8.303	-7.316	1.293
63	63	0.2697	-4.605	31.68	5.081	-8.727	26.445	33.661	-0.23	10.23	-1.967	13.202	6.499	-32.901	8.305	-7.819	1.164
64	64	0.27405	-4.996	31.63	5.103	-9.364	25.55	33.586	-0.321	9.16	-2.898	13.432	5.648	-31.987	8.227	-8.345	1.033
65	65	0.2784	-5.381	31.582	5.119	-9.988	24.702	33.357	-0.43	8.171	-3.671	13.704	4.883	-31.113	8.225	-8.831	0.866
66	66	0.28275	-5.774	31.548	5.12	-10.585	23.932	33.004	-0.546	7.315	-4.233	13.831	4.232	-30.251	8.121	-9.298	0.757
67	67	0.2871	-6.144	31.506	5.079	-11.122	23.261	32.493	-0.625	6.656	-4.559	14.021	3.623	-29.375	8.075	-9.851	0.688
68	68	0.29145	-6.487	31.459	5.001	-11.587	22.668	31.957	-0.67	6.161	-4.73	14.157	3.082	-28.534	7.996	-10.451	0.679
69	69	0.2958	-6.803	31.407	4.873	-11.973	22.16	31.42	-0.697	5.852	-4.676	14.287	2.703	-27.851	7.959	-11.009	0.69
70	70	0.30015	-7.102	31.35	4.692	-12.291	21.737	30.881	-0.713	5.722	-4.39	14.407	2.508	-27.352	7.959	-11.496	0.701
71	71	0.3045	-7.39	31.286	4.464	-12.553	21.388	30.356	-0.718	5.751	-3.922	14.489	2.456	-27.009	7.958	-11.933	0.704
72	72	0.30885	-7.662	31.213	4.188	-12.757	21.1	29.873	-0.71	5.919	-3.314	14.515	2.481	-26.802	7.914	-12.373	0.705
73	73	0.3132	-7.916	31.12	3.866	-12.902	20.858	29.428	-0.686	6.227	-2.506	14.472	2.527	-26.758	7.797	-12.88	0.727
74	74	0.31755	-8.14	31.004	3.498	-12.987	20.657	29.023	-0.655	6.685	-1.546	14.423	2.708	-26.867	7.703	-13.359	0.751
75	75	0.3219	-8.355	30.865	3.062	-13.004	20.481	28.723	-0.644	7.27	-0.4	14.213	3.002	-27.212	7.485	-13.813	0.768
76	76	0.32625	-8.558	30.698	2.558	-12.983	20.28	28.623	-0.622	7.876	0.726	14.004	3.432	-27.69	7.345	-14.182	0.79
77	77	0.3306	-8.747	30.506	1.987	-12.91	20.052	28.657	-0.627	8.487	1.833	13.842	3.933	-28.213	7.294	-14.507	0.837
78	78	0.33495	-8.917	30.287	1.427	-12.846	19.756	28.717	-0.638	9.054	2.92	13.732	4.478	-28.781	7.329	-14.796	0.881
79	79	0.3393	-9.056	30.032	0.908	-12.808	19.357	28.789	-0.64	9.545	3.95	13.655	5.022	-29.404	7.415	-15.073	0.889
80	80	0.34365	-9.15	29.73	0.36	-12.726	18.865	28.955	-0.655	9.978	4.877	13.582	5.486	-30.05	7.482	-15.404	0.867
81	81	0.348	-9.249	29.408	-0.193	-12.678	18.31	29.167	-0.663	10.345	5.759	13.494	5.913	-30.696	7.539	-15.758	0.845
82	82	0.35235	-9.354	29.066	-0.752	-12.666	17.675	29.434	-0.653	10.604	6.462	13.21	6.259	-31.245	7.394	-16.139	0.799
83	83	0.3567	-9.455	28.714	-1.313	-12.686	16.979	29.731	-0.649	10.759	6.992	12.925	6.613	-31.685	7.26	-16.458	0.736
84	84	0.36105	-9.558	28.35	-1.873	-12.749	16.212	30.123	-0.638	10.807	7.324	12.709	6.951	-32.035	7.193	-16.748	0.68
85	85	0.3654	-9.664	27.973	-2.429	-12.862	15.381	30.61	-0.61	10.744	7.386	12.667	7.182	-32.211	7.245	-17.076	0.633
86	86	0.36975	-9.777	27.58	-2.982	-13.026	14.499	31.16	-0.554	10.6	7.203	12.729	7.322	-32.194	7.36	-17.445	0.605
87	87	0.3741	-9.899	27.171	-3.529	-13.24	13.58	31.73	-0.467	10.402	6.85	12.766	7.426	-32.018	7.442	-17.827	0.594
88	88	0.37845	-10.031	26.752	-4.066	-13.506	12.642	32.289	-0.354	10.155	6.355	12.769	7.482	-31.712	7.47	-18.216	0.568
89	89	0.3828	-10.174	26.351	-4.583	-13.776	11.836	32.843	-0.219	10.02	5.86	12.661	7.635	-31.367	7.423	-18.53	0.572
90	90	0.38715	-10.31	25.844	-5.095	-14.104	10.862	33.432	-0.09	9.796	5.218	12.609	7.718	-30.898	7.381	-18.888	0.629
91	91	0.3915	-10.442	25.347	-5.584	-14.448	9.892	33.954	0.02	9.582	4.72	12.55	7.766	-30.495	7.308	-19.3	0.72
92	92	0.39585	-10.562	24.872	-6.04	-14.793	8.947	34.432	0.119	9.392	4.27	12.517	7.79	-30.084	7.238	-19.754	0.855
93	93	0.4002	-10.67	24.432	-6.464	-15.15	8.04	34.914	0.232	9.222	3.841	12.571	7.782	-29.705	7.231	-20.26	1.007
94	94	0.40455	-10.758	24.03	-6.862	-15.506	7.176	35.398	0.357	9.091	3.469	12.698	7.765	-29.386	7.28	-20.817	1.172
95	95	0.4089	-10.817	23.662	-7.243	-15.831	6.351	35.848	0.472	9.026	3.195	12.821	7.777	-29.112	7.323	-21.406	1.372
96	96	0.41325	-10.843	23.327	-7.606	-16.116	5.559	36.26	0.567	9.017	3.016	12.935	7.82	-28.88	7.351	-22.015	1.599
97	97	0.4176	-10.832	23.056	-7.939	-16.328	4.849	36.591	0.624	9.102	3.036	13.137	7.905	-28.724	7.469	-22.653	1.889
98	98	0.42195	-10.782	22.858	-8.224	-16.49	4.234	36.806	0.717	9.241	3.206	13.072	8.016	-28.624	7.366	-23.296	2.175
99	99	0.4263	-10.695	22.733	-8.472	-16.587	3.703	37.038	0.796	9.47	3.495	12.984	8.14	-28.679	7.225	-23.979	2.455
100	100	0.43065	-10.564	22.675	-8.689	-16.61	3.251	37.283	0.862	9.784	3.878	12.864	8.294	-28.811	7.048	-24.692	2.775
101	101	0.435	-10.386	22.685	-8.874	-16.57	2.896	37.487	0.946	10.188	4.36	12.719	8.466	-28.965	6.847	-25.448	3.128
102	102	0.43935	-10.166	22.768	-9.028	-16.466	2.641	37.611	1.044	10.66	4.949	12.525	8.631	-29.138	6.597	-26.24	3.485
103	103	0.4437	-9.904	22.925	-9.164	-16.279	2.458	37.694	1.113	11.145	5.59	12.253	8.76	-29.326	6.257	-27.047	3.841
104	104	0.44805	-9.6	23.142	-9.301	-16.008	2.333	37.905	1.157	11.642	6.069	12.103	8.807	-29.43	5.975	-27.913	4.234
105	105	0.4524	-9.268	23.428	-9.442	-15.652	2.289	38.069	1.141	12.189	6.536	12.195	8.741	-29.425	5.836	-28.891	4.655
106	106	0.45675	-8.913	23.756	-9.582	-15.231	2.316	38.189	1.121	12.819	6.996	12.177	8.56	-29.333	5.512	-29.989	5.079
107	107	0.4611	-8.551	24.165	-9.71	-14.762	2.518	38.359	1.166	13.558	7.433	12.045	8.313	-29.206	5.047	-31.156	5.511
108	108	0.46545	-8.165	24.525	-9.851	-14.282	2.713	38.552	1.258	14.344	7.815	11.828	8.047	-29.036	4.483	-32.338	5.921
109	109	0.4698	-7.761	24.84	-10.002	-13.784	2.898	38.735	1.378	15.183	8.121	11.509	7.759	-28.788	3.799	-33.532	6.296
110	110	0.47415	-7.357	25.186	-10.146	-13.246	3.152	38.939	1.505	16.083	8.337	11.142	7.416	-28.461	3.023	-34.765	6.662
111	111	0.4785	-6.957	25.558	-10.27	-12.678	3.428	39.223	1.607	16.984	8.457	10.886	6.996	-28.102	2.293	-36.047	7.056
112	112	0.48285	-6.569	25.952	-10.366	-12.106	3.781	39.413	1.744	17.951	8.595	10.577	6.554	-27.69	1.513	-37.345	7.423
113	113	0.4872	-6.211	26.357	-10.42	-11.542	4.181	39.588	1.88	18.957	8.662	10.429	6.141	-27.328	0.893	-38.605	7.688
114	114	0.49155	-5.888	26.77	-10.421	-10.981	4.648	39.748	2.035	20.079	8.756	10.426	5.695	-27.061	0.378	-39.944	7.882
115	115	0.4959	-5.611	27.188	-10.357	-10.454	5.177	39.868	2.237	21.288	8.831	10.485	5.151	-26.803	-0.13	-41.398	8.019
116	116	0.50025	-5.389	27.605	-10.222	-9.978	5.783	39.913	2.517	22.614	8.932	10.549	4.483	-26.587	-0.683	-43.004	8.056
117	117	0.5046	-5.231	28.012	-10.022	-9.567	6.464	39.909	2.896	24.075	9.057	10.576	3.745	-26.422	-1.287	-44.735	7.995
118	118	0.50895	-5.138	28.402	-9.768	-9.22	7.199	39.922	3.378	25.665	9.179	10.533	3.019	-26.316	-1.933	-46.528	7.867
119	119	0.5133	-5.107	28.773	-9.463	-8.926	7.979	39.953	3.941	27.384	9.366	10.423	2.309	-26.382	-2.622	-48.367	7.629
120	120	0.51765	-5.203	29.141	-9.052	-8.812	8.83	39.859	4.584	29.157	9.593	10.426	1.55	-26.511	-3.191	-50.28	7.246
121	121	0.522	-5.349	29.473	-8.535	-8.8	9.683	39.64	5.264	30.93	9.852	10.45	0.826	-26.653	-3.68	-52.139	6.81
122	122	0.52635	-5.549	29.778	-7.992	-8.859	10.56	39.363	5.957	32.693	10.157	10.427	0.118	-26.806	-4.16	-53.938	6.345
123	123	0.5307	-5.793	30.064	-7.458	-8.965	11.477	39.058	6.655	34.455	10.436	10.337	-0.562	-26.939	-4.634	-55.65	5.813
124	124	0.53505	-6.074	30.337	-6.942	-9.109	12.435	38.783	7.37	36.203	10.654	10.323	-1.28	-27.074	-5	-57.341	5.183
125	125	0.5394	-6.381	30.603	-6.46	-9.274	13.435	38.543	8.093	37.948	10.837	10.481	-2.087	-27.213	-5.193	-59.068	4.465
126	126	0.54375	-6.702	30.863	-6.018	-9.446	14.482	38.291	8.801	39.704	11.058	10.726	-2.991	-27.346	-5.292	-60.848	3.693
127	127	0.5481	-7.053	31.126	-5.574	-9.682	15.556	38.043	9.552	41.413	11.395	10.854	-4.074	-27.598	-5.521	-62.721	2.847
128	128	0.55245	-7.39	31.395	-5.143	-9.885	16.682	37.677	10.208	43.16	11.865	10.992	-5.3	-27.963	-5.757	-64.661	1.873
129	129	0.5568	-7.719	31.68	-4.723	-10.112	17.871	37.245	10.828	44.894	12.406	11.275	-6.614	-28.296	-5.827	-66.628	0.892
130	130	0.56115	-8.015	31.987	-4.349	-10.291	19.133	36.725	11.36	46.644	12.965	11.554	-8.039	-28.61	-5.877	-68.63	-0.171
131	131	0.5655	-8.276	32.313	-4.035	-10.416	20.441	36.199	11.821	48.32	13.419	11.906	-9.617	-28.776	-5.841	-70.668	-1.231
132	132	0.56985	-8.506	32.657	-3.764	-10.505	21.782	35.646	12.204	49.905	13.78	12.305	-11.285	-28.727	-5.713	-72.697	-2.183
133	133	0.5742	-8.707	33.013	-3.524	-10.561	23.148	35.023	12.49	51.415	14.107	12.63	-12.92	-28.517	-5.564	-74.629	-3.01
134	134	0.57855	-8.874	33.38	-3.325	-10.573	24.52	34.358	12.686	52.831	14.412	12.797	-14.417	-28.324	-5.446	-76.342	-3.807
135	135	0.5829	-9.026	33.773	-3.135	-10.579	25.924	33.67	12.822	54.209	14.867	12.93	-15.614	-28.414	-5.238	-77.697	-4.627
136	136	0.58725	-9.118	34.184	-3.036	-10.491	27.354	32.994	12.886	55.485	15.242	12.956	-16.299	-28.512	-4.879	-78.481	-5.332
137	137	0.5916	-9.206	34.619	-2.928	-10.417	28.814	32.248	12.879	56.68	15.72	12.734	-16.481	-28.67	-4.574	-78.742	-5.846
138	138	0.59595	-9.273	35.066	-2.864	-10.296	30.295	31.507	12.821	57.807	16.204	12.234	-16.224	-28.881	-4.373	-78.549	-6.249
139	139	0.6003	-9.348	35.521	-2.815	-10.169	31.787	30.74	12.685	58.847	16.581	11.587	-15.607	-28.993	-4.168	-77.964	-6.544
140	140	0.60465	-9.438	35.977	-2.77	-10.068	33.281	29.99	12.528	59.784	16.845	10.873	-14.708	-28.979	-3.908	-77.055	-6.729
141	141	0.609	-9.539	36.427	-2.75	-9.982	34.773	29.309	12.408	60.627	17.077	10.072	-13.606	-28.921	-3.65	-75.898	-6.822
142	142	0.61335	-9.667	36.872	-2.741	-9.904	36.276	28.622	12.244	61.414	17.338	9.151	-12.379	-28.826	-3.478	-74.58	-6.829
143	143	0.6177	-9.807	37.297	-2.748	-9.819	37.769	28.028	12.098	62.144	17.697	8.354	-11.119	-28.709	-3.231	-73.166	-6.673
144	144	0.62205	-9.931	37.691	-2.806	-9.657	39.277	27.37	11.828	62.901	18.212	7.691	-9.908	-28.697	-2.915	-71.738	-6.52
145	145	0.6264	-10.047	38.052	-2.857	-9.478	40.754	26.717	11.53	63.586	18.676	7.089	-8.812	-28.758	-2.608	-70.319	-6.479
146	146	0.63075	-10.169	38.38	-2.901	-9.326	42.193	26.141	11.317	64.163	19.045	6.535	-7.848	-28.794	-2.283	-68.926	-6.479
147	147	0.6351	-10.292	38.669	-2.952	-9.183	43.579	25.653	11.183	64.639	19.299	6.084	-7.026	-28.745	-1.898	-67.583	-6.48
148	148	0.63945	-10.406	38.91	-3.025	-9.008	44.91	25.199	11.042	65.056	19.442	5.755	-6.338	-28.601	-1.462	-66.302	-6.482
149	149	0.6438	-10.508	39.106	-3.125	-8.778	46.191	24.731	10.838	65.448	19.51	5.496	-5.752	-28.419	-1.026	-65.073	-6.513
150	150	0.64815	-10.604	39.258	-3.242	-8.517	47.415	24.358	10.685	65.803	19.592	5.258	-5.212	-28.377	-0.624	-63.853	-6.613
151	151	0.6525	-10.694	39.357	-3.371	-8.257	48.561	24.068	10.604	66.03	19.723	5.031	-4.789	-28.43	-0.275	-62.643	-6.716
152	152	0.65685	-10.768	39.399	-3.493	-8.001	49.641	23.773	10.529	66.226	19.931	4.773	-4.421	-28.56	0.003	-61.463	-6.815
153	153	0.6612	-10.795	39.374	-3.64	-7.687	50.613	23.5	10.47	66.36	20.105	4.632	-4.105	-28.734	0.352	-60.286	-6.946
154	154	0.66555	-10.793	39.295	-3.782	-7.363	51.491	23.282	10.471	66.455	20.166	4.543	-3.768	-28.829	0.743	-59.085	-7.059
155	155	0.6699	-10.772	39.172	-3.922	-7.042	52.291	23.082	10.505	66.495	20.126	4.441	-3.427	-28.844	1.121	-57.864	-7.169
156	156	0.67425	-10.732	39.007	-4.074	-6.721	53.018	22.878	10.551	66.453	20.007	4.343	-3.134	-28.807	1.485	-56.638	-7.3
157	157	0.6786	-10.675	38.8	-4.238	-6.406	53.669	22.732	10.661	66.326	19.808	4.32	-2.888	-28.707	1.899	-55.403	-7.42
158	158	0.68295	-10.585	38.544	-4.433	-6.065	54.223	22.719	10.884	66.1	19.602	4.367	-2.639	-28.666	2.357	-54.115	-7.532
159	159	0.6873	-10.474	38.237	-4.628	-5.717	54.702	22.698	11.077	65.832	19.431	4.505	-2.419	-28.606	2.849	-52.822	-7.576
160	160	0.69165	-10.361	37.964	-4.828	-5.355	55.184	22.74	11.309	65.492	19.248	4.663	-2.207	-28.56	3.339	-51.499	-7.599
161	161	0.696	-10.239	37.653	-5.009	-5.027	55.626	22.822	11.596	65.136	19.026	4.849	-2.063	-28.499	3.825	-50.225	-7.635
162	162	0.70035	-10.094	37.317	-5.171	-4.728	56.042	22.883	11.899	64.787	18.769	5.022	-1.936	-28.38	4.289	-48.982	-7.667
163	163	0.7047	-9.928	36.964	-5.32	-4.437	56.435	22.93	12.218	64.439	18.447	5.215	-1.832	-28.192	4.767	-47.764	-7.693
164	164	0.70905	-9.751	36.591	-5.461	-4.149	56.8	23.041	12.613	64.058	18.024	5.484	-1.803	-27.962	5.301	-46.588	-7.733
165	165	0.7134	-9.569	36.224	-5.61	-3.887	57.149	23.276	13.14	63.611	17.524	5.79	-1.855	-27.709	5.854	-45.458	-7.786
166	166	0.71775	-9.399	35.834	-5.784	-3.627	57.49	23.487	13.602	63.151	16.949	6.073	-1.943	-27.312	6.347	-44.348	-7.794
167	167	0.7221	-9.24	35.448	-5.922	-3.444	57.805	23.74	14.113	62.631	16.331	6.253	-2.013	-26.943	6.736	-43.215	-7.86
168	168	0.72645	-9.085	35.063	-6.052	-3.271	58.052	24.072	14.653	61.972	15.647	6.488	-2.098	-26.62	7.144	-42.031	-7.956
169	169	0.7308	-8.942	34.695	-6.138	-3.132	58.283	24.414	15.175	61.221	14.892	6.749	-2.222	-26.236	7.544	-40.834	-8.006
170	170	0.73515	-8.811	34.348	-6.203	-3.005	58.53	24.736	15.663	60.449	14.139	7.019	-2.347	-25.801	7.946	-39.631	-7.99
171	171	0.7395	-8.692	34.01	-6.255	-2.885	58.802	25.052	16.124	59.699	13.391	7.272	-2.434	-25.358	8.333	-38.404	-7.955
172	172	0.74385	-8.589	33.661	-6.278	-2.777	59.086	25.366	16.549	58.972	12.573	7.461	-2.472	-24.894	8.649	-37.137	-7.951
173	173	0.7482	-8.495	33.313	-6.299	-2.659	59.354	25.61	16.875	58.235	11.656	7.573	-2.476	-24.315	8.889	-35.847	-7.941
174	174	0.75255	-8.424	32.971	-6.262	-2.628	59.615	25.878	17.235	57.461	10.78	7.797	-2.581	-23.761	9.213	-34.635	-7.901
175	175	0.7569	-8.384	32.674	-6.174	-2.652	59.898	26.148	17.535	56.648	9.916	8.33	-2.801	-23.253	9.762	-33.479	-7.878
176	176	0.76125	-8.351	32.353	-6.062	-2.734	60.149	26.385	17.782	55.83	9.169	8.839	-3.046	-22.81	10.245	-32.357	-7.833
177	177	0.7656	-8.336	32.064	-5.933	-2.847	60.442	26.537	17.927	55.034	8.572	9.305	-3.241	-22.472	10.668	-31.189	-7.807
178	178	0.76995	-8.34	31.792	-5.786	-2.992	60.756	26.623	18	54.244	8.085	9.734	-3.356	-22.19	11.061	-29.943	-7.778
179	179	0.7743	-8.358	31.502	-5.614	-3.187	61.047	26.652	18.021	53.459	7.657	10.196	-3.402	-21.881	11.495	-28.634	-7.707
180	180	0.77865	-8.391	31.201	-5.409	-3.43	61.33	26.594	17.951	52.713	7.267	10.821	-3.404	-21.508	12.076	-27.29	-7.608
181	181	0.783	-8.433	30.888	-5.195	-3.697	61.592	26.521	17.855	51.95	6.874	11.565	-3.397	-21.125	12.768	-25.909	-7.519
182	182	0.78735	-8.488	30.569	-4.945	-4.013	61.844	26.375	17.68	51.2	6.56	12.36	-3.357	-20.778	13.487	-24.492	-7.444
183	183	0.7917	-8.566	30.256	-4.653	-4.381	62.097	26.206	17.472	50.408	6.301	13.113	-3.425	-20.559	14.125	-23.128	-7.448
184	184	0.79605	-8.65	29.947	-4.313	-4.805	62.345	25.922	17.193	49.661	6.292	13.799	-3.477	-20.497	14.685	-21.789	-7.443
185	185	0.8004	-8.744	29.65	-3.942	-5.263	62.586	25.583	16.868	48.948	6.475	14.451	-3.499	-20.588	15.198	-20.462	-7.445
186	186	0.80475	-8.835	29.362	-3.553	-5.723	62.804	25.202	16.489	48.245	6.727	15.093	-3.496	-20.775	15.678	-19.125	-7.493
187	187	0.8091	-8.917	29.082	-3.148	-6.182	62.993	24.778	16.063	47.524	6.978	15.656	-3.455	-21.005	16.075	-17.751	-7.591
188	188	0.81345	-9.014	28.829	-2.725	-6.672	63.184	24.361	15.672	46.744	7.242	16.001	-3.368	-21.265	16.294	-16.331	-7.697
189	189	0.8178	-9.099	28.592	-2.296	-7.136	63.373	23.809	15.151	45.966	7.477	16.389	-3.339	-21.397	16.524	-14.955	-7.773
190	190	0.82215	-9.173	28.378	-1.809	-7.611	63.542	23.25	14.602	45.172	7.767	16.711	-3.292	-21.614	16.661	-13.586	-7.838
191	191	0.8265	-9.222	28.179	-1.294	-8.067	63.676	22.637	14.002	44.388	8.118	16.823	-3.246	-21.955	16.565	-12.268	-7.955
192	192	0.83085	-9.262	28.003	-0.756	-8.521	63.783	22.037	13.4	43.591	8.564	16.834	-3.168	-22.41	16.361	-10.967	-8.057
193	193	0.8352	-9.297	27.847	-0.223	-8.942	63.857	21.457	12.781	42.766	9.048	16.874	-3.12	-22.895	16.163	-9.725	-8.114
194	194	0.83955	-9.325	27.707	0.297	-9.313	63.891	20.881	12.136	41.918	9.523	16.89	-3.15	-23.389	15.918	-8.586	-8.158
195	195	0.8439	-9.346	27.58	0.813	-9.636	63.888	20.303	11.475	41.057	9.982	16.737	-3.237	-23.921	15.501	-7.547	-8.226
196	196	0.84825	-9.366	27.468	1.325	-9.91	63.84	19.742	10.786	40.188	10.407	16.482	-3.326	-24.446	14.975	-6.571	-8.277
197	197	0.8526	-9.394	27.377	1.889	-10.202	63.73	19.261	10.104	39.287	10.644	16.122	-3.455	-24.852	14.313	-5.704	-8.298
198	198	0.85695	-9.427	27.303	2.454	-10.467	63.578	18.802	9.402	38.437	10.947	15.513	-3.573	-25.23	13.393	-4.996	-8.199
199	199	0.8613	-9.441	27.237	3.045	-10.725	63.387	18.301	8.7	37.66	11.275	14.632	-3.686	-25.503	12.222	-4.452	-7.975
200	200	0.86565	-9.433	27.187	3.622	-10.908	63.167	17.845	7.976	36.953	11.616	13.612	-3.573	-25.792	10.956	-3.824	-7.685
201	201	0.87	-9.407	27.157	4.19	-11.029	62.925	17.458	7.246	36.351	11.973	12.541	-3.111	-26.175	9.719	-3.001	-7.394
