# Supplementary material for: Gait phenotypes in paediatric hereditary spastic paraplegia revealed by dynamic time warping analysis and random forests
Source: PLoS One. 2018 Mar 8;13(3):e0192345. doi: 10.1371/journal.pone.0192345 (PMC5843164; doi:10.1371/journal.pone.0192345)
Supplement: S1 Data — (ZIP) [file pone.0192345.s008.zip › HSP/Right spatiotemporal parameters from HSP children.csv]

	V1.1	V1.2	V1.3	V1.4	V1.5	V2.1	V2.2	V2.3	V2.4	V2.5	V3.1	V3.2	V3.3	V3.4	V3.5	V4.1	V4.2	V4.3	V4.4	V4.5	V5.1	V5.2	V5.3	V5.4	V5.5	V6.1	V6.2	V6.3	V6.4	V6.5	V7.1	V7.2	V7.3	V7.4	V7.5	V8.1	V8.2	V8.3	V8.4	V8.5	V9.1	V9.2	V9.3	V9.4	V9.5	V10.1	V10.2	V10.3	V10.4
Normalized walking speed	1.42622950819672	1.52459016393443	1.50819672131148	1.42622950819672	NA	1.28846153846154	1.57692307692308	1.48076923076923	1.34615384615385	2.07692307692308	0.721311475409836	0.540983606557377	0.819672131147541	1.14754098360656	0.524590163934426	1.28726287262873	1.09756097560976	1.26016260162602	1.21951219512195	1.3550135501355	1.23456790123457	1.40740740740741	1.08641975308642	1.2962962962963	1.19753086419753	1.01136363636364	1.18181818181818	0.954545454545454	1.22727272727273	1.17045454545455	1.10294117647059	NA	NA	1.89338235294118	1.875	1.89795918367347	NA	NA	1.6530612244898	1.73469387755102	1.86407766990291	1.78640776699029	1.8252427184466	2.01941747572816	2.01941747572816	1.07407407407407	NA	NA	1.35185185185185
Cadence	2.05333333333333	2.0965	2.10966666666667	1.94933333333333	NA	2.0965	2.42133333333333	2.0965	2.22216666666667	2.59066666666667	1.4245	2.59066666666667	1.50383333333333	2	1.2515	2.07466666666667	2.06616666666667	2.16916666666667	2.0965	2.21233333333333	1.85533333333333	2.06616666666667	1.71816666666667	1.92683333333333	1.845	1.773	1.81483333333333	1.642	1.90833333333333	1.94166666666667	1.76683333333333	NA	NA	2.21233333333333	2.3255	1.94933333333333	NA	NA	1.7035	1.81483333333333	2.17383333333333	2.22716666666667	2.5125	2.27266666666667	2.21233333333333	1.76983333333333	NA	NA	2.18816666666667
Stance time (%)	64.16	64.04	65.79	65.7	NA	68.1	62.31	65.95	63.96	60.13	71.48	71.32	67.77	66.18	63.86	67.24	64.44	66.63	67.51	65.85	64.27	64.66	65.75	65.64	65.45	65.06	66.58	69.17	65.86	65.64	62.23	NA	NA	66.09	66.99	61.54	NA	NA	66.24	61.86	65.75	65.73	66.17	60.56	62.47	67.23	NA	NA	66.08
First double support (%)	16	13	14	14	NA	19	15	15	16	13	15	32	19	15	23	16	18	14	18	17	11	14	14	15	15	17	19	16	17	16	18	NA	NA	15	14	12	NA	NA	14	13	11	16	15	14	13	15	NA	NA	12
Single support (%)	36	38	38	35	NA	35	37	34	36	36	37	25	32	37	22	35	33	37	36	35	38	35	33	34	33	35	32	36	34	39	32	NA	NA	39	39	39	NA	NA	36	36	38	37	38	36	38	38	NA	NA	38
[truncated: 81 more columns]
