# Supplementary material for: Gait phenotypes in paediatric hereditary spastic paraplegia revealed by dynamic time warping analysis and random forests
Source: PLoS One. 2018 Mar 8;13(3):e0192345. doi: 10.1371/journal.pone.0192345 (PMC5843164; doi:10.1371/journal.pone.0192345)
Supplement: S1 Data — (ZIP) [file pone.0192345.s008.zip › HSP/Right.SR.HSP1.1.csv]

	Epoch	Time	Pelvic.obliquity	Pelvic.tilt	Pelvic rotation	Hip.abd.add	Hip.flexion	Hip.rotation	Knee.abd.add	Knee.flexion	Knee.rotation	Ankle.abd.add	Ankle.flexion	Ankle.rotation	Forefoot.abd.add	Forefoot.flexion	Forefoot.rotation
1	1	0	-0.294	17.099	5.098	-6.709	46.362	-10.44	3.313	17.697	-16.652	24.092	1.547	-10.193	21.709	28.281	-37.603
2	2	0.00507	-0.302	17.327	5.178	-6.528	46.337	-10.538	3.28	17.807	-16.724	24.811	1.459	-10.159	22.53	28.333	-37.868
3	3	0.01014	-0.308	17.561	5.265	-6.351	46.318	-10.622	3.291	17.927	-16.738	25.266	1.347	-10.099	23.214	28.158	-37.981
4	4	0.01521	-0.309	17.788	5.351	-6.163	46.29	-10.683	3.35	18.014	-16.657	25.433	1.151	-10.023	23.785	27.705	-37.892
5	5	0.02028	-0.313	18.01	5.437	-5.974	46.254	-10.716	3.459	17.813	-16.501	24.883	0.583	-9.983	23.962	26.704	-37.561
6	6	0.02535	-0.32	18.24	5.53	-5.801	46.222	-10.727	3.568	17.428	-16.303	23.919	-0.241	-9.98	23.88	25.36	-37.081
7	7	0.03042	-0.327	18.489	5.638	-5.645	46.203	-10.73	3.617	17.577	-16.066	23.628	-0.702	-9.963	24.192	24.213	-36.674
8	8	0.03549	-0.325	18.743	5.749	-5.484	46.172	-10.728	3.629	18.154	-15.81	23.808	-1.02	-10.002	24.824	23.057	-36.4
9	9	0.04056	-0.318	18.998	5.854	-5.311	46.116	-10.705	3.656	18.666	-15.547	24.131	-1.432	-10.164	25.583	21.97	-36.258
10	10	0.04563	-0.311	19.246	5.96	-5.139	46.013	-10.653	3.735	18.921	-15.228	23.941	-1.737	-10.45	25.876	20.874	-36.008
11	11	0.0507	-0.294	19.479	6.067	-4.962	45.878	-10.595	3.742	18.798	-14.8	23.265	-2.001	-10.849	25.628	19.831	-35.581
12	12	0.05577	-0.263	19.671	6.158	-4.776	45.742	-10.525	3.665	18.44	-14.23	22.079	-2.445	-11.391	24.888	18.547	-34.989
13	13	0.06084	-0.236	19.813	6.219	-4.588	45.66	-10.389	3.555	18.21	-13.502	20.573	-3.028	-12.194	23.848	16.93	-34.377
14	14	0.06591	-0.223	19.905	6.262	-4.407	45.657	-10.128	3.37	18.385	-12.634	19.717	-3.465	-13.374	23.165	15.602	-34.073
15	15	0.07098	-0.212	19.954	6.276	-4.212	45.736	-9.669	3.146	19.06	-11.718	19.548	-3.461	-14.869	22.819	14.752	-34.04
16	16	0.07605	-0.185	19.972	6.241	-3.972	45.9	-8.936	2.942	20.136	-10.921	19.823	-2.925	-16.456	22.657	14.379	-34.093
17	17	0.08112	-0.134	19.967	6.148	-3.662	46.131	-7.932	2.822	21.312	-10.356	19.611	-2.068	-17.966	22.042	13.993	-33.965
18	18	0.08619	-0.056	19.945	6.005	-3.282	46.389	-6.702	2.775	22.556	-10.023	19.55	-1.049	-19.42	21.534	13.831	-33.848
19	19	0.09126	0.067	19.914	5.81	-2.822	46.63	-5.274	2.817	23.87	-9.854	20.217	-0.003	-20.865	21.649	14.054	-33.863
20	20	0.09633	0.234	19.88	5.556	-2.279	46.821	-3.71	2.968	25.166	-9.79	21.414	0.87	-22.326	22.28	14.41	-34.003
21	21	0.1014	0.439	19.841	5.269	-1.691	46.914	-2.097	3.244	26.33	-9.856	22.794	1.583	-23.69	23.152	14.769	-34.195
22	22	0.10647	0.678	19.791	4.983	-1.1	46.848	-0.493	3.656	27.232	-10.125	24.073	2.2	-24.802	24.038	15.085	-34.346
23	23	0.11154	0.945	19.721	4.725	-0.523	46.584	1.033	4.156	27.783	-10.62	24.91	2.83	-25.642	24.629	15.324	-34.42
24	24	0.11661	1.218	19.621	4.501	0.024	46.11	2.402	4.678	27.955	-11.26	25.17	3.449	-26.267	24.809	15.42	-34.43
25	25	0.12168	1.476	19.487	4.31	0.531	45.451	3.546	5.175	27.778	-11.971	24.696	3.976	-26.671	24.466	15.189	-34.321
26	26	0.12675	1.694	19.314	4.137	0.978	44.656	4.398	5.507	27.322	-12.677	24.619	4.303	-26.801	24.458	15.206	-34.302
27	27	0.13182	1.871	19.106	3.989	1.353	43.796	4.875	5.728	26.809	-13.24	24.159	4.575	-26.671	24.194	14.972	-34.155
28	28	0.13689	1.996	18.867	3.893	1.616	42.909	4.992	5.931	26.486	-13.587	22.026	5.101	-26.411	22.586	13.829	-33.654
29	29	0.14196	2.093	18.606	3.865	1.778	42.013	4.74	6.079	26.314	-13.703	19.218	5.788	-26.034	20.424	12.362	-33.054
30	30	0.14703	2.189	18.338	3.902	1.871	41.121	4.125	6.059	26.041	-13.648	17.554	6.297	-25.521	19.178	11.551	-32.696
31	31	0.1521	2.293	18.071	3.986	1.915	40.223	3.246	5.916	25.6	-13.495	17.025	6.541	-24.934	18.858	11.325	-32.589
32	32	0.15717	2.413	17.821	4.095	1.941	39.321	2.187	5.551	25.064	-13.275	18.364	6.539	-24.31	19.953	12.024	-32.82
33	33	0.16224	2.526	17.593	4.238	1.923	38.4	1.025	5.21	24.606	-12.954	19.029	6.706	-23.7	20.47	12.392	-32.945
34	34	0.16731	2.636	17.393	4.411	1.868	37.451	-0.15	4.983	24.1	-12.555	18.738	6.98	-23.138	20.249	12.3	-32.888
35	35	0.17238	2.732	17.233	4.623	1.755	36.519	-1.296	5.088	23.538	-12.076	16.534	7.36	-22.677	18.671	11.256	-32.551
36	36	0.17745	2.822	17.122	4.857	1.602	35.629	-2.375	5.465	22.952	-11.546	13.061	7.706	-22.316	16.222	9.517	-32.089
37	37	0.18252	2.917	17.055	5.102	1.437	34.782	-3.36	5.541	22.381	-11.026	12.33	7.904	-22.052	15.758	9.154	-32.004
38	38	0.18759	3.015	17.026	5.339	1.282	33.966	-4.246	5.56	21.791	-10.486	12.391	8.199	-21.943	15.851	9.346	-32.077
39	39	0.19266	3.122	17.029	5.544	1.172	33.175	-5.001	5.6	21.189	-9.965	12.566	8.519	-21.952	16.026	9.633	-32.2
40	40	0.19773	3.239	17.063	5.71	1.097	32.413	-5.597	5.712	20.57	-9.49	12.751	8.763	-22.088	16.243	9.868	-32.381
41	41	0.2028	3.381	17.119	5.832	1.082	31.68	-6.073	5.864	19.951	-9.072	12.906	8.966	-22.263	16.456	10.046	-32.56
42	42	0.20787	3.547	17.18	5.91	1.146	30.954	-6.45	5.988	19.311	-8.704	13.199	9.151	-22.477	16.764	10.298	-32.767
43	43	0.21294	3.721	17.239	5.958	1.252	30.228	-6.73	6.122	18.656	-8.433	13.391	9.338	-22.614	16.985	10.491	-32.901
44	44	0.21801	3.877	17.278	5.975	1.385	29.472	-6.92	6.257	17.959	-8.235	13.614	9.46	-22.791	17.231	10.678	-33.098
45	45	0.22308	4.003	17.294	5.96	1.527	28.689	-7.051	6.36	17.239	-8.094	13.786	9.594	-22.867	17.412	10.852	-33.216
46	46	0.22815	4.071	17.285	5.897	1.647	27.865	-7.065	6.49	16.496	-8.031	13.795	9.678	-22.873	17.476	10.886	-33.27
47	47	0.23322	4.069	17.246	5.803	1.727	27.001	-7.012	6.616	15.742	-8.006	13.682	9.78	-22.811	17.432	10.867	-33.265
48	48	0.23829	3.988	17.172	5.684	1.761	26.096	-6.873	6.717	14.982	-8.077	13.732	9.85	-22.691	17.498	10.915	-33.288
49	49	0.24336	3.853	17.062	5.577	1.737	25.138	-6.666	6.817	14.198	-8.222	13.741	9.914	-22.48	17.515	10.921	-33.22
50	50	0.24843	3.679	16.915	5.47	1.658	24.139	-6.455	6.944	13.43	-8.332	13.665	9.924	-22.254	17.49	10.803	-33.103
51	51	0.2535	3.48	16.731	5.373	1.545	23.096	-6.268	7.063	12.679	-8.403	13.652	9.949	-22.059	17.51	10.723	-33.01
52	52	0.25857	3.27	16.582	5.26	1.443	22.091	-6.067	7.149	11.938	-8.453	13.704	9.928	-21.887	17.588	10.624	-32.918
53	53	0.26364	3.041	16.391	5.158	1.305	21.081	-5.874	7.26	11.257	-8.467	13.637	9.982	-21.764	17.573	10.515	-32.834
54	54	0.26871	2.804	16.186	5.058	1.152	20.068	-5.696	7.362	10.596	-8.447	13.585	10.06	-21.64	17.566	10.428	-32.726
55	55	0.27378	2.557	15.968	4.971	0.974	19.054	-5.555	7.447	9.97	-8.381	13.623	10.187	-21.568	17.608	10.426	-32.662
56	56	0.27885	2.312	15.759	4.874	0.793	18.084	-5.411	7.537	9.401	-8.3	13.671	10.296	-21.525	17.669	10.391	-32.615
57	57	0.28392	2.057	15.571	4.784	0.595	17.178	-5.296	7.616	8.917	-8.163	13.713	10.454	-21.572	17.714	10.378	-32.625
58	58	0.28899	1.818	15.409	4.69	0.409	16.352	-5.208	7.68	8.515	-7.967	13.767	10.617	-21.671	17.769	10.349	-32.648
59	59	0.29406	1.6	15.264	4.596	0.231	15.591	-5.18	7.746	8.201	-7.702	13.817	10.878	-21.805	17.812	10.384	-32.697
60	60	0.29913	1.404	15.138	4.485	0.076	14.898	-5.203	7.769	7.974	-7.392	14.093	11.134	-21.947	18.014	10.515	-32.797
61	61	0.3042	1.215	15.024	4.367	-0.071	14.256	-5.21	7.727	7.802	-7.135	14.781	11.419	-22.091	18.487	10.89	-32.991
62	62	0.30927	1.039	14.944	4.238	-0.193	13.697	-5.224	7.609	7.693	-6.919	15.794	11.654	-22.191	19.178	11.383	-33.231
63	63	0.31434	0.882	14.902	4.104	-0.297	13.226	-5.28	7.304	7.651	-6.724	17.946	11.809	-22.244	20.653	12.434	-33.65
64	64	0.31941	0.737	14.885	3.955	-0.392	12.813	-5.324	6.827	7.659	-6.552	21.06	11.87	-22.302	22.768	13.947	-34.262
65	65	0.32448	0.595	14.876	3.782	-0.473	12.424	-5.322	6.413	7.715	-6.382	23.351	12.076	-22.379	24.236	15.113	-34.764
66	66	0.32955	0.467	14.877	3.583	-0.523	12.073	-5.289	6.196	7.852	-6.212	24.069	12.425	-22.408	24.592	15.425	-34.926
67	67	0.33462	0.36	14.892	3.37	-0.55	11.76	-5.262	6.112	8.098	-6.015	23.649	12.841	-22.451	24.135	15.036	-34.864
68	68	0.33969	0.271	14.911	3.142	-0.562	11.466	-5.25	6.063	8.417	-5.788	22.78	13.267	-22.485	23.348	14.326	-34.7
69	69	0.34476	0.188	14.917	2.902	-0.566	11.16	-5.25	6.032	8.654	-5.548	22.075	13.631	-22.522	22.72	13.75	-34.6
70	70	0.34983	0.115	14.905	2.675	-0.573	10.828	-5.279	5.991	8.675	-5.327	22.306	13.818	-22.552	22.858	13.79	-34.736
71	71	0.3549	0.062	14.864	2.488	-0.586	10.445	-5.372	5.988	8.52	-5.095	22.989	13.906	-22.561	23.395	14.168	-34.976
72	72	0.35997	0.029	14.794	2.294	-0.57	10.026	-5.503	6.022	8.379	-4.809	23.226	14.028	-22.533	23.617	14.282	-35.081
73	73	0.36504	-0.02	14.714	2.112	-0.585	9.595	-5.661	6.142	8.33	-4.47	22.513	14.314	-22.497	23.123	13.887	-34.958
74	74	0.37011	-0.083	14.624	1.943	-0.632	9.154	-5.851	6.467	8.371	-4.064	20.254	14.75	-22.47	21.523	12.657	-34.561
75	75	0.37518	-0.161	14.525	1.796	-0.713	8.698	-6.092	6.936	8.458	-3.622	16.904	15.285	-22.407	19.128	10.873	-34.011
76	76	0.38025	-0.241	14.428	1.66	-0.809	8.232	-6.358	7.312	8.563	-3.174	14.124	15.727	-22.369	17.114	9.336	-33.624
77	77	0.38532	-0.319	14.337	1.527	-0.917	7.774	-6.65	7.506	8.686	-2.717	12.736	16.011	-22.36	16.099	8.429	-33.47
78	78	0.39039	-0.393	14.252	1.399	-1.028	7.329	-6.961	7.608	8.831	-2.253	12.055	16.241	-22.344	15.6	7.851	-33.401
79	79	0.39546	-0.47	14.167	1.287	-1.152	6.875	-7.259	7.691	8.958	-1.849	11.63	16.469	-22.285	15.277	7.413	-33.345
80	80	0.40053	-0.55	14.083	1.192	-1.289	6.402	-7.537	7.75	9.049	-1.507	11.394	16.691	-22.179	15.075	7.079	-33.278
81	81	0.4056	-0.619	14.007	1.107	-1.407	5.925	-7.803	7.79	9.115	-1.207	11.201	16.869	-22.049	14.899	6.729	-33.201
82	82	0.41067	-0.669	13.945	1.038	-1.503	5.455	-8.053	7.826	9.162	-0.964	11.015	17.013	-21.893	14.724	6.352	-33.116
83	83	0.41574	-0.701	13.898	0.992	-1.584	4.995	-8.285	7.869	9.206	-0.774	10.848	17.089	-21.723	14.577	5.912	-33.022
84	84	0.42081	-0.722	13.862	0.961	-1.657	4.551	-8.486	7.922	9.265	-0.623	10.706	17.135	-21.573	14.46	5.442	-32.946
85	85	0.42588	-0.729	13.842	0.929	-1.709	4.135	-8.632	7.98	9.344	-0.496	10.514	17.188	-21.461	14.314	4.942	-32.876
86	86	0.43095	-0.723	13.836	0.901	-1.742	3.747	-8.755	8.025	9.43	-0.404	10.303	17.261	-21.336	14.141	4.447	-32.793
87	87	0.43602	-0.698	13.844	0.876	-1.748	3.388	-8.868	8.05	9.535	-0.33	10.099	17.346	-21.194	13.962	3.958	-32.695
88	88	0.44109	-0.658	13.862	0.864	-1.745	3.047	-8.967	8.071	9.663	-0.276	9.918	17.457	-21.049	13.791	3.487	-32.589
89	89	0.44616	-0.607	13.892	0.84	-1.727	2.733	-9.029	8.083	9.806	-0.241	9.714	17.599	-20.893	13.592	3.026	-32.465
90	90	0.45123	-0.552	13.932	0.796	-1.697	2.442	-9.08	8.085	9.974	-0.184	9.478	17.75	-20.765	13.371	2.548	-32.354
91	91	0.4563	-0.491	13.98	0.738	-1.655	2.176	-9.122	8.079	10.185	-0.132	9.323	17.851	-20.671	13.224	2.046	-32.294
92	92	0.46137	-0.417	14.036	0.685	-1.597	1.929	-9.147	8.059	10.429	-0.089	9.298	17.909	-20.619	13.19	1.548	-32.277
93	93	0.46644	-0.344	14.096	0.636	-1.543	1.705	-9.187	8.018	10.703	-0.023	9.417	17.937	-20.598	13.27	1.091	-32.288
94	94	0.47151	-0.269	14.164	0.579	-1.499	1.509	-9.257	7.979	11.003	0.075	9.557	17.966	-20.573	13.368	0.647	-32.307
95	95	0.47658	-0.182	14.246	0.493	-1.444	1.361	-9.327	7.929	11.344	0.158	9.651	18.024	-20.469	13.412	0.193	-32.281
96	96	0.48165	-0.081	14.345	0.393	-1.376	1.258	-9.406	7.865	11.728	0.222	9.716	18.125	-20.306	13.411	-0.251	-32.235
97	97	0.48672	0.02	14.449	0.275	-1.31	1.185	-9.478	7.808	12.168	0.336	9.665	18.205	-20.191	13.342	-0.801	-32.192
98	98	0.49179	0.104	14.54	0.158	-1.269	1.114	-9.56	7.754	12.648	0.475	9.557	18.211	-20.07	13.254	-1.479	-32.12
99	99	0.49686	0.18	14.626	0.028	-1.227	1.049	-9.634	7.672	13.147	0.602	9.507	18.077	-19.897	13.231	-2.286	-31.999
100	100	0.50193	0.244	14.707	-0.104	-1.192	0.989	-9.715	7.557	13.661	0.717	9.573	17.865	-19.692	13.302	-3.117	-31.865
101	101	0.507	0.304	14.792	-0.242	-1.164	0.953	-9.796	7.428	14.202	0.83	9.678	17.604	-19.48	13.406	-3.988	-31.729
102	102	0.51207	0.346	14.868	-0.37	-1.165	0.919	-9.901	7.294	14.78	0.981	9.62	17.316	-19.221	13.39	-5.007	-31.5
103	103	0.51714	0.385	14.943	-0.515	-1.171	0.905	-10.018	7.157	15.411	1.166	9.341	16.999	-18.866	13.218	-6.211	-31.145
104	104	0.52221	0.409	15.011	-0.675	-1.194	0.901	-10.121	7.01	16.083	1.336	9.128	16.644	-18.51	13.105	-7.44	-30.807
105	105	0.52728	0.425	15.075	-0.863	-1.215	0.911	-10.182	6.816	16.763	1.497	9.122	16.264	-18.195	13.145	-8.584	-30.512
106	106	0.53235	0.429	15.136	-1.059	-1.249	0.933	-10.227	6.62	17.452	1.666	9.057	15.834	-17.892	13.15	-9.805	-30.201
107	107	0.53742	0.429	15.204	-1.269	-1.29	0.98	-10.266	6.412	18.15	1.847	9.055	15.312	-17.631	13.225	-11.07	-29.927
108	108	0.54249	0.415	15.268	-1.477	-1.346	1.047	-10.318	6.176	18.886	1.979	9.096	14.821	-17.316	13.302	-12.307	-29.655
109	109	0.54756	0.397	15.332	-1.7	-1.401	1.132	-10.35	5.924	19.671	2.097	9.078	14.38	-17.006	13.322	-13.558	-29.389
110	110	0.55263	0.373	15.389	-1.937	-1.457	1.222	-10.357	5.655	20.47	2.236	9.075	13.931	-16.777	13.358	-14.811	-29.168
111	111	0.5577	0.34	15.439	-2.187	-1.529	1.323	-10.345	5.409	21.269	2.351	9.054	13.471	-16.603	13.386	-16.054	-29.026
112	112	0.56277	0.285	15.476	-2.422	-1.632	1.441	-10.33	5.166	22.098	2.427	9.056	12.941	-16.413	13.447	-17.355	-28.886
113	113	0.56784	0.211	15.503	-2.658	-1.762	1.596	-10.285	4.93	23.001	2.444	9.167	12.373	-16.21	13.612	-18.672	-28.773
114	114	0.57291	0.122	15.523	-2.898	-1.905	1.797	-10.222	4.673	23.983	2.417	9.324	11.628	-16.021	13.848	-20.17	-28.687
115	115	0.57798	-0.009	15.516	-3.113	-2.115	2.004	-10.177	4.457	24.997	2.402	9.312	10.897	-15.87	13.961	-21.725	-28.619
116	116	0.58305	-0.175	15.49	-3.289	-2.389	2.228	-10.127	4.309	26.065	2.337	9.147	10.142	-15.733	13.982	-23.381	-28.574
117	117	0.58812	-0.373	15.443	-3.433	-2.721	2.481	-10.067	4.189	27.189	2.227	9.183	9.303	-15.654	14.196	-25.018	-28.618
118	118	0.59319	-0.594	15.379	-3.585	-3.088	2.803	-9.994	4.074	28.441	2.082	9.175	8.358	-15.45	14.422	-26.838	-28.555
119	119	0.59826	-0.85	15.285	-3.732	-3.518	3.161	-9.925	3.996	29.778	1.926	9.119	7.4	-15.276	14.643	-28.698	-28.54
120	120	0.60333	-1.123	15.176	-3.897	-3.979	3.585	-9.811	3.961	31.22	1.712	9.049	6.432	-15.138	14.891	-30.581	-28.607
121	121	0.6084	-1.422	15.042	-4.043	-4.511	4.035	-9.66	4.026	32.742	1.402	8.896	5.381	-14.95	15.141	-32.597	-28.681
122	122	0.61347	-1.745	14.88	-4.192	-5.084	4.538	-9.489	4.111	34.373	1.048	8.739	4.182	-14.653	15.462	-34.8	-28.663
123	123	0.61854	-2.105	14.678	-4.33	-5.721	5.08	-9.338	4.204	36.098	0.69	8.627	2.938	-14.388	15.86	-37.03	-28.701
124	124	0.62361	-2.485	14.45	-4.479	-6.393	5.681	-9.164	4.309	37.896	0.333	8.313	1.672	-14.134	16.119	-39.37	-28.713
125	125	0.62868	-2.876	14.202	-4.645	-7.095	6.331	-8.953	4.436	39.741	-0.031	7.899	0.336	-13.853	16.338	-41.809	-28.676
126	126	0.63375	-3.292	13.922	-4.812	-7.83	7.012	-8.749	4.531	41.644	-0.43	7.712	-1.072	-13.622	16.782	-44.2	-28.752
127	127	0.63882	-3.698	13.608	-5.005	-8.554	7.716	-8.545	4.597	43.635	-0.812	7.396	-2.471	-13.411	17.151	-46.679	-28.817
128	128	0.64389	-4.021	13.202	-5.135	-9.214	8.315	-8.458	4.617	45.651	-1.154	7.085	-3.639	-13.288	17.481	-48.94	-28.985
129	129	0.64896	-4.299	12.767	-5.321	-9.795	8.919	-8.361	4.54	47.693	-1.449	6.881	-4.613	-13.266	17.843	-50.96	-29.249
130	130	0.65403	-4.603	12.334	-5.509	-10.397	9.555	-8.311	4.383	49.751	-1.695	6.518	-5.686	-13.189	18.096	-53.169	-29.378
131	131	0.6591	-4.918	11.923	-5.74	-10.98	10.253	-8.259	4.143	51.784	-1.922	5.955	-6.787	-13.047	18.184	-55.478	-29.378
132	132	0.66417	-5.256	11.525	-5.985	-11.581	10.996	-8.238	3.843	53.794	-2.09	5.421	-7.81	-12.935	18.281	-57.655	-29.382
133	133	0.66924	-5.604	11.159	-6.268	-12.172	11.814	-8.234	3.469	55.785	-2.191	4.992	-8.48	-12.927	18.373	-59.378	-29.528
134	134	0.67431	-5.957	10.832	-6.552	-12.756	12.707	-8.299	3.004	57.777	-2.205	4.627	-8.89	-12.909	18.453	-60.794	-29.661
135	135	0.67938	-6.298	10.568	-6.842	-13.314	13.695	-8.414	2.469	59.712	-2.117	4.418	-9.04	-12.953	18.583	-61.795	-29.858
136	136	0.68445	-6.632	10.364	-7.105	-13.867	14.74	-8.548	1.937	61.496	-1.973	4.314	-9.028	-13.012	18.738	-62.434	-30.08
137	137	0.68952	-6.933	10.23	-7.35	-14.384	15.865	-8.695	1.42	63.138	-1.789	4.044	-8.924	-12.98	18.721	-62.921	-30.171
138	138	0.69459	-7.204	10.16	-7.566	-14.872	17.082	-8.919	0.848	64.686	-1.522	3.844	-8.715	-12.961	18.711	-63.143	-30.264
139	139	0.69966	-7.432	10.164	-7.766	-15.29	18.408	-9.181	0.236	66.181	-1.183	3.68	-8.337	-12.987	18.668	-63.091	-30.369
140	140	0.70473	-7.627	10.245	-7.941	-15.649	19.83	-9.42	-0.34	67.643	-0.825	3.587	-7.786	-13.031	18.635	-62.773	-30.483
141	141	0.7098	-7.793	10.401	-8.077	-15.961	21.327	-9.641	-0.871	69.038	-0.477	3.53	-7.156	-13.026	18.606	-62.285	-30.548
142	142	0.71487	-7.942	10.622	-8.16	-16.254	22.878	-9.887	-1.384	70.352	-0.112	3.502	-6.587	-13.016	18.605	-61.759	-30.569
143	143	0.71994	-8.075	10.894	-8.184	-16.522	24.458	-10.153	-1.874	71.553	0.298	3.427	-6.146	-13.105	18.57	-61.281	-30.584
144	144	0.72501	-8.172	11.194	-8.16	-16.742	26.032	-10.399	-2.301	72.643	0.746	3.365	-5.836	-13.318	18.55	-60.833	-30.617
145	145	0.73008	-8.209	11.508	-8.107	-16.878	27.581	-10.603	-2.655	73.63	1.156	3.374	-5.612	-13.569	18.587	-60.352	-30.665
146	146	0.73515	-8.178	11.825	-8.022	-16.936	29.071	-10.793	-2.929	74.504	1.505	3.36	-5.416	-13.755	18.6	-59.835	-30.657
147	147	0.74022	-8.091	12.136	-7.898	-16.941	30.482	-10.998	-3.131	75.266	1.844	3.256	-5.176	-13.907	18.519	-59.253	-30.602
148	148	0.74529	-7.956	12.415	-7.742	-16.899	31.78	-11.204	-3.26	75.892	2.176	3.161	-4.87	-14.094	18.406	-58.521	-30.586
149	149	0.75036	-7.765	12.651	-7.61	-16.76	32.975	-11.339	-3.296	76.371	2.45	3.089	-4.539	-14.299	18.283	-57.656	-30.618
150	150	0.75543	-7.529	12.848	-7.519	-16.529	34.086	-11.367	-3.211	76.706	2.661	2.896	-4.214	-14.475	18.042	-56.757	-30.63
151	151	0.7605	-7.294	12.997	-7.446	-16.282	35.123	-11.305	-3.021	76.93	2.848	2.622	-3.893	-14.652	17.723	-55.82	-30.642
152	152	0.76557	-7.078	13.094	-7.357	-16.068	36.082	-11.172	-2.735	77.073	3.035	2.367	-3.576	-14.884	17.412	-54.818	-30.709
153	153	0.77064	-6.877	13.132	-7.254	-15.874	36.947	-10.948	-2.34	77.14	3.184	2.149	-3.274	-15.162	17.129	-53.771	-30.842
154	154	0.77571	-6.677	13.122	-7.159	-15.655	37.727	-10.622	-1.846	77.107	3.248	1.991	-3.003	-15.455	16.883	-52.665	-31.043
155	155	0.78078	-6.474	13.078	-7.082	-15.402	38.447	-10.201	-1.268	76.971	3.243	1.859	-2.768	-15.733	16.648	-51.514	-31.263
156	156	0.78585	-6.268	13.021	-7.042	-15.101	39.147	-9.683	-0.609	76.752	3.206	1.697	-2.529	-16.046	16.378	-50.309	-31.518
157	157	0.79092	-6.065	12.959	-7.031	-14.766	39.841	-9.098	0.096	76.455	3.132	1.636	-2.24	-16.399	16.163	-48.933	-31.856
158	158	0.79599	-5.87	12.914	-7.035	-14.427	40.531	-8.462	0.843	76.094	3.011	1.627	-1.923	-16.66	15.977	-47.465	-32.157
159	159	0.80106	-5.682	12.886	-7.029	-14.103	41.23	-7.773	1.661	75.696	2.825	1.639	-1.632	-16.809	15.818	-45.985	-32.388
160	160	0.80613	-5.498	12.872	-7.024	-13.77	41.921	-7.024	2.551	75.219	2.566	1.697	-1.434	-16.896	15.722	-44.519	-32.588
161	161	0.8112	-5.319	12.893	-7.01	-13.44	42.611	-6.257	3.474	74.63	2.234	1.797	-1.38	-16.824	15.682	-43.101	-32.658
162	162	0.81627	-5.149	12.947	-6.994	-13.123	43.3	-5.487	4.417	73.917	1.839	1.846	-1.384	-16.614	15.604	-41.689	-32.632
163	163	0.82134	-4.996	13.022	-6.965	-12.827	43.976	-4.734	5.35	73.1	1.407	2.01	-1.416	-16.376	15.615	-40.177	-32.614
164	164	0.82641	-4.848	13.117	-6.961	-12.49	44.653	-3.976	6.249	72.188	0.919	2.357	-1.444	-16.151	15.752	-38.502	-32.654
165	165	0.83148	-4.699	13.229	-6.954	-12.162	45.329	-3.224	7.154	71.222	0.396	2.632	-1.468	-15.855	15.827	-36.835	-32.624
166	166	0.83655	-4.551	13.357	-6.939	-11.837	45.994	-2.513	8.026	70.193	-0.142	2.861	-1.449	-15.525	15.85	-35.123	-32.556
167	167	0.84162	-4.422	13.491	-6.865	-11.576	46.626	-1.897	8.811	69.094	-0.665	3.316	-1.516	-15.151	16.059	-33.352	-32.438
168	168	0.84669	-4.303	13.62	-6.767	-11.34	47.21	-1.34	9.529	67.917	-1.197	3.978	-1.786	-14.797	16.483	-31.647	-32.318
169	169	0.85176	-4.189	13.739	-6.639	-11.142	47.73	-0.849	10.19	66.656	-1.757	4.761	-2.137	-14.492	17.019	-29.927	-32.275
170	170	0.85683	-4.065	13.872	-6.493	-10.948	48.23	-0.453	10.747	65.317	-2.352	5.498	-2.422	-14.142	17.465	-28.133	-32.221
171	171	0.8619	-3.924	13.995	-6.309	-10.776	48.679	-0.209	11.171	63.923	-2.919	6.143	-2.499	-13.749	17.751	-26.174	-32.143
172	172	0.86697	-3.763	14.099	-6.122	-10.598	49.066	-0.126	11.455	62.494	-3.407	7.087	-2.39	-13.575	18.218	-23.845	-32.332
173	173	0.87204	-3.585	14.196	-5.905	-10.428	49.391	-0.204	11.603	60.981	-3.877	8.216	-2.186	-13.528	18.774	-21.262	-32.716
174	174	0.87711	-3.408	14.262	-5.678	-10.279	49.63	-0.372	11.669	59.361	-4.391	9.418	-2.01	-13.551	19.364	-18.58	-33.258
175	175	0.88218	-3.241	14.293	-5.422	-10.169	49.782	-0.656	11.629	57.65	-4.933	10.751	-1.878	-13.692	20.023	-15.775	-34.019
176	176	0.88725	-3.081	14.301	-5.176	-10.031	49.88	-1.071	11.422	55.875	-5.459	12.375	-1.79	-14	20.86	-12.743	-35.047
177	177	0.89232	-2.929	14.3	-4.934	-9.897	49.935	-1.613	11.093	54.044	-5.929	14.019	-1.715	-14.384	21.656	-9.621	-36.195
178	178	0.89739	-2.79	14.298	-4.716	-9.741	49.95	-2.218	10.684	52.133	-6.441	15.569	-1.632	-14.761	22.313	-6.447	-37.425
179	179	0.90246	-2.68	14.28	-4.495	-9.6	49.908	-2.888	10.19	50.171	-6.988	16.867	-1.539	-14.948	22.727	-3.409	-38.496
180	180	0.90753	-2.59	14.264	-4.262	-9.459	49.828	-3.645	9.579	48.166	-7.534	18.069	-1.444	-14.965	23.016	-0.441	-39.424
181	181	0.9126	-2.518	14.252	-4.03	-9.328	49.71	-4.464	8.925	46.129	-8.008	19.105	-1.283	-14.892	23.143	2.463	-40.214
182	182	0.91767	-2.469	14.261	-3.789	-9.214	49.566	-5.312	8.286	44.035	-8.48	19.768	-1.076	-14.638	22.997	5.134	-40.761
183	183	0.92274	-2.452	14.281	-3.558	-9.104	49.383	-6.143	7.647	41.856	-9.005	20.156	-0.735	-14.158	22.59	7.713	-41.072
184	184	0.92781	-2.448	14.318	-3.344	-8.967	49.161	-6.955	7.012	39.629	-9.569	20.576	-0.421	-13.54	22.221	10.242	-41.287
185	185	0.93288	-2.455	14.365	-3.156	-8.8	48.901	-7.751	6.399	37.326	-10.118	20.871	-0.104	-12.833	21.767	12.673	-41.372
186	186	0.93795	-2.46	14.437	-2.98	-8.62	48.63	-8.526	5.868	34.973	-10.63	20.904	0.178	-12.05	21.182	14.874	-41.285
187	187	0.94302	-2.484	14.532	-2.803	-8.463	48.359	-9.263	5.448	32.631	-11.089	20.574	0.506	-11.239	20.37	16.819	-41.048
188	188	0.94809	-2.508	14.636	-2.651	-8.275	48.073	-9.944	5.102	30.347	-11.529	20.047	0.806	-10.382	19.484	18.504	-40.698
189	189	0.95316	-2.521	14.749	-2.49	-8.091	47.777	-10.617	4.838	28.182	-11.865	19.298	1.101	-9.541	18.51	19.899	-40.24
190	190	0.95823	-2.529	14.871	-2.341	-7.899	47.486	-11.258	4.655	26.143	-12.12	18.61	1.494	-8.886	17.575	21.345	-39.924
191	191	0.9633	-2.542	14.997	-2.164	-7.762	47.199	-11.855	4.516	24.489	-12.346	18.963	2.149	-8.401	17.355	23.375	-39.949
192	192	0.96837	-2.554	15.121	-2.009	-7.589	46.924	-12.361	4.481	22.352	-12.589	17.963	2.121	-8.059	16.343	24.414	-39.818
193	193	0.97344	-2.566	15.234	-1.819	-7.468	46.65	-12.814	4.506	20.568	-12.737	17.498	2.065	-7.879	15.849	25.483	-39.847
194	194	0.97851	-2.576	15.339	-1.618	-7.364	46.395	-13.193	4.581	19.123	-12.826	17.436	1.976	-7.878	15.77	26.515	-40.037
195	195	0.98358	-2.589	15.438	-1.404	-7.295	46.158	-13.511	4.684	17.979	-12.923	17.758	1.94	-8.035	16.004	27.618	-40.434
196	196	0.98865	-2.598	15.535	-1.204	-7.206	45.95	-13.762	4.782	17.109	-13.044	18.358	1.886	-8.287	16.501	28.677	-40.978
197	197	0.99372	-2.603	15.642	-1.004	-7.108	45.787	-13.958	4.863	16.487	-13.189	19.165	1.741	-8.561	17.235	29.599	-41.585
198	198	0.99879	-2.603	15.736	-0.787	-7.024	45.619	-14.11	4.937	16.056	-13.383	20.071	1.575	-8.804	18.084	30.4	-42.209
199	199	1.00386	-2.6	15.824	-0.59	-6.921	45.463	-14.18	5.005	15.804	-13.651	20.911	1.437	-8.956	18.909	31.006	-42.755
200	200	1.00893	-2.601	15.896	-0.372	-6.841	45.296	-14.196	5.064	15.701	-13.992	21.619	1.303	-8.958	19.676	31.344	-43.151
201	201	1.014	-2.611	15.976	-0.164	-6.745	45.162	-14.134	5.076	15.743	-14.408	22.24	1.049	-8.783	20.476	31.34	-43.372
