# Supplementary material for: Gait phenotypes in paediatric hereditary spastic paraplegia revealed by dynamic time warping analysis and random forests
Source: PLoS One. 2018 Mar 8;13(3):e0192345. doi: 10.1371/journal.pone.0192345 (PMC5843164; doi:10.1371/journal.pone.0192345)
Supplement: S1 Data — (ZIP) [file pone.0192345.s008.zip › HSP/Right.SR.HSP1.2.csv]

	Epoch	Time	Pelvic.obliquity	Pelvic.tilt	Pelvic rotation	Hip.abd.add	Hip.flexion	Hip.rotation	Knee.abd.add	Knee.flexion	Knee.rotation	Ankle.abd.add	Ankle.flexion	Ankle.rotation	Forefoot.abd.add	Forefoot.flexion	Forefoot.rotation
1	1	0	-1.998	15.716	4.608	-5.09	44.698	-9.98	4.138	16.657	-15.898	21.949	-2.654	-5.893	25.927	22.578	-32.86
2	2	0.00482	-2.053	15.718	4.699	-5.082	44.552	-10.021	4.009	16.789	-15.979	20.06	-3.38	-5.741	24.652	20.45	-32.239
3	3	0.00964	-2.114	15.741	4.807	-5.103	44.433	-10.061	3.877	17.023	-16.027	18.445	-4.175	-5.653	23.617	18.355	-31.725
4	4	0.01446	-2.175	15.778	4.925	-5.146	44.324	-10.105	3.792	17.408	-15.947	18.215	-4.679	-5.779	23.661	17.215	-31.646
5	5	0.01928	-2.229	15.804	5.035	-5.181	44.197	-10.135	3.676	18.09	-15.752	19.813	-4.615	-6.001	25.024	17.33	-31.983
6	6	0.0241	-2.271	15.823	5.13	-5.198	44.062	-10.152	3.58	18.446	-15.435	20.569	-4.572	-6.37	25.637	17.273	-32.151
7	7	0.02892	-2.297	15.855	5.192	-5.177	43.987	-10.186	3.474	18.558	-14.937	19.791	-4.762	-6.896	25.001	16.381	-31.93
8	8	0.03374	-2.313	15.923	5.224	-5.135	44.05	-10.161	3.363	18.765	-14.266	18.09	-5.048	-7.713	23.575	14.893	-31.581
9	9	0.03856	-2.309	16.024	5.234	-5.057	44.254	-9.992	3.21	19.357	-13.439	16.8	-5.178	-8.914	22.372	13.514	-31.439
10	10	0.04338	-2.278	16.135	5.22	-4.941	44.577	-9.65	3.023	20.437	-12.492	16.529	-4.857	-10.364	21.837	12.722	-31.497
11	11	0.0482	-2.216	16.253	5.177	-4.773	44.982	-9.093	2.868	21.871	-11.538	16.819	-3.96	-11.859	21.615	12.468	-31.522
12	12	0.05302	-2.125	16.347	5.107	-4.568	45.412	-8.299	2.793	23.443	-10.763	17.421	-2.704	-13.296	21.584	12.625	-31.523
13	13	0.05784	-2.016	16.331	5.02	-4.326	45.691	-7.305	2.882	24.777	-10.199	16.911	-1.57	-14.783	20.704	12.277	-31.377
14	14	0.06266	-1.88	16.291	4.926	-4.057	45.893	-6.151	3.111	26.04	-9.813	16.535	-0.614	-16.324	20.035	11.882	-31.336
15	15	0.06748	-1.705	16.234	4.815	-3.734	46.007	-4.885	3.442	27.242	-9.57	16.478	0.218	-17.814	19.716	11.53	-31.338
16	16	0.0723	-1.485	16.16	4.694	-3.354	45.995	-3.602	3.847	28.308	-9.417	16.597	1.008	-19.218	19.607	11.257	-31.342
17	17	0.07712	-1.224	16.061	4.576	-2.948	45.813	-2.377	4.314	29.151	-9.339	16.856	1.789	-20.49	19.672	11.129	-31.36
18	18	0.08194	-0.933	15.947	4.47	-2.537	45.44	-1.212	4.838	29.682	-9.389	17.116	2.544	-21.584	19.793	11.113	-31.378
19	19	0.08676	-0.626	15.818	4.375	-2.119	44.881	-0.12	5.373	29.87	-9.589	17.289	3.229	-22.461	19.89	11.144	-31.365
20	20	0.09158	-0.318	15.676	4.283	-1.701	44.171	0.841	5.863	29.753	-9.898	17.415	3.78	-23.119	19.99	11.182	-31.345
21	21	0.0964	-0.023	15.534	4.187	-1.288	43.368	1.626	6.269	29.41	-10.301	17.498	4.189	-23.547	20.085	11.205	-31.34
22	22	0.10122	0.254	15.397	4.093	-0.89	42.54	2.187	6.561	28.966	-10.744	17.477	4.531	-23.743	20.1	11.194	-31.332
23	23	0.10604	0.517	15.268	4.011	-0.519	41.741	2.464	6.731	28.538	-11.124	17.293	4.85	-23.738	19.984	11.1	-31.291
24	24	0.11086	0.772	15.143	3.953	-0.188	40.994	2.437	6.811	28.184	-11.395	16.886	5.175	-23.536	19.701	10.882	-31.182
25	25	0.11568	1.027	15.014	3.921	0.102	40.301	2.133	6.825	27.912	-11.528	16.211	5.537	-23.197	19.208	10.551	-31.008
26	26	0.1205	1.283	14.882	3.902	0.379	39.646	1.605	6.763	27.666	-11.515	15.202	5.876	-22.814	18.438	10.059	-30.794
27	27	0.12532	1.537	14.752	3.892	0.639	39.012	0.921	6.643	27.381	-11.455	13.932	6.162	-22.348	17.437	9.454	-30.558
28	28	0.13014	1.781	14.622	3.896	0.878	38.367	0.174	6.503	27.089	-11.424	12.965	6.376	-21.842	16.681	8.955	-30.425
29	29	0.13496	2.007	14.51	3.916	1.084	37.713	-0.562	6.393	26.818	-11.431	12.328	6.56	-21.315	16.21	8.558	-30.366
30	30	0.13978	2.213	14.414	3.951	1.256	37.043	-1.301	6.301	26.479	-11.478	11.548	6.769	-20.699	15.613	8.144	-30.258
31	31	0.1446	2.419	14.364	4.014	1.395	36.379	-2.051	6.244	26.06	-11.516	10.69	6.978	-20.104	14.954	7.735	-30.163
32	32	0.14942	2.572	14.322	4.139	1.425	35.684	-2.773	6.255	25.572	-11.489	9.659	7.282	-19.549	14.15	7.361	-30.02
33	33	0.15424	2.719	14.332	4.255	1.444	35.043	-3.449	6.261	25.084	-11.366	9.007	7.561	-19.144	13.647	7.17	-29.954
34	34	0.15906	2.857	14.385	4.368	1.45	34.455	-4.085	6.248	24.608	-11.164	8.958	7.759	-18.879	13.642	7.214	-29.988
35	35	0.16388	2.982	14.488	4.452	1.46	33.916	-4.634	6.261	24.119	-10.914	9.034	7.91	-18.73	13.759	7.291	-30.057
36	36	0.1687	3.106	14.625	4.499	1.508	33.414	-5.103	6.291	23.624	-10.609	8.967	7.995	-18.68	13.788	7.234	-30.098
37	37	0.17352	3.206	14.795	4.496	1.568	32.956	-5.489	6.319	23.139	-10.297	8.941	8.151	-18.632	13.832	7.268	-30.121
38	38	0.17834	3.3	14.999	4.445	1.663	32.538	-5.774	6.355	22.665	-10.016	8.886	8.356	-18.615	13.841	7.328	-30.147
39	39	0.18316	3.373	15.222	4.368	1.759	32.144	-5.987	6.394	22.201	-9.742	8.722	8.584	-18.593	13.75	7.343	-30.127
40	40	0.18798	3.442	15.462	4.267	1.883	31.784	-6.194	6.399	21.761	-9.455	8.547	8.69	-18.564	13.663	7.224	-30.081
41	41	0.1928	3.491	15.699	4.131	2.02	31.429	-6.375	6.37	21.34	-9.115	8.528	8.749	-18.628	13.706	7.138	-30.095
42	42	0.19762	3.498	15.882	3.955	2.154	31.021	-6.494	6.333	20.93	-8.77	8.519	8.848	-18.698	13.745	7.09	-30.112
43	43	0.20244	3.453	15.995	3.74	2.296	30.548	-6.55	6.259	20.525	-8.468	8.465	9.014	-18.727	13.716	7.084	-30.117
44	44	0.20726	3.362	16.063	3.503	2.43	30.021	-6.548	6.152	20.1	-8.214	8.496	9.162	-18.729	13.738	7.113	-30.129
45	45	0.21208	3.242	16.101	3.252	2.545	29.447	-6.501	6.051	19.645	-8.007	8.454	9.298	-18.675	13.689	7.103	-30.106
46	46	0.2169	3.097	16.108	2.998	2.635	28.825	-6.424	5.953	19.173	-7.806	8.403	9.437	-18.607	13.629	7.091	-30.064
47	47	0.22172	2.926	16.08	2.758	2.686	28.149	-6.327	5.866	18.678	-7.607	8.373	9.575	-18.546	13.583	7.091	-30.019
48	48	0.22654	2.745	16.023	2.538	2.707	27.413	-6.203	5.804	18.132	-7.457	8.345	9.67	-18.476	13.543	7.068	-29.978
49	49	0.23136	2.558	15.932	2.325	2.704	26.619	-6.055	5.77	17.541	-7.341	8.292	9.712	-18.391	13.494	6.998	-29.928
50	50	0.23618	2.369	15.816	2.106	2.689	25.789	-5.912	5.748	16.931	-7.206	8.219	9.731	-18.305	13.434	6.904	-29.87
51	51	0.241	2.168	15.684	1.886	2.645	24.934	-5.774	5.739	16.31	-7.041	8.244	9.701	-18.255	13.476	6.822	-29.84
52	52	0.24582	1.947	15.538	1.687	2.546	24.05	-5.636	5.761	15.671	-6.86	8.371	9.624	-18.226	13.618	6.749	-29.819
53	53	0.25064	1.73	15.392	1.516	2.42	23.156	-5.526	5.797	15.019	-6.674	8.459	9.574	-18.17	13.723	6.68	-29.766
54	54	0.25546	1.504	15.238	1.36	2.267	22.255	-5.459	5.832	14.379	-6.453	8.472	9.566	-18.126	13.753	6.607	-29.712
55	55	0.26028	1.288	15.087	1.212	2.108	21.369	-5.452	5.865	13.765	-6.207	8.458	9.631	-18.074	13.741	6.583	-29.673
56	56	0.2651	1.069	14.941	1.073	1.924	20.504	-5.494	5.907	13.173	-5.959	8.532	9.749	-18.004	13.789	6.657	-29.671
57	57	0.26992	0.862	14.806	0.951	1.734	19.665	-5.571	5.965	12.608	-5.7	8.443	9.867	-17.945	13.706	6.639	-29.658
58	58	0.27474	0.672	14.682	0.84	1.55	18.862	-5.659	6.026	12.081	-5.489	8.383	9.997	-17.855	13.636	6.629	-29.655
59	59	0.27956	0.507	14.567	0.721	1.392	18.099	-5.747	6.064	11.601	-5.298	8.581	10.096	-17.778	13.773	6.702	-29.701
60	60	0.28438	0.365	14.468	0.608	1.263	17.393	-5.876	6.073	11.195	-5.054	8.672	10.303	-17.715	13.792	6.793	-29.723
61	61	0.2892	0.235	14.384	0.495	1.158	16.744	-6.018	6.046	10.859	-4.762	8.756	10.492	-17.695	13.802	6.829	-29.735
62	62	0.29402	0.105	14.309	0.4	1.033	16.136	-6.125	6.017	10.581	-4.513	9.167	10.677	-17.712	14.075	6.998	-29.809
63	63	0.29884	-0.004	14.249	0.283	0.943	15.582	-6.18	5.943	10.366	-4.345	9.909	10.775	-17.671	14.614	7.212	-29.885
64	64	0.30366	-0.104	14.187	0.15	0.874	15.068	-6.203	5.856	10.216	-4.197	10.574	10.886	-17.671	15.08	7.377	-29.991
65	65	0.30848	-0.183	14.135	0.01	0.822	14.603	-6.188	5.79	10.13	-4.061	11.133	11.009	-17.729	15.472	7.481	-30.126
66	66	0.3133	-0.263	14.08	-0.134	0.769	14.169	-6.118	5.727	10.105	-3.94	11.69	11.14	-17.816	15.868	7.56	-30.256
67	67	0.31812	-0.338	14.026	-0.282	0.727	13.761	-6.021	5.651	10.145	-3.802	12.083	11.313	-17.919	16.123	7.551	-30.338
68	68	0.32294	-0.417	13.964	-0.451	0.703	13.372	-5.882	5.532	10.239	-3.69	12.507	11.564	-18.033	16.367	7.6	-30.432
69	69	0.32776	-0.497	13.962	-0.641	0.697	13.106	-5.724	5.391	10.404	-3.574	12.986	11.862	-18.169	16.649	7.719	-30.555
70	70	0.33258	-0.576	13.932	-0.85	0.695	12.853	-5.575	5.268	10.63	-3.404	13.28	12.187	-18.307	16.808	7.752	-30.634
71	71	0.3374	-0.654	13.874	-1.076	0.697	12.588	-5.417	5.175	10.893	-3.205	13.41	12.517	-18.475	16.861	7.693	-30.709
72	72	0.34222	-0.72	13.8	-1.313	0.707	12.314	-5.268	5.098	11.182	-2.992	13.428	12.868	-18.663	16.834	7.585	-30.795
73	73	0.34704	-0.776	13.704	-1.557	0.724	12.018	-5.144	5.041	11.469	-2.743	13.243	13.252	-18.861	16.647	7.413	-30.869
74	74	0.35186	-0.818	13.586	-1.75	0.719	11.679	-5.112	5.028	11.723	-2.457	12.909	13.595	-19.064	16.369	7.148	-30.937
75	75	0.35668	-0.846	13.441	-1.92	0.708	11.296	-5.146	5.042	11.956	-2.126	12.504	13.899	-19.272	16.059	6.819	-31.005
76	76	0.3615	-0.875	13.283	-2.098	0.688	10.897	-5.207	5.049	12.196	-1.76	12.149	14.216	-19.458	15.788	6.516	-31.059
77	77	0.36632	-0.914	13.122	-2.271	0.641	10.495	-5.298	5.057	12.457	-1.375	11.773	14.591	-19.616	15.489	6.238	-31.094
78	78	0.37114	-0.962	12.957	-2.433	0.574	10.078	-5.411	5.082	12.725	-0.981	11.249	15.009	-19.765	15.071	5.911	-31.115
79	79	0.37596	-1.017	12.785	-2.571	0.484	9.634	-5.545	5.133	12.975	-0.61	10.623	15.42	-19.9	14.578	5.524	-31.141
80	80	0.38078	-1.086	12.606	-2.691	0.366	9.158	-5.699	5.202	13.2	-0.272	10.008	15.814	-20.009	14.095	5.129	-31.183
81	81	0.3856	-1.162	12.424	-2.797	0.227	8.656	-5.853	5.259	13.396	0.029	9.636	16.155	-20.097	13.802	4.808	-31.248
82	82	0.39042	-1.23	12.252	-2.888	0.1	8.147	-6.003	5.279	13.566	0.282	9.559	16.451	-20.179	13.726	4.6	-31.356
83	83	0.39524	-1.281	12.097	-2.962	-0.006	7.644	-6.159	5.276	13.727	0.511	9.592	16.734	-20.242	13.729	4.43	-31.458
84	84	0.40006	-1.329	11.949	-3.016	-0.117	7.143	-6.3	5.292	13.88	0.69	9.607	17.084	-20.268	13.705	4.312	-31.541
85	85	0.40488	-1.381	11.8	-3.052	-0.235	6.627	-6.413	5.316	14.027	0.821	9.655	17.418	-20.308	13.71	4.187	-31.644
86	86	0.4097	-1.436	11.651	-3.08	-0.348	6.092	-6.469	5.331	14.158	0.911	9.758	17.757	-20.378	13.753	4.086	-31.755
87	87	0.41452	-1.484	11.509	-3.096	-0.452	5.548	-6.464	5.356	14.271	0.923	9.906	18.06	-20.4	13.836	3.958	-31.822
88	88	0.41934	-1.522	11.376	-3.099	-0.526	5.038	-6.435	5.375	14.401	0.888	9.894	18.36	-20.433	13.79	3.748	-31.884
89	89	0.42416	-1.553	11.209	-3.099	-0.581	4.49	-6.379	5.39	14.513	0.819	9.869	18.649	-20.455	13.735	3.527	-31.934
90	90	0.42898	-1.566	11.066	-3.106	-0.614	3.967	-6.286	5.4	14.62	0.743	9.828	18.913	-20.468	13.67	3.269	-31.942
91	91	0.4338	-1.566	10.95	-3.118	-0.626	3.475	-6.168	5.398	14.74	0.679	9.792	19.112	-20.478	13.628	2.933	-31.907
92	92	0.43862	-1.548	10.859	-3.122	-0.603	3.005	-6.061	5.365	14.874	0.639	9.772	19.265	-20.518	13.607	2.542	-31.87
93	93	0.44344	-1.523	10.783	-3.109	-0.574	2.549	-5.971	5.325	15.016	0.62	9.82	19.32	-20.571	13.662	2.082	-31.827
94	94	0.44826	-1.478	10.731	-3.104	-0.526	2.137	-5.872	5.297	15.19	0.61	9.741	19.383	-20.555	13.629	1.539	-31.691
95	95	0.45308	-1.424	10.71	-3.104	-0.477	1.773	-5.754	5.276	15.394	0.601	9.661	19.393	-20.528	13.607	0.929	-31.529
96	96	0.4579	-1.358	10.729	-3.114	-0.41	1.471	-5.633	5.239	15.635	0.613	9.52	19.367	-20.477	13.542	0.23	-31.315
97	97	0.46272	-1.294	10.776	-3.122	-0.344	1.214	-5.572	5.178	15.92	0.684	9.309	19.336	-20.406	13.416	-0.538	-31.066
98	98	0.46754	-1.231	10.836	-3.13	-0.286	0.982	-5.55	5.105	16.232	0.776	9.198	19.202	-20.314	13.381	-1.368	-30.815
99	99	0.47236	-1.171	10.908	-3.139	-0.24	0.772	-5.54	5.019	16.558	0.859	9.216	18.971	-20.182	13.452	-2.237	-30.543
100	100	0.47718	-1.12	10.987	-3.159	-0.207	0.586	-5.529	4.912	16.891	0.922	9.368	18.609	-20.015	13.63	-3.166	-30.263
101	101	0.482	-1.079	11.079	-3.188	-0.184	0.427	-5.519	4.805	17.252	0.978	9.465	18.262	-19.839	13.756	-4.121	-29.985
102	102	0.48682	-1.052	11.173	-3.235	-0.181	0.282	-5.505	4.708	17.657	1.036	9.476	17.966	-19.638	13.808	-5.104	-29.691
103	103	0.49164	-1.042	11.264	-3.3	-0.208	0.151	-5.476	4.623	18.114	1.091	9.442	17.683	-19.392	13.827	-6.133	-29.358
104	104	0.49646	-1.042	11.36	-3.383	-0.256	0.043	-5.442	4.544	18.61	1.152	9.398	17.366	-19.101	13.848	-7.227	-28.981
105	105	0.50128	-1.059	11.458	-3.479	-0.322	-0.041	-5.43	4.447	19.129	1.22	9.413	16.989	-18.778	13.915	-8.355	-28.598
106	106	0.5061	-1.096	11.55	-3.588	-0.406	-0.109	-5.447	4.316	19.664	1.272	9.537	16.553	-18.439	14.057	-9.484	-28.251
107	107	0.51092	-1.153	11.628	-3.716	-0.515	-0.169	-5.469	4.16	20.225	1.299	9.807	16.035	-18.087	14.313	-10.632	-27.942
108	108	0.51574	-1.225	11.693	-3.864	-0.648	-0.217	-5.488	3.99	20.828	1.317	10.199	15.432	-17.724	14.677	-11.829	-27.648
109	109	0.52056	-1.297	11.76	-4.033	-0.773	-0.246	-5.507	3.799	21.475	1.343	10.557	14.76	-17.344	15.027	-13.144	-27.336
110	110	0.52538	-1.381	11.821	-4.216	-0.913	-0.253	-5.547	3.608	22.184	1.376	10.712	14.094	-16.929	15.216	-14.584	-26.993
111	111	0.5302	-1.493	11.861	-4.4	-1.114	-0.24	-5.62	3.455	22.963	1.411	10.692	13.44	-16.464	15.274	-16.12	-26.626
112	112	0.53502	-1.636	11.877	-4.583	-1.375	-0.197	-5.723	3.312	23.818	1.466	10.609	12.755	-16.016	15.292	-17.731	-26.281
113	113	0.53984	-1.818	11.872	-4.761	-1.683	-0.122	-5.867	3.139	24.738	1.523	10.536	11.982	-15.543	15.324	-19.442	-25.932
114	114	0.54466	-2.031	11.866	-4.938	-2.034	0.009	-6.038	2.949	25.714	1.556	10.613	11.07	-15.079	15.506	-21.218	-25.645
115	115	0.54948	-2.285	11.854	-5.093	-2.447	0.205	-6.259	2.765	26.758	1.553	10.714	10.026	-14.607	15.741	-23.104	-25.413
116	116	0.5543	-2.568	11.853	-5.218	-2.913	0.498	-6.517	2.594	27.903	1.515	10.744	8.977	-14.162	15.931	-25.027	-25.254
117	117	0.55912	-2.886	11.838	-5.324	-3.434	0.915	-6.751	2.442	29.23	1.417	10.718	7.871	-13.722	16.109	-27.069	-25.117
118	118	0.56394	-3.209	11.72	-5.399	-3.965	1.236	-7.007	2.271	30.617	1.275	10.777	6.788	-13.336	16.375	-29.093	-25.071
119	119	0.56876	-3.537	11.615	-5.459	-4.511	1.665	-7.242	2.131	32.125	1.086	10.725	5.659	-13.003	16.596	-31.216	-25.086
120	120	0.57358	-3.852	11.53	-5.513	-5.063	2.191	-7.41	2.06	33.721	0.776	10.604	4.564	-12.664	16.797	-33.326	-25.165
121	121	0.5784	-4.157	11.463	-5.574	-5.62	2.828	-7.51	2.026	35.418	0.362	10.501	3.426	-12.302	17.056	-35.468	-25.28
122	122	0.58322	-4.458	11.396	-5.624	-6.191	3.551	-7.574	2.02	37.242	-0.089	10.423	2.281	-11.977	17.385	-37.632	-25.442
123	123	0.58804	-4.759	11.328	-5.652	-6.772	4.35	-7.632	2.017	39.149	-0.586	10.245	1.094	-11.618	17.664	-39.886	-25.574
124	124	0.59286	-5.075	11.244	-5.661	-7.395	5.186	-7.658	2.054	41.106	-1.139	10.051	-0.102	-11.271	17.968	-42.141	-25.748
125	125	0.59768	-5.401	11.146	-5.65	-8.058	6.039	-7.646	2.146	43.084	-1.708	9.728	-1.324	-10.983	18.201	-44.453	-25.951
126	126	0.6025	-5.737	11.026	-5.626	-8.75	6.888	-7.611	2.245	45.073	-2.26	9.383	-2.563	-10.767	18.434	-46.78	-26.182
127	127	0.60732	-6.078	10.885	-5.613	-9.444	7.751	-7.543	2.336	47.117	-2.79	8.927	-3.697	-10.559	18.573	-49.086	-26.371
128	128	0.61214	-6.419	10.723	-5.63	-10.131	8.633	-7.436	2.405	49.219	-3.284	8.445	-4.598	-10.339	18.653	-51.207	-26.528
129	129	0.61696	-6.757	10.541	-5.665	-10.825	9.519	-7.308	2.485	51.358	-3.691	7.787	-5.202	-10.172	18.534	-53.136	-26.68
130	130	0.62178	-7.092	10.342	-5.699	-11.526	10.388	-7.207	2.545	53.488	-3.991	7.107	-5.521	-10.125	18.329	-54.78	-26.916
131	131	0.6266	-7.417	10.132	-5.735	-12.212	11.239	-7.152	2.542	55.563	-4.196	6.479	-5.665	-10.18	18.108	-56.181	-27.231
132	132	0.63142	-7.728	9.913	-5.78	-12.873	12.087	-7.141	2.474	57.588	-4.288	5.88	-5.701	-10.31	17.879	-57.423	-27.558
133	133	0.63624	-8.013	9.694	-5.84	-13.49	12.938	-7.168	2.342	59.539	-4.252	5.39	-5.658	-10.539	17.709	-58.468	-27.906
134	134	0.64106	-8.27	9.48	-5.906	-14.065	13.79	-7.219	2.171	61.39	-4.098	5.105	-5.499	-10.929	17.668	-59.208	-28.362
135	135	0.64588	-8.502	9.271	-5.966	-14.618	14.646	-7.299	1.99	63.16	-3.838	4.976	-5.156	-11.494	17.71	-59.598	-28.969
136	136	0.6507	-8.698	9.081	-6.018	-15.137	15.53	-7.438	1.778	64.827	-3.485	4.873	-4.681	-12.164	17.739	-59.72	-29.654
137	137	0.65552	-8.841	8.925	-6.044	-15.603	16.458	-7.65	1.533	66.376	-3.064	4.847	-4.167	-12.873	17.817	-59.622	-30.358
138	138	0.66034	-8.919	8.815	-6.046	-15.994	17.435	-7.897	1.281	67.777	-2.628	4.732	-3.682	-13.592	17.81	-59.433	-31.046
139	139	0.66516	-8.921	8.768	-6.033	-16.278	18.494	-8.16	1.009	69.059	-2.209	4.509	-3.228	-14.341	17.691	-59.189	-31.738
140	140	0.66998	-8.858	8.786	-6.014	-16.462	19.645	-8.468	0.688	70.261	-1.797	4.038	-2.786	-15.063	17.35	-58.986	-32.355
141	141	0.6748	-8.749	8.867	-5.981	-16.564	20.876	-8.82	0.297	71.382	-1.456	3.695	-2.338	-15.633	17.081	-58.623	-32.891
142	142	0.67962	-8.6	9.011	-5.912	-16.611	22.162	-9.201	-0.104	72.449	-1.164	3.438	-1.879	-16.059	16.866	-58.155	-33.315
143	143	0.68444	-8.425	9.213	-5.824	-16.604	23.487	-9.588	-0.506	73.453	-0.891	3.338	-1.381	-16.395	16.752	-57.518	-33.662
144	144	0.68926	-8.224	9.485	-5.714	-16.53	24.854	-9.961	-0.896	74.344	-0.694	3.362	-0.973	-16.611	16.729	-56.821	-33.916
145	145	0.69408	-8.269	9.924	-5.593	-16.696	26.485	-10.137	-1.209	75.184	-0.512	3.392	-0.682	-16.683	16.723	-56.147	-34.032
146	146	0.6989	-8.301	10.382	-5.453	-16.837	28.095	-10.307	-1.495	75.898	-0.331	3.311	-0.57	-16.558	16.659	-55.633	-33.882
147	147	0.70372	-8.289	10.833	-5.263	-16.928	29.623	-10.477	-1.734	76.455	-0.184	3.244	-0.485	-16.285	16.569	-55.054	-33.581
148	148	0.70854	-8.21	11.204	-5.049	-16.948	30.982	-10.624	-1.89	76.842	-0.069	3.258	-0.464	-15.953	16.525	-54.396	-33.219
149	149	0.71336	-8.049	11.435	-4.856	-16.911	32.149	-10.726	-1.945	77.11	0.043	3.116	-0.423	-15.55	16.33	-53.724	-32.769
150	150	0.71818	-7.823	11.605	-4.682	-16.787	33.194	-10.818	-1.951	77.248	0.159	2.974	-0.447	-15.109	16.135	-53.042	-32.242
151	151	0.723	-7.552	11.725	-4.53	-16.576	34.142	-10.884	-1.919	77.272	0.266	2.845	-0.432	-14.709	15.912	-52.247	-31.739
152	152	0.72782	-7.255	11.798	-4.387	-16.308	35.001	-10.9	-1.82	77.199	0.386	2.69	-0.385	-14.403	15.638	-51.376	-31.282
153	153	0.73264	-6.946	11.824	-4.245	-16.017	35.776	-10.866	-1.643	77.039	0.529	2.458	-0.327	-14.18	15.287	-50.481	-30.853
154	154	0.73746	-6.639	11.807	-4.109	-15.724	36.481	-10.778	-1.4	76.818	0.693	2.342	-0.246	-14.065	15.02	-49.463	-30.517
155	155	0.74228	-6.349	11.761	-3.974	-15.433	37.142	-10.638	-1.105	76.537	0.85	2.189	-0.153	-14.036	14.713	-48.411	-30.252
156	156	0.7471	-6.063	11.707	-3.845	-15.118	37.781	-10.443	-0.755	76.206	0.998	1.961	-0.063	-14.135	14.339	-47.368	-30.077
157	157	0.75192	-5.778	11.651	-3.716	-14.786	38.399	-10.184	-0.332	75.812	1.136	1.73	0.033	-14.382	13.956	-46.275	-30.028
158	158	0.75674	-5.49	11.598	-3.593	-14.436	38.992	-9.858	0.164	75.341	1.269	1.6	0.132	-14.752	13.65	-45.08	-30.092
159	159	0.76156	-5.209	11.548	-3.456	-14.094	39.553	-9.476	0.724	74.786	1.378	1.448	0.217	-15.109	13.316	-43.864	-30.136
160	160	0.76638	-4.938	11.504	-3.309	-13.754	40.091	-9.034	1.342	74.141	1.439	1.266	0.299	-15.456	12.94	-42.617	-30.18
161	161	0.7712	-4.676	11.472	-3.17	-13.399	40.621	-8.522	2.012	73.413	1.436	1.064	0.381	-15.845	12.533	-41.326	-30.283
162	162	0.77602	-4.419	11.482	-3.049	-13.03	41.175	-7.937	2.728	72.614	1.364	0.884	0.522	-16.218	12.117	-39.927	-30.419
163	163	0.78084	-4.168	11.542	-2.943	-12.662	41.759	-7.293	3.484	71.758	1.222	0.938	0.859	-16.563	11.848	-38.183	-30.631
164	164	0.78566	-3.93	11.613	-2.813	-12.325	42.336	-6.63	4.269	70.84	0.981	1.121	1.327	-16.816	11.655	-36.206	-30.853
165	165	0.79048	-3.706	11.717	-2.668	-11.998	42.916	-5.93	5.071	69.827	0.616	1.273	1.646	-16.894	11.449	-34.346	-30.939
166	166	0.7953	-3.504	11.842	-2.53	-11.673	43.496	-5.186	5.859	68.717	0.167	1.522	1.696	-16.862	11.357	-32.649	-30.909
167	167	0.80012	-3.318	11.979	-2.427	-11.317	44.08	-4.421	6.584	67.528	-0.351	2.11	1.391	-16.786	11.606	-31.084	-30.826
168	168	0.80494	-3.164	12.113	-2.317	-10.995	44.631	-3.661	7.257	66.237	-0.963	2.939	0.879	-16.576	12.082	-29.551	-30.671
169	169	0.80976	-3.037	12.243	-2.17	-10.737	45.139	-2.942	7.862	64.865	-1.645	3.979	0.36	-16.253	12.713	-27.889	-30.487
170	170	0.81458	-2.937	12.374	-1.974	-10.549	45.608	-2.288	8.415	63.435	-2.369	4.897	-0.025	-15.87	13.215	-26.147	-30.289
171	171	0.8194	-2.839	12.513	-1.766	-10.37	46.056	-1.714	8.872	61.971	-3.122	5.812	-0.053	-15.539	13.62	-24.048	-30.219
172	172	0.82422	-2.733	12.65	-1.584	-10.156	46.481	-1.239	9.181	60.448	-3.878	6.69	-0.034	-15.164	13.961	-21.899	-30.112
173	173	0.82904	-2.616	12.779	-1.419	-9.91	46.865	-0.851	9.361	58.867	-4.65	7.834	0.075	-14.842	14.484	-19.5	-30.116
174	174	0.83386	-2.507	12.888	-1.226	-9.71	47.177	-0.558	9.469	57.177	-5.428	9.009	0.162	-14.597	15.032	-17.027	-30.231
175	175	0.83868	-2.405	12.974	-1	-9.542	47.417	-0.386	9.45	55.411	-6.184	10.227	0.324	-14.462	15.561	-14.403	-30.479
176	176	0.8435	-2.309	13.036	-0.767	-9.384	47.589	-0.352	9.279	53.568	-6.87	11.561	0.467	-14.451	16.158	-11.67	-30.851
177	177	0.84832	-2.196	13.088	-0.539	-9.203	47.711	-0.457	8.986	51.695	-7.525	12.888	0.709	-14.496	16.707	-8.811	-31.318
178	178	0.85314	-2.076	13.131	-0.279	-9.056	47.765	-0.676	8.674	49.746	-8.141	13.802	0.964	-14.575	16.934	-6.1	-31.779
179	179	0.85796	-1.945	13.164	-0.01	-8.909	47.761	-1.002	8.33	47.73	-8.695	14.19	1.297	-14.693	16.725	-3.552	-32.195
180	180	0.86278	-1.811	13.182	0.259	-8.754	47.69	-1.421	7.97	45.662	-9.198	14.268	1.678	-14.865	16.285	-1.098	-32.632
181	181	0.8676	-1.67	13.184	0.501	-8.558	47.565	-1.927	7.557	43.573	-9.665	14.205	2.152	-15.015	15.726	1.362	-33.061
182	182	0.87242	-1.535	13.169	0.732	-8.357	47.378	-2.524	7.084	41.749	-10.029	15.065	2.823	-15.11	15.921	4.229	-33.582
183	183	0.87724	-1.401	13.145	0.949	-8.148	47.133	-3.165	6.551	39.599	-10.378	15.576	3.238	-15.093	15.838	6.9	-33.939
184	184	0.88206	-1.276	13.137	1.154	-7.93	46.878	-3.824	6.026	37.315	-10.691	16.077	3.26	-15.017	15.875	9.291	-34.237
185	185	0.88688	-1.157	13.132	1.351	-7.705	46.597	-4.504	5.545	35.139	-10.952	16.861	3.268	-14.878	16.223	11.696	-34.531
186	186	0.8917	-1.06	13.121	1.553	-7.504	46.278	-5.188	5.129	33.076	-11.16	17.881	3.339	-14.666	16.821	14.153	-34.804
187	187	0.89652	-0.984	13.114	1.73	-7.308	45.941	-5.839	4.791	31.124	-11.341	18.933	3.556	-14.359	17.475	16.619	-35.007
188	188	0.90134	-0.906	13.116	1.894	-7.108	45.595	-6.467	4.531	29.282	-11.511	19.969	3.881	-13.981	18.146	19.044	-35.158
189	189	0.90616	-0.822	13.127	2.06	-6.904	45.248	-7.078	4.335	27.558	-11.676	21.182	4.11	-13.576	19.048	21.363	-35.339
190	190	0.91098	-0.735	13.139	2.199	-6.672	44.914	-7.632	4.196	25.968	-11.855	22.602	4.286	-13.19	20.174	23.65	-35.61
191	191	0.9158	-0.648	13.151	2.319	-6.434	44.599	-8.118	4.124	24.527	-12.051	24.045	4.496	-12.82	21.343	25.871	-35.926
192	192	0.92062	-0.568	13.158	2.431	-6.211	44.3	-8.542	4.116	23.233	-12.286	25.257	4.735	-12.395	22.356	27.849	-36.175
193	193	0.92544	-0.492	13.161	2.543	-6.004	44.014	-8.871	4.176	22.077	-12.62	26.351	4.994	-11.966	23.285	29.67	-36.452
194	194	0.93026	-0.421	13.161	2.643	-5.789	43.744	-9.1	4.275	21.046	-13.072	27.39	5.19	-11.53	24.193	31.313	-36.783
195	195	0.93508	-0.35	13.165	2.714	-5.554	43.499	-9.268	4.393	20.132	-13.6	28.487	5.263	-11.123	25.181	32.83	-37.246
196	196	0.9399	-0.289	13.173	2.773	-5.33	43.269	-9.405	4.525	19.31	-14.167	29.572	5.135	-10.696	26.23	34.103	-37.763
197	197	0.94472	-0.249	13.199	2.837	-5.129	43.06	-9.519	4.655	18.563	-14.769	30.563	4.916	-10.311	27.21	35.211	-38.36
198	198	0.94954	-0.226	13.234	2.901	-4.949	42.863	-9.606	4.794	17.893	-15.386	31.346	4.623	-9.931	28.054	36.061	-38.937
199	199	0.95436	-0.212	13.274	2.934	-4.744	42.679	-9.661	4.906	17.297	-16.016	31.828	4.293	-9.516	28.681	36.595	-39.399
200	200	0.95918	-0.194	13.315	2.925	-4.496	42.517	-9.7	4.977	16.798	-16.637	32.186	3.84	-9.062	29.267	36.844	-39.798
201	201	0.964	-0.184	13.363	2.901	-4.256	42.379	-9.737	5.029	16.406	-17.187	32.241	3.375	-8.633	29.635	36.767	-40.065
