# Supplementary material for: Gait phenotypes in paediatric hereditary spastic paraplegia revealed by dynamic time warping analysis and random forests
Source: PLoS One. 2018 Mar 8;13(3):e0192345. doi: 10.1371/journal.pone.0192345 (PMC5843164; doi:10.1371/journal.pone.0192345)
Supplement: S1 Data — (ZIP) [file pone.0192345.s008.zip › HSP/Right.SR.HSP1.3.csv]

	Epoch	Time	Pelvic.obliquity	Pelvic.tilt	Pelvic rotation	Hip.abd.add	Hip.flexion	Hip.rotation	Knee.abd.add	Knee.flexion	Knee.rotation	Ankle.abd.add	Ankle.flexion	Ankle.rotation	Forefoot.abd.add	Forefoot.flexion	Forefoot.rotation
1	1	0	-3.079	15.239	1.783	-7.669	44.143	-10.713	2.127	12.326	-16.133	17.934	0.199	-9.81	14.324	28.73	-39.6
2	2	0.00494	-3.082	15.281	1.939	-7.585	44.068	-10.559	2.126	12.836	-16.422	18.388	-0.242	-9.698	15.139	28.016	-39.653
3	3	0.00988	-3.094	15.325	2.065	-7.47	44.018	-10.415	2.064	13.511	-16.577	18.952	-0.729	-9.596	16.07	27.16	-39.638
4	4	0.01482	-3.09	15.362	2.188	-7.33	43.963	-10.288	1.963	14.288	-16.683	19.42	-1.243	-9.309	16.978	26.047	-39.368
5	5	0.01976	-3.061	15.409	2.314	-7.176	43.917	-10.203	1.818	15.177	-16.77	20.304	-1.8	-8.829	18.248	24.994	-38.984
6	6	0.0247	-3.013	15.476	2.434	-7.024	43.886	-10.149	1.662	16.121	-16.754	21.817	-2.484	-8.443	20.047	24.181	-38.763
7	7	0.02964	-2.953	15.55	2.539	-6.864	43.849	-10.116	1.546	16.948	-16.544	23.063	-3.307	-8.326	21.682	23.195	-38.603
8	8	0.03458	-2.885	15.618	2.63	-6.696	43.793	-10.11	1.455	17.503	-16.116	23.482	-4.185	-8.494	22.626	21.874	-38.334
9	9	0.03952	-2.826	15.688	2.701	-6.542	43.751	-10.083	1.388	17.807	-15.502	23	-4.87	-8.835	22.705	20.357	-37.793
10	10	0.04446	-2.793	15.78	2.746	-6.414	43.793	-9.988	1.312	18.059	-14.763	22.151	-5.211	-9.245	22.283	18.97	-37.048
11	11	0.0494	-2.786	15.885	2.774	-6.31	43.941	-9.797	1.231	18.49	-13.903	21.421	-5.288	-9.889	21.787	17.825	-36.383
12	12	0.05434	-2.78	15.975	2.799	-6.222	44.163	-9.497	1.19	19.251	-12.901	20.711	-5.221	-10.942	21.223	16.647	-35.909
13	13	0.05928	-2.755	16.042	2.826	-6.144	44.432	-9.081	1.192	20.294	-11.84	19.71	-5.043	-12.362	20.344	15.246	-35.578
14	14	0.06422	-2.711	16.111	2.838	-6.052	44.738	-8.489	1.25	21.583	-10.823	18.785	-4.505	-14.005	19.385	14.056	-35.378
15	15	0.06916	-2.644	16.206	2.807	-5.911	45.064	-7.702	1.383	23.029	-9.902	18.383	-3.544	-15.727	18.746	13.439	-35.308
16	16	0.0741	-2.539	16.317	2.721	-5.684	45.385	-6.761	1.598	24.448	-9.103	18.132	-2.447	-17.44	18.243	13.063	-35.259
17	17	0.07904	-2.378	16.406	2.582	-5.353	45.649	-5.72	1.89	25.824	-8.428	18.026	-1.4	-19.094	17.945	12.738	-35.213
18	18	0.08398	-2.154	16.439	2.417	-4.921	45.777	-4.647	2.244	27.026	-7.921	17.639	-0.507	-20.655	17.51	12.205	-35.14
19	19	0.08892	-1.888	16.434	2.244	-4.422	45.741	-3.565	2.64	27.96	-7.668	16.87	0.295	-22.018	16.811	11.505	-35.023
20	20	0.09386	-1.611	16.426	2.078	-3.914	45.583	-2.5	3.086	28.642	-7.645	15.884	1.063	-23.087	15.986	10.769	-34.825
21	21	0.0988	-1.346	16.397	1.924	-3.423	45.262	-1.503	3.579	29.051	-7.734	14.829	1.711	-23.972	15.191	10.015	-34.63
22	22	0.10374	-1.112	16.325	1.779	-2.969	44.742	-0.606	4.034	29.135	-7.924	13.941	2.171	-24.671	14.557	9.352	-34.478
23	23	0.10868	-0.911	16.204	1.656	-2.57	44.048	0.144	4.274	28.911	-8.302	14.217	2.388	-25.085	14.751	9.318	-34.512
24	24	0.11362	-0.749	16.059	1.551	-2.22	43.246	0.726	4.344	28.508	-8.824	15.11	2.528	-25.212	15.37	9.677	-34.637
25	25	0.11856	-0.617	15.9	1.465	-1.919	42.406	1.111	4.365	28.061	-9.366	15.553	2.748	-25.093	15.649	9.878	-34.666
26	26	0.1235	-0.494	15.724	1.395	-1.64	41.575	1.25	4.307	27.66	-9.853	15.739	2.988	-24.762	15.744	9.935	-34.612
27	27	0.12844	-0.368	15.53	1.352	-1.391	40.772	1.134	4.229	27.299	-10.265	14.932	3.282	-24.25	15.086	9.476	-34.381
28	28	0.13338	-0.225	15.327	1.349	-1.167	39.986	0.782	4.075	26.98	-10.606	13.989	3.622	-23.657	14.29	8.99	-34.167
29	29	0.13832	-0.069	15.128	1.391	-0.979	39.228	0.248	3.855	26.747	-10.906	13.808	3.967	-23.021	14.078	8.907	-34.121
30	30	0.14326	0.094	14.936	1.462	-0.826	38.485	-0.389	3.637	26.557	-11.132	14.163	4.279	-22.437	14.312	9.085	-34.214
31	31	0.1482	0.261	14.765	1.549	-0.698	37.755	-1.06	3.452	26.38	-11.309	15.189	4.541	-21.899	15.119	9.587	-34.44
32	32	0.15314	0.44	14.621	1.654	-0.58	37.019	-1.739	3.278	26.083	-11.498	16.02	4.751	-21.339	15.76	10.01	-34.625
33	33	0.15808	0.624	14.509	1.788	-0.493	36.281	-2.42	3.176	25.719	-11.646	16.443	5.053	-20.785	16.085	10.31	-34.716
34	34	0.16302	0.806	14.44	1.943	-0.428	35.58	-3.07	3.214	25.289	-11.7	15.514	5.457	-20.327	15.386	9.971	-34.589
35	35	0.16796	0.965	14.418	2.096	-0.403	34.932	-3.623	3.383	24.849	-11.647	14.109	5.834	-20.004	14.381	9.349	-34.387
36	36	0.1729	1.124	14.446	2.242	-0.376	34.334	-4.143	3.551	24.408	-11.512	12.994	6.103	-19.762	13.626	8.796	-34.214
37	37	0.17784	1.278	14.513	2.374	-0.347	33.776	-4.65	3.703	23.968	-11.309	12.088	6.286	-19.646	13.037	8.296	-34.134
38	38	0.18278	1.447	14.603	2.495	-0.282	33.216	-5.126	3.743	23.505	-11.059	12.171	6.423	-19.68	13.164	8.325	-34.235
39	39	0.18772	1.605	14.723	2.587	-0.196	32.672	-5.524	3.788	23.032	-10.814	12.323	6.575	-19.731	13.343	8.398	-34.32
40	40	0.19266	1.743	14.841	2.631	-0.076	32.141	-5.801	3.831	22.563	-10.649	12.584	6.616	-19.776	13.627	8.429	-34.418
41	41	0.1976	1.854	14.946	2.638	0.053	31.615	-6.003	3.884	22.119	-10.477	12.636	6.715	-19.763	13.749	8.373	-34.399
42	42	0.20254	1.938	15.035	2.604	0.203	31.095	-6.18	3.889	21.708	-10.268	12.744	6.949	-19.739	13.871	8.463	-34.355
43	43	0.20748	1.985	15.103	2.545	0.343	30.581	-6.317	3.898	21.329	-10.101	12.498	7.249	-19.691	13.692	8.412	-34.284
44	44	0.21242	1.978	15.154	2.455	0.462	30.068	-6.377	3.885	20.962	-10.006	12.147	7.491	-19.591	13.415	8.247	-34.186
45	45	0.21736	1.929	15.173	2.349	0.551	29.537	-6.399	3.865	20.617	-9.919	12.131	7.622	-19.565	13.422	8.173	-34.212
46	46	0.2223	1.848	15.153	2.226	0.642	28.971	-6.402	3.806	20.284	-9.859	11.994	7.79	-19.495	13.301	8.053	-34.207
47	47	0.22724	1.734	15.096	2.102	0.712	28.362	-6.385	3.72	19.939	-9.835	12.116	7.979	-19.446	13.358	8.112	-34.283
48	48	0.23218	1.6	15.008	1.957	0.776	27.706	-6.299	3.64	19.559	-9.858	12.301	8.138	-19.387	13.464	8.196	-34.363
49	49	0.23712	1.45	14.896	1.833	0.793	27.02	-6.19	3.586	19.177	-9.918	12.483	8.369	-19.27	13.551	8.337	-34.395
50	50	0.24206	1.282	14.758	1.71	0.8	26.303	-6.055	3.517	18.792	-9.973	12.686	8.523	-19.17	13.662	8.407	-34.416
51	51	0.247	1.081	14.598	1.592	0.763	25.564	-5.921	3.461	18.413	-9.939	12.804	8.659	-19.102	13.733	8.404	-34.385
52	52	0.25194	0.876	14.427	1.464	0.713	24.799	-5.768	3.443	17.996	-9.886	12.959	8.695	-19.119	13.877	8.362	-34.423
53	53	0.25688	0.686	14.241	1.339	0.662	24.018	-5.627	3.447	17.59	-9.793	12.836	8.847	-19.154	13.783	8.262	-34.413
54	54	0.26182	0.506	14.065	1.235	0.605	23.247	-5.522	3.429	17.192	-9.652	12.973	8.904	-19.264	13.909	8.217	-34.47
55	55	0.26676	0.303	13.891	1.14	0.512	22.483	-5.434	3.368	16.802	-9.466	13.423	8.904	-19.45	14.26	8.303	-34.607
56	56	0.2717	0.089	13.731	1.056	0.405	21.758	-5.416	3.156	16.438	-9.258	14.791	8.784	-19.582	15.272	8.793	-34.823
57	57	0.27664	-0.121	13.584	0.985	0.281	21.071	-5.472	2.927	16.111	-9.035	16.199	8.803	-19.635	16.266	9.429	-35.019
58	58	0.28158	-0.3	13.451	0.908	0.173	20.407	-5.571	2.698	15.798	-8.783	17.607	8.935	-19.667	17.23	10.173	-35.213
59	59	0.28652	-0.453	13.33	0.833	0.095	19.748	-5.698	2.466	15.466	-8.464	18.738	9.119	-19.749	17.966	10.815	-35.367
60	60	0.29146	-0.576	13.223	0.764	0.059	19.1	-5.877	2.205	15.111	-8.084	19.157	9.343	-19.872	18.11	11.085	-35.399
61	61	0.2964	-0.692	13.129	0.709	0.018	18.488	-6.125	1.939	14.801	-7.708	19.7	9.475	-19.993	18.364	11.334	-35.508
62	62	0.30134	-0.802	13.052	0.651	-0.022	17.916	-6.381	1.642	14.514	-7.369	20.375	9.504	-20.078	18.709	11.556	-35.641
63	63	0.30628	-0.913	12.977	0.579	-0.043	17.36	-6.629	1.356	14.255	-7.101	20.926	9.513	-20.076	18.976	11.662	-35.741
64	64	0.31122	-1.002	12.904	0.506	-0.03	16.778	-6.839	1.123	13.962	-6.95	21.294	9.699	-19.986	19.092	11.831	-35.797
65	65	0.31616	-1.079	12.831	0.439	-0.009	16.173	-7.014	0.976	13.655	-6.822	21.436	9.988	-19.844	19.082	11.941	-35.76
66	66	0.3211	-1.151	12.758	0.378	0.013	15.556	-7.171	0.911	13.358	-6.674	21.513	10.242	-19.727	19.107	11.97	-35.722
67	67	0.32604	-1.223	12.677	0.316	0.022	14.925	-7.284	0.96	13.084	-6.543	21.293	10.426	-19.674	18.987	11.755	-35.705
68	68	0.33098	-1.286	12.593	0.252	0.039	14.285	-7.353	1.102	12.834	-6.403	20.595	10.676	-19.692	18.548	11.31	-35.65
69	69	0.33592	-1.35	12.565	0.171	0.076	13.736	-7.369	1.212	12.618	-6.285	19.833	10.939	-19.718	18.04	10.831	-35.569
70	70	0.34086	-1.408	12.506	0.084	0.118	13.165	-7.37	1.326	12.425	-6.191	19.229	11.231	-19.734	17.653	10.465	-35.525
71	71	0.3458	-1.462	12.418	-0.009	0.158	12.563	-7.366	1.467	12.21	-6.162	18.207	11.533	-19.648	16.934	9.868	-35.376
72	72	0.35074	-1.504	12.326	-0.097	0.203	11.953	-7.349	1.626	11.982	-6.159	16.983	11.866	-19.55	16.044	9.193	-35.2
73	73	0.35568	-1.545	12.234	-0.184	0.238	11.357	-7.307	1.811	11.781	-6.137	15.478	12.243	-19.508	14.934	8.395	-35.015
74	74	0.36062	-1.599	12.144	-0.265	0.251	10.783	-7.279	2.005	11.643	-6.058	13.878	12.61	-19.542	13.761	7.507	-34.868
75	75	0.36556	-1.654	12.052	-0.315	0.242	10.219	-7.299	2.111	11.54	-5.907	13.006	12.953	-19.641	13.114	6.996	-34.816
76	76	0.3705	-1.669	11.932	-0.389	0.283	9.654	-7.331	2.16	11.48	-5.731	12.341	13.3	-19.728	12.604	6.584	-34.773
77	77	0.37544	-1.666	11.799	-0.47	0.339	9.101	-7.398	2.154	11.461	-5.565	11.945	13.593	-19.78	12.274	6.252	-34.757
78	78	0.38038	-1.658	11.662	-0.543	0.405	8.552	-7.465	2.101	11.468	-5.465	11.775	13.898	-19.754	12.082	6.028	-34.731
79	79	0.38532	-1.639	11.527	-0.605	0.475	8.003	-7.518	2.057	11.491	-5.439	11.679	14.194	-19.69	11.943	5.821	-34.722
80	80	0.39026	-1.615	11.397	-0.662	0.553	7.462	-7.557	2.011	11.513	-5.441	11.648	14.456	-19.63	11.859	5.619	-34.733
81	81	0.3952	-1.584	11.268	-0.714	0.637	6.926	-7.603	1.961	11.548	-5.426	11.642	14.647	-19.602	11.816	5.362	-34.761
82	82	0.40014	-1.547	11.136	-0.76	0.717	6.391	-7.647	1.933	11.607	-5.383	11.568	14.842	-19.579	11.741	5.046	-34.76
83	83	0.40508	-1.503	11.004	-0.799	0.798	5.874	-7.674	1.919	11.718	-5.339	11.345	15.102	-19.568	11.546	4.675	-34.732
84	84	0.41002	-1.446	10.88	-0.834	0.898	5.388	-7.721	1.879	11.881	-5.296	11.108	15.404	-19.526	11.321	4.302	-34.68
85	85	0.41496	-1.381	10.762	-0.866	1.004	4.916	-7.776	1.823	12.071	-5.288	11.102	15.699	-19.447	11.265	4.032	-34.648
86	86	0.4199	-1.307	10.645	-0.898	1.111	4.436	-7.814	1.783	12.267	-5.328	11.234	15.96	-19.371	11.325	3.798	-34.669
87	87	0.42484	-1.225	10.531	-0.931	1.225	3.945	-7.828	1.746	12.453	-5.39	11.333	16.258	-19.295	11.344	3.575	-34.683
88	88	0.42978	-1.143	10.417	-0.969	1.341	3.442	-7.809	1.702	12.623	-5.457	11.436	16.554	-19.228	11.361	3.354	-34.683
89	89	0.43472	-1.057	10.299	-1.015	1.459	2.926	-7.79	1.675	12.791	-5.477	11.313	16.876	-19.187	11.212	3.024	-34.653
90	90	0.43966	-0.961	10.18	-1.07	1.602	2.451	-7.798	1.637	13.015	-5.439	11.011	17.225	-19.185	10.935	2.611	-34.625
91	91	0.4446	-0.857	10.033	-1.135	1.758	1.974	-7.835	1.572	13.273	-5.365	10.884	17.536	-19.194	10.804	2.255	-34.624
92	92	0.44954	-0.748	9.868	-1.212	1.909	1.47	-7.886	1.49	13.519	-5.301	11.015	17.744	-19.17	10.879	1.947	-34.643
93	93	0.45448	-0.635	9.71	-1.294	2.051	0.977	-7.943	1.399	13.766	-5.264	11.287	17.842	-19.127	11.071	1.615	-34.691
94	94	0.45942	-0.518	9.569	-1.384	2.187	0.499	-8.01	1.307	14.021	-5.224	11.577	17.953	-19.009	11.272	1.288	-34.681
95	95	0.46436	-0.397	9.453	-1.482	2.322	0.037	-8.062	1.206	14.268	-5.212	11.9	18.083	-18.802	11.482	0.981	-34.601
96	96	0.4693	-0.283	9.35	-1.583	2.462	-0.416	-8.089	1.078	14.506	-5.215	12.142	18.135	-18.595	11.632	0.549	-34.496
97	97	0.47424	-0.173	9.256	-1.683	2.604	-0.854	-8.122	0.931	14.755	-5.203	12.17	18.094	-18.352	11.635	-0.112	-34.315
98	98	0.47918	-0.065	9.174	-1.777	2.73	-1.264	-8.191	0.783	15.021	-5.202	12.199	17.947	-18.027	11.656	-0.888	-34.091
99	99	0.48412	0.036	9.111	-1.872	2.832	-1.643	-8.279	0.65	15.323	-5.198	12.292	17.701	-17.678	11.762	-1.742	-33.872
100	100	0.48906	0.13	9.07	-1.969	2.913	-1.992	-8.358	0.532	15.658	-5.173	12.402	17.401	-17.334	11.915	-2.665	-33.638
101	101	0.494	0.212	9.05	-2.072	2.971	-2.317	-8.42	0.398	16.008	-5.13	12.638	17.112	-16.959	12.163	-3.532	-33.353
102	102	0.49894	0.283	9.043	-2.188	3.012	-2.623	-8.462	0.261	16.366	-5.066	12.877	16.866	-16.564	12.413	-4.367	-33.019
103	103	0.50388	0.337	9.041	-2.321	3.038	-2.917	-8.47	0.127	16.727	-5.023	13.12	16.56	-16.184	12.684	-5.254	-32.702
104	104	0.50882	0.376	9.036	-2.471	3.062	-3.21	-8.451	-0.054	17.089	-5.013	13.41	16.15	-15.749	12.993	-6.235	-32.343
105	105	0.51376	0.399	9.022	-2.639	3.075	-3.512	-8.418	-0.266	17.452	-5.002	13.682	15.684	-15.294	13.291	-7.293	-31.95
106	106	0.5187	0.411	9.006	-2.831	3.056	-3.817	-8.382	-0.462	17.826	-4.941	13.976	15.174	-14.925	13.628	-8.376	-31.627
107	107	0.52364	0.414	8.993	-3.053	2.993	-4.107	-8.363	-0.623	18.233	-4.845	14.108	14.706	-14.537	13.837	-9.524	-31.289
108	108	0.52858	0.406	8.983	-3.305	2.899	-4.379	-8.338	-0.797	18.675	-4.76	14.154	14.181	-14.051	13.98	-10.811	-30.868
109	109	0.53352	0.376	8.968	-3.578	2.788	-4.635	-8.292	-1	19.146	-4.671	14.286	13.594	-13.58	14.204	-12.129	-30.454
110	110	0.53846	0.319	8.942	-3.853	2.63	-4.869	-8.269	-1.212	19.655	-4.558	14.516	12.969	-13.061	14.523	-13.452	-30
111	111	0.5434	0.235	8.907	-4.122	2.428	-5.074	-8.283	-1.441	20.191	-4.486	14.914	12.257	-12.492	14.984	-14.776	-29.578
112	112	0.54834	0.116	8.864	-4.383	2.163	-5.248	-8.335	-1.657	20.779	-4.434	15.309	11.427	-11.856	15.484	-16.24	-29.139
113	113	0.55328	-0.05	8.809	-4.635	1.851	-5.393	-8.418	-1.902	21.417	-4.425	15.72	10.483	-11.164	16.021	-17.835	-28.695
114	114	0.55822	-0.27	8.731	-4.875	1.48	-5.507	-8.515	-2.15	22.123	-4.46	16.06	9.395	-10.446	16.548	-19.627	-28.252
115	115	0.56316	-0.523	8.646	-5.098	1.039	-5.547	-8.63	-2.347	22.943	-4.479	16.304	8.413	-9.801	17.003	-21.38	-27.864
116	116	0.5681	-0.811	8.561	-5.301	0.537	-5.489	-8.788	-2.513	23.909	-4.497	16.56	7.33	-9.173	17.544	-23.257	-27.522
117	117	0.57304	-1.119	8.506	-5.487	0.015	-5.308	-8.98	-2.677	25.013	-4.544	16.642	6.225	-8.483	17.985	-25.291	-27.128
118	118	0.57798	-1.451	8.47	-5.651	-0.535	-5.02	-9.176	-2.825	26.238	-4.625	16.578	5.105	-7.778	18.343	-27.439	-26.709
119	119	0.58292	-1.788	8.427	-5.805	-1.096	-4.627	-9.375	-2.981	27.605	-4.747	16.631	3.975	-7.166	18.825	-29.537	-26.427
120	120	0.58786	-2.123	8.31	-5.943	-1.7	-4.305	-9.581	-3.077	29.009	-4.893	16.546	2.805	-6.6	19.238	-31.737	-26.201
121	121	0.5928	-2.466	8.196	-6.076	-2.323	-3.87	-9.747	-3.141	30.555	-5.118	16.471	1.503	-6.129	19.74	-34.044	-26.104
122	122	0.59774	-2.819	8.088	-6.188	-2.977	-3.329	-9.91	-3.179	32.237	-5.384	16.419	0.081	-5.697	20.347	-36.464	-26.063
123	123	0.60268	-3.181	7.982	-6.29	-3.65	-2.683	-10.077	-3.226	34.089	-5.655	16.328	-1.32	-5.387	20.948	-38.915	-26.123
124	124	0.60762	-3.569	7.871	-6.379	-4.386	-1.942	-10.205	-3.21	36.083	-5.955	16.23	-2.664	-5.219	21.574	-41.302	-26.322
125	125	0.61256	-3.981	7.752	-6.472	-5.183	-1.108	-10.302	-3.15	38.179	-6.284	16.031	-3.895	-5.132	22.118	-43.594	-26.613
126	126	0.6175	-4.429	7.604	-6.572	-6.014	-0.231	-10.38	-3.081	40.319	-6.626	15.571	-4.996	-5.1	22.429	-45.844	-26.916
127	127	0.62244	-4.89	7.442	-6.677	-6.858	0.678	-10.399	-3.009	42.484	-6.958	15.196	-5.872	-5.16	22.743	-47.815	-27.292
128	128	0.62738	-5.366	7.26	-6.785	-7.722	1.6	-10.411	-2.94	44.653	-7.262	14.92	-6.563	-5.309	23.096	-49.518	-27.771
129	129	0.63232	-5.83	7.085	-6.886	-8.564	2.552	-10.428	-2.896	46.794	-7.553	14.515	-7.026	-5.528	23.255	-51.011	-28.312
130	130	0.63726	-6.293	6.91	-6.988	-9.418	3.523	-10.443	-2.838	48.93	-7.776	13.942	-7.393	-5.888	23.253	-52.458	-28.917
131	131	0.6422	-6.726	6.761	-7.088	-10.234	4.541	-10.491	-2.826	51.095	-7.907	13.319	-7.642	-6.344	23.181	-53.841	-29.545
132	132	0.64714	-7.131	6.64	-7.19	-11	5.599	-10.571	-2.885	53.236	-7.97	12.645	-7.809	-6.846	23.03	-55.162	-30.155
133	133	0.65208	-7.493	6.553	-7.281	-11.688	6.694	-10.666	-2.974	55.339	-7.947	11.924	-7.789	-7.5	22.772	-56.298	-30.828
134	134	0.65702	-7.817	6.483	-7.371	-12.316	7.814	-10.757	-3.085	57.384	-7.866	11.375	-7.444	-8.262	22.528	-56.969	-31.625
135	135	0.66196	-8.12	6.463	-7.484	-12.886	9.032	-10.856	-3.283	59.368	-7.792	11.054	-6.864	-9.001	22.366	-57.202	-32.508
136	136	0.6669	-8.38	6.496	-7.638	-13.351	10.347	-10.932	-3.535	61.27	-7.669	10.527	-6.147	-9.726	21.974	-57.339	-33.282
137	137	0.67184	-8.606	6.602	-7.739	-13.775	11.736	-11.044	-3.8	63.051	-7.449	10.044	-5.368	-10.486	21.564	-57.284	-34.023
138	138	0.67678	-8.8	6.757	-7.802	-14.161	13.172	-11.239	-4.102	64.744	-7.2	9.471	-4.656	-11.28	21.11	-57.254	-34.766
139	139	0.68172	-8.977	6.973	-7.819	-14.514	14.667	-11.448	-4.415	66.329	-7.005	8.933	-4.087	-11.912	20.728	-57.258	-35.365
140	140	0.68666	-9.139	7.259	-7.804	-14.834	16.235	-11.608	-4.674	67.809	-6.857	8.622	-3.644	-12.527	20.563	-57.133	-35.997
141	141	0.6916	-9.295	7.623	-7.736	-15.132	17.878	-11.781	-4.905	69.212	-6.703	8.341	-3.176	-13.112	20.419	-56.89	-36.588
142	142	0.69654	-9.435	8.05	-7.598	-15.411	19.569	-11.983	-5.125	70.509	-6.572	7.989	-2.706	-13.611	20.193	-56.597	-37.09
143	143	0.70148	-9.538	8.521	-7.389	-15.656	21.259	-12.218	-5.326	71.708	-6.452	7.664	-2.296	-13.985	19.993	-56.291	-37.45
144	144	0.70642	-9.59	9.024	-7.114	-15.852	22.92	-12.474	-5.5	72.763	-6.351	7.265	-2.027	-14.221	19.754	-56.084	-37.627
145	145	0.71136	-9.585	9.496	-6.794	-16.009	24.478	-12.76	-5.637	73.689	-6.239	6.89	-1.797	-14.321	19.533	-55.836	-37.645
146	146	0.7163	-9.51	9.848	-6.463	-16.158	25.892	-13.048	-5.71	74.517	-6.047	6.447	-1.596	-14.367	19.265	-55.572	-37.535
147	147	0.72124	-9.376	10.155	-6.112	-16.257	27.204	-13.317	-5.739	75.213	-5.886	6.598	-1.3	-14.407	19.375	-54.745	-37.582
148	148	0.72618	-9.163	10.432	-5.745	-16.278	28.418	-13.59	-5.727	75.783	-5.784	6.837	-1.025	-14.336	19.534	-53.812	-37.573
149	149	0.73112	-8.89	10.666	-5.367	-16.233	29.524	-13.816	-5.628	76.234	-5.707	7.018	-0.795	-14.123	19.644	-52.911	-37.388
150	150	0.73606	-8.583	10.863	-4.986	-16.149	30.547	-13.982	-5.436	76.56	-5.632	6.994	-0.689	-13.774	19.629	-52.197	-36.975
151	151	0.741	-8.271	11.019	-4.608	-16.051	31.496	-14.132	-5.221	76.778	-5.547	6.945	-0.656	-13.342	19.603	-51.509	-36.44
152	152	0.74594	-7.971	11.139	-4.227	-15.965	32.372	-14.232	-4.966	76.907	-5.427	6.955	-0.599	-12.882	19.586	-50.729	-35.848
153	153	0.75088	-7.68	11.227	-3.854	-15.877	33.179	-14.232	-4.643	76.939	-5.297	7.279	-0.535	-12.491	19.774	-49.702	-35.358
154	154	0.75582	-7.392	11.293	-3.498	-15.774	33.938	-14.129	-4.226	76.875	-5.135	7.725	-0.45	-12.204	20.033	-48.522	-34.95
155	155	0.76076	-7.109	11.341	-3.166	-15.648	34.667	-13.952	-3.74	76.719	-4.966	8.082	-0.475	-11.97	20.26	-47.43	-34.53
156	156	0.7657	-6.832	11.38	-2.849	-15.503	35.38	-13.715	-3.197	76.494	-4.799	8.303	-0.512	-11.789	20.375	-46.383	-34.112
157	157	0.77064	-6.564	11.419	-2.546	-15.342	36.085	-13.406	-2.617	76.214	-4.615	8.628	-0.542	-11.724	20.546	-45.229	-33.784
158	158	0.77558	-6.308	11.458	-2.255	-15.177	36.787	-13.04	-1.993	75.86	-4.382	8.791	-0.552	-11.738	20.563	-44.096	-33.439
159	159	0.78052	-6.053	11.514	-1.974	-14.983	37.484	-12.617	-1.327	75.395	-4.181	8.735	-0.559	-11.742	20.371	-43.013	-33.042
160	160	0.78546	-5.804	11.588	-1.702	-14.773	38.174	-12.104	-0.606	74.798	-4.032	8.718	-0.622	-11.751	20.185	-41.871	-32.666
161	161	0.7904	-5.574	11.682	-1.438	-14.569	38.867	-11.509	0.147	74.137	-3.861	8.881	-0.687	-11.818	20.112	-40.603	-32.323
162	162	0.79534	-5.37	11.791	-1.182	-14.382	39.569	-10.854	0.925	73.432	-3.655	9.079	-0.801	-11.953	20.071	-39.343	-31.978
163	163	0.80028	-5.184	11.905	-0.941	-14.189	40.262	-10.154	1.706	72.676	-3.49	9.211	-0.97	-12.048	19.981	-38.165	-31.568
164	164	0.80522	-5.012	12.066	-0.719	-13.978	40.997	-9.422	2.468	71.859	-3.39	9.228	-1.2	-12.094	19.789	-37.081	-31.102
165	165	0.81016	-4.863	12.225	-0.517	-13.756	41.73	-8.651	3.186	70.962	-3.401	9.467	-1.474	-12.13	19.745	-35.861	-30.726
166	166	0.8151	-4.752	12.368	-0.333	-13.551	42.439	-7.82	3.854	69.965	-3.5	10.144	-1.798	-12.136	20.018	-34.397	-30.444
167	167	0.82004	-4.664	12.512	-0.16	-13.351	43.121	-6.981	4.456	68.861	-3.616	11.099	-2.185	-12.168	20.492	-32.795	-30.215
168	168	0.82498	-4.584	12.643	-0.005	-13.128	43.762	-6.174	4.972	67.668	-3.767	12.09	-2.547	-12.217	20.959	-31.109	-30.019
169	169	0.82992	-4.503	12.759	0.139	-12.883	44.352	-5.403	5.412	66.39	-4.035	13.005	-2.742	-12.225	21.282	-29.255	-29.881
170	170	0.83486	-4.428	12.869	0.281	-12.648	44.901	-4.647	5.818	65.043	-4.397	13.864	-2.689	-12.265	21.472	-27.136	-29.872
171	171	0.8398	-4.364	12.972	0.412	-12.413	45.411	-3.947	6.157	63.626	-4.793	14.528	-2.43	-12.367	21.436	-24.858	-29.942
172	172	0.84474	-4.297	13.067	0.521	-12.141	45.874	-3.34	6.379	62.113	-5.234	14.943	-2.093	-12.49	21.151	-22.568	-30.028
173	173	0.84968	-4.213	13.148	0.618	-11.842	46.275	-2.821	6.503	60.489	-5.743	15.286	-1.729	-12.649	20.774	-20.203	-30.197
174	174	0.85462	-4.115	13.219	0.729	-11.552	46.614	-2.4	6.534	58.769	-6.305	15.859	-1.297	-12.931	20.531	-17.549	-30.6
175	175	0.85956	-4.011	13.281	0.862	-11.285	46.897	-2.083	6.47	56.965	-6.915	16.581	-0.819	-13.29	20.366	-14.68	-31.176
176	176	0.8645	-3.898	13.327	0.997	-11.017	47.116	-1.878	6.313	55.084	-7.521	16.998	-0.321	-13.605	19.939	-11.922	-31.663
177	177	0.86944	-3.772	13.36	1.112	-10.721	47.273	-1.8	6.055	53.131	-8.094	17.041	0.182	-13.865	19.215	-9.342	-32.03
178	178	0.87438	-3.639	13.388	1.214	-10.415	47.375	-1.836	5.713	51.113	-8.69	17.04	0.652	-14.104	18.472	-6.779	-32.442
179	179	0.87932	-3.517	13.426	1.325	-10.142	47.436	-1.969	5.313	49.043	-9.309	17.141	1.188	-14.38	17.787	-4.05	-32.999
180	180	0.88426	-3.413	13.473	1.455	-9.911	47.454	-2.202	4.871	46.922	-9.888	16.888	2.075	-14.599	16.724	-1.185	-33.465
181	181	0.8892	-3.316	13.52	1.587	-9.689	47.419	-2.548	4.368	44.732	-10.398	16.128	3.333	-14.687	15.159	1.726	-33.714
182	182	0.89414	-3.222	13.569	1.712	-9.468	47.335	-2.983	3.814	42.458	-10.868	15.521	4.435	-14.726	13.766	4.603	-33.962
183	183	0.89908	-3.138	13.621	1.849	-9.281	47.204	-3.486	3.255	40.109	-11.321	15.588	4.75	-14.704	13.176	7.149	-34.324
184	184	0.90402	-3.066	13.682	2.012	-9.141	47.032	-4.082	2.694	37.704	-11.74	16.142	4.44	-14.57	13.202	9.392	-34.725
185	185	0.90896	-3.002	13.746	2.19	-9.021	46.808	-4.74	2.154	35.258	-12.078	16.758	3.948	-14.329	13.391	11.476	-35.038
186	186	0.9139	-2.94	13.807	2.368	-8.906	46.535	-5.43	1.671	32.791	-12.336	17.483	3.292	-14.103	13.774	13.461	-35.38
187	187	0.91884	-2.899	13.872	2.563	-8.846	46.239	-6.136	1.264	30.355	-12.537	18.422	2.763	-13.897	14.325	15.661	-35.783
188	188	0.92378	-2.871	13.94	2.783	-8.843	45.928	-6.866	0.946	27.992	-12.685	19.603	2.335	-13.765	15.073	18.048	-36.306
189	189	0.92872	-2.858	14.001	3.01	-8.87	45.596	-7.599	0.704	25.718	-12.755	20.22	2.255	-13.491	15.326	20.275	-36.538
190	190	0.93366	-2.849	14.048	3.233	-8.899	45.233	-8.286	0.544	23.547	-12.788	20.618	2.041	-13.115	15.528	22.09	-36.595
191	191	0.9386	-2.847	14.085	3.457	-8.942	44.874	-8.909	0.464	21.529	-12.842	20.909	1.696	-12.67	15.758	23.566	-36.574
192	192	0.94354	-2.85	14.125	3.688	-8.998	44.567	-9.502	0.425	19.732	-12.937	21.304	1.411	-12.261	16.073	25.015	-36.639
193	193	0.94848	-2.862	14.143	3.917	-9.07	44.266	-10.042	0.435	18.142	-13.103	21.655	1.23	-11.756	16.368	26.345	-36.641
194	194	0.95342	-2.885	14.173	4.135	-9.127	44.012	-10.498	0.465	16.742	-13.331	22.063	1.053	-11.259	16.739	27.562	-36.672
195	195	0.95836	-2.92	14.203	4.353	-9.186	43.787	-10.899	0.504	15.542	-13.547	22.406	0.827	-10.799	17.109	28.525	-36.695
196	196	0.9633	-2.96	14.225	4.559	-9.24	43.578	-11.255	0.569	14.534	-13.805	22.729	0.482	-10.411	17.536	29.241	-36.83
197	197	0.96824	-3.004	14.229	4.739	-9.269	43.38	-11.545	0.668	13.738	-14.131	22.954	0.115	-10.075	17.943	29.734	-37.055
198	198	0.97318	-3.054	14.225	4.885	-9.259	43.213	-11.812	0.76	13.178	-14.433	23.106	-0.307	-9.831	18.353	29.965	-37.366
199	199	0.97812	-3.112	14.225	5.018	-9.233	43.079	-12.058	0.832	12.842	-14.751	23.252	-0.746	-9.591	18.798	29.995	-37.706
200	200	0.98306	-3.159	14.23	5.134	-9.171	42.966	-12.247	0.904	12.711	-15.098	23.288	-0.996	-9.325	19.132	29.921	-37.97
201	201	0.988	-3.194	14.243	5.22	-9.074	42.89	-12.418	0.959	12.795	-15.376	23.301	-1.09	-8.983	19.451	29.733	-38.071
