# Supplementary material for: Gait phenotypes in paediatric hereditary spastic paraplegia revealed by dynamic time warping analysis and random forests
Source: PLoS One. 2018 Mar 8;13(3):e0192345. doi: 10.1371/journal.pone.0192345 (PMC5843164; doi:10.1371/journal.pone.0192345)
Supplement: S1 Data — (ZIP) [file pone.0192345.s008.zip › HSP/Right.SR.HSP1.4.csv]

	Epoch	Time	Pelvic.obliquity	Pelvic.tilt	Pelvic rotation	Hip.abd.add	Hip.flexion	Hip.rotation	Knee.abd.add	Knee.flexion	Knee.rotation	Ankle.abd.add	Ankle.flexion	Ankle.rotation	Forefoot.abd.add	Forefoot.flexion	Forefoot.rotation
1	1	0	-1.912	17.616	3.931	-6.734	47.657	-11.987	1.689	18.275	-15.185	21.088	-2.507	-8.077	20.937	22.82	-36.861
2	2	0.005	-1.921	17.726	4.066	-6.629	47.59	-11.731	1.66	18.746	-15.572	21.821	-2.923	-7.723	21.94	22.147	-36.694
3	3	0.01	-1.953	17.861	4.214	-6.567	47.538	-11.486	1.609	19.273	-15.799	22.871	-3.607	-7.465	23.291	21.352	-36.571
4	4	0.015	-1.998	17.995	4.368	-6.528	47.469	-11.265	1.566	19.775	-15.803	24.271	-4.627	-7.498	25.033	20.525	-36.666
5	5	0.02	-2.042	18.124	4.509	-6.48	47.374	-11.06	1.538	20.131	-15.619	25.648	-5.684	-7.706	26.737	19.771	-36.78
6	6	0.025	-2.072	18.224	4.619	-6.4	47.262	-10.845	1.541	20.298	-15.267	25.967	-6.434	-8.054	27.435	18.758	-36.54
7	7	0.03	-2.079	18.293	4.702	-6.296	47.176	-10.591	1.584	20.399	-14.735	24.555	-6.698	-8.567	26.515	17.125	-35.715
8	8	0.035	-2.069	18.326	4.758	-6.169	47.174	-10.303	1.583	20.699	-13.985	22.588	-6.641	-9.492	24.898	15.422	-34.933
9	9	0.04	-2.04	18.331	4.788	-6.029	47.255	-9.927	1.555	21.335	-13.052	20.948	-6.25	-10.921	23.309	14.113	-34.538
10	10	0.045	-2.005	18.318	4.787	-5.867	47.406	-9.414	1.518	22.313	-11.981	19.68	-5.296	-12.698	21.788	13.353	-34.374
11	11	0.05	-1.959	18.285	4.765	-5.684	47.564	-8.751	1.518	23.489	-10.846	18.583	-4.044	-14.569	20.353	12.801	-34.167
12	12	0.055	-1.903	18.23	4.726	-5.487	47.7	-7.932	1.602	24.758	-9.809	17.957	-2.956	-16.368	19.436	12.282	-33.957
13	13	0.06	-1.765	18.194	4.679	-5.231	47.827	-7.026	1.816	26.01	-8.901	17.72	-2.326	-18.192	19.041	11.572	-33.862
14	14	0.065	-1.639	18.147	4.563	-4.923	47.897	-5.915	2.147	27.154	-8.183	17.538	-1.906	-19.923	18.786	10.749	-33.746
15	15	0.07	-1.493	18.11	4.4	-4.556	47.913	-4.683	2.565	28.141	-7.679	17.091	-1.42	-21.451	18.334	9.908	-33.513
16	16	0.075	-1.323	18.075	4.225	-4.165	47.855	-3.439	3.056	28.968	-7.391	16.562	-0.697	-22.823	17.806	9.362	-33.341
17	17	0.08	-1.131	18.037	4.049	-3.767	47.718	-2.256	3.573	29.638	-7.3	16.195	0.191	-24.022	17.415	9.181	-33.297
18	18	0.085	-0.935	17.978	3.898	-3.389	47.463	-1.159	4.097	30.099	-7.403	15.723	1.175	-24.993	16.953	9.162	-33.28
19	19	0.09	-0.743	17.892	3.776	-3.031	47.059	-0.16	4.577	30.282	-7.761	15.132	2	-25.58	16.421	9.057	-33.178
20	20	0.095	-0.568	17.78	3.679	-2.706	46.527	0.68	5.017	30.231	-8.278	14.201	2.539	-25.823	15.676	8.602	-32.967
21	21	0.1	-0.405	17.635	3.586	-2.398	45.891	1.307	5.371	30.031	-8.875	13.202	2.897	-25.763	14.912	8.015	-32.713
22	22	0.105	-0.253	17.454	3.506	-2.104	45.185	1.672	5.568	29.761	-9.505	12.503	3.133	-25.441	14.377	7.531	-32.491
23	23	0.11	-0.117	17.252	3.454	-1.853	44.437	1.785	5.644	29.472	-10.092	11.929	3.468	-24.957	13.916	7.24	-32.311
24	24	0.115	-0.017	17.038	3.451	-1.673	43.684	1.633	5.58	29.2	-10.664	11.687	3.763	-24.298	13.692	7.112	-32.21
25	25	0.12	0.059	16.825	3.487	-1.544	42.952	1.218	5.418	28.973	-11.195	11.396	4.106	-23.478	13.414	7.006	-32.134
26	26	0.125	0.124	16.598	3.551	-1.456	42.217	0.594	5.169	28.769	-11.657	11.299	4.351	-22.572	13.287	6.915	-32.105
27	27	0.13	0.199	16.36	3.627	-1.369	41.473	-0.177	4.866	28.563	-12.029	11.018	4.611	-21.602	12.998	6.739	-32.016
28	28	0.135	0.269	16.131	3.723	-1.307	40.714	-0.996	4.581	28.315	-12.335	10.606	4.904	-20.665	12.605	6.544	-31.922
29	29	0.14	0.342	15.909	3.839	-1.257	39.951	-1.853	4.276	28.041	-12.555	10.389	5.173	-19.76	12.364	6.44	-31.821
30	30	0.145	0.411	15.709	3.964	-1.231	39.198	-2.719	3.994	27.749	-12.65	10.21	5.422	-18.942	12.168	6.338	-31.702
31	31	0.15	0.472	15.531	4.098	-1.222	38.471	-3.557	3.738	27.461	-12.645	10.187	5.578	-18.245	12.126	6.228	-31.601
32	32	0.155	0.522	15.389	4.25	-1.242	37.79	-4.329	3.535	27.188	-12.517	10.16	5.777	-17.708	12.093	6.149	-31.483
33	33	0.16	0.572	15.278	4.416	-1.283	37.148	-5.028	3.415	26.922	-12.26	9.918	6.064	-17.373	11.899	6.045	-31.36
34	34	0.165	0.631	15.206	4.562	-1.295	36.559	-5.632	3.335	26.669	-11.951	9.383	6.516	-17.157	11.435	5.946	-31.208
35	35	0.17	0.702	15.169	4.671	-1.271	36.012	-6.107	3.318	26.426	-11.59	8.751	6.946	-17.096	10.922	5.774	-31.062
36	36	0.175	0.78	15.174	4.751	-1.221	35.522	-6.468	3.314	26.212	-11.171	8.339	7.291	-17.18	10.61	5.619	-30.937
37	37	0.18	0.877	15.209	4.815	-1.13	35.069	-6.723	3.331	26.004	-10.787	8.08	7.514	-17.35	10.457	5.423	-30.848
38	38	0.185	1.008	15.262	4.856	-0.994	34.632	-6.876	3.396	25.777	-10.462	7.838	7.755	-17.563	10.324	5.264	-30.772
39	39	0.19	1.161	15.319	4.865	-0.795	34.201	-6.975	3.415	25.542	-10.133	7.689	7.995	-17.812	10.241	5.153	-30.688
40	40	0.195	1.312	15.376	4.839	-0.569	33.775	-6.994	3.437	25.314	-9.889	7.579	8.295	-18.035	10.166	5.116	-30.618
41	41	0.2	1.426	15.42	4.78	-0.346	33.331	-6.901	3.479	25.094	-9.73	7.413	8.636	-18.262	10.032	5.078	-30.576
42	42	0.205	1.495	15.448	4.699	-0.14	32.857	-6.718	3.516	24.862	-9.612	7.341	8.93	-18.488	9.975	5.038	-30.534
43	43	0.21	1.533	15.441	4.613	0.081	32.329	-6.46	3.538	24.573	-9.652	7.203	9.232	-18.609	9.843	5.004	-30.475
44	44	0.215	1.541	15.397	4.525	0.282	31.748	-6.144	3.566	24.231	-9.837	7.117	9.449	-18.601	9.751	4.942	-30.393
45	45	0.22	1.519	15.32	4.426	0.458	31.122	-5.809	3.594	23.884	-10.031	7.006	9.702	-18.603	9.625	4.905	-30.338
46	46	0.225	1.457	15.214	4.324	0.6	30.462	-5.476	3.595	23.544	-10.2	6.98	9.868	-18.638	9.573	4.819	-30.315
47	47	0.23	1.376	15.089	4.233	0.715	29.765	-5.124	3.62	23.183	-10.427	6.851	10.072	-18.622	9.433	4.723	-30.278
48	48	0.235	1.286	14.936	4.167	0.808	29.023	-4.798	3.647	22.806	-10.677	6.655	10.213	-18.557	9.248	4.528	-30.216
49	49	0.24	1.186	14.753	4.112	0.889	28.243	-4.519	3.623	22.421	-10.906	6.666	10.405	-18.516	9.197	4.495	-30.208
50	50	0.245	1.062	14.558	4.069	0.925	27.445	-4.255	3.606	22.034	-11.146	6.824	10.625	-18.477	9.259	4.566	-30.243
51	51	0.25	0.915	14.367	4.048	0.909	26.642	-4.014	3.608	21.642	-11.319	7.09	10.833	-18.514	9.432	4.688	-30.317
52	52	0.255	0.759	14.182	4.056	0.86	25.836	-3.814	3.619	21.243	-11.43	7.505	10.91	-18.693	9.767	4.77	-30.505
53	53	0.26	0.609	13.999	4.077	0.799	25.03	-3.684	3.621	20.852	-11.493	7.937	10.917	-18.909	10.128	4.794	-30.732
54	54	0.265	0.462	13.823	4.113	0.726	24.252	-3.669	3.607	20.517	-11.432	8.244	10.996	-19.183	10.382	4.8	-30.985
55	55	0.27	0.322	13.666	4.16	0.649	23.511	-3.743	3.575	20.22	-11.249	8.582	11.054	-19.568	10.676	4.8	-31.302
56	56	0.275	0.178	13.558	4.218	0.568	22.828	-3.859	3.503	19.929	-11.016	9.017	11.27	-19.945	11.004	5.011	-31.601
57	57	0.28	0.039	13.469	4.282	0.477	22.178	-4.009	3.431	19.636	-10.795	9.384	11.505	-20.222	11.266	5.214	-31.832
58	58	0.285	-0.101	13.401	4.353	0.369	21.565	-4.245	3.339	19.366	-10.497	9.693	11.789	-20.475	11.463	5.434	-32.034
59	59	0.29	-0.225	13.347	4.427	0.273	20.972	-4.541	3.243	19.112	-10.136	10.077	11.975	-20.774	11.751	5.595	-32.276
60	60	0.295	-0.336	13.296	4.502	0.18	20.374	-4.847	3.166	18.848	-9.795	10.449	12.172	-21.035	12.03	5.763	-32.507
61	61	0.3	-0.438	13.253	4.571	0.099	19.778	-5.157	3.1	18.579	-9.469	10.729	12.409	-21.287	12.229	5.923	-32.743
62	62	0.305	-0.544	13.225	4.647	0.005	19.188	-5.51	3.041	18.295	-9.128	10.779	12.62	-21.446	12.25	5.926	-32.882
63	63	0.31	-0.647	13.215	4.719	-0.094	18.608	-5.903	2.984	17.993	-8.77	10.498	12.853	-21.382	12.004	5.751	-32.784
64	64	0.315	-0.74	13.215	4.774	-0.189	18.025	-6.281	2.954	17.663	-8.415	9.805	13.139	-21.178	11.421	5.397	-32.51
65	65	0.32	-0.817	13.224	4.81	-0.262	17.439	-6.611	2.927	17.301	-8.106	9.553	13.499	-21.172	11.162	5.407	-32.499
66	66	0.325	-0.881	13.239	4.83	-0.307	16.845	-6.883	2.895	16.897	-7.901	9.55	13.806	-21.151	11.088	5.526	-32.545
67	67	0.33	-0.934	13.246	4.842	-0.338	16.235	-7.153	2.86	16.476	-7.741	9.333	14.061	-20.957	10.841	5.465	-32.437
68	68	0.335	-0.983	13.239	4.841	-0.355	15.596	-7.44	2.806	16.032	-7.559	8.847	14.293	-20.56	10.37	5.215	-32.096
69	69	0.34	-1.024	13.227	4.843	-0.367	14.937	-7.722	2.763	15.57	-7.389	8.999	14.391	-20.399	10.444	5.213	-32.055
70	70	0.345	-1.063	13.214	4.855	-0.395	14.26	-7.987	2.748	15.078	-7.24	9.425	14.425	-20.34	10.752	5.325	-32.144
71	71	0.35	-1.092	13.205	4.867	-0.409	13.588	-8.227	2.739	14.585	-7.088	9.768	14.478	-20.305	10.99	5.411	-32.218
72	72	0.355	-1.122	13.187	4.859	-0.42	12.896	-8.43	2.752	14.078	-6.96	9.462	14.784	-20.082	10.655	5.372	-32.056
73	73	0.36	-1.151	13.162	4.835	-0.418	12.182	-8.595	2.766	13.54	-6.885	9.491	14.892	-19.923	10.621	5.344	-32.012
74	74	0.365	-1.188	13.14	4.839	-0.443	11.445	-8.745	2.804	12.962	-6.84	10.015	14.832	-19.946	11.024	5.46	-32.193
75	75	0.37	-1.196	13.113	4.831	-0.42	10.7	-8.856	2.837	12.363	-6.825	10.933	14.588	-20.117	11.78	5.649	-32.559
76	76	0.375	-1.19	13.093	4.82	-0.382	9.982	-8.981	2.858	11.804	-6.808	11.273	14.598	-20.004	12.014	5.706	-32.588
77	77	0.38	-1.179	13.081	4.811	-0.35	9.308	-9.11	2.889	11.323	-6.763	11.388	14.76	-19.84	12.049	5.737	-32.524
78	78	0.385	-1.167	13.073	4.811	-0.326	8.664	-9.205	2.948	10.889	-6.757	11.554	14.951	-19.78	12.124	5.823	-32.573
79	79	0.39	-1.148	13.075	4.818	-0.303	8.06	-9.287	3.034	10.507	-6.737	11.766	15.067	-19.879	12.27	5.866	-32.762
80	80	0.395	-1.108	13.09	4.828	-0.258	7.51	-9.349	3.104	10.19	-6.717	11.711	15.132	-19.855	12.215	5.658	-32.765
81	81	0.4	-1.059	13.115	4.85	-0.204	7.019	-9.402	3.157	9.972	-6.714	11.605	15.259	-19.803	12.103	5.422	-32.724
82	82	0.405	-0.994	13.151	4.871	-0.139	6.607	-9.436	3.224	9.886	-6.725	11.338	15.545	-19.76	11.844	5.19	-32.679
83	83	0.41	-0.922	13.191	4.897	-0.058	6.256	-9.451	3.234	9.896	-6.766	11.364	15.776	-19.72	11.806	5.017	-32.656
84	84	0.415	-0.84	13.236	4.925	0.041	5.957	-9.457	3.209	9.979	-6.791	11.472	15.968	-19.727	11.831	4.822	-32.653
85	85	0.42	-0.744	13.29	4.956	0.149	5.701	-9.469	3.194	10.122	-6.815	11.446	16.154	-19.738	11.759	4.524	-32.644
86	86	0.425	-0.637	13.356	4.983	0.258	5.494	-9.494	3.181	10.323	-6.827	11.381	16.43	-19.749	11.637	4.272	-32.636
87	87	0.43	-0.527	13.431	5	0.368	5.324	-9.49	3.175	10.6	-6.828	11.205	16.782	-19.781	11.421	3.987	-32.613
88	88	0.435	-0.406	13.514	5.005	0.486	5.192	-9.48	3.162	10.938	-6.805	10.995	17.15	-19.845	11.177	3.673	-32.6
89	89	0.44	-0.294	13.589	4.998	0.599	5.068	-9.511	3.128	11.309	-6.746	10.929	17.427	-19.913	11.062	3.333	-32.616
90	90	0.445	-0.18	13.662	4.972	0.73	4.945	-9.527	3.043	11.644	-6.748	11.122	17.546	-19.923	11.146	3.009	-32.644
91	91	0.45	-0.083	13.72	4.933	0.832	4.79	-9.553	2.983	11.95	-6.783	11.335	17.627	-19.838	11.251	2.669	-32.639
92	92	0.455	0.005	13.772	4.882	0.924	4.635	-9.615	2.92	12.283	-6.759	11.373	17.792	-19.771	11.202	2.299	-32.629
93	93	0.46	0.079	13.818	4.814	1.01	4.495	-9.723	2.812	12.658	-6.659	11.397	18.019	-19.725	11.113	1.963	-32.612
94	94	0.465	0.131	13.85	4.741	1.049	4.357	-9.882	2.735	13.088	-6.502	11.318	18.186	-19.65	10.979	1.483	-32.571
95	95	0.47	0.165	13.869	4.663	1.064	4.199	-10.044	2.663	13.494	-6.383	11.204	18.201	-19.476	10.836	0.841	-32.47
96	96	0.475	0.172	13.871	4.592	1.024	4.007	-10.243	2.608	13.905	-6.216	11.225	18.19	-19.302	10.818	0.235	-32.374
97	97	0.48	0.159	13.865	4.514	0.955	3.804	-10.476	2.547	14.318	-6.024	11.306	18.204	-19.142	10.835	-0.311	-32.314
98	98	0.485	0.12	13.847	4.433	0.868	3.59	-10.724	2.457	14.745	-5.846	11.38	18.199	-18.937	10.832	-0.899	-32.232
99	99	0.49	0.061	13.82	4.345	0.766	3.37	-10.978	2.325	15.19	-5.668	11.639	18.065	-18.691	10.991	-1.539	-32.126
100	100	0.495	-0.008	13.795	4.254	0.646	3.14	-11.227	2.199	15.629	-5.461	11.925	17.833	-18.427	11.211	-2.27	-31.979
101	101	0.5	-0.092	13.772	4.159	0.502	2.904	-11.453	2.106	16.066	-5.229	11.994	17.645	-18.187	11.274	-3.077	-31.807
102	102	0.505	-0.184	13.754	4.06	0.363	2.668	-11.633	1.98	16.479	-4.999	11.996	17.517	-17.981	11.253	-3.851	-31.61
103	103	0.51	-0.282	13.745	3.953	0.214	2.452	-11.775	1.844	16.919	-4.811	12.059	17.413	-17.751	11.264	-4.593	-31.402
104	104	0.515	-0.37	13.761	3.823	0.066	2.275	-11.868	1.708	17.378	-4.683	12.264	17.174	-17.461	11.414	-5.406	-31.179
105	105	0.52	-0.438	13.806	3.665	-0.048	2.151	-11.901	1.544	17.861	-4.587	12.602	16.788	-17.182	11.7	-6.303	-30.97
106	106	0.525	-0.494	13.868	3.485	-0.142	2.066	-11.891	1.361	18.371	-4.48	12.923	16.319	-16.874	12.001	-7.315	-30.695
107	107	0.53	-0.531	13.95	3.276	-0.192	2.026	-11.821	1.132	18.91	-4.408	13.312	15.899	-16.574	12.332	-8.263	-30.423
108	108	0.535	-0.558	14.05	3.042	-0.221	2.018	-11.699	0.886	19.461	-4.358	13.704	15.493	-16.299	12.654	-9.2	-30.165
109	109	0.54	-0.564	14.178	2.788	-0.225	2.06	-11.562	0.616	20.026	-4.324	14.158	15.087	-16.003	13.015	-10.111	-29.904
110	110	0.545	-0.565	14.315	2.538	-0.237	2.136	-11.447	0.353	20.633	-4.255	14.383	14.53	-15.607	13.242	-11.324	-29.505
111	111	0.55	-0.572	14.443	2.287	-0.261	2.224	-11.313	0.083	21.268	-4.197	14.61	13.908	-15.202	13.477	-12.616	-29.091
112	112	0.555	-0.611	14.542	2.04	-0.319	2.285	-11.153	-0.197	21.888	-4.183	15.052	13.202	-14.808	13.891	-13.867	-28.724
113	113	0.56	-0.686	14.621	1.806	-0.433	2.342	-10.997	-0.441	22.537	-4.207	15.395	12.53	-14.38	14.222	-15.146	-28.354
114	114	0.565	-0.786	14.686	1.575	-0.589	2.415	-10.845	-0.653	23.235	-4.253	15.564	11.779	-13.868	14.446	-16.616	-27.917
115	115	0.57	-0.911	14.738	1.35	-0.775	2.527	-10.703	-0.858	24.023	-4.297	15.537	11.007	-13.37	14.521	-18.232	-27.477
116	116	0.575	-1.061	14.773	1.123	-0.995	2.669	-10.548	-1.045	24.884	-4.364	15.407	10.224	-12.87	14.522	-19.929	-27.042
117	117	0.58	-1.237	14.795	0.915	-1.258	2.842	-10.415	-1.218	25.81	-4.473	15.36	9.387	-12.389	14.608	-21.639	-26.69
118	118	0.585	-1.437	14.8	0.726	-1.551	3.051	-10.327	-1.406	26.801	-4.627	15.348	8.471	-11.862	14.739	-23.418	-26.367
119	119	0.59	-1.655	14.779	0.548	-1.865	3.29	-10.243	-1.603	27.85	-4.848	15.317	7.524	-11.246	14.862	-25.249	-26.01
120	120	0.595	-1.905	14.727	0.385	-2.238	3.554	-10.152	-1.745	28.996	-5.062	15.223	6.626	-10.696	14.958	-27.076	-25.705
121	121	0.6	-2.178	14.652	0.22	-2.648	3.859	-10.07	-1.865	30.261	-5.277	15.066	5.704	-10.227	15.039	-28.978	-25.498
122	122	0.605	-2.482	14.553	0.067	-3.118	4.204	-10.012	-1.945	31.631	-5.517	14.873	4.721	-9.776	15.143	-30.97	-25.359
123	123	0.61	-2.807	14.431	-0.083	-3.641	4.603	-9.969	-1.987	33.128	-5.779	14.655	3.67	-9.314	15.292	-33.07	-25.256
124	124	0.615	-3.157	14.284	-0.23	-4.205	5.049	-9.955	-2.029	34.725	-6.031	14.549	2.609	-8.992	15.57	-35.115	-25.327
125	125	0.62	-3.524	14.109	-0.386	-4.808	5.533	-9.946	-2.076	36.403	-6.3	14.635	1.424	-8.75	16.068	-37.181	-25.539
126	126	0.625	-3.915	13.906	-0.553	-5.453	6.041	-9.953	-2.123	38.119	-6.596	14.672	0.161	-8.472	16.582	-39.319	-25.767
127	127	0.63	-4.326	13.678	-0.725	-6.134	6.583	-9.965	-2.159	39.88	-6.897	14.563	-1.048	-8.255	16.993	-41.432	-26.059
128	128	0.635	-4.756	13.422	-0.902	-6.858	7.155	-9.971	-2.162	41.691	-7.173	14.277	-1.891	-8.166	17.186	-43.232	-26.46
129	129	0.64	-5.129	13.11	-1.03	-7.543	7.686	-10.06	-2.17	43.508	-7.441	13.806	-2.541	-8.106	17.196	-44.905	-26.883
130	130	0.645	-5.437	12.751	-1.166	-8.158	8.186	-10.174	-2.181	45.314	-7.678	13.323	-3.15	-8.189	17.217	-46.494	-27.429
131	131	0.65	-5.728	12.394	-1.323	-8.751	8.715	-10.286	-2.216	47.123	-7.905	12.874	-4.061	-8.277	17.398	-48.343	-27.952
132	132	0.655	-6.027	12.055	-1.501	-9.336	9.291	-10.361	-2.277	48.95	-8.135	12.435	-4.98	-8.422	17.603	-50.194	-28.498
133	133	0.66	-6.333	11.746	-1.679	-9.908	9.931	-10.421	-2.383	50.83	-8.335	11.956	-5.802	-8.646	17.746	-52.009	-29.046
134	134	0.665	-6.644	11.482	-1.836	-10.483	10.635	-10.517	-2.533	52.736	-8.46	11.342	-6.356	-8.996	17.685	-53.647	-29.637
135	135	0.67	-6.946	11.27	-1.969	-11.062	11.408	-10.629	-2.684	54.644	-8.536	10.563	-6.666	-9.365	17.423	-55.141	-30.181
136	136	0.675	-7.23	11.112	-2.085	-11.608	12.246	-10.749	-2.86	56.515	-8.562	9.782	-6.752	-9.781	17.082	-56.395	-30.718
137	137	0.68	-7.499	11.011	-2.178	-12.12	13.16	-10.871	-3.068	58.346	-8.523	9.158	-6.621	-10.243	16.782	-57.327	-31.251
138	138	0.685	-7.724	10.972	-2.273	-12.567	14.181	-11.016	-3.33	60.152	-8.396	8.715	-6.34	-10.742	16.578	-57.976	-31.769
139	139	0.69	-7.911	10.986	-2.373	-12.957	15.299	-11.161	-3.612	61.899	-8.205	8.321	-5.963	-11.248	16.383	-58.421	-32.239
140	140	0.695	-8.054	11.057	-2.474	-13.291	16.493	-11.246	-3.851	63.567	-8.031	8.044	-5.498	-11.731	16.255	-58.629	-32.699
141	141	0.7	-8.182	11.189	-2.532	-13.609	17.743	-11.331	-4.069	65.141	-7.869	7.749	-4.984	-12.151	16.083	-58.717	-33.094
142	142	0.705	-8.29	11.378	-2.537	-13.903	19.026	-11.423	-4.261	66.583	-7.686	7.272	-4.437	-12.515	15.731	-58.773	-33.373
143	143	0.71	-8.366	11.611	-2.516	-14.16	20.337	-11.502	-4.396	67.882	-7.48	6.76	-3.911	-12.917	15.356	-58.733	-33.657
144	144	0.715	-8.414	11.868	-2.476	-14.387	21.666	-11.592	-4.511	69.06	-7.267	6.263	-3.502	-13.294	15.032	-58.68	-33.902
145	145	0.72	-8.436	12.142	-2.418	-14.573	23.007	-11.679	-4.627	70.168	-7.096	5.997	-3.205	-13.629	14.918	-58.539	-34.147
146	146	0.725	-8.436	12.421	-2.336	-14.713	24.339	-11.782	-4.766	71.228	-6.948	5.878	-2.96	-13.939	14.914	-58.334	-34.369
147	147	0.73	-8.399	12.692	-2.258	-14.79	25.645	-11.869	-4.88	72.202	-6.761	5.752	-2.744	-14.276	14.906	-58.097	-34.545
148	148	0.735	-8.329	12.93	-2.183	-14.831	26.904	-11.957	-4.97	73.089	-6.532	5.763	-2.523	-14.62	15.002	-57.697	-34.71
149	149	0.74	-8.219	13.128	-2.098	-14.82	28.093	-12.052	-5.048	73.852	-6.335	5.847	-2.323	-14.867	15.137	-57.183	-34.806
150	150	0.745	-8.085	13.277	-1.986	-14.771	29.177	-12.151	-5.096	74.485	-6.196	5.88	-2.085	-14.989	15.194	-56.588	-34.809
151	151	0.75	-7.918	13.381	-1.874	-14.681	30.168	-12.243	-5.089	75.002	-6.053	5.846	-1.796	-15.036	15.182	-55.916	-34.723
152	152	0.755	-7.734	13.437	-1.765	-14.567	31.071	-12.317	-5.027	75.407	-5.868	5.786	-1.476	-15.074	15.141	-55.153	-34.587
153	153	0.76	-7.532	13.459	-1.685	-14.401	31.924	-12.375	-4.939	75.72	-5.66	5.734	-1.158	-15.142	15.112	-54.313	-34.451
154	154	0.765	-7.334	13.434	-1.624	-14.214	32.702	-12.403	-4.842	75.911	-5.448	5.731	-0.894	-15.212	15.109	-53.413	-34.313
155	155	0.77	-7.137	13.383	-1.578	-14.043	33.429	-12.333	-4.641	75.978	-5.258	5.707	-0.718	-15.216	15.099	-52.511	-34.136
156	156	0.775	-6.941	13.322	-1.547	-13.868	34.132	-12.136	-4.309	75.952	-5.084	5.73	-0.569	-15.213	15.131	-51.526	-33.966
157	157	0.78	-6.734	13.266	-1.546	-13.654	34.839	-11.862	-3.898	75.862	-4.875	5.824	-0.445	-15.225	15.239	-50.466	-33.768
158	158	0.785	-6.546	13.22	-1.56	-13.437	35.56	-11.527	-3.449	75.748	-4.661	6.121	-0.301	-15.27	15.506	-49.248	-33.617
159	159	0.79	-6.361	13.194	-1.599	-13.186	36.303	-11.092	-2.919	75.568	-4.517	6.415	-0.194	-15.267	15.775	-48.007	-33.453
160	160	0.795	-6.195	13.185	-1.651	-12.923	37.049	-10.566	-2.324	75.279	-4.457	6.8	-0.117	-15.229	16.109	-46.658	-33.329
161	161	0.8	-6.04	13.198	-1.721	-12.658	37.804	-9.995	-1.695	74.871	-4.399	7.25	-0.092	-15.171	16.497	-45.221	-33.201
162	162	0.805	-5.905	13.235	-1.805	-12.391	38.574	-9.375	-1.048	74.392	-4.268	7.922	-0.058	-15.215	17.046	-43.6	-33.13
163	163	0.81	-5.787	13.292	-1.899	-12.122	39.335	-8.696	-0.343	73.837	-4.144	8.661	-0.017	-15.311	17.65	-41.882	-33.117
164	164	0.815	-5.674	13.371	-2.013	-11.825	40.089	-7.962	0.395	73.217	-4.14	9.288	0.045	-15.254	18.15	-40.188	-33.023
165	165	0.82	-5.577	13.466	-2.11	-11.56	40.824	-7.188	1.205	72.513	-4.189	9.584	0.111	-15.094	18.389	-38.638	-32.811
166	166	0.825	-5.469	13.576	-2.22	-11.274	41.541	-6.409	2.034	71.709	-4.217	9.634	0.183	-14.904	18.423	-37.168	-32.49
167	167	0.83	-5.353	13.689	-2.348	-10.959	42.234	-5.662	2.828	70.781	-4.214	9.725	0.217	-14.827	18.48	-35.606	-32.251
168	168	0.835	-5.235	13.805	-2.474	-10.627	42.897	-4.942	3.573	69.754	-4.306	10.048	0.23	-14.782	18.696	-33.869	-32.147
169	169	0.84	-5.131	13.927	-2.585	-10.317	43.533	-4.253	4.29	68.659	-4.476	10.492	0.185	-14.76	19.015	-32.074	-32.153
170	170	0.845	-5.035	14.058	-2.692	-10.017	44.15	-3.595	4.965	67.513	-4.654	11.206	-0.085	-14.752	19.612	-30.332	-32.187
171	171	0.85	-4.929	14.198	-2.812	-9.711	44.738	-2.962	5.637	66.268	-4.819	11.924	-0.377	-14.784	20.221	-28.543	-32.25
172	172	0.855	-4.823	14.344	-2.914	-9.423	45.308	-2.428	6.232	64.968	-4.99	12.47	-0.534	-14.836	20.64	-26.674	-32.343
173	173	0.86	-4.732	14.494	-2.962	-9.194	45.84	-2.003	6.742	63.572	-5.27	12.917	-0.336	-14.887	20.834	-24.426	-32.599
174	174	0.865	-4.642	14.654	-2.967	-9	46.339	-1.669	7.159	62.093	-5.632	13.429	-0.005	-14.904	20.989	-21.959	-32.938
175	175	0.87	-4.544	14.813	-2.948	-8.824	46.8	-1.475	7.445	60.521	-5.976	14.159	0.355	-15.093	21.25	-19.235	-33.521
176	176	0.875	-4.434	14.981	-2.928	-8.625	47.241	-1.423	7.583	58.876	-6.357	15.251	0.604	-15.43	21.772	-16.297	-34.399
177	177	0.88	-4.325	15.148	-2.901	-8.422	47.639	-1.478	7.617	57.145	-6.822	16.839	0.691	-15.997	22.65	-13.052	-35.746
178	178	0.885	-4.21	15.332	-2.854	-8.218	48.009	-1.651	7.553	55.348	-7.354	18.564	0.653	-16.664	23.581	-9.704	-37.354
179	179	0.89	-4.092	15.524	-2.765	-8.051	48.339	-1.949	7.418	53.499	-7.887	20.028	0.615	-17.254	24.254	-6.46	-38.899
180	180	0.895	-3.978	15.724	-2.644	-7.901	48.639	-2.36	7.165	51.764	-8.391	21.508	0.78	-17.588	24.859	-3.181	-40.225
181	181	0.9	-3.885	15.93	-2.477	-7.799	48.905	-2.896	6.865	49.692	-8.939	21.578	0.768	-17.711	24.422	-0.78	-41.027
182	182	0.905	-3.818	16.147	-2.265	-7.752	49.151	-3.559	6.483	47.513	-9.485	21.069	0.793	-17.663	23.526	1.287	-41.565
183	183	0.91	-3.761	16.367	-2.029	-7.715	49.358	-4.286	6.045	45.297	-10.042	20.334	0.941	-17.464	22.413	3.264	-41.941
184	184	0.915	-3.704	16.589	-1.812	-7.642	49.531	-5.068	5.54	43.062	-10.563	19.396	1.213	-17.11	21.11	5.135	-42.122
185	185	0.92	-3.654	16.806	-1.612	-7.544	49.67	-5.957	4.953	40.831	-10.982	18.365	1.558	-16.622	19.724	6.933	-42.159
186	186	0.925	-3.629	17.023	-1.397	-7.473	49.758	-6.874	4.377	38.566	-11.333	17.324	1.848	-15.958	18.382	8.604	-42.015
187	187	0.93	-3.635	17.23	-1.142	-7.468	49.783	-7.789	3.85	36.281	-11.577	16.284	2.146	-15.247	17.051	10.225	-41.768
188	188	0.935	-3.652	17.436	-0.87	-7.482	49.771	-8.729	3.346	34.009	-11.75	15.24	2.375	-14.367	15.77	11.694	-41.34
189	189	0.94	-3.66	17.636	-0.602	-7.473	49.718	-9.678	2.863	31.765	-11.842	14.237	2.622	-13.362	14.532	13.113	-40.754
190	190	0.945	-3.672	17.82	-0.345	-7.451	49.618	-10.588	2.434	29.567	-11.832	13.355	2.756	-12.338	13.461	14.423	-40.084
191	191	0.95	-3.683	17.979	-0.128	-7.397	49.474	-11.426	2.082	27.44	-11.728	12.562	3.027	-11.439	12.416	15.837	-39.453
192	192	0.955	-3.693	18.116	0.087	-7.357	49.291	-12.229	1.814	25.42	-11.505	11.854	3.443	-10.655	11.408	17.333	-38.837
193	193	0.96	-3.688	18.24	0.302	-7.311	49.083	-12.951	1.627	23.524	-11.221	11.308	3.842	-9.982	10.57	18.792	-38.232
194	194	0.965	-3.681	18.348	0.507	-7.261	48.856	-13.536	1.521	21.773	-10.931	11.053	3.963	-9.4	10.131	20.049	-37.65
195	195	0.97	-3.687	18.444	0.701	-7.217	48.641	-14.018	1.46	20.219	-10.602	11.141	3.824	-8.949	10.13	21.13	-37.143
196	196	0.975	-3.706	18.537	0.9	-7.198	48.439	-14.352	1.463	18.846	-10.327	11.585	3.643	-8.73	10.462	22.254	-36.841
197	197	0.98	-3.72	18.626	1.122	-7.215	48.247	-14.575	1.523	17.663	-10.171	12.305	3.434	-8.64	11.058	23.373	-36.712
198	198	0.985	-3.723	18.712	1.322	-7.208	48.073	-14.698	1.598	16.689	-10.109	13.28	3.215	-8.668	11.896	24.476	-36.75
199	199	0.99	-3.724	18.795	1.505	-7.177	47.912	-14.7	1.678	15.915	-10.12	14.556	2.978	-8.84	13.011	25.586	-36.956
200	200	0.995	-3.724	18.879	1.693	-7.159	47.761	-14.608	1.781	15.339	-10.264	15.978	2.754	-9.013	14.273	26.633	-37.25
201	201	1	-3.716	18.959	1.879	-7.132	47.613	-14.43	1.887	14.953	-10.555	17.42	2.553	-9.106	15.576	27.537	-37.554
