# Supplementary material for: Gait phenotypes in paediatric hereditary spastic paraplegia revealed by dynamic time warping analysis and random forests
Source: PLoS One. 2018 Mar 8;13(3):e0192345. doi: 10.1371/journal.pone.0192345 (PMC5843164; doi:10.1371/journal.pone.0192345)
Supplement: S1 Data — (ZIP) [file pone.0192345.s008.zip › HSP/Right.SR.HSP10.1.csv]

	Epoch	Time	Pelvic.obliquity	Pelvic.tilt	Pelvic rotation	Hip.abd.add	Hip.flexion	Hip.rotation	Knee.abd.add	Knee.flexion	Knee.rotation	Ankle.abd.add	Ankle.flexion	Ankle.rotation	Forefoot.abd.add	Forefoot.flexion	Forefoot.rotation
1	1	0	-7.996	1.713	-5.803	-4.604	36.963	-3.97	3.412	16.812	-5.238	10.991	0.037	-9.723	15.233	24.176	-29.292
2	2	0.00594	-8.025	1.765	-5.594	-4.568	36.955	-3.845	3.514	17.096	-5.04	11.253	-0.134	-9.996	15.802	23.794	-29.085
3	3	0.01188	-8.065	1.825	-5.407	-4.531	36.921	-3.73	3.603	17.434	-4.811	11.655	-0.342	-10.2	16.517	23.339	-28.82
4	4	0.01782	-8.121	1.884	-5.222	-4.52	36.863	-3.597	3.691	17.782	-4.674	12.015	-0.63	-10.146	17.222	22.706	-28.358
5	5	0.02376	-8.201	1.944	-5.038	-4.559	36.802	-3.443	3.802	18.184	-4.598	12.28	-1.308	-9.908	17.968	21.552	-27.719
6	6	0.0297	-8.299	2.007	-4.872	-4.616	36.755	-3.293	3.888	18.688	-4.528	12.67	-2.401	-9.497	18.941	19.908	-26.895
7	7	0.03564	-8.389	2.076	-4.7	-4.72	36.699	-3.224	3.991	19.226	-4.379	13.391	-3.84	-9.21	20.277	18.042	-26.195
8	8	0.04158	-8.462	2.144	-4.563	-4.822	36.682	-3.172	4.127	19.787	-4.093	13.692	-5.389	-9.186	21.232	15.901	-25.568
9	9	0.04752	-8.491	2.202	-4.462	-4.873	36.772	-3.117	4.247	20.466	-3.826	13.256	-6.898	-9.169	21.467	13.452	-24.832
10	10	0.05346	-8.449	2.238	-4.388	-4.852	37.041	-3.022	4.327	21.484	-3.667	12.379	-7.967	-9.079	21.152	11.103	-24.044
11	11	0.0594	-8.33	2.265	-4.318	-4.767	37.46	-2.865	4.362	22.835	-3.62	11.794	-8.472	-9.024	20.895	9.284	-23.43
12	12	0.06534	-8.185	2.281	-4.308	-4.621	37.926	-2.538	4.37	24.32	-3.675	11.787	-8.537	-9.092	20.975	8.077	-23.072
13	13	0.07128	-8.039	2.292	-4.366	-4.455	38.367	-2.053	4.472	25.831	-3.643	11.794	-8.283	-9.547	20.968	7.186	-22.985
14	14	0.07722	-7.92	2.332	-4.464	-4.292	38.744	-1.454	4.654	27.261	-3.47	11.799	-7.819	-10.276	20.895	6.5	-23.017
15	15	0.08316	-7.807	2.406	-4.565	-4.162	39.006	-0.763	4.981	28.514	-3.224	11.628	-7.161	-11.147	20.655	5.969	-23.063
16	16	0.0891	-7.69	2.477	-4.673	-4.041	39.12	-0.041	5.397	29.57	-2.886	11.326	-6.322	-12.089	20.291	5.62	-23.089
17	17	0.09504	-7.557	2.541	-4.79	-3.894	39.115	0.626	5.803	30.464	-2.486	11.257	-5.359	-13.055	20.135	5.553	-23.18
18	18	0.10098	-7.406	2.59	-4.913	-3.742	38.983	1.14	6.192	31.2	-1.975	11.164	-4.44	-14.081	20.012	5.516	-23.355
19	19	0.10692	-7.228	2.626	-5.01	-3.577	38.733	1.449	6.499	31.765	-1.429	11.115	-3.644	-15.015	19.976	5.466	-23.538
20	20	0.11286	-7.049	2.652	-5.095	-3.406	38.418	1.536	6.678	32.223	-0.86	10.906	-2.918	-15.769	19.816	5.344	-23.659
21	21	0.1188	-6.911	2.69	-5.159	-3.266	38.109	1.436	6.746	32.666	-0.352	10.339	-2.118	-16.239	19.349	5.165	-23.687
22	22	0.12474	-6.821	2.737	-5.188	-3.189	37.834	1.17	6.71	33.135	0.059	9.735	-1.258	-16.422	18.845	5.036	-23.679
23	23	0.13068	-6.782	2.811	-5.211	-3.16	37.58	0.833	6.608	33.534	0.268	9.312	-0.504	-16.306	18.506	4.939	-23.671
24	24	0.13662	-6.789	2.9	-5.25	-3.158	37.309	0.482	6.448	33.789	0.277	9.032	0.031	-15.978	18.279	4.79	-23.683
25	25	0.14256	-6.818	3.004	-5.28	-3.182	37.004	0.144	6.274	33.909	0.162	9.057	0.527	-15.523	18.299	4.809	-23.722
26	26	0.1485	-6.818	3.102	-5.273	-3.216	36.651	-0.184	6.133	33.919	-0.049	9.2	0.995	-15.024	18.407	4.916	-23.783
27	27	0.15444	-6.774	3.206	-5.24	-3.213	36.246	-0.459	6.031	33.816	-0.329	9.373	1.37	-14.515	18.536	4.982	-23.796
28	28	0.16038	-6.697	3.311	-5.206	-3.166	35.802	-0.627	5.978	33.671	-0.574	9.555	1.689	-14.145	18.677	4.985	-23.787
29	29	0.16632	-6.584	3.434	-5.148	-3.079	35.385	-0.676	5.993	33.555	-0.752	9.136	2.118	-13.927	18.258	4.807	-23.654
30	30	0.17226	-6.437	3.574	-5.065	-2.981	34.976	-0.667	6.076	33.451	-0.775	8.44	2.644	-13.899	17.592	4.588	-23.459
31	31	0.1782	-6.295	3.733	-4.981	-2.875	34.563	-0.608	6.175	33.311	-0.622	8.015	3.159	-14.119	17.185	4.485	-23.33
32	32	0.18414	-6.179	3.908	-4.907	-2.784	34.156	-0.528	6.268	33.144	-0.341	8.182	3.582	-14.52	17.337	4.559	-23.319
33	33	0.19008	-6.082	4.115	-4.806	-2.731	33.773	-0.439	6.381	32.954	0.022	8.625	3.95	-15.06	17.758	4.709	-23.384
34	34	0.19602	-6.017	4.338	-4.689	-2.711	33.405	-0.344	6.493	32.736	0.36	8.949	4.284	-15.557	18.076	4.799	-23.414
35	35	0.20196	-5.98	4.576	-4.535	-2.728	33.052	-0.281	6.6	32.493	0.643	8.44	4.721	-15.905	17.628	4.661	-23.271
36	36	0.2079	-5.971	4.82	-4.372	-2.785	32.714	-0.198	6.74	32.21	0.814	7.694	5.133	-16.114	16.973	4.446	-23.072
37	37	0.21384	-5.992	5.059	-4.222	-2.88	32.359	-0.12	6.873	31.864	0.854	7.472	5.413	-16.241	16.786	4.372	-23.002
38	38	0.21978	-6.029	5.284	-4.091	-2.982	31.966	-0.109	6.959	31.484	0.818	7.622	5.672	-16.25	16.928	4.449	-23.007
39	39	0.22572	-6.087	5.486	-3.983	-3.085	31.534	-0.16	6.986	31.088	0.74	7.805	5.884	-16.178	17.083	4.499	-23.04
40	40	0.23166	-6.15	5.654	-3.913	-3.173	31.099	-0.239	6.965	30.7	0.575	8.034	6.099	-15.966	17.248	4.593	-23.076
41	41	0.2376	-6.212	5.804	-3.857	-3.257	30.629	-0.354	6.926	30.273	0.395	7.926	6.339	-15.673	17.094	4.596	-23.048
42	42	0.24354	-6.265	5.938	-3.802	-3.335	30.127	-0.509	6.879	29.849	0.268	7.977	6.59	-15.406	17.093	4.664	-23.045
43	43	0.24948	-6.327	6.045	-3.785	-3.411	29.626	-0.675	6.819	29.471	0.249	8.1	6.8	-15.242	17.173	4.709	-23.084
44	44	0.25542	-6.398	6.149	-3.826	-3.476	29.148	-0.792	6.763	29.128	0.349	8.127	7.013	-15.175	17.173	4.706	-23.101
45	45	0.26136	-6.471	6.227	-3.905	-3.516	28.654	-0.888	6.679	28.804	0.532	8.097	7.31	-15.151	17.111	4.748	-23.087
46	46	0.2673	-6.565	6.264	-4.009	-3.565	28.152	-0.969	6.581	28.548	0.789	8.191	7.595	-15.21	17.17	4.794	-23.107
47	47	0.27324	-6.661	6.274	-4.112	-3.631	27.637	-1.015	6.515	28.306	1.048	8.048	7.862	-15.268	17.026	4.721	-23.066
48	48	0.27918	-6.748	6.275	-4.211	-3.7	27.101	-1.004	6.484	28.025	1.251	7.856	8.115	-15.318	16.834	4.631	-23.007
49	49	0.28512	-6.845	6.262	-4.322	-3.792	26.545	-0.921	6.51	27.721	1.429	7.458	8.375	-15.378	16.468	4.477	-22.921
50	50	0.29106	-6.955	6.252	-4.449	-3.901	25.993	-0.765	6.576	27.429	1.606	7.479	8.63	-15.477	16.505	4.473	-22.883
51	51	0.297	-7.077	6.237	-4.582	-4.035	25.434	-0.585	6.659	27.135	1.712	7.736	8.848	-15.536	16.752	4.523	-22.885
52	52	0.30294	-7.2	6.215	-4.7	-4.18	24.875	-0.424	6.733	26.852	1.749	8.117	8.987	-15.577	17.104	4.545	-22.941
53	53	0.30888	-7.307	6.192	-4.786	-4.328	24.317	-0.269	6.824	26.567	1.696	8.37	9.117	-15.574	17.331	4.511	-23
54	54	0.31482	-7.418	6.165	-4.861	-4.482	23.742	-0.15	6.901	26.267	1.625	8.434	9.321	-15.519	17.369	4.477	-23.033
55	55	0.32076	-7.501	6.12	-4.936	-4.615	23.156	-0.083	6.981	25.98	1.593	8.286	9.551	-15.421	17.231	4.381	-22.998
56	56	0.3267	-7.577	6.059	-5.021	-4.74	22.551	-0.05	7.03	25.688	1.605	8.389	9.798	-15.356	17.307	4.409	-23.019
57	57	0.33264	-7.64	5.994	-5.109	-4.869	21.939	-0.095	7.074	25.403	1.7	8.443	10.04	-15.328	17.351	4.422	-23.063
58	58	0.33858	-7.688	5.942	-5.175	-4.997	21.332	-0.229	7.11	25.128	1.885	8.517	10.247	-15.384	17.434	4.412	-23.165
59	59	0.34452	-7.727	5.89	-5.231	-5.108	20.746	-0.433	7.108	24.888	2.106	8.539	10.432	-15.462	17.465	4.353	-23.289
60	60	0.35046	-7.764	5.819	-5.29	-5.207	20.177	-0.694	7.056	24.716	2.351	8.644	10.658	-15.441	17.554	4.332	-23.348
61	61	0.3564	-7.818	5.735	-5.368	-5.324	19.608	-0.929	7.001	24.568	2.606	8.874	10.939	-15.427	17.746	4.401	-23.425
62	62	0.36234	-7.872	5.649	-5.438	-5.446	19.035	-1.21	6.92	24.442	2.895	9.32	11.222	-15.432	18.121	4.547	-23.549
63	63	0.36828	-7.917	5.569	-5.488	-5.593	18.457	-1.534	6.866	24.303	3.206	9.742	11.445	-15.433	18.49	4.632	-23.666
64	64	0.37422	-7.929	5.502	-5.498	-5.734	17.87	-1.874	6.862	24.115	3.46	9.805	11.593	-15.433	18.544	4.53	-23.761
65	65	0.38016	-7.949	5.423	-5.519	-5.873	17.272	-2.216	6.863	23.913	3.703	9.503	11.843	-15.381	18.26	4.392	-23.797
66	66	0.3861	-7.994	5.336	-5.58	-6.025	16.686	-2.485	6.865	23.719	3.852	9.342	12.198	-15.204	18.066	4.407	-23.803
67	67	0.39204	-8.057	5.238	-5.664	-6.17	16.109	-2.695	6.841	23.536	3.943	9.46	12.495	-15.017	18.11	4.476	-23.838
68	68	0.39798	-8.108	5.131	-5.735	-6.321	15.525	-2.899	6.824	23.369	4.005	9.991	12.761	-14.87	18.515	4.68	-23.971
69	69	0.40392	-8.154	5.021	-5.797	-6.49	14.925	-3.084	6.851	23.199	4.056	10.356	13.114	-14.735	18.768	4.899	-24.102
70	70	0.40986	-8.189	4.912	-5.845	-6.644	14.333	-3.264	6.888	23.03	4.088	10.44	13.431	-14.661	18.774	4.978	-24.249
71	71	0.4158	-8.223	4.809	-5.918	-6.793	13.747	-3.422	6.938	22.855	4.102	10.203	13.703	-14.5	18.498	4.865	-24.278
72	72	0.42174	-8.253	4.699	-5.998	-6.927	13.172	-3.549	6.984	22.712	4.078	10.183	13.996	-14.335	18.414	4.849	-24.343
73	73	0.42768	-8.295	4.577	-6.092	-7.076	12.599	-3.649	7.039	22.593	4.075	10.181	14.345	-14.228	18.343	4.891	-24.45
74	74	0.43362	-8.336	4.441	-6.178	-7.234	12.001	-3.739	7.092	22.456	4.064	10.59	14.62	-14.148	18.641	5.04	-24.614
75	75	0.43956	-8.365	4.29	-6.249	-7.374	11.367	-3.835	7.133	22.285	4.079	10.932	14.829	-14.108	18.89	5.107	-24.752
76	76	0.4455	-8.383	4.153	-6.336	-7.505	10.755	-3.918	7.178	22.127	4.062	11.424	15.034	-14.091	19.26	5.241	-24.97
77	77	0.45144	-8.425	3.983	-6.471	-7.64	10.157	-3.952	7.206	21.995	3.982	11.606	15.279	-13.991	19.327	5.28	-25.121
78	78	0.45738	-8.47	3.821	-6.612	-7.787	9.528	-3.972	7.252	21.823	3.934	11.75	15.485	-13.906	19.379	5.262	-25.235
79	79	0.46332	-8.496	3.658	-6.731	-7.929	8.876	-4.024	7.313	21.629	3.903	11.884	15.629	-13.843	19.438	5.187	-25.357
80	80	0.46926	-8.502	3.494	-6.838	-8.047	8.224	-4.094	7.367	21.442	3.895	12.122	15.83	-13.773	19.589	5.211	-25.47
81	81	0.4752	-8.502	3.331	-6.949	-8.158	7.586	-4.15	7.407	21.269	3.842	12.533	15.98	-13.721	19.879	5.266	-25.65
82	82	0.48114	-8.5	3.174	-7.08	-8.252	6.948	-4.184	7.406	21.079	3.768	13.22	16.053	-13.642	20.399	5.363	-25.836
83	83	0.48708	-8.509	3.018	-7.227	-8.354	6.323	-4.203	7.392	20.893	3.693	13.934	16.146	-13.577	20.924	5.5	-26.045
84	84	0.49302	-8.525	2.851	-7.379	-8.478	5.697	-4.241	7.388	20.727	3.666	14.455	16.28	-13.49	21.286	5.577	-26.188
85	85	0.49896	-8.532	2.691	-7.511	-8.608	5.072	-4.315	7.4	20.568	3.708	14.778	16.38	-13.447	21.5	5.528	-26.296
86	86	0.5049	-8.54	2.545	-7.631	-8.743	4.439	-4.409	7.422	20.384	3.798	14.528	16.558	-13.368	21.209	5.278	-26.238
87	87	0.51084	-8.537	2.434	-7.741	-8.854	3.838	-4.503	7.427	20.186	3.814	14.516	16.648	-13.283	21.114	5.07	-26.262
88	88	0.51678	-8.553	2.32	-7.889	-8.971	3.269	-4.545	7.411	20.022	3.823	14.783	16.673	-13.221	21.272	4.917	-26.338
89	89	0.52272	-8.573	2.215	-8.043	-9.093	2.707	-4.563	7.404	19.847	3.834	15.107	16.669	-13.17	21.496	4.767	-26.413
90	90	0.52866	-8.599	2.111	-8.192	-9.244	2.114	-4.579	7.417	19.631	3.856	15.418	16.72	-13.102	21.695	4.668	-26.456
91	91	0.5346	-8.617	2.014	-8.33	-9.399	1.508	-4.606	7.45	19.396	3.883	15.425	16.8	-13.011	21.625	4.452	-26.425
92	92	0.54054	-8.649	1.915	-8.478	-9.564	0.915	-4.636	7.468	19.188	3.903	15.298	16.866	-12.888	21.436	4.135	-26.348
93	93	0.54648	-8.687	1.829	-8.646	-9.739	0.342	-4.631	7.492	18.99	3.915	15.502	16.849	-12.803	21.557	3.89	-26.354
94	94	0.55242	-8.709	1.758	-8.808	-9.873	-0.221	-4.608	7.483	18.773	3.864	15.837	16.73	-12.742	21.783	3.623	-26.423
95	95	0.55836	-8.702	1.701	-8.93	-9.989	-0.781	-4.637	7.488	18.55	3.812	15.88	16.629	-12.633	21.75	3.233	-26.408
96	96	0.5643	-8.697	1.638	-9.027	-10.129	-1.352	-4.737	7.509	18.35	3.782	15.725	16.562	-12.449	21.542	2.758	-26.315
97	97	0.57024	-8.689	1.569	-9.11	-10.262	-1.946	-4.859	7.515	18.143	3.743	15.527	16.462	-12.221	21.297	2.212	-26.171
98	98	0.57618	-8.663	1.503	-9.206	-10.386	-2.54	-4.948	7.53	17.939	3.681	15.431	16.331	-11.977	21.146	1.67	-26.03
99	99	0.58212	-8.632	1.426	-9.318	-10.486	-3.127	-5.054	7.515	17.766	3.656	15.407	16.194	-11.79	21.064	1.157	-25.949
100	100	0.58806	-8.62	1.333	-9.444	-10.607	-3.712	-5.161	7.507	17.622	3.647	15.315	15.99	-11.639	20.951	0.542	-25.892
101	101	0.594	-8.607	1.246	-9.557	-10.735	-4.318	-5.297	7.519	17.467	3.65	15.056	15.693	-11.471	20.725	-0.249	-25.792
102	102	0.59994	-8.576	1.16	-9.653	-10.84	-4.946	-5.48	7.535	17.319	3.652	14.455	15.422	-11.27	20.198	-1.19	-25.636
103	103	0.60588	-8.529	1.062	-9.734	-10.944	-5.589	-5.71	7.572	17.207	3.709	13.944	15.266	-11.051	19.756	-1.998	-25.48
104	104	0.61182	-8.485	0.96	-9.812	-11.061	-6.232	-5.949	7.627	17.114	3.761	13.367	15.067	-10.835	19.273	-2.882	-25.333
105	105	0.61776	-8.425	0.86	-9.889	-11.146	-6.88	-6.174	7.649	17.03	3.773	13.141	14.798	-10.698	19.093	-3.678	-25.328
106	106	0.6237	-8.362	0.745	-9.984	-11.229	-7.518	-6.369	7.65	17.002	3.771	13.127	14.558	-10.596	19.086	-4.383	-25.391
107	107	0.62964	-8.309	0.624	-10.087	-11.338	-8.135	-6.573	7.653	17.036	3.795	13.15	14.339	-10.527	19.116	-5.076	-25.495
108	108	0.63558	-8.247	0.496	-10.166	-11.43	-8.753	-6.814	7.607	17.091	3.84	13.154	14.21	-10.431	19.083	-5.716	-25.555
109	109	0.64152	-8.167	0.367	-10.221	-11.512	-9.372	-7.084	7.554	17.179	3.977	13.16	14.107	-10.375	19.062	-6.362	-25.575
110	110	0.64746	-8.092	0.243	-10.275	-11.61	-9.941	-7.349	7.49	17.349	4.161	13.273	13.936	-10.336	19.163	-7.067	-25.58
111	111	0.6534	-8.034	0.124	-10.321	-11.728	-10.451	-7.572	7.398	17.598	4.329	13.595	13.64	-10.319	19.467	-7.844	-25.588
112	112	0.65934	-7.988	-0.006	-10.35	-11.872	-10.908	-7.787	7.281	17.95	4.517	14.024	13.341	-10.266	19.862	-8.641	-25.534
113	113	0.66528	-7.973	-0.148	-10.364	-12.043	-11.284	-8.009	7.102	18.471	4.747	14.568	12.891	-10.22	20.393	-9.637	-25.434
114	114	0.67122	-7.985	-0.282	-10.363	-12.248	-11.551	-8.213	6.906	19.16	5.014	15.098	12.33	-10.142	20.965	-10.844	-25.233
115	115	0.67716	-8.029	-0.431	-10.354	-12.508	-11.761	-8.383	6.763	19.965	5.297	15.324	11.602	-10.059	21.357	-12.404	-24.931
116	116	0.6831	-8.104	-0.599	-10.332	-12.806	-11.94	-8.577	6.617	20.874	5.609	15.511	10.819	-9.96	21.749	-14.099	-24.578
117	117	0.68904	-8.207	-0.803	-10.308	-13.169	-12.078	-8.775	6.491	21.942	5.978	15.715	9.993	-9.83	22.205	-15.926	-24.151
118	118	0.69498	-8.306	-1.031	-10.296	-13.548	-12.163	-8.944	6.366	23.137	6.311	16.126	9.076	-9.627	22.884	-17.821	-23.702
119	119	0.70092	-8.353	-1.283	-10.302	-13.851	-12.192	-9.055	6.187	24.443	6.534	16.402	8.038	-9.375	23.447	-19.945	-23.235
120	120	0.70686	-8.345	-1.524	-10.3	-14.122	-12.142	-9.172	6.031	25.89	6.771	16.376	6.933	-9.109	23.789	-22.322	-22.711
121	121	0.7128	-8.304	-1.758	-10.298	-14.369	-11.998	-9.307	5.875	27.477	7.007	16.09	5.776	-8.833	23.934	-24.885	-22.171
122	122	0.71874	-8.237	-1.969	-10.301	-14.587	-11.745	-9.432	5.71	29.169	7.187	15.858	4.521	-8.576	24.163	-27.517	-21.711
123	123	0.72468	-8.143	-2.168	-10.305	-14.779	-11.381	-9.535	5.544	30.983	7.284	15.629	3.2	-8.286	24.432	-30.218	-21.288
124	124	0.73062	-8.05	-2.363	-10.312	-14.96	-10.901	-9.642	5.328	32.897	7.286	15.501	1.778	-7.98	24.816	-32.961	-20.939
125	125	0.73656	-7.987	-2.534	-10.311	-15.178	-10.307	-9.75	5.109	34.887	7.194	14.965	0.376	-7.59	24.831	-35.828	-20.524
126	126	0.7425	-7.96	-2.675	-10.298	-15.416	-9.598	-9.85	4.866	36.945	6.992	14.303	-0.95	-7.211	24.723	-38.629	-20.192
127	127	0.74844	-7.952	-2.801	-10.281	-15.638	-8.764	-9.949	4.556	39.086	6.694	13.69	-2.149	-6.894	24.633	-41.235	-20.024
128	128	0.75438	-7.954	-2.904	-10.252	-15.84	-7.818	-10.052	4.188	41.27	6.377	13.109	-3.32	-6.759	24.556	-43.726	-20.04
129	129	0.76032	-7.935	-2.951	-10.194	-15.966	-6.772	-10.121	3.779	43.434	6.014	12.469	-4.422	-6.789	24.381	-46.095	-20.19
130	130	0.76626	-7.95	-2.966	-10.157	-16.079	-5.641	-10.071	3.384	45.587	5.624	11.677	-5.259	-7.003	23.991	-48.202	-20.466
131	131	0.7722	-7.98	-2.949	-10.119	-16.194	-4.451	-9.977	3.019	47.739	5.291	10.64	-5.612	-7.323	23.269	-49.89	-20.809
132	132	0.77814	-8.026	-2.893	-10.087	-16.289	-3.21	-9.847	2.647	49.869	5.049	9.595	-5.452	-7.793	22.407	-51.047	-21.272
133	133	0.78408	-8.063	-2.797	-10.064	-16.329	-1.909	-9.693	2.228	51.977	4.936	8.782	-4.988	-8.503	21.643	-51.783	-21.91
134	134	0.79002	-8.103	-2.681	-10.062	-16.334	-0.552	-9.483	1.795	54.025	4.916	8.23	-4.516	-9.498	21.067	-52.333	-22.736
135	135	0.79596	-8.118	-2.541	-10.042	-16.284	0.817	-9.278	1.349	55.927	4.953	7.831	-3.992	-10.628	20.56	-52.641	-23.659
136	136	0.8019	-8.114	-2.386	-10.03	-16.198	2.181	-9.07	0.932	57.676	5.036	7.253	-3.286	-11.727	19.841	-52.725	-24.521
137	137	0.80784	-8.082	-2.207	-10.004	-16.083	3.526	-8.873	0.573	59.252	5.121	6.5	-2.505	-12.682	18.957	-52.685	-25.243
138	138	0.81378	-8.045	-2.035	-9.98	-15.96	4.849	-8.704	0.218	60.648	5.164	5.816	-1.914	-13.363	18.165	-52.676	-25.731
139	139	0.81972	-7.992	-1.873	-9.955	-15.814	6.148	-8.541	-0.123	61.871	5.133	5.155	-1.515	-13.717	17.413	-52.718	-25.945
140	140	0.82566	-7.928	-1.727	-9.946	-15.627	7.389	-8.35	-0.45	62.851	4.997	4.705	-1.119	-13.664	16.803	-52.498	-25.882
141	141	0.8316	-7.813	-1.592	-9.913	-15.371	8.551	-8.194	-0.767	63.612	4.815	4.333	-0.611	-13.242	16.198	-51.985	-25.536
142	142	0.83754	-7.691	-1.497	-9.858	-15.13	9.588	-7.995	-0.951	64.18	4.648	4.067	-0.093	-12.567	15.687	-51.299	-24.937
143	143	0.84348	-7.571	-1.432	-9.782	-14.907	10.518	-7.731	-1.006	64.559	4.531	4.095	0.408	-11.802	15.43	-50.384	-24.221
144	144	0.84942	-7.434	-1.381	-9.689	-14.66	11.362	-7.395	-0.95	64.764	4.49	4.258	0.941	-11.087	15.267	-49.269	-23.464
145	145	0.85536	-7.278	-1.347	-9.566	-14.39	12.122	-6.954	-0.738	64.822	4.531	4.269	1.518	-10.478	14.95	-48.086	-22.66
146	146	0.8613	-7.124	-1.322	-9.435	-14.108	12.809	-6.412	-0.403	64.732	4.629	4.371	2.161	-10.01	14.697	-46.71	-21.907
147	147	0.86724	-6.968	-1.316	-9.276	-13.829	13.42	-5.797	0.064	64.539	4.76	4.504	2.852	-9.73	14.484	-45.207	-21.271
148	148	0.87318	-6.811	-1.329	-9.109	-13.55	13.954	-5.135	0.606	64.22	4.913	4.996	3.467	-9.639	14.624	-43.571	-20.792
149	149	0.87912	-6.666	-1.367	-8.958	-13.268	14.422	-4.441	1.163	63.743	5.032	5.827	3.878	-9.711	15.096	-41.905	-20.484
150	150	0.88506	-6.519	-1.42	-8.804	-12.994	14.826	-3.743	1.768	63.107	5.088	6.542	4.185	-9.84	15.482	-40.268	-20.267
151	151	0.891	-6.365	-1.469	-8.624	-12.728	15.169	-3.132	2.351	62.305	4.995	7.152	4.427	-9.945	15.767	-38.616	-20.176
152	152	0.89694	-6.209	-1.517	-8.438	-12.474	15.464	-2.605	2.889	61.377	4.772	7.734	4.638	-9.923	16.017	-36.927	-20.108
153	153	0.90288	-6.055	-1.575	-8.268	-12.216	15.721	-2.163	3.358	60.333	4.403	8.433	4.744	-9.706	16.39	-35.221	-20.014
154	154	0.90882	-5.894	-1.648	-8.097	-11.958	15.958	-1.857	3.721	59.181	3.908	9.485	4.851	-9.334	17.071	-33.286	-19.98
155	155	0.91476	-5.735	-1.724	-7.915	-11.731	16.192	-1.695	3.988	57.954	3.33	10.653	5.01	-8.828	17.834	-31.176	-19.992
156	156	0.9207	-5.594	-1.801	-7.739	-11.528	16.414	-1.676	4.133	56.637	2.731	11.712	5.125	-8.242	18.483	-29.073	-20.001
157	157	0.92664	-5.457	-1.873	-7.581	-11.322	16.635	-1.78	4.188	55.284	2.152	12.603	5.175	-7.689	19.001	-27.046	-20.071
158	158	0.93258	-5.325	-1.949	-7.432	-11.14	16.863	-1.987	4.22	53.939	1.658	13.185	5.346	-7.169	19.257	-24.982	-20.155
159	159	0.93852	-5.208	-2.022	-7.3	-10.982	17.1	-2.261	4.244	52.609	1.289	13.582	5.703	-6.73	19.349	-22.79	-20.26
160	160	0.94446	-5.116	-2.095	-7.19	-10.85	17.328	-2.56	4.264	51.29	1.081	13.85	6.184	-6.368	19.336	-20.549	-20.318
161	161	0.9504	-5.038	-2.18	-7.127	-10.709	17.574	-2.892	4.252	50.04	1.042	13.862	6.755	-6.119	19.112	-18.348	-20.345
162	162	0.95634	-4.967	-2.263	-7.091	-10.562	17.873	-3.227	4.223	48.89	1.134	14.074	7.275	-6.12	19.108	-16.138	-20.544
163	163	0.96228	-4.884	-2.318	-7.076	-10.404	18.221	-3.539	4.213	47.807	1.322	14.743	7.652	-6.303	19.577	-13.916	-20.888
164	164	0.96822	-4.808	-2.361	-7.077	-10.247	18.586	-3.84	4.209	46.772	1.591	15.604	8.017	-6.622	20.243	-11.649	-21.329
165	165	0.97416	-4.765	-2.412	-7.106	-10.112	18.964	-4.092	4.218	45.795	1.876	16.388	8.512	-6.936	20.819	-9.322	-21.748
166	166	0.9801	-4.721	-2.456	-7.141	-9.986	19.365	-4.304	4.285	44.884	2.133	16.648	9.099	-7.189	20.917	-7.161	-22.06
167	167	0.98604	-4.679	-2.503	-7.189	-9.852	19.777	-4.492	4.365	44.016	2.305	16.404	9.699	-7.303	20.55	-5.24	-22.232
168	168	0.99198	-4.626	-2.553	-7.24	-9.699	20.173	-4.668	4.432	43.147	2.361	16.126	10.12	-7.283	20.161	-3.546	-22.34
169	169	0.99792	-4.592	-2.609	-7.3	-9.562	20.547	-4.82	4.515	42.29	2.34	16.119	10.405	-7.261	20.044	-1.892	-22.546
170	170	1.00386	-4.564	-2.664	-7.361	-9.424	20.918	-4.933	4.615	41.452	2.189	16.31	10.563	-7.131	20.12	-0.321	-22.757
171	171	1.0098	-4.536	-2.716	-7.422	-9.286	21.275	-5.001	4.752	40.616	1.936	16.564	10.492	-6.92	20.308	1.025	-22.946
172	172	1.01574	-4.519	-2.788	-7.496	-9.146	21.592	-5.018	4.919	39.778	1.612	16.464	10.334	-6.673	20.201	2.116	-23.081
173	173	1.02168	-4.505	-2.865	-7.575	-8.989	21.886	-5.027	5.063	38.925	1.228	16.138	10.065	-6.391	19.898	2.99	-23.179
174	174	1.02762	-4.49	-2.949	-7.644	-8.844	22.166	-5.025	5.242	38.081	0.81	15.468	9.703	-6.118	19.318	3.627	-23.264
175	175	1.03356	-4.471	-3.044	-7.678	-8.712	22.394	-5.027	5.445	37.202	0.343	14.719	9.286	-5.825	18.68	4.175	-23.337
176	176	1.0395	-4.458	-3.157	-7.691	-8.587	22.566	-5.029	5.636	36.283	-0.119	13.871	9.042	-5.554	17.895	4.843	-23.397
177	177	1.04544	-4.463	-3.277	-7.69	-8.484	22.711	-5.05	5.804	35.356	-0.511	13.18	8.934	-5.384	17.21	5.698	-23.527
178	178	1.05138	-4.474	-3.403	-7.691	-8.386	22.824	-5.063	5.937	34.387	-0.857	12.742	8.733	-5.231	16.758	6.562	-23.637
179	179	1.05732	-4.478	-3.532	-7.684	-8.275	22.896	-5.077	6.034	33.371	-1.141	12.523	8.464	-5.168	16.503	7.453	-23.774
180	180	1.06326	-4.482	-3.652	-7.67	-8.158	22.944	-5.074	6.1	32.312	-1.402	12.539	8.196	-5.144	16.432	8.437	-23.919
181	181	1.0692	-4.487	-3.76	-7.642	-8.044	22.985	-5.081	6.131	31.238	-1.65	12.818	7.867	-5.112	16.594	9.457	-24.056
182	182	1.07514	-4.498	-3.877	-7.601	-7.929	23.006	-5.078	6.128	30.151	-1.888	13.012	7.346	-5.017	16.727	10.225	-24.065
183	183	1.08108	-4.513	-3.985	-7.562	-7.795	23.025	-5.059	6.059	29.058	-2.073	13.244	6.657	-4.916	16.918	10.81	-23.979
184	184	1.08702	-4.544	-4.082	-7.528	-7.66	23.052	-5.013	5.934	27.985	-2.178	13.508	6.078	-4.886	17.078	11.464	-23.863
185	185	1.09296	-4.59	-4.151	-7.505	-7.525	23.101	-4.92	5.802	26.921	-2.246	13.722	5.584	-4.869	17.168	12.145	-23.695
186	186	1.0989	-4.64	-4.191	-7.474	-7.394	23.167	-4.81	5.663	25.856	-2.287	14.138	5.026	-4.849	17.461	12.82	-23.496
187	187	1.10484	-4.683	-4.201	-7.418	-7.258	23.247	-4.707	5.512	24.799	-2.31	14.478	4.463	-4.84	17.682	13.431	-23.262
188	188	1.11078	-4.722	-4.19	-7.352	-7.12	23.333	-4.55	5.359	23.778	-2.397	14.884	4.051	-4.814	17.908	14.147	-23.031
189	189	1.11672	-4.767	-4.161	-7.299	-6.978	23.449	-4.371	5.191	22.833	-2.462	15.312	3.744	-4.842	18.132	14.914	-22.837
190	190	1.12266	-4.805	-4.101	-7.244	-6.827	23.593	-4.213	5.028	21.952	-2.468	15.559	3.391	-4.957	18.229	15.52	-22.675
191	191	1.1286	-4.831	-4.02	-7.183	-6.673	23.748	-4.073	4.885	21.125	-2.449	15.722	3.036	-5.11	18.278	16.043	-22.534
192	192	1.13454	-4.859	-3.93	-7.128	-6.525	23.906	-3.903	4.767	20.355	-2.458	15.798	2.715	-5.296	18.259	16.52	-22.434
193	193	1.14048	-4.888	-3.813	-7.082	-6.38	24.105	-3.717	4.67	19.683	-2.523	15.786	2.474	-5.457	18.167	16.967	-22.363
194	194	1.14642	-4.936	-3.688	-7.052	-6.257	24.308	-3.553	4.574	19.085	-2.558	16.063	2.148	-5.624	18.383	17.384	-22.357
195	195	1.15236	-4.976	-3.561	-7.022	-6.138	24.485	-3.403	4.508	18.522	-2.648	16.412	1.73	-5.731	18.722	17.692	-22.372
196	196	1.1583	-5.022	-3.436	-6.999	-6.038	24.641	-3.268	4.48	18.007	-2.791	16.741	1.307	-5.754	19.087	17.928	-22.387
197	197	1.16424	-5.068	-3.309	-6.999	-5.941	24.8	-3.199	4.483	17.598	-2.86	16.852	0.934	-5.698	19.309	18.025	-22.318
198	198	1.17018	-5.089	-3.184	-6.989	-5.842	24.925	-3.213	4.512	17.265	-2.874	16.771	0.479	-5.584	19.43	17.865	-22.178
199	199	1.17612	-5.095	-3.061	-6.99	-5.741	25.021	-3.241	4.54	17.047	-2.861	16.819	-0.271	-5.416	19.772	17.312	-21.977
200	200	1.18206	-5.084	-2.942	-7.009	-5.636	25.122	-3.284	4.556	17.069	-2.736	16.925	-1.216	-5.304	20.248	16.358	-21.746
201	201	1.188	-5.05	-2.841	-7.057	-5.52	25.242	-3.279	4.58	17.475	-2.535	16.944	-2.28	-5.279	20.727	14.904	-21.484
