# Supplementary material for: Gait phenotypes in paediatric hereditary spastic paraplegia revealed by dynamic time warping analysis and random forests
Source: PLoS One. 2018 Mar 8;13(3):e0192345. doi: 10.1371/journal.pone.0192345 (PMC5843164; doi:10.1371/journal.pone.0192345)
Supplement: S1 Data — (ZIP) [file pone.0192345.s008.zip › HSP/Right.SR.HSP10.4.csv]

	Epoch	Time	Pelvic.obliquity	Pelvic.tilt	Pelvic rotation	Hip.abd.add	Hip.flexion	Hip.rotation	Knee.abd.add	Knee.flexion	Knee.rotation	Ankle.abd.add	Ankle.flexion	Ankle.rotation	Forefoot.abd.add	Forefoot.flexion	Forefoot.rotation
1	1	0	-4.019	4.516	-11.388	-2.99	35.083	-4.008	3.746	16.662	-1.189	11.824	1.089	-9.69	12.254	20.912	-28.373
2	2	0.00454	-4.141	4.302	-11.301	-3.151	34.651	-3.742	3.908	16.365	-1.232	12.382	0.072	-9.452	13.191	20.187	-27.97
3	3	0.00908	-4.284	4.091	-11.218	-3.355	34.213	-3.483	4.084	16.17	-1.191	12.653	-1.457	-9.393	14.035	18.739	-27.65
4	4	0.01362	-4.443	3.868	-11.166	-3.587	33.783	-3.192	4.277	16.155	-1.123	12.293	-3.36	-9.566	14.433	16.505	-27.453
5	5	0.01816	-4.589	3.633	-11.131	-3.82	33.407	-2.915	4.423	16.455	-1.023	11.976	-5.441	-9.944	14.896	13.895	-27.435
6	6	0.0227	-4.685	3.371	-11.141	-3.963	33.137	-2.667	4.459	17.18	-0.864	11.714	-7.264	-10.336	15.324	11.255	-27.396
7	7	0.02724	-4.705	3.12	-11.187	-4.014	33.034	-2.417	4.475	18.272	-0.716	11.484	-8.565	-10.714	15.66	8.934	-27.36
8	8	0.03178	-4.657	2.873	-11.281	-3.982	33.054	-2.147	4.497	19.57	-0.532	11.327	-9.059	-11.206	15.835	7.37	-27.447
9	9	0.03632	-4.547	2.632	-11.413	-3.876	33.117	-1.874	4.535	20.919	-0.269	11.032	-8.932	-11.814	15.713	6.348	-27.593
10	10	0.04086	-4.384	2.389	-11.59	-3.702	33.137	-1.592	4.572	22.23	0.04	10.764	-8.348	-12.471	15.482	5.792	-27.778
11	11	0.0454	-4.176	2.157	-11.817	-3.467	33.114	-1.301	4.614	23.529	0.385	10.694	-7.476	-13.087	15.367	5.573	-27.946
12	12	0.04994	-3.944	1.947	-12.092	-3.184	33.081	-0.98	4.656	24.859	0.734	10.892	-6.42	-13.667	15.464	5.604	-28.118
13	13	0.05448	-3.718	1.748	-12.409	-2.873	33.056	-0.598	4.695	26.223	1.068	11.189	-5.246	-14.254	15.633	5.763	-28.314
14	14	0.05902	-3.52	1.544	-12.761	-2.573	33.031	-0.161	4.765	27.578	1.407	11.219	-4.058	-14.824	15.593	5.816	-28.453
15	15	0.06356	-3.356	1.339	-13.132	-2.322	32.962	0.3	4.905	28.81	1.715	10.928	-2.96	-15.329	15.332	5.705	-28.534
16	16	0.0681	-3.23	1.144	-13.526	-2.102	32.817	0.794	5.063	29.832	1.97	10.855	-2.025	-15.701	15.294	5.649	-28.565
17	17	0.07264	-3.139	0.993	-13.925	-1.921	32.593	1.291	5.252	30.615	2.196	10.493	-1.143	-15.942	15.022	5.498	-28.482
18	18	0.07718	-3.03	0.905	-14.205	-1.828	32.297	1.595	5.464	31.197	2.374	10.166	-0.368	-16.048	14.811	5.346	-28.404
19	19	0.08172	-2.909	0.858	-14.582	-1.628	31.995	1.868	5.575	31.688	2.541	10.014	0.376	-16.052	14.739	5.301	-28.325
20	20	0.08626	-2.807	0.822	-14.951	-1.436	31.667	2.067	5.621	32.085	2.655	10.012	1.069	-15.973	14.779	5.335	-28.29
21	21	0.0908	-2.739	0.8	-15.282	-1.304	31.325	2.153	5.626	32.402	2.716	10.037	1.707	-15.798	14.838	5.389	-28.301
22	22	0.09534	-2.702	0.789	-15.578	-1.227	30.975	2.135	5.61	32.647	2.719	9.938	2.273	-15.52	14.801	5.371	-28.331
23	23	0.09988	-2.684	0.787	-15.845	-1.182	30.609	2.046	5.578	32.804	2.657	9.751	2.729	-15.141	14.697	5.265	-28.352
24	24	0.10442	-2.668	0.794	-16.088	-1.156	30.223	1.91	5.531	32.865	2.541	9.625	3.109	-14.674	14.633	5.178	-28.362
25	25	0.10896	-2.645	0.808	-16.304	-1.14	29.818	1.732	5.473	32.845	2.391	9.585	3.506	-14.16	14.616	5.205	-28.385
26	26	0.1135	-2.617	0.83	-16.492	-1.129	29.392	1.522	5.405	32.742	2.22	9.588	3.836	-13.632	14.626	5.236	-28.411
27	27	0.11804	-2.58	0.85	-16.651	-1.115	28.943	1.293	5.313	32.593	2.074	9.68	4.16	-13.111	14.69	5.321	-28.411
28	28	0.12258	-2.51	0.875	-16.779	-1.091	28.459	1.066	5.27	32.395	1.951	9.584	4.376	-12.609	14.634	5.224	-28.344
29	29	0.12712	-2.395	0.897	-16.885	-1.036	27.924	0.828	5.253	32.155	1.87	9.28	4.633	-12.173	14.397	5.076	-28.257
30	30	0.13166	-2.243	0.921	-16.972	-0.946	27.344	0.623	5.255	31.867	1.846	9.094	4.888	-11.883	14.262	4.994	-28.212
31	31	0.1362	-2.099	0.954	-17.03	-0.87	26.758	0.451	5.273	31.554	1.882	8.966	5.132	-11.72	14.174	4.938	-28.192
32	32	0.14074	-1.993	1.011	-17.047	-0.847	26.201	0.306	5.321	31.226	1.974	8.8	5.329	-11.633	14.068	4.823	-28.149
33	33	0.14528	-1.941	1.109	-17.021	-0.891	25.683	0.225	5.427	30.863	2.095	8.638	5.489	-11.623	13.982	4.686	-28.089
34	34	0.14982	-1.937	1.254	-16.963	-0.996	25.202	0.203	5.589	30.462	2.24	8.448	5.672	-11.665	13.874	4.57	-28.003
35	35	0.15436	-1.969	1.442	-16.898	-1.134	24.759	0.192	5.77	30.041	2.411	8.218	5.906	-11.701	13.723	4.49	-27.884
36	36	0.1589	-2.031	1.667	-16.842	-1.271	24.358	0.192	5.928	29.606	2.572	8.128	6.159	-11.742	13.68	4.504	-27.795
37	37	0.16344	-2.119	1.915	-16.795	-1.404	23.996	0.224	6.069	29.17	2.715	8.092	6.431	-11.812	13.664	4.571	-27.735
38	38	0.16798	-2.216	2.172	-16.748	-1.548	23.665	0.291	6.229	28.74	2.791	8.264	6.618	-11.891	13.845	4.67	-27.74
39	39	0.17252	-2.309	2.425	-16.69	-1.678	23.339	0.376	6.382	28.296	2.757	8.28	6.708	-11.88	13.894	4.611	-27.701
40	40	0.17706	-2.386	2.664	-16.63	-1.797	22.996	0.45	6.519	27.845	2.672	8.396	6.75	-11.831	14.027	4.558	-27.679
41	41	0.1816	-2.44	2.883	-16.573	-1.889	22.622	0.503	6.637	27.379	2.53	8.458	6.843	-11.718	14.083	4.534	-27.652
42	42	0.18614	-2.475	3.086	-16.514	-1.967	22.219	0.542	6.753	26.903	2.34	8.277	7.032	-11.525	13.9	4.488	-27.578
43	43	0.19068	-2.503	3.282	-16.448	-2.032	21.796	0.568	6.861	26.409	2.119	8.102	7.209	-11.304	13.72	4.438	-27.504
44	44	0.19522	-2.527	3.472	-16.373	-2.097	21.362	0.581	6.962	25.907	1.87	8.093	7.304	-11.068	13.702	4.391	-27.453
45	45	0.19976	-2.548	3.643	-16.287	-2.175	20.918	0.565	7.064	25.414	1.631	8.152	7.328	-10.834	13.762	4.311	-27.414
46	46	0.2043	-2.555	3.788	-16.197	-2.255	20.452	0.51	7.158	24.933	1.454	8.163	7.343	-10.648	13.787	4.204	-27.389
47	47	0.20884	-2.545	3.907	-16.108	-2.307	19.963	0.439	7.219	24.458	1.323	8.174	7.414	-10.513	13.789	4.148	-27.374
48	48	0.21338	-2.521	4.009	-16.02	-2.337	19.458	0.362	7.26	23.994	1.229	8.188	7.511	-10.411	13.785	4.112	-27.355
49	49	0.21792	-2.482	4.093	-15.936	-2.354	18.951	0.256	7.293	23.581	1.214	8.148	7.631	-10.389	13.746	4.053	-27.363
50	50	0.22246	-2.414	4.158	-15.84	-2.343	18.43	0.134	7.315	23.199	1.263	8.164	7.769	-10.405	13.761	4.019	-27.349
51	51	0.227	-2.323	4.208	-15.741	-2.32	17.9	-0.007	7.344	22.834	1.368	8.09	7.896	-10.513	13.711	3.939	-27.374
52	52	0.23154	-2.233	4.255	-15.639	-2.293	17.369	-0.138	7.378	22.469	1.459	7.99	8.017	-10.619	13.642	3.84	-27.397
53	53	0.23608	-2.155	4.297	-15.535	-2.285	16.837	-0.255	7.426	22.106	1.541	7.876	8.209	-10.708	13.546	3.8	-27.409
54	54	0.24062	-2.091	4.332	-15.432	-2.292	16.314	-0.371	7.468	21.761	1.633	7.906	8.465	-10.794	13.555	3.884	-27.434
55	55	0.24516	-2.032	4.357	-15.332	-2.314	15.8	-0.489	7.51	21.437	1.725	8.087	8.759	-10.861	13.682	4.07	-27.469
56	56	0.2497	-1.975	4.374	-15.233	-2.346	15.291	-0.61	7.56	21.129	1.821	8.345	9.018	-10.934	13.89	4.258	-27.522
57	57	0.25424	-1.921	4.391	-15.136	-2.369	14.783	-0.736	7.593	20.827	1.918	8.691	9.184	-11.05	14.193	4.397	-27.621
58	58	0.25878	-1.872	4.408	-15.039	-2.376	14.27	-0.859	7.588	20.511	1.952	9.104	9.336	-11.143	14.529	4.555	-27.752
59	59	0.26332	-1.832	4.435	-14.944	-2.393	13.76	-0.965	7.596	20.172	1.914	9.359	9.491	-11.188	14.71	4.654	-27.878
60	60	0.26786	-1.813	4.468	-14.862	-2.441	13.268	-1.047	7.647	19.84	1.857	9.477	9.687	-11.23	14.777	4.735	-28.013
61	61	0.2724	-1.816	4.517	-14.794	-2.509	12.803	-1.076	7.723	19.512	1.74	9.438	9.915	-11.161	14.704	4.759	-28.048
62	62	0.27694	-1.825	4.569	-14.736	-2.57	12.36	-1.098	7.784	19.207	1.607	9.429	10.18	-11.086	14.639	4.825	-28.097
63	63	0.28148	-1.827	4.62	-14.681	-2.626	11.924	-1.141	7.83	18.923	1.464	9.627	10.44	-10.963	14.747	4.972	-28.154
64	64	0.28602	-1.83	4.666	-14.628	-2.682	11.491	-1.207	7.871	18.653	1.353	9.802	10.674	-10.869	14.846	5.084	-28.226
65	65	0.29056	-1.83	4.705	-14.58	-2.727	11.051	-1.284	7.896	18.388	1.279	9.957	10.839	-10.829	14.945	5.119	-28.32
66	66	0.2951	-1.833	4.746	-14.542	-2.766	10.616	-1.354	7.911	18.13	1.201	10.069	10.986	-10.784	15.007	5.11	-28.405
67	67	0.29964	-1.843	4.796	-14.514	-2.809	10.198	-1.395	7.933	17.882	1.088	10.095	11.15	-10.708	14.988	5.068	-28.469
68	68	0.30418	-1.861	4.856	-14.502	-2.853	9.8	-1.4	7.962	17.645	0.95	10.115	11.297	-10.632	14.969	5	-28.536
69	69	0.30872	-1.888	4.925	-14.506	-2.898	9.43	-1.387	7.978	17.433	0.82	10.204	11.457	-10.549	15.004	4.965	-28.593
70	70	0.31326	-1.921	4.991	-14.525	-2.957	9.074	-1.38	8.004	17.261	0.736	10.253	11.609	-10.47	15.023	4.883	-28.631
71	71	0.3178	-1.956	5.059	-14.564	-3.012	8.731	-1.384	8.018	17.113	0.693	10.245	11.773	-10.406	14.992	4.775	-28.667
72	72	0.32234	-2.003	5.116	-14.619	-3.085	8.382	-1.364	8.032	16.972	0.645	10.181	11.94	-10.323	14.91	4.628	-28.674
73	73	0.32688	-2.065	5.185	-14.69	-3.183	8.056	-1.317	8.075	16.842	0.591	10.046	12.101	-10.243	14.775	4.442	-28.679
74	74	0.33142	-2.132	5.26	-14.782	-3.281	7.752	-1.267	8.114	16.727	0.54	9.886	12.292	-10.105	14.613	4.267	-28.64
75	75	0.33596	-2.206	5.339	-14.897	-3.381	7.463	-1.194	8.142	16.613	0.46	9.856	12.464	-9.963	14.552	4.14	-28.635
76	76	0.3405	-2.273	5.414	-15.034	-3.47	7.177	-1.099	8.15	16.507	0.36	10.083	12.6	-9.835	14.706	4.103	-28.687
77	77	0.34504	-2.329	5.48	-15.191	-3.55	6.894	-0.996	8.147	16.425	0.259	10.417	12.7	-9.713	14.957	4.076	-28.764
78	78	0.34958	-2.377	5.544	-15.367	-3.62	6.621	-0.89	8.143	16.364	0.161	10.652	12.77	-9.592	15.132	3.965	-28.841
79	79	0.35412	-2.415	5.613	-15.534	-3.682	6.342	-0.806	8.14	16.304	0.082	10.733	12.835	-9.476	15.18	3.768	-28.896
80	80	0.35866	-2.437	5.688	-15.63	-3.758	6.036	-0.815	8.145	16.233	0.053	10.63	12.932	-9.362	15.061	3.496	-28.905
81	81	0.3632	-2.426	5.798	-15.738	-3.787	5.756	-0.821	8.136	16.177	0.022	10.678	13.048	-9.255	15.061	3.303	-28.945
82	82	0.36774	-2.427	5.9	-15.845	-3.836	5.473	-0.818	8.125	16.128	-0.024	10.795	13.239	-9.111	15.092	3.2	-28.966
83	83	0.37228	-2.434	5.996	-15.957	-3.909	5.186	-0.785	8.142	16.071	-0.064	11.075	13.403	-9.03	15.277	3.17	-29.048
84	84	0.37682	-2.425	6.085	-16.083	-3.963	4.898	-0.742	8.153	16.026	-0.085	11.239	13.541	-8.972	15.375	3.056	-29.12
85	85	0.38136	-2.397	6.163	-16.216	-3.985	4.596	-0.716	8.123	15.991	-0.096	11.363	13.691	-8.919	15.415	2.921	-29.192
86	86	0.3859	-2.357	6.231	-16.354	-3.999	4.281	-0.698	8.077	15.972	-0.107	11.527	13.839	-8.863	15.481	2.787	-29.274
87	87	0.39044	-2.318	6.292	-16.491	-4.023	3.956	-0.689	8.036	15.965	-0.08	11.696	13.988	-8.839	15.56	2.646	-29.364
88	88	0.39498	-2.289	6.349	-16.622	-4.077	3.628	-0.686	8.012	15.962	-0.025	11.961	14.096	-8.843	15.745	2.515	-29.47
89	89	0.39952	-2.271	6.395	-16.745	-4.159	3.296	-0.675	8.002	15.959	0.004	12.365	14.145	-8.821	16.064	2.396	-29.581
90	90	0.40406	-2.253	6.43	-16.852	-4.255	2.946	-0.67	7.997	15.949	-0.001	12.766	14.19	-8.757	16.374	2.265	-29.671
91	91	0.4086	-2.244	6.449	-16.94	-4.376	2.587	-0.705	7.99	15.956	0.023	13.231	14.207	-8.703	16.744	2.131	-29.774
92	92	0.41314	-2.233	6.45	-17.004	-4.509	2.203	-0.803	7.974	15.981	0.065	13.591	14.271	-8.665	17	1.976	-29.9
93	93	0.41768	-2.232	6.437	-17.069	-4.661	1.81	-0.903	7.971	16.017	0.113	13.605	14.261	-8.557	17	1.552	-29.901
94	94	0.42222	-2.227	6.401	-17.153	-4.826	1.398	-0.964	7.98	16.076	0.179	13.657	14.272	-8.462	17.043	1.143	-29.887
95	95	0.42676	-2.219	6.352	-17.231	-4.983	0.966	-1.022	7.96	16.133	0.231	13.948	14.215	-8.37	17.297	0.779	-29.902
96	96	0.4313	-2.211	6.285	-17.298	-5.143	0.515	-1.102	7.915	16.202	0.284	14.368	14.168	-8.28	17.647	0.476	-29.943
97	97	0.43584	-2.216	6.208	-17.349	-5.332	0.048	-1.201	7.886	16.279	0.341	14.864	14.077	-8.211	18.082	0.162	-30.02
98	98	0.44038	-2.23	6.124	-17.394	-5.543	-0.435	-1.296	7.86	16.343	0.398	15.357	13.912	-8.15	18.534	-0.226	-30.092
99	99	0.44492	-2.252	6.029	-17.436	-5.771	-0.939	-1.393	7.833	16.392	0.44	15.707	13.683	-8.049	18.88	-0.758	-30.105
100	100	0.44946	-2.276	5.92	-17.468	-6.01	-1.46	-1.518	7.812	16.45	0.472	15.853	13.425	-7.893	19.066	-1.441	-30.055
101	101	0.454	-2.287	5.793	-17.495	-6.233	-1.987	-1.674	7.77	16.548	0.532	15.925	13.2	-7.738	19.182	-2.157	-29.987
102	102	0.45854	-2.289	5.651	-17.516	-6.451	-2.516	-1.847	7.707	16.693	0.641	16.083	13.016	-7.64	19.36	-2.813	-29.956
103	103	0.46308	-2.287	5.513	-17.533	-6.653	-3.025	-2.022	7.624	16.87	0.755	16.279	12.714	-7.564	19.611	-3.575	-29.938
104	104	0.46762	-2.306	5.357	-17.531	-6.897	-3.547	-2.188	7.561	17.054	0.884	16.363	12.366	-7.459	19.8	-4.463	-29.827
105	105	0.47216	-2.322	5.206	-17.507	-7.14	-4.054	-2.38	7.496	17.255	1.038	16.599	11.913	-7.357	20.16	-5.38	-29.722
106	106	0.4767	-2.349	5.05	-17.466	-7.388	-4.541	-2.598	7.398	17.49	1.187	16.97	11.52	-7.259	20.594	-6.185	-29.65
107	107	0.48124	-2.372	4.9	-17.424	-7.635	-4.996	-2.817	7.296	17.776	1.335	17.29	11.161	-7.118	20.98	-7.022	-29.531
108	108	0.48578	-2.413	4.746	-17.388	-7.906	-5.426	-3.035	7.194	18.112	1.499	17.486	10.773	-6.941	21.284	-7.988	-29.34
109	109	0.49032	-2.476	4.581	-17.357	-8.202	-5.839	-3.254	7.077	18.483	1.682	17.678	10.267	-6.728	21.632	-9.103	-29.087
110	110	0.49486	-2.557	4.404	-17.322	-8.526	-6.245	-3.477	6.96	18.885	1.878	17.883	9.645	-6.49	22.039	-10.35	-28.79
111	111	0.4994	-2.662	4.208	-17.281	-8.894	-6.656	-3.7	6.864	19.321	2.075	18.011	8.973	-6.229	22.414	-11.717	-28.443
112	112	0.50394	-2.788	3.991	-17.246	-9.292	-7.076	-3.903	6.769	19.78	2.268	18.147	8.244	-5.937	22.824	-13.173	-28.044
113	113	0.50848	-2.916	3.774	-17.233	-9.701	-7.468	-4.083	6.675	20.291	2.48	18.483	7.444	-5.668	23.442	-14.622	-27.685
114	114	0.51302	-3.064	3.55	-17.218	-10.149	-7.816	-4.294	6.57	20.872	2.696	18.852	6.503	-5.292	24.142	-16.245	-27.233
115	115	0.51756	-3.196	3.347	-17.212	-10.567	-8.073	-4.501	6.424	21.551	2.888	19.25	5.423	-4.815	24.916	-18.05	-26.697
116	116	0.5221	-3.333	3.146	-17.213	-10.992	-8.266	-4.72	6.275	22.328	3.083	19.539	4.249	-4.286	25.653	-20.05	-26.092
117	117	0.52664	-3.47	2.951	-17.222	-11.406	-8.402	-4.93	6.094	23.152	3.259	19.93	3.033	-3.755	26.486	-22.052	-25.514
118	118	0.53118	-3.6	2.772	-17.231	-11.793	-8.47	-5.142	5.886	24.049	3.428	20.179	1.782	-3.217	27.212	-24.183	-24.895
119	119	0.53572	-3.724	2.605	-17.231	-12.159	-8.466	-5.355	5.668	25.036	3.56	20.188	0.553	-2.649	27.735	-26.437	-24.223
120	120	0.54026	-3.829	2.461	-17.223	-12.493	-8.381	-5.556	5.446	26.107	3.639	20.146	-0.741	-2.059	28.254	-28.791	-23.545
121	121	0.5448	-3.91	2.345	-17.209	-12.791	-8.211	-5.754	5.215	27.251	3.672	20.122	-2.135	-1.465	28.835	-31.231	-22.893
122	122	0.54934	-3.974	2.258	-17.193	-13.049	-7.942	-5.96	4.947	28.467	3.666	20.099	-3.537	-0.903	29.42	-33.654	-22.314
123	123	0.55388	-4.008	2.209	-17.182	-13.245	-7.565	-6.157	4.622	29.737	3.612	20.215	-4.893	-0.423	30.097	-35.918	-21.899
124	124	0.55842	-4.024	2.192	-17.166	-13.41	-7.155	-6.361	4.287	31.009	3.526	20.238	-6.17	0.001	30.668	-38.107	-21.56
125	125	0.56296	-4.026	2.2	-17.14	-13.514	-6.673	-6.558	3.904	32.282	3.384	20.199	-7.462	0.415	31.177	-40.287	-21.235
126	126	0.5675	-4.022	2.237	-17.088	-13.584	-6.117	-6.743	3.538	33.582	3.208	19.976	-8.71	0.754	31.524	-42.449	-20.94
127	127	0.57204	-4.01	2.297	-17.032	-13.617	-5.476	-6.913	3.149	34.952	3.026	19.642	-9.765	1.012	31.712	-44.449	-20.71
128	128	0.57658	-4.016	2.378	-16.976	-13.64	-4.743	-7.079	2.731	36.374	2.88	19.233	-10.646	1.148	31.764	-46.274	-20.565
129	129	0.58112	-4.031	2.476	-16.938	-13.646	-3.927	-7.189	2.314	37.835	2.724	18.706	-11.401	1.208	31.666	-47.989	-20.457
130	130	0.58566	-4.051	2.585	-16.904	-13.637	-3.052	-7.25	1.912	39.32	2.569	18.131	-12.075	1.19	31.494	-49.616	-20.377
131	131	0.5902	-4.068	2.711	-16.857	-13.599	-2.123	-7.297	1.492	40.838	2.458	17.74	-12.602	1.063	31.419	-51.02	-20.387
132	132	0.59474	-4.086	2.859	-16.803	-13.531	-1.132	-7.333	1.036	42.397	2.411	17.613	-12.915	0.818	31.48	-52.109	-20.517
133	133	0.59928	-4.118	3.023	-16.752	-13.453	-0.085	-7.331	0.578	43.983	2.415	17.559	-13.022	0.464	31.512	-52.96	-20.717
134	134	0.60382	-4.154	3.205	-16.707	-13.35	1.006	-7.272	0.163	45.583	2.454	17.366	-12.962	0.014	31.356	-53.688	-20.923
135	135	0.60836	-4.185	3.388	-16.684	-13.216	2.127	-7.14	-0.205	47.178	2.506	17.017	-12.786	-0.482	31.021	-54.339	-21.091
136	136	0.6129	-4.202	3.568	-16.656	-13.038	3.246	-6.943	-0.538	48.739	2.52	16.794	-12.479	-1.028	30.732	-54.764	-21.335
137	137	0.61744	-4.204	3.753	-16.634	-12.835	4.373	-6.7	-0.803	50.23	2.522	16.425	-12.082	-1.58	30.276	-55.075	-21.56
138	138	0.62198	-4.192	3.948	-16.624	-12.607	5.506	-6.438	-1.04	51.626	2.528	16.132	-11.618	-2.118	29.85	-55.194	-21.801
139	139	0.62652	-4.181	4.143	-16.617	-12.379	6.621	-6.136	-1.191	52.904	2.478	15.755	-11.172	-2.589	29.362	-55.259	-22.006
140	140	0.63106	-4.155	4.337	-16.619	-12.117	7.703	-5.807	-1.293	54.077	2.328	15.311	-10.713	-2.922	28.826	-55.263	-22.146
141	141	0.6356	-4.118	4.516	-16.615	-11.831	8.727	-5.5	-1.375	55.152	2.111	14.811	-10.26	-3.115	28.256	-55.249	-22.198
142	142	0.64014	-4.063	4.679	-16.605	-11.525	9.689	-5.218	-1.439	56.136	1.856	14.374	-9.824	-3.182	27.761	-55.184	-22.178
143	143	0.64468	-3.992	4.826	-16.588	-11.211	10.602	-4.942	-1.463	57.023	1.564	13.973	-9.426	-3.098	27.316	-55.088	-22.052
144	144	0.64922	-3.918	4.944	-16.553	-10.91	11.478	-4.678	-1.447	57.808	1.23	13.516	-9.096	-2.834	26.845	-55.009	-21.774
145	145	0.65376	-3.839	5.04	-16.512	-10.605	12.345	-4.439	-1.441	58.51	0.86	13.259	-8.818	-2.413	26.558	-54.82	-21.423
146	146	0.6583	-3.753	5.117	-16.464	-10.282	13.203	-4.213	-1.446	59.129	0.461	13.192	-8.603	-1.852	26.442	-54.547	-20.984
147	147	0.66284	-3.663	5.168	-16.398	-9.959	14.015	-3.998	-1.443	59.667	0.077	13.283	-8.381	-1.231	26.449	-54.161	-20.495
148	148	0.66738	-3.558	5.212	-16.31	-9.64	14.797	-3.847	-1.428	60.145	-0.211	13.274	-8.156	-0.587	26.367	-53.783	-19.898
149	149	0.67192	-3.472	5.224	-16.205	-9.367	15.524	-3.742	-1.412	60.565	-0.408	13.478	-7.866	-0.032	26.459	-53.219	-19.384
150	150	0.67646	-3.403	5.222	-16.097	-9.107	16.235	-3.643	-1.384	60.947	-0.545	13.759	-7.538	0.464	26.607	-52.561	-18.888
151	151	0.681	-3.36	5.203	-15.98	-8.872	16.924	-3.547	-1.356	61.296	-0.613	14.14	-7.175	0.882	26.826	-51.82	-18.419
152	152	0.68554	-3.34	5.169	-15.851	-8.673	17.59	-3.442	-1.299	61.589	-0.614	14.516	-6.805	1.21	27.024	-51.033	-17.978
153	153	0.69008	-3.328	5.131	-15.703	-8.503	18.23	-3.334	-1.191	61.801	-0.552	14.835	-6.443	1.426	27.168	-50.199	-17.592
154	154	0.69462	-3.313	5.096	-15.535	-8.344	18.844	-3.247	-1.05	61.922	-0.432	15.114	-6.09	1.54	27.272	-49.303	-17.264
155	155	0.69916	-3.285	5.065	-15.359	-8.168	19.444	-3.195	-0.92	61.966	-0.286	15.368	-5.733	1.596	27.342	-48.337	-16.983
156	156	0.7037	-3.236	5.043	-15.18	-7.962	20.039	-3.172	-0.81	61.962	-0.156	15.671	-5.354	1.573	27.438	-47.266	-16.819
157	157	0.70824	-3.188	5.002	-14.993	-7.764	20.597	-3.143	-0.671	61.887	-0.049	16.004	-5.028	1.449	27.575	-46.152	-16.785
158	158	0.71278	-3.111	4.978	-14.802	-7.539	21.142	-3.116	-0.493	61.722	0.015	16.383	-4.731	1.275	27.766	-44.944	-16.857
159	159	0.71732	-3.036	4.962	-14.584	-7.329	21.663	-3.113	-0.269	61.442	0.043	16.597	-4.491	1.118	27.832	-43.747	-16.93
160	160	0.72186	-2.95	4.967	-14.347	-7.112	22.173	-3.119	-0.034	61.071	-0.018	17.019	-4.218	0.997	28.069	-42.365	-17.101
161	161	0.7264	-2.886	4.998	-14.094	-6.947	22.7	-3.101	0.254	60.634	-0.17	17.442	-3.929	0.956	28.302	-40.9	-17.301
162	162	0.73094	-2.826	5.045	-13.843	-6.779	23.253	-3.046	0.576	60.132	-0.447	17.842	-3.628	0.996	28.502	-39.346	-17.531
163	163	0.73548	-2.767	5.104	-13.599	-6.604	23.82	-2.964	0.937	59.554	-0.831	18.15	-3.349	1.088	28.626	-37.749	-17.791
164	164	0.74002	-2.707	5.182	-13.363	-6.417	24.392	-2.871	1.326	58.896	-1.316	18.43	-3.118	1.201	28.741	-36.113	-18.122
165	165	0.74456	-2.642	5.273	-13.133	-6.209	24.954	-2.776	1.715	58.146	-1.914	18.758	-2.927	1.297	28.898	-34.388	-18.583
166	166	0.7491	-2.582	5.371	-12.899	-6.001	25.503	-2.681	2.113	57.304	-2.613	19.055	-2.735	1.333	29.002	-32.548	-19.211
167	167	0.75364	-2.531	5.486	-12.661	-5.815	26.063	-2.568	2.56	56.413	-3.38	19.263	-2.482	1.272	29.001	-30.574	-20.009
168	168	0.75818	-2.486	5.6	-12.425	-5.637	26.606	-2.436	3.047	55.426	-4.183	19.314	-2.17	1.165	28.828	-28.495	-20.867
169	169	0.76272	-2.432	5.724	-12.199	-5.434	27.142	-2.335	3.52	54.373	-5.009	19.201	-1.739	1.05	28.464	-26.308	-21.737
170	170	0.76726	-2.361	5.846	-11.969	-5.21	27.65	-2.297	3.939	53.244	-5.852	19.075	-1.043	0.845	27.95	-23.79	-22.763
171	171	0.7718	-2.304	5.964	-11.733	-5.015	28.14	-2.315	4.299	52.059	-6.687	19.175	-0.169	0.51	27.512	-20.928	-24.011
172	172	0.77634	-2.26	6.083	-11.501	-4.83	28.624	-2.363	4.62	50.839	-7.496	19.322	0.768	0.027	27.041	-17.936	-25.403
173	173	0.78088	-2.239	6.198	-11.272	-4.669	29.104	-2.427	4.925	49.598	-8.245	19.212	1.657	-0.528	26.337	-15.112	-26.74
174	174	0.78542	-2.225	6.314	-11.053	-4.51	29.583	-2.534	5.196	48.386	-8.898	18.73	2.57	-1.13	25.302	-12.517	-27.952
175	175	0.78996	-2.212	6.427	-10.847	-4.341	30.054	-2.685	5.407	47.227	-9.464	18.085	3.599	-1.767	24.075	-10.003	-29.086
176	176	0.7945	-2.204	6.533	-10.66	-4.166	30.506	-2.86	5.56	46.103	-9.965	17.507	4.715	-2.418	22.859	-7.474	-30.183
177	177	0.79904	-2.191	6.636	-10.496	-3.981	30.944	-3.065	5.675	44.991	-10.383	16.955	5.731	-3.053	21.717	-5.097	-31.192
178	178	0.80358	-2.172	6.727	-10.348	-3.793	31.363	-3.3	5.756	43.857	-10.703	16.336	6.374	-3.615	20.698	-3.143	-32.014
179	179	0.80812	-2.145	6.818	-10.212	-3.568	31.78	-3.558	5.762	42.709	-10.965	15.874	6.769	-4.145	19.906	-1.366	-32.752
180	180	0.81266	-2.124	6.9	-10.067	-3.364	32.182	-3.849	5.716	41.576	-11.164	15.547	7.058	-4.626	19.265	0.331	-33.414
181	181	0.8172	-2.126	6.985	-9.909	-3.199	32.585	-4.138	5.669	40.466	-11.319	15.05	7.401	-5.046	18.472	1.914	-33.942
182	182	0.82174	-2.149	7.066	-9.743	-3.067	32.97	-4.454	5.61	39.344	-11.412	14.434	7.568	-5.402	17.682	3.238	-34.346
183	183	0.82628	-2.181	7.14	-9.58	-2.95	33.335	-4.779	5.546	38.213	-11.465	13.739	7.541	-5.674	16.937	4.31	-34.635
184	184	0.83082	-2.216	7.205	-9.43	-2.838	33.672	-5.092	5.499	37.071	-11.485	12.829	7.448	-5.842	16.078	5.162	-34.76
185	185	0.83536	-2.29	7.242	-9.314	-2.747	33.973	-5.357	5.447	35.921	-11.46	11.966	7.405	-6.017	15.242	6.069	-34.87
186	186	0.8399	-2.376	7.274	-9.186	-2.681	34.248	-5.616	5.399	34.752	-11.404	11.422	7.35	-6.263	14.661	7.152	-35.075
187	187	0.84444	-2.431	7.321	-9.009	-2.639	34.506	-5.926	5.379	33.571	-11.326	11.132	7.142	-6.484	14.369	8.232	-35.28
188	188	0.84898	-2.49	7.348	-8.832	-2.624	34.729	-6.262	5.365	32.414	-11.206	10.935	6.689	-6.567	14.294	9.095	-35.348
189	189	0.85352	-2.555	7.358	-8.658	-2.627	34.914	-6.598	5.358	31.27	-11.043	10.93	5.843	-6.575	14.579	9.673	-35.329
190	190	0.85806	-2.626	7.359	-8.49	-2.657	35.067	-6.902	5.394	30.15	-10.849	11.24	4.689	-6.564	15.289	10.115	-35.287
191	191	0.8626	-2.721	7.35	-8.31	-2.74	35.202	-7.219	5.446	29.099	-10.591	11.741	3.196	-6.542	16.334	10.285	-35.21
192	192	0.86714	-2.829	7.323	-8.116	-2.861	35.331	-7.556	5.518	28.207	-10.259	11.874	1.885	-6.548	17.045	10.253	-35.052
193	193	0.87168	-2.942	7.27	-7.924	-3.003	35.461	-7.927	5.563	27.54	-9.827	11.907	0.866	-6.61	17.566	10.227	-34.88
194	194	0.87622	-3.052	7.195	-7.746	-3.148	35.623	-8.294	5.562	27.138	-9.345	11.94	0.179	-6.687	17.951	10.278	-34.692
195	195	0.88076	-3.15	7.103	-7.583	-3.274	35.821	-8.631	5.513	26.999	-8.817	12.035	-0.239	-6.786	18.277	10.379	-34.474
196	196	0.8853	-3.235	6.994	-7.429	-3.391	36.044	-8.919	5.427	27.091	-8.234	12.286	-0.438	-6.97	18.639	10.566	-34.28
197	197	0.88984	-3.313	6.866	-7.28	-3.511	36.274	-9.124	5.336	27.374	-7.615	12.803	-0.492	-7.263	19.162	10.863	-34.142
198	198	0.89438	-3.387	6.722	-7.145	-3.632	36.486	-9.229	5.261	27.817	-6.963	13.363	-0.46	-7.632	19.708	11.084	-33.982
199	199	0.89892	-3.459	6.561	-7.028	-3.743	36.67	-9.267	5.186	28.416	-6.239	13.435	-0.32	-8.099	19.835	10.937	-33.704
200	200	0.90346	-3.526	6.39	-6.917	-3.841	36.818	-9.222	5.119	29.164	-5.463	13.062	-0.05	-8.761	19.562	10.481	-33.416
201	201	0.908	-3.581	6.193	-6.794	-3.944	36.902	-9.068	5.096	30.037	-4.684	12.212	0.439	-9.597	18.823	9.802	-33.117
