# Supplementary material for: Gait phenotypes in paediatric hereditary spastic paraplegia revealed by dynamic time warping analysis and random forests
Source: PLoS One. 2018 Mar 8;13(3):e0192345. doi: 10.1371/journal.pone.0192345 (PMC5843164; doi:10.1371/journal.pone.0192345)
Supplement: S1 Data — (ZIP) [file pone.0192345.s008.zip › HSP/Right.SR.HSP11.1.csv]

	Epoch	Time	Pelvic.obliquity	Pelvic.tilt	Pelvic rotation	Hip.abd.add	Hip.flexion	Hip.rotation	Knee.abd.add	Knee.flexion	Knee.rotation	Ankle.abd.add	Ankle.flexion	Ankle.rotation	Forefoot.abd.add	Forefoot.flexion	Forefoot.rotation
1	1	0	-3.765	3.49	-4.648	-11.595	25.281	-0.995	0.893	3.542	-23.99	2.063	1.805	-7.221	-8.104	19.934	-38.241
2	2	0.00481	-3.79	3.378	-4.177	-11.755	24.673	-1.463	0.94	3.145	-23.888	1.214	0.202	-7.035	-7.827	18.019	-38.219
3	3	0.00962	-3.837	3.283	-3.739	-11.919	24.146	-2.012	1.025	2.977	-23.647	-0.206	-1.397	-6.771	-7.942	15.589	-38.148
4	4	0.01443	-3.885	3.204	-3.34	-12.066	23.718	-2.604	1.131	3.077	-23.261	-1.764	-2.85	-6.512	-8.202	13.021	-38.016
5	5	0.01924	-3.918	3.125	-3	-12.167	23.404	-3.175	1.219	3.503	-22.77	-2.672	-4.138	-6.316	-8.02	10.786	-37.813
6	6	0.02405	-3.92	3.053	-2.72	-12.216	23.234	-3.666	1.3	4.29	-22.207	-2.643	-5.222	-6.211	-7.179	9.073	-37.531
7	7	0.02886	-3.874	2.973	-2.516	-12.189	23.213	-4.045	1.383	5.43	-21.569	-2.021	-6.062	-6.161	-5.957	7.722	-37.153
8	8	0.03367	-3.749	2.893	-2.39	-12.064	23.317	-4.287	1.477	6.821	-20.879	-1.391	-6.57	-6.146	-4.876	6.515	-36.681
9	9	0.03848	-3.546	2.808	-2.348	-11.813	23.485	-4.306	1.576	8.294	-20.247	-1.012	-6.767	-6.231	-4.145	5.389	-36.197
10	10	0.04329	-3.287	2.719	-2.378	-11.474	23.663	-4.089	1.71	9.721	-19.677	-0.954	-6.648	-6.508	-3.84	4.384	-35.766
11	11	0.0481	-2.99	2.629	-2.502	-11.05	23.84	-3.635	1.879	11.066	-19.158	-1.061	-6.468	-7.034	-3.712	3.394	-35.455
12	12	0.05291	-2.693	2.543	-2.71	-10.589	24.001	-2.944	2.094	12.331	-18.709	-1.223	-6.287	-7.76	-3.647	2.409	-35.247
13	13	0.05772	-2.416	2.471	-2.983	-10.097	24.15	-2.088	2.324	13.546	-18.308	-1.246	-6.31	-8.611	-3.395	1.329	-35.105
14	14	0.06253	-2.182	2.409	-3.283	-9.629	24.26	-1.146	2.578	14.684	-17.92	-1.176	-6.417	-9.577	-3.052	0.236	-35.036
15	15	0.06734	-1.986	2.345	-3.6	-9.178	24.301	-0.17	2.837	15.708	-17.558	-1.015	-6.587	-10.587	-2.635	-0.824	-35.016
16	16	0.07215	-1.83	2.278	-3.925	-8.754	24.258	0.778	3.113	16.593	-17.206	-1.288	-6.724	-11.616	-2.584	-2.047	-35.061
17	17	0.07696	-1.714	2.204	-4.229	-8.37	24.148	1.598	3.375	17.384	-16.82	-1.968	-6.684	-12.659	-2.923	-3.3	-35.194
18	18	0.08177	-1.63	2.124	-4.475	-8.043	23.973	2.258	3.595	18.101	-16.439	-2.698	-6.44	-13.643	-3.389	-4.369	-35.383
19	19	0.08658	-1.56	2.036	-4.65	-7.74	23.743	2.761	3.737	18.774	-16.107	-3.171	-5.961	-14.492	-3.749	-5.057	-35.56
20	20	0.09139	-1.494	1.946	-4.759	-7.459	23.472	3.077	3.823	19.423	-15.776	-3.479	-5.288	-15.219	-4.035	-5.459	-35.723
21	21	0.0962	-1.434	1.852	-4.805	-7.212	23.148	3.195	3.865	19.999	-15.454	-3.756	-4.519	-15.805	-4.31	-5.705	-35.875
22	22	0.10101	-1.369	1.757	-4.779	-6.991	22.751	3.117	3.858	20.434	-15.19	-4.102	-3.74	-16.218	-4.64	-5.892	-36.02
23	23	0.10582	-1.283	1.658	-4.673	-6.782	22.265	2.844	3.803	20.707	-14.999	-4.511	-3.091	-16.432	-4.979	-6.139	-36.128
24	24	0.11063	-1.177	1.563	-4.491	-6.58	21.712	2.43	3.723	20.851	-14.885	-4.906	-2.626	-16.477	-5.246	-6.475	-36.19
25	25	0.11544	-1.069	1.473	-4.241	-6.399	21.107	1.934	3.631	20.906	-14.863	-5.145	-2.275	-16.401	-5.358	-6.784	-36.227
26	26	0.12025	-0.974	1.38	-3.93	-6.257	20.446	1.403	3.541	20.879	-14.953	-5.268	-1.919	-16.249	-5.393	-6.996	-36.273
27	27	0.12506	-0.887	1.274	-3.574	-6.134	19.717	0.869	3.447	20.765	-15.149	-5.353	-1.506	-16.046	-5.44	-7.102	-36.333
28	28	0.12987	-0.793	1.157	-3.193	-5.99	18.922	0.346	3.331	20.556	-15.417	-5.344	-1.095	-15.812	-5.441	-7.12	-36.385
29	29	0.13468	-0.7	1.05	-2.806	-5.828	18.083	-0.152	3.216	20.252	-15.71	-5.333	-0.764	-15.598	-5.421	-7.178	-36.442
30	30	0.13949	-0.636	0.961	-2.423	-5.682	17.226	-0.604	3.122	19.873	-15.993	-5.353	-0.523	-15.452	-5.393	-7.307	-36.524
31	31	0.1443	-0.614	0.899	-2.055	-5.571	16.373	-0.983	3.049	19.436	-16.298	-5.234	-0.32	-15.363	-5.25	-7.37	-36.635
32	32	0.14911	-0.641	0.868	-1.716	-5.489	15.544	-1.274	2.984	18.962	-16.654	-5.036	-0.116	-15.251	-5.057	-7.363	-36.726
33	33	0.15392	-0.694	0.871	-1.411	-5.414	14.745	-1.51	2.932	18.459	-16.989	-4.93	0.12	-15.173	-4.945	-7.362	-36.818
34	34	0.15873	-0.768	0.927	-1.145	-5.337	13.999	-1.695	2.872	17.928	-17.273	-4.845	0.357	-15.122	-4.858	-7.349	-36.878
35	35	0.16354	-0.874	1.025	-0.93	-5.286	13.299	-1.823	2.814	17.373	-17.552	-4.595	0.606	-15.105	-4.655	-7.206	-36.963
36	36	0.16835	-1.021	1.156	-0.763	-5.276	12.642	-1.915	2.769	16.814	-17.813	-4.26	0.792	-15.105	-4.358	-7.061	-37.068
37	37	0.17316	-1.196	1.316	-0.636	-5.28	12.023	-1.99	2.708	16.248	-18.03	-4.009	0.888	-15.109	-4.099	-7.038	-37.163
38	38	0.17797	-1.383	1.492	-0.541	-5.297	11.42	-2.117	2.628	15.662	-18.201	-3.781	0.936	-15.067	-3.851	-7.05	-37.254
39	39	0.18278	-1.569	1.693	-0.492	-5.308	10.851	-2.286	2.527	15.066	-18.315	-3.465	0.981	-14.989	-3.538	-6.994	-37.331
40	40	0.18759	-1.789	1.89	-0.482	-5.363	10.276	-2.444	2.433	14.441	-18.41	-3.204	1.074	-14.872	-3.294	-6.9	-37.392
41	41	0.1924	-2.021	2.094	-0.506	-5.436	9.72	-2.603	2.352	13.808	-18.542	-3.005	1.068	-14.665	-3.06	-6.916	-37.44
42	42	0.19721	-2.255	2.3	-0.55	-5.514	9.169	-2.805	2.265	13.162	-18.663	-3.049	1.04	-14.361	-3.012	-7.081	-37.45
43	43	0.20202	-2.473	2.508	-0.623	-5.568	8.633	-3.049	2.162	12.52	-18.748	-3.275	0.969	-14.007	-3.096	-7.389	-37.446
44	44	0.20683	-2.701	2.717	-0.718	-5.643	8.106	-3.292	2.065	11.872	-18.828	-3.572	0.948	-13.639	-3.265	-7.681	-37.45
45	45	0.21164	-2.934	2.929	-0.835	-5.73	7.606	-3.544	1.967	11.235	-18.924	-3.697	0.953	-13.25	-3.317	-7.838	-37.48
46	46	0.21645	-3.175	3.139	-0.967	-5.824	7.124	-3.824	1.856	10.621	-18.977	-3.631	1.138	-12.913	-3.299	-7.723	-37.557
47	47	0.22126	-3.419	3.336	-1.105	-5.928	6.642	-4.116	1.744	10.026	-18.979	-3.496	1.58	-12.606	-3.346	-7.341	-37.633
48	48	0.22607	-3.658	3.519	-1.259	-6.036	6.159	-4.392	1.649	9.441	-18.976	-3.394	2.106	-12.291	-3.462	-6.904	-37.697
49	49	0.23088	-3.886	3.688	-1.441	-6.125	5.678	-4.617	1.554	8.872	-18.989	-3.307	2.526	-11.981	-3.548	-6.579	-37.757
50	50	0.23569	-4.106	3.832	-1.651	-6.195	5.198	-4.79	1.462	8.332	-19.01	-3.208	2.748	-11.714	-3.537	-6.436	-37.839
51	51	0.2405	-4.321	3.95	-1.864	-6.268	4.709	-4.934	1.385	7.819	-19.023	-2.972	2.834	-11.54	-3.351	-6.343	-37.975
52	52	0.24531	-4.526	4.049	-2.055	-6.342	4.209	-5.061	1.323	7.323	-19.023	-2.652	2.88	-11.449	-3.08	-6.244	-38.141
53	53	0.25012	-4.709	4.134	-2.229	-6.401	3.7	-5.17	1.268	6.839	-19.033	-2.297	2.915	-11.411	-2.778	-6.135	-38.33
54	54	0.25493	-4.867	4.205	-2.4	-6.437	3.185	-5.246	1.215	6.368	-19.073	-1.791	2.912	-11.406	-2.344	-5.973	-38.543
55	55	0.25974	-5.005	4.262	-2.569	-6.451	2.66	-5.272	1.165	5.911	-19.154	-1.293	2.696	-11.354	-1.821	-6.01	-38.697
56	56	0.26455	-5.122	4.308	-2.726	-6.441	2.116	-5.253	1.116	5.45	-19.269	-0.996	2.189	-11.216	-1.32	-6.429	-38.745
57	57	0.26936	-5.21	4.354	-2.851	-6.405	1.55	-5.21	1.085	4.974	-19.404	-0.81	1.69	-11.083	-0.896	-6.912	-38.763
58	58	0.27417	-5.267	4.395	-2.947	-6.34	0.961	-5.158	1.07	4.485	-19.564	-0.555	1.386	-11.008	-0.492	-7.175	-38.822
59	59	0.27898	-5.287	4.432	-3.009	-6.236	0.355	-5.121	1.051	3.999	-19.731	0.062	1.39	-11.063	0.047	-6.949	-38.999
60	60	0.28379	-5.279	4.461	-3.052	-6.105	-0.268	-5.076	1.038	3.517	-19.877	0.657	1.41	-11.145	0.568	-6.727	-39.158
61	61	0.2886	-5.243	4.496	-3.073	-5.945	-0.902	-5.041	1.033	3.029	-19.981	1.075	1.494	-11.227	0.93	-6.566	-39.267
62	62	0.29341	-5.193	4.54	-3.062	-5.779	-1.553	-5.028	1.045	2.504	-20.1	1.278	1.547	-11.212	1.145	-6.552	-39.285
63	63	0.29822	-5.148	4.578	-3.011	-5.625	-2.224	-5.064	1.066	1.969	-20.223	1.29	1.596	-11.119	1.216	-6.665	-39.236
64	64	0.30303	-5.105	4.609	-2.926	-5.464	-2.914	-5.151	1.07	1.439	-20.294	1.417	1.649	-11.069	1.365	-6.715	-39.199
65	65	0.30784	-5.084	4.636	-2.818	-5.337	-3.621	-5.262	1.097	0.909	-20.346	1.415	1.804	-10.992	1.377	-6.768	-39.115
66	66	0.31265	-5.062	4.667	-2.699	-5.202	-4.326	-5.404	1.126	0.384	-20.359	1.288	1.938	-10.899	1.309	-6.925	-38.996
67	67	0.31746	-5.056	4.701	-2.566	-5.091	-5.036	-5.566	1.164	-0.148	-20.33	1.07	2.06	-10.828	1.173	-7.148	-38.864
68	68	0.32227	-5.063	4.736	-2.442	-5	-5.729	-5.71	1.213	-0.645	-20.271	0.786	2.151	-10.758	1.008	-7.459	-38.695
69	69	0.32708	-5.085	4.785	-2.339	-4.929	-6.401	-5.822	1.272	-1.125	-20.211	0.454	2.292	-10.695	0.784	-7.766	-38.522
70	70	0.33189	-5.129	4.829	-2.265	-4.879	-7.054	-5.911	1.309	-1.565	-20.146	0.032	2.495	-10.559	0.449	-8.094	-38.278
71	71	0.3367	-5.185	4.875	-2.211	-4.842	-7.685	-5.999	1.339	-1.967	-20.065	-0.419	2.817	-10.413	0.029	-8.351	-38.03
72	72	0.34151	-5.253	4.931	-2.194	-4.824	-8.267	-6.063	1.363	-2.305	-19.984	-0.788	3.164	-10.266	-0.341	-8.561	-37.795
73	73	0.34632	-5.336	5.004	-2.221	-4.827	-8.789	-6.078	1.379	-2.578	-19.885	-1.133	3.491	-10.151	-0.686	-8.8	-37.573
74	74	0.35113	-5.441	5.091	-2.305	-4.875	-9.252	-6.032	1.398	-2.784	-19.754	-1.502	3.729	-10.054	-1.01	-9.154	-37.335
75	75	0.35594	-5.568	5.179	-2.45	-4.968	-9.671	-5.944	1.426	-2.927	-19.598	-1.909	3.931	-9.954	-1.345	-9.584	-37.084
76	76	0.36075	-5.697	5.276	-2.655	-5.071	-10.044	-5.8	1.441	-3.023	-19.454	-2.269	4.09	-9.836	-1.629	-10.038	-36.834
77	77	0.36556	-5.816	5.379	-2.926	-5.177	-10.373	-5.586	1.449	-3.073	-19.329	-2.582	4.23	-9.708	-1.87	-10.493	-36.59
78	78	0.37037	-5.921	5.481	-3.26	-5.287	-10.659	-5.333	1.464	-3.066	-19.181	-2.815	4.404	-9.605	-2.055	-10.888	-36.376
79	79	0.37518	-6.008	5.583	-3.655	-5.389	-10.901	-5.054	1.472	-3.001	-19.011	-2.955	4.602	-9.517	-2.174	-11.224	-36.193
80	80	0.37999	-6.083	5.69	-4.107	-5.483	-11.096	-4.758	1.461	-2.883	-18.839	-3.029	4.764	-9.402	-2.232	-11.575	-36.023
81	81	0.3848	-6.153	5.809	-4.604	-5.584	-11.25	-4.452	1.445	-2.72	-18.665	-3.034	4.832	-9.285	-2.196	-11.99	-35.883
82	82	0.38961	-6.219	5.922	-5.138	-5.699	-11.394	-4.125	1.44	-2.54	-18.505	-3.018	4.828	-9.175	-2.106	-12.464	-35.778
83	83	0.39442	-6.273	6.015	-5.704	-5.808	-11.556	-3.782	1.429	-2.358	-18.358	-2.959	4.812	-9.042	-1.978	-12.928	-35.676
84	84	0.39923	-6.31	6.083	-6.295	-5.907	-11.741	-3.433	1.419	-2.17	-18.205	-3.005	4.826	-8.892	-1.943	-13.431	-35.57
85	85	0.40404	-6.34	6.134	-6.894	-6.006	-11.937	-3.105	1.416	-1.961	-18.065	-3.076	4.852	-8.715	-1.928	-13.955	-35.479
86	86	0.40885	-6.39	6.17	-7.487	-6.133	-12.143	-2.83	1.407	-1.733	-17.906	-2.977	4.863	-8.561	-1.774	-14.413	-35.427
87	87	0.41366	-6.441	6.191	-8.068	-6.273	-12.363	-2.587	1.4	-1.493	-17.719	-2.767	4.778	-8.436	-1.486	-14.903	-35.387
88	88	0.41847	-6.492	6.188	-8.643	-6.429	-12.608	-2.385	1.402	-1.244	-17.49	-2.601	4.662	-8.338	-1.217	-15.457	-35.361
89	89	0.42328	-6.523	6.177	-9.206	-6.561	-12.873	-2.199	1.386	-1.006	-17.266	-2.455	4.46	-8.21	-0.935	-16.099	-35.313
90	90	0.42809	-6.563	6.148	-9.762	-6.714	-13.168	-2.014	1.365	-0.782	-17.088	-2.345	4.247	-8.05	-0.686	-16.773	-35.263
91	91	0.4329	-6.597	6.124	-10.302	-6.866	-13.471	-1.855	1.343	-0.555	-16.896	-2.129	3.981	-7.918	-0.325	-17.447	-35.232
92	92	0.43771	-6.639	6.075	-10.814	-7.041	-13.809	-1.729	1.32	-0.321	-16.709	-1.826	3.747	-7.747	0.086	-18.061	-35.162
93	93	0.44252	-6.679	6.019	-11.303	-7.217	-14.157	-1.641	1.288	-0.075	-16.511	-1.473	3.47	-7.562	0.552	-18.699	-35.08
94	94	0.44733	-6.72	5.941	-11.781	-7.424	-14.513	-1.579	1.276	0.207	-16.292	-1.225	3.209	-7.36	0.93	-19.406	-34.969
95	95	0.45214	-6.763	5.849	-12.256	-7.641	-14.872	-1.512	1.242	0.511	-16.09	-0.81	2.919	-7.156	1.443	-20.06	-34.861
96	96	0.45695	-6.797	5.757	-12.721	-7.846	-15.216	-1.44	1.179	0.866	-15.872	-0.279	2.643	-6.973	2.037	-20.673	-34.748
97	97	0.46176	-6.828	5.65	-13.168	-8.052	-15.572	-1.372	1.101	1.249	-15.664	0.319	2.334	-6.766	2.697	-21.308	-34.606
98	98	0.46657	-6.85	5.553	-13.588	-8.244	-15.889	-1.32	1.013	1.689	-15.47	0.875	1.996	-6.537	3.34	-22.018	-34.452
99	99	0.47138	-6.876	5.455	-13.986	-8.432	-16.162	-1.294	0.914	2.197	-15.238	1.411	1.569	-6.334	4.015	-22.847	-34.288
100	100	0.47619	-6.912	5.348	-14.357	-8.623	-16.384	-1.284	0.796	2.791	-14.984	1.885	1.094	-6.142	4.664	-23.78	-34.104
101	101	0.481	-6.966	5.221	-14.693	-8.817	-16.556	-1.292	0.664	3.489	-14.722	2.359	0.565	-5.968	5.35	-24.803	-33.909
102	102	0.48581	-7.053	5.065	-14.988	-9.036	-16.693	-1.328	0.53	4.284	-14.459	2.836	0.044	-5.827	6.05	-25.852	-33.726
103	103	0.49062	-7.179	4.893	-15.238	-9.286	-16.783	-1.391	0.401	5.17	-14.197	3.279	-0.447	-5.724	6.724	-26.927	-33.557
104	104	0.49543	-7.345	4.707	-15.429	-9.562	-16.832	-1.486	0.275	6.136	-13.933	3.655	-0.951	-5.684	7.359	-28.08	-33.408
105	105	0.50024	-7.529	4.514	-15.552	-9.828	-16.854	-1.614	0.142	7.163	-13.681	3.986	-1.501	-5.718	7.983	-29.317	-33.302
106	106	0.50505	-7.705	4.322	-15.611	-10.069	-16.851	-1.796	0.012	8.242	-13.433	4.307	-2.119	-5.812	8.639	-30.638	-33.251
107	107	0.50986	-7.871	4.138	-15.62	-10.295	-16.823	-2.05	-0.1	9.374	-13.171	4.67	-2.763	-5.969	9.361	-31.974	-33.277
108	108	0.51467	-8.033	3.969	-15.587	-10.509	-16.766	-2.366	-0.196	10.557	-12.909	5.048	-3.353	-6.183	10.095	-33.273	-33.386
109	109	0.51948	-8.201	3.817	-15.498	-10.728	-16.683	-2.742	-0.253	11.786	-12.652	5.248	-3.91	-6.433	10.699	-34.656	-33.53
110	110	0.52429	-8.357	3.692	-15.369	-10.927	-16.576	-3.165	-0.29	13.027	-12.421	5.371	-4.51	-6.697	11.283	-36.113	-33.715
111	111	0.5291	-8.486	3.598	-15.217	-11.096	-16.444	-3.637	-0.321	14.249	-12.237	5.534	-5.193	-6.931	11.952	-37.589	-33.948
112	112	0.53391	-8.576	3.542	-15.067	-11.223	-16.271	-4.131	-0.349	15.45	-12.097	5.795	-5.933	-7.17	12.747	-39.008	-34.277
113	113	0.53872	-8.639	3.516	-14.922	-11.322	-16.049	-4.64	-0.382	16.625	-12.016	6.042	-6.661	-7.384	13.54	-40.36	-34.67
114	114	0.54353	-8.671	3.515	-14.795	-11.386	-15.773	-5.156	-0.442	17.779	-11.97	6.288	-7.451	-7.568	14.364	-41.705	-35.097
115	115	0.54834	-8.685	3.522	-14.688	-11.446	-15.464	-5.686	-0.497	18.923	-11.94	6.518	-8.294	-7.723	15.227	-43.052	-35.541
116	116	0.55315	-8.674	3.544	-14.602	-11.495	-15.104	-6.245	-0.552	20.068	-11.952	6.706	-9.233	-7.798	16.144	-44.456	-35.977
117	117	0.55796	-8.671	3.566	-14.52	-11.559	-14.707	-6.84	-0.626	21.212	-11.973	7.042	-10.167	-7.877	17.195	-45.713	-36.486
118	118	0.56277	-8.678	3.6	-14.453	-11.619	-14.253	-7.388	-0.719	22.351	-12.089	7.291	-11.14	-7.942	18.21	-46.993	-37.015
119	119	0.56758	-8.697	3.638	-14.379	-11.697	-13.753	-7.928	-0.81	23.508	-12.239	7.491	-12.064	-8.047	19.181	-48.216	-37.594
120	120	0.57239	-8.711	3.687	-14.287	-11.75	-13.21	-8.49	-0.941	24.658	-12.416	7.675	-13.019	-8.159	20.157	-49.424	-38.194
121	121	0.5772	-8.736	3.756	-14.175	-11.815	-12.604	-9.045	-1.068	25.834	-12.628	7.927	-13.931	-8.344	21.18	-50.504	-38.9
122	122	0.58201	-8.781	3.84	-14.039	-11.895	-11.95	-9.562	-1.176	27.033	-12.897	8.085	-14.8	-8.597	22.122	-51.578	-39.647
123	123	0.58682	-8.832	3.949	-13.9	-11.966	-11.219	-10.018	-1.296	28.278	-13.191	8.124	-15.649	-8.89	22.963	-52.712	-40.36
124	124	0.59163	-8.878	4.067	-13.763	-12.017	-10.437	-10.442	-1.438	29.555	-13.461	8.085	-16.407	-9.23	23.696	-53.821	-41.041
125	125	0.59644	-8.908	4.203	-13.632	-12.037	-9.605	-10.806	-1.56	30.839	-13.704	7.778	-17.055	-9.568	24.189	-55.017	-41.566
126	126	0.60125	-8.923	4.364	-13.502	-12.025	-8.724	-11.095	-1.662	32.13	-13.944	7.377	-17.499	-9.88	24.511	-56.1	-41.994
127	127	0.60606	-8.928	4.552	-13.369	-11.991	-7.8	-11.313	-1.751	33.42	-14.151	7.083	-17.705	-10.19	24.767	-56.902	-42.396
128	128	0.61087	-8.924	4.747	-13.249	-11.938	-6.846	-11.451	-1.824	34.719	-14.299	6.809	-17.674	-10.437	24.894	-57.506	-42.662
129	129	0.61568	-8.908	4.948	-13.155	-11.863	-5.864	-11.514	-1.877	36	-14.36	6.411	-17.446	-10.527	24.815	-58.035	-42.638
130	130	0.62049	-8.881	5.157	-13.079	-11.765	-4.864	-11.521	-1.917	37.231	-14.339	5.977	-17.048	-10.364	24.602	-58.427	-42.27
131	131	0.6253	-8.844	5.374	-13.01	-11.656	-3.848	-11.466	-1.927	38.416	-14.247	5.621	-16.511	-9.919	24.352	-58.623	-41.569
132	132	0.63011	-8.8	5.596	-12.942	-11.542	-2.817	-11.347	-1.892	39.568	-14.06	5.363	-15.88	-9.278	24.099	-58.653	-40.585
133	133	0.63492	-8.75	5.811	-12.878	-11.418	-1.779	-11.185	-1.826	40.683	-13.737	5.121	-15.208	-8.577	23.801	-58.608	-39.392
134	134	0.63973	-8.685	6.014	-12.823	-11.27	-0.736	-10.998	-1.743	41.738	-13.279	4.85	-14.546	-7.923	23.45	-58.528	-38.096
135	135	0.64454	-8.597	6.207	-12.775	-11.082	0.294	-10.778	-1.641	42.712	-12.757	4.723	-13.899	-7.358	23.185	-58.28	-36.847
136	136	0.64935	-8.476	6.395	-12.733	-10.855	1.304	-10.493	-1.483	43.593	-12.215	4.744	-13.295	-6.886	23.036	-57.88	-35.673
137	137	0.65416	-8.334	6.578	-12.686	-10.612	2.293	-10.186	-1.29	44.386	-11.617	4.866	-12.727	-6.52	22.961	-57.371	-34.564
138	138	0.65897	-8.178	6.747	-12.633	-10.351	3.263	-9.891	-1.081	45.119	-10.963	4.861	-12.179	-6.232	22.784	-56.891	-33.455
139	139	0.66378	-8.013	6.891	-12.568	-10.072	4.204	-9.587	-0.856	45.813	-10.343	4.711	-11.635	-5.952	22.486	-56.451	-32.334
140	140	0.66859	-7.831	7.025	-12.494	-9.769	5.143	-9.269	-0.619	46.481	-9.805	4.675	-11.066	-5.731	22.273	-55.86	-31.378
141	141	0.6734	-7.647	7.151	-12.404	-9.471	6.077	-8.974	-0.375	47.113	-9.351	4.733	-10.469	-5.588	22.135	-55.116	-30.635
142	142	0.67821	-7.458	7.28	-12.3	-9.175	7.013	-8.691	-0.1	47.698	-8.967	4.76	-9.866	-5.558	21.985	-54.304	-30.087
143	143	0.68302	-7.275	7.388	-12.19	-8.884	7.915	-8.422	0.183	48.236	-8.687	4.909	-9.258	-5.674	21.95	-53.357	-29.83
144	144	0.68783	-7.091	7.49	-12.07	-8.587	8.811	-8.177	0.439	48.73	-8.576	5.139	-8.708	-5.794	22.003	-52.356	-29.763
145	145	0.69264	-6.933	7.573	-11.915	-8.333	9.678	-7.964	0.697	49.157	-8.65	5.376	-8.229	-5.85	22.088	-51.343	-29.82
146	146	0.69745	-6.795	7.672	-11.749	-8.116	10.597	-7.771	0.963	49.565	-8.817	5.484	-7.744	-5.959	22.059	-50.318	-30.038
147	147	0.70226	-6.68	7.772	-11.568	-7.924	11.529	-7.625	1.184	49.91	-9.097	5.775	-7.259	-6.151	22.153	-49.095	-30.534
148	148	0.70707	-6.567	7.873	-11.394	-7.716	12.477	-7.492	1.358	50.195	-9.528	6.069	-6.825	-6.315	22.238	-47.834	-31.157
149	149	0.71188	-6.452	7.954	-11.206	-7.509	13.397	-7.366	1.524	50.412	-10.123	6.322	-6.463	-6.375	22.289	-46.598	-31.815
150	150	0.71669	-6.346	8.037	-11.008	-7.332	14.332	-7.269	1.676	50.592	-10.81	6.494	-6.123	-6.376	22.261	-45.364	-32.519
151	151	0.7215	-6.253	8.119	-10.794	-7.182	15.281	-7.23	1.784	50.745	-11.556	6.544	-5.743	-6.33	22.085	-44.119	-33.257
152	152	0.72631	-6.172	8.211	-10.573	-7.047	16.255	-7.196	1.864	50.861	-12.378	6.612	-5.36	-6.249	21.877	-42.813	-34.047
153	153	0.73112	-6.091	8.298	-10.344	-6.92	17.224	-7.155	1.928	50.93	-13.287	6.771	-4.995	-6.104	21.704	-41.43	-34.868
154	154	0.73593	-6.006	8.373	-10.111	-6.802	18.172	-7.115	1.983	50.937	-14.226	6.925	-4.68	-5.905	21.511	-40.052	-35.654
155	155	0.74074	-5.921	8.437	-9.875	-6.685	19.1	-7.092	2.007	50.882	-15.128	7.082	-4.394	-5.696	21.291	-38.661	-36.391
156	156	0.74555	-5.84	8.494	-9.638	-6.588	20.023	-7.082	2.004	50.788	-15.946	7.26	-4.11	-5.502	21.046	-37.235	-37.071
157	157	0.75036	-5.766	8.543	-9.406	-6.503	20.941	-7.05	1.99	50.655	-16.695	7.413	-3.819	-5.31	20.735	-35.801	-37.662
158	158	0.75517	-5.694	8.58	-9.175	-6.423	21.845	-6.993	1.971	50.465	-17.382	7.465	-3.506	-5.103	20.294	-34.387	-38.132
159	159	0.75998	-5.622	8.598	-8.948	-6.359	22.729	-6.933	1.949	50.225	-17.956	7.439	-3.147	-4.918	19.74	-32.954	-38.501
160	160	0.76479	-5.548	8.596	-8.726	-6.308	23.583	-6.869	1.924	49.948	-18.378	7.443	-2.735	-4.816	19.158	-31.449	-38.813
161	161	0.7696	-5.481	8.581	-8.499	-6.272	24.406	-6.79	1.899	49.631	-18.649	7.466	-2.312	-4.78	18.562	-29.926	-39.018
162	162	0.77441	-5.422	8.551	-8.269	-6.24	25.191	-6.682	1.865	49.258	-18.792	7.484	-1.905	-4.77	17.943	-28.42	-39.075
163	163	0.77922	-5.369	8.517	-8.05	-6.216	25.966	-6.53	1.853	48.841	-18.808	7.433	-1.488	-4.82	17.258	-26.932	-39.024
164	164	0.78403	-5.32	8.471	-7.845	-6.195	26.721	-6.348	1.854	48.38	-18.7	7.315	-1.055	-4.935	16.511	-25.45	-38.883
165	165	0.78884	-5.28	8.408	-7.632	-6.202	27.433	-6.141	1.88	47.865	-18.47	7.226	-0.657	-5.092	15.805	-23.964	-38.642
166	166	0.79365	-5.253	8.321	-7.401	-6.243	28.094	-5.913	1.92	47.306	-18.146	7.472	-0.382	-5.345	15.415	-22.355	-38.419
167	167	0.79846	-5.238	8.225	-7.145	-6.325	28.714	-5.662	1.99	46.681	-17.793	8.035	-0.246	-5.692	15.335	-20.626	-38.274
168	168	0.80327	-5.218	8.12	-6.883	-6.403	29.293	-5.374	2.092	45.989	-17.446	8.827	-0.007	-6.133	15.38	-18.623	-38.229
169	169	0.80808	-5.19	8.016	-6.609	-6.483	29.826	-5.085	2.207	45.204	-17.062	9.552	0.406	-6.621	15.282	-16.464	-38.169
170	170	0.81289	-5.146	7.909	-6.333	-6.554	30.313	-4.776	2.348	44.337	-16.647	10.012	1.059	-7.124	14.872	-14.229	-38.014
171	171	0.8177	-5.123	7.802	-6.04	-6.665	30.758	-4.424	2.53	43.391	-16.271	10.386	1.587	-7.575	14.479	-12.131	-37.77
172	172	0.82251	-5.104	7.712	-5.738	-6.775	31.182	-4.065	2.704	42.349	-15.933	10.859	1.904	-7.998	14.271	-10.103	-37.501
173	173	0.82732	-5.096	7.63	-5.425	-6.913	31.581	-3.699	2.885	41.227	-15.656	11.401	2.139	-8.466	14.148	-8.048	-37.321
174	174	0.83213	-5.08	7.575	-5.12	-7.033	31.982	-3.326	3.05	40.025	-15.441	12.06	2.361	-8.97	14.114	-5.869	-37.222
175	175	0.83694	-5.066	7.531	-4.825	-7.138	32.362	-2.947	3.188	38.755	-15.277	12.553	2.676	-9.408	13.913	-3.689	-37.046
176	176	0.84175	-5.065	7.501	-4.499	-7.271	32.704	-2.573	3.321	37.405	-15.193	12.835	2.916	-9.723	13.591	-1.692	-36.752
177	177	0.84656	-5.077	7.489	-4.153	-7.436	33.021	-2.197	3.475	35.996	-15.224	12.849	3.141	-9.91	13.09	0.138	-36.375
178	178	0.85137	-5.092	7.486	-3.791	-7.625	33.302	-1.846	3.632	34.524	-15.327	12.67	3.384	-10.044	12.444	1.894	-35.986
179	179	0.85618	-5.099	7.496	-3.428	-7.804	33.557	-1.54	3.75	32.992	-15.477	12.257	3.7	-10.11	11.587	3.603	-35.551
180	180	0.86099	-5.079	7.525	-3.079	-7.941	33.79	-1.267	3.83	31.383	-15.698	11.573	4.067	-10.108	10.491	5.247	-35.085
181	181	0.8658	-5.048	7.578	-2.729	-8.058	34.007	-1.021	3.874	29.69	-15.998	10.695	4.372	-10.019	9.258	6.777	-34.59
182	182	0.87061	-5.015	7.653	-2.375	-8.16	34.205	-0.82	3.861	27.937	-16.367	9.724	4.608	-9.849	7.969	8.225	-34.098
183	183	0.87542	-4.984	7.742	-2.007	-8.271	34.366	-0.685	3.806	26.151	-16.781	8.82	4.775	-9.651	6.759	9.656	-33.671
184	184	0.88023	-4.945	7.841	-1.629	-8.384	34.485	-0.611	3.725	24.354	-17.209	8.053	4.898	-9.464	5.69	11.108	-33.325
185	185	0.88504	-4.89	7.949	-1.259	-8.472	34.567	-0.579	3.616	22.564	-17.648	7.373	4.976	-9.285	4.727	12.536	-33.036
186	186	0.88985	-4.835	8.051	-0.886	-8.554	34.599	-0.579	3.482	20.777	-18.134	6.759	4.897	-9.072	3.892	13.82	-32.793
187	187	0.89466	-4.78	8.143	-0.495	-8.648	34.568	-0.616	3.335	18.988	-18.673	6.224	4.619	-8.817	3.214	14.929	-32.594
188	188	0.89947	-4.712	8.225	-0.077	-8.75	34.468	-0.708	3.174	17.206	-19.223	5.863	4.167	-8.553	2.765	15.92	-32.435
189	189	0.90428	-4.622	8.29	0.349	-8.819	34.301	-0.847	2.975	15.446	-19.77	5.726	3.655	-8.312	2.537	16.918	-32.322
190	190	0.90909	-4.524	8.331	0.792	-8.89	34.071	-1.006	2.773	13.748	-20.323	5.781	3.267	-8.105	2.444	18.042	-32.25
191	191	0.9139	-4.421	8.337	1.23	-8.941	33.78	-1.143	2.551	12.133	-20.895	6.109	3.023	-7.952	2.535	19.34	-32.23
192	192	0.91871	-4.32	8.325	1.687	-9.005	33.437	-1.308	2.339	10.607	-21.411	6.55	2.848	-7.853	2.728	20.649	-32.225
193	193	0.92352	-4.206	8.293	2.131	-9.045	33.056	-1.476	2.142	9.185	-21.873	6.982	2.66	-7.763	2.963	21.82	-32.189
194	194	0.92833	-4.092	8.235	2.584	-9.087	32.635	-1.628	1.955	7.885	-22.29	7.424	2.334	-7.637	3.299	22.73	-32.072
195	195	0.93314	-3.978	8.136	3.016	-9.088	32.181	-1.776	1.76	6.754	-22.601	7.638	2.026	-7.498	3.486	23.362	-31.851
196	196	0.93795	-3.883	8.01	3.457	-9.103	31.694	-1.93	1.584	5.78	-22.828	7.493	1.621	-7.252	3.456	23.539	-31.457
197	197	0.94276	-3.809	7.867	3.904	-9.142	31.183	-2.061	1.47	4.96	-22.948	6.885	1.196	-6.977	3.107	23.286	-30.915
198	198	0.94757	-3.763	7.713	4.369	-9.22	30.659	-2.164	1.398	4.307	-22.961	6.211	0.704	-6.73	2.765	22.773	-30.279
199	199	0.95238	-3.735	7.541	4.827	-9.301	30.113	-2.25	1.356	3.811	-22.842	5.555	0.192	-6.599	2.471	22.098	-29.634
200	200	0.95719	-3.733	7.358	5.27	-9.389	29.578	-2.306	1.326	3.489	-22.611	4.991	-0.468	-6.623	2.317	21.188	-29.046
201	201	0.962	-3.757	7.186	5.71	-9.489	29.07	-2.317	1.314	3.312	-22.297	4.329	-1.434	-6.751	2.186	19.823	-28.463
