# Supplementary material for: Gait phenotypes in paediatric hereditary spastic paraplegia revealed by dynamic time warping analysis and random forests
Source: PLoS One. 2018 Mar 8;13(3):e0192345. doi: 10.1371/journal.pone.0192345 (PMC5843164; doi:10.1371/journal.pone.0192345)
Supplement: S1 Data — (ZIP) [file pone.0192345.s008.zip › HSP/Right.SR.HSP11.2.csv]

	Epoch	Time	Pelvic.obliquity	Pelvic.tilt	Pelvic rotation	Hip.abd.add	Hip.flexion	Hip.rotation	Knee.abd.add	Knee.flexion	Knee.rotation	Ankle.abd.add	Ankle.flexion	Ankle.rotation	Forefoot.abd.add	Forefoot.flexion	Forefoot.rotation
1	1	0	-2.247	5.673	14.569	-4.979	27.835	-18.971	-0.997	0.648	-38.947	9.32	4.164	21.256	8.408	28.632	-25.176
2	2	0.0043	-2.356	5.552	14.977	-5.114	27.25	-18.845	-0.881	0.527	-38.721	9	3.77	21.063	8.599	27.9	-24.642
3	3	0.0086	-2.465	5.435	15.362	-5.228	26.703	-18.699	-0.784	0.583	-38.383	8.378	2.993	20.826	8.799	26.613	-24.015
4	4	0.0129	-2.576	5.317	15.729	-5.327	26.16	-18.533	-0.707	0.786	-37.997	7.817	1.86	20.532	9.272	24.94	-23.374
5	5	0.0172	-2.683	5.204	16.085	-5.411	25.629	-18.376	-0.648	1.098	-37.557	7.513	0.543	20.121	10.066	23.114	-22.794
6	6	0.0215	-2.78	5.108	16.425	-5.478	25.116	-18.226	-0.588	1.454	-37.086	7.534	-0.833	19.619	11.159	21.302	-22.284
7	7	0.0258	-2.853	5.029	16.739	-5.514	24.636	-18.08	-0.53	1.767	-36.639	7.711	-2.236	19.118	12.371	19.547	-21.803
8	8	0.0301	-2.891	4.965	17.019	-5.503	24.205	-17.943	-0.479	1.967	-36.243	7.681	-3.648	18.705	13.354	17.81	-21.281
9	9	0.0344	-2.893	4.91	17.257	-5.443	23.829	-17.82	-0.426	2.031	-35.877	7.059	-4.965	18.404	13.696	16.066	-20.659
10	10	0.0387	-2.844	4.835	17.454	-5.327	23.521	-17.667	-0.371	2.04	-35.637	5.911	-6.056	18.266	13.38	14.429	-19.946
11	11	0.043	-2.739	4.735	17.597	-5.134	23.298	-17.453	-0.36	2.178	-35.546	4.756	-6.805	18.302	12.812	13.033	-19.198
12	12	0.0473	-2.565	4.61	17.699	-4.865	23.166	-17.196	-0.391	2.562	-35.517	3.905	-7.383	18.383	12.389	11.732	-18.467
13	13	0.0516	-2.327	4.458	17.762	-4.534	23.106	-16.88	-0.446	3.24	-35.538	3.463	-7.817	18.441	12.231	10.474	-17.791
14	14	0.0559	-2.045	4.281	17.784	-4.163	23.107	-16.499	-0.511	4.209	-35.596	3.482	-8.059	18.476	12.364	9.296	-17.166
15	15	0.0602	-1.746	4.082	17.764	-3.779	23.154	-16.057	-0.574	5.425	-35.658	3.95	-8.012	18.476	12.726	8.305	-16.6
16	16	0.0645	-1.455	3.863	17.703	-3.4	23.222	-15.568	-0.622	6.795	-35.657	4.74	-7.583	18.366	13.155	7.609	-16.131
17	17	0.0688	-1.172	3.645	17.613	-3.019	23.29	-15.05	-0.63	8.176	-35.508	5.434	-6.79	18.058	13.291	7.17	-15.739
18	18	0.0731	-0.92	3.436	17.501	-2.678	23.318	-14.468	-0.565	9.432	-35.256	5.968	-5.884	17.501	13.229	6.883	-15.467
19	19	0.0774	-0.69	3.235	17.379	-2.344	23.304	-13.852	-0.474	10.545	-34.94	6.239	-5.109	16.709	12.996	6.537	-15.327
20	20	0.0817	-0.491	3.048	17.249	-2.03	23.242	-13.203	-0.349	11.515	-34.584	6.224	-4.565	15.709	12.628	6.029	-15.316
21	21	0.086	-0.317	2.87	17.125	-1.73	23.125	-12.552	-0.196	12.349	-34.205	5.965	-4.281	14.566	12.175	5.324	-15.398
22	22	0.0903	-0.152	2.7	17.021	-1.436	22.953	-11.937	-0.027	13.06	-33.818	5.552	-4.226	13.364	11.701	4.449	-15.532
23	23	0.0946	0.011	2.54	16.953	-1.154	22.728	-11.392	0.152	13.656	-33.437	5.099	-4.319	12.182	11.267	3.488	-15.685
24	24	0.0989	0.167	2.364	16.942	-0.898	22.436	-10.954	0.34	14.151	-33.075	4.684	-4.455	11.076	10.893	2.553	-15.845
25	25	0.1032	0.32	2.179	17.007	-0.647	22.067	-10.688	0.501	14.517	-32.731	4.234	-4.484	10.138	10.451	1.757	-15.964
26	26	0.1075	0.442	1.972	17.131	-0.415	21.601	-10.574	0.626	14.774	-32.421	3.944	-4.338	9.38	10.099	1.207	-16.068
27	27	0.1118	0.552	1.76	17.298	-0.167	21.069	-10.615	0.69	14.937	-32.119	3.809	-4.003	8.779	9.824	0.906	-16.162
28	28	0.1161	0.654	1.549	17.504	0.096	20.481	-10.807	0.705	15.002	-31.818	3.766	-3.501	8.341	9.585	0.826	-16.224
29	29	0.1204	0.752	1.348	17.753	0.364	19.848	-11.137	0.687	14.953	-31.537	3.779	-2.902	8.082	9.382	0.905	-16.237
30	30	0.1247	0.854	1.166	18.051	0.637	19.177	-11.583	0.639	14.772	-31.308	3.841	-2.308	8.002	9.242	1.067	-16.197
31	31	0.129	0.955	0.987	18.402	0.92	18.457	-12.111	0.566	14.455	-31.155	3.885	-1.783	8.082	9.122	1.235	-16.104
32	32	0.1333	1.058	0.807	18.796	1.208	17.681	-12.682	0.508	14.018	-31.12	3.81	-1.375	8.354	8.951	1.32	-15.935
33	33	0.1376	1.18	0.619	19.203	1.539	16.881	-13.246	0.452	13.529	-31.153	3.7	-1.033	8.688	8.781	1.352	-15.746
34	34	0.1419	1.313	0.416	19.608	1.899	16.039	-13.743	0.418	13	-31.265	3.684	-0.733	9.035	8.716	1.375	-15.565
35	35	0.1462	1.456	0.189	19.998	2.299	15.152	-14.157	0.392	12.439	-31.441	3.797	-0.47	9.358	8.779	1.399	-15.411
36	36	0.1505	1.608	-0.059	20.359	2.742	14.228	-14.474	0.372	11.855	-31.665	3.972	-0.235	9.647	8.907	1.413	-15.278
37	37	0.1548	1.761	-0.319	20.68	3.207	13.275	-14.675	0.381	11.248	-31.942	4.093	-0.011	9.917	8.993	1.402	-15.147
38	38	0.1591	1.902	-0.581	20.962	3.66	12.29	-14.74	0.431	10.604	-32.288	4.095	0.206	10.161	8.969	1.368	-15.032
39	39	0.1634	1.998	-0.807	21.211	4.043	11.306	-14.681	0.517	9.934	-32.661	4.09	0.428	10.348	8.927	1.354	-14.938
40	40	0.1677	2.004	-0.983	21.416	4.285	10.296	-14.524	0.686	9.22	-32.996	4.005	0.673	10.484	8.826	1.36	-14.84
41	41	0.172	1.959	-1.092	21.565	4.443	9.31	-14.297	0.891	8.482	-33.296	3.846	0.876	10.604	8.683	1.319	-14.722
42	42	0.1763	1.878	-1.13	21.649	4.55	8.363	-14.022	1.09	7.727	-33.549	3.664	1.016	10.716	8.546	1.224	-14.587
43	43	0.1806	1.774	-1.098	21.658	4.618	7.471	-13.73	1.272	6.97	-33.727	3.487	1.1	10.828	8.433	1.086	-14.432
44	44	0.1849	1.656	-0.995	21.591	4.644	6.649	-13.456	1.439	6.231	-33.798	3.323	1.167	10.941	8.337	0.939	-14.261
45	45	0.1892	1.521	-0.816	21.452	4.634	5.909	-13.221	1.575	5.511	-33.753	3.183	1.272	11.041	8.239	0.84	-14.102
46	46	0.1935	1.38	-0.556	21.246	4.576	5.243	-13.028	1.718	4.785	-33.608	2.975	1.386	11.176	8.079	0.751	-13.915
47	47	0.1978	1.256	-0.239	20.998	4.507	4.656	-12.915	1.842	4.071	-33.397	2.826	1.512	11.381	7.96	0.701	-13.711
48	48	0.2021	1.138	0.131	20.708	4.426	4.13	-12.877	1.953	3.362	-33.132	2.659	1.617	11.663	7.826	0.639	-13.488
49	49	0.2064	1.022	0.547	20.385	4.323	3.661	-12.898	2.063	2.67	-32.838	2.456	1.75	11.999	7.64	0.6	-13.273
50	50	0.2107	0.899	0.999	20.03	4.199	3.248	-12.955	2.168	2.005	-32.548	2.276	1.888	12.374	7.465	0.572	-13.087
51	51	0.215	0.765	1.478	19.648	4.056	2.887	-13.033	2.26	1.376	-32.286	2.169	1.988	12.786	7.363	0.525	-12.935
52	52	0.2193	0.62	1.969	19.246	3.894	2.58	-13.124	2.348	0.803	-32.064	2.081	2.073	13.244	7.277	0.462	-12.804
53	53	0.2236	0.472	2.473	18.823	3.72	2.351	-13.219	2.404	0.312	-31.862	2.109	2.09	13.716	7.301	0.349	-12.692
54	54	0.2279	0.305	2.983	18.383	3.522	2.181	-13.27	2.451	-0.104	-31.723	2.126	2.141	14.186	7.289	0.247	-12.616
55	55	0.2322	0.113	3.479	17.924	3.282	2.044	-13.259	2.513	-0.449	-31.654	2.141	2.214	14.655	7.261	0.146	-12.562
56	56	0.2365	-0.108	3.947	17.451	3.019	1.924	-13.182	2.571	-0.725	-31.639	2.198	2.314	15.088	7.26	0.057	-12.545
57	57	0.2408	-0.345	4.377	16.968	2.751	1.809	-13.04	2.621	-0.938	-31.653	2.314	2.43	15.463	7.306	-0.029	-12.557
58	58	0.2451	-0.586	4.759	16.478	2.491	1.686	-12.84	2.661	-1.086	-31.66	2.494	2.553	15.761	7.405	-0.124	-12.585
59	59	0.2494	-0.826	5.08	15.989	2.254	1.544	-12.609	2.68	-1.165	-31.629	2.735	2.69	15.962	7.549	-0.229	-12.639
60	60	0.2537	-1.039	5.34	15.511	2.069	1.389	-12.36	2.683	-1.182	-31.561	2.863	2.855	16.078	7.575	-0.367	-12.704
61	61	0.258	-1.215	5.53	15.031	1.953	1.213	-12.077	2.654	-1.143	-31.453	3.107	3.069	16.098	7.681	-0.461	-12.792
62	62	0.2623	-1.335	5.67	14.548	1.916	1.023	-11.776	2.602	-1.073	-31.321	3.362	3.322	16.069	7.777	-0.534	-12.89
63	63	0.2666	-1.44	5.749	14.058	1.914	0.787	-11.478	2.539	-0.98	-31.145	3.628	3.588	15.988	7.878	-0.604	-13.001
64	64	0.2709	-1.554	5.767	13.564	1.912	0.487	-11.192	2.482	-0.88	-30.925	3.862	3.838	15.878	7.959	-0.707	-13.108
65	65	0.2752	-1.687	5.737	13.073	1.894	0.125	-10.921	2.436	-0.785	-30.685	4	4.054	15.765	7.972	-0.865	-13.203
66	66	0.2795	-1.842	5.677	12.593	1.861	-0.285	-10.668	2.4	-0.707	-30.455	4.017	4.248	15.66	7.888	-1.069	-13.301
67	67	0.2838	-2.001	5.605	12.144	1.805	-0.726	-10.465	2.389	-0.643	-30.222	4.052	4.453	15.552	7.823	-1.261	-13.417
68	68	0.2881	-2.181	5.508	11.734	1.71	-1.212	-10.328	2.39	-0.588	-29.984	4.202	4.71	15.456	7.834	-1.385	-13.547
69	69	0.2924	-2.383	5.389	11.358	1.58	-1.743	-10.258	2.398	-0.553	-29.742	4.319	4.921	15.4	7.825	-1.559	-13.656
70	70	0.2967	-2.596	5.249	11.013	1.44	-2.32	-10.231	2.412	-0.547	-29.525	4.319	5.104	15.405	7.717	-1.783	-13.733
71	71	0.301	-2.797	5.091	10.698	1.313	-2.941	-10.225	2.426	-0.582	-29.364	4.284	5.265	15.469	7.58	-2.029	-13.792
72	72	0.3053	-2.969	4.913	10.412	1.213	-3.609	-10.229	2.441	-0.657	-29.258	4.275	5.431	15.575	7.457	-2.261	-13.844
73	73	0.3096	-3.111	4.704	10.155	1.137	-4.326	-10.244	2.476	-0.757	-29.175	4.238	5.645	15.701	7.287	-2.46	-13.881
74	74	0.3139	-3.211	4.462	9.918	1.092	-5.097	-10.247	2.545	-0.884	-29.11	4.082	5.846	15.819	7.028	-2.7	-13.909
75	75	0.3182	-3.276	4.225	9.704	1.085	-5.88	-10.245	2.599	-1.041	-29.089	3.986	5.968	15.97	6.851	-2.993	-13.919
76	76	0.3225	-3.344	4.032	9.512	1.062	-6.626	-10.236	2.65	-1.201	-29.068	3.858	6.053	16.133	6.658	-3.331	-13.886
77	77	0.3268	-3.436	3.904	9.33	0.994	-7.304	-10.216	2.713	-1.345	-29.024	3.67	6.119	16.262	6.427	-3.706	-13.84
78	78	0.3311	-3.553	3.853	9.155	0.874	-7.9	-10.177	2.789	-1.469	-28.967	3.453	6.197	16.359	6.167	-4.085	-13.783
79	79	0.3354	-3.672	3.876	8.986	0.732	-8.41	-10.111	2.862	-1.575	-28.911	3.248	6.286	16.444	5.909	-4.458	-13.707
80	80	0.3397	-3.763	3.966	8.825	0.608	-8.841	-10.025	2.919	-1.666	-28.844	3.06	6.359	16.522	5.67	-4.847	-13.604
81	81	0.344	-3.821	4.104	8.669	0.503	-9.208	-9.928	2.992	-1.734	-28.739	2.792	6.42	16.577	5.377	-5.276	-13.475
82	82	0.3483	-3.847	4.288	8.506	0.411	-9.516	-9.802	3.081	-1.787	-28.628	2.462	6.417	16.619	5.068	-5.779	-13.333
83	83	0.3526	-3.875	4.508	8.341	0.298	-9.781	-9.686	3.161	-1.826	-28.511	2.206	6.388	16.665	4.825	-6.29	-13.193
84	84	0.3569	-3.895	4.777	8.163	0.182	-9.979	-9.58	3.238	-1.837	-28.373	1.953	6.351	16.722	4.585	-6.816	-13.046
85	85	0.3612	-3.905	5.08	7.966	0.068	-10.117	-9.478	3.298	-1.808	-28.215	1.734	6.315	16.784	4.367	-7.348	-12.9
86	86	0.3655	-3.909	5.403	7.744	-0.039	-10.203	-9.374	3.335	-1.729	-28.042	1.553	6.273	16.855	4.177	-7.896	-12.753
87	87	0.3698	-3.912	5.74	7.495	-0.144	-10.244	-9.275	3.35	-1.594	-27.846	1.374	6.215	16.944	3.988	-8.483	-12.596
88	88	0.3741	-3.922	6.083	7.221	-0.261	-10.251	-9.189	3.356	-1.403	-27.61	1.193	6.145	17.029	3.801	-9.106	-12.437
89	89	0.3784	-3.963	6.429	6.92	-0.424	-10.237	-9.118	3.368	-1.153	-27.346	1.078	6.086	17.097	3.669	-9.739	-12.305
90	90	0.3827	-4.015	6.748	6.581	-0.601	-10.219	-9.032	3.356	-0.847	-27.076	1.181	6.032	17.16	3.732	-10.348	-12.193
91	91	0.387	-4.084	7.015	6.229	-0.783	-10.241	-8.963	3.314	-0.511	-26.79	1.388	5.987	17.226	3.872	-10.947	-12.085
92	92	0.3913	-4.17	7.221	5.868	-0.961	-10.309	-8.916	3.235	-0.139	-26.487	1.601	5.936	17.298	4.005	-11.575	-11.978
93	93	0.3956	-4.266	7.367	5.5	-1.134	-10.413	-8.887	3.124	0.285	-26.172	1.821	5.888	17.366	4.131	-12.231	-11.881
94	94	0.3999	-4.366	7.464	5.128	-1.301	-10.537	-8.867	2.984	0.776	-25.844	2.084	5.863	17.418	4.277	-12.9	-11.795
95	95	0.4042	-4.459	7.534	4.752	-1.444	-10.646	-8.852	2.81	1.35	-25.484	2.345	5.84	17.45	4.419	-13.616	-11.703
96	96	0.4085	-4.504	7.594	4.377	-1.528	-10.712	-8.81	2.605	2.011	-25.123	2.605	5.801	17.472	4.567	-14.392	-11.599
97	97	0.4128	-4.504	7.625	4.009	-1.54	-10.769	-8.749	2.364	2.731	-24.795	2.712	5.705	17.518	4.594	-15.281	-11.477
98	98	0.4171	-4.467	7.62	3.651	-1.509	-10.825	-8.68	2.11	3.516	-24.476	2.726	5.591	17.567	4.545	-16.241	-11.343
99	99	0.4214	-4.42	7.568	3.309	-1.452	-10.912	-8.606	1.831	4.342	-24.164	2.705	5.449	17.606	4.468	-17.261	-11.199
100	100	0.4257	-4.387	7.474	2.988	-1.402	-11.036	-8.536	1.532	5.193	-23.864	2.662	5.265	17.643	4.381	-18.345	-11.038
101	101	0.43	-4.382	7.349	2.695	-1.381	-11.189	-8.48	1.229	6.067	-23.572	2.574	5.03	17.692	4.271	-19.503	-10.849
102	102	0.4343	-4.399	7.196	2.422	-1.373	-11.364	-8.443	0.912	6.963	-23.281	2.398	4.731	17.752	4.102	-20.75	-10.635
103	103	0.4386	-4.435	7.025	2.188	-1.358	-11.538	-8.446	0.558	7.898	-22.999	2.064	4.398	17.828	3.785	-22.081	-10.399
104	104	0.4429	-4.479	6.838	1.986	-1.345	-11.695	-8.47	0.193	8.887	-22.72	1.723	4.064	17.888	3.46	-23.432	-10.164
105	105	0.4472	-4.541	6.644	1.821	-1.361	-11.819	-8.515	-0.148	9.936	-22.437	1.339	3.697	17.92	3.121	-24.836	-9.929
106	106	0.4515	-4.629	6.435	1.689	-1.403	-11.907	-8.572	-0.487	11.053	-22.158	0.888	3.294	17.941	2.736	-26.295	-9.68
107	107	0.4558	-4.75	6.202	1.587	-1.476	-11.962	-8.643	-0.83	12.241	-21.892	0.389	2.829	17.953	2.331	-27.828	-9.42
108	108	0.4601	-4.924	5.939	1.524	-1.61	-11.997	-8.742	-1.165	13.5	-21.641	-0.112	2.29	17.942	1.952	-29.441	-9.17
109	109	0.4644	-5.181	5.639	1.51	-1.846	-12.026	-8.887	-1.469	14.83	-21.402	-0.575	1.714	17.892	1.627	-31.099	-8.949
110	110	0.4687	-5.535	5.31	1.548	-2.213	-12.048	-9.086	-1.733	16.237	-21.153	-0.928	1.095	17.785	1.425	-32.806	-8.763
111	111	0.473	-5.954	4.963	1.637	-2.653	-12.05	-9.338	-1.981	17.721	-20.909	-1.284	0.431	17.659	1.24	-34.585	-8.584
112	112	0.4773	-6.38	4.601	1.757	-3.109	-12.028	-9.611	-2.195	19.275	-20.68	-1.678	-0.315	17.52	1.072	-36.467	-8.42
113	113	0.4816	-6.773	4.234	1.899	-3.543	-11.966	-9.909	-2.384	20.907	-20.45	-2.082	-1.146	17.339	0.952	-38.457	-8.299
114	114	0.4859	-7.112	3.877	2.05	-3.928	-11.842	-10.221	-2.565	22.611	-20.223	-2.466	-2.07	17.12	0.91	-40.549	-8.226
115	115	0.4902	-7.386	3.543	2.192	-4.258	-11.641	-10.526	-2.738	24.375	-20.012	-2.812	-3.106	16.875	0.974	-42.748	-8.198
116	116	0.4945	-7.597	3.238	2.308	-4.547	-11.357	-10.806	-2.894	26.181	-19.827	-3.115	-4.279	16.61	1.161	-45.06	-8.216
117	117	0.4988	-7.762	2.954	2.388	-4.814	-11.003	-11.084	-3.047	27.992	-19.659	-3.388	-5.618	16.364	1.468	-47.48	-8.254
118	118	0.5031	-7.905	2.683	2.431	-5.079	-10.599	-11.399	-3.226	29.757	-19.516	-3.585	-7.097	16.129	1.93	-49.944	-8.348
119	119	0.5074	-8.028	2.425	2.434	-5.34	-10.155	-11.754	-3.431	31.456	-19.403	-3.712	-8.646	15.887	2.527	-52.377	-8.531
120	120	0.5117	-8.128	2.18	2.39	-5.602	-9.672	-12.148	-3.663	33.09	-19.33	-3.817	-10.261	15.666	3.22	-54.783	-8.783
121	121	0.516	-8.198	1.953	2.293	-5.852	-9.144	-12.574	-3.928	34.666	-19.304	-4.012	-11.939	15.486	3.909	-57.179	-9.074
122	122	0.5203	-8.241	1.744	2.139	-6.087	-8.566	-13.027	-4.237	36.191	-19.331	-4.332	-13.656	15.363	4.558	-59.55	-9.385
123	123	0.5246	-8.273	1.549	1.93	-6.32	-7.94	-13.504	-4.598	37.678	-19.424	-4.699	-15.354	15.309	5.22	-61.84	-9.709
124	124	0.5289	-8.309	1.37	1.662	-6.564	-7.261	-14.008	-5.015	39.13	-19.594	-5.107	-16.958	15.328	5.884	-63.98	-10.061
125	125	0.5332	-8.347	1.22	1.348	-6.826	-6.509	-14.559	-5.509	40.56	-19.836	-5.569	-18.429	15.413	6.52	-65.936	-10.45
126	126	0.5375	-8.393	1.11	1.015	-7.11	-5.693	-15.136	-6.034	41.963	-20.115	-6.128	-19.732	15.541	7.057	-67.702	-10.851
127	127	0.5418	-8.451	1.042	0.668	-7.418	-4.817	-15.706	-6.561	43.345	-20.446	-6.786	-20.83	15.693	7.472	-69.259	-11.275
128	128	0.5461	-8.517	1.01	0.31	-7.74	-3.884	-16.264	-7.093	44.718	-20.808	-7.489	-21.675	15.856	7.781	-70.568	-11.731
129	129	0.5504	-8.584	1.01	-0.059	-8.056	-2.899	-16.817	-7.641	46.082	-21.176	-8.195	-22.24	16.005	7.993	-71.61	-12.231
130	130	0.5547	-8.647	1.042	-0.439	-8.352	-1.867	-17.353	-8.201	47.421	-21.529	-8.896	-22.529	16.108	8.102	-72.388	-12.785
131	131	0.559	-8.706	1.112	-0.827	-8.638	-0.795	-17.841	-8.716	48.71	-21.846	-9.589	-22.556	16.149	8.107	-72.902	-13.38
132	132	0.5633	-8.78	1.225	-1.216	-8.941	0.302	-18.253	-9.134	49.914	-22.048	-10.254	-22.217	16.095	7.949	-73.048	-14.008
133	133	0.5676	-8.85	1.368	-1.595	-9.215	1.423	-18.595	-9.496	51.039	-22.18	-10.757	-21.593	15.963	7.767	-72.863	-14.679
134	134	0.5719	-8.905	1.532	-1.957	-9.453	2.559	-18.872	-9.794	52.101	-22.262	-11.127	-20.705	15.764	7.547	-72.379	-15.402
135	135	0.5762	-8.933	1.711	-2.296	-9.648	3.708	-19.101	-10.026	53.102	-22.303	-11.424	-19.597	15.486	7.265	-71.648	-16.188
136	136	0.5805	-8.934	1.909	-2.603	-9.802	4.864	-19.294	-10.191	54.036	-22.305	-11.631	-18.321	15.115	6.958	-70.705	-17.049
137	137	0.5848	-8.906	2.123	-2.873	-9.924	6.024	-19.452	-10.291	54.899	-22.272	-11.69	-16.922	14.65	6.7	-69.571	-17.989
138	138	0.5891	-8.844	2.345	-3.107	-9.997	7.173	-19.585	-10.336	55.695	-22.24	-11.641	-15.438	14.123	6.476	-68.286	-18.994
139	139	0.5934	-8.747	2.572	-3.312	-10.003	8.3	-19.681	-10.333	56.393	-22.248	-11.526	-13.981	13.551	6.302	-66.932	-20.045
140	140	0.5977	-8.61	2.792	-3.509	-9.932	9.403	-19.749	-10.314	56.982	-22.322	-11.245	-12.609	13.022	6.296	-65.489	-21.09
141	141	0.602	-8.443	3.009	-3.682	-9.811	10.488	-19.808	-10.267	57.469	-22.473	-10.959	-11.367	12.587	6.336	-64.041	-22.082
142	142	0.6063	-8.249	3.221	-3.823	-9.662	11.552	-19.853	-10.173	57.857	-22.699	-10.692	-10.256	12.263	6.402	-62.596	-23.011
143	143	0.6106	-8.034	3.428	-3.935	-9.496	12.597	-19.891	-10.04	58.159	-22.986	-10.425	-9.254	12.056	6.49	-61.14	-23.867
144	144	0.6149	-7.804	3.632	-4.023	-9.309	13.629	-19.926	-9.897	58.381	-23.326	-10.131	-8.335	11.985	6.597	-59.648	-24.633
145	145	0.6192	-7.56	3.828	-4.107	-9.089	14.636	-19.947	-9.757	58.5	-23.73	-9.778	-7.476	12.085	6.729	-58.076	-25.294
146	146	0.6235	-7.303	4.012	-4.188	-8.849	15.631	-19.973	-9.624	58.531	-24.18	-9.45	-6.676	12.379	6.811	-56.455	-25.822
147	147	0.6278	-7.041	4.179	-4.273	-8.594	16.597	-20.006	-9.497	58.475	-24.652	-9.117	-5.933	12.803	6.885	-54.794	-26.251
148	148	0.6321	-6.783	4.33	-4.355	-8.335	17.537	-20.036	-9.389	58.338	-25.129	-8.774	-5.284	13.311	6.955	-53.133	-26.598
149	149	0.6364	-6.531	4.468	-4.425	-8.082	18.457	-20.081	-9.298	58.146	-25.579	-8.487	-4.716	13.87	6.973	-51.514	-26.86
150	150	0.6407	-6.288	4.59	-4.478	-7.846	19.36	-20.148	-9.212	57.92	-25.989	-8.277	-4.221	14.451	6.931	-49.952	-27.054
151	151	0.645	-6.055	4.693	-4.516	-7.632	20.246	-20.221	-9.124	57.662	-26.357	-8.101	-3.794	15.021	6.87	-48.428	-27.207
152	152	0.6493	-5.828	4.784	-4.547	-7.425	21.117	-20.281	-9.032	57.359	-26.68	-7.883	-3.433	15.55	6.846	-46.901	-27.345
153	153	0.6536	-5.611	4.87	-4.579	-7.237	21.985	-20.331	-8.938	57.048	-26.917	-7.707	-3.087	16.001	6.766	-45.402	-27.469
154	154	0.6579	-5.408	4.95	-4.608	-7.059	22.844	-20.39	-8.866	56.703	-27.042	-7.556	-2.767	16.328	6.647	-43.92	-27.605
155	155	0.6622	-5.232	5.019	-4.622	-6.914	23.69	-20.453	-8.801	56.324	-27.094	-7.545	-2.446	16.56	6.372	-42.485	-27.761
156	156	0.6665	-5.072	5.079	-4.622	-6.782	24.522	-20.515	-8.744	55.9	-27.088	-7.507	-2.104	16.668	6.076	-41.003	-27.987
157	157	0.6708	-4.92	5.135	-4.613	-6.651	25.346	-20.566	-8.69	55.437	-27.037	-7.411	-1.742	16.637	5.792	-39.464	-28.298
158	158	0.6751	-4.775	5.188	-4.595	-6.523	26.163	-20.596	-8.631	54.951	-26.949	-7.25	-1.339	16.467	5.51	-37.863	-28.698
159	159	0.6794	-4.636	5.231	-4.562	-6.409	26.959	-20.598	-8.563	54.447	-26.829	-6.913	-0.825	16.168	5.273	-36.107	-29.198
160	160	0.6837	-4.514	5.27	-4.508	-6.317	27.734	-20.569	-8.491	53.89	-26.706	-6.448	-0.133	15.812	4.969	-34.14	-29.762
161	161	0.688	-4.408	5.31	-4.435	-6.252	28.491	-20.503	-8.383	53.303	-26.608	-6.097	0.525	15.493	4.564	-32.233	-30.271
162	162	0.6923	-4.317	5.352	-4.366	-6.196	29.234	-20.373	-8.249	52.675	-26.543	-5.786	1.057	15.161	4.183	-30.416	-30.761
163	163	0.6966	-4.233	5.398	-4.292	-6.137	29.962	-20.193	-8.111	52.003	-26.538	-5.341	1.359	14.798	4.036	-28.677	-31.272
164	164	0.7009	-4.155	5.444	-4.207	-6.087	30.667	-19.975	-7.956	51.283	-26.591	-4.713	1.574	14.4	4.074	-26.882	-31.835
165	165	0.7052	-4.083	5.495	-4.107	-6.056	31.35	-19.721	-7.769	50.505	-26.706	-3.944	1.836	14.016	4.165	-24.943	-32.433
166	166	0.7095	-4.014	5.559	-3.991	-6.031	32.021	-19.423	-7.558	49.647	-26.926	-3.119	2.095	13.74	4.255	-22.915	-32.992
167	167	0.7138	-3.959	5.622	-3.877	-6.018	32.66	-19.061	-7.316	48.698	-27.269	-2.38	2.36	13.589	4.219	-20.867	-33.508
168	168	0.7181	-3.905	5.7	-3.765	-6.005	33.287	-18.675	-7.064	47.677	-27.69	-1.426	2.639	13.441	4.317	-18.643	-34.08
169	169	0.7224	-3.86	5.784	-3.644	-6.023	33.89	-18.27	-6.796	46.596	-28.175	-0.405	2.918	13.369	4.433	-16.341	-34.625
170	170	0.7267	-3.818	5.875	-3.533	-6.045	34.47	-17.846	-6.529	45.463	-28.712	0.811	3.169	13.365	4.694	-13.919	-35.137
171	171	0.731	-3.778	5.973	-3.438	-6.057	35.026	-17.413	-6.271	44.271	-29.272	2.149	3.36	13.414	5.074	-11.434	-35.604
172	172	0.7353	-3.739	6.079	-3.359	-6.061	35.555	-16.984	-6.023	43.012	-29.829	3.489	3.49	13.499	5.485	-8.946	-36.023
173	173	0.7396	-3.707	6.192	-3.29	-6.068	36.059	-16.571	-5.783	41.689	-30.365	4.777	3.591	13.608	5.862	-6.47	-36.398
174	174	0.7439	-3.687	6.319	-3.214	-6.105	36.55	-16.194	-5.558	40.307	-30.867	5.964	3.692	13.754	6.143	-4.016	-36.712
175	175	0.7482	-3.682	6.453	-3.127	-6.175	37.013	-15.869	-5.348	38.88	-31.271	7.122	3.802	13.867	6.396	-1.555	-36.976
176	176	0.7525	-3.684	6.593	-3.056	-6.245	37.452	-15.571	-5.148	37.427	-31.578	8.11	3.973	13.964	6.482	0.839	-37.155
177	177	0.7568	-3.688	6.733	-2.994	-6.31	37.861	-15.331	-4.989	35.944	-31.802	8.957	4.203	14.118	6.422	3.168	-37.201
178	178	0.7611	-3.695	6.873	-2.934	-6.386	38.238	-15.153	-4.855	34.443	-31.918	9.752	4.492	14.295	6.292	5.479	-37.137
179	179	0.7654	-3.705	7.007	-2.868	-6.485	38.582	-15.031	-4.719	32.94	-31.913	10.495	4.802	14.45	6.136	7.746	-36.99
180	180	0.7697	-3.713	7.133	-2.789	-6.603	38.891	-14.959	-4.57	31.437	-31.797	11.066	5.082	14.582	5.907	9.866	-36.762
181	181	0.774	-3.721	7.259	-2.681	-6.749	39.161	-14.955	-4.417	29.915	-31.59	11.354	5.389	14.697	5.456	11.813	-36.457
182	182	0.7783	-3.735	7.371	-2.556	-6.891	39.386	-14.995	-4.291	28.373	-31.353	11.414	5.693	14.809	4.833	13.604	-36.105
183	183	0.7826	-3.74	7.481	-2.432	-7.018	39.583	-15.07	-4.19	26.829	-31.068	11.503	6.013	14.891	4.223	15.396	-35.735
184	184	0.7869	-3.749	7.584	-2.316	-7.144	39.759	-15.169	-4.09	25.305	-30.731	11.455	6.349	14.989	3.519	17.084	-35.302
185	185	0.7912	-3.772	7.691	-2.195	-7.289	39.933	-15.294	-3.978	23.826	-30.352	11.256	6.708	15.084	2.709	18.659	-34.838
186	186	0.7955	-3.811	7.801	-2.045	-7.471	40.102	-15.451	-3.853	22.406	-29.986	10.996	7.129	15.161	1.828	20.189	-34.402
187	187	0.7998	-3.864	7.903	-1.849	-7.699	40.244	-15.636	-3.726	21.054	-29.716	10.761	7.631	15.257	0.911	21.717	-34.019
188	188	0.8041	-3.923	7.992	-1.623	-7.949	40.365	-15.828	-3.614	19.791	-29.592	10.492	8.133	15.478	-0.033	23.119	-33.63
189	189	0.8084	-3.964	8.069	-1.374	-8.199	40.448	-16.005	-3.498	18.608	-29.581	10.22	8.594	15.792	-0.935	24.392	-33.214
190	190	0.8127	-4.008	8.142	-1.114	-8.446	40.524	-16.13	-3.366	17.509	-29.626	9.789	8.941	16.065	-1.851	25.44	-32.854
191	191	0.817	-4.041	8.205	-0.838	-8.675	40.582	-16.224	-3.228	16.493	-29.758	9.313	9.252	16.27	-2.751	26.374	-32.604
192	192	0.8213	-4.062	8.262	-0.554	-8.884	40.629	-16.285	-3.11	15.572	-30.017	8.911	9.5	16.457	-3.537	27.214	-32.456
193	193	0.8256	-4.072	8.315	-0.258	-9.082	40.666	-16.312	-3.018	14.762	-30.406	8.636	9.634	16.665	-4.131	27.933	-32.383
194	194	0.8299	-4.071	8.364	0.066	-9.29	40.689	-16.316	-2.964	14.136	-30.889	8.715	9.676	16.893	-4.342	28.588	-32.341
195	195	0.8342	-4.072	8.405	0.438	-9.546	40.702	-16.321	-2.981	13.869	-31.402	9.728	9.765	17.114	-3.767	29.416	-32.271
196	196	0.8385	-4.059	8.419	0.847	-9.834	40.673	-16.316	-2.979	13.449	-31.788	10.121	9.554	17.193	-3.524	29.879	-32.242
197	197	0.8428	-4.031	8.395	1.272	-10.112	40.589	-16.268	-3.16	13.73	-32.306	12.933	9.944	17.168	-1.665	31.301	-32.223
198	198	0.8471	-3.967	8.353	1.677	-10.322	40.468	-16.17	-3.422	14.392	-32.912	16.395	10.625	17.117	0.565	32.858	-32.229
199	199	0.8514	-3.877	8.289	2.068	-10.494	40.294	-16.025	-3.638	15.164	-33.51	19.398	11.312	17.057	2.477	34.05	-32.227
200	200	0.8557	-3.775	8.207	2.447	-10.64	40.071	-15.845	-3.711	15.769	-33.988	21.224	11.734	16.947	3.697	34.618	-32.208
201	201	0.86	-3.669	8.112	2.813	-10.757	39.808	-15.65	-3.564	15.919	-34.229	21.281	11.648	16.729	3.928	34.4	-32.168
