# Supplementary material for: Gait phenotypes in paediatric hereditary spastic paraplegia revealed by dynamic time warping analysis and random forests
Source: PLoS One. 2018 Mar 8;13(3):e0192345. doi: 10.1371/journal.pone.0192345 (PMC5843164; doi:10.1371/journal.pone.0192345)
Supplement: S1 Data — (ZIP) [file pone.0192345.s008.zip › HSP/Right.SR.HSP11.3.csv]

	Epoch	Time	Pelvic.obliquity	Pelvic.tilt	Pelvic rotation	Hip.abd.add	Hip.flexion	Hip.rotation	Knee.abd.add	Knee.flexion	Knee.rotation	Ankle.abd.add	Ankle.flexion	Ankle.rotation	Forefoot.abd.add	Forefoot.flexion	Forefoot.rotation
1	1	0	-4.386	5.201	5.799	-11.505	32.7	-18.873	-1.54	13.371	-34.371	4.339	3.553	16.049	-1.516	19.529	-35.037
2	2	0.00498	-4.388	5.03	6.406	-11.667	32.105	-19.263	-1.482	13.052	-34.626	3.334	2.49	16.409	-1.444	18.267	-34.813
3	3	0.00996	-4.405	4.833	7.013	-11.825	31.484	-19.724	-1.475	12.869	-34.879	2.412	1.239	16.846	-1.149	16.801	-34.57
4	4	0.01494	-4.422	4.621	7.613	-11.964	30.846	-20.241	-1.516	12.848	-35.067	1.59	-0.084	17.275	-0.7	15.191	-34.296
5	5	0.01992	-4.426	4.401	8.216	-12.087	30.233	-20.795	-1.608	13.072	-35.13	1.091	-1.236	17.671	-0.097	13.66	-33.928
6	6	0.0249	-4.411	4.168	8.814	-12.203	29.685	-21.326	-1.738	13.594	-35.147	0.993	-2.085	18.068	0.626	12.319	-33.465
7	7	0.02988	-4.378	3.924	9.383	-12.289	29.226	-21.767	-1.91	14.378	-35.168	1.245	-2.614	18.456	1.401	11.192	-32.944
8	8	0.03486	-4.316	3.672	9.9	-12.322	28.836	-22.088	-2.087	15.3	-35.133	1.674	-2.874	18.73	2.123	10.242	-32.394
9	9	0.03984	-4.21	3.41	10.365	-12.28	28.48	-22.263	-2.206	16.247	-35.02	1.977	-2.937	18.807	2.607	9.348	-31.837
10	10	0.04482	-4.069	3.146	10.784	-12.174	28.135	-22.267	-2.239	17.14	-34.82	2.084	-2.831	18.623	2.811	8.514	-31.301
11	11	0.0498	-3.904	2.892	11.173	-12.016	27.79	-22.11	-2.193	17.94	-34.511	1.998	-2.652	18.139	2.789	7.699	-30.807
12	12	0.05478	-3.73	2.662	11.526	-11.809	27.434	-21.806	-2.08	18.637	-34.09	1.613	-2.499	17.389	2.521	6.773	-30.343
13	13	0.05976	-3.555	2.443	11.84	-11.565	27.066	-21.377	-1.925	19.274	-33.618	1.092	-2.524	16.443	2.25	5.685	-29.929
14	14	0.06474	-3.39	2.226	12.116	-11.29	26.687	-20.842	-1.753	19.889	-33.144	0.581	-2.743	15.379	2.102	4.465	-29.563
15	15	0.06972	-3.248	2.019	12.364	-10.999	26.282	-20.246	-1.561	20.459	-32.667	0.047	-3.026	14.262	1.959	3.182	-29.213
16	16	0.0747	-3.135	1.83	12.598	-10.704	25.82	-19.648	-1.352	20.935	-32.184	-0.506	-3.184	13.114	1.7	1.993	-28.904
17	17	0.07968	-3.039	1.663	12.832	-10.389	25.293	-19.104	-1.165	21.301	-31.66	-0.935	-3.111	11.919	1.373	1.052	-28.659
18	18	0.08466	-2.95	1.508	13.077	-10.046	24.717	-18.654	-1.019	21.601	-31.078	-1.201	-2.784	10.683	1.021	0.385	-28.476
19	19	0.08964	-2.872	1.358	13.336	-9.686	24.117	-18.318	-0.927	21.87	-30.507	-1.372	-2.288	9.506	0.654	-0.097	-28.341
20	20	0.09462	-2.806	1.204	13.605	-9.317	23.508	-18.102	-0.905	22.103	-30.024	-1.418	-1.77	8.497	0.382	-0.464	-28.228
21	21	0.0996	-2.746	1.038	13.887	-8.925	22.871	-18.017	-0.958	22.24	-29.66	-1.484	-1.299	7.72	0.113	-0.793	-28.107
22	22	0.10458	-2.688	0.865	14.185	-8.505	22.201	-18.066	-1.081	22.246	-29.417	-1.733	-0.843	7.191	-0.318	-1.115	-27.959
23	23	0.10956	-2.628	0.687	14.499	-8.07	21.51	-18.187	-1.242	22.152	-29.316	-2.05	-0.365	6.891	-0.834	-1.365	-27.777
24	24	0.11454	-2.569	0.503	14.833	-7.627	20.816	-18.331	-1.419	22.019	-29.362	-2.346	0.092	6.757	-1.326	-1.577	-27.58
25	25	0.11952	-2.498	0.319	15.191	-7.176	20.132	-18.501	-1.603	21.875	-29.54	-2.557	0.461	6.745	-1.7	-1.802	-27.393
26	26	0.1245	-2.408	0.146	15.561	-6.72	19.457	-18.672	-1.777	21.71	-29.837	-2.567	0.733	6.827	-1.851	-1.999	-27.218
27	27	0.12948	-2.304	-0.011	15.928	-6.257	18.802	-18.798	-1.928	21.525	-30.224	-2.477	0.979	6.955	-1.905	-2.153	-27.053
28	28	0.13446	-2.179	-0.152	16.288	-5.776	18.166	-18.87	-2.041	21.318	-30.67	-2.502	1.259	7.1	-2.068	-2.312	-26.89
29	29	0.13944	-2.035	-0.279	16.649	-5.276	17.54	-18.888	-2.117	21.091	-31.131	-2.611	1.557	7.223	-2.307	-2.48	-26.715
30	30	0.14442	-1.877	-0.386	17.015	-4.773	16.935	-18.841	-2.161	20.862	-31.567	-2.706	1.842	7.286	-2.524	-2.649	-26.517
31	31	0.1494	-1.72	-0.464	17.369	-4.292	16.369	-18.715	-2.16	20.657	-31.952	-2.78	2.108	7.245	-2.702	-2.832	-26.32
32	32	0.15438	-1.56	-0.515	17.702	-3.825	15.848	-18.508	-2.116	20.472	-32.282	-2.831	2.385	7.086	-2.847	-2.992	-26.142
33	33	0.15936	-1.387	-0.555	18.018	-3.353	15.349	-18.239	-2.036	20.281	-32.576	-2.836	2.68	6.836	-2.945	-3.1	-25.981
34	34	0.16434	-1.198	-0.584	18.327	-2.881	14.862	-17.95	-1.923	20.076	-32.807	-2.824	2.966	6.509	-3.003	-3.195	-25.831
35	35	0.16932	-1.001	-0.587	18.623	-2.42	14.387	-17.681	-1.786	19.856	-32.955	-2.863	3.239	6.145	-3.079	-3.321	-25.676
36	36	0.1743	-0.813	-0.554	18.896	-1.977	13.928	-17.442	-1.644	19.61	-33.048	-2.97	3.498	5.785	-3.189	-3.481	-25.529
37	37	0.17928	-0.652	-0.494	19.148	-1.568	13.478	-17.232	-1.507	19.332	-33.122	-3.155	3.774	5.456	-3.366	-3.641	-25.396
38	38	0.18426	-0.518	-0.416	19.382	-1.199	13.031	-17.055	-1.375	19.021	-33.202	-3.319	4.06	5.195	-3.529	-3.756	-25.268
39	39	0.18924	-0.404	-0.318	19.585	-0.847	12.59	-16.915	-1.266	18.676	-33.291	-3.456	4.319	5.012	-3.655	-3.862	-25.142
40	40	0.19422	-0.321	-0.198	19.74	-0.529	12.142	-16.815	-1.172	18.295	-33.394	-3.653	4.542	4.943	-3.816	-4.01	-25.017
41	41	0.1992	-0.285	-0.065	19.851	-0.27	11.68	-16.756	-1.082	17.881	-33.551	-3.86	4.726	5.016	-3.972	-4.178	-24.907
42	42	0.20418	-0.298	0.08	19.926	-0.067	11.213	-16.743	-1.009	17.445	-33.772	-3.967	4.898	5.235	-4.043	-4.298	-24.808
43	43	0.20916	-0.353	0.234	19.961	0.083	10.732	-16.797	-0.959	16.986	-33.995	-3.998	5.051	5.554	-4.049	-4.388	-24.725
44	44	0.21414	-0.453	0.393	19.934	0.194	10.227	-16.908	-0.928	16.502	-34.164	-4.056	5.179	5.921	-4.068	-4.506	-24.666
45	45	0.21912	-0.593	0.546	19.851	0.273	9.702	-17.081	-0.925	16.004	-34.278	-4.158	5.281	6.347	-4.118	-4.654	-24.618
46	46	0.2241	-0.76	0.693	19.729	0.32	9.161	-17.294	-0.931	15.488	-34.369	-4.248	5.353	6.827	-4.152	-4.808	-24.578
47	47	0.22908	-0.948	0.843	19.569	0.334	8.61	-17.513	-0.928	14.957	-34.453	-4.253	5.422	7.333	-4.111	-4.917	-24.552
48	48	0.23406	-1.161	0.986	19.366	0.315	8.04	-17.746	-0.916	14.426	-34.482	-4.188	5.51	7.833	-4.015	-4.983	-24.538
49	49	0.23904	-1.383	1.105	19.12	0.299	7.456	-18.001	-0.916	13.901	-34.45	-4.099	5.594	8.31	-3.894	-5.042	-24.546
50	50	0.24402	-1.6	1.2	18.844	0.273	6.861	-18.257	-0.899	13.381	-34.396	-4.018	5.62	8.771	-3.754	-5.143	-24.582
51	51	0.249	-1.814	1.282	18.541	0.228	6.271	-18.505	-0.862	12.876	-34.306	-3.918	5.605	9.186	-3.571	-5.263	-24.647
52	52	0.25398	-2.031	1.364	18.199	0.183	5.699	-18.739	-0.836	12.391	-34.139	-3.761	5.597	9.526	-3.342	-5.355	-24.73
53	53	0.25896	-2.245	1.421	17.821	0.146	5.12	-18.944	-0.814	11.92	-33.915	-3.593	5.611	9.805	-3.116	-5.42	-24.822
54	54	0.26394	-2.453	1.465	17.418	0.112	4.527	-19.096	-0.771	11.44	-33.702	-3.458	5.611	10.067	-2.909	-5.5	-24.913
55	55	0.26892	-2.662	1.505	16.989	0.061	3.943	-19.19	-0.706	10.973	-33.504	-3.324	5.591	10.305	-2.689	-5.593	-25.013
56	56	0.2739	-2.888	1.554	16.531	-0.017	3.383	-19.226	-0.63	10.539	-33.278	-3.157	5.595	10.483	-2.447	-5.66	-25.116
57	57	0.27888	-3.121	1.608	16.049	-0.103	2.848	-19.214	-0.568	10.128	-33.063	-2.943	5.631	10.633	-2.19	-5.685	-25.23
58	58	0.28386	-3.347	1.661	15.554	-0.189	2.326	-19.171	-0.515	9.724	-32.903	-2.745	5.684	10.815	-1.976	-5.701	-25.345
59	59	0.28884	-3.561	1.715	15.051	-0.266	1.823	-19.088	-0.467	9.333	-32.785	-2.562	5.77	11.018	-1.803	-5.698	-25.449
60	60	0.29382	-3.764	1.774	14.543	-0.349	1.346	-18.966	-0.412	8.971	-32.693	-2.391	5.894	11.219	-1.669	-5.678	-25.546
61	61	0.2988	-3.957	1.837	14.025	-0.427	0.887	-18.829	-0.364	8.626	-32.609	-2.152	6.058	11.417	-1.503	-5.606	-25.644
62	62	0.30378	-4.129	1.897	13.498	-0.479	0.435	-18.684	-0.331	8.279	-32.541	-1.877	6.21	11.62	-1.306	-5.528	-25.751
63	63	0.30876	-4.263	1.958	12.977	-0.497	-0.007	-18.532	-0.285	7.932	-32.501	-1.776	6.313	11.827	-1.228	-5.566	-25.868
64	64	0.31374	-4.361	2.015	12.466	-0.495	-0.429	-18.386	-0.236	7.61	-32.478	-1.663	6.38	12.035	-1.121	-5.636	-25.996
65	65	0.31872	-4.432	2.087	11.965	-0.471	-0.813	-18.258	-0.208	7.311	-32.465	-1.449	6.425	12.236	-0.925	-5.69	-26.145
66	66	0.3237	-4.499	2.171	11.464	-0.446	-1.182	-18.139	-0.197	7.023	-32.424	-1.131	6.499	12.418	-0.664	-5.682	-26.294
67	67	0.32868	-4.552	2.26	10.958	-0.411	-1.543	-18.01	-0.189	6.743	-32.365	-0.8	6.609	12.586	-0.418	-5.647	-26.434
68	68	0.33366	-4.591	2.354	10.455	-0.373	-1.896	-17.881	-0.166	6.478	-32.298	-0.55	6.751	12.754	-0.253	-5.634	-26.565
69	69	0.33864	-4.617	2.454	9.96	-0.331	-2.232	-17.752	-0.134	6.238	-32.214	-0.339	6.918	12.916	-0.132	-5.63	-26.679
70	70	0.34362	-4.642	2.566	9.47	-0.294	-2.549	-17.619	-0.107	6.006	-32.168	-0.151	7.078	13.09	-0.036	-5.646	-26.808
71	71	0.3486	-4.66	2.675	8.984	-0.257	-2.857	-17.497	-0.086	5.794	-32.139	0.065	7.227	13.272	0.082	-5.669	-26.952
72	72	0.35358	-4.659	2.79	8.51	-0.21	-3.153	-17.393	-0.066	5.602	-32.099	0.292	7.365	13.455	0.214	-5.71	-27.092
73	73	0.35856	-4.663	2.906	8.036	-0.175	-3.442	-17.297	-0.044	5.442	-32.001	0.522	7.499	13.593	0.359	-5.771	-27.224
74	74	0.36354	-4.675	3.031	7.562	-0.16	-3.71	-17.202	-0.036	5.319	-31.843	0.962	7.684	13.674	0.648	-5.717	-27.354
75	75	0.36852	-4.698	3.154	7.081	-0.157	-3.966	-17.079	-0.033	5.227	-31.701	1.394	7.92	13.748	0.897	-5.643	-27.482
76	76	0.3735	-4.715	3.278	6.604	-0.148	-4.219	-16.912	-0.034	5.138	-31.589	1.735	8.15	13.812	1.065	-5.618	-27.601
77	77	0.37848	-4.726	3.4	6.124	-0.13	-4.484	-16.696	-0.034	5.037	-31.527	1.955	8.325	13.888	1.161	-5.69	-27.711
78	78	0.38346	-4.745	3.521	5.639	-0.12	-4.755	-16.454	-0.034	4.933	-31.498	2.137	8.489	13.994	1.229	-5.789	-27.802
79	79	0.38844	-4.764	3.635	5.152	-0.126	-5.021	-16.189	-0.032	4.862	-31.466	2.406	8.708	14.098	1.333	-5.826	-27.869
80	80	0.39342	-4.779	3.746	4.67	-0.14	-5.28	-15.912	-0.026	4.826	-31.421	2.702	8.952	14.163	1.448	-5.852	-27.941
81	81	0.3984	-4.789	3.846	4.182	-0.147	-5.55	-15.615	-0.032	4.804	-31.364	2.922	9.155	14.234	1.522	-5.96	-27.98
82	82	0.40338	-4.793	3.933	3.686	-0.152	-5.828	-15.289	-0.051	4.797	-31.308	3.168	9.265	14.296	1.673	-6.135	-28.007
83	83	0.40836	-4.804	4.007	3.184	-0.167	-6.112	-14.947	-0.068	4.806	-31.221	3.309	9.33	14.328	1.773	-6.398	-28.02
84	84	0.41334	-4.81	4.08	2.698	-0.186	-6.395	-14.609	-0.087	4.832	-31.155	3.408	9.408	14.38	1.821	-6.688	-28.02
85	85	0.41832	-4.821	4.137	2.215	-0.215	-6.695	-14.26	-0.111	4.868	-31.148	3.43	9.499	14.514	1.781	-7.022	-27.977
86	86	0.4233	-4.826	4.181	1.734	-0.25	-7.001	-13.914	-0.132	4.937	-31.13	3.399	9.646	14.684	1.664	-7.367	-27.883
87	87	0.42828	-4.824	4.204	1.254	-0.288	-7.311	-13.611	-0.148	5.057	-31.019	3.331	9.76	14.808	1.554	-7.778	-27.783
88	88	0.43326	-4.826	4.215	0.773	-0.349	-7.624	-13.329	-0.156	5.215	-30.841	3.297	9.877	14.888	1.484	-8.192	-27.68
89	89	0.43824	-4.85	4.211	0.29	-0.45	-7.952	-13.037	-0.157	5.386	-30.66	3.247	9.935	14.947	1.437	-8.666	-27.584
90	90	0.44322	-4.891	4.189	-0.197	-0.574	-8.288	-12.752	-0.173	5.576	-30.523	3.188	9.952	15.057	1.393	-9.194	-27.484
91	91	0.4482	-4.927	4.149	-0.68	-0.694	-8.629	-12.499	-0.215	5.798	-30.411	3.1	9.978	15.253	1.3	-9.76	-27.345
92	92	0.45318	-4.957	4.09	-1.17	-0.817	-8.977	-12.272	-0.266	6.066	-30.233	3.058	10.021	15.396	1.247	-10.321	-27.219
93	93	0.45816	-4.984	4.007	-1.673	-0.942	-9.33	-12.054	-0.323	6.378	-30.002	2.989	10.088	15.516	1.167	-10.901	-27.079
94	94	0.46314	-5.01	3.909	-2.185	-1.076	-9.695	-11.836	-0.39	6.701	-29.782	2.936	10.091	15.626	1.137	-11.532	-26.968
95	95	0.46812	-5.009	3.803	-2.691	-1.189	-10.064	-11.631	-0.469	7.037	-29.574	2.977	10.023	15.744	1.23	-12.185	-26.87
96	96	0.4731	-4.991	3.684	-3.197	-1.3	-10.44	-11.436	-0.537	7.395	-29.371	2.989	9.954	15.872	1.307	-12.867	-26.778
97	97	0.47808	-4.959	3.56	-3.697	-1.401	-10.8	-11.272	-0.623	7.797	-29.157	2.928	9.875	16.015	1.326	-13.618	-26.68
98	98	0.48306	-4.934	3.426	-4.196	-1.519	-11.149	-11.132	-0.74	8.243	-28.976	2.916	9.845	16.241	1.333	-14.346	-26.547
99	99	0.48804	-4.906	3.287	-4.697	-1.633	-11.488	-11.015	-0.904	8.718	-28.81	3	9.774	16.527	1.427	-15.092	-26.384
100	100	0.49302	-4.877	3.148	-5.196	-1.76	-11.806	-10.93	-1.088	9.237	-28.593	3.141	9.671	16.82	1.589	-15.864	-26.191
101	101	0.498	-4.848	3.012	-5.689	-1.888	-12.113	-10.882	-1.302	9.787	-28.312	3.24	9.429	17.096	1.807	-16.782	-25.977
102	102	0.50298	-4.821	2.88	-6.171	-2.03	-12.4	-10.861	-1.535	10.379	-28.003	3.298	9.085	17.399	2.056	-17.823	-25.724
103	103	0.50796	-4.796	2.746	-6.641	-2.179	-12.676	-10.859	-1.797	11.003	-27.732	3.386	8.675	17.815	2.359	-18.935	-25.394
104	104	0.51294	-4.783	2.61	-7.096	-2.331	-12.924	-10.877	-2.115	11.668	-27.503	3.513	8.259	18.31	2.678	-20.068	-25.017
105	105	0.51792	-4.802	2.475	-7.516	-2.515	-13.113	-10.948	-2.468	12.414	-27.227	3.736	7.875	18.799	3.056	-21.173	-24.604
106	106	0.5229	-4.903	2.321	-7.886	-2.783	-13.265	-11.079	-2.831	13.232	-26.879	3.842	7.447	19.25	3.376	-22.382	-24.143
107	107	0.52788	-5.103	2.122	-8.2	-3.16	-13.394	-11.248	-3.19	14.127	-26.516	3.785	6.897	19.674	3.637	-23.767	-23.642
108	108	0.53286	-5.398	1.878	-8.456	-3.644	-13.506	-11.469	-3.555	15.107	-26.196	3.698	6.205	20.103	3.965	-25.303	-23.143
109	109	0.53784	-5.747	1.611	-8.657	-4.194	-13.575	-11.722	-3.913	16.194	-25.877	3.57	5.499	20.476	4.274	-26.906	-22.659
110	110	0.54282	-6.112	1.341	-8.804	-4.753	-13.594	-12.001	-4.269	17.386	-25.52	3.292	4.817	20.768	4.455	-28.591	-22.17
111	111	0.5478	-6.481	1.072	-8.888	-5.316	-13.571	-12.308	-4.615	18.658	-25.153	2.959	4.169	20.969	4.575	-30.297	-21.72
112	112	0.55278	-6.837	0.781	-8.94	-5.879	-13.532	-12.599	-4.92	20.018	-24.822	2.559	3.502	21.083	4.678	-32.066	-21.339
113	113	0.55776	-7.158	0.496	-8.969	-6.412	-13.45	-12.87	-5.193	21.469	-24.537	2.104	2.816	21.119	4.777	-33.897	-21.04
114	114	0.56274	-7.421	0.206	-9.013	-6.893	-13.324	-13.131	-5.475	23.012	-24.242	1.613	1.997	21.035	4.96	-35.875	-20.843
115	115	0.56772	-7.616	-0.069	-9.077	-7.325	-13.143	-13.396	-5.744	24.662	-23.87	1.046	1.103	20.808	5.169	-37.981	-20.725
116	116	0.5727	-7.74	-0.365	-9.199	-7.701	-12.93	-13.644	-6.039	26.391	-23.486	0.416	0.178	20.503	5.372	-40.163	-20.687
117	117	0.57768	-7.803	-0.68	-9.392	-8.043	-12.684	-13.862	-6.351	28.163	-23.147	-0.13	-0.748	20.145	5.676	-42.314	-20.774
118	118	0.58266	-7.804	-1.003	-9.654	-8.344	-12.375	-14.069	-6.692	29.971	-22.804	-0.566	-1.722	19.73	6.143	-44.439	-20.947
119	119	0.58764	-7.775	-1.335	-9.991	-8.65	-11.999	-14.263	-7.05	31.806	-22.457	-1.031	-2.784	19.259	6.673	-46.605	-21.199
120	120	0.59262	-7.723	-1.658	-10.381	-8.942	-11.531	-14.474	-7.449	33.662	-22.166	-1.523	-3.817	18.754	7.197	-48.715	-21.572
121	121	0.5976	-7.672	-1.992	-10.839	-9.262	-10.985	-14.71	-7.886	35.527	-21.948	-2.039	-4.762	18.233	7.692	-50.704	-22.091
122	122	0.60258	-7.618	-2.315	-11.329	-9.593	-10.359	-14.981	-8.357	37.393	-21.816	-2.54	-5.634	17.764	8.2	-52.577	-22.677
123	123	0.60756	-7.59	-2.638	-11.831	-9.96	-9.666	-15.317	-8.894	39.254	-21.78	-3.059	-6.474	17.387	8.706	-54.377	-23.295
124	124	0.61254	-7.595	-2.963	-12.341	-10.364	-8.923	-15.72	-9.507	41.104	-21.792	-3.574	-7.279	17.027	9.215	-56.11	-23.964
125	125	0.61752	-7.649	-3.291	-12.851	-10.828	-8.129	-16.147	-10.136	42.944	-21.922	-4.429	-8.052	16.771	9.447	-57.905	-24.605
126	126	0.6225	-7.737	-3.612	-13.372	-11.317	-7.283	-16.576	-10.798	44.765	-22.209	-5.498	-8.859	16.618	9.557	-59.768	-25.229
127	127	0.62748	-7.857	-3.905	-13.884	-11.819	-6.377	-16.994	-11.479	46.554	-22.613	-6.281	-9.636	16.415	9.948	-61.446	-25.979
128	128	0.63246	-8.013	-4.156	-14.379	-12.331	-5.397	-17.414	-12.187	48.328	-23.07	-7.014	-10.281	16.25	10.323	-62.976	-26.712
129	129	0.63744	-8.206	-4.364	-14.846	-12.853	-4.344	-17.855	-12.922	50.054	-23.564	-7.683	-10.636	16.133	10.577	-64.198	-27.473
130	130	0.64242	-8.43	-4.527	-15.284	-13.375	-3.221	-18.291	-13.651	51.72	-24.054	-8.252	-10.75	16.029	10.761	-65.124	-28.243
131	131	0.6474	-8.662	-4.633	-15.702	-13.865	-2.024	-18.67	-14.351	53.307	-24.518	-8.75	-10.887	15.985	11.001	-65.935	-28.875
132	132	0.65238	-8.873	-4.685	-16.095	-14.288	-0.771	-18.986	-15.003	54.818	-24.912	-9.127	-10.86	16.007	11.202	-66.474	-29.371
133	133	0.65736	-9.067	-4.676	-16.464	-14.633	0.544	-19.256	-15.611	56.257	-25.204	-9.62	-10.671	16.113	11.154	-66.86	-29.669
134	134	0.66234	-9.241	-4.619	-16.803	-14.911	1.907	-19.484	-16.167	57.596	-25.34	-9.865	-10.039	16.196	10.957	-66.697	-29.966
135	135	0.66732	-9.379	-4.521	-17.109	-15.104	3.29	-19.635	-16.621	58.842	-25.379	-10.244	-9.52	16.282	10.687	-66.572	-30.072
136	136	0.6723	-9.469	-4.4	-17.378	-15.193	4.657	-19.698	-16.97	59.972	-25.369	-10.445	-9.034	16.345	10.546	-66.262	-30.108
137	137	0.67728	-9.493	-4.281	-17.61	-15.178	5.965	-19.673	-17.208	60.987	-25.302	-10.447	-8.687	16.343	10.624	-65.85	-30.082
138	138	0.68226	-9.463	-4.154	-17.795	-15.08	7.222	-19.595	-17.339	61.908	-25.158	-10.481	-8.269	16.414	10.573	-65.305	-29.899
139	139	0.68724	-9.402	-4.033	-17.938	-14.924	8.418	-19.444	-17.347	62.727	-24.967	-10.53	-8.09	16.438	10.646	-64.845	-29.607
140	140	0.69222	-9.312	-3.926	-18.041	-14.722	9.528	-19.184	-17.196	63.439	-24.75	-10.401	-7.906	16.457	10.829	-64.213	-29.271
141	141	0.6972	-9.191	-3.841	-18.103	-14.481	10.549	-18.844	-16.897	64.045	-24.484	-10.22	-7.765	16.491	11.055	-63.496	-28.841
142	142	0.70218	-9.025	-3.766	-18.119	-14.178	11.485	-18.48	-16.497	64.541	-24.203	-9.778	-7.223	16.572	11.211	-62.289	-28.486
143	143	0.70716	-8.828	-3.697	-18.101	-13.832	12.359	-18.08	-16.007	64.951	-23.903	-9.581	-6.781	16.699	11.201	-61.202	-28.001
144	144	0.71214	-8.602	-3.643	-18.047	-13.451	13.153	-17.666	-15.447	65.25	-23.594	-9.172	-6.25	16.753	11.3	-59.894	-27.627
145	145	0.71712	-8.34	-3.59	-17.965	-13.015	13.893	-17.247	-14.849	65.442	-23.315	-8.597	-5.84	16.731	11.613	-58.54	-27.338
146	146	0.7221	-8.063	-3.562	-17.848	-12.565	14.555	-16.842	-14.228	65.523	-23.085	-7.946	-5.355	16.716	11.915	-57.04	-27.134
147	147	0.72708	-7.787	-3.543	-17.699	-12.113	15.168	-16.456	-13.594	65.491	-22.907	-7.333	-4.935	16.664	12.208	-55.546	-27.015
148	148	0.73206	-7.518	-3.545	-17.516	-11.661	15.723	-16.086	-12.95	65.371	-22.836	-6.82	-4.534	16.578	12.41	-54.077	-27.016
149	149	0.73704	-7.25	-3.544	-17.325	-11.203	16.267	-15.733	-12.342	65.184	-22.876	-6.174	-4.138	16.472	12.704	-52.521	-27.17
150	150	0.74202	-6.992	-3.548	-17.105	-10.755	16.785	-15.426	-11.784	64.929	-23.002	-5.698	-3.832	16.405	12.866	-51.085	-27.344
151	151	0.747	-6.756	-3.556	-16.877	-10.325	17.294	-15.173	-11.29	64.614	-23.221	-5.298	-3.546	16.329	12.953	-49.67	-27.628
152	152	0.75198	-6.547	-3.577	-16.628	-9.928	17.79	-15.021	-10.92	64.215	-23.533	-4.985	-3.297	16.279	12.93	-48.281	-28.015
153	153	0.75696	-6.354	-3.602	-16.355	-9.562	18.285	-14.959	-10.644	63.759	-23.922	-4.684	-3.028	16.282	12.838	-46.849	-28.477
154	154	0.76194	-6.177	-3.612	-16.059	-9.218	18.784	-14.98	-10.468	63.249	-24.388	-4.395	-2.79	16.305	12.706	-45.432	-29.02
155	155	0.76692	-6.002	-3.604	-15.749	-8.866	19.304	-15.079	-10.402	62.684	-24.951	-4.066	-2.592	16.383	12.578	-43.992	-29.628
156	156	0.7719	-5.846	-3.581	-15.44	-8.522	19.858	-15.218	-10.429	62.091	-25.644	-3.86	-2.453	16.584	12.332	-42.636	-30.232
157	157	0.77688	-5.708	-3.537	-15.121	-8.188	20.446	-15.371	-10.509	61.45	-26.42	-3.657	-2.286	16.807	12.009	-41.23	-30.91
158	158	0.78186	-5.583	-3.463	-14.785	-7.87	21.066	-15.553	-10.662	60.772	-27.244	-3.347	-2.103	17.069	11.696	-39.748	-31.622
159	159	0.78684	-5.458	-3.369	-14.452	-7.544	21.713	-15.75	-10.882	60.06	-28.068	-2.903	-1.722	17.317	11.281	-38.047	-32.402
160	160	0.79182	-5.351	-3.263	-14.116	-7.226	22.375	-15.924	-11.135	59.326	-28.896	-2.385	-1.191	17.572	10.751	-36.21	-33.18
161	161	0.7968	-5.27	-3.149	-13.795	-6.929	23.067	-16.077	-11.424	58.58	-29.682	-1.975	-0.798	17.847	10.185	-34.519	-33.847
162	162	0.80178	-5.215	-3.021	-13.47	-6.651	23.783	-16.226	-11.774	57.816	-30.395	-1.703	-0.436	18.219	9.46	-32.93	-34.308
163	163	0.80676	-5.178	-2.898	-13.148	-6.402	24.487	-16.28	-12.057	57.034	-30.99	-1.654	-0.187	18.517	8.621	-31.536	-34.642
164	164	0.81174	-5.151	-2.763	-12.821	-6.167	25.172	-16.225	-12.273	56.216	-31.493	-1.544	0.092	18.777	7.77	-30.089	-34.866
165	165	0.81672	-5.139	-2.629	-12.502	-5.95	25.848	-16.087	-12.461	55.376	-31.887	-1.315	0.189	18.948	7.13	-28.677	-35.014
166	166	0.8217	-5.116	-2.484	-12.189	-5.726	26.512	-15.859	-12.598	54.521	-32.192	-0.893	0.173	19.015	6.718	-27.221	-35.12
167	167	0.82668	-5.097	-2.351	-11.872	-5.519	27.14	-15.524	-12.647	53.631	-32.35	-0.447	0.247	18.937	6.245	-25.674	-35.163
168	168	0.83166	-5.071	-2.24	-11.552	-5.329	27.717	-15.133	-12.644	52.711	-32.342	0.066	0.372	18.764	5.785	-24.043	-35.099
169	169	0.83664	-5.054	-2.136	-11.211	-5.183	28.266	-14.693	-12.571	51.781	-32.195	0.533	0.698	18.544	5.145	-22.312	-34.903
170	170	0.84162	-5.043	-2.041	-10.856	-5.086	28.778	-14.169	-12.405	50.853	-31.959	0.878	1.166	18.349	4.316	-20.574	-34.522
171	171	0.8466	-5.029	-1.948	-10.476	-5.021	29.236	-13.602	-12.161	49.872	-31.637	1.319	1.73	18.063	3.52	-18.691	-34.094
172	172	0.85158	-4.99	-1.862	-10.079	-4.962	29.63	-12.997	-11.839	48.82	-31.284	1.873	2.255	17.684	2.881	-16.723	-33.668
173	173	0.85656	-4.938	-1.793	-9.669	-4.932	29.952	-12.343	-11.412	47.702	-30.88	2.479	2.672	17.155	2.425	-14.742	-33.282
174	174	0.86154	-4.89	-1.719	-9.251	-4.932	30.236	-11.663	-10.948	46.521	-30.441	3.26	3.08	16.568	2.149	-12.637	-32.878
175	175	0.86652	-4.856	-1.641	-8.823	-4.982	30.486	-10.978	-10.432	45.281	-29.971	3.976	3.493	15.921	1.872	-10.523	-32.475
176	176	0.8715	-4.822	-1.546	-8.39	-5.049	30.709	-10.288	-9.874	43.977	-29.525	4.559	3.852	15.264	1.581	-8.478	-32.066
177	177	0.87648	-4.777	-1.444	-7.949	-5.119	30.889	-9.599	-9.275	42.603	-29.12	4.904	4.103	14.682	1.225	-6.595	-31.58
178	178	0.88146	-4.731	-1.335	-7.509	-5.221	31.043	-8.937	-8.66	41.178	-28.747	5.218	4.315	14.179	0.915	-4.735	-31.05
179	179	0.88644	-4.671	-1.2	-7.057	-5.345	31.186	-8.346	-8.045	39.7	-28.424	5.455	4.577	13.745	0.55	-2.857	-30.514
180	180	0.89142	-4.603	-1.033	-6.604	-5.473	31.329	-7.832	-7.448	38.179	-28.148	5.538	4.879	13.368	0.076	-1.013	-29.985
181	181	0.8964	-4.525	-0.858	-6.16	-5.603	31.441	-7.412	-6.876	36.618	-27.922	5.717	5.241	13.066	-0.302	0.928	-29.47
182	182	0.90138	-4.443	-0.663	-5.731	-5.747	31.553	-7.104	-6.335	35.048	-27.727	5.78	5.618	12.894	-0.735	2.807	-28.933
183	183	0.90636	-4.377	-0.462	-5.317	-5.922	31.66	-6.908	-5.829	33.462	-27.578	5.724	5.947	12.854	-1.199	4.589	-28.406
184	184	0.91134	-4.302	-0.233	-4.914	-6.097	31.79	-6.829	-5.378	31.87	-27.496	5.816	6.276	12.873	-1.522	6.438	-27.969
185	185	0.91632	-4.236	-0.001	-4.539	-6.271	31.906	-6.867	-4.956	30.26	-27.463	5.755	6.573	12.965	-1.915	8.19	-27.617
186	186	0.9213	-4.146	0.248	-4.196	-6.413	32.014	-7.032	-4.562	28.617	-27.482	5.533	6.735	13.159	-2.337	9.766	-27.341
187	187	0.92628	-4.071	0.505	-3.892	-6.553	32.12	-7.288	-4.198	26.966	-27.57	5.314	6.634	13.467	-2.572	11.134	-27.159
188	188	0.93126	-4.002	0.762	-3.616	-6.701	32.219	-7.663	-3.842	25.348	-27.687	5.35	6.446	13.704	-2.499	12.52	-27.209
189	189	0.93624	-3.937	1.007	-3.365	-6.833	32.298	-8.142	-3.515	23.754	-27.858	5.539	6.331	13.89	-2.328	14.006	-27.455
190	190	0.94122	-3.886	1.243	-3.128	-6.956	32.347	-8.73	-3.231	22.166	-28.091	5.854	6.271	14.116	-2.092	15.559	-27.816
191	191	0.9462	-3.825	1.476	-2.905	-7.064	32.381	-9.452	-2.959	20.607	-28.36	6.06	6.174	14.442	-1.917	16.994	-28.247
192	192	0.95118	-3.771	1.684	-2.697	-7.163	32.392	-10.27	-2.711	19.121	-28.671	6.257	6.031	14.815	-1.72	18.323	-28.78
193	193	0.95616	-3.709	1.869	-2.513	-7.217	32.387	-11.133	-2.495	17.723	-29.035	6.526	5.916	15.174	-1.484	19.631	-29.424
194	194	0.96114	-3.657	2.033	-2.354	-7.242	32.361	-12.008	-2.294	16.423	-29.466	6.882	5.919	15.508	-1.254	20.977	-30.176
195	195	0.96612	-3.605	2.195	-2.206	-7.247	32.333	-12.938	-2.09	15.241	-29.938	6.94	6.058	15.918	-1.352	22.15	-30.943
196	196	0.9711	-3.549	2.333	-2.059	-7.222	32.282	-13.927	-1.946	14.171	-30.474	7.07	6.243	16.429	-1.45	23.259	-31.717
197	197	0.97608	-3.496	2.444	-1.904	-7.19	32.208	-14.958	-1.86	13.217	-31.059	7.363	6.442	17.017	-1.457	24.329	-32.494
198	198	0.98106	-3.443	2.524	-1.747	-7.139	32.113	-16.015	-1.802	12.386	-31.641	7.675	6.539	17.568	-1.369	25.227	-33.341
199	199	0.98604	-3.396	2.59	-1.581	-7.073	31.993	-17.065	-1.764	11.648	-32.211	7.746	6.65	18.111	-1.483	25.891	-34.176
200	200	0.99102	-3.348	2.633	-1.406	-6.994	31.849	-18.064	-1.738	11.029	-32.74	7.766	6.664	18.575	-1.538	26.349	-35.011
201	201	0.996	-3.323	2.662	-1.21	-6.943	31.682	-18.989	-1.711	10.529	-33.238	7.669	6.714	19.045	-1.682	26.628	-35.735
