# Supplementary material for: Gait phenotypes in paediatric hereditary spastic paraplegia revealed by dynamic time warping analysis and random forests
Source: PLoS One. 2018 Mar 8;13(3):e0192345. doi: 10.1371/journal.pone.0192345 (PMC5843164; doi:10.1371/journal.pone.0192345)
Supplement: S1 Data — (ZIP) [file pone.0192345.s008.zip › HSP/Right.SR.HSP11.4.csv]

	Epoch	Time	Pelvic.obliquity	Pelvic.tilt	Pelvic rotation	Hip.abd.add	Hip.flexion	Hip.rotation	Knee.abd.add	Knee.flexion	Knee.rotation	Ankle.abd.add	Ankle.flexion	Ankle.rotation	Forefoot.abd.add	Forefoot.flexion	Forefoot.rotation
1	1	0	-3.376	5.496	0.9	-9.623	37.941	-13.873	-1.402	12.238	-32.058	11.189	10.895	13.415	-3.146	33.675	-32.956
2	2	0.00473	-3.259	5.512	1.044	-9.455	37.708	-14.146	-1.408	11.815	-32.712	11.031	10.76	13.872	-3.234	33.634	-33.21
3	3	0.00946	-3.161	5.488	1.186	-9.278	37.412	-14.49	-1.476	11.523	-33.249	10.889	10.432	14.45	-3.13	33.289	-33.359
4	4	0.01419	-3.093	5.444	1.326	-9.118	37.065	-14.846	-1.555	11.348	-33.654	10.274	9.594	15.205	-2.965	32.177	-33.365
5	5	0.01892	-3.061	5.386	1.462	-8.988	36.673	-15.236	-1.632	11.274	-33.941	8.988	8.033	16.201	-2.738	30.086	-33.221
6	6	0.02365	-3.076	5.31	1.598	-8.92	36.238	-15.64	-1.71	11.289	-34.065	7.335	5.872	17.346	-2.308	27.316	-32.864
7	7	0.02838	-3.112	5.216	1.726	-8.873	35.79	-16.017	-1.805	11.397	-34.049	5.706	3.516	18.486	-1.681	24.392	-32.306
8	8	0.03311	-3.142	5.111	1.828	-8.798	35.415	-16.333	-1.954	11.682	-33.962	4.431	1.315	19.586	-0.87	21.695	-31.567
9	9	0.03784	-3.131	4.985	1.895	-8.666	35.183	-16.537	-2.173	12.253	-33.866	3.514	-0.648	20.659	0.058	19.231	-30.658
10	10	0.04257	-3.06	4.825	1.927	-8.468	35.118	-16.578	-2.449	13.178	-33.753	2.92	-2.287	21.618	1.012	16.989	-29.618
11	11	0.0473	-2.919	4.622	1.914	-8.165	35.171	-16.418	-2.775	14.398	-33.527	2.65	-3.478	22.255	1.882	15.038	-28.54
12	12	0.05203	-2.69	4.382	1.84	-7.721	35.251	-16.042	-3.096	15.761	-33.096	2.595	-4.173	22.385	2.53	13.393	-27.509
13	13	0.05676	-2.364	4.123	1.694	-7.134	35.28	-15.428	-3.333	17.134	-32.441	2.736	-4.499	21.93	3.043	12.014	-26.585
14	14	0.06149	-1.976	3.856	1.478	-6.437	35.232	-14.554	-3.45	18.474	-31.639	3.017	-4.723	20.93	3.581	10.718	-25.812
15	15	0.06622	-1.591	3.59	1.217	-5.714	35.122	-13.425	-3.431	19.807	-30.798	3.161	-4.951	19.541	3.985	9.303	-25.173
16	16	0.07095	-1.27	3.32	0.923	-5.017	34.96	-12.061	-3.314	21.141	-29.951	3.498	-5.029	17.842	4.42	8.027	-24.681
17	17	0.07568	-1.025	3.061	0.627	-4.383	34.75	-10.509	-3.086	22.426	-29.139	3.864	-4.958	15.886	4.752	6.877	-24.357
18	18	0.08041	-0.826	2.823	0.352	-3.798	34.487	-8.898	-2.767	23.607	-28.459	3.867	-4.75	13.932	4.664	5.737	-24.116
19	19	0.08514	-0.67	2.619	0.124	-3.29	34.19	-7.383	-2.406	24.666	-27.89	3.5	-4.64	12.081	4.303	4.452	-23.965
20	20	0.08987	-0.549	2.428	-0.034	-2.878	33.823	-6.047	-2.037	25.595	-27.396	2.998	-4.664	10.37	3.89	3.069	-23.901
21	21	0.0946	-0.453	2.237	-0.103	-2.556	33.383	-4.995	-1.693	26.401	-26.927	2.408	-4.711	8.812	3.426	1.695	-23.927
22	22	0.09933	-0.371	2.06	-0.076	-2.292	32.888	-4.252	-1.443	27.079	-26.522	1.795	-4.621	7.515	2.868	0.493	-23.974
23	23	0.10406	-0.288	1.905	0.028	-2.091	32.36	-3.797	-1.271	27.63	-26.268	1.495	-4.199	6.573	2.431	-0.21	-24.044
24	24	0.10879	-0.214	1.77	0.203	-1.929	31.797	-3.653	-1.226	28.057	-26.112	1.182	-3.489	5.993	1.845	-0.589	-24.078
25	25	0.11352	-0.143	1.644	0.435	-1.804	31.188	-3.77	-1.259	28.366	-26.009	0.833	-2.705	5.677	1.213	-0.847	-24.092
26	26	0.11825	-0.071	1.52	0.728	-1.714	30.513	-4.116	-1.368	28.529	-26.013	0.613	-2.085	5.639	0.783	-1.112	-24.095
27	27	0.12298	0	1.403	1.065	-1.646	29.783	-4.698	-1.566	28.547	-26.102	0.382	-1.676	5.858	0.442	-1.482	-24.103
28	28	0.12771	0.073	1.289	1.424	-1.588	29	-5.486	-1.847	28.438	-26.266	0.154	-1.308	6.333	0.114	-1.822	-24.096
29	29	0.13244	0.138	1.187	1.784	-1.542	28.18	-6.401	-2.168	28.221	-26.512	-0.03	-0.898	7.016	-0.202	-2.057	-24.087
30	30	0.13717	0.19	1.105	2.13	-1.507	27.338	-7.357	-2.495	27.907	-26.819	-0.078	-0.505	7.791	-0.396	-2.205	-24.109
31	31	0.1419	0.227	1.048	2.446	-1.473	26.476	-8.29	-2.81	27.494	-27.15	0.026	-0.186	8.577	-0.428	-2.31	-24.166
32	32	0.14663	0.247	1.022	2.713	-1.424	25.596	-9.156	-3.103	26.982	-27.493	0.167	0.074	9.356	-0.409	-2.407	-24.234
33	33	0.15136	0.25	1.014	2.921	-1.355	24.7	-9.921	-3.373	26.391	-27.837	0.361	0.33	10.104	-0.356	-2.451	-24.305
34	34	0.15609	0.224	1.029	3.072	-1.304	23.809	-10.552	-3.572	25.762	-28.14	0.545	0.584	10.743	-0.311	-2.474	-24.394
35	35	0.16082	0.164	1.084	3.178	-1.273	22.952	-11.051	-3.711	25.111	-28.351	0.681	0.824	11.248	-0.297	-2.513	-24.466
36	36	0.16555	0.064	1.195	3.245	-1.292	22.147	-11.427	-3.781	24.458	-28.458	0.962	0.987	11.597	-0.104	-2.544	-24.54
37	37	0.17028	-0.053	1.354	3.257	-1.313	21.396	-11.701	-3.823	23.806	-28.487	1.218	1.162	11.867	0.058	-2.571	-24.579
38	38	0.17501	-0.184	1.539	3.216	-1.344	20.674	-11.873	-3.812	23.151	-28.442	1.363	1.26	12.018	0.18	-2.69	-24.627
39	39	0.17974	-0.331	1.724	3.111	-1.371	19.947	-11.892	-3.745	22.489	-28.369	1.523	1.401	12.061	0.304	-2.758	-24.675
40	40	0.18447	-0.503	1.919	2.966	-1.426	19.232	-11.829	-3.64	21.819	-28.275	1.659	1.529	12.053	0.421	-2.829	-24.725
41	41	0.1892	-0.702	2.125	2.79	-1.505	18.522	-11.721	-3.548	21.122	-28.198	2.009	1.639	12.044	0.717	-2.805	-24.787
42	42	0.19393	-0.924	2.344	2.604	-1.623	17.817	-11.597	-3.43	20.387	-28.136	2.191	1.71	12.065	0.884	-2.85	-24.843
43	43	0.19866	-1.175	2.554	2.409	-1.787	17.091	-11.49	-3.299	19.621	-28.093	2.381	1.743	12.115	1.081	-2.9	-24.924
44	44	0.20339	-1.441	2.742	2.187	-1.967	16.337	-11.406	-3.186	18.83	-28.068	2.617	1.775	12.23	1.303	-2.918	-25.005
45	45	0.20812	-1.726	2.912	1.93	-2.159	15.567	-11.342	-3.104	18.026	-28.077	2.888	1.772	12.441	1.56	-2.943	-25.075
46	46	0.21285	-2.035	3.074	1.648	-2.384	14.797	-11.308	-3.026	17.211	-28.138	3.155	1.723	12.747	1.834	-2.993	-25.159
47	47	0.21758	-2.367	3.234	1.354	-2.65	14.035	-11.299	-2.937	16.385	-28.272	3.428	1.636	13.133	2.132	-3.048	-25.276
48	48	0.22231	-2.715	3.385	1.049	-2.94	13.278	-11.301	-2.847	15.554	-28.461	3.723	1.552	13.565	2.44	-3.073	-25.423
49	49	0.22704	-3.069	3.517	0.73	-3.235	12.52	-11.326	-2.77	14.725	-28.666	3.997	1.516	14.029	2.691	-3.06	-25.578
50	50	0.23177	-3.427	3.627	0.412	-3.54	11.762	-11.398	-2.705	13.911	-28.88	4.253	1.559	14.534	2.866	-2.993	-25.736
51	51	0.2365	-3.781	3.719	0.103	-3.866	11.007	-11.506	-2.624	13.125	-29.098	4.529	1.756	15.047	2.959	-2.805	-25.906
52	52	0.24123	-4.122	3.789	-0.212	-4.188	10.255	-11.602	-2.521	12.371	-29.303	4.776	2.122	15.524	2.92	-2.513	-26.073
53	53	0.24596	-4.44	3.852	-0.549	-4.485	9.53	-11.675	-2.42	11.666	-29.467	5.019	2.444	15.953	2.906	-2.277	-26.232
54	54	0.25069	-4.746	3.898	-0.905	-4.769	8.818	-11.748	-2.326	11.007	-29.576	5.261	2.63	16.345	2.982	-2.163	-26.386
55	55	0.25542	-5.033	3.932	-1.26	-5.033	8.119	-11.809	-2.24	10.392	-29.655	5.517	2.64	16.662	3.188	-2.193	-26.569
56	56	0.26015	-5.288	3.938	-1.6	-5.288	7.402	-11.862	-2.107	9.818	-29.687	5.661	2.699	16.862	3.288	-2.249	-26.786
57	57	0.26488	-5.514	3.914	-1.926	-5.526	6.675	-11.917	-1.97	9.3	-29.708	5.957	2.824	16.999	3.486	-2.221	-27.03
58	58	0.26961	-5.719	3.88	-2.25	-5.735	5.968	-11.971	-1.841	8.836	-29.701	6.036	2.799	17.138	3.607	-2.423	-27.236
59	59	0.27434	-5.895	3.842	-2.566	-5.916	5.273	-12.021	-1.72	8.42	-29.666	6.031	2.542	17.295	3.826	-2.864	-27.385
60	60	0.27907	-6.028	3.804	-2.873	-6.045	4.578	-12.057	-1.618	8.008	-29.648	6.045	2.239	17.455	4.089	-3.335	-27.517
61	61	0.2838	-6.112	3.751	-3.163	-6.138	3.848	-12.085	-1.493	7.596	-29.617	6.097	2.012	17.541	4.342	-3.74	-27.673
62	62	0.28853	-6.15	3.698	-3.443	-6.184	3.102	-12.092	-1.367	7.178	-29.59	6.268	2.034	17.56	4.523	-3.914	-27.856
63	63	0.29326	-6.149	3.651	-3.703	-6.181	2.358	-12.125	-1.27	6.775	-29.57	6.584	2.166	17.587	4.745	-3.965	-28.038
64	64	0.29799	-6.114	3.617	-3.924	-6.141	1.626	-12.22	-1.185	6.402	-29.541	6.961	2.416	17.607	4.938	-3.927	-28.236
65	65	0.30272	-6.055	3.59	-4.088	-6.084	0.88	-12.36	-1.097	6.026	-29.54	7.327	2.729	17.631	5.068	-3.859	-28.44
66	66	0.30745	-5.985	3.564	-4.202	-6.015	0.101	-12.518	-1.011	5.619	-29.582	7.672	3.068	17.703	5.15	-3.787	-28.603
67	67	0.31218	-5.91	3.54	-4.281	-5.933	-0.701	-12.689	-0.926	5.189	-29.65	7.944	3.385	17.828	5.182	-3.771	-28.711
68	68	0.31691	-5.827	3.521	-4.327	-5.837	-1.517	-12.857	-0.84	4.752	-29.743	8.081	3.633	17.988	5.149	-3.881	-28.773
69	69	0.32164	-5.739	3.504	-4.336	-5.736	-2.351	-13.014	-0.749	4.313	-29.867	8.145	3.857	18.178	5.068	-4.062	-28.787
70	70	0.32637	-5.655	3.485	-4.301	-5.65	-3.213	-13.169	-0.638	3.86	-30.026	8.169	4.093	18.39	4.945	-4.263	-28.763
71	71	0.3311	-5.585	3.462	-4.228	-5.579	-4.094	-13.332	-0.505	3.402	-30.21	8.041	4.358	18.599	4.678	-4.522	-28.73
72	72	0.33583	-5.527	3.449	-4.129	-5.521	-4.967	-13.507	-0.37	2.952	-30.383	7.898	4.659	18.805	4.369	-4.773	-28.673
73	73	0.34056	-5.473	3.445	-4.008	-5.467	-5.826	-13.668	-0.245	2.522	-30.556	7.813	4.985	19.052	4.086	-5.006	-28.54
74	74	0.34529	-5.429	3.462	-3.868	-5.425	-6.664	-13.801	-0.108	2.107	-30.742	7.55	5.411	19.317	3.582	-5.271	-28.343
75	75	0.35002	-5.385	3.502	-3.713	-5.369	-7.471	-13.912	0.017	1.724	-30.981	7.122	5.904	19.638	2.885	-5.601	-28.1
76	76	0.35475	-5.335	3.569	-3.559	-5.303	-8.223	-13.968	0.121	1.391	-31.248	6.509	6.422	20.032	2.001	-6.031	-27.763
77	77	0.35948	-5.282	3.656	-3.412	-5.231	-8.908	-13.994	0.193	1.149	-31.415	5.963	7.019	20.365	1.119	-6.42	-27.368
78	78	0.36421	-5.239	3.771	-3.288	-5.185	-9.516	-14.006	0.274	0.999	-31.47	5.507	7.626	20.569	0.33	-6.782	-27.011
79	79	0.36894	-5.222	3.909	-3.193	-5.181	-10.05	-14.009	0.337	0.925	-31.481	5.462	8.23	20.657	-0.104	-6.975	-26.747
80	80	0.37367	-5.204	4.07	-3.147	-5.182	-10.498	-13.984	0.372	0.941	-31.462	5.368	8.823	20.767	-0.572	-7.233	-26.458
81	81	0.3784	-5.186	4.237	-3.158	-5.183	-10.886	-13.923	0.378	1.049	-31.382	5.424	9.406	20.758	-0.892	-7.463	-26.25
82	82	0.38313	-5.147	4.413	-3.239	-5.167	-11.213	-13.836	0.348	1.239	-31.2	5.453	9.85	20.713	-1.128	-7.837	-26.039
83	83	0.38786	-5.092	4.591	-3.397	-5.142	-11.498	-13.711	0.294	1.482	-30.968	5.272	10.001	20.75	-1.337	-8.528	-25.773
84	84	0.39259	-5.031	4.771	-3.629	-5.125	-11.746	-13.557	0.229	1.765	-30.716	5.138	9.932	20.789	-1.342	-9.361	-25.553
85	85	0.39732	-4.982	4.953	-3.917	-5.136	-11.95	-13.413	0.147	2.093	-30.432	5.068	9.812	20.835	-1.265	-10.215	-25.362
86	86	0.40205	-4.958	5.127	-4.259	-5.187	-12.121	-13.272	0.034	2.466	-30.112	5.106	9.844	20.875	-1.218	-10.935	-25.173
87	87	0.40678	-4.953	5.277	-4.666	-5.269	-12.288	-13.114	-0.105	2.874	-29.781	5.563	10.096	20.797	-0.967	-11.334	-25.104
88	88	0.41151	-4.96	5.38	-5.133	-5.378	-12.488	-12.965	-0.251	3.306	-29.481	6.231	10.358	20.71	-0.536	-11.658	-25.132
89	89	0.41624	-4.981	5.419	-5.647	-5.527	-12.743	-12.833	-0.394	3.759	-29.236	6.521	10.52	20.857	-0.374	-12.253	-25.045
90	90	0.42097	-5.014	5.4	-6.185	-5.705	-13.045	-12.703	-0.551	4.241	-29.004	6.331	10.699	21.21	-0.655	-13.086	-24.779
91	91	0.4257	-5.058	5.337	-6.737	-5.908	-13.352	-12.579	-0.721	4.788	-28.736	5.901	10.597	21.581	-0.939	-14.247	-24.507
92	92	0.43043	-5.105	5.246	-7.309	-6.127	-13.653	-12.459	-0.915	5.376	-28.471	5.753	10.28	21.853	-0.824	-15.442	-24.37
93	93	0.43516	-5.157	5.126	-7.897	-6.359	-13.971	-12.328	-1.137	5.965	-28.262	5.606	9.733	22.2	-0.561	-16.805	-24.23
94	94	0.43989	-5.212	4.982	-8.498	-6.602	-14.306	-12.188	-1.373	6.557	-28.058	5.589	9.527	22.532	-0.426	-17.881	-24.068
95	95	0.44462	-5.265	4.812	-9.1	-6.866	-14.673	-12.06	-1.596	7.168	-27.811	5.991	9.657	22.63	-0.136	-18.56	-24.066
96	96	0.44935	-5.308	4.636	-9.69	-7.112	-15.039	-11.923	-1.848	7.799	-27.567	5.916	9.449	22.86	-0.03	-19.694	-23.945
97	97	0.45408	-5.339	4.45	-10.268	-7.353	-15.414	-11.789	-2.103	8.44	-27.347	6.194	8.666	22.938	0.815	-21.07	-24.039
98	98	0.45881	-5.349	4.269	-10.816	-7.579	-15.779	-11.694	-2.351	9.109	-27.101	6.178	7.866	23.064	1.43	-22.594	-24.067
99	99	0.46354	-5.34	4.098	-11.325	-7.792	-16.146	-11.627	-2.599	9.779	-26.836	5.777	7.034	23.302	1.725	-24.313	-23.945
100	100	0.46827	-5.318	3.938	-11.799	-7.983	-16.513	-11.589	-2.87	10.445	-26.585	5.575	6.392	23.512	2.053	-25.829	-23.839
101	101	0.473	-5.286	3.793	-12.241	-8.157	-16.873	-11.602	-3.152	11.114	-26.352	5.626	5.508	23.635	2.79	-27.401	-23.865
102	102	0.47773	-5.259	3.663	-12.637	-8.325	-17.209	-11.676	-3.44	11.801	-26.107	5.731	4.534	23.691	3.652	-29.013	-23.961
103	103	0.48246	-5.244	3.551	-12.981	-8.485	-17.506	-11.809	-3.751	12.52	-25.845	5.633	3.516	23.774	4.369	-30.746	-23.999
104	104	0.48719	-5.251	3.457	-13.271	-8.641	-17.731	-12.001	-4.091	13.303	-25.588	5.291	2.501	23.932	4.872	-32.595	-23.948
105	105	0.49192	-5.29	3.376	-13.504	-8.817	-17.877	-12.252	-4.441	14.172	-25.348	4.96	1.582	24.084	5.333	-34.392	-23.901
106	106	0.49665	-5.376	3.296	-13.667	-9.025	-17.972	-12.57	-4.797	15.108	-25.126	4.733	0.594	24.172	5.952	-36.199	-23.913
107	107	0.50138	-5.523	3.213	-13.74	-9.268	-18.022	-12.967	-5.169	16.106	-24.936	4.481	-0.433	24.228	6.58	-38.055	-23.943
108	108	0.50611	-5.733	3.122	-13.732	-9.565	-18.05	-13.41	-5.528	17.156	-24.791	4.275	-1.441	24.216	7.241	-39.89	-24.023
109	109	0.51084	-5.986	3.038	-13.654	-9.887	-18.063	-13.865	-5.865	18.208	-24.706	4.002	-2.403	24.179	7.812	-41.703	-24.104
110	110	0.51557	-6.257	2.963	-13.524	-10.222	-18.07	-14.356	-6.161	19.239	-24.629	3.757	-3.519	24.087	8.54	-43.568	-24.214
111	111	0.5203	-6.532	2.88	-13.359	-10.552	-18.097	-14.88	-6.417	20.205	-24.581	3.363	-4.786	23.957	9.262	-45.522	-24.357
112	112	0.52503	-6.802	2.789	-13.153	-10.875	-18.14	-15.416	-6.618	21.132	-24.554	2.679	-6.174	23.763	9.836	-47.618	-24.509
113	113	0.52976	-7.014	2.68	-12.941	-11.109	-18.209	-15.917	-6.835	21.98	-24.585	2.171	-7.537	23.445	10.534	-49.546	-24.799
114	114	0.53449	-7.141	2.588	-12.739	-11.242	-18.261	-16.346	-7.032	22.752	-24.637	1.79	-8.861	22.996	11.319	-51.304	-25.198
115	115	0.53922	-7.182	2.508	-12.56	-11.28	-18.27	-16.7	-7.22	23.487	-24.691	1.46	-10.213	22.479	12.173	-52.989	-25.626
116	116	0.54395	-7.18	2.463	-12.396	-11.26	-18.203	-17.013	-7.407	24.177	-24.755	1.063	-11.619	21.905	13.006	-54.658	-26.081
117	117	0.54868	-7.146	2.449	-12.251	-11.182	-18.051	-17.263	-7.61	24.852	-24.934	0.539	-13.076	21.386	13.772	-56.354	-26.518
118	118	0.55341	-7.104	2.468	-12.122	-11.082	-17.818	-17.414	-7.773	25.507	-25.197	-0.061	-14.589	20.842	14.527	-58.057	-26.948
119	119	0.55814	-7.06	2.508	-12	-10.962	-17.547	-17.502	-7.9	26.14	-25.442	-0.626	-16.097	20.207	15.318	-59.72	-27.362
120	120	0.56287	-7.027	2.569	-11.872	-10.843	-17.25	-17.553	-7.961	26.739	-25.63	-1.311	-17.586	19.474	16.003	-61.412	-27.721
121	121	0.5676	-7.002	2.664	-11.737	-10.713	-16.911	-17.547	-7.977	27.307	-25.843	-2.069	-19.053	18.711	16.609	-63.105	-28.031
122	122	0.57233	-6.978	2.805	-11.591	-10.562	-16.514	-17.48	-7.965	27.854	-26.117	-2.858	-20.454	17.952	17.134	-64.751	-28.311
123	123	0.57706	-6.955	2.991	-11.426	-10.394	-16.056	-17.381	-7.932	28.397	-26.383	-3.608	-21.722	17.146	17.584	-66.294	-28.592
124	124	0.58179	-6.938	3.209	-11.241	-10.221	-15.563	-17.275	-7.868	28.943	-26.564	-4.261	-22.801	16.246	17.965	-67.696	-28.886
125	125	0.58652	-6.929	3.445	-11.042	-10.059	-15.053	-17.178	-7.767	29.489	-26.655	-4.928	-23.659	15.327	18.166	-68.976	-29.138
126	126	0.59125	-6.917	3.694	-10.849	-9.881	-14.519	-17.106	-7.693	30.05	-26.712	-5.588	-24.281	14.547	18.197	-70.1	-29.292
127	127	0.59598	-6.884	3.966	-10.667	-9.667	-13.941	-17.061	-7.656	30.637	-26.78	-6.271	-24.69	13.998	18.067	-71.071	-29.311
128	128	0.60071	-6.834	4.252	-10.481	-9.425	-13.328	-17.042	-7.662	31.256	-26.858	-6.737	-24.907	13.798	17.972	-71.768	-29.113
129	129	0.60544	-6.776	4.561	-10.288	-9.16	-12.659	-17.081	-7.703	31.886	-26.848	-7.071	-24.857	13.898	17.78	-72.154	-28.69
130	130	0.61017	-6.721	4.878	-10.069	-8.896	-11.963	-17.219	-7.785	32.482	-26.781	-7.252	-24.473	14.43	17.459	-72.104	-28.014
131	131	0.6149	-6.633	5.182	-9.861	-8.612	-11.269	-17.394	-7.856	33.013	-26.655	-7.398	-23.728	15.29	16.914	-71.636	-27.155
132	132	0.61963	-6.507	5.47	-9.663	-8.29	-10.568	-17.609	-7.958	33.475	-26.471	-7.543	-22.795	16.45	16.21	-70.894	-26.073
133	133	0.62436	-6.342	5.748	-9.483	-7.938	-9.838	-17.842	-8.042	33.904	-26.156	-7.686	-21.802	17.591	15.463	-70.034	-24.935
134	134	0.62909	-6.154	6.025	-9.312	-7.557	-9.064	-18.074	-8.121	34.337	-25.796	-7.794	-20.827	18.646	14.774	-69.136	-23.824
135	135	0.63382	-5.962	6.292	-9.133	-7.188	-8.287	-18.335	-8.161	34.757	-25.354	-7.97	-19.93	19.464	14.104	-68.31	-22.838
136	136	0.63855	-5.781	6.541	-8.932	-6.849	-7.509	-18.633	-8.175	35.205	-24.84	-8.242	-19.137	20.011	13.438	-67.629	-22.001
137	137	0.64328	-5.605	6.773	-8.71	-6.534	-6.738	-18.955	-8.157	35.702	-24.224	-8.504	-18.425	20.145	12.862	-67.084	-21.42
138	138	0.64801	-5.419	6.997	-8.485	-6.221	-5.94	-19.284	-8.135	36.308	-23.61	-8.769	-17.791	19.936	12.388	-66.7	-21.111
139	139	0.65274	-5.223	7.21	-8.268	-5.91	-5.112	-19.616	-8.112	37.036	-23.041	-9.075	-17.159	19.412	11.951	-66.441	-21.11
140	140	0.65747	-5.017	7.416	-8.054	-5.607	-4.245	-19.954	-8.091	37.893	-22.544	-9.394	-16.437	18.631	11.516	-66.224	-21.417
141	141	0.6622	-4.802	7.62	-7.837	-5.321	-3.335	-20.322	-8.077	38.878	-22.135	-9.69	-15.558	17.65	11.081	-65.974	-22.035
142	142	0.66693	-4.58	7.819	-7.61	-5.054	-2.395	-20.753	-8.081	39.942	-21.859	-9.974	-14.536	16.539	10.652	-65.668	-22.967
143	143	0.67166	-4.362	8.017	-7.368	-4.807	-1.435	-21.24	-8.105	41.027	-21.801	-10.229	-13.47	15.379	10.301	-65.327	-24.188
144	144	0.67639	-4.156	8.217	-7.107	-4.6	-0.464	-21.767	-8.112	42.097	-21.969	-10.439	-12.428	14.179	10.086	-64.974	-25.683
145	145	0.68112	-3.961	8.411	-6.826	-4.438	0.506	-22.359	-8.121	43.133	-22.356	-10.69	-11.441	13.036	9.928	-64.648	-27.364
146	146	0.68585	-3.769	8.612	-6.542	-4.314	1.503	-23.003	-8.151	44.149	-22.993	-10.912	-10.536	12.057	9.89	-64.332	-29.158
147	147	0.69058	-3.589	8.806	-6.237	-4.248	2.506	-23.723	-8.217	45.142	-23.883	-11.116	-9.702	11.3	9.934	-64.028	-31.024
148	148	0.69531	-3.43	9.005	-5.921	-4.246	3.534	-24.479	-8.293	46.113	-25.015	-11.418	-8.972	10.835	9.97	-63.795	-32.847
149	149	0.70004	-3.287	9.206	-5.592	-4.295	4.576	-25.236	-8.361	47.043	-26.31	-12.058	-8.379	10.658	9.794	-63.789	-34.492
150	150	0.70477	-3.151	9.414	-5.262	-4.38	5.622	-25.978	-8.408	47.877	-27.755	-12.747	-7.907	10.705	9.645	-63.811	-36.054
151	151	0.7095	-3.025	9.615	-4.919	-4.499	6.654	-26.744	-8.48	48.617	-29.294	-13.271	-7.538	10.912	9.668	-63.741	-37.581
152	152	0.71423	-2.9	9.794	-4.562	-4.647	7.665	-27.52	-8.577	49.282	-30.887	-13.384	-7.234	11.269	9.999	-63.383	-39.073
153	153	0.71896	-2.784	9.957	-4.207	-4.817	8.69	-28.261	-8.687	49.916	-32.433	-13.388	-6.936	11.709	10.342	-62.894	-40.446
154	154	0.72369	-2.682	10.102	-3.85	-5.028	9.73	-28.977	-8.797	50.509	-33.833	-13.331	-6.607	12.197	10.617	-62.259	-41.667
155	155	0.72842	-2.599	10.244	-3.493	-5.286	10.809	-29.675	-8.931	51.079	-35.004	-13.114	-6.202	12.666	10.843	-61.403	-42.752
156	156	0.73315	-2.54	10.373	-3.136	-5.576	11.903	-30.326	-9.076	51.597	-35.945	-12.823	-5.724	13.148	10.94	-60.374	-43.632
157	157	0.73788	-2.499	10.485	-2.792	-5.876	13.01	-30.913	-9.224	52.056	-36.689	-12.607	-5.188	13.67	10.82	-59.279	-44.282
158	158	0.74261	-2.484	10.575	-2.469	-6.203	14.121	-31.428	-9.363	52.459	-37.187	-12.389	-4.627	14.181	10.578	-58.087	-44.703
159	159	0.74734	-2.503	10.637	-2.166	-6.562	15.23	-31.857	-9.5	52.809	-37.381	-12.095	-4.096	14.617	10.303	-56.788	-44.888
160	160	0.75207	-2.562	10.674	-1.886	-6.939	16.352	-32.184	-9.653	53.132	-37.294	-11.613	-3.607	14.941	10.088	-55.331	-44.872
161	161	0.7568	-2.662	10.69	-1.636	-7.327	17.495	-32.381	-9.807	53.429	-36.927	-10.966	-3.162	15.115	9.937	-53.738	-44.675
162	162	0.76153	-2.785	10.682	-1.432	-7.702	18.641	-32.441	-9.944	53.66	-36.251	-10.402	-2.79	15.125	9.708	-52.169	-44.262
163	163	0.76626	-2.911	10.646	-1.278	-8.029	19.775	-32.391	-10.082	53.804	-35.323	-9.882	-2.471	15.013	9.42	-50.578	-43.67
164	164	0.77099	-3.036	10.572	-1.165	-8.3	20.888	-32.224	-10.219	53.866	-34.228	-9.329	-2.186	14.83	9.116	-48.912	-42.93
165	165	0.77572	-3.16	10.459	-1.065	-8.529	21.963	-31.919	-10.326	53.839	-33.182	-8.63	-1.912	14.745	8.852	-47.084	-42.087
166	166	0.78045	-3.278	10.299	-1.001	-8.687	22.996	-31.461	-10.393	53.714	-32.199	-7.938	-1.64	14.705	8.537	-45.193	-41.178
167	167	0.78518	-3.379	10.087	-0.956	-8.78	23.961	-30.885	-10.404	53.498	-31.244	-7.312	-1.295	14.68	8.089	-43.248	-40.216
168	168	0.78991	-3.478	9.816	-0.922	-8.841	24.847	-30.191	-10.361	53.209	-30.26	-6.555	-0.896	14.638	7.669	-41.147	-39.191
169	169	0.79464	-3.572	9.493	-0.881	-8.87	25.656	-29.391	-10.273	52.815	-29.375	-5.888	-0.519	14.715	7.155	-39.054	-38.053
170	170	0.79937	-3.64	9.15	-0.855	-8.808	26.403	-28.469	-10.137	52.271	-28.647	-4.998	-0.228	14.782	6.856	-36.808	-36.99
171	171	0.8041	-3.683	8.822	-0.825	-8.675	27.123	-27.453	-9.937	51.577	-28.03	-3.945	-0.077	14.767	6.789	-34.478	-36.023
172	172	0.80883	-3.737	8.541	-0.761	-8.551	27.852	-26.382	-9.688	50.808	-27.47	-2.762	0.104	14.71	6.813	-32.034	-35.096
173	173	0.81356	-3.825	8.294	-0.65	-8.459	28.575	-25.288	-9.41	49.94	-26.989	-1.59	0.384	14.617	6.768	-29.493	-34.241
174	174	0.81829	-3.929	8.079	-0.513	-8.372	29.285	-24.141	-9.081	48.965	-26.666	-0.348	0.857	14.51	6.661	-26.736	-33.504
175	175	0.82302	-4.033	7.906	-0.343	-8.284	29.98	-22.96	-8.689	47.862	-26.518	0.928	1.452	14.366	6.526	-23.802	-32.913
176	176	0.82775	-4.128	7.795	-0.129	-8.19	30.676	-21.794	-8.28	46.622	-26.507	2.251	2.084	14.176	6.425	-20.738	-32.447
177	177	0.83248	-4.217	7.751	0.147	-8.11	31.373	-20.672	-7.868	45.241	-26.63	3.567	2.659	13.976	6.375	-17.637	-32.069
178	178	0.83721	-4.294	7.767	0.482	-8.046	32.059	-19.629	-7.466	43.709	-26.875	4.822	3.157	13.818	6.349	-14.534	-31.742
179	179	0.84194	-4.341	7.842	0.874	-7.992	32.737	-18.716	-7.09	42.04	-27.213	5.98	3.655	13.709	6.275	-11.399	-31.461
180	180	0.84667	-4.36	7.981	1.338	-7.972	33.409	-17.934	-6.715	40.282	-27.636	7.025	4.233	13.636	6.104	-8.222	-31.225
181	181	0.8514	-4.365	8.181	1.868	-8.002	34.064	-17.242	-6.318	38.456	-28.159	8.039	4.891	13.625	5.913	-4.99	-31.004
182	182	0.85613	-4.369	8.438	2.448	-8.084	34.697	-16.653	-5.916	36.55	-28.776	8.986	5.529	13.693	5.741	-1.788	-30.808
183	183	0.86086	-4.374	8.753	3.06	-8.207	35.307	-16.219	-5.533	34.545	-29.371	9.722	5.996	13.782	5.578	1.22	-30.65
184	184	0.86559	-4.382	9.105	3.706	-8.392	35.865	-15.927	-5.121	32.426	-29.885	10.197	6.338	13.859	5.367	4.057	-30.513
185	185	0.87032	-4.386	9.48	4.377	-8.62	36.345	-15.746	-4.684	30.194	-30.298	10.424	6.475	14.011	5.166	6.639	-30.276
186	186	0.87505	-4.378	9.859	5.05	-8.85	36.75	-15.696	-4.268	27.902	-30.712	10.62	6.566	14.251	5.029	9.154	-30.043
187	187	0.87978	-4.332	10.235	5.674	-9.029	37.094	-15.785	-3.901	25.588	-31.092	10.834	6.518	14.585	5.05	11.53	-29.816
188	188	0.88451	-4.248	10.596	6.232	-9.124	37.363	-15.999	-3.555	23.245	-31.391	11.086	6.422	14.855	5.201	13.867	-29.7
189	189	0.88924	-4.149	10.935	6.79	-9.216	37.557	-16.374	-3.207	20.923	-31.536	11.16	6.161	15.04	5.377	15.946	-29.66
190	190	0.89397	-4.042	11.254	7.344	-9.291	37.682	-16.863	-2.861	18.625	-31.684	10.938	5.887	15.232	5.345	17.809	-29.697
191	191	0.8987	-3.919	11.539	7.874	-9.315	37.746	-17.44	-2.564	16.401	-31.917	10.714	5.639	15.466	5.29	19.58	-29.843
192	192	0.90343	-3.776	11.785	8.34	-9.247	37.76	-18.104	-2.351	14.279	-32.208	10.511	5.472	15.815	5.182	21.274	-30.023
193	193	0.90816	-3.619	11.984	8.728	-9.084	37.742	-18.822	-2.198	12.314	-32.509	10.105	5.341	16.283	4.891	22.712	-30.173
194	194	0.91289	-3.469	12.138	9.087	-8.911	37.695	-19.559	-2.041	10.546	-32.822	9.447	5.313	16.876	4.35	23.897	-30.235
195	195	0.91762	-3.34	12.242	9.425	-8.732	37.617	-20.276	-1.924	8.997	-33.18	8.862	5.477	17.571	3.737	25.021	-30.231
196	196	0.92235	-3.232	12.296	9.736	-8.528	37.507	-20.943	-1.876	7.68	-33.595	8.532	5.757	18.332	3.251	26.106	-30.189
197	197	0.92708	-3.169	12.317	10.045	-8.351	37.366	-21.536	-1.857	6.603	-34.013	8.286	5.987	19.098	2.898	26.954	-30.105
198	198	0.93181	-3.167	12.314	10.354	-8.225	37.2	-22.009	-1.841	5.753	-34.371	8.032	6.015	19.784	2.733	27.449	-29.979
199	199	0.93654	-3.222	12.28	10.648	-8.131	36.992	-22.329	-1.83	5.099	-34.656	7.728	5.78	20.404	2.775	27.556	-29.765
200	200	0.94127	-3.336	12.199	10.92	-8.065	36.719	-22.532	-1.847	4.634	-34.824	7.144	5.32	21.043	2.786	27.172	-29.346
201	201	0.946	-3.49	12.081	11.154	-7.991	36.388	-22.639	-1.923	4.35	-34.778	6.38	4.545	21.668	2.903	26.292	-28.681
