# Supplementary material for: Gait phenotypes in paediatric hereditary spastic paraplegia revealed by dynamic time warping analysis and random forests
Source: PLoS One. 2018 Mar 8;13(3):e0192345. doi: 10.1371/journal.pone.0192345 (PMC5843164; doi:10.1371/journal.pone.0192345)
Supplement: S1 Data — (ZIP) [file pone.0192345.s008.zip › HSP/Right.SR.HSP12.1.csv]

	Epoch	Time	Pelvic.obliquity	Pelvic.tilt	Pelvic rotation	Hip.abd.add	Hip.flexion	Hip.rotation	Knee.abd.add	Knee.flexion	Knee.rotation	Ankle.abd.add	Ankle.flexion	Ankle.rotation	Forefoot.abd.add	Forefoot.flexion	Forefoot.rotation
1	1	0	1.263	13.346	7.443	-8.812	48.167	6.62	9.572	34.411	-12.656	13.357	-7.086	-4.337	12.827	-4.969	-9.348
2	2	0.00532	1.387	13.649	7.878	-8.646	48.249	6.586	9.515	34.563	-12.582	12.138	-5.482	-5.156	11.496	-3.907	-9.544
3	3	0.01064	1.497	13.902	8.34	-8.506	48.272	6.499	9.45	35.007	-12.417	10.705	-3.851	-5.975	9.952	-3.149	-9.731
4	4	0.01596	1.585	14.111	8.821	-8.389	48.245	6.358	9.353	35.775	-12.171	9.38	-2.208	-6.723	8.493	-2.689	-9.869
5	5	0.02128	1.662	14.285	9.316	-8.291	48.176	6.175	9.222	36.819	-11.851	8.359	-0.415	-7.423	7.291	-2.308	-9.967
6	6	0.0266	1.74	14.428	9.835	-8.221	48.071	5.992	9.086	37.983	-11.529	7.647	1.557	-8.131	6.36	-1.812	-10.075
7	7	0.03192	1.812	14.521	10.374	-8.18	47.934	5.855	8.942	39.085	-11.218	7.063	3.39	-8.91	5.539	-1.348	-10.212
8	8	0.03724	1.869	14.556	10.911	-8.165	47.793	5.82	8.801	40.027	-10.884	6.249	4.644	-9.803	4.487	-1.292	-10.349
9	9	0.04256	1.908	14.546	11.433	-8.186	47.684	5.952	8.734	40.84	-10.543	5.068	5.285	-10.695	3.083	-1.731	-10.378
10	10	0.04788	1.963	14.503	11.961	-8.26	47.629	6.225	8.813	41.666	-10.197	3.873	5.625	-11.497	1.673	-2.426	-10.255
11	11	0.0532	2.033	14.425	12.476	-8.344	47.593	6.637	9.04	42.575	-9.853	3.168	5.921	-12.257	0.757	-3.128	-10.042
12	12	0.05852	2.149	14.318	12.974	-8.412	47.508	7.171	9.443	43.514	-9.561	3.098	6.331	-13.031	0.496	-3.682	-9.831
13	13	0.06384	2.278	14.165	13.409	-8.438	47.293	7.834	9.991	44.372	-9.318	3.451	6.856	-13.848	0.698	-4.083	-9.657
14	14	0.06916	2.474	14.016	13.801	-8.404	46.95	8.55	10.661	45.011	-9.142	3.56	7.538	-14.77	0.734	-4.319	-9.591
15	15	0.07448	2.71	13.87	14.123	-8.3	46.482	9.289	11.374	45.368	-9.066	3.528	8.172	-15.7	0.685	-4.505	-9.601
16	16	0.0798	3.015	13.782	14.411	-8.156	45.967	9.922	12.063	45.481	-9.039	3.525	8.661	-16.518	0.697	-4.72	-9.591
17	17	0.08512	3.333	13.743	14.661	-8.008	45.423	10.443	12.695	45.409	-9.082	3.404	8.999	-17.164	0.612	-5.007	-9.567
18	18	0.09044	3.673	13.785	14.882	-7.851	44.903	10.752	13.192	45.215	-9.208	3.312	9.328	-17.576	0.569	-5.223	-9.532
19	19	0.09576	4.001	13.915	15.068	-7.702	44.421	10.818	13.479	44.959	-9.39	3.419	9.672	-17.728	0.697	-5.336	-9.48
20	20	0.10108	4.331	14.151	15.235	-7.557	44.005	10.635	13.555	44.677	-9.597	3.676	10.021	-17.701	0.937	-5.384	-9.45
21	21	0.1064	4.657	14.479	15.395	-7.422	43.651	10.262	13.468	44.357	-9.856	3.839	10.306	-17.484	1.05	-5.465	-9.413
22	22	0.11172	4.982	14.892	15.544	-7.28	43.363	9.75	13.248	43.991	-10.174	3.983	10.512	-17.102	1.11	-5.573	-9.359
23	23	0.11704	5.28	15.4	15.664	-7.147	43.165	9.185	12.933	43.594	-10.512	4.271	10.665	-16.671	1.288	-5.658	-9.332
24	24	0.12236	5.549	16.005	15.758	-7.034	43.063	8.626	12.571	43.171	-10.851	4.606	10.818	-16.211	1.503	-5.699	-9.299
25	25	0.12768	5.78	16.678	15.851	-6.962	43.028	8.099	12.201	42.727	-11.166	4.981	10.927	-15.762	1.757	-5.75	-9.252
26	26	0.133	5.985	17.363	15.951	-6.915	43.011	7.607	11.852	42.246	-11.434	5.207	10.937	-15.378	1.882	-5.885	-9.209
27	27	0.13832	6.17	18.059	16.044	-6.866	42.992	7.199	11.531	41.708	-11.672	5.466	10.898	-15.062	2.054	-6.032	-9.143
28	28	0.14364	6.348	18.748	16.122	-6.802	42.95	6.898	11.242	41.117	-11.886	5.872	10.879	-14.851	2.378	-6.112	-9.076
29	29	0.14896	6.519	19.442	16.182	-6.717	42.875	6.69	10.987	40.467	-12.064	6.341	10.839	-14.749	2.782	-6.196	-9.012
30	30	0.15428	6.67	20.098	16.26	-6.646	42.763	6.551	10.777	39.795	-12.232	6.715	10.696	-14.688	3.102	-6.384	-8.931
31	31	0.1596	6.805	20.741	16.333	-6.569	42.617	6.505	10.602	39.063	-12.413	6.904	10.51	-14.669	3.248	-6.619	-8.828
32	32	0.16492	6.93	21.367	16.392	-6.474	42.424	6.563	10.446	38.255	-12.617	7.25	10.312	-14.74	3.548	-6.802	-8.751
33	33	0.17024	7.028	21.982	16.421	-6.376	42.168	6.729	10.313	37.357	-12.862	7.567	10.12	-14.815	3.825	-6.953	-8.647
34	34	0.17556	7.082	22.553	16.438	-6.289	41.847	6.972	10.2	36.415	-13.147	7.839	9.92	-14.871	4.066	-7.1	-8.523
35	35	0.18088	7.055	23.066	16.449	-6.256	41.462	7.319	10.12	35.46	-13.435	8.314	9.694	-14.98	4.515	-7.228	-8.423
36	36	0.1862	6.946	23.517	16.459	-6.292	41.001	7.789	10.094	34.48	-13.762	8.759	9.453	-15.094	4.939	-7.363	-8.315
37	37	0.19152	6.786	23.896	16.462	-6.356	40.457	8.334	10.09	33.476	-14.132	9.183	9.168	-15.202	5.339	-7.529	-8.209
38	38	0.19684	6.604	24.194	16.463	-6.421	39.828	8.885	10.079	32.454	-14.519	9.633	8.887	-15.295	5.768	-7.676	-8.101
39	39	0.20216	6.405	24.422	16.463	-6.481	39.126	9.429	10.043	31.42	-14.952	10.118	8.598	-15.334	6.226	-7.813	-7.986
40	40	0.20748	6.185	24.593	16.467	-6.558	38.367	9.969	9.995	30.383	-15.423	10.626	8.279	-15.308	6.695	-7.973	-7.851
41	41	0.2128	5.952	24.732	16.466	-6.661	37.584	10.495	9.953	29.359	-15.897	11.383	7.882	-15.257	7.402	-8.179	-7.734
42	42	0.21812	5.722	24.854	16.463	-6.776	36.805	10.942	9.889	28.371	-16.345	12.261	7.455	-15.162	8.228	-8.406	-7.629
43	43	0.22344	5.472	24.96	16.438	-6.909	36.038	11.331	9.811	27.43	-16.737	12.971	7.013	-15.05	8.896	-8.682	-7.541
44	44	0.22876	5.214	25.071	16.407	-7.054	35.298	11.656	9.716	26.53	-17.081	13.562	6.525	-14.926	9.451	-9.03	-7.464
45	45	0.23408	4.949	25.184	16.366	-7.214	34.605	11.905	9.611	25.704	-17.384	13.99	6.078	-14.725	9.855	-9.387	-7.363
46	46	0.2394	4.707	25.32	16.324	-7.372	33.983	12.044	9.507	24.956	-17.635	14.152	5.69	-14.492	10.023	-9.746	-7.276
47	47	0.24472	4.46	25.449	16.275	-7.545	33.412	12.132	9.408	24.302	-17.811	14.427	5.346	-14.273	10.307	-10.076	-7.206
48	48	0.25004	4.205	25.577	16.234	-7.735	32.874	12.182	9.317	23.707	-17.95	14.823	4.973	-14.036	10.709	-10.443	-7.132
49	49	0.25536	3.974	25.716	16.208	-7.936	32.382	12.179	9.267	23.159	-18.069	15.02	4.618	-13.765	10.942	-10.846	-7.041
50	50	0.26068	3.8	25.861	16.2	-8.108	31.927	12.093	9.236	22.655	-18.136	15.161	4.278	-13.524	11.136	-11.261	-6.974
51	51	0.266	3.69	26.001	16.194	-8.215	31.507	11.971	9.212	22.193	-18.193	15.232	3.953	-13.303	11.271	-11.687	-6.92
52	52	0.27132	3.641	26.114	16.201	-8.265	31.1	11.839	9.207	21.774	-18.259	15.105	3.618	-13.073	11.211	-12.171	-6.836
53	53	0.27664	3.646	26.202	16.226	-8.259	30.711	11.682	9.21	21.413	-18.326	14.861	3.299	-12.821	11.035	-12.688	-6.715
54	54	0.28196	3.712	26.267	16.27	-8.188	30.338	11.475	9.192	21.109	-18.366	14.659	3.045	-12.559	10.892	-13.164	-6.559
55	55	0.28728	3.843	26.306	16.31	-8.034	29.976	11.242	9.158	20.852	-18.342	14.43	2.882	-12.347	10.724	-13.575	-6.382
56	56	0.2926	4.033	26.305	16.348	-7.805	29.614	11.004	9.12	20.644	-18.253	14.32	2.758	-12.218	10.668	-13.957	-6.207
57	57	0.29792	4.242	26.266	16.374	-7.529	29.247	10.789	9.084	20.49	-18.127	14.331	2.63	-12.109	10.722	-14.365	-6.003
58	58	0.30324	4.465	26.188	16.382	-7.209	28.876	10.605	9.057	20.387	-17.989	14.275	2.496	-12.009	10.711	-14.814	-5.783
59	59	0.30856	4.691	26.073	16.388	-6.872	28.503	10.422	9.045	20.343	-17.801	14.28	2.445	-11.967	10.767	-15.202	-5.579
60	60	0.31388	4.955	25.938	16.398	-6.491	28.151	10.24	9.039	20.358	-17.563	14.32	2.514	-12	10.863	-15.494	-5.385
61	61	0.3192	5.214	25.781	16.401	-6.108	27.796	10.105	9.062	20.411	-17.309	14.281	2.625	-12.066	10.885	-15.78	-5.179
62	62	0.32452	5.462	25.595	16.378	-5.691	27.432	9.996	9.061	20.51	-17.036	14.342	2.772	-12.141	10.999	-16.046	-4.968
63	63	0.32984	5.65	25.372	16.318	-5.302	27.042	9.949	9.085	20.636	-16.743	14.409	2.95	-12.248	11.137	-16.291	-4.776
64	64	0.33516	5.816	25.112	16.232	-4.91	26.624	9.947	9.132	20.786	-16.457	14.571	3.254	-12.389	11.396	-16.417	-4.619
65	65	0.34048	5.949	24.813	16.123	-4.532	26.167	10.003	9.202	20.952	-16.219	14.829	3.63	-12.532	11.764	-16.472	-4.496
66	66	0.3458	6.053	24.461	15.993	-4.142	25.648	10.089	9.267	21.111	-16.042	14.958	4.029	-12.621	12.014	-16.516	-4.376
67	67	0.35112	6.111	24.05	15.821	-3.753	25.055	10.235	9.336	21.246	-15.907	14.965	4.422	-12.7	12.157	-16.557	-4.286
68	68	0.35644	6.136	23.586	15.603	-3.369	24.397	10.436	9.423	21.37	-15.784	14.944	4.826	-12.802	12.287	-16.58	-4.237
69	69	0.36176	6.128	23.065	15.351	-2.99	23.676	10.701	9.523	21.5	-15.685	14.879	5.266	-12.907	12.382	-16.577	-4.203
70	70	0.36708	6.095	22.5	15.086	-2.626	22.901	11.019	9.638	21.619	-15.629	14.894	5.744	-13.005	12.565	-16.528	-4.181
71	71	0.3724	6.032	21.908	14.808	-2.293	22.073	11.374	9.765	21.705	-15.61	15.036	6.239	-13.089	12.883	-16.436	-4.18
72	72	0.37772	5.939	21.298	14.483	-1.981	21.215	11.79	9.901	21.769	-15.602	15.134	6.749	-13.153	13.167	-16.324	-4.168
73	73	0.38304	5.824	20.64	14.132	-1.684	20.292	12.269	10.056	21.814	-15.602	15.198	7.241	-13.218	13.423	-16.235	-4.142
74	74	0.38836	5.692	19.932	13.778	-1.415	19.32	12.771	10.231	21.872	-15.598	15.109	7.746	-13.296	13.53	-16.154	-4.125
75	75	0.39368	5.538	19.188	13.414	-1.189	18.31	13.287	10.449	21.937	-15.583	14.746	8.271	-13.374	13.385	-16.085	-4.117
76	76	0.399	5.353	18.435	13.025	-1.03	17.275	13.851	10.713	21.988	-15.542	14.385	8.745	-13.487	13.252	-16.069	-4.123
77	77	0.40432	5.171	17.661	12.635	-0.902	16.232	14.431	10.999	22.067	-15.488	14.352	9.135	-13.57	13.42	-16.14	-4.097
78	78	0.40964	4.974	16.879	12.235	-0.806	15.189	15.002	11.296	22.179	-15.418	14.338	9.509	-13.625	13.606	-16.251	-4.06
79	79	0.41496	4.781	16.111	11.816	-0.714	14.18	15.564	11.581	22.343	-15.335	14.312	9.927	-13.662	13.775	-16.339	-4.026
80	80	0.42028	4.588	15.362	11.379	-0.652	13.196	16.097	11.864	22.537	-15.218	14.235	10.339	-13.678	13.884	-16.454	-3.988
81	81	0.4256	4.378	14.62	10.945	-0.629	12.232	16.573	12.14	22.777	-15.063	13.934	10.644	-13.635	13.747	-16.717	-3.915
82	82	0.43092	4.141	13.898	10.49	-0.651	11.299	17.027	12.414	23.06	-14.897	13.486	10.855	-13.561	13.442	-17.096	-3.852
83	83	0.43624	3.873	13.212	10.025	-0.735	10.416	17.446	12.694	23.391	-14.734	13.066	11.018	-13.472	13.145	-17.532	-3.836
84	84	0.44156	3.597	12.575	9.566	-0.863	9.617	17.784	12.974	23.813	-14.519	12.659	11.145	-13.352	12.844	-18.042	-3.824
85	85	0.44688	3.33	11.991	9.115	-1.003	8.92	18.035	13.234	24.349	-14.22	12.418	11.213	-13.226	12.68	-18.643	-3.808
86	86	0.4522	3.101	11.482	8.658	-1.124	8.352	18.198	13.451	24.993	-13.835	12.392	11.228	-13.113	12.698	-19.311	-3.812
87	87	0.45752	2.897	11.064	8.201	-1.246	7.915	18.247	13.629	25.726	-13.354	12.407	11.21	-12.993	12.74	-20.032	-3.826
88	88	0.46284	2.71	10.728	7.749	-1.376	7.596	18.215	13.775	26.538	-12.821	12.365	11.087	-12.877	12.692	-20.876	-3.868
89	89	0.46816	2.53	10.472	7.279	-1.523	7.388	18.16	13.911	27.421	-12.25	12.329	10.932	-12.739	12.637	-21.787	-3.897
90	90	0.47348	2.379	10.308	6.799	-1.655	7.301	18.045	14.012	28.381	-11.591	12.207	10.769	-12.614	12.494	-22.746	-3.919
91	91	0.4788	2.25	10.233	6.321	-1.804	7.329	17.844	14.09	29.395	-10.841	12.077	10.592	-12.506	12.346	-23.733	-3.958
92	92	0.48412	2.138	10.233	5.833	-1.958	7.44	17.591	14.134	30.419	-10.033	12.043	10.349	-12.397	12.294	-24.772	-3.997
93	93	0.48944	2.027	10.304	5.311	-2.112	7.62	17.306	14.119	31.461	-9.142	12.041	10.014	-12.306	12.269	-25.908	-4.022
94	94	0.49476	1.903	10.425	4.79	-2.297	7.839	16.94	14.044	32.51	-8.187	11.996	9.693	-12.2	12.203	-27.037	-4.038
95	95	0.50008	1.75	10.581	4.263	-2.538	8.083	16.513	13.915	33.525	-7.223	12.008	9.309	-12.054	12.183	-28.188	-4.064
96	96	0.5054	1.574	10.756	3.722	-2.816	8.324	16.059	13.731	34.476	-6.261	12.122	8.933	-11.861	12.267	-29.281	-4.068
97	97	0.51072	1.377	10.939	3.175	-3.132	8.532	15.604	13.524	35.323	-5.354	12.171	8.518	-11.641	12.293	-30.358	-4.089
98	98	0.51604	1.16	11.104	2.64	-3.485	8.672	15.108	13.281	36.077	-4.487	12.273	8.082	-11.381	12.379	-31.411	-4.12
99	99	0.52136	0.928	11.24	2.11	-3.871	8.738	14.546	12.993	36.763	-3.64	12.252	7.643	-11.077	12.352	-32.447	-4.165
100	100	0.52668	0.698	11.351	1.586	-4.272	8.731	13.953	12.685	37.356	-2.875	12.015	7.246	-10.705	12.126	-33.418	-4.227
101	101	0.532	0.478	11.437	1.057	-4.67	8.644	13.397	12.38	37.836	-2.218	11.742	6.881	-10.29	11.876	-34.319	-4.298
102	102	0.53732	0.269	11.497	0.509	-5.052	8.483	12.895	12.075	38.213	-1.639	11.458	6.528	-9.866	11.625	-35.166	-4.38
103	103	0.54264	0.086	11.539	-0.06	-5.409	8.272	12.434	11.767	38.515	-1.129	11.221	6.153	-9.435	11.423	-36.003	-4.485
104	104	0.54796	-0.067	11.571	-0.635	-5.743	8.016	12.045	11.492	38.748	-0.744	11.103	5.765	-8.974	11.339	-36.824	-4.617
105	105	0.55328	-0.188	11.604	-1.219	-6.034	7.735	11.741	11.246	38.933	-0.466	11.038	5.362	-8.543	11.308	-37.642	-4.802
106	106	0.5586	-0.289	11.627	-1.825	-6.307	7.443	11.518	11.047	39.096	-0.29	10.838	4.928	-8.13	11.161	-38.487	-5.051
107	107	0.56392	-0.372	11.658	-2.455	-6.562	7.176	11.372	10.898	39.271	-0.175	10.679	4.524	-7.712	11.083	-39.309	-5.316
108	108	0.56924	-0.438	11.704	-3.105	-6.799	6.933	11.316	10.798	39.462	-0.061	10.477	4.126	-7.391	10.983	-40.146	-5.621
109	109	0.57456	-0.527	11.766	-3.77	-7.048	6.713	11.366	10.738	39.665	0.027	10.152	3.78	-7.133	10.774	-40.967	-5.937
110	110	0.57988	-0.634	11.848	-4.451	-7.313	6.533	11.503	10.724	39.895	0.126	9.926	3.462	-6.969	10.68	-41.77	-6.288
111	111	0.5852	-0.746	11.953	-5.138	-7.587	6.412	11.717	10.767	40.167	0.246	9.518	3.141	-6.876	10.428	-42.621	-6.639
112	112	0.59052	-0.863	12.091	-5.844	-7.848	6.369	12.012	10.846	40.491	0.332	9.065	2.767	-6.825	10.146	-43.552	-7.018
113	113	0.59584	-0.98	12.27	-6.562	-8.093	6.403	12.367	10.948	40.867	0.383	8.75	2.351	-6.805	10.012	-44.534	-7.427
114	114	0.60116	-1.101	12.498	-7.304	-8.303	6.526	12.789	11.052	41.3	0.415	8.593	1.915	-6.811	10.043	-45.546	-7.844
115	115	0.60648	-1.218	12.781	-8.058	-8.47	6.748	13.257	11.155	41.785	0.447	8.509	1.414	-6.832	10.154	-46.63	-8.239
116	116	0.6118	-1.356	13.11	-8.805	-8.624	7.071	13.75	11.264	42.32	0.476	8.234	0.843	-6.843	10.092	-47.822	-8.591
117	117	0.61712	-1.527	13.471	-9.511	-8.765	7.472	14.231	11.354	42.912	0.505	7.732	0.219	-6.878	9.81	-49.119	-8.922
118	118	0.62244	-1.747	13.849	-10.14	-8.92	7.921	14.684	11.445	43.548	0.462	7.13	-0.476	-6.912	9.441	-50.522	-9.271
119	119	0.62776	-2.041	14.209	-10.656	-9.142	8.381	15.073	11.55	44.218	0.34	6.556	-1.266	-6.914	9.116	-52.03	-9.627
120	120	0.63308	-2.431	14.505	-11.02	-9.475	8.8	15.351	11.658	44.89	0.171	5.862	-2.093	-6.875	8.682	-53.587	-9.953
121	121	0.6384	-2.904	14.709	-11.227	-9.91	9.151	15.487	11.742	45.543	-0.066	5.248	-2.895	-6.825	8.326	-55.065	-10.323
122	122	0.64372	-3.434	14.834	-11.263	-10.429	9.423	15.437	11.781	46.176	-0.328	4.828	-3.614	-6.796	8.154	-56.386	-10.749
123	123	0.64904	-3.964	14.948	-11.144	-10.954	9.674	15.228	11.798	46.811	-0.571	4.513	-4.322	-6.827	8.093	-57.663	-11.201
124	124	0.65436	-4.483	15.039	-10.867	-11.488	9.885	14.874	11.82	47.436	-0.816	4.045	-5.091	-6.876	7.904	-59.009	-11.639
125	125	0.65968	-4.974	15.125	-10.501	-11.996	10.085	14.426	11.838	48.059	-1.088	3.403	-5.901	-6.877	7.574	-60.415	-12.031
126	126	0.665	-5.425	15.201	-10.072	-12.463	10.26	13.89	11.834	48.66	-1.363	2.833	-6.715	-6.895	7.331	-61.778	-12.432
127	127	0.67032	-5.806	15.307	-9.589	-12.855	10.442	13.281	11.806	49.225	-1.639	2.443	-7.556	-6.913	7.273	-63.089	-12.818
128	128	0.67564	-6.13	15.422	-9.064	-13.191	10.624	12.618	11.76	49.756	-1.931	2.111	-8.52	-6.903	7.288	-64.465	-13.163
129	129	0.68096	-6.416	15.549	-8.508	-13.5	10.81	11.894	11.695	50.27	-2.19	1.715	-9.603	-6.873	7.266	-65.947	-13.447
130	130	0.68628	-6.66	15.7	-7.939	-13.774	11.02	11.134	11.627	50.775	-2.428	1.282	-10.774	-6.864	7.242	-67.506	-13.718
131	131	0.6916	-6.843	15.898	-7.372	-13.996	11.274	10.37	11.579	51.259	-2.666	0.971	-12.021	-6.881	7.377	-69.08	-13.997
132	132	0.69692	-6.952	16.155	-6.812	-14.155	11.589	9.625	11.576	51.715	-2.907	0.583	-13.31	-6.869	7.478	-70.677	-14.216
133	133	0.70224	-6.981	16.481	-6.278	-14.233	11.986	8.915	11.603	52.141	-3.173	0.076	-14.585	-6.812	7.495	-72.244	-14.38
134	134	0.70756	-6.953	16.877	-5.779	-14.252	12.487	8.245	11.651	52.56	-3.45	-0.429	-15.723	-6.744	7.526	-73.635	-14.538
135	135	0.71288	-6.897	17.333	-5.334	-14.236	13.096	7.648	11.739	52.984	-3.719	-0.949	-16.637	-6.737	7.544	-74.778	-14.752
136	136	0.7182	-6.823	17.843	-4.943	-14.207	13.806	7.157	11.909	53.4	-4.009	-1.475	-17.267	-6.798	7.563	-75.605	-15.055
137	137	0.72352	-6.704	18.416	-4.61	-14.132	14.617	6.778	12.177	53.791	-4.339	-1.987	-17.496	-6.913	7.589	-75.985	-15.463
138	138	0.72884	-6.569	19.043	-4.327	-14.051	15.535	6.493	12.526	54.167	-4.658	-2.488	-17.29	-7.133	7.592	-75.883	-16.018
139	139	0.73416	-6.417	19.718	-4.105	-13.94	16.554	6.307	12.954	54.51	-4.994	-3.004	-16.72	-7.446	7.563	-75.366	-16.715
140	140	0.73948	-6.257	20.424	-3.954	-13.81	17.655	6.255	13.486	54.766	-5.408	-3.488	-16.021	-7.791	7.585	-74.611	-17.502
141	141	0.7448	-6.066	21.14	-3.863	-13.64	18.8	6.303	14.122	54.928	-5.837	-4.042	-15.241	-8.155	7.559	-73.696	-18.3
142	142	0.75012	-5.848	21.854	-3.811	-13.439	19.968	6.407	14.825	55.002	-6.274	-4.536	-14.243	-8.578	7.566	-72.458	-19.195
143	143	0.75544	-5.605	22.562	-3.791	-13.202	21.144	6.556	15.575	54.965	-6.762	-4.741	-13	-9.083	7.805	-70.784	-20.265
144	144	0.76076	-5.347	23.268	-3.808	-12.938	22.332	6.738	16.363	54.789	-7.326	-4.791	-11.547	-9.618	8.153	-68.715	-21.488
145	145	0.76608	-5.074	23.957	-3.863	-12.663	23.523	6.929	17.181	54.495	-7.97	-4.89	-10.027	-10.143	8.446	-66.47	-22.812
146	146	0.7714	-4.778	24.617	-3.954	-12.351	24.717	7.097	17.983	54.164	-8.651	-5.025	-8.535	-10.607	8.694	-64.201	-24.14
147	147	0.77672	-4.462	25.236	-4.07	-12.006	25.911	7.201	18.724	53.868	-9.339	-5.12	-7.173	-10.985	8.98	-62.027	-25.42
148	148	0.78204	-4.138	25.809	-4.195	-11.653	27.093	7.236	19.407	53.605	-10.076	-5.159	-6.052	-11.223	9.343	-60.048	-26.615
149	149	0.78736	-3.82	26.329	-4.333	-11.305	28.262	7.209	20.026	53.367	-10.876	-5.2	-5.222	-11.329	9.746	-58.326	-27.729
150	150	0.79268	-3.504	26.795	-4.492	-10.96	29.43	7.114	20.575	53.171	-11.695	-5.152	-4.618	-11.364	10.259	-56.753	-28.812
151	151	0.798	-3.197	27.206	-4.672	-10.617	30.6	6.948	21.025	53.047	-12.537	-4.928	-4.103	-11.318	10.904	-55.173	-29.905
152	152	0.80332	-2.909	27.56	-4.83	-10.305	31.755	6.666	21.361	53.002	-13.367	-4.777	-3.631	-11.144	11.443	-53.673	-30.922
153	153	0.80864	-2.643	27.857	-4.957	-10.045	32.892	6.261	21.593	53.065	-14.129	-4.595	-3.158	-10.828	11.955	-52.178	-31.831
154	154	0.81396	-2.398	28.096	-5.047	-9.845	34.027	5.773	21.747	53.218	-14.815	-4.308	-2.815	-10.421	12.537	-50.753	-32.621
155	155	0.81928	-2.165	28.273	-5.121	-9.662	35.157	5.236	21.82	53.48	-15.394	-3.804	-2.57	-9.954	13.277	-49.328	-33.281
156	156	0.8246	-1.965	28.385	-5.173	-9.522	36.28	4.639	21.8	53.859	-15.822	-3.409	-2.447	-9.484	13.923	-48.113	-33.79
157	157	0.82992	-1.802	28.437	-5.168	-9.462	37.385	3.976	21.701	54.355	-16.1	-2.99	-2.346	-9.008	14.546	-46.963	-34.189
158	158	0.83524	-1.687	28.424	-5.109	-9.486	38.472	3.288	21.545	54.957	-16.213	-2.585	-2.274	-8.6	15.126	-45.899	-34.501
159	159	0.84056	-1.608	28.351	-5.001	-9.573	39.544	2.577	21.31	55.634	-16.137	-2.145	-2.24	-8.285	15.69	-44.887	-34.716
160	160	0.84588	-1.562	28.208	-4.855	-9.704	40.596	1.858	20.986	56.368	-15.875	-1.844	-2.204	-8.04	16.067	-43.979	-34.782
161	161	0.8512	-1.558	27.993	-4.668	-9.889	41.619	1.137	20.574	57.151	-15.44	-1.644	-2.108	-7.883	16.268	-43.102	-34.748
162	162	0.85652	-1.606	27.709	-4.438	-10.142	42.619	0.436	20.104	57.99	-14.836	-1.411	-1.929	-7.839	16.412	-42.167	-34.662
163	163	0.86184	-1.704	27.377	-4.16	-10.464	43.602	-0.198	19.623	58.855	-14.112	-1.009	-1.724	-7.896	16.642	-41.137	-34.54
164	164	0.86716	-1.843	26.996	-3.829	-10.846	44.56	-0.753	19.155	59.719	-13.309	-0.777	-1.516	-8.004	16.698	-40.217	-34.294
165	165	0.87248	-2.006	26.557	-3.454	-11.266	45.478	-1.264	18.658	60.56	-12.431	-0.656	-1.304	-8.198	16.61	-39.349	-33.986
166	166	0.8778	-2.186	26.064	-3.049	-11.7	46.357	-1.727	18.121	61.351	-11.513	-0.575	-1.063	-8.473	16.412	-38.45	-33.655
167	167	0.88312	-2.381	25.516	-2.633	-12.113	47.195	-2.093	17.565	62.075	-10.581	-0.494	-0.805	-8.797	16.143	-37.503	-33.267
168	168	0.88844	-2.587	24.929	-2.198	-12.522	48.008	-2.35	17.01	62.736	-9.65	-0.286	-0.558	-9.128	15.913	-36.464	-32.81
169	169	0.89376	-2.802	24.293	-1.752	-12.926	48.779	-2.51	16.467	63.331	-8.761	0.033	-0.357	-9.461	15.742	-35.371	-32.328
170	170	0.89908	-3.01	23.605	-1.307	-13.302	49.49	-2.582	15.95	63.855	-7.918	0.313	-0.192	-9.803	15.516	-34.306	-31.81
171	171	0.9044	-3.228	22.822	-0.894	-13.626	50.094	-2.525	15.458	64.301	-7.093	0.653	-0.031	-10.132	15.299	-33.189	-31.214
172	172	0.90972	-3.433	21.968	-0.517	-13.876	50.6	-2.348	15.014	64.627	-6.338	0.937	0.114	-10.41	15.001	-32.064	-30.532
173	173	0.91504	-3.631	21.049	-0.176	-14.06	51.002	-2.057	14.624	64.792	-5.697	1.07	0.216	-10.583	14.547	-30.973	-29.742
174	174	0.92036	-3.817	20.094	0.116	-14.169	51.305	-1.689	14.241	64.779	-5.145	1.519	0.236	-10.684	14.334	-29.717	-28.927
175	175	0.92568	-3.987	19.11	0.355	-14.202	51.504	-1.25	13.875	64.608	-4.645	2.25	0.189	-10.758	14.35	-28.337	-28.097
176	176	0.931	-4.147	18.091	0.536	-14.155	51.587	-0.715	13.549	64.269	-4.238	3.13	0.096	-10.768	14.479	-26.885	-27.229
177	177	0.93632	-4.298	17.037	0.666	-14.041	51.551	-0.086	13.286	63.774	-3.935	4.088	-0.023	-10.733	14.677	-25.386	-26.351
178	178	0.94164	-4.438	15.966	0.738	-13.868	51.417	0.623	13.08	63.129	-3.743	5.009	-0.203	-10.621	14.859	-23.93	-25.436
179	179	0.94696	-4.563	14.904	0.75	-13.611	51.208	1.385	12.896	62.335	-3.649	5.804	-0.503	-10.465	14.956	-22.614	-24.48
180	180	0.95228	-4.669	13.86	0.715	-13.282	50.924	2.177	12.718	61.382	-3.631	6.629	-0.878	-10.3	15.09	-21.322	-23.524
181	181	0.9576	-4.742	12.854	0.658	-12.899	50.57	2.981	12.554	60.268	-3.716	7.555	-1.329	-10.102	15.329	-20.026	-22.584
182	182	0.96292	-4.77	11.912	0.59	-12.467	50.17	3.793	12.406	58.997	-3.924	8.561	-1.832	-9.832	15.651	-18.724	-21.638
183	183	0.96824	-4.744	11.045	0.501	-11.975	49.737	4.616	12.241	57.831	-4.19	11.118	-2.182	-9.495	17.393	-16.936	-20.827
184	184	0.97356	-4.654	10.279	0.404	-11.415	49.292	5.419	12.048	56.78	-4.487	14.754	-2.285	-9.106	20.132	-14.796	-20.122
185	185	0.97888	-4.518	9.628	0.343	-10.826	48.847	6.181	11.926	55.244	-4.969	15.776	-2.694	-8.677	20.549	-13.58	-19.118
186	186	0.9842	-4.334	9.127	0.329	-10.223	48.46	6.931	11.823	53.157	-5.672	15.097	-3.584	-8.193	19.427	-12.971	-17.921
187	187	0.98952	-4.134	8.766	0.362	-9.657	48.137	7.683	11.744	50.772	-6.488	13.614	-4.836	-7.668	17.608	-12.706	-16.646
188	188	0.99484	-3.907	8.54	0.44	-9.08	47.881	8.409	11.599	48.927	-7.255	14.384	-5.595	-7.09	17.878	-11.844	-15.56
189	189	1.00016	-3.688	8.426	0.596	-8.552	47.657	9.123	11.428	47.05	-8.086	14.94	-6.271	-6.445	17.951	-11.024	-14.404
190	190	1.00548	-3.463	8.43	0.825	-8.07	47.486	9.866	11.275	45.158	-8.977	15.522	-6.845	-5.761	18.06	-10.172	-13.2
191	191	1.0108	-3.248	8.539	1.117	-7.638	47.368	10.636	11.129	43.282	-9.887	16.032	-7.373	-5.047	18.126	-9.391	-11.919
192	192	1.01612	-3.029	8.725	1.448	-7.223	47.287	11.384	10.957	41.477	-10.74	16.625	-7.936	-4.359	18.307	-8.757	-10.593
193	193	1.02144	-2.799	8.96	1.821	-6.821	47.211	12.102	10.764	39.76	-11.488	17.239	-8.479	-3.744	18.529	-8.257	-9.221
194	194	1.02676	-2.552	9.231	2.237	-6.437	47.127	12.785	10.572	38.147	-12.119	17.784	-8.973	-3.234	18.704	-7.882	-7.827
195	195	1.03208	-2.298	9.522	2.699	-6.092	47.028	13.449	10.417	36.652	-12.641	18.18	-9.365	-2.819	18.759	-7.6	-6.412
196	196	1.0374	-2.041	9.809	3.193	-5.776	46.899	14.085	10.292	35.305	-13.034	18.331	-9.652	-2.513	18.589	-7.423	-4.989
197	197	1.04272	-1.784	10.073	3.701	-5.454	46.723	14.689	10.167	34.12	-13.283	18.231	-9.863	-2.384	18.174	-7.349	-3.626
198	198	1.04804	-1.533	10.313	4.225	-5.153	46.507	15.249	10.063	33.106	-13.37	17.965	-9.972	-2.54	17.602	-7.297	-2.452
199	199	1.05336	-1.283	10.547	4.772	-4.878	46.272	15.725	9.97	32.276	-13.297	17.866	-10.012	-2.976	17.206	-7.278	-1.507
200	200	1.05868	-1.037	10.78	5.333	-4.622	46.027	16.091	9.862	31.656	-13.052	18.081	-9.879	-3.67	17.126	-7.209	-0.785
201	201	1.064	-0.805	11	5.897	-4.407	45.752	16.359	9.798	31.23	-12.652	18.517	-9.426	-4.681	17.324	-6.937	-0.364
