# Supplementary material for: Gait phenotypes in paediatric hereditary spastic paraplegia revealed by dynamic time warping analysis and random forests
Source: PLoS One. 2018 Mar 8;13(3):e0192345. doi: 10.1371/journal.pone.0192345 (PMC5843164; doi:10.1371/journal.pone.0192345)
Supplement: S1 Data — (ZIP) [file pone.0192345.s008.zip › HSP/Right.SR.HSP12.3.csv]

	Epoch	Time	Pelvic.obliquity	Pelvic.tilt	Pelvic rotation	Hip.abd.add	Hip.flexion	Hip.rotation	Knee.abd.add	Knee.flexion	Knee.rotation	Ankle.abd.add	Ankle.flexion	Ankle.rotation	Forefoot.abd.add	Forefoot.flexion	Forefoot.rotation
1	1	0	-2.325	9.893	0.22	-8.944	49.511	10.682	9.642	39.878	-9.958	17.485	-10.587	-3.13	16.877	-8.25	-11.563
2	2	0.0046	-2.252	10.621	0.551	-8.619	50.081	11.253	9.578	39.468	-9.956	17.15	-9.861	-3.847	16.107	-7.486	-11.22
3	3	0.0092	-2.15	11.362	0.902	-8.29	50.613	11.8	9.547	39.272	-9.892	16.611	-8.726	-4.76	15.135	-6.556	-11.019
4	4	0.0138	-2.019	12.095	1.275	-7.97	51.091	12.285	9.538	39.313	-9.753	15.838	-7.189	-5.746	13.957	-5.518	-10.854
5	5	0.0184	-1.869	12.796	1.656	-7.639	51.507	12.677	9.49	39.635	-9.535	15.2	-5.379	-6.769	12.936	-4.448	-10.741
6	6	0.023	-1.708	13.452	2.05	-7.314	51.849	12.967	9.383	40.252	-9.246	14.925	-3.404	-7.734	12.289	-3.445	-10.619
7	7	0.0276	-1.552	14.043	2.451	-7.013	52.095	13.174	9.265	41.192	-8.949	14.843	-1.371	-8.577	11.887	-2.679	-10.487
8	8	0.0322	-1.402	14.585	2.873	-6.74	52.261	13.291	9.111	42.309	-8.657	14.769	0.653	-9.314	11.526	-2.12	-10.337
9	9	0.0368	-1.265	15.064	3.31	-6.505	52.342	13.361	8.942	43.411	-8.357	14.691	2.519	-10.009	11.2	-1.719	-10.172
10	10	0.0414	-1.118	15.459	3.75	-6.298	52.343	13.429	8.772	44.309	-8.086	14.263	4.027	-10.758	10.552	-1.516	-10.058
11	11	0.046	-0.951	15.75	4.179	-6.107	52.289	13.555	8.653	44.962	-7.877	12.982	5.084	-11.591	9.084	-1.609	-10.015
12	12	0.0506	-0.745	15.934	4.589	-5.915	52.218	13.747	8.619	45.491	-7.694	11.215	5.725	-12.462	7.15	-1.997	-9.998
13	13	0.0552	-0.49	16.014	4.962	-5.705	52.132	13.985	8.692	46.05	-7.502	9.678	6.115	-13.268	5.465	-2.566	-9.934
14	14	0.0598	-0.181	15.996	5.279	-5.455	51.989	14.248	8.877	46.697	-7.309	8.853	6.438	-13.942	4.51	-3.157	-9.795
15	15	0.0644	0.175	15.884	5.516	-5.144	51.719	14.546	9.153	47.358	-7.172	8.908	6.81	-14.514	4.448	-3.623	-9.641
16	16	0.069	0.55	15.674	5.665	-4.772	51.256	14.906	9.494	47.909	-7.14	9.641	7.264	-15.049	5.079	-3.893	-9.548
17	17	0.0736	0.929	15.393	5.74	-4.369	50.593	15.311	9.885	48.25	-7.198	10.361	7.75	-15.549	5.738	-4.07	-9.498
18	18	0.0782	1.278	15.063	5.756	-3.974	49.748	15.763	10.311	48.326	-7.321	10.613	8.198	-16.042	5.984	-4.247	-9.494
19	19	0.0828	1.598	14.734	5.72	-3.579	48.787	16.24	10.719	48.15	-7.451	10.504	8.614	-16.555	5.913	-4.393	-9.502
20	20	0.0874	1.876	14.438	5.653	-3.237	47.761	16.726	11.127	47.768	-7.551	10.352	8.977	-17.1	5.849	-4.503	-9.545
21	21	0.092	2.111	14.181	5.569	-2.962	46.709	17.133	11.496	47.271	-7.666	10.279	9.296	-17.517	5.899	-4.6	-9.58
22	22	0.0966	2.289	13.98	5.497	-2.767	45.672	17.372	11.742	46.729	-7.774	10.354	9.578	-17.753	6.104	-4.693	-9.585
23	23	0.1012	2.412	13.86	5.437	-2.649	44.69	17.411	11.836	46.177	-7.853	10.544	9.844	-17.825	6.413	-4.769	-9.573
24	24	0.1058	2.483	13.836	5.403	-2.623	43.775	17.285	11.808	45.59	-7.959	10.787	10.086	-17.735	6.753	-4.825	-9.569
25	25	0.1104	2.513	13.917	5.391	-2.672	42.938	17.047	11.697	44.938	-8.143	11.093	10.267	-17.483	7.129	-4.87	-9.572
26	26	0.115	2.519	14.11	5.392	-2.761	42.193	16.727	11.513	44.206	-8.402	11.412	10.388	-17.09	7.496	-4.899	-9.561
27	27	0.1196	2.516	14.419	5.393	-2.861	41.552	16.345	11.272	43.393	-8.7	11.67	10.455	-16.608	7.799	-4.913	-9.532
28	28	0.1242	2.515	14.842	5.382	-2.96	41.021	15.952	11.015	42.49	-9.003	11.952	10.449	-16.105	8.131	-4.913	-9.492
29	29	0.1288	2.521	15.368	5.369	-3.064	40.579	15.592	10.777	41.492	-9.309	12.371	10.384	-15.62	8.611	-4.879	-9.444
30	30	0.1334	2.546	15.971	5.364	-3.16	40.203	15.281	10.569	40.406	-9.642	12.761	10.207	-15.168	9.061	-4.892	-9.399
31	31	0.138	2.603	16.654	5.366	-3.251	39.892	15.003	10.415	39.252	-10.006	13.057	9.963	-14.756	9.437	-4.945	-9.384
32	32	0.1426	2.702	17.409	5.368	-3.318	39.634	14.72	10.282	38.044	-10.363	13.27	9.66	-14.328	9.746	-5.051	-9.332
33	33	0.1472	2.817	18.213	5.379	-3.368	39.394	14.441	10.122	36.791	-10.694	13.632	9.334	-13.979	10.189	-5.134	-9.307
34	34	0.1518	2.943	19.055	5.404	-3.429	39.142	14.219	9.997	35.454	-11.021	13.965	8.989	-13.693	10.614	-5.217	-9.274
35	35	0.1564	3.075	19.919	5.446	-3.493	38.87	14.047	9.88	34.036	-11.391	14.311	8.622	-13.417	11.047	-5.291	-9.227
36	36	0.161	3.217	20.805	5.5	-3.549	38.593	13.885	9.747	32.555	-11.777	14.811	8.169	-13.122	11.624	-5.399	-9.147
37	37	0.1656	3.374	21.706	5.563	-3.591	38.307	13.721	9.586	31.02	-12.165	15.341	7.649	-12.837	12.224	-5.537	-9.059
38	38	0.1702	3.545	22.606	5.641	-3.625	38.003	13.546	9.407	29.444	-12.554	15.798	7.081	-12.579	12.747	-5.707	-8.982
39	39	0.1748	3.724	23.488	5.733	-3.66	37.672	13.37	9.223	27.856	-12.941	16.172	6.498	-12.332	13.183	-5.904	-8.902
40	40	0.1794	3.897	24.335	5.83	-3.699	37.311	13.219	9.044	26.288	-13.331	16.504	5.903	-12.086	13.576	-6.139	-8.809
41	41	0.184	4.055	25.141	5.923	-3.74	36.926	13.112	8.884	24.754	-13.726	16.864	5.231	-11.849	13.998	-6.469	-8.717
42	42	0.1886	4.187	25.901	5.997	-3.785	36.511	13.066	8.76	23.261	-14.106	17.081	4.571	-11.642	14.303	-6.843	-8.62
43	43	0.1932	4.295	26.615	6.057	-3.831	36.079	13.063	8.648	21.82	-14.463	17.127	3.913	-11.464	14.447	-7.27	-8.516
44	44	0.1978	4.375	27.285	6.094	-3.863	35.638	13.128	8.546	20.447	-14.844	17.093	3.273	-11.334	14.515	-7.712	-8.455
45	45	0.2024	4.433	27.916	6.128	-3.918	35.197	13.257	8.502	19.132	-15.251	16.682	2.544	-11.186	14.231	-8.34	-8.364
46	46	0.207	4.46	28.511	6.164	-4.007	34.765	13.381	8.491	17.889	-15.689	16.099	1.721	-10.984	13.793	-9.115	-8.283
47	47	0.2116	4.428	29.068	6.208	-4.161	34.335	13.512	8.516	16.713	-16.137	15.615	0.829	-10.775	13.466	-9.964	-8.242
48	48	0.2162	4.345	29.582	6.24	-4.352	33.91	13.659	8.562	15.624	-16.577	15.343	-0.115	-10.589	13.354	-10.857	-8.26
49	49	0.2208	4.221	30.053	6.268	-4.576	33.498	13.789	8.622	14.631	-17.004	15.165	-1.083	-10.397	13.342	-11.791	-8.313
50	50	0.2254	4.078	30.479	6.296	-4.816	33.099	13.877	8.698	13.734	-17.404	14.978	-2.046	-10.196	13.331	-12.749	-8.389
51	51	0.23	3.929	30.859	6.329	-5.055	32.718	13.889	8.772	12.944	-17.776	14.789	-2.97	-9.971	13.325	-13.693	-8.491
52	52	0.2346	3.778	31.192	6.36	-5.279	32.366	13.801	8.831	12.286	-18.105	14.527	-3.838	-9.699	13.25	-14.627	-8.611
53	53	0.2392	3.631	31.469	6.371	-5.468	32.04	13.612	8.884	11.776	-18.348	14.089	-4.651	-9.399	13.011	-15.58	-8.737
54	54	0.2438	3.495	31.678	6.363	-5.628	31.728	13.329	8.937	11.421	-18.504	13.702	-5.386	-9.071	12.822	-16.506	-8.864
55	55	0.2484	3.376	31.827	6.34	-5.75	31.422	12.992	8.984	11.188	-18.607	13.484	-6.064	-8.719	12.794	-17.395	-8.988
56	56	0.253	3.261	31.917	6.294	-5.848	31.118	12.622	9.035	11.079	-18.643	13.36	-6.647	-8.328	12.856	-18.238	-9.073
57	57	0.2576	3.164	31.944	6.201	-5.884	30.826	12.212	9.067	11.107	-18.593	13.496	-7.13	-7.932	13.16	-18.987	-9.159
58	58	0.2622	3.077	31.896	6.067	-5.865	30.524	11.848	9.08	11.249	-18.469	13.759	-7.511	-7.555	13.557	-19.67	-9.194
59	59	0.2668	3.018	31.761	5.893	-5.768	30.198	11.534	9.065	11.502	-18.259	13.892	-7.778	-7.241	13.785	-20.317	-9.181
60	60	0.2714	2.977	31.548	5.698	-5.619	29.846	11.278	9.036	11.855	-17.972	14.006	-7.977	-7.019	13.954	-20.951	-9.148
61	61	0.276	2.954	31.266	5.477	-5.433	29.479	11.096	9.023	12.303	-17.624	13.919	-8.088	-6.862	13.897	-21.593	-9.066
62	62	0.2806	2.947	30.919	5.237	-5.211	29.098	10.977	9.009	12.853	-17.216	13.76	-8.123	-6.744	13.735	-22.24	-8.923
63	63	0.2852	2.95	30.507	4.977	-4.956	28.699	10.951	9	13.502	-16.753	13.644	-8.062	-6.701	13.575	-22.851	-8.738
64	64	0.2898	2.958	30.027	4.701	-4.688	28.27	11.048	9.014	14.228	-16.255	13.544	-7.892	-6.762	13.392	-23.41	-8.53
65	65	0.2944	2.97	29.483	4.425	-4.411	27.8	11.264	9.044	15.003	-15.765	13.452	-7.649	-6.889	13.185	-23.938	-8.292
66	66	0.299	2.987	28.884	4.148	-4.117	27.293	11.595	9.081	15.806	-15.317	13.422	-7.355	-7.042	13.011	-24.435	-8.018
67	67	0.3036	3	28.245	3.873	-3.833	26.751	12.029	9.152	16.623	-14.875	13.53	-7.047	-7.266	12.963	-24.923	-7.734
68	68	0.3082	2.997	27.58	3.581	-3.555	26.184	12.567	9.24	17.454	-14.411	13.646	-6.72	-7.581	12.903	-25.413	-7.45
69	69	0.3128	2.963	26.879	3.285	-3.301	25.565	13.206	9.332	18.285	-13.965	13.738	-6.319	-7.931	12.796	-25.855	-7.142
70	70	0.3174	2.902	26.135	2.986	-3.062	24.878	13.921	9.423	19.078	-13.587	13.837	-5.893	-8.304	12.696	-26.254	-6.864
71	71	0.322	2.809	25.352	2.697	-2.871	24.122	14.625	9.535	19.83	-13.244	13.838	-5.415	-8.629	12.532	-26.601	-6.584
72	72	0.3266	2.685	24.537	2.422	-2.734	23.303	15.324	9.669	20.527	-12.951	13.702	-4.951	-8.88	12.262	-26.964	-6.279
73	73	0.3312	2.531	23.697	2.16	-2.638	22.427	16.02	9.803	21.181	-12.723	13.617	-4.479	-9.099	12.059	-27.292	-6.006
74	74	0.3358	2.366	22.818	1.915	-2.581	21.476	16.701	9.967	21.784	-12.569	13.552	-4.006	-9.278	11.912	-27.598	-5.771
75	75	0.3404	2.195	21.893	1.689	-2.558	20.444	17.341	10.156	22.331	-12.468	13.517	-3.538	-9.409	11.833	-27.888	-5.563
76	76	0.345	2.025	20.933	1.48	-2.551	19.34	17.916	10.341	22.815	-12.429	13.505	-3.086	-9.465	11.811	-28.159	-5.375
77	77	0.3496	1.862	19.955	1.294	-2.556	18.176	18.414	10.511	23.222	-12.463	13.508	-2.648	-9.455	11.836	-28.394	-5.231
78	78	0.3542	1.705	18.969	1.13	-2.577	16.96	18.813	10.66	23.558	-12.535	13.549	-2.197	-9.415	11.925	-28.564	-5.152
79	79	0.3588	1.559	17.967	0.99	-2.602	15.691	19.092	10.774	23.846	-12.659	13.507	-1.717	-9.28	11.955	-28.683	-5.102
80	80	0.3634	1.426	16.941	0.879	-2.648	14.359	19.27	10.898	24.081	-12.868	13.372	-1.215	-9.048	11.932	-28.766	-5.098
81	81	0.368	1.305	15.889	0.788	-2.699	12.972	19.356	11.023	24.279	-13.128	13.134	-0.722	-8.74	11.839	-28.849	-5.123
82	82	0.3726	1.205	14.838	0.707	-2.745	11.561	19.319	11.125	24.464	-13.381	12.842	-0.182	-8.363	11.711	-28.886	-5.167
83	83	0.3772	1.116	13.79	0.634	-2.783	10.133	19.199	11.183	24.634	-13.638	12.856	0.355	-7.948	11.876	-28.882	-5.243
84	84	0.3818	1.041	12.781	0.548	-2.802	8.744	18.993	11.197	24.825	-13.857	12.903	0.878	-7.516	12.066	-28.884	-5.35
85	85	0.3864	0.968	11.825	0.454	-2.822	7.422	18.706	11.187	25.067	-14.004	12.922	1.346	-7.05	12.223	-28.97	-5.436
86	86	0.391	0.886	10.947	0.348	-2.847	6.206	18.359	11.143	25.376	-14.094	12.97	1.765	-6.549	12.391	-29.13	-5.505
87	87	0.3956	0.778	10.154	0.241	-2.91	5.107	17.946	11.076	25.762	-14.139	13.053	2.146	-6.022	12.571	-29.355	-5.576
88	88	0.4002	0.653	9.46	0.125	-3.008	4.142	17.486	11.012	26.223	-14.123	13.1	2.509	-5.488	12.711	-29.637	-5.645
89	89	0.4048	0.538	8.874	-0.009	-3.115	3.326	17.016	10.958	26.749	-14.028	13.153	2.847	-4.962	12.852	-29.977	-5.679
90	90	0.4094	0.454	8.406	-0.158	-3.205	2.667	16.566	10.915	27.341	-13.851	13.28	3.139	-4.469	13.058	-30.393	-5.671
91	91	0.414	0.409	8.067	-0.326	-3.263	2.186	16.164	10.895	28.002	-13.596	13.379	3.383	-4.051	13.235	-30.892	-5.642
92	92	0.4186	0.402	7.853	-0.517	-3.276	1.871	15.808	10.86	28.732	-13.287	13.483	3.582	-3.687	13.399	-31.466	-5.593
93	93	0.4232	0.439	7.772	-0.738	-3.245	1.736	15.494	10.818	29.54	-12.906	13.685	3.737	-3.39	13.649	-32.107	-5.538
94	94	0.4278	0.511	7.827	-0.988	-3.172	1.78	15.226	10.766	30.444	-12.433	13.973	3.845	-3.143	13.973	-32.849	-5.436
95	95	0.4324	0.59	8.023	-1.262	-3.107	2.005	15.011	10.738	31.419	-11.88	14.088	3.901	-2.93	14.128	-33.712	-5.272
96	96	0.437	0.641	8.348	-1.553	-3.08	2.386	14.868	10.749	32.444	-11.304	14.14	3.942	-2.745	14.226	-34.637	-5.077
97	97	0.4416	0.665	8.773	-1.871	-3.083	2.883	14.772	10.755	33.495	-10.71	14.321	3.961	-2.591	14.441	-35.588	-4.888
98	98	0.4462	0.666	9.275	-2.216	-3.114	3.466	14.719	10.765	34.568	-10.079	14.517	3.924	-2.463	14.674	-36.615	-4.682
99	99	0.4508	0.659	9.835	-2.59	-3.151	4.105	14.713	10.778	35.635	-9.411	14.676	3.81	-2.364	14.875	-37.731	-4.452
100	100	0.4554	0.64	10.434	-2.973	-3.197	4.769	14.711	10.764	36.669	-8.699	14.954	3.616	-2.31	15.189	-38.901	-4.224
101	101	0.46	0.604	11.058	-3.35	-3.271	5.433	14.7	10.743	37.647	-7.98	15.219	3.382	-2.271	15.494	-40.082	-4.004
102	102	0.4646	0.547	11.693	-3.728	-3.381	6.081	14.695	10.737	38.557	-7.307	15.313	3.136	-2.183	15.642	-41.257	-3.776
103	103	0.4692	0.468	12.319	-4.113	-3.517	6.691	14.666	10.698	39.407	-6.673	15.43	2.868	-2.031	15.811	-42.425	-3.539
104	104	0.4738	0.373	12.922	-4.492	-3.679	7.249	14.563	10.602	40.202	-6.018	15.591	2.586	-1.845	16.02	-43.576	-3.297
105	105	0.4784	0.277	13.467	-4.854	-3.857	7.698	14.402	10.475	40.899	-5.363	15.837	2.254	-1.669	16.323	-44.719	-3.084
106	106	0.483	0.184	13.925	-5.199	-4.063	8.009	14.202	10.359	41.485	-4.767	15.966	1.844	-1.46	16.538	-45.878	-2.908
107	107	0.4876	0.119	14.29	-5.554	-4.255	8.197	13.996	10.247	42.008	-4.262	16.095	1.355	-1.194	16.777	-47.079	-2.764
108	108	0.4922	0.07	14.576	-5.911	-4.432	8.287	13.758	10.094	42.504	-3.819	16.431	0.779	-0.896	17.222	-48.334	-2.663
109	109	0.4968	0.017	14.775	-6.278	-4.613	8.288	13.539	9.943	42.994	-3.44	16.667	0.204	-0.596	17.586	-49.578	-2.608
110	110	0.5014	-0.062	14.862	-6.646	-4.828	8.159	13.327	9.796	43.423	-3.145	16.891	-0.427	-0.264	17.961	-50.834	-2.583
111	111	0.506	-0.189	14.838	-7.033	-5.094	7.92	13.14	9.641	43.795	-2.922	17.104	-1.128	0.099	18.347	-52.108	-2.579
112	112	0.5106	-0.366	14.728	-7.442	-5.402	7.613	12.997	9.488	44.134	-2.8	17.183	-1.896	0.52	18.622	-53.417	-2.577
113	113	0.5152	-0.592	14.554	-7.871	-5.737	7.282	12.895	9.32	44.48	-2.767	17.207	-2.709	0.973	18.86	-54.743	-2.596
114	114	0.5198	-0.869	14.317	-8.315	-6.111	6.939	12.811	9.13	44.842	-2.777	17.259	-3.571	1.404	19.139	-56.082	-2.657
115	115	0.5244	-1.208	14.002	-8.745	-6.558	6.556	12.737	8.953	45.188	-2.817	17.272	-4.529	1.795	19.408	-57.467	-2.761
116	116	0.529	-1.617	13.604	-9.134	-7.104	6.117	12.682	8.838	45.494	-2.922	17.227	-5.605	2.147	19.666	-58.911	-2.914
117	117	0.5336	-2.106	13.134	-9.473	-7.757	5.637	12.625	8.764	45.772	-3.115	17.031	-6.793	2.486	19.815	-60.418	-3.119
118	118	0.5382	-2.644	12.623	-9.759	-8.471	5.147	12.56	8.717	46.043	-3.366	16.708	-8.032	2.781	19.86	-61.944	-3.373
119	119	0.5428	-3.179	12.14	-10.001	-9.177	4.697	12.495	8.692	46.287	-3.654	16.543	-9.335	2.974	20.081	-63.463	-3.712
120	120	0.5474	-3.653	11.758	-10.222	-9.81	4.349	12.427	8.699	46.482	-3.984	16.271	-10.696	3.187	20.244	-64.995	-4.025
121	121	0.552	-4.081	11.477	-10.419	-10.383	4.105	12.36	8.731	46.637	-4.384	15.982	-12.068	3.479	20.429	-66.5	-4.283
122	122	0.5566	-4.478	11.286	-10.579	-10.905	3.945	12.297	8.772	46.731	-4.83	15.75	-13.452	3.779	20.681	-67.953	-4.525
123	123	0.5612	-4.838	11.205	-10.699	-11.373	3.898	12.234	8.837	46.793	-5.317	15.469	-14.841	4.091	20.913	-69.374	-4.749
124	124	0.5658	-5.138	11.273	-10.779	-11.765	3.996	12.16	8.924	46.812	-5.785	15.17	-16.304	4.369	21.152	-70.818	-4.95
125	125	0.5704	-5.372	11.503	-10.826	-12.074	4.257	12.081	9.039	46.791	-6.227	14.783	-17.899	4.586	21.344	-72.347	-5.141
126	126	0.575	-5.558	11.878	-10.834	-12.311	4.675	12.001	9.187	46.755	-6.679	14.24	-19.636	4.743	21.437	-73.982	-5.341
127	127	0.5796	-5.711	12.374	-10.796	-12.49	5.237	11.902	9.349	46.722	-7.149	13.607	-21.472	4.842	21.487	-75.686	-5.563
128	128	0.5842	-5.836	12.986	-10.713	-12.62	5.936	11.776	9.514	46.709	-7.597	12.959	-23.322	4.879	21.54	-77.39	-5.789
129	129	0.5888	-5.924	13.711	-10.584	-12.705	6.761	11.633	9.722	46.716	-7.993	12.26	-25.076	4.86	21.547	-79.007	-5.991
130	130	0.5934	-5.981	14.541	-10.41	-12.759	7.702	11.466	9.975	46.736	-8.336	11.602	-26.635	4.758	21.576	-80.416	-6.222
131	131	0.598	-6.002	15.45	-10.196	-12.762	8.751	11.266	10.245	46.838	-8.645	11.037	-27.846	4.594	21.652	-81.496	-6.517
132	132	0.6026	-6	16.425	-9.951	-12.727	9.92	11.069	10.538	47.065	-8.912	10.734	-28.462	4.257	21.872	-81.978	-7.044
133	133	0.6072	-5.981	17.433	-9.678	-12.662	11.162	10.854	10.853	47.386	-9.111	10.64	-28.459	3.743	22.172	-81.823	-7.801
134	134	0.6118	-5.949	18.47	-9.39	-12.599	12.478	10.643	11.241	47.759	-9.248	10.613	-27.896	3.095	22.444	-81.074	-8.746
135	135	0.6164	-5.903	19.513	-9.092	-12.54	13.829	10.439	11.7	48.12	-9.341	10.676	-26.907	2.328	22.73	-79.81	-9.854
136	136	0.621	-5.84	20.551	-8.792	-12.478	15.202	10.232	12.216	48.447	-9.422	10.773	-25.568	1.45	22.995	-78.089	-11.142
137	137	0.6256	-5.752	21.579	-8.5	-12.4	16.581	10.018	12.774	48.712	-9.517	10.802	-23.98	0.47	23.158	-76.011	-12.6
138	138	0.6302	-5.645	22.59	-8.21	-12.319	17.944	9.787	13.365	48.88	-9.623	10.639	-22.281	-0.613	23.115	-73.741	-14.192
139	139	0.6348	-5.52	23.583	-7.936	-12.233	19.284	9.542	13.98	48.936	-9.754	10.296	-20.627	-1.798	22.912	-71.437	-15.898
140	140	0.6394	-5.365	24.554	-7.691	-12.118	20.598	9.271	14.588	48.883	-9.94	9.979	-19.143	-3.072	22.777	-69.178	-17.737
141	141	0.644	-5.172	25.49	-7.453	-11.978	21.87	8.926	15.158	48.744	-10.169	9.878	-17.867	-4.431	22.884	-66.943	-19.737
142	142	0.6486	-4.932	26.372	-7.228	-11.812	23.091	8.509	15.697	48.538	-10.465	9.941	-16.776	-5.829	23.185	-64.721	-21.88
143	143	0.6532	-4.647	27.181	-7.001	-11.627	24.26	8.002	16.201	48.314	-10.854	9.792	-15.819	-7.173	23.325	-62.64	-24.06
144	144	0.6578	-4.345	27.885	-6.801	-11.428	25.362	7.423	16.638	48.104	-11.347	9.295	-14.936	-8.341	23.179	-60.765	-26.148
145	145	0.6624	-4.032	28.496	-6.621	-11.24	26.428	6.76	17.005	47.97	-11.908	8.681	-14.071	-9.269	22.946	-59.008	-28.116
146	146	0.667	-3.744	29.028	-6.433	-11.105	27.453	6.003	17.284	47.867	-12.541	8.325	-13.205	-9.946	22.924	-57.129	-30.037
147	147	0.6716	-3.492	29.507	-6.238	-11.021	28.476	5.173	17.459	47.799	-13.248	8.149	-12.34	-10.366	23.01	-55.151	-31.881
148	148	0.6762	-3.293	29.935	-6.057	-10.991	29.513	4.322	17.553	47.776	-14.037	7.955	-11.456	-10.509	23.029	-53.172	-33.586
149	149	0.6808	-3.148	30.297	-5.906	-11.005	30.558	3.466	17.558	47.819	-14.862	7.724	-10.583	-10.393	22.962	-51.257	-35.107
150	150	0.6854	-3.038	30.579	-5.771	-11.055	31.588	2.595	17.472	47.941	-15.677	7.704	-9.774	-10.023	23.024	-49.327	-36.438
151	151	0.69	-2.942	30.776	-5.638	-11.135	32.588	1.706	17.312	48.157	-16.438	7.978	-9.088	-9.409	23.31	-47.407	-37.542
152	152	0.6946	-2.848	30.897	-5.509	-11.227	33.567	0.812	17.095	48.471	-17.11	8.279	-8.576	-8.599	23.642	-45.721	-38.333
153	153	0.6992	-2.756	30.955	-5.39	-11.32	34.542	-0.071	16.827	48.874	-17.683	8.374	-8.268	-7.66	23.867	-44.439	-38.784
154	154	0.7038	-2.687	30.945	-5.278	-11.439	35.515	-0.923	16.513	49.36	-18.14	8.36	-8.154	-6.676	24.066	-43.478	-38.984
155	155	0.7084	-2.65	30.868	-5.167	-11.593	36.485	-1.717	16.164	49.913	-18.458	8.299	-8.229	-5.712	24.278	-42.778	-38.974
156	156	0.713	-2.653	30.728	-5.043	-11.802	37.463	-2.433	15.808	50.572	-18.568	8.236	-8.385	-4.867	24.493	-42.249	-38.806
157	157	0.7176	-2.701	30.534	-4.929	-12.04	38.466	-3.018	15.449	51.317	-18.439	8.11	-8.625	-4.138	24.656	-41.941	-38.389
158	158	0.7222	-2.774	30.305	-4.805	-12.307	39.496	-3.496	15.103	52.117	-18.098	8.02	-8.85	-3.591	24.78	-41.656	-37.876
159	159	0.7268	-2.858	30.033	-4.693	-12.576	40.54	-3.86	14.791	52.978	-17.556	7.743	-8.976	-3.238	24.665	-41.474	-37.249
160	160	0.7314	-2.939	29.715	-4.588	-12.829	41.583	-4.125	14.496	53.873	-16.823	7.495	-8.979	-3.085	24.447	-41.209	-36.589
161	161	0.736	-3.017	29.35	-4.497	-13.052	42.618	-4.257	14.232	54.793	-15.928	7.416	-8.879	-3.065	24.253	-40.799	-35.867
162	162	0.7406	-3.1	28.945	-4.402	-13.265	43.641	-4.26	14.013	55.721	-14.889	7.526	-8.66	-3.194	24.095	-40.207	-35.129
163	163	0.7452	-3.188	28.512	-4.302	-13.469	44.656	-4.152	13.836	56.65	-13.741	7.729	-8.307	-3.47	23.905	-39.461	-34.398
164	164	0.7498	-3.275	28.053	-4.207	-13.652	45.663	-3.942	13.691	57.58	-12.519	8.006	-7.812	-3.872	23.674	-38.56	-33.7
165	165	0.7544	-3.36	27.562	-4.124	-13.809	46.655	-3.628	13.577	58.51	-11.241	8.399	-7.201	-4.407	23.455	-37.492	-33.064
166	166	0.759	-3.442	27.033	-4.065	-13.914	47.629	-3.2	13.49	59.433	-9.926	8.84	-6.558	-5.052	23.24	-36.375	-32.437
167	167	0.7636	-3.527	26.46	-4.027	-13.972	48.57	-2.665	13.432	60.341	-8.616	9.323	-5.941	-5.764	23.065	-35.266	-31.803
168	168	0.7682	-3.608	25.846	-3.983	-14.012	49.463	-2.058	13.405	61.196	-7.358	9.844	-5.434	-6.493	22.956	-34.209	-31.168
169	169	0.7728	-3.674	25.189	-3.95	-14.007	50.301	-1.395	13.391	61.968	-6.199	10.281	-5.013	-7.296	22.777	-33.209	-30.619
170	170	0.7774	-3.738	24.485	-3.902	-13.982	51.076	-0.714	13.364	62.631	-5.168	10.478	-4.741	-8.062	22.413	-32.396	-30.041
171	171	0.782	-3.801	23.716	-3.881	-13.897	51.779	0.023	13.324	63.192	-4.246	10.653	-4.597	-8.785	22.03	-31.647	-29.449
172	172	0.7866	-3.861	22.88	-3.862	-13.787	52.384	0.789	13.287	63.622	-3.469	10.851	-4.595	-9.419	21.677	-30.934	-28.852
173	173	0.7912	-3.916	21.972	-3.844	-13.653	52.872	1.537	13.221	63.915	-2.848	11.038	-4.689	-9.95	21.307	-30.224	-28.275
174	174	0.7958	-3.959	21.003	-3.814	-13.504	53.233	2.242	13.13	64.055	-2.384	11.123	-4.855	-10.38	20.84	-29.534	-27.713
175	175	0.8004	-3.991	19.979	-3.777	-13.343	53.47	2.905	13.011	64.044	-2.067	11.224	-5.052	-10.7	20.372	-28.776	-27.178
176	176	0.805	-4.017	18.911	-3.742	-13.155	53.588	3.529	12.849	63.88	-1.914	11.44	-5.277	-10.842	19.987	-27.912	-26.626
177	177	0.8096	-4.038	17.805	-3.709	-12.936	53.588	4.112	12.63	63.544	-1.939	11.771	-5.527	-10.759	19.69	-26.942	-26.01
178	178	0.8142	-4.058	16.661	-3.68	-12.697	53.459	4.652	12.362	63.018	-2.111	12.267	-5.761	-10.504	19.518	-25.791	-25.375
179	179	0.8188	-4.066	15.483	-3.661	-12.441	53.197	5.133	12.059	62.295	-2.394	12.947	-5.973	-10.125	19.506	-24.437	-24.749
180	180	0.8234	-4.058	14.278	-3.644	-12.164	52.799	5.554	11.711	61.376	-2.796	13.788	-6.17	-9.631	19.633	-22.913	-24.129
181	181	0.828	-4.041	13.061	-3.62	-11.862	52.291	5.901	11.299	60.294	-3.29	14.553	-6.404	-9.002	19.71	-21.41	-23.422
182	182	0.8326	-4.035	11.844	-3.557	-11.604	51.677	6.182	10.861	59.071	-3.828	15.289	-6.693	-8.344	19.795	-19.933	-22.724
183	183	0.8372	-4.059	10.655	-3.443	-11.404	50.986	6.416	10.405	57.696	-4.417	16.071	-7.05	-7.605	19.962	-18.467	-21.989
184	184	0.8418	-4.089	9.52	-3.308	-11.217	50.245	6.633	9.957	56.18	-5.015	16.785	-7.42	-6.894	20.091	-17.006	-21.256
185	185	0.8464	-4.131	8.463	-3.151	-11.044	49.478	6.872	9.552	54.537	-5.668	17.326	-7.796	-6.188	20.095	-15.587	-20.516
186	186	0.851	-4.171	7.519	-2.976	-10.869	48.739	7.119	9.173	52.806	-6.371	17.793	-8.162	-5.452	20.066	-14.188	-19.748
187	187	0.8556	-4.21	6.708	-2.769	-10.693	48.054	7.383	8.818	51.031	-7.075	18.295	-8.566	-4.694	20.109	-12.87	-18.911
188	188	0.8602	-4.243	6.039	-2.518	-10.526	47.432	7.673	8.502	49.236	-7.746	18.821	-9.04	-3.98	20.219	-11.684	-18.025
189	189	0.8648	-4.262	5.513	-2.227	-10.364	46.885	7.986	8.237	47.436	-8.374	19.29	-9.592	-3.345	20.325	-10.665	-17.115
190	190	0.8694	-4.267	5.136	-1.9	-10.201	46.425	8.339	8.023	45.642	-8.973	19.631	-10.214	-2.774	20.352	-9.833	-16.161
191	191	0.874	-4.263	4.921	-1.542	-10.024	46.072	8.77	7.863	43.868	-9.572	19.816	-10.863	-2.258	20.257	-9.165	-15.153
192	192	0.8786	-4.241	4.88	-1.175	-9.801	45.859	9.285	7.739	42.178	-10.175	19.933	-11.527	-1.743	20.12	-8.682	-14.051
193	193	0.8832	-4.22	4.999	-0.783	-9.583	45.781	9.869	7.67	40.62	-10.69	19.909	-12.098	-1.297	19.852	-8.328	-12.865
194	194	0.8878	-4.173	5.276	-0.395	-9.318	45.852	10.493	7.628	39.246	-11.044	19.903	-12.489	-0.973	19.575	-8.006	-11.607
195	195	0.8924	-4.122	5.679	0.029	-9.061	46.037	11.138	7.617	38.043	-11.298	19.671	-12.688	-0.81	19.055	-7.702	-10.378
196	196	0.897	-4.066	6.192	0.477	-8.811	46.323	11.821	7.659	37.02	-11.471	19.247	-12.84	-0.869	18.354	-7.517	-9.269
197	197	0.9016	-4.017	6.793	0.988	-8.621	46.679	12.498	7.745	36.171	-11.477	18.884	-12.989	-1.209	17.703	-7.451	-8.299
198	198	0.9062	-3.949	7.464	1.521	-8.424	47.085	13.154	7.833	35.498	-11.325	18.759	-13.061	-1.833	17.257	-7.405	-7.493
199	199	0.9108	-3.85	8.184	2.063	-8.213	47.505	13.776	7.928	34.99	-11.058	18.762	-12.881	-2.771	16.91	-7.199	-6.926
200	200	0.9154	-3.715	8.934	2.603	-7.982	47.915	14.372	8.049	34.661	-10.741	18.581	-12.248	-3.936	16.381	-6.708	-6.551
201	201	0.92	-3.555	9.684	3.144	-7.744	48.285	14.929	8.196	34.554	-10.406	18.005	-11.06	-5.203	15.494	-5.918	-6.28
