# Supplementary material for: Gait phenotypes in paediatric hereditary spastic paraplegia revealed by dynamic time warping analysis and random forests
Source: PLoS One. 2018 Mar 8;13(3):e0192345. doi: 10.1371/journal.pone.0192345 (PMC5843164; doi:10.1371/journal.pone.0192345)
Supplement: S1 Data — (ZIP) [file pone.0192345.s008.zip › HSP/Right.SR.HSP12.4.csv]

	Epoch	Time	Pelvic.obliquity	Pelvic.tilt	Pelvic rotation	Hip.abd.add	Hip.flexion	Hip.rotation	Knee.abd.add	Knee.flexion	Knee.rotation	Ankle.abd.add	Ankle.flexion	Ankle.rotation	Forefoot.abd.add	Forefoot.flexion	Forefoot.rotation
1	1	0	0.394	13.807	3.531	-7.904	50.162	0.854	11.377	32.393	-16.313	11.855	-8.671	-2.973	18.556	-0.37	-19.299
2	2	0.00526	0.518	14.028	4.053	-7.631	50.103	0.965	11.178	32.292	-16.312	12.668	-7.346	-3.627	18.882	0.894	-19.384
3	3	0.01052	0.635	14.253	4.56	-7.339	50.017	1.078	10.936	32.39	-16.215	13.094	-5.751	-4.378	18.764	2.08	-19.47
4	4	0.01578	0.742	14.474	5.051	-7.044	49.907	1.15	10.636	32.745	-16.014	13.521	-4.17	-5.229	18.637	3.013	-19.616
5	5	0.02104	0.835	14.702	5.533	-6.759	49.789	1.115	10.227	33.36	-15.641	14.166	-2.634	-6.183	18.692	3.75	-19.831
6	6	0.0263	0.922	14.953	6.014	-6.488	49.671	1.017	9.717	34.113	-15.16	14.967	-1.115	-7.224	18.842	4.407	-20.089
7	7	0.03156	1.012	15.219	6.49	-6.235	49.568	0.962	9.167	34.846	-14.682	15.696	0.198	-8.311	18.913	4.863	-20.324
8	8	0.03682	1.108	15.491	6.959	-6.003	49.539	1.05	8.659	35.526	-14.255	16.126	1.094	-9.442	18.753	4.909	-20.46
9	9	0.04208	1.228	15.777	7.416	-5.792	49.697	1.379	8.297	36.275	-13.885	15.445	1.681	-10.639	17.604	4.316	-20.393
10	10	0.04734	1.372	16.087	7.85	-5.632	50.073	2.026	8.185	37.198	-13.489	13.741	2.248	-11.991	15.514	3.323	-20.16
11	11	0.0526	1.532	16.419	8.247	-5.518	50.596	2.954	8.331	38.291	-12.969	11.797	2.978	-13.49	13.22	2.344	-19.827
12	12	0.05786	1.699	16.75	8.561	-5.391	51.082	4.108	8.7	39.361	-12.386	10.508	3.813	-15.114	11.604	1.684	-19.551
13	13	0.06312	1.916	17.088	8.766	-5.181	51.41	5.478	9.288	40.201	-11.915	10.162	4.61	-16.74	10.968	1.343	-19.341
14	14	0.06838	2.173	17.413	8.86	-4.887	51.539	7.037	10.054	40.706	-11.674	10.55	5.268	-18.274	11.108	1.22	-19.198
15	15	0.07364	2.473	17.724	8.875	-4.53	51.487	8.781	10.999	40.831	-11.752	10.957	5.712	-19.652	11.344	1.041	-19.072
16	16	0.0789	2.796	18.016	8.804	-4.122	51.291	10.612	12.056	40.64	-12.094	10.764	6.166	-20.854	11.102	0.81	-18.941
17	17	0.08416	3.149	18.311	8.667	-3.69	50.997	12.33	13.1	40.234	-12.592	10.423	6.664	-21.868	10.79	0.667	-18.867
18	18	0.08942	3.482	18.63	8.496	-3.295	50.65	13.822	14.031	39.703	-13.232	10.243	7.237	-22.596	10.67	0.714	-18.865
19	19	0.09468	3.77	18.98	8.328	-2.982	50.282	14.915	14.726	39.131	-13.925	10.299	7.706	-22.949	10.771	0.782	-18.897
20	20	0.09994	3.982	19.361	8.172	-2.759	49.923	15.502	15.093	38.61	-14.512	10.487	8.065	-22.946	10.973	0.813	-18.92
21	21	0.1052	4.133	19.78	8.032	-2.585	49.593	15.573	15.086	38.16	-15.031	10.68	8.279	-22.553	11.118	0.743	-18.905
22	22	0.11046	4.243	20.232	7.904	-2.455	49.284	15.244	14.8	37.737	-15.526	10.789	8.435	-21.826	11.135	0.643	-18.856
23	23	0.11572	4.32	20.707	7.782	-2.374	48.984	14.629	14.337	37.297	-15.958	10.964	8.561	-20.909	11.197	0.596	-18.807
24	24	0.12098	4.358	21.193	7.649	-2.326	48.69	13.774	13.728	36.853	-16.237	11.257	8.655	-19.925	11.371	0.603	-18.776
25	25	0.12624	4.353	21.693	7.497	-2.302	48.392	12.76	13.025	36.375	-16.346	11.533	8.653	-18.935	11.548	0.554	-18.744
26	26	0.1315	4.326	22.207	7.32	-2.29	48.083	11.694	12.295	35.829	-16.338	11.806	8.576	-17.977	11.743	0.471	-18.706
27	27	0.13676	4.274	22.723	7.133	-2.295	47.741	10.67	11.597	35.194	-16.262	12.065	8.479	-17.108	11.949	0.403	-18.681
28	28	0.14202	4.199	23.232	6.934	-2.306	47.36	9.693	10.94	34.483	-16.104	12.21	8.425	-16.321	12.08	0.368	-18.642
29	29	0.14728	4.106	23.739	6.716	-2.31	46.936	8.773	10.315	33.695	-15.849	12.239	8.354	-15.62	12.127	0.296	-18.565
30	30	0.15254	4.003	24.261	6.484	-2.314	46.485	7.98	9.765	32.818	-15.582	12.291	8.211	-15.003	12.215	0.181	-18.478
31	31	0.1578	3.889	24.791	6.242	-2.336	46.013	7.349	9.334	31.876	-15.323	12.503	8.048	-14.488	12.479	0.108	-18.411
32	32	0.16306	3.757	25.316	6.002	-2.377	45.523	6.884	8.992	30.878	-15.121	12.827	7.849	-14.056	12.849	0.06	-18.368
33	33	0.16832	3.603	25.822	5.769	-2.433	45.011	6.546	8.699	29.856	-14.954	13.224	7.634	-13.67	13.278	0.026	-18.313
34	34	0.17358	3.449	26.315	5.536	-2.483	44.474	6.352	8.458	28.787	-14.913	13.67	7.327	-13.234	13.744	-0.08	-18.209
35	35	0.17884	3.278	26.778	5.287	-2.53	43.897	6.368	8.31	27.684	-15.006	13.823	7.006	-12.813	13.937	-0.297	-18.067
36	36	0.1841	3.092	27.221	5.009	-2.553	43.301	6.539	8.198	26.573	-15.116	13.829	6.651	-12.493	13.995	-0.6	-17.915
37	37	0.18936	2.881	27.646	4.718	-2.584	42.695	6.852	8.129	25.466	-15.301	13.803	6.28	-12.194	14.024	-0.942	-17.751
38	38	0.19462	2.655	28.049	4.427	-2.618	42.081	7.295	8.085	24.379	-15.533	13.923	5.896	-11.945	14.184	-1.272	-17.582
39	39	0.19988	2.416	28.422	4.145	-2.666	41.439	7.871	8.065	23.286	-15.824	14.24	5.516	-11.753	14.52	-1.546	-17.417
40	40	0.20514	2.173	28.769	3.87	-2.733	40.767	8.531	8.07	22.175	-16.155	14.667	5.126	-11.589	14.965	-1.799	-17.244
41	41	0.2104	1.926	29.097	3.605	-2.807	40.075	9.223	8.062	21.057	-16.506	14.969	4.717	-11.444	15.288	-2.112	-17.057
42	42	0.21566	1.674	29.404	3.347	-2.891	39.375	9.949	8.059	19.958	-16.879	15.043	4.318	-11.288	15.401	-2.504	-16.826
43	43	0.22092	1.421	29.687	3.102	-2.995	38.669	10.675	8.079	18.892	-17.259	15.03	3.955	-11.133	15.451	-2.909	-16.59
44	44	0.22618	1.173	29.954	2.881	-3.117	37.966	11.374	8.111	17.865	-17.618	15.046	3.638	-11.033	15.542	-3.274	-16.399
45	45	0.23144	0.926	30.21	2.696	-3.268	37.278	11.983	8.136	16.897	-17.912	15.174	3.343	-10.959	15.747	-3.608	-16.24
46	46	0.2367	0.693	30.448	2.555	-3.441	36.601	12.477	8.148	15.991	-18.207	15.331	3.006	-10.81	15.984	-4.003	-16.079
47	47	0.24196	0.469	30.666	2.456	-3.632	35.941	12.891	8.152	15.155	-18.532	15.462	2.645	-10.606	16.193	-4.454	-15.931
48	48	0.24722	0.263	30.877	2.398	-3.834	35.313	13.2	8.159	14.404	-18.862	15.414	2.331	-10.351	16.233	-4.945	-15.788
49	49	0.25248	0.065	31.084	2.385	-4.062	34.724	13.395	8.184	13.745	-19.174	15.278	2.107	-10.031	16.194	-5.414	-15.637
50	50	0.25774	-0.109	31.272	2.414	-4.276	34.152	13.466	8.19	13.176	-19.443	15.127	1.883	-9.683	16.141	-5.925	-15.488
51	51	0.263	-0.242	31.439	2.494	-4.464	33.612	13.422	8.188	12.72	-19.669	14.844	1.651	-9.327	15.962	-6.527	-15.329
52	52	0.26826	-0.339	31.582	2.639	-4.65	33.099	13.284	8.214	12.364	-19.892	14.205	1.451	-8.946	15.451	-7.238	-15.146
53	53	0.27352	-0.403	31.694	2.835	-4.839	32.608	13.092	8.272	12.104	-20.102	13.637	1.278	-8.635	15.004	-7.929	-15.033
54	54	0.27878	-0.454	31.775	3.048	-4.995	32.145	12.862	8.293	11.966	-20.244	13.212	1.102	-8.352	14.666	-8.634	-14.907
55	55	0.28404	-0.478	31.836	3.281	-5.112	31.732	12.574	8.301	11.976	-20.258	12.838	0.963	-8.135	14.361	-9.358	-14.757
56	56	0.2893	-0.47	31.867	3.524	-5.175	31.362	12.278	8.297	12.12	-20.187	12.479	0.879	-8.007	14.047	-10.078	-14.606
57	57	0.29456	-0.428	31.845	3.757	-5.174	31.012	11.986	8.289	12.399	-20.012	11.942	0.899	-7.971	13.541	-10.801	-14.429
58	58	0.29982	-0.373	31.759	3.968	-5.129	30.671	11.712	8.294	12.821	-19.707	11.427	1.015	-8.055	13.042	-11.494	-14.251
59	59	0.30508	-0.309	31.619	4.158	-5.054	30.337	11.49	8.311	13.363	-19.332	11.118	1.22	-8.226	12.722	-12.107	-14.078
60	60	0.31034	-0.233	31.429	4.319	-4.938	30.005	11.331	8.333	13.99	-18.913	10.905	1.456	-8.478	12.483	-12.704	-13.91
61	61	0.3156	-0.141	31.184	4.433	-4.76	29.652	11.269	8.353	14.663	-18.477	10.691	1.711	-8.807	12.234	-13.3	-13.74
62	62	0.32086	-0.036	30.871	4.498	-4.522	29.25	11.292	8.356	15.366	-18.033	10.644	1.982	-9.201	12.129	-13.856	-13.583
63	63	0.32612	0.08	30.491	4.525	-4.239	28.793	11.373	8.347	16.097	-17.591	10.628	2.29	-9.61	12.041	-14.386	-13.414
64	64	0.33138	0.182	30.052	4.532	-3.963	28.29	11.517	8.372	16.846	-17.166	10.7	2.609	-10.017	12.046	-14.904	-13.232
65	65	0.33664	0.265	29.556	4.517	-3.703	27.74	11.73	8.428	17.598	-16.799	10.911	2.943	-10.41	12.19	-15.372	-13.067
66	66	0.3419	0.333	29.007	4.48	-3.449	27.137	11.994	8.49	18.337	-16.469	11.186	3.266	-10.772	12.391	-15.833	-12.887
67	67	0.34716	0.406	28.407	4.416	-3.188	26.467	12.293	8.58	19.034	-16.165	11.322	3.589	-11.083	12.475	-16.314	-12.666
68	68	0.35242	0.477	27.755	4.323	-2.925	25.73	12.622	8.681	19.698	-15.889	11.554	3.875	-11.407	12.658	-16.789	-12.491
69	69	0.35768	0.527	27.042	4.211	-2.676	24.924	12.971	8.796	20.351	-15.656	11.804	4.175	-11.722	12.862	-17.238	-12.362
70	70	0.36294	0.575	26.295	4.089	-2.425	24.07	13.344	8.925	20.981	-15.494	11.869	4.452	-11.942	12.895	-17.754	-12.188
71	71	0.3682	0.595	25.509	3.976	-2.227	23.139	13.736	9.074	21.527	-15.406	12.251	4.621	-12.126	13.242	-18.264	-12.055
72	72	0.37346	0.602	24.681	3.856	-2.044	22.14	14.118	9.229	22.013	-15.34	12.293	4.852	-12.264	13.274	-18.755	-11.901
73	73	0.37872	0.584	23.798	3.721	-1.881	21.071	14.52	9.391	22.484	-15.266	12.293	5.153	-12.394	13.275	-19.185	-11.739
74	74	0.38398	0.566	22.861	3.58	-1.712	19.938	14.908	9.552	22.964	-15.16	12.251	5.458	-12.553	13.244	-19.634	-11.593
75	75	0.38924	0.531	21.878	3.462	-1.58	18.723	15.277	9.732	23.388	-15.063	12.128	5.663	-12.727	13.152	-20.179	-11.473
76	76	0.3945	0.49	20.865	3.366	-1.479	17.441	15.664	9.95	23.735	-15.039	12.06	5.813	-12.856	13.133	-20.744	-11.349
77	77	0.39976	0.447	19.847	3.281	-1.392	16.137	16.06	10.188	24.048	-15.091	12.028	5.956	-12.958	13.156	-21.29	-11.26
78	78	0.40502	0.392	18.827	3.197	-1.315	14.826	16.45	10.415	24.359	-15.162	12.053	6.078	-13.038	13.227	-21.845	-11.179
79	79	0.41028	0.304	17.808	3.128	-1.281	13.499	16.82	10.649	24.654	-15.233	11.851	6.206	-13.071	13.086	-22.446	-11.053
80	80	0.41554	0.187	16.795	3.087	-1.298	12.167	17.131	10.885	24.941	-15.251	11.646	6.323	-13.127	12.951	-23.059	-10.936
81	81	0.4208	0.053	15.805	3.072	-1.348	10.853	17.35	11.098	25.243	-15.221	11.638	6.366	-13.174	12.999	-23.712	-10.837
82	82	0.42606	-0.103	14.84	3.067	-1.431	9.57	17.471	11.287	25.58	-15.154	11.61	6.354	-13.148	13.018	-24.443	-10.71
83	83	0.43132	-0.291	13.904	3.072	-1.57	8.336	17.474	11.467	25.98	-15.023	11.604	6.327	-13.07	13.059	-25.212	-10.586
84	84	0.43658	-0.504	13.012	3.075	-1.763	7.177	17.391	11.66	26.449	-14.841	11.631	6.293	-12.949	13.139	-26.012	-10.472
85	85	0.44184	-0.727	12.203	3.071	-1.982	6.137	17.235	11.837	26.993	-14.583	11.667	6.221	-12.767	13.218	-26.884	-10.303
86	86	0.4471	-0.943	11.496	3.046	-2.204	5.241	16.996	11.981	27.615	-14.217	11.66	6.079	-12.58	13.251	-27.853	-10.118
87	87	0.45236	-1.136	10.907	3.006	-2.418	4.503	16.676	12.098	28.306	-13.725	11.603	5.872	-12.409	13.235	-28.914	-9.916
88	88	0.45762	-1.292	10.434	2.922	-2.609	3.939	16.325	12.202	29.089	-13.147	11.497	5.639	-12.259	13.174	-30.03	-9.731
89	89	0.46288	-1.407	10.093	2.796	-2.775	3.576	15.914	12.28	30.003	-12.498	11.291	5.408	-12.035	13.011	-31.215	-9.507
90	90	0.46814	-1.492	9.886	2.635	-2.925	3.393	15.419	12.287	31.005	-11.751	11.399	5.181	-11.797	13.146	-32.355	-9.301
91	91	0.4734	-1.551	9.815	2.443	-3.091	3.367	14.885	12.298	32.04	-10.901	11.368	4.923	-11.563	13.173	-33.567	-9.073
92	92	0.47866	-1.598	9.875	2.194	-3.264	3.492	14.359	12.295	33.095	-9.95	11.107	4.66	-11.362	13.001	-34.823	-8.823
93	93	0.48392	-1.64	10.047	1.89	-3.45	3.756	13.845	12.256	34.195	-8.958	10.985	4.356	-11.136	12.96	-36.107	-8.557
94	94	0.48918	-1.707	10.309	1.546	-3.672	4.127	13.318	12.167	35.315	-7.933	10.78	4.068	-10.901	12.837	-37.381	-8.298
95	95	0.49444	-1.81	10.64	1.169	-3.932	4.554	12.785	12.015	36.386	-6.912	10.563	3.736	-10.671	12.696	-38.651	-8.066
96	96	0.4997	-1.941	11.019	0.752	-4.23	5.005	12.281	11.839	37.378	-5.95	10.347	3.363	-10.405	12.565	-39.908	-7.855
97	97	0.50496	-2.071	11.428	0.288	-4.542	5.47	11.812	11.649	38.31	-5.038	10.354	2.924	-10.09	12.661	-41.164	-7.654
98	98	0.51022	-2.183	11.857	-0.219	-4.837	5.937	11.383	11.441	39.2	-4.188	10.501	2.504	-9.751	12.904	-42.36	-7.488
99	99	0.51548	-2.281	12.304	-0.766	-5.106	6.393	10.994	11.208	40.021	-3.396	10.602	2.127	-9.412	13.11	-43.482	-7.36
100	100	0.52074	-2.364	12.743	-1.351	-5.362	6.781	10.672	10.994	40.707	-2.7	10.422	1.754	-9.063	13.059	-44.572	-7.262
101	101	0.526	-2.435	13.157	-1.95	-5.601	7.085	10.394	10.777	41.277	-2.109	10.21	1.337	-8.693	12.979	-45.657	-7.194
102	102	0.53126	-2.505	13.533	-2.559	-5.829	7.315	10.12	10.524	41.791	-1.605	10.232	0.893	-8.291	13.121	-46.716	-7.167
103	103	0.53652	-2.583	13.862	-3.184	-6.07	7.471	9.901	10.302	42.258	-1.189	10.354	0.464	-7.893	13.38	-47.733	-7.199
104	104	0.54178	-2.662	14.139	-3.84	-6.32	7.536	9.775	10.134	42.65	-0.851	10.446	0.028	-7.552	13.632	-48.726	-7.309
105	105	0.54704	-2.751	14.36	-4.516	-6.594	7.51	9.682	9.997	42.984	-0.56	10.458	-0.404	-7.226	13.834	-49.707	-7.462
106	106	0.5523	-2.833	14.54	-5.206	-6.869	7.415	9.591	9.855	43.28	-0.304	10.524	-0.876	-6.914	14.105	-50.704	-7.661
107	107	0.55756	-2.901	14.678	-5.919	-7.124	7.264	9.488	9.674	43.562	-0.076	10.509	-1.343	-6.612	14.3	-51.703	-7.903
108	108	0.56282	-2.926	14.782	-6.637	-7.332	7.073	9.365	9.45	43.832	0.141	10.571	-1.832	-6.324	14.568	-52.697	-8.169
109	109	0.56808	-2.933	14.866	-7.38	-7.519	6.884	9.312	9.251	44.119	0.32	10.516	-2.318	-6.051	14.733	-53.71	-8.443
110	110	0.57334	-2.935	14.934	-8.151	-7.678	6.716	9.388	9.1	44.434	0.423	10.405	-2.855	-5.799	14.855	-54.789	-8.714
111	111	0.5786	-2.951	15.001	-8.95	-7.838	6.604	9.574	9.003	44.795	0.467	10.421	-3.514	-5.573	15.135	-55.973	-9
112	112	0.58386	-3.003	15.038	-9.736	-8.024	6.524	9.847	8.973	45.2	0.399	10.282	-4.322	-5.323	15.306	-57.331	-9.274
113	113	0.58912	-3.087	15.064	-10.47	-8.226	6.504	10.206	9.008	45.645	0.246	10.275	-5.264	-5.123	15.62	-58.783	-9.565
114	114	0.59438	-3.221	15.053	-11.127	-8.465	6.526	10.557	9.061	46.134	0.054	10.274	-6.283	-4.922	15.955	-60.291	-9.826
115	115	0.59964	-3.426	14.997	-11.671	-8.775	6.554	10.858	9.125	46.613	-0.195	10.183	-7.37	-4.652	16.214	-61.845	-10.002
116	116	0.6049	-3.729	14.874	-12.098	-9.201	6.552	11.121	9.232	47.076	-0.49	10.025	-8.487	-4.332	16.424	-63.416	-10.105
117	117	0.61016	-4.119	14.714	-12.421	-9.728	6.55	11.363	9.386	47.543	-0.79	9.894	-9.575	-4.021	16.666	-64.945	-10.163
118	118	0.61542	-4.548	14.56	-12.66	-10.287	6.564	11.622	9.6	47.981	-1.145	9.731	-10.63	-3.736	16.885	-66.419	-10.217
119	119	0.62068	-4.954	14.453	-12.818	-10.813	6.611	11.852	9.848	48.361	-1.568	9.578	-11.725	-3.446	17.134	-67.872	-10.274
120	120	0.62594	-5.307	14.401	-12.913	-11.267	6.699	12.013	10.074	48.682	-2.01	9.489	-12.909	-3.165	17.456	-69.335	-10.33
121	121	0.6312	-5.603	14.401	-12.989	-11.615	6.833	12.123	10.226	48.95	-2.473	9.267	-14.188	-2.895	17.647	-70.849	-10.377
122	122	0.63646	-5.87	14.443	-13.037	-11.912	7.012	12.166	10.313	49.166	-2.89	9.01	-15.567	-2.678	17.794	-72.398	-10.425
123	123	0.64172	-6.128	14.536	-13.039	-12.205	7.253	12.106	10.349	49.349	-3.237	8.793	-17.086	-2.513	17.994	-74.022	-10.473
124	124	0.64698	-6.393	14.691	-13.007	-12.482	7.567	11.97	10.317	49.485	-3.575	8.525	-18.774	-2.31	18.161	-75.761	-10.456
125	125	0.65224	-6.655	14.904	-12.943	-12.746	7.957	11.781	10.255	49.616	-3.874	8.11	-20.536	-2.087	18.2	-77.581	-10.366
126	126	0.6575	-6.878	15.214	-12.839	-12.957	8.463	11.522	10.161	49.75	-4.083	7.662	-22.285	-1.874	18.194	-79.361	-10.214
127	127	0.66276	-7.054	15.613	-12.663	-13.109	9.071	11.188	10.042	49.904	-4.281	7.296	-23.921	-1.657	18.249	-80.989	-10.069
128	128	0.66802	-7.165	16.122	-12.442	-13.176	9.804	10.819	9.933	50.078	-4.492	6.864	-25.409	-1.415	18.244	-82.454	-9.918
129	129	0.67328	-7.231	16.7	-12.163	-13.192	10.62	10.403	9.844	50.287	-4.689	6.321	-26.626	-1.216	18.11	-83.654	-9.82
130	130	0.67854	-7.281	17.353	-11.827	-13.194	11.518	9.963	9.803	50.525	-4.866	5.693	-27.515	-1.08	17.863	-84.534	-9.798
131	131	0.6838	-7.314	18.08	-11.445	-13.198	12.5	9.549	9.85	50.795	-5.03	5.418	-28.028	-1.052	17.923	-84.976	-9.93
132	132	0.68906	-7.291	18.886	-11.064	-13.158	13.595	9.212	10.031	51.11	-5.191	5.407	-28.166	-1.221	18.23	-84.974	-10.3
133	133	0.69432	-7.204	19.748	-10.692	-13.034	14.772	8.949	10.305	51.404	-5.433	5.444	-28.011	-1.493	18.579	-84.589	-10.849
134	134	0.69958	-7.068	20.634	-10.319	-12.861	15.995	8.754	10.688	51.642	-5.717	5.29	-27.587	-1.86	18.723	-83.88	-11.517
135	135	0.70484	-6.921	21.513	-9.928	-12.724	17.219	8.596	11.203	51.792	-6.01	5.09	-26.954	-2.402	18.822	-82.855	-12.38
136	136	0.7101	-6.769	22.383	-9.524	-12.614	18.433	8.449	11.808	51.82	-6.339	4.869	-26.158	-3.133	18.904	-81.535	-13.483
137	137	0.71536	-6.606	23.232	-9.141	-12.507	19.632	8.335	12.483	51.735	-6.748	4.565	-25.173	-4.018	18.916	-79.911	-14.838
138	138	0.72062	-6.422	24.059	-8.789	-12.388	20.818	8.255	13.212	51.56	-7.222	4.45	-23.977	-4.948	19.098	-77.923	-16.355
139	139	0.72588	-6.211	24.857	-8.459	-12.259	21.975	8.167	13.968	51.292	-7.745	4.536	-22.642	-5.85	19.459	-75.63	-17.96
140	140	0.73114	-5.984	25.614	-8.131	-12.156	23.091	8.038	14.754	50.923	-8.337	4.653	-21.297	-6.696	19.874	-73.195	-19.619
141	141	0.7364	-5.742	26.327	-7.841	-12.051	24.189	7.872	15.533	50.52	-9.016	4.566	-19.965	-7.454	20.134	-70.767	-21.299
142	142	0.74166	-5.489	26.987	-7.603	-11.92	25.272	7.648	16.239	50.14	-9.785	4.327	-18.662	-8.009	20.277	-68.403	-22.905
143	143	0.74692	-5.24	27.578	-7.419	-11.785	26.323	7.374	16.877	49.783	-10.634	3.981	-17.396	-8.322	20.34	-66.117	-24.395
144	144	0.75218	-5.011	28.094	-7.26	-11.701	27.328	7.012	17.462	49.463	-11.507	3.707	-16.152	-8.485	20.481	-63.814	-25.874
145	145	0.75744	-4.796	28.56	-7.173	-11.603	28.343	6.621	17.961	49.207	-12.423	3.538	-14.86	-8.518	20.669	-61.416	-27.388
146	146	0.7627	-4.585	29.006	-7.141	-11.488	29.386	6.212	18.395	49.036	-13.396	3.311	-13.485	-8.449	20.734	-58.997	-28.946
147	147	0.76796	-4.379	29.428	-7.171	-11.367	30.469	5.804	18.784	48.993	-14.31	3.205	-12.081	-8.348	20.824	-56.561	-30.521
148	148	0.77322	-4.174	29.817	-7.208	-11.27	31.571	5.313	19.113	49.084	-15.107	3.194	-10.768	-8.27	20.955	-54.233	-32.1
149	149	0.77848	-3.984	30.162	-7.301	-11.162	32.716	4.783	19.344	49.355	-15.837	3.211	-9.655	-8.136	21.124	-52.177	-33.595
150	150	0.78374	-3.799	30.475	-7.432	-11.035	33.901	4.232	19.491	49.757	-16.494	3.008	-8.904	-8.004	21.193	-50.667	-34.917
151	151	0.789	-3.629	30.747	-7.579	-10.922	35.096	3.66	19.576	50.275	-17.033	2.715	-8.56	-7.875	21.327	-49.682	-36.023
152	152	0.79426	-3.471	30.996	-7.74	-10.828	36.328	3.045	19.595	50.924	-17.405	2.31	-8.509	-7.762	21.48	-49.117	-36.916
153	153	0.79952	-3.35	31.201	-7.907	-10.767	37.585	2.412	19.53	51.688	-17.624	2.167	-8.624	-7.685	21.887	-48.607	-37.732
154	154	0.80478	-3.262	31.355	-8.084	-10.731	38.865	1.785	19.399	52.556	-17.71	1.938	-8.821	-7.603	22.235	-48.278	-38.368
155	155	0.81004	-3.203	31.453	-8.25	-10.739	40.14	1.178	19.241	53.474	-17.656	1.453	-9.027	-7.483	22.354	-48.161	-38.74
156	156	0.8153	-3.166	31.491	-8.401	-10.782	41.396	0.585	19.047	54.438	-17.411	0.981	-9.138	-7.395	22.394	-47.99	-38.962
157	157	0.82056	-3.153	31.456	-8.53	-10.864	42.617	-0.01	18.795	55.448	-16.965	0.715	-9.137	-7.389	22.478	-47.619	-39.137
158	158	0.82582	-3.158	31.344	-8.634	-10.978	43.8	-0.592	18.5	56.488	-16.382	0.424	-9.032	-7.456	22.44	-47.198	-39.244
159	159	0.83108	-3.189	31.156	-8.696	-11.138	44.946	-1.115	18.204	57.543	-15.688	0.074	-8.821	-7.567	22.249	-46.744	-39.242
160	160	0.83634	-3.258	30.89	-8.709	-11.361	46.053	-1.558	17.922	58.617	-14.866	-0.116	-8.497	-7.712	22.075	-46.107	-39.157
161	161	0.8416	-3.369	30.53	-8.686	-11.644	47.105	-1.93	17.628	59.712	-13.92	-0.098	-8.036	-7.94	21.937	-45.234	-39.082
162	162	0.84686	-3.505	30.073	-8.619	-11.974	48.079	-2.231	17.321	60.775	-12.928	0.186	-7.5	-8.232	21.907	-44.108	-39.053
163	163	0.85212	-3.641	29.521	-8.519	-12.323	48.958	-2.432	17.06	61.773	-11.934	0.498	-6.956	-8.504	21.85	-42.93	-38.93
164	164	0.85738	-3.764	28.874	-8.382	-12.692	49.727	-2.546	16.849	62.706	-10.895	1.018	-6.457	-8.842	21.936	-41.638	-38.787
165	165	0.86264	-3.854	28.137	-8.227	-13.036	50.393	-2.609	16.656	63.574	-9.854	1.595	-5.96	-9.246	22.03	-40.285	-38.647
166	166	0.8679	-3.925	27.319	-8.06	-13.359	50.972	-2.627	16.451	64.374	-8.84	2.201	-5.458	-9.774	22.093	-38.875	-38.607
167	167	0.87316	-3.978	26.435	-7.896	-13.643	51.482	-2.59	16.272	65.094	-7.902	2.349	-4.966	-10.275	21.787	-37.722	-38.432
168	168	0.87842	-4.028	25.469	-7.706	-13.937	51.891	-2.504	16.129	65.71	-6.991	2.175	-4.572	-10.821	21.248	-36.808	-38.177
169	169	0.88368	-4.057	24.419	-7.532	-14.188	52.186	-2.395	15.955	66.183	-6.117	2.149	-4.355	-11.391	20.835	-35.875	-37.923
170	170	0.88894	-4.088	23.284	-7.369	-14.417	52.377	-2.222	15.775	66.55	-5.37	2.355	-4.27	-11.894	20.606	-34.863	-37.699
171	171	0.8942	-4.12	22.08	-7.219	-14.614	52.471	-1.977	15.611	66.777	-4.803	2.487	-4.395	-12.192	20.357	-34.023	-37.315
172	172	0.89946	-4.162	20.811	-7.065	-14.802	52.472	-1.699	15.447	66.886	-4.345	2.539	-4.635	-12.381	20.05	-33.281	-36.847
173	173	0.90472	-4.196	19.502	-6.917	-14.963	52.382	-1.438	15.248	66.877	-3.939	2.791	-4.949	-12.531	19.89	-32.431	-36.401
174	174	0.90998	-4.227	18.191	-6.817	-15.05	52.233	-1.159	15.012	66.72	-3.659	3.318	-5.326	-12.564	19.925	-31.409	-35.972
175	175	0.91524	-4.281	16.902	-6.759	-15.08	52.045	-0.805	14.786	66.353	-3.559	3.825	-5.774	-12.415	19.922	-30.364	-35.468
176	176	0.9205	-4.371	15.623	-6.724	-15.092	51.808	-0.395	14.572	65.758	-3.577	4.142	-6.247	-12.165	19.725	-29.325	-34.904
177	177	0.92576	-4.486	14.351	-6.688	-15.113	51.508	-0.005	14.32	64.981	-3.653	4.692	-6.651	-11.856	19.65	-27.983	-34.405
178	178	0.93102	-4.589	13.104	-6.662	-15.094	51.139	0.369	14.038	64.02	-3.808	5.65	-6.996	-11.459	19.846	-26.274	-33.958
179	179	0.93628	-4.656	11.905	-6.666	-14.989	50.71	0.767	13.79	62.877	-4.057	6.514	-7.309	-10.928	19.95	-24.542	-33.387
180	180	0.94154	-4.671	10.772	-6.709	-14.773	50.241	1.154	13.544	61.56	-4.377	7.373	-7.672	-10.299	20.065	-22.815	-32.708
181	181	0.9468	-4.628	9.722	-6.764	-14.469	49.741	1.487	13.272	60.087	-4.72	8.496	-8.112	-9.63	20.428	-20.988	-31.996
182	182	0.95206	-4.522	8.797	-6.834	-14.063	49.255	1.785	12.986	58.444	-5.119	9.879	-8.601	-8.906	21.025	-19.031	-31.262
183	183	0.95732	-4.379	8.011	-6.888	-13.607	48.801	2.102	12.732	56.654	-5.553	11.373	-9.038	-8.194	21.696	-16.956	-30.525
184	184	0.96258	-4.212	7.368	-6.913	-13.119	48.388	2.466	12.533	54.74	-6.05	12.673	-9.467	-7.523	22.214	-14.988	-29.754
185	185	0.96784	-4.049	6.872	-6.877	-12.651	48.029	2.844	12.357	52.73	-6.591	13.955	-9.88	-6.917	22.722	-13.031	-29.017
186	186	0.9731	-3.897	6.527	-6.797	-12.201	47.75	3.212	12.166	50.645	-7.164	15.233	-10.329	-6.273	23.265	-11.145	-28.218
187	187	0.97836	-3.778	6.342	-6.683	-11.775	47.574	3.659	12.016	48.485	-7.802	16.413	-10.668	-5.784	23.698	-9.189	-27.547
188	188	0.98362	-3.687	6.296	-6.547	-11.351	47.478	4.223	11.915	46.258	-8.55	17.377	-11.04	-5.411	23.971	-7.372	-26.934
189	189	0.98888	-3.626	6.377	-6.363	-10.981	47.456	4.809	11.802	44.02	-9.359	18.465	-11.449	-5.067	24.394	-5.571	-26.389
190	190	0.99414	-3.577	6.57	-6.142	-10.634	47.502	5.388	11.675	41.833	-10.172	19.406	-12.01	-4.733	24.798	-4.092	-25.784
191	191	0.9994	-3.547	6.861	-5.871	-10.332	47.599	5.979	11.557	39.699	-11.017	20.139	-12.58	-4.42	25.082	-2.817	-25.155
192	192	1.00466	-3.53	7.24	-5.553	-10.063	47.742	6.58	11.438	37.649	-11.882	20.725	-13.099	-4.111	25.278	-1.69	-24.487
193	193	1.00992	-3.511	7.685	-5.19	-9.817	47.923	7.134	11.286	35.727	-12.683	21.066	-13.465	-3.822	25.257	-0.68	-23.75
194	194	1.01518	-3.458	8.18	-4.803	-9.545	48.141	7.594	11.061	33.999	-13.386	21.345	-13.736	-3.518	25.198	0.19	-22.939
195	195	1.02044	-3.37	8.692	-4.376	-9.269	48.367	7.979	10.804	32.483	-13.988	21.752	-13.883	-3.232	25.269	1.021	-22.114
196	196	1.0257	-3.248	9.19	-3.904	-9.005	48.568	8.309	10.567	31.19	-14.51	22.215	-13.896	-2.969	25.426	1.774	-21.272
197	197	1.03096	-3.098	9.662	-3.377	-8.764	48.731	8.572	10.351	30.133	-14.95	22.571	-13.804	-2.692	25.531	2.329	-20.355
198	198	1.03622	-2.922	10.108	-2.824	-8.526	48.868	8.741	10.154	29.365	-15.191	22.681	-13.591	-2.494	25.437	2.621	-19.366
199	199	1.04148	-2.74	10.537	-2.258	-8.294	48.997	8.844	9.989	28.897	-15.229	22.495	-13.249	-2.498	25.076	2.691	-18.436
200	200	1.04674	-2.561	10.944	-1.699	-8.045	49.111	8.952	9.848	28.684	-15.161	22.275	-12.912	-2.644	24.71	2.531	-17.582
201	201	1.052	-2.403	11.33	-1.14	-7.814	49.211	9.067	9.75	28.694	-14.957	22.09	-12.615	-2.918	24.411	2.148	-16.772
