# Supplementary material for: Gait phenotypes in paediatric hereditary spastic paraplegia revealed by dynamic time warping analysis and random forests
Source: PLoS One. 2018 Mar 8;13(3):e0192345. doi: 10.1371/journal.pone.0192345 (PMC5843164; doi:10.1371/journal.pone.0192345)
Supplement: S1 Data — (ZIP) [file pone.0192345.s008.zip › HSP/Right.SR.HSP12.5.csv]

	Epoch	Time	Pelvic.obliquity	Pelvic.tilt	Pelvic rotation	Hip.abd.add	Hip.flexion	Hip.rotation	Knee.abd.add	Knee.flexion	Knee.rotation	Ankle.abd.add	Ankle.flexion	Ankle.rotation	Forefoot.abd.add	Forefoot.flexion	Forefoot.rotation
1	1	0	-1.214	18.497	3.312	-7.084	54.826	13.424	7.723	42.975	-5.617	15.83	-6.621	-9.773	10.65	-11.607	-8.159
2	2	0.00435	-0.971	19.056	3.608	-6.716	55.053	13.887	7.857	42.904	-5.786	15.806	-4.997	-10.824	10.532	-10.171	-8.307
3	3	0.0087	-0.736	19.625	3.913	-6.382	55.249	14.322	8.041	43.087	-5.895	15.444	-3.148	-11.899	10.156	-8.854	-8.48
4	4	0.01305	-0.487	20.191	4.244	-6.083	55.408	14.671	8.244	43.559	-5.926	15.03	-1.141	-12.974	9.775	-7.703	-8.681
5	5	0.0174	-0.218	20.745	4.608	-5.818	55.52	14.907	8.452	44.276	-5.906	14.634	1.015	-13.987	9.464	-6.685	-8.885
6	6	0.02175	0.056	21.275	5.003	-5.603	55.578	15.033	8.659	45.144	-5.863	14.284	3.322	-14.912	9.256	-5.693	-9.094
7	7	0.0261	0.313	21.77	5.424	-5.448	55.58	15.062	8.832	46.015	-5.83	13.949	5.641	-15.729	9.097	-4.717	-9.298
8	8	0.03045	0.546	22.234	5.863	-5.337	55.52	15.001	8.904	46.695	-5.835	13.46	7.589	-16.388	8.756	-3.984	-9.447
9	9	0.0348	0.71	22.643	6.308	-5.297	55.378	14.904	8.849	47.029	-5.855	12.5	8.691	-16.958	7.852	-3.847	-9.565
10	10	0.03915	0.868	23.004	6.768	-5.315	55.213	14.766	8.731	47.112	-5.827	11.233	8.987	-17.47	6.545	-4.301	-9.624
11	11	0.0435	1.027	23.301	7.228	-5.386	55.05	14.619	8.653	47.194	-5.735	10	9.072	-17.925	5.255	-4.914	-9.631
12	12	0.04785	1.225	23.534	7.667	-5.47	54.923	14.451	8.664	47.422	-5.592	9.102	9.195	-18.307	4.319	-5.504	-9.602
13	13	0.0522	1.473	23.711	8.052	-5.512	54.814	14.268	8.752	47.799	-5.432	8.704	9.463	-18.608	3.917	-5.97	-9.542
14	14	0.05655	1.758	23.826	8.362	-5.491	54.67	14.09	8.906	48.252	-5.279	8.749	9.832	-18.848	3.988	-6.331	-9.474
15	15	0.0609	2.06	23.86	8.582	-5.417	54.429	13.952	9.12	48.681	-5.15	9.034	10.202	-19.059	4.316	-6.662	-9.431
16	16	0.06525	2.348	23.797	8.702	-5.282	54.028	13.894	9.378	48.992	-5.08	9.379	10.563	-19.239	4.723	-6.953	-9.406
17	17	0.0696	2.635	23.66	8.753	-5.125	53.455	13.85	9.671	49.103	-5.018	9.439	10.832	-19.407	4.881	-7.298	-9.394
18	18	0.07395	2.886	23.472	8.716	-4.946	52.74	13.841	9.951	49.018	-4.913	9.421	11.019	-19.625	4.984	-7.64	-9.412
19	19	0.0783	3.118	23.29	8.623	-4.758	51.935	13.853	10.242	48.766	-4.795	9.384	11.174	-19.815	5.109	-7.962	-9.404
20	20	0.08265	3.319	23.134	8.46	-4.564	51.089	13.89	10.535	48.391	-4.682	9.344	11.331	-19.962	5.27	-8.237	-9.39
21	21	0.087	3.488	23.032	8.248	-4.386	50.243	13.907	10.8	47.921	-4.585	9.38	11.52	-20.033	5.533	-8.427	-9.377
22	22	0.09135	3.623	22.992	8.007	-4.245	49.414	13.849	10.995	47.377	-4.511	9.497	11.74	-19.987	5.884	-8.528	-9.361
23	23	0.0957	3.71	23.002	7.748	-4.145	48.607	13.694	11.085	46.779	-4.467	9.568	11.958	-19.795	6.172	-8.592	-9.328
24	24	0.10005	3.736	23.076	7.482	-4.09	47.827	13.446	11.058	46.129	-4.447	9.473	12.134	-19.45	6.271	-8.684	-9.255
25	25	0.1044	3.697	23.239	7.19	-4.066	47.096	13.156	10.932	45.409	-4.486	9.379	12.243	-18.978	6.333	-8.785	-9.176
26	26	0.10875	3.66	23.528	6.887	-4.052	46.469	12.847	10.774	44.623	-4.583	9.283	12.312	-18.434	6.365	-8.874	-9.094
27	27	0.1131	3.578	23.89	6.559	-4.049	45.905	12.579	10.583	43.786	-4.71	9.237	12.381	-17.882	6.432	-8.898	-9.026
28	28	0.11745	3.483	24.338	6.217	-4.036	45.424	12.341	10.36	42.89	-4.852	9.349	12.382	-17.346	6.63	-8.905	-8.967
29	29	0.1218	3.375	24.857	5.863	-4.012	45.011	12.167	10.132	41.921	-5.024	9.514	12.295	-16.832	6.862	-8.923	-8.904
30	30	0.12615	3.263	25.428	5.507	-3.975	44.646	12.077	9.927	40.873	-5.246	9.605	12.13	-16.342	7.011	-8.963	-8.836
31	31	0.1305	3.206	26.061	5.166	-3.9	44.339	12.015	9.741	39.757	-5.512	9.716	11.865	-15.886	7.165	-9.046	-8.772
32	32	0.13485	3.182	26.713	4.84	-3.797	44.042	11.977	9.544	38.607	-5.761	10.021	11.586	-15.504	7.494	-9.087	-8.712
33	33	0.1392	3.176	27.397	4.51	-3.666	43.741	12.015	9.375	37.402	-5.966	10.309	11.225	-15.231	7.814	-9.206	-8.64
34	34	0.14355	3.19	28.118	4.187	-3.51	43.438	12.123	9.216	36.153	-6.168	10.57	10.832	-15.019	8.102	-9.369	-8.542
35	35	0.1479	3.203	28.853	3.879	-3.347	43.115	12.317	9.062	34.856	-6.383	10.808	10.411	-14.86	8.357	-9.559	-8.414
36	36	0.15225	3.235	29.608	3.595	-3.18	42.779	12.573	8.924	33.502	-6.626	11.128	9.954	-14.763	8.686	-9.756	-8.288
37	37	0.1566	3.273	30.372	3.336	-3.025	42.422	12.888	8.8	32.088	-6.909	11.585	9.439	-14.707	9.14	-9.967	-8.174
38	38	0.16095	3.285	31.122	3.097	-2.903	42.027	13.263	8.68	30.625	-7.232	12.113	8.841	-14.66	9.652	-10.23	-8.055
39	39	0.1653	3.292	31.867	2.882	-2.81	41.615	13.67	8.579	29.139	-7.576	12.581	8.159	-14.631	10.105	-10.582	-7.94
40	40	0.16965	3.27	32.558	2.7	-2.781	41.159	14.147	8.525	27.665	-7.929	13.11	7.442	-14.634	10.623	-10.977	-7.82
41	41	0.174	3.282	33.264	2.562	-2.775	40.726	14.624	8.512	26.203	-8.339	13.477	6.742	-14.627	10.995	-11.396	-7.703
42	42	0.17835	3.294	33.956	2.444	-2.794	40.306	15.097	8.518	24.781	-8.787	13.659	6.035	-14.567	11.191	-11.87	-7.564
43	43	0.1827	3.313	34.649	2.353	-2.834	39.908	15.558	8.543	23.398	-9.271	13.65	5.315	-14.46	11.208	-12.412	-7.406
44	44	0.18705	3.315	35.313	2.286	-2.907	39.512	16.029	8.599	22.06	-9.805	13.453	4.549	-14.316	11.052	-13.046	-7.251
45	45	0.1914	3.287	35.924	2.244	-3.029	39.096	16.514	8.685	20.768	-10.408	13.174	3.727	-14.133	10.823	-13.763	-7.12
46	46	0.19575	3.236	36.482	2.235	-3.193	38.654	16.989	8.786	19.514	-11.086	12.936	2.854	-13.904	10.642	-14.534	-7.026
47	47	0.2001	3.184	36.983	2.245	-3.378	38.188	17.433	8.915	18.295	-11.824	12.582	1.887	-13.628	10.364	-15.418	-6.968
48	48	0.20445	3.163	37.468	2.286	-3.57	37.734	17.756	9.05	17.119	-12.569	12.348	0.867	-13.303	10.228	-16.352	-6.948
49	49	0.2088	3.148	37.942	2.332	-3.75	37.305	17.974	9.153	16.012	-13.285	12.269	-0.195	-12.922	10.256	-17.323	-6.941
50	50	0.21315	3.125	38.383	2.386	-3.944	36.876	18.092	9.251	14.957	-13.973	12.047	-1.23	-12.481	10.169	-18.299	-6.936
51	51	0.2175	3.085	38.755	2.443	-4.148	36.424	18.103	9.339	13.992	-14.582	11.801	-2.228	-11.996	10.081	-19.273	-6.926
52	52	0.22185	3.044	39.051	2.506	-4.343	35.95	17.98	9.409	13.141	-15.088	11.525	-3.188	-11.469	9.977	-20.253	-6.904
53	53	0.2262	3.016	39.281	2.582	-4.517	35.469	17.704	9.463	12.414	-15.485	11.126	-4.103	-10.9	9.765	-21.246	-6.867
54	54	0.23055	3.004	39.454	2.665	-4.663	34.991	17.295	9.51	11.812	-15.763	10.656	-4.961	-10.322	9.5	-22.235	-6.826
55	55	0.2349	3.014	39.581	2.745	-4.767	34.531	16.766	9.537	11.358	-15.885	10.451	-5.748	-9.815	9.488	-23.169	-6.828
56	56	0.23925	3.033	39.642	2.814	-4.838	34.076	16.15	9.551	11.059	-15.854	10.499	-6.464	-9.363	9.712	-24.061	-6.841
57	57	0.2436	3.074	39.642	2.88	-4.871	33.612	15.484	9.564	10.868	-15.733	10.565	-7.148	-8.92	9.948	-24.965	-6.829
58	58	0.24795	3.126	39.57	2.945	-4.879	33.127	14.783	9.574	10.773	-15.527	10.633	-7.786	-8.5	10.177	-25.863	-6.793
59	59	0.2523	3.193	39.42	2.999	-4.848	32.615	14.071	9.573	10.773	-15.229	10.772	-8.324	-8.125	10.457	-26.69	-6.735
60	60	0.25665	3.263	39.192	3.028	-4.777	32.077	13.405	9.558	10.868	-14.859	10.963	-8.738	-7.817	10.759	-27.428	-6.663
61	61	0.261	3.322	38.894	3.024	-4.677	31.52	12.84	9.544	11.051	-14.45	11.086	-9.047	-7.582	10.967	-28.117	-6.571
62	62	0.26535	3.384	38.54	2.993	-4.544	30.953	12.382	9.549	11.312	-14.021	11.034	-9.278	-7.4	10.987	-28.801	-6.434
63	63	0.2697	3.44	38.12	2.928	-4.374	30.37	12.064	9.559	11.668	-13.556	10.949	-9.456	-7.325	10.938	-29.495	-6.279
64	64	0.27405	3.505	37.64	2.837	-4.171	29.773	11.891	9.583	12.104	-13.101	10.921	-9.549	-7.316	10.909	-30.154	-6.094
65	65	0.2784	3.557	37.093	2.716	-3.949	29.135	11.865	9.617	12.583	-12.668	10.867	-9.518	-7.388	10.834	-30.723	-5.912
66	66	0.28275	3.597	36.482	2.576	-3.722	28.456	11.973	9.668	13.106	-12.251	10.853	-9.431	-7.54	10.772	-31.264	-5.73
67	67	0.2871	3.628	35.812	2.415	-3.487	27.736	12.218	9.74	13.654	-11.86	10.827	-9.291	-7.735	10.681	-31.784	-5.516
68	68	0.29145	3.65	35.092	2.231	-3.247	26.983	12.592	9.837	14.22	-11.502	10.773	-9.128	-7.956	10.551	-32.306	-5.266
69	69	0.2958	3.654	34.331	2.029	-3.016	26.206	13.072	9.958	14.809	-11.164	10.782	-8.987	-8.219	10.471	-32.861	-5.012
70	70	0.30015	3.621	33.526	1.814	-2.82	25.398	13.636	10.099	15.41	-10.839	10.948	-8.79	-8.52	10.541	-33.353	-4.767
71	71	0.3045	3.561	32.686	1.601	-2.678	24.555	14.266	10.287	16.01	-10.53	11.001	-8.577	-8.838	10.501	-33.851	-4.513
72	72	0.30885	3.487	31.795	1.382	-2.554	23.671	14.95	10.502	16.617	-10.246	10.959	-8.343	-9.165	10.373	-34.342	-4.257
73	73	0.3132	3.403	30.87	1.165	-2.453	22.75	15.641	10.734	17.223	-9.982	10.857	-8.096	-9.448	10.197	-34.834	-3.977
74	74	0.31755	3.304	29.896	0.943	-2.382	21.785	16.324	10.983	17.84	-9.739	10.763	-7.855	-9.677	10.041	-35.339	-3.694
75	75	0.3219	3.188	28.88	0.715	-2.341	20.778	16.983	11.238	18.464	-9.518	10.755	-7.606	-9.844	9.986	-35.832	-3.414
76	76	0.32625	3.061	27.833	0.485	-2.319	19.733	17.598	11.487	19.092	-9.31	10.846	-7.336	-9.968	10.05	-36.302	-3.156
77	77	0.3306	2.933	26.757	0.251	-2.304	18.655	18.156	11.726	19.732	-9.096	10.962	-7.073	-10.09	10.154	-36.775	-2.953
78	78	0.33495	2.803	25.666	0.012	-2.306	17.55	18.662	11.962	20.37	-8.89	11.035	-6.822	-10.174	10.235	-37.263	-2.774
79	79	0.3393	2.66	24.558	-0.237	-2.339	16.421	19.106	12.2	21.017	-8.668	11.152	-6.599	-10.249	10.381	-37.779	-2.649
80	80	0.34365	2.513	23.442	-0.488	-2.395	15.283	19.467	12.43	21.685	-8.439	11.222	-6.383	-10.292	10.504	-38.305	-2.567
81	81	0.348	2.357	22.317	-0.737	-2.479	14.129	19.735	12.646	22.369	-8.2	11.252	-6.109	-10.283	10.619	-38.783	-2.514
82	82	0.35235	2.201	21.18	-0.983	-2.582	12.958	19.901	12.846	23.076	-7.938	11.163	-5.781	-10.236	10.649	-39.223	-2.492
83	83	0.3567	2.048	20.037	-1.218	-2.698	11.777	19.97	13.031	23.81	-7.664	10.986	-5.399	-10.15	10.621	-39.624	-2.498
84	84	0.36105	1.902	18.9	-1.436	-2.827	10.602	19.944	13.198	24.57	-7.393	10.837	-4.983	-10.014	10.644	-40.001	-2.532
85	85	0.3654	1.758	17.777	-1.626	-2.974	9.449	19.805	13.341	25.372	-7.11	10.785	-4.616	-9.854	10.767	-40.428	-2.612
86	86	0.36975	1.599	16.684	-1.79	-3.159	8.329	19.547	13.454	26.207	-6.789	10.815	-4.279	-9.703	10.98	-40.883	-2.755
87	87	0.3741	1.418	15.644	-1.934	-3.385	7.269	19.192	13.537	27.086	-6.405	10.851	-4.003	-9.545	11.191	-41.417	-2.902
88	88	0.37845	1.212	14.687	-2.064	-3.659	6.295	18.776	13.617	27.99	-5.997	10.794	-3.745	-9.399	11.319	-41.983	-3.086
89	89	0.3828	0.991	13.813	-2.188	-3.967	5.403	18.318	13.691	28.904	-5.595	10.684	-3.462	-9.218	11.409	-42.535	-3.271
90	90	0.38715	0.77	13.035	-2.31	-4.283	4.599	17.823	13.745	29.818	-5.204	10.519	-3.144	-9.005	11.453	-43.057	-3.458
91	91	0.3915	0.562	12.367	-2.436	-4.581	3.887	17.297	13.755	30.724	-4.827	10.332	-2.836	-8.767	11.47	-43.588	-3.648
92	92	0.39585	0.377	11.811	-2.568	-4.843	3.271	16.744	13.707	31.618	-4.464	10.179	-2.596	-8.495	11.499	-44.182	-3.824
93	93	0.4002	0.219	11.377	-2.703	-5.082	2.761	16.175	13.628	32.496	-4.117	10.019	-2.397	-8.19	11.508	-44.813	-3.986
94	94	0.40455	0.087	11.079	-2.847	-5.293	2.371	15.626	13.538	33.344	-3.8	9.758	-2.298	-7.897	11.412	-45.538	-4.163
95	95	0.4089	-0.025	10.905	-2.998	-5.497	2.089	15.108	13.454	34.156	-3.49	9.55	-2.155	-7.629	11.368	-46.203	-4.345
96	96	0.41325	-0.119	10.856	-3.175	-5.671	1.922	14.63	13.345	34.956	-3.181	9.43	-2.049	-7.411	11.397	-46.894	-4.554
97	97	0.4176	-0.189	10.945	-3.376	-5.815	1.889	14.184	13.218	35.748	-2.88	9.352	-2.006	-7.199	11.457	-47.644	-4.762
98	98	0.42195	-0.238	11.16	-3.606	-5.936	1.987	13.78	13.091	36.537	-2.588	9.228	-2.019	-6.984	11.468	-48.455	-4.96
99	99	0.4263	-0.267	11.492	-3.862	-6.034	2.21	13.428	12.975	37.32	-2.3	9.015	-2.078	-6.803	11.394	-49.311	-5.168
100	100	0.43065	-0.275	11.941	-4.133	-6.111	2.555	13.116	12.871	38.092	-2.002	8.767	-2.171	-6.691	11.287	-50.192	-5.408
101	101	0.435	-0.278	12.456	-4.417	-6.18	2.972	12.823	12.745	38.871	-1.663	8.595	-2.222	-6.608	11.24	-51.029	-5.635
102	102	0.43935	-0.265	13.061	-4.744	-6.23	3.489	12.565	12.606	39.668	-1.286	8.363	-2.325	-6.542	11.13	-51.939	-5.845
103	103	0.4437	-0.257	13.704	-5.106	-6.276	4.06	12.349	12.455	40.476	-0.913	8.082	-2.437	-6.503	10.965	-52.863	-6.076
104	104	0.44805	-0.249	14.379	-5.509	-6.323	4.688	12.193	12.326	41.281	-0.567	7.696	-2.631	-6.443	10.71	-53.865	-6.294
105	105	0.4524	-0.259	15.068	-5.946	-6.38	5.356	12.096	12.211	42.078	-0.264	7.329	-2.939	-6.369	10.486	-54.96	-6.511
106	106	0.45675	-0.311	15.753	-6.415	-6.467	6.053	12.063	12.104	42.866	-0.006	7.074	-3.405	-6.276	10.377	-56.174	-6.72
107	107	0.4611	-0.433	16.418	-6.915	-6.61	6.771	12.096	12.002	43.644	0.201	6.919	-4.033	-6.147	10.374	-57.511	-6.908
108	108	0.46545	-0.648	17.041	-7.433	-6.829	7.494	12.19	11.909	44.406	0.336	6.781	-4.748	-5.973	10.401	-58.896	-7.081
109	109	0.4698	-0.984	17.595	-7.939	-7.178	8.21	12.317	11.845	45.155	0.428	6.609	-5.539	-5.713	10.421	-60.321	-7.19
110	110	0.47415	-1.427	18.025	-8.379	-7.661	8.864	12.414	11.802	45.902	0.512	6.353	-6.392	-5.389	10.382	-61.784	-7.228
111	111	0.4785	-1.94	18.343	-8.747	-8.235	9.443	12.462	11.74	46.63	0.555	6.17	-7.394	-4.999	10.421	-63.348	-7.223
112	112	0.48285	-2.491	18.54	-9.028	-8.879	9.916	12.461	11.676	47.31	0.524	6.063	-8.503	-4.543	10.546	-64.957	-7.194
113	113	0.4872	-3.048	18.632	-9.224	-9.565	10.28	12.419	11.639	47.926	0.402	5.901	-9.717	-4.046	10.647	-66.62	-7.166
114	114	0.49155	-3.577	18.639	-9.34	-10.254	10.544	12.334	11.629	48.469	0.201	5.622	-11.058	-3.542	10.669	-68.358	-7.148
115	115	0.4959	-4.05	18.584	-9.381	-10.903	10.719	12.203	11.633	48.935	-0.056	5.288	-12.528	-3.039	10.664	-70.167	-7.122
116	116	0.50025	-4.449	18.499	-9.357	-11.5	10.832	12.034	11.658	49.337	-0.347	4.978	-14.081	-2.513	10.706	-72.005	-7.052
117	117	0.5046	-4.767	18.374	-9.286	-12.016	10.87	11.833	11.673	49.644	-0.692	4.73	-15.718	-2.015	10.823	-73.836	-6.998
118	118	0.50895	-5.031	18.229	-9.189	-12.477	10.871	11.625	11.688	49.864	-1.056	4.33	-17.391	-1.571	10.797	-75.637	-6.96
119	119	0.5133	-5.258	18.075	-9.063	-12.893	10.853	11.412	11.695	49.996	-1.46	3.865	-19.201	-1.119	10.72	-77.494	-6.884
120	120	0.51765	-5.463	17.936	-8.914	-13.282	10.85	11.193	11.692	50.063	-1.874	3.37	-21.103	-0.667	10.62	-79.375	-6.774
121	121	0.522	-5.651	17.833	-8.738	-13.648	10.887	10.966	11.679	50.093	-2.276	2.81	-22.998	-0.254	10.449	-81.205	-6.664
122	122	0.52635	-5.829	17.791	-8.529	-13.988	10.99	10.726	11.659	50.104	-2.663	2.167	-24.77	0.076	10.177	-82.884	-6.606
123	123	0.5307	-6.004	17.837	-8.276	-14.307	11.182	10.474	11.644	50.11	-3.041	1.466	-26.327	0.302	9.824	-84.334	-6.64
124	124	0.53505	-6.168	17.974	-7.979	-14.611	11.469	10.214	11.661	50.139	-3.385	0.675	-27.646	0.443	9.363	-85.562	-6.733
125	125	0.5394	-6.323	18.239	-7.648	-14.88	11.91	9.961	11.688	50.237	-3.631	0.062	-28.572	0.4	8.992	-86.417	-6.957
126	126	0.54375	-6.444	18.612	-7.295	-15.088	12.478	9.758	11.736	50.383	-3.812	-0.259	-29.043	0.232	8.797	-86.815	-7.284
127	127	0.5481	-6.527	19.108	-6.912	-15.239	13.195	9.589	11.825	50.579	-3.964	-0.429	-28.976	-0.045	8.66	-86.677	-7.746
128	128	0.55245	-6.583	19.712	-6.507	-15.349	14.051	9.444	11.948	50.809	-4.087	-0.491	-28.47	-0.433	8.558	-86.085	-8.332
129	129	0.5568	-6.624	20.408	-6.084	-15.429	15.028	9.337	12.121	51.043	-4.172	-0.446	-27.648	-0.951	8.501	-85.14	-9.022
130	130	0.56115	-6.647	21.185	-5.648	-15.485	16.111	9.292	12.372	51.24	-4.219	-0.352	-26.595	-1.621	8.442	-83.905	-9.808
131	131	0.5655	-6.637	22.036	-5.206	-15.507	17.285	9.306	12.714	51.361	-4.25	-0.361	-25.339	-2.456	8.251	-82.398	-10.703
132	132	0.56985	-6.572	22.943	-4.757	-15.489	18.521	9.336	13.126	51.383	-4.241	-0.481	-23.825	-3.544	7.919	-80.554	-11.803
133	133	0.5742	-6.439	23.897	-4.308	-15.409	19.805	9.349	13.587	51.31	-4.235	-0.793	-22.173	-4.841	7.418	-78.521	-13.082
134	134	0.57855	-6.262	24.857	-3.871	-15.298	21.088	9.361	14.082	51.155	-4.276	-0.984	-20.59	-6.289	7.086	-76.465	-14.517
135	135	0.5829	-6.047	25.811	-3.466	-15.156	22.364	9.389	14.614	50.929	-4.37	-1.045	-19.186	-7.829	6.953	-74.497	-16.044
136	136	0.58725	-5.803	26.746	-3.102	-14.989	23.625	9.431	15.165	50.643	-4.532	-1.048	-17.928	-9.402	6.943	-72.606	-17.634
137	137	0.5916	-5.539	27.662	-2.781	-14.8	24.876	9.473	15.721	50.308	-4.791	-1.169	-16.743	-10.908	6.883	-70.774	-19.232
138	138	0.59595	-5.253	28.561	-2.501	-14.593	26.129	9.491	16.265	49.945	-5.165	-1.555	-15.553	-12.247	6.634	-68.986	-20.784
139	139	0.6003	-4.948	29.44	-2.258	-14.368	27.384	9.45	16.778	49.583	-5.635	-2.128	-14.268	-13.407	6.259	-67.16	-22.298
140	140	0.60465	-4.597	30.293	-2.058	-14.093	28.642	9.319	17.22	49.253	-6.166	-2.697	-12.903	-14.371	5.908	-65.266	-23.757
141	141	0.609	-4.194	31.123	-1.899	-13.764	29.908	9.087	17.59	48.985	-6.793	-3.3	-11.466	-15.116	5.548	-63.347	-25.18
142	142	0.61335	-3.756	31.927	-1.77	-13.41	31.184	8.754	17.889	48.792	-7.532	-3.792	-10.127	-15.599	5.318	-61.51	-26.533
143	143	0.6177	-3.309	32.693	-1.663	-13.06	32.467	8.329	18.118	48.675	-8.353	-4.193	-8.99	-15.838	5.206	-59.853	-27.787
144	144	0.62205	-2.865	33.418	-1.576	-12.724	33.756	7.832	18.293	48.63	-9.237	-4.598	-8.119	-15.835	5.141	-58.473	-28.899
145	145	0.6264	-2.433	34.104	-1.513	-12.407	35.049	7.287	18.425	48.651	-10.18	-4.997	-7.51	-15.591	5.127	-57.357	-29.851
146	146	0.63075	-2.023	34.754	-1.474	-12.114	36.347	6.703	18.503	48.739	-11.167	-5.255	-7.104	-15.115	5.266	-56.382	-30.649
147	147	0.6351	-1.634	35.384	-1.458	-11.842	37.667	6.067	18.519	48.919	-12.137	-5.315	-6.848	-14.428	5.593	-55.474	-31.276
148	148	0.63945	-1.287	35.97	-1.456	-11.62	38.991	5.384	18.476	49.2	-13.033	-5.344	-6.7	-13.546	5.954	-54.676	-31.694
149	149	0.6438	-0.976	36.519	-1.474	-11.432	40.332	4.695	18.407	49.576	-13.836	-5.528	-6.625	-12.534	6.19	-54.052	-31.912
150	150	0.64815	-0.7	37.029	-1.493	-11.281	41.682	3.982	18.292	50.046	-14.517	-5.701	-6.624	-11.47	6.439	-53.518	-31.982
151	151	0.6525	-0.464	37.492	-1.501	-11.182	43.034	3.248	18.135	50.612	-15.046	-5.765	-6.687	-10.406	6.775	-53.02	-31.931
152	152	0.65685	-0.273	37.901	-1.484	-11.151	44.377	2.517	17.958	51.266	-15.415	-5.789	-6.804	-9.377	7.143	-52.585	-31.765
153	153	0.6612	-0.128	38.253	-1.448	-11.179	45.708	1.821	17.777	51.996	-15.618	-5.856	-6.959	-8.422	7.463	-52.244	-31.493
154	154	0.66555	-0.026	38.547	-1.416	-11.232	47.031	1.185	17.578	52.793	-15.633	-5.937	-7.115	-7.597	7.734	-51.944	-31.139
155	155	0.6699	0.035	38.785	-1.379	-11.311	48.339	0.606	17.369	53.672	-15.4	-6.027	-7.226	-6.976	7.944	-51.667	-30.727
156	156	0.67425	0.073	38.955	-1.317	-11.425	49.622	0.061	17.155	54.645	-14.941	-6.1	-7.259	-6.564	8.107	-51.38	-30.292
157	157	0.6786	0.088	39.04	-1.219	-11.578	50.853	-0.456	16.928	55.682	-14.319	-6.109	-7.228	-6.312	8.271	-51.049	-29.846
158	158	0.68295	0.1	39.043	-1.079	-11.763	52.028	-0.945	16.712	56.77	-13.527	-6.015	-7.106	-6.252	8.463	-50.623	-29.414
159	159	0.6873	0.118	38.96	-0.91	-11.961	53.137	-1.375	16.533	57.877	-12.612	-5.99	-6.868	-6.365	8.528	-50.147	-28.994
160	160	0.69165	0.155	38.795	-0.714	-12.154	54.168	-1.739	16.394	58.974	-11.631	-6.09	-6.535	-6.625	8.421	-49.651	-28.593
161	161	0.696	0.215	38.541	-0.497	-12.333	55.111	-2.045	16.276	60.043	-10.622	-6.169	-6.164	-7.015	8.285	-49.105	-28.236
162	162	0.70035	0.285	38.183	-0.272	-12.495	55.952	-2.288	16.165	61.071	-9.605	-6.032	-5.808	-7.525	8.307	-48.454	-27.939
163	163	0.7047	0.357	37.714	-0.033	-12.657	56.686	-2.436	16.113	62.062	-8.601	-5.793	-5.488	-8.146	8.417	-47.775	-27.696
164	164	0.70905	0.42	37.14	0.215	-12.812	57.318	-2.463	16.127	63.001	-7.656	-5.641	-5.174	-8.8	8.433	-47.113	-27.461
165	165	0.7134	0.5	36.487	0.465	-12.931	57.873	-2.425	16.16	63.888	-6.756	-5.447	-4.852	-9.474	8.447	-46.393	-27.232
166	166	0.71775	0.601	35.75	0.715	-13.018	58.334	-2.343	16.214	64.704	-5.916	-5.299	-4.522	-10.122	8.391	-45.64	-26.988
167	167	0.7221	0.715	34.925	0.961	-13.07	58.691	-2.218	16.285	65.423	-5.177	-5.209	-4.206	-10.69	8.259	-44.857	-26.71
168	168	0.72645	0.829	34.006	1.198	-13.086	58.94	-2.044	16.365	66.028	-4.558	-5.05	-3.927	-11.153	8.168	-43.995	-26.399
169	169	0.7308	0.933	32.992	1.423	-13.076	59.079	-1.816	16.454	66.523	-4.038	-4.696	-3.692	-11.527	8.231	-43.009	-26.062
170	170	0.73515	1.012	31.884	1.641	-13.052	59.109	-1.528	16.552	66.913	-3.6	-4.305	-3.505	-11.823	8.309	-41.984	-25.685
171	171	0.7395	1.072	30.683	1.849	-12.989	59.016	-1.19	16.635	67.157	-3.306	-4.104	-3.399	-11.932	8.185	-41.027	-25.182
172	172	0.74385	1.103	29.408	2.06	-12.914	58.823	-0.837	16.677	67.274	-3.102	-3.806	-3.333	-11.925	8.114	-39.983	-24.623
173	173	0.7482	1.114	28.08	2.272	-12.832	58.548	-0.489	16.687	67.253	-2.967	-3.317	-3.297	-11.842	8.195	-38.791	-24.043
174	174	0.75255	1.105	26.695	2.486	-12.745	58.188	-0.142	16.665	67.084	-2.909	-2.792	-3.3	-11.666	8.284	-37.52	-23.418
175	175	0.7569	1.07	25.25	2.695	-12.641	57.734	0.208	16.594	66.764	-2.917	-2.273	-3.375	-11.405	8.343	-36.223	-22.729
176	176	0.76125	1	23.748	2.887	-12.514	57.185	0.56	16.458	66.289	-2.977	-1.715	-3.544	-11.089	8.415	-34.914	-21.995
177	177	0.7656	0.891	22.203	3.057	-12.363	56.546	0.914	16.261	65.662	-3.095	-1.095	-3.792	-10.744	8.529	-33.577	-21.253
178	178	0.76995	0.74	20.652	3.209	-12.204	55.836	1.284	16.028	64.867	-3.27	-0.445	-4.122	-10.381	8.669	-32.227	-20.511
179	179	0.7743	0.534	19.113	3.35	-12.06	55.061	1.668	15.735	63.886	-3.467	0.436	-4.561	-10.003	9.006	-30.82	-19.754
180	180	0.77865	0.268	17.595	3.481	-11.935	54.236	2.07	15.392	62.755	-3.675	1.408	-5.094	-9.624	9.426	-29.423	-18.987
181	181	0.783	-0.036	16.11	3.61	-11.827	53.376	2.487	15.022	61.494	-3.903	2.396	-5.706	-9.232	9.861	-28.057	-18.197
182	182	0.78735	-0.358	14.686	3.737	-11.723	52.506	2.909	14.621	60.111	-4.138	3.364	-6.341	-8.829	10.267	-26.693	-17.38
183	183	0.7917	-0.674	13.346	3.86	-11.608	51.648	3.315	14.192	58.624	-4.374	4.373	-6.98	-8.433	10.706	-25.305	-16.556
184	184	0.79605	-0.965	12.099	3.982	-11.474	50.815	3.697	13.745	57.049	-4.623	5.497	-7.632	-8.051	11.258	-23.893	-15.746
185	185	0.8004	-1.22	10.954	4.107	-11.31	50.006	4.07	13.289	55.382	-4.911	6.667	-8.3	-7.658	11.858	-22.489	-14.931
186	186	0.80475	-1.409	9.935	4.254	-11.105	49.242	4.417	12.831	53.621	-5.241	7.644	-9.007	-7.242	12.278	-21.184	-14.072
187	187	0.8091	-1.555	9.062	4.437	-10.903	48.55	4.754	12.387	51.787	-5.621	8.646	-9.705	-6.82	12.731	-19.88	-13.224
188	188	0.81345	-1.647	8.355	4.649	-10.679	47.964	5.081	11.952	49.918	-6.06	9.666	-10.385	-6.38	13.224	-18.59	-12.38
189	189	0.8178	-1.719	7.82	4.889	-10.467	47.5	5.437	11.537	48.047	-6.533	10.746	-11.01	-5.942	13.785	-17.299	-11.539
190	190	0.82215	-1.766	7.48	5.17	-10.269	47.185	5.82	11.137	46.193	-7.042	11.899	-11.581	-5.466	14.425	-16.03	-10.66
191	191	0.8265	-1.778	7.346	5.498	-10.082	47.033	6.232	10.758	44.363	-7.604	13.007	-12.118	-4.935	15.041	-14.838	-9.721
192	192	0.83085	-1.761	7.409	5.865	-9.907	47.043	6.687	10.42	42.578	-8.216	13.88	-12.638	-4.371	15.458	-13.781	-8.727
193	193	0.8352	-1.7	7.651	6.266	-9.739	47.211	7.176	10.131	40.873	-8.837	14.471	-13.151	-3.78	15.63	-12.899	-7.653
194	194	0.83955	-1.588	8.059	6.678	-9.531	47.531	7.692	9.847	39.306	-9.438	14.813	-13.599	-3.21	15.564	-12.158	-6.528
195	195	0.8439	-1.407	8.605	7.108	-9.283	47.974	8.215	9.576	37.896	-10.045	14.998	-14.028	-2.694	15.354	-11.583	-5.427
196	196	0.84825	-1.173	9.258	7.557	-9.013	48.508	8.742	9.326	36.641	-10.603	14.944	-14.439	-2.309	14.905	-11.161	-4.386
197	197	0.8526	-0.883	10.002	8.022	-8.721	49.126	9.261	9.098	35.562	-11.071	14.779	-14.85	-2.069	14.338	-10.909	-3.4
198	198	0.85695	-0.555	10.817	8.495	-8.419	49.814	9.783	8.894	34.683	-11.433	14.708	-15.21	-1.999	13.844	-10.77	-2.494
199	199	0.8613	-0.204	11.682	8.968	-8.107	50.555	10.314	8.71	34.022	-11.676	14.804	-15.428	-2.144	13.485	-10.657	-1.711
200	200	0.86565	0.174	12.58	9.43	-7.77	51.326	10.845	8.545	33.582	-11.784	14.94	-15.405	-2.538	13.134	-10.484	-1.068
201	201	0.87	0.564	13.459	9.877	-7.425	52.064	11.389	8.423	33.359	-11.762	15.021	-14.99	-3.135	12.713	-10.123	-0.517
