# Supplementary material for: Gait phenotypes in paediatric hereditary spastic paraplegia revealed by dynamic time warping analysis and random forests
Source: PLoS One. 2018 Mar 8;13(3):e0192345. doi: 10.1371/journal.pone.0192345 (PMC5843164; doi:10.1371/journal.pone.0192345)
Supplement: S1 Data — (ZIP) [file pone.0192345.s008.zip › HSP/Right.SR.HSP13.1.csv]

	Epoch	Time	Pelvic.obliquity	Pelvic.tilt	Pelvic rotation	Hip.abd.add	Hip.flexion	Hip.rotation	Knee.abd.add	Knee.flexion	Knee.rotation	Ankle.abd.add	Ankle.flexion	Ankle.rotation	Forefoot.abd.add	Forefoot.flexion	Forefoot.rotation
1	1	0	12.538	10.527	-1.792	6.833	27.629	3.392	-1.986	10.123	-15.806	12.625	-7.737	2.407	5.478	1.378	-7.757
2	2	0.01675	12.463	10.221	-0.894	6.887	27.088	2.777	-2.099	9.871	-15.044	11.706	-7.371	1.505	4.777	1.501	-7.676
3	3	0.0335	12.379	9.94	0.097	6.935	26.631	2.099	-2.299	10.173	-14.539	10.25	-6.344	0.591	3.362	1.755	-7.802
4	4	0.05025	12.289	9.633	1.187	6.881	26.081	1.571	-2.412	10.467	-14.764	8.377	-5.259	0.147	1.569	1.955	-7.971
5	5	0.067	12.231	9.324	2.291	6.799	25.347	1.228	-2.5	10.088	-15.815	6.74	-5.335	0.385	0.219	1.535	-8.203
6	6	0.08375	12.262	9.028	3.346	6.745	24.49	0.816	-2.494	9.312	-16.823	5.492	-5.861	0.712	-0.611	0.956	-8.427
7	7	0.1005	12.433	8.744	4.318	6.815	23.683	0.23	-2.405	8.752	-16.923	4.877	-5.927	0.46	-0.922	0.687	-8.478
8	8	0.11725	12.707	8.508	5.146	7.045	22.914	-0.18	-2.267	8.309	-16.142	4.788	-5.682	-0.544	-0.842	0.637	-8.294
9	9	0.134	13.008	8.364	5.842	7.365	22.027	-0.004	-2.082	7.497	-15.37	4.845	-5.561	-1.887	-0.607	0.648	-8
10	10	0.15075	13.253	8.339	6.432	7.681	21.042	0.774	-1.892	6.258	-15.455	5.022	-5.621	-2.905	-0.164	0.744	-7.77
11	11	0.1675	13.415	8.38	6.962	7.964	20.022	1.841	-1.767	4.8	-16.418	5.035	-5.841	-3.355	0.212	0.808	-7.651
12	12	0.18425	13.485	8.433	7.453	8.188	18.874	2.797	-1.76	3.063	-17.847	5.127	-6.148	-3.241	0.749	0.959	-7.629
13	13	0.201	13.412	8.41	7.913	8.28	17.472	3.345	-1.831	1.025	-19.042	5.206	-6.584	-2.869	1.336	1.119	-7.641
14	14	0.21775	13.186	8.305	8.326	8.234	15.875	3.327	-1.926	-1.154	-19.597	5.381	-7.165	-2.457	2.04	1.192	-7.67
15	15	0.2345	12.903	8.169	8.683	8.116	14.281	2.606	-1.913	-3.273	-19.401	5.399	-7.663	-2.016	2.599	1.284	-7.681
16	16	0.25125	12.56	8.103	8.904	8.007	12.957	1.336	-1.856	-5.037	-18.691	5.362	-8.007	-1.476	3.054	1.392	-7.722
17	17	0.268	12.284	8.156	8.919	8.052	12.13	-0.096	-1.74	-6.205	-17.797	4.931	-8.175	-0.865	3.089	1.416	-7.777
18	18	0.28475	12.134	8.353	8.709	8.305	11.828	-1.052	-1.731	-6.81	-17.195	4.6	-8.329	-0.385	3.144	1.32	-7.913
19	19	0.3015	12.078	8.751	8.291	8.591	12.078	-1.071	-1.717	-6.906	-17.132	3.936	-8.389	-0.232	2.83	1.143	-8.075
20	20	0.31825	12.086	9.38	7.601	8.9	12.71	-0.056	-1.788	-6.699	-17.523	3.718	-8.312	-0.446	2.824	1.067	-8.22
21	21	0.335	12.066	10.168	6.658	9.098	13.485	1.558	-1.783	-6.457	-18.134	3.764	-8.221	-0.731	3.04	1.043	-8.268
22	22	0.35175	11.904	11.071	5.586	9.117	14.277	3.136	-1.707	-6.298	-18.541	3.915	-8.054	-0.904	3.318	1.123	-8.177
23	23	0.3685	11.674	11.9	4.506	9.073	14.921	4.176	-1.53	-6.242	-18.545	4.201	-7.929	-0.915	3.764	1.199	-8.102
24	24	0.38525	11.503	12.411	3.515	9.157	15.265	4.55	-1.279	-6.209	-18.131	4.179	-7.795	-0.797	3.972	1.244	-8.09
25	25	0.402	11.241	12.75	2.734	9.216	15.469	4.404	-1.1	-6.132	-17.583	4.013	-7.686	-0.514	4.042	1.226	-8.158
26	26	0.41875	10.99	12.579	2.203	9.339	15.113	4.201	-1.008	-6.137	-17.284	3.561	-7.65	-0.127	3.861	1.109	-8.288
27	27	0.4355	10.776	12.037	1.818	9.552	14.317	4.207	-1.086	-6.257	-17.305	3.236	-7.69	0.308	3.765	0.982	-8.427
28	28	0.45225	10.523	11.32	1.439	9.703	13.282	4.561	-1.18	-6.447	-17.44	3.021	-7.784	0.52	3.762	0.832	-8.6
29	29	0.469	10.242	10.697	0.977	9.736	12.333	5.093	-1.194	-6.666	-17.548	2.908	-7.806	0.64	3.841	0.792	-8.72
30	30	0.48575	10.04	10.266	0.435	9.769	11.555	5.594	-1.125	-6.913	-17.512	2.869	-7.851	0.691	3.996	0.742	-8.817
31	31	0.5025	9.86	10.316	-0.227	9.792	11.232	5.991	-1.029	-7.212	-17.414	2.705	-7.955	0.823	4.038	0.653	-8.904
32	32	0.51925	9.632	10.866	-0.986	9.78	11.48	6.354	-0.95	-7.441	-17.329	2.67	-7.986	1.021	4.178	0.667	-8.985
33	33	0.536	9.414	11.682	-1.748	9.79	12.075	6.657	-0.851	-7.58	-17.199	2.554	-8.046	1.118	4.246	0.627	-9.122
34	34	0.55275	9.184	12.452	-2.44	9.776	12.617	7.028	-0.759	-7.74	-17.121	2.544	-8.128	1.15	4.412	0.584	-9.255
35	35	0.5695	9.051	13.018	-3.062	9.872	12.907	7.357	-0.711	-7.939	-17.027	2.481	-8.144	1.157	4.493	0.582	-9.4
36	36	0.58625	8.895	13.354	-3.594	9.927	12.958	7.638	-0.698	-8.159	-16.988	2.482	-8.161	1.25	4.613	0.598	-9.527
37	37	0.603	8.636	13.466	-4.062	9.851	12.782	7.801	-0.686	-8.404	-16.931	2.417	-8.214	1.429	4.66	0.58	-9.667
38	38	0.61975	8.419	13.414	-4.499	9.835	12.491	7.844	-0.689	-8.54	-16.854	2.36	-8.25	1.66	4.713	0.527	-9.835
39	39	0.6365	8.264	13.406	-4.91	9.865	12.285	7.846	-0.671	-8.617	-16.781	2.201	-8.274	1.866	4.671	0.441	-10.017
40	40	0.65325	8.156	13.47	-5.309	9.961	12.187	7.933	-0.709	-8.63	-16.724	2.179	-8.264	1.955	4.716	0.386	-10.218
41	41	0.67	8.036	13.601	-5.697	9.983	12.171	8.19	-0.71	-8.61	-16.767	2.33	-8.175	1.99	4.9	0.408	-10.379
42	42	0.68675	7.912	13.774	-6.118	9.977	12.187	8.59	-0.698	-8.598	-16.822	2.41	-8.135	1.924	5.008	0.366	-10.532
43	43	0.7035	7.766	13.919	-6.54	9.899	12.176	8.976	-0.633	-8.571	-16.797	2.556	-7.926	1.871	5.134	0.47	-10.619
44	44	0.72025	7.623	14.038	-6.96	9.835	12.139	9.333	-0.521	-8.544	-16.704	2.119	-7.903	1.763	4.779	0.285	-10.7
45	45	0.737	7.484	14.119	-7.318	9.785	12.042	9.604	-0.497	-8.525	-16.592	2.165	-7.791	1.711	4.82	0.255	-10.766
46	46	0.75375	7.367	14.158	-7.601	9.742	11.875	9.861	-0.458	-8.573	-16.549	1.909	-7.692	1.584	4.605	0.19	-10.916
47	47	0.7705	7.282	14.185	-7.753	9.705	11.703	10.055	-0.482	-8.598	-16.584	2.217	-7.527	1.489	4.883	0.265	-11.061
48	48	0.78725	7.209	14.169	-7.806	9.657	11.466	10.144	-0.486	-8.705	-16.63	2.024	-7.415	1.448	4.714	0.237	-11.168
49	49	0.804	7.136	14.162	-7.793	9.597	11.261	10.166	-0.53	-8.755	-16.61	2.242	-7.283	1.378	4.892	0.261	-11.247
50	50	0.82075	7.052	14.212	-7.753	9.531	11.113	10.174	-0.563	-8.822	-16.584	2.146	-7.126	1.315	4.773	0.258	-11.288
51	51	0.8375	6.979	14.323	-7.673	9.476	11.052	10.211	-0.594	-8.839	-16.566	2.123	-6.97	1.149	4.729	0.238	-11.357
52	52	0.85425	6.921	14.473	-7.564	9.443	11.032	10.321	-0.644	-8.844	-16.6	2.155	-6.79	0.967	4.731	0.238	-11.389
53	53	0.871	6.855	14.59	-7.407	9.371	10.982	10.441	-0.669	-8.875	-16.664	2.149	-6.659	0.773	4.723	0.199	-11.406
54	54	0.88775	6.792	14.66	-7.2	9.309	10.903	10.505	-0.727	-8.843	-16.682	2.257	-6.424	0.52	4.781	0.237	-11.456
55	55	0.9045	6.727	14.679	-6.954	9.211	10.79	10.534	-0.716	-8.797	-16.694	2.091	-6.168	0.301	4.612	0.228	-11.455
56	56	0.92125	6.681	14.644	-6.652	9.121	10.619	10.545	-0.725	-8.764	-16.725	1.995	-5.975	0.064	4.517	0.179	-11.459
57	57	0.938	6.656	14.538	-6.319	9.073	10.367	10.589	-0.775	-8.733	-16.822	1.981	-5.752	-0.115	4.497	0.17	-11.423
58	58	0.95475	6.666	14.438	-5.967	9.075	10.12	10.632	-0.837	-8.69	-16.864	1.831	-5.567	-0.415	4.353	0.087	-11.424
59	59	0.9715	6.695	14.345	-5.582	9.081	9.87	10.632	-0.892	-8.668	-16.895	1.86	-5.25	-0.697	4.357	0.176	-11.411
60	60	0.98825	6.733	14.267	-5.213	9.123	9.645	10.635	-0.965	-8.616	-16.841	1.886	-4.994	-1.051	4.361	0.188	-11.393
61	61	1.005	6.762	14.193	-4.834	9.189	9.399	10.633	-1.06	-8.613	-16.841	1.89	-4.783	-1.296	4.376	0.178	-11.322
62	62	1.02175	6.801	14.148	-4.485	9.293	9.19	10.662	-1.174	-8.607	-16.875	1.915	-4.588	-1.527	4.419	0.172	-11.267
63	63	1.0385	6.85	14.118	-4.157	9.37	8.986	10.711	-1.232	-8.628	-16.936	1.839	-4.309	-1.729	4.369	0.238	-11.203
64	64	1.05525	6.892	14.122	-3.853	9.405	8.798	10.798	-1.251	-8.699	-17.032	1.799	-4.169	-1.924	4.387	0.204	-11.142
65	65	1.072	6.954	14.112	-3.598	9.46	8.576	10.878	-1.273	-8.791	-17.084	1.838	-3.996	-2.074	4.463	0.224	-11.052
66	66	1.08875	7.035	14.087	-3.376	9.52	8.352	10.871	-1.262	-8.875	-17.067	2.005	-3.783	-2.229	4.656	0.317	-11.014
67	67	1.1055	7.12	14.05	-3.184	9.59	8.126	10.849	-1.267	-8.952	-17.089	2.185	-3.538	-2.305	4.842	0.453	-10.982
68	68	1.12225	7.198	14.016	-3.056	9.653	7.901	10.904	-1.268	-9.022	-17.118	2.363	-3.33	-2.336	5.025	0.55	-10.898
69	69	1.139	7.262	13.96	-2.961	9.713	7.647	11.034	-1.273	-9.11	-17.225	2.269	-3.228	-2.301	4.972	0.51	-10.782
70	70	1.15575	7.313	13.905	-2.884	9.76	7.396	11.157	-1.275	-9.196	-17.236	2.141	-3.108	-2.336	4.874	0.48	-10.667
71	71	1.1725	7.367	13.842	-2.827	9.799	7.138	11.263	-1.27	-9.284	-17.252	2.111	-2.992	-2.346	4.865	0.47	-10.568
72	72	1.18925	7.392	13.775	-2.797	9.78	6.896	11.422	-1.223	-9.35	-17.209	2.057	-2.819	-2.461	4.83	0.508	-10.487
73	73	1.206	7.424	13.719	-2.789	9.773	6.684	11.512	-1.182	-9.387	-17.146	2.155	-2.697	-2.492	4.932	0.516	-10.386
74	74	1.22275	7.407	13.655	-2.786	9.703	6.454	11.66	-1.148	-9.456	-17.156	2.107	-2.603	-2.504	4.886	0.493	-10.29
75	75	1.2395	7.361	13.602	-2.8	9.595	6.282	11.797	-1.068	-9.458	-17.191	1.9	-2.463	-2.497	4.698	0.461	-10.216
76	76	1.25625	7.299	13.563	-2.804	9.5	6.125	11.891	-1.075	-9.464	-17.178	2.019	-2.345	-2.504	4.774	0.485	-10.153
77	77	1.273	7.2	13.476	-2.782	9.343	5.916	11.989	-1.039	-9.489	-17.181	1.891	-2.236	-2.565	4.635	0.461	-10.133
78	78	1.28975	7.078	13.397	-2.709	9.16	5.722	12.013	-1.043	-9.518	-17.148	2.091	-2.135	-2.641	4.778	0.494	-10.122
79	79	1.3065	6.951	13.31	-2.616	8.983	5.534	12.015	-1.057	-9.553	-17.15	2.012	-2.048	-2.679	4.655	0.483	-10.105
80	80	1.32325	6.827	13.245	-2.477	8.768	5.399	11.981	-1.008	-9.557	-17.156	1.866	-1.94	-2.675	4.483	0.46	-10.025
81	81	1.34	6.704	13.199	-2.302	8.555	5.291	11.902	-0.969	-9.571	-17.156	1.807	-1.95	-2.719	4.408	0.351	-9.988
82	82	1.35675	6.574	13.156	-2.075	8.303	5.209	11.824	-0.903	-9.589	-17.22	1.693	-1.804	-2.736	4.266	0.402	-9.936
83	83	1.3735	6.471	13.146	-1.792	8.087	5.153	11.713	-0.898	-9.631	-17.254	1.816	-1.711	-2.837	4.326	0.461	-9.915
84	84	1.39025	6.383	13.167	-1.459	7.874	5.141	11.579	-0.91	-9.658	-17.282	2.066	-1.681	-2.951	4.495	0.476	-9.866
85	85	1.407	6.286	13.193	-1.049	7.58	5.137	11.355	-0.84	-9.712	-17.194	2.076	-1.575	-3.137	4.435	0.527	-9.773
86	86	1.42375	6.185	13.187	-0.624	7.271	5.141	11.128	-0.735	-9.742	-17.161	2.009	-1.466	-3.28	4.323	0.581	-9.677
87	87	1.4405	6.085	13.111	-0.139	7.033	5.068	10.916	-0.73	-9.764	-17.176	2.013	-1.436	-3.428	4.275	0.566	-9.58
88	88	1.45725	5.997	12.963	0.337	6.85	4.922	10.721	-0.754	-9.792	-17.253	1.761	-1.361	-3.461	3.985	0.569	-9.432
89	89	1.474	5.915	12.742	0.81	6.705	4.681	10.515	-0.838	-9.818	-17.277	1.878	-1.34	-3.563	4.026	0.57	-9.329
90	90	1.49075	5.839	12.462	1.248	6.562	4.397	10.331	-0.9	-9.831	-17.31	1.906	-1.323	-3.689	3.987	0.561	-9.271
91	91	1.5075	5.751	12.179	1.635	6.388	4.104	10.172	-0.914	-9.849	-17.331	1.809	-1.191	-3.814	3.83	0.644	-9.223
92	92	1.52425	5.651	11.903	1.95	6.211	3.812	10.07	-0.94	-9.854	-17.37	1.873	-1.198	-3.996	3.83	0.612	-9.262
93	93	1.541	5.576	11.7	2.154	6.073	3.605	10.001	-0.955	-9.848	-17.399	1.828	-1.097	-4.085	3.718	0.682	-9.266
94	94	1.55775	5.472	11.566	2.25	5.92	3.471	9.937	-0.99	-9.812	-17.346	1.931	-1.044	-4.162	3.726	0.721	-9.271
95	95	1.5745	5.361	11.514	2.222	5.761	3.417	9.94	-0.989	-9.785	-17.342	1.821	-1.098	-4.163	3.56	0.63	-9.291
96	96	1.59125	5.261	11.516	2.1	5.606	3.41	9.989	-0.992	-9.741	-17.326	1.904	-1.08	-4.133	3.554	0.632	-9.313
97	97	1.608	5.175	11.504	1.878	5.493	3.361	10.11	-1.005	-9.734	-17.384	1.774	-1.07	-4.029	3.356	0.611	-9.368
98	98	1.62475	5.137	11.461	1.578	5.406	3.246	10.285	-1.029	-9.779	-17.43	2.039	-1.15	-3.961	3.521	0.591	-9.471
99	99	1.6415	5.139	11.424	1.17	5.375	3.137	10.404	-1.029	-9.801	-17.388	2.097	-1.159	-3.792	3.482	0.588	-9.545
100	100	1.65825	5.203	11.379	0.667	5.394	2.99	10.559	-0.989	-9.849	-17.336	2.044	-1.209	-3.624	3.355	0.525	-9.664
101	101	1.675	5.353	11.39	0.065	5.539	2.891	10.704	-0.981	-9.853	-17.268	2.021	-1.243	-3.362	3.238	0.449	-9.777
102	102	1.69175	5.559	11.426	-0.623	5.733	2.797	10.933	-0.959	-9.886	-17.297	1.94	-1.362	-3.064	3.086	0.297	-9.948
103	103	1.7085	5.824	11.506	-1.408	5.975	2.698	11.298	-0.921	-9.943	-17.318	1.789	-1.365	-2.856	2.864	0.234	-10.158
104	104	1.72525	6.103	11.606	-2.268	6.201	2.62	11.71	-0.857	-9.969	-17.332	1.75	-1.313	-2.633	2.728	0.226	-10.365
105	105	1.742	6.382	11.743	-3.194	6.385	2.546	12.243	-0.75	-10.017	-17.286	1.631	-1.34	-2.444	2.533	0.115	-10.483
106	106	1.75875	6.627	11.93	-4.164	6.533	2.508	12.704	-0.67	-10.035	-17.122	1.598	-1.376	-2.212	2.367	-0.021	-10.55
107	107	1.7755	6.831	12.187	-5.131	6.583	2.557	13.13	-0.498	-10.056	-16.984	1.6	-1.386	-1.979	2.255	-0.122	-10.653
108	108	1.79225	6.995	12.5	-6.088	6.621	2.662	13.505	-0.361	-10.06	-16.81	1.623	-1.358	-1.755	2.134	-0.192	-10.768
109	109	1.809	7.119	12.89	-6.932	6.607	2.862	13.839	-0.224	-10.068	-16.742	1.61	-1.428	-1.553	1.991	-0.361	-10.925
110	110	1.82575	7.192	13.344	-7.644	6.605	3.136	14.09	-0.197	-10.054	-16.71	1.802	-1.432	-1.348	1.989	-0.439	-11.074
111	111	1.8425	7.233	13.788	-8.187	6.56	3.465	14.278	-0.174	-9.995	-16.76	1.941	-1.433	-1.188	1.93	-0.53	-11.238
112	112	1.85925	7.235	14.236	-8.553	6.503	3.872	14.374	-0.192	-9.846	-16.85	2	-1.409	-1.055	1.78	-0.648	-11.382
113	113	1.876	7.196	14.64	-8.727	6.387	4.296	14.331	-0.211	-9.635	-16.84	2.136	-1.284	-1.029	1.675	-0.686	-11.483
114	114	1.89275	7.101	14.996	-8.71	6.199	4.742	14.25	-0.242	-9.358	-16.864	2.095	-1.14	-1.112	1.394	-0.764	-11.582
115	115	1.9095	6.937	15.279	-8.478	5.89	5.152	14.137	-0.286	-9.096	-16.955	2.258	-1.043	-1.277	1.313	-0.832	-11.663
116	116	1.92625	6.761	15.506	-8.047	5.535	5.461	14.033	-0.372	-8.95	-17.15	2.311	-1.035	-1.487	1.14	-0.959	-11.708
117	117	1.943	6.605	15.707	-7.488	5.164	5.698	13.858	-0.463	-8.868	-17.38	2.421	-1.102	-1.672	1.038	-1.133	-11.715
118	118	1.95975	6.514	15.923	-6.915	4.851	5.957	13.606	-0.53	-8.748	-17.589	2.4	-1.059	-1.808	0.791	-1.249	-11.703
119	119	1.9765	6.462	16.221	-6.405	4.583	6.286	13.296	-0.609	-8.626	-17.75	2.529	-1.076	-1.896	0.67	-1.386	-11.704
120	120	1.99325	6.42	16.568	-6.007	4.294	6.666	13	-0.647	-8.458	-17.835	2.853	-1.067	-1.942	0.712	-1.498	-11.672
121	121	2.01	6.485	16.983	-5.757	4.168	7.099	12.691	-0.721	-8.245	-17.828	3.214	-1.025	-1.973	0.76	-1.593	-11.674
122	122	2.02675	6.568	17.44	-5.64	4.061	7.651	12.375	-0.723	-7.903	-17.769	3.583	-0.977	-1.989	0.83	-1.728	-11.732
123	123	2.0435	6.673	17.844	-5.58	4.035	8.219	12.005	-0.751	-7.401	-17.78	3.983	-0.814	-1.864	0.904	-1.812	-11.829
124	124	2.06025	6.791	18.13	-5.52	4.05	8.668	11.748	-0.822	-6.89	-17.878	4.392	-0.705	-1.792	1.003	-1.946	-11.976
125	125	2.077	6.911	18.261	-5.43	4.052	8.88	11.639	-0.886	-6.5	-18.118	4.708	-0.673	-1.756	1.077	-2.135	-12.154
126	126	2.09375	6.965	18.268	-5.292	3.965	8.869	11.633	-0.979	-6.227	-18.411	5.15	-0.565	-1.8	1.257	-2.208	-12.348
127	127	2.1105	7.015	18.217	-5.161	3.843	8.699	11.604	-1.005	-6.068	-18.641	5.504	-0.391	-1.949	1.39	-2.222	-12.623
128	128	2.12725	7.073	18.095	-5.029	3.713	8.418	11.407	-0.981	-5.951	-18.803	5.913	-0.279	-2.112	1.611	-2.273	-13.025
129	129	2.144	7.245	17.949	-4.945	3.758	8.171	11.025	-0.919	-5.715	-18.856	5.946	-0.133	-2.255	1.507	-2.416	-13.516
130	130	2.16075	7.563	17.813	-4.897	4.023	8.01	10.516	-0.868	-5.296	-18.828	5.948	0.082	-2.325	1.376	-2.585	-13.996
131	131	2.1775	7.97	17.678	-4.846	4.413	7.883	10.063	-0.863	-4.793	-18.745	5.874	0.192	-2.417	1.185	-2.925	-14.382
132	132	2.19425	8.38	17.543	-4.797	4.805	7.776	9.761	-0.866	-4.221	-18.64	5.503	0.386	-2.496	0.694	-3.325	-14.581
133	133	2.211	8.746	17.411	-4.786	5.135	7.726	9.575	-0.892	-3.561	-18.586	5.446	0.504	-2.446	0.475	-3.77	-14.633
134	134	2.22775	8.969	17.311	-4.815	5.306	7.8	9.436	-0.906	-2.776	-18.553	5.307	0.695	-2.224	0.136	-4.22	-14.527
135	135	2.2445	9.1	17.281	-4.875	5.388	8.084	9.276	-0.91	-1.787	-18.428	5.207	0.962	-1.918	-0.202	-4.667	-14.284
136	136	2.26125	9.167	17.303	-4.935	5.399	8.507	9.141	-0.895	-0.666	-18.17	5.008	1.227	-1.742	-0.635	-5.195	-14.01
137	137	2.278	9.258	17.332	-4.937	5.434	9.002	8.998	-0.904	0.583	-17.828	4.983	1.546	-1.703	-0.933	-5.691	-13.73
138	138	2.29475	9.407	17.282	-4.839	5.503	9.415	8.844	-0.904	1.833	-17.501	4.953	1.966	-1.684	-1.241	-6.099	-13.394
139	139	2.3115	9.583	17.111	-4.652	5.589	9.713	8.639	-0.913	3.096	-17.166	4.921	2.245	-1.687	-1.516	-6.659	-13.072
140	140	2.32825	9.787	16.891	-4.386	5.745	10.003	8.426	-0.977	4.435	-16.917	4.565	2.596	-1.625	-2.126	-7.252	-12.695
141	141	2.345	9.973	16.656	-4.067	5.897	10.321	8.279	-1.088	5.84	-16.665	4.549	2.857	-1.692	-2.421	-7.878	-12.333
142	142	2.36175	10.158	16.452	-3.741	6.072	10.634	8.351	-1.194	7.191	-16.493	4.49	3.011	-1.873	-2.725	-8.593	-11.95
143	143	2.3785	10.337	16.289	-3.415	6.234	10.909	8.654	-1.264	8.391	-16.461	4.706	2.961	-2.147	-2.722	-9.375	-11.588
144	144	2.39525	10.552	16.134	-3.116	6.437	11.117	9.024	-1.289	9.466	-16.529	4.566	2.905	-2.375	-3.036	-10.183	-11.244
145	145	2.412	10.797	15.971	-2.848	6.697	11.229	9.301	-1.34	10.368	-16.623	4.173	2.702	-2.469	-3.565	-11.091	-10.93
146	146	2.42875	11.036	15.813	-2.614	6.933	11.283	9.364	-1.399	11.118	-16.699	3.73	2.365	-2.338	-4.117	-12.061	-10.643
147	147	2.4455	11.263	15.699	-2.434	7.154	11.349	9.225	-1.481	11.818	-16.676	3.304	2.063	-2.051	-4.65	-12.975	-10.349
148	148	2.46225	11.444	15.638	-2.298	7.329	11.508	8.934	-1.591	12.572	-16.488	3.07	1.766	-1.724	-5.004	-13.867	-10.036
149	149	2.479	11.593	15.577	-2.213	7.478	11.7	8.7	-1.677	13.367	-16.288	2.66	1.476	-1.37	-5.515	-14.788	-9.687
150	150	2.49575	11.72	15.523	-2.18	7.625	11.937	8.478	-1.745	14.229	-15.993	1.969	1.217	-1.087	-6.279	-15.749	-9.354
151	151	2.5125	11.839	15.454	-2.187	7.782	12.222	8.33	-1.818	15.198	-15.743	1.47	1.089	-0.866	-6.892	-16.574	-9.072
152	152	2.52925	11.952	15.36	-2.243	7.948	12.583	8.191	-1.895	16.352	-15.455	1.128	0.969	-0.745	-7.363	-17.443	-8.889
153	153	2.546	12.065	15.222	-2.333	8.153	12.961	7.973	-2.081	17.618	-15.056	1.212	0.902	-0.69	-7.477	-18.229	-8.747
154	154	2.56275	12.165	15.08	-2.44	8.343	13.397	7.692	-2.288	18.97	-14.616	1.406	0.837	-0.681	-7.485	-19.024	-8.683
155	155	2.5795	12.249	14.92	-2.593	8.531	13.841	7.4	-2.529	20.376	-14.142	1.489	0.707	-0.615	-7.6	-19.929	-8.594
156	156	2.59625	12.306	14.744	-2.764	8.658	14.283	7.162	-2.719	21.778	-13.727	1.478	0.562	-0.487	-7.786	-20.851	-8.489
157	157	2.613	12.35	14.577	-2.968	8.759	14.737	7.049	-2.821	23.154	-13.426	1.213	0.36	-0.303	-8.168	-21.84	-8.375
158	158	2.62975	12.39	14.42	-3.192	8.849	15.242	6.985	-2.882	24.589	-13.143	0.78	0.134	-0.149	-8.696	-22.896	-8.293
159	159	2.6465	12.431	14.289	-3.409	8.947	15.791	6.981	-2.909	26.054	-12.935	0.316	-0.095	-0.012	-9.239	-23.969	-8.232
160	160	2.66325	12.443	14.13	-3.598	9.017	16.345	7.002	-2.91	27.555	-12.753	-0.193	-0.394	0.129	-9.802	-25.123	-8.17
161	161	2.68	12.443	13.998	-3.756	9.057	16.941	7.113	-2.844	29.071	-12.695	-0.514	-0.762	0.288	-10.168	-26.322	-8.124
162	162	2.69675	12.441	13.861	-3.916	9.128	17.568	7.249	-2.792	30.607	-12.643	-0.821	-1.248	0.386	-10.505	-27.617	-8.13
163	163	2.7135	12.431	13.72	-4.03	9.153	18.228	7.391	-2.636	32.207	-12.614	-1.233	-1.687	0.341	-10.905	-28.923	-8.279
164	164	2.73025	12.435	13.594	-4.104	9.158	18.924	7.476	-2.424	33.75	-12.546	-1.558	-2.135	0.132	-11.175	-30.167	-8.574
165	165	2.747	12.447	13.455	-4.178	9.131	19.633	7.469	-2.166	35.285	-12.431	-2.056	-2.646	-0.023	-11.542	-31.483	-8.881
166	166	2.76375	12.45	13.318	-4.216	9.081	20.347	7.382	-1.955	36.795	-12.279	-2.44	-3.203	-0.09	-11.798	-32.805	-9.111
167	167	2.7805	12.449	13.154	-4.251	9.02	21.025	7.216	-1.8	38.259	-12.081	-2.86	-3.825	-0.058	-12.075	-34.163	-9.277
168	168	2.79725	12.457	13.012	-4.306	8.96	21.683	7.098	-1.635	39.591	-11.936	-3.134	-4.472	-0.022	-12.2	-35.428	-9.462
169	169	2.814	12.483	12.869	-4.354	8.88	22.29	6.952	-1.449	40.813	-11.779	-3.442	-5.073	0.022	-12.337	-36.599	-9.646
170	170	2.83075	12.498	12.715	-4.405	8.768	22.839	6.763	-1.311	41.936	-11.574	-3.523	-5.598	0.213	-12.27	-37.593	-9.665
171	171	2.8475	12.51	12.548	-4.442	8.611	23.32	6.541	-1.147	42.956	-11.286	-3.554	-6.229	0.602	-12.102	-38.626	-9.447
172	172	2.86425	12.513	12.395	-4.456	8.401	23.774	6.29	-0.967	43.87	-10.978	-3.431	-6.794	1.131	-11.774	-39.495	-9.07
173	173	2.881	12.488	12.262	-4.465	8.113	24.212	6.002	-0.707	44.722	-10.58	-3.396	-7.161	1.578	-11.479	-40.162	-8.709
174	174	2.89775	12.412	12.187	-4.452	7.723	24.704	5.713	-0.367	45.367	-10.249	-3.015	-7.378	2.003	-10.804	-40.428	-8.394
175	175	2.9145	12.304	12.201	-4.461	7.26	25.273	5.355	0.065	45.853	-9.977	-2.829	-7.353	2.3	-10.215	-40.339	-8.293
176	176	2.93125	12.167	12.335	-4.465	6.725	25.965	4.931	0.55	46.04	-9.93	-2.609	-7.166	2.341	-9.524	-39.79	-8.664
177	177	2.948	12.018	12.575	-4.55	6.186	26.803	4.346	0.95	46.012	-10.06	-2.358	-6.692	2.043	-8.775	-38.688	-9.643
178	178	2.96475	11.868	12.879	-4.669	5.643	27.772	3.572	1.237	45.821	-10.515	-2.19	-6.184	1.67	-8.068	-37.32	-11.147
179	179	2.9815	11.712	13.259	-4.845	5.129	28.886	2.595	1.333	45.418	-11.293	-2.209	-5.746	1.548	-7.542	-35.745	-12.867
180	180	2.99825	11.584	13.67	-5.063	4.662	30.128	1.41	1.255	44.934	-12.32	-2.443	-5.344	1.914	-7.251	-34.051	-14.503
181	181	3.015	11.436	14.094	-5.253	4.195	31.473	0.084	0.962	44.359	-13.33	-2.264	-4.983	2.539	-6.717	-32.102	-15.928
182	182	3.03175	11.269	14.486	-5.414	3.735	32.866	-1.21	0.603	43.783	-14.024	-1.946	-4.553	2.983	-6.235	-29.969	-17.17
183	183	3.0485	11.035	14.834	-5.425	3.167	34.275	-2.355	0.296	43.123	-14.236	-1.51	-4.191	3.056	-5.81	-27.743	-18.133
184	184	3.06525	10.79	15.064	-5.3	2.581	35.623	-3.201	0.121	42.408	-14.132	-0.976	-3.721	2.92	-5.492	-25.288	-18.666
185	185	3.082	10.514	15.102	-5.034	1.995	36.785	-3.756	-0.01	41.567	-13.853	-0.376	-3.369	2.754	-5.232	-22.817	-18.741
186	186	3.09875	10.305	14.822	-4.623	1.552	37.555	-4.002	-0.148	40.479	-13.638	0.366	-3.074	2.628	-4.995	-20.217	-18.432
187	187	3.1155	10.148	14.289	-4.141	1.271	37.968	-3.956	-0.317	39.164	-13.428	1.336	-2.803	2.417	-4.665	-17.481	-17.85
188	188	3.13225	10.073	13.656	-3.723	1.289	38.129	-3.674	-0.64	37.573	-13.263	2.732	-2.712	2.118	-3.991	-14.703	-17.112
189	189	3.149	10.014	13.118	-3.342	1.466	38.213	-3.22	-1.073	35.709	-13.238	4.052	-2.737	1.724	-3.418	-11.976	-16.404
190	190	3.16575	9.942	12.889	-2.947	1.707	38.451	-2.723	-1.593	33.668	-13.498	5.075	-3.038	1.204	-3.042	-9.555	-16.003
191	191	3.1825	9.871	13.046	-2.421	1.902	38.939	-2.134	-2.029	31.501	-14.174	5.507	-3.32	0.65	-3.158	-7.238	-15.811
192	192	3.19925	9.844	13.41	-1.613	1.906	39.407	-1.49	-2.214	29.105	-15.215	6.027	-4.009	0.055	-2.912	-5.236	-15.809
193	193	3.216	9.857	13.731	-0.519	1.744	39.548	-0.934	-2.211	26.406	-16.334	6.363	-5.017	-0.447	-2.523	-3.573	-15.71
194	194	3.23275	9.968	13.768	0.829	1.48	39.217	-0.632	-2.106	23.724	-17.284	7.499	-6.009	-0.795	-1.167	-1.937	-15.343
195	195	3.2495	10.195	13.421	2.355	1.293	38.435	-0.777	-2.195	21.44	-17.755	9.932	-6.839	-0.456	1.439	-0.474	-14.11
196	196	3.26625	10.545	12.673	3.939	1.334	37.208	-1.321	-2.579	18.926	-17.627	11.63	-8.649	0.97	3.533	-0.352	-11.616
197	197	3.283	10.87	11.66	5.508	1.524	35.671	-1.925	-3.122	16.753	-16.953	13.716	-10.743	2.963	5.913	-1.255	-8.216
198	198	3.29975	10.983	10.53	7.018	1.719	34.003	-2.315	-3.775	14.97	-15.836	15.975	-12.138	4.216	8.06	-2.051	-5.029
199	199	3.3165	10.776	9.465	8.458	1.76	32.338	-2.21	-4.43	13.573	-14.508	18.538	-11.597	3.562	9.978	-1.145	-3.044
200	200	3.33325	10.434	8.512	9.895	1.777	30.722	-1.827	-5.146	12.488	-13.171	20.237	-10.718	0.997	10.921	0.201	-2.679
201	201	3.35	9.952	8.324	11.34	1.439	29.85	-1.253	-5.713	11.694	-12.67	20.127	-10.233	-1.64	10.279	1.14	-3.072
