# Supplementary material for: Gait phenotypes in paediatric hereditary spastic paraplegia revealed by dynamic time warping analysis and random forests
Source: PLoS One. 2018 Mar 8;13(3):e0192345. doi: 10.1371/journal.pone.0192345 (PMC5843164; doi:10.1371/journal.pone.0192345)
Supplement: S1 Data — (ZIP) [file pone.0192345.s008.zip › HSP/Right.SR.HSP13.2.csv]

	Epoch	Time	Pelvic.obliquity	Pelvic.tilt	Pelvic rotation	Hip.abd.add	Hip.flexion	Hip.rotation	Knee.abd.add	Knee.flexion	Knee.rotation	Ankle.abd.add	Ankle.flexion	Ankle.rotation	Forefoot.abd.add	Forefoot.flexion	Forefoot.rotation
1	1	0	11.034	9.266	6.125	3.217	30.413	-1.366	-2.47	10.004	-14.916	12.574	-8.704	1.521	6.224	3.564	-5.649
2	2	0.01507	10.796	9.268	6.736	3.193	29.874	-2.091	-2.42	9.124	-14.785	11.931	-9.495	1.917	6.313	2.893	-5.358
3	3	0.03014	10.538	9.253	7.374	3.187	29.307	-2.665	-2.423	8.454	-14.571	10.435	-10.035	2.196	5.406	2.167	-4.922
4	4	0.04521	10.269	9.234	8.021	3.205	28.682	-2.966	-2.596	7.866	-14.186	8.256	-9.602	1.66	3.416	2.315	-4.808
5	5	0.06028	9.995	9.241	8.596	3.212	28.13	-2.777	-2.82	7.387	-14.056	5.794	-10.266	0.517	1.086	1.394	-5.256
6	6	0.07535	9.779	9.257	9.127	3.136	27.564	-2.099	-2.905	6.784	-14.814	4.243	-11.534	-0.387	-0.26	0.082	-5.943
7	7	0.09042	9.689	9.253	9.551	3.014	26.846	-1.174	-2.683	6.068	-16.34	3.645	-12.001	-0.792	-0.537	-0.378	-6.628
8	8	0.10549	9.82	9.271	9.841	2.948	26.11	-0.496	-2.245	5.257	-18.091	3.569	-11.836	-0.361	-0.182	-0.181	-6.917
9	9	0.12056	10.113	9.371	9.946	3.013	25.399	-0.307	-1.778	4.261	-18.699	3.806	-11.655	-0.087	0.403	0.1	-6.808
10	10	0.13563	10.42	9.701	9.882	3.157	24.869	-0.523	-1.421	3.258	-17.674	4.32	-11.504	-0.754	1.016	0.308	-6.575
11	11	0.1507	10.628	10.248	9.686	3.292	24.557	-0.743	-1.135	2.349	-15.732	4.891	-11.214	-2.085	1.52	0.576	-6.241
12	12	0.16577	10.755	10.854	9.518	3.458	24.289	-0.719	-0.982	1.403	-14.253	5.275	-10.996	-3.207	1.886	0.805	-5.91
13	13	0.18084	10.742	11.491	9.41	3.569	23.986	-0.486	-0.95	0.23	-14.187	5.254	-11.068	-3.293	2.113	0.919	-5.733
14	14	0.19591	10.679	11.943	9.474	3.689	23.512	-0.359	-1.038	-1.02	-15.424	5.002	-11.278	-2.298	2.356	0.989	-5.753
15	15	0.21098	10.606	12.207	9.691	3.864	22.93	-0.664	-1.22	-2.238	-16.941	4.42	-11.675	-0.894	2.4	0.902	-5.96
16	16	0.22605	10.504	12.233	10.008	4.051	22.208	-1.527	-1.349	-3.328	-17.666	3.781	-12.226	0.07	2.391	0.608	-6.317
17	17	0.24112	10.386	12.067	10.324	4.281	21.451	-2.635	-1.439	-4.131	-17.494	3.431	-12.496	0.428	2.505	0.465	-6.658
18	18	0.25619	10.218	11.763	10.55	4.483	20.694	-3.568	-1.421	-4.647	-16.716	3.077	-12.666	0.142	2.481	0.256	-6.974
19	19	0.27126	10.011	11.413	10.662	4.578	19.937	-3.894	-1.276	-4.988	-16.018	2.802	-12.651	-0.46	2.446	0.124	-7.193
20	20	0.28633	9.761	11.156	10.557	4.617	19.266	-3.337	-1.152	-5.268	-16.017	2.521	-12.455	-0.957	2.359	0.151	-7.331
21	21	0.3014	9.527	11.116	10.134	4.657	18.762	-2.115	-1.043	-5.63	-16.536	2.365	-12.28	-1.21	2.403	0.241	-7.354
22	22	0.31647	9.39	11.413	9.427	4.809	18.653	-0.652	-1.002	-5.915	-17.215	2.27	-12.161	-1.259	2.497	0.281	-7.303
23	23	0.33154	9.244	12.226	8.615	4.885	19.129	0.537	-0.962	-6.13	-17.644	2.125	-12.006	-1.183	2.524	0.366	-7.195
24	24	0.34661	9.157	13.302	7.847	4.972	19.958	1.27	-0.871	-6.266	-17.738	1.957	-11.905	-1.117	2.556	0.384	-7.118
25	25	0.36168	9.137	14.382	7.22	5.169	20.876	1.416	-0.802	-6.281	-17.562	1.525	-11.71	-0.935	2.34	0.406	-7.082
26	26	0.37675	9.006	15.397	6.816	5.202	21.752	1.065	-0.716	-6.264	-17.342	1.351	-11.621	-0.531	2.419	0.352	-7.108
27	27	0.39182	8.756	16.125	6.683	5.095	22.293	0.376	-0.646	-6.324	-17.042	1.22	-11.512	-0.044	2.539	0.35	-7.143
28	28	0.40689	8.571	16.434	6.737	5.032	22.401	-0.433	-0.562	-6.379	-16.683	1.071	-11.291	0.41	2.601	0.408	-7.126
29	29	0.42196	8.316	16.358	6.894	4.881	22.041	-0.929	-0.472	-6.521	-16.423	1.008	-11.102	0.668	2.697	0.446	-7.067
30	30	0.43703	8.097	15.981	7.051	4.782	21.311	-1.054	-0.369	-6.706	-16.22	0.951	-10.913	0.724	2.755	0.444	-6.913
31	31	0.4521	7.968	15.479	7.143	4.791	20.414	-0.734	-0.28	-6.998	-16.377	0.696	-10.752	0.738	2.635	0.445	-6.754
32	32	0.46717	7.889	15.038	7.174	4.858	19.673	-0.203	-0.279	-7.104	-16.688	1.107	-10.421	0.714	3.077	0.611	-6.626
33	33	0.48224	7.842	14.722	7.148	4.917	19.061	0.477	-0.177	-7.258	-17.105	0.956	-10.216	0.633	3.064	0.625	-6.518
34	34	0.49731	7.918	14.583	7.065	5.131	18.667	1.08	-0.156	-7.333	-17.338	0.932	-9.952	0.433	3.107	0.664	-6.439
35	35	0.51238	8.074	14.575	6.966	5.455	18.434	1.585	-0.198	-7.35	-17.491	0.84	-9.718	0.185	3.063	0.638	-6.412
36	36	0.52745	8.069	14.714	6.882	5.573	18.309	1.999	-0.212	-7.393	-17.549	0.583	-9.433	-0.017	2.843	0.655	-6.359
37	37	0.54252	7.93	14.846	6.794	5.588	18.133	2.23	-0.274	-7.473	-17.556	0.573	-9.285	-0.079	2.863	0.594	-6.35
38	38	0.55759	7.642	14.965	6.686	5.453	17.93	2.255	-0.293	-7.561	-17.614	0.379	-9.141	0.147	2.748	0.53	-6.368
39	39	0.57266	7.288	15.114	6.556	5.268	17.761	2.065	-0.321	-7.609	-17.539	0.377	-8.982	0.402	2.802	0.487	-6.48
40	40	0.58773	6.911	15.247	6.4	5.068	17.591	1.763	-0.311	-7.632	-17.394	0.277	-8.793	0.649	2.777	0.453	-6.668
41	41	0.6028	6.575	15.402	6.224	4.916	17.464	1.52	-0.351	-7.639	-17.251	0.259	-8.615	0.819	2.789	0.421	-6.888
42	42	0.61787	6.299	15.55	5.984	4.792	17.318	1.414	-0.345	-7.681	-17.08	0.445	-8.453	0.935	2.997	0.412	-7.034
43	43	0.63294	6.077	15.682	5.7	4.711	17.21	1.452	-0.347	-7.626	-16.965	0.651	-8.333	1.017	3.2	0.317	-7.148
44	44	0.64801	5.885	15.776	5.379	4.646	17.021	1.73	-0.352	-7.675	-16.967	0.754	-8.185	1.046	3.29	0.294	-7.226
45	45	0.66308	5.737	15.854	5.1	4.593	16.808	2.084	-0.334	-7.72	-17.051	0.562	-7.921	1.077	3.084	0.323	-7.255
46	46	0.67815	5.644	15.92	4.885	4.583	16.569	2.481	-0.365	-7.804	-17.186	0.555	-7.794	1.057	3.053	0.254	-7.271
47	47	0.69322	5.58	16.008	4.725	4.575	16.305	2.849	-0.366	-7.999	-17.273	0.461	-7.678	1.005	2.966	0.215	-7.236
48	48	0.70829	5.544	16.088	4.658	4.588	15.99	3.135	-0.425	-8.266	-17.344	0.613	-7.58	0.93	3.094	0.211	-7.208
49	49	0.72336	5.516	16.137	4.64	4.603	15.608	3.294	-0.447	-8.584	-17.375	0.663	-7.447	0.855	3.158	0.238	-7.22
50	50	0.73843	5.49	16.13	4.634	4.604	15.182	3.322	-0.41	-8.902	-17.38	0.5	-7.313	0.829	3.044	0.244	-7.269
51	51	0.7535	5.474	16.069	4.569	4.646	14.692	3.292	-0.375	-9.223	-17.319	0.149	-7.269	0.872	2.756	0.136	-7.298
52	52	0.76857	5.41	15.963	4.389	4.684	14.169	3.265	-0.352	-9.511	-17.215	-0.145	-7.139	0.964	2.495	0.117	-7.361
53	53	0.78364	5.291	15.828	4.092	4.677	13.65	3.383	-0.328	-9.721	-17.12	-0.413	-7.074	1.041	2.245	0.01	-7.427
54	54	0.79871	5.118	15.718	3.696	4.613	13.227	3.546	-0.284	-9.793	-16.922	-0.62	-6.941	1.027	2.014	-0.079	-7.535
55	55	0.81378	4.862	15.612	3.235	4.457	12.852	3.872	-0.243	-9.794	-16.726	-0.674	-6.78	0.879	1.909	-0.14	-7.694
56	56	0.82885	4.569	15.575	2.766	4.284	12.582	4.242	-0.268	-9.702	-16.488	-0.497	-6.63	0.643	1.984	-0.232	-7.869
57	57	0.84392	4.223	15.564	2.389	4.052	12.374	4.588	-0.318	-9.554	-16.305	-0.447	-6.474	0.359	1.928	-0.362	-8.092
58	58	0.85899	3.866	15.583	2.174	3.768	12.193	4.859	-0.395	-9.413	-16.216	-0.155	-6.264	0.124	2.09	-0.411	-8.28
59	59	0.87406	3.526	15.58	2.124	3.513	11.988	5.01	-0.531	-9.284	-16.241	-0.031	-6.112	-0.048	2.1	-0.536	-8.479
60	60	0.88913	3.197	15.56	2.215	3.229	11.736	5.037	-0.637	-9.192	-16.334	-0.041	-6.002	-0.166	2.015	-0.728	-8.668
61	61	0.9042	2.911	15.489	2.448	2.961	11.435	5.016	-0.776	-9.09	-16.39	0.255	-5.677	-0.325	2.164	-0.675	-8.774
62	62	0.91927	2.673	15.351	2.754	2.714	11.062	4.996	-0.879	-9.021	-16.527	0.257	-5.525	-0.478	2.086	-0.818	-8.859
63	63	0.93434	2.492	15.181	3.091	2.474	10.609	5.031	-0.921	-9.016	-16.567	0.384	-5.396	-0.775	2.149	-0.962	-8.888
64	64	0.94941	2.377	14.931	3.413	2.313	10.083	5.116	-0.977	-8.989	-16.658	0.626	-5.118	-1.037	2.3	-0.954	-8.889
65	65	0.96448	2.319	14.638	3.683	2.23	9.481	5.227	-1.007	-9.049	-16.759	0.547	-4.88	-1.25	2.181	-0.988	-8.862
66	66	0.97955	2.326	14.294	3.879	2.216	8.83	5.29	-1.009	-9.09	-16.779	0.763	-4.671	-1.472	2.356	-1.024	-8.873
67	67	0.99462	2.377	13.889	3.976	2.268	8.112	5.376	-0.968	-9.178	-16.821	0.742	-4.446	-1.593	2.34	-1.047	-8.87
68	68	1.00969	2.48	13.517	3.968	2.371	7.434	5.5	-0.898	-9.249	-16.798	0.841	-4.159	-1.697	2.439	-1.001	-8.844
69	69	1.02476	2.634	13.153	3.889	2.526	6.749	5.594	-0.801	-9.355	-16.741	0.984	-3.926	-1.777	2.604	-0.986	-8.855
70	70	1.03983	2.79	12.856	3.725	2.704	6.135	5.763	-0.728	-9.459	-16.683	1.001	-3.804	-1.834	2.653	-1.092	-8.853
71	71	1.0549	2.962	12.625	3.476	2.919	5.606	5.999	-0.679	-9.543	-16.639	0.841	-3.562	-1.853	2.506	-1.1	-8.848
72	72	1.06997	3.104	12.488	3.178	3.071	5.152	6.241	-0.577	-9.643	-16.582	0.606	-3.336	-1.898	2.309	-1.136	-8.895
73	73	1.08504	3.236	12.405	2.832	3.205	4.777	6.574	-0.479	-9.7	-16.536	0.329	-3.142	-1.974	2.064	-1.222	-8.94
74	74	1.10011	3.357	12.391	2.471	3.327	4.457	6.889	-0.441	-9.765	-16.479	0.447	-2.959	-1.98	2.155	-1.255	-8.939
75	75	1.11518	3.453	12.365	2.082	3.397	4.149	7.201	-0.383	-9.811	-16.434	0.687	-2.864	-1.972	2.367	-1.345	-8.967
76	76	1.13025	3.575	12.368	1.645	3.53	3.851	7.539	-0.403	-9.852	-16.407	1.125	-2.718	-1.933	2.726	-1.362	-9.01
77	77	1.14532	3.703	12.35	1.19	3.682	3.562	7.856	-0.429	-9.831	-16.365	1.515	-2.52	-1.877	3.024	-1.361	-9.066
78	78	1.16039	3.856	12.341	0.731	3.871	3.242	8.178	-0.486	-9.872	-16.369	1.784	-2.473	-1.781	3.217	-1.501	-9.128
79	79	1.17546	4.053	12.346	0.261	4.085	2.951	8.531	-0.473	-9.886	-16.377	1.668	-2.355	-1.729	3.076	-1.65	-9.207
80	80	1.19053	4.296	12.398	-0.233	4.349	2.712	8.87	-0.474	-9.834	-16.404	1.697	-2.141	-1.646	3.043	-1.732	-9.312
81	81	1.2056	4.539	12.463	-0.755	4.584	2.438	9.272	-0.449	-9.876	-16.487	1.554	-1.951	-1.5	2.862	-1.822	-9.375
82	82	1.22067	4.801	12.525	-1.337	4.847	2.172	9.695	-0.473	-9.839	-16.508	1.682	-1.768	-1.385	2.891	-1.922	-9.448
83	83	1.23574	5.045	12.552	-2.025	5.03	1.831	10.305	-0.48	-9.868	-16.568	2.088	-1.543	-1.301	3.169	-1.902	-9.516
84	84	1.25081	5.289	12.531	-2.775	5.169	1.399	11.04	-0.452	-9.922	-16.607	2.247	-1.258	-1.32	3.205	-1.877	-9.607
85	85	1.26588	5.541	12.45	-3.569	5.227	0.879	11.861	-0.328	-10.005	-16.703	2.334	-0.947	-1.318	3.195	-1.849	-9.689
86	86	1.28095	5.836	12.357	-4.386	5.301	0.341	12.725	-0.169	-10.084	-16.764	2.216	-0.806	-1.31	3.032	-2.036	-9.707
87	87	1.29602	6.204	12.309	-5.189	5.432	-0.139	13.498	-0.006	-10.141	-16.82	2.154	-0.618	-1.239	2.899	-2.169	-9.73
88	88	1.31109	6.573	12.336	-5.966	5.558	-0.51	14.184	0.117	-10.15	-16.786	2.382	-0.334	-1.154	2.978	-2.164	-9.704
89	89	1.32616	6.833	12.52	-6.703	5.572	-0.627	14.731	0.297	-10.053	-16.635	2.529	-0.122	-1.152	2.99	-2.273	-9.709
90	90	1.34123	6.951	12.854	-7.355	5.492	-0.441	15.157	0.468	-9.799	-16.44	2.663	0.085	-1.252	2.973	-2.408	-9.773
91	91	1.3563	6.916	13.281	-7.818	5.312	-0.063	15.42	0.595	-9.433	-16.247	3.024	0.393	-1.382	3.139	-2.448	-9.832
92	92	1.37137	6.746	13.755	-8.083	5.029	0.318	15.509	0.703	-9.23	-16.168	3.035	0.603	-1.511	3.011	-2.555	-9.985
93	93	1.38644	6.506	14.236	-8.188	4.749	0.67	15.481	0.618	-9.092	-16.296	3.671	0.733	-1.481	3.408	-2.592	-10.168
94	94	1.40151	6.309	14.662	-8.219	4.533	0.953	15.326	0.513	-8.975	-16.447	4.261	0.879	-1.319	3.76	-2.606	-10.309
95	95	1.41658	6.13	14.99	-8.204	4.348	1.152	15.12	0.381	-8.835	-16.607	4.846	0.963	-1.151	4.108	-2.682	-10.472
96	96	1.43165	5.962	15.188	-8.188	4.153	1.258	15.025	0.237	-8.631	-16.747	5.631	1	-1.214	4.646	-2.782	-10.749
97	97	1.44672	5.862	15.302	-8.208	4.01	1.31	15.018	0.152	-8.383	-16.872	5.994	1.279	-1.385	4.78	-2.724	-11.06
98	98	1.46179	5.822	15.359	-8.255	3.909	1.329	15.042	0.071	-8.102	-17.031	6.567	1.438	-1.596	5.122	-2.731	-11.449
99	99	1.47686	5.825	15.479	-8.338	3.854	1.412	15.002	0.015	-7.88	-17.191	6.826	1.489	-1.646	5.182	-2.847	-11.76
100	100	1.49193	5.828	15.699	-8.427	3.785	1.644	14.866	0.007	-7.621	-17.305	7.188	1.397	-1.555	5.367	-3.086	-11.975
101	101	1.507	5.846	15.992	-8.485	3.755	1.963	14.646	-0.031	-7.365	-17.322	7.47	1.23	-1.434	5.471	-3.399	-12.109
102	102	1.52207	5.841	16.388	-8.476	3.702	2.408	14.355	-0.073	-7.138	-17.28	7.93	1.035	-1.321	5.744	-3.668	-12.186
103	103	1.53714	5.844	16.885	-8.401	3.673	2.951	14.051	-0.107	-6.94	-17.244	8.03	0.679	-1.183	5.726	-4.158	-12.183
104	104	1.55221	5.866	17.389	-8.283	3.632	3.449	13.74	-0.13	-6.817	-17.242	8.214	0.367	-0.99	5.792	-4.573	-12.125
105	105	1.56728	5.899	17.879	-8.189	3.58	3.896	13.524	-0.154	-6.739	-17.23	8.313	0.148	-0.837	5.755	-4.915	-12.021
106	106	1.58235	5.89	18.316	-8.143	3.429	4.259	13.416	-0.116	-6.724	-17.248	8.122	-0.13	-0.595	5.479	-5.376	-11.804
107	107	1.59742	5.875	18.658	-8.159	3.257	4.517	13.305	-0.056	-6.684	-17.223	8.047	-0.546	-0.314	5.347	-5.982	-11.592
108	108	1.61249	5.867	18.859	-8.238	3.118	4.644	13.212	-0.035	-6.56	-17.192	8.061	-0.704	-0.008	5.235	-6.371	-11.406
109	109	1.62756	5.905	18.94	-8.343	3.052	4.699	13.056	-0.019	-6.335	-17.136	8.068	-0.848	0.303	5.121	-6.78	-11.29
110	110	1.64263	6.004	18.942	-8.425	3.093	4.669	12.84	-0.053	-6.049	-17.126	8.253	-1.064	0.583	5.197	-7.254	-11.312
111	111	1.6577	6.124	18.867	-8.442	3.209	4.57	12.471	-0.12	-5.711	-17.088	8.306	-1.296	0.856	5.174	-7.788	-11.417
112	112	1.67277	6.285	18.741	-8.419	3.384	4.381	12.017	-0.173	-5.389	-17.133	8.449	-1.382	1.05	5.253	-8.148	-11.733
113	113	1.68784	6.434	18.666	-8.378	3.591	4.218	11.484	-0.239	-5.064	-17.132	8.768	-1.376	1.057	5.508	-8.375	-12.252
114	114	1.70291	6.556	18.645	-8.336	3.782	4.139	11.003	-0.33	-4.67	-17.126	9.363	-1.391	1.007	6.014	-8.601	-12.776
115	115	1.71798	6.687	18.653	-8.296	3.985	4.122	10.575	-0.409	-4.185	-17.093	9.798	-1.508	0.917	6.397	-9.017	-13.26
116	116	1.73305	6.866	18.591	-8.241	4.225	4.039	10.32	-0.489	-3.666	-17.133	9.923	-1.713	0.947	6.521	-9.65	-13.515
117	117	1.74812	7.084	18.446	-8.213	4.495	3.866	10.239	-0.597	-3.144	-17.212	9.762	-2.005	1.101	6.381	-10.473	-13.54
118	118	1.76319	7.281	18.256	-8.218	4.741	3.629	10.288	-0.719	-2.629	-17.282	9.327	-2.355	1.277	5.985	-11.446	-13.448
119	119	1.77826	7.47	18.003	-8.238	4.942	3.351	10.43	-0.861	-2.096	-17.361	9.058	-2.772	1.568	5.72	-12.471	-13.186
120	120	1.79333	7.649	17.801	-8.278	5.073	3.186	10.544	-0.903	-1.483	-17.281	8.813	-3.011	1.822	5.45	-13.365	-12.828
121	121	1.8084	7.818	17.642	-8.326	5.185	3.106	10.584	-0.917	-0.817	-17.062	8.553	-3.253	1.963	5.161	-14.269	-12.519
122	122	1.82347	7.968	17.558	-8.391	5.258	3.154	10.638	-0.893	-0.098	-16.855	8.369	-3.302	2.137	4.896	-14.981	-12.172
123	123	1.83854	8.115	17.508	-8.444	5.331	3.332	10.597	-0.843	0.774	-16.504	8.432	-3.362	2.171	4.874	-15.705	-11.899
124	124	1.85361	8.285	17.488	-8.47	5.474	3.592	10.508	-0.854	1.734	-16.103	8.285	-3.239	2.307	4.577	-16.343	-11.475
125	125	1.86868	8.462	17.388	-8.457	5.611	3.826	10.505	-0.847	2.787	-15.683	8.31	-3.235	2.293	4.475	-17.101	-11.079
126	126	1.88375	8.669	17.209	-8.392	5.776	3.937	10.584	-0.826	3.774	-15.202	7.911	-3.251	2.207	3.983	-17.95	-10.57
127	127	1.89882	8.857	16.943	-8.269	5.932	3.898	10.809	-0.849	4.672	-14.9	7.559	-3.228	2.101	3.499	-18.719	-10.075
128	128	1.91389	9.038	16.628	-8.112	6.066	3.733	11.085	-0.845	5.396	-14.761	7.113	-3.433	2.03	2.997	-19.615	-9.651
129	129	1.92896	9.198	16.313	-7.941	6.177	3.514	11.34	-0.851	6.014	-14.783	6.772	-3.698	2.143	2.61	-20.501	-9.227
130	130	1.94403	9.346	16.062	-7.761	6.295	3.333	11.463	-0.907	6.552	-14.833	6.66	-3.973	2.331	2.432	-21.292	-8.87
131	131	1.9591	9.476	15.891	-7.574	6.434	3.228	11.492	-1.002	7.037	-14.978	6.582	-4.313	2.585	2.305	-22.076	-8.62
132	132	1.97417	9.61	15.801	-7.374	6.597	3.255	11.4	-1.087	7.588	-15.028	6.547	-4.658	2.804	2.237	-22.874	-8.396
133	133	1.98924	9.706	15.792	-7.183	6.769	3.398	11.278	-1.178	8.186	-15.089	6.29	-4.922	3.022	1.96	-23.631	-8.197
134	134	2.00431	9.809	15.827	-7.063	6.965	3.629	11.212	-1.233	8.833	-15.134	5.915	-5.205	3.136	1.601	-24.412	-8.082
135	135	2.01938	9.894	15.854	-6.987	7.135	3.921	11.135	-1.274	9.586	-15.105	5.665	-5.442	3.263	1.349	-25.172	-7.934
136	136	2.03445	9.96	15.852	-6.903	7.273	4.237	11.042	-1.305	10.398	-15.086	5.305	-5.718	3.421	0.988	-25.996	-7.781
137	137	2.04952	10.031	15.784	-6.86	7.401	4.537	10.825	-1.38	11.291	-14.959	5.202	-5.974	3.618	0.851	-26.792	-7.652
138	138	2.06459	10.092	15.647	-6.846	7.494	4.805	10.602	-1.422	12.231	-14.79	4.958	-6.184	3.823	0.586	-27.578	-7.517
139	139	2.07966	10.137	15.446	-6.855	7.567	5.061	10.283	-1.532	13.241	-14.576	4.952	-6.36	4.093	0.515	-28.313	-7.397
140	140	2.09473	10.154	15.209	-6.838	7.567	5.323	9.863	-1.617	14.302	-14.321	4.924	-6.471	4.418	0.426	-29.013	-7.266
141	141	2.1098	10.17	14.978	-6.825	7.558	5.652	9.358	-1.732	15.455	-13.959	5.051	-6.633	4.764	0.487	-29.787	-7.095
142	142	2.12487	10.138	14.772	-6.834	7.493	6.065	8.873	-1.854	16.675	-13.607	5.215	-6.802	5.145	0.577	-30.578	-6.903
143	143	2.13994	10.085	14.622	-6.851	7.4	6.577	8.384	-1.989	17.978	-13.199	5.564	-6.885	5.459	0.815	-31.309	-6.724
144	144	2.15501	9.991	14.537	-6.85	7.266	7.219	7.826	-2.149	19.358	-12.752	5.816	-7.046	5.724	0.971	-32.146	-6.6
145	145	2.17008	9.879	14.498	-6.818	7.109	7.974	7.273	-2.313	20.818	-12.399	6.184	-7.176	6.083	1.234	-32.966	-6.435
146	146	2.18515	9.742	14.507	-6.773	6.941	8.832	6.633	-2.524	22.366	-12.04	6.331	-7.387	6.502	1.313	-33.93	-6.268
147	147	2.20022	9.63	14.477	-6.711	6.785	9.668	6.034	-2.721	23.941	-11.789	6.545	-7.685	6.977	1.502	-34.978	-6.108
148	148	2.21529	9.516	14.451	-6.596	6.593	10.503	5.356	-2.923	25.496	-11.484	6.82	-7.97	7.387	1.764	-36	-5.989
149	149	2.23036	9.421	14.386	-6.419	6.388	11.303	4.599	-3.12	26.997	-11.103	7.086	-8.231	7.661	2.037	-36.941	-5.944
150	150	2.24543	9.333	14.317	-6.222	6.136	12.122	3.793	-3.295	28.571	-10.558	7.341	-8.565	7.856	2.326	-38.018	-5.861
151	151	2.2605	9.239	14.231	-5.976	5.834	12.915	3.139	-3.416	30.091	-10.022	7.534	-8.875	8.047	2.495	-39.057	-5.637
152	152	2.27557	9.156	14.141	-5.702	5.476	13.611	2.717	-3.425	31.463	-9.479	7.971	-9.311	8.227	2.867	-40.164	-5.247
153	153	2.29064	9.093	14.03	-5.373	5.12	14.166	2.477	-3.392	32.629	-8.938	8.125	-9.805	8.442	2.875	-41.303	-4.651
154	154	2.30571	9.033	13.906	-5.007	4.779	14.611	2.485	-3.353	33.652	-8.375	8.426	-10.309	8.678	2.863	-42.437	-3.807
155	155	2.32078	8.984	13.796	-4.609	4.483	14.985	2.653	-3.356	34.503	-7.788	8.779	-10.876	8.974	2.752	-43.591	-2.741
156	156	2.33585	8.934	13.704	-4.197	4.215	15.298	3.094	-3.314	35.221	-7.26	9.023	-11.45	9.497	2.385	-44.768	-1.299
157	157	2.35092	8.91	13.617	-3.766	4.021	15.574	3.812	-3.226	35.868	-6.787	9.448	-12.226	10.236	2.071	-46.18	0.499
158	158	2.36599	8.874	13.545	-3.328	3.847	15.865	4.779	-3.039	36.482	-6.449	9.998	-13.099	11.193	1.794	-47.718	2.538
159	159	2.38106	8.848	13.5	-2.916	3.72	16.157	5.91	-2.779	37.058	-6.191	10.411	-14.064	12.234	1.325	-49.363	4.645
160	160	2.39613	8.839	13.46	-2.53	3.654	16.494	7.096	-2.509	37.696	-5.95	10.952	-14.915	13.118	0.908	-50.92	6.584
161	161	2.4112	8.831	13.435	-2.169	3.592	16.886	8.338	-2.119	38.389	-5.831	11.205	-15.773	13.829	0.26	-52.424	8.215
162	162	2.42627	8.812	13.401	-1.837	3.517	17.352	9.53	-1.674	39.162	-5.686	11.217	-16.555	13.751	-0.572	-53.663	9.002
163	163	2.44134	8.771	13.37	-1.536	3.427	17.876	10.658	-1.204	40.016	-5.585	10.379	-17.376	12.119	-2.127	-54.521	8.107
164	164	2.45641	8.712	13.332	-1.263	3.308	18.44	11.604	-0.71	40.944	-5.443	9.392	-17.035	10.43	-3.765	-54.244	7.28
165	165	2.47148	8.648	13.265	-0.994	3.181	19.025	12.296	-0.292	41.878	-5.277	9.04	-17.725	10.386	-4.627	-55.277	7.659
166	166	2.48655	8.558	13.21	-0.739	3.008	19.657	12.652	0.011	42.832	-5.05	9.144	-19.43	12.031	-4.876	-57.605	9.227
167	167	2.50162	8.444	13.161	-0.5	2.756	20.306	12.685	0.236	43.788	-4.786	10.301	-20.801	15.872	-4.003	-60.159	12.766
168	168	2.51669	8.332	13.115	-0.268	2.467	20.942	12.459	0.349	44.652	-4.557	11.661	-21.187	19.79	-2.912	-61.828	16.408
169	169	2.53176	8.235	13.104	-0.046	2.149	21.6	11.953	0.327	45.465	-4.283	10.994	-23.048	21.247	-3.442	-63.899	17.205
170	170	2.54683	8.152	13.095	0.151	1.841	22.24	11.218	0.147	46.248	-3.955	10.903	-22.532	21.856	-3.462	-63.605	17.65
171	171	2.5619	8.118	13.091	0.306	1.603	22.869	10.345	-0.142	47.001	-3.563	10.105	-21.599	20.888	-4.064	-62.39	16.666
172	172	2.57697	8.111	13.094	0.38	1.432	23.482	9.472	-0.454	47.697	-3.136	8.537	-21.993	19.533	-5.263	-62.217	15.052
173	173	2.59204	8.143	13.155	0.375	1.356	24.151	8.688	-0.713	48.371	-2.711	7.905	-22.161	19.239	-5.601	-62.245	14.587
174	174	2.60711	8.2	13.249	0.31	1.326	24.859	8.107	-0.802	49.091	-2.293	8.917	-21.481	20.501	-4.472	-62.14	15.909
175	175	2.62218	8.276	13.366	0.163	1.344	25.614	7.741	-0.72	49.79	-1.984	10.275	-21.087	21.322	-2.921	-62.333	16.761
176	176	2.63725	8.349	13.493	-0.102	1.357	26.413	7.629	-0.292	50.391	-1.989	9.062	-22.527	19.577	-3.288	-63.038	14.645
177	177	2.65232	8.408	13.654	-0.485	1.367	27.293	7.542	0.272	50.813	-2.336	10.995	-19.47	19.515	-0.779	-60.11	14.774
178	178	2.66739	8.463	13.796	-0.921	1.392	28.219	7.214	0.724	51.175	-3.013	10.363	-18.903	17.653	-0.193	-58.438	12.208
179	179	2.68246	8.526	13.971	-1.441	1.452	29.313	6.532	0.953	51.657	-3.867	8.123	-20.008	14.439	-0.792	-57.89	7.62
180	180	2.69753	8.568	14.192	-2.002	1.506	30.556	5.478	0.927	52.224	-4.771	9.96	-14.946	14.168	1.878	-52.277	6.501
181	181	2.7126	8.58	14.467	-2.576	1.524	31.972	4.156	0.724	52.865	-5.734	9.112	-14.653	12	2.513	-50.61	2.525
182	182	2.72767	8.55	14.742	-3.145	1.508	33.481	2.701	0.451	53.524	-6.777	9.355	-14.365	11.834	4.246	-49.216	0.373
183	183	2.74274	8.474	14.969	-3.727	1.453	34.979	1.298	0.19	54.069	-7.917	10.525	-13.066	12.631	6.646	-46.781	-0.846
184	184	2.75781	8.385	15.084	-4.35	1.439	36.395	-0.034	-0.144	54.414	-9.032	10.175	-12.034	11.523	7.372	-44.042	-3.998
185	185	2.77288	8.272	15.123	-5.048	1.48	37.73	-1.185	-0.482	54.532	-10.009	9.45	-10.928	10.38	7.457	-41.136	-7.021
186	186	2.78795	8.142	15.055	-5.752	1.542	38.928	-2.157	-0.832	54.324	-10.834	8.656	-10.033	9.214	7.243	-38.285	-9.869
187	187	2.80302	7.991	14.969	-6.43	1.636	40.039	-2.825	-1.113	53.69	-11.689	7.751	-9.198	8.24	6.638	-35.325	-12.376
188	188	2.81809	7.817	14.913	-7.052	1.725	41.06	-3.164	-1.307	52.648	-12.544	7.277	-8.399	7.645	6.153	-32.207	-14.311
189	189	2.83316	7.63	14.896	-7.581	1.838	41.993	-3.138	-1.417	51.192	-13.338	7.293	-7.677	7.36	5.831	-28.919	-15.595
190	190	2.84823	7.47	14.914	-7.951	1.931	42.797	-2.897	-1.413	49.371	-13.813	7.412	-6.864	7.12	5.329	-25.452	-16.247
191	191	2.8633	7.35	14.949	-8.123	1.979	43.421	-2.47	-1.343	47.137	-13.862	8.094	-6.211	6.763	5.173	-21.891	-16.315
192	192	2.87837	7.262	14.954	-8.08	1.97	43.811	-1.918	-1.253	44.613	-13.633	8.958	-5.597	6.191	5.046	-18.309	-16.035
193	193	2.89344	7.244	14.893	-7.858	1.975	43.922	-1.314	-1.259	41.827	-13.314	10.094	-5.199	5.338	5.124	-14.834	-15.695
194	194	2.90851	7.247	14.751	-7.438	1.931	43.75	-0.678	-1.364	38.784	-13.225	10.708	-4.91	4.516	4.677	-11.551	-15.305
195	195	2.92358	7.264	14.575	-6.837	1.835	43.349	-0.024	-1.547	35.617	-13.576	10.713	-5.132	3.814	3.829	-8.926	-15.069
196	196	2.93865	7.296	14.34	-6.094	1.699	42.698	0.697	-1.783	32.387	-14.351	10.622	-5.702	3.277	3.03	-6.729	-14.939
197	197	2.95372	7.31	14.122	-5.22	1.454	41.913	1.424	-1.952	29.324	-15.212	10.12	-6.244	2.792	1.982	-4.908	-14.749
198	198	2.96879	7.351	13.874	-4.255	1.188	41.042	1.895	-2.142	26.735	-15.631	9.827	-6.849	2.165	1.324	-3.631	-14.446
199	199	2.98386	7.385	13.599	-3.14	0.774	40.15	1.955	-2.23	24.747	-15.404	9.979	-7.324	1.606	1.283	-2.794	-13.763
200	200	2.99893	7.441	13.248	-1.948	0.358	39.205	1.559	-2.253	23.379	-14.697	9.681	-7.731	1.152	1.022	-2.649	-12.887
201	201	3.014	7.512	12.809	-0.725	-0.007	38.178	0.731	-2.294	22.583	-13.839	9.268	-7.498	0.843	0.668	-2.463	-12.034
