# Supplementary material for: Gait phenotypes in paediatric hereditary spastic paraplegia revealed by dynamic time warping analysis and random forests
Source: PLoS One. 2018 Mar 8;13(3):e0192345. doi: 10.1371/journal.pone.0192345 (PMC5843164; doi:10.1371/journal.pone.0192345)
Supplement: S1 Data — (ZIP) [file pone.0192345.s008.zip › HSP/Right.SR.HSP13.4.csv]

	Epoch	Time	Pelvic.obliquity	Pelvic.tilt	Pelvic rotation	Hip.abd.add	Hip.flexion	Hip.rotation	Knee.abd.add	Knee.flexion	Knee.rotation	Ankle.abd.add	Ankle.flexion	Ankle.rotation	Forefoot.abd.add	Forefoot.flexion	Forefoot.rotation
1	1	0	10.256	9.814	7.103	1.169	32.806	-0.992	-2.719	14.362	-14.725	12.135	-10.282	1.86	4.37	-0.425	-4.991
2	2	0.01401	10.018	10.175	8.196	0.931	32.634	-0.119	-2.63	14.193	-14.606	12.169	-10.248	1.397	4.316	-1.026	-3.577
3	3	0.02802	9.86	10.702	9.363	0.746	32.538	0.411	-2.673	13.98	-14.519	11.355	-8.178	0.02	3.306	0.521	-3.028
4	4	0.04203	9.702	11.304	10.588	0.477	32.415	0.658	-2.802	13.683	-14.658	9.934	-7.313	-1.353	1.837	0.958	-3.095
5	5	0.05604	9.593	11.767	11.853	0.157	31.997	0.588	-2.894	12.937	-15.379	7.735	-7.339	-2.202	-0.181	0.777	-3.587
6	6	0.07005	9.557	12	13.115	-0.147	31.216	0.109	-3.073	11.579	-16.898	5.755	-8.61	-1.833	-1.765	-0.213	-4.169
7	7	0.08406	9.56	11.99	14.216	-0.467	30.222	-0.658	-3.076	10.133	-18.988	4.383	-9.577	-0.37	-2.483	-0.821	-4.593
8	8	0.09807	9.65	11.686	15.093	-0.685	28.938	-1.658	-2.845	8.728	-20.688	3.936	-9.922	1.088	-2.207	-0.849	-4.949
9	9	0.11208	9.837	11.012	15.689	-0.616	27.182	-2.71	-2.596	7.097	-21.118	4.26	-10.264	1.811	-1.341	-0.76	-5.043
10	10	0.12609	10.069	10.57	15.816	-0.333	25.488	-3.483	-2.377	5.23	-19.94	4.994	-10.657	1.218	-0.353	-0.661	-4.988
11	11	0.1401	10.254	10.511	15.453	0.051	24.157	-3.82	-2.203	3.444	-17.62	5.989	-10.848	-0.317	0.616	-0.437	-4.772
12	12	0.15411	10.359	11.071	14.796	0.306	23.505	-3.751	-2.054	1.762	-15.452	6.858	-10.989	-1.696	1.426	-0.161	-4.417
13	13	0.16812	10.326	12.059	14.062	0.385	23.382	-3.41	-1.983	0.143	-14.506	7.314	-11.285	-2.05	2.005	0.043	-4.074
14	14	0.18213	10.326	13.221	13.349	0.579	23.551	-3.086	-2.067	-1.371	-14.946	7.428	-11.614	-1.311	2.487	0.236	-3.976
15	15	0.19614	10.287	14.427	12.841	0.732	23.893	-3.212	-2.19	-2.757	-16.236	6.877	-11.99	0.298	2.573	0.373	-4.11
16	16	0.21015	10.238	15.554	12.58	0.895	24.405	-4.084	-2.331	-3.79	-17.298	5.893	-12.491	1.975	2.327	0.252	-4.487
17	17	0.22416	10.244	16.328	12.539	1.15	24.798	-5.63	-2.411	-4.535	-17.48	4.887	-12.995	3.145	2.026	0.013	-4.974
18	18	0.23817	10.225	16.679	12.653	1.377	24.961	-7.298	-2.365	-4.942	-16.745	4.044	-13.376	3.484	1.72	-0.297	-5.403
19	19	0.25218	10.15	16.531	12.848	1.575	24.794	-8.398	-2.289	-5.013	-15.504	3.439	-13.632	2.798	1.376	-0.654	-5.791
20	20	0.26619	10.035	15.958	13.042	1.71	24.165	-8.391	-2.185	-4.958	-14.707	3.493	-13.569	1.692	1.452	-0.766	-5.988
21	21	0.2802	9.831	15.027	13.014	1.888	23.027	-7.089	-2.134	-4.976	-14.881	3.732	-13.383	0.641	1.637	-0.751	-6.078
22	22	0.29421	9.543	13.864	12.712	2.075	21.45	-4.886	-2.08	-5.275	-15.934	3.766	-13.295	0.042	1.693	-0.73	-5.992
23	23	0.30822	9.115	12.927	12.197	2.078	19.936	-2.502	-2.021	-5.766	-17.27	4.04	-13.128	-0.148	2.037	-0.528	-5.819
24	24	0.32223	8.823	12.482	11.522	2.182	18.973	-0.618	-1.975	-6.217	-18.164	4.073	-12.976	-0.26	2.2	-0.381	-5.694
25	25	0.33624	8.737	12.869	10.905	2.312	19.079	0.287	-1.881	-6.372	-18.322	3.993	-12.701	-0.396	2.264	-0.236	-5.637
26	26	0.35025	8.731	14.016	10.536	2.366	20.085	0.204	-1.807	-6.404	-17.907	3.851	-12.527	-0.516	2.295	-0.201	-5.662
27	27	0.36426	8.832	15.452	10.457	2.439	21.5	-0.575	-1.812	-6.332	-17.419	3.841	-12.447	-0.373	2.488	-0.25	-5.723
28	28	0.37827	8.973	16.754	10.69	2.519	22.751	-1.734	-1.869	-6.312	-16.965	3.567	-12.488	-0.142	2.455	-0.448	-5.825
29	29	0.39228	8.959	17.931	11.144	2.335	23.798	-2.873	-1.894	-6.316	-16.557	3.468	-12.237	0.06	2.532	-0.375	-5.852
30	30	0.40629	8.872	18.645	11.673	2.107	24.291	-3.709	-1.928	-6.4	-16.3	3.56	-12.112	0.147	2.756	-0.406	-5.855
31	31	0.4203	8.884	18.665	12.165	2.124	24.05	-4.208	-1.925	-6.51	-16.104	3.319	-11.889	0.041	2.617	-0.432	-5.81
32	32	0.43431	8.774	18.176	12.506	2.128	23.191	-4.224	-1.848	-6.741	-16.076	3.251	-11.612	-0.107	2.63	-0.346	-5.699
33	33	0.44832	8.703	17.352	12.623	2.327	21.987	-3.822	-1.777	-6.97	-16.233	3.16	-11.335	-0.223	2.62	-0.286	-5.536
34	34	0.46233	8.568	16.369	12.575	2.506	20.674	-3.15	-1.632	-7.085	-16.424	3.101	-11.104	-0.438	2.652	-0.312	-5.41
35	35	0.47634	8.401	15.659	12.415	2.6	19.641	-2.338	-1.475	-7.193	-16.575	3.026	-10.827	-0.743	2.659	-0.274	-5.296
36	36	0.49035	8.399	15.239	12.201	2.852	18.981	-1.534	-1.418	-7.229	-16.775	2.925	-10.558	-1.009	2.623	-0.258	-5.191
37	37	0.50436	8.449	15.116	12.033	3.105	18.616	-0.871	-1.418	-7.286	-17.012	2.944	-10.345	-1.273	2.715	-0.266	-5.191
38	38	0.51837	8.38	15.221	11.942	3.18	18.408	-0.388	-1.411	-7.424	-17.273	2.816	-10.189	-1.405	2.706	-0.304	-5.21
39	39	0.53238	8.215	15.406	11.906	3.2	18.266	-0.117	-1.496	-7.555	-17.527	2.649	-10.037	-1.343	2.649	-0.343	-5.225
40	40	0.54639	7.971	15.672	11.89	3.152	18.099	-0.088	-1.61	-7.818	-17.631	2.717	-10.021	-1.247	2.83	-0.448	-5.31
41	41	0.5604	7.699	16.012	11.86	3.077	18.054	-0.236	-1.718	-8.001	-17.607	2.673	-9.899	-1.139	2.888	-0.481	-5.446
42	42	0.57441	7.447	16.452	11.794	2.985	18.157	-0.481	-1.792	-8.121	-17.402	2.703	-9.743	-1.092	2.993	-0.491	-5.578
43	43	0.58842	7.209	16.962	11.675	2.818	18.428	-0.735	-1.731	-8.093	-17.127	2.72	-9.476	-1.067	3.097	-0.45	-5.693
44	44	0.60243	7.023	17.408	11.517	2.718	18.699	-0.932	-1.674	-8.013	-16.833	2.675	-9.352	-1.09	3.134	-0.555	-5.806
45	45	0.61644	6.916	17.701	11.306	2.744	18.823	-0.925	-1.656	-7.936	-16.627	2.825	-9.196	-1.108	3.333	-0.616	-5.838
46	46	0.63045	6.804	17.887	11.093	2.796	18.838	-0.818	-1.671	-7.898	-16.518	2.795	-9.055	-1.11	3.35	-0.668	-5.862
47	47	0.64446	6.608	17.976	10.936	2.743	18.722	-0.594	-1.678	-7.871	-16.523	2.803	-8.9	-1.166	3.395	-0.709	-5.915
48	48	0.65847	6.422	17.912	10.818	2.706	18.419	-0.325	-1.669	-7.907	-16.603	2.852	-8.828	-1.209	3.505	-0.807	-5.952
49	49	0.67248	6.26	17.755	10.757	2.705	17.995	-0.144	-1.646	-8	-16.687	2.589	-8.633	-1.223	3.328	-0.802	-5.99
50	50	0.68649	6.091	17.578	10.748	2.716	17.531	0.089	-1.703	-8.128	-16.883	2.533	-8.517	-1.22	3.336	-0.83	-6.036
51	51	0.7005	5.96	17.421	10.793	2.739	17.098	0.183	-1.762	-8.256	-17.019	2.691	-8.372	-1.167	3.539	-0.806	-6.051
52	52	0.71451	5.841	17.285	10.859	2.749	16.68	0.25	-1.78	-8.415	-17.101	2.58	-8.236	-1.186	3.501	-0.803	-6.077
53	53	0.72852	5.762	17.117	10.914	2.803	16.257	0.279	-1.828	-8.547	-17.165	2.829	-8.126	-1.18	3.788	-0.789	-6.104
54	54	0.74253	5.719	16.943	10.921	2.871	15.84	0.298	-1.808	-8.689	-17.151	2.903	-7.948	-1.168	3.915	-0.719	-6.086
55	55	0.75654	5.638	16.843	10.824	2.899	15.512	0.401	-1.763	-8.823	-17.147	2.836	-7.972	-1.116	3.936	-0.845	-6.05
56	56	0.77055	5.563	16.857	10.658	2.924	15.379	0.528	-1.748	-8.818	-17.138	2.961	-7.792	-1.009	4.084	-0.795	-5.996
57	57	0.78456	5.476	16.979	10.443	2.873	15.359	0.654	-1.651	-8.857	-17.139	2.947	-7.7	-0.843	4.139	-0.798	-5.923
58	58	0.79857	5.422	17.21	10.169	2.827	15.521	0.782	-1.517	-8.774	-17.142	3.002	-7.483	-0.652	4.255	-0.723	-5.863
59	59	0.81258	5.411	17.505	9.862	2.831	15.736	0.959	-1.412	-8.734	-17.118	2.972	-7.393	-0.561	4.281	-0.751	-5.848
60	60	0.82659	5.397	17.805	9.542	2.813	15.926	1.117	-1.277	-8.749	-17.077	3.039	-7.231	-0.375	4.406	-0.677	-5.753
61	61	0.8406	5.409	18.049	9.243	2.85	16.019	1.327	-1.184	-8.838	-17.01	2.919	-7.15	-0.336	4.341	-0.672	-5.705
62	62	0.85461	5.42	18.203	8.986	2.897	16.014	1.508	-1.113	-8.934	-16.933	2.815	-7.095	-0.262	4.278	-0.695	-5.61
63	63	0.86862	5.401	18.266	8.722	2.927	15.862	1.779	-1.041	-9.108	-16.994	2.637	-7.045	-0.113	4.161	-0.703	-5.507
64	64	0.88263	5.358	18.291	8.435	2.95	15.642	2.129	-0.983	-9.306	-17.126	2.482	-6.988	-0.005	4.069	-0.7	-5.472
65	65	0.89664	5.322	18.293	8.122	2.977	15.394	2.423	-0.937	-9.511	-17.211	2.481	-6.879	0.139	4.095	-0.619	-5.439
66	66	0.91065	5.252	18.27	7.787	2.959	15.151	2.71	-0.828	-9.688	-17.274	2.149	-6.799	0.268	3.828	-0.602	-5.424
67	67	0.92466	5.181	18.262	7.413	2.967	14.933	2.94	-0.783	-9.795	-17.205	2.211	-6.717	0.336	3.882	-0.589	-5.443
68	68	0.93867	5.088	18.276	6.995	2.961	14.743	3.178	-0.729	-9.871	-17.104	1.973	-6.715	0.393	3.643	-0.704	-5.474
69	69	0.95268	4.934	18.294	6.511	2.926	14.508	3.483	-0.714	-10.046	-17.044	1.745	-6.65	0.449	3.404	-0.69	-5.57
70	70	0.96669	4.757	18.37	6.024	2.862	14.403	3.703	-0.73	-10.043	-16.883	1.891	-6.539	0.437	3.462	-0.685	-5.724
71	71	0.9807	4.529	18.45	5.545	2.736	14.308	3.847	-0.716	-10.043	-16.701	1.854	-6.533	0.461	3.363	-0.792	-5.897
72	72	0.99471	4.249	18.549	5.06	2.568	14.234	3.984	-0.713	-10.017	-16.563	1.81	-6.478	0.495	3.25	-0.871	-6.127
73	73	1.00872	3.916	18.665	4.602	2.373	14.192	4.146	-0.782	-9.934	-16.4	1.797	-6.403	0.502	3.12	-0.961	-6.331
74	74	1.02273	3.587	18.758	4.204	2.174	14.137	4.357	-0.887	-9.825	-16.329	1.857	-6.376	0.456	3.052	-1.11	-6.575
75	75	1.03674	3.245	18.8	3.874	1.928	14.018	4.638	-0.978	-9.751	-16.373	1.659	-6.419	0.391	2.755	-1.346	-6.817
76	76	1.05075	2.942	18.808	3.621	1.71	13.863	4.907	-1.118	-9.67	-16.446	1.889	-6.345	0.309	2.832	-1.426	-7.042
77	77	1.06476	2.664	18.76	3.387	1.492	13.624	5.092	-1.206	-9.617	-16.547	2.085	-6.291	0.334	2.909	-1.543	-7.244
78	78	1.07877	2.41	18.69	3.171	1.294	13.307	5.258	-1.318	-9.69	-16.711	2.285	-6.324	0.446	3.002	-1.674	-7.417
79	79	1.09278	2.213	18.608	3.004	1.134	13.013	5.303	-1.401	-9.68	-16.683	2.61	-6.245	0.474	3.193	-1.738	-7.541
80	80	1.10679	2.049	18.473	2.852	1.005	12.69	5.31	-1.481	-9.66	-16.616	2.797	-6.168	0.538	3.246	-1.816	-7.605
81	81	1.1208	1.91	18.332	2.661	0.894	12.351	5.421	-1.518	-9.645	-16.537	2.71	-6.108	0.508	3.061	-1.961	-7.671
82	82	1.13481	1.801	18.144	2.419	0.813	11.935	5.594	-1.506	-9.691	-16.49	2.515	-6.092	0.442	2.827	-2.139	-7.779
83	83	1.14882	1.748	17.935	2.172	0.811	11.483	5.778	-1.548	-9.757	-16.599	2.53	-5.896	0.547	2.766	-2.103	-7.864
84	84	1.16283	1.729	17.688	1.96	0.77	10.996	5.913	-1.461	-9.853	-16.623	2.222	-5.798	0.597	2.458	-2.195	-7.909
85	85	1.17684	1.732	17.441	1.775	0.769	10.526	6.011	-1.447	-9.895	-16.651	2.593	-5.827	0.668	2.79	-2.347	-7.957
86	86	1.19085	1.763	17.195	1.599	0.776	10.038	6.063	-1.361	-9.972	-16.585	2.526	-5.628	0.735	2.701	-2.334	-7.938
87	87	1.20486	1.822	16.968	1.465	0.796	9.562	6.104	-1.263	-10.051	-16.492	2.46	-5.497	0.738	2.631	-2.397	-7.92
88	88	1.21887	1.922	16.761	1.397	0.888	9.119	6.146	-1.257	-10.079	-16.459	2.751	-5.365	0.708	2.874	-2.435	-7.939
89	89	1.23288	2.024	16.575	1.398	0.924	8.718	6.144	-1.123	-10.102	-16.388	2.346	-5.186	0.593	2.498	-2.527	-7.959
90	90	1.24689	2.136	16.387	1.446	0.998	8.301	6.188	-1.089	-10.087	-16.345	2.457	-4.929	0.46	2.564	-2.51	-7.949
91	91	1.2609	2.264	16.195	1.492	1.091	7.869	6.299	-1.047	-10.115	-16.302	2.396	-4.789	0.246	2.5	-2.604	-7.955
92	92	1.27491	2.402	15.985	1.546	1.182	7.425	6.438	-0.998	-10.12	-16.292	2.459	-4.561	0.054	2.545	-2.614	-7.935
93	93	1.28892	2.527	15.743	1.611	1.273	6.936	6.624	-1.001	-10.133	-16.294	2.668	-4.377	-0.11	2.711	-2.651	-7.852
94	94	1.30293	2.653	15.502	1.658	1.366	6.454	6.822	-0.999	-10.14	-16.338	2.853	-4.258	-0.26	2.866	-2.752	-7.804
95	95	1.31694	2.789	15.259	1.669	1.479	5.98	7.011	-0.992	-10.121	-16.37	2.987	-4.077	-0.355	2.967	-2.815	-7.736
96	96	1.33095	2.934	15.024	1.652	1.615	5.505	7.211	-0.996	-10.121	-16.377	2.973	-3.936	-0.491	2.924	-2.925	-7.701
97	97	1.34496	3.101	14.837	1.611	1.757	5.094	7.354	-0.991	-10.097	-16.367	3.256	-3.72	-0.634	3.147	-2.924	-7.735
98	98	1.35897	3.299	14.683	1.525	1.916	4.716	7.475	-0.984	-10.09	-16.279	3.641	-3.583	-0.753	3.459	-2.971	-7.73
99	99	1.37298	3.504	14.597	1.378	2.086	4.395	7.66	-0.987	-10.101	-16.257	4.005	-3.436	-0.831	3.747	-2.999	-7.745
100	100	1.38699	3.723	14.592	1.142	2.285	4.163	7.842	-1.003	-10.099	-16.242	4.404	-3.362	-0.792	4.068	-3.092	-7.742
101	101	1.401	3.972	14.649	0.867	2.51	3.978	8.022	-0.983	-10.119	-16.208	4.354	-3.248	-0.718	3.969	-3.206	-7.713
102	102	1.41501	4.252	14.736	0.548	2.77	3.828	8.219	-0.966	-10.126	-16.205	4.349	-3.176	-0.65	3.916	-3.352	-7.746
103	103	1.42902	4.548	14.823	0.175	3.026	3.649	8.427	-0.908	-10.163	-16.156	4.23	-2.955	-0.603	3.746	-3.364	-7.792
104	104	1.44303	4.848	14.895	-0.285	3.28	3.451	8.725	-0.82	-10.158	-16.093	4.064	-2.751	-0.623	3.544	-3.438	-7.889
105	105	1.45704	5.141	14.908	-0.818	3.532	3.142	9.166	-0.806	-10.209	-16.176	4.253	-2.543	-0.571	3.648	-3.434	-8.006
106	106	1.47105	5.419	14.839	-1.426	3.741	2.736	9.679	-0.753	-10.248	-16.209	4.307	-2.289	-0.546	3.616	-3.43	-8.11
107	107	1.48506	5.715	14.713	-2.068	3.934	2.222	10.292	-0.749	-10.355	-16.321	4.617	-2.082	-0.508	3.794	-3.404	-8.228
108	108	1.49907	6.022	14.552	-2.752	4.079	1.655	10.979	-0.691	-10.472	-16.481	4.742	-1.94	-0.435	3.808	-3.48	-8.324
109	109	1.51308	6.369	14.446	-3.485	4.221	1.178	11.673	-0.586	-10.527	-16.525	4.803	-1.642	-0.411	3.729	-3.439	-8.381
110	110	1.52709	6.728	14.432	-4.201	4.359	0.837	12.319	-0.469	-10.511	-16.551	4.834	-1.477	-0.388	3.621	-3.561	-8.439
111	111	1.5411	7.003	14.519	-4.89	4.375	0.663	12.929	-0.298	-10.454	-16.542	4.861	-1.266	-0.356	3.511	-3.634	-8.438
112	112	1.55511	7.159	14.789	-5.483	4.294	0.831	13.47	-0.143	-10.185	-16.45	4.938	-1.022	-0.443	3.4	-3.737	-8.413
113	113	1.56912	7.236	15.183	-5.944	4.163	1.201	13.927	-0.014	-9.855	-16.375	5.148	-0.842	-0.61	3.417	-3.878	-8.42
114	114	1.58313	7.191	15.597	-6.223	3.884	1.586	14.289	0.143	-9.614	-16.388	5.36	-0.718	-0.775	3.473	-4.029	-8.43
115	115	1.59714	7.051	15.972	-6.336	3.56	1.889	14.411	0.192	-9.439	-16.395	5.729	-0.589	-0.895	3.632	-4.124	-8.485
116	116	1.61115	6.943	16.27	-6.314	3.33	2.051	14.266	0.147	-9.353	-16.46	6.237	-0.634	-0.873	3.93	-4.315	-8.623
117	117	1.62516	6.846	16.483	-6.251	3.134	2.123	14.006	0.095	-9.28	-16.536	6.6	-0.665	-0.778	4.097	-4.497	-8.785
118	118	1.63917	6.707	16.571	-6.192	2.945	2.088	13.726	-0.034	-9.165	-16.626	6.903	-0.722	-0.696	4.18	-4.714	-9.027
119	119	1.65318	6.626	16.565	-6.169	2.794	2.001	13.588	-0.118	-8.968	-16.776	7.236	-0.751	-0.73	4.32	-4.927	-9.342
120	120	1.66719	6.64	16.552	-6.153	2.721	1.925	13.543	-0.174	-8.771	-17.025	7.396	-0.736	-0.737	4.308	-5.107	-9.634
121	121	1.6812	6.64	16.595	-6.129	2.651	2.004	13.426	-0.242	-8.445	-17.242	7.832	-0.755	-0.714	4.535	-5.297	-9.921
122	122	1.69521	6.632	16.678	-6.093	2.572	2.161	13.201	-0.298	-8.077	-17.441	8.214	-0.85	-0.579	4.71	-5.578	-10.17
123	123	1.70922	6.651	16.917	-6.03	2.57	2.497	12.868	-0.35	-7.712	-17.575	8.105	-1.033	-0.342	4.454	-6.017	-10.317
124	124	1.72323	6.605	17.326	-5.904	2.522	3.03	12.395	-0.45	-7.351	-17.648	8.51	-1.434	-0.111	4.695	-6.544	-10.486
125	125	1.73724	6.577	17.838	-5.68	2.495	3.636	11.775	-0.547	-7.065	-17.714	8.686	-1.88	0.229	4.745	-7.123	-10.581
126	126	1.75125	6.607	18.372	-5.404	2.516	4.198	11.107	-0.697	-6.894	-17.765	9.099	-2.495	0.576	5.033	-7.77	-10.665
127	127	1.76526	6.713	18.875	-5.133	2.563	4.691	10.444	-0.815	-6.774	-17.843	9.782	-3.009	0.975	5.577	-8.259	-10.717
128	128	1.77927	6.838	19.308	-4.907	2.594	5.071	9.95	-0.877	-6.693	-17.847	10.079	-3.543	1.276	5.793	-8.866	-10.673
129	129	1.79328	6.948	19.659	-4.728	2.55	5.373	9.627	-0.89	-6.626	-17.858	10.033	-4.007	1.475	5.664	-9.464	-10.608
130	130	1.80729	7.048	19.908	-4.638	2.449	5.565	9.508	-0.849	-6.546	-17.827	9.863	-4.345	1.64	5.4	-10.007	-10.421
131	131	1.8213	7.194	20.018	-4.655	2.404	5.625	9.541	-0.8	-6.357	-17.724	9.796	-4.763	1.644	5.251	-10.694	-10.307
132	132	1.83531	7.346	20.002	-4.737	2.326	5.591	9.638	-0.702	-6.128	-17.723	9.818	-4.967	1.831	5.161	-11.18	-10.115
133	133	1.84932	7.505	19.875	-4.842	2.241	5.436	9.782	-0.65	-5.965	-17.722	9.972	-5.275	2.005	5.174	-11.684	-9.933
134	134	1.86333	7.672	19.665	-4.924	2.197	5.227	9.818	-0.617	-5.663	-17.673	10.328	-5.549	2.114	5.379	-12.203	-9.884
135	135	1.87734	7.833	19.366	-4.965	2.182	4.95	9.647	-0.6	-5.302	-17.52	10.625	-5.563	2.355	5.487	-12.526	-9.761
136	136	1.89135	8.045	19.06	-4.981	2.273	4.657	9.38	-0.589	-4.887	-17.341	10.828	-5.68	2.5	5.568	-12.992	-9.799
137	137	1.90536	8.207	18.859	-4.984	2.349	4.503	8.967	-0.544	-4.421	-17.145	10.708	-5.543	2.677	5.336	-13.275	-9.881
138	138	1.91937	8.353	18.778	-4.974	2.447	4.522	8.504	-0.538	-3.845	-16.936	10.682	-5.413	2.893	5.185	-13.606	-9.943
139	139	1.93338	8.514	18.776	-4.958	2.593	4.688	8.182	-0.509	-3.119	-16.84	10.355	-5.138	2.969	4.747	-13.915	-10.081
140	140	1.94739	8.679	18.809	-4.983	2.789	4.964	7.914	-0.534	-2.252	-16.685	10.3	-4.732	2.958	4.521	-14.109	-10.227
141	141	1.9614	8.845	18.814	-5.013	3.021	5.247	7.839	-0.591	-1.315	-16.594	10.083	-4.457	2.832	4.165	-14.489	-10.375
142	142	1.97541	9.049	18.717	-5.042	3.297	5.435	7.928	-0.651	-0.331	-16.586	9.841	-4.106	2.615	3.773	-14.837	-10.539
143	143	1.98942	9.274	18.55	-5.023	3.596	5.562	8.05	-0.758	0.693	-16.616	9.849	-3.844	2.414	3.604	-15.259	-10.667
144	144	2.00343	9.496	18.318	-4.952	3.874	5.644	8.231	-0.826	1.729	-16.672	9.633	-3.541	2.184	3.226	-15.693	-10.739
145	145	2.01744	9.695	18.049	-4.875	4.138	5.712	8.38	-0.903	2.807	-16.692	9.451	-3.165	2.006	2.859	-16.078	-10.749
146	146	2.03145	9.858	17.819	-4.784	4.372	5.898	8.358	-0.953	4.013	-16.521	9.013	-2.794	1.873	2.263	-16.586	-10.672
147	147	2.04546	9.995	17.642	-4.69	4.592	6.266	8.209	-1.062	5.399	-16.228	8.93	-2.377	1.795	1.947	-17.046	-10.527
148	148	2.05947	10.108	17.545	-4.588	4.805	6.847	7.933	-1.214	6.994	-15.816	8.905	-1.908	1.769	1.641	-17.533	-10.306
149	149	2.07348	10.201	17.54	-4.487	4.996	7.638	7.576	-1.356	8.762	-15.257	8.766	-1.46	1.726	1.235	-18.133	-10.015
150	150	2.08749	10.283	17.589	-4.399	5.213	8.594	7.281	-1.549	10.714	-14.674	8.626	-1.162	1.717	0.828	-18.964	-9.619
151	151	2.1015	10.408	17.631	-4.284	5.482	9.594	7.024	-1.753	12.73	-14.065	8.207	-1.024	1.712	0.173	-20.02	-9.133
152	152	2.11551	10.526	17.679	-4.138	5.753	10.621	6.908	-1.98	14.804	-13.498	8.025	-1.124	1.646	-0.257	-21.307	-8.607
153	153	2.12952	10.668	17.657	-3.962	6.037	11.558	6.97	-2.166	16.822	-13.037	7.757	-1.202	1.545	-0.794	-22.55	-8.022
154	154	2.14353	10.862	17.562	-3.786	6.381	12.371	7.157	-2.313	18.746	-12.743	7.333	-1.434	1.484	-1.461	-23.905	-7.465
155	155	2.15754	11.077	17.412	-3.619	6.719	13.042	7.417	-2.405	20.479	-12.57	6.936	-1.837	1.567	-2.073	-25.32	-6.862
156	156	2.17155	11.303	17.2	-3.413	7	13.622	7.57	-2.423	22.116	-12.407	6.514	-2.405	1.803	-2.66	-26.847	-6.239
157	157	2.18556	11.541	16.974	-3.204	7.289	14.176	7.601	-2.478	23.689	-12.302	6.15	-3.007	2.192	-3.191	-28.348	-5.641
158	158	2.19957	11.753	16.744	-3.01	7.522	14.72	7.59	-2.502	25.217	-12.175	5.95	-3.613	2.615	-3.543	-29.799	-5.061
159	159	2.21358	11.939	16.516	-2.825	7.736	15.25	7.475	-2.55	26.709	-11.948	5.591	-4.21	3.039	-4.034	-31.237	-4.488
160	160	2.22759	12.093	16.283	-2.665	7.916	15.777	7.385	-2.621	28.171	-11.769	5.546	-4.99	3.52	-4.217	-32.794	-3.951
161	161	2.2416	12.244	16.056	-2.488	8.044	16.312	7.324	-2.628	29.624	-11.542	5.747	-5.678	3.922	-4.176	-34.243	-3.415
162	162	2.25561	12.36	15.818	-2.318	8.109	16.886	7.277	-2.589	31.138	-11.244	6.009	-6.353	4.227	-4.081	-35.694	-2.932
163	163	2.26962	12.478	15.575	-2.184	8.164	17.409	7.433	-2.47	32.576	-11.104	6.544	-7.033	4.475	-3.734	-37.093	-2.546
164	164	2.28363	12.584	15.319	-2.098	8.176	17.913	7.693	-2.213	34	-10.949	6.883	-7.6	4.695	-3.545	-38.392	-2.144
165	165	2.29764	12.661	15.05	-2.058	8.16	18.398	8.062	-1.903	35.38	-10.845	7.227	-8.222	5.023	-3.341	-39.721	-1.677
166	166	2.31165	12.71	14.758	-2.048	8.072	18.862	8.46	-1.515	36.705	-10.703	7.63	-8.832	5.555	-3.05	-41.019	-1.023
167	167	2.32566	12.763	14.418	-2.109	8	19.285	8.787	-1.17	37.97	-10.462	7.919	-9.343	6.338	-2.853	-42.195	-0.136
168	168	2.33967	12.797	14.06	-2.228	7.906	19.694	9.072	-0.861	39.246	-10.073	8.299	-9.835	7.19	-2.571	-43.385	0.85
169	169	2.35368	12.821	13.683	-2.395	7.778	20.072	9.221	-0.58	40.457	-9.49	8.513	-10.225	7.79	-2.408	-44.404	1.631
170	170	2.36769	12.844	13.323	-2.567	7.633	20.419	9.32	-0.303	41.477	-8.905	8.805	-10.226	7.956	-2.158	-44.838	2.04
171	171	2.3817	12.861	12.978	-2.737	7.467	20.796	9.339	0.003	42.332	-8.456	8.868	-9.71	7.587	-2.068	-44.469	1.868
172	172	2.39571	12.895	12.684	-2.947	7.318	21.21	9.306	0.325	42.97	-8.293	8.93	-9.172	6.872	-1.849	-43.765	1.074
173	173	2.40972	12.937	12.478	-3.169	7.165	21.684	9.075	0.539	43.322	-8.475	9.375	-8.516	6.094	-1.159	-42.594	-0.181
174	174	2.42373	12.991	12.332	-3.415	7.037	22.232	8.515	0.57	43.453	-8.987	9.495	-7.79	5.437	-0.689	-41.023	-1.81
175	175	2.43774	13.051	12.263	-3.678	6.901	22.87	7.599	0.395	43.324	-9.75	9.679	-7.178	5.021	-0.088	-39.224	-3.678
176	176	2.45175	13.109	12.263	-3.997	6.807	23.633	6.364	0.003	43.018	-10.756	9.387	-6.704	4.932	0.097	-37.316	-5.689
177	177	2.46576	13.153	12.316	-4.384	6.729	24.426	4.995	-0.474	42.441	-11.835	8.528	-6.328	5.031	-0.253	-35.332	-7.712
178	178	2.47977	13.179	12.392	-4.85	6.688	25.279	3.631	-1.011	41.708	-12.832	7.961	-6.027	5.133	-0.376	-33.236	-9.703
179	179	2.49378	13.181	12.485	-5.325	6.621	26.128	2.421	-1.419	40.772	-13.676	7.422	-5.672	5.148	-0.55	-30.965	-11.529
180	180	2.50779	13.188	12.555	-5.794	6.586	26.934	1.44	-1.696	39.686	-14.21	7.32	-5.399	5.018	-0.38	-28.625	-13.03
181	181	2.5218	13.155	12.591	-6.254	6.547	27.695	0.786	-1.82	38.493	-14.493	7.86	-5.171	4.798	0.313	-26.143	-14.138
182	182	2.53581	13.118	12.612	-6.725	6.544	28.388	0.43	-1.758	37.141	-14.49	8.401	-5.051	4.426	0.996	-23.69	-14.896
183	183	2.54982	13.073	12.593	-7.141	6.571	29.003	0.366	-1.586	35.695	-14.377	9.408	-4.797	3.994	1.995	-20.983	-15.306
184	184	2.56383	12.998	12.558	-7.457	6.548	29.566	0.515	-1.291	34.112	-14.309	10.27	-4.636	3.768	2.847	-18.37	-15.322
185	185	2.57784	12.93	12.486	-7.685	6.518	30.065	0.767	-0.953	32.472	-14.197	10.986	-4.689	3.629	3.601	-16.031	-15.07
186	186	2.59185	12.821	12.415	-7.855	6.458	30.527	1.103	-0.66	30.707	-14.127	11.732	-4.904	3.597	4.37	-13.808	-14.647
187	187	2.60586	12.692	12.33	-7.937	6.386	30.944	1.419	-0.418	28.932	-14.193	12.249	-4.885	3.587	4.843	-11.456	-14.239
188	188	2.61987	12.542	12.259	-7.895	6.293	31.337	1.573	-0.381	27.824	-14.301	14.325	-4.102	3.507	6.545	-8.695	-14.003
189	189	2.63388	12.389	12.158	-7.73	6.194	31.656	1.61	-0.429	25.516	-14.568	13.402	-4.564	3.485	5.659	-6.682	-13.796
190	190	2.64789	12.239	12.053	-7.469	6.116	31.904	1.539	-0.669	23.698	-14.977	13.53	-4.546	3.46	5.592	-4.481	-13.777
191	191	2.6619	12.056	11.952	-7.135	6.019	32.081	1.367	-1.059	21.887	-15.358	13.558	-4.245	3.295	5.283	-2.087	-13.887
192	192	2.67591	11.852	11.848	-6.7	5.892	32.207	1.086	-1.555	19.784	-15.734	12.876	-4.412	3.113	4.381	-0.06	-14.067
193	193	2.68992	11.63	11.757	-6.148	5.691	32.302	0.804	-2.039	17.861	-15.987	12.624	-4.602	2.724	3.9	1.826	-14.311
194	194	2.70393	11.362	11.657	-5.492	5.35	32.362	0.663	-2.341	16.108	-16.137	12.451	-4.944	2.119	3.625	3.379	-14.556
195	195	2.71794	11.036	11.571	-4.755	4.859	32.399	0.678	-2.448	14.591	-16.321	12.502	-5.381	1.419	3.696	4.624	-14.817
196	196	2.73195	10.645	11.443	-3.969	4.239	32.336	0.931	-2.32	13.228	-16.641	12.121	-5.856	0.846	3.515	5.477	-14.898
197	197	2.74596	10.183	11.267	-3.078	3.495	32.218	1.051	-2.165	12.104	-16.955	12.065	-6.807	0.817	3.862	5.624	-14.622
198	198	2.75997	9.712	10.993	-2.063	2.712	32.003	0.853	-2.066	11.323	-17.163	12.176	-7.588	1.481	4.386	5.512	-13.783
199	199	2.77398	9.207	10.601	-0.99	1.958	31.636	0.45	-2.05	10.863	-17.14	12.24	-8.569	2.704	4.947	4.719	-12.387
200	200	2.78799	8.726	10.158	0.083	1.356	31.142	-0.154	-2.168	10.749	-16.655	12.721	-9.511	3.948	5.86	3.546	-10.71
201	201	2.802	8.331	9.753	1.155	0.934	30.634	-0.817	-2.262	11.026	-15.755	12.881	-9.933	4.64	6.332	2.36	-9.111
