# Supplementary material for: Gait phenotypes in paediatric hereditary spastic paraplegia revealed by dynamic time warping analysis and random forests
Source: PLoS One. 2018 Mar 8;13(3):e0192345. doi: 10.1371/journal.pone.0192345 (PMC5843164; doi:10.1371/journal.pone.0192345)
Supplement: S1 Data — (ZIP) [file pone.0192345.s008.zip › HSP/Right.SR.HSP13.5.csv]

	Epoch	Time	Pelvic.obliquity	Pelvic.tilt	Pelvic rotation	Hip.abd.add	Hip.flexion	Hip.rotation	Knee.abd.add	Knee.flexion	Knee.rotation	Ankle.abd.add	Ankle.flexion	Ankle.rotation	Forefoot.abd.add	Forefoot.flexion	Forefoot.rotation
1	1	0	10.215	14.028	10.818	-1.164	35.176	-5.252	-2.768	9.595	-15.495	9.838	-10.79	3.456	3.599	1.681	-4.516
2	2	0.01407	9.867	13.99	11.633	-1.187	34.319	-5.247	-2.913	9.137	-15.047	9.093	-8.876	3.247	2.799	2.969	-3.468
3	3	0.02814	9.497	14.028	12.491	-1.289	33.421	-5.134	-3.135	8.359	-14.979	7.423	-7.72	2.626	1.155	3.84	-3.149
4	4	0.04221	9.154	14.167	13.336	-1.463	32.549	-4.881	-3.496	6.688	-15.749	4.826	-9.908	2.349	-1.053	2.275	-3.488
5	5	0.05628	8.879	14.385	14.113	-1.732	31.696	-4.651	-3.751	4.799	-17.33	3.171	-12.711	2.293	-2.064	0.359	-4.488
6	6	0.07035	8.685	14.477	14.804	-2.094	30.777	-4.669	-3.616	3.466	-19.405	2.17	-13.777	2.828	-2.295	-0.329	-5.48
7	7	0.08442	8.674	14.461	15.289	-2.335	29.821	-5.107	-3.274	2.301	-21.082	1.725	-13.822	3.908	-2.034	-0.149	-5.944
8	8	0.09849	8.782	14.537	15.43	-2.372	28.86	-5.869	-2.835	0.84	-21.247	1.187	-13.862	4.701	-2.015	0.098	-5.745
9	9	0.11256	8.986	14.727	15.276	-2.219	28.034	-6.728	-2.274	-0.534	-19.597	0.495	-13.726	4.324	-2.468	0.329	-5.235
10	10	0.12663	9.26	15.065	14.89	-1.885	27.505	-7.313	-1.78	-1.616	-16.825	0.098	-13.44	2.778	-2.979	0.567	-4.723
11	11	0.1407	9.54	15.465	14.443	-1.499	27.243	-7.304	-1.369	-2.356	-14.468	-0.177	-13.104	1.009	-3.418	0.774	-4.327
12	12	0.15477	9.74	15.951	14.01	-1.109	27.129	-6.65	-1.172	-3.109	-13.898	-0.4	-13.001	0.188	-3.558	0.906	-4.14
13	13	0.16884	9.904	16.32	13.71	-0.652	26.887	-5.907	-1.202	-4.054	-15.214	-0.79	-13.096	0.885	-3.51	1.045	-4.115
14	14	0.18291	10.089	16.536	13.601	-0.149	26.593	-5.619	-1.366	-4.912	-17.136	-1.125	-13.419	2.319	-3.231	0.988	-4.253
15	15	0.19698	10.114	16.499	13.619	0.256	26.251	-5.976	-1.528	-5.333	-18.234	-1.254	-13.777	3.515	-2.816	0.698	-4.447
16	16	0.21105	10.007	16.275	13.781	0.513	25.817	-6.732	-1.633	-5.487	-18.238	-1.047	-14.05	3.898	-2.263	0.336	-4.72
17	17	0.22512	9.71	15.954	13.945	0.599	25.278	-7.268	-1.695	-5.517	-17.577	-0.595	-14.091	3.505	-1.68	0.113	-4.982
18	18	0.23919	9.325	15.618	14.114	0.564	24.681	-7.344	-1.724	-5.579	-16.982	-0.233	-14.04	2.838	-1.259	-0.014	-5.15
19	19	0.25326	9.01	15.374	14.24	0.485	24.12	-6.909	-1.646	-5.752	-16.951	-0.314	-13.855	2.291	-1.223	0.02	-5.227
20	20	0.26733	8.802	15.313	14.242	0.461	23.708	-6.115	-1.516	-6.026	-17.343	-1.021	-13.617	2.053	-1.737	0.108	-5.1
21	21	0.2814	8.774	15.455	14.172	0.531	23.514	-5.202	-1.353	-6.371	-17.92	-1.973	-13.425	1.917	-2.447	0.185	-4.919
22	22	0.29547	8.855	15.856	14.015	0.639	23.579	-4.278	-1.153	-6.766	-18.442	-2.976	-13.224	1.735	-3.187	0.296	-4.737
23	23	0.30954	8.989	16.522	13.795	0.794	23.975	-3.397	-1.035	-7.085	-18.869	-3.744	-12.925	1.554	-3.737	0.516	-4.543
24	24	0.32361	9.224	17.212	13.59	1.077	24.461	-2.713	-0.995	-7.349	-19.116	-4.204	-12.817	1.266	-4.005	0.554	-4.431
25	25	0.33768	9.55	17.787	13.425	1.523	24.939	-2.394	-1.028	-7.477	-19.135	-4.462	-12.751	1.018	-4.1	0.514	-4.361
26	26	0.35175	9.729	18.307	13.274	1.861	25.419	-2.347	-1.083	-7.467	-19.03	-4.519	-12.6	0.935	-4.016	0.534	-4.325
27	27	0.36582	9.695	18.559	13.17	2.037	25.601	-2.529	-1.087	-7.44	-18.75	-4.625	-12.487	0.912	-3.971	0.504	-4.339
28	28	0.37989	9.633	18.47	13.085	2.262	25.362	-2.876	-1.054	-7.511	-18.322	-4.768	-12.356	0.897	-3.957	0.5	-4.376
29	29	0.39396	9.449	18.099	12.99	2.415	24.739	-3.177	-0.962	-7.701	-17.863	-4.976	-12.279	0.934	-3.993	0.477	-4.351
30	30	0.40803	9.139	17.669	12.869	2.414	23.98	-3.306	-0.813	-7.958	-17.45	-5.264	-12.225	0.924	-4.11	0.451	-4.32
31	31	0.4221	8.701	17.357	12.705	2.225	23.286	-3.214	-0.631	-8.224	-17.11	-5.444	-12.185	0.85	-4.139	0.419	-4.281
32	32	0.43617	8.416	17.199	12.429	2.227	22.775	-2.933	-0.548	-8.499	-16.929	-5.582	-12.112	0.783	-4.145	0.436	-4.25
33	33	0.45024	8.351	17.251	12.072	2.442	22.564	-2.559	-0.543	-8.68	-16.85	-5.662	-12.082	0.624	-4.117	0.364	-4.313
34	34	0.46431	8.301	17.629	11.733	2.578	22.763	-2.185	-0.565	-8.714	-16.803	-5.555	-11.907	0.462	-3.948	0.403	-4.375
35	35	0.47838	8.352	18.177	11.404	2.778	23.152	-1.829	-0.627	-8.746	-16.776	-5.514	-11.85	0.293	-3.857	0.324	-4.43
36	36	0.49245	8.389	18.693	11.139	2.948	23.518	-1.488	-0.719	-8.749	-16.797	-5.36	-11.738	0.122	-3.685	0.294	-4.503
37	37	0.50652	8.367	19.1	10.961	3.056	23.73	-1.198	-0.825	-8.81	-16.844	-5.233	-11.678	0.035	-3.541	0.24	-4.521
38	38	0.52059	8.27	19.346	10.819	3.116	23.715	-0.911	-0.926	-8.955	-16.966	-5.232	-11.603	0.046	-3.504	0.22	-4.526
39	39	0.53466	8.047	19.479	10.712	3.082	23.558	-0.685	-1.058	-9.106	-17.115	-5.108	-11.555	0.135	-3.353	0.187	-4.571
40	40	0.54873	7.706	19.479	10.649	2.934	23.217	-0.537	-1.168	-9.314	-17.226	-5.022	-11.574	0.277	-3.232	0.112	-4.61
41	41	0.5628	7.318	19.391	10.631	2.724	22.799	-0.482	-1.263	-9.479	-17.347	-4.847	-11.497	0.491	-3.033	0.116	-4.66
42	42	0.57687	6.911	19.304	10.593	2.508	22.421	-0.55	-1.365	-9.567	-17.32	-4.553	-11.481	0.637	-2.746	0.032	-4.775
43	43	0.59094	6.522	19.253	10.54	2.266	22.113	-0.639	-1.402	-9.609	-17.244	-4.316	-11.413	0.804	-2.508	-0.021	-4.832
44	44	0.60501	6.234	19.255	10.487	2.098	21.89	-0.781	-1.433	-9.61	-17.124	-4.068	-11.328	0.949	-2.275	-0.084	-4.879
45	45	0.61908	6.014	19.315	10.423	1.984	21.735	-0.878	-1.473	-9.618	-17.003	-3.873	-11.27	1.01	-2.102	-0.176	-4.948
46	46	0.63315	5.778	19.439	10.329	1.804	21.642	-0.852	-1.457	-9.639	-16.969	-3.724	-11.088	1.113	-1.965	-0.129	-4.963
47	47	0.64722	5.608	19.642	10.249	1.68	21.616	-0.821	-1.482	-9.685	-16.944	-3.571	-10.959	1.176	-1.84	-0.133	-4.988
48	48	0.66129	5.47	19.868	10.16	1.587	21.633	-0.729	-1.521	-9.711	-16.985	-3.394	-10.849	1.207	-1.691	-0.158	-5.047
49	49	0.67536	5.326	20.063	10.084	1.485	21.61	-0.599	-1.557	-9.741	-17.009	-3.194	-10.704	1.2	-1.529	-0.151	-5.08
50	50	0.68943	5.19	20.214	10.065	1.393	21.539	-0.44	-1.636	-9.775	-17.081	-2.972	-10.548	1.166	-1.365	-0.131	-5.113
51	51	0.7035	5.039	20.289	10.064	1.302	21.369	-0.225	-1.718	-9.811	-17.18	-2.715	-10.418	1.06	-1.162	-0.158	-5.176
52	52	0.71757	4.889	20.29	10.093	1.21	21.08	-0.005	-1.796	-9.916	-17.251	-2.49	-10.326	0.942	-0.986	-0.2	-5.192
53	53	0.73164	4.763	20.218	10.133	1.151	20.727	0.212	-1.878	-10.002	-17.367	-2.265	-10.209	0.856	-0.811	-0.232	-5.205
54	54	0.74571	4.63	20.122	10.18	1.096	20.325	0.379	-1.962	-10.131	-17.438	-2.078	-10.059	0.775	-0.674	-0.216	-5.216
55	55	0.75978	4.476	19.981	10.194	1.009	19.882	0.518	-1.997	-10.261	-17.501	-1.925	-9.953	0.714	-0.55	-0.242	-5.254
56	56	0.77385	4.315	19.874	10.141	0.942	19.486	0.688	-2.034	-10.331	-17.503	-1.694	-9.777	0.599	-0.365	-0.236	-5.319
57	57	0.78792	4.151	19.768	10.02	0.869	19.087	0.906	-2.03	-10.403	-17.421	-1.454	-9.537	0.45	-0.175	-0.172	-5.346
58	58	0.80199	3.986	19.687	9.832	0.822	18.75	1.192	-2.044	-10.388	-17.314	-1.119	-9.461	0.2	0.106	-0.309	-5.442
59	59	0.81606	3.846	19.604	9.608	0.801	18.4	1.555	-2.058	-10.386	-17.255	-0.772	-9.238	-0.017	0.389	-0.297	-5.505
60	60	0.83013	3.716	19.516	9.322	0.796	18.056	1.951	-2.054	-10.38	-17.251	-0.483	-9.007	-0.166	0.628	-0.278	-5.573
61	61	0.8442	3.576	19.428	8.986	0.81	17.703	2.339	-2.075	-10.386	-17.288	-0.313	-8.795	-0.223	0.752	-0.281	-5.651
62	62	0.85827	3.426	19.333	8.614	0.797	17.345	2.662	-2.043	-10.388	-17.285	-0.134	-8.676	-0.204	0.908	-0.381	-5.707
63	63	0.87234	3.24	19.217	8.252	0.775	16.971	2.87	-2.053	-10.371	-17.189	0.078	-8.469	-0.181	1.058	-0.396	-5.79
64	64	0.88641	3.004	19.07	7.898	0.703	16.575	3.06	-2.066	-10.326	-17.111	0.319	-8.314	-0.175	1.236	-0.469	-5.931
65	65	0.90048	2.737	18.906	7.531	0.622	16.179	3.272	-2.105	-10.241	-17.018	0.739	-8.065	-0.2	1.57	-0.447	-6.093
66	66	0.91455	2.476	18.75	7.177	0.534	15.776	3.54	-2.151	-10.192	-16.984	1.159	-7.897	-0.268	1.917	-0.484	-6.284
67	67	0.92862	2.252	18.608	6.893	0.464	15.369	3.785	-2.222	-10.175	-16.983	1.6	-7.768	-0.333	2.283	-0.546	-6.452
68	68	0.94269	2.078	18.489	6.659	0.409	14.995	4.005	-2.273	-10.152	-16.983	2.047	-7.59	-0.39	2.659	-0.563	-6.573
69	69	0.95676	1.925	18.372	6.453	0.369	14.61	4.253	-2.335	-10.174	-17.043	2.41	-7.519	-0.47	2.972	-0.663	-6.717
70	70	0.97083	1.799	18.245	6.283	0.342	14.242	4.453	-2.385	-10.159	-17.077	2.669	-7.298	-0.518	3.17	-0.643	-6.805
71	71	0.9849	1.729	18.115	6.172	0.332	13.861	4.566	-2.376	-10.179	-17.086	2.799	-7.185	-0.567	3.286	-0.738	-6.876
72	72	0.99897	1.687	17.957	6.108	0.353	13.457	4.626	-2.387	-10.195	-17.094	2.817	-6.938	-0.579	3.272	-0.715	-6.913
73	73	1.01304	1.687	17.783	6.046	0.39	13.022	4.664	-2.346	-10.256	-17.087	2.706	-6.847	-0.592	3.177	-0.844	-6.938
74	74	1.02711	1.714	17.566	5.984	0.474	12.536	4.702	-2.308	-10.327	-17.028	2.526	-6.666	-0.638	3.011	-0.896	-6.941
75	75	1.04118	1.783	17.327	5.901	0.6	12.041	4.768	-2.263	-10.386	-16.999	2.371	-6.476	-0.669	2.874	-0.942	-6.944
76	76	1.05525	1.89	17.076	5.811	0.757	11.544	4.832	-2.2	-10.444	-16.925	2.168	-6.334	-0.766	2.701	-1.036	-6.968
77	77	1.06932	1.983	16.806	5.707	0.883	11.03	4.905	-2.109	-10.505	-16.883	1.984	-6.164	-0.817	2.556	-1.097	-6.984
78	78	1.08339	2.049	16.521	5.555	0.977	10.493	5.006	-2.004	-10.565	-16.878	1.78	-5.983	-0.816	2.388	-1.156	-7.009
79	79	1.09746	2.113	16.236	5.326	1.081	9.958	5.169	-1.896	-10.63	-16.851	1.519	-5.815	-0.819	2.167	-1.223	-7.032
80	80	1.11153	2.157	15.983	5.062	1.166	9.48	5.339	-1.789	-10.645	-16.796	1.277	-5.639	-0.8	1.954	-1.304	-7.038
81	81	1.1256	2.194	15.767	4.788	1.235	9.055	5.536	-1.692	-10.646	-16.72	1.046	-5.508	-0.801	1.741	-1.424	-7.028
82	82	1.13967	2.229	15.597	4.499	1.297	8.698	5.777	-1.599	-10.606	-16.698	0.795	-5.357	-0.781	1.506	-1.541	-7.021
83	83	1.15374	2.25	15.46	4.203	1.353	8.37	6.021	-1.535	-10.563	-16.64	0.55	-5.23	-0.797	1.259	-1.682	-7.026
84	84	1.16781	2.258	15.331	3.891	1.389	8.019	6.325	-1.479	-10.574	-16.657	0.3	-5.127	-0.802	1.015	-1.821	-7.053
85	85	1.18188	2.285	15.251	3.559	1.44	7.717	6.633	-1.42	-10.588	-16.633	0.08	-5.039	-0.892	0.802	-1.971	-7.137
86	86	1.19595	2.328	15.153	3.204	1.501	7.404	6.979	-1.359	-10.613	-16.629	-0.121	-4.904	-0.981	0.602	-2.054	-7.224
87	87	1.21002	2.401	15.073	2.829	1.598	7.13	7.324	-1.315	-10.609	-16.666	-0.293	-4.765	-1.011	0.421	-2.136	-7.312
88	88	1.22409	2.485	15.002	2.411	1.705	6.858	7.618	-1.258	-10.636	-16.66	-0.617	-4.719	-0.944	0.102	-2.304	-7.35
89	89	1.23816	2.595	14.968	1.945	1.853	6.645	7.895	-1.225	-10.633	-16.654	-0.895	-4.682	-0.776	-0.19	-2.476	-7.351
90	90	1.25223	2.73	14.955	1.438	2.021	6.454	8.144	-1.171	-10.633	-16.614	-1.187	-4.68	-0.603	-0.486	-2.683	-7.376
91	91	1.2663	2.901	14.992	0.894	2.202	6.302	8.408	-1.105	-10.661	-16.575	-1.309	-4.625	-0.466	-0.626	-2.795	-7.455
92	92	1.28037	3.115	15.059	0.324	2.449	6.175	8.732	-1.102	-10.681	-16.602	-1.157	-4.503	-0.339	-0.537	-2.805	-7.576
93	93	1.29444	3.348	15.148	-0.259	2.683	6.04	9.045	-1.071	-10.763	-16.626	-1.007	-4.464	-0.223	-0.433	-2.866	-7.724
94	94	1.30851	3.595	15.254	-0.879	2.939	5.892	9.353	-1.065	-10.88	-16.668	-0.855	-4.429	-0.012	-0.347	-2.914	-7.838
95	95	1.32258	3.842	15.384	-1.515	3.189	5.773	9.669	-1.067	-10.972	-16.671	-0.681	-4.395	0.206	-0.259	-2.973	-7.913
96	96	1.33665	4.081	15.508	-2.192	3.404	5.638	9.968	-1	-11.066	-16.586	-0.663	-4.347	0.369	-0.304	-3.051	-8.006
97	97	1.35072	4.34	15.622	-2.925	3.641	5.474	10.341	-0.939	-11.164	-16.492	-0.708	-4.255	0.525	-0.422	-3.098	-8.081
98	98	1.36479	4.595	15.709	-3.716	3.851	5.291	10.816	-0.869	-11.231	-16.409	-0.665	-4.127	0.636	-0.474	-3.115	-8.167
99	99	1.37886	4.86	15.788	-4.52	4.035	5.069	11.312	-0.776	-11.34	-16.357	-0.489	-4.12	0.752	-0.377	-3.219	-8.269
100	100	1.39293	5.163	15.883	-5.338	4.251	4.897	11.857	-0.699	-11.384	-16.382	-0.34	-4.029	0.918	-0.34	-3.263	-8.354
101	101	1.407	5.453	16.017	-6.182	4.439	4.796	12.397	-0.61	-11.367	-16.383	-0.035	-3.945	1.025	-0.169	-3.316	-8.5
102	102	1.42107	5.714	16.172	-7.017	4.607	4.719	12.907	-0.536	-11.356	-16.401	0.138	-3.824	1.191	-0.144	-3.34	-8.624
103	103	1.43514	5.892	16.41	-7.778	4.677	4.795	13.313	-0.437	-11.276	-16.402	0.39	-3.744	1.312	-0.048	-3.403	-8.794
104	104	1.44921	6.01	16.773	-8.462	4.705	5.098	13.639	-0.309	-11.083	-16.372	0.552	-3.559	1.419	-0.05	-3.405	-8.928
105	105	1.46328	6.017	17.178	-9.026	4.638	5.54	13.994	-0.22	-10.794	-16.415	0.869	-3.395	1.428	0.082	-3.424	-9.086
106	106	1.47735	5.931	17.55	-9.432	4.472	5.975	14.302	-0.177	-10.514	-16.457	1.302	-3.241	1.3	0.305	-3.424	-9.284
107	107	1.49142	5.791	17.854	-9.654	4.232	6.315	14.542	-0.169	-10.315	-16.554	1.527	-3.004	1.216	0.306	-3.342	-9.401
108	108	1.50549	5.658	18.059	-9.74	3.972	6.516	14.693	-0.217	-10.2	-16.706	2.008	-2.952	1.098	0.562	-3.359	-9.584
109	109	1.51956	5.494	18.222	-9.766	3.673	6.686	14.679	-0.24	-10.069	-16.791	2.331	-2.818	1.041	0.655	-3.334	-9.749
110	110	1.53363	5.309	18.322	-9.794	3.345	6.837	14.587	-0.216	-9.895	-16.876	2.479	-2.577	1.023	0.581	-3.237	-9.956
111	111	1.5477	5.157	18.345	-9.876	3.046	6.917	14.481	-0.185	-9.702	-16.927	2.654	-2.36	0.981	0.531	-3.162	-10.222
112	112	1.56177	5.01	18.332	-10.036	2.76	6.993	14.424	-0.144	-9.441	-16.946	2.773	-2.057	0.896	0.405	-3.042	-10.53
113	113	1.57584	4.863	18.339	-10.293	2.491	7.115	14.459	-0.096	-9.153	-16.989	2.744	-1.726	0.814	0.13	-2.918	-10.855
114	114	1.58991	4.681	18.41	-10.634	2.19	7.302	14.623	-0.061	-8.875	-17.078	2.839	-1.367	0.754	-0.056	-2.741	-11.153
115	115	1.60398	4.567	18.604	-11.027	1.996	7.582	14.91	-0.061	-8.653	-17.218	2.935	-1.17	0.675	-0.212	-2.681	-11.438
116	116	1.61805	4.489	18.98	-11.378	1.846	8.072	15.204	-0.024	-8.396	-17.434	3.01	-0.994	0.63	-0.37	-2.657	-11.689
117	117	1.63212	4.382	19.541	-11.634	1.696	8.825	15.445	0.033	-8.08	-17.68	3.019	-0.782	0.569	-0.589	-2.602	-11.924
118	118	1.64619	4.325	20.208	-11.781	1.622	9.735	15.592	0.104	-7.666	-17.884	3.052	-0.516	0.43	-0.78	-2.526	-12.161
119	119	1.66026	4.27	20.806	-11.842	1.571	10.583	15.647	0.15	-7.214	-18.02	3.093	-0.279	0.252	-0.945	-2.502	-12.392
120	120	1.67433	4.307	21.27	-11.822	1.623	11.252	15.556	0.148	-6.764	-18.048	3.151	0.027	0.073	-1.107	-2.423	-12.583
121	121	1.6884	4.296	21.561	-11.781	1.583	11.72	15.472	0.15	-6.341	-18.099	3.193	0.257	-0.023	-1.261	-2.439	-12.725
122	122	1.70247	4.267	21.71	-11.729	1.503	11.998	15.369	0.115	-5.955	-18.111	3.261	0.523	-0.043	-1.419	-2.432	-12.781
123	123	1.71654	4.222	21.709	-11.687	1.322	12.093	15.32	0.131	-5.624	-18.159	3.506	0.667	-0.037	-1.371	-2.504	-12.828
124	124	1.73061	4.187	21.606	-11.68	1.116	12.036	15.422	0.146	-5.36	-18.296	3.655	0.868	-0.012	-1.427	-2.528	-12.832
125	125	1.74468	4.258	21.514	-11.694	1.043	11.92	15.529	0.123	-5.118	-18.394	4.099	0.99	-0.069	-1.183	-2.581	-12.886
126	126	1.75875	4.385	21.447	-11.679	1.02	11.838	15.502	0.157	-4.829	-18.453	4.537	1.121	-0.107	-0.909	-2.655	-12.974
127	127	1.77282	4.589	21.407	-11.64	1.151	11.769	15.296	0.121	-4.512	-18.507	4.839	1.212	-0.023	-0.768	-2.799	-13.085
128	128	1.78689	4.871	21.381	-11.561	1.406	11.675	14.812	0.071	-4.179	-18.458	5.058	1.323	0.132	-0.688	-2.969	-13.25
129	129	1.80096	5.144	21.359	-11.424	1.674	11.588	14.118	0.015	-3.805	-18.343	5.33	1.405	0.376	-0.538	-3.188	-13.424
130	130	1.81503	5.401	21.324	-11.24	1.962	11.513	13.303	-0.061	-3.367	-18.158	5.449	1.512	0.514	-0.527	-3.447	-13.716
131	131	1.8291	5.655	21.302	-11.005	2.261	11.461	12.416	-0.153	-2.873	-17.854	5.779	1.746	0.468	-0.335	-3.569	-14.086
132	132	1.84317	5.902	21.282	-10.781	2.536	11.422	11.663	-0.215	-2.364	-17.573	6.082	2.066	0.225	-0.17	-3.618	-14.543
133	133	1.85724	6.129	21.219	-10.592	2.774	11.374	11.15	-0.263	-1.773	-17.351	6.407	2.496	-0.132	-0.008	-3.61	-14.967
134	134	1.87131	6.387	21.137	-10.47	3.027	11.337	10.92	-0.289	-1.115	-17.218	6.694	2.879	-0.492	0.138	-3.7	-15.266
135	135	1.88538	6.678	20.977	-10.345	3.263	11.239	10.895	-0.293	-0.431	-17.132	6.844	3.186	-0.818	0.171	-3.929	-15.386
136	136	1.89945	6.984	20.766	-10.205	3.509	11.105	11.07	-0.347	0.295	-17.08	7.142	3.415	-1.134	0.331	-4.236	-15.327
137	137	1.91352	7.294	20.499	-10.048	3.745	10.917	11.376	-0.393	1.027	-17.085	7.193	3.587	-1.4	0.273	-4.682	-15.144
138	138	1.92759	7.581	20.203	-9.879	3.937	10.722	11.771	-0.423	1.779	-17.122	7.152	3.732	-1.542	0.126	-5.205	-14.782
139	139	1.94166	7.861	19.932	-9.657	4.1	10.552	12.139	-0.403	2.51	-17.121	6.849	3.662	-1.662	-0.2	-5.998	-14.364
140	140	1.95573	8.12	19.728	-9.407	4.255	10.505	12.365	-0.373	3.32	-17.062	6.481	3.561	-1.651	-0.591	-6.873	-13.871
141	141	1.9698	8.362	19.573	-9.166	4.414	10.542	12.427	-0.353	4.163	-16.899	6.102	3.511	-1.537	-1.017	-7.7	-13.333
142	142	1.98387	8.601	19.463	-8.93	4.61	10.661	12.358	-0.375	5.067	-16.64	5.824	3.395	-1.4	-1.351	-8.581	-12.81
143	143	1.99794	8.842	19.369	-8.677	4.834	10.845	12.123	-0.409	6.037	-16.328	5.414	3.25	-1.196	-1.804	-9.532	-12.316
144	144	2.01201	9.095	19.261	-8.389	5.096	11.075	11.744	-0.503	7.11	-15.922	5.176	3.209	-0.976	-2.14	-10.38	-11.803
145	145	2.02608	9.368	19.138	-8.058	5.389	11.34	11.322	-0.595	8.265	-15.477	4.795	3.154	-0.808	-2.6	-11.298	-11.3
146	146	2.04015	9.636	18.989	-7.728	5.712	11.643	10.902	-0.724	9.53	-15.004	4.43	3.045	-0.708	-3.044	-12.302	-10.841
147	147	2.05422	9.886	18.821	-7.394	6.04	11.981	10.552	-0.891	10.858	-14.546	4.179	2.958	-0.638	-3.41	-13.27	-10.346
148	148	2.06829	10.106	18.639	-7.052	6.343	12.376	10.284	-0.999	12.304	-14.169	3.682	2.831	-0.619	-3.982	-14.37	-9.908
149	149	2.08236	10.326	18.435	-6.723	6.673	12.782	10.083	-1.162	13.784	-13.849	3.31	2.705	-0.624	-4.483	-15.432	-9.486
150	150	2.09643	10.523	18.24	-6.449	6.996	13.25	9.985	-1.312	15.326	-13.629	2.869	2.533	-0.569	-5.066	-16.554	-9.055
151	151	2.1105	10.72	18.048	-6.272	7.362	13.748	10.026	-1.461	16.928	-13.491	2.417	2.307	-0.445	-5.666	-17.746	-8.595
152	152	2.12457	10.895	17.868	-6.128	7.695	14.291	10.106	-1.603	18.558	-13.358	2.168	2.003	-0.293	-6.093	-18.976	-8.115
153	153	2.13864	11.06	17.703	-6.023	7.995	14.866	10.18	-1.705	20.211	-13.192	2.028	1.684	-0.135	-6.411	-20.213	-7.648
154	154	2.15271	11.22	17.545	-5.986	8.304	15.464	10.237	-1.798	21.857	-12.956	1.697	1.42	0.043	-6.91	-21.393	-7.162
155	155	2.16678	11.345	17.383	-5.99	8.54	16.072	10.243	-1.86	23.494	-12.64	1.298	0.984	0.279	-7.446	-22.736	-6.678
156	156	2.18085	11.455	17.211	-6.027	8.75	16.678	10.204	-1.905	25.118	-12.319	0.835	0.555	0.581	-8.025	-24.06	-6.207
157	157	2.19492	11.569	17.015	-6.068	8.958	17.297	10.123	-1.95	26.773	-11.995	0.409	0.051	0.911	-8.555	-25.445	-5.763
158	158	2.20899	11.665	16.809	-6.114	9.123	17.933	10.084	-1.937	28.443	-11.745	0.148	-0.393	1.231	-8.915	-26.744	-5.377
159	159	2.22306	11.722	16.608	-6.15	9.225	18.572	10.128	-1.876	30.1	-11.551	0.282	-0.913	1.466	-8.882	-28.076	-5.082
160	160	2.23713	11.794	16.374	-6.19	9.332	19.173	10.223	-1.764	31.745	-11.409	0.489	-1.394	1.711	-8.767	-29.358	-4.799
161	161	2.2512	11.849	16.121	-6.224	9.384	19.766	10.354	-1.556	33.35	-11.324	0.418	-1.981	2	-8.868	-30.733	-4.545
162	162	2.26527	11.909	15.857	-6.235	9.401	20.373	10.401	-1.323	34.93	-11.213	0.239	-2.595	2.345	-9.044	-32.107	-4.29
163	163	2.27934	11.977	15.583	-6.227	9.394	20.947	10.4	-1.049	36.455	-11.17	-0.21	-3.189	2.792	-9.437	-33.459	-4.045
164	164	2.29341	12.023	15.309	-6.213	9.352	21.525	10.27	-0.857	37.937	-11.041	-0.354	-3.793	3.192	-9.527	-34.751	-3.872
165	165	2.30748	12.053	15.016	-6.169	9.268	22.066	10.067	-0.721	39.344	-10.883	-0.267	-4.267	3.575	-9.411	-35.845	-3.717
166	166	2.32155	12.073	14.719	-6.094	9.157	22.577	9.755	-0.619	40.668	-10.66	-0.295	-4.798	3.993	-9.359	-36.953	-3.532
167	167	2.33562	12.093	14.435	-5.974	9.006	23.069	9.334	-0.551	41.892	-10.342	-0.299	-5.319	4.481	-9.27	-37.988	-3.233
168	168	2.34969	12.104	14.164	-5.85	8.814	23.525	8.984	-0.414	43.017	-10.053	-0.232	-5.807	5.071	-9.084	-38.935	-2.81
169	169	2.36376	12.113	13.92	-5.731	8.618	23.96	8.709	-0.217	44.048	-9.769	-0.077	-6.387	5.543	-8.772	-39.924	-2.46
170	170	2.37783	12.141	13.687	-5.603	8.432	24.357	8.49	0.045	44.905	-9.548	0.103	-6.57	5.753	-8.454	-40.387	-2.301
171	171	2.3919	12.173	13.498	-5.476	8.241	24.747	8.309	0.36	45.487	-9.487	0.26	-6.518	5.543	-8.144	-40.382	-2.617
172	172	2.40597	12.207	13.346	-5.349	8.027	25.155	8.133	0.743	45.848	-9.611	0.3	-6.24	4.956	-7.909	-39.948	-3.432
173	173	2.42004	12.254	13.223	-5.254	7.819	25.583	7.799	1.036	45.989	-9.912	0.425	-5.841	4.235	-7.548	-39.159	-4.633
174	174	2.43411	12.309	13.113	-5.212	7.652	26.015	7.275	1.146	45.888	-10.433	0.639	-5.416	3.531	-7.079	-38.068	-6.144
175	175	2.44818	12.343	13.055	-5.217	7.467	26.535	6.614	1.155	45.632	-11.201	0.897	-5.093	3.115	-6.523	-36.856	-7.726
176	176	2.46225	12.353	13.01	-5.284	7.275	27.114	5.807	1.031	45.222	-12.199	1.062	-4.793	3.061	-6.046	-35.449	-9.307
177	177	2.47632	12.365	13.019	-5.416	7.102	27.766	4.993	0.886	44.621	-13.302	1.013	-4.551	3.15	-5.783	-33.904	-10.879
178	178	2.49039	12.354	13.046	-5.641	6.92	28.451	4.246	0.762	43.877	-14.297	1.012	-4.321	3.228	-5.498	-32.197	-12.38
179	179	2.50446	12.343	13.104	-5.904	6.759	29.175	3.541	0.654	43.008	-15.06	0.965	-4.103	3.324	-5.304	-30.38	-13.614
180	180	2.51853	12.308	13.146	-6.19	6.605	29.884	2.935	0.561	42.024	-15.478	1.228	-4.036	3.306	-4.846	-28.527	-14.569
181	181	2.5326	12.266	13.169	-6.481	6.45	30.564	2.505	0.564	40.922	-15.65	1.62	-4.098	3.232	-4.288	-26.661	-15.221
182	182	2.54667	12.204	13.155	-6.773	6.302	31.187	2.309	0.698	39.747	-15.642	1.828	-4.013	3.014	-3.993	-24.658	-15.651
183	183	2.56074	12.122	13.098	-7.027	6.109	31.759	2.227	0.886	38.499	-15.483	2.5	-3.823	2.722	-3.349	-22.381	-15.893
184	184	2.57481	12.016	13.041	-7.242	5.898	32.313	2.25	1.119	37.185	-15.307	3.149	-3.8	2.558	-2.707	-20.237	-15.889
185	185	2.58888	11.899	12.938	-7.357	5.647	32.814	2.228	1.313	35.823	-15.133	3.879	-3.936	2.583	-1.978	-18.207	-15.677
186	186	2.60295	11.765	12.81	-7.396	5.37	33.252	2.102	1.368	34.367	-14.964	4.682	-3.917	2.706	-1.309	-15.975	-15.381
187	187	2.61702	11.629	12.681	-7.348	5.122	33.624	1.828	1.241	32.814	-14.853	5.334	-3.942	2.778	-0.842	-13.795	-15.221
188	188	2.63109	11.47	12.555	-7.19	4.838	33.948	1.407	0.952	31.473	-14.832	6.446	-3.511	3.005	-0.138	-11.338	-15.027
189	189	2.64516	11.319	12.416	-6.936	4.578	34.215	0.862	0.447	29.897	-14.914	7.594	-3.551	3.265	0.604	-9.132	-14.944
190	190	2.65923	11.174	12.298	-6.597	4.375	34.433	0.297	-0.193	28.037	-15.179	8.022	-3.975	3.487	0.681	-7.252	-15.02
191	191	2.6733	10.998	12.186	-6.174	4.164	34.577	-0.188	-0.94	26.162	-15.531	8.25	-4.102	3.463	0.358	-5.189	-15.275
192	192	2.68737	10.791	12.069	-5.655	3.94	34.663	-0.602	-1.766	24.485	-15.859	8.934	-4.355	2.894	0.433	-3.317	-15.976
193	193	2.70144	10.549	11.964	-5.056	3.63	34.709	-0.859	-2.443	22.858	-16.133	9.143	-4.344	2.056	0.016	-1.407	-16.691
194	194	2.71551	10.284	11.872	-4.398	3.215	34.759	-0.882	-2.836	21.368	-16.336	9.048	-4.525	1.074	-0.49	0.086	-17.3
195	195	2.72958	9.974	11.767	-3.682	2.679	34.738	-0.662	-2.936	19.984	-16.605	9.184	-5.024	0.13	-0.498	1.177	-17.78
196	196	2.74365	9.614	11.605	-2.91	2	34.561	-0.347	-2.794	18.645	-16.933	9.697	-5.433	-0.539	0.002	2.294	-17.972
197	197	2.75772	9.211	11.397	-2.082	1.249	34.316	-0.164	-2.596	17.444	-17.26	10.238	-5.579	-0.624	0.594	3.432	-17.661
198	198	2.77179	8.763	11.124	-1.176	0.455	33.974	-0.284	-2.463	16.378	-17.473	10.804	-6.12	0.076	1.436	3.916	-16.79
199	199	2.78586	8.293	10.791	-0.232	-0.299	33.46	-0.701	-2.476	15.625	-17.498	11.924	-6.8	1.529	2.891	3.849	-15.319
200	200	2.79993	7.856	10.445	0.712	-0.885	32.805	-1.303	-2.561	14.471	-17.197	11.452	-8.166	3.091	3.083	2.901	-13.567
201	201	2.814	7.498	10.126	1.646	-1.282	32.063	-1.948	-2.702	13.508	-16.589	11.179	-9.52	3.995	3.408	1.772	-12.149
