# Supplementary material for: Gait phenotypes in paediatric hereditary spastic paraplegia revealed by dynamic time warping analysis and random forests
Source: PLoS One. 2018 Mar 8;13(3):e0192345. doi: 10.1371/journal.pone.0192345 (PMC5843164; doi:10.1371/journal.pone.0192345)
Supplement: S1 Data — (ZIP) [file pone.0192345.s008.zip › HSP/Right.SR.HSP14.1.csv]

	Epoch	Time	Pelvic.obliquity	Pelvic.tilt	Pelvic rotation	Hip.abd.add	Hip.flexion	Hip.rotation	Knee.abd.add	Knee.flexion	Knee.rotation	Ankle.abd.add	Ankle.flexion	Ankle.rotation	Forefoot.abd.add	Forefoot.flexion	Forefoot.rotation
1	1	0	-1.43	7.47	-16.406	0.535	40.113	-28.136	-17.507	28.715	30.877	19.783	4.903	-3.481	15.621	7.933	-13.455
2	2	0.00594	-1.417	7.318	-15.905	0.68	39.884	-28.099	-17.575	28.338	31.152	20.029	3.867	-3.573	16.048	6.994	-12.829
3	3	0.01188	-1.405	7.159	-15.404	0.827	39.629	-28.098	-17.688	27.986	31.466	20.215	2.748	-3.727	16.408	5.907	-12.249
4	4	0.01782	-1.398	7.01	-14.91	0.986	39.387	-28.099	-17.913	27.752	31.822	20.368	1.795	-3.955	16.683	4.818	-11.66
5	5	0.02376	-1.403	6.871	-14.425	1.153	39.212	-28.104	-18.381	27.868	32.203	20.381	1.464	-4.371	16.74	3.973	-11.106
6	6	0.0297	-1.4	6.731	-13.954	1.368	39.161	-28.037	-19.165	28.502	32.499	20.323	1.949	-5.094	16.636	3.52	-10.68
7	7	0.03564	-1.385	6.592	-13.505	1.648	39.272	-27.814	-20.222	29.702	32.602	20.22	3.246	-6.081	16.435	3.481	-10.346
8	8	0.04158	-1.368	6.48	-13.072	1.979	39.523	-27.276	-21.304	31.341	32.363	19.953	4.957	-7.277	16.087	3.636	-10.111
9	9	0.04752	-1.341	6.389	-12.646	2.334	39.787	-26.242	-22.064	33.131	31.715	19.44	6.542	-8.639	15.536	3.712	-9.977
10	10	0.05346	-1.268	6.291	-12.212	2.696	39.894	-24.685	-22.244	34.749	30.753	18.869	7.62	-10.091	14.963	3.578	-9.9
11	11	0.0594	-1.149	6.176	-11.801	3.062	39.774	-22.758	-21.888	36.021	29.695	18.352	8.277	-11.518	14.47	3.333	-9.777
12	12	0.06534	-0.983	6.077	-11.422	3.425	39.483	-20.676	-21.186	36.994	28.692	17.953	8.683	-12.936	14.123	3.046	-9.64
13	13	0.07128	-0.779	5.998	-11.068	3.771	39.072	-18.649	-20.324	37.72	27.859	17.62	9.018	-14.398	13.876	2.816	-9.562
14	14	0.07722	-0.538	5.934	-10.728	4.09	38.583	-16.849	-19.448	38.242	27.235	17.326	9.396	-15.835	13.709	2.698	-9.534
15	15	0.08316	-0.259	5.883	-10.39	4.386	38.054	-15.44	-18.697	38.603	26.832	17.136	9.85	-17.108	13.682	2.677	-9.497
16	16	0.0891	0.063	5.859	-10.043	4.646	37.532	-14.511	-18.13	38.847	26.599	17.136	10.39	-18.124	13.867	2.755	-9.459
17	17	0.09504	0.417	5.858	-9.691	4.887	37.032	-14.027	-17.747	39.001	26.471	17.124	10.984	-18.83	14.061	2.867	-9.383
18	18	0.10098	0.781	5.895	-9.336	5.104	36.548	-13.926	-17.517	39.013	26.443	17.118	11.521	-19.259	14.255	2.956	-9.278
19	19	0.10692	1.139	5.973	-8.973	5.28	36.083	-14.154	-17.389	38.841	26.49	17.114	11.951	-19.407	14.432	3.027	-9.139
20	20	0.11286	1.484	6.086	-8.608	5.419	35.642	-14.678	-17.354	38.466	26.572	17.205	12.258	-19.285	14.661	3.121	-8.999
21	21	0.1188	1.8	6.229	-8.229	5.503	35.204	-15.41	-17.357	37.872	26.631	17.379	12.449	-18.898	14.917	3.265	-8.856
22	22	0.12474	2.088	6.409	-7.83	5.547	34.77	-16.276	-17.376	37.12	26.639	17.669	12.484	-18.31	15.225	3.369	-8.718
23	23	0.13068	2.337	6.616	-7.417	5.549	34.349	-17.218	-17.408	36.275	26.561	18.001	12.457	-17.532	15.526	3.471	-8.572
24	24	0.13662	2.556	6.85	-7.001	5.526	33.969	-18.198	-17.439	35.416	26.436	18.292	12.399	-16.665	15.768	3.557	-8.435
25	25	0.14256	2.751	7.112	-6.59	5.493	33.649	-19.232	-17.492	34.57	26.337	18.501	12.349	-15.762	15.934	3.637	-8.288
26	26	0.1485	2.905	7.396	-6.195	5.451	33.392	-20.309	-17.601	33.755	26.375	18.64	12.314	-14.952	16.041	3.705	-8.153
27	27	0.15444	3.027	7.701	-5.821	5.411	33.203	-21.366	-17.744	33.004	26.532	18.762	12.32	-14.264	16.152	3.776	-8.011
28	28	0.16038	3.118	8.022	-5.46	5.365	33.079	-22.415	-17.928	32.317	26.802	18.972	12.322	-13.706	16.357	3.828	-7.892
29	29	0.16632	3.184	8.355	-5.112	5.319	32.996	-23.4	-18.111	31.675	27.154	19.173	12.338	-13.283	16.571	3.876	-7.779
30	30	0.17226	3.225	8.707	-4.779	5.274	32.941	-24.277	-18.258	31.052	27.569	19.303	12.368	-13.017	16.735	3.935	-7.685
31	31	0.1782	3.232	9.078	-4.477	5.225	32.916	-25.008	-18.361	30.459	28.044	19.356	12.404	-12.902	16.846	3.99	-7.588
32	32	0.18414	3.22	9.461	-4.197	5.194	32.919	-25.532	-18.406	29.919	28.532	19.311	12.453	-12.958	16.882	4.039	-7.473
33	33	0.19008	3.189	9.832	-3.94	5.172	32.936	-25.875	-18.418	29.452	29.023	19.257	12.584	-13.156	16.931	4.14	-7.344
34	34	0.19602	3.141	10.203	-3.713	5.162	32.978	-26.029	-18.4	29.074	29.476	19.21	12.772	-13.498	17.002	4.276	-7.236
35	35	0.20196	3.074	10.575	-3.527	5.17	33.04	-25.965	-18.349	28.78	29.888	19.207	12.955	-13.983	17.122	4.383	-7.141
36	36	0.2079	3.001	10.943	-3.363	5.184	33.122	-25.75	-18.26	28.559	30.251	19.158	13.1	-14.557	17.206	4.431	-7.055
37	37	0.21384	2.931	11.304	-3.206	5.211	33.215	-25.423	-18.15	28.389	30.524	19.102	13.247	-15.148	17.277	4.47	-6.964
38	38	0.21978	2.871	11.645	-3.058	5.245	33.3	-24.981	-18	28.266	30.697	18.964	13.466	-15.74	17.276	4.558	-6.863
39	39	0.22572	2.827	11.961	-2.923	5.3	33.358	-24.499	-17.844	28.157	30.813	18.823	13.706	-16.308	17.27	4.657	-6.758
40	40	0.23166	2.808	12.248	-2.792	5.373	33.377	-24.017	-17.677	28.029	30.862	18.717	13.882	-16.812	17.277	4.712	-6.658
41	41	0.2376	2.805	12.505	-2.671	5.448	33.356	-23.541	-17.49	27.879	30.857	18.679	13.962	-17.263	17.325	4.707	-6.581
42	42	0.24354	2.823	12.725	-2.56	5.546	33.298	-23.087	-17.301	27.72	30.772	18.632	14.013	-17.64	17.347	4.691	-6.529
43	43	0.24948	2.855	12.921	-2.443	5.631	33.212	-22.668	-17.093	27.553	30.61	18.614	14.051	-17.91	17.384	4.679	-6.481
44	44	0.25542	2.919	13.095	-2.309	5.723	33.1	-22.311	-16.874	27.37	30.41	18.568	14.11	-18.107	17.398	4.695	-6.435
45	45	0.26136	3.019	13.245	-2.164	5.835	32.951	-22.006	-16.653	27.159	30.138	18.527	14.147	-18.213	17.395	4.708	-6.395
46	46	0.2673	3.145	13.378	-2.011	5.96	32.782	-21.726	-16.426	26.941	29.826	18.554	14.152	-18.276	17.445	4.705	-6.364
47	47	0.27324	3.278	13.507	-1.85	6.082	32.623	-21.496	-16.216	26.729	29.484	18.575	14.169	-18.297	17.482	4.717	-6.352
48	48	0.27918	3.399	13.623	-1.682	6.186	32.475	-21.315	-16.039	26.542	29.13	18.539	14.224	-18.238	17.459	4.738	-6.308
49	49	0.28512	3.524	13.745	-1.492	6.277	32.341	-21.177	-15.873	26.372	28.803	18.507	14.315	-18.205	17.45	4.784	-6.279
50	50	0.29106	3.654	13.875	-1.273	6.355	32.227	-21.094	-15.735	26.215	28.543	18.493	14.42	-18.211	17.466	4.825	-6.246
51	51	0.297	3.777	14.004	-1.025	6.398	32.134	-21.068	-15.614	26.089	28.365	18.493	14.517	-18.277	17.506	4.842	-6.223
52	52	0.30294	3.884	14.138	-0.754	6.417	32.072	-21.076	-15.532	25.996	28.265	18.576	14.632	-18.427	17.632	4.866	-6.218
53	53	0.30888	3.962	14.271	-0.452	6.397	32.039	-21.143	-15.487	25.954	28.222	18.514	14.786	-18.586	17.634	4.87	-6.193
54	54	0.31482	4.035	14.415	-0.133	6.357	32.032	-21.252	-15.46	25.94	28.256	18.36	14.995	-18.779	17.572	4.887	-6.144
55	55	0.32076	4.106	14.559	0.197	6.306	32.039	-21.418	-15.456	25.933	28.345	18.171	15.196	-18.983	17.48	4.885	-6.093
56	56	0.3267	4.182	14.707	0.537	6.258	32.062	-21.66	-15.488	25.924	28.493	18	15.407	-19.184	17.408	4.889	-6.037
57	57	0.33264	4.252	14.85	0.882	6.19	32.094	-21.961	-15.545	25.928	28.744	17.93	15.593	-19.471	17.443	4.875	-6.026
58	58	0.33858	4.313	14.981	1.23	6.113	32.119	-22.277	-15.619	25.939	29.035	17.903	15.765	-19.784	17.519	4.843	-6.016
59	59	0.34452	4.364	15.098	1.591	6.015	32.127	-22.613	-15.689	25.942	29.287	17.816	15.924	-20.038	17.523	4.796	-5.999
60	60	0.35046	4.411	15.205	1.957	5.914	32.113	-22.939	-15.749	25.937	29.452	17.661	16.133	-20.222	17.453	4.797	-5.987
61	61	0.3564	4.458	15.304	2.315	5.812	32.089	-23.266	-15.803	25.924	29.577	17.488	16.362	-20.366	17.361	4.827	-5.985
62	62	0.36234	4.512	15.39	2.659	5.72	32.048	-23.589	-15.85	25.898	29.683	17.329	16.57	-20.455	17.272	4.844	-5.956
63	63	0.36828	4.575	15.456	2.996	5.634	31.971	-23.883	-15.869	25.841	29.687	17.276	16.708	-20.478	17.246	4.839	-5.949
64	64	0.37422	4.634	15.503	3.327	5.549	31.869	-24.139	-15.876	25.782	29.632	17.248	16.888	-20.458	17.24	4.882	-5.93
65	65	0.38016	4.692	15.527	3.648	5.461	31.741	-24.341	-15.852	25.732	29.542	17.266	17.043	-20.449	17.275	4.909	-5.92
66	66	0.3861	4.758	15.52	3.952	5.4	31.571	-24.448	-15.793	25.67	29.332	17.346	17.108	-20.402	17.33	4.881	-5.918
67	67	0.39204	4.833	15.492	4.241	5.36	31.37	-24.484	-15.707	25.611	29.026	17.418	17.127	-20.305	17.353	4.809	-5.902
68	68	0.39798	4.9	15.445	4.519	5.315	31.158	-24.49	-15.618	25.586	28.723	17.422	17.192	-20.227	17.324	4.753	-5.881
69	69	0.40392	4.959	15.376	4.785	5.265	30.921	-24.439	-15.511	25.589	28.453	17.336	17.347	-20.222	17.246	4.751	-5.862
70	70	0.40986	5.02	15.287	5.037	5.231	30.662	-24.343	-15.394	25.6	28.216	17.192	17.531	-20.252	17.134	4.757	-5.812
71	71	0.4158	5.087	15.174	5.269	5.223	30.386	-24.216	-15.283	25.62	27.971	17.108	17.697	-20.311	17.076	4.754	-5.782
72	72	0.42174	5.161	15.046	5.48	5.237	30.103	-24.058	-15.182	25.655	27.752	17.092	17.858	-20.427	17.087	4.747	-5.764
73	73	0.42768	5.229	14.908	5.678	5.257	29.818	-23.887	-15.096	25.707	27.568	17.1	18.049	-20.599	17.132	4.762	-5.766
74	74	0.43362	5.296	14.763	5.861	5.29	29.544	-23.713	-15.03	25.79	27.393	17.13	18.25	-20.816	17.201	4.783	-5.807
75	75	0.43956	5.358	14.621	6.029	5.322	29.286	-23.552	-14.974	25.904	27.27	17.018	18.457	-21.032	17.149	4.762	-5.815
76	76	0.4455	5.416	14.486	6.169	5.355	29.042	-23.414	-14.933	26.027	27.176	16.875	18.678	-21.225	17.068	4.743	-5.817
77	77	0.45144	5.458	14.353	6.284	5.378	28.805	-23.294	-14.91	26.16	27.078	16.762	18.947	-21.37	17.015	4.767	-5.816
78	78	0.45738	5.491	14.225	6.375	5.391	28.579	-23.195	-14.892	26.303	26.963	16.654	19.245	-21.461	16.967	4.82	-5.823
79	79	0.46332	5.53	14.126	6.442	5.414	28.386	-23.15	-14.896	26.434	26.827	16.63	19.511	-21.472	16.97	4.863	-5.838
80	80	0.46926	5.564	14.037	6.478	5.426	28.223	-23.143	-14.914	26.582	26.71	16.663	19.677	-21.432	16.995	4.815	-5.846
81	81	0.4752	5.587	13.955	6.484	5.429	28.086	-23.182	-14.955	26.745	26.592	16.65	19.844	-21.323	16.962	4.764	-5.852
82	82	0.48114	5.598	13.884	6.457	5.424	27.964	-23.268	-15.014	26.916	26.485	16.621	20.043	-21.148	16.913	4.737	-5.858
83	83	0.48708	5.597	13.83	6.393	5.404	27.855	-23.398	-15.082	27.092	26.423	16.539	20.254	-20.906	16.819	4.697	-5.831
84	84	0.49302	5.585	13.78	6.295	5.364	27.752	-23.556	-15.148	27.273	26.34	16.48	20.412	-20.599	16.715	4.616	-5.826
85	85	0.49896	5.562	13.736	6.145	5.328	27.663	-23.752	-15.254	27.464	26.304	16.452	20.596	-20.271	16.641	4.556	-5.833
86	86	0.5049	5.516	13.703	5.958	5.276	27.592	-23.97	-15.382	27.672	26.306	16.413	20.789	-19.944	16.555	4.497	-5.862
87	87	0.51084	5.442	13.674	5.733	5.205	27.543	-24.202	-15.546	27.906	26.347	16.397	21.017	-19.608	16.494	4.461	-5.892
88	88	0.51678	5.35	13.641	5.471	5.111	27.497	-24.443	-15.72	28.152	26.427	16.39	21.289	-19.257	16.448	4.463	-5.919
89	89	0.52272	5.254	13.6	5.164	5.02	27.443	-24.674	-15.896	28.404	26.496	16.366	21.572	-18.87	16.375	4.476	-5.952
90	90	0.52866	5.148	13.548	4.805	4.926	27.375	-24.883	-16.074	28.677	26.583	16.322	21.857	-18.486	16.283	4.47	-6.002
91	91	0.5346	5.033	13.491	4.394	4.826	27.312	-25.083	-16.26	28.994	26.697	16.276	22.136	-18.09	16.194	4.428	-6.05
92	92	0.54054	4.904	13.418	3.934	4.712	27.245	-25.241	-16.445	29.337	26.818	16.274	22.404	-17.709	16.141	4.377	-6.118
93	93	0.54648	4.764	13.326	3.434	4.607	27.17	-25.348	-16.655	29.699	26.938	16.35	22.666	-17.327	16.151	4.313	-6.17
94	94	0.55242	4.629	13.21	2.901	4.508	27.07	-25.402	-16.851	30.078	27.037	16.458	22.931	-16.918	16.191	4.239	-6.193
95	95	0.55836	4.502	13.079	2.327	4.42	26.96	-25.395	-17.026	30.472	27.107	16.539	23.201	-16.515	16.202	4.17	-6.232
96	96	0.5643	4.373	12.937	1.715	4.323	26.849	-25.338	-17.183	30.893	27.163	16.562	23.46	-16.091	16.154	4.076	-6.253
97	97	0.57024	4.238	12.78	1.077	4.216	26.738	-25.24	-17.326	31.347	27.195	16.503	23.68	-15.646	16.021	3.919	-6.263
98	98	0.57618	4.108	12.603	0.419	4.115	26.608	-25.103	-17.466	31.81	27.242	16.463	23.888	-15.24	15.911	3.748	-6.281
99	99	0.58212	3.985	12.406	-0.259	4.019	26.45	-24.917	-17.587	32.248	27.279	16.492	24.105	-14.856	15.866	3.618	-6.314
100	100	0.58806	3.861	12.196	-0.95	3.915	26.264	-24.688	-17.675	32.663	27.314	16.607	24.289	-14.496	15.906	3.486	-6.365
101	101	0.594	3.741	11.987	-1.643	3.805	26.063	-24.412	-17.72	33.056	27.329	16.701	24.419	-14.153	15.928	3.317	-6.428
102	102	0.59994	3.602	11.771	-2.337	3.658	25.845	-24.115	-17.746	33.435	27.351	16.774	24.527	-13.793	15.926	3.125	-6.471
103	103	0.60588	3.44	11.547	-3.03	3.474	25.615	-23.83	-17.777	33.79	27.397	16.801	24.669	-13.443	15.876	2.973	-6.526
104	104	0.61182	3.256	11.326	-3.715	3.257	25.38	-23.574	-17.806	34.108	27.474	16.822	24.81	-13.094	15.826	2.841	-6.595
105	105	0.61776	3.031	11.101	-4.391	2.979	25.131	-23.326	-17.822	34.388	27.585	16.893	24.877	-12.754	15.82	2.662	-6.676
106	106	0.6237	2.753	10.865	-5.048	2.63	24.863	-23.105	-17.859	34.615	27.733	17.05	24.859	-12.422	15.87	2.433	-6.768
107	107	0.62964	2.431	10.629	-5.686	2.217	24.582	-22.902	-17.871	34.781	27.87	17.198	24.775	-12.023	15.897	2.167	-6.84
108	108	0.63558	2.089	10.41	-6.304	1.771	24.31	-22.73	-17.859	34.896	27.998	17.274	24.708	-11.567	15.856	1.94	-6.895
109	109	0.64152	1.727	10.216	-6.909	1.294	24.066	-22.612	-17.862	34.976	28.154	17.302	24.616	-11.062	15.762	1.686	-6.916
110	110	0.64746	1.333	10.055	-7.505	0.779	23.866	-22.559	-17.904	35.017	28.327	17.394	24.436	-10.522	15.702	1.371	-6.946
111	111	0.6534	0.927	9.945	-8.087	0.25	23.727	-22.579	-17.966	35.018	28.5	17.607	24.184	-9.958	15.739	1.033	-7.012
112	112	0.65934	0.523	9.879	-8.66	-0.275	23.648	-22.636	-18.025	34.993	28.682	17.719	23.888	-9.385	15.684	0.67	-7.087
113	113	0.66528	0.141	9.855	-9.235	-0.768	23.627	-22.739	-18.116	34.948	28.874	17.894	23.558	-8.798	15.677	0.296	-7.166
114	114	0.67122	-0.222	9.866	-9.809	-1.222	23.667	-22.889	-18.255	34.896	29.063	18.029	23.251	-8.18	15.619	-0.059	-7.232
115	115	0.67716	-0.56	9.916	-10.374	-1.637	23.761	-23.049	-18.401	34.849	29.216	18.152	22.936	-7.548	15.547	-0.421	-7.301
116	116	0.6831	-0.875	10.007	-10.935	-2.009	23.91	-23.203	-18.549	34.799	29.363	18.301	22.545	-6.965	15.507	-0.829	-7.408
117	117	0.68904	-1.159	10.129	-11.497	-2.325	24.113	-23.351	-18.726	34.755	29.506	18.509	22.106	-6.399	15.527	-1.28	-7.509
118	118	0.69498	-1.411	10.27	-12.06	-2.577	24.356	-23.494	-18.942	34.728	29.642	18.75	21.673	-5.879	15.578	-1.722	-7.63
119	119	0.70092	-1.637	10.417	-12.625	-2.767	24.631	-23.629	-19.201	34.724	29.789	19.023	21.218	-5.42	15.674	-2.189	-7.766
120	120	0.70686	-1.842	10.576	-13.188	-2.911	24.949	-23.747	-19.484	34.766	29.967	19.214	20.748	-5.015	15.726	-2.702	-7.886
121	121	0.7128	-2.021	10.755	-13.746	-2.993	25.311	-23.841	-19.802	34.844	30.131	19.454	20.288	-4.694	15.833	-3.203	-8.044
122	122	0.71874	-2.17	10.937	-14.289	-3.022	25.686	-23.902	-20.123	34.969	30.331	19.578	19.872	-4.482	15.871	-3.695	-8.206
123	123	0.72468	-2.306	11.124	-14.814	-3.026	26.083	-23.903	-20.421	35.139	30.534	19.676	19.51	-4.366	15.915	-4.138	-8.375
124	124	0.73062	-2.45	11.316	-15.323	-3.022	26.51	-23.865	-20.721	35.363	30.738	19.724	19.176	-4.338	15.936	-4.571	-8.572
125	125	0.73656	-2.593	11.509	-15.82	-2.989	26.955	-23.775	-21.027	35.63	30.93	19.742	18.841	-4.385	15.944	-5.025	-8.775
126	126	0.7425	-2.711	11.698	-16.293	-2.915	27.395	-23.641	-21.322	35.928	31.119	19.74	18.496	-4.529	15.958	-5.493	-8.998
127	127	0.74844	-2.803	11.882	-16.729	-2.81	27.824	-23.469	-21.591	36.263	31.31	19.733	18.134	-4.792	15.999	-5.978	-9.256
128	128	0.75438	-2.875	12.054	-17.127	-2.7	28.234	-23.278	-21.829	36.656	31.471	19.572	17.84	-5.078	15.916	-6.455	-9.49
129	129	0.76032	-2.928	12.206	-17.488	-2.577	28.608	-23.063	-22.043	37.075	31.571	19.449	17.511	-5.375	15.878	-6.977	-9.732
130	130	0.76626	-2.964	12.333	-17.81	-2.46	28.939	-22.841	-22.218	37.513	31.65	19.247	17.165	-5.695	15.784	-7.535	-9.972
131	131	0.7722	-2.99	12.437	-18.096	-2.349	29.226	-22.592	-22.352	37.942	31.662	19.095	16.826	-6.022	15.73	-8.065	-10.234
132	132	0.77814	-3.016	12.505	-18.358	-2.251	29.461	-22.298	-22.442	38.37	31.592	18.98	16.496	-6.347	15.7	-8.565	-10.521
133	133	0.78408	-3.037	12.535	-18.584	-2.173	29.641	-21.968	-22.485	38.811	31.452	18.902	16.167	-6.688	15.707	-9.057	-10.839
134	134	0.79002	-3.05	12.527	-18.774	-2.116	29.765	-21.637	-22.494	39.256	31.234	18.758	15.913	-6.994	15.638	-9.487	-11.166
135	135	0.79596	-3.061	12.488	-18.94	-2.085	29.843	-21.324	-22.475	39.687	30.972	18.621	15.675	-7.27	15.572	-9.886	-11.514
136	136	0.8019	-3.077	12.414	-19.085	-2.091	29.876	-21.03	-22.425	40.1	30.683	18.472	15.428	-7.499	15.499	-10.284	-11.865
137	137	0.80784	-3.095	12.316	-19.212	-2.126	29.868	-20.725	-22.333	40.488	30.337	18.383	15.156	-7.686	15.474	-10.677	-12.228
138	138	0.81378	-3.127	12.205	-19.331	-2.182	29.84	-20.395	-22.205	40.859	29.955	18.405	14.812	-7.864	15.561	-11.097	-12.619
139	139	0.81972	-3.168	12.088	-19.442	-2.26	29.801	-20.066	-22.055	41.221	29.527	18.436	14.414	-7.981	15.658	-11.562	-13.006
140	140	0.82566	-3.199	11.959	-19.549	-2.344	29.747	-19.745	-21.882	41.585	29.05	18.409	14.007	-7.994	15.707	-12.062	-13.342
141	141	0.8316	-3.229	11.822	-19.657	-2.434	29.683	-19.441	-21.689	41.943	28.543	18.291	13.623	-7.95	15.681	-12.55	-13.667
142	142	0.83754	-3.28	11.679	-19.759	-2.555	29.627	-19.154	-21.483	42.297	28.044	18.102	13.257	-7.858	15.602	-13.034	-13.958
143	143	0.84348	-3.346	11.535	-19.854	-2.713	29.585	-18.883	-21.26	42.653	27.589	17.971	12.853	-7.77	15.605	-13.536	-14.246
144	144	0.84942	-3.411	11.387	-19.962	-2.878	29.555	-18.643	-21.03	43	27.159	17.886	12.456	-7.697	15.667	-13.983	-14.574
145	145	0.85536	-3.485	11.243	-20.08	-3.047	29.541	-18.418	-20.792	43.317	26.746	17.824	12.106	-7.575	15.757	-14.35	-14.871
146	146	0.8613	-3.556	11.117	-20.204	-3.208	29.558	-18.237	-20.57	43.599	26.374	17.851	11.855	-7.429	15.92	-14.565	-15.153
147	147	0.86724	-3.613	11.013	-20.324	-3.359	29.603	-18.121	-20.358	43.848	26.054	17.843	11.733	-7.293	16.04	-14.621	-15.44
148	148	0.87318	-3.667	10.928	-20.448	-3.501	29.673	-18.041	-20.14	44.062	25.801	17.752	11.663	-7.168	16.09	-14.609	-15.707
149	149	0.87912	-3.734	10.862	-20.579	-3.648	29.784	-18.001	-19.94	44.245	25.621	17.792	11.532	-7.062	16.276	-14.58	-15.984
150	150	0.88506	-3.797	10.816	-20.722	-3.776	29.934	-18.023	-19.778	44.4	25.531	17.797	11.44	-6.956	16.432	-14.498	-16.222
151	151	0.891	-3.858	10.793	-20.867	-3.893	30.125	-18.12	-19.651	44.523	25.533	17.826	11.457	-6.868	16.6	-14.262	-16.453
152	152	0.89694	-3.924	10.789	-21.016	-4	30.363	-18.323	-19.591	44.602	25.595	17.901	11.491	-6.724	16.8	-13.96	-16.658
153	153	0.90288	-3.981	10.804	-21.164	-4.085	30.643	-18.612	-19.586	44.642	25.721	18.022	11.467	-6.542	17.042	-13.666	-16.825
154	154	0.90882	-4.033	10.844	-21.323	-4.137	30.975	-18.979	-19.645	44.649	25.898	18.199	11.458	-6.377	17.316	-13.291	-17.021
155	155	0.91476	-4.089	10.912	-21.494	-4.162	31.35	-19.361	-19.705	44.636	26.099	18.249	11.493	-6.207	17.469	-12.876	-17.197
156	156	0.9207	-4.145	10.989	-21.666	-4.172	31.754	-19.771	-19.779	44.619	26.31	18.129	11.588	-5.975	17.455	-12.448	-17.296
157	157	0.92664	-4.197	11.064	-21.827	-4.183	32.179	-20.25	-19.887	44.582	26.546	17.953	11.727	-5.744	17.366	-11.954	-17.412
158	158	0.93258	-4.252	11.136	-21.991	-4.18	32.618	-20.779	-20.029	44.496	26.794	17.835	11.803	-5.513	17.317	-11.448	-17.567
159	159	0.93852	-4.305	11.212	-22.163	-4.158	33.077	-21.352	-20.198	44.368	27.059	17.812	11.767	-5.271	17.36	-10.973	-17.743
160	160	0.94446	-4.354	11.283	-22.335	-4.129	33.545	-21.94	-20.367	44.22	27.278	17.896	11.669	-5.028	17.492	-10.478	-17.988
161	161	0.9504	-4.397	11.344	-22.505	-4.081	34.001	-22.472	-20.503	44.055	27.423	17.92	11.706	-4.81	17.51	-9.831	-18.277
162	162	0.95634	-4.44	11.389	-22.678	-4.017	34.444	-22.972	-20.618	43.871	27.541	17.884	11.799	-4.631	17.444	-9.112	-18.598
163	163	0.96228	-4.485	11.409	-22.854	-3.952	34.869	-23.454	-20.718	43.661	27.65	17.791	11.891	-4.444	17.31	-8.383	-18.912
164	164	0.96822	-4.523	11.396	-23.029	-3.89	35.26	-23.903	-20.784	43.416	27.742	17.819	11.995	-4.33	17.257	-7.545	-19.311
165	165	0.97416	-4.558	11.364	-23.185	-3.827	35.622	-24.322	-20.815	43.128	27.776	17.923	12.135	-4.272	17.222	-6.585	-19.803
166	166	0.9801	-4.594	11.313	-23.329	-3.764	35.954	-24.685	-20.801	42.801	27.74	18.082	12.22	-4.264	17.211	-5.606	-20.377
167	167	0.98604	-4.623	11.237	-23.466	-3.698	36.242	-24.969	-20.723	42.446	27.664	18.204	12.32	-4.242	17.143	-4.61	-20.91
168	168	0.99198	-4.637	11.139	-23.604	-3.613	36.492	-25.215	-20.615	42.06	27.564	18.28	12.475	-4.222	16.999	-3.557	-21.427
169	169	0.99792	-4.651	11.024	-23.748	-3.508	36.72	-25.433	-20.502	41.623	27.457	18.302	12.723	-4.163	16.748	-2.422	-21.877
170	170	1.00386	-4.664	10.889	-23.875	-3.413	36.922	-25.616	-20.356	41.155	27.386	18.314	12.904	-4.099	16.499	-1.351	-22.25
171	171	1.0098	-4.66	10.742	-23.985	-3.304	37.087	-25.764	-20.174	40.652	27.306	18.402	12.877	-4.067	16.364	-0.422	-22.637
172	172	1.01574	-4.647	10.593	-24.082	-3.182	37.226	-25.877	-19.955	40.115	27.212	18.482	12.708	-4.04	16.258	0.386	-23.006
173	173	1.02168	-4.633	10.445	-24.165	-3.052	37.352	-25.985	-19.729	39.541	27.142	18.528	12.521	-3.982	16.121	1.162	-23.299
174	174	1.02762	-4.62	10.295	-24.238	-2.916	37.472	-26.087	-19.509	38.942	27.115	18.472	12.416	-3.904	15.865	1.96	-23.492
175	175	1.03356	-4.611	10.145	-24.303	-2.77	37.588	-26.138	-19.278	38.333	27.13	18.354	12.399	-3.857	15.529	2.802	-23.604
176	176	1.0395	-4.59	10.001	-24.348	-2.608	37.695	-26.166	-19.032	37.714	27.123	18.222	12.333	-3.809	15.193	3.588	-23.689
177	177	1.04544	-4.561	9.868	-24.366	-2.441	37.795	-26.192	-18.783	37.071	27.149	18.179	12.15	-3.834	14.967	4.311	-23.802
178	178	1.05138	-4.529	9.751	-24.354	-2.276	37.896	-26.215	-18.531	36.423	27.243	18.118	11.997	-3.917	14.726	5.042	-23.867
179	179	1.05732	-4.499	9.643	-24.316	-2.107	38.001	-26.236	-18.297	35.771	27.372	18.116	11.92	-4.081	14.514	5.86	-23.945
180	180	1.06326	-4.475	9.537	-24.26	-1.938	38.105	-26.24	-18.081	35.117	27.489	18.118	11.909	-4.192	14.279	6.703	-23.935
181	181	1.0692	-4.463	9.434	-24.18	-1.784	38.209	-26.209	-17.869	34.474	27.62	18.116	11.762	-4.283	14.094	7.372	-23.849
182	182	1.07514	-4.448	9.343	-24.08	-1.621	38.315	-26.16	-17.668	33.839	27.74	18.133	11.594	-4.402	13.932	8.008	-23.757
183	183	1.08108	-4.423	9.261	-23.958	-1.44	38.422	-26.098	-17.497	33.224	27.85	18.197	11.438	-4.553	13.81	8.637	-23.656
184	184	1.08702	-4.393	9.189	-23.813	-1.251	38.535	-26.036	-17.361	32.624	27.949	18.331	11.305	-4.687	13.741	9.27	-23.515
185	185	1.09296	-4.368	9.129	-23.64	-1.062	38.653	-25.955	-17.254	32.018	28.052	18.481	11.158	-4.769	13.687	9.844	-23.269
186	186	1.0989	-4.365	9.066	-23.434	-0.909	38.766	-25.845	-17.148	31.434	28.159	18.578	11.013	-4.843	13.599	10.351	-22.962
187	187	1.10484	-4.367	9.006	-23.206	-0.764	38.876	-25.747	-17.069	30.882	28.26	18.569	10.884	-4.896	13.431	10.781	-22.613
188	188	1.11078	-4.358	8.943	-22.951	-0.623	38.97	-25.679	-17.022	30.352	28.353	18.563	10.685	-4.863	13.299	11.083	-22.189
189	189	1.11672	-4.34	8.883	-22.674	-0.485	39.056	-25.642	-17.006	29.85	28.49	18.598	10.42	-4.845	13.246	11.288	-21.745
190	190	1.12266	-4.318	8.822	-22.376	-0.351	39.121	-25.583	-16.997	29.363	28.62	18.714	10.133	-4.834	13.28	11.463	-21.283
191	191	1.1286	-4.293	8.749	-22.056	-0.228	39.156	-25.495	-16.975	28.91	28.745	18.849	9.833	-4.809	13.368	11.58	-20.772
192	192	1.13454	-4.275	8.663	-21.704	-0.133	39.167	-25.441	-16.971	28.477	28.909	18.982	9.467	-4.762	13.496	11.581	-20.217
193	193	1.14048	-4.263	8.572	-21.324	-0.061	39.155	-25.414	-16.98	28.066	29.132	19.093	9.113	-4.73	13.63	11.533	-19.624
194	194	1.14642	-4.245	8.474	-20.927	-0.002	39.113	-25.411	-16.985	27.683	29.407	19.192	8.821	-4.74	13.77	11.503	-19.022
195	195	1.15236	-4.222	8.365	-20.519	0.057	39.036	-25.411	-16.984	27.318	29.678	19.27	8.511	-4.749	13.922	11.414	-18.416
196	196	1.1583	-4.207	8.246	-20.091	0.102	38.919	-25.361	-16.973	26.964	29.894	19.396	8.171	-4.731	14.125	11.265	-17.784
197	197	1.16424	-4.185	8.114	-19.637	0.141	38.751	-25.302	-16.953	26.634	30.134	19.562	7.746	-4.829	14.406	11.017	-17.223
198	198	1.17018	-4.16	7.974	-19.162	0.177	38.546	-25.274	-16.948	26.302	30.389	19.749	7.231	-4.888	14.734	10.64	-16.626
199	199	1.17612	-4.139	7.833	-18.677	0.208	38.319	-25.279	-16.949	25.977	30.639	19.926	6.572	-4.901	15.09	10.083	-16.019
200	200	1.18206	-4.128	7.689	-18.179	0.224	38.073	-25.325	-16.972	25.661	30.881	20.061	5.781	-4.891	15.422	9.348	-15.434
201	201	1.188	-4.115	7.535	-17.664	0.231	37.793	-25.408	-17.011	25.364	31.099	20.147	4.743	-4.904	15.742	8.333	-14.926
