# Supplementary material for: Gait phenotypes in paediatric hereditary spastic paraplegia revealed by dynamic time warping analysis and random forests
Source: PLoS One. 2018 Mar 8;13(3):e0192345. doi: 10.1371/journal.pone.0192345 (PMC5843164; doi:10.1371/journal.pone.0192345)
Supplement: S1 Data — (ZIP) [file pone.0192345.s008.zip › HSP/Right.SR.HSP14.2.csv]

	Epoch	Time	Pelvic.obliquity	Pelvic.tilt	Pelvic rotation	Hip.abd.add	Hip.flexion	Hip.rotation	Knee.abd.add	Knee.flexion	Knee.rotation	Ankle.abd.add	Ankle.flexion	Ankle.rotation	Forefoot.abd.add	Forefoot.flexion	Forefoot.rotation
1	1	0	-1.872	6.906	-16.769	-0.385	35.131	-23.688	-19.496	34.145	29.114	18.156	10.552	-8.332	13.66	3.567	-15.424
2	2	0.00613	-1.915	6.721	-16.289	-0.374	34.948	-23.679	-19.846	34.459	29.201	18.048	10.748	-8.978	13.61	3.339	-15.374
3	3	0.01226	-1.955	6.562	-15.808	-0.357	34.779	-23.598	-20.263	34.95	29.194	18.013	11.3	-9.667	13.588	3.294	-15.322
4	4	0.01839	-1.993	6.401	-15.335	-0.357	34.611	-23.432	-20.684	35.612	29.097	17.947	12.183	-10.318	13.533	3.408	-15.197
5	5	0.02452	-2.02	6.248	-14.869	-0.357	34.446	-23.2	-21.043	36.324	28.965	17.841	13.165	-10.959	13.468	3.585	-15.031
6	6	0.03065	-2.036	6.11	-14.413	-0.357	34.248	-22.861	-21.245	36.947	28.814	17.679	14.027	-11.583	13.38	3.717	-14.826
7	7	0.03678	-2.041	5.994	-13.964	-0.372	33.995	-22.411	-21.238	37.411	28.667	17.493	14.641	-12.186	13.309	3.74	-14.598
8	8	0.04291	-2.032	5.9	-13.541	-0.399	33.689	-21.892	-21.049	37.693	28.516	17.33	15.041	-12.734	13.27	3.706	-14.374
9	9	0.04904	-1.991	5.847	-13.142	-0.408	33.359	-21.376	-20.752	37.861	28.37	17.123	15.384	-13.241	13.212	3.691	-14.165
10	10	0.05517	-1.919	5.82	-12.77	-0.391	33.016	-20.92	-20.437	37.966	28.277	17.002	15.71	-13.784	13.25	3.724	-14.032
11	11	0.0613	-1.816	5.811	-12.411	-0.367	32.676	-20.56	-20.129	38.061	28.199	16.936	16.013	-14.26	13.353	3.742	-13.917
12	12	0.06743	-1.669	5.826	-12.063	-0.319	32.349	-20.336	-19.852	38.156	28.105	16.955	16.295	-14.626	13.542	3.747	-13.83
13	13	0.07356	-1.47	5.88	-11.739	-0.219	32.041	-20.25	-19.612	38.207	28.005	16.994	16.61	-14.89	13.743	3.806	-13.767
14	14	0.07969	-1.247	5.958	-11.444	-0.093	31.746	-20.254	-19.374	38.184	27.899	16.972	16.871	-15.022	13.878	3.846	-13.686
15	15	0.08582	-1.004	6.059	-11.17	0.057	31.461	-20.367	-19.157	38.073	27.788	16.966	17.058	-15.043	14.004	3.875	-13.618
16	16	0.09195	-0.745	6.188	-10.917	0.237	31.18	-20.546	-18.954	37.868	27.597	17.053	17.177	-14.91	14.174	3.916	-13.559
17	17	0.09808	-0.467	6.35	-10.694	0.451	30.904	-20.807	-18.768	37.563	27.361	17.184	17.244	-14.641	14.346	3.973	-13.508
18	18	0.10421	-0.19	6.533	-10.491	0.677	30.642	-21.119	-18.622	37.19	27.104	17.504	17.274	-14.295	14.653	4.072	-13.475
19	19	0.11034	0.071	6.729	-10.298	0.894	30.398	-21.486	-18.509	36.787	26.833	17.789	17.327	-13.844	14.904	4.19	-13.408
20	20	0.11647	0.313	6.939	-10.115	1.113	30.182	-21.901	-18.451	36.368	26.595	18.072	17.418	-13.369	15.142	4.341	-13.327
21	21	0.1226	0.533	7.171	-9.953	1.343	30.016	-22.339	-18.462	35.963	26.431	18.32	17.557	-12.931	15.34	4.509	-13.232
22	22	0.12873	0.73	7.426	-9.809	1.582	29.915	-22.812	-18.547	35.593	26.361	18.549	17.766	-12.566	15.528	4.72	-13.141
23	23	0.13486	0.905	7.698	-9.681	1.836	29.877	-23.339	-18.711	35.262	26.414	18.77	17.961	-12.288	15.738	4.895	-13.062
24	24	0.14099	1.054	7.984	-9.557	2.08	29.887	-23.854	-18.895	34.968	26.573	18.93	18.14	-12.091	15.926	5.017	-12.952
25	25	0.14712	1.162	8.28	-9.419	2.291	29.935	-24.344	-19.087	34.694	26.838	19.01	18.323	-11.999	16.071	5.115	-12.818
26	26	0.15325	1.24	8.587	-9.271	2.5	30.015	-24.778	-19.279	34.424	27.185	19.052	18.509	-12.068	16.207	5.228	-12.712
27	27	0.15938	1.297	8.894	-9.118	2.712	30.111	-25.119	-19.446	34.189	27.588	18.971	18.665	-12.272	16.274	5.278	-12.598
28	28	0.16551	1.333	9.205	-8.959	2.926	30.233	-25.359	-19.604	34	28.003	18.86	18.771	-12.567	16.332	5.247	-12.462
29	29	0.17164	1.352	9.524	-8.791	3.135	30.387	-25.523	-19.763	33.859	28.415	18.658	18.927	-12.943	16.312	5.226	-12.321
30	30	0.17777	1.35	9.841	-8.612	3.324	30.56	-25.604	-19.891	33.771	28.809	18.294	19.214	-13.397	16.163	5.29	-12.188
31	31	0.1839	1.329	10.146	-8.424	3.494	30.732	-25.575	-19.968	33.723	29.15	17.945	19.484	-13.912	16.043	5.343	-12.074
32	32	0.19003	1.303	10.448	-8.232	3.662	30.903	-25.424	-20.004	33.692	29.403	17.692	19.661	-14.448	15.999	5.331	-11.968
33	33	0.19616	1.266	10.734	-8.031	3.82	31.069	-25.202	-20.024	33.673	29.553	17.569	19.845	-15.002	16.05	5.374	-11.917
34	34	0.20229	1.22	11.008	-7.825	3.955	31.236	-24.929	-20.012	33.688	29.636	17.431	20.095	-15.546	16.089	5.479	-11.88
35	35	0.20842	1.171	11.262	-7.609	4.063	31.376	-24.567	-19.927	33.729	29.583	17.244	20.321	-15.999	16.067	5.545	-11.81
36	36	0.21455	1.134	11.504	-7.39	4.158	31.494	-24.187	-19.807	33.771	29.462	17.027	20.538	-16.389	16.002	5.599	-11.734
37	37	0.22068	1.108	11.712	-7.173	4.236	31.57	-23.825	-19.663	33.793	29.278	16.908	20.706	-16.724	16.003	5.652	-11.702
38	38	0.22681	1.105	11.887	-6.961	4.316	31.594	-23.448	-19.468	33.789	28.992	16.868	20.786	-16.986	16.049	5.673	-11.704
39	39	0.23294	1.124	12.032	-6.741	4.384	31.564	-23.09	-19.24	33.748	28.662	16.932	20.833	-17.138	16.175	5.69	-11.667
40	40	0.23907	1.165	12.147	-6.515	4.451	31.491	-22.77	-19.006	33.693	28.324	16.984	20.909	-17.255	16.289	5.735	-11.636
41	41	0.2452	1.226	12.236	-6.292	4.508	31.382	-22.515	-18.765	33.622	27.977	17	21.016	-17.275	16.36	5.803	-11.58
42	42	0.25133	1.304	12.308	-6.069	4.552	31.241	-22.347	-18.529	33.52	27.645	17.034	21.085	-17.207	16.437	5.84	-11.507
43	43	0.25746	1.398	12.367	-5.852	4.599	31.077	-22.267	-18.317	33.377	27.357	17.174	21.132	-17.124	16.604	5.899	-11.471
44	44	0.26359	1.504	12.403	-5.645	4.651	30.886	-22.283	-18.147	33.204	27.191	17.297	21.135	-17.07	16.765	5.913	-11.44
45	45	0.26972	1.618	12.424	-5.438	4.696	30.675	-22.368	-17.991	33.012	27.064	17.43	21.141	-17.007	16.935	5.941	-11.432
46	46	0.27585	1.728	12.435	-5.232	4.741	30.456	-22.518	-17.876	32.817	27.002	17.485	21.182	-16.925	17.04	5.966	-11.389
47	47	0.28198	1.834	12.432	-5.025	4.777	30.234	-22.745	-17.807	32.631	27.038	17.552	21.3	-16.873	17.18	6.05	-11.349
48	48	0.28811	1.948	12.427	-4.804	4.809	30.023	-23.079	-17.781	32.444	27.172	17.642	21.453	-16.88	17.358	6.179	-11.357
49	49	0.29424	2.071	12.431	-4.579	4.855	29.821	-23.455	-17.77	32.238	27.303	17.668	21.556	-16.818	17.463	6.244	-11.321
50	50	0.30037	2.181	12.434	-4.358	4.9	29.627	-23.833	-17.788	32.045	27.474	17.691	21.658	-16.804	17.566	6.294	-11.294
51	51	0.3065	2.266	12.436	-4.142	4.93	29.444	-24.189	-17.813	31.88	27.66	17.596	21.815	-16.816	17.572	6.358	-11.262
52	52	0.31263	2.326	12.449	-3.918	4.937	29.285	-24.548	-17.846	31.731	27.896	17.481	21.964	-16.87	17.575	6.401	-11.228
53	53	0.31876	2.376	12.479	-3.685	4.933	29.145	-24.891	-17.873	31.582	28.1	17.404	22.014	-16.909	17.593	6.353	-11.19
54	54	0.32489	2.409	12.519	-3.453	4.923	29.018	-25.18	-17.901	31.435	28.251	17.375	22.032	-16.93	17.634	6.283	-11.138
55	55	0.33102	2.43	12.576	-3.227	4.912	28.911	-25.395	-17.908	31.306	28.365	17.377	22.117	-17.02	17.711	6.298	-11.137
56	56	0.33715	2.441	12.641	-3.006	4.902	28.816	-25.555	-17.906	31.18	28.438	17.421	22.217	-17.11	17.821	6.341	-11.13
57	57	0.34328	2.449	12.729	-2.788	4.895	28.744	-25.646	-17.875	31.068	28.427	17.402	22.275	-17.152	17.851	6.322	-11.089
58	58	0.34941	2.453	12.838	-2.572	4.88	28.695	-25.712	-17.84	30.972	28.413	17.374	22.374	-17.247	17.875	6.343	-11.085
59	59	0.35554	2.455	12.964	-2.355	4.863	28.663	-25.738	-17.788	30.893	28.349	17.286	22.536	-17.351	17.842	6.414	-11.099
60	60	0.36167	2.464	13.106	-2.138	4.845	28.655	-25.726	-17.714	30.832	28.269	17.284	22.672	-17.477	17.894	6.478	-11.119
61	61	0.3678	2.482	13.26	-1.925	4.84	28.659	-25.675	-17.623	30.765	28.109	17.364	22.712	-17.536	17.994	6.47	-11.113
62	62	0.37393	2.508	13.42	-1.715	4.848	28.664	-25.595	-17.529	30.7	27.947	17.457	22.805	-17.65	18.112	6.521	-11.138
63	63	0.38006	2.533	13.576	-1.504	4.847	28.663	-25.504	-17.425	30.652	27.814	17.426	22.917	-17.788	18.132	6.549	-11.147
64	64	0.38619	2.562	13.724	-1.288	4.834	28.658	-25.426	-17.307	30.61	27.696	17.374	22.969	-17.9	18.133	6.505	-11.127
65	65	0.39232	2.596	13.869	-1.075	4.812	28.639	-25.348	-17.166	30.57	27.589	17.254	23.049	-17.998	18.084	6.466	-11.087
66	66	0.39845	2.641	14.002	-0.853	4.796	28.608	-25.278	-17.038	30.533	27.458	17.197	23.154	-18.115	18.082	6.469	-11.088
67	67	0.40458	2.695	14.115	-0.626	4.789	28.568	-25.223	-16.927	30.504	27.342	17.103	23.265	-18.226	18.042	6.458	-11.065
68	68	0.41071	2.746	14.202	-0.399	4.775	28.511	-25.167	-16.821	30.492	27.256	17.031	23.355	-18.367	18.033	6.421	-11.043
69	69	0.41684	2.797	14.265	-0.176	4.769	28.425	-25.11	-16.731	30.463	27.141	16.947	23.497	-18.468	17.993	6.437	-11.005
70	70	0.42297	2.854	14.305	0.045	4.756	28.317	-25.092	-16.641	30.437	27.065	16.891	23.629	-18.581	17.991	6.446	-10.989
71	71	0.4291	2.913	14.338	0.265	4.742	28.207	-25.114	-16.57	30.416	27.021	16.818	23.77	-18.69	17.974	6.453	-10.969
72	72	0.43523	2.969	14.356	0.482	4.717	28.088	-25.151	-16.504	30.4	26.957	16.763	23.857	-18.755	17.951	6.407	-10.942
73	73	0.44136	3.02	14.343	0.69	4.69	27.936	-25.194	-16.446	30.377	26.865	16.733	23.922	-18.794	17.929	6.355	-10.928
74	74	0.44749	3.081	14.297	0.888	4.694	27.76	-25.252	-16.421	30.354	26.784	16.7	24.053	-18.843	17.906	6.363	-10.922
75	75	0.45362	3.143	14.239	1.083	4.686	27.581	-25.362	-16.421	30.342	26.801	16.682	24.208	-18.922	17.92	6.382	-10.905
76	76	0.45975	3.208	14.185	1.259	4.678	27.41	-25.471	-16.41	30.338	26.818	16.652	24.336	-18.987	17.921	6.372	-10.89
77	77	0.46588	3.271	14.133	1.41	4.681	27.247	-25.597	-16.415	30.339	26.817	16.609	24.445	-19.002	17.894	6.34	-10.874
78	78	0.47201	3.339	14.08	1.55	4.687	27.094	-25.748	-16.432	30.358	26.813	16.442	24.626	-18.999	17.749	6.348	-10.863
79	79	0.47814	3.4	14.025	1.678	4.681	26.945	-25.896	-16.458	30.383	26.841	16.394	24.784	-19.032	17.715	6.359	-10.875
80	80	0.48427	3.46	13.972	1.782	4.676	26.802	-26.039	-16.485	30.411	26.856	16.349	24.936	-19.005	17.673	6.358	-10.853
81	81	0.4904	3.518	13.932	1.859	4.68	26.681	-26.176	-16.528	30.448	26.866	16.36	25.046	-18.982	17.669	6.331	-10.854
82	82	0.49653	3.567	13.906	1.913	4.676	26.583	-26.31	-16.579	30.511	26.896	16.331	25.191	-18.965	17.636	6.315	-10.856
83	83	0.50266	3.606	13.889	1.937	4.66	26.491	-26.425	-16.62	30.579	26.903	16.328	25.289	-18.922	17.608	6.262	-10.873
84	84	0.50879	3.656	13.88	1.93	4.665	26.409	-26.538	-16.665	30.641	26.853	16.278	25.42	-18.782	17.511	6.236	-10.859
85	85	0.51492	3.697	13.883	1.884	4.673	26.347	-26.633	-16.728	30.711	26.807	16.345	25.536	-18.661	17.513	6.223	-10.88
86	86	0.52105	3.725	13.9	1.806	4.67	26.303	-26.701	-16.788	30.793	26.77	16.385	25.679	-18.535	17.493	6.228	-10.896
87	87	0.52718	3.741	13.926	1.695	4.664	26.272	-26.755	-16.858	30.892	26.776	16.374	25.854	-18.43	17.441	6.24	-10.906
88	88	0.53331	3.761	13.946	1.549	4.665	26.234	-26.783	-16.92	30.999	26.76	16.348	25.974	-18.284	17.354	6.19	-10.902
89	89	0.53944	3.767	13.959	1.375	4.651	26.187	-26.803	-16.967	31.115	26.758	16.23	26.133	-18.12	17.195	6.156	-10.892
90	90	0.54557	3.771	13.969	1.167	4.638	26.131	-26.81	-17.016	31.23	26.797	16.171	26.274	-17.979	17.098	6.114	-10.894
91	91	0.5517	3.773	13.976	0.922	4.63	26.066	-26.781	-17.058	31.347	26.829	16.163	26.366	-17.84	17.038	6.035	-10.907
92	92	0.55783	3.769	13.967	0.637	4.618	25.99	-26.734	-17.094	31.467	26.878	16.148	26.46	-17.676	16.974	5.958	-10.904
93	93	0.56396	3.755	13.943	0.328	4.598	25.892	-26.643	-17.12	31.591	26.903	16.095	26.593	-17.508	16.867	5.911	-10.909
94	94	0.57009	3.739	13.902	-0.014	4.578	25.77	-26.553	-17.141	31.72	26.913	15.941	26.731	-17.254	16.652	5.833	-10.868
95	95	0.57622	3.728	13.844	-0.383	4.556	25.625	-26.467	-17.162	31.851	26.949	15.814	26.865	-17.008	16.464	5.753	-10.846
96	96	0.58235	3.72	13.767	-0.785	4.539	25.458	-26.363	-17.182	31.982	26.969	15.754	27.012	-16.782	16.326	5.712	-10.876
97	97	0.58848	3.703	13.666	-1.225	4.518	25.269	-26.266	-17.239	32.109	26.996	15.872	27.077	-16.54	16.321	5.622	-10.927
98	98	0.59461	3.68	13.548	-1.69	4.495	25.063	-26.163	-17.314	32.23	27.004	16.007	27.148	-16.273	16.307	5.544	-10.983
99	99	0.60074	3.647	13.407	-2.177	4.455	24.836	-26.051	-17.381	32.346	27	16.096	27.266	-15.958	16.242	5.507	-11.022
100	100	0.60687	3.601	13.247	-2.689	4.403	24.586	-25.937	-17.456	32.47	26.993	16.066	27.427	-15.594	16.057	5.472	-11.034
101	101	0.613	3.558	13.085	-3.227	4.346	24.336	-25.826	-17.539	32.609	27.002	16.106	27.562	-15.25	15.935	5.419	-11.081
102	102	0.61913	3.517	12.908	-3.787	4.283	24.074	-25.719	-17.627	32.753	27.052	16.221	27.657	-14.938	15.892	5.338	-11.154
103	103	0.62526	3.465	12.72	-4.369	4.206	23.806	-25.603	-17.726	32.886	27.103	16.438	27.705	-14.615	15.929	5.241	-11.234
104	104	0.63139	3.393	12.529	-4.965	4.102	23.544	-25.491	-17.823	33.02	27.15	16.542	27.751	-14.221	15.854	5.113	-11.268
105	105	0.63752	3.299	12.337	-5.566	3.956	23.278	-25.379	-17.922	33.151	27.213	16.588	27.882	-13.801	15.718	5.045	-11.273
106	106	0.64365	3.193	12.15	-6.179	3.794	23.017	-25.251	-18.009	33.298	27.287	16.507	27.974	-13.379	15.477	4.894	-11.268
107	107	0.64978	3.054	11.966	-6.798	3.59	22.768	-25.128	-18.098	33.449	27.394	16.509	27.965	-12.969	15.324	4.661	-11.276
108	108	0.65591	2.889	11.778	-7.426	3.351	22.526	-25.002	-18.183	33.595	27.51	16.529	27.903	-12.556	15.188	4.388	-11.296
109	109	0.66204	2.706	11.596	-8.062	3.084	22.301	-24.868	-18.276	33.745	27.621	16.567	27.855	-12.135	15.059	4.128	-11.318
110	110	0.66817	2.482	11.411	-8.704	2.776	22.08	-24.715	-18.38	33.873	27.709	16.632	27.82	-11.667	14.931	3.885	-11.312
111	111	0.6743	2.233	11.225	-9.339	2.426	21.863	-24.58	-18.469	33.979	27.822	16.624	27.728	-11.165	14.744	3.582	-11.28
112	112	0.68043	1.96	11.041	-9.967	2.039	21.668	-24.468	-18.563	34.095	27.999	16.6	27.628	-10.719	14.569	3.269	-11.272
113	113	0.68656	1.666	10.868	-10.59	1.621	21.508	-24.355	-18.667	34.222	28.164	16.618	27.501	-10.283	14.424	2.938	-11.286
114	114	0.69269	1.336	10.688	-11.207	1.158	21.359	-24.24	-18.756	34.348	28.322	16.607	27.329	-9.843	14.261	2.569	-11.319
115	115	0.69882	0.985	10.51	-11.825	0.664	21.233	-24.138	-18.842	34.472	28.492	16.604	27.116	-9.39	14.115	2.17	-11.354
116	116	0.70495	0.605	10.348	-12.439	0.137	21.153	-24.033	-18.935	34.599	28.653	16.63	26.865	-8.912	13.989	1.739	-11.376
117	117	0.71108	0.208	10.194	-13.044	-0.404	21.111	-23.94	-19.046	34.728	28.814	16.709	26.584	-8.449	13.915	1.297	-11.418
118	118	0.71721	-0.175	10.043	-13.636	-0.928	21.091	-23.879	-19.175	34.847	28.994	16.773	26.275	-7.963	13.838	0.827	-11.428
119	119	0.72334	-0.533	9.904	-14.229	-1.422	21.097	-23.824	-19.305	34.963	29.158	16.795	25.899	-7.444	13.728	0.289	-11.42
120	120	0.72947	-0.867	9.782	-14.821	-1.877	21.144	-23.792	-19.464	35.084	29.299	16.824	25.462	-6.9	13.621	-0.31	-11.41
121	121	0.7356	-1.173	9.681	-15.401	-2.282	21.231	-23.782	-19.662	35.216	29.428	16.82	25.01	-6.352	13.483	-0.938	-11.389
122	122	0.74173	-1.442	9.606	-15.964	-2.637	21.352	-23.794	-19.893	35.345	29.578	16.869	24.512	-5.864	13.407	-1.597	-11.393
123	123	0.74786	-1.673	9.559	-16.527	-2.935	21.522	-23.808	-20.142	35.509	29.731	16.869	23.922	-5.352	13.319	-2.376	-11.356
124	124	0.75399	-1.853	9.528	-17.077	-3.164	21.71	-23.8	-20.394	35.698	29.85	16.889	23.36	-4.885	13.26	-3.128	-11.337
125	125	0.76012	-1.989	9.512	-17.613	-3.333	21.923	-23.802	-20.68	35.922	29.986	16.964	22.819	-4.523	13.276	-3.852	-11.374
126	126	0.76625	-2.092	9.524	-18.131	-3.453	22.181	-23.807	-20.993	36.179	30.129	17.03	22.256	-4.216	13.298	-4.608	-11.422
127	127	0.77238	-2.186	9.562	-18.63	-3.544	22.489	-23.773	-21.298	36.483	30.247	17.134	21.676	-3.981	13.383	-5.368	-11.505
128	128	0.77851	-2.261	9.619	-19.103	-3.602	22.828	-23.706	-21.599	36.841	30.373	17.156	21.172	-3.846	13.417	-6.081	-11.603
129	129	0.78464	-2.321	9.681	-19.542	-3.635	23.165	-23.57	-21.887	37.236	30.477	17.204	20.756	-3.807	13.476	-6.724	-11.703
130	130	0.79077	-2.369	9.759	-19.944	-3.648	23.513	-23.383	-22.144	37.661	30.538	17.202	20.274	-3.796	13.51	-7.453	-11.787
131	131	0.7969	-2.408	9.859	-20.314	-3.637	23.891	-23.184	-22.379	38.123	30.571	17.163	19.675	-3.814	13.55	-8.3	-11.883
132	132	0.80303	-2.435	9.96	-20.635	-3.604	24.266	-22.942	-22.593	38.606	30.556	17.175	19.014	-3.907	13.646	-9.191	-12.01
133	133	0.80916	-2.46	10.052	-20.912	-3.569	24.623	-22.659	-22.78	39.103	30.479	17.247	18.333	-4.026	13.798	-10.093	-12.147
134	134	0.81529	-2.483	10.137	-21.146	-3.536	24.964	-22.332	-22.92	39.617	30.326	17.226	17.681	-4.107	13.856	-10.996	-12.233
135	135	0.82142	-2.503	10.222	-21.34	-3.507	25.3	-21.987	-23.008	40.149	30.163	17.13	17.085	-4.229	13.861	-11.846	-12.318
136	136	0.82755	-2.524	10.297	-21.489	-3.486	25.611	-21.641	-23.072	40.667	29.962	17.012	16.576	-4.362	13.821	-12.605	-12.41
137	137	0.83368	-2.548	10.35	-21.593	-3.486	25.878	-21.267	-23.093	41.178	29.694	16.961	16.025	-4.493	13.842	-13.388	-12.516
138	138	0.83981	-2.564	10.381	-21.655	-3.504	26.105	-20.904	-23.072	41.689	29.391	16.873	15.479	-4.6	13.835	-14.17	-12.615
139	139	0.84594	-2.577	10.384	-21.678	-3.553	26.291	-20.575	-23.036	42.185	29.088	16.925	14.951	-4.728	13.958	-14.89	-12.752
140	140	0.85207	-2.596	10.361	-21.68	-3.623	26.445	-20.238	-22.98	42.675	28.773	16.929	14.487	-4.825	14.027	-15.567	-12.851
141	141	0.8582	-2.619	10.334	-21.66	-3.707	26.579	-19.879	-22.894	43.165	28.428	16.965	13.974	-4.885	14.134	-16.301	-12.915
142	142	0.86433	-2.648	10.298	-21.63	-3.811	26.695	-19.513	-22.778	43.643	28.1	16.896	13.586	-4.916	14.133	-16.94	-12.926
143	143	0.87046	-2.676	10.254	-21.597	-3.924	26.793	-19.162	-22.652	44.094	27.784	16.808	13.32	-4.924	14.098	-17.456	-12.915
144	144	0.87659	-2.703	10.198	-21.579	-4.03	26.867	-18.813	-22.524	44.497	27.458	16.601	13.407	-4.857	13.885	-17.639	-12.838
145	145	0.88272	-2.735	10.117	-21.574	-4.159	26.919	-18.466	-22.373	44.876	27.171	16.406	13.335	-4.722	13.718	-17.97	-12.699
146	146	0.88885	-2.776	10.031	-21.578	-4.296	26.968	-18.146	-22.242	45.23	26.92	16.548	12.52	-4.547	13.978	-18.954	-12.577
147	147	0.89498	-2.822	9.941	-21.595	-4.447	27.015	-17.849	-22.123	45.561	26.719	16.813	11.665	-4.372	14.363	-19.942	-12.453
148	148	0.90111	-2.866	9.849	-21.634	-4.598	27.055	-17.557	-21.992	45.854	26.55	16.894	11.152	-4.149	14.526	-20.621	-12.262
149	149	0.90724	-2.891	9.757	-21.699	-4.73	27.084	-17.288	-21.859	46.097	26.415	16.864	10.833	-3.876	14.554	-21.108	-12.02
150	150	0.91337	-2.918	9.671	-21.796	-4.855	27.122	-17.07	-21.762	46.281	26.349	16.898	10.485	-3.568	14.643	-21.58	-11.756
151	151	0.9195	-2.954	9.603	-21.914	-4.983	27.193	-16.915	-21.696	46.425	26.345	16.881	10.153	-3.23	14.684	-22.016	-11.475
152	152	0.92563	-2.988	9.559	-22.043	-5.105	27.295	-16.826	-21.642	46.503	26.41	16.862	9.908	-2.89	14.71	-22.303	-11.199
153	153	0.93176	-3.012	9.536	-22.188	-5.209	27.419	-16.771	-21.576	46.509	26.531	16.846	9.786	-2.567	14.719	-22.391	-10.936
154	154	0.93789	-3.04	9.534	-22.364	-5.289	27.573	-16.755	-21.517	46.442	26.71	16.88	9.726	-2.258	14.77	-22.328	-10.698
155	155	0.94402	-3.069	9.563	-22.546	-5.361	27.782	-16.82	-21.494	46.35	26.949	17.018	9.727	-1.98	14.916	-22.137	-10.508
156	156	0.95015	-3.097	9.626	-22.724	-5.415	28.036	-16.95	-21.482	46.225	27.223	17.088	9.759	-1.736	14.996	-21.868	-10.361
157	157	0.95628	-3.122	9.723	-22.9	-5.447	28.334	-17.107	-21.452	46.07	27.515	17.097	9.832	-1.541	15.017	-21.502	-10.267
158	158	0.96241	-3.136	9.85	-23.086	-5.439	28.68	-17.319	-21.448	45.898	27.838	17.162	9.962	-1.436	15.085	-21.001	-10.271
159	159	0.96854	-3.154	9.993	-23.264	-5.418	29.073	-17.612	-21.483	45.727	28.163	17.262	10.094	-1.403	15.186	-20.434	-10.398
160	160	0.97467	-3.187	10.141	-23.432	-5.401	29.492	-17.925	-21.524	45.556	28.45	17.401	10.225	-1.431	15.315	-19.81	-10.637
161	161	0.9808	-3.217	10.292	-23.591	-5.366	29.931	-18.259	-21.561	45.395	28.698	17.512	10.398	-1.523	15.413	-19.098	-10.976
162	162	0.98693	-3.238	10.458	-23.753	-5.299	30.405	-18.617	-21.599	45.252	28.879	17.534	10.624	-1.637	15.417	-18.305	-11.402
163	163	0.99306	-3.265	10.62	-23.91	-5.233	30.898	-18.984	-21.626	45.119	28.993	17.569	10.864	-1.783	15.42	-17.444	-11.933
164	164	0.99919	-3.297	10.767	-24.048	-5.173	31.377	-19.338	-21.617	44.985	29.041	17.559	11.125	-1.953	15.371	-16.533	-12.531
165	165	1.00532	-3.332	10.898	-24.182	-5.107	31.853	-19.67	-21.579	44.847	28.991	17.608	11.372	-2.138	15.359	-15.566	-13.224
166	166	1.01145	-3.369	11.03	-24.314	-5.025	32.349	-20.02	-21.542	44.704	28.86	17.67	11.586	-2.287	15.35	-14.586	-13.969
167	167	1.01758	-3.424	11.131	-24.427	-4.972	32.82	-20.372	-21.477	44.542	28.636	17.683	11.753	-2.338	15.283	-13.639	-14.707
168	168	1.02371	-3.481	11.199	-24.524	-4.943	33.257	-20.716	-21.372	44.363	28.37	17.654	11.924	-2.349	15.167	-12.673	-15.443
169	169	1.02984	-3.534	11.246	-24.618	-4.91	33.675	-21.063	-21.267	44.169	28.08	17.654	12.103	-2.334	15.06	-11.682	-16.174
170	170	1.03597	-3.573	11.275	-24.707	-4.862	34.069	-21.405	-21.15	43.949	27.739	17.72	12.239	-2.263	15	-10.694	-16.892
171	171	1.0421	-3.604	11.275	-24.788	-4.805	34.435	-21.764	-21.04	43.699	27.385	17.891	12.31	-2.182	15.033	-9.709	-17.626
172	172	1.04823	-3.631	11.221	-24.845	-4.768	34.749	-22.144	-20.932	43.444	27.044	17.984	12.393	-2.087	14.992	-8.736	-18.329
173	173	1.05436	-3.644	11.155	-24.899	-4.716	35.049	-22.525	-20.829	43.185	26.712	18.049	12.487	-1.963	14.916	-7.771	-18.976
174	174	1.06049	-3.656	11.085	-24.944	-4.654	35.342	-22.899	-20.728	42.897	26.417	18.153	12.601	-1.85	14.857	-6.768	-19.58
175	175	1.06662	-3.669	10.998	-24.975	-4.595	35.617	-23.274	-20.628	42.582	26.174	18.262	12.746	-1.749	14.788	-5.726	-20.134
176	176	1.07275	-3.687	10.867	-24.986	-4.55	35.854	-23.626	-20.531	42.257	26.005	18.452	12.84	-1.686	14.812	-4.717	-20.63
177	177	1.07888	-3.693	10.724	-24.983	-4.484	36.07	-23.959	-20.447	41.928	25.908	18.629	12.873	-1.683	14.848	-3.786	-21.074
178	178	1.08501	-3.693	10.581	-24.971	-4.403	36.283	-24.281	-20.365	41.612	25.85	18.629	12.931	-1.672	14.734	-2.927	-21.422
179	179	1.09114	-3.683	10.429	-24.94	-4.318	36.475	-24.609	-20.281	41.291	25.863	18.531	12.968	-1.667	14.559	-2.145	-21.681
180	180	1.09727	-3.667	10.271	-24.887	-4.225	36.648	-24.916	-20.194	40.961	25.97	18.41	12.975	-1.688	14.395	-1.43	-21.831
181	181	1.1034	-3.639	10.117	-24.815	-4.106	36.811	-25.202	-20.128	40.595	26.134	18.451	12.91	-1.744	14.388	-0.734	-21.93
182	182	1.10953	-3.603	9.968	-24.725	-3.966	36.965	-25.459	-20.061	40.223	26.324	18.521	12.77	-1.857	14.432	-0.107	-22.014
183	183	1.11566	-3.563	9.818	-24.611	-3.818	37.102	-25.682	-19.977	39.851	26.544	18.5	12.565	-2.005	14.432	0.407	-22.047
184	184	1.12179	-3.52	9.669	-24.471	-3.661	37.221	-25.868	-19.896	39.472	26.78	18.42	12.407	-2.193	14.358	0.915	-22.031
185	185	1.12792	-3.474	9.534	-24.305	-3.5	37.353	-26.058	-19.835	39.1	27.054	18.325	12.298	-2.487	14.248	1.458	-22.048
186	186	1.13405	-3.426	9.398	-24.112	-3.337	37.47	-26.246	-19.777	38.715	27.329	18.251	12.188	-2.802	14.156	2.002	-22.058
187	187	1.14018	-3.382	9.261	-23.891	-3.172	37.569	-26.42	-19.729	38.313	27.594	18.318	12.057	-3.176	14.185	2.577	-22.112
188	188	1.14631	-3.342	9.128	-23.643	-3.008	37.653	-26.537	-19.67	37.893	27.801	18.481	11.952	-3.576	14.265	3.204	-22.184
189	189	1.15244	-3.304	9	-23.366	-2.846	37.719	-26.619	-19.596	37.458	27.98	18.568	11.878	-3.991	14.258	3.82	-22.234
190	190	1.15857	-3.266	8.885	-23.072	-2.672	37.786	-26.681	-19.518	37.033	28.126	18.552	11.777	-4.392	14.174	4.347	-22.253
191	191	1.1647	-3.224	8.775	-22.747	-2.493	37.843	-26.743	-19.47	36.609	28.239	18.568	11.569	-4.744	14.143	4.737	-22.227
192	192	1.17083	-3.192	8.666	-22.402	-2.316	37.888	-26.803	-19.447	36.186	28.346	18.578	11.285	-5.061	14.131	5.009	-22.154
193	193	1.17696	-3.165	8.553	-22.035	-2.153	37.91	-26.828	-19.408	35.767	28.401	18.622	10.99	-5.351	14.152	5.259	-22.067
194	194	1.18309	-3.123	8.445	-21.636	-1.968	37.906	-26.809	-19.372	35.365	28.381	18.664	10.715	-5.586	14.168	5.462	-21.906
195	195	1.18922	-3.086	8.324	-21.217	-1.794	37.883	-26.806	-19.388	34.999	28.411	18.723	10.425	-5.848	14.22	5.587	-21.715
196	196	1.19535	-3.052	8.195	-20.777	-1.627	37.838	-26.792	-19.427	34.667	28.452	18.718	10.118	-6.105	14.235	5.603	-21.47
197	197	1.20148	-3.018	8.058	-20.328	-1.455	37.768	-26.751	-19.483	34.385	28.513	18.65	9.793	-6.402	14.224	5.51	-21.195
198	198	1.20761	-2.986	7.921	-19.867	-1.283	37.688	-26.715	-19.585	34.173	28.605	18.56	9.481	-6.764	14.212	5.338	-20.928
199	199	1.21374	-2.949	7.775	-19.383	-1.122	37.595	-26.678	-19.737	34.066	28.756	18.449	9.229	-7.255	14.195	5.117	-20.683
200	200	1.21987	-2.906	7.61	-18.889	-0.965	37.476	-26.6	-19.949	34.11	28.939	18.274	9.178	-7.897	14.109	4.922	-20.456
201	201	1.226	-2.866	7.431	-18.392	-0.807	37.344	-26.458	-20.271	34.359	29.102	18.114	9.391	-8.662	14.002	4.773	-20.237
