# Supplementary material for: Gait phenotypes in paediatric hereditary spastic paraplegia revealed by dynamic time warping analysis and random forests
Source: PLoS One. 2018 Mar 8;13(3):e0192345. doi: 10.1371/journal.pone.0192345 (PMC5843164; doi:10.1371/journal.pone.0192345)
Supplement: S1 Data — (ZIP) [file pone.0192345.s008.zip › HSP/Right.SR.HSP14.3.csv]

	Epoch	Time	Pelvic.obliquity	Pelvic.tilt	Pelvic rotation	Hip.abd.add	Hip.flexion	Hip.rotation	Knee.abd.add	Knee.flexion	Knee.rotation	Ankle.abd.add	Ankle.flexion	Ankle.rotation	Forefoot.abd.add	Forefoot.flexion	Forefoot.rotation
1	1	0	1.205	6.566	-10.389	2.622	36.195	-27.874	-18.945	31.533	28.926	18.616	6.981	-9.036	15.505	4.318	-12.63
2	2	0.0075	1.182	6.351	-9.747	2.749	35.975	-28.025	-19.399	31.616	29.178	18.554	6.964	-9.799	15.462	3.989	-12.521
3	3	0.015	1.143	6.146	-9.103	2.85	35.818	-28.116	-20.052	32.085	29.335	18.276	7.51	-10.499	15.168	3.762	-12.243
4	4	0.0225	1.093	5.958	-8.466	2.937	35.754	-28.078	-20.858	33.004	29.364	17.943	8.741	-11.285	14.817	3.828	-11.904
5	5	0.03	1.045	5.79	-7.844	3.02	35.743	-27.771	-21.585	34.165	29.223	17.591	10.145	-12.141	14.474	3.931	-11.51
6	6	0.0375	1.015	5.65	-7.231	3.102	35.709	-27.094	-21.988	35.282	28.877	17.218	11.21	-13.065	14.126	3.847	-11.133
7	7	0.045	1.015	5.537	-6.624	3.161	35.585	-26.104	-21.973	36.195	28.482	16.795	11.913	-14.077	13.77	3.635	-10.766
8	8	0.0525	1.063	5.443	-6.052	3.228	35.325	-24.904	-21.596	36.833	28.129	16.334	12.383	-15.158	13.423	3.419	-10.417
9	9	0.06	1.17	5.387	-5.523	3.329	34.981	-23.615	-21.009	37.293	27.761	15.984	12.824	-16.286	13.217	3.328	-10.17
10	10	0.0675	1.324	5.362	-5.028	3.42	34.62	-22.387	-20.308	37.756	27.382	15.665	13.354	-17.405	13.125	3.33	-10.049
11	11	0.075	1.522	5.358	-4.562	3.497	34.262	-21.351	-19.6	38.217	27.022	15.462	13.888	-18.385	13.197	3.327	-9.989
12	12	0.0825	1.767	5.392	-4.119	3.573	33.914	-20.584	-18.913	38.541	26.66	15.325	14.401	-19.117	13.34	3.384	-9.978
13	13	0.09	2.064	5.465	-3.712	3.673	33.584	-20.106	-18.283	38.683	26.267	15.276	14.836	-19.513	13.537	3.488	-9.969
14	14	0.0975	2.413	5.581	-3.348	3.824	33.25	-19.92	-17.735	38.599	25.815	15.356	15.065	-19.551	13.785	3.536	-9.965
15	15	0.105	2.769	5.74	-3.017	3.981	32.902	-19.985	-17.268	38.277	25.292	15.524	15.208	-19.254	14.042	3.65	-9.977
16	16	0.1125	3.102	5.948	-2.723	4.115	32.587	-20.283	-16.893	37.794	24.74	15.734	15.294	-18.655	14.282	3.814	-9.977
17	17	0.12	3.406	6.201	-2.45	4.249	32.332	-20.796	-16.667	37.235	24.207	16.006	15.382	-17.851	14.539	4.019	-9.948
18	18	0.1275	3.665	6.509	-2.207	4.376	32.165	-21.501	-16.616	36.662	23.814	16.299	15.558	-16.995	14.798	4.291	-9.899
19	19	0.135	3.894	6.857	-1.997	4.516	32.091	-22.358	-16.719	36.116	23.632	16.616	15.763	-16.232	15.09	4.57	-9.869
20	20	0.1425	4.117	7.239	-1.793	4.683	32.105	-23.366	-16.952	35.604	23.734	16.883	15.982	-15.63	15.378	4.815	-9.822
21	21	0.15	4.308	7.669	-1.609	4.865	32.216	-24.462	-17.309	35.129	24.134	17.071	16.212	-15.281	15.632	5.024	-9.8
22	22	0.1575	4.453	8.132	-1.441	5.041	32.403	-25.541	-17.728	34.685	24.758	17.148	16.452	-15.114	15.817	5.191	-9.73
23	23	0.165	4.577	8.606	-1.273	5.227	32.631	-26.542	-18.147	34.279	25.577	17.032	16.691	-15.209	15.879	5.305	-9.652
24	24	0.1725	4.688	9.093	-1.119	5.432	32.902	-27.418	-18.566	33.922	26.486	16.927	16.943	-15.496	15.978	5.408	-9.567
25	25	0.18	4.775	9.593	-0.977	5.646	33.208	-28.086	-18.927	33.631	27.4	16.737	17.181	-15.962	16.028	5.463	-9.478
26	26	0.1875	4.83	10.091	-0.845	5.865	33.539	-28.514	-19.23	33.413	28.202	16.532	17.444	-16.509	16.071	5.522	-9.37
27	27	0.195	4.851	10.581	-0.724	6.068	33.874	-28.681	-19.444	33.263	28.835	16.318	17.725	-17.117	16.097	5.593	-9.277
28	28	0.2025	4.849	11.041	-0.595	6.243	34.178	-28.613	-19.54	33.174	29.223	16.105	17.941	-17.661	16.096	5.598	-9.163
29	29	0.21	4.84	11.455	-0.464	6.4	34.425	-28.324	-19.507	33.12	29.373	15.899	18.137	-18.157	16.074	5.608	-9.061
30	30	0.2175	4.826	11.829	-0.339	6.552	34.619	-27.874	-19.388	33.07	29.306	15.797	18.336	-18.604	16.117	5.679	-9.005
31	31	0.225	4.797	12.147	-0.215	6.671	34.731	-27.275	-19.156	33.024	29.034	15.801	18.463	-18.953	16.229	5.724	-8.965
32	32	0.2325	4.776	12.381	-0.098	6.781	34.732	-26.614	-18.855	32.961	28.619	15.804	18.571	-19.182	16.314	5.772	-8.919
33	33	0.24	4.779	12.534	0.027	6.876	34.628	-25.945	-18.485	32.874	28.086	15.776	18.725	-19.303	16.357	5.891	-8.892
34	34	0.2475	4.815	12.634	0.166	6.963	34.443	-25.313	-18.069	32.745	27.501	15.812	18.8	-19.34	16.441	5.968	-8.874
35	35	0.255	4.893	12.679	0.311	7.064	34.195	-24.769	-17.654	32.587	26.917	15.913	18.812	-19.316	16.572	6.005	-8.867
36	36	0.2625	4.985	12.667	0.456	7.159	33.888	-24.361	-17.283	32.408	26.436	15.987	18.864	-19.262	16.693	6.067	-8.854
37	37	0.27	5.086	12.632	0.587	7.266	33.559	-24.049	-16.972	32.213	26.05	15.972	18.956	-19.167	16.736	6.131	-8.792
38	38	0.2775	5.186	12.57	0.709	7.371	33.226	-23.841	-16.721	32.029	25.785	15.973	19.048	-19.073	16.81	6.174	-8.705
39	39	0.285	5.3	12.484	0.829	7.481	32.891	-23.727	-16.52	31.863	25.631	16.018	19.116	-19.045	16.937	6.189	-8.653
40	40	0.2925	5.434	12.41	0.964	7.602	32.581	-23.754	-16.406	31.699	25.597	16.104	19.162	-19.06	17.094	6.165	-8.617
41	41	0.3	5.557	12.355	1.105	7.708	32.319	-23.901	-16.366	31.559	25.708	16.083	19.282	-19.126	17.177	6.169	-8.581
42	42	0.3075	5.655	12.316	1.235	7.799	32.102	-24.11	-16.38	31.449	25.917	15.965	19.507	-19.224	17.201	6.24	-8.542
43	43	0.315	5.729	12.307	1.371	7.865	31.929	-24.368	-16.442	31.348	26.194	15.897	19.739	-19.351	17.271	6.314	-8.506
44	44	0.3225	5.781	12.336	1.51	7.895	31.808	-24.64	-16.501	31.266	26.466	15.82	19.974	-19.484	17.335	6.396	-8.501
45	45	0.33	5.818	12.401	1.643	7.914	31.749	-24.93	-16.582	31.203	26.766	15.732	20.176	-19.634	17.385	6.445	-8.502
46	46	0.3375	5.839	12.521	1.774	7.916	31.755	-25.218	-16.684	31.145	27.055	15.68	20.322	-19.763	17.442	6.442	-8.49
47	47	0.345	5.83	12.704	1.886	7.894	31.827	-25.458	-16.765	31.1	27.285	15.589	20.459	-19.852	17.454	6.429	-8.476
48	48	0.3525	5.82	12.95	1.983	7.873	31.958	-25.66	-16.827	31.044	27.412	15.621	20.554	-19.866	17.549	6.416	-8.465
49	49	0.36	5.817	13.233	2.086	7.84	32.125	-25.853	-16.878	30.991	27.516	15.633	20.647	-19.848	17.614	6.393	-8.429
50	50	0.3675	5.815	13.532	2.19	7.809	32.311	-25.974	-16.897	30.945	27.563	15.639	20.772	-19.859	17.674	6.416	-8.413
51	51	0.375	5.833	13.846	2.295	7.794	32.499	-26.021	-16.87	30.888	27.524	15.632	20.873	-19.862	17.704	6.433	-8.403
52	52	0.3825	5.862	14.168	2.4	7.796	32.684	-26.009	-16.824	30.815	27.397	15.678	20.982	-19.854	17.764	6.485	-8.41
53	53	0.39	5.872	14.485	2.504	7.783	32.852	-25.931	-16.746	30.736	27.216	15.731	21.107	-19.824	17.827	6.562	-8.408
54	54	0.3975	5.878	14.77	2.614	7.763	32.97	-25.802	-16.637	30.656	27.047	15.711	21.22	-19.822	17.835	6.604	-8.38
55	55	0.405	5.911	15.023	2.738	7.767	33.042	-25.658	-16.52	30.558	26.903	15.671	21.316	-19.872	17.827	6.623	-8.344
56	56	0.4125	5.952	15.241	2.879	7.778	33.072	-25.498	-16.394	30.452	26.798	15.614	21.381	-20.015	17.812	6.614	-8.338
57	57	0.42	5.964	15.41	3.026	7.76	33.047	-25.315	-16.269	30.338	26.685	15.599	21.405	-20.126	17.82	6.567	-8.298
58	58	0.4275	5.966	15.538	3.168	7.738	32.971	-25.117	-16.138	30.206	26.581	15.571	21.426	-20.243	17.815	6.529	-8.259
59	59	0.435	5.975	15.64	3.301	7.731	32.862	-24.93	-16.017	30.063	26.519	15.44	21.502	-20.371	17.729	6.519	-8.202
60	60	0.4425	5.977	15.697	3.441	7.712	32.712	-24.766	-15.907	29.925	26.483	15.36	21.565	-20.527	17.691	6.506	-8.17
61	61	0.45	5.972	15.722	3.58	7.679	32.547	-24.653	-15.827	29.803	26.504	15.301	21.638	-20.714	17.675	6.502	-8.165
62	62	0.4575	5.961	15.734	3.707	7.646	32.371	-24.556	-15.765	29.685	26.527	15.218	21.742	-20.875	17.631	6.519	-8.154
63	63	0.465	5.955	15.743	3.825	7.616	32.2	-24.487	-15.708	29.562	26.518	15.142	21.834	-20.959	17.577	6.532	-8.127
64	64	0.4725	5.951	15.76	3.942	7.581	32.043	-24.455	-15.664	29.434	26.533	15.068	21.93	-21.039	17.523	6.558	-8.104
65	65	0.48	5.942	15.766	4.058	7.535	31.889	-24.458	-15.647	29.322	26.553	15.09	21.977	-21.115	17.536	6.546	-8.103
66	66	0.4875	5.95	15.779	4.159	7.508	31.765	-24.489	-15.652	29.241	26.591	15.102	21.993	-21.19	17.532	6.488	-8.101
67	67	0.495	5.974	15.809	4.252	7.484	31.676	-24.571	-15.657	29.173	26.655	14.992	22.06	-21.24	17.429	6.461	-8.091
68	68	0.5025	5.998	15.859	4.34	7.461	31.614	-24.652	-15.676	29.108	26.668	14.909	22.166	-21.23	17.335	6.479	-8.068
69	69	0.51	6.018	15.92	4.415	7.429	31.569	-24.72	-15.678	29.07	26.674	14.865	22.257	-21.235	17.283	6.482	-8.072
70	70	0.5175	6.055	15.991	4.466	7.415	31.554	-24.812	-15.7	29.057	26.69	14.877	22.325	-21.238	17.279	6.466	-8.092
71	71	0.525	6.096	16.063	4.487	7.404	31.549	-24.904	-15.714	29.067	26.69	14.878	22.417	-21.21	17.262	6.468	-8.123
72	72	0.5325	6.132	16.121	4.486	7.393	31.538	-24.994	-15.733	29.09	26.683	14.802	22.558	-21.15	17.177	6.503	-8.142
73	73	0.54	6.177	16.185	4.462	7.392	31.533	-25.079	-15.732	29.119	26.665	14.694	22.68	-21.062	17.063	6.516	-8.16
74	74	0.5475	6.21	16.24	4.398	7.389	31.516	-25.129	-15.742	29.162	26.646	14.682	22.778	-20.977	17.019	6.512	-8.187
75	75	0.555	6.233	16.27	4.279	7.406	31.482	-25.151	-15.761	29.232	26.628	14.659	22.906	-20.873	16.975	6.52	-8.212
76	76	0.5625	6.244	16.278	4.107	7.437	31.434	-25.15	-15.796	29.316	26.596	14.651	23.011	-20.718	16.925	6.503	-8.219
77	77	0.57	6.244	16.256	3.895	7.473	31.353	-25.106	-15.836	29.411	26.544	14.649	23.101	-20.539	16.86	6.465	-8.217
78	78	0.5775	6.226	16.211	3.623	7.525	31.248	-25.009	-15.889	29.518	26.502	14.669	23.212	-20.38	16.817	6.445	-8.231
79	79	0.585	6.192	16.147	3.312	7.565	31.134	-24.91	-15.941	29.657	26.47	14.621	23.333	-20.186	16.714	6.412	-8.239
80	80	0.5925	6.148	16.063	2.969	7.601	30.997	-24.82	-16.02	29.8	26.47	14.609	23.459	-19.983	16.633	6.374	-8.242
81	81	0.6	6.096	15.965	2.584	7.649	30.834	-24.726	-16.11	29.94	26.47	14.535	23.612	-19.73	16.487	6.345	-8.231
82	82	0.6075	6.04	15.849	2.147	7.701	30.658	-24.593	-16.194	30.093	26.45	14.563	23.778	-19.472	16.431	6.351	-8.248
83	83	0.615	5.962	15.698	1.655	7.746	30.455	-24.458	-16.302	30.262	26.456	14.642	23.896	-19.193	16.406	6.311	-8.272
84	84	0.6225	5.875	15.533	1.124	7.77	30.243	-24.361	-16.418	30.455	26.513	14.685	24.005	-18.891	16.349	6.241	-8.301
85	85	0.63	5.794	15.383	0.549	7.802	30.051	-24.298	-16.547	30.661	26.614	14.598	24.177	-18.559	16.185	6.2	-8.322
86	86	0.6375	5.704	15.231	-0.065	7.824	29.855	-24.217	-16.684	30.874	26.71	14.551	24.355	-18.194	16.045	6.163	-8.336
87	87	0.645	5.614	15.066	-0.714	7.834	29.646	-24.143	-16.821	31.093	26.805	14.586	24.518	-17.799	15.967	6.123	-8.366
88	88	0.6525	5.526	14.908	-1.397	7.822	29.45	-24.1	-16.958	31.341	26.922	14.649	24.698	-17.395	15.916	6.093	-8.432
89	89	0.66	5.432	14.757	-2.11	7.792	29.265	-24.059	-17.093	31.604	27.054	14.638	24.85	-16.956	15.786	6.013	-8.479
90	90	0.6675	5.341	14.606	-2.867	7.758	29.093	-24.002	-17.222	31.888	27.205	14.607	25.051	-16.536	15.648	5.982	-8.559
91	91	0.675	5.248	14.449	-3.64	7.718	28.924	-23.944	-17.375	32.199	27.339	14.599	25.266	-16.093	15.516	5.944	-8.634
92	92	0.6825	5.146	14.293	-4.43	7.648	28.761	-23.867	-17.531	32.529	27.445	14.702	25.445	-15.609	15.461	5.872	-8.7
93	93	0.69	5.058	14.136	-5.238	7.574	28.612	-23.813	-17.684	32.872	27.57	14.704	25.68	-15.11	15.318	5.842	-8.767
94	94	0.6975	4.975	13.967	-6.057	7.489	28.452	-23.764	-17.839	33.217	27.695	14.72	25.871	-14.61	15.176	5.77	-8.851
95	95	0.705	4.879	13.782	-6.877	7.383	28.272	-23.681	-17.986	33.545	27.816	14.805	25.991	-14.132	15.087	5.65	-8.946
96	96	0.7125	4.797	13.591	-7.691	7.27	28.083	-23.594	-18.119	33.862	27.926	14.972	26.097	-13.66	15.07	5.541	-9.058
97	97	0.72	4.737	13.393	-8.486	7.167	27.872	-23.507	-18.261	34.163	28.035	15.079	26.259	-13.186	14.993	5.463	-9.145
98	98	0.7275	4.675	13.16	-9.247	7.022	27.606	-23.413	-18.37	34.433	28.146	15.112	26.457	-12.715	14.845	5.418	-9.222
99	99	0.735	4.597	12.916	-9.999	6.845	27.326	-23.34	-18.48	34.684	28.308	15.129	26.578	-12.29	14.69	5.306	-9.329
100	100	0.7425	4.499	12.664	-10.729	6.634	27.029	-23.262	-18.588	34.893	28.461	15.228	26.6	-11.88	14.593	5.132	-9.455
101	101	0.75	4.373	12.379	-11.426	6.368	26.677	-23.166	-18.67	35.05	28.619	15.361	26.598	-11.475	14.525	4.958	-9.579
102	102	0.7575	4.24	12.091	-12.107	6.089	26.3	-23.08	-18.744	35.148	28.786	15.432	26.613	-11.075	14.394	4.813	-9.706
103	103	0.765	4.104	11.819	-12.763	5.791	25.916	-23.02	-18.803	35.172	28.97	15.511	26.565	-10.663	14.261	4.643	-9.827
104	104	0.7725	3.935	11.533	-13.389	5.432	25.501	-22.971	-18.832	35.131	29.162	15.521	26.459	-10.208	14.053	4.43	-9.919
105	105	0.78	3.747	11.252	-13.992	5.054	25.083	-22.92	-18.849	35.053	29.325	15.433	26.381	-9.704	13.743	4.232	-9.971
106	106	0.7875	3.551	11.017	-14.577	4.668	24.716	-22.932	-18.888	34.944	29.51	15.384	26.198	-9.181	13.467	3.947	-10.025
107	107	0.795	3.34	10.823	-15.136	4.279	24.391	-22.983	-18.932	34.791	29.685	15.411	25.867	-8.634	13.259	3.553	-10.083
108	108	0.8025	3.116	10.675	-15.675	3.894	24.124	-23.027	-18.977	34.618	29.828	15.516	25.497	-8.122	13.119	3.161	-10.182
109	109	0.81	2.894	10.565	-16.199	3.529	23.904	-23.075	-19.026	34.441	29.962	15.481	25.174	-7.592	12.852	2.784	-10.242
110	110	0.8175	2.662	10.486	-16.697	3.165	23.719	-23.103	-19.067	34.257	30.079	15.395	24.941	-7.127	12.534	2.499	-10.332
111	111	0.825	2.411	10.449	-17.178	2.818	23.592	-23.108	-19.12	34.068	30.177	15.351	24.712	-6.754	12.256	2.248	-10.487
112	112	0.8325	2.16	10.47	-17.635	2.5	23.55	-23.149	-19.21	33.881	30.301	15.405	24.456	-6.428	12.081	1.992	-10.657
113	113	0.84	1.904	10.531	-18.064	2.207	23.565	-23.186	-19.317	33.696	30.41	15.494	24.247	-6.187	11.936	1.807	-10.878
114	114	0.8475	1.669	10.622	-18.457	1.962	23.614	-23.206	-19.43	33.516	30.509	15.624	24.022	-6.043	11.842	1.625	-11.137
115	115	0.855	1.442	10.737	-18.809	1.737	23.686	-23.216	-19.544	33.35	30.655	15.677	23.734	-5.981	11.715	1.351	-11.381
116	116	0.8625	1.204	10.875	-19.128	1.515	23.798	-23.186	-19.645	33.216	30.789	15.676	23.532	-5.965	11.549	1.139	-11.603
117	117	0.87	0.982	11.036	-19.406	1.325	23.937	-23.149	-19.747	33.09	30.913	15.62	23.394	-5.98	11.338	0.975	-11.801
118	118	0.8775	0.799	11.222	-19.635	1.182	24.093	-23.119	-19.861	32.989	31.072	15.545	23.2	-6.046	11.144	0.723	-11.954
119	119	0.885	0.662	11.417	-19.835	1.1	24.253	-23.021	-19.968	32.921	31.182	15.542	22.95	-6.202	11.03	0.422	-12.134
120	120	0.8925	0.548	11.618	-20.004	1.06	24.415	-22.85	-20.064	32.886	31.244	15.449	22.779	-6.375	10.832	0.153	-12.253
121	121	0.9	0.463	11.804	-20.147	1.048	24.558	-22.625	-20.155	32.893	31.301	15.216	22.71	-6.564	10.514	-0.092	-12.287
122	122	0.9075	0.42	11.958	-20.267	1.069	24.657	-22.375	-20.249	32.923	31.322	14.982	22.616	-6.737	10.199	-0.391	-12.278
123	123	0.915	0.399	12.093	-20.362	1.114	24.732	-22.063	-20.338	32.974	31.288	14.818	22.441	-6.945	9.95	-0.767	-12.271
124	124	0.9225	0.378	12.185	-20.427	1.148	24.763	-21.671	-20.402	33.045	31.215	14.666	22.222	-7.184	9.719	-1.196	-12.244
125	125	0.93	0.367	12.204	-20.476	1.168	24.726	-21.256	-20.465	33.133	31.1	14.464	22.022	-7.394	9.428	-1.631	-12.189
126	126	0.9375	0.373	12.167	-20.527	1.193	24.637	-20.824	-20.546	33.247	30.96	14.331	21.825	-7.579	9.198	-2.074	-12.113
127	127	0.945	0.39	12.098	-20.577	1.213	24.526	-20.369	-20.603	33.402	30.786	14.125	21.633	-7.753	8.909	-2.537	-12.038
128	128	0.9525	0.419	11.985	-20.611	1.22	24.381	-19.926	-20.663	33.59	30.584	13.898	21.452	-7.946	8.595	-3.001	-12.005
129	129	0.96	0.457	11.829	-20.646	1.225	24.2	-19.444	-20.721	33.81	30.314	13.746	21.285	-8.123	8.335	-3.45	-11.982
130	130	0.9675	0.494	11.637	-20.692	1.232	24.005	-18.912	-20.764	34.056	29.988	13.693	21.068	-8.287	8.17	-3.92	-11.975
131	131	0.975	0.52	11.421	-20.75	1.222	23.812	-18.377	-20.802	34.336	29.659	13.736	20.85	-8.49	8.107	-4.359	-12.027
132	132	0.9825	0.542	11.196	-20.818	1.209	23.636	-17.865	-20.869	34.664	29.344	13.779	20.659	-8.717	8.051	-4.794	-12.109
133	133	0.99	0.546	10.961	-20.885	1.168	23.471	-17.368	-20.928	35.025	29.013	13.756	20.428	-8.929	7.941	-5.289	-12.22
134	134	0.9975	0.528	10.73	-20.971	1.106	23.34	-16.909	-20.999	35.406	28.726	13.713	20.274	-9.116	7.824	-5.714	-12.312
135	135	1.005	0.498	10.51	-21.058	1.035	23.252	-16.482	-21.093	35.826	28.482	13.703	20.155	-9.307	7.752	-6.118	-12.392
136	136	1.0125	0.447	10.293	-21.133	0.929	23.205	-16.135	-21.206	36.289	28.274	13.622	20.008	-9.441	7.637	-6.587	-12.447
137	137	1.02	0.382	10.096	-21.215	0.815	23.215	-15.861	-21.342	36.794	28.123	13.459	19.759	-9.56	7.48	-7.186	-12.514
138	138	1.0275	0.313	9.921	-21.308	0.697	23.278	-15.625	-21.48	37.337	27.983	13.239	19.382	-9.594	7.295	-7.942	-12.537
139	139	1.035	0.227	9.764	-21.406	0.563	23.389	-15.408	-21.616	37.899	27.848	12.968	18.998	-9.569	7.067	-8.718	-12.524
140	140	1.0425	0.132	9.638	-21.508	0.422	23.567	-15.274	-21.779	38.484	27.784	12.65	18.634	-9.508	6.817	-9.489	-12.478
141	141	1.05	0.035	9.547	-21.596	0.274	23.805	-15.236	-21.974	39.077	27.776	12.331	18.211	-9.428	6.582	-10.317	-12.433
142	142	1.0575	-0.068	9.48	-21.683	0.117	24.077	-15.234	-22.142	39.678	27.749	11.953	17.761	-9.357	6.311	-11.155	-12.457
143	143	1.065	-0.171	9.421	-21.756	-0.06	24.362	-15.303	-22.32	40.264	27.752	11.748	17.303	-9.333	6.211	-11.941	-12.561
144	144	1.0725	-0.262	9.378	-21.823	-0.235	24.665	-15.433	-22.51	40.828	27.782	11.708	16.838	-9.326	6.273	-12.67	-12.706
145	145	1.08	-0.349	9.357	-21.89	-0.416	25.003	-15.585	-22.674	41.388	27.807	11.672	16.438	-9.291	6.347	-13.305	-12.851
146	146	1.0875	-0.441	9.338	-21.944	-0.619	25.34	-15.753	-22.83	41.93	27.811	11.645	16.116	-9.213	6.416	-13.852	-12.981
147	147	1.095	-0.524	9.32	-21.987	-0.828	25.664	-15.947	-22.984	42.438	27.806	11.668	15.763	-9.088	6.526	-14.406	-13.095
148	148	1.1025	-0.59	9.312	-22.019	-1.041	25.995	-16.186	-23.116	42.931	27.81	11.659	15.306	-8.882	6.633	-15.052	-13.167
149	149	1.11	-0.647	9.292	-22.044	-1.257	26.3	-16.438	-23.257	43.399	27.813	11.748	14.837	-8.631	6.828	-15.688	-13.203
150	150	1.1175	-0.704	9.26	-22.063	-1.494	26.577	-16.709	-23.4	43.821	27.828	11.785	14.38	-8.265	6.964	-16.326	-13.136
151	151	1.125	-0.753	9.232	-22.073	-1.745	26.842	-17.001	-23.509	44.19	27.862	11.681	13.886	-7.795	6.978	-17.007	-12.977
152	152	1.1325	-0.788	9.199	-22.091	-1.967	27.088	-17.302	-23.653	44.515	27.903	11.671	13.425	-7.301	7.057	-17.62	-12.79
153	153	1.14	-0.804	9.163	-22.124	-2.154	27.319	-17.564	-23.794	44.827	27.921	11.692	12.953	-6.778	7.159	-18.238	-12.56
154	154	1.1475	-0.819	9.116	-22.158	-2.36	27.533	-17.818	-23.907	45.126	27.968	11.604	12.497	-6.219	7.172	-18.858	-12.276
155	155	1.155	-0.839	9.068	-22.197	-2.566	27.728	-18.062	-24.023	45.385	28.058	11.578	12.119	-5.698	7.234	-19.375	-11.986
156	156	1.1625	-0.845	9.039	-22.262	-2.736	27.926	-18.228	-24.095	45.591	28.131	11.668	11.73	-5.19	7.386	-19.831	-11.69
157	157	1.17	-0.86	9.02	-22.35	-2.89	28.135	-18.305	-24.122	45.772	28.169	11.856	11.287	-4.709	7.624	-20.283	-11.421
158	158	1.1775	-0.902	8.995	-22.439	-3.066	28.346	-18.339	-24.131	45.931	28.245	12.104	10.82	-4.305	7.919	-20.722	-11.176
159	159	1.185	-0.942	8.98	-22.546	-3.225	28.561	-18.303	-24.061	46.042	28.321	12.339	10.425	-3.949	8.199	-21.022	-10.952
160	160	1.1925	-0.976	8.995	-22.67	-3.353	28.789	-18.251	-23.927	46.078	28.418	12.464	10.206	-3.65	8.365	-21.079	-10.764
161	161	1.2	-1.013	9.021	-22.814	-3.454	29.015	-18.169	-23.773	46.038	28.535	12.701	10.136	-3.392	8.601	-20.906	-10.591
162	162	1.2075	-1.05	9.063	-22.977	-3.524	29.262	-18.057	-23.592	45.957	28.646	12.978	10.152	-3.208	8.859	-20.574	-10.485
163	163	1.215	-1.082	9.126	-23.146	-3.564	29.532	-17.941	-23.376	45.841	28.751	13.168	10.154	-3.05	9.041	-20.207	-10.409
164	164	1.2225	-1.12	9.207	-23.315	-3.587	29.832	-17.866	-23.164	45.704	28.882	13.312	10.143	-2.948	9.192	-19.814	-10.389
165	165	1.23	-1.173	9.299	-23.491	-3.597	30.166	-17.806	-22.965	45.563	29.001	13.468	10.235	-2.905	9.344	-19.275	-10.444
166	166	1.2375	-1.224	9.379	-23.666	-3.598	30.512	-17.751	-22.734	45.431	29.04	13.563	10.344	-2.874	9.443	-18.673	-10.587
167	167	1.245	-1.268	9.46	-23.836	-3.576	30.871	-17.728	-22.505	45.282	29.043	13.679	10.492	-2.9	9.555	-17.967	-10.833
168	168	1.2525	-1.307	9.556	-24.018	-3.525	31.261	-17.723	-22.266	45.133	28.998	13.857	10.631	-3.015	9.729	-17.188	-11.231
169	169	1.26	-1.343	9.652	-24.194	-3.456	31.668	-17.765	-22.032	44.98	28.897	14.065	10.774	-3.176	9.933	-16.338	-11.753
170	170	1.2675	-1.388	9.745	-24.349	-3.394	32.082	-17.857	-21.802	44.817	28.701	14.35	11	-3.357	10.183	-15.333	-12.411
171	171	1.275	-1.448	9.835	-24.478	-3.352	32.506	-18.002	-21.583	44.636	28.49	14.611	11.26	-3.566	10.391	-14.254	-13.14
172	172	1.2825	-1.519	9.902	-24.593	-3.326	32.92	-18.214	-21.384	44.43	28.242	14.737	11.555	-3.678	10.451	-13.144	-13.847
173	173	1.29	-1.585	9.957	-24.702	-3.285	33.328	-18.507	-21.242	44.187	27.987	14.929	11.829	-3.742	10.549	-12.016	-14.566
174	174	1.2975	-1.649	10.001	-24.789	-3.245	33.725	-18.868	-21.124	43.905	27.728	15.092	11.997	-3.759	10.616	-10.966	-15.285
175	175	1.305	-1.704	10.025	-24.853	-3.202	34.097	-19.291	-21.029	43.598	27.488	15.195	12.02	-3.763	10.649	-10.057	-16.007
176	176	1.3125	-1.756	10.041	-24.899	-3.164	34.456	-19.791	-20.967	43.255	27.261	15.365	12.016	-3.73	10.737	-9.135	-16.735
177	177	1.32	-1.798	10.045	-24.923	-3.121	34.788	-20.325	-20.912	42.878	27.081	15.511	12.113	-3.739	10.773	-8.102	-17.457
178	178	1.3275	-1.822	10.033	-24.929	-3.07	35.097	-20.92	-20.89	42.476	26.964	15.652	12.298	-3.753	10.775	-6.983	-18.141
179	179	1.335	-1.851	9.998	-24.911	-3.034	35.391	-21.549	-20.907	42.062	26.881	15.841	12.551	-3.752	10.782	-5.798	-18.78
180	180	1.3425	-1.869	9.951	-24.866	-2.99	35.649	-22.165	-20.912	41.637	26.841	15.908	12.815	-3.748	10.679	-4.666	-19.325
181	181	1.35	-1.884	9.897	-24.807	-2.939	35.902	-22.777	-20.942	41.219	26.884	15.928	13.032	-3.679	10.557	-3.655	-19.696
182	182	1.3575	-1.911	9.813	-24.716	-2.907	36.137	-23.33	-20.976	40.827	26.93	15.925	13.092	-3.507	10.458	-2.872	-19.899
183	183	1.365	-1.934	9.719	-24.593	-2.871	36.351	-23.862	-21.012	40.434	27.048	16.003	12.908	-3.349	10.518	-2.325	-20.023
184	184	1.3725	-1.952	9.642	-24.464	-2.806	36.577	-24.364	-21.062	40.055	27.238	16.148	12.601	-3.237	10.696	-1.907	-20.089
185	185	1.38	-1.979	9.552	-24.314	-2.742	36.791	-24.831	-21.125	39.697	27.498	16.269	12.345	-3.176	10.859	-1.49	-20.078
186	186	1.3875	-1.998	9.447	-24.134	-2.671	36.978	-25.213	-21.156	39.372	27.751	16.311	12.308	-3.217	10.903	-0.916	-20.043
187	187	1.395	-2.014	9.342	-23.943	-2.58	37.157	-25.483	-21.153	39.081	27.98	16.351	12.452	-3.369	10.899	-0.191	-20.006
188	188	1.4025	-2.048	9.224	-23.726	-2.496	37.316	-25.676	-21.125	38.802	28.188	16.408	12.567	-3.596	10.926	0.503	-19.985
189	189	1.41	-2.083	9.094	-23.493	-2.413	37.438	-25.784	-21.059	38.529	28.4	16.479	12.66	-3.896	10.985	1.166	-19.955
190	190	1.4175	-2.11	8.966	-23.243	-2.311	37.53	-25.797	-20.961	38.263	28.567	16.548	12.684	-4.188	11.062	1.719	-19.861
191	191	1.425	-2.141	8.841	-22.978	-2.189	37.605	-25.702	-20.832	38.001	28.649	16.544	12.572	-4.428	11.103	2.084	-19.691
192	192	1.4325	-2.167	8.725	-22.694	-2.046	37.663	-25.538	-20.68	37.724	28.716	16.528	12.399	-4.694	11.143	2.371	-19.484
193	193	1.44	-2.193	8.616	-22.389	-1.895	37.692	-25.337	-20.524	37.423	28.76	16.522	12.259	-4.987	11.171	2.678	-19.272
194	194	1.4475	-2.215	8.509	-22.068	-1.731	37.682	-25.125	-20.387	37.087	28.79	16.516	12.255	-5.313	11.147	3.098	-19.059
195	195	1.455	-2.235	8.393	-21.738	-1.559	37.632	-24.861	-20.245	36.728	28.79	16.626	12.334	-5.717	11.196	3.637	-18.901
196	196	1.4625	-2.26	8.276	-21.393	-1.385	37.547	-24.584	-20.117	36.343	28.786	16.783	12.474	-6.184	11.267	4.241	-18.782
197	197	1.47	-2.263	8.17	-21.018	-1.195	37.433	-24.345	-20.036	35.944	28.766	17.133	12.507	-6.69	11.521	4.777	-18.728
198	198	1.4775	-2.248	8.052	-20.614	-1.012	37.275	-24.132	-19.982	35.566	28.774	17.652	12.238	-7.225	12.008	5.025	-18.706
199	199	1.485	-2.233	7.914	-20.186	-0.853	37.082	-24.016	-19.995	35.212	28.884	18.082	11.733	-7.755	12.481	4.944	-18.661
200	200	1.4925	-2.217	7.779	-19.744	-0.7	36.883	-23.932	-20.101	34.97	29.027	18.378	11.324	-8.317	12.826	4.761	-18.581
201	201	1.5	-2.184	7.638	-19.284	-0.536	36.683	-23.866	-20.337	34.953	29.183	18.417	11.215	-8.917	12.926	4.539	-18.416
