# Supplementary material for: Gait phenotypes in paediatric hereditary spastic paraplegia revealed by dynamic time warping analysis and random forests
Source: PLoS One. 2018 Mar 8;13(3):e0192345. doi: 10.1371/journal.pone.0192345 (PMC5843164; doi:10.1371/journal.pone.0192345)
Supplement: S1 Data — (ZIP) [file pone.0192345.s008.zip › HSP/Right.SR.HSP14.4.csv]

	Epoch	Time	Pelvic.obliquity	Pelvic.tilt	Pelvic rotation	Hip.abd.add	Hip.flexion	Hip.rotation	Knee.abd.add	Knee.flexion	Knee.rotation	Ankle.abd.add	Ankle.flexion	Ankle.rotation	Forefoot.abd.add	Forefoot.flexion	Forefoot.rotation
1	1	0	0.257	7.576	-15.406	2.114	36.127	-23.488	-19.545	32.361	30.211	19.2	7.964	-8.433	14.004	2.57	-11.875
2	2	0.00578	0.306	7.415	-14.822	2.199	35.948	-23.421	-19.899	32.807	30.352	19.01	8.522	-9.162	13.882	2.512	-11.604
3	3	0.01156	0.37	7.265	-14.239	2.308	35.796	-23.333	-20.377	33.501	30.41	18.899	9.391	-9.942	13.837	2.544	-11.348
4	4	0.01734	0.443	7.118	-13.649	2.424	35.658	-23.152	-20.887	34.431	30.341	18.756	10.582	-10.759	13.792	2.693	-11.082
5	5	0.02312	0.523	6.975	-13.064	2.544	35.509	-22.808	-21.289	35.461	30.116	18.588	11.895	-11.614	13.76	2.922	-10.846
6	6	0.0289	0.614	6.841	-12.498	2.665	35.298	-22.26	-21.423	36.377	29.758	18.189	13	-12.403	13.548	3.04	-10.585
7	7	0.03468	0.728	6.73	-11.933	2.782	35.013	-21.562	-21.291	37.059	29.376	17.738	13.789	-13.164	13.301	3.036	-10.301
8	8	0.04046	0.869	6.638	-11.371	2.892	34.651	-20.847	-20.99	37.493	29.054	17.394	14.352	-13.905	13.159	3.01	-10.035
9	9	0.04624	1.044	6.565	-10.824	3.019	34.224	-20.15	-20.583	37.722	28.753	17.173	14.766	-14.602	13.131	2.994	-9.806
10	10	0.05202	1.252	6.516	-10.3	3.168	33.764	-19.535	-20.158	37.811	28.451	17.077	15.113	-15.2	13.204	3.002	-9.6
11	11	0.0578	1.492	6.497	-9.787	3.319	33.3	-19.059	-19.749	37.837	28.151	17.018	15.456	-15.69	13.309	3.031	-9.427
12	12	0.06358	1.777	6.518	-9.273	3.482	32.854	-18.726	-19.353	37.841	27.843	16.901	15.846	-16.049	13.371	3.08	-9.25
13	13	0.06936	2.101	6.575	-8.763	3.664	32.429	-18.564	-19.011	37.799	27.561	16.866	16.26	-16.309	13.507	3.17	-9.093
14	14	0.07514	2.461	6.672	-8.256	3.863	32.044	-18.588	-18.725	37.689	27.314	16.916	16.607	-16.453	13.704	3.244	-8.951
15	15	0.08092	2.847	6.814	-7.761	4.086	31.704	-18.753	-18.48	37.493	27.121	16.985	16.888	-16.502	13.906	3.306	-8.796
16	16	0.0867	3.234	6.996	-7.282	4.321	31.403	-19.051	-18.296	37.2	26.97	17.117	17.126	-16.451	14.14	3.391	-8.635
17	17	0.09248	3.594	7.219	-6.82	4.542	31.137	-19.427	-18.143	36.817	26.8	17.22	17.335	-16.277	14.312	3.497	-8.471
18	18	0.09826	3.912	7.487	-6.365	4.734	30.91	-19.821	-17.993	36.361	26.61	17.3	17.494	-15.99	14.436	3.59	-8.259
19	19	0.10404	4.195	7.807	-5.919	4.9	30.75	-20.284	-17.872	35.861	26.462	17.424	17.569	-15.642	14.588	3.635	-8.034
20	20	0.10982	4.442	8.153	-5.479	5.05	30.633	-20.758	-17.787	35.358	26.361	17.584	17.662	-15.35	14.776	3.709	-7.84
21	21	0.1156	4.647	8.53	-5.042	5.18	30.578	-21.273	-17.775	34.875	26.334	17.767	17.765	-15.115	14.982	3.782	-7.664
22	22	0.12138	4.818	8.926	-4.607	5.293	30.588	-21.854	-17.822	34.421	26.412	17.85	17.836	-14.936	15.108	3.799	-7.494
23	23	0.12716	4.959	9.329	-4.181	5.393	30.645	-22.46	-17.907	33.996	26.63	17.809	17.896	-14.868	15.151	3.781	-7.327
24	24	0.13294	5.065	9.742	-3.765	5.481	30.738	-23.038	-18.024	33.596	26.924	17.714	18.036	-14.893	15.162	3.821	-7.159
25	25	0.13872	5.145	10.165	-3.347	5.548	30.86	-23.59	-18.139	33.209	27.25	17.675	18.191	-15.009	15.245	3.899	-7.037
26	26	0.1445	5.203	10.582	-2.923	5.594	30.982	-24.092	-18.235	32.825	27.642	17.614	18.33	-15.204	15.332	3.956	-6.9
27	27	0.15028	5.227	10.994	-2.501	5.616	31.099	-24.526	-18.317	32.441	28.066	17.566	18.44	-15.497	15.438	3.996	-6.791
28	28	0.15606	5.219	11.398	-2.084	5.615	31.213	-24.872	-18.38	32.072	28.476	17.503	18.551	-15.878	15.532	4.048	-6.726
29	29	0.16184	5.198	11.782	-1.672	5.602	31.311	-25.104	-18.393	31.728	28.818	17.426	18.656	-16.299	15.611	4.101	-6.683
30	30	0.16762	5.165	12.138	-1.269	5.575	31.39	-25.242	-18.363	31.426	29.112	17.294	18.786	-16.73	15.654	4.161	-6.63
31	31	0.1734	5.12	12.465	-0.888	5.537	31.449	-25.276	-18.301	31.169	29.361	17.207	18.919	-17.182	15.745	4.213	-6.576
32	32	0.17918	5.074	12.764	-0.531	5.5	31.472	-25.199	-18.178	30.925	29.495	17.105	19.104	-17.582	15.822	4.323	-6.513
33	33	0.18496	5.029	13.045	-0.189	5.457	31.474	-25.086	-18.027	30.671	29.537	17.051	19.271	-17.904	15.922	4.444	-6.453
34	34	0.19074	4.988	13.301	0.14	5.408	31.452	-24.969	-17.868	30.417	29.52	17.035	19.379	-18.163	16.026	4.524	-6.402
35	35	0.19652	4.946	13.523	0.446	5.356	31.396	-24.816	-17.679	30.172	29.429	17.081	19.405	-18.368	16.165	4.542	-6.366
36	36	0.2023	4.906	13.703	0.734	5.289	31.295	-24.665	-17.466	29.929	29.306	17.148	19.399	-18.531	16.312	4.547	-6.353
37	37	0.20808	4.871	13.846	0.998	5.218	31.152	-24.52	-17.243	29.688	29.16	17.225	19.393	-18.615	16.457	4.543	-6.316
38	38	0.21386	4.848	13.948	1.242	5.159	30.97	-24.388	-17.018	29.444	28.971	17.211	19.426	-18.599	16.508	4.568	-6.243
39	39	0.21964	4.838	14.018	1.458	5.115	30.764	-24.299	-16.806	29.197	28.789	17.229	19.481	-18.56	16.587	4.629	-6.201
40	40	0.22542	4.849	14.054	1.657	5.096	30.521	-24.243	-16.609	28.939	28.609	17.268	19.545	-18.501	16.679	4.708	-6.171
41	41	0.2312	4.881	14.073	1.844	5.098	30.257	-24.231	-16.435	28.678	28.468	17.403	19.57	-18.447	16.854	4.75	-6.153
42	42	0.23698	4.927	14.081	2.014	5.11	29.992	-24.277	-16.281	28.423	28.382	17.512	19.604	-18.388	17.012	4.79	-6.137
43	43	0.24276	4.99	14.081	2.166	5.15	29.728	-24.337	-16.134	28.181	28.32	17.542	19.693	-18.34	17.116	4.869	-6.123
44	44	0.24854	5.06	14.068	2.309	5.205	29.457	-24.416	-16.007	27.943	28.285	17.521	19.808	-18.294	17.174	4.959	-6.1
45	45	0.25432	5.122	14.062	2.449	5.258	29.2	-24.492	-15.907	27.711	28.29	17.468	19.868	-18.271	17.186	4.975	-6.055
46	46	0.2601	5.181	14.062	2.59	5.317	28.964	-24.558	-15.821	27.498	28.287	17.48	19.926	-18.27	17.259	4.994	-6.022
47	47	0.26588	5.245	14.077	2.739	5.369	28.765	-24.648	-15.753	27.326	28.324	17.513	20.02	-18.326	17.368	5.032	-6.015
48	48	0.27166	5.304	14.11	2.901	5.412	28.6	-24.752	-15.703	27.192	28.4	17.519	20.115	-18.417	17.464	5.035	-6
49	49	0.27744	5.347	14.165	3.075	5.431	28.47	-24.836	-15.65	27.085	28.479	17.477	20.213	-18.532	17.518	5.025	-5.98
50	50	0.28322	5.376	14.237	3.25	5.44	28.367	-24.891	-15.609	26.994	28.519	17.456	20.332	-18.637	17.582	5.032	-5.954
51	51	0.289	5.394	14.33	3.441	5.43	28.298	-24.909	-15.553	26.928	28.512	17.374	20.457	-18.755	17.584	5.04	-5.94
52	52	0.29478	5.395	14.439	3.64	5.395	28.256	-24.904	-15.5	26.888	28.508	17.369	20.599	-18.918	17.666	5.065	-5.945
53	53	0.30056	5.394	14.569	3.851	5.353	28.244	-24.905	-15.457	26.867	28.492	17.315	20.753	-19.067	17.698	5.08	-5.934
54	54	0.30634	5.404	14.716	4.07	5.318	28.262	-24.944	-15.439	26.86	28.467	17.22	20.917	-19.178	17.681	5.087	-5.908
55	55	0.31212	5.408	14.882	4.295	5.262	28.308	-25.005	-15.42	26.864	28.443	17.163	21.078	-19.284	17.697	5.097	-5.896
56	56	0.3179	5.411	15.06	4.531	5.191	28.378	-25.079	-15.409	26.887	28.427	17.104	21.271	-19.403	17.717	5.133	-5.89
57	57	0.32368	5.414	15.236	4.77	5.117	28.449	-25.146	-15.403	26.915	28.383	17.149	21.367	-19.507	17.802	5.084	-5.884
58	58	0.32946	5.434	15.408	5.014	5.05	28.518	-25.222	-15.389	26.951	28.306	17.164	21.457	-19.58	17.847	5.022	-5.879
59	59	0.33524	5.465	15.585	5.253	4.993	28.593	-25.315	-15.377	26.984	28.227	17.106	21.589	-19.635	17.83	4.996	-5.87
60	60	0.34102	5.508	15.762	5.487	4.943	28.672	-25.425	-15.366	27.029	28.135	16.952	21.764	-19.651	17.723	4.991	-5.847
61	61	0.3468	5.555	15.923	5.715	4.903	28.733	-25.55	-15.37	27.059	28.036	16.868	21.92	-19.635	17.666	4.981	-5.814
62	62	0.35258	5.613	16.06	5.942	4.873	28.769	-25.681	-15.366	27.076	27.931	16.783	22.074	-19.612	17.603	4.979	-5.786
63	63	0.35836	5.689	16.161	6.161	4.856	28.766	-25.784	-15.34	27.105	27.838	16.721	22.243	-19.639	17.581	4.994	-5.781
64	64	0.36414	5.78	16.24	6.363	4.86	28.74	-25.858	-15.308	27.145	27.745	16.676	22.367	-19.683	17.566	4.955	-5.775
65	65	0.36992	5.874	16.293	6.547	4.881	28.687	-25.929	-15.275	27.176	27.653	16.568	22.506	-19.716	17.493	4.931	-5.766
66	66	0.3757	5.96	16.322	6.72	4.905	28.604	-25.984	-15.241	27.195	27.514	16.484	22.637	-19.704	17.423	4.915	-5.759
67	67	0.38148	6.041	16.327	6.885	4.92	28.491	-26.029	-15.202	27.219	27.406	16.449	22.738	-19.714	17.398	4.862	-5.747
68	68	0.38726	6.115	16.306	7.035	4.936	28.351	-26.05	-15.161	27.254	27.331	16.355	22.87	-19.727	17.335	4.811	-5.699
69	69	0.39304	6.185	16.261	7.162	4.964	28.182	-26.035	-15.12	27.297	27.263	16.234	23.059	-19.776	17.261	4.808	-5.67
70	70	0.39882	6.251	16.171	7.251	5.009	27.967	-26.01	-15.091	27.338	27.217	16.181	23.243	-19.83	17.249	4.81	-5.653
71	71	0.4046	6.317	16.053	7.309	5.066	27.725	-25.959	-15.061	27.389	27.174	16.185	23.376	-19.893	17.28	4.761	-5.644
72	72	0.41038	6.371	15.923	7.344	5.122	27.476	-25.898	-15.04	27.455	27.114	16.215	23.508	-19.94	17.325	4.713	-5.649
73	73	0.41616	6.415	15.789	7.355	5.175	27.23	-25.844	-15.022	27.524	27.041	16.189	23.653	-19.942	17.311	4.681	-5.653
74	74	0.42194	6.443	15.651	7.332	5.221	26.978	-25.79	-15.013	27.591	26.981	16.12	23.827	-19.913	17.253	4.672	-5.647
75	75	0.42772	6.462	15.499	7.273	5.272	26.719	-25.733	-15.02	27.67	26.948	16.028	24.033	-19.862	17.183	4.68	-5.623
76	76	0.4335	6.456	15.347	7.174	5.306	26.456	-25.672	-15.025	27.76	26.923	15.959	24.209	-19.77	17.129	4.653	-5.593
77	77	0.43928	6.447	15.196	7.037	5.343	26.203	-25.616	-15.043	27.847	26.873	16.006	24.337	-19.654	17.151	4.616	-5.601
78	78	0.44506	6.428	15.045	6.864	5.373	25.952	-25.6	-15.085	27.937	26.848	16.03	24.444	-19.501	17.134	4.555	-5.618
79	79	0.45084	6.393	14.896	6.655	5.389	25.704	-25.609	-15.135	28.035	26.85	15.975	24.558	-19.306	17.039	4.486	-5.627
80	80	0.45662	6.341	14.761	6.407	5.385	25.469	-25.621	-15.191	28.141	26.872	15.91	24.681	-19.084	16.931	4.422	-5.635
81	81	0.4624	6.278	14.642	6.116	5.379	25.26	-25.641	-15.271	28.25	26.895	15.87	24.817	-18.814	16.833	4.373	-5.634
82	82	0.46818	6.206	14.532	5.775	5.362	25.073	-25.68	-15.362	28.381	26.975	15.815	24.979	-18.54	16.735	4.343	-5.645
83	83	0.47396	6.114	14.429	5.391	5.329	24.889	-25.701	-15.469	28.508	27.064	15.837	25.093	-18.245	16.686	4.273	-5.651
84	84	0.47974	6.018	14.332	4.972	5.297	24.706	-25.721	-15.582	28.624	27.128	15.879	25.214	-17.925	16.634	4.229	-5.687
85	85	0.48552	5.922	14.247	4.512	5.252	24.536	-25.748	-15.689	28.75	27.216	15.885	25.356	-17.593	16.551	4.201	-5.737
86	86	0.4913	5.818	14.178	4.007	5.202	24.387	-25.791	-15.809	28.891	27.362	15.904	25.468	-17.255	16.488	4.13	-5.785
87	87	0.49708	5.709	14.119	3.47	5.139	24.255	-25.821	-15.923	29.057	27.515	15.873	25.596	-16.891	16.384	4.053	-5.819
88	88	0.50286	5.595	14.059	2.906	5.063	24.129	-25.832	-16.046	29.24	27.679	15.901	25.749	-16.538	16.331	3.999	-5.862
89	89	0.50864	5.494	13.996	2.308	5.002	24.005	-25.83	-16.173	29.428	27.85	15.891	25.96	-16.187	16.249	3.998	-5.911
90	90	0.51442	5.385	13.926	1.666	4.946	23.878	-25.805	-16.307	29.611	27.998	15.972	26.077	-15.824	16.222	3.931	-5.992
91	91	0.5202	5.278	13.861	0.989	4.888	23.763	-25.751	-16.447	29.816	28.155	16.037	26.194	-15.462	16.174	3.846	-6.066
92	92	0.52598	5.17	13.793	0.284	4.828	23.654	-25.656	-16.582	30.04	28.247	16.127	26.305	-15.056	16.127	3.757	-6.142
93	93	0.53176	5.06	13.714	-0.45	4.758	23.554	-25.566	-16.725	30.298	28.33	16.157	26.465	-14.596	16.02	3.689	-6.199
94	94	0.53754	4.954	13.631	-1.212	4.692	23.473	-25.473	-16.9	30.595	28.46	16.182	26.653	-14.182	15.92	3.624	-6.267
95	95	0.54332	4.854	13.535	-1.998	4.633	23.393	-25.33	-17.078	30.916	28.595	16.206	26.83	-13.809	15.821	3.538	-6.342
96	96	0.5491	4.761	13.426	-2.801	4.588	23.299	-25.145	-17.261	31.219	28.678	16.372	26.894	-13.424	15.817	3.372	-6.426
97	97	0.55488	4.662	13.304	-3.619	4.532	23.192	-24.931	-17.432	31.518	28.752	16.526	26.966	-13.041	15.799	3.221	-6.519
98	98	0.56066	4.554	13.174	-4.449	4.457	23.083	-24.692	-17.602	31.822	28.804	16.687	27.061	-12.644	15.778	3.091	-6.608
99	99	0.56644	4.441	13.029	-5.283	4.372	22.962	-24.428	-17.761	32.142	28.867	16.779	27.159	-12.26	15.708	2.94	-6.688
100	100	0.57222	4.317	12.873	-6.118	4.264	22.841	-24.159	-17.912	32.475	28.927	16.848	27.212	-11.839	15.618	2.731	-6.74
101	101	0.578	4.161	12.708	-6.947	4.105	22.72	-23.875	-18.057	32.812	28.991	16.92	27.209	-11.433	15.525	2.467	-6.802
102	102	0.58378	3.971	12.529	-7.775	3.915	22.592	-23.564	-18.202	33.124	29.103	16.987	27.202	-11.105	15.445	2.221	-6.892
103	103	0.58956	3.746	12.333	-8.589	3.673	22.443	-23.208	-18.305	33.413	29.179	17.056	27.125	-10.727	15.362	1.916	-6.946
104	104	0.59534	3.504	12.131	-9.391	3.401	22.294	-22.842	-18.389	33.693	29.233	17.149	26.993	-10.336	15.298	1.569	-7.006
105	105	0.60112	3.259	11.921	-10.181	3.112	22.141	-22.495	-18.47	33.958	29.301	17.212	26.817	-9.932	15.211	1.179	-7.057
106	106	0.6069	3.012	11.695	-10.967	2.821	21.971	-22.179	-18.573	34.183	29.408	17.351	26.56	-9.565	15.196	0.739	-7.139
107	107	0.61268	2.747	11.465	-11.743	2.507	21.797	-21.883	-18.681	34.373	29.543	17.486	26.231	-9.21	15.181	0.244	-7.232
108	108	0.61846	2.469	11.246	-12.497	2.16	21.638	-21.642	-18.794	34.531	29.725	17.629	25.814	-8.831	15.182	-0.33	-7.306
109	109	0.62424	2.182	11.058	-13.228	1.794	21.518	-21.414	-18.893	34.673	29.9	17.752	25.45	-8.453	15.169	-0.842	-7.383
110	110	0.63002	1.89	10.896	-13.943	1.42	21.437	-21.212	-18.996	34.811	30.083	17.796	25.119	-8.079	15.086	-1.322	-7.466
111	111	0.6358	1.607	10.769	-14.647	1.055	21.406	-21.063	-19.122	34.938	30.28	17.812	24.762	-7.653	14.976	-1.839	-7.51
112	112	0.64158	1.357	10.675	-15.34	0.73	21.42	-20.984	-19.274	35.059	30.533	17.85	24.299	-7.222	14.912	-2.458	-7.538
113	113	0.64736	1.136	10.607	-16.026	0.448	21.475	-20.942	-19.447	35.181	30.789	17.867	23.775	-6.763	14.835	-3.138	-7.547
114	114	0.65314	0.932	10.576	-16.707	0.205	21.577	-20.923	-19.643	35.287	31.025	17.934	23.144	-6.31	14.802	-3.897	-7.585
115	115	0.65892	0.734	10.568	-17.368	-0.026	21.709	-20.915	-19.844	35.399	31.233	17.937	22.43	-5.807	14.713	-4.762	-7.59
116	116	0.6647	0.567	10.589	-18.002	-0.226	21.872	-20.92	-20.023	35.531	31.401	17.851	21.618	-5.262	14.565	-5.742	-7.571
117	117	0.67048	0.43	10.629	-18.621	-0.379	22.06	-20.929	-20.212	35.68	31.55	17.747	20.85	-4.743	14.413	-6.681	-7.566
118	118	0.67626	0.315	10.692	-19.221	-0.496	22.281	-20.963	-20.421	35.843	31.673	17.705	20.103	-4.258	14.33	-7.581	-7.605
119	119	0.68204	0.21	10.781	-19.79	-0.58	22.532	-21.027	-20.654	36.004	31.801	17.688	19.372	-3.823	14.282	-8.452	-7.672
120	120	0.68782	0.105	10.882	-20.322	-0.659	22.804	-21.075	-20.879	36.182	31.908	17.691	18.622	-3.466	14.271	-9.325	-7.788
121	121	0.6936	0.008	11.005	-20.81	-0.721	23.108	-21.109	-21.091	36.389	31.96	17.701	17.956	-3.173	14.271	-10.101	-7.955
122	122	0.69938	-0.077	11.133	-21.254	-0.767	23.414	-21.119	-21.293	36.628	31.974	17.712	17.363	-2.973	14.281	-10.805	-8.174
123	123	0.70516	-0.159	11.262	-21.649	-0.809	23.717	-21.121	-21.479	36.892	31.987	17.653	16.788	-2.811	14.253	-11.517	-8.374
124	124	0.71094	-0.231	11.391	-21.994	-0.845	24.02	-21.119	-21.651	37.183	31.982	17.592	16.188	-2.706	14.246	-12.258	-8.59
125	125	0.71672	-0.283	11.528	-22.289	-0.862	24.328	-21.114	-21.804	37.499	31.952	17.537	15.556	-2.663	14.265	-13.024	-8.834
126	126	0.7225	-0.313	11.662	-22.534	-0.863	24.624	-21.112	-21.934	37.834	31.897	17.522	14.895	-2.692	14.345	-13.797	-9.125
127	127	0.72828	-0.326	11.797	-22.72	-0.851	24.899	-21.084	-22.015	38.173	31.785	17.552	14.222	-2.786	14.485	-14.55	-9.46
128	128	0.73406	-0.316	11.92	-22.851	-0.822	25.139	-21.006	-22.048	38.518	31.601	17.564	13.587	-2.913	14.605	-15.263	-9.795
129	129	0.73984	-0.293	12.026	-22.943	-0.794	25.361	-20.941	-22.074	38.885	31.397	17.58	13.035	-3.087	14.729	-15.894	-10.161
130	130	0.74562	-0.271	12.107	-22.998	-0.786	25.559	-20.889	-22.095	39.27	31.155	17.544	12.603	-3.234	14.792	-16.429	-10.507
131	131	0.7514	-0.257	12.163	-23.016	-0.805	25.727	-20.827	-22.098	39.669	30.899	17.399	12.275	-3.392	14.749	-16.9	-10.833
132	132	0.75718	-0.24	12.201	-23	-0.835	25.856	-20.753	-22.083	40.069	30.627	17.261	11.981	-3.607	14.709	-17.34	-11.192
133	133	0.76296	-0.198	12.22	-22.954	-0.858	25.947	-20.646	-22.035	40.481	30.28	17.217	11.643	-3.788	14.761	-17.82	-11.538
134	134	0.76874	-0.146	12.217	-22.881	-0.891	26.006	-20.535	-21.96	40.895	29.923	17.214	11.225	-3.929	14.872	-18.382	-11.837
135	135	0.77452	-0.103	12.182	-22.792	-0.938	26.041	-20.457	-21.911	41.291	29.571	17.257	10.813	-4.022	15.024	-18.933	-12.101
136	136	0.7803	-0.074	12.134	-22.692	-1.008	26.068	-20.371	-21.847	41.674	29.209	17.227	10.452	-4.024	15.099	-19.464	-12.27
137	137	0.78608	-0.047	12.076	-22.589	-1.09	26.083	-20.29	-21.772	42.043	28.862	17.165	10.066	-3.961	15.153	-20.032	-12.37
138	138	0.79186	-0.022	12.006	-22.477	-1.195	26.078	-20.201	-21.651	42.379	28.506	17.1	9.634	-3.825	15.215	-20.629	-12.415
139	139	0.79764	-0.005	11.929	-22.36	-1.304	26.05	-20.061	-21.466	42.662	28.15	17.021	9.221	-3.673	15.266	-21.169	-12.419
140	140	0.80342	-0.001	11.846	-22.254	-1.42	26.024	-19.926	-21.254	42.877	27.86	16.962	8.916	-3.538	15.326	-21.53	-12.41
141	141	0.8092	0.006	11.763	-22.171	-1.523	26.011	-19.83	-21.06	43.026	27.624	16.928	8.772	-3.36	15.374	-21.676	-12.36
142	142	0.81498	0.021	11.688	-22.096	-1.614	26.002	-19.745	-20.847	43.116	27.407	16.892	8.789	-3.116	15.39	-21.624	-12.249
143	143	0.82076	0.02	11.622	-22.031	-1.713	26.015	-19.679	-20.625	43.16	27.233	16.924	8.837	-2.897	15.468	-21.467	-12.166
144	144	0.82654	0	11.564	-21.969	-1.829	26.055	-19.664	-20.42	43.154	27.152	17.03	8.891	-2.722	15.614	-21.235	-12.103
145	145	0.83232	-0.023	11.515	-21.917	-1.938	26.117	-19.659	-20.222	43.104	27.114	17.213	8.967	-2.577	15.815	-20.915	-12.054
146	146	0.8381	-0.032	11.484	-21.893	-1.997	26.22	-19.683	-20.065	43.025	27.134	17.468	9.092	-2.485	16.065	-20.485	-12.034
147	147	0.84388	-0.038	11.458	-21.875	-2.039	26.353	-19.753	-19.937	42.923	27.187	17.661	9.27	-2.381	16.242	-19.978	-12
148	148	0.84966	-0.043	11.447	-21.867	-2.06	26.524	-19.841	-19.827	42.829	27.244	17.819	9.507	-2.289	16.376	-19.403	-11.979
149	149	0.85544	-0.049	11.451	-21.869	-2.062	26.742	-19.966	-19.755	42.75	27.328	17.952	9.765	-2.255	16.481	-18.789	-12.012
150	150	0.86122	-0.054	11.469	-21.88	-2.04	27.007	-20.112	-19.707	42.68	27.394	18.054	9.995	-2.235	16.553	-18.174	-12.086
151	151	0.867	-0.063	11.487	-21.9	-2.014	27.314	-20.272	-19.671	42.62	27.453	18.103	10.205	-2.231	16.572	-17.552	-12.196
152	152	0.87278	-0.068	11.515	-21.936	-1.953	27.655	-20.461	-19.685	42.552	27.57	18.19	10.406	-2.286	16.618	-16.905	-12.328
153	153	0.87856	-0.063	11.559	-21.974	-1.854	28.026	-20.68	-19.738	42.481	27.687	18.246	10.69	-2.345	16.61	-16.175	-12.459
154	154	0.88434	-0.047	11.6	-22.002	-1.748	28.408	-20.898	-19.781	42.42	27.726	18.252	10.982	-2.356	16.539	-15.434	-12.6
155	155	0.89012	-0.027	11.637	-22.02	-1.639	28.803	-21.109	-19.808	42.377	27.706	18.142	11.177	-2.328	16.368	-14.804	-12.736
156	156	0.8959	-0.003	11.668	-22.039	-1.513	29.206	-21.309	-19.842	42.336	27.668	17.975	11.264	-2.274	16.154	-14.29	-12.841
157	157	0.90168	0.024	11.688	-22.054	-1.38	29.61	-21.526	-19.905	42.284	27.641	17.877	11.329	-2.226	15.991	-13.777	-12.949
158	158	0.90746	0.054	11.692	-22.057	-1.252	30.013	-21.78	-19.994	42.219	27.611	17.83	11.437	-2.14	15.856	-13.2	-13.04
159	159	0.91324	0.088	11.686	-22.046	-1.13	30.41	-22.015	-20.058	42.145	27.549	17.843	11.521	-2.024	15.775	-12.621	-13.114
160	160	0.91902	0.129	11.663	-22.037	-0.992	30.791	-22.236	-20.121	42.055	27.5	17.848	11.556	-1.901	15.693	-12.085	-13.151
161	161	0.9248	0.164	11.623	-22.022	-0.858	31.162	-22.45	-20.181	41.951	27.445	17.851	11.608	-1.779	15.599	-11.518	-13.187
162	162	0.93058	0.192	11.561	-21.993	-0.744	31.519	-22.639	-20.214	41.831	27.36	17.817	11.69	-1.664	15.451	-10.899	-13.238
163	163	0.93636	0.208	11.479	-21.944	-0.662	31.862	-22.82	-20.221	41.693	27.291	17.829	11.773	-1.564	15.346	-10.245	-13.286
164	164	0.94214	0.213	11.383	-21.883	-0.594	32.196	-23.001	-20.232	41.539	27.274	17.919	11.843	-1.49	15.323	-9.582	-13.312
165	165	0.94792	0.223	11.279	-21.804	-0.527	32.523	-23.181	-20.247	41.378	27.263	18.159	11.876	-1.436	15.44	-8.916	-13.344
166	166	0.9537	0.242	11.146	-21.703	-0.467	32.813	-23.348	-20.243	41.204	27.243	18.414	11.968	-1.451	15.555	-8.159	-13.43
167	167	0.95948	0.258	10.994	-21.592	-0.41	33.08	-23.49	-20.217	41.013	27.215	18.628	12.025	-1.463	15.639	-7.435	-13.495
168	168	0.96526	0.269	10.829	-21.478	-0.352	33.334	-23.582	-20.173	40.805	27.192	18.845	12.049	-1.498	15.723	-6.732	-13.539
169	169	0.97104	0.281	10.648	-21.352	-0.298	33.575	-23.673	-20.134	40.588	27.198	19.101	12.06	-1.56	15.847	-6.029	-13.573
170	170	0.97682	0.29	10.458	-21.197	-0.26	33.799	-23.772	-20.085	40.351	27.224	19.322	12.101	-1.633	15.933	-5.296	-13.588
171	171	0.9826	0.3	10.268	-21.018	-0.239	34.016	-23.865	-20.004	40.101	27.245	19.553	12.089	-1.708	16.044	-4.598	-13.598
172	172	0.98838	0.32	10.075	-20.83	-0.202	34.222	-23.928	-19.897	39.837	27.272	19.666	11.99	-1.758	16.065	-4.016	-13.535
173	173	0.99416	0.35	9.866	-20.621	-0.16	34.404	-24.014	-19.817	39.561	27.338	19.771	11.853	-1.876	16.081	-3.469	-13.499
174	174	0.99994	0.384	9.655	-20.397	-0.11	34.566	-24.074	-19.718	39.263	27.398	19.841	11.682	-2.011	16.069	-2.957	-13.451
175	175	1.00572	0.419	9.448	-20.162	-0.053	34.716	-24.093	-19.588	38.943	27.449	19.936	11.44	-2.168	16.093	-2.495	-13.398
176	176	1.0115	0.45	9.239	-19.903	-0.014	34.859	-24.117	-19.454	38.619	27.534	19.969	11.215	-2.35	16.06	-2.039	-13.323
177	177	1.01728	0.483	9.03	-19.623	0.027	34.997	-24.15	-19.341	38.297	27.627	19.992	11.02	-2.547	16.007	-1.577	-13.231
178	178	1.02306	0.525	8.82	-19.341	0.092	35.124	-24.17	-19.243	37.964	27.675	20.042	10.849	-2.757	15.96	-1.08	-13.17
179	179	1.02884	0.569	8.616	-19.04	0.163	35.241	-24.157	-19.108	37.626	27.689	20.017	10.636	-2.979	15.858	-0.633	-13.107
180	180	1.03462	0.604	8.414	-18.717	0.232	35.346	-24.128	-18.972	37.262	27.693	20.108	10.359	-3.234	15.868	-0.208	-13.072
181	181	1.0404	0.635	8.215	-18.37	0.297	35.452	-24.129	-18.865	36.9	27.69	20.233	10.01	-3.507	15.919	0.145	-13.068
182	182	1.04618	0.658	8.02	-18.003	0.354	35.557	-24.117	-18.748	36.551	27.667	20.278	9.683	-3.773	15.898	0.487	-13.045
183	183	1.05196	0.68	7.83	-17.622	0.41	35.655	-24.09	-18.628	36.198	27.631	20.3	9.416	-4.038	15.846	0.866	-12.999
184	184	1.05774	0.708	7.646	-17.233	0.476	35.751	-24.096	-18.546	35.844	27.608	20.365	9.14	-4.27	15.835	1.214	-12.919
185	185	1.06352	0.732	7.458	-16.823	0.545	35.833	-24.121	-18.494	35.496	27.594	20.466	8.861	-4.492	15.864	1.532	-12.814
186	186	1.0693	0.755	7.275	-16.393	0.616	35.909	-24.156	-18.453	35.144	27.574	20.619	8.546	-4.715	15.953	1.814	-12.708
187	187	1.07508	0.772	7.095	-15.943	0.687	35.974	-24.2	-18.43	34.809	27.567	20.681	8.214	-4.916	15.971	2.004	-12.547
188	188	1.08086	0.794	6.924	-15.479	0.77	36.032	-24.248	-18.44	34.498	27.585	20.679	7.89	-5.104	15.933	2.121	-12.32
189	189	1.08664	0.812	6.755	-15.008	0.858	36.082	-24.296	-18.472	34.203	27.624	20.638	7.636	-5.263	15.858	2.242	-12.018
190	190	1.09242	0.818	6.589	-14.523	0.94	36.127	-24.343	-18.517	33.92	27.698	20.612	7.426	-5.421	15.808	2.367	-11.665
191	191	1.0982	0.812	6.432	-14.024	1.024	36.166	-24.389	-18.592	33.634	27.785	20.637	7.21	-5.535	15.803	2.443	-11.239
192	192	1.10398	0.805	6.28	-13.495	1.112	36.193	-24.483	-18.716	33.36	27.92	20.679	7.035	-5.664	15.819	2.507	-10.784
193	193	1.10976	0.802	6.114	-12.953	1.203	36.185	-24.585	-18.846	33.123	28.125	20.629	6.896	-5.854	15.777	2.532	-10.299
194	194	1.11554	0.79	5.944	-12.399	1.292	36.152	-24.687	-18.985	32.906	28.379	20.457	6.838	-6.086	15.633	2.566	-9.783
195	195	1.12132	0.763	5.776	-11.837	1.374	36.097	-24.79	-19.139	32.7	28.686	20.227	6.839	-6.336	15.444	2.598	-9.222
196	196	1.1271	0.735	5.607	-11.262	1.454	36.02	-24.895	-19.306	32.514	29.038	20.032	6.841	-6.659	15.297	2.601	-8.679
197	197	1.13288	0.708	5.428	-10.681	1.539	35.909	-24.981	-19.477	32.35	29.4	19.872	6.739	-7.035	15.194	2.475	-8.161
198	198	1.13866	0.683	5.256	-10.099	1.634	35.778	-25.078	-19.674	32.21	29.823	19.781	6.378	-7.485	15.163	2.055	-7.68
199	199	1.14444	0.649	5.082	-9.514	1.715	35.633	-25.206	-19.911	32.118	30.32	19.775	5.978	-8.071	15.21	1.563	-7.288
200	200	1.15022	0.606	4.905	-8.919	1.786	35.481	-25.329	-20.225	32.145	30.839	19.628	5.827	-8.733	15.102	1.162	-6.883
201	201	1.156	0.558	4.73	-8.32	1.854	35.347	-25.382	-20.638	32.428	31.311	19.438	6.085	-9.554	14.954	0.939	-6.529
