# Supplementary material for: Gait phenotypes in paediatric hereditary spastic paraplegia revealed by dynamic time warping analysis and random forests
Source: PLoS One. 2018 Mar 8;13(3):e0192345. doi: 10.1371/journal.pone.0192345 (PMC5843164; doi:10.1371/journal.pone.0192345)
Supplement: S1 Data — (ZIP) [file pone.0192345.s008.zip › HSP/Right.SR.HSP14.5.csv]

	Epoch	Time	Pelvic.obliquity	Pelvic.tilt	Pelvic rotation	Hip.abd.add	Hip.flexion	Hip.rotation	Knee.abd.add	Knee.flexion	Knee.rotation	Ankle.abd.add	Ankle.flexion	Ankle.rotation	Forefoot.abd.add	Forefoot.flexion	Forefoot.rotation
1	1	0	-1.426	4.498	-13.023	0.799	34.071	-25.15	-20.656	32.086	29.761	16.047	7.683	-9.725	11.797	2.714	-13.441
2	2	0.00704	-1.384	4.344	-12.431	1.005	33.938	-24.71	-21.206	33.026	29.862	15.769	8.865	-10.963	11.542	2.831	-13.132
3	3	0.01408	-1.333	4.202	-11.854	1.219	33.835	-24.082	-21.737	34.256	29.704	15.672	10.415	-12.237	11.49	3.166	-12.875
4	4	0.02112	-1.264	4.06	-11.281	1.423	33.678	-23.205	-22.005	35.478	29.33	15.479	11.867	-13.521	11.399	3.473	-12.671
5	5	0.02816	-1.197	3.926	-10.732	1.585	33.416	-22.103	-21.845	36.372	28.884	15.019	12.784	-14.699	11.105	3.521	-12.445
6	6	0.0352	-1.116	3.808	-10.215	1.727	33.045	-20.895	-21.393	36.92	28.44	14.631	13.252	-15.805	10.883	3.422	-12.255
7	7	0.04224	-0.979	3.717	-9.73	1.873	32.59	-19.768	-20.798	37.208	28	14.45	13.512	-16.804	10.853	3.335	-12.158
8	8	0.04928	-0.787	3.649	-9.277	2.031	32.102	-18.842	-20.205	37.384	27.56	14.392	13.745	-17.617	10.947	3.282	-12.11
9	9	0.05632	-0.544	3.597	-8.855	2.196	31.622	-18.158	-19.666	37.534	27.089	14.401	14.02	-18.181	11.11	3.268	-12.08
10	10	0.06336	-0.24	3.579	-8.461	2.385	31.173	-17.798	-19.214	37.645	26.629	14.382	14.374	-18.471	11.266	3.313	-12.057
11	11	0.0704	0.111	3.59	-8.092	2.589	30.741	-17.701	-18.816	37.656	26.201	14.442	14.661	-18.554	11.492	3.365	-12.066
12	12	0.07744	0.495	3.64	-7.751	2.794	30.325	-17.895	-18.482	37.479	25.804	14.633	14.821	-18.335	11.802	3.419	-12.057
13	13	0.08448	0.893	3.744	-7.432	3.007	29.923	-18.313	-18.212	37.114	25.423	14.962	14.939	-17.897	12.2	3.566	-12.059
14	14	0.09152	1.281	3.893	-7.136	3.211	29.546	-18.943	-18.026	36.595	25.098	15.354	15.053	-17.253	12.622	3.794	-12.033
15	15	0.09856	1.64	4.076	-6.878	3.409	29.201	-19.723	-17.923	35.981	24.836	15.763	15.122	-16.463	13.029	4.016	-11.98
16	16	0.1056	1.972	4.309	-6.635	3.607	28.918	-20.588	-17.901	35.348	24.653	16.179	15.179	-15.652	13.426	4.214	-11.911
17	17	0.11264	2.268	4.593	-6.397	3.801	28.74	-21.581	-18.004	34.754	24.666	16.559	15.301	-14.933	13.8	4.43	-11.836
18	18	0.11968	2.54	4.904	-6.176	3.995	28.654	-22.673	-18.211	34.228	24.907	16.877	15.505	-14.303	14.157	4.648	-11.703
19	19	0.12672	2.781	5.234	-5.974	4.202	28.652	-23.847	-18.524	33.772	25.378	17.123	15.744	-13.857	14.49	4.843	-11.586
20	20	0.13376	2.978	5.589	-5.79	4.42	28.729	-24.996	-18.898	33.367	26.057	17.222	16.013	-13.647	14.733	5.014	-11.475
21	21	0.1408	3.131	5.979	-5.615	4.624	28.874	-26.022	-19.251	32.997	26.798	17.231	16.241	-13.566	14.911	5.121	-11.336
22	22	0.14784	3.237	6.386	-5.446	4.827	29.06	-26.846	-19.561	32.666	27.552	17.194	16.489	-13.687	15.07	5.247	-11.213
23	23	0.15488	3.3	6.792	-5.287	5.023	29.257	-27.468	-19.813	32.38	28.308	17.049	16.764	-13.991	15.158	5.378	-11.108
24	24	0.16192	3.315	7.204	-5.157	5.215	29.484	-27.851	-20.012	32.151	28.97	16.859	16.908	-14.394	15.196	5.372	-11.01
25	25	0.16896	3.305	7.613	-5.04	5.422	29.732	-27.977	-20.152	32.001	29.482	16.641	17.076	-14.898	15.201	5.377	-10.926
26	26	0.176	3.275	8.009	-4.935	5.633	29.987	-27.891	-20.229	31.913	29.805	16.462	17.333	-15.417	15.233	5.483	-10.859
27	27	0.18304	3.22	8.389	-4.845	5.82	30.232	-27.569	-20.212	31.887	29.931	16.265	17.557	-15.859	15.227	5.535	-10.72
28	28	0.19008	3.171	8.748	-4.762	6.004	30.453	-27.14	-20.132	31.884	29.913	16.099	17.745	-16.264	15.23	5.573	-10.604
29	29	0.19712	3.128	9.057	-4.694	6.196	30.612	-26.565	-19.97	31.9	29.738	15.976	17.883	-16.67	15.26	5.599	-10.538
30	30	0.20416	3.101	9.314	-4.631	6.376	30.704	-25.899	-19.73	31.918	29.404	15.937	17.918	-16.978	15.331	5.558	-10.476
31	31	0.2112	3.102	9.527	-4.577	6.557	30.731	-25.201	-19.447	31.922	28.993	15.995	17.977	-17.223	15.479	5.571	-10.417
32	32	0.21824	3.12	9.675	-4.532	6.723	30.668	-24.499	-19.117	31.914	28.542	15.98	18.098	-17.4	15.564	5.636	-10.354
33	33	0.22528	3.174	9.783	-4.478	6.883	30.546	-23.852	-18.749	31.883	28.067	15.931	18.217	-17.496	15.619	5.702	-10.288
34	34	0.23232	3.266	9.841	-4.415	7.045	30.358	-23.288	-18.383	31.814	27.597	15.973	18.326	-17.547	15.745	5.795	-10.248
35	35	0.23936	3.383	9.856	-4.35	7.217	30.121	-22.836	-18.062	31.705	27.21	16.08	18.408	-17.592	15.929	5.879	-10.222
36	36	0.2464	3.531	9.841	-4.282	7.396	29.847	-22.485	-17.768	31.574	26.891	16.272	18.485	-17.624	16.197	5.97	-10.205
37	37	0.25344	3.716	9.816	-4.198	7.58	29.561	-22.3	-17.507	31.423	26.683	16.296	18.595	-17.597	16.327	6.049	-10.148
38	38	0.26048	3.918	9.775	-4.089	7.769	29.266	-22.269	-17.316	31.245	26.57	16.337	18.669	-17.552	16.465	6.088	-10.085
39	39	0.26752	4.114	9.71	-3.952	7.929	28.973	-22.431	-17.212	31.075	26.595	16.357	18.784	-17.489	16.595	6.135	-10.015
40	40	0.27456	4.299	9.645	-3.79	8.058	28.701	-22.724	-17.171	30.907	26.701	16.442	18.896	-17.43	16.779	6.185	-9.972
41	41	0.2816	4.474	9.583	-3.604	8.172	28.453	-23.122	-17.194	30.75	26.903	16.485	19.002	-17.4	16.924	6.199	-9.928
42	42	0.28864	4.635	9.542	-3.395	8.27	28.234	-23.585	-17.248	30.601	27.139	16.422	19.17	-17.37	16.974	6.239	-9.883
43	43	0.29568	4.775	9.522	-3.162	8.327	28.04	-24.063	-17.284	30.451	27.37	16.337	19.352	-17.344	17.006	6.303	-9.86
44	44	0.30272	4.876	9.533	-2.915	8.352	27.903	-24.578	-17.365	30.315	27.605	16.316	19.54	-17.275	17.083	6.37	-9.81
45	45	0.30976	4.961	9.573	-2.655	8.363	27.821	-25.096	-17.47	30.199	27.842	16.355	19.683	-17.245	17.205	6.405	-9.783
46	46	0.3168	5.027	9.641	-2.378	8.349	27.771	-25.577	-17.551	30.097	28.053	16.341	19.813	-17.248	17.276	6.421	-9.773
47	47	0.32384	5.076	9.744	-2.09	8.329	27.746	-25.975	-17.597	29.998	28.204	16.283	19.912	-17.298	17.301	6.41	-9.786
48	48	0.33088	5.125	9.878	-1.803	8.311	27.747	-26.285	-17.608	29.903	28.29	16.276	19.974	-17.337	17.36	6.37	-9.773
49	49	0.33792	5.171	10.038	-1.513	8.288	27.773	-26.49	-17.582	29.832	28.294	16.323	20.141	-17.408	17.477	6.445	-9.78
50	50	0.34496	5.216	10.207	-1.214	8.271	27.817	-26.638	-17.552	29.787	28.261	16.318	20.354	-17.499	17.546	6.543	-9.77
51	51	0.352	5.253	10.394	-0.916	8.258	27.867	-26.688	-17.482	29.732	28.163	16.246	20.472	-17.583	17.537	6.541	-9.725
52	52	0.35904	5.296	10.591	-0.619	8.253	27.916	-26.629	-17.362	29.684	28.004	16.165	20.592	-17.736	17.52	6.556	-9.716
53	53	0.36608	5.356	10.77	-0.32	8.272	27.942	-26.505	-17.229	29.639	27.805	16.178	20.731	-17.92	17.59	6.605	-9.714
54	54	0.37312	5.42	10.925	-0.013	8.284	27.932	-26.331	-17.072	29.584	27.563	16.215	20.785	-18.061	17.66	6.567	-9.66
55	55	0.38016	5.479	11.061	0.289	8.296	27.894	-26.116	-16.91	29.525	27.321	16.222	20.877	-18.21	17.707	6.555	-9.583
56	56	0.3872	5.541	11.17	0.59	8.324	27.816	-25.872	-16.747	29.449	27.085	16.145	20.991	-18.434	17.675	6.564	-9.549
57	57	0.39424	5.598	11.245	0.904	8.337	27.698	-25.628	-16.585	29.37	26.874	16.102	21.041	-18.661	17.667	6.5	-9.488
58	58	0.40128	5.645	11.284	1.219	8.327	27.552	-25.396	-16.413	29.299	26.676	16.087	21.094	-18.897	17.695	6.456	-9.452
59	59	0.40832	5.681	11.29	1.529	8.312	27.37	-25.224	-16.275	29.207	26.534	16	21.217	-19.125	17.66	6.469	-9.415
60	60	0.41536	5.713	11.268	1.834	8.288	27.156	-25.083	-16.153	29.105	26.413	15.936	21.34	-19.326	17.639	6.482	-9.368
61	61	0.4224	5.752	11.224	2.128	8.269	26.927	-25.008	-16.047	28.996	26.339	15.869	21.427	-19.517	17.615	6.469	-9.336
62	62	0.42944	5.78	11.16	2.412	8.235	26.693	-24.994	-15.971	28.895	26.316	15.804	21.525	-19.707	17.591	6.466	-9.321
63	63	0.43648	5.799	11.093	2.689	8.181	26.467	-25.048	-15.921	28.8	26.306	15.765	21.615	-19.865	17.574	6.465	-9.332
64	64	0.44352	5.812	11.029	2.958	8.107	26.255	-25.178	-15.886	28.698	26.322	15.679	21.704	-19.934	17.505	6.455	-9.308
65	65	0.45056	5.82	10.972	3.217	8.03	26.054	-25.332	-15.867	28.596	26.328	15.689	21.786	-20.01	17.512	6.47	-9.331
66	66	0.4576	5.829	10.929	3.443	7.959	25.888	-25.512	-15.892	28.521	26.35	15.728	21.899	-20.052	17.531	6.501	-9.345
67	67	0.46464	5.842	10.905	3.651	7.875	25.751	-25.716	-15.896	28.465	26.367	15.714	21.991	-20.05	17.502	6.505	-9.359
68	68	0.47168	5.854	10.906	3.842	7.792	25.651	-25.957	-15.93	28.412	26.374	15.704	22.108	-20.001	17.457	6.536	-9.374
69	69	0.47872	5.881	10.927	4.009	7.728	25.583	-26.204	-15.976	28.36	26.381	15.686	22.227	-19.925	17.397	6.573	-9.377
70	70	0.48576	5.915	10.964	4.154	7.677	25.548	-26.43	-16.021	28.333	26.381	15.767	22.289	-19.866	17.428	6.569	-9.395
71	71	0.4928	5.923	11.014	4.269	7.604	25.537	-26.603	-16.057	28.363	26.361	15.769	22.391	-19.786	17.397	6.557	-9.389
72	72	0.49984	5.93	11.072	4.352	7.539	25.534	-26.75	-16.098	28.409	26.352	15.71	22.477	-19.717	17.306	6.505	-9.381
73	73	0.50688	5.959	11.14	4.402	7.502	25.546	-26.875	-16.128	28.461	26.351	15.588	22.576	-19.636	17.166	6.455	-9.352
74	74	0.51392	5.982	11.205	4.416	7.473	25.563	-26.959	-16.172	28.523	26.333	15.603	22.686	-19.564	17.145	6.444	-9.343
75	75	0.52096	5.999	11.259	4.403	7.452	25.575	-27.034	-16.25	28.597	26.308	15.744	22.77	-19.495	17.217	6.419	-9.351
76	76	0.528	6.034	11.318	4.35	7.451	25.591	-27.083	-16.296	28.706	26.318	15.603	22.938	-19.417	17.071	6.4	-9.32
77	77	0.53504	6.069	11.369	4.268	7.453	25.589	-27.069	-16.314	28.824	26.286	15.411	23.122	-19.36	16.869	6.397	-9.323
78	78	0.54208	6.087	11.386	4.151	7.452	25.553	-27.018	-16.335	28.949	26.248	15.255	23.287	-19.286	16.693	6.378	-9.319
79	79	0.54912	6.107	11.37	3.996	7.472	25.482	-26.94	-16.362	29.066	26.195	15.266	23.382	-19.195	16.656	6.327	-9.323
80	80	0.55616	6.121	11.335	3.797	7.495	25.388	-26.846	-16.399	29.188	26.139	15.368	23.521	-19.097	16.699	6.337	-9.354
81	81	0.5632	6.111	11.278	3.568	7.495	25.266	-26.757	-16.443	29.319	26.085	15.354	23.691	-18.952	16.623	6.346	-9.376
82	82	0.57024	6.103	11.19	3.315	7.5	25.107	-26.667	-16.472	29.455	26.048	15.229	23.784	-18.791	16.441	6.253	-9.386
83	83	0.57728	6.113	11.091	3.033	7.522	24.927	-26.564	-16.49	29.597	25.999	15.017	23.923	-18.556	16.178	6.17	-9.343
84	84	0.58432	6.105	10.981	2.725	7.526	24.733	-26.462	-16.528	29.724	25.932	14.978	24.097	-18.334	16.054	6.176	-9.368
85	85	0.59136	6.082	10.854	2.389	7.517	24.521	-26.401	-16.6	29.853	25.933	14.987	24.238	-18.117	15.97	6.146	-9.401
86	86	0.5984	6.066	10.723	2.014	7.505	24.301	-26.372	-16.672	29.982	25.959	15.014	24.306	-17.88	15.891	6.049	-9.457
87	87	0.60544	6.062	10.59	1.612	7.499	24.077	-26.367	-16.751	30.121	26.029	14.981	24.466	-17.643	15.777	6.022	-9.517
88	88	0.61248	6.058	10.451	1.184	7.493	23.852	-26.354	-16.835	30.286	26.103	14.825	24.762	-17.372	15.562	6.083	-9.551
89	89	0.61952	6.037	10.307	0.727	7.466	23.621	-26.348	-16.944	30.447	26.192	14.764	24.993	-17.073	15.411	6.092	-9.58
90	90	0.62656	6.016	10.165	0.232	7.435	23.39	-26.35	-17.048	30.605	26.27	14.732	25.154	-16.749	15.267	6.05	-9.64
91	91	0.6336	6.009	10.03	-0.299	7.413	23.166	-26.361	-17.175	30.78	26.383	14.787	25.289	-16.476	15.199	5.987	-9.754
92	92	0.64064	6	9.896	-0.848	7.372	22.937	-26.351	-17.283	30.972	26.508	14.792	25.431	-16.165	15.092	5.899	-9.824
93	93	0.64768	5.987	9.759	-1.417	7.317	22.714	-26.321	-17.382	31.171	26.603	14.792	25.616	-15.805	14.973	5.856	-9.876
94	94	0.65472	5.979	9.627	-2.004	7.261	22.5	-26.27	-17.474	31.371	26.684	14.753	25.813	-15.442	14.808	5.829	-9.935
95	95	0.66176	5.965	9.508	-2.609	7.191	22.301	-26.234	-17.579	31.571	26.806	14.687	25.96	-15.084	14.613	5.74	-9.99
96	96	0.6688	5.948	9.381	-3.226	7.1	22.088	-26.187	-17.665	31.792	26.93	14.639	26.116	-14.752	14.446	5.657	-10.087
97	97	0.67584	5.932	9.241	-3.842	7.001	21.853	-26.086	-17.716	32.011	27.007	14.692	26.279	-14.449	14.373	5.616	-10.224
98	98	0.68288	5.898	9.092	-4.455	6.869	21.613	-25.961	-17.763	32.219	27.083	14.806	26.374	-14.132	14.344	5.52	-10.336
99	99	0.68992	5.857	8.948	-5.074	6.726	21.375	-25.853	-17.818	32.415	27.177	14.831	26.514	-13.791	14.23	5.452	-10.429
100	100	0.69696	5.796	8.815	-5.678	6.556	21.132	-25.757	-17.869	32.569	27.292	14.8	26.676	-13.468	14.059	5.416	-10.53
101	101	0.704	5.707	8.693	-6.281	6.349	20.889	-25.629	-17.89	32.703	27.394	14.768	26.731	-13.164	13.88	5.289	-10.657
102	102	0.71104	5.59	8.571	-6.89	6.115	20.649	-25.498	-17.912	32.822	27.51	14.784	26.716	-12.888	13.747	5.12	-10.818
103	103	0.71808	5.44	8.441	-7.489	5.839	20.392	-25.366	-17.915	32.898	27.615	14.796	26.687	-12.581	13.602	4.962	-10.973
104	104	0.72512	5.261	8.316	-8.08	5.523	20.141	-25.263	-17.934	32.932	27.739	14.817	26.686	-12.205	13.447	4.839	-11.068
105	105	0.73216	5.035	8.209	-8.656	5.144	19.914	-25.23	-17.961	32.938	27.925	14.734	26.71	-11.814	13.2	4.731	-11.158
106	106	0.7392	4.775	8.117	-9.216	4.726	19.701	-25.219	-17.987	32.922	28.114	14.676	26.627	-11.447	12.969	4.535	-11.291
107	107	0.74624	4.512	8.048	-9.767	4.308	19.515	-25.227	-18.022	32.89	28.291	14.601	26.433	-11.049	12.712	4.228	-11.411
108	108	0.75328	4.24	8.01	-10.318	3.884	19.374	-25.29	-18.084	32.824	28.469	14.548	26.285	-10.598	12.453	3.985	-11.519
109	109	0.76032	3.965	7.976	-10.849	3.452	19.25	-25.398	-18.173	32.742	28.663	14.499	26.189	-10.103	12.183	3.788	-11.579
110	110	0.76736	3.686	7.944	-11.36	3.012	19.156	-25.567	-18.308	32.666	28.863	14.473	25.997	-9.544	11.922	3.477	-11.599
111	111	0.7744	3.404	7.929	-11.871	2.58	19.104	-25.731	-18.463	32.591	29.039	14.472	25.742	-8.977	11.675	3.114	-11.616
112	112	0.78144	3.13	7.915	-12.383	2.175	19.069	-25.869	-18.612	32.516	29.196	14.395	25.499	-8.439	11.36	2.763	-11.651
113	113	0.78848	2.859	7.906	-12.888	1.785	19.061	-25.969	-18.773	32.452	29.351	14.361	25.206	-7.906	11.1	2.356	-11.645
114	114	0.79552	2.58	7.927	-13.369	1.394	19.115	-26.077	-18.964	32.419	29.515	14.336	24.891	-7.378	10.856	1.905	-11.609
115	115	0.80256	2.31	7.955	-13.821	1.02	19.209	-26.196	-19.184	32.416	29.674	14.332	24.607	-6.878	10.637	1.476	-11.572
116	116	0.8096	2.075	7.974	-14.252	0.688	19.305	-26.297	-19.406	32.427	29.824	14.325	24.326	-6.438	10.428	1.052	-11.554
117	117	0.81664	1.863	8.004	-14.67	0.41	19.423	-26.328	-19.621	32.464	29.955	14.307	23.991	-6.092	10.239	0.577	-11.558
118	118	0.82368	1.673	8.045	-15.068	0.181	19.563	-26.251	-19.82	32.54	30.039	14.339	23.678	-5.848	10.117	0.125	-11.576
119	119	0.83072	1.524	8.104	-15.444	0.011	19.733	-26.168	-20.038	32.656	30.125	14.37	23.434	-5.679	10.009	-0.272	-11.609
120	120	0.83776	1.397	8.166	-15.788	-0.125	19.917	-26.019	-20.242	32.825	30.176	14.435	23.267	-5.653	9.95	-0.588	-11.71
121	121	0.8448	1.29	8.239	-16.089	-0.229	20.109	-25.812	-20.421	33.035	30.161	14.45	23.035	-5.69	9.862	-0.989	-11.835
122	122	0.85184	1.217	8.327	-16.355	-0.28	20.312	-25.518	-20.571	33.291	30.084	14.527	22.821	-5.881	9.849	-1.355	-12.044
123	123	0.85888	1.172	8.41	-16.592	-0.288	20.509	-25.171	-20.715	33.58	29.985	14.656	22.732	-6.188	9.887	-1.586	-12.289
124	124	0.86592	1.14	8.483	-16.803	-0.275	20.696	-24.775	-20.849	33.9	29.847	14.757	22.679	-6.517	9.902	-1.809	-12.508
125	125	0.87296	1.129	8.537	-16.989	-0.241	20.868	-24.349	-20.977	34.265	29.659	14.8	22.629	-6.849	9.864	-2.066	-12.711
126	126	0.88	1.124	8.574	-17.152	-0.206	21.027	-23.906	-21.102	34.666	29.439	14.817	22.573	-7.199	9.806	-2.353	-12.922
127	127	0.88704	1.097	8.599	-17.291	-0.187	21.188	-23.415	-21.211	35.1	29.186	14.73	22.379	-7.486	9.673	-2.836	-13.043
128	128	0.89408	1.068	8.604	-17.41	-0.169	21.353	-22.912	-21.334	35.556	28.915	14.686	22.122	-7.722	9.579	-3.389	-13.1
129	129	0.90112	1.055	8.591	-17.52	-0.136	21.514	-22.379	-21.445	36.068	28.628	14.604	21.809	-7.928	9.473	-4.039	-13.101
130	130	0.90816	1.043	8.567	-17.618	-0.1	21.678	-21.818	-21.559	36.626	28.292	14.558	21.295	-8.04	9.413	-4.929	-13.029
131	131	0.9152	1.007	8.53	-17.708	-0.101	21.853	-21.243	-21.65	37.221	27.933	14.528	20.774	-8.157	9.37	-5.823	-12.979
132	132	0.92224	0.95	8.472	-17.786	-0.125	22.029	-20.655	-21.73	37.848	27.583	14.568	20.267	-8.354	9.405	-6.679	-12.988
133	133	0.92928	0.886	8.396	-17.863	-0.157	22.203	-20.035	-21.79	38.5	27.221	14.596	19.745	-8.559	9.43	-7.554	-12.995
134	134	0.93632	0.81	8.309	-17.949	-0.205	22.382	-19.398	-21.828	39.188	26.871	14.542	19.332	-8.787	9.386	-8.35	-13.003
135	135	0.94336	0.731	8.215	-18.034	-0.272	22.567	-18.802	-21.861	39.898	26.569	14.501	18.985	-9.055	9.366	-9.075	-13.047
136	136	0.9504	0.645	8.1	-18.112	-0.364	22.737	-18.208	-21.858	40.604	26.29	14.432	18.593	-9.293	9.339	-9.841	-13.06
137	137	0.95744	0.547	7.962	-18.195	-0.479	22.912	-17.67	-21.863	41.298	26.063	14.411	18.032	-9.491	9.374	-10.745	-13.066
138	138	0.96448	0.453	7.826	-18.278	-0.608	23.102	-17.174	-21.845	41.999	25.87	14.317	17.394	-9.652	9.364	-11.73	-13.059
139	139	0.97152	0.369	7.693	-18.363	-0.742	23.286	-16.734	-21.829	42.677	25.758	14.096	16.755	-9.762	9.25	-12.756	-12.979
140	140	0.97856	0.282	7.551	-18.441	-0.912	23.457	-16.415	-21.84	43.314	25.728	13.74	16.095	-9.759	9.015	-13.836	-12.819
141	141	0.9856	0.196	7.418	-18.525	-1.09	23.648	-16.168	-21.873	43.928	25.744	13.332	15.452	-9.679	8.731	-14.901	-12.608
142	142	0.99264	0.13	7.301	-18.606	-1.251	23.852	-16.026	-21.959	44.5	25.785	13.051	14.85	-9.551	8.549	-15.879	-12.402
143	143	0.99968	0.069	7.187	-18.678	-1.433	24.055	-15.97	-22.064	45.043	25.864	12.785	14.285	-9.354	8.383	-16.808	-12.162
144	144	1.00672	0.023	7.094	-18.736	-1.622	24.268	-16.037	-22.202	45.529	25.975	12.555	13.761	-9.09	8.245	-17.655	-11.924
145	145	1.01376	0.009	7.03	-18.775	-1.79	24.47	-16.181	-22.344	45.937	26.114	12.434	13.27	-8.822	8.203	-18.405	-11.706
146	146	1.0208	0.011	6.984	-18.801	-1.951	24.664	-16.398	-22.506	46.266	26.28	12.381	12.788	-8.502	8.212	-19.094	-11.466
147	147	1.02784	0.004	6.963	-18.822	-2.129	24.884	-16.697	-22.69	46.534	26.453	12.35	12.317	-8.064	8.236	-19.733	-11.179
148	148	1.03488	-0.016	6.958	-18.841	-2.328	25.124	-17.04	-22.894	46.765	26.635	12.432	11.93	-7.561	8.355	-20.25	-10.865
149	149	1.04192	-0.019	6.965	-18.837	-2.526	25.359	-17.443	-23.105	46.941	26.823	12.597	11.562	-7.036	8.543	-20.699	-10.56
150	150	1.04896	0.019	6.99	-18.819	-2.687	25.586	-17.89	-23.3	47.066	27.017	12.752	11.088	-6.485	8.733	-21.214	-10.253
151	151	1.056	0.052	7.026	-18.8	-2.844	25.821	-18.329	-23.464	47.123	27.187	12.893	10.548	-5.883	8.907	-21.734	-9.93
152	152	1.06304	0.055	7.063	-18.785	-3.025	26.045	-18.699	-23.539	47.083	27.377	13.008	10.214	-5.329	9.042	-21.958	-9.617
153	153	1.07008	0.065	7.114	-18.785	-3.189	26.273	-19.051	-23.562	46.972	27.565	13.143	10.087	-4.807	9.182	-21.888	-9.342
154	154	1.07712	0.083	7.194	-18.801	-3.318	26.526	-19.392	-23.544	46.803	27.726	13.364	9.99	-4.312	9.404	-21.692	-9.128
155	155	1.08416	0.108	7.263	-18.818	-3.43	26.758	-19.697	-23.473	46.59	27.912	13.635	9.927	-3.955	9.684	-21.379	-9.01
156	156	1.0912	0.142	7.327	-18.854	-3.503	26.986	-19.964	-23.364	46.347	28.14	13.847	10.004	-3.758	9.906	-20.863	-8.978
157	157	1.09824	0.167	7.406	-18.913	-3.544	27.248	-20.168	-23.213	46.109	28.326	14.079	10.228	-3.652	10.143	-20.143	-9.027
158	158	1.10528	0.191	7.485	-18.976	-3.561	27.526	-20.326	-23.037	45.891	28.469	14.24	10.495	-3.616	10.311	-19.361	-9.137
159	159	1.11232	0.21	7.55	-19.059	-3.551	27.815	-20.43	-22.85	45.692	28.57	14.412	10.8	-3.696	10.479	-18.496	-9.358
160	160	1.11936	0.212	7.606	-19.166	-3.535	28.132	-20.502	-22.644	45.505	28.607	14.518	11.091	-3.778	10.584	-17.609	-9.638
161	161	1.1264	0.196	7.654	-19.286	-3.509	28.468	-20.537	-22.42	45.306	28.615	14.627	11.336	-3.914	10.69	-16.71	-9.983
162	162	1.13344	0.164	7.691	-19.415	-3.476	28.809	-20.507	-22.154	45.123	28.578	14.695	11.554	-4.092	10.766	-15.813	-10.37
163	163	1.14048	0.119	7.725	-19.567	-3.433	29.175	-20.427	-21.862	44.947	28.432	14.798	11.773	-4.258	10.859	-14.863	-10.83
164	164	1.14752	0.064	7.761	-19.738	-3.36	29.554	-20.301	-21.542	44.751	28.181	14.934	12.02	-4.458	10.962	-13.811	-11.401
165	165	1.15456	0.006	7.778	-19.908	-3.282	29.928	-20.23	-21.249	44.544	27.899	15.049	12.242	-4.66	11.039	-12.751	-12.041
166	166	1.1616	-0.058	7.776	-20.069	-3.214	30.291	-20.179	-20.952	44.317	27.59	15.24	12.469	-4.897	11.175	-11.62	-12.763
167	167	1.16864	-0.131	7.777	-20.234	-3.131	30.655	-20.115	-20.644	44.074	27.244	15.44	12.819	-5.191	11.29	-10.326	-13.56
168	168	1.17568	-0.207	7.772	-20.393	-3.037	31.019	-20.104	-20.371	43.802	26.894	15.652	13.178	-5.437	11.396	-9	-14.34
169	169	1.18272	-0.28	7.746	-20.538	-2.953	31.368	-20.181	-20.123	43.491	26.555	15.736	13.425	-5.492	11.391	-7.813	-14.986
170	170	1.18976	-0.346	7.708	-20.683	-2.855	31.7	-20.324	-19.92	43.153	26.252	15.701	13.671	-5.479	11.264	-6.672	-15.563
171	171	1.1968	-0.395	7.666	-20.802	-2.75	32.024	-20.547	-19.757	42.799	25.993	15.564	13.779	-5.337	11.064	-5.726	-16.004
172	172	1.20384	-0.438	7.621	-20.886	-2.651	32.335	-20.811	-19.595	42.422	25.75	15.419	13.577	-5.073	10.915	-5.104	-16.337
173	173	1.21088	-0.485	7.568	-20.956	-2.551	32.631	-21.074	-19.441	42.017	25.511	15.398	13.335	-4.786	10.885	-4.487	-16.639
174	174	1.21792	-0.517	7.516	-21.012	-2.429	32.921	-21.418	-19.355	41.597	25.374	15.448	13.149	-4.51	10.918	-3.817	-16.885
175	175	1.22496	-0.525	7.462	-21.046	-2.296	33.202	-21.869	-19.332	41.166	25.37	15.536	13.043	-4.276	10.987	-3.077	-17.093
176	176	1.232	-0.525	7.396	-21.058	-2.16	33.461	-22.363	-19.345	40.708	25.442	15.701	13.118	-4.133	11.079	-2.13	-17.318
177	177	1.23904	-0.515	7.315	-21.044	-2.018	33.7	-22.862	-19.373	40.249	25.59	15.923	13.223	-4.097	11.221	-1.142	-17.553
178	178	1.24608	-0.501	7.219	-21.007	-1.875	33.919	-23.378	-19.437	39.787	25.798	16.216	13.236	-4.072	11.449	-0.255	-17.737
179	179	1.25312	-0.487	7.119	-20.942	-1.73	34.122	-23.911	-19.532	39.311	26.068	16.504	13.188	-4.039	11.685	0.539	-17.843
180	180	1.26016	-0.463	7.017	-20.86	-1.571	34.308	-24.433	-19.626	38.824	26.379	16.732	13.071	-3.964	11.893	1.212	-17.837
181	181	1.2672	-0.44	6.914	-20.751	-1.419	34.477	-24.917	-19.707	38.336	26.736	16.906	12.861	-3.842	12.087	1.728	-17.692
182	182	1.27424	-0.417	6.801	-20.615	-1.264	34.617	-25.308	-19.746	37.841	27.04	17.05	12.547	-3.68	12.266	2.105	-17.463
183	183	1.28128	-0.383	6.684	-20.459	-1.087	34.737	-25.647	-19.77	37.332	27.311	17.214	12.209	-3.522	12.456	2.457	-17.202
184	184	1.28832	-0.365	6.565	-20.282	-0.926	34.857	-25.942	-19.778	36.847	27.622	17.26	11.98	-3.433	12.531	2.853	-16.904
185	185	1.29536	-0.354	6.454	-20.079	-0.767	34.979	-26.199	-19.792	36.367	27.905	17.315	11.831	-3.362	12.579	3.302	-16.586
186	186	1.3024	-0.342	6.334	-19.846	-0.609	35.063	-26.341	-19.762	35.881	28.135	17.45	11.778	-3.361	12.663	3.853	-16.265
187	187	1.30944	-0.332	6.209	-19.6	-0.444	35.12	-26.357	-19.676	35.392	28.269	17.639	11.754	-3.372	12.779	4.44	-15.931
188	188	1.31648	-0.312	6.093	-19.338	-0.258	35.163	-26.286	-19.568	34.918	28.385	17.879	11.661	-3.439	12.962	4.943	-15.575
189	189	1.32352	-0.297	5.98	-19.058	-0.061	35.183	-26.146	-19.467	34.438	28.464	18.131	11.436	-3.478	13.169	5.268	-15.155
190	190	1.33056	-0.289	5.863	-18.76	0.125	35.183	-25.979	-19.356	33.963	28.524	18.356	11.096	-3.492	13.379	5.447	-14.703
191	191	1.3376	-0.295	5.742	-18.429	0.292	35.155	-25.716	-19.194	33.496	28.558	18.495	10.739	-3.527	13.522	5.555	-14.19
192	192	1.34464	-0.305	5.622	-18.065	0.449	35.101	-25.417	-19.034	33.03	28.599	18.702	10.373	-3.599	13.727	5.629	-13.651
193	193	1.35168	-0.296	5.5	-17.684	0.629	35.019	-25.083	-18.873	32.58	28.597	18.917	9.981	-3.671	13.947	5.642	-13.093
194	194	1.35872	-0.28	5.36	-17.295	0.821	34.911	-24.74	-18.723	32.151	28.567	19.03	9.666	-3.762	14.061	5.683	-12.543
195	195	1.36576	-0.265	5.22	-16.884	1.003	34.787	-24.418	-18.587	31.741	28.573	19.118	9.309	-3.947	14.171	5.661	-12.051
196	196	1.3728	-0.267	5.071	-16.448	1.158	34.634	-24.135	-18.492	31.343	28.625	19.307	8.789	-4.224	14.395	5.471	-11.646
197	197	1.37984	-0.273	4.908	-15.997	1.294	34.455	-23.874	-18.416	30.998	28.715	19.447	8.222	-4.64	14.594	5.195	-11.35
198	198	1.38688	-0.274	4.741	-15.525	1.422	34.262	-23.66	-18.399	30.714	28.839	19.577	7.714	-5.171	14.769	4.917	-11.14
199	199	1.39392	-0.282	4.581	-15.031	1.526	34.081	-23.507	-18.452	30.531	28.964	19.606	7.301	-5.797	14.832	4.634	-11.032
200	200	1.40096	-0.294	4.422	-14.524	1.608	33.914	-23.436	-18.594	30.502	29.135	19.474	6.92	-6.461	14.764	4.2	-10.942
201	201	1.408	-0.317	4.253	-14.013	1.66	33.776	-23.404	-18.874	30.789	29.354	19.166	6.675	-7.146	14.564	3.556	-10.779
