# Supplementary material for: Gait phenotypes in paediatric hereditary spastic paraplegia revealed by dynamic time warping analysis and random forests
Source: PLoS One. 2018 Mar 8;13(3):e0192345. doi: 10.1371/journal.pone.0192345 (PMC5843164; doi:10.1371/journal.pone.0192345)
Supplement: S1 Data — (ZIP) [file pone.0192345.s008.zip › HSP/Right.SR.HSP15.1.csv]

	Epoch	Time	Pelvic.obliquity	Pelvic.tilt	Pelvic rotation	Hip.abd.add	Hip.flexion	Hip.rotation	Knee.abd.add	Knee.flexion	Knee.rotation	Ankle.abd.add	Ankle.flexion	Ankle.rotation	Forefoot.abd.add	Forefoot.flexion	Forefoot.rotation
1	1	0	-8.39	22.312	-18.958	2.413	59.018	8.943	-3.995	31.926	-13.037	15.575	14.647	-6.576	0.301	22.926	-28.153
2	2	0.00572	-8.314	22.329	-18.639	2.767	58.788	9.688	-4.298	31.858	-12.256	15.66	13.901	-6.094	1.086	21.858	-25.996
3	3	0.01144	-8.23	22.381	-18.333	3.167	58.546	10.396	-4.647	31.915	-11.422	15.472	12.349	-5.255	1.876	19.656	-23.64
4	4	0.01716	-8.136	22.466	-18.049	3.629	58.287	11.189	-5.016	32.156	-10.72	15.567	10.37	-4.317	2.923	16.904	-21.299
5	5	0.02288	-8.036	22.587	-17.767	4.105	58.04	11.997	-5.409	32.609	-10.068	15.757	8.866	-3.565	3.759	14.399	-19.031
6	6	0.0286	-7.93	22.727	-17.488	4.598	57.86	12.808	-5.79	33.258	-9.463	16.07	7.911	-2.989	4.457	12.32	-16.847
7	7	0.03432	-7.819	22.901	-17.223	5.149	57.8	13.687	-6.114	33.995	-8.986	16.281	6.969	-2.505	4.96	10.253	-14.789
8	8	0.04004	-7.709	23.105	-16.978	5.728	57.85	14.605	-6.348	34.711	-8.597	16.268	5.962	-2.162	5.188	8.216	-12.931
9	9	0.04576	-7.617	23.317	-16.74	6.279	57.91	15.601	-6.51	35.315	-8.375	16.157	5.173	-2.023	5.171	6.566	-11.348
10	10	0.05148	-7.545	23.523	-16.495	6.774	57.9	16.707	-6.631	35.808	-8.312	16.211	4.751	-2.244	5.135	5.472	-10.142
11	11	0.0572	-7.481	23.736	-16.249	7.207	57.829	17.986	-6.628	36.316	-8.442	16.285	4.763	-2.737	5.004	4.823	-9.209
12	12	0.06292	-7.429	23.945	-15.994	7.532	57.719	19.435	-6.398	36.879	-8.688	16.244	4.909	-3.398	4.773	4.246	-8.468
13	13	0.06864	-7.392	24.151	-15.72	7.768	57.612	20.885	-6.067	37.556	-8.874	16.423	5.109	-4.286	4.772	3.683	-7.945
14	14	0.07436	-7.387	24.335	-15.427	7.893	57.489	22.303	-5.661	38.235	-9.093	16.71	5.499	-5.226	4.881	3.33	-7.566
15	15	0.08008	-7.419	24.493	-15.122	7.893	57.331	23.696	-5.144	38.804	-9.315	16.825	6.026	-6.286	4.877	3.192	-7.382
16	16	0.0858	-7.483	24.624	-14.797	7.749	57.127	24.973	-4.574	39.167	-9.541	16.922	6.367	-7.242	4.923	3.007	-7.304
17	17	0.09152	-7.57	24.734	-14.454	7.452	56.868	26.137	-3.93	39.295	-9.855	16.877	6.441	-7.898	4.9	2.649	-7.23
18	18	0.09724	-7.682	24.835	-14.097	7.05	56.562	27.177	-3.289	39.245	-10.319	16.927	6.489	-8.336	4.995	2.376	-7.231
19	19	0.10296	-7.797	24.948	-13.732	6.594	56.264	27.924	-2.769	39.092	-10.871	17.161	6.69	-8.548	5.276	2.355	-7.305
20	20	0.10868	-7.926	25.051	-13.345	6.052	55.948	28.336	-2.354	38.814	-11.309	17.118	6.783	-8.527	5.344	2.232	-7.34
21	21	0.1144	-8.066	25.153	-12.949	5.455	55.626	28.392	-2.091	38.45	-11.623	16.918	6.681	-8.347	5.286	1.944	-7.427
22	22	0.12012	-8.211	25.26	-12.572	4.895	55.323	28.049	-2.101	38.098	-11.957	16.816	6.59	-7.856	5.274	1.685	-7.527
23	23	0.12584	-8.359	25.368	-12.21	4.347	55.04	27.4	-2.257	37.765	-12.203	16.514	6.687	-7.276	5.077	1.586	-7.667
24	24	0.13156	-8.507	25.479	-11.852	3.82	54.763	26.485	-2.584	37.413	-12.27	16.276	6.998	-6.688	4.932	1.729	-7.782
25	25	0.13728	-8.636	25.614	-11.505	3.353	54.513	25.348	-3.072	37.036	-12.287	16.344	7.196	-5.927	5.059	1.821	-7.846
26	26	0.143	-8.742	25.787	-11.179	2.94	54.282	24.044	-3.672	36.653	-12.143	16.455	7.249	-5.167	5.217	1.757	-7.901
27	27	0.14872	-8.831	25.984	-10.862	2.581	54.06	22.617	-4.366	36.291	-11.746	16.607	7.164	-4.586	5.424	1.54	-7.993
28	28	0.15444	-8.911	26.19	-10.553	2.246	53.832	21.224	-5.044	35.944	-11.116	16.618	7.26	-4.264	5.505	1.449	-8.047
29	29	0.16016	-8.983	26.401	-10.259	1.934	53.618	19.961	-5.643	35.636	-10.34	16.57	7.518	-4.123	5.539	1.463	-8.011
30	30	0.16588	-9.042	26.619	-9.976	1.705	53.414	18.81	-6.262	35.367	-9.52	16.591	7.851	-4.122	5.612	1.546	-7.929
31	31	0.1716	-9.083	26.843	-9.698	1.498	53.185	17.883	-6.746	35.109	-8.695	16.6	8.169	-4.378	5.7	1.613	-7.908
32	32	0.17732	-9.103	27.08	-9.427	1.306	52.933	17.235	-7.039	34.843	-7.955	16.598	8.421	-4.817	5.825	1.622	-7.937
33	33	0.18304	-9.096	27.324	-9.161	1.179	52.645	16.877	-7.277	34.597	-7.426	16.836	8.589	-5.29	6.128	1.564	-7.933
34	34	0.18876	-9.069	27.568	-8.908	1.034	52.343	16.846	-7.264	34.351	-7.065	16.996	8.941	-5.818	6.396	1.673	-7.868
35	35	0.19448	-9.02	27.808	-8.666	0.901	52.019	17.064	-7.094	34.092	-6.891	17.101	9.422	-6.348	6.626	1.912	-7.757
36	36	0.2002	-8.951	28.054	-8.436	0.821	51.665	17.521	-6.831	33.81	-7.023	16.917	9.725	-6.77	6.56	1.958	-7.639
37	37	0.20592	-8.868	28.302	-8.216	0.748	51.276	18.209	-6.432	33.499	-7.402	16.45	9.772	-7.087	6.227	1.716	-7.507
38	38	0.21164	-8.775	28.551	-8.004	0.692	50.873	18.963	-6.032	33.151	-7.993	16.192	9.675	-7.29	6.056	1.399	-7.424
39	39	0.21736	-8.682	28.789	-7.799	0.678	50.443	19.825	-5.666	32.753	-8.846	16.26	9.591	-7.402	6.144	1.208	-7.384
40	40	0.22308	-8.585	29.015	-7.609	0.606	49.994	20.769	-5.179	32.267	-9.834	16.493	9.591	-7.345	6.432	1.153	-7.267
41	41	0.2288	-8.496	29.217	-7.423	0.493	49.526	21.657	-4.68	31.758	-10.852	16.631	9.672	-7.168	6.642	1.153	-7.115
42	42	0.23452	-8.421	29.415	-7.236	0.345	49.055	22.466	-4.201	31.28	-11.801	16.557	9.741	-7.045	6.65	1.077	-7.033
43	43	0.24024	-8.372	29.62	-7.043	0.175	48.586	23.154	-3.792	30.812	-12.696	16.434	9.777	-6.946	6.602	0.952	-7.037
44	44	0.24596	-8.342	29.793	-6.853	0.019	48.085	23.704	-3.508	30.293	-13.525	16.397	9.718	-6.867	6.628	0.813	-7.119
45	45	0.25168	-8.331	29.934	-6.667	-0.168	47.571	24.164	-3.239	29.701	-14.207	16.397	9.732	-6.884	6.741	0.825	-7.236
46	46	0.2574	-8.337	30.046	-6.477	-0.368	47.075	24.444	-3.084	29.183	-14.75	16.863	9.851	-6.884	7.279	0.968	-7.353
47	47	0.26312	-8.357	30.131	-6.29	-0.567	46.587	24.483	-3.081	28.76	-15.128	17.336	10.1	-6.819	7.769	1.172	-7.431
48	48	0.26884	-8.382	30.197	-6.099	-0.791	46.109	24.432	-3.054	28.391	-15.316	17.492	10.343	-6.836	7.993	1.275	-7.505
49	49	0.27456	-8.411	30.246	-5.898	-1.06	45.631	24.248	-2.988	28.016	-15.349	17.15	10.587	-6.837	7.792	1.292	-7.546
50	50	0.28028	-8.443	30.278	-5.693	-1.291	45.146	23.9	-3.063	27.681	-15.275	16.945	10.73	-6.865	7.684	1.23	-7.642
51	51	0.286	-8.475	30.297	-5.485	-1.494	44.639	23.458	-3.244	27.367	-15.093	16.951	10.863	-6.966	7.749	1.184	-7.766
52	52	0.29172	-8.5	30.307	-5.283	-1.718	44.145	22.93	-3.404	27.055	-14.784	17.051	10.908	-7.011	7.939	1.036	-7.825
53	53	0.29744	-8.515	30.311	-5.072	-1.92	43.657	22.302	-3.643	26.733	-14.421	17.305	11.087	-7.018	8.25	1.062	-7.832
54	54	0.30316	-8.509	30.317	-4.871	-2.093	43.166	21.683	-3.868	26.39	-14.106	17.448	11.239	-6.957	8.459	1.057	-7.808
55	55	0.30888	-8.491	30.319	-4.662	-2.287	42.661	21.087	-4.007	26.032	-13.825	17.172	11.576	-6.926	8.285	1.173	-7.797
56	56	0.3146	-8.465	30.314	-4.459	-2.475	42.155	20.483	-4.121	25.718	-13.505	16.769	11.79	-6.967	7.998	1.124	-7.853
57	57	0.32032	-8.436	30.297	-4.261	-2.671	41.644	19.921	-4.205	25.441	-13.2	16.559	11.929	-7.002	7.893	0.992	-7.904
58	58	0.32604	-8.404	30.27	-4.08	-2.853	41.121	19.398	-4.289	25.144	-12.972	16.621	12.07	-7	8.035	0.926	-7.967
59	59	0.33176	-8.366	30.234	-3.921	-3.02	40.575	18.976	-4.339	24.772	-12.834	16.873	12.255	-7.039	8.364	1.008	-8.073
60	60	0.33748	-8.323	30.187	-3.776	-3.203	40.027	18.55	-4.338	24.397	-12.653	16.988	12.551	-7.09	8.583	1.176	-8.16
61	61	0.3432	-8.281	30.127	-3.642	-3.375	39.479	18.166	-4.346	24.118	-12.507	17.175	12.754	-7.06	8.836	1.167	-8.18
62	62	0.34892	-8.245	30.048	-3.525	-3.528	38.906	17.938	-4.316	23.862	-12.477	17.399	12.877	-7.119	9.117	1.093	-8.28
63	63	0.35464	-8.226	29.944	-3.428	-3.703	38.285	17.833	-4.214	23.519	-12.484	17.532	13.064	-7.243	9.346	1.133	-8.39
64	64	0.36036	-8.221	29.817	-3.352	-3.865	37.626	17.75	-4.164	23.125	-12.481	17.76	13.279	-7.344	9.647	1.246	-8.447
65	65	0.36608	-8.222	29.672	-3.298	-3.994	36.936	17.782	-4.137	22.746	-12.575	17.916	13.433	-7.349	9.849	1.248	-8.401
66	66	0.3718	-8.234	29.506	-3.264	-4.147	36.211	17.962	-4.025	22.401	-12.77	17.944	13.647	-7.253	9.941	1.205	-8.235
67	67	0.37752	-8.255	29.319	-3.238	-4.319	35.486	18.215	-3.838	22.107	-13.037	17.801	13.857	-7.223	9.882	1.121	-8.163
68	68	0.38324	-8.287	29.111	-3.228	-4.503	34.749	18.455	-3.671	21.781	-13.224	17.801	13.904	-7.234	9.969	0.934	-8.104
69	69	0.38896	-8.327	28.883	-3.231	-4.665	34	18.738	-3.549	21.453	-13.397	18.069	13.815	-7.232	10.308	0.653	-7.997
70	70	0.39468	-8.378	28.634	-3.252	-4.829	33.219	19.121	-3.408	21.111	-13.656	18.312	13.733	-7.215	10.619	0.377	-7.877
71	71	0.4004	-8.427	28.373	-3.29	-4.998	32.435	19.509	-3.235	20.813	-13.931	18.214	13.8	-7.178	10.597	0.155	-7.74
72	72	0.40612	-8.469	28.103	-3.341	-5.17	31.661	19.816	-3.054	20.557	-14.131	17.947	14.066	-7.182	10.417	0.081	-7.633
73	73	0.41184	-8.505	27.825	-3.403	-5.363	30.866	20.136	-2.812	20.255	-14.384	17.486	14.33	-7.193	10.074	0.012	-7.59
74	74	0.41756	-8.54	27.535	-3.477	-5.494	30.097	20.351	-2.697	19.957	-14.602	17.428	14.428	-7.216	10.078	-0.091	-7.631
75	75	0.42328	-8.571	27.21	-3.578	-5.617	29.305	20.432	-2.645	19.672	-14.688	17.652	14.54	-7.292	10.338	-0.132	-7.741
76	76	0.429	-8.593	26.881	-3.696	-5.72	28.545	20.484	-2.591	19.463	-14.728	17.763	14.77	-7.421	10.487	-0.101	-7.886
77	77	0.43472	-8.618	26.577	-3.821	-5.768	27.858	20.404	-2.643	19.368	-14.694	17.985	15.111	-7.494	10.694	-0.002	-8.005
78	78	0.44044	-8.645	26.268	-3.955	-5.833	27.211	20.243	-2.649	19.315	-14.614	18.014	15.41	-7.428	10.739	-0.016	-8.051
79	79	0.44616	-8.667	25.94	-4.105	-5.909	26.554	20.085	-2.606	19.243	-14.507	17.936	15.597	-7.338	10.718	-0.148	-8.082
80	80	0.45188	-8.674	25.626	-4.277	-5.952	25.945	19.866	-2.604	19.257	-14.311	17.981	15.821	-7.285	10.794	-0.272	-8.133
81	81	0.4576	-8.68	25.326	-4.45	-5.959	25.395	19.577	-2.685	19.392	-14.131	18.117	15.955	-7.112	10.887	-0.546	-8.141
82	82	0.46332	-8.687	25.024	-4.636	-5.989	24.831	19.257	-2.765	19.477	-13.932	18.398	16.065	-6.957	11.118	-0.782	-8.201
83	83	0.46904	-8.702	24.706	-4.826	-6.057	24.221	18.92	-2.84	19.466	-13.69	18.914	16.111	-6.841	11.596	-0.983	-8.295
84	84	0.47476	-8.715	24.38	-5.033	-6.133	23.594	18.67	-2.864	19.468	-13.471	19.206	16.301	-6.723	11.876	-1.118	-8.325
85	85	0.48048	-8.721	24.065	-5.262	-6.192	22.998	18.45	-2.894	19.533	-13.28	19.442	16.596	-6.559	12.074	-1.209	-8.311
86	86	0.4862	-8.722	23.748	-5.517	-6.243	22.377	18.299	-2.908	19.541	-13.163	19.376	17.016	-6.3	11.977	-1.216	-8.202
87	87	0.49192	-8.72	23.415	-5.787	-6.302	21.689	18.307	-2.845	19.446	-13.179	19.037	17.301	-6.102	11.653	-1.32	-8.162
88	88	0.49764	-8.714	23.089	-6.068	-6.255	21.042	18.262	-2.953	19.471	-13.167	18.947	17.356	-5.972	11.503	-1.639	-8.212
89	89	0.50336	-8.699	22.774	-6.377	-6.196	20.452	18.191	-3.063	19.563	-13.067	19.022	17.218	-5.923	11.528	-2.134	-8.345
90	90	0.50908	-8.672	22.47	-6.707	-6.163	19.897	18.188	-3.084	19.673	-12.979	19.152	17.182	-5.895	11.634	-2.527	-8.484
91	91	0.5148	-8.635	22.194	-7.059	-6.12	19.402	18.24	-3.066	19.841	-12.909	19.16	17.37	-5.839	11.625	-2.762	-8.562
92	92	0.52052	-8.588	21.964	-7.433	-5.992	18.977	18.319	-3.138	20.075	-12.881	18.861	17.783	-5.711	11.259	-2.864	-8.535
93	93	0.52624	-8.53	21.76	-7.828	-5.865	18.573	18.422	-3.167	20.306	-12.853	18.491	18.209	-5.642	10.844	-2.955	-8.575
94	94	0.53196	-8.456	21.554	-8.237	-5.777	18.152	18.511	-3.145	20.49	-12.831	18.295	18.449	-5.584	10.608	-3.168	-8.703
95	95	0.53768	-8.369	21.366	-8.684	-5.556	17.796	18.534	-3.332	20.838	-12.71	18.202	18.56	-5.534	10.401	-3.58	-8.799
96	96	0.5434	-8.273	21.214	-9.164	-5.31	17.531	18.413	-3.584	21.272	-12.352	18.37	18.686	-5.561	10.456	-3.974	-8.915
97	97	0.54912	-8.168	21.086	-9.668	-5.078	17.27	18.269	-3.84	21.645	-11.973	18.809	18.897	-5.575	10.769	-4.208	-9.038
98	98	0.55484	-8.051	20.965	-10.192	-4.856	17.006	18.153	-4.09	22.014	-11.683	19.406	19.043	-5.427	11.206	-4.521	-9.085
99	99	0.56056	-7.932	20.851	-10.753	-4.611	16.805	18.043	-4.361	22.544	-11.358	20.005	19.098	-5.167	11.641	-5.068	-9.03
100	100	0.56628	-7.816	20.759	-11.343	-4.31	16.656	17.95	-4.706	23.159	-10.991	20.382	19.086	-4.923	11.852	-5.767	-8.943
101	101	0.572	-7.695	20.699	-11.958	-4.041	16.512	17.908	-4.993	23.68	-10.614	20.872	19.203	-4.65	12.201	-6.288	-8.799
102	102	0.57772	-7.567	20.688	-12.548	-3.768	16.408	17.748	-5.353	24.141	-10.188	21.451	19.138	-4.22	12.627	-6.975	-8.548
103	103	0.58344	-7.446	20.717	-13.112	-3.432	16.33	17.512	-5.865	24.625	-9.753	21.604	18.862	-3.643	12.599	-8.001	-8.158
104	104	0.58916	-7.349	20.793	-13.624	-3.14	16.316	17.284	-6.271	25.14	-9.313	21.348	18.435	-3.009	12.265	-9.282	-7.712
105	105	0.59488	-7.289	20.914	-14.077	-2.973	16.376	17.154	-6.452	25.671	-9.023	21.13	17.895	-2.401	12.047	-10.638	-7.401
106	106	0.6006	-7.359	21.096	-14.462	-2.935	16.57	17.101	-6.586	26.246	-8.833	21.05	17.251	-1.864	11.965	-12.037	-7.196
107	107	0.60632	-7.579	21.323	-14.821	-3	16.917	17.079	-6.748	26.875	-8.587	20.967	16.556	-1.392	11.894	-13.461	-6.992
108	108	0.61204	-7.857	21.565	-15.103	-3.092	17.273	17.061	-6.969	27.428	-8.41	20.953	15.852	-0.997	11.861	-14.783	-6.849
109	109	0.61776	-8.152	21.807	-15.281	-3.194	17.547	17.042	-7.229	27.87	-8.427	20.879	15.187	-0.621	11.72	-15.99	-6.788
110	110	0.62348	-8.45	22.042	-15.401	-3.326	17.801	16.973	-7.49	28.37	-8.505	20.802	14.722	-0.337	11.535	-17.027	-6.842
111	111	0.6292	-8.747	22.275	-15.472	-3.45	18.103	16.889	-7.732	29.038	-8.562	20.438	14.276	-0.124	11.094	-18.183	-6.914
112	112	0.63492	-9.021	22.493	-15.513	-3.588	18.423	16.825	-7.858	29.809	-8.59	20.119	13.713	0.027	10.794	-19.504	-7.028
113	113	0.64064	-9.223	22.636	-15.561	-3.705	18.647	16.779	-7.938	30.532	-8.669	20.26	13.104	0.112	10.96	-20.739	-7.258
114	114	0.64636	-9.358	22.725	-15.631	-3.783	18.654	16.732	-8.089	31.026	-8.771	20.602	12.43	0.225	11.292	-21.935	-7.461
115	115	0.65208	-9.456	22.829	-15.71	-3.814	18.613	16.608	-8.294	31.384	-8.813	20.672	11.685	0.473	11.381	-23.203	-7.524
116	116	0.6578	-9.53	22.958	-15.772	-3.827	18.593	16.38	-8.484	31.678	-8.824	20.556	10.869	0.845	11.35	-24.533	-7.525
117	117	0.66352	-9.564	23.124	-15.854	-3.823	18.582	16.161	-8.579	31.884	-8.848	20.33	10.152	1.103	11.261	-25.672	-7.664
118	118	0.66924	-9.576	23.328	-15.944	-3.835	18.639	15.94	-8.545	32.121	-8.85	19.947	9.423	1.226	11.1	-26.802	-7.969
119	119	0.67496	-9.588	23.574	-16.06	-3.847	18.767	15.722	-8.442	32.381	-8.795	19.36	8.672	1.263	10.81	-27.961	-8.344
120	120	0.68068	-9.596	23.856	-16.212	-3.841	18.965	15.516	-8.313	32.645	-8.756	18.769	8.05	1.198	10.518	-28.936	-8.848
121	121	0.6864	-9.594	24.177	-16.389	-3.815	19.219	15.298	-8.178	32.877	-8.792	18.376	7.658	1.093	10.38	-29.577	-9.475
122	122	0.69212	-9.567	24.537	-16.553	-3.772	19.521	15.013	-8.042	33.075	-8.875	18.116	7.436	0.972	10.342	-29.961	-10.197
123	123	0.69784	-9.517	24.915	-16.706	-3.685	19.857	14.631	-7.941	33.287	-8.976	17.751	7.284	0.758	10.194	-30.243	-11.079
124	124	0.70356	-9.46	25.314	-16.891	-3.583	20.262	14.196	-7.821	33.579	-9.061	17.234	7.108	0.429	9.937	-30.578	-12.145
125	125	0.70928	-9.411	25.743	-17.102	-3.478	20.713	13.78	-7.67	33.864	-9.188	16.789	6.76	0.071	9.808	-31.028	-13.322
126	126	0.715	-9.371	26.18	-17.337	-3.376	21.207	13.413	-7.491	34.14	-9.388	16.683	6.354	-0.313	10.016	-31.397	-14.606
127	127	0.72072	-9.331	26.611	-17.592	-3.262	21.728	13.038	-7.341	34.383	-9.672	16.56	6.087	-0.553	10.155	-31.593	-15.829
128	128	0.72644	-9.313	27.037	-17.811	-3.179	22.259	12.547	-7.276	34.532	-9.956	16.323	5.956	-0.701	10.1	-31.608	-17.008
129	129	0.73216	-9.343	27.464	-17.994	-3.211	22.829	11.964	-7.155	34.581	-10.131	16.018	5.912	-0.88	9.99	-31.46	-18.206
130	130	0.73788	-9.402	27.882	-18.153	-3.285	23.437	11.349	-7.01	34.605	-10.384	15.86	5.916	-1.002	10.004	-31.152	-19.457
131	131	0.7436	-9.474	28.288	-18.31	-3.356	24.063	10.695	-6.924	34.573	-10.744	15.832	5.842	-1.06	10.1	-30.782	-20.793
132	132	0.74932	-9.584	28.688	-18.44	-3.466	24.727	10.028	-6.846	34.453	-11.16	15.589	5.83	-0.978	9.948	-30.34	-22.032
133	133	0.75504	-9.728	29.078	-18.528	-3.636	25.407	9.319	-6.767	34.195	-11.557	15.257	5.944	-0.724	9.645	-29.718	-23.086
134	134	0.76076	-9.874	29.448	-18.607	-3.796	26.099	8.58	-6.732	33.876	-11.934	15.124	6.137	-0.415	9.453	-28.88	-24.083
135	135	0.76648	-10.037	29.779	-18.719	-3.945	26.852	7.863	-6.722	33.651	-12.387	14.943	6.346	0.028	9.184	-28.077	-25.024
136	136	0.7722	-10.223	30.075	-18.849	-4.095	27.675	7.136	-6.729	33.537	-12.773	14.323	6.516	0.599	8.556	-27.561	-25.776
137	137	0.77792	-10.412	30.331	-18.99	-4.21	28.57	6.416	-6.77	33.579	-12.908	13.803	6.557	1.049	8.12	-27.186	-26.414
138	138	0.78364	-10.58	30.546	-19.168	-4.281	29.488	5.784	-6.789	33.711	-12.901	13.409	6.73	1.378	7.768	-26.669	-26.968
139	139	0.78936	-10.74	30.718	-19.351	-4.319	30.392	5.162	-6.891	33.865	-12.746	13.258	6.979	1.523	7.552	-25.969	-27.527
140	140	0.79508	-10.917	30.846	-19.512	-4.392	31.306	4.575	-6.979	34.108	-12.376	12.938	7.21	1.552	7.239	-25.42	-27.944
141	141	0.8008	-11.101	30.935	-19.687	-4.437	32.251	4.087	-7.084	34.488	-11.871	12.698	7.31	1.479	7.082	-25.023	-28.256
142	142	0.80652	-11.276	30.995	-19.903	-4.406	33.225	3.693	-7.228	34.999	-11.27	12.636	7.508	1.178	7.046	-24.504	-28.611
143	143	0.81224	-11.423	31.054	-20.179	-4.304	34.229	3.397	-7.328	35.571	-10.598	12.237	7.643	0.812	6.792	-24.21	-28.894
144	144	0.81796	-11.559	31.114	-20.426	-4.182	35.246	3.188	-7.42	36.174	-10.017	11.397	7.693	0.704	6.19	-24.267	-28.876
145	145	0.82368	-11.688	31.177	-20.66	-4.014	36.282	3.115	-7.493	36.83	-9.582	10.721	7.745	0.58	5.703	-24.26	-28.871
146	146	0.8294	-11.832	31.24	-20.877	-3.85	37.348	3.179	-7.5	37.536	-9.274	9.757	8.12	0.507	4.803	-24.133	-28.775
147	147	0.83512	-11.934	31.303	-21.008	-3.72	38.369	3.204	-7.473	38.195	-8.997	9.341	8.998	0.053	4.095	-23.227	-29.026
148	148	0.84084	-12.045	31.376	-21.118	-3.608	39.391	3.279	-7.409	38.826	-8.866	9.177	9.769	-0.278	3.632	-22.283	-29.268
149	149	0.84656	-12.171	31.437	-21.224	-3.48	40.407	3.425	-7.349	39.445	-8.969	9.24	10.825	-0.558	3.169	-20.968	-29.586
150	150	0.85228	-12.271	31.497	-21.302	-3.351	41.399	3.586	-7.239	40.031	-9.112	9.168	11.393	-0.821	2.823	-20.115	-29.937
151	151	0.858	-12.343	31.559	-21.335	-3.233	42.359	3.725	-7.093	40.599	-9.282	9.14	12.023	-1.162	2.487	-19.175	-30.363
152	152	0.86372	-12.396	31.613	-21.301	-3.161	43.295	3.8	-6.96	41.159	-9.546	9.194	11.724	-1.058	2.657	-19.058	-30.552
153	153	0.86944	-12.436	31.655	-21.218	-3.109	44.203	3.857	-6.805	41.659	-9.943	9.581	11.298	-0.886	3.147	-18.831	-30.805
154	154	0.87516	-12.463	31.69	-21.107	-3.068	45.085	3.85	-6.64	42.059	-10.314	9.868	10.963	-0.72	3.512	-18.481	-31.064
155	155	0.88088	-12.475	31.72	-20.965	-3.044	45.921	3.779	-6.484	42.369	-10.595	10.528	10.724	-0.853	4.131	-17.752	-31.561
156	156	0.8866	-12.477	31.742	-20.771	-3.056	46.725	3.713	-6.297	42.625	-10.868	11.289	10.501	-0.985	4.823	-16.915	-32.019
157	157	0.89232	-12.461	31.772	-20.545	-3.063	47.509	3.69	-6.058	42.849	-11.178	11.69	10.341	-0.917	5.207	-16.219	-32.231
158	158	0.89804	-12.44	31.793	-20.272	-3.102	48.266	3.661	-5.777	42.983	-11.468	11.921	10.175	-0.872	5.46	-15.534	-32.424
159	159	0.90376	-12.388	31.824	-19.972	-3.125	49.017	3.563	-5.532	43.093	-11.694	11.987	10.085	-0.952	5.525	-14.835	-32.668
160	160	0.90948	-12.318	31.851	-19.629	-3.16	49.741	3.411	-5.321	43.161	-11.842	12.068	10.074	-1.07	5.559	-14.042	-32.86
161	161	0.9152	-12.23	31.873	-19.259	-3.225	50.473	3.233	-5.103	43.236	-11.949	12.416	10.198	-1.226	5.747	-12.977	-33.054
162	162	0.92092	-12.125	31.887	-18.87	-3.29	51.186	3.044	-4.915	43.273	-12.096	12.969	10.489	-1.434	5.971	-11.624	-33.303
163	163	0.92664	-11.998	31.903	-18.464	-3.323	51.866	2.828	-4.782	43.255	-12.27	13.482	10.878	-1.701	6.069	-10.178	-33.583
164	164	0.93236	-11.851	31.918	-18.028	-3.357	52.523	2.597	-4.657	43.167	-12.387	13.888	11.171	-2	6.122	-8.817	-33.818
165	165	0.93808	-11.685	31.931	-17.566	-3.387	53.21	2.342	-4.542	43.107	-12.498	14.213	11.15	-2.132	6.301	-7.783	-33.907
166	166	0.9438	-11.501	31.945	-17.09	-3.404	53.92	2.062	-4.426	43.085	-12.667	14.593	11.178	-2.359	6.495	-6.653	-34.139
167	167	0.94952	-11.307	31.95	-16.603	-3.41	54.617	1.731	-4.359	43.048	-12.826	15.049	11.38	-2.792	6.629	-5.281	-34.551
168	168	0.95524	-11.104	31.947	-16.1	-3.42	55.284	1.377	-4.308	42.946	-12.902	15.446	11.563	-3.267	6.735	-3.912	-34.916
169	169	0.96096	-10.889	31.939	-15.57	-3.449	55.914	1.049	-4.211	42.746	-12.969	15.824	11.584	-3.71	6.921	-2.625	-35.233
170	170	0.96668	-10.66	31.931	-15.031	-3.462	56.525	0.757	-4.108	42.466	-13.177	16.361	11.534	-4.051	7.233	-1.253	-35.546
171	171	0.9724	-10.43	31.909	-14.461	-3.511	57.121	0.513	-3.96	42.212	-13.44	16.798	11.679	-4.455	7.368	0.217	-35.892
172	172	0.97812	-10.188	31.887	-13.892	-3.549	57.734	0.242	-3.839	42.043	-13.572	17.297	11.938	-4.963	7.547	1.768	-36.207
173	173	0.98384	-9.941	31.858	-13.284	-3.64	58.334	-0.069	-3.7	41.892	-13.616	17.551	12.155	-5.347	7.626	3.084	-36.336
174	174	0.98956	-9.701	31.813	-12.65	-3.767	58.909	-0.361	-3.532	41.704	-13.717	17.672	12.164	-5.57	7.729	4.144	-36.376
175	175	0.99528	-9.471	31.75	-12.005	-3.905	59.468	-0.641	-3.393	41.478	-13.819	17.889	12.01	-5.685	7.992	5.121	-36.329
176	176	1.001	-9.241	31.682	-11.359	-4.024	59.998	-0.908	-3.301	41.198	-13.835	18.298	11.521	-5.744	8.588	5.921	-36.188
177	177	1.00672	-9.014	31.607	-10.676	-4.172	60.507	-1.14	-3.201	40.877	-13.896	18.762	10.96	-5.694	9.268	6.682	-35.958
178	178	1.01244	-8.792	31.524	-9.983	-4.307	61	-1.315	-3.108	40.532	-14.049	18.896	10.562	-5.519	9.608	7.358	-35.564
179	179	1.01816	-8.565	31.445	-9.284	-4.423	61.495	-1.446	-3.017	40.215	-14.167	18.738	10.705	-5.477	9.465	8.301	-35.089
180	180	1.02388	-8.344	31.36	-8.573	-4.562	61.981	-1.587	-2.939	39.953	-14.132	18.538	10.946	-5.592	9.286	9.262	-34.618
181	181	1.0296	-8.121	31.278	-7.851	-4.692	62.437	-1.637	-2.829	39.665	-14.168	18.371	11.257	-5.683	9.112	10.287	-34.098
182	182	1.03532	-7.898	31.198	-7.144	-4.782	62.811	-1.301	-2.504	39.265	-14.507	18.112	11.588	-5.779	8.861	11.32	-33.562
183	183	1.04104	-7.674	31.123	-6.461	-4.81	63.229	-1.4	-2.514	38.928	-14.45	17.849	12.032	-5.983	8.573	12.425	-33.044
184	184	1.04676	-7.459	31.046	-5.754	-4.844	63.64	-1.671	-2.683	38.571	-14.203	17.784	12.621	-6.435	8.365	13.82	-32.69
185	185	1.05248	-7.251	30.974	-5.062	-4.886	64.021	-1.866	-2.756	38.149	-13.966	17.804	13.026	-7.031	8.35	15.181	-32.512
186	186	1.0582	-7.071	30.916	-4.422	-4.858	64.371	-1.708	-2.661	37.656	-13.999	17.632	13.158	-7.501	8.321	16.2	-32.258
187	187	1.06392	-6.866	30.865	-3.748	-4.832	64.71	-1.612	-2.621	37.203	-13.966	17.61	13.104	-7.902	8.527	17.052	-31.926
188	188	1.06964	-6.668	30.824	-3.071	-4.827	65.037	-1.499	-2.551	36.753	-13.976	17.802	13.135	-8.362	8.891	18.088	-31.709
189	189	1.07536	-6.466	30.782	-2.417	-4.799	65.306	-1.31	-2.418	36.232	-14.142	18.211	13.231	-8.875	9.405	19.348	-31.658
190	190	1.08108	-6.252	30.742	-1.792	-4.709	65.525	-1.06	-2.29	35.688	-14.467	18.568	13.351	-9.212	9.874	20.536	-31.514
191	191	1.0868	-6.033	30.71	-1.204	-4.552	65.716	-0.803	-2.205	35.171	-14.809	18.349	13.401	-9.091	9.963	21.166	-30.879
192	192	1.09252	-5.814	30.683	-0.616	-4.407	65.874	-0.561	-2.085	34.609	-15.105	17.724	13.416	-8.774	9.8	21.509	-30.011
193	193	1.09824	-5.593	30.663	-0.002	-4.324	65.981	-0.237	-1.86	33.935	-15.437	17.338	13.239	-8.476	9.932	21.869	-29.201
194	194	1.10396	-5.388	30.641	0.582	-4.187	66.062	0.188	-1.652	33.306	-15.795	17.311	13.031	-8.431	10.366	22.361	-28.62
195	195	1.10968	-5.198	30.605	1.1	-3.928	66.113	0.622	-1.56	32.724	-16.074	17.634	12.885	-8.577	11.074	23.033	-28.156
196	196	1.1154	-5.018	30.58	1.628	-3.693	66.095	1.088	-1.431	32.1	-16.283	17.825	12.663	-8.703	11.756	23.506	-27.593
197	197	1.12112	-4.841	30.551	2.202	-3.534	66.023	1.528	-1.255	31.518	-16.332	17.521	12.408	-8.702	12.112	23.558	-26.736
198	198	1.12684	-4.662	30.516	2.78	-3.335	65.927	1.918	-1.156	31.074	-16.187	16.709	12.373	-8.78	11.993	23.414	-25.71
199	199	1.13256	-4.479	30.487	3.329	-3.049	65.818	2.303	-1.181	30.719	-15.941	15.851	12.393	-8.807	11.795	23.173	-24.485
200	200	1.13828	-4.289	30.46	3.905	-2.792	65.64	2.668	-1.21	30.36	-15.684	15.118	12.136	-8.633	11.781	22.623	-23.075
201	201	1.144	-4.097	30.435	4.498	-2.565	65.414	3.036	-1.263	30.019	-15.436	14.613	11.444	-8.15	12.039	21.609	-21.375
