# Supplementary material for: Gait phenotypes in paediatric hereditary spastic paraplegia revealed by dynamic time warping analysis and random forests
Source: PLoS One. 2018 Mar 8;13(3):e0192345. doi: 10.1371/journal.pone.0192345 (PMC5843164; doi:10.1371/journal.pone.0192345)
Supplement: S1 Data — (ZIP) [file pone.0192345.s008.zip › HSP/Right.SR.HSP15.3.csv]

	Epoch	Time	Pelvic.obliquity	Pelvic.tilt	Pelvic rotation	Hip.abd.add	Hip.flexion	Hip.rotation	Knee.abd.add	Knee.flexion	Knee.rotation	Ankle.abd.add	Ankle.flexion	Ankle.rotation	Forefoot.abd.add	Forefoot.flexion	Forefoot.rotation
1	1	0	-6.57	21.998	-12.156	3.111	59.009	-0.328	-5.946	30.362	-17.307	13.533	7.69	-0.231	4.98	18.653	-29.376
2	2	0.00465	-6.334	21.988	-11.511	2.881	58.758	0.058	-5.87	30.249	-17.198	13.209	7.145	0.045	5.014	17.774	-28.156
3	3	0.0093	-6.061	21.99	-10.876	2.718	58.501	0.376	-5.843	30.235	-17.101	12.824	6.356	0.426	5.103	16.525	-26.888
4	4	0.01395	-5.768	21.987	-10.249	2.587	58.211	0.664	-5.828	30.315	-17.063	12.224	5.37	0.944	5.079	14.879	-25.562
5	5	0.0186	-5.442	22.013	-9.627	2.501	57.916	0.878	-5.875	30.521	-17.076	11.935	4.287	1.501	5.319	13.131	-24.284
6	6	0.02325	-5.125	22.042	-9.002	2.417	57.621	1.063	-5.973	30.867	-17.104	11.985	3.365	1.947	5.737	11.528	-23.132
7	7	0.0279	-4.798	22.089	-8.394	2.371	57.36	1.235	-6.088	31.344	-17.157	12.068	2.58	2.319	6.097	9.956	-22.06
8	8	0.03255	-4.476	22.124	-7.809	2.355	57.124	1.448	-6.195	31.888	-17.235	12.18	1.884	2.607	6.414	8.451	-21.054
9	9	0.0372	-4.168	22.147	-7.259	2.392	56.931	1.722	-6.301	32.445	-17.321	12.157	1.257	2.769	6.536	7.018	-20.128
10	10	0.04185	-3.88	22.19	-6.736	2.45	56.806	2.065	-6.379	32.978	-17.406	12.038	0.822	2.783	6.457	5.82	-19.288
11	11	0.0465	-3.586	22.271	-6.243	2.557	56.753	2.468	-6.436	33.488	-17.5	11.859	0.695	2.649	6.172	4.975	-18.526
12	12	0.05115	-3.281	22.38	-5.784	2.726	56.744	2.935	-6.483	33.998	-17.597	11.653	0.819	2.326	5.741	4.407	-17.868
13	13	0.0558	-2.953	22.498	-5.351	2.948	56.746	3.47	-6.5	34.552	-17.693	11.447	1.019	1.808	5.266	3.913	-17.328
14	14	0.06045	-2.592	22.626	-4.942	3.213	56.746	4.09	-6.446	35.173	-17.8	11.247	1.205	1.116	4.802	3.371	-16.893
15	15	0.0651	-2.237	22.763	-4.552	3.471	56.719	4.83	-6.286	35.838	-17.895	11.176	1.45	0.217	4.453	2.879	-16.582
16	16	0.06975	-1.89	22.878	-4.186	3.719	56.628	5.649	-6.047	36.511	-17.941	11.343	1.844	-0.879	4.304	2.575	-16.377
17	17	0.0744	-1.597	22.97	-3.855	3.935	56.462	6.575	-5.717	37.138	-17.926	11.484	2.399	-2.119	4.124	2.427	-16.231
18	18	0.07905	-1.306	23.037	-3.554	4.14	56.235	7.566	-5.293	37.699	-17.904	11.666	3.028	-3.398	4.014	2.397	-16.097
19	19	0.0837	-1.013	23.124	-3.29	4.341	55.988	8.565	-4.812	38.173	-17.848	11.909	3.673	-4.69	4.007	2.44	-15.981
20	20	0.08835	-0.706	23.214	-3.018	4.513	55.692	9.48	-4.311	38.51	-17.755	11.921	4.296	-5.95	3.845	2.468	-15.876
21	21	0.093	-0.43	23.283	-2.763	4.644	55.319	10.353	-3.81	38.699	-17.676	11.867	4.832	-7.108	3.681	2.467	-15.783
22	22	0.09765	-0.195	23.339	-2.52	4.741	54.878	11.165	-3.335	38.742	-17.646	11.823	5.212	-8.101	3.589	2.384	-15.691
23	23	0.1023	0.022	23.392	-2.311	4.815	54.4	11.885	-2.888	38.675	-17.666	11.806	5.484	-8.911	3.568	2.252	-15.607
24	24	0.10695	0.216	23.429	-2.125	4.852	53.876	12.477	-2.488	38.51	-17.739	11.839	5.679	-9.526	3.626	2.102	-15.543
25	25	0.1116	0.371	23.432	-1.961	4.848	53.298	12.923	-2.167	38.262	-17.854	11.913	5.883	-9.951	3.731	2.013	-15.497
26	26	0.11625	0.513	23.408	-1.821	4.828	52.689	13.175	-1.962	37.951	-18.008	11.969	6.115	-10.17	3.805	1.994	-15.467
27	27	0.1209	0.664	23.382	-1.706	4.812	52.078	13.209	-1.87	37.575	-18.21	11.994	6.344	-10.165	3.844	2.012	-15.448
28	28	0.12555	0.828	23.368	-1.62	4.81	51.477	13.055	-1.867	37.139	-18.47	12.033	6.531	-9.93	3.901	2.036	-15.429
29	29	0.1302	1.01	23.368	-1.559	4.842	50.896	12.721	-1.963	36.666	-18.779	12.079	6.64	-9.492	3.964	2.014	-15.409
30	30	0.13485	1.178	23.392	-1.527	4.889	50.323	12.216	-2.177	36.146	-19.086	12.135	6.706	-8.916	4.027	1.982	-15.418
31	31	0.1395	1.342	23.431	-1.526	4.973	49.758	11.564	-2.494	35.593	-19.404	12.216	6.762	-8.213	4.102	1.97	-15.448
32	32	0.14415	1.521	23.502	-1.561	5.095	49.208	10.801	-2.877	34.985	-19.724	12.364	6.803	-7.414	4.235	1.993	-15.492
33	33	0.1488	1.625	23.511	-1.606	5.151	48.593	9.992	-3.283	34.343	-19.98	12.551	6.834	-6.564	4.41	2.033	-15.543
34	34	0.15345	1.723	23.52	-1.667	5.214	47.981	9.107	-3.74	33.683	-20.146	12.71	6.869	-5.693	4.547	2.077	-15.567
35	35	0.1581	1.793	23.512	-1.738	5.279	47.342	8.213	-4.22	33.001	-20.221	12.855	6.919	-4.868	4.667	2.139	-15.584
36	36	0.16275	1.852	23.521	-1.813	5.357	46.733	7.308	-4.722	32.338	-20.193	12.99	6.974	-4.141	4.768	2.197	-15.612
37	37	0.1674	1.855	23.514	-1.88	5.404	46.123	6.449	-5.211	31.702	-20.053	13.071	7.069	-3.536	4.821	2.267	-15.644
38	38	0.17205	1.828	23.508	-1.931	5.419	45.513	5.672	-5.646	31.08	-19.813	13.186	7.166	-3.071	4.923	2.335	-15.668
39	39	0.1767	1.802	23.502	-1.98	5.462	44.91	4.981	-6.064	30.489	-19.499	13.362	7.266	-2.764	5.084	2.409	-15.692
40	40	0.18135	1.79	23.498	-2.029	5.539	44.313	4.386	-6.455	29.935	-19.126	13.534	7.364	-2.603	5.24	2.457	-15.706
41	41	0.186	1.768	23.478	-2.062	5.604	43.702	3.928	-6.776	29.416	-18.731	13.653	7.48	-2.559	5.356	2.485	-15.694
42	42	0.19065	1.722	23.437	-2.068	5.638	43.071	3.637	-7.008	28.927	-18.355	13.691	7.635	-2.629	5.406	2.514	-15.662
43	43	0.1953	1.674	23.405	-2.047	5.646	42.44	3.498	-7.151	28.446	-18.005	13.637	7.796	-2.818	5.382	2.526	-15.629
44	44	0.19995	1.615	23.36	-1.996	5.623	41.787	3.514	-7.223	27.968	-17.707	13.574	7.955	-3.104	5.35	2.541	-15.596
45	45	0.2046	1.567	23.336	-1.933	5.604	41.142	3.684	-7.234	27.487	-17.508	13.493	8.052	-3.405	5.314	2.494	-15.532
46	46	0.20925	1.505	23.279	-1.85	5.559	40.444	4.008	-7.17	26.984	-17.436	13.437	8.111	-3.737	5.317	2.44	-15.49
47	47	0.2139	1.445	23.237	-1.769	5.506	39.761	4.468	-7.045	26.492	-17.499	13.463	8.152	-4.071	5.395	2.399	-15.468
48	48	0.21855	1.409	23.224	-1.661	5.442	39.104	5.02	-6.847	25.988	-17.699	13.412	8.229	-4.381	5.406	2.386	-15.441
49	49	0.2232	1.371	23.234	-1.542	5.354	38.466	5.633	-6.611	25.473	-18.036	13.341	8.283	-4.61	5.394	2.355	-15.408
50	50	0.22785	1.379	23.269	-1.418	5.306	37.852	6.24	-6.381	24.943	-18.488	13.278	8.314	-4.766	5.383	2.316	-15.39
51	51	0.2325	1.36	23.287	-1.287	5.204	37.211	6.892	-6.098	24.386	-19.019	13.098	8.354	-4.854	5.276	2.262	-15.358
52	52	0.23715	1.345	23.303	-1.156	5.089	36.574	7.544	-5.795	23.82	-19.604	12.923	8.429	-4.903	5.176	2.253	-15.338
53	53	0.2418	1.32	23.319	-1.011	4.936	35.944	8.164	-5.49	23.249	-20.218	12.817	8.496	-4.925	5.137	2.261	-15.348
54	54	0.24645	1.286	23.321	-0.867	4.765	35.312	8.74	-5.204	22.681	-20.844	12.772	8.553	-4.891	5.147	2.273	-15.359
55	55	0.2511	1.231	23.298	-0.724	4.568	34.664	9.262	-4.947	22.121	-21.45	12.776	8.601	-4.807	5.198	2.281	-15.362
56	56	0.25575	1.155	23.26	-0.584	4.358	34.011	9.712	-4.728	21.57	-22.006	12.81	8.636	-4.713	5.274	2.279	-15.381
57	57	0.2604	1.103	23.226	-0.458	4.191	33.379	10.064	-4.56	21.031	-22.497	12.832	8.684	-4.619	5.335	2.286	-15.409
58	58	0.26505	1.077	23.198	-0.314	4.025	32.763	10.297	-4.406	20.499	-22.897	12.804	8.75	-4.516	5.355	2.284	-15.422
59	59	0.2697	1.082	23.174	-0.164	3.878	32.166	10.434	-4.26	19.987	-23.22	12.755	8.831	-4.42	5.363	2.275	-15.431
60	60	0.27435	1.066	23.127	0.007	3.69	31.566	10.504	-4.13	19.507	-23.47	12.783	8.93	-4.345	5.43	2.288	-15.446
61	61	0.279	1.044	23.044	0.164	3.509	30.948	10.527	-4.028	19.055	-23.635	12.785	8.986	-4.301	5.476	2.242	-15.463
62	62	0.28365	1.043	22.96	0.305	3.346	30.349	10.509	-3.911	18.627	-23.707	12.739	9.057	-4.311	5.493	2.19	-15.486
63	63	0.2883	1.042	22.86	0.432	3.202	29.748	10.484	-3.811	18.213	-23.736	12.812	9.132	-4.353	5.623	2.174	-15.514
64	64	0.29295	1.056	22.765	0.549	3.088	29.164	10.426	-3.729	17.822	-23.725	12.828	9.25	-4.417	5.689	2.178	-15.543
65	65	0.2976	1.057	22.694	0.647	2.981	28.615	10.354	-3.67	17.449	-23.675	12.816	9.39	-4.478	5.718	2.188	-15.558
66	66	0.30225	1.103	22.607	0.779	2.894	28.038	10.213	-3.618	17.064	-23.593	12.802	9.543	-4.55	5.742	2.206	-15.567
67	67	0.3069	1.17	22.503	0.923	2.823	27.442	10.062	-3.557	16.678	-23.511	12.796	9.66	-4.636	5.786	2.192	-15.584
68	68	0.31155	1.227	22.409	1.055	2.754	26.853	9.947	-3.488	16.291	-23.45	12.795	9.776	-4.731	5.84	2.178	-15.615
69	69	0.3162	1.277	22.306	1.167	2.694	26.258	9.853	-3.424	15.906	-23.411	12.842	9.894	-4.815	5.933	2.183	-15.654
70	70	0.32085	1.341	22.198	1.252	2.677	25.67	9.763	-3.384	15.529	-23.384	12.943	9.999	-4.878	6.072	2.2	-15.696
71	71	0.3255	1.431	22.117	1.305	2.709	25.114	9.686	-3.352	15.15	-23.369	13.012	10.115	-4.924	6.181	2.224	-15.734
72	72	0.33015	1.528	22.042	1.325	2.737	24.569	9.641	-3.276	14.765	-23.372	13.016	10.241	-4.936	6.24	2.242	-15.757
73	73	0.3348	1.619	21.971	1.327	2.754	24.038	9.618	-3.181	14.393	-23.389	13.059	10.39	-4.914	6.334	2.283	-15.763
74	74	0.33945	1.681	21.882	1.324	2.751	23.49	9.583	-3.098	14.025	-23.393	13.093	10.536	-4.865	6.414	2.314	-15.755
75	75	0.3441	1.724	21.787	1.327	2.711	22.926	9.503	-3.012	13.629	-23.357	13.095	10.646	-4.832	6.468	2.319	-15.78
76	76	0.34875	1.769	21.703	1.318	2.668	22.357	9.421	-2.92	13.196	-23.329	13.074	10.734	-4.757	6.506	2.31	-15.785
77	77	0.3534	1.838	21.651	1.277	2.641	21.825	9.35	-2.8	12.769	-23.274	13.061	10.81	-4.679	6.568	2.285	-15.779
78	78	0.35805	1.911	21.601	1.202	2.637	21.308	9.284	-2.679	12.367	-23.187	13.029	10.896	-4.617	6.618	2.253	-15.781
79	79	0.3627	1.975	21.53	1.11	2.64	20.771	9.215	-2.573	11.962	-23.079	13.018	10.989	-4.559	6.683	2.241	-15.787
80	80	0.36735	1.996	21.422	1.015	2.579	20.185	9.164	-2.442	11.537	-22.97	13.028	11.105	-4.471	6.769	2.26	-15.769
81	81	0.372	2.013	21.327	0.908	2.513	19.609	9.143	-2.295	11.106	-22.879	13.038	11.217	-4.375	6.862	2.274	-15.745
82	82	0.37665	2.019	21.235	0.776	2.44	19.043	9.167	-2.137	10.693	-22.81	13.01	11.311	-4.276	6.922	2.252	-15.726
83	83	0.3813	2.023	21.135	0.613	2.384	18.478	9.231	-1.996	10.309	-22.754	12.959	11.421	-4.185	6.941	2.227	-15.709
84	84	0.38595	2.02	21.023	0.429	2.343	17.906	9.337	-1.878	9.945	-22.709	12.895	11.556	-4.125	6.93	2.218	-15.707
85	85	0.3906	1.989	20.892	0.238	2.273	17.316	9.494	-1.749	9.588	-22.695	12.801	11.685	-4.087	6.896	2.195	-15.726
86	86	0.39525	1.945	20.751	0.048	2.185	16.72	9.698	-1.61	9.242	-22.731	12.703	11.81	-4.038	6.855	2.16	-15.738
87	87	0.3999	1.893	20.615	-0.143	2.092	16.141	9.928	-1.482	8.919	-22.792	12.656	11.953	-3.977	6.847	2.144	-15.738
88	88	0.40455	1.854	20.498	-0.343	2.027	15.602	10.164	-1.386	8.647	-22.862	12.711	12.158	-3.923	6.901	2.193	-15.74
89	89	0.4092	1.849	20.419	-0.58	2.05	15.131	10.455	-1.343	8.436	-22.975	12.783	12.389	-3.894	6.946	2.26	-15.765
90	90	0.41385	1.822	20.33	-0.83	2.049	14.68	10.788	-1.301	8.282	-23.105	12.896	12.586	-3.851	7.022	2.277	-15.773
91	91	0.4185	1.772	20.2	-1.09	2.012	14.216	11.133	-1.236	8.187	-23.234	13.018	12.762	-3.802	7.108	2.241	-15.782
92	92	0.42315	1.693	20.06	-1.345	1.956	13.769	11.468	-1.187	8.155	-23.33	13.084	12.918	-3.81	7.139	2.142	-15.826
93	93	0.4278	1.629	19.928	-1.624	1.944	13.37	11.797	-1.183	8.221	-23.381	13.221	13.111	-3.872	7.203	2.06	-15.89
94	94	0.43245	1.594	19.824	-1.93	1.98	13.045	12.118	-1.197	8.376	-23.408	13.418	13.302	-3.927	7.309	1.953	-15.946
95	95	0.4371	1.577	19.723	-2.262	2.056	12.767	12.425	-1.228	8.611	-23.412	13.573	13.527	-3.94	7.362	1.827	-15.961
96	96	0.44175	1.554	19.619	-2.613	2.14	12.517	12.713	-1.276	8.903	-23.392	13.675	13.771	-3.917	7.347	1.675	-15.947
97	97	0.4464	1.514	19.505	-2.978	2.215	12.276	12.974	-1.347	9.239	-23.344	13.807	14.043	-3.894	7.337	1.538	-15.94
98	98	0.45105	1.457	19.385	-3.364	2.281	12.04	13.214	-1.447	9.614	-23.267	14.044	14.328	-3.881	7.399	1.424	-15.951
99	99	0.4557	1.387	19.271	-3.781	2.34	11.824	13.448	-1.559	10.026	-23.155	14.339	14.564	-3.876	7.517	1.257	-15.977
100	100	0.46035	1.305	19.162	-4.222	2.385	11.631	13.66	-1.664	10.478	-22.997	14.633	14.721	-3.875	7.653	0.99	-16.02
101	101	0.465	1.206	19.031	-4.677	2.407	11.446	13.807	-1.783	10.98	-22.794	14.972	14.849	-3.834	7.819	0.679	-16.059
102	102	0.46965	1.101	18.884	-5.124	2.422	11.269	13.881	-1.917	11.542	-22.56	15.229	15.02	-3.77	7.885	0.35	-16.098
103	103	0.4743	1.004	18.734	-5.581	2.443	11.105	13.913	-2.077	12.14	-22.296	15.429	15.251	-3.68	7.864	0.035	-16.109
104	104	0.47895	0.891	18.574	-6.059	2.474	10.954	13.892	-2.292	12.784	-22.001	15.63	15.566	-3.555	7.803	-0.226	-16.104
105	105	0.4836	0.769	18.438	-6.552	2.486	10.838	13.865	-2.502	13.45	-21.704	15.737	15.837	-3.395	7.66	-0.58	-16.084
106	106	0.48825	0.624	18.278	-7.054	2.478	10.699	13.84	-2.735	14.131	-21.393	15.874	16.079	-3.263	7.546	-0.964	-16.088
107	107	0.4929	0.461	18.121	-7.55	2.427	10.58	13.784	-2.959	14.851	-21.054	16.108	16.255	-3.159	7.534	-1.414	-16.134
108	108	0.49755	0.304	17.955	-8.055	2.375	10.479	13.714	-3.198	15.624	-20.698	16.418	16.381	-3.063	7.597	-1.92	-16.196
109	109	0.5022	0.139	17.782	-8.571	2.311	10.411	13.642	-3.433	16.465	-20.32	16.642	16.481	-2.93	7.596	-2.523	-16.216
110	110	0.50685	0	17.641	-9.101	2.292	10.403	13.563	-3.687	17.363	-19.934	16.724	16.579	-2.747	7.467	-3.209	-16.18
111	111	0.5115	-0.13	17.545	-9.649	2.305	10.463	13.486	-3.975	18.304	-19.55	16.717	16.703	-2.51	7.244	-3.931	-16.088
112	112	0.51615	-0.259	17.486	-10.211	2.333	10.578	13.429	-4.278	19.285	-19.168	16.665	16.842	-2.236	6.978	-4.689	-15.944
113	113	0.5208	-0.384	17.434	-10.771	2.363	10.712	13.397	-4.586	20.3	-18.786	16.625	16.92	-1.938	6.748	-5.538	-15.755
114	114	0.52545	-0.506	17.364	-11.308	2.388	10.836	13.373	-4.913	21.339	-18.408	16.659	16.859	-1.612	6.62	-6.53	-15.534
115	115	0.5301	-0.591	17.311	-11.817	2.459	10.995	13.323	-5.267	22.416	-18.04	16.728	16.66	-1.259	6.554	-7.666	-15.301
116	116	0.53475	-0.66	17.303	-12.317	2.551	11.262	13.285	-5.601	23.568	-17.683	16.718	16.378	-0.893	6.447	-8.92	-15.059
117	117	0.5394	-0.72	17.312	-12.914	2.706	11.575	13.35	-5.944	24.791	-17.338	16.561	15.986	-0.499	6.251	-10.354	-14.801
118	118	0.54405	-0.806	17.351	-13.491	2.839	11.969	13.399	-6.282	26.101	-16.997	16.297	15.472	-0.036	5.994	-11.994	-14.495
119	119	0.5487	-0.892	17.396	-14.052	2.967	12.404	13.462	-6.587	27.489	-16.683	15.878	14.891	0.444	5.629	-13.78	-14.188
120	120	0.55335	-0.999	17.429	-14.535	3.044	12.839	13.505	-6.854	28.893	-16.417	15.355	14.315	0.919	5.177	-15.597	-13.891
121	121	0.558	-1.1	17.486	-14.994	3.156	13.313	13.558	-7.136	30.316	-16.214	14.871	13.717	1.348	4.761	-17.397	-13.659
122	122	0.56265	-1.206	17.553	-15.405	3.261	13.821	13.593	-7.398	31.751	-16.054	14.429	13.023	1.748	4.425	-19.255	-13.487
123	123	0.5673	-1.305	17.643	-15.79	3.38	14.374	13.627	-7.624	33.217	-15.917	13.976	12.28	2.092	4.123	-21.148	-13.381
124	124	0.57195	-1.451	17.694	-16.135	3.417	14.912	13.677	-7.782	34.697	-15.81	13.519	11.502	2.395	3.863	-23.07	-13.331
125	125	0.5766	-1.631	17.705	-16.452	3.387	15.432	13.743	-7.875	36.197	-15.747	13.076	10.727	2.678	3.65	-24.989	-13.33
126	126	0.58125	-1.824	17.693	-16.729	3.304	15.957	13.81	-7.878	37.739	-15.721	12.585	9.937	2.936	3.449	-26.947	-13.386
127	127	0.5859	-2.025	17.661	-16.939	3.163	16.486	13.85	-7.786	39.31	-15.708	12.038	9.128	3.126	3.26	-28.939	-13.522
128	128	0.59055	-2.245	17.603	-17.084	2.96	17	13.839	-7.649	40.873	-15.684	11.534	8.299	3.219	3.159	-30.914	-13.755
129	129	0.5952	-2.517	17.481	-17.192	2.658	17.474	13.801	-7.476	42.412	-15.638	11.113	7.384	3.226	3.202	-32.916	-14.089
130	130	0.59985	-2.829	17.306	-17.311	2.285	17.924	13.784	-7.251	43.939	-15.59	10.735	6.411	3.153	3.356	-34.924	-14.528
131	131	0.6045	-3.163	17.099	-17.447	1.883	18.382	13.757	-7.014	45.468	-15.536	10.416	5.455	3.047	3.606	-36.868	-15.021
132	132	0.60915	-3.524	16.871	-17.61	1.451	18.857	13.71	-6.79	46.998	-15.474	10.215	4.662	2.894	3.956	-38.596	-15.576
133	133	0.6138	-3.917	16.641	-17.782	0.966	19.362	13.612	-6.561	48.482	-15.359	10.009	4.06	2.664	4.295	-40.074	-16.201
134	134	0.61845	-4.339	16.425	-17.951	0.411	19.91	13.443	-6.307	49.909	-15.189	9.778	3.602	2.358	4.635	-41.348	-16.923
135	135	0.6231	-4.779	16.252	-18.136	-0.157	20.526	13.215	-6.09	51.248	-15.026	9.472	3.148	2.079	4.934	-42.535	-17.684
136	136	0.62775	-5.241	16.124	-18.341	-0.718	21.215	12.909	-5.959	52.497	-14.876	9.106	2.653	1.795	5.204	-43.667	-18.523
137	137	0.6324	-5.728	16.052	-18.517	-1.302	21.975	12.491	-5.897	53.649	-14.728	8.637	2.103	1.468	5.42	-44.772	-19.466
138	138	0.63705	-6.23	16.04	-18.684	-1.889	22.817	11.987	-5.902	54.709	-14.59	8.173	1.514	1.123	5.673	-45.802	-20.484
139	139	0.6417	-6.705	16.116	-18.825	-2.44	23.755	11.367	-5.978	55.684	-14.473	7.712	0.906	0.82	5.957	-46.749	-21.525
140	140	0.64635	-7.127	16.277	-18.955	-2.912	24.781	10.641	-6.125	56.579	-14.402	7.318	0.302	0.588	6.324	-47.571	-22.572
141	141	0.651	-7.506	16.484	-19.094	-3.317	25.844	9.835	-6.347	57.392	-14.388	7.055	-0.203	0.433	6.791	-48.158	-23.62
142	142	0.65565	-7.844	16.709	-19.246	-3.65	26.911	8.959	-6.65	58.1	-14.427	6.894	-0.45	0.353	7.252	-48.359	-24.656
143	143	0.6603	-8.122	16.957	-19.431	-3.872	27.981	8.04	-7.018	58.676	-14.522	6.783	-0.333	0.338	7.594	-48.07	-25.684
144	144	0.66495	-8.337	17.214	-19.631	-4.006	29.042	7.069	-7.417	59.107	-14.67	6.649	0.09	0.376	7.767	-47.364	-26.725
145	145	0.6696	-8.472	17.492	-19.846	-4.024	30.089	6.042	-7.857	59.381	-14.887	6.523	0.592	0.498	7.874	-46.432	-27.762
146	146	0.67425	-8.588	17.716	-20.046	-4.041	31.04	4.988	-8.303	59.474	-15.171	6.346	0.89	0.69	7.986	-45.57	-28.801
147	147	0.6789	-8.647	17.944	-20.225	-4.007	31.943	3.89	-8.734	59.436	-15.503	6.139	0.896	0.951	8.198	-44.877	-29.821
148	148	0.68355	-8.648	18.181	-20.394	-3.911	32.824	2.777	-9.131	59.327	-15.878	6.046	0.74	1.23	8.589	-44.192	-30.859
149	149	0.6882	-8.616	18.41	-20.603	-3.748	33.695	1.696	-9.516	59.201	-16.282	6.123	0.66	1.57	9.082	-43.319	-31.861
150	150	0.69285	-8.576	18.601	-20.78	-3.596	34.507	0.595	-9.895	59.02	-16.678	6.253	0.759	1.91	9.496	-42.221	-32.861
151	151	0.6975	-8.524	18.763	-20.965	-3.421	35.276	-0.49	-10.256	58.777	-17.06	6.453	0.988	2.242	9.872	-40.92	-33.861
152	152	0.70215	-8.469	18.901	-21.146	-3.246	36.014	-1.544	-10.573	58.481	-17.432	6.681	1.28	2.58	10.21	-39.498	-34.844
153	153	0.7068	-8.395	19.051	-21.338	-3.015	36.761	-2.552	-10.853	58.157	-17.821	6.982	1.558	2.928	10.58	-38.001	-35.809
154	154	0.71145	-8.319	19.193	-21.531	-2.77	37.506	-3.501	-11.083	57.823	-18.21	7.337	1.843	3.266	10.96	-36.439	-36.76
155	155	0.7161	-8.263	19.3	-21.719	-2.545	38.23	-4.391	-11.264	57.483	-18.575	7.699	2.161	3.6	11.302	-34.829	-37.67
156	156	0.72075	-8.218	19.383	-21.898	-2.332	38.939	-5.223	-11.396	57.132	-18.905	8.014	2.497	3.933	11.571	-33.217	-38.513
157	157	0.7254	-8.175	19.453	-22.062	-2.123	39.633	-5.989	-11.458	56.765	-19.207	8.261	2.83	4.238	11.765	-31.628	-39.306
158	158	0.73005	-8.124	19.523	-22.228	-1.88	40.321	-6.684	-11.475	56.385	-19.499	8.522	3.133	4.512	11.959	-30.036	-40.068
159	159	0.7347	-8.076	19.584	-22.352	-1.659	40.992	-7.343	-11.452	55.982	-19.764	8.737	3.43	4.791	12.085	-28.471	-40.75
160	160	0.73935	-8.046	19.662	-22.385	-1.511	41.663	-7.971	-11.358	55.553	-20.004	9.013	3.96	4.99	12.055	-26.69	-41.452
161	161	0.744	-8.018	19.706	-22.463	-1.313	42.287	-8.482	-11.212	55.108	-20.206	9.221	4.779	5.096	11.745	-24.75	-42.125
162	162	0.74865	-7.975	19.778	-22.561	-1.05	42.933	-8.904	-11.011	54.672	-20.384	9.394	5.433	5.202	11.519	-22.961	-42.688
163	163	0.7533	-7.968	19.817	-22.608	-0.859	43.543	-9.262	-10.763	54.22	-20.496	9.499	6.337	5.249	11.031	-21.063	-43.177
164	164	0.75795	-7.947	19.887	-22.622	-0.643	44.164	-9.617	-10.53	53.737	-20.574	9.756	6.957	5.216	10.813	-19.242	-43.687
165	165	0.7626	-7.939	19.951	-22.602	-0.458	44.779	-9.931	-10.266	53.23	-20.592	10.136	7.726	5.07	10.535	-17.219	-44.218
166	166	0.76725	-7.919	20.038	-22.585	-0.231	45.408	-10.187	-9.98	52.708	-20.554	10.623	8.234	4.871	10.509	-15.276	-44.706
167	167	0.7719	-7.887	20.143	-22.564	0.034	46.048	-10.374	-9.661	52.191	-20.468	11.111	8.728	4.581	10.485	-13.34	-45.153
168	168	0.77655	-7.859	20.247	-22.518	0.303	46.682	-10.493	-9.315	51.688	-20.372	11.612	9.129	4.235	10.529	-11.47	-45.57
169	169	0.7812	-7.837	20.348	-22.435	0.55	47.31	-10.566	-8.947	51.194	-20.269	12.142	9.1	3.881	10.908	-9.87	-45.967
170	170	0.78585	-7.818	20.446	-22.326	0.786	47.935	-10.584	-8.557	50.692	-20.163	12.689	8.679	3.511	11.575	-8.507	-46.354
171	171	0.7905	-7.8	20.544	-22.226	1.054	48.56	-10.506	-8.151	50.164	-20.088	13.248	8.253	3.111	12.212	-7.124	-46.719
172	172	0.79515	-7.78	20.641	-22.133	1.354	49.182	-10.319	-7.73	49.607	-20.069	13.735	8.183	2.703	12.486	-5.559	-47.003
173	173	0.7998	-7.776	20.71	-22.014	1.631	49.773	-10.03	-7.303	49.022	-20.123	14.092	8.605	2.352	12.262	-3.793	-47.131
174	174	0.80445	-7.771	20.775	-21.852	1.887	50.348	-9.705	-6.904	48.397	-20.225	14.506	9.03	2.074	12.028	-2.002	-47.159
175	175	0.8091	-7.742	20.86	-21.705	2.19	50.933	-9.362	-6.536	47.762	-20.343	14.906	9.404	1.808	11.805	-0.267	-47.136
176	176	0.81375	-7.666	20.99	-21.568	2.57	51.54	-9.013	-6.184	47.119	-20.497	15.085	9.789	1.571	11.426	1.297	-47.012
177	177	0.8184	-7.587	21.107	-21.431	2.969	52.113	-8.612	-5.848	46.431	-20.676	14.942	10.129	1.344	10.846	2.599	-46.791
178	178	0.82305	-7.536	21.176	-21.246	3.288	52.636	-8.2	-5.52	45.717	-20.846	14.58	10.47	1.083	10.107	3.75	-46.554
179	179	0.8277	-7.5	21.213	-21.038	3.565	53.128	-7.792	-5.223	44.981	-20.971	14.164	10.718	0.766	9.387	4.817	-46.333
180	180	0.83235	-7.467	21.23	-20.814	3.826	53.595	-7.393	-4.99	44.216	-21.073	13.876	10.903	0.37	8.758	5.951	-46.175
181	181	0.837	-7.432	21.225	-20.597	4.099	54.029	-6.99	-4.833	43.409	-21.178	13.855	11.028	-0.044	8.307	7.25	-46.046
182	182	0.84165	-7.404	21.186	-20.365	4.341	54.418	-6.609	-4.735	42.551	-21.261	13.965	11.145	-0.435	7.924	8.653	-45.89
183	183	0.8463	-7.375	21.128	-20.102	4.545	54.776	-6.286	-4.702	41.664	-21.284	14.139	11.282	-0.779	7.57	10.111	-45.653
184	184	0.85095	-7.341	21.059	-19.809	4.719	55.108	-6.025	-4.735	40.776	-21.231	14.414	11.483	-1.102	7.253	11.658	-45.335
185	185	0.8556	-7.305	20.978	-19.501	4.871	55.41	-5.804	-4.816	39.904	-21.118	14.75	11.737	-1.4	6.967	13.24	-44.945
186	186	0.86025	-7.259	20.906	-19.201	5.027	55.693	-5.619	-4.924	39.044	-20.974	15.054	11.916	-1.583	6.755	14.692	-44.442
187	187	0.8649	-7.206	20.842	-18.896	5.158	55.948	-5.449	-5.034	38.16	-20.812	15.298	11.981	-1.656	6.601	15.987	-43.841
188	188	0.86955	-7.159	20.716	-18.613	5.302	56.131	-5.266	-5.177	37.275	-20.603	15.564	11.867	-1.697	6.612	17.145	-43.199
189	189	0.8742	-7.138	20.576	-18.322	5.394	56.268	-5.082	-5.319	36.382	-20.309	15.896	11.734	-1.759	6.715	18.301	-42.536
190	190	0.87885	-7.142	20.429	-18.008	5.453	56.357	-4.879	-5.503	35.467	-19.99	16.458	11.605	-1.771	6.989	19.556	-41.8
191	191	0.8835	-7.12	20.313	-17.684	5.541	56.442	-4.702	-5.726	34.572	-19.685	17.167	11.515	-1.724	7.371	20.859	-41.006
192	192	0.88815	-7.065	20.27	-17.344	5.636	56.558	-4.544	-5.905	33.705	-19.35	17.706	11.535	-1.659	7.631	22.066	-40.127
193	193	0.8928	-6.962	20.206	-16.98	5.725	56.637	-4.391	-6.045	32.91	-18.989	18.061	11.638	-1.659	7.768	23.152	-39.229
194	194	0.89745	-6.859	20.129	-16.619	5.803	56.672	-4.178	-6.141	32.178	-18.608	18.302	11.779	-1.697	7.863	24.112	-38.299
195	195	0.9021	-6.781	20.036	-16.24	5.831	56.663	-3.885	-6.178	31.521	-18.228	18.441	11.888	-1.777	7.962	24.892	-37.374
196	196	0.90675	-6.705	19.947	-15.865	5.863	56.627	-3.545	-6.193	30.935	-17.874	18.523	11.953	-1.84	8.093	25.504	-36.428
197	197	0.9114	-6.603	19.881	-15.48	5.917	56.571	-3.198	-6.208	30.403	-17.555	18.571	11.997	-1.864	8.247	25.984	-35.448
198	198	0.91605	-6.46	19.847	-15.087	6.005	56.506	-2.848	-6.216	29.929	-17.278	18.581	11.965	-1.825	8.45	26.274	-34.415
199	199	0.9207	-6.282	19.829	-14.696	6.12	56.426	-2.485	-6.216	29.538	-17.036	18.544	11.778	-1.662	8.739	26.274	-33.284
200	200	0.92535	-6.083	19.81	-14.302	6.24	56.321	-2.124	-6.223	29.238	-16.83	18.47	11.365	-1.308	9.141	25.902	-32.017
201	201	0.93	-5.853	19.819	-13.94	6.418	56.211	-1.754	-6.244	29.019	-16.686	18.37	10.599	-0.7	9.714	25.041	-30.586
