# Supplementary material for: Gait phenotypes in paediatric hereditary spastic paraplegia revealed by dynamic time warping analysis and random forests
Source: PLoS One. 2018 Mar 8;13(3):e0192345. doi: 10.1371/journal.pone.0192345 (PMC5843164; doi:10.1371/journal.pone.0192345)
Supplement: S1 Data — (ZIP) [file pone.0192345.s008.zip › HSP/Right.SR.HSP15.4.csv]

	Epoch	Time	Pelvic.obliquity	Pelvic.tilt	Pelvic rotation	Hip.abd.add	Hip.flexion	Hip.rotation	Knee.abd.add	Knee.flexion	Knee.rotation	Ankle.abd.add	Ankle.flexion	Ankle.rotation	Forefoot.abd.add	Forefoot.flexion	Forefoot.rotation
1	1	0	-1.698	26.314	-9.766	7.619	61.383	1.885	-5.374	27.937	-19.801	17.965	10.831	-1.045	8.685	24.307	-23.771
2	2	0.00475	-1.617	26.405	-9.248	7.464	61.142	2.279	-5.413	27.985	-19.422	17.883	10.114	-0.676	9.13	22.954	-22.407
3	3	0.0095	-1.531	26.484	-8.729	7.316	60.837	2.661	-5.471	28.034	-19.107	17.749	9.027	-0.132	9.61	21.148	-20.978
4	4	0.01425	-1.441	26.549	-8.206	7.172	60.465	3.077	-5.524	28.061	-18.899	17.369	7.569	0.556	9.931	18.858	-19.491
5	5	0.019	-1.362	26.607	-7.677	7.019	60.056	3.543	-5.548	28.046	-18.75	16.502	5.896	1.247	9.799	16.236	-18.004
6	6	0.02375	-1.298	26.658	-7.159	6.854	59.666	4.029	-5.551	28.009	-18.601	15.21	4.082	1.804	9.226	13.462	-16.626
7	7	0.0285	-1.238	26.695	-6.674	6.728	59.34	4.526	-5.586	27.991	-18.469	13.821	2.188	2.243	8.47	10.717	-15.367
8	8	0.03325	-1.181	26.716	-6.236	6.657	59.112	5.055	-5.637	28.043	-18.42	12.527	0.255	2.635	7.715	8.07	-14.214
9	9	0.038	-1.13	26.727	-5.85	6.623	58.988	5.614	-5.659	28.192	-18.418	11.672	-1.55	2.824	7.283	5.749	-13.306
10	10	0.04275	-1.091	26.736	-5.498	6.605	58.948	6.192	-5.662	28.457	-18.476	11.225	-2.782	2.819	7.035	4.103	-12.621
11	11	0.0475	-1.062	26.736	-5.181	6.618	58.935	6.802	-5.659	28.844	-18.591	10.876	-3.286	2.621	6.65	3.142	-12.126
12	12	0.05225	-1.031	26.719	-4.909	6.676	58.908	7.51	-5.619	29.426	-18.731	10.532	-3.067	2.229	6.052	2.729	-11.727
13	13	0.057	-0.992	26.666	-4.693	6.772	58.85	8.334	-5.478	30.212	-18.961	10.191	-2.488	1.688	5.383	2.512	-11.464
14	14	0.06175	-0.945	26.554	-4.532	6.947	58.67	9.237	-5.268	31.105	-19.174	9.849	-1.824	0.92	4.736	2.251	-11.349
15	15	0.0665	-0.892	26.418	-4.41	7.139	58.455	10.128	-5.017	32.014	-19.309	9.72	-1.163	0.038	4.323	2.014	-11.313
16	16	0.07125	-0.823	26.254	-4.319	7.312	58.18	10.92	-4.731	32.817	-19.272	9.831	-0.55	-0.974	4.202	1.849	-11.365
17	17	0.076	-0.739	26.058	-4.25	7.483	57.818	11.656	-4.456	33.44	-19.138	10.055	0.05	-2	4.221	1.809	-11.404
18	18	0.08075	-0.49	25.955	-4.192	7.763	57.498	12.188	-4.241	33.864	-19.037	10.152	0.599	-2.917	4.149	1.835	-11.42
19	19	0.0855	-0.215	25.847	-4.143	8.035	57.113	12.564	-4.071	34.117	-18.904	10.037	1.079	-3.725	3.924	1.841	-11.434
20	20	0.09025	0.036	25.692	-4.089	8.274	56.629	12.831	-3.981	34.265	-18.779	10.018	1.432	-4.363	3.815	1.779	-11.417
21	21	0.095	0.257	25.492	-4.023	8.465	56.049	12.988	-3.947	34.334	-18.664	9.981	1.675	-4.808	3.721	1.609	-11.354
22	22	0.09975	0.449	25.255	-3.951	8.578	55.387	13.026	-3.912	34.321	-18.477	9.948	1.868	-5.164	3.685	1.398	-11.288
23	23	0.1045	0.617	24.987	-3.89	8.625	54.649	12.945	-3.886	34.198	-18.238	10.074	2.053	-5.433	3.848	1.247	-11.248
24	24	0.10925	0.767	24.699	-3.847	8.641	53.86	12.721	-3.924	33.986	-18.015	10.326	2.268	-5.543	4.142	1.192	-11.226
25	25	0.114	0.901	24.403	-3.822	8.671	53.061	12.339	-4.093	33.732	-17.81	10.659	2.504	-5.494	4.489	1.212	-11.209
26	26	0.11875	1.017	24.118	-3.809	8.713	52.285	11.832	-4.366	33.442	-17.596	11.004	2.716	-5.321	4.834	1.253	-11.179
27	27	0.1235	1.119	23.854	-3.796	8.724	51.547	11.247	-4.634	33.108	-17.388	11.156	2.902	-5.033	5.023	1.266	-11.135
28	28	0.12825	1.218	23.606	-3.798	8.751	50.832	10.616	-4.917	32.739	-17.271	11.106	3.068	-4.622	5.023	1.261	-11.107
29	29	0.133	1.315	23.372	-3.821	8.806	50.127	9.954	-5.246	32.356	-17.272	11.013	3.284	-4.079	4.95	1.308	-11.095
30	30	0.13775	1.416	23.157	-3.877	8.884	49.422	9.293	-5.577	31.949	-17.365	11.225	3.486	-3.464	5.162	1.412	-11.135
31	31	0.1425	1.5	22.966	-3.941	8.935	48.722	8.667	-5.866	31.489	-17.506	11.454	3.625	-2.75	5.41	1.474	-11.136
32	32	0.14725	1.572	22.803	-4.012	8.968	48.062	8.027	-6.122	31.019	-17.591	11.536	3.734	-2.015	5.543	1.483	-11.101
33	33	0.152	1.627	22.646	-4.083	8.975	47.404	7.455	-6.342	30.522	-17.666	11.903	3.81	-1.35	5.951	1.545	-11.101
34	34	0.15675	1.683	22.494	-4.149	9.001	46.715	6.964	-6.572	29.982	-17.804	12.197	3.992	-0.705	6.233	1.716	-11.094
35	35	0.1615	1.727	22.337	-4.212	9.04	46.018	6.531	-6.797	29.461	-17.857	12.178	4.107	-0.151	6.22	1.742	-11.041
36	36	0.16625	1.749	22.186	-4.275	9.065	45.32	6.228	-6.975	28.954	-17.841	12.219	4.202	0.238	6.27	1.752	-10.991
37	37	0.171	1.764	22.038	-4.353	9.065	44.633	6.092	-7.013	28.479	-17.818	12.257	4.263	0.522	6.362	1.712	-10.931
38	38	0.17575	1.769	21.895	-4.434	9.094	43.943	6.108	-7.038	28.022	-17.816	12.305	4.331	0.641	6.445	1.69	-10.913
39	39	0.1805	1.774	21.757	-4.514	9.151	43.253	6.266	-7.053	27.587	-17.871	12.418	4.388	0.675	6.571	1.669	-10.895
40	40	0.18525	1.765	21.622	-4.578	9.165	42.565	6.518	-6.994	27.166	-17.921	12.602	4.479	0.606	6.777	1.688	-10.9
41	41	0.19	1.751	21.496	-4.627	9.136	41.891	6.842	-6.846	26.769	-17.908	12.532	4.61	0.444	6.764	1.674	-10.867
42	42	0.19475	1.754	21.378	-4.68	9.122	41.22	7.256	-6.661	26.395	-17.888	12.39	4.825	0.188	6.671	1.711	-10.821
43	43	0.1995	1.779	21.27	-4.751	9.13	40.555	7.792	-6.413	26.032	-17.961	12.361	5.062	-0.147	6.693	1.802	-10.84
44	44	0.20425	1.814	21.179	-4.83	9.153	39.912	8.433	-6.122	25.675	-18.145	12.34	5.291	-0.512	6.728	1.901	-10.9
45	45	0.209	1.845	21.113	-4.892	9.186	39.308	9.103	-5.858	25.327	-18.395	12.252	5.477	-0.849	6.69	1.956	-10.951
46	46	0.21375	1.875	21.069	-4.933	9.208	38.749	9.745	-5.61	24.989	-18.694	12.178	5.558	-1.125	6.674	1.916	-11.004
47	47	0.2185	1.92	21.037	-4.968	9.217	38.222	10.331	-5.345	24.669	-19.021	12.151	5.642	-1.31	6.715	1.873	-11.037
48	48	0.22325	1.979	21.009	-5.003	9.213	37.72	10.811	-5.079	24.371	-19.321	12.072	5.81	-1.387	6.705	1.871	-11.025
49	49	0.228	2.048	20.984	-5.035	9.228	37.227	11.172	-4.887	24.09	-19.593	12.045	6.008	-1.421	6.715	1.894	-11.034
50	50	0.23275	2.119	20.964	-5.072	9.222	36.741	11.45	-4.704	23.791	-19.843	12.062	6.184	-1.389	6.773	1.91	-11.043
51	51	0.2375	2.185	20.949	-5.106	9.186	36.28	11.626	-4.511	23.501	-20.017	12.002	6.241	-1.32	6.796	1.784	-11.057
52	52	0.24225	2.228	20.932	-5.118	9.108	35.842	11.698	-4.346	23.225	-20.073	11.947	6.27	-1.241	6.833	1.623	-11.04
53	53	0.247	2.25	20.923	-5.098	9.037	35.416	11.678	-4.298	22.97	-20.112	12.013	6.348	-1.137	6.924	1.528	-11.024
54	54	0.25175	2.236	20.909	-5.042	8.94	35.004	11.608	-4.295	22.777	-20.158	11.974	6.52	-1.095	6.867	1.478	-11.092
55	55	0.2565	2.211	20.9	-4.97	8.829	34.639	11.429	-4.325	22.643	-20.086	11.734	6.831	-0.99	6.595	1.479	-11.048
56	56	0.26125	2.189	20.877	-4.886	8.709	34.284	11.165	-4.367	22.53	-19.947	11.521	7.121	-0.877	6.355	1.459	-11.003
57	57	0.266	2.176	20.849	-4.809	8.596	33.918	10.884	-4.44	22.407	-19.772	11.744	7.358	-0.79	6.525	1.481	-10.974
58	58	0.27075	2.216	20.791	-4.745	8.532	33.523	10.579	-4.5	22.311	-19.553	11.984	7.662	-0.767	6.714	1.548	-10.969
59	59	0.2755	2.268	20.725	-4.681	8.513	33.121	10.328	-4.575	22.24	-19.368	12.016	7.941	-0.765	6.699	1.54	-10.946
60	60	0.28025	2.315	20.653	-4.615	8.497	32.712	10.164	-4.63	22.171	-19.239	11.986	8.204	-0.764	6.625	1.504	-10.898
61	61	0.285	2.365	20.582	-4.549	8.491	32.295	10.032	-4.679	22.106	-19.117	11.903	8.424	-0.785	6.511	1.408	-10.848
62	62	0.28975	2.419	20.512	-4.479	8.498	31.888	9.914	-4.737	22.079	-18.972	11.908	8.686	-0.855	6.471	1.345	-10.797
63	63	0.2945	2.478	20.444	-4.404	8.515	31.489	9.869	-4.78	22.074	-18.883	12.016	8.943	-0.953	6.525	1.292	-10.754
64	64	0.29925	2.54	20.375	-4.325	8.523	31.077	9.905	-4.782	22.045	-18.857	12.176	9.14	-1.074	6.649	1.209	-10.729
65	65	0.304	2.597	20.301	-4.244	8.512	30.642	9.952	-4.765	21.989	-18.801	12.397	9.344	-1.219	6.843	1.15	-10.699
66	66	0.30875	2.655	20.225	-4.166	8.508	30.181	10.027	-4.758	21.909	-18.742	12.633	9.61	-1.398	7.037	1.16	-10.669
67	67	0.3135	2.712	20.145	-4.084	8.529	29.688	10.202	-4.768	21.799	-18.764	12.847	9.949	-1.654	7.182	1.268	-10.68
68	68	0.31825	2.764	20.058	-3.994	8.565	29.188	10.403	-4.796	21.7	-18.797	12.929	10.31	-1.943	7.194	1.372	-10.694
69	69	0.323	2.811	19.965	-3.894	8.589	28.688	10.577	-4.796	21.617	-18.819	12.707	10.646	-2.187	6.94	1.37	-10.672
70	70	0.32775	2.856	19.867	-3.8	8.584	28.172	10.807	-4.742	21.518	-18.916	12.672	10.974	-2.419	6.876	1.403	-10.687
71	71	0.3325	2.906	19.768	-3.717	8.575	27.653	11.029	-4.688	21.412	-19.031	12.91	11.263	-2.633	7.074	1.453	-10.73
72	72	0.33725	2.957	19.666	-3.642	8.587	27.149	11.196	-4.66	21.349	-19.105	12.842	11.613	-2.785	6.967	1.468	-10.705
73	73	0.342	3.009	19.561	-3.566	8.599	26.644	11.347	-4.642	21.294	-19.169	12.857	11.891	-2.892	6.946	1.414	-10.648
74	74	0.34675	3.047	19.441	-3.477	8.632	26.11	11.487	-4.688	21.203	-19.25	12.881	12.178	-3.04	6.912	1.413	-10.636
75	75	0.3515	3.082	19.386	-3.398	8.692	25.575	11.569	-4.821	20.973	-19.299	12.943	12.339	-3.131	6.92	1.368	-10.602
76	76	0.35625	3.108	19.285	-3.316	8.717	24.977	11.663	-4.921	20.7	-19.366	13.11	12.418	-3.226	7.05	1.286	-10.609
77	77	0.361	3.131	19.179	-3.242	8.706	24.377	11.843	-4.929	20.463	-19.476	13.202	12.5	-3.326	7.134	1.154	-10.608
78	78	0.36575	3.141	19.071	-3.176	8.672	23.823	11.981	-4.922	20.324	-19.517	13.528	12.731	-3.444	7.431	1.152	-10.597
79	79	0.3705	3.151	18.968	-3.124	8.633	23.285	12.072	-4.903	20.201	-19.513	13.841	13.083	-3.54	7.716	1.249	-10.569
80	80	0.37525	3.155	18.864	-3.082	8.582	22.703	12.237	-4.85	19.99	-19.549	14.038	13.441	-3.656	7.913	1.379	-10.554
81	81	0.38	3.157	18.763	-3.054	8.548	22.089	12.46	-4.818	19.715	-19.583	14.229	13.705	-3.787	8.12	1.452	-10.515
82	82	0.38475	3.152	18.663	-3.035	8.518	21.471	12.655	-4.814	19.425	-19.546	14.31	13.919	-3.935	8.235	1.463	-10.461
83	83	0.3895	3.138	18.571	-3.029	8.454	20.875	12.845	-4.765	19.148	-19.491	14.48	14.103	-4.134	8.453	1.465	-10.478
84	84	0.39425	3.117	18.488	-3.039	8.346	20.3	13.082	-4.632	18.885	-19.487	14.728	14.264	-4.34	8.769	1.457	-10.55
85	85	0.399	3.089	18.408	-3.067	8.2	19.723	13.375	-4.417	18.593	-19.538	14.82	14.43	-4.462	8.969	1.419	-10.575
86	86	0.40375	3.06	18.333	-3.117	8.044	19.111	13.735	-4.166	18.215	-19.639	14.816	14.562	-4.514	9.104	1.363	-10.552
87	87	0.4085	3.029	18.263	-3.194	7.908	18.459	14.129	-3.954	17.752	-19.754	14.78	14.671	-4.562	9.206	1.325	-10.528
88	88	0.41325	2.995	18.195	-3.292	7.765	17.815	14.447	-3.764	17.284	-19.826	14.773	14.849	-4.563	9.32	1.362	-10.498
89	89	0.418	2.961	18.134	-3.412	7.616	17.206	14.703	-3.577	16.846	-19.909	14.944	15.025	-4.466	9.59	1.414	-10.462
90	90	0.42275	2.923	18.078	-3.546	7.451	16.612	15.007	-3.37	16.408	-20.101	15.192	15.159	-4.298	9.916	1.446	-10.439
91	91	0.4275	2.888	18.032	-3.699	7.264	16.025	15.376	-3.112	15.952	-20.357	15.5	15.179	-4.102	10.321	1.386	-10.424
92	92	0.43225	2.848	17.987	-3.867	7.088	15.448	15.642	-2.915	15.517	-20.489	15.812	15.254	-3.966	10.71	1.38	-10.447
93	93	0.437	2.806	17.953	-4.049	6.984	14.907	15.746	-2.891	15.167	-20.5	16.311	15.34	-3.828	11.201	1.388	-10.474
94	94	0.44175	2.756	17.924	-4.253	6.819	14.337	15.934	-2.761	14.745	-20.597	16.431	15.402	-3.58	11.363	1.301	-10.436
95	95	0.4465	2.706	17.905	-4.478	6.656	13.799	16.111	-2.618	14.352	-20.703	16.477	15.442	-3.252	11.46	1.154	-10.355
96	96	0.45125	2.657	17.896	-4.723	6.509	13.322	16.201	-2.506	14.049	-20.723	16.817	15.579	-2.969	11.809	1.133	-10.326
97	97	0.456	2.607	17.897	-4.98	6.41	12.893	16.237	-2.495	13.845	-20.688	17.312	15.756	-2.738	12.246	1.149	-10.326
98	98	0.46075	2.563	17.912	-5.248	6.319	12.466	16.24	-2.517	13.594	-20.651	17.872	15.781	-2.489	12.743	1.072	-10.36
99	99	0.4655	2.525	17.943	-5.532	6.251	12.049	16.241	-2.558	13.322	-20.633	18.339	15.724	-2.185	13.156	0.909	-10.371
100	100	0.47025	2.502	18.007	-5.837	6.222	11.682	16.266	-2.608	13.085	-20.616	18.787	15.692	-1.878	13.548	0.754	-10.365
101	101	0.475	2.492	18.104	-6.164	6.234	11.416	16.267	-2.653	12.998	-20.552	19.072	15.817	-1.61	13.761	0.648	-10.362
102	102	0.47975	2.496	18.23	-6.515	6.281	11.249	16.223	-2.671	13.069	-20.429	18.996	16.09	-1.35	13.614	0.531	-10.34
103	103	0.4845	2.507	18.38	-6.885	6.366	11.153	16.194	-2.692	13.233	-20.329	18.727	16.378	-1.057	13.268	0.346	-10.29
104	104	0.48925	2.529	18.555	-7.276	6.484	11.103	16.245	-2.715	13.429	-20.319	18.438	16.601	-0.744	12.899	0.094	-10.247
105	105	0.494	2.565	18.761	-7.695	6.667	11.1	16.315	-2.806	13.673	-20.32	18.347	16.758	-0.513	12.696	-0.168	-10.291
106	106	0.49875	2.616	18.994	-8.148	6.938	11.152	16.325	-3.033	13.996	-20.201	18.612	16.876	-0.416	12.794	-0.401	-10.416
107	107	0.5035	2.676	19.248	-8.633	7.246	11.266	16.331	-3.279	14.397	-19.984	18.923	17.022	-0.357	12.946	-0.633	-10.502
108	108	0.50825	2.731	19.52	-9.142	7.573	11.466	16.375	-3.508	14.937	-19.783	19.103	17.267	-0.288	12.957	-0.867	-10.552
109	109	0.513	2.78	19.808	-9.66	7.924	11.725	16.387	-3.763	15.597	-19.583	19.196	17.625	-0.233	12.84	-1.071	-10.616
110	110	0.51775	2.811	20.11	-10.195	8.316	12.033	16.39	-4.088	16.389	-19.347	19.154	18.126	-0.25	12.54	-1.233	-10.687
111	111	0.5225	2.786	20.439	-10.796	8.679	12.35	16.478	-4.434	17.154	-19.119	19.165	18.525	-0.308	12.303	-1.457	-10.8
112	112	0.52725	2.685	20.801	-11.426	9.008	12.709	16.624	-4.822	17.899	-18.911	19.142	18.723	-0.359	12.053	-1.853	-10.912
113	113	0.532	2.56	21.165	-12.027	9.281	13.109	16.741	-5.159	18.707	-18.672	19.14	18.863	-0.311	11.861	-2.384	-10.911
114	114	0.53675	2.423	21.372	-12.566	9.54	13.427	16.725	-5.633	19.678	-18.342	19.778	19.046	-0.332	12.208	-2.836	-10.928
115	115	0.5415	2.231	21.615	-13.038	9.718	13.747	16.679	-6.134	20.617	-18.038	20.517	19.214	-0.321	12.632	-3.32	-10.908
116	116	0.54625	2.01	21.867	-13.46	9.848	14.092	16.63	-6.609	21.535	-17.745	21.112	19.187	-0.256	12.969	-4.026	-10.833
117	117	0.551	1.801	22.106	-13.879	9.983	14.407	16.614	-7.055	22.416	-17.499	21.404	18.859	-0.029	13.094	-5.109	-10.646
118	118	0.55575	1.588	22.331	-14.268	10.157	14.739	16.637	-7.532	23.403	-17.397	21.377	18.404	0.277	12.895	-6.448	-10.43
119	119	0.5605	1.345	22.549	-14.598	10.276	15.108	16.633	-7.964	24.487	-17.322	21.093	17.854	0.619	12.48	-8.007	-10.19
120	120	0.56525	1.065	22.76	-14.868	10.304	15.539	16.597	-8.288	25.677	-17.219	20.624	17.386	1.008	11.931	-9.618	-9.871
121	121	0.57	0.775	22.949	-15.072	10.265	16	16.548	-8.518	26.934	-17.129	20.184	16.897	1.457	11.458	-11.304	-9.49
122	122	0.57475	0.487	23.102	-15.212	10.214	16.459	16.499	-8.738	28.227	-17.078	19.86	16.322	1.898	11.111	-13.053	-9.113
123	123	0.5795	0.193	23.224	-15.298	10.155	16.908	16.462	-8.956	29.524	-17.078	19.693	15.586	2.338	10.946	-14.908	-8.755
124	124	0.58425	-0.116	23.322	-15.364	10.09	17.353	16.443	-9.17	30.812	-17.125	19.598	14.618	2.806	10.897	-16.942	-8.424
125	125	0.589	-0.427	23.403	-15.447	10.026	17.797	16.428	-9.345	32.102	-17.139	19.273	13.497	3.238	10.699	-19.133	-8.14
126	126	0.59375	-0.716	23.474	-15.554	9.954	18.251	16.431	-9.404	33.435	-17.082	18.606	12.397	3.574	10.245	-21.364	-7.904
127	127	0.5985	-0.986	23.535	-15.676	9.888	18.722	16.479	-9.383	34.848	-17.05	17.753	11.412	3.852	9.619	-23.538	-7.715
128	128	0.60325	-1.245	23.596	-15.807	9.835	19.217	16.519	-9.336	36.317	-17.053	16.847	10.473	4.105	8.944	-25.685	-7.59
129	129	0.608	-1.479	23.658	-15.935	9.783	19.76	16.481	-9.255	37.824	-16.995	16.249	9.506	4.23	8.616	-27.786	-7.616
130	130	0.61275	-1.691	23.731	-16.036	9.703	20.322	16.342	-9.135	39.257	-16.808	15.864	8.527	4.196	8.565	-29.783	-7.769
131	131	0.6175	-1.873	23.817	-16.133	9.681	20.881	16.159	-9.083	40.654	-16.685	15.657	7.586	4.053	8.654	-31.639	-8.087
132	132	0.62225	-2.037	23.927	-16.208	9.665	21.469	15.959	-8.998	42.033	-16.632	15.398	6.76	3.792	8.684	-33.33	-8.573
133	133	0.627	-2.178	24.065	-16.28	9.635	22.095	15.682	-8.884	43.39	-16.608	15.193	6.121	3.547	8.767	-34.805	-9.125
134	134	0.63175	-2.297	24.226	-16.323	9.57	22.744	15.336	-8.708	44.609	-16.561	15.089	5.582	3.24	8.992	-36.028	-9.773
135	135	0.6365	-2.413	24.401	-16.342	9.471	23.403	14.951	-8.483	45.719	-16.548	14.751	5.182	2.888	9.008	-37.047	-10.519
136	136	0.64125	-2.532	24.582	-16.319	9.31	24.059	14.472	-8.227	46.704	-16.506	14.343	4.75	2.438	9.02	-37.991	-11.408
137	137	0.646	-2.649	24.764	-16.306	9.149	24.686	13.994	-7.998	47.604	-16.597	14.068	4.308	1.992	9.153	-38.838	-12.435
138	138	0.65075	-2.692	24.919	-16.259	8.989	25.222	13.377	-7.789	48.328	-16.744	13.898	3.918	1.554	9.407	-39.481	-13.595
139	139	0.6555	-2.69	25.043	-16.222	8.832	25.709	12.612	-7.651	48.913	-16.882	13.917	3.683	1.131	9.83	-39.795	-14.845
140	140	0.66025	-2.687	25.246	-16.195	8.677	26.244	11.791	-7.541	49.278	-17.066	13.924	3.682	0.749	10.183	-39.687	-16.151
141	141	0.665	-2.674	25.509	-16.191	8.542	26.815	10.965	-7.44	49.403	-17.357	13.82	3.851	0.46	10.367	-39.219	-17.495
142	142	0.66975	-2.647	25.785	-16.2	8.396	27.38	10.109	-7.341	49.304	-17.698	13.732	4.054	0.291	10.544	-38.515	-18.837
143	143	0.6745	-2.612	26.063	-16.22	8.25	27.947	9.179	-7.313	49.05	-18.067	13.835	4.137	0.291	10.9	-37.723	-20.134
144	144	0.67925	-2.575	26.341	-16.259	8.117	28.522	8.18	-7.355	48.674	-18.503	13.986	4.049	0.494	11.326	-36.953	-21.378
145	145	0.684	-2.541	26.614	-16.314	7.982	29.103	7.15	-7.395	48.165	-18.998	13.834	3.871	0.889	11.512	-36.251	-22.534
146	146	0.68875	-2.517	26.884	-16.378	7.844	29.703	6.079	-7.464	47.546	-19.509	13.493	3.705	1.392	11.505	-35.491	-23.638
147	147	0.6935	-2.511	27.146	-16.44	7.714	30.336	4.946	-7.634	46.892	-20.031	13.392	3.599	1.939	11.628	-34.513	-24.76
148	148	0.69825	-2.514	27.404	-16.501	7.602	31.026	3.812	-7.848	46.292	-20.628	13.398	3.545	2.67	11.781	-33.462	-25.763
149	149	0.703	-2.524	27.653	-16.572	7.495	31.759	2.721	-8.026	45.726	-21.304	13.36	3.542	3.598	11.872	-32.394	-26.622
150	150	0.70775	-2.539	27.883	-16.666	7.415	32.497	1.678	-8.218	45.174	-21.977	13.452	3.569	4.566	12.029	-31.239	-27.415
151	151	0.7125	-2.586	28.151	-16.762	7.33	33.3	0.736	-8.357	44.675	-22.558	13.629	3.741	5.368	12.167	-29.936	-28.214
152	152	0.71725	-2.655	28.406	-16.852	7.242	34.15	-0.09	-8.438	44.349	-23.021	13.505	4.044	6.109	11.985	-28.805	-28.805
153	153	0.722	-2.741	28.656	-16.938	7.18	35.031	-0.834	-8.535	44.081	-23.391	13.105	4.444	6.866	11.482	-27.797	-29.152
154	154	0.72675	-2.846	28.902	-17.035	7.135	35.926	-1.517	-8.636	43.829	-23.627	12.867	4.763	7.366	11.134	-26.759	-29.595
155	155	0.7315	-2.959	29.155	-17.155	7.108	36.856	-2.084	-8.636	43.626	-23.688	12.601	5.149	7.505	10.754	-25.654	-30.149
156	156	0.73625	-3.087	29.41	-17.272	7.088	37.826	-2.561	-8.602	43.51	-23.558	12.577	5.812	7.29	10.412	-24.228	-30.783
157	157	0.741	-3.231	29.666	-17.368	7.07	38.828	-2.987	-8.565	43.436	-23.286	12.819	6.947	6.741	9.98	-22.275	-31.521
158	158	0.74575	-3.389	29.928	-17.462	7.049	39.851	-3.293	-8.448	43.399	-23.031	12.988	8.137	6.139	9.461	-20.327	-32.222
159	159	0.7505	-3.556	30.202	-17.562	7.031	40.89	-3.483	-8.234	43.369	-22.792	13.027	9.136	5.493	8.963	-18.58	-32.904
160	160	0.75525	-3.729	30.492	-17.66	7.035	41.953	-3.653	-8.031	43.323	-22.463	12.983	9.653	4.877	8.701	-17.248	-33.479
161	161	0.76	-3.908	30.801	-17.743	7.04	43.05	-3.832	-7.822	43.265	-22.02	12.861	9.931	4.274	8.548	-16.126	-33.944
162	162	0.76475	-4.092	31.129	-17.812	7.034	44.183	-3.952	-7.545	43.203	-21.613	12.61	10.084	3.778	8.386	-15.166	-34.295
163	163	0.7695	-4.285	31.474	-17.864	7.02	45.349	-4.009	-7.223	43.135	-21.265	12.495	10.196	3.254	8.345	-14.13	-34.696
164	164	0.77425	-4.461	31.827	-17.935	7.071	46.526	-4.037	-6.932	43.048	-20.924	12.715	10.274	2.551	8.55	-12.874	-35.264
165	165	0.779	-4.643	32.191	-18.031	7.165	47.726	-4.021	-6.653	42.958	-20.608	13.082	10.345	1.779	8.851	-11.506	-35.9
166	166	0.78375	-4.863	32.578	-18.113	7.226	48.97	-3.954	-6.34	42.867	-20.367	13.442	10.457	1.088	9.107	-10.102	-36.501
167	167	0.7885	-5.078	32.981	-18.179	7.303	50.215	-3.85	-6.023	42.729	-20.247	13.874	10.529	0.509	9.402	-8.667	-37.066
168	168	0.79325	-5.307	33.38	-18.206	7.353	51.446	-3.688	-5.685	42.551	-20.231	14.463	10.641	-0.035	9.756	-7.08	-37.648
169	169	0.798	-5.581	33.736	-18.207	7.334	52.643	-3.472	-5.324	42.387	-20.305	15.22	10.812	-0.577	10.174	-5.345	-38.309
170	170	0.80275	-5.886	34.038	-18.231	7.302	53.787	-3.23	-4.982	42.197	-20.445	16.012	11.391	-1.234	10.307	-3.213	-39.12
171	171	0.8075	-6.176	34.33	-18.222	7.261	54.892	-3.005	-4.688	41.944	-20.664	16.854	12.132	-1.87	10.294	-0.892	-39.932
172	172	0.81225	-6.446	34.611	-18.173	7.2	55.935	-2.721	-4.351	41.57	-20.962	17.492	12.749	-2.314	10.175	1.231	-40.544
173	173	0.817	-6.698	34.882	-18.089	7.145	56.93	-2.412	-4.016	41.121	-21.318	17.873	12.981	-2.522	10.099	2.874	-40.941
174	174	0.82175	-6.926	35.141	-17.97	7.08	57.859	-2.098	-3.652	40.557	-21.708	17.942	12.701	-2.485	10.13	3.931	-41.153
175	175	0.8265	-7.126	35.388	-17.821	7.005	58.732	-1.776	-3.284	39.937	-22.164	18.092	11.887	-2.32	10.54	4.627	-41.364
176	176	0.83125	-7.313	35.626	-17.64	6.881	59.578	-1.476	-2.891	39.287	-22.575	18.086	10.92	-2.113	10.96	5.108	-41.51
177	177	0.836	-7.487	35.857	-17.416	6.732	60.394	-1.191	-2.514	38.583	-22.944	17.935	10.272	-1.989	11.071	5.774	-41.602
178	178	0.84075	-7.639	36.077	-17.168	6.575	61.161	-0.901	-2.129	37.738	-23.345	17.267	10.229	-1.936	10.391	6.662	-41.604
179	179	0.8455	-7.766	36.287	-16.915	6.424	61.876	-0.656	-1.78	36.781	-23.736	16.474	10.4	-1.96	9.446	7.709	-41.638
180	180	0.85025	-7.87	36.485	-16.64	6.269	62.544	-0.457	-1.489	35.803	-24.048	15.727	10.605	-2.028	8.511	8.798	-41.645
181	181	0.855	-7.959	36.676	-16.348	6.125	63.164	-0.257	-1.249	34.801	-24.316	15.086	10.805	-2.085	7.663	9.921	-41.576
182	182	0.85975	-8.03	36.858	-16.036	5.973	63.726	-0.064	-1.016	33.756	-24.599	14.351	11.032	-2.029	6.754	10.981	-41.387
183	183	0.8645	-8.07	37.027	-15.723	5.819	64.222	0.107	-0.784	32.658	-24.877	13.545	11.274	-1.829	5.809	11.99	-41.051
184	184	0.86925	-8.072	37.181	-15.425	5.696	64.656	0.258	-0.583	31.54	-25.089	12.778	11.457	-1.578	4.948	12.953	-40.61
185	185	0.874	-8.042	37.321	-15.132	5.609	65.047	0.362	-0.465	30.441	-25.21	12.241	11.433	-1.325	4.387	13.859	-40.126
186	186	0.87875	-7.992	37.451	-14.843	5.549	65.407	0.421	-0.436	29.357	-25.283	12.053	11.159	-1.018	4.225	14.751	-39.6
187	187	0.8835	-7.928	37.572	-14.557	5.51	65.717	0.521	-0.428	28.265	-25.383	11.951	10.808	-0.664	4.178	15.598	-39.014
188	188	0.88825	-7.854	37.686	-14.266	5.484	65.97	0.688	-0.426	27.178	-25.486	11.856	10.48	-0.35	4.136	16.415	-38.397
189	189	0.893	-7.784	37.795	-13.987	5.485	66.21	0.828	-0.502	26.172	-25.439	11.868	10.232	-0.138	4.143	17.276	-37.743
190	190	0.89775	-7.719	37.901	-13.705	5.501	66.45	0.895	-0.675	25.293	-25.214	12.29	10.022	0.02	4.47	18.283	-37.033
191	191	0.9025	-7.642	37.999	-13.399	5.494	66.669	1.007	-0.82	24.518	-24.988	12.668	9.902	0.201	4.765	19.207	-36.24
192	192	0.90725	-7.543	38.085	-13.1	5.525	66.858	1.132	-0.996	23.872	-24.752	13.063	9.82	0.369	5.086	20.017	-35.415
193	193	0.912	-7.43	38.162	-12.791	5.54	67.011	1.256	-1.158	23.32	-24.429	13.523	9.777	0.45	5.491	20.778	-34.59
194	194	0.91675	-7.325	38.235	-12.495	5.59	67.145	1.45	-1.366	22.903	-24.017	14.212	9.711	0.345	6.116	21.505	-33.817
195	195	0.9215	-7.23	38.307	-12.176	5.633	67.27	1.681	-1.581	22.608	-23.523	14.556	9.687	0.261	6.499	21.916	-32.888
196	196	0.92625	-7.137	38.375	-11.853	5.687	67.393	1.965	-1.811	22.435	-22.985	15.069	9.713	0.11	7.028	22.328	-31.932
197	197	0.931	-7.041	38.437	-11.539	5.754	67.477	2.354	-1.992	22.311	-22.432	15.369	9.64	0.034	7.504	22.429	-30.806
198	198	0.93575	-6.932	38.49	-11.213	5.814	67.507	2.787	-2.153	22.257	-21.838	15.826	9.639	-0.113	8.119	22.547	-29.664
199	199	0.9405	-6.809	38.533	-10.845	5.811	67.485	3.202	-2.283	22.273	-21.166	16.185	9.474	-0.082	8.792	22.291	-28.292
200	200	0.94525	-6.677	38.568	-10.45	5.769	67.418	3.668	-2.368	22.358	-20.496	16.35	9.138	0.146	9.42	21.612	-26.68
201	201	0.95	-6.547	38.599	-10.041	5.707	67.29	4.248	-2.39	22.438	-19.953	16.023	8.34	0.626	9.811	20.19	-24.856
