# Supplementary material for: Gait phenotypes in paediatric hereditary spastic paraplegia revealed by dynamic time warping analysis and random forests
Source: PLoS One. 2018 Mar 8;13(3):e0192345. doi: 10.1371/journal.pone.0192345 (PMC5843164; doi:10.1371/journal.pone.0192345)
Supplement: S1 Data — (ZIP) [file pone.0192345.s008.zip › HSP/Right.SR.HSP15.5.csv]

	Epoch	Time	Pelvic.obliquity	Pelvic.tilt	Pelvic rotation	Hip.abd.add	Hip.flexion	Hip.rotation	Knee.abd.add	Knee.flexion	Knee.rotation	Ankle.abd.add	Ankle.flexion	Ankle.rotation	Forefoot.abd.add	Forefoot.flexion	Forefoot.rotation
1	1	0	-2.013	20.942	-9.225	6.757	56.996	-6.635	-5.059	30.499	-20.989	5.62	5.644	-0.155	3.545	13.26	-32.658
2	2	0.00407	-1.742	20.939	-8.739	6.912	56.844	-6.18	-5.079	30.283	-20.812	4.779	4.97	0.346	3.194	12.237	-30.973
3	3	0.00814	-1.475	20.939	-8.276	7.088	56.676	-5.696	-5.126	30.199	-20.689	4.027	4.301	0.894	2.868	11.135	-29.268
4	4	0.01221	-1.215	20.941	-7.839	7.281	56.491	-5.159	-5.187	30.249	-20.643	3.424	3.689	1.457	2.588	10.025	-27.581
5	5	0.01628	-0.982	20.955	-7.443	7.514	56.31	-4.531	-5.271	30.497	-20.694	3.004	3.189	1.994	2.364	8.919	-25.948
6	6	0.02035	-0.717	21.022	-6.971	7.693	56.172	-3.932	-5.345	30.913	-20.797	2.971	2.773	2.438	2.406	7.886	-24.414
7	7	0.02442	-0.46	21.107	-6.485	7.85	56.062	-3.297	-5.404	31.472	-20.935	3.16	2.457	2.78	2.572	6.901	-22.98
8	8	0.02849	-0.226	21.192	-6.008	7.998	55.96	-2.616	-5.453	32.127	-21.088	3.531	2.239	2.986	2.833	5.987	-21.672
9	9	0.03256	-0.01	21.274	-5.541	8.142	55.853	-1.899	-5.498	32.809	-21.23	4.041	2.106	3.027	3.155	5.172	-20.511
10	10	0.03663	0.225	21.39	-5.083	8.299	55.767	-1.179	-5.52	33.439	-21.338	4.481	2.058	2.91	3.352	4.446	-19.471
11	11	0.0407	0.466	21.427	-4.643	8.481	55.62	-0.45	-5.545	33.999	-21.414	4.711	2.088	2.666	3.299	3.817	-18.526
12	12	0.04477	0.694	21.49	-4.218	8.665	55.472	0.299	-5.558	34.446	-21.473	4.734	2.148	2.316	3.028	3.249	-17.682
13	13	0.04884	0.902	21.573	-3.806	8.832	55.308	1.085	-5.547	34.783	-21.504	4.589	2.238	1.843	2.58	2.755	-16.942
14	14	0.05291	1.101	21.668	-3.404	8.986	55.118	1.905	-5.509	35.024	-21.495	4.349	2.354	1.225	2.028	2.337	-16.308
15	15	0.05698	1.327	21.79	-3.018	9.166	54.913	2.727	-5.457	35.193	-21.435	4.12	2.482	0.445	1.487	1.985	-15.783
16	16	0.06105	1.577	21.921	-2.64	9.347	54.67	3.568	-5.351	35.33	-21.346	3.961	2.624	-0.525	1.028	1.675	-15.406
17	17	0.06512	1.825	22.043	-2.281	9.515	54.406	4.41	-5.196	35.507	-21.21	3.892	2.822	-1.592	0.67	1.397	-15.106
18	18	0.06919	2.045	22.167	-1.943	9.641	54.125	5.255	-4.986	35.72	-21.014	3.933	3.109	-2.74	0.434	1.183	-14.873
19	19	0.07326	2.234	22.286	-1.627	9.725	53.825	6.094	-4.729	35.965	-20.759	4.05	3.5	-3.941	0.287	1.043	-14.693
20	20	0.07733	2.403	22.385	-1.336	9.785	53.503	6.906	-4.446	36.234	-20.46	4.175	3.992	-5.158	0.162	0.973	-14.545
21	21	0.0814	2.599	22.505	-1.055	9.836	53.187	7.613	-4.161	36.468	-20.121	4.218	4.567	-6.323	-0.011	0.968	-14.396
22	22	0.08547	2.808	22.594	-0.79	9.867	52.831	8.225	-3.869	36.631	-19.767	4.177	5.148	-7.401	-0.215	0.991	-14.251
23	23	0.08954	3.035	22.685	-0.534	9.895	52.457	8.721	-3.609	36.706	-19.417	4.075	5.693	-8.348	-0.437	1.012	-14.084
24	24	0.09361	3.274	22.771	-0.286	9.914	52.05	9.107	-3.387	36.68	-19.094	3.98	6.144	-9.152	-0.616	0.996	-13.913
25	25	0.09768	3.517	22.839	-0.05	9.915	51.593	9.396	-3.198	36.555	-18.814	3.967	6.461	-9.814	-0.686	0.918	-13.758
26	26	0.10175	3.767	22.896	0.169	9.908	51.101	9.579	-3.053	36.347	-18.603	4.097	6.637	-10.319	-0.603	0.778	-13.633
27	27	0.10582	4.032	22.96	0.353	9.912	50.594	9.626	-2.948	36.066	-18.474	4.229	6.799	-10.651	-0.503	0.657	-13.556
28	28	0.10989	4.271	22.987	0.52	9.888	50.051	9.586	-2.878	35.753	-18.431	4.342	6.963	-10.824	-0.427	0.557	-13.519
29	29	0.11396	4.496	22.994	0.671	9.849	49.488	9.446	-2.853	35.404	-18.462	4.406	7.159	-10.84	-0.406	0.506	-13.511
30	30	0.11803	4.711	22.987	0.81	9.802	48.903	9.202	-2.875	35.011	-18.557	4.429	7.384	-10.706	-0.433	0.501	-13.521
31	31	0.1221	4.907	22.95	0.939	9.742	48.271	8.876	-2.939	34.571	-18.708	4.457	7.592	-10.431	-0.458	0.506	-13.543
32	32	0.12617	5.104	22.925	1.045	9.699	47.645	8.462	-3.051	34.084	-18.956	4.492	7.773	-9.973	-0.49	0.517	-13.571
33	33	0.13024	5.311	22.895	1.138	9.66	47.003	7.967	-3.189	33.549	-19.253	4.55	7.877	-9.386	-0.503	0.484	-13.607
34	34	0.13431	5.518	22.854	1.222	9.632	46.355	7.394	-3.368	32.998	-19.57	4.658	7.94	-8.698	-0.477	0.436	-13.639
35	35	0.13838	5.723	22.796	1.3	9.623	45.703	6.756	-3.589	32.443	-19.886	4.788	7.981	-7.932	-0.437	0.384	-13.653
36	36	0.14245	5.929	22.72	1.372	9.636	45.042	6.075	-3.842	31.886	-20.189	4.895	8.02	-7.123	-0.426	0.331	-13.646
37	37	0.14652	6.13	22.636	1.436	9.651	44.393	5.393	-4.07	31.343	-20.457	4.953	8.118	-6.354	-0.457	0.327	-13.662
38	38	0.15059	6.322	22.563	1.505	9.663	43.754	4.706	-4.295	30.795	-20.649	4.986	8.23	-5.641	-0.503	0.333	-13.668
39	39	0.15466	6.508	22.487	1.574	9.69	43.103	4.029	-4.525	30.236	-20.769	4.982	8.329	-4.979	-0.578	0.317	-13.648
40	40	0.15873	6.677	22.426	1.645	9.722	42.458	3.386	-4.765	29.673	-20.822	4.957	8.399	-4.396	-0.668	0.27	-13.62
41	41	0.1628	6.824	22.392	1.72	9.753	41.839	2.789	-5.005	29.12	-20.807	4.944	8.449	-3.926	-0.742	0.205	-13.601
42	42	0.16687	6.967	22.376	1.8	9.788	41.254	2.233	-5.217	28.6	-20.696	4.99	8.527	-3.61	-0.743	0.169	-13.602
43	43	0.17094	7.091	22.375	1.879	9.81	40.713	1.769	-5.372	28.144	-20.472	5.064	8.679	-3.457	-0.698	0.188	-13.579
44	44	0.17501	7.205	22.384	1.954	9.843	40.188	1.4	-5.494	27.72	-20.211	5.104	8.845	-3.412	-0.676	0.198	-13.545
45	45	0.17908	7.301	22.397	2.027	9.877	39.662	1.138	-5.588	27.31	-19.928	5.103	9.025	-3.461	-0.686	0.207	-13.492
46	46	0.18315	7.388	22.418	2.101	9.919	39.136	0.981	-5.656	26.905	-19.638	5.083	9.226	-3.595	-0.709	0.231	-13.423
47	47	0.18722	7.483	22.464	2.177	9.984	38.631	0.921	-5.704	26.505	-19.358	5.087	9.452	-3.816	-0.709	0.29	-13.347
48	48	0.19129	7.541	22.519	2.248	10.021	38.136	1.014	-5.691	26.123	-19.091	5.13	9.694	-4.18	-0.651	0.38	-13.313
49	49	0.19536	7.58	22.589	2.308	10.058	37.668	1.228	-5.642	25.767	-18.877	5.191	9.878	-4.596	-0.557	0.42	-13.293
50	50	0.19943	7.572	22.654	2.364	10.052	37.186	1.557	-5.553	25.414	-18.725	5.274	10.013	-5.009	-0.429	0.417	-13.266
51	51	0.2035	7.545	22.724	2.418	10.028	36.691	1.972	-5.432	25.048	-18.643	5.335	10.127	-5.407	-0.318	0.39	-13.231
52	52	0.20757	7.534	22.808	2.468	10.017	36.195	2.449	-5.287	24.661	-18.637	5.331	10.254	-5.79	-0.267	0.371	-13.195
53	53	0.21164	7.5	22.879	2.508	9.987	35.667	3.025	-5.103	24.249	-18.719	5.309	10.416	-6.157	-0.232	0.394	-13.164
54	54	0.21571	7.464	22.942	2.561	9.927	35.124	3.638	-4.884	23.809	-18.888	5.305	10.577	-6.466	-0.175	0.438	-13.126
55	55	0.21978	7.402	22.99	2.612	9.846	34.574	4.291	-4.66	23.368	-19.146	5.263	10.711	-6.691	-0.159	0.457	-13.07
56	56	0.22385	7.335	23.034	2.666	9.755	34.026	4.958	-4.432	22.919	-19.49	5.231	10.811	-6.848	-0.137	0.453	-13.02
57	57	0.22792	7.279	23.077	2.721	9.668	33.477	5.615	-4.202	22.456	-19.906	5.251	10.875	-6.95	-0.067	0.435	-12.99
58	58	0.23199	7.231	23.113	2.756	9.597	32.917	6.262	-3.982	21.978	-20.368	5.327	10.91	-7.003	0.059	0.408	-12.981
59	59	0.23606	7.192	23.135	2.792	9.526	32.321	6.85	-3.783	21.45	-20.837	5.403	10.967	-7.017	0.18	0.421	-12.988
60	60	0.24013	7.133	23.122	2.817	9.427	31.66	7.414	-3.578	20.867	-21.278	5.377	10.996	-7.002	0.223	0.4	-12.995
61	61	0.2442	7.094	23.098	2.84	9.338	30.978	7.925	-3.38	20.248	-21.702	5.297	11.027	-6.937	0.225	0.38	-12.982
62	62	0.24827	7.073	23.064	2.864	9.257	30.282	8.38	-3.191	19.608	-22.107	5.215	11.059	-6.825	0.231	0.366	-12.946
63	63	0.25234	7.044	23.004	2.892	9.156	29.56	8.792	-3.007	18.959	-22.488	5.182	11.078	-6.682	0.288	0.35	-12.901
64	64	0.25641	7.013	22.928	2.932	9.047	28.826	9.145	-2.852	18.312	-22.839	5.258	11.125	-6.548	0.438	0.388	-12.876
65	65	0.26048	6.924	22.811	2.973	8.887	28.039	9.483	-2.718	17.664	-23.156	5.426	11.171	-6.416	0.671	0.437	-12.859
66	66	0.26455	6.825	22.678	3.021	8.71	27.227	9.772	-2.588	17.007	-23.415	5.551	11.201	-6.299	0.874	0.456	-12.847
67	67	0.26862	6.733	22.538	3.074	8.534	26.404	10.009	-2.467	16.341	-23.609	5.619	11.205	-6.205	1.034	0.436	-12.837
68	68	0.27269	6.662	22.396	3.129	8.37	25.578	10.2	-2.354	15.669	-23.742	5.659	11.192	-6.137	1.177	0.393	-12.826
69	69	0.27676	6.611	22.252	3.183	8.216	24.746	10.369	-2.232	14.984	-23.843	5.729	11.218	-6.091	1.354	0.396	-12.819
70	70	0.28083	6.574	22.118	3.225	8.079	23.93	10.501	-2.116	14.313	-23.891	5.725	11.321	-6.043	1.458	0.448	-12.787
71	71	0.2849	6.529	21.985	3.273	7.93	23.114	10.592	-2.009	13.653	-23.882	5.778	11.45	-6.006	1.613	0.524	-12.743
72	72	0.28897	6.484	21.851	3.333	7.763	22.294	10.657	-1.894	12.989	-23.852	5.9	11.58	-5.97	1.836	0.612	-12.694
73	73	0.29304	6.444	21.717	3.404	7.586	21.472	10.709	-1.771	12.323	-23.822	6.086	11.693	-5.928	2.12	0.693	-12.644
74	74	0.29711	6.414	21.581	3.472	7.425	20.656	10.755	-1.663	11.676	-23.791	6.323	11.776	-5.885	2.445	0.748	-12.591
75	75	0.30118	6.396	21.456	3.505	7.3	19.871	10.813	-1.573	11.069	-23.757	6.583	11.881	-5.849	2.778	0.816	-12.547
76	76	0.30525	6.391	21.35	3.512	7.199	19.125	10.861	-1.476	10.492	-23.71	6.725	11.981	-5.82	3.005	0.844	-12.524
77	77	0.30932	6.373	21.249	3.507	7.092	18.404	10.897	-1.375	9.952	-23.643	6.771	12.104	-5.779	3.134	0.857	-12.491
78	78	0.31339	6.347	21.154	3.494	6.976	17.71	10.918	-1.27	9.45	-23.558	6.778	12.247	-5.724	3.22	0.863	-12.442
79	79	0.31746	6.33	21.073	3.475	6.867	17.052	10.922	-1.163	8.99	-23.46	6.827	12.397	-5.664	3.337	0.865	-12.394
80	80	0.32153	6.315	21.005	3.435	6.771	16.438	10.915	-1.07	8.597	-23.361	6.991	12.582	-5.603	3.538	0.898	-12.362
81	81	0.3256	6.322	20.962	3.365	6.713	15.874	10.895	-0.983	8.252	-23.256	7.134	12.79	-5.503	3.709	0.927	-12.31
82	82	0.32967	6.341	20.929	3.261	6.686	15.346	10.875	-0.903	7.953	-23.134	7.244	13.011	-5.395	3.843	0.943	-12.257
83	83	0.33374	6.364	20.901	3.129	6.679	14.847	10.861	-0.829	7.705	-23.001	7.348	13.249	-5.297	3.963	0.955	-12.218
84	84	0.33781	6.387	20.875	2.968	6.69	14.374	10.865	-0.762	7.505	-22.864	7.452	13.498	-5.22	4.073	0.964	-12.201
85	85	0.34188	6.417	20.855	2.768	6.73	13.931	10.911	-0.71	7.351	-22.739	7.509	13.744	-5.16	4.125	0.95	-12.2
86	86	0.34595	6.439	20.832	2.533	6.788	13.521	10.979	-0.674	7.269	-22.582	7.508	13.997	-5.109	4.117	0.9	-12.182
87	87	0.35002	6.47	20.817	2.264	6.869	13.15	11.056	-0.638	7.255	-22.401	7.56	14.243	-5.072	4.16	0.825	-12.173
88	88	0.35409	6.5	20.805	1.97	6.962	12.812	11.147	-0.603	7.305	-22.223	7.603	14.503	-5.031	4.186	0.734	-12.169
89	89	0.35816	6.51	20.794	1.652	7.051	12.501	11.265	-0.578	7.421	-22.058	7.619	14.796	-4.991	4.166	0.638	-12.171
90	90	0.36223	6.481	20.781	1.311	7.115	12.216	11.425	-0.567	7.607	-21.895	7.635	15.127	-4.981	4.127	0.551	-12.183
91	91	0.3663	6.41	20.772	0.946	7.143	11.96	11.63	-0.557	7.856	-21.725	7.78	15.447	-5.037	4.208	0.456	-12.238
92	92	0.37037	6.304	20.761	0.585	7.128	11.728	11.828	-0.542	8.168	-21.531	7.89	15.731	-5.12	4.252	0.284	-12.304
93	93	0.37444	6.203	20.761	0.236	7.118	11.52	12.003	-0.537	8.516	-21.317	7.972	16.01	-5.217	4.265	0.079	-12.368
94	94	0.37851	6.111	20.774	-0.102	7.114	11.33	12.167	-0.542	8.886	-21.1	8.076	16.307	-5.327	4.287	-0.12	-12.436
95	95	0.38258	6.018	20.783	-0.432	7.112	11.146	12.33	-0.559	9.283	-20.895	8.252	16.637	-5.455	4.364	-0.283	-12.52
96	96	0.38665	5.93	20.732	-0.754	7.149	10.963	12.468	-0.61	9.76	-20.689	8.519	17.011	-5.598	4.514	-0.39	-12.623
97	97	0.39072	5.803	20.647	-1.062	7.144	10.718	12.57	-0.706	10.236	-20.459	8.889	17.392	-5.735	4.73	-0.491	-12.717
98	98	0.39479	5.676	20.569	-1.35	7.147	10.492	12.619	-0.842	10.759	-20.2	9.252	17.751	-5.856	4.919	-0.647	-12.789
99	99	0.39886	5.545	20.496	-1.615	7.141	10.283	12.621	-1	11.314	-19.933	9.586	18.068	-5.949	5.063	-0.875	-12.837
100	100	0.40293	5.413	20.431	-1.859	7.122	10.09	12.593	-1.169	11.888	-19.678	9.886	18.337	-6.005	5.16	-1.176	-12.865
101	101	0.407	5.292	20.382	-2.094	7.108	9.923	12.551	-1.349	12.477	-19.453	10.163	18.56	-6.027	5.221	-1.536	-12.883
102	102	0.41107	5.149	20.351	-2.309	7.067	9.756	12.503	-1.567	13.049	-19.239	10.518	18.731	-6.004	5.338	-1.937	-12.851
103	103	0.41514	5.011	20.323	-2.522	7.021	9.615	12.448	-1.794	13.667	-19.038	10.961	18.842	-5.937	5.524	-2.41	-12.784
104	104	0.41921	4.872	20.314	-2.733	6.975	9.52	12.384	-2.043	14.344	-18.859	11.447	18.889	-5.804	5.732	-2.98	-12.672
105	105	0.42328	4.733	20.327	-2.947	6.938	9.477	12.315	-2.314	15.09	-18.697	11.963	18.88	-5.61	5.953	-3.646	-12.515
106	106	0.42735	4.596	20.355	-3.17	6.91	9.481	12.249	-2.595	15.907	-18.543	12.523	18.826	-5.379	6.211	-4.395	-12.329
107	107	0.43142	4.444	20.39	-3.388	6.853	9.515	12.177	-2.867	16.783	-18.39	13.209	18.707	-5.159	6.591	-5.224	-12.166
108	108	0.43549	4.269	20.409	-3.614	6.777	9.547	12.109	-3.152	17.701	-18.238	13.802	18.527	-4.913	6.881	-6.172	-11.988
109	109	0.43956	4.09	20.425	-3.852	6.706	9.592	12.047	-3.462	18.673	-18.083	14.237	18.276	-4.609	7.014	-7.274	-11.751
110	110	0.44363	3.923	20.446	-4.111	6.664	9.663	12	-3.786	19.696	-17.931	14.48	17.969	-4.233	6.968	-8.519	-11.447
111	111	0.4477	3.786	20.479	-4.396	6.668	9.768	11.972	-4.109	20.767	-17.786	14.55	17.637	-3.791	6.771	-9.865	-11.084
112	112	0.45177	3.7	20.532	-4.704	6.717	9.919	11.961	-4.4	21.89	-17.652	14.546	17.33	-3.311	6.514	-11.236	-10.694
113	113	0.45584	3.642	20.61	-5.018	6.814	10.126	11.952	-4.709	23.053	-17.527	14.631	16.972	-2.843	6.352	-12.644	-10.326
114	114	0.45991	3.594	20.715	-5.339	6.942	10.387	11.941	-5.034	24.268	-17.396	14.718	16.483	-2.374	6.213	-14.202	-9.968
115	115	0.46398	3.544	20.837	-5.661	7.071	10.701	11.922	-5.344	25.54	-17.246	14.72	15.818	-1.887	6.036	-15.978	-9.611
116	116	0.46805	3.484	20.972	-5.98	7.194	11.065	11.892	-5.635	26.872	-17.083	14.603	14.982	-1.377	5.788	-17.974	-9.259
117	117	0.47212	3.409	21.123	-6.293	7.32	11.487	11.851	-5.93	28.269	-16.935	14.391	14.041	-0.855	5.469	-20.11	-8.926
118	118	0.47619	3.321	21.294	-6.578	7.435	11.964	11.786	-6.201	29.695	-16.806	14.096	13.139	-0.413	5.093	-22.198	-8.689
119	119	0.48026	3.206	21.486	-6.833	7.511	12.491	11.721	-6.43	31.138	-16.7	13.712	12.28	-0.033	4.644	-24.24	-8.518
120	120	0.48433	3.084	21.696	-7.056	7.567	13.057	11.656	-6.618	32.593	-16.623	13.186	11.411	0.343	4.081	-26.304	-8.364
121	121	0.4884	2.94	21.909	-7.246	7.594	13.648	11.589	-6.779	34.063	-16.571	12.578	10.515	0.713	3.46	-28.402	-8.228
122	122	0.49247	2.753	22.107	-7.404	7.573	14.245	11.514	-6.927	35.548	-16.528	12.007	9.606	1.043	2.892	-30.499	-8.136
123	123	0.49654	2.528	22.275	-7.512	7.487	14.828	11.425	-7.031	37.022	-16.477	11.622	8.766	1.24	2.53	-32.464	-8.155
124	124	0.50061	2.247	22.404	-7.585	7.308	15.382	11.36	-7.065	38.46	-16.429	11.326	8.039	1.321	2.277	-34.257	-8.268
125	125	0.50468	1.942	22.511	-7.633	7.098	15.919	11.305	-7.071	39.859	-16.412	11.079	7.346	1.347	2.09	-35.961	-8.444
126	126	0.50875	1.61	22.6	-7.661	6.847	16.441	11.25	-7.039	41.225	-16.399	10.842	6.637	1.314	1.95	-37.641	-8.694
127	127	0.51282	1.251	22.67	-7.674	6.541	16.948	11.184	-6.961	42.563	-16.371	10.59	5.902	1.218	1.845	-39.32	-9.02
128	128	0.51689	0.876	22.716	-7.675	6.193	17.439	11.102	-6.84	43.875	-16.34	10.324	5.197	1.083	1.765	-40.944	-9.407
129	129	0.52096	0.476	22.723	-7.657	5.772	17.894	10.992	-6.679	45.087	-16.324	10.103	4.534	0.907	1.767	-42.423	-9.887
130	130	0.52503	0.089	22.721	-7.643	5.364	18.349	10.834	-6.531	46.23	-16.297	9.874	3.906	0.685	1.792	-43.787	-10.434
131	131	0.5291	-0.299	22.722	-7.636	4.94	18.809	10.638	-6.381	47.282	-16.243	9.604	3.336	0.448	1.811	-45.015	-11.005
132	132	0.53317	-0.684	22.74	-7.644	4.511	19.286	10.4	-6.241	48.238	-16.157	9.297	2.822	0.205	1.826	-46.109	-11.592
133	133	0.53724	-1.05	22.794	-7.684	4.115	19.797	10.11	-6.142	49.107	-16.048	8.988	2.348	-0.057	1.867	-47.078	-12.214
134	134	0.54131	-1.417	22.906	-7.76	3.728	20.357	9.76	-6.095	49.842	-15.912	8.713	1.924	-0.344	1.972	-47.87	-12.891
135	135	0.54538	-1.743	23.066	-7.848	3.367	20.952	9.362	-6.034	50.487	-15.793	8.431	1.568	-0.601	2.108	-48.525	-13.589
136	136	0.54945	-2.042	23.266	-7.931	3.007	21.582	8.914	-5.956	51.045	-15.695	8.122	1.326	-0.831	2.237	-48.999	-14.309
137	137	0.55352	-2.309	23.499	-8.017	2.67	22.248	8.419	-5.889	51.515	-15.625	7.862	1.254	-1.052	2.397	-49.201	-15.064
138	138	0.55759	-2.537	23.761	-8.12	2.384	22.953	7.878	-5.857	51.897	-15.583	7.709	1.378	-1.279	2.625	-49.079	-15.865
139	139	0.56166	-2.73	24.06	-8.242	2.14	23.709	7.278	-5.847	52.155	-15.559	7.561	1.613	-1.51	2.854	-48.704	-16.725
140	140	0.56573	-2.878	24.384	-8.405	1.975	24.493	6.637	-5.902	52.269	-15.601	7.463	1.821	-1.645	3.127	-48.185	-17.592
141	141	0.5698	-2.993	24.713	-8.588	1.856	25.284	5.969	-5.984	52.266	-15.69	7.455	1.914	-1.693	3.509	-47.625	-18.457
142	142	0.57387	-3.069	25.043	-8.805	1.803	26.075	5.29	-6.079	52.165	-15.834	7.492	1.937	-1.668	3.957	-47.008	-19.322
143	143	0.57794	-3.103	25.365	-9.057	1.822	26.86	4.612	-6.171	51.986	-16.04	7.542	1.951	-1.572	4.43	-46.302	-20.185
144	144	0.58201	-3.101	25.668	-9.334	1.88	27.636	3.938	-6.242	51.75	-16.312	7.614	2.005	-1.387	4.914	-45.474	-21.039
145	145	0.58608	-3.056	25.963	-9.635	2.014	28.411	3.246	-6.333	51.488	-16.696	7.733	2.148	-1.111	5.392	-44.489	-21.914
146	146	0.59015	-2.996	26.233	-9.94	2.168	29.171	2.56	-6.411	51.196	-17.159	7.836	2.278	-0.735	5.843	-43.478	-22.771
147	147	0.59422	-2.919	26.483	-10.256	2.347	29.925	1.889	-6.469	50.891	-17.694	7.909	2.419	-0.275	6.25	-42.433	-23.607
148	148	0.59829	-2.825	26.715	-10.589	2.562	30.678	1.238	-6.515	50.579	-18.293	7.999	2.562	0.25	6.654	-41.345	-24.433
149	149	0.60236	-2.718	26.926	-10.944	2.815	31.428	0.608	-6.568	50.267	-18.947	8.176	2.694	0.814	7.113	-40.203	-25.269
150	150	0.60643	-2.635	27.069	-11.307	3.058	32.14	0.011	-6.623	49.976	-19.646	8.424	2.896	1.401	7.571	-38.952	-26.116
151	151	0.6105	-2.556	27.19	-11.677	3.31	32.862	-0.569	-6.658	49.731	-20.346	8.637	3.139	1.992	7.973	-37.687	-26.948
152	152	0.61457	-2.468	27.286	-12.055	3.579	33.591	-1.138	-6.693	49.52	-21.032	8.897	3.388	2.572	8.387	-36.39	-27.77
153	153	0.61864	-2.369	27.363	-12.443	3.878	34.331	-1.686	-6.721	49.342	-21.704	9.161	3.633	3.134	8.786	-35.09	-28.574
154	154	0.62271	-2.254	27.414	-12.846	4.215	35.078	-2.204	-6.735	49.206	-22.359	9.371	3.869	3.667	9.128	-33.822	-29.355
155	155	0.62678	-2.119	27.388	-13.261	4.591	35.8	-2.693	-6.751	49.135	-22.989	9.507	4.091	4.142	9.395	-32.606	-30.12
156	156	0.63085	-2.029	27.48	-13.657	4.927	36.618	-3.156	-6.75	49.042	-23.518	9.729	4.295	4.528	9.709	-31.364	-30.873
157	157	0.63492	-1.931	27.553	-14.036	5.264	37.438	-3.611	-6.741	48.977	-23.961	10.033	4.478	4.793	10.086	-30.091	-31.644
158	158	0.63899	-1.83	27.593	-14.404	5.598	38.253	-4.044	-6.709	48.951	-24.319	10.289	4.655	4.936	10.419	-28.844	-32.417
159	159	0.64306	-1.732	27.604	-14.761	5.926	39.072	-4.441	-6.651	48.971	-24.6	10.481	4.84	4.965	10.686	-27.63	-33.185
160	160	0.64713	-1.642	27.596	-15.101	6.245	39.906	-4.8	-6.576	49.042	-24.828	10.719	5.031	4.895	10.97	-26.392	-33.953
161	161	0.6512	-1.573	27.55	-15.394	6.526	40.751	-5.142	-6.524	49.162	-24.955	11.033	5.256	4.737	11.256	-25.098	-34.663
162	162	0.65527	-1.506	27.495	-15.643	6.786	41.616	-5.494	-6.476	49.317	-24.991	11.303	5.58	4.509	11.431	-23.76	-35.31
163	163	0.65934	-1.465	27.41	-15.842	6.995	42.485	-5.84	-6.438	49.489	-24.957	11.625	5.971	4.187	11.578	-22.33	-35.954
164	164	0.66341	-1.447	27.307	-16	7.164	43.37	-6.172	-6.412	49.675	-24.868	12.018	6.417	3.77	11.711	-20.798	-36.611
165	165	0.66748	-1.443	27.209	-16.131	7.317	44.294	-6.483	-6.393	49.877	-24.738	12.448	6.891	3.273	11.823	-19.205	-37.267
166	166	0.67155	-1.471	27.113	-16.215	7.427	45.256	-6.746	-6.352	50.096	-24.569	12.796	7.242	2.74	11.934	-17.744	-37.86
167	167	0.67562	-1.517	27.031	-16.257	7.515	46.26	-6.973	-6.297	50.319	-24.396	13.034	7.536	2.202	11.977	-16.381	-38.387
168	168	0.67969	-1.603	26.936	-16.222	7.507	47.266	-7.157	-6.21	50.525	-24.2	13.243	7.824	1.633	11.979	-15.026	-38.879
169	169	0.68376	-1.725	26.825	-16.111	7.407	48.27	-7.293	-6.093	50.704	-23.985	13.428	8.177	1.009	11.89	-13.604	-39.356
170	170	0.68783	-1.877	26.702	-15.928	7.229	49.273	-7.382	-5.951	50.847	-23.758	13.554	8.626	0.333	11.663	-12.111	-39.815
171	171	0.6919	-2.058	26.568	-15.662	6.964	50.274	-7.437	-5.781	50.962	-23.532	13.523	9.128	-0.341	11.269	-10.659	-40.207
172	172	0.69597	-2.234	26.476	-15.342	6.684	51.315	-7.461	-5.605	51.022	-23.364	13.446	9.599	-0.904	10.831	-9.234	-40.481
173	173	0.70004	-2.434	26.376	-14.951	6.33	52.338	-7.447	-5.413	51.017	-23.226	13.291	10.079	-1.448	10.299	-7.815	-40.721
174	174	0.70411	-2.636	26.276	-14.504	5.93	53.336	-7.402	-5.197	50.924	-23.121	13.059	10.653	-2.029	9.622	-6.309	-40.982
175	175	0.70818	-2.835	26.163	-14.013	5.494	54.285	-7.323	-4.963	50.717	-23.054	12.793	11.313	-2.653	8.825	-4.677	-41.282
176	176	0.71225	-3.036	26.01	-13.489	5.021	55.149	-7.199	-4.725	50.369	-23.03	12.557	11.967	-3.281	8.002	-2.94	-41.605
177	177	0.71632	-3.217	25.811	-12.959	4.561	55.896	-7.009	-4.487	49.84	-23.063	12.356	12.419	-3.816	7.284	-1.245	-41.86
178	178	0.72039	-3.372	25.559	-12.454	4.158	56.518	-6.779	-4.273	49.165	-23.154	12.207	12.716	-4.286	6.666	0.425	-42.084
179	179	0.72446	-3.429	25.315	-11.994	3.889	57.068	-6.592	-4.106	48.368	-23.31	12.097	12.911	-4.705	6.109	2.087	-42.294
180	180	0.72853	-3.388	25.08	-11.558	3.728	57.54	-6.466	-3.992	47.454	-23.507	12.055	13.063	-5.091	5.599	3.795	-42.482
181	181	0.7326	-3.271	24.844	-11.115	3.625	57.917	-6.4	-3.929	46.424	-23.708	12.109	13.195	-5.444	5.15	5.571	-42.622
182	182	0.73667	-3.085	24.614	-10.669	3.578	58.206	-6.404	-3.921	45.283	-23.888	12.233	13.198	-5.704	4.833	7.298	-42.654
183	183	0.74074	-2.861	24.405	-10.215	3.559	58.427	-6.455	-3.955	44.031	-24.067	12.316	13.094	-5.739	4.567	8.9	-42.468
184	184	0.74481	-2.623	24.218	-9.762	3.557	58.61	-6.518	-4.025	42.712	-24.238	12.504	12.999	-5.597	4.388	10.554	-42.088
185	185	0.74888	-2.38	24.053	-9.316	3.573	58.76	-6.586	-4.136	41.347	-24.376	12.804	12.931	-5.323	4.297	12.264	-41.537
186	186	0.75295	-2.14	23.91	-8.881	3.609	58.881	-6.647	-4.283	39.959	-24.459	13.207	12.874	-4.949	4.31	13.996	-40.822
187	187	0.75702	-1.909	23.784	-8.466	3.667	58.978	-6.682	-4.452	38.574	-24.468	13.711	12.79	-4.475	4.47	15.696	-39.93
188	188	0.76109	-1.686	23.669	-8.085	3.763	59.03	-6.676	-4.625	37.213	-24.378	14.059	12.633	-3.916	4.644	17.124	-38.846
189	189	0.76516	-1.465	23.554	-7.732	3.895	59.053	-6.642	-4.792	35.905	-24.202	14.143	12.371	-3.32	4.749	18.205	-37.639
190	190	0.76923	-1.245	23.435	-7.411	4.063	59.04	-6.57	-4.949	34.667	-23.947	14.084	12.03	-2.768	4.843	19.035	-36.392
191	191	0.7733	-1.028	23.309	-7.126	4.271	58.993	-6.446	-5.093	33.521	-23.619	13.951	11.603	-2.308	4.973	19.641	-35.149
192	192	0.77737	-0.815	23.175	-6.879	4.522	58.911	-6.255	-5.227	32.489	-23.222	13.783	11.083	-1.963	5.164	20.027	-33.925
193	193	0.78144	-0.606	23.028	-6.692	4.852	58.786	-5.977	-5.371	31.604	-22.757	13.66	10.645	-1.784	5.38	20.349	-32.726
194	194	0.78551	-0.399	22.867	-6.562	5.242	58.623	-5.598	-5.482	30.878	-22.262	13.589	10.269	-1.726	5.652	20.588	-31.547
195	195	0.78958	-0.13	22.751	-6.349	5.579	58.479	-5.256	-5.546	30.284	-21.772	13.619	10.01	-1.74	5.982	20.825	-30.383
196	196	0.79365	0.157	22.663	-6.101	5.892	58.34	-4.904	-5.587	29.821	-21.3	13.785	9.829	-1.775	6.413	21.039	-29.211
197	197	0.79772	0.409	22.578	-5.875	6.208	58.182	-4.476	-5.623	29.489	-20.856	14.1	9.675	-1.778	6.979	21.178	-28.004
198	198	0.80179	0.61	22.5	-5.638	6.469	58.001	-3.973	-5.633	29.288	-20.461	14.542	9.526	-1.699	7.671	21.186	-26.74
199	199	0.80586	0.788	22.451	-5.394	6.703	57.808	-3.448	-5.649	29.208	-20.143	15.06	9.119	-1.49	8.525	20.786	-25.445
200	200	0.80993	0.955	22.321	-5.127	6.913	57.539	-2.935	-5.686	29.25	-19.902	15.53	8.447	-1.178	9.411	19.967	-24.148
201	201	0.814	1.109	22.171	-4.85	7.11	57.217	-2.417	-5.745	29.368	-19.756	15.979	7.587	-0.757	10.302	18.818	-22.841
