# Supplementary material for: Gait phenotypes in paediatric hereditary spastic paraplegia revealed by dynamic time warping analysis and random forests
Source: PLoS One. 2018 Mar 8;13(3):e0192345. doi: 10.1371/journal.pone.0192345 (PMC5843164; doi:10.1371/journal.pone.0192345)
Supplement: S1 Data — (ZIP) [file pone.0192345.s008.zip › HSP/Right.SR.HSP16.1.csv]

	Epoch	Time	Pelvic.obliquity	Pelvic.tilt	Pelvic rotation	Hip.abd.add	Hip.flexion	Hip.rotation	Knee.abd.add	Knee.flexion	Knee.rotation	Ankle.abd.add	Ankle.flexion	Ankle.rotation	Forefoot.abd.add	Forefoot.flexion	Forefoot.rotation
1	1	0	-4.477	9.525	13.358	-9.309	32.704	15.309	2.252	5.679	-25.672	21.633	-2.012	-15.769	22.154	22.961	-18.71
2	2	0.00473	-4.543	9.395	13.335	-9.272	32.503	15.029	2.292	5.726	-25.857	21.952	-3.035	-15.758	22.554	22.087	-19.234
3	3	0.00946	-4.604	9.248	13.314	-9.221	32.289	14.716	2.38	5.907	-25.931	22.19	-4.238	-15.744	22.904	20.836	-19.646
4	4	0.01419	-4.668	9.091	13.289	-9.149	32.073	14.418	2.497	6.237	-25.917	22.372	-5.455	-15.772	23.206	19.384	-19.985
5	5	0.01892	-4.727	8.945	13.241	-9.066	31.919	14.187	2.704	6.782	-25.803	22.361	-6.528	-15.919	23.318	17.812	-20.276
6	6	0.02365	-4.77	8.8	13.181	-8.97	31.829	14.015	3.002	7.541	-25.6	22.138	-7.327	-16.132	23.215	16.235	-20.469
7	7	0.02838	-4.771	8.649	13.109	-8.85	31.831	13.897	3.401	8.526	-25.333	21.943	-7.989	-16.401	23.127	14.627	-20.611
8	8	0.03311	-4.735	8.492	13.035	-8.701	31.864	13.865	3.83	9.617	-25.041	22.163	-8.423	-16.673	23.391	13.287	-20.7
9	9	0.03784	-4.642	8.31	12.954	-8.491	31.946	13.93	4.267	10.777	-24.712	22.365	-8.521	-16.973	23.59	12.232	-20.673
10	10	0.04257	-4.519	8.117	12.847	-8.27	32.031	14.092	4.752	11.876	-24.331	22.419	-8.248	-17.354	23.645	11.525	-20.582
11	11	0.0473	-4.375	7.901	12.711	-8.046	32.09	14.389	5.281	12.9	-23.98	22.442	-7.865	-17.72	23.676	10.93	-20.386
12	12	0.05203	-4.217	7.667	12.548	-7.776	32.052	14.817	5.79	13.802	-23.68	22.297	-7.587	-18.124	23.544	10.186	-20.117
13	13	0.05676	-4.05	7.439	12.376	-7.483	31.922	15.282	6.295	14.571	-23.392	21.91	-7.414	-18.53	23.207	9.258	-19.77
14	14	0.06149	-3.901	7.208	12.2	-7.209	31.705	15.773	6.797	15.23	-23.077	21.508	-7.214	-19.023	22.854	8.393	-19.467
15	15	0.06622	-3.777	6.981	12.028	-6.977	31.398	16.303	7.281	15.74	-22.782	21.346	-7.002	-19.606	22.711	7.714	-19.277
16	16	0.07095	-3.696	6.764	11.846	-6.769	31	16.839	7.697	16.093	-22.489	21.255	-6.858	-20.2	22.629	7.075	-19.116
17	17	0.07568	-3.659	6.566	11.656	-6.578	30.516	17.325	8.031	16.285	-22.16	21.246	-6.823	-20.815	22.63	6.445	-19.001
18	18	0.08041	-3.667	6.41	11.466	-6.436	29.977	17.733	8.312	16.358	-21.783	21.333	-6.801	-21.441	22.739	5.897	-18.954
19	19	0.08514	-3.725	6.296	11.277	-6.358	29.428	18.044	8.567	16.384	-21.381	21.242	-6.627	-22.018	22.712	5.468	-18.94
20	20	0.08987	-3.826	6.215	11.086	-6.311	28.891	18.242	8.763	16.407	-20.97	20.905	-6.29	-22.515	22.477	5.145	-18.947
21	21	0.0946	-3.963	6.167	10.889	-6.25	28.379	18.312	8.829	16.458	-20.546	20.587	-5.902	-22.893	22.25	4.902	-18.967
22	22	0.09933	-4.121	6.151	10.699	-6.17	27.912	18.229	8.767	16.565	-20.099	20.365	-5.497	-23.123	22.095	4.719	-18.979
23	23	0.10406	-4.275	6.17	10.543	-6.105	27.5	18	8.663	16.696	-19.637	20.175	-5.086	-23.256	21.981	4.571	-19.002
24	24	0.10879	-4.419	6.235	10.422	-6.051	27.136	17.698	8.523	16.797	-19.262	19.928	-4.545	-23.266	21.836	4.581	-19.029
25	25	0.11352	-4.566	6.339	10.325	-5.995	26.782	17.37	8.306	16.81	-19.01	19.719	-4.039	-23.174	21.716	4.654	-19.076
26	26	0.11825	-4.697	6.49	10.251	-5.947	26.441	16.985	8.061	16.739	-18.809	19.307	-3.566	-22.987	21.415	4.669	-19.076
27	27	0.12298	-4.79	6.666	10.201	-5.887	26.122	16.527	7.811	16.649	-18.591	19.03	-3.169	-22.773	21.238	4.667	-19.084
28	28	0.12771	-4.836	6.863	10.156	-5.793	25.891	16.105	7.587	16.644	-18.48	19.012	-2.837	-22.472	21.282	4.651	-19.095
29	29	0.13244	-4.837	7.079	10.106	-5.673	25.704	15.804	7.439	16.632	-18.548	19.003	-2.512	-22.104	21.352	4.624	-19.1
30	30	0.13717	-4.771	7.316	10.07	-5.495	25.559	15.549	7.316	16.639	-18.669	19.036	-2.201	-21.836	21.45	4.607	-19.186
31	31	0.1419	-4.651	7.558	10.053	-5.275	25.427	15.307	7.194	16.653	-18.755	18.973	-1.822	-21.625	21.441	4.61	-19.235
32	32	0.14663	-4.49	7.815	10.049	-5.045	25.301	15.1	7.121	16.628	-18.789	18.824	-1.505	-21.519	21.36	4.525	-19.265
33	33	0.15136	-4.307	8.09	10.04	-4.813	25.197	14.991	7.124	16.593	-18.824	18.572	-1.231	-21.516	21.204	4.348	-19.296
34	34	0.15609	-4.094	8.377	10.015	-4.55	25.121	14.976	7.177	16.562	-18.877	18.298	-0.958	-21.583	21.041	4.15	-19.33
35	35	0.16082	-3.852	8.658	9.98	-4.241	25.069	14.981	7.228	16.577	-18.853	17.945	-0.607	-21.755	20.8	3.986	-19.366
36	36	0.16555	-3.603	8.922	9.93	-3.91	25.013	14.965	7.26	16.61	-18.694	17.476	-0.196	-22.052	20.443	3.849	-19.412
37	37	0.17028	-3.376	9.172	9.864	-3.589	24.92	14.95	7.26	16.612	-18.471	17.077	0.162	-22.398	20.14	3.701	-19.468
38	38	0.17501	-3.182	9.411	9.786	-3.281	24.784	14.986	7.24	16.575	-18.301	16.84	0.449	-22.695	19.982	3.544	-19.506
39	39	0.17974	-3.018	9.633	9.702	-3.003	24.608	15.086	7.25	16.505	-18.197	16.67	0.765	-22.957	19.909	3.437	-19.541
40	40	0.18447	-2.891	9.832	9.612	-2.772	24.398	15.189	7.286	16.419	-18.055	16.511	1.152	-23.227	19.874	3.406	-19.577
41	41	0.1892	-2.812	9.996	9.505	-2.564	24.166	15.242	7.275	16.368	-17.824	16.297	1.574	-23.436	19.777	3.374	-19.535
42	42	0.19393	-2.806	10.127	9.379	-2.401	23.894	15.279	7.218	16.327	-17.577	16.048	1.98	-23.606	19.631	3.324	-19.487
43	43	0.19866	-2.881	10.222	9.24	-2.304	23.571	15.352	7.164	16.261	-17.405	15.687	2.363	-23.715	19.385	3.235	-19.445
44	44	0.20339	-3.007	10.294	9.107	-2.273	23.211	15.462	7.136	16.176	-17.373	15.303	2.687	-23.735	19.112	3.091	-19.429
45	45	0.20812	-3.184	10.346	8.962	-2.295	22.812	15.542	7.091	16.091	-17.3	15.245	2.862	-23.755	19.121	2.91	-19.455
46	46	0.21285	-3.382	10.359	8.821	-2.302	22.363	15.526	6.944	16.019	-17.162	15.466	3.034	-23.757	19.349	2.837	-19.508
47	47	0.21758	-3.601	10.335	8.662	-2.327	21.849	15.548	6.79	15.88	-17.1	15.646	3.186	-23.726	19.538	2.774	-19.578
48	48	0.22231	-3.847	10.28	8.507	-2.408	21.265	15.608	6.674	15.66	-17.139	15.783	3.462	-23.634	19.709	2.856	-19.665
49	49	0.22704	-4.106	10.209	8.343	-2.518	20.655	15.675	6.6	15.42	-17.161	15.898	3.677	-23.57	19.882	2.868	-19.764
50	50	0.23177	-4.372	10.122	8.186	-2.621	20.008	15.682	6.492	15.171	-17.126	15.843	3.87	-23.459	19.897	2.776	-19.776
51	51	0.2365	-4.629	10.017	8.024	-2.699	19.343	15.665	6.341	14.939	-17.084	15.788	4.068	-23.331	19.888	2.685	-19.777
52	52	0.24123	-4.883	9.889	7.851	-2.767	18.669	15.679	6.181	14.72	-17.06	15.704	4.344	-23.241	19.837	2.674	-19.814
53	53	0.24596	-5.111	9.747	7.679	-2.821	18.004	15.682	6.047	14.524	-17.028	15.597	4.656	-23.17	19.778	2.685	-19.866
54	54	0.25069	-5.302	9.604	7.517	-2.858	17.338	15.635	5.931	14.318	-16.973	15.548	4.908	-23.115	19.779	2.66	-19.943
55	55	0.25542	-5.455	9.459	7.365	-2.857	16.646	15.539	5.793	14.071	-16.879	15.526	5.09	-23.099	19.804	2.596	-20.04
56	56	0.26015	-5.585	9.307	7.209	-2.821	15.918	15.459	5.62	13.78	-16.771	15.493	5.253	-23.134	19.808	2.531	-20.145
57	57	0.26488	-5.709	9.149	7.039	-2.778	15.195	15.435	5.457	13.493	-16.682	15.397	5.483	-23.182	19.754	2.511	-20.236
58	58	0.26961	-5.821	9	6.862	-2.733	14.522	15.423	5.321	13.261	-16.607	15.289	5.809	-23.175	19.699	2.552	-20.294
59	59	0.27434	-5.915	8.88	6.683	-2.67	13.894	15.396	5.172	13.057	-16.551	15.301	6.129	-23.101	19.744	2.616	-20.329
60	60	0.27907	-6.009	8.785	6.497	-2.593	13.284	15.39	4.999	12.841	-16.522	15.168	6.446	-23	19.647	2.627	-20.328
61	61	0.2838	-6.102	8.71	6.31	-2.517	12.67	15.404	4.813	12.581	-16.536	15.022	6.722	-22.937	19.521	2.631	-20.388
62	62	0.28853	-6.192	8.634	6.119	-2.477	12.069	15.454	4.697	12.312	-16.582	15.035	6.937	-22.961	19.559	2.657	-20.568
63	63	0.29326	-6.288	8.575	5.921	-2.436	11.501	15.541	4.573	12.062	-16.651	14.961	7.095	-23.003	19.5	2.596	-20.743
64	64	0.29799	-6.392	8.531	5.703	-2.41	10.967	15.685	4.473	11.833	-16.799	15.128	7.23	-23.021	19.66	2.602	-20.973
65	65	0.30272	-6.493	8.527	5.474	-2.396	10.474	15.876	4.407	11.6	-16.994	15.261	7.475	-22.956	19.81	2.685	-21.147
66	66	0.30745	-6.582	8.531	5.241	-2.356	10.028	16.058	4.329	11.442	-17.169	15.518	7.801	-22.846	20.07	2.855	-21.284
67	67	0.31218	-6.627	8.53	5.029	-2.277	9.56	16.215	4.225	11.25	-17.33	15.735	8.098	-22.745	20.28	3	-21.403
68	68	0.31691	-6.641	8.519	4.824	-2.182	9.085	16.328	4.139	11.051	-17.49	15.757	8.365	-22.642	20.313	3.049	-21.526
69	69	0.32164	-6.639	8.518	4.622	-2.07	8.619	16.418	4.065	10.847	-17.72	15.712	8.537	-22.497	20.283	2.986	-21.682
70	70	0.32637	-6.637	8.534	4.419	-1.958	8.176	16.507	4.001	10.672	-17.93	15.783	8.666	-22.39	20.36	2.905	-21.874
71	71	0.3311	-6.641	8.553	4.212	-1.858	7.752	16.577	3.959	10.53	-18.055	15.808	8.778	-22.331	20.414	2.768	-22.052
72	72	0.33583	-6.629	8.568	4.009	-1.737	7.329	16.616	3.908	10.391	-18.15	15.595	8.96	-22.219	20.259	2.595	-22.144
73	73	0.34056	-6.599	8.582	3.811	-1.571	6.901	16.64	3.799	10.265	-18.256	15.395	9.181	-22.047	20.089	2.454	-22.186
74	74	0.34529	-6.57	8.6	3.624	-1.405	6.468	16.639	3.679	10.138	-18.365	15.22	9.385	-21.824	19.938	2.293	-22.192
75	75	0.35002	-6.544	8.622	3.448	-1.26	6.033	16.59	3.584	10.007	-18.459	15.02	9.533	-21.562	19.777	2.051	-22.179
76	76	0.35475	-6.51	8.64	3.279	-1.098	5.594	16.494	3.462	9.9	-18.527	14.978	9.621	-21.33	19.737	1.807	-22.221
77	77	0.35948	-6.466	8.65	3.121	-0.926	5.13	16.381	3.325	9.788	-18.586	14.996	9.738	-21.146	19.739	1.619	-22.314
78	78	0.36421	-6.426	8.653	2.967	-0.779	4.636	16.287	3.229	9.634	-18.657	14.837	9.891	-20.956	19.606	1.4	-22.382
79	79	0.36894	-6.381	8.654	2.825	-0.62	4.137	16.187	3.143	9.469	-18.753	14.417	10.024	-20.723	19.249	1.054	-22.392
80	80	0.37367	-6.329	8.654	2.68	-0.447	3.644	16.1	3.052	9.31	-18.854	13.899	10.165	-20.47	18.804	0.673	-22.364
81	81	0.3784	-6.268	8.645	2.533	-0.277	3.145	16.029	2.97	9.172	-18.89	13.589	10.359	-20.302	18.548	0.412	-22.378
82	82	0.38313	-6.206	8.624	2.389	-0.081	2.63	15.946	2.839	9.05	-18.935	13.285	10.549	-20.137	18.271	0.146	-22.404
83	83	0.38786	-6.143	8.595	2.259	0.109	2.088	15.851	2.696	8.917	-19.033	13.222	10.701	-19.913	18.191	-0.069	-22.443
84	84	0.39259	-6.068	8.565	2.147	0.274	1.541	15.742	2.592	8.781	-19.12	13.443	10.786	-19.728	18.377	-0.245	-22.544
85	85	0.39732	-5.985	8.537	2.028	0.44	0.997	15.61	2.516	8.641	-19.159	13.334	10.921	-19.492	18.29	-0.519	-22.545
86	86	0.40205	-5.903	8.507	1.898	0.63	0.445	15.529	2.408	8.512	-19.212	13.229	11.074	-19.313	18.194	-0.773	-22.578
87	87	0.40678	-5.812	8.474	1.773	0.821	-0.118	15.516	2.328	8.375	-19.284	13.094	11.204	-19.208	18.087	-1.067	-22.632
88	88	0.41151	-5.71	8.437	1.659	1.031	-0.687	15.502	2.245	8.262	-19.32	12.845	11.345	-19.106	17.884	-1.427	-22.629
89	89	0.41624	-5.62	8.395	1.551	1.25	-1.251	15.484	2.116	8.192	-19.36	12.68	11.413	-18.974	17.733	-1.856	-22.588
90	90	0.42097	-5.551	8.358	1.437	1.426	-1.807	15.483	2.005	8.139	-19.395	12.669	11.451	-18.841	17.719	-2.272	-22.546
91	91	0.4257	-5.504	8.33	1.318	1.548	-2.343	15.494	1.929	8.121	-19.395	12.874	11.493	-18.754	17.906	-2.627	-22.539
92	92	0.43043	-5.464	8.308	1.197	1.653	-2.86	15.502	1.873	8.138	-19.375	13.06	11.551	-18.661	18.078	-3.004	-22.509
93	93	0.43516	-5.414	8.284	1.075	1.757	-3.365	15.511	1.845	8.175	-19.371	13.214	11.586	-18.532	18.232	-3.434	-22.458
94	94	0.43989	-5.357	8.25	0.943	1.849	-3.863	15.558	1.848	8.23	-19.385	13.515	11.537	-18.447	18.53	-3.89	-22.458
95	95	0.44462	-5.301	8.208	0.795	1.941	-4.347	15.672	1.857	8.329	-19.408	13.742	11.447	-18.417	18.76	-4.437	-22.453
96	96	0.44935	-5.244	8.162	0.635	2.046	-4.808	15.836	1.863	8.49	-19.469	13.824	11.368	-18.343	18.848	-5.072	-22.378
97	97	0.45408	-5.198	8.121	0.463	2.13	-5.253	16.006	1.865	8.687	-19.577	14.157	11.274	-18.232	19.14	-5.643	-22.343
98	98	0.45881	-5.167	8.086	0.294	2.164	-5.673	16.091	1.897	8.926	-19.624	14.658	11.165	-18.068	19.583	-6.201	-22.296
99	99	0.46354	-5.152	8.043	0.109	2.183	-6.071	16.109	1.909	9.234	-19.591	15.243	11.051	-17.897	20.085	-6.767	-22.242
100	100	0.46827	-5.127	7.983	-0.08	2.179	-6.454	16.11	1.977	9.593	-19.496	15.935	10.929	-17.758	20.71	-7.332	-22.202
101	101	0.473	-5.104	7.906	-0.288	2.131	-6.825	16.115	2.116	10.007	-19.355	16.693	10.774	-17.652	21.421	-7.944	-22.184
102	102	0.47773	-5.088	7.838	-0.498	2.073	-7.173	16.096	2.265	10.458	-19.183	17.297	10.485	-17.575	22.003	-8.775	-22.159
103	103	0.48246	-5.081	7.78	-0.719	2.013	-7.488	16.039	2.408	10.968	-18.989	17.531	10.22	-17.353	22.252	-9.803	-21.949
104	104	0.48719	-5.073	7.723	-0.941	1.968	-7.774	15.968	2.518	11.546	-18.815	17.779	9.963	-17.053	22.486	-10.863	-21.684
105	105	0.49192	-5.066	7.671	-1.168	1.922	-8.022	15.858	2.621	12.203	-18.575	17.969	9.673	-16.671	22.674	-12.059	-21.29
106	106	0.49665	-5.073	7.615	-1.403	1.861	-8.219	15.671	2.668	12.982	-18.218	18.656	9.352	-16.22	23.29	-13.189	-20.838
107	107	0.50138	-5.072	7.573	-1.637	1.807	-8.358	15.43	2.687	13.867	-17.774	19.909	8.92	-15.812	24.417	-14.282	-20.464
108	108	0.50611	-5.078	7.529	-1.868	1.721	-8.44	15.167	2.773	14.846	-17.262	21.614	8.366	-15.394	26.027	-15.413	-20.108
109	109	0.51084	-5.111	7.477	-2.08	1.586	-8.457	14.92	2.927	15.903	-16.736	23.183	7.553	-14.993	27.561	-16.916	-19.688
110	110	0.51557	-5.194	7.408	-2.261	1.364	-8.396	14.694	3.154	17.046	-16.23	23.471	6.507	-14.574	27.911	-19.183	-18.984
111	111	0.5203	-5.337	7.32	-2.401	1.052	-8.244	14.489	3.474	18.316	-15.777	22.811	5.442	-14.066	27.384	-21.89	-18.031
112	112	0.52503	-5.541	7.214	-2.502	0.672	-7.999	14.322	3.885	19.741	-15.39	21.984	4.434	-13.532	26.701	-24.641	-17.05
113	113	0.52976	-5.801	7.084	-2.572	0.229	-7.674	14.185	4.342	21.317	-15.028	21.552	3.418	-13.044	26.37	-27.304	-16.16
114	114	0.53449	-6.103	6.929	-2.602	-0.258	-7.288	14.041	4.805	23.022	-14.668	22.136	2.285	-12.579	26.972	-29.803	-15.42
115	115	0.53922	-6.422	6.75	-2.586	-0.785	-6.861	13.883	5.324	24.806	-14.326	22.831	0.916	-12.168	27.684	-32.521	-14.753
116	116	0.54395	-6.748	6.554	-2.523	-1.362	-6.398	13.738	5.957	26.649	-14	23.48	-0.515	-11.842	28.378	-35.315	-14.184
117	117	0.54868	-7.063	6.344	-2.432	-1.977	-5.906	13.682	6.754	28.523	-13.757	24.054	-1.959	-11.61	29.051	-38.11	-13.754
118	118	0.55341	-7.364	6.132	-2.319	-2.599	-5.379	13.668	7.681	30.431	-13.607	24.147	-3.352	-11.366	29.33	-40.972	-13.352
119	119	0.55814	-7.63	5.918	-2.187	-3.17	-4.817	13.598	8.567	32.366	-13.463	24.257	-4.773	-11.084	29.631	-43.816	-12.99
120	120	0.56287	-7.867	5.717	-2.03	-3.731	-4.204	13.455	9.426	34.341	-13.246	24.54	-6.187	-10.921	30.094	-46.527	-12.807
121	121	0.5676	-8.076	5.537	-1.861	-4.27	-3.521	13.221	10.216	36.35	-12.963	24.962	-7.508	-10.835	30.692	-49.005	-12.789
122	122	0.57233	-8.274	5.385	-1.68	-4.792	-2.781	12.91	10.909	38.369	-12.65	25.231	-8.752	-10.788	31.133	-51.343	-12.868
123	123	0.57706	-8.465	5.245	-1.521	-5.314	-2.026	12.563	11.557	40.357	-12.288	25.381	-9.91	-10.821	31.494	-53.523	-13.051
124	124	0.58179	-8.619	5.116	-1.366	-5.796	-1.259	12.138	12.117	42.334	-11.834	25.422	-10.945	-10.874	31.772	-55.562	-13.233
125	125	0.58652	-8.745	4.998	-1.234	-6.269	-0.468	11.641	12.611	44.321	-11.249	25.198	-11.646	-10.985	31.817	-57.283	-13.441
126	126	0.59125	-8.855	4.904	-1.123	-6.734	0.377	11.125	13.044	46.327	-10.565	24.95	-11.974	-11.211	31.835	-58.554	-13.767
127	127	0.59598	-8.974	4.843	-1.052	-7.204	1.284	10.622	13.392	48.337	-9.787	24.76	-11.921	-11.533	31.882	-59.348	-14.19
128	128	0.60071	-9.113	4.811	-1.02	-7.689	2.247	10.105	13.615	50.331	-8.919	24.608	-11.627	-11.939	31.928	-59.798	-14.692
129	129	0.60544	-9.255	4.804	-1.012	-8.168	3.257	9.562	13.716	52.277	-7.967	24.449	-11.18	-12.438	31.936	-59.985	-15.26
130	130	0.61017	-9.39	4.823	-1.018	-8.64	4.31	9.05	13.764	54.134	-6.968	24.187	-10.606	-13.037	31.823	-59.949	-15.869
131	131	0.6149	-9.513	4.866	-1.042	-9.094	5.401	8.619	13.799	55.871	-5.978	23.759	-9.971	-13.707	31.535	-59.772	-16.485
132	132	0.61963	-9.619	4.933	-1.094	-9.507	6.522	8.274	13.808	57.466	-5.027	23.152	-9.351	-14.39	31.068	-59.549	-17.05
133	133	0.62436	-9.709	5.014	-1.169	-9.88	7.656	8.011	13.802	58.915	-4.143	22.413	-8.817	-15.052	30.469	-59.353	-17.551
134	134	0.62909	-9.755	5.093	-1.256	-10.179	8.792	7.812	13.768	60.243	-3.368	21.723	-8.402	-15.69	29.895	-59.159	-18.057
135	135	0.63382	-9.762	5.166	-1.344	-10.418	9.945	7.659	13.703	61.507	-2.678	21.109	-8.016	-16.305	29.361	-58.892	-18.586
136	136	0.63855	-9.72	5.235	-1.434	-10.568	11.104	7.58	13.627	62.704	-2.113	20.524	-7.708	-16.881	28.817	-58.642	-19.107
137	137	0.64328	-9.647	5.3	-1.507	-10.652	12.236	7.57	13.562	63.764	-1.684	20.003	-7.436	-17.333	28.309	-58.344	-19.541
138	138	0.64801	-9.539	5.354	-1.555	-10.689	13.323	7.558	13.496	64.701	-1.351	19.448	-7.183	-17.636	27.767	-58.033	-19.857
139	139	0.65274	-9.422	5.404	-1.577	-10.712	14.363	7.607	13.491	65.487	-1.183	18.863	-6.811	-17.832	27.193	-57.515	-20.178
140	140	0.65747	-9.299	5.456	-1.573	-10.727	15.387	7.718	13.521	66.191	-1.073	18.516	-6.334	-17.906	26.807	-56.779	-20.432
141	141	0.6622	-9.174	5.509	-1.538	-10.74	16.397	7.865	13.554	66.818	-1.021	18.328	-5.871	-17.878	26.522	-55.969	-20.616
142	142	0.66693	-9.053	5.562	-1.465	-10.762	17.379	8.026	13.604	67.328	-1.006	18.22	-5.448	-17.793	26.287	-55.101	-20.744
143	143	0.67166	-8.928	5.62	-1.358	-10.788	18.33	8.206	13.691	67.716	-1.067	18.24	-5.06	-17.668	26.156	-54.137	-20.883
144	144	0.67639	-8.794	5.68	-1.23	-10.784	19.265	8.418	13.777	67.986	-1.208	18.385	-4.705	-17.517	26.097	-53.068	-21.029
145	145	0.68112	-8.645	5.733	-1.085	-10.75	20.176	8.648	13.854	68.169	-1.393	18.657	-4.408	-17.356	26.114	-51.948	-21.17
146	146	0.68585	-8.478	5.776	-0.929	-10.691	21.05	8.916	13.973	68.255	-1.596	18.876	-4.184	-17.2	26.072	-50.873	-21.256
147	147	0.69058	-8.304	5.823	-0.758	-10.626	21.888	9.231	14.156	68.223	-1.809	18.88	-3.999	-17.059	25.83	-49.864	-21.268
148	148	0.69531	-8.137	5.883	-0.569	-10.558	22.708	9.585	14.371	68.078	-2.081	18.78	-3.829	-16.928	25.473	-48.836	-21.271
149	149	0.70004	-7.971	5.957	-0.37	-10.48	23.514	10.009	14.621	67.834	-2.443	18.779	-3.673	-16.814	25.17	-47.711	-21.33
150	150	0.70477	-7.798	6.034	-0.162	-10.389	24.296	10.502	14.906	67.507	-2.852	18.937	-3.537	-16.752	24.975	-46.487	-21.449
151	151	0.7095	-7.615	6.105	0.051	-10.271	25.06	10.994	15.158	67.105	-3.293	19.135	-3.43	-16.736	24.781	-45.213	-21.597
152	152	0.71423	-7.437	6.177	0.268	-10.129	25.811	11.485	15.369	66.596	-3.808	19.203	-3.35	-16.742	24.437	-43.921	-21.755
153	153	0.71896	-7.279	6.261	0.48	-9.986	26.55	12.037	15.609	65.976	-4.425	19.285	-3.285	-16.792	24.096	-42.54	-21.992
154	154	0.72369	-7.135	6.355	0.682	-9.846	27.271	12.664	15.865	65.253	-5.119	19.455	-3.154	-16.843	23.803	-40.992	-22.258
155	155	0.72842	-6.986	6.444	0.872	-9.7	27.965	13.346	16.147	64.459	-5.82	19.514	-2.913	-16.951	23.386	-39.335	-22.522
156	156	0.73315	-6.832	6.511	1.056	-9.556	28.621	14.072	16.463	63.578	-6.557	19.523	-2.657	-17.036	22.933	-37.642	-22.73
157	157	0.73788	-6.677	6.568	1.23	-9.412	29.245	14.847	16.822	62.602	-7.338	19.496	-2.379	-17.122	22.466	-35.888	-22.911
158	158	0.74261	-6.539	6.625	1.388	-9.262	29.845	15.652	17.131	61.551	-8.225	19.755	-2.17	-17.17	22.237	-34.044	-23.13
159	159	0.74734	-6.392	6.682	1.534	-9.088	30.429	16.425	17.339	60.441	-9.184	20.207	-1.913	-17.17	22.148	-32.027	-23.362
160	160	0.75207	-6.245	6.726	1.675	-8.934	30.974	17.192	17.519	59.288	-10.121	20.767	-1.716	-17.174	22.157	-30.022	-23.561
161	161	0.7568	-6.094	6.765	1.811	-8.775	31.495	17.918	17.65	58.068	-11.036	21.17	-1.571	-17.171	22.05	-28.104	-23.672
162	162	0.76153	-5.967	6.804	1.946	-8.631	32.003	18.609	17.704	56.821	-11.92	21.353	-1.428	-17.101	21.752	-26.301	-23.624
163	163	0.76626	-5.851	6.845	2.079	-8.496	32.484	19.273	17.7	55.525	-12.809	21.492	-1.181	-17.021	21.412	-24.399	-23.537
164	164	0.77099	-5.739	6.879	2.207	-8.37	32.916	19.9	17.629	54.186	-13.676	21.662	-0.811	-16.916	21.096	-22.367	-23.393
165	165	0.77572	-5.62	6.904	2.327	-8.241	33.297	20.469	17.487	52.805	-14.465	21.85	-0.377	-16.833	20.81	-20.274	-23.189
166	166	0.78045	-5.501	6.925	2.44	-8.094	33.638	20.96	17.236	51.399	-15.163	22.162	0.035	-16.78	20.65	-18.161	-22.94
167	167	0.78518	-5.397	6.943	2.551	-7.954	33.961	21.365	16.879	50.005	-15.761	22.551	0.426	-16.754	20.574	-16.05	-22.663
168	168	0.78991	-5.313	6.949	2.662	-7.842	34.271	21.693	16.453	48.647	-16.235	22.886	0.821	-16.774	20.473	-13.98	-22.356
169	169	0.79464	-5.231	6.94	2.777	-7.737	34.554	21.935	15.949	47.319	-16.566	23.138	1.218	-16.825	20.315	-11.979	-21.974
170	170	0.79937	-5.141	6.929	2.897	-7.624	34.806	22.089	15.375	45.992	-16.76	23.189	1.635	-16.89	20.004	-10.075	-21.478
171	171	0.8041	-5.052	6.913	3.018	-7.525	35.006	22.19	14.779	44.632	-16.835	23.054	2.017	-16.925	19.583	-8.323	-20.839
172	172	0.80883	-4.972	6.897	3.135	-7.441	35.171	22.245	14.151	43.247	-16.786	22.903	2.379	-16.926	19.2	-6.636	-20.079
173	173	0.81356	-4.93	6.869	3.241	-7.387	35.32	22.284	13.503	41.879	-16.625	22.762	2.682	-16.929	18.867	-5.033	-19.257
174	174	0.81829	-4.897	6.828	3.329	-7.346	35.432	22.34	12.886	40.501	-16.393	22.747	2.928	-17.03	18.693	-3.442	-18.506
175	175	0.82302	-4.86	6.775	3.418	-7.316	35.492	22.393	12.287	39.091	-16.066	22.775	3.019	-17.201	18.598	-2.005	-17.751
176	176	0.82775	-4.807	6.717	3.5	-7.265	35.503	22.436	11.696	37.651	-15.684	22.909	2.865	-17.453	18.637	-0.776	-17.053
177	177	0.83248	-4.76	6.662	3.604	-7.254	35.502	22.491	11.161	36.198	-15.31	23.11	2.577	-17.768	18.76	0.352	-16.448
178	178	0.83721	-4.751	6.615	3.708	-7.304	35.492	22.611	10.703	34.73	-14.981	23.021	2.403	-18.122	18.638	1.513	-15.891
179	179	0.84194	-4.767	6.572	3.8	-7.377	35.461	22.782	10.276	33.265	-14.734	22.863	2.4	-18.485	18.466	2.819	-15.405
180	180	0.84667	-4.787	6.534	3.878	-7.439	35.412	22.953	9.842	31.804	-14.555	22.564	2.471	-18.822	18.177	4.161	-14.963
181	181	0.8514	-4.809	6.489	3.941	-7.518	35.34	23.146	9.486	30.349	-14.45	22.037	2.622	-19.122	17.73	5.497	-14.559
182	182	0.85613	-4.829	6.428	4.003	-7.609	35.244	23.345	9.175	28.92	-14.451	21.582	2.819	-19.407	17.379	6.896	-14.274
183	183	0.86086	-4.847	6.353	4.068	-7.698	35.121	23.522	8.865	27.527	-14.569	21.314	3.054	-19.72	17.209	8.401	-14.179
184	184	0.86559	-4.867	6.278	4.141	-7.791	34.976	23.67	8.548	26.152	-14.804	21.187	3.235	-20.038	17.165	9.909	-14.257
185	185	0.87032	-4.891	6.21	4.212	-7.891	34.824	23.781	8.226	24.799	-15.147	21.134	3.315	-20.282	17.181	11.332	-14.432
186	186	0.87505	-4.916	6.143	4.272	-7.979	34.658	23.835	7.885	23.483	-15.595	21.136	3.324	-20.425	17.24	12.687	-14.693
187	187	0.87978	-4.93	6.07	4.322	-8.041	34.466	23.822	7.514	22.198	-16.151	21.167	3.29	-20.505	17.309	14.007	-15.078
188	188	0.88451	-4.937	5.999	4.37	-8.089	34.258	23.742	7.127	20.955	-16.79	21.13	3.251	-20.515	17.299	15.285	-15.545
189	189	0.88924	-4.964	5.939	4.425	-8.151	34.063	23.589	6.732	19.792	-17.466	21.04	3.228	-20.416	17.232	16.5	-16.032
190	190	0.89397	-5.016	5.887	4.483	-8.235	33.889	23.369	6.356	18.722	-18.132	20.965	3.189	-20.273	17.177	17.641	-16.57
191	191	0.8987	-5.078	5.829	4.546	-8.321	33.709	23.069	5.999	17.735	-18.776	20.821	3.152	-20.113	17.062	18.697	-17.166
192	192	0.90343	-5.121	5.751	4.608	-8.365	33.488	22.7	5.613	16.807	-19.441	20.774	3.116	-19.944	17.014	19.742	-17.843
193	193	0.90816	-5.136	5.674	4.671	-8.348	33.256	22.278	5.192	15.96	-20.116	20.915	3.043	-19.784	17.106	20.757	-18.599
194	194	0.91289	-5.154	5.604	4.737	-8.321	33.023	21.783	4.781	15.203	-20.675	21.203	2.91	-19.688	17.332	21.684	-19.412
195	195	0.91762	-5.19	5.548	4.811	-8.32	32.805	21.221	4.423	14.534	-21.161	21.443	2.72	-19.596	17.525	22.45	-20.251
196	196	0.92235	-5.248	5.497	4.894	-8.33	32.59	20.605	4.064	13.956	-21.598	21.732	2.508	-19.497	17.742	23.136	-21.113
197	197	0.92708	-5.303	5.45	4.981	-8.319	32.372	19.949	3.714	13.452	-21.975	21.963	2.208	-19.378	17.913	23.624	-21.937
198	198	0.93181	-5.345	5.406	5.071	-8.284	32.139	19.261	3.386	12.994	-22.294	22.022	1.726	-19.198	17.961	23.768	-22.659
199	199	0.93654	-5.378	5.372	5.172	-8.233	31.907	18.539	3.077	12.613	-22.537	22.192	1.09	-18.977	18.143	23.685	-23.313
200	200	0.94127	-5.433	5.34	5.28	-8.218	31.68	17.82	2.829	12.316	-22.67	22.393	0.346	-18.702	18.405	23.364	-23.828
201	201	0.946	-5.495	5.315	5.393	-8.222	31.458	17.093	2.633	12.1	-22.674	22.708	-0.57	-18.414	18.827	22.786	-24.244
