# Supplementary material for: Gait phenotypes in paediatric hereditary spastic paraplegia revealed by dynamic time warping analysis and random forests
Source: PLoS One. 2018 Mar 8;13(3):e0192345. doi: 10.1371/journal.pone.0192345 (PMC5843164; doi:10.1371/journal.pone.0192345)
Supplement: S1 Data — (ZIP) [file pone.0192345.s008.zip › HSP/Right.SR.HSP16.2.csv]

	Epoch	Time	Pelvic.obliquity	Pelvic.tilt	Pelvic rotation	Hip.abd.add	Hip.flexion	Hip.rotation	Knee.abd.add	Knee.flexion	Knee.rotation	Ankle.abd.add	Ankle.flexion	Ankle.rotation	Forefoot.abd.add	Forefoot.flexion	Forefoot.rotation
1	1	0	-3.872	7.215	9.336	-9.926	31.428	14.954	3.171	10.056	-22.321	20.628	1.273	-18.914	16.905	23.444	-21.944
2	2	0.00523	-3.954	7.087	9.485	-9.953	31.203	15.022	3.267	10.392	-22.153	21.546	0.606	-18.866	17.868	22.591	-21.693
3	3	0.01046	-4.048	6.988	9.64	-10.01	30.976	15.111	3.414	10.715	-21.948	22.266	-0.386	-18.972	18.662	21.337	-21.538
4	4	0.01569	-4.15	6.909	9.793	-10.086	30.731	15.236	3.59	11.012	-21.774	22.942	-1.615	-19.124	19.413	19.824	-21.436
5	5	0.02092	-4.232	6.841	9.982	-10.174	30.461	15.315	3.78	11.306	-21.59	23.491	-2.96	-19.332	20.026	18.13	-21.37
6	6	0.02615	-4.288	6.771	10.192	-10.242	30.189	15.328	3.969	11.637	-21.393	23.905	-4.178	-19.579	20.484	16.497	-21.341
7	7	0.03138	-4.306	6.71	10.395	-10.261	29.967	15.293	4.161	12.057	-21.147	24.223	-5.132	-19.852	20.829	15.044	-21.31
8	8	0.03661	-4.298	6.668	10.569	-10.239	29.842	15.275	4.393	12.602	-20.882	24.514	-5.754	-20.115	21.148	13.842	-21.252
9	9	0.04184	-4.275	6.632	10.713	-10.19	29.82	15.323	4.68	13.27	-20.644	24.788	-6.104	-20.438	21.444	12.885	-21.255
10	10	0.04707	-4.218	6.578	10.835	-10.1	29.818	15.382	4.978	13.985	-20.432	25.086	-6.204	-20.783	21.749	12.186	-21.304
11	11	0.0523	-4.094	6.486	10.955	-9.947	29.75	15.387	5.276	14.681	-20.206	25.412	-6.171	-21.115	22.085	11.608	-21.338
12	12	0.05753	-3.921	6.365	11.071	-9.739	29.591	15.371	5.583	15.292	-20.003	25.602	-6.159	-21.417	22.329	10.953	-21.325
13	13	0.06276	-3.735	6.221	11.165	-9.5	29.354	15.373	5.869	15.81	-19.839	25.705	-6.208	-21.675	22.501	10.223	-21.268
14	14	0.06799	-3.561	6.063	11.223	-9.238	29.052	15.38	6.091	16.24	-19.645	25.714	-6.231	-21.933	22.565	9.52	-21.173
15	15	0.07322	-3.4	5.893	11.257	-8.949	28.665	15.379	6.259	16.538	-19.44	25.554	-6.192	-22.218	22.487	8.886	-21.073
16	16	0.07845	-3.259	5.726	11.27	-8.632	28.209	15.367	6.344	16.742	-19.231	25.441	-6.185	-22.503	22.441	8.282	-20.987
17	17	0.08368	-3.158	5.56	11.281	-8.357	27.675	15.323	6.396	16.825	-19.02	25.123	-6.18	-22.707	22.223	7.625	-20.816
18	18	0.08891	-3.087	5.401	11.305	-8.129	27.098	15.169	6.4	16.869	-18.726	25.074	-6.177	-23.033	22.22	7.145	-20.838
19	19	0.09414	-3.037	5.242	11.327	-7.88	26.523	14.908	6.331	16.942	-18.39	25.144	-6.073	-23.374	22.323	6.84	-20.961
20	20	0.09937	-2.993	5.093	11.353	-7.662	25.917	14.598	6.281	16.961	-18.031	25.118	-5.879	-23.711	22.367	6.602	-21.093
21	21	0.1046	-2.938	4.962	11.392	-7.409	25.325	14.254	6.18	16.953	-17.721	25.187	-5.702	-23.99	22.504	6.419	-21.238
22	22	0.10983	-2.894	4.853	11.43	-7.152	24.723	13.845	6.003	16.875	-17.442	25.024	-5.469	-24.169	22.428	6.251	-21.335
23	23	0.11506	-2.841	4.761	11.491	-6.913	24.136	13.392	5.837	16.749	-17.234	24.665	-5.183	-24.237	22.203	6.089	-21.386
24	24	0.12029	-2.803	4.698	11.574	-6.722	23.58	12.947	5.706	16.595	-17.149	24.165	-4.821	-24.162	21.883	5.96	-21.387
25	25	0.12552	-2.772	4.659	11.685	-6.565	23.071	12.516	5.595	16.446	-17.16	23.832	-4.564	-24.027	21.709	5.811	-21.428
26	26	0.13075	-2.733	4.662	11.82	-6.413	22.609	12.107	5.469	16.299	-17.244	23.749	-4.367	-23.858	21.738	5.71	-21.506
27	27	0.13598	-2.66	4.688	11.964	-6.238	22.194	11.726	5.377	16.17	-17.384	23.73	-4.194	-23.696	21.833	5.61	-21.619
28	28	0.14121	-2.555	4.746	12.108	-6.04	21.85	11.4	5.321	16.078	-17.589	23.732	-3.994	-23.548	21.949	5.543	-21.767
29	29	0.14644	-2.433	4.837	12.255	-5.835	21.566	11.122	5.281	16.013	-17.814	23.528	-3.752	-23.359	21.875	5.402	-21.812
30	30	0.15167	-2.292	4.965	12.416	-5.624	21.322	10.848	5.236	15.954	-18.001	23.261	-3.478	-23.172	21.733	5.243	-21.791
31	31	0.1569	-2.143	5.115	12.578	-5.413	21.12	10.592	5.203	15.924	-18.142	23.169	-3.185	-23.044	21.743	5.16	-21.8
32	32	0.16213	-1.971	5.273	12.731	-5.194	20.944	10.364	5.21	15.902	-18.244	23.1	-2.871	-22.999	21.783	5.112	-21.839
33	33	0.16736	-1.766	5.44	12.882	-4.944	20.79	10.118	5.207	15.879	-18.299	23.097	-2.611	-23.031	21.868	5.059	-21.929
34	34	0.17259	-1.555	5.623	13.015	-4.669	20.657	9.853	5.167	15.875	-18.211	22.995	-2.338	-23.201	21.838	4.983	-22.032
35	35	0.17782	-1.378	5.798	13.118	-4.399	20.514	9.655	5.114	15.867	-18.06	22.841	-2.095	-23.439	21.752	4.852	-22.102
36	36	0.18305	-1.281	5.958	13.182	-4.183	20.345	9.535	5.064	15.851	-17.885	22.409	-1.76	-23.655	21.426	4.685	-22.067
37	37	0.18828	-1.25	6.106	13.222	-4.014	20.155	9.415	4.974	15.846	-17.673	22.341	-1.445	-23.85	21.413	4.643	-22.068
38	38	0.19351	-1.292	6.227	13.233	-3.895	19.916	9.316	4.856	15.853	-17.446	22.393	-1.079	-24.004	21.497	4.677	-22.053
39	39	0.19874	-1.379	6.314	13.215	-3.823	19.617	9.269	4.773	15.822	-17.256	22.413	-0.73	-24.124	21.572	4.689	-22.031
40	40	0.20397	-1.537	6.362	13.165	-3.833	19.212	9.297	4.739	15.691	-17.155	22.454	-0.403	-24.247	21.685	4.742	-22.087
41	41	0.2092	-1.755	6.39	13.109	-3.902	18.746	9.351	4.687	15.501	-17.074	22.33	-0.145	-24.331	21.634	4.686	-22.09
42	42	0.21443	-2.035	6.388	13.046	-4.004	18.216	9.416	4.593	15.283	-17.035	22.317	0.107	-24.398	21.668	4.694	-22.135
43	43	0.21966	-2.315	6.367	12.987	-4.106	17.659	9.483	4.498	15.058	-17.038	22.179	0.341	-24.402	21.584	4.618	-22.126
44	44	0.22489	-2.593	6.328	12.909	-4.216	17.094	9.588	4.429	14.842	-17.1	22.221	0.599	-24.37	21.669	4.637	-22.15
45	45	0.23012	-2.866	6.266	12.819	-4.317	16.513	9.725	4.364	14.614	-17.277	22.168	0.841	-24.23	21.664	4.608	-22.139
46	46	0.23535	-3.135	6.175	12.731	-4.424	15.889	9.846	4.299	14.348	-17.473	22.128	1.052	-24.082	21.669	4.582	-22.148
47	47	0.24058	-3.394	6.079	12.642	-4.542	15.229	9.946	4.243	14.023	-17.693	22.123	1.176	-23.894	21.707	4.506	-22.16
48	48	0.24581	-3.627	5.985	12.556	-4.654	14.557	10.018	4.197	13.654	-17.91	22.026	1.285	-23.698	21.667	4.401	-22.164
49	49	0.25104	-3.852	5.902	12.45	-4.739	13.904	10.095	4.123	13.298	-18.102	21.921	1.404	-23.533	21.612	4.306	-22.178
50	50	0.25627	-4.061	5.83	12.326	-4.78	13.28	10.164	4.012	12.981	-18.244	21.79	1.584	-23.418	21.518	4.252	-22.206
51	51	0.2615	-4.257	5.778	12.192	-4.786	12.7	10.2	3.853	12.702	-18.352	21.766	1.782	-23.333	21.502	4.265	-22.283
52	52	0.26673	-4.444	5.74	12.065	-4.812	12.141	10.209	3.709	12.41	-18.445	21.759	1.988	-23.219	21.503	4.303	-22.341
53	53	0.27196	-4.613	5.714	11.944	-4.848	11.591	10.216	3.587	12.097	-18.52	21.823	2.181	-23.112	21.576	4.362	-22.396
54	54	0.27719	-4.762	5.697	11.816	-4.844	11.043	10.23	3.434	11.782	-18.58	21.865	2.433	-23.035	21.621	4.471	-22.454
55	55	0.28242	-4.877	5.699	11.683	-4.802	10.518	10.235	3.269	11.472	-18.592	21.765	2.764	-23.004	21.533	4.597	-22.496
56	56	0.28765	-4.972	5.731	11.556	-4.754	10.038	10.238	3.116	11.164	-18.628	21.425	3.085	-22.954	21.229	4.623	-22.508
57	57	0.29288	-5.06	5.795	11.442	-4.725	9.623	10.255	2.994	10.893	-18.698	21.192	3.301	-22.872	21.021	4.572	-22.518
58	58	0.29811	-5.137	5.879	11.355	-4.685	9.241	10.252	2.868	10.643	-18.736	20.951	3.459	-22.829	20.806	4.454	-22.528
59	59	0.30334	-5.199	5.969	11.283	-4.632	8.875	10.247	2.751	10.401	-18.78	20.748	3.618	-22.791	20.632	4.35	-22.542
60	60	0.30857	-5.245	6.06	11.214	-4.578	8.517	10.235	2.654	10.175	-18.797	20.694	3.808	-22.76	20.601	4.317	-22.565
61	61	0.3138	-5.288	6.158	11.139	-4.541	8.189	10.242	2.6	9.976	-18.855	20.717	3.97	-22.653	20.656	4.259	-22.556
62	62	0.31903	-5.296	6.282	11.07	-4.467	7.893	10.312	2.553	9.769	-18.99	20.746	4.172	-22.559	20.72	4.256	-22.572
63	63	0.32426	-5.257	6.409	11.033	-4.343	7.603	10.323	2.487	9.559	-19.104	20.656	4.427	-22.493	20.669	4.272	-22.598
64	64	0.32949	-5.203	6.554	11.002	-4.212	7.361	10.277	2.432	9.387	-19.2	20.611	4.661	-22.377	20.662	4.267	-22.619
65	65	0.33472	-5.155	6.701	10.986	-4.085	7.142	10.218	2.382	9.252	-19.284	20.334	4.893	-22.236	20.448	4.142	-22.569
66	66	0.33995	-5.091	6.845	10.99	-3.939	6.928	10.182	2.315	9.125	-19.4	20.078	5.142	-22.114	20.231	4.045	-22.527
67	67	0.34518	-5.01	6.971	11.016	-3.782	6.697	10.11	2.252	9.014	-19.486	19.925	5.371	-22.056	20.098	3.972	-22.547
68	68	0.35041	-4.916	7.092	11.053	-3.607	6.467	9.976	2.183	8.928	-19.529	19.957	5.536	-22.001	20.132	3.891	-22.602
69	69	0.35564	-4.824	7.222	11.091	-3.45	6.237	9.847	2.138	8.822	-19.612	20.19	5.623	-21.928	20.356	3.827	-22.704
70	70	0.36087	-4.748	7.354	11.128	-3.307	5.999	9.779	2.083	8.695	-19.759	20.404	5.774	-21.87	20.548	3.844	-22.826
71	71	0.3661	-4.668	7.478	11.176	-3.155	5.765	9.744	2.029	8.576	-19.936	20.486	6.017	-21.826	20.616	3.902	-22.933
72	72	0.37133	-4.588	7.59	11.225	-3.024	5.543	9.674	2.014	8.507	-20.03	20.487	6.302	-21.789	20.624	3.923	-22.992
73	73	0.37656	-4.503	7.695	11.276	-2.877	5.329	9.587	2	8.479	-20.097	20.384	6.605	-21.749	20.54	3.887	-23.02
74	74	0.38179	-4.431	7.8	11.318	-2.728	5.099	9.557	1.962	8.43	-20.246	20.279	6.881	-21.676	20.438	3.835	-23.045
75	75	0.38702	-4.37	7.902	11.368	-2.595	4.848	9.541	1.917	8.359	-20.448	20.218	7.133	-21.567	20.362	3.782	-23.068
76	76	0.39225	-4.316	7.992	11.418	-2.476	4.574	9.501	1.883	8.282	-20.636	20.282	7.333	-21.467	20.4	3.73	-23.129
77	77	0.39748	-4.26	8.065	11.453	-2.339	4.292	9.437	1.816	8.236	-20.755	20.499	7.488	-21.378	20.563	3.674	-23.182
78	78	0.40271	-4.219	8.134	11.465	-2.218	3.995	9.403	1.761	8.178	-20.869	20.709	7.598	-21.324	20.724	3.578	-23.262
79	79	0.40794	-4.179	8.202	11.475	-2.107	3.695	9.378	1.718	8.11	-20.981	20.86	7.663	-21.313	20.831	3.431	-23.371
80	80	0.41317	-4.133	8.255	11.485	-1.968	3.392	9.336	1.655	8.056	-21.111	20.633	7.73	-21.202	20.595	3.101	-23.351
81	81	0.4184	-4.069	8.296	11.49	-1.816	3.071	9.279	1.586	7.985	-21.267	20.33	7.817	-21.013	20.282	2.757	-23.281
82	82	0.42363	-4.008	8.344	11.487	-1.659	2.749	9.224	1.485	7.916	-21.41	20.028	7.957	-20.847	19.944	2.471	-23.228
83	83	0.42886	-3.977	8.411	11.465	-1.554	2.436	9.244	1.418	7.846	-21.641	19.865	8.155	-20.635	19.733	2.287	-23.187
84	84	0.43409	-3.968	8.471	11.421	-1.452	2.103	9.26	1.33	7.781	-21.847	19.979	8.259	-20.436	19.772	2.12	-23.194
85	85	0.43932	-3.956	8.521	11.357	-1.352	1.755	9.225	1.236	7.731	-21.919	20.136	8.35	-20.355	19.842	1.956	-23.264
86	86	0.44455	-3.933	8.55	11.293	-1.255	1.386	9.151	1.167	7.661	-21.942	20.068	8.425	-20.317	19.72	1.706	-23.343
87	87	0.44978	-3.897	8.589	11.233	-1.147	1.037	9.079	1.109	7.601	-22.016	19.664	8.568	-20.22	19.289	1.372	-23.362
88	88	0.45501	-3.869	8.617	11.157	-1.059	0.659	9.074	1.079	7.497	-22.204	19.23	8.65	-19.989	18.849	0.962	-23.307
89	89	0.46024	-3.819	8.634	11.068	-0.945	0.243	9.114	1.009	7.365	-22.436	19.066	8.7	-19.694	18.632	0.622	-23.224
90	90	0.46547	-3.773	8.636	10.965	-0.826	-0.182	9.15	0.898	7.262	-22.627	19.212	8.789	-19.415	18.663	0.435	-23.165
91	91	0.4707	-3.737	8.655	10.864	-0.731	-0.583	9.141	0.806	7.2	-22.698	19.501	8.906	-19.3	18.824	0.332	-23.223
92	92	0.47593	-3.725	8.687	10.75	-0.684	-0.959	9.15	0.756	7.164	-22.746	19.74	8.903	-19.206	18.96	0.069	-23.274
93	93	0.48116	-3.729	8.713	10.62	-0.662	-1.334	9.177	0.72	7.135	-22.811	19.659	8.793	-19.075	18.813	-0.44	-23.261
94	94	0.48639	-3.747	8.723	10.472	-0.648	-1.71	9.171	0.664	7.136	-22.843	19.536	8.718	-18.937	18.607	-0.937	-23.247
95	95	0.49162	-3.76	8.732	10.318	-0.626	-2.092	9.176	0.596	7.142	-22.904	19.448	8.816	-18.743	18.417	-1.267	-23.199
96	96	0.49685	-3.771	8.736	10.166	-0.603	-2.489	9.218	0.533	7.148	-23.009	19.475	8.957	-18.503	18.329	-1.531	-23.125
97	97	0.50208	-3.786	8.728	10.009	-0.599	-2.893	9.278	0.498	7.178	-23.112	19.582	9.01	-18.245	18.331	-1.884	-23.027
98	98	0.50731	-3.818	8.715	9.833	-0.63	-3.296	9.347	0.487	7.235	-23.159	19.761	8.969	-18.045	18.409	-2.316	-22.956
99	99	0.51254	-3.85	8.686	9.64	-0.66	-3.693	9.387	0.465	7.337	-23.144	19.9	8.855	-17.9	18.44	-2.846	-22.916
100	100	0.51777	-3.863	8.646	9.442	-0.675	-4.085	9.37	0.458	7.46	-23.046	19.874	8.728	-17.757	18.34	-3.476	-22.841
101	101	0.523	-3.881	8.6	9.235	-0.718	-4.489	9.382	0.479	7.586	-22.971	19.974	8.564	-17.554	18.369	-4.124	-22.727
102	102	0.52823	-3.921	8.564	9.015	-0.795	-4.883	9.4	0.492	7.742	-22.925	20.211	8.443	-17.265	18.501	-4.714	-22.57
103	103	0.53346	-3.986	8.52	8.775	-0.896	-5.264	9.407	0.484	7.958	-22.856	20.457	8.309	-16.984	18.615	-5.34	-22.421
104	104	0.53869	-4.038	8.463	8.536	-0.99	-5.635	9.431	0.492	8.221	-22.781	20.615	8.108	-16.707	18.656	-6.103	-22.247
105	105	0.54392	-4.055	8.391	8.289	-1.066	-6.004	9.441	0.538	8.508	-22.636	20.491	7.967	-16.419	18.466	-6.96	-21.983
106	106	0.54915	-4.069	8.31	8.047	-1.17	-6.387	9.451	0.597	8.82	-22.475	20.582	7.758	-16.157	18.457	-7.823	-21.758
107	107	0.55438	-4.077	8.223	7.804	-1.281	-6.76	9.454	0.671	9.169	-22.275	20.78	7.591	-15.975	18.541	-8.612	-21.602
108	108	0.55961	-4.118	8.145	7.557	-1.425	-7.081	9.428	0.715	9.609	-22.046	21.274	7.348	-15.768	18.871	-9.405	-21.453
109	109	0.56484	-4.17	8.078	7.325	-1.575	-7.343	9.366	0.768	10.129	-21.763	21.794	7.099	-15.559	19.242	-10.24	-21.276
110	110	0.57007	-4.248	8.005	7.115	-1.759	-7.564	9.336	0.861	10.719	-21.482	22.032	6.784	-15.364	19.375	-11.289	-21.038
111	111	0.5753	-4.363	7.927	6.945	-2.002	-7.739	9.32	1	11.387	-21.242	22.171	6.44	-15.153	19.416	-12.439	-20.765
112	112	0.58053	-4.54	7.849	6.817	-2.342	-7.848	9.262	1.207	12.161	-20.936	22.078	5.968	-14.906	19.274	-13.877	-20.38
113	113	0.58576	-4.779	7.775	6.733	-2.777	-7.894	9.209	1.498	13.032	-20.594	22.04	5.399	-14.652	19.221	-15.459	-19.934
114	114	0.59099	-5.047	7.693	6.697	-3.255	-7.878	9.149	1.853	14.021	-20.26	22.132	4.76	-14.39	19.306	-17.122	-19.488
115	115	0.59622	-5.314	7.574	6.707	-3.763	-7.852	9.092	2.298	15.081	-19.963	22.27	4.113	-14.133	19.451	-18.806	-19.077
116	116	0.60145	-5.57	7.425	6.762	-4.261	-7.824	9.042	2.801	16.188	-19.679	22.474	3.268	-13.957	19.686	-20.66	-18.758
117	117	0.60668	-5.816	7.274	6.86	-4.733	-7.775	8.964	3.318	17.338	-19.398	22.592	2.214	-13.766	19.862	-22.772	-18.431
118	118	0.61191	-6.033	7.134	6.999	-5.177	-7.687	8.897	3.877	18.534	-19.165	22.707	1.101	-13.525	20.052	-24.978	-18.085
119	119	0.61714	-6.214	6.987	7.161	-5.617	-7.571	8.866	4.523	19.777	-18.985	22.857	0.13	-13.311	20.283	-27.036	-17.809
120	120	0.62237	-6.36	6.838	7.335	-6.044	-7.412	8.844	5.229	21.079	-18.816	22.955	-0.732	-13.086	20.477	-29.021	-17.548
121	121	0.6276	-6.483	6.705	7.527	-6.443	-7.206	8.77	5.93	22.446	-18.595	22.982	-1.575	-12.856	20.608	-31.038	-17.286
122	122	0.63283	-6.563	6.598	7.754	-6.812	-6.955	8.647	6.654	23.849	-18.355	23.11	-2.536	-12.621	20.858	-33.144	-17.072
123	123	0.63806	-6.612	6.513	7.979	-7.177	-6.655	8.499	7.426	25.274	-18.151	23.246	-3.531	-12.402	21.16	-35.239	-16.985
124	124	0.64329	-6.611	6.451	8.189	-7.505	-6.27	8.326	8.206	26.757	-17.955	23.376	-4.602	-12.168	21.496	-37.38	-16.973
125	125	0.64852	-6.575	6.408	8.37	-7.765	-5.792	8.13	8.901	28.352	-17.709	23.656	-5.65	-11.944	21.962	-39.459	-17.008
126	126	0.65375	-6.511	6.386	8.544	-7.986	-5.199	7.86	9.515	30.076	-17.395	23.987	-6.756	-11.632	22.486	-41.611	-16.995
127	127	0.65898	-6.451	6.418	8.715	-8.234	-4.479	7.578	10.097	31.869	-17.077	24.171	-7.787	-11.253	22.875	-43.724	-16.938
128	128	0.66421	-6.379	6.488	8.883	-8.495	-3.654	7.271	10.652	33.72	-16.711	24.308	-8.782	-10.942	23.231	-45.758	-16.956
129	129	0.66944	-6.282	6.596	9.041	-8.731	-2.72	6.968	11.167	35.654	-16.285	24.269	-9.727	-10.701	23.421	-47.779	-16.995
130	130	0.67467	-6.189	6.73	9.149	-8.928	-1.671	6.699	11.59	37.704	-15.799	24.023	-10.562	-10.518	23.392	-49.771	-17.019
131	131	0.6799	-6.11	6.901	9.232	-9.16	-0.524	6.445	11.994	39.827	-15.206	23.955	-11.278	-10.583	23.51	-51.514	-17.252
132	132	0.68513	-6.049	7.094	9.305	-9.435	0.66	6.232	12.444	41.929	-14.523	23.638	-11.769	-10.881	23.395	-53.027	-17.595
133	133	0.69036	-5.981	7.304	9.378	-9.662	1.886	6.06	12.825	44.021	-13.801	23.201	-12.08	-11.332	23.102	-54.343	-17.985
134	134	0.69559	-5.923	7.541	9.432	-9.859	3.16	5.953	13.126	46.104	-13.017	22.86	-12.125	-11.929	22.807	-55.323	-18.419
135	135	0.70082	-5.875	7.813	9.468	-10.073	4.51	5.91	13.413	48.178	-12.153	22.522	-11.839	-12.644	22.457	-55.924	-18.869
136	136	0.70605	-5.849	8.097	9.487	-10.32	5.913	5.969	13.742	50.208	-11.263	21.963	-11.265	-13.479	21.873	-56.228	-19.34
137	137	0.71128	-5.847	8.378	9.493	-10.593	7.327	6.154	14.154	52.142	-10.37	21.099	-10.575	-14.421	21.008	-56.432	-19.801
138	138	0.71651	-5.868	8.65	9.493	-10.866	8.709	6.421	14.579	53.95	-9.457	20.213	-9.97	-15.417	20.123	-56.657	-20.22
139	139	0.72174	-5.894	8.921	9.494	-11.127	10.057	6.701	14.972	55.614	-8.524	19.37	-9.489	-16.413	19.286	-56.913	-20.583
140	140	0.72697	-5.91	9.177	9.496	-11.374	11.379	6.996	15.363	57.124	-7.633	18.581	-9.087	-17.385	18.524	-57.103	-20.939
141	141	0.7322	-5.89	9.404	9.502	-11.563	12.652	7.327	15.761	58.47	-6.854	17.783	-8.718	-18.24	17.771	-57.229	-21.218
142	142	0.73743	-5.827	9.585	9.506	-11.653	13.871	7.664	16.077	59.7	-6.22	17.096	-8.348	-18.898	17.094	-57.252	-21.388
143	143	0.74266	-5.717	9.735	9.515	-11.685	15.047	7.976	16.362	60.843	-5.666	16.476	-7.959	-19.368	16.489	-57.196	-21.439
144	144	0.74789	-5.58	9.852	9.515	-11.679	16.18	8.269	16.611	61.887	-5.192	15.965	-7.509	-19.695	15.992	-56.974	-21.425
145	145	0.75312	-5.411	9.934	9.528	-11.62	17.25	8.518	16.819	62.802	-4.832	15.542	-7.042	-19.913	15.58	-56.612	-21.388
146	146	0.75835	-5.214	9.98	9.553	-11.517	18.248	8.726	17.012	63.613	-4.532	15.171	-6.538	-20.122	15.225	-56.12	-21.378
147	147	0.76358	-4.994	9.986	9.591	-11.369	19.193	8.867	17.088	64.333	-4.306	15.203	-6.102	-20.187	15.196	-55.486	-21.308
148	148	0.76881	-4.75	9.955	9.606	-11.171	20.092	8.97	17.108	64.959	-4.137	15.221	-5.669	-20.154	15.155	-54.796	-21.175
149	149	0.77404	-4.491	9.893	9.614	-10.97	20.926	9.095	17.179	65.441	-4.017	15.124	-5.226	-20.029	15.037	-54.057	-20.948
150	150	0.77927	-4.248	9.815	9.618	-10.77	21.737	9.261	17.263	65.816	-3.995	15.08	-4.736	-19.857	14.96	-53.163	-20.724
151	151	0.7845	-4.03	9.737	9.624	-10.612	22.527	9.43	17.329	66.097	-3.982	15.203	-4.278	-19.649	15.021	-52.171	-20.478
152	152	0.78973	-3.829	9.642	9.626	-10.497	23.275	9.631	17.424	66.274	-3.95	15.531	-3.825	-19.476	15.267	-51.034	-20.255
153	153	0.79496	-3.641	9.556	9.623	-10.405	24.014	9.896	17.594	66.347	-3.909	15.863	-3.464	-19.281	15.542	-49.933	-19.957
154	154	0.80019	-3.502	9.496	9.614	-10.351	24.795	10.25	17.791	66.339	-3.892	16.244	-3.15	-19.125	15.844	-48.775	-19.672
155	155	0.80542	-3.404	9.449	9.598	-10.347	25.589	10.689	18.029	66.268	-3.885	16.607	-2.842	-18.961	16.118	-47.584	-19.352
156	156	0.81065	-3.314	9.401	9.566	-10.355	26.382	11.198	18.305	66.127	-3.922	16.992	-2.49	-18.766	16.406	-46.29	-19.016
157	157	0.81588	-3.224	9.352	9.527	-10.38	27.166	11.763	18.634	65.887	-4.006	17.445	-2.229	-18.555	16.766	-44.992	-18.681
158	158	0.82111	-3.145	9.319	9.501	-10.457	27.946	12.382	19.049	65.544	-4.084	17.971	-2.058	-18.378	17.218	-43.694	-18.356
159	159	0.82634	-3.077	9.298	9.486	-10.558	28.709	13.036	19.491	65.107	-4.198	18.501	-1.955	-18.175	17.672	-42.419	-17.997
160	160	0.83157	-3.007	9.281	9.46	-10.638	29.469	13.711	19.906	64.6	-4.336	18.997	-1.827	-17.981	18.072	-41.094	-17.614
161	161	0.8368	-2.909	9.271	9.419	-10.674	30.238	14.382	20.292	64.02	-4.473	19.411	-1.638	-17.822	18.386	-39.681	-17.213
162	162	0.84203	-2.779	9.277	9.37	-10.661	31.015	15.029	20.631	63.321	-4.709	19.787	-1.466	-17.627	18.657	-38.201	-16.807
163	163	0.84726	-2.631	9.307	9.313	-10.612	31.795	15.659	20.907	62.51	-5.058	20.192	-1.389	-17.405	18.928	-36.724	-16.427
164	164	0.85249	-2.486	9.339	9.259	-10.552	32.549	16.248	21.104	61.599	-5.49	20.649	-1.488	-17.19	19.22	-35.325	-16.099
165	165	0.85772	-2.328	9.355	9.218	-10.496	33.234	16.768	21.268	60.592	-5.957	21.09	-1.506	-17.026	19.511	-33.786	-15.843
166	166	0.86295	-2.146	9.343	9.186	-10.417	33.852	17.204	21.372	59.508	-6.392	21.267	-1.358	-16.94	19.562	-32.109	-15.59
167	167	0.86818	-1.952	9.332	9.143	-10.322	34.441	17.553	21.375	58.364	-6.764	21.304	-0.973	-16.868	19.485	-30.211	-15.275
168	168	0.87341	-1.765	9.338	9.079	-10.178	35.03	17.836	21.237	57.148	-7.169	21.281	-0.527	-16.774	19.339	-28.209	-14.929
169	169	0.87864	-1.59	9.347	9.003	-9.997	35.603	18.03	20.924	55.866	-7.598	21.351	-0.118	-16.747	19.236	-26.116	-14.672
170	170	0.88387	-1.431	9.333	8.922	-9.82	36.127	18.161	20.521	54.524	-8.044	21.641	0.197	-16.749	19.337	-23.981	-14.496
171	171	0.8891	-1.3	9.303	8.863	-9.686	36.599	18.259	20.078	53.134	-8.511	22.2	0.401	-16.756	19.689	-21.845	-14.38
172	172	0.89433	-1.188	9.26	8.816	-9.548	37.01	18.269	19.516	51.7	-8.9	22.652	0.665	-16.735	19.939	-19.688	-14.157
173	173	0.89956	-1.102	9.215	8.774	-9.412	37.361	18.209	18.849	50.217	-9.2	22.758	1.071	-16.673	19.87	-17.506	-13.781
174	174	0.90479	-1.033	9.162	8.721	-9.284	37.648	18.165	18.175	48.638	-9.47	22.587	1.546	-16.6	19.568	-15.305	-13.32
175	175	0.91002	-0.988	9.108	8.662	-9.167	37.891	18.182	17.512	46.986	-9.742	22.388	1.929	-16.496	19.252	-13.197	-12.786
176	176	0.91525	-0.959	9.034	8.606	-9.022	38.095	18.191	16.781	45.34	-10.006	22.351	2.123	-16.41	19.067	-11.231	-12.278
177	177	0.92048	-0.944	8.936	8.552	-8.884	38.244	18.227	16.058	43.698	-10.284	22.635	2.165	-16.342	19.19	-9.359	-11.833
178	178	0.92571	-0.938	8.819	8.494	-8.749	38.325	18.353	15.4	41.995	-10.634	22.993	2.171	-16.35	19.409	-7.474	-11.491
179	179	0.93094	-0.929	8.701	8.448	-8.636	38.343	18.553	14.813	40.212	-11.064	23.224	2.216	-16.378	19.542	-5.564	-11.181
180	180	0.93617	-0.932	8.581	8.42	-8.538	38.301	18.848	14.274	38.36	-11.584	23.298	2.319	-16.432	19.55	-3.617	-10.888
181	181	0.9414	-0.933	8.46	8.398	-8.427	38.23	19.216	13.762	36.499	-12.159	23.155	2.386	-16.564	19.361	-1.74	-10.66
182	182	0.94663	-0.93	8.334	8.368	-8.303	38.142	19.635	13.267	34.646	-12.807	22.884	2.453	-16.742	19.065	0.125	-10.52
183	183	0.95186	-0.922	8.197	8.346	-8.18	37.998	20.103	12.803	32.774	-13.564	22.685	2.551	-16.974	18.872	2.052	-10.511
184	184	0.95709	-0.934	8.052	8.355	-8.095	37.783	20.606	12.351	30.877	-14.437	22.602	2.713	-17.252	18.817	4.077	-10.641
185	185	0.96232	-0.97	7.904	8.389	-8.055	37.515	21.093	11.865	28.995	-15.387	22.8	2.861	-17.483	19.031	6.121	-10.848
186	186	0.96755	-1.012	7.762	8.428	-8.065	37.213	21.589	11.426	27.111	-16.397	23.034	2.945	-17.647	19.315	8.067	-11.081
187	187	0.97278	-1.048	7.617	8.459	-8.067	36.866	22.081	11.017	25.227	-17.477	23.069	2.973	-17.815	19.453	9.9	-11.405
188	188	0.97801	-1.078	7.463	8.488	-8.037	36.492	22.472	10.537	23.427	-18.557	23.061	2.96	-17.931	19.543	11.635	-11.788
189	189	0.98324	-1.114	7.308	8.529	-7.989	36.102	22.74	9.972	21.734	-19.613	22.976	2.86	-17.896	19.533	13.171	-12.121
190	190	0.98847	-1.164	7.163	8.589	-7.975	35.711	22.909	9.436	20.131	-20.654	22.822	2.648	-17.774	19.481	14.493	-12.485
191	191	0.9937	-1.246	7.033	8.651	-8.003	35.322	22.965	8.927	18.618	-21.639	22.593	2.425	-17.57	19.39	15.691	-12.875
192	192	0.99893	-1.34	6.893	8.718	-8.061	34.9	22.847	8.431	17.199	-22.528	22.375	2.27	-17.217	19.339	16.832	-13.226
193	193	1.00416	-1.423	6.739	8.772	-8.088	34.444	22.594	7.954	15.867	-23.324	22.11	2.028	-16.872	19.261	17.793	-13.654
194	194	1.00939	-1.492	6.592	8.824	-8.075	34	22.149	7.478	14.689	-23.975	21.852	1.775	-16.506	19.199	18.623	-14.137
195	195	1.01462	-1.577	6.462	8.876	-8.061	33.595	21.535	7.035	13.688	-24.469	21.608	1.563	-16.148	19.155	19.371	-14.689
196	196	1.01985	-1.673	6.325	8.935	-8.06	33.186	20.815	6.664	12.812	-24.846	21.246	1.344	-15.88	19.01	19.98	-15.345
197	197	1.02508	-1.766	6.177	8.983	-8.019	32.774	19.961	6.279	12.091	-25.137	21.092	1.071	-15.585	19.03	20.476	-16.07
198	198	1.03031	-1.866	6.043	9.025	-7.968	32.372	19.011	5.912	11.506	-25.348	21.038	0.769	-15.246	19.127	20.838	-16.803
199	199	1.03554	-1.981	5.934	9.073	-7.923	31.994	18.019	5.601	11.048	-25.463	20.898	0.594	-15.006	19.142	21.181	-17.6
200	200	1.04077	-2.094	5.831	9.123	-7.868	31.637	16.97	5.33	10.729	-25.451	20.651	0.413	-14.869	19.045	21.368	-18.435
201	201	1.046	-2.214	5.725	9.162	-7.8	31.297	15.896	5.08	10.559	-25.346	20.406	0.189	-14.746	18.931	21.369	-19.241
