# Supplementary material for: Gait phenotypes in paediatric hereditary spastic paraplegia revealed by dynamic time warping analysis and random forests
Source: PLoS One. 2018 Mar 8;13(3):e0192345. doi: 10.1371/journal.pone.0192345 (PMC5843164; doi:10.1371/journal.pone.0192345)
Supplement: S1 Data — (ZIP) [file pone.0192345.s008.zip › HSP/Right.SR.HSP16.3.csv]

	Epoch	Time	Pelvic.obliquity	Pelvic.tilt	Pelvic rotation	Hip.abd.add	Hip.flexion	Hip.rotation	Knee.abd.add	Knee.flexion	Knee.rotation	Ankle.abd.add	Ankle.flexion	Ankle.rotation	Forefoot.abd.add	Forefoot.flexion	Forefoot.rotation
1	1	0	-2.254	5.276	13.373	-3.887	29.275	16.209	1.707	10.49	-22.59	18.416	-6.379	-17.109	18.861	11.822	-13.156
2	2	0.00476	-2.31	5.295	13.412	-3.874	29.135	16.329	1.752	10.461	-22.917	18.698	-7.031	-17.091	19.175	11.137	-13.322
3	3	0.00952	-2.394	5.311	13.465	-3.898	28.956	16.433	1.834	10.485	-23.24	19.009	-7.709	-17.046	19.519	10.338	-13.47
4	4	0.01428	-2.49	5.331	13.545	-3.948	28.745	16.516	1.955	10.55	-23.54	19.306	-8.551	-17.08	19.841	9.305	-13.673
5	5	0.01904	-2.586	5.35	13.643	-4.004	28.518	16.538	2.121	10.682	-23.823	19.579	-9.591	-17.149	20.143	7.989	-13.928
6	6	0.0238	-2.689	5.366	13.766	-4.076	28.27	16.464	2.315	10.863	-24.057	19.835	-10.745	-17.27	20.438	6.505	-14.254
7	7	0.02856	-2.791	5.377	13.899	-4.133	27.992	16.322	2.487	11.074	-24.191	20.158	-11.763	-17.497	20.784	5.154	-14.651
8	8	0.03332	-2.895	5.385	14.038	-4.188	27.703	16.144	2.644	11.288	-24.261	20.565	-12.492	-17.799	21.217	4.13	-15.106
9	9	0.03808	-3.009	5.396	14.161	-4.266	27.42	15.933	2.822	11.461	-24.227	20.654	-12.953	-18.125	21.378	3.312	-15.505
10	10	0.04284	-3.112	5.413	14.264	-4.299	27.204	15.642	2.943	11.707	-24.043	20.364	-13.156	-18.464	21.155	2.64	-15.828
11	11	0.0476	-3.183	5.417	14.331	-4.26	27.084	15.3	3.058	12.113	-23.744	19.625	-13.039	-18.81	20.501	2.091	-16.081
12	12	0.05236	-3.191	5.4	14.368	-4.131	27.057	14.935	3.246	12.752	-23.373	18.679	-12.46	-19.214	19.673	1.793	-16.342
13	13	0.05712	-3.126	5.337	14.374	-3.9	27.123	14.601	3.515	13.694	-22.938	17.919	-11.505	-19.737	19.009	1.741	-16.67
14	14	0.06188	-2.995	5.24	14.352	-3.589	27.245	14.304	3.839	14.852	-22.424	17.384	-10.4	-20.31	18.535	1.738	-16.962
15	15	0.06664	-2.816	5.098	14.293	-3.219	27.402	14.035	4.196	16.124	-21.859	16.999	-9.306	-20.855	18.2	1.689	-17.176
16	16	0.0714	-2.601	4.917	14.229	-2.814	27.522	13.797	4.531	17.37	-21.306	16.63	-8.232	-21.358	17.873	1.629	-17.315
17	17	0.07616	-2.394	4.712	14.159	-2.422	27.576	13.645	4.853	18.524	-20.775	16.138	-7.253	-21.867	17.418	1.474	-17.387
18	18	0.08092	-2.205	4.502	14.085	-2.063	27.531	13.592	5.172	19.516	-20.306	15.581	-6.466	-22.356	16.898	1.161	-17.4
19	19	0.08568	-2.06	4.297	13.988	-1.743	27.393	13.639	5.477	20.355	-19.916	15.014	-5.878	-22.803	16.366	0.703	-17.379
20	20	0.09044	-1.967	4.107	13.868	-1.441	27.187	13.768	5.726	21.083	-19.582	14.523	-5.394	-23.249	15.888	0.219	-17.372
21	21	0.0952	-1.935	3.941	13.74	-1.186	26.926	13.981	5.947	21.713	-19.32	14.194	-4.862	-23.711	15.565	-0.12	-17.419
22	22	0.09996	-1.96	3.812	13.624	-1.012	26.624	14.266	6.193	22.233	-19.148	13.958	-4.246	-24.174	15.365	-0.301	-17.522
23	23	0.10472	-2.018	3.715	13.533	-0.896	26.291	14.544	6.434	22.66	-19.027	13.682	-3.619	-24.58	15.154	-0.452	-17.617
24	24	0.10948	-2.106	3.628	13.461	-0.813	25.935	14.765	6.627	23.053	-18.943	13.389	-2.983	-24.837	14.929	-0.594	-17.646
25	25	0.11424	-2.204	3.565	13.403	-0.737	25.574	14.919	6.748	23.406	-18.929	13.242	-2.344	-24.983	14.836	-0.652	-17.696
26	26	0.119	-2.314	3.533	13.356	-0.672	25.207	15.041	6.823	23.695	-18.993	13.189	-1.693	-25.054	14.839	-0.624	-17.777
27	27	0.12376	-2.391	3.547	13.348	-0.585	24.856	15.102	6.855	23.905	-19.117	12.962	-1.088	-25.044	14.685	-0.651	-17.821
28	28	0.12852	-2.446	3.6	13.379	-0.496	24.511	15.081	6.834	24.047	-19.236	12.85	-0.608	-24.993	14.62	-0.728	-17.851
29	29	0.13328	-2.495	3.671	13.431	-0.406	24.184	15.023	6.773	24.159	-19.389	12.825	-0.154	-24.891	14.627	-0.764	-17.88
30	30	0.13804	-2.533	3.773	13.503	-0.291	23.906	14.93	6.671	24.278	-19.55	12.608	0.289	-24.795	14.442	-0.848	-17.912
31	31	0.1428	-2.531	3.9	13.593	-0.163	23.679	14.829	6.603	24.413	-19.697	12.408	0.813	-24.744	14.29	-0.849	-17.967
32	32	0.14756	-2.48	4.054	13.703	-0.016	23.503	14.754	6.583	24.542	-19.876	12.153	1.272	-24.706	14.087	-0.93	-18.013
33	33	0.15232	-2.381	4.232	13.818	0.178	23.372	14.688	6.562	24.685	-20.058	11.994	1.741	-24.666	13.971	-0.979	-18.035
34	34	0.15708	-2.261	4.415	13.922	0.401	23.263	14.653	6.543	24.843	-20.219	11.932	2.232	-24.665	13.942	-0.977	-18.058
35	35	0.16184	-2.076	4.599	14.029	0.679	23.169	14.628	6.539	24.989	-20.395	11.927	2.768	-24.705	13.972	-0.904	-18.11
36	36	0.1666	-1.86	4.782	14.141	0.964	23.07	14.649	6.612	25.084	-20.581	11.675	3.288	-24.795	13.81	-0.915	-18.157
37	37	0.17136	-1.631	4.977	14.251	1.244	22.978	14.684	6.724	25.139	-20.741	11.161	3.746	-24.922	13.425	-1.059	-18.185
38	38	0.17612	-1.411	5.172	14.344	1.528	22.893	14.693	6.798	25.209	-20.859	10.813	4.111	-25.046	13.172	-1.239	-18.215
39	39	0.18088	-1.193	5.355	14.422	1.822	22.783	14.657	6.824	25.266	-20.94	10.666	4.389	-25.167	13.086	-1.428	-18.266
40	40	0.18564	-0.973	5.521	14.499	2.111	22.635	14.568	6.825	25.288	-20.978	10.569	4.674	-25.269	13.051	-1.577	-18.31
41	41	0.1904	-0.786	5.682	14.561	2.365	22.455	14.455	6.802	25.284	-20.966	10.497	4.995	-25.331	13.043	-1.675	-18.316
42	42	0.19516	-0.672	5.843	14.592	2.561	22.247	14.341	6.745	25.266	-20.918	10.399	5.304	-25.337	13.005	-1.786	-18.278
43	43	0.19992	-0.638	5.998	14.594	2.691	21.999	14.221	6.658	25.228	-20.857	10.215	5.572	-25.287	12.877	-1.953	-18.221
44	44	0.20468	-0.667	6.146	14.572	2.766	21.704	14.089	6.544	25.157	-20.788	10.038	5.798	-25.205	12.748	-2.14	-18.176
45	45	0.20944	-0.746	6.292	14.524	2.794	21.375	13.941	6.399	25.054	-20.703	9.934	5.988	-25.088	12.676	-2.315	-18.137
46	46	0.2142	-0.887	6.43	14.436	2.779	20.999	13.817	6.221	24.908	-20.641	9.823	6.114	-24.913	12.58	-2.529	-18.087
47	47	0.21896	-1.085	6.553	14.319	2.72	20.575	13.729	6.028	24.721	-20.599	9.836	6.19	-24.702	12.593	-2.728	-18.036
48	48	0.22372	-1.307	6.657	14.186	2.644	20.108	13.642	5.814	24.499	-20.559	9.942	6.273	-24.46	12.689	-2.87	-17.978
49	49	0.22848	-1.54	6.758	14.027	2.552	19.61	13.581	5.608	24.234	-20.522	10.006	6.389	-24.2	12.759	-2.981	-17.907
50	50	0.23324	-1.786	6.831	13.853	2.446	19.058	13.557	5.414	23.912	-20.491	10.049	6.425	-23.993	12.809	-3.148	-17.874
51	51	0.238	-2.045	6.904	13.65	2.326	18.471	13.587	5.227	23.544	-20.49	10.076	6.362	-23.763	12.832	-3.408	-17.819
52	52	0.24276	-2.339	6.978	13.435	2.159	17.909	13.642	5.067	23.196	-20.507	10.272	6.323	-23.535	13.021	-3.582	-17.804
53	53	0.24752	-2.609	7.067	13.218	1.978	17.378	13.711	4.962	22.835	-20.549	10.248	6.337	-23.292	13.025	-3.766	-17.779
54	54	0.25228	-2.865	7.126	12.992	1.826	16.827	13.813	4.844	22.467	-20.627	10.181	6.399	-23.051	12.982	-3.899	-17.759
55	55	0.25704	-3.087	7.174	12.737	1.71	16.257	13.931	4.709	22.08	-20.697	10.369	6.405	-22.82	13.163	-3.998	-17.751
56	56	0.2618	-3.3	7.211	12.46	1.578	15.682	14.048	4.63	21.666	-20.784	10.234	6.438	-22.536	13.076	-4.166	-17.715
57	57	0.26656	-3.503	7.262	12.167	1.448	15.128	14.164	4.566	21.245	-20.887	10.128	6.416	-22.237	13.025	-4.372	-17.699
58	58	0.27132	-3.677	7.32	11.866	1.34	14.592	14.267	4.499	20.835	-20.973	10.145	6.411	-21.964	13.086	-4.526	-17.714
59	59	0.27608	-3.829	7.382	11.543	1.255	14.069	14.367	4.416	20.431	-21.057	10.175	6.415	-21.673	13.151	-4.662	-17.728
60	60	0.28084	-3.97	7.456	11.197	1.185	13.576	14.465	4.326	20.042	-21.162	10.131	6.429	-21.349	13.14	-4.808	-17.745
61	61	0.2856	-4.108	7.53	10.835	1.11	13.096	14.551	4.236	19.655	-21.281	10.07	6.43	-20.989	13.112	-4.961	-17.765
62	62	0.29036	-4.244	7.604	10.476	1.034	12.616	14.6	4.127	19.263	-21.367	10.107	6.396	-20.623	13.168	-5.114	-17.783
63	63	0.29512	-4.388	7.684	10.124	0.948	12.144	14.61	3.999	18.885	-21.405	10.177	6.345	-20.273	13.249	-5.279	-17.799
64	64	0.29988	-4.54	7.768	9.769	0.847	11.697	14.597	3.864	18.537	-21.427	10.34	6.304	-19.936	13.403	-5.405	-17.85
65	65	0.30464	-4.681	7.862	9.411	0.748	11.281	14.566	3.733	18.221	-21.436	10.701	6.287	-19.634	13.738	-5.448	-17.96
66	66	0.3094	-4.806	7.956	9.054	0.659	10.88	14.519	3.626	17.922	-21.413	10.923	6.279	-19.357	13.957	-5.54	-18.068
67	67	0.31416	-4.908	8.055	8.708	0.612	10.493	14.445	3.492	17.647	-21.392	10.945	6.254	-19.06	13.979	-5.725	-18.147
68	68	0.31892	-5.022	8.151	8.358	0.567	10.113	14.369	3.324	17.393	-21.371	11.055	6.217	-18.765	14.06	-5.893	-18.234
69	69	0.32368	-5.123	8.252	8.015	0.515	9.744	14.276	3.177	17.14	-21.3	11.31	6.21	-18.542	14.286	-5.981	-18.372
70	70	0.32844	-5.212	8.362	7.682	0.458	9.388	14.148	3.059	16.882	-21.204	11.492	6.276	-18.306	14.466	-6.022	-18.501
71	71	0.3332	-5.264	8.473	7.37	0.431	9.048	13.981	2.943	16.652	-21.079	11.833	6.326	-18.133	14.788	-6.037	-18.691
72	72	0.33796	-5.32	8.598	7.081	0.41	8.726	13.827	2.793	16.454	-20.952	12.536	6.308	-17.978	15.419	-6.016	-18.881
73	73	0.34272	-5.368	8.721	6.806	0.405	8.407	13.676	2.665	16.253	-20.852	12.913	6.331	-17.819	15.766	-6.059	-19.057
74	74	0.34748	-5.417	8.847	6.546	0.391	8.11	13.491	2.544	16.07	-20.73	13.189	6.374	-17.669	16.018	-6.115	-19.234
75	75	0.35224	-5.434	8.964	6.295	0.427	7.81	13.312	2.408	15.906	-20.607	13.329	6.541	-17.532	16.133	-6.104	-19.393
76	76	0.357	-5.424	9.079	6.068	0.495	7.503	13.118	2.275	15.742	-20.464	13.372	6.668	-17.413	16.167	-6.18	-19.523
77	77	0.36176	-5.404	9.199	5.864	0.575	7.184	12.908	2.131	15.561	-20.335	13.424	6.788	-17.258	16.208	-6.267	-19.622
78	78	0.36652	-5.392	9.318	5.686	0.63	6.856	12.678	1.999	15.378	-20.204	13.697	6.829	-17.131	16.451	-6.358	-19.764
79	79	0.37128	-5.379	9.426	5.517	0.693	6.515	12.462	1.866	15.205	-20.083	14.107	6.894	-17.025	16.819	-6.385	-19.927
80	80	0.37604	-5.349	9.517	5.353	0.783	6.152	12.291	1.743	15.026	-20.012	14.42	6.975	-16.918	17.099	-6.431	-20.079
81	81	0.3808	-5.3	9.592	5.192	0.906	5.756	12.153	1.598	14.832	-19.965	14.78	7.055	-16.828	17.411	-6.458	-20.233
82	82	0.38556	-5.247	9.654	5.035	1.06	5.329	12.035	1.411	14.627	-19.933	15.126	7.128	-16.722	17.693	-6.5	-20.352
83	83	0.39032	-5.189	9.701	4.869	1.237	4.87	11.946	1.207	14.403	-19.925	15.363	7.178	-16.593	17.874	-6.606	-20.431
84	84	0.39508	-5.121	9.734	4.688	1.424	4.38	11.893	1.001	14.165	-19.913	15.627	7.237	-16.481	18.078	-6.696	-20.506
85	85	0.39984	-5.045	9.754	4.505	1.614	3.855	11.861	0.798	13.903	-19.896	15.949	7.309	-16.388	18.337	-6.751	-20.587
86	86	0.4046	-4.965	9.758	4.342	1.802	3.279	11.83	0.604	13.598	-19.902	16.257	7.351	-16.298	18.59	-6.833	-20.676
87	87	0.40936	-4.886	9.746	4.198	1.992	2.659	11.815	0.397	13.267	-19.94	16.547	7.369	-16.206	18.818	-6.945	-20.752
88	88	0.41412	-4.787	9.713	4.052	2.224	1.992	11.864	0.157	12.905	-20.038	16.791	7.316	-16.101	18.992	-7.136	-20.802
89	89	0.41888	-4.679	9.656	3.885	2.47	1.288	11.952	-0.094	12.532	-20.161	17.096	7.249	-15.979	19.217	-7.321	-20.848
90	90	0.42364	-4.572	9.582	3.717	2.707	0.545	12.069	-0.328	12.142	-20.284	17.423	7.195	-15.88	19.475	-7.487	-20.901
91	91	0.4284	-4.491	9.482	3.562	2.88	-0.242	12.206	-0.511	11.742	-20.384	17.695	7.178	-15.777	19.698	-7.668	-20.9
92	92	0.43316	-4.432	9.36	3.409	3.028	-1.053	12.329	-0.7	11.364	-20.467	18.011	7.109	-15.647	19.958	-7.914	-20.865
93	93	0.43792	-4.377	9.234	3.254	3.167	-1.853	12.473	-0.878	11.031	-20.55	18.303	7.013	-15.527	20.197	-8.231	-20.819
94	94	0.44268	-4.331	9.104	3.091	3.265	-2.646	12.644	-0.998	10.733	-20.614	18.546	6.988	-15.395	20.41	-8.539	-20.727
95	95	0.44744	-4.297	8.968	2.95	3.339	-3.43	12.793	-1.104	10.473	-20.674	18.744	6.927	-15.219	20.584	-8.944	-20.575
96	96	0.4522	-4.274	8.815	2.801	3.413	-4.223	12.955	-1.235	10.244	-20.731	18.955	6.892	-15.029	20.752	-9.341	-20.396
97	97	0.45696	-4.257	8.653	2.653	3.475	-5.003	13.122	-1.355	10.067	-20.794	19.122	6.781	-14.829	20.882	-9.868	-20.191
98	98	0.46172	-4.249	8.486	2.498	3.531	-5.755	13.316	-1.461	9.96	-20.873	19.18	6.623	-14.581	20.917	-10.537	-19.91
99	99	0.46648	-4.255	8.318	2.339	3.547	-6.486	13.519	-1.526	9.9	-20.933	19.204	6.359	-14.328	20.939	-11.368	-19.589
100	100	0.47124	-4.272	8.142	2.175	3.533	-7.195	13.739	-1.55	9.892	-20.95	19.218	6.027	-14.086	20.974	-12.316	-19.219
101	101	0.476	-4.287	7.969	2.014	3.499	-7.867	13.961	-1.536	9.955	-20.939	19.25	5.74	-13.823	21.027	-13.274	-18.794
102	102	0.48076	-4.313	7.799	1.864	3.438	-8.485	14.148	-1.499	10.117	-20.903	19.358	5.501	-13.527	21.136	-14.224	-18.336
103	103	0.48552	-4.351	7.636	1.719	3.354	-9.053	14.306	-1.444	10.362	-20.846	19.523	5.237	-13.219	21.29	-15.231	-17.867
104	104	0.49028	-4.405	7.472	1.563	3.246	-9.598	14.47	-1.37	10.658	-20.775	19.687	4.872	-12.927	21.448	-16.373	-17.395
105	105	0.49504	-4.468	7.305	1.397	3.122	-10.126	14.661	-1.286	10.994	-20.706	19.846	4.439	-12.655	21.592	-17.608	-16.922
106	106	0.4998	-4.523	7.15	1.238	2.999	-10.612	14.866	-1.193	11.381	-20.638	20.046	3.994	-12.403	21.761	-18.865	-16.452
107	107	0.50456	-4.585	7.008	1.09	2.856	-11.029	15.041	-1.063	11.848	-20.535	20.243	3.545	-12.163	21.928	-20.165	-15.977
108	108	0.50932	-4.674	6.881	0.956	2.664	-11.359	15.181	-0.868	12.419	-20.397	20.344	3.151	-11.893	22.012	-21.505	-15.45
109	109	0.51408	-4.804	6.753	0.827	2.409	-11.604	15.325	-0.612	13.115	-20.259	20.502	2.728	-11.597	22.148	-22.925	-14.888
110	110	0.51884	-4.976	6.624	0.716	2.08	-11.751	15.442	-0.264	13.959	-20.108	20.735	2.249	-11.319	22.363	-24.446	-14.353
111	111	0.5236	-5.164	6.488	0.631	1.711	-11.809	15.531	0.183	14.925	-19.943	20.946	1.669	-11.072	22.579	-26.119	-13.849
112	112	0.52836	-5.376	6.343	0.564	1.304	-11.801	15.657	0.696	15.992	-19.857	21.277	0.945	-10.82	22.911	-27.937	-13.388
113	113	0.53312	-5.609	6.189	0.518	0.886	-11.746	15.838	1.255	17.126	-19.872	21.733	0.125	-10.552	23.364	-29.834	-12.961
114	114	0.53788	-5.856	6.026	0.498	0.429	-11.641	16.018	1.919	18.325	-19.901	22.255	-0.794	-10.332	23.913	-31.829	-12.612
115	115	0.54264	-6.087	5.85	0.505	-0.028	-11.485	16.132	2.657	19.594	-19.873	22.695	-1.753	-10.125	24.414	-33.908	-12.283
116	116	0.5474	-6.312	5.661	0.536	-0.5	-11.299	16.198	3.452	20.917	-19.839	23.18	-2.777	-9.894	24.981	-36.06	-11.989
117	117	0.55216	-6.502	5.476	0.574	-0.945	-11.036	16.242	4.311	22.333	-19.802	23.621	-3.805	-9.684	25.537	-38.237	-11.77
118	118	0.55692	-6.669	5.288	0.619	-1.398	-10.703	16.221	5.248	23.837	-19.687	23.93	-4.888	-9.486	26.017	-40.521	-11.577
119	119	0.56168	-6.814	5.117	0.681	-1.843	-10.277	16.134	6.238	25.435	-19.5	24.146	-5.961	-9.338	26.451	-42.812	-11.45
120	120	0.56644	-6.946	4.955	0.744	-2.283	-9.785	15.998	7.223	27.1	-19.265	24.489	-7.065	-9.212	27.023	-45.084	-11.396
121	121	0.5712	-7.079	4.81	0.813	-2.747	-9.226	15.793	8.209	28.817	-19	24.863	-8.209	-9.036	27.664	-47.375	-11.364
122	122	0.57596	-7.195	4.686	0.869	-3.202	-8.591	15.545	9.164	30.578	-18.72	25.136	-9.472	-8.803	28.244	-49.774	-11.325
123	123	0.58072	-7.298	4.586	0.914	-3.657	-7.878	15.238	10.072	32.361	-18.383	25.334	-10.88	-8.592	28.792	-52.259	-11.33
124	124	0.58548	-7.388	4.521	0.956	-4.114	-7.074	14.824	10.909	34.196	-17.946	25.445	-12.395	-8.435	29.288	-54.802	-11.398
125	125	0.59024	-7.459	4.497	0.989	-4.535	-6.168	14.297	11.599	36.121	-17.416	25.481	-13.974	-8.315	29.716	-57.374	-11.519
126	126	0.595	-7.518	4.51	1.011	-4.918	-5.168	13.69	12.133	38.122	-16.819	25.454	-15.528	-8.226	30.074	-59.888	-11.675
127	127	0.59976	-7.567	4.557	1.027	-5.29	-4.091	13.027	12.571	40.154	-16.151	25.244	-16.921	-8.169	30.269	-62.23	-11.828
128	128	0.60452	-7.605	4.635	1.04	-5.641	-2.95	12.292	12.897	42.2	-15.381	24.819	-17.991	-8.149	30.256	-64.254	-11.956
129	129	0.60928	-7.64	4.749	1.059	-5.976	-1.754	11.49	13.091	44.301	-14.514	24.367	-18.609	-8.19	30.168	-65.818	-12.124
130	130	0.61404	-7.673	4.9	1.063	-6.285	-0.514	10.725	13.189	46.431	-13.644	24.11	-18.802	-8.332	30.213	-66.865	-12.436
131	131	0.6188	-7.712	5.072	1.047	-6.591	0.77	10.011	13.214	48.564	-12.788	24.042	-18.657	-8.545	30.391	-67.467	-12.866
132	132	0.62356	-7.749	5.264	1.027	-6.893	2.092	9.317	13.199	50.665	-11.894	23.906	-18.316	-8.912	30.481	-67.792	-13.409
133	133	0.62832	-7.801	5.474	1.015	-7.207	3.444	8.639	13.116	52.716	-10.928	23.768	-17.851	-9.445	30.502	-67.899	-14.031
134	134	0.63308	-7.856	5.711	1.027	-7.512	4.822	7.972	12.975	54.709	-9.962	23.621	-17.212	-10.068	30.469	-67.753	-14.722
135	135	0.63784	-7.918	5.958	1.036	-7.832	6.194	7.349	12.813	56.591	-9.019	23.351	-16.389	-10.704	30.298	-67.371	-15.402
136	136	0.6426	-7.955	6.212	1.054	-8.139	7.566	6.773	12.67	58.317	-8.072	22.901	-15.465	-11.41	29.953	-66.807	-16.073
137	137	0.64736	-8	6.469	1.077	-8.481	8.922	6.28	12.589	59.898	-7.179	22.326	-14.618	-12.122	29.512	-66.257	-16.713
138	138	0.65212	-8.046	6.713	1.116	-8.803	10.249	5.867	12.501	61.325	-6.423	21.93	-13.947	-12.769	29.225	-65.723	-17.335
139	139	0.65688	-8.059	6.941	1.164	-9.075	11.549	5.52	12.413	62.617	-5.816	21.631	-13.442	-13.336	29.023	-65.227	-17.939
140	140	0.66164	-8.022	7.133	1.226	-9.296	12.785	5.244	12.38	63.758	-5.344	21.382	-13.034	-13.835	28.878	-64.71	-18.529
141	141	0.6664	-7.941	7.299	1.303	-9.464	13.962	5.047	12.409	64.768	-5.012	21.132	-12.661	-14.241	28.733	-64.154	-19.081
142	142	0.67116	-7.826	7.436	1.402	-9.605	15.071	4.881	12.492	65.684	-4.779	20.836	-12.228	-14.533	28.56	-63.528	-19.569
143	143	0.67592	-7.681	7.542	1.516	-9.715	16.114	4.733	12.59	66.502	-4.653	20.601	-11.757	-14.653	28.443	-62.815	-19.961
144	144	0.68068	-7.488	7.615	1.64	-9.755	17.092	4.611	12.697	67.198	-4.669	20.45	-11.25	-14.603	28.396	-61.982	-20.278
145	145	0.68544	-7.258	7.655	1.771	-9.746	18.004	4.539	12.857	67.77	-4.768	20.309	-10.7	-14.458	28.353	-61.042	-20.527
146	146	0.6902	-7.007	7.67	1.908	-9.71	18.861	4.525	13.071	68.218	-4.921	20.148	-10.12	-14.25	28.273	-60.014	-20.71
147	147	0.69496	-6.751	7.662	2.06	-9.656	19.666	4.533	13.287	68.534	-5.182	20.003	-9.546	-13.948	28.179	-58.9	-20.858
148	148	0.69972	-6.503	7.625	2.233	-9.609	20.406	4.558	13.516	68.713	-5.541	19.916	-9.018	-13.57	28.122	-57.72	-20.993
149	149	0.70448	-6.251	7.558	2.409	-9.568	21.079	4.647	13.822	68.755	-5.926	19.895	-8.532	-13.206	28.117	-56.466	-21.136
150	150	0.70924	-5.996	7.474	2.57	-9.533	21.705	4.835	14.226	68.674	-6.312	19.881	-8.092	-12.917	28.111	-55.162	-21.315
151	151	0.714	-5.749	7.381	2.705	-9.506	22.312	5.114	14.7	68.474	-6.697	19.783	-7.703	-12.705	28.019	-53.839	-21.513
152	152	0.71876	-5.521	7.286	2.831	-9.495	22.91	5.429	15.203	68.188	-7.086	19.612	-7.394	-12.568	27.861	-52.543	-21.744
153	153	0.72352	-5.322	7.186	2.976	-9.524	23.485	5.762	15.723	67.826	-7.468	19.469	-7.116	-12.512	27.707	-51.197	-22.033
154	154	0.72828	-5.152	7.087	3.123	-9.573	24.053	6.16	16.261	67.393	-7.873	19.355	-6.861	-12.544	27.539	-49.796	-22.39
155	155	0.73304	-4.994	6.991	3.265	-9.638	24.639	6.597	16.831	66.878	-8.276	19.139	-6.621	-12.697	27.265	-48.342	-22.821
156	156	0.7378	-4.871	6.913	3.381	-9.732	25.262	7.089	17.402	66.305	-8.674	18.894	-6.428	-12.901	26.953	-46.881	-23.264
157	157	0.74256	-4.768	6.848	3.506	-9.835	25.896	7.577	17.911	65.657	-9.159	18.791	-6.229	-13.1	26.718	-45.277	-23.784
158	158	0.74732	-4.683	6.803	3.628	-9.935	26.545	8.1	18.392	64.955	-9.69	18.773	-6.032	-13.314	26.522	-43.602	-24.329
159	159	0.75208	-4.596	6.769	3.741	-10.033	27.199	8.667	18.902	64.178	-10.224	18.775	-5.805	-13.602	26.325	-41.825	-24.916
160	160	0.75684	-4.503	6.743	3.829	-10.093	27.864	9.26	19.361	63.325	-10.813	18.853	-5.646	-13.903	26.168	-40.019	-25.52
161	161	0.7616	-4.419	6.721	3.911	-10.147	28.519	9.834	19.763	62.4	-11.432	18.844	-5.505	-14.208	25.914	-38.227	-26.101
162	162	0.76636	-4.348	6.714	4.001	-10.198	29.158	10.371	20.086	61.4	-12.116	18.841	-5.408	-14.49	25.642	-36.436	-26.682
163	163	0.77112	-4.269	6.718	4.086	-10.21	29.793	10.876	20.301	60.313	-12.891	18.987	-5.342	-14.805	25.448	-34.516	-27.367
164	164	0.77588	-4.187	6.731	4.159	-10.204	30.429	11.338	20.424	59.168	-13.708	19.212	-5.286	-15.137	25.291	-32.501	-28.111
165	165	0.78064	-4.106	6.755	4.219	-10.181	31.067	11.76	20.471	57.966	-14.571	19.414	-5.192	-15.481	25.088	-30.392	-28.903
166	166	0.7854	-4.038	6.789	4.278	-10.149	31.69	12.156	20.446	56.688	-15.479	19.534	-5.031	-15.852	24.77	-28.194	-29.72
167	167	0.79016	-3.982	6.834	4.342	-10.116	32.29	12.506	20.322	55.346	-16.39	19.609	-4.739	-16.262	24.344	-25.845	-30.558
168	168	0.79492	-3.927	6.888	4.411	-10.078	32.867	12.773	20.088	53.957	-17.274	19.64	-4.28	-16.686	23.812	-23.324	-31.393
169	169	0.79968	-3.874	6.941	4.487	-10.052	33.406	12.943	19.771	52.517	-18.12	19.479	-3.685	-17.075	23.091	-20.763	-32.143
170	170	0.80444	-3.831	6.995	4.573	-10.03	33.905	13.033	19.372	51.015	-18.936	19.078	-3.005	-17.421	22.155	-18.241	-32.774
171	171	0.8092	-3.807	7.047	4.666	-10.009	34.364	13.071	18.894	49.451	-19.714	18.509	-2.351	-17.721	21.09	-15.844	-33.271
172	172	0.81396	-3.792	7.1	4.762	-9.987	34.781	13.043	18.352	47.864	-20.428	17.855	-1.659	-18.016	19.96	-13.48	-33.709
173	173	0.81872	-3.78	7.149	4.851	-9.946	35.155	12.945	17.715	46.248	-21.094	17.352	-1.094	-18.279	18.983	-11.163	-34.117
174	174	0.82348	-3.76	7.185	4.939	-9.886	35.468	12.812	17.019	44.561	-21.687	16.986	-0.636	-18.522	18.151	-8.863	-34.452
175	175	0.82824	-3.777	7.21	5.046	-9.876	35.718	12.673	16.309	42.783	-22.202	16.586	-0.36	-18.64	17.373	-6.765	-34.567
176	176	0.833	-3.783	7.231	5.165	-9.844	35.922	12.499	15.541	40.962	-22.641	16.161	-0.093	-18.73	16.582	-4.696	-34.573
177	177	0.83776	-3.792	7.236	5.299	-9.827	36.058	12.294	14.751	39.117	-22.938	15.812	0.203	-18.863	15.859	-2.585	-34.522
178	178	0.84252	-3.767	7.235	5.433	-9.774	36.137	12.083	13.963	37.248	-23.165	15.494	0.529	-18.993	15.177	-0.462	-34.395
179	179	0.84728	-3.738	7.211	5.568	-9.738	36.124	11.924	13.262	35.315	-23.376	15.177	0.63	-19.009	14.627	1.394	-34.113
180	180	0.85204	-3.724	7.18	5.712	-9.718	36.04	11.831	12.591	33.329	-23.57	14.947	0.525	-18.993	14.226	3.066	-33.745
181	181	0.8568	-3.725	7.138	5.867	-9.71	35.892	11.773	11.908	31.315	-23.735	14.836	0.232	-18.955	13.969	4.592	-33.32
182	182	0.86156	-3.731	7.087	6.041	-9.722	35.697	11.735	11.225	29.305	-23.897	14.882	-0.113	-18.882	13.852	6.112	-32.866
183	183	0.86632	-3.726	7.026	6.222	-9.729	35.464	11.74	10.561	27.301	-24.092	15.06	-0.566	-18.767	13.883	7.555	-32.387
184	184	0.87108	-3.711	6.954	6.408	-9.732	35.184	11.79	9.935	25.308	-24.278	15.237	-1.074	-18.644	13.955	8.879	-31.86
185	185	0.87584	-3.709	6.877	6.601	-9.752	34.863	11.859	9.325	23.343	-24.44	15.229	-1.531	-18.488	13.884	10.078	-31.253
186	186	0.8806	-3.72	6.805	6.794	-9.78	34.518	11.933	8.713	21.426	-24.593	15.127	-1.832	-18.319	13.711	11.311	-30.632
187	187	0.88536	-3.741	6.731	6.973	-9.8	34.152	12.042	8.104	19.568	-24.767	15.074	-1.972	-18.129	13.559	12.651	-30.016
188	188	0.89012	-3.762	6.652	7.136	-9.797	33.769	12.181	7.5	17.783	-24.977	15.034	-2.002	-17.847	13.421	14.015	-29.347
189	189	0.89488	-3.784	6.575	7.291	-9.779	33.386	12.307	6.895	16.098	-25.21	15.029	-1.97	-17.449	13.326	15.348	-28.626
190	190	0.89964	-3.819	6.508	7.445	-9.764	33.017	12.407	6.287	14.545	-25.427	15.122	-1.948	-16.984	13.327	16.601	-27.895
191	191	0.9044	-3.853	6.449	7.588	-9.723	32.673	12.471	5.678	13.14	-25.577	15.181	-2.006	-16.5	13.321	17.628	-27.148
192	192	0.90916	-3.891	6.385	7.711	-9.664	32.335	12.509	5.098	11.877	-25.66	15.159	-2.213	-15.987	13.293	18.332	-26.37
193	193	0.91392	-3.913	6.311	7.816	-9.566	32.01	12.555	4.558	10.755	-25.734	15.148	-2.552	-15.478	13.318	18.79	-25.616
194	194	0.91868	-3.94	6.232	7.92	-9.466	31.696	12.604	4.07	9.78	-25.778	15.22	-2.996	-14.986	13.451	19.045	-24.888
195	195	0.92344	-3.955	6.164	8.025	-9.364	31.422	12.636	3.657	8.986	-25.757	15.405	-3.452	-14.537	13.707	19.173	-24.188
196	196	0.9282	-3.988	6.1	8.124	-9.266	31.171	12.68	3.289	8.373	-25.7	15.813	-3.92	-14.128	14.165	19.218	-23.539
197	197	0.93296	-4.003	6.04	8.206	-9.116	30.958	12.747	2.967	7.952	-25.594	16.271	-4.218	-13.803	14.656	19.278	-22.927
198	198	0.93772	-4.038	5.97	8.293	-9.004	30.741	12.86	2.763	7.683	-25.469	16.502	-4.36	-13.568	14.951	19.236	-22.336
199	199	0.94248	-4.064	5.914	8.393	-8.901	30.544	12.965	2.665	7.545	-25.295	16.41	-4.346	-13.451	14.968	19.09	-21.789
200	200	0.94724	-4.101	5.858	8.503	-8.817	30.33	13.088	2.628	7.527	-25.088	16.266	-4.309	-13.425	14.934	18.812	-21.279
201	201	0.952	-4.128	5.812	8.616	-8.709	30.113	13.222	2.627	7.616	-24.848	16.156	-4.297	-13.498	14.94	18.41	-20.826
