# Supplementary material for: Gait phenotypes in paediatric hereditary spastic paraplegia revealed by dynamic time warping analysis and random forests
Source: PLoS One. 2018 Mar 8;13(3):e0192345. doi: 10.1371/journal.pone.0192345 (PMC5843164; doi:10.1371/journal.pone.0192345)
Supplement: S1 Data — (ZIP) [file pone.0192345.s008.zip › HSP/Right.SR.HSP16.4.csv]

	Epoch	Time	Pelvic.obliquity	Pelvic.tilt	Pelvic rotation	Hip.abd.add	Hip.flexion	Hip.rotation	Knee.abd.add	Knee.flexion	Knee.rotation	Ankle.abd.add	Ankle.flexion	Ankle.rotation	Forefoot.abd.add	Forefoot.flexion	Forefoot.rotation
1	1	0	-0.713	4.116	7.572	-7.481	29.144	11.358	2.986	11.103	-22.841	16.114	-0.959	-15.962	11.452	19.338	-22.631
2	2	0.00485	-0.766	4.112	7.593	-7.44	29.088	11.118	3.047	11.321	-22.413	16.215	-2.052	-15.987	11.802	17.987	-22.568
3	3	0.0097	-0.838	4.119	7.594	-7.416	29.056	10.965	3.162	11.638	-21.96	16.218	-3.384	-16.095	12.08	16.265	-22.518
4	4	0.01455	-0.897	4.124	7.605	-7.391	29.052	10.845	3.334	12.103	-21.464	16.187	-4.833	-16.3	12.325	14.294	-22.488
5	5	0.0194	-0.953	4.132	7.611	-7.376	29.112	10.798	3.584	12.753	-20.944	16.155	-6.22	-16.554	12.547	12.234	-22.424
6	6	0.02425	-1.001	4.153	7.609	-7.351	29.276	10.841	3.891	13.593	-20.435	16.259	-7.4	-16.864	12.851	10.323	-22.365
7	7	0.0291	-1.051	4.179	7.592	-7.352	29.544	10.99	4.275	14.578	-19.945	16.437	-8.232	-17.175	13.172	8.709	-22.253
8	8	0.03395	-1.107	4.206	7.562	-7.345	29.87	11.264	4.682	15.608	-19.518	16.414	-8.694	-17.507	13.258	7.384	-22.091
9	9	0.0388	-1.123	4.21	7.54	-7.318	30.197	11.613	5.124	16.616	-19.122	16.285	-8.872	-17.945	13.201	6.345	-21.952
10	10	0.04365	-1.11	4.204	7.507	-7.244	30.48	12.027	5.576	17.557	-18.78	16.04	-8.891	-18.493	13.019	5.466	-21.885
11	11	0.0485	-1.044	4.195	7.467	-7.114	30.704	12.49	6.052	18.427	-18.518	15.714	-8.851	-19.14	12.756	4.641	-21.913
12	12	0.05335	-0.949	4.16	7.395	-6.918	30.838	13.022	6.528	19.234	-18.311	15.413	-8.728	-19.864	12.504	3.914	-22.007
13	13	0.0582	-0.785	4.117	7.339	-6.651	30.882	13.514	6.984	19.946	-18.12	15.194	-8.588	-20.642	12.326	3.254	-22.151
14	14	0.06305	-0.621	4.059	7.285	-6.368	30.841	13.994	7.404	20.532	-17.964	14.94	-8.419	-21.4	12.12	2.667	-22.291
15	15	0.0679	-0.497	4.05	7.253	-6.14	30.763	14.442	7.784	20.967	-17.825	14.56	-8.231	-22.12	11.807	2.123	-22.413
16	16	0.07275	-0.482	4.103	7.215	-6.014	30.683	14.88	8.121	21.288	-17.655	14.095	-8.017	-22.847	11.421	1.641	-22.557
17	17	0.0776	-0.529	4.217	7.18	-5.949	30.598	15.252	8.4	21.525	-17.444	13.619	-7.798	-23.52	11.038	1.19	-22.685
18	18	0.08245	-0.604	4.347	7.146	-5.888	30.473	15.519	8.605	21.713	-17.185	13.131	-7.572	-24.141	10.657	0.753	-22.804
19	19	0.0873	-0.65	4.473	7.137	-5.795	30.287	15.616	8.73	21.857	-16.882	12.678	-7.293	-24.685	10.325	0.387	-22.911
20	20	0.09215	-0.67	4.573	7.15	-5.663	30.026	15.55	8.766	21.957	-16.563	12.267	-6.928	-25.142	10.049	0.144	-23.017
21	21	0.097	-0.666	4.644	7.185	-5.498	29.709	15.34	8.711	22.013	-16.253	11.911	-6.554	-25.482	9.827	-0.035	-23.105
22	22	0.10185	-0.671	4.682	7.225	-5.315	29.348	15.039	8.564	22.037	-15.958	11.618	-6.191	-25.703	9.66	-0.158	-23.162
23	23	0.1067	-0.691	4.704	7.28	-5.147	28.954	14.67	8.361	22.013	-15.701	11.383	-5.851	-25.821	9.544	-0.239	-23.206
24	24	0.11155	-0.708	4.727	7.352	-4.987	28.545	14.267	8.141	21.938	-15.537	11.126	-5.494	-25.822	9.422	-0.277	-23.235
25	25	0.1164	-0.728	4.751	7.415	-4.834	28.133	13.89	7.934	21.83	-15.471	10.841	-5.121	-25.71	9.289	-0.293	-23.233
26	26	0.12125	-0.763	4.753	7.459	-4.7	27.708	13.566	7.753	21.71	-15.482	10.635	-4.778	-25.533	9.231	-0.299	-23.228
27	27	0.1261	-0.812	4.725	7.491	-4.583	27.256	13.309	7.604	21.574	-15.6	10.505	-4.457	-25.297	9.246	-0.284	-23.232
28	28	0.13095	-0.86	4.679	7.529	-4.486	26.773	13.119	7.503	21.397	-15.835	10.35	-4.155	-25.017	9.246	-0.286	-23.246
29	29	0.1358	-0.901	4.62	7.576	-4.408	26.269	12.993	7.453	21.193	-16.156	10.203	-3.897	-24.746	9.252	-0.32	-23.291
30	30	0.14065	-0.929	4.557	7.62	-4.338	25.754	12.932	7.449	20.965	-16.543	10.123	-3.706	-24.473	9.318	-0.39	-23.348
31	31	0.1455	-0.935	4.47	7.659	-4.257	25.235	12.919	7.492	20.739	-16.957	10.01	-3.539	-24.213	9.364	-0.495	-23.399
32	32	0.15035	-0.923	4.364	7.684	-4.17	24.715	12.941	7.57	20.516	-17.358	9.875	-3.37	-23.99	9.392	-0.603	-23.453
33	33	0.1552	-0.894	4.245	7.697	-4.071	24.203	12.971	7.665	20.304	-17.699	9.676	-3.157	-23.836	9.362	-0.69	-23.513
34	34	0.16005	-0.862	4.131	7.68	-3.965	23.694	13.02	7.762	20.085	-17.983	9.482	-2.943	-23.709	9.332	-0.775	-23.555
35	35	0.1649	-0.821	4.006	7.655	-3.85	23.175	13.038	7.854	19.865	-18.202	9.22	-2.731	-23.584	9.243	-0.891	-23.564
36	36	0.16975	-0.775	3.865	7.611	-3.721	22.645	13.019	7.93	19.656	-18.308	8.891	-2.503	-23.507	9.093	-1.023	-23.557
37	37	0.1746	-0.725	3.699	7.563	-3.565	22.102	12.942	7.965	19.481	-18.311	8.682	-2.243	-23.514	9.039	-1.077	-23.592
38	38	0.17945	-0.67	3.53	7.497	-3.386	21.55	12.812	7.955	19.31	-18.227	8.437	-1.981	-23.539	8.941	-1.141	-23.622
39	39	0.1843	-0.618	3.381	7.423	-3.196	21.014	12.616	7.901	19.153	-18.063	8.234	-1.738	-23.584	8.874	-1.211	-23.664
40	40	0.18915	-0.652	3.222	7.308	-3.099	20.467	12.43	7.852	19.009	-17.817	8.065	-1.541	-23.638	8.833	-1.315	-23.703
41	41	0.194	-0.713	3.082	7.178	-2.994	19.935	12.214	7.744	18.875	-17.532	7.848	-1.284	-23.647	8.74	-1.378	-23.7
42	42	0.19885	-0.857	2.924	7.006	-2.967	19.367	12.047	7.63	18.713	-17.254	7.711	-1.016	-23.641	8.712	-1.379	-23.713
43	43	0.2037	-1.026	2.778	6.838	-2.963	18.789	11.866	7.5	18.52	-16.981	7.54	-0.753	-23.631	8.655	-1.382	-23.739
44	44	0.20855	-1.245	2.655	6.659	-3.018	18.211	11.697	7.357	18.308	-16.731	7.456	-0.553	-23.568	8.662	-1.409	-23.753
45	45	0.2134	-1.488	2.536	6.495	-3.119	17.625	11.508	7.223	18.077	-16.514	7.4	-0.402	-23.472	8.695	-1.464	-23.782
46	46	0.21825	-1.758	2.424	6.329	-3.257	17.039	11.343	7.102	17.832	-16.33	7.369	-0.227	-23.379	8.75	-1.478	-23.837
47	47	0.2231	-2.063	2.299	6.158	-3.435	16.458	11.204	6.984	17.597	-16.193	7.298	-0.035	-23.249	8.758	-1.481	-23.892
48	48	0.22795	-2.381	2.19	5.973	-3.633	15.904	11.071	6.867	17.372	-16.096	7.254	0.14	-23.049	8.783	-1.491	-23.925
49	49	0.2328	-2.673	2.108	5.798	-3.815	15.377	10.924	6.754	17.14	-16.018	7.235	0.281	-22.832	8.832	-1.523	-23.959
50	50	0.23765	-2.928	2.062	5.643	-3.984	14.872	10.753	6.651	16.895	-15.923	7.238	0.433	-22.64	8.897	-1.541	-24
51	51	0.2425	-3.143	2.057	5.516	-4.11	14.414	10.545	6.524	16.66	-15.833	7.245	0.607	-22.446	8.95	-1.535	-24.041
52	52	0.24735	-3.331	2.095	5.393	-4.214	14.002	10.327	6.387	16.423	-15.738	7.291	0.76	-22.278	9.03	-1.528	-24.106
53	53	0.2522	-3.522	2.154	5.258	-4.322	13.619	10.122	6.25	16.193	-15.62	7.403	0.858	-22.137	9.167	-1.548	-24.179
54	54	0.25705	-3.71	2.232	5.103	-4.42	13.267	9.928	6.106	15.98	-15.477	7.466	0.955	-22.009	9.253	-1.594	-24.242
55	55	0.2619	-3.888	2.331	4.944	-4.507	12.949	9.747	5.966	15.788	-15.302	7.553	1.078	-21.942	9.356	-1.612	-24.333
56	56	0.26675	-4.044	2.453	4.785	-4.569	12.663	9.589	5.825	15.605	-15.113	7.707	1.215	-21.936	9.514	-1.59	-24.447
57	57	0.2716	-4.196	2.586	4.623	-4.613	12.403	9.472	5.676	15.434	-14.936	7.876	1.322	-21.954	9.679	-1.59	-24.558
58	58	0.27645	-4.372	2.717	4.46	-4.681	12.152	9.405	5.534	15.279	-14.774	8.036	1.438	-21.976	9.828	-1.595	-24.646
59	59	0.2813	-4.559	2.847	4.308	-4.778	11.905	9.383	5.43	15.134	-14.63	8.147	1.612	-22.023	9.935	-1.575	-24.729
60	60	0.28615	-4.742	2.97	4.168	-4.885	11.657	9.407	5.367	14.997	-14.515	8.185	1.824	-22.114	9.987	-1.557	-24.829
61	61	0.291	-4.918	3.079	4.032	-4.983	11.401	9.48	5.314	14.865	-14.449	8.229	2.042	-22.216	10.039	-1.533	-24.936
62	62	0.29585	-5.072	3.187	3.896	-5.048	11.156	9.595	5.255	14.748	-14.435	8.37	2.207	-22.33	10.172	-1.523	-25.063
63	63	0.3007	-5.206	3.303	3.766	-5.092	10.929	9.763	5.214	14.638	-14.463	8.568	2.34	-22.469	10.362	-1.525	-25.2
64	64	0.30555	-5.327	3.414	3.651	-5.138	10.704	9.976	5.209	14.535	-14.545	8.72	2.516	-22.597	10.516	-1.51	-25.323
65	65	0.3104	-5.453	3.505	3.544	-5.19	10.47	10.215	5.21	14.454	-14.671	8.828	2.714	-22.721	10.623	-1.504	-25.45
66	66	0.31525	-5.602	3.571	3.448	-5.268	10.209	10.459	5.217	14.383	-14.831	8.91	2.968	-22.815	10.7	-1.467	-25.565
67	67	0.3201	-5.739	3.63	3.357	-5.333	9.954	10.703	5.225	14.336	-15.022	8.977	3.207	-22.877	10.762	-1.463	-25.672
68	68	0.32495	-5.84	3.687	3.279	-5.37	9.709	10.916	5.245	14.305	-15.203	8.985	3.43	-22.926	10.778	-1.509	-25.764
69	69	0.3298	-5.905	3.736	3.215	-5.383	9.46	11.069	5.266	14.29	-15.347	9.131	3.634	-22.986	10.917	-1.519	-25.883
70	70	0.33465	-5.933	3.781	3.174	-5.34	9.201	11.163	5.251	14.279	-15.486	9.352	3.81	-23.088	11.113	-1.518	-26.066
71	71	0.3395	-5.949	3.807	3.156	-5.29	8.915	11.214	5.219	14.272	-15.608	9.617	4.009	-23.144	11.336	-1.486	-26.203
72	72	0.34435	-5.961	3.812	3.164	-5.264	8.625	11.2	5.211	14.296	-15.684	9.888	4.193	-23.201	11.566	-1.479	-26.341
73	73	0.3492	-5.959	3.817	3.185	-5.227	8.334	11.131	5.213	14.327	-15.713	10.001	4.417	-23.253	11.671	-1.511	-26.458
74	74	0.35405	-5.968	3.801	3.22	-5.207	8.019	11.024	5.208	14.358	-15.722	10.143	4.696	-23.28	11.794	-1.477	-26.557
75	75	0.3589	-5.963	3.782	3.257	-5.159	7.687	10.853	5.175	14.39	-15.679	10.262	4.956	-23.337	11.894	-1.477	-26.684
76	76	0.36375	-5.96	3.751	3.31	-5.122	7.353	10.617	5.136	14.447	-15.573	10.445	5.22	-23.39	12.046	-1.455	-26.801
77	77	0.3686	-5.947	3.715	3.378	-5.087	7.017	10.35	5.102	14.525	-15.44	10.758	5.373	-23.464	12.315	-1.497	-26.935
78	78	0.37345	-5.926	3.674	3.465	-5.044	6.667	10.055	5.072	14.595	-15.299	11.043	5.567	-23.511	12.567	-1.517	-27.045
79	79	0.3783	-5.929	3.599	3.537	-5.027	6.263	9.756	5.038	14.642	-15.157	11.332	5.788	-23.557	12.815	-1.499	-27.168
80	80	0.38315	-5.938	3.532	3.6	-4.996	5.848	9.46	4.979	14.667	-15.017	11.616	5.998	-23.603	13.056	-1.49	-27.294
81	81	0.388	-5.95	3.469	3.667	-4.986	5.424	9.162	4.942	14.674	-14.867	11.811	6.228	-23.609	13.229	-1.506	-27.364
82	82	0.39285	-5.949	3.408	3.75	-4.965	4.995	8.859	4.909	14.672	-14.74	11.996	6.399	-23.614	13.392	-1.583	-27.44
83	83	0.3977	-5.945	3.34	3.839	-4.926	4.551	8.575	4.859	14.66	-14.674	12.171	6.569	-23.589	13.535	-1.663	-27.515
84	84	0.40255	-5.941	3.264	3.934	-4.883	4.094	8.293	4.803	14.648	-14.63	12.359	6.743	-23.56	13.678	-1.736	-27.598
85	85	0.4074	-5.946	3.183	4.035	-4.856	3.621	7.999	4.753	14.63	-14.58	12.552	6.923	-23.524	13.824	-1.803	-27.678
86	86	0.41225	-5.958	3.094	4.139	-4.847	3.131	7.703	4.713	14.604	-14.543	12.727	7.108	-23.448	13.954	-1.884	-27.727
87	87	0.4171	-5.973	3	4.23	-4.836	2.628	7.453	4.684	14.566	-14.553	12.852	7.281	-23.336	14.042	-2.004	-27.748
88	88	0.42195	-5.966	2.909	4.319	-4.791	2.133	7.249	4.657	14.53	-14.614	12.942	7.46	-23.206	14.102	-2.14	-27.753
89	89	0.4268	-5.953	2.814	4.41	-4.746	1.631	7.069	4.657	14.489	-14.69	12.938	7.626	-23.076	14.09	-2.337	-27.739
90	90	0.43165	-5.933	2.718	4.498	-4.694	1.124	6.913	4.66	14.438	-14.779	12.902	7.743	-22.949	14.053	-2.599	-27.713
91	91	0.4365	-5.907	2.632	4.579	-4.623	0.625	6.794	4.65	14.386	-14.897	12.897	7.798	-22.81	14.039	-2.91	-27.674
92	92	0.44135	-5.881	2.554	4.655	-4.553	0.146	6.705	4.646	14.35	-15.043	12.888	7.834	-22.644	14.02	-3.257	-27.612
93	93	0.4462	-5.849	2.486	4.739	-4.489	-0.307	6.62	4.667	14.343	-15.194	12.85	7.9	-22.471	13.98	-3.602	-27.544
94	94	0.45105	-5.802	2.428	4.829	-4.418	-0.745	6.529	4.71	14.354	-15.318	12.749	7.991	-22.31	13.893	-3.97	-27.459
95	95	0.4559	-5.733	2.375	4.915	-4.316	-1.175	6.453	4.741	14.372	-15.419	12.623	8.06	-22.145	13.789	-4.385	-27.334
96	96	0.46075	-5.654	2.323	4.989	-4.202	-1.596	6.416	4.772	14.403	-15.53	12.497	8.08	-21.981	13.683	-4.859	-27.191
97	97	0.4656	-5.571	2.283	5.051	-4.094	-1.984	6.42	4.835	14.457	-15.653	12.277	8.078	-21.835	13.507	-5.406	-27.05
98	98	0.47045	-5.484	2.268	5.115	-3.987	-2.339	6.439	4.915	14.531	-15.767	12.067	8.097	-21.721	13.346	-5.938	-26.927
99	99	0.4753	-5.381	2.272	5.195	-3.869	-2.677	6.446	5.012	14.615	-15.862	11.824	8.104	-21.621	13.168	-6.512	-26.798
100	100	0.48015	-5.286	2.278	5.276	-3.772	-3.027	6.444	5.122	14.695	-15.945	11.529	8.089	-21.514	12.947	-7.145	-26.655
101	101	0.485	-5.191	2.283	5.348	-3.674	-3.361	6.425	5.227	14.805	-16.007	11.258	8.066	-21.373	12.746	-7.789	-26.489
102	102	0.48985	-5.105	2.292	5.399	-3.593	-3.67	6.384	5.339	14.95	-16.028	10.941	8.06	-21.227	12.506	-8.448	-26.321
103	103	0.4947	-5.017	2.3	5.442	-3.525	-3.954	6.338	5.467	15.138	-16.009	10.67	8.06	-21.096	12.31	-9.098	-26.155
104	104	0.49955	-4.925	2.306	5.468	-3.455	-4.229	6.323	5.605	15.357	-15.96	10.387	8.028	-21.007	12.108	-9.806	-25.99
105	105	0.5044	-4.829	2.318	5.499	-3.363	-4.471	6.299	5.716	15.628	-15.907	10.266	7.915	-20.922	12.043	-10.542	-25.839
106	106	0.50925	-4.785	2.308	5.515	-3.362	-4.728	6.28	5.882	15.93	-15.838	10.098	7.78	-20.834	11.949	-11.343	-25.684
107	107	0.5141	-4.784	2.292	5.543	-3.429	-4.96	6.237	6.092	16.281	-15.744	9.912	7.557	-20.788	11.856	-12.253	-25.565
108	108	0.51895	-4.82	2.265	5.562	-3.557	-5.177	6.193	6.332	16.684	-15.62	9.893	7.28	-20.744	11.918	-13.17	-25.447
109	109	0.5238	-4.851	2.232	5.589	-3.699	-5.351	6.143	6.597	17.167	-15.48	9.897	6.994	-20.691	12.001	-14.119	-25.317
110	110	0.52865	-4.887	2.196	5.607	-3.848	-5.473	6.071	6.851	17.748	-15.311	10.049	6.668	-20.616	12.202	-15.081	-25.186
111	111	0.5335	-4.968	2.132	5.62	-4.077	-5.575	5.988	7.141	18.422	-15.108	10.237	6.403	-20.521	12.427	-16.011	-25.037
112	112	0.53835	-5.056	2.062	5.632	-4.329	-5.655	5.937	7.459	19.126	-14.925	10.462	6.049	-20.424	12.694	-17.02	-24.887
113	113	0.5432	-5.169	1.961	5.639	-4.641	-5.747	5.936	7.869	19.855	-14.741	10.607	5.64	-20.349	12.93	-18.139	-24.726
114	114	0.54805	-5.262	1.846	5.633	-4.947	-5.809	5.944	8.315	20.653	-14.529	10.755	5.095	-20.29	13.195	-19.42	-24.574
115	115	0.5529	-5.365	1.724	5.612	-5.283	-5.834	5.937	8.79	21.536	-14.289	11.007	4.474	-20.213	13.571	-20.774	-24.432
116	116	0.55775	-5.452	1.594	5.58	-5.641	-5.831	5.932	9.317	22.48	-14.022	11.263	3.784	-20.097	13.975	-22.23	-24.259
117	117	0.5626	-5.533	1.466	5.533	-6.002	-5.783	5.923	9.853	23.478	-13.734	11.625	3.034	-19.963	14.487	-23.711	-24.093
118	118	0.56745	-5.6	1.327	5.473	-6.373	-5.687	5.906	10.414	24.549	-13.428	12.033	2.26	-19.772	15.061	-25.217	-23.904
119	119	0.5723	-5.652	1.192	5.403	-6.744	-5.529	5.878	10.988	25.704	-13.099	12.367	1.478	-19.52	15.585	-26.792	-23.668
120	120	0.57715	-5.676	1.079	5.339	-7.104	-5.304	5.809	11.571	26.946	-12.718	12.65	0.673	-19.254	16.083	-28.446	-23.426
121	121	0.582	-5.666	0.988	5.278	-7.459	-5.006	5.706	12.177	28.275	-12.306	12.998	-0.174	-18.982	16.667	-30.139	-23.22
122	122	0.58685	-5.638	0.917	5.219	-7.825	-4.634	5.571	12.809	29.689	-11.878	13.362	-1.064	-18.677	17.305	-31.887	-23.029
123	123	0.5917	-5.599	0.864	5.155	-8.197	-4.173	5.395	13.432	31.208	-11.407	13.651	-2.01	-18.353	17.905	-33.735	-22.839
124	124	0.59655	-5.554	0.839	5.086	-8.574	-3.612	5.167	14.005	32.834	-10.884	13.962	-3.014	-18.029	18.534	-35.639	-22.676
125	125	0.6014	-5.492	0.85	5.015	-8.944	-2.944	4.913	14.531	34.555	-10.34	14.334	-4.053	-17.72	19.226	-37.545	-22.562
126	126	0.60625	-5.419	0.894	4.945	-9.301	-2.175	4.652	15.015	36.357	-9.788	14.688	-5.077	-17.452	19.907	-39.426	-22.505
127	127	0.6111	-5.347	0.97	4.882	-9.657	-1.315	4.372	15.443	38.229	-9.236	14.997	-6.061	-17.208	20.549	-41.264	-22.496
128	128	0.61595	-5.287	1.071	4.822	-10.027	-0.373	4.076	15.818	40.166	-8.697	15.243	-7.004	-16.959	21.138	-43.067	-22.514
129	129	0.6208	-5.25	1.195	4.764	-10.416	0.64	3.776	16.131	42.158	-8.166	15.397	-7.878	-16.73	21.639	-44.816	-22.563
130	130	0.62565	-5.224	1.347	4.703	-10.804	1.73	3.486	16.38	44.193	-7.635	15.488	-8.645	-16.571	22.065	-46.446	-22.681
131	131	0.6305	-5.208	1.531	4.648	-11.195	2.875	3.214	16.585	46.227	-7.112	15.579	-9.299	-16.502	22.473	-47.914	-22.893
132	132	0.63535	-5.19	1.752	4.606	-11.559	4.061	2.958	16.73	48.217	-6.6	15.657	-9.895	-16.522	22.843	-49.269	-23.16
133	133	0.6402	-5.187	1.994	4.57	-11.911	5.258	2.726	16.827	50.146	-6.063	15.663	-10.433	-16.668	23.117	-50.535	-23.475
134	134	0.64505	-5.199	2.253	4.547	-12.263	6.46	2.514	16.893	52.011	-5.503	15.627	-10.851	-16.946	23.314	-51.635	-23.864
135	135	0.6499	-5.241	2.527	4.53	-12.64	7.671	2.357	16.949	53.831	-4.92	15.657	-11.047	-17.329	23.512	-52.435	-24.333
136	136	0.65475	-5.303	2.808	4.525	-13.018	8.884	2.239	16.978	55.6	-4.319	15.737	-11.017	-17.786	23.693	-52.939	-24.85
137	137	0.6596	-5.381	3.079	4.526	-13.408	10.082	2.153	16.989	57.295	-3.677	15.814	-10.82	-18.308	23.819	-53.213	-25.387
138	138	0.66445	-5.448	3.338	4.534	-13.762	11.252	2.094	16.989	58.859	-3.05	15.761	-10.507	-18.875	23.792	-53.327	-25.917
139	139	0.6693	-5.494	3.59	4.552	-14.064	12.388	2.068	16.972	60.261	-2.46	15.756	-10.113	-19.514	23.758	-53.212	-26.503
140	140	0.67415	-5.508	3.836	4.574	-14.303	13.485	2.08	16.953	61.506	-1.914	15.768	-9.659	-20.181	23.7	-52.92	-27.103
141	141	0.679	-5.499	4.06	4.6	-14.506	14.515	2.133	16.973	62.58	-1.458	15.653	-9.206	-20.8	23.53	-52.59	-27.654
142	142	0.68385	-5.471	4.241	4.631	-14.648	15.484	2.217	16.991	63.502	-1.123	15.467	-8.825	-21.352	23.286	-52.266	-28.155
143	143	0.6887	-5.42	4.395	4.674	-14.762	16.395	2.342	17.042	64.282	-0.9	15.221	-8.501	-21.791	22.981	-51.952	-28.574
144	144	0.69355	-5.333	4.507	4.714	-14.795	17.248	2.52	17.099	64.939	-0.825	14.997	-8.241	-22.078	22.679	-51.637	-28.893
145	145	0.6984	-5.191	4.586	4.753	-14.727	18.041	2.724	17.149	65.456	-0.884	14.78	-8	-22.209	22.363	-51.274	-29.101
146	146	0.70325	-4.983	4.622	4.783	-14.533	18.781	2.941	17.177	65.842	-1.097	14.619	-7.757	-22.169	22.077	-50.806	-29.212
147	147	0.7081	-4.745	4.619	4.82	-14.292	19.449	3.163	17.221	66.11	-1.405	14.452	-7.501	-21.995	21.78	-50.275	-29.229
148	148	0.71295	-4.496	4.572	4.871	-14.014	20.033	3.413	17.3	66.259	-1.811	14.291	-7.237	-21.706	21.485	-49.686	-29.161
149	149	0.7178	-4.258	4.492	4.925	-13.732	20.538	3.704	17.404	66.282	-2.27	14.18	-6.965	-21.347	21.211	-49.01	-29.031
150	150	0.72265	-4.027	4.385	4.973	-13.437	21.001	4.032	17.514	66.2	-2.74	14.088	-6.672	-20.958	20.924	-48.24	-28.834
151	151	0.7275	-3.827	4.265	5.012	-13.163	21.436	4.411	17.647	66.009	-3.199	13.965	-6.35	-20.581	20.588	-47.386	-28.592
152	152	0.73235	-3.643	4.134	5.051	-12.895	21.853	4.836	17.798	65.726	-3.639	13.881	-6.042	-20.242	20.26	-46.457	-28.328
153	153	0.7372	-3.476	4.004	5.082	-12.637	22.259	5.314	17.968	65.364	-4.035	13.783	-5.732	-19.952	19.894	-45.486	-28.022
154	154	0.74205	-3.315	3.882	5.095	-12.357	22.675	5.838	18.148	64.95	-4.386	13.652	-5.4	-19.738	19.485	-44.475	-27.694
155	155	0.7469	-3.192	3.768	5.096	-12.102	23.09	6.39	18.329	64.484	-4.674	13.485	-5.028	-19.623	19.033	-43.398	-27.377
156	156	0.75175	-3.109	3.661	5.096	-11.888	23.503	6.964	18.514	63.951	-4.915	13.318	-4.657	-19.58	18.577	-42.265	-27.062
157	157	0.7566	-3.048	3.571	5.101	-11.706	23.923	7.562	18.71	63.34	-5.103	13.181	-4.324	-19.624	18.142	-41.09	-26.756
158	158	0.76145	-2.992	3.504	5.109	-11.527	24.358	8.193	18.913	62.646	-5.26	13.107	-4.043	-19.777	17.751	-39.865	-26.484
159	159	0.7663	-2.932	3.459	5.123	-11.329	24.804	8.838	19.093	61.866	-5.426	13.094	-3.808	-20.007	17.395	-38.585	-26.244
160	160	0.77115	-2.864	3.43	5.147	-11.125	25.25	9.461	19.235	61.003	-5.598	13.098	-3.594	-20.291	17.039	-37.248	-26.031
161	161	0.776	-2.786	3.414	5.184	-10.924	25.697	10.062	19.362	60.069	-5.787	13.072	-3.375	-20.603	16.661	-35.855	-25.834
162	162	0.78085	-2.698	3.414	5.23	-10.718	26.147	10.661	19.482	59.073	-6.022	12.99	-3.121	-20.906	16.236	-34.403	-25.635
163	163	0.7857	-2.599	3.432	5.276	-10.493	26.6	11.272	19.587	58.009	-6.312	12.905	-2.826	-21.211	15.807	-32.862	-25.444
164	164	0.79055	-2.489	3.475	5.332	-10.26	27.048	11.872	19.663	56.854	-6.673	12.867	-2.494	-21.493	15.421	-31.203	-25.259
165	165	0.7954	-2.36	3.546	5.401	-10	27.503	12.43	19.665	55.605	-7.132	12.893	-2.167	-21.729	15.082	-29.444	-25.086
166	166	0.80025	-2.223	3.64	5.49	-9.746	27.957	12.955	19.609	54.282	-7.678	12.947	-1.857	-21.902	14.763	-27.634	-24.903
167	167	0.8051	-2.086	3.749	5.588	-9.503	28.403	13.467	19.519	52.893	-8.299	13.059	-1.536	-22.047	14.5	-25.737	-24.745
168	168	0.80995	-1.962	3.862	5.689	-9.282	28.816	13.969	19.387	51.427	-8.996	13.209	-1.239	-22.173	14.276	-23.793	-24.624
169	169	0.8148	-1.84	3.978	5.793	-9.061	29.2	14.418	19.168	49.884	-9.786	13.337	-0.961	-22.243	14.035	-21.812	-24.521
170	170	0.81965	-1.708	4.102	5.908	-8.845	29.559	14.779	18.865	48.281	-10.608	13.398	-0.689	-22.259	13.748	-19.816	-24.411
171	171	0.8245	-1.59	4.227	6.039	-8.657	29.884	15.097	18.517	46.62	-11.47	13.383	-0.373	-22.246	13.414	-17.765	-24.306
172	172	0.82935	-1.476	4.372	6.172	-8.473	30.202	15.385	18.113	44.908	-12.402	13.313	0.022	-22.19	13.041	-15.613	-24.221
173	173	0.8342	-1.384	4.522	6.317	-8.317	30.502	15.621	17.632	43.164	-13.365	13.289	0.455	-22.133	12.708	-13.356	-24.195
174	174	0.83905	-1.275	4.692	6.449	-8.142	30.793	15.796	17.057	41.398	-14.346	13.405	0.9	-22.042	12.497	-11	-24.201
175	175	0.8439	-1.199	4.845	6.591	-8.004	31.022	15.895	16.389	39.594	-15.299	13.532	1.287	-21.928	12.298	-8.668	-24.21
176	176	0.84875	-1.135	4.985	6.734	-7.883	31.185	15.937	15.655	37.728	-16.243	13.692	1.605	-21.822	12.142	-6.344	-24.265
177	177	0.8536	-1.078	5.123	6.879	-7.784	31.291	15.921	14.878	35.806	-17.169	13.912	1.875	-21.713	12.062	-4.01	-24.357
178	178	0.85845	-1.019	5.254	7.035	-7.712	31.346	15.851	14.071	33.855	-18.066	14.194	2.076	-21.602	12.049	-1.707	-24.484
179	179	0.8633	-0.977	5.381	7.19	-7.651	31.356	15.758	13.231	31.89	-18.939	14.417	2.192	-21.493	11.998	0.486	-24.625
180	180	0.86815	-0.959	5.498	7.342	-7.612	31.318	15.658	12.384	29.898	-19.776	14.479	2.242	-21.393	11.832	2.548	-24.767
181	181	0.873	-0.947	5.612	7.478	-7.561	31.237	15.577	11.52	27.863	-20.611	14.559	2.233	-21.296	11.707	4.575	-24.923
182	182	0.87785	-0.921	5.742	7.6	-7.5	31.124	15.513	10.658	25.782	-21.438	14.626	2.24	-21.19	11.591	6.612	-25.073
183	183	0.8827	-0.899	5.86	7.722	-7.456	30.957	15.463	9.806	23.683	-22.226	14.798	2.267	-21.061	11.593	8.685	-25.187
184	184	0.88755	-0.882	5.97	7.845	-7.428	30.748	15.423	8.977	21.583	-22.957	15.066	2.309	-20.876	11.719	10.763	-25.221
185	185	0.8924	-0.898	6.045	7.979	-7.45	30.469	15.399	8.198	19.485	-23.643	15.25	2.382	-20.661	11.816	12.782	-25.2
186	186	0.89725	-0.924	6.113	8.104	-7.478	30.157	15.402	7.45	17.395	-24.311	15.303	2.435	-20.417	11.838	14.676	-25.141
187	187	0.9021	-0.962	6.179	8.215	-7.504	29.823	15.432	6.711	15.344	-24.953	15.27	2.441	-20.135	11.807	16.419	-25.035
188	188	0.90695	-1.007	6.248	8.311	-7.519	29.48	15.479	5.97	13.356	-25.548	15.26	2.332	-19.816	11.816	17.978	-24.881
189	189	0.9118	-1.065	6.315	8.409	-7.536	29.127	15.502	5.235	11.454	-26.055	15.167	2.179	-19.447	11.776	19.353	-24.647
190	190	0.91665	-1.125	6.374	8.504	-7.536	28.767	15.474	4.509	9.653	-26.445	15.014	2.071	-19.035	11.697	20.635	-24.331
191	191	0.9215	-1.181	6.422	8.578	-7.512	28.407	15.411	3.798	7.971	-26.722	14.936	2.042	-18.587	11.686	21.906	-23.954
192	192	0.92635	-1.241	6.452	8.626	-7.477	28.05	15.319	3.12	6.425	-26.881	14.9	2.032	-18.114	11.715	23.081	-23.523
193	193	0.9312	-1.317	6.462	8.657	-7.44	27.702	15.191	2.494	5.032	-26.92	14.887	1.947	-17.649	11.78	24.054	-23.076
194	194	0.93605	-1.403	6.463	8.682	-7.402	27.383	15.03	1.938	3.823	-26.866	14.928	1.809	-17.228	11.903	24.844	-22.663
195	195	0.9409	-1.477	6.462	8.692	-7.342	27.117	14.838	1.458	2.829	-26.731	14.982	1.65	-16.89	12.034	25.457	-22.323
196	196	0.94575	-1.539	6.461	8.691	-7.264	26.91	14.621	1.062	2.058	-26.52	15.01	1.485	-16.653	12.135	25.89	-22.063
197	197	0.9506	-1.593	6.448	8.694	-7.182	26.739	14.397	0.748	1.5	-26.259	15.057	1.356	-16.504	12.241	26.2	-21.861
198	198	0.95545	-1.658	6.421	8.704	-7.121	26.586	14.191	0.514	1.133	-25.981	15.212	1.271	-16.422	12.435	26.429	-21.712
199	199	0.9603	-1.716	6.384	8.716	-7.061	26.456	14.004	0.378	0.952	-25.7	15.356	1.279	-16.386	12.626	26.578	-21.59
200	200	0.96515	-1.788	6.338	8.725	-7.018	26.332	13.852	0.325	0.924	-25.425	15.522	1.308	-16.409	12.848	26.612	-21.516
201	201	0.97	-1.87	6.29	8.743	-7.002	26.213	13.746	0.349	1.029	-25.186	15.74	1.33	-16.459	13.128	26.521	-21.471
