# Supplementary material for: Gait phenotypes in paediatric hereditary spastic paraplegia revealed by dynamic time warping analysis and random forests
Source: PLoS One. 2018 Mar 8;13(3):e0192345. doi: 10.1371/journal.pone.0192345 (PMC5843164; doi:10.1371/journal.pone.0192345)
Supplement: S1 Data — (ZIP) [file pone.0192345.s008.zip › HSP/Right.SR.HSP17.1.csv]

	Epoch	Time	Pelvic.obliquity	Pelvic.tilt	Pelvic rotation	Hip.abd.add	Hip.flexion	Hip.rotation	Knee.abd.add	Knee.flexion	Knee.rotation	Ankle.abd.add	Ankle.flexion	Ankle.rotation	Forefoot.abd.add	Forefoot.flexion	Forefoot.rotation
1	1	0	4.619	18.199	11.757	-6.044	42.164	-13.17	-5.479	7.692	-18.062	15.149	-6.989	2.656	10.022	14.436	-17.841
2	2	0.00444	4.635	18.207	11.928	-6.02	42.115	-13.309	-5.535	7.214	-18.293	15.435	-7.017	2.715	10.362	14.952	-18.003
3	3	0.00888	4.651	18.187	12.087	-5.995	42.08	-13.457	-5.529	6.966	-18.439	15.44	-7.096	2.861	10.525	15.106	-18.006
4	4	0.01332	4.697	18.157	12.243	-5.928	42.062	-13.61	-5.588	6.932	-18.543	15.928	-7.147	3.07	11.099	15.209	-17.919
5	5	0.01776	4.744	18.102	12.402	-5.852	42.045	-13.78	-5.659	7.073	-18.554	16.489	-7.247	3.269	11.762	15.112	-17.776
6	6	0.0222	4.786	18.03	12.567	-5.788	42.036	-14.013	-5.74	7.38	-18.428	17.08	-7.503	3.463	12.506	14.709	-17.579
7	7	0.02664	4.834	17.932	12.716	-5.692	42.025	-14.239	-5.855	7.826	-18.277	17.581	-8.063	3.7	13.257	13.855	-17.336
8	8	0.03108	4.893	17.809	12.856	-5.561	41.989	-14.424	-5.991	8.374	-18.144	17.918	-8.899	3.967	13.938	12.569	-17.042
9	9	0.03552	4.963	17.667	13.006	-5.414	41.909	-14.554	-6.118	8.992	-18.034	18.08	-9.821	4.225	14.479	11.039	-16.69
10	10	0.03996	5.039	17.507	13.17	-5.258	41.793	-14.608	-6.23	9.674	-17.972	18.087	-10.636	4.445	14.827	9.474	-16.299
11	11	0.0444	5.105	17.344	13.345	-5.115	41.683	-14.598	-6.353	10.434	-17.921	18.017	-11.301	4.581	15.01	7.965	-15.915
12	12	0.04884	5.185	17.172	13.514	-4.979	41.618	-14.517	-6.458	11.293	-17.831	18.283	-11.819	4.635	15.431	6.633	-15.514
13	13	0.05328	5.283	16.986	13.687	-4.853	41.609	-14.34	-6.538	12.239	-17.745	18.695	-12.209	4.533	15.903	5.458	-15.169
14	14	0.05772	5.395	16.785	13.848	-4.72	41.645	-14.11	-6.58	13.266	-17.622	18.924	-12.282	4.247	16.081	4.531	-14.889
15	15	0.06216	5.51	16.564	13.987	-4.562	41.701	-13.738	-6.604	14.383	-17.549	19.035	-11.953	3.763	15.977	3.94	-14.698
16	16	0.0666	5.639	16.306	14.099	-4.363	41.738	-13.256	-6.569	15.576	-17.458	18.822	-11.384	3.021	15.478	3.478	-14.609
17	17	0.07104	5.797	16.009	14.184	-4.108	41.725	-12.704	-6.467	16.796	-17.326	18.383	-10.766	2.065	14.752	2.995	-14.602
18	18	0.07548	5.988	15.679	14.247	-3.789	41.643	-12.073	-6.305	17.978	-17.221	17.935	-10.252	1.004	14.056	2.428	-14.649
19	19	0.07992	6.205	15.325	14.296	-3.423	41.479	-11.359	-6.075	19.062	-17.174	17.515	-9.884	-0.095	13.442	1.774	-14.718
20	20	0.08436	6.415	14.957	14.346	-3.054	41.22	-10.646	-5.79	20.008	-17.04	17.081	-9.489	-1.235	12.825	1.187	-14.747
21	21	0.0888	6.601	14.599	14.381	-2.666	40.887	-9.932	-5.52	20.789	-16.863	16.778	-9.054	-2.395	12.32	0.753	-14.784
22	22	0.09324	6.768	14.24	14.413	-2.258	40.457	-9.235	-5.29	21.378	-16.675	16.565	-8.612	-3.541	11.892	0.45	-14.828
23	23	0.09768	6.929	13.899	14.434	-1.821	39.988	-8.561	-5.083	21.841	-16.534	16.389	-8.188	-4.61	11.528	0.205	-14.873
24	24	0.10212	7.065	13.575	14.469	-1.412	39.489	-7.93	-4.868	22.222	-16.455	16.163	-7.821	-5.595	11.168	-0.06	-14.948
25	25	0.10656	7.18	13.279	14.513	-1.031	38.992	-7.372	-4.655	22.55	-16.425	15.809	-7.453	-6.472	10.729	-0.328	-15.036
26	26	0.111	7.271	13.022	14.571	-0.678	38.513	-6.915	-4.498	22.839	-16.412	15.452	-7.054	-7.216	10.298	-0.551	-15.105
27	27	0.11544	7.35	12.806	14.657	-0.35	38.062	-6.611	-4.417	23.091	-16.383	15.098	-6.599	-7.826	9.87	-0.704	-15.15
28	28	0.11988	7.446	12.633	14.765	-0.043	37.653	-6.507	-4.373	23.3	-16.344	14.579	-6.056	-8.291	9.319	-0.787	-15.188
29	29	0.12432	7.545	12.514	14.886	0.235	37.292	-6.533	-4.37	23.468	-16.388	14.131	-5.515	-8.531	8.867	-0.826	-15.206
30	30	0.12876	7.646	12.442	15.02	0.49	36.985	-6.67	-4.403	23.61	-16.526	13.718	-5.004	-8.573	8.476	-0.863	-15.22
31	31	0.1332	7.764	12.428	15.162	0.747	36.742	-6.925	-4.504	23.726	-16.658	13.306	-4.63	-8.469	8.098	-1.022	-15.189
32	32	0.13764	7.864	12.457	15.328	0.959	36.544	-7.245	-4.641	23.819	-16.855	13.001	-4.311	-8.256	7.821	-1.177	-15.176
33	33	0.14208	7.979	12.525	15.5	1.163	36.392	-7.626	-4.799	23.88	-17.14	12.689	-4.05	-7.93	7.553	-1.351	-15.192
34	34	0.14652	8.094	12.608	15.676	1.337	36.259	-8.051	-4.94	23.923	-17.472	12.461	-3.767	-7.557	7.377	-1.453	-15.256
35	35	0.15096	8.197	12.695	15.853	1.469	36.129	-8.502	-5.047	23.96	-17.79	12.248	-3.482	-7.169	7.232	-1.544	-15.337
36	36	0.1554	8.282	12.788	16.027	1.57	35.999	-8.967	-5.15	23.992	-18.068	12.047	-3.243	-6.751	7.102	-1.684	-15.382
37	37	0.15984	8.344	12.883	16.2	1.646	35.86	-9.445	-5.291	24.018	-18.313	12.085	-3.021	-6.29	7.169	-1.78	-15.388
38	38	0.16428	8.376	12.957	16.373	1.691	35.675	-9.93	-5.446	24.021	-18.504	12.321	-2.802	-5.85	7.403	-1.821	-15.398
39	39	0.16872	8.403	13.004	16.529	1.719	35.435	-10.366	-5.484	23.995	-18.657	12.038	-2.487	-5.515	7.181	-1.901	-15.434
40	40	0.17316	8.361	13.005	16.669	1.716	35.102	-10.653	-5.502	23.934	-18.839	11.97	-2.182	-5.223	7.139	-1.916	-15.464
41	41	0.1776	8.285	12.99	16.789	1.7	34.72	-10.831	-5.481	23.854	-19.015	11.939	-1.959	-5.019	7.142	-1.996	-15.518
42	42	0.18204	8.165	12.944	16.892	1.661	34.273	-10.922	-5.44	23.765	-19.133	11.86	-1.766	-4.888	7.088	-2.129	-15.545
43	43	0.18648	8.019	12.877	16.962	1.629	33.783	-10.97	-5.411	23.659	-19.183	11.817	-1.576	-4.818	7.052	-2.254	-15.566
44	44	0.19092	7.852	12.796	16.995	1.611	33.257	-10.998	-5.4	23.534	-19.156	11.931	-1.344	-4.842	7.15	-2.285	-15.621
45	45	0.19536	7.666	12.706	16.999	1.59	32.7	-11	-5.383	23.386	-19.046	12.215	-1.053	-4.978	7.398	-2.199	-15.718
46	46	0.1998	7.475	12.62	16.983	1.566	32.133	-10.969	-5.353	23.219	-18.874	12.544	-0.745	-5.183	7.687	-2.073	-15.811
47	47	0.20424	7.269	12.538	16.946	1.559	31.575	-10.915	-5.368	23.068	-18.681	12.787	-0.451	-5.386	7.871	-1.994	-15.87
48	48	0.20868	7.07	12.477	16.874	1.564	31.032	-10.799	-5.375	22.912	-18.517	13.001	-0.213	-5.57	8.032	-1.979	-15.912
49	49	0.21312	6.867	12.432	16.789	1.569	30.485	-10.648	-5.356	22.72	-18.358	13.03	0.024	-5.771	8.036	-1.999	-15.949
50	50	0.21756	6.682	12.412	16.676	1.59	29.965	-10.494	-5.316	22.519	-18.162	12.764	0.304	-5.992	7.776	-2.055	-15.968
51	51	0.222	6.505	12.405	16.562	1.61	29.463	-10.351	-5.311	22.315	-17.974	12.717	0.599	-6.174	7.696	-2.032	-15.971
52	52	0.22644	6.315	12.42	16.455	1.599	28.987	-10.23	-5.326	22.119	-17.806	12.841	0.847	-6.32	7.771	-2.003	-15.988
53	53	0.23088	6.108	12.454	16.348	1.57	28.542	-10.137	-5.382	21.945	-17.653	13.166	1.012	-6.44	8.03	-1.998	-16.039
54	54	0.23532	5.895	12.501	16.23	1.542	28.127	-10.064	-5.475	21.787	-17.524	13.647	1.116	-6.519	8.431	-2.007	-16.106
55	55	0.23976	5.687	12.567	16.101	1.506	27.743	-9.988	-5.532	21.63	-17.435	13.937	1.211	-6.536	8.681	-2.072	-16.157
56	56	0.2442	5.474	12.644	15.966	1.456	27.369	-9.896	-5.576	21.475	-17.389	14.228	1.28	-6.524	8.939	-2.162	-16.218
57	57	0.24864	5.276	12.729	15.843	1.404	27.006	-9.791	-5.609	21.31	-17.425	14.349	1.458	-6.452	9.011	-2.182	-16.257
58	58	0.25308	5.064	12.804	15.729	1.326	26.61	-9.642	-5.599	21.139	-17.521	14.227	1.718	-6.326	8.847	-2.212	-16.244
59	59	0.25752	4.869	12.865	15.633	1.236	26.189	-9.494	-5.529	20.938	-17.635	13.923	1.975	-6.218	8.54	-2.273	-16.25
60	60	0.26196	4.672	12.91	15.54	1.137	25.764	-9.384	-5.47	20.761	-17.717	13.757	2.194	-6.119	8.362	-2.346	-16.276
61	61	0.2664	4.473	12.943	15.443	1.036	25.34	-9.281	-5.426	20.605	-17.806	13.86	2.381	-6.019	8.432	-2.376	-16.33
62	62	0.27084	4.285	12.962	15.347	0.957	24.914	-9.159	-5.405	20.45	-17.951	14.188	2.544	-5.904	8.7	-2.354	-16.404
63	63	0.27528	4.115	12.971	15.258	0.908	24.486	-9.056	-5.406	20.284	-18.118	14.491	2.692	-5.802	8.938	-2.333	-16.512
64	64	0.27972	3.971	12.978	15.176	0.877	24.061	-9.035	-5.39	20.095	-18.209	14.463	2.839	-5.777	8.892	-2.383	-16.673
65	65	0.28416	3.876	12.967	15.08	0.906	23.629	-9.034	-5.372	19.913	-18.243	14.325	2.949	-5.75	8.764	-2.526	-16.784
66	66	0.2886	3.809	12.949	15.008	0.93	23.173	-9.046	-5.292	19.739	-18.249	13.901	3.141	-5.744	8.378	-2.708	-16.86
67	67	0.29304	3.749	12.913	14.963	0.966	22.715	-9.126	-5.281	19.6	-18.221	13.708	3.328	-5.728	8.171	-2.854	-16.932
68	68	0.29748	3.69	12.871	14.959	0.987	22.242	-9.244	-5.263	19.427	-18.154	13.532	3.556	-5.732	7.98	-2.936	-16.98
69	69	0.30192	3.646	12.82	14.962	1.019	21.761	-9.34	-5.217	19.236	-18.055	13.322	3.788	-5.777	7.779	-3.011	-17.01
70	70	0.30636	3.623	12.755	14.945	1.092	21.286	-9.429	-5.178	19.062	-17.933	13.188	4.034	-5.876	7.65	-3.049	-17.073
71	71	0.3108	3.605	12.681	14.916	1.185	20.816	-9.526	-5.171	18.931	-17.811	13.21	4.247	-5.985	7.658	-3.098	-17.164
72	72	0.31524	3.568	12.609	14.9	1.26	20.344	-9.601	-5.172	18.83	-17.723	13.298	4.378	-6.075	7.725	-3.236	-17.251
73	73	0.31968	3.522	12.55	14.906	1.314	19.868	-9.612	-5.13	18.718	-17.687	13.226	4.485	-6.195	7.663	-3.442	-17.343
74	74	0.32412	3.483	12.511	14.926	1.36	19.398	-9.624	-5.041	18.58	-17.611	12.921	4.566	-6.329	7.423	-3.74	-17.398
75	75	0.32856	3.473	12.483	14.933	1.446	18.937	-9.62	-4.959	18.406	-17.571	12.487	4.733	-6.446	7.046	-3.969	-17.448
76	76	0.333	3.5	12.464	14.938	1.6	18.492	-9.569	-4.962	18.228	-17.641	12.483	4.915	-6.505	7.005	-4.048	-17.487
77	77	0.33744	3.517	12.448	14.957	1.738	18.041	-9.514	-4.962	18.05	-17.724	12.467	5.097	-6.581	6.948	-4.133	-17.544
78	78	0.34188	3.549	12.457	14.974	1.876	17.614	-9.478	-4.949	17.87	-17.795	12.408	5.231	-6.602	6.872	-4.29	-17.559
79	79	0.34632	3.593	12.49	14.991	2.004	17.206	-9.458	-4.911	17.677	-17.853	12.339	5.335	-6.619	6.805	-4.474	-17.582
80	80	0.35076	3.652	12.55	15.005	2.129	16.825	-9.442	-4.864	17.483	-17.927	12.334	5.439	-6.645	6.794	-4.632	-17.638
81	81	0.3552	3.728	12.64	15.007	2.267	16.493	-9.419	-4.838	17.315	-18.052	12.431	5.573	-6.625	6.854	-4.74	-17.696
82	82	0.35964	3.798	12.75	15.004	2.405	16.19	-9.391	-4.838	17.168	-18.226	12.58	5.748	-6.548	6.934	-4.805	-17.74
83	83	0.36408	3.851	12.881	15.012	2.516	15.888	-9.36	-4.841	17.005	-18.385	12.82	5.846	-6.435	7.112	-4.926	-17.736
84	84	0.36852	3.887	13.021	15.028	2.606	15.58	-9.357	-4.836	16.825	-18.495	12.894	5.938	-6.37	7.146	-5.093	-17.756
85	85	0.37296	3.914	13.173	15.048	2.667	15.286	-9.41	-4.834	16.666	-18.594	12.946	5.972	-6.215	7.164	-5.35	-17.733
86	86	0.3774	3.977	13.332	15.03	2.784	15.029	-9.478	-4.89	16.548	-18.685	13.11	6.052	-6.068	7.244	-5.545	-17.741
87	87	0.38184	4.048	13.504	14.974	2.907	14.804	-9.537	-4.951	16.475	-18.73	13.371	6.122	-5.957	7.414	-5.742	-17.767
88	88	0.38628	4.107	13.694	14.898	2.994	14.603	-9.57	-4.964	16.431	-18.736	13.561	6.241	-5.882	7.531	-5.931	-17.79
89	89	0.39072	4.137	13.903	14.832	3.031	14.422	-9.601	-4.956	16.415	-18.726	13.677	6.403	-5.825	7.577	-6.116	-17.808
90	90	0.39516	4.135	14.122	14.794	3.031	14.268	-9.659	-4.982	16.443	-18.713	13.865	6.552	-5.785	7.666	-6.308	-17.842
91	91	0.3996	4.124	14.35	14.769	3.021	14.141	-9.719	-5.021	16.516	-18.701	14.115	6.735	-5.8	7.792	-6.459	-17.917
92	92	0.40404	4.121	14.567	14.712	3.031	14.018	-9.69	-5.037	16.608	-18.737	14.225	6.892	-5.801	7.802	-6.686	-17.964
93	93	0.40848	4.127	14.785	14.624	3.034	13.92	-9.639	-5.018	16.741	-18.719	14.192	7.07	-5.905	7.692	-6.939	-18.068
94	94	0.41292	4.138	14.991	14.507	3.048	13.848	-9.615	-5.02	16.952	-18.636	14.138	7.244	-6.018	7.557	-7.248	-18.162
95	95	0.41736	4.126	15.176	14.415	3.018	13.787	-9.684	-5.047	17.238	-18.504	14.241	7.394	-6.121	7.55	-7.568	-18.275
96	96	0.4218	4.099	15.345	14.349	2.945	13.755	-9.815	-5.092	17.609	-18.358	14.538	7.55	-6.178	7.7	-7.864	-18.368
97	97	0.42624	4.055	15.483	14.3	2.868	13.707	-9.956	-5.156	18.006	-18.21	14.969	7.719	-6.258	7.965	-8.108	-18.481
98	98	0.43068	4.006	15.585	14.245	2.815	13.629	-10.088	-5.24	18.407	-18.074	15.453	7.869	-6.361	8.281	-8.346	-18.624
99	99	0.43512	3.972	15.661	14.163	2.792	13.554	-10.218	-5.34	18.847	-17.965	15.88	7.96	-6.408	8.548	-8.677	-18.759
100	100	0.43956	3.956	15.702	14.057	2.798	13.471	-10.344	-5.445	19.342	-17.89	16.15	7.99	-6.408	8.674	-9.153	-18.893
101	101	0.444	3.932	15.711	13.934	2.802	13.38	-10.456	-5.569	19.908	-17.834	16.545	7.942	-6.384	8.912	-9.706	-19.035
102	102	0.44844	3.892	15.697	13.83	2.741	13.273	-10.583	-5.632	20.524	-17.773	16.99	7.959	-6.323	9.203	-10.221	-19.152
103	103	0.45288	3.834	15.66	13.745	2.643	13.158	-10.725	-5.693	21.175	-17.712	17.351	7.962	-6.221	9.409	-10.801	-19.228
104	104	0.45732	3.786	15.615	13.669	2.54	13.055	-10.864	-5.763	21.853	-17.655	17.682	7.949	-6.068	9.579	-11.429	-19.244
105	105	0.46176	3.739	15.56	13.59	2.441	12.956	-10.978	-5.847	22.554	-17.638	17.983	7.859	-5.843	9.725	-12.163	-19.212
106	106	0.4662	3.695	15.497	13.5	2.353	12.866	-11.095	-5.964	23.284	-17.635	18.314	7.681	-5.567	9.904	-12.994	-19.164
107	107	0.47064	3.658	15.428	13.403	2.276	12.788	-11.213	-6.109	24.051	-17.635	18.702	7.408	-5.244	10.145	-13.93	-19.091
108	108	0.47508	3.632	15.352	13.305	2.203	12.718	-11.282	-6.238	24.861	-17.673	19.048	7.018	-4.854	10.378	-15.037	-18.96
109	109	0.47952	3.627	15.276	13.199	2.123	12.665	-11.288	-6.303	25.711	-17.746	19.185	6.527	-4.4	10.469	-16.348	-18.768
110	110	0.48396	3.599	15.2	13.11	2.002	12.637	-11.305	-6.376	26.616	-17.814	19.227	6.023	-3.869	10.468	-17.751	-18.495
111	111	0.4884	3.547	15.144	13.018	1.826	12.643	-11.291	-6.404	27.56	-17.832	19.072	5.488	-3.349	10.32	-19.271	-18.175
112	112	0.49284	3.442	15.099	12.918	1.591	12.684	-11.236	-6.471	28.59	-17.832	19.2	4.915	-2.803	10.416	-20.801	-17.81
113	113	0.49728	3.28	15.054	12.786	1.296	12.747	-11.106	-6.539	29.683	-17.841	19.439	4.253	-2.19	10.629	-22.431	-17.388
114	114	0.50172	3.069	14.993	12.653	0.946	12.816	-10.911	-6.579	30.832	-17.878	19.578	3.5	-1.531	10.778	-24.213	-16.92
115	115	0.50616	2.805	14.917	12.568	0.51	12.884	-10.715	-6.556	32.006	-17.912	19.52	2.659	-0.869	10.791	-26.136	-16.446
116	116	0.5106	2.491	14.837	12.569	-0.037	12.96	-10.603	-6.484	33.225	-17.905	19.368	1.762	-0.221	10.752	-28.151	-15.994
117	117	0.51504	2.148	14.759	12.657	-0.669	13.064	-10.601	-6.421	34.539	-17.852	19.374	0.837	0.442	10.86	-30.214	-15.551
118	118	0.51948	1.816	14.685	12.767	-1.312	13.206	-10.615	-6.374	35.919	-17.793	19.714	-0.167	1.174	11.299	-32.31	-15.073
119	119	0.52392	1.536	14.614	12.852	-1.915	13.384	-10.543	-6.272	37.322	-17.792	20.115	-1.221	1.95	11.829	-34.443	-14.582
120	120	0.52836	1.379	14.539	12.901	-2.377	13.613	-10.473	-6.138	38.659	-17.786	20.11	-2.387	2.726	12.068	-36.695	-14.097
121	121	0.5328	1.283	14.462	12.966	-2.776	13.891	-10.504	-6.069	40.024	-17.751	20.21	-3.575	3.524	12.424	-38.938	-13.623
122	122	0.53724	1.214	14.394	13.07	-3.186	14.215	-10.621	-6.002	41.475	-17.723	20.284	-4.793	4.372	12.797	-41.261	-13.164
123	123	0.54168	1.108	14.366	13.221	-3.686	14.609	-10.769	-5.933	43.018	-17.763	20.367	-6.059	5.294	13.207	-43.661	-12.73
124	124	0.54612	0.933	14.412	13.39	-4.311	15.112	-10.894	-5.825	44.624	-17.865	20.226	-7.366	6.269	13.456	-46.136	-12.309
125	125	0.55056	0.686	14.549	13.538	-5.051	15.767	-10.983	-5.688	46.274	-17.97	19.742	-8.693	7.213	13.443	-48.637	-11.93
126	126	0.555	0.395	14.769	13.625	-5.846	16.588	-11.046	-5.597	47.959	-18.021	19.138	-10.01	8.014	13.342	-51.05	-11.673
127	127	0.55944	0.144	15.043	13.623	-6.577	17.554	-11.082	-5.601	49.663	-18.018	18.632	-11.278	8.626	13.318	-53.287	-11.57
128	128	0.56388	-0.007	15.324	13.552	-7.14	18.623	-11.119	-5.735	51.421	-18.002	18.186	-12.419	9.123	13.295	-55.364	-11.543
129	129	0.56832	-0.014	15.605	13.42	-7.494	19.783	-11.146	-5.9	53.186	-17.954	17.8	-13.365	9.374	13.291	-57.16	-11.66
130	130	0.57276	0.067	15.87	13.275	-7.728	20.982	-11.171	-6.026	55.012	-17.834	17.449	-14.005	9.375	13.251	-58.67	-11.877
131	131	0.5772	0.194	16.11	13.13	-7.893	22.19	-11.232	-6.156	56.894	-17.577	17.376	-14.235	9.1	13.34	-59.755	-12.193
132	132	0.58164	0.333	16.311	12.992	-8.013	23.381	-11.318	-6.299	58.712	-17.194	16.6	-14.212	8.524	12.63	-60.659	-12.597
133	133	0.58608	0.453	16.47	12.873	-8.127	24.537	-11.399	-6.464	60.466	-16.724	15.37	-13.983	7.695	11.353	-61.39	-13.092
134	134	0.59052	0.532	16.588	12.778	-8.257	25.652	-11.446	-6.652	62.183	-16.193	14.207	-13.6	6.688	10.022	-61.926	-13.658
135	135	0.59496	0.568	16.662	12.699	-8.395	26.719	-11.444	-6.832	63.814	-15.6	13.012	-13.192	5.523	8.612	-62.376	-14.266
136	136	0.5994	0.577	16.682	12.639	-8.533	27.715	-11.402	-6.934	65.335	-14.938	11.998	-12.762	4.184	7.391	-62.677	-14.93
137	137	0.60384	0.562	16.653	12.586	-8.664	28.65	-11.333	-7.043	66.772	-14.238	11.208	-12.359	2.738	6.366	-62.884	-15.647
138	138	0.60828	0.516	16.595	12.587	-8.823	29.519	-11.263	-7.127	68.058	-13.562	10.388	-12.036	1.383	5.341	-63.082	-16.272
139	139	0.61272	0.488	16.528	12.639	-8.967	30.355	-11.209	-7.184	69.248	-12.982	9.642	-11.72	0.243	4.411	-63.224	-16.747
140	140	0.61716	0.499	16.453	12.731	-9.088	31.153	-11.145	-7.173	70.314	-12.459	8.929	-11.434	-0.757	3.54	-63.312	-17.114
141	141	0.6216	0.571	16.374	12.847	-9.145	31.925	-11.06	-7.115	71.258	-12.021	8.275	-11.151	-1.609	2.722	-63.31	-17.379
142	142	0.62604	0.695	16.295	12.977	-9.14	32.678	-10.956	-7.029	72.084	-11.702	7.65	-10.898	-2.272	1.934	-63.248	-17.54
143	143	0.63048	0.854	16.224	13.107	-9.082	33.42	-10.816	-6.912	72.787	-11.524	7.131	-10.707	-2.728	1.267	-63.124	-17.609
144	144	0.63492	1.035	16.168	13.24	-8.989	34.154	-10.61	-6.739	73.359	-11.487	6.883	-10.569	-2.984	0.869	-62.871	-17.588
145	145	0.63936	1.199	16.121	13.418	-8.959	34.849	-10.357	-6.469	73.784	-11.521	6.765	-10.469	-3.043	0.63	-62.513	-17.446
146	146	0.6438	1.362	16.073	13.621	-8.96	35.528	-10.112	-6.169	74.118	-11.62	6.612	-10.352	-2.962	0.377	-62.072	-17.237
147	147	0.64824	1.536	16.012	13.827	-8.952	36.167	-9.847	-5.825	74.332	-11.776	6.496	-10.226	-2.692	0.177	-61.532	-16.886
148	148	0.65268	1.751	15.946	14.028	-8.899	36.784	-9.598	-5.476	74.454	-12.024	6.456	-10.139	-2.271	0.072	-60.944	-16.466
149	149	0.65712	1.995	15.878	14.223	-8.804	37.382	-9.351	-5.117	74.451	-12.306	6.512	-10.081	-1.762	0.07	-60.263	-15.972
150	150	0.66156	2.245	15.805	14.432	-8.708	37.944	-9.075	-4.715	74.317	-12.584	6.673	-10.054	-1.247	0.169	-59.492	-15.447
151	151	0.666	2.504	15.728	14.638	-8.602	38.478	-8.774	-4.266	74.081	-12.833	6.86	-10.047	-0.759	0.308	-58.663	-14.903
152	152	0.67044	2.777	15.644	14.815	-8.468	38.992	-8.463	-3.797	73.774	-13.059	7.1	-10.042	-0.304	0.516	-57.777	-14.359
153	153	0.67488	3.053	15.551	14.967	-8.319	39.478	-8.149	-3.334	73.407	-13.282	7.544	-10.035	0.108	0.925	-56.804	-13.851
154	154	0.67932	3.343	15.456	15.089	-8.147	39.944	-7.866	-2.898	72.972	-13.484	8.114	-10.023	0.48	1.47	-55.758	-13.37
155	155	0.68376	3.67	15.37	15.179	-7.91	40.419	-7.618	-2.501	72.486	-13.655	8.604	-9.958	0.726	1.921	-54.644	-12.954
156	156	0.6882	3.879	15.262	15.309	-7.835	40.817	-7.374	-2.091	71.896	-13.694	9.053	-9.928	0.808	2.365	-53.492	-12.619
157	157	0.69264	4.08	15.157	15.447	-7.774	41.213	-7.194	-1.75	71.246	-13.69	9.636	-9.877	0.85	2.929	-52.244	-12.287
158	158	0.69708	4.283	15.052	15.577	-7.703	41.6	-7.034	-1.459	70.527	-13.728	10.397	-9.8	0.893	3.647	-50.875	-11.987
159	159	0.70152	4.49	14.937	15.689	-7.607	41.97	-6.906	-1.228	69.767	-13.785	11.152	-9.657	0.834	4.333	-49.397	-11.797
160	160	0.70596	4.694	14.814	15.793	-7.5	42.311	-6.83	-1.045	68.934	-13.821	11.803	-9.473	0.669	4.92	-47.84	-11.688
161	161	0.7104	4.889	14.694	15.908	-7.418	42.617	-6.811	-0.887	67.988	-13.852	12.418	-9.334	0.501	5.511	-46.254	-11.592
162	162	0.71484	5.071	14.589	16.047	-7.384	42.894	-6.846	-0.751	66.956	-13.936	13.102	-9.294	0.413	6.224	-44.701	-11.506
163	163	0.71928	5.242	14.489	16.206	-7.387	43.144	-6.927	-0.631	65.861	-14.08	13.828	-9.319	0.396	7.019	-43.165	-11.439
164	164	0.72372	5.41	14.408	16.368	-7.368	43.398	-7.073	-0.638	64.736	-14.306	14.737	-9.376	0.355	7.963	-41.58	-11.488
165	165	0.72816	5.588	14.321	16.519	-7.322	43.643	-7.302	-0.709	63.505	-14.594	15.364	-9.425	0.305	8.665	-39.923	-11.613
166	166	0.7326	5.758	14.241	16.683	-7.287	43.87	-7.545	-0.789	62.19	-14.93	16.039	-9.453	0.249	9.426	-38.156	-11.79
167	167	0.73704	5.917	14.172	16.854	-7.278	44.076	-7.798	-0.854	60.973	-15.336	17.273	-9.339	0.241	10.73	-36.241	-12.031
168	168	0.74148	6.064	14.115	17.029	-7.267	44.263	-8.078	-0.96	59.999	-15.843	19.504	-8.888	0.336	12.93	-34.033	-12.333
169	169	0.74592	6.196	14.069	17.2	-7.251	44.43	-8.379	-1.086	58.81	-16.4	21.077	-8.508	0.42	14.53	-31.824	-12.671
170	170	0.75036	6.312	14.034	17.367	-7.244	44.57	-8.699	-1.211	57.163	-16.94	21.254	-8.438	0.362	14.878	-29.744	-13.084
171	171	0.7548	6.417	14.002	17.537	-7.239	44.686	-9.062	-1.403	55.554	-17.476	22.084	-8.196	0.217	15.787	-27.363	-13.651
172	172	0.75924	6.514	13.984	17.712	-7.24	44.786	-9.471	-1.65	53.956	-18.048	23.422	-7.846	0.14	17.15	-24.768	-14.26
173	173	0.76368	6.614	13.978	17.88	-7.195	44.881	-9.891	-1.974	52.066	-18.639	23.983	-7.722	0.133	17.792	-22.323	-14.772
174	174	0.76812	6.71	13.987	18.043	-7.157	44.951	-10.278	-2.239	49.981	-19.166	23.927	-7.663	0.042	17.882	-19.944	-15.262
175	175	0.77256	6.793	14.006	18.21	-7.128	44.99	-10.661	-2.527	47.656	-19.629	23.394	-7.733	-0.051	17.539	-17.641	-15.672
176	176	0.777	6.857	14.043	18.368	-7.106	44.999	-10.974	-2.722	45.588	-20.069	23.34	-7.461	-0.098	17.602	-15.216	-16.023
177	177	0.78144	6.899	14.097	18.503	-7.077	44.992	-11.197	-2.849	43.654	-20.51	23.464	-7.086	-0.033	17.834	-12.866	-16.249
178	178	0.78588	6.923	14.166	18.613	-7.04	44.979	-11.367	-2.952	41.675	-20.918	23.384	-6.852	0.13	17.93	-10.739	-16.332
179	179	0.79032	6.935	14.25	18.716	-7.003	44.957	-11.534	-3.06	39.643	-21.235	23.185	-6.785	0.33	17.97	-8.82	-16.309
180	180	0.79476	6.935	14.346	18.84	-6.977	44.91	-11.72	-3.191	37.585	-21.438	23.083	-6.854	0.527	18.129	-7.045	-16.213
181	181	0.7992	6.928	14.451	18.991	-6.995	44.823	-11.912	-3.283	35.488	-21.547	22.974	-6.945	0.681	18.296	-5.31	-16.09
182	182	0.80364	6.92	14.559	19.143	-6.992	44.71	-12.071	-3.377	33.36	-21.626	22.637	-7.19	0.811	18.274	-3.801	-15.926
183	183	0.80808	6.917	14.664	19.259	-6.954	44.577	-12.175	-3.444	31.205	-21.644	22.28	-7.403	0.943	18.237	-2.292	-15.673
184	184	0.81252	6.914	14.771	19.342	-6.88	44.434	-12.2	-3.496	29.081	-21.643	21.801	-7.59	1.063	18.066	-0.859	-15.356
185	185	0.81696	6.897	14.887	19.417	-6.825	44.286	-12.196	-3.515	27	-21.589	21.346	-7.679	1.102	17.896	0.636	-15.07
186	186	0.8214	6.862	15.009	19.491	-6.789	44.139	-12.192	-3.533	24.965	-21.456	20.873	-7.635	1.067	17.666	2.212	-14.794
187	187	0.82584	6.81	15.132	19.562	-6.755	43.996	-12.181	-3.572	22.978	-21.264	20.365	-7.487	1.016	17.366	3.827	-14.48
188	188	0.83028	6.743	15.259	19.629	-6.727	43.861	-12.177	-3.632	21.057	-21.037	20.003	-7.294	0.995	17.186	5.454	-14.138
189	189	0.83472	6.665	15.392	19.696	-6.725	43.738	-12.227	-3.716	19.246	-20.763	19.996	-7.119	0.992	17.332	7.063	-13.84
190	190	0.83916	6.577	15.54	19.777	-6.758	43.639	-12.315	-3.799	17.539	-20.454	20.076	-7.073	0.964	17.586	8.496	-13.598
191	191	0.8436	6.491	15.682	19.86	-6.746	43.555	-12.427	-3.962	15.938	-20.131	20.346	-7.093	0.864	17.99	9.849	-13.456
192	192	0.84804	6.397	15.816	19.916	-6.725	43.489	-12.507	-4.083	14.48	-19.879	20.459	-7.325	0.791	18.316	10.857	-13.364
193	193	0.85248	6.306	15.941	19.919	-6.632	43.455	-12.526	-4.234	13.198	-19.656	20.487	-7.613	0.7	18.552	11.654	-13.294
194	194	0.85692	6.203	16.077	19.901	-6.545	43.474	-12.505	-4.378	12.113	-19.453	20.623	-7.919	0.676	18.888	12.288	-13.177
195	195	0.86136	6.098	16.23	19.942	-6.523	43.545	-12.536	-4.502	11.223	-19.266	20.823	-8.056	0.735	19.25	12.931	-13.012
196	196	0.8658	6.017	16.403	20.024	-6.523	43.668	-12.629	-4.603	10.513	-19.099	20.963	-7.967	0.807	19.52	13.634	-12.865
197	197	0.87024	5.962	16.589	20.092	-6.504	43.83	-12.722	-4.661	9.981	-18.956	21.111	-7.743	0.812	19.785	14.339	-12.807
198	198	0.87468	5.91	16.774	20.179	-6.532	43.994	-12.811	-4.666	9.63	-18.831	21.523	-7.479	0.768	20.292	14.994	-12.821
199	199	0.87912	5.867	16.941	20.296	-6.558	44.167	-12.97	-4.697	9.449	-18.723	22.069	-7.371	0.869	20.958	15.349	-12.758
200	200	0.88356	5.866	17.093	20.417	-6.534	44.379	-13.16	-4.762	9.481	-18.621	22.549	-7.502	0.789	21.574	15.355	-12.891
201	201	0.888	5.9	17.224	20.482	-6.441	44.583	-13.225	-4.775	9.666	-18.596	22.845	-7.612	0.601	22.013	15.218	-13.081
