# Supplementary material for: Gait phenotypes in paediatric hereditary spastic paraplegia revealed by dynamic time warping analysis and random forests
Source: PLoS One. 2018 Mar 8;13(3):e0192345. doi: 10.1371/journal.pone.0192345 (PMC5843164; doi:10.1371/journal.pone.0192345)
Supplement: S1 Data — (ZIP) [file pone.0192345.s008.zip › HSP/Right.SR.HSP17.3.csv]

	Epoch	Time	Pelvic.obliquity	Pelvic.tilt	Pelvic rotation	Hip.abd.add	Hip.flexion	Hip.rotation	Knee.abd.add	Knee.flexion	Knee.rotation	Ankle.abd.add	Ankle.flexion	Ankle.rotation	Forefoot.abd.add	Forefoot.flexion	Forefoot.rotation
1	1	0	5.136	16.106	5.961	-3.856	41.356	-10.526	-5.278	11.805	-16.452	11.993	-7.6	-1.995	5.304	10.826	-22.706
2	2	0.00488	5.2	16.048	6.042	-3.667	41.341	-10.663	-5.358	12.237	-16.592	12.26	-8.095	-1.535	5.908	10.001	-22.467
3	3	0.00976	5.219	15.948	6.123	-3.505	41.299	-10.747	-5.437	12.77	-16.722	12.299	-8.7	-0.995	6.351	8.882	-22.116
4	4	0.01464	5.219	15.849	6.209	-3.365	41.267	-10.791	-5.526	13.413	-16.831	12.483	-9.363	-0.421	6.935	7.647	-21.686
5	5	0.01952	5.257	15.782	6.315	-3.199	41.273	-10.785	-5.618	14.18	-16.896	12.839	-9.904	0.036	7.616	6.459	-21.232
6	6	0.0244	5.351	15.741	6.447	-3.012	41.341	-10.743	-5.689	15.043	-16.944	13.238	-10.336	0.385	8.282	5.315	-20.762
7	7	0.02928	5.462	15.706	6.573	-2.809	41.464	-10.619	-5.748	15.947	-16.948	13.552	-10.639	0.6	8.788	4.259	-20.277
8	8	0.03416	5.587	15.653	6.683	-2.585	41.616	-10.386	-5.799	16.856	-16.9	13.873	-10.719	0.682	9.169	3.437	-19.744
9	9	0.03904	5.685	15.574	6.765	-2.361	41.739	-10.012	-5.805	17.749	-16.759	14.11	-10.556	0.49	9.347	2.838	-19.267
10	10	0.04392	5.8	15.481	6.841	-2.144	41.805	-9.525	-5.714	18.61	-16.583	14.216	-10.234	0.067	9.335	2.358	-18.855
11	11	0.0488	5.933	15.374	6.911	-1.889	41.802	-8.966	-5.592	19.411	-16.366	14.346	-9.907	-0.585	9.317	1.922	-18.554
12	12	0.05368	6.051	15.244	6.985	-1.641	41.733	-8.35	-5.421	20.165	-16.071	14.494	-9.703	-1.458	9.34	1.403	-18.362
13	13	0.05856	6.17	15.097	7.035	-1.365	41.609	-7.672	-5.207	20.872	-15.743	14.459	-9.525	-2.469	9.198	0.829	-18.226
14	14	0.06344	6.283	14.95	7.076	-1.082	41.436	-6.953	-4.969	21.521	-15.453	14.427	-9.346	-3.504	9.057	0.279	-18.125
15	15	0.06832	6.42	14.805	7.121	-0.773	41.211	-6.265	-4.718	22.081	-15.211	14.262	-9.035	-4.51	8.778	-0.145	-18.036
16	16	0.0732	6.55	14.671	7.187	-0.484	40.931	-5.66	-4.459	22.521	-14.97	13.894	-8.648	-5.495	8.324	-0.494	-17.979
17	17	0.07808	6.661	14.541	7.246	-0.198	40.601	-5.143	-4.259	22.839	-14.758	13.74	-8.242	-6.378	8.076	-0.684	-17.955
18	18	0.08296	6.744	14.432	7.295	0.075	40.228	-4.732	-4.125	23.03	-14.601	13.794	-7.903	-7.08	8.056	-0.811	-17.943
19	19	0.08784	6.795	14.359	7.338	0.325	39.839	-4.447	-4.034	23.128	-14.488	13.817	-7.595	-7.632	8.057	-0.926	-17.964
20	20	0.09272	6.819	14.324	7.378	0.546	39.464	-4.294	-3.993	23.176	-14.441	13.889	-7.217	-8.005	8.127	-0.93	-18.009
21	21	0.0976	6.821	14.339	7.42	0.744	39.128	-4.283	-4.021	23.181	-14.468	13.972	-6.789	-8.167	8.224	-0.848	-18.052
22	22	0.10248	6.801	14.406	7.458	0.913	38.836	-4.402	-4.096	23.128	-14.573	13.838	-6.401	-8.114	8.155	-0.824	-18.092
23	23	0.10736	6.757	14.501	7.486	1.047	38.564	-4.62	-4.197	23.018	-14.777	13.56	-6.114	-7.842	7.998	-0.898	-18.132
24	24	0.11224	6.687	14.608	7.486	1.169	38.293	-4.909	-4.339	22.866	-15.06	13.429	-5.891	-7.386	8.002	-0.955	-18.185
25	25	0.11712	6.616	14.73	7.461	1.302	38.027	-5.281	-4.515	22.674	-15.369	13.471	-5.693	-6.813	8.187	-0.956	-18.255
26	26	0.122	6.548	14.865	7.425	1.429	37.759	-5.726	-4.703	22.431	-15.668	13.598	-5.538	-6.187	8.469	-0.938	-18.351
27	27	0.12688	6.485	15.006	7.386	1.542	37.477	-6.218	-4.901	22.137	-15.979	13.825	-5.415	-5.496	8.842	-0.887	-18.457
28	28	0.13176	6.498	15.15	7.361	1.7	37.199	-6.784	-5.094	21.812	-16.3	13.976	-5.291	-4.746	9.146	-0.848	-18.532
29	29	0.13664	6.67	15.325	7.336	1.985	36.963	-7.414	-5.263	21.467	-16.603	13.974	-5.173	-4.052	9.308	-0.853	-18.612
30	30	0.14152	7.075	15.584	7.309	2.477	36.854	-8.126	-5.453	21.131	-16.904	14.041	-5.093	-3.45	9.523	-0.866	-18.73
31	31	0.1464	7.575	15.911	7.251	3.067	36.842	-8.802	-5.637	20.825	-17.186	14.26	-4.967	-2.936	9.851	-0.802	-18.852
32	32	0.15128	8.062	16.273	7.197	3.633	36.884	-9.412	-5.786	20.568	-17.384	14.557	-4.83	-2.558	10.243	-0.729	-18.975
33	33	0.15616	8.4	16.599	7.157	4.06	36.889	-9.895	-5.9	20.35	-17.457	14.817	-4.671	-2.335	10.578	-0.667	-19.087
34	34	0.16104	8.675	16.876	7.173	4.396	36.852	-10.311	-5.972	20.153	-17.429	14.946	-4.502	-2.26	10.776	-0.646	-19.174
35	35	0.16592	8.81	17.073	7.206	4.611	36.731	-10.579	-6.012	19.987	-17.306	14.968	-4.279	-2.339	10.842	-0.621	-19.245
36	36	0.1708	8.861	17.211	7.239	4.758	36.539	-10.734	-6.006	19.835	-17.101	14.865	-4.014	-2.534	10.78	-0.609	-19.287
37	37	0.17568	8.814	17.282	7.255	4.836	36.263	-10.742	-5.972	19.703	-16.875	14.867	-3.793	-2.86	10.814	-0.604	-19.385
38	38	0.18056	8.783	17.331	7.259	4.968	35.955	-10.681	-5.943	19.569	-16.672	14.951	-3.573	-3.219	10.922	-0.585	-19.474
39	39	0.18544	8.697	17.327	7.253	5.082	35.589	-10.528	-5.921	19.455	-16.473	15.078	-3.355	-3.616	11.06	-0.567	-19.559
40	40	0.19032	8.567	17.295	7.232	5.177	35.199	-10.326	-5.906	19.371	-16.302	15.219	-3.156	-3.99	11.213	-0.579	-19.636
41	41	0.1952	8.382	17.232	7.207	5.224	34.798	-10.096	-5.887	19.315	-16.16	15.15	-2.904	-4.265	11.167	-0.626	-19.631
42	42	0.20008	8.222	17.159	7.196	5.271	34.425	-9.888	-5.862	19.309	-16.032	15.03	-2.609	-4.516	11.061	-0.666	-19.606
43	43	0.20496	8.043	17.059	7.156	5.33	34.033	-9.658	-5.853	19.32	-15.927	14.768	-2.251	-4.729	10.81	-0.702	-19.559
44	44	0.20984	7.914	16.967	7.1	5.432	33.646	-9.444	-5.816	19.31	-15.878	14.451	-1.981	-4.894	10.554	-0.826	-19.53
45	45	0.21472	7.803	16.857	7.007	5.571	33.233	-9.222	-5.808	19.281	-15.908	14.197	-1.81	-4.974	10.36	-1.008	-19.519
46	46	0.2196	7.727	16.758	6.909	5.729	32.843	-9.07	-5.817	19.252	-15.96	14.01	-1.648	-4.971	10.229	-1.173	-19.507
47	47	0.22448	7.576	16.63	6.79	5.81	32.418	-8.857	-5.815	19.231	-16.07	14.113	-1.481	-4.935	10.352	-1.223	-19.545
48	48	0.22936	7.418	16.523	6.66	5.891	32.027	-8.671	-5.832	19.238	-16.212	14.259	-1.247	-4.821	10.504	-1.215	-19.566
49	49	0.23424	7.272	16.438	6.535	5.98	31.659	-8.569	-5.883	19.253	-16.307	14.455	-1.023	-4.666	10.702	-1.218	-19.569
50	50	0.23912	7.142	16.373	6.413	6.053	31.295	-8.496	-5.914	19.244	-16.393	14.54	-0.822	-4.482	10.804	-1.28	-19.555
51	51	0.244	7.028	16.331	6.275	6.156	30.944	-8.445	-5.971	19.185	-16.452	14.456	-0.637	-4.318	10.743	-1.377	-19.548
52	52	0.24888	6.913	16.307	6.123	6.243	30.616	-8.418	-6.022	19.127	-16.432	14.351	-0.424	-4.202	10.656	-1.446	-19.546
53	53	0.25376	6.778	16.289	5.98	6.277	30.297	-8.419	-6.045	19.084	-16.351	14.303	-0.168	-4.103	10.623	-1.467	-19.539
54	54	0.25864	6.612	16.28	5.846	6.261	29.974	-8.434	-6.058	19.051	-16.266	14.518	0.051	-3.995	10.846	-1.451	-19.562
55	55	0.26352	6.423	16.27	5.731	6.213	29.639	-8.443	-6.08	19.009	-16.182	14.804	0.223	-3.909	11.13	-1.449	-19.608
56	56	0.2684	6.21	16.275	5.627	6.135	29.31	-8.436	-6.106	18.955	-16.074	15.116	0.344	-3.87	11.444	-1.48	-19.67
57	57	0.27328	5.97	16.293	5.53	6.023	28.986	-8.386	-6.11	18.896	-15.976	15.307	0.474	-3.855	11.645	-1.537	-19.723
58	58	0.27816	5.708	16.32	5.438	5.881	28.664	-8.309	-6.1	18.831	-15.896	15.328	0.603	-3.835	11.688	-1.651	-19.757
59	59	0.28304	5.421	16.345	5.353	5.702	28.339	-8.24	-6.08	18.775	-15.784	15.417	0.792	-3.836	11.784	-1.693	-19.797
60	60	0.28792	5.103	16.357	5.274	5.48	28	-8.152	-6.05	18.72	-15.669	15.535	1.015	-3.83	11.894	-1.693	-19.821
61	61	0.2928	4.755	16.364	5.194	5.225	27.658	-8.014	-6.016	18.672	-15.604	15.733	1.229	-3.829	12.068	-1.667	-19.868
62	62	0.29768	4.383	16.377	5.109	4.936	27.317	-7.831	-5.96	18.625	-15.56	15.965	1.401	-3.862	12.281	-1.66	-19.951
63	63	0.30256	3.995	16.389	5.019	4.629	26.968	-7.645	-5.89	18.566	-15.511	16.002	1.564	-3.893	12.324	-1.725	-20.023
64	64	0.30744	3.609	16.393	4.928	4.329	26.604	-7.485	-5.828	18.488	-15.469	15.907	1.727	-3.905	12.247	-1.827	-20.095
65	65	0.31232	3.244	16.378	4.831	4.05	26.219	-7.345	-5.77	18.408	-15.425	15.837	1.918	-3.923	12.183	-1.893	-20.182
66	66	0.3172	2.908	16.334	4.722	3.789	25.822	-7.23	-5.716	18.358	-15.363	15.927	2.151	-3.928	12.25	-1.886	-20.267
67	67	0.32208	2.593	16.27	4.596	3.545	25.425	-7.157	-5.678	18.339	-15.281	16.127	2.363	-3.901	12.416	-1.879	-20.354
68	68	0.32696	2.288	16.194	4.455	3.317	25.027	-7.13	-5.646	18.331	-15.177	16.179	2.552	-3.865	12.461	-1.948	-20.448
69	69	0.33184	1.992	16.11	4.306	3.093	24.624	-7.145	-5.61	18.319	-15.056	16.137	2.725	-3.809	12.433	-2.064	-20.545
70	70	0.33672	1.701	16.018	4.147	2.874	24.209	-7.165	-5.582	18.289	-14.942	16.079	2.904	-3.727	12.38	-2.171	-20.632
71	71	0.3416	1.411	15.925	3.971	2.652	23.783	-7.152	-5.552	18.24	-14.839	15.989	3.096	-3.647	12.282	-2.269	-20.709
72	72	0.34648	1.117	15.821	3.778	2.422	23.359	-7.14	-5.5	18.212	-14.695	15.868	3.286	-3.61	12.173	-2.383	-20.803
73	73	0.35136	0.835	15.723	3.578	2.2	22.944	-7.16	-5.44	18.195	-14.516	15.697	3.478	-3.538	12.037	-2.536	-20.859
74	74	0.35624	0.572	15.619	3.374	1.997	22.53	-7.178	-5.392	18.187	-14.353	15.57	3.68	-3.464	11.928	-2.667	-20.917
75	75	0.36112	0.336	15.532	3.17	1.816	22.117	-7.156	-5.336	18.151	-14.221	15.422	3.86	-3.418	11.796	-2.812	-20.988
76	76	0.366	0.131	15.452	2.97	1.663	21.719	-7.137	-5.279	18.127	-14.097	15.264	4.073	-3.36	11.648	-2.941	-21.036
77	77	0.37088	-0.043	15.38	2.779	1.538	21.329	-7.135	-5.225	18.114	-13.987	15.165	4.281	-3.333	11.553	-3.058	-21.128
78	78	0.37576	-0.186	15.315	2.6	1.449	20.95	-7.14	-5.168	18.109	-13.898	14.964	4.47	-3.299	11.381	-3.24	-21.208
79	79	0.38064	-0.317	15.273	2.429	1.359	20.587	-7.138	-5.123	18.102	-13.816	14.94	4.589	-3.236	11.376	-3.435	-21.266
80	80	0.38552	-0.438	15.256	2.263	1.3	20.261	-7.101	-5.121	18.103	-13.77	15.022	4.685	-3.206	11.446	-3.609	-21.347
81	81	0.3904	-0.541	15.274	2.107	1.256	19.951	-7.034	-5.089	18.09	-13.746	14.925	4.859	-3.202	11.342	-3.774	-21.416
82	82	0.39528	-0.622	15.307	1.966	1.234	19.651	-6.957	-5.026	18.067	-13.761	14.586	5.022	-3.181	11.046	-4.033	-21.463
83	83	0.40016	-0.68	15.368	1.841	1.226	19.366	-6.887	-4.977	18.018	-13.821	14.216	5.111	-3.105	10.721	-4.372	-21.487
84	84	0.40504	-0.727	15.449	1.727	1.239	19.114	-6.856	-4.976	17.984	-13.86	14.017	5.167	-3.039	10.541	-4.684	-21.529
85	85	0.40992	-0.754	15.567	1.623	1.26	18.886	-6.821	-4.965	17.944	-13.924	13.967	5.261	-2.945	10.488	-4.917	-21.559
86	86	0.4148	-0.762	15.703	1.538	1.314	18.667	-6.781	-4.953	17.894	-14.031	13.886	5.422	-2.843	10.394	-5.095	-21.584
87	87	0.41968	-0.745	15.88	1.467	1.394	18.477	-6.747	-4.965	17.823	-14.155	13.935	5.462	-2.763	10.435	-5.329	-21.65
88	88	0.42456	-0.706	16.069	1.401	1.498	18.304	-6.71	-4.976	17.757	-14.289	13.962	5.489	-2.652	10.464	-5.591	-21.677
89	89	0.42944	-0.64	16.277	1.34	1.633	18.137	-6.663	-5.002	17.677	-14.45	13.987	5.472	-2.525	10.491	-5.896	-21.693
90	90	0.43432	-0.536	16.481	1.286	1.817	17.968	-6.612	-5.035	17.603	-14.66	14.035	5.488	-2.403	10.524	-6.162	-21.737
91	91	0.4392	-0.433	16.688	1.351	1.919	17.761	-6.653	-5.002	17.492	-14.881	13.922	5.541	-2.268	10.41	-6.456	-21.764
92	92	0.44408	-0.224	16.947	1.429	2.141	17.609	-6.733	-4.996	17.379	-15.099	13.884	5.653	-2.118	10.342	-6.676	-21.76
93	93	0.44896	-0.13	17.145	1.527	2.214	17.378	-6.797	-4.968	17.256	-15.293	13.89	5.689	-1.981	10.33	-6.95	-21.765
94	94	0.45384	-0.052	17.325	1.686	2.247	17.131	-6.956	-4.942	17.147	-15.451	13.968	5.653	-1.84	10.411	-7.282	-21.782
95	95	0.45872	0.066	17.513	1.894	2.292	16.889	-7.166	-4.913	17.039	-15.611	14.189	5.607	-1.684	10.617	-7.581	-21.789
96	96	0.4636	0.273	17.735	2.09	2.447	16.683	-7.369	-4.897	16.942	-15.777	14.382	5.595	-1.574	10.788	-7.865	-21.819
97	97	0.46848	0.493	17.958	2.25	2.633	16.483	-7.541	-4.905	16.858	-15.941	14.702	5.623	-1.47	11.048	-8.075	-21.855
98	98	0.47336	0.685	18.158	2.338	2.815	16.272	-7.639	-4.931	16.798	-16.124	15.083	5.606	-1.326	11.364	-8.317	-21.878
99	99	0.47824	0.881	18.355	2.396	3.015	16.075	-7.714	-4.969	16.761	-16.324	15.32	5.558	-1.158	11.554	-8.652	-21.888
100	100	0.48312	1.263	18.638	2.46	3.412	16.005	-7.879	-5.04	16.772	-16.501	15.519	5.511	-1.002	11.711	-9.022	-21.904
101	101	0.488	1.692	18.936	2.566	3.831	15.964	-8.123	-5.117	16.818	-16.64	15.801	5.452	-0.861	11.945	-9.399	-21.931
102	102	0.49288	2.211	19.279	2.7	4.326	15.99	-8.445	-5.213	16.9	-16.765	16.123	5.386	-0.676	12.213	-9.805	-21.923
103	103	0.49776	2.677	19.59	2.905	4.718	15.989	-8.849	-5.3	17.012	-16.879	16.546	5.308	-0.456	12.565	-10.216	-21.913
104	104	0.50264	2.89	19.77	2.906	4.92	15.864	-9.019	-5.416	17.187	-16.98	17.083	5.217	-0.224	13.004	-10.623	-21.915
105	105	0.50752	2.639	19.694	2.541	4.783	15.482	-8.705	-5.54	17.449	-17.08	17.529	5.134	0.031	13.358	-11.093	-21.883
106	106	0.5124	1.999	19.403	1.933	4.308	14.889	-8.042	-5.629	17.791	-17.17	17.853	5.036	0.301	13.625	-11.663	-21.813
107	107	0.51728	1.458	19.163	1.39	3.887	14.389	-7.489	-5.727	18.189	-17.248	18.244	4.904	0.586	13.957	-12.279	-21.733
108	108	0.52216	1.268	19.103	1.127	3.703	14.104	-7.319	-5.831	18.622	-17.324	18.697	4.769	0.917	14.337	-12.927	-21.629
109	109	0.52704	1.271	19.135	0.983	3.665	13.938	-7.332	-5.93	19.099	-17.391	19.069	4.598	1.289	14.669	-13.685	-21.488
110	110	0.53192	1.251	19.132	0.838	3.588	13.757	-7.352	-6.03	19.638	-17.432	19.373	4.357	1.672	14.966	-14.579	-21.325
111	111	0.5368	1.187	19.083	0.656	3.459	13.559	-7.33	-6.126	20.251	-17.463	19.618	4.096	2.073	15.219	-15.565	-21.133
112	112	0.54168	1.157	19.021	0.425	3.374	13.388	-7.276	-6.225	20.952	-17.498	19.732	3.836	2.481	15.365	-16.645	-20.93
113	113	0.54656	1.157	18.951	0.17	3.317	13.245	-7.212	-6.325	21.736	-17.513	19.795	3.526	2.884	15.494	-17.84	-20.713
114	114	0.55144	1.165	18.875	-0.092	3.264	13.123	-7.151	-6.427	22.583	-17.49	19.877	3.152	3.291	15.683	-19.133	-20.466
115	115	0.55632	1.144	18.793	-0.326	3.168	13.015	-7.093	-6.527	23.478	-17.464	20.02	2.706	3.754	15.966	-20.522	-20.155
116	116	0.5612	1.065	18.684	-0.516	2.997	12.925	-7.005	-6.62	24.441	-17.482	20.267	2.306	4.259	16.325	-21.873	-19.789
117	117	0.56608	0.908	18.524	-0.646	2.71	12.839	-6.92	-6.697	25.487	-17.51	20.484	1.878	4.698	16.652	-23.276	-19.469
118	118	0.57096	0.72	18.316	-0.724	2.38	12.776	-6.885	-6.786	26.638	-17.517	20.538	1.327	5.125	16.88	-24.885	-19.134
119	119	0.57584	0.504	18.075	-0.737	1.992	12.745	-6.899	-6.869	27.915	-17.504	20.479	0.619	5.596	17.076	-26.762	-18.725
120	120	0.58072	0.266	17.797	-0.701	1.549	12.755	-6.946	-6.931	29.336	-17.477	20.453	-0.241	6.034	17.378	-28.821	-18.343
121	121	0.5856	-0.018	17.495	-0.594	1.016	12.787	-7.016	-6.929	30.844	-17.475	20.472	-1.049	6.434	17.729	-30.84	-18.007
122	122	0.59048	-0.282	17.177	-0.434	0.454	12.836	-7.106	-6.859	32.39	-17.508	20.512	-1.841	6.883	18.125	-32.841	-17.644
123	123	0.59536	-0.511	16.857	-0.238	-0.097	12.898	-7.239	-6.759	33.945	-17.554	20.572	-2.737	7.4	18.609	-34.932	-17.247
124	124	0.60024	-0.718	16.52	-0.057	-0.632	12.984	-7.404	-6.678	35.53	-17.601	20.62	-3.837	7.992	19.18	-37.209	-16.82
125	125	0.60512	-0.899	16.198	0.122	-1.159	12.976	-7.602	-6.563	36.875	-17.614	20.559	-5.089	8.616	19.733	-39.529	-16.372
126	126	0.61	-1.007	15.941	0.297	-1.602	12.928	-7.844	-6.441	37.97	-17.649	20.207	-6.51	9.274	20.1	-41.927	-15.914
127	127	0.61488	-1.022	15.737	0.488	-2.013	13.255	-8.197	-6.339	39.58	-17.711	19.882	-7.801	9.889	20.506	-44.334	-15.576
128	128	0.61976	-1.001	15.579	0.654	-2.389	13.81	-8.6	-6.349	41.489	-17.806	19.743	-9.116	10.517	21.105	-46.807	-15.294
129	129	0.62464	-0.953	15.465	0.811	-2.758	14.592	-9.022	-6.386	43.662	-17.948	19.546	-10.364	11.093	21.667	-49.272	-15.096
130	130	0.62952	-0.917	15.39	0.931	-3.167	15.193	-9.473	-6.379	45.388	-17.991	19.148	-11.785	11.562	22.15	-51.678	-14.971
131	131	0.6344	-0.854	15.375	0.979	-3.521	15.893	-9.942	-6.462	47.093	-17.996	18.749	-13.08	11.982	22.595	-53.899	-14.879
132	132	0.63928	-0.76	15.412	0.945	-3.811	16.709	-10.421	-6.639	48.844	-17.94	18.326	-14.105	12.368	22.915	-55.875	-14.774
133	133	0.64416	-0.648	15.475	0.843	-4.029	17.6	-10.911	-6.902	50.619	-17.792	17.875	-14.78	12.546	23.059	-57.497	-14.786
134	134	0.64904	-0.53	15.56	0.713	-4.215	18.541	-11.379	-7.206	52.38	-17.556	17.637	-15.259	12.466	23.283	-58.812	-14.975
135	135	0.65392	-0.451	15.628	0.566	-4.421	19.486	-11.809	-7.511	54.129	-17.221	17.313	-15.6	12.065	23.338	-59.949	-15.353
136	136	0.6588	-0.374	15.721	0.398	-4.601	20.491	-12.215	-7.84	55.897	-16.801	16.968	-15.853	11.342	23.298	-60.962	-15.936
137	137	0.66368	-0.332	15.789	0.201	-4.783	21.509	-12.545	-8.176	57.649	-16.294	16.762	-15.953	10.355	23.267	-61.729	-16.672
138	138	0.66856	-0.304	15.849	-0.006	-4.941	22.543	-12.831	-8.512	59.363	-15.713	16.602	-15.811	9.167	23.133	-62.196	-17.505
139	139	0.67344	-0.342	15.855	-0.187	-5.15	23.533	-13.072	-8.816	61.02	-15.09	16.376	-15.375	7.835	22.791	-62.34	-18.406
140	140	0.67832	-0.422	15.821	-0.326	-5.401	24.481	-13.262	-9.08	62.592	-14.465	16.191	-14.749	6.428	22.376	-62.209	-19.356
141	141	0.6832	-0.53	15.732	-0.415	-5.675	25.364	-13.402	-9.298	64.053	-13.896	16.049	-14.132	5.005	21.983	-61.961	-20.332
142	142	0.68808	-0.605	15.623	-0.457	-5.906	26.198	-13.5	-9.44	65.369	-13.431	15.792	-13.625	3.603	21.521	-61.73	-21.312
143	143	0.69296	-0.626	15.49	-0.455	-6.071	26.965	-13.538	-9.484	66.521	-13.111	15.385	-13.229	2.322	20.965	-61.54	-22.223
144	144	0.69784	-0.575	15.352	-0.42	-6.151	27.686	-13.526	-9.462	67.505	-12.968	15.013	-12.859	1.239	20.439	-61.244	-23.069
145	145	0.70272	-0.496	15.195	-0.358	-6.189	28.36	-13.469	-9.397	68.336	-13	14.762	-12.486	0.424	20.016	-60.798	-23.805
146	146	0.7076	-0.371	15.045	-0.241	-6.183	29.005	-13.403	-9.289	69.025	-13.2	14.661	-12.132	-0.063	19.738	-60.237	-24.367
147	147	0.71248	-0.202	14.917	-0.062	-6.139	29.638	-13.314	-9.125	69.576	-13.576	14.724	-11.867	-0.205	19.638	-59.621	-24.733
148	148	0.71736	0.018	14.818	0.168	-6.054	30.276	-13.193	-8.888	69.997	-14.1	14.835	-11.683	-0.059	19.613	-58.982	-24.925
149	149	0.72224	0.3	14.75	0.423	-5.917	30.931	-13.048	-8.574	70.312	-14.721	14.858	-11.531	0.292	19.534	-58.344	-24.966
150	150	0.72712	0.632	14.707	0.686	-5.723	31.594	-12.883	-8.201	70.524	-15.402	14.75	-11.386	0.771	19.348	-57.704	-24.893
151	151	0.732	1.035	14.707	0.953	-5.449	32.274	-12.721	-7.799	70.617	-16.112	14.581	-11.215	1.321	19.083	-56.992	-24.747
152	152	0.73688	1.448	14.73	1.211	-5.152	32.963	-12.533	-7.367	70.605	-16.796	14.414	-11.067	1.921	18.821	-56.241	-24.507
153	153	0.74176	1.838	14.77	1.472	-4.883	33.656	-12.296	-6.881	70.494	-17.401	14.241	-10.952	2.544	18.562	-55.471	-24.154
154	154	0.74664	2.198	14.81	1.729	-4.641	34.342	-12	-6.368	70.284	-17.908	14.151	-10.881	3.14	18.363	-54.65	-23.725
155	155	0.75152	2.533	14.86	1.99	-4.426	35.021	-11.678	-5.853	69.985	-18.284	14.203	-10.823	3.581	18.25	-53.719	-23.335
156	156	0.7564	2.814	14.908	2.255	-4.265	35.684	-11.333	-5.345	69.613	-18.514	14.39	-10.775	3.814	18.226	-52.688	-23.026
157	157	0.76128	3.069	14.978	2.543	-4.15	36.35	-11.003	-4.846	69.17	-18.612	14.611	-10.813	3.887	18.242	-51.676	-22.75
158	158	0.76616	3.257	15.021	2.863	-4.124	36.972	-10.646	-4.317	68.674	-18.581	14.597	-10.923	3.86	18.067	-50.805	-22.41
159	159	0.77104	3.468	15.064	3.203	-4.095	37.573	-10.339	-3.802	68.127	-18.425	14.509	-10.974	3.747	17.787	-49.903	-22.015
160	160	0.77592	3.652	15.065	3.54	-4.079	38.119	-10.06	-3.343	67.537	-18.163	14.474	-10.826	3.521	17.447	-48.778	-21.643
161	161	0.7808	3.867	15.07	3.849	-4.011	38.642	-9.794	-2.925	66.854	-17.85	14.58	-10.563	3.199	17.159	-47.429	-21.32
162	162	0.78568	4.062	15.058	4.133	-3.932	39.126	-9.527	-2.56	66.053	-17.522	14.687	-10.324	2.901	16.869	-46.026	-20.947
163	163	0.79056	4.249	15.042	4.403	-3.847	39.578	-9.278	-2.237	65.149	-17.188	14.744	-10.252	2.616	16.591	-44.729	-20.543
164	164	0.79544	4.425	15.013	4.687	-3.758	40.003	-9.077	-2.006	64.159	-16.883	14.875	-10.303	2.319	16.393	-43.446	-20.174
165	165	0.80032	4.648	14.993	4.995	-3.648	40.426	-8.977	-1.852	63.109	-16.604	15.022	-10.365	1.985	16.195	-42.104	-19.879
166	166	0.8052	4.799	14.932	5.319	-3.614	40.793	-8.894	-1.759	62.006	-16.372	15.162	-10.404	1.787	15.988	-40.713	-19.517
167	167	0.81008	4.932	14.872	5.669	-3.629	41.124	-8.887	-1.739	60.813	-16.176	15.438	-10.438	1.762	15.915	-39.238	-19.063
168	168	0.81496	4.994	14.769	6.017	-3.707	41.375	-8.866	-1.748	59.545	-16.022	15.679	-10.447	1.862	15.818	-37.724	-18.542
169	169	0.81984	5.078	14.678	6.295	-3.709	41.624	-8.855	-1.837	58.206	-15.924	16.252	-10.333	1.962	15.979	-35.921	-18.111
170	170	0.82472	5.125	14.573	6.584	-3.756	41.833	-8.883	-1.983	56.798	-15.888	16.821	-10.197	2.068	16.135	-34.028	-17.766
171	171	0.8296	5.143	14.478	6.858	-3.813	42.025	-8.919	-2.169	55.311	-15.933	17.208	-10.08	2.165	16.131	-32.127	-17.51
172	172	0.83448	5.138	14.401	7.117	-3.898	42.201	-8.97	-2.387	53.739	-16.011	17.427	-10.036	2.265	15.996	-30.272	-17.306
173	173	0.83936	5.11	14.329	7.36	-3.993	42.343	-9.011	-2.615	52.097	-16.122	17.697	-9.821	2.243	15.855	-28.155	-17.271
174	174	0.84424	5.053	14.273	7.581	-4.096	42.461	-9.028	-2.852	50.374	-16.275	18.127	-9.477	2.124	15.825	-25.778	-17.387
175	175	0.84912	4.967	14.226	7.791	-4.235	42.557	-9.046	-3.089	48.593	-16.432	18.545	-9.015	1.99	15.761	-23.245	-17.542
176	176	0.854	4.848	14.208	7.985	-4.412	42.654	-9.067	-3.312	46.773	-16.569	18.764	-8.512	1.906	15.532	-20.728	-17.637
177	177	0.85888	4.699	14.207	8.174	-4.615	42.737	-9.072	-3.5	44.916	-16.72	18.689	-7.933	1.772	15.032	-18.199	-17.769
178	178	0.86376	4.527	14.222	8.358	-4.825	42.795	-9.041	-3.656	43.005	-16.92	18.33	-7.315	1.569	14.273	-15.675	-17.972
179	179	0.86864	4.332	14.238	8.533	-5.052	42.812	-8.991	-3.793	41.041	-17.126	17.918	-6.764	1.275	13.492	-13.19	-18.277
180	180	0.87352	4.118	14.266	8.699	-5.292	42.802	-8.942	-3.93	39.043	-17.318	17.624	-6.454	1.005	12.91	-10.9	-18.589
181	181	0.8784	3.885	14.312	8.858	-5.55	42.779	-8.876	-4.078	37.025	-17.509	17.598	-6.381	0.781	12.648	-8.763	-18.899
182	182	0.88328	3.635	14.368	9.02	-5.827	42.736	-8.79	-4.229	34.988	-17.695	17.668	-6.385	0.58	12.493	-6.685	-19.186
183	183	0.88816	3.374	14.433	9.186	-6.098	42.67	-8.691	-4.391	32.928	-17.88	17.682	-6.286	0.397	12.252	-4.549	-19.419
184	184	0.89304	3.102	14.506	9.352	-6.373	42.573	-8.582	-4.547	30.848	-18.064	17.564	-6.101	0.304	11.877	-2.425	-19.532
185	185	0.89792	2.823	14.59	9.522	-6.654	42.457	-8.486	-4.709	28.77	-18.228	17.355	-5.942	0.317	11.441	-0.42	-19.524
186	186	0.9028	2.539	14.676	9.696	-6.936	42.324	-8.392	-4.879	26.709	-18.371	17.297	-5.881	0.387	11.186	1.489	-19.458
187	187	0.90768	2.254	14.755	9.879	-7.224	42.159	-8.289	-5.042	24.666	-18.497	17.508	-5.9	0.464	11.213	3.365	-19.377
188	188	0.91256	1.97	14.83	10.08	-7.525	41.973	-8.198	-5.206	22.656	-18.581	17.903	-6.003	0.504	11.439	5.174	-19.311
189	189	0.91744	1.683	14.906	10.298	-7.846	41.776	-8.111	-5.366	20.694	-18.621	18.378	-6.193	0.508	11.766	6.871	-19.25
190	190	0.92232	1.394	14.99	10.529	-8.176	41.581	-8.017	-5.518	18.794	-18.634	18.791	-6.428	0.516	12.06	8.426	-19.143
191	191	0.9272	1.112	15.081	10.77	-8.498	41.391	-7.93	-5.658	16.987	-18.61	19.027	-6.664	0.509	12.212	9.815	-18.996
192	192	0.93208	0.843	15.166	11.025	-8.81	41.198	-7.854	-5.772	15.307	-18.533	19.094	-6.804	0.43	12.207	11.113	-18.838
193	193	0.93696	0.588	15.24	11.292	-9.112	41.004	-7.787	-5.859	13.782	-18.418	19.129	-6.775	0.282	12.147	12.419	-18.676
194	194	0.94184	0.345	15.303	11.562	-9.406	40.819	-7.718	-5.919	12.422	-18.29	19.177	-6.566	0.104	12.077	13.751	-18.503
195	195	0.94672	0.11	15.359	11.83	-9.685	40.653	-7.649	-5.962	11.246	-18.136	19.173	-6.24	-0.093	11.952	15.015	-18.308
196	196	0.9516	-0.109	15.402	12.102	-9.945	40.504	-7.578	-5.997	10.276	-17.95	19.203	-5.941	-0.325	11.888	16.085	-18.112
197	197	0.95648	-0.293	15.431	12.385	-10.167	40.359	-7.488	-6.023	9.501	-17.787	19.19	-5.69	-0.53	11.825	16.908	-17.871
198	198	0.96136	-0.427	15.44	12.669	-10.326	40.217	-7.399	-6.045	8.933	-17.651	19.166	-5.538	-0.678	11.811	17.429	-17.586
199	199	0.96624	-0.5	15.424	12.94	-10.399	40.073	-7.338	-6.077	8.568	-17.515	19.17	-5.526	-0.771	11.884	17.62	-17.265
200	200	0.97112	-0.522	15.377	13.21	-10.406	39.922	-7.313	-6.115	8.409	-17.35	19.167	-5.688	-0.795	12.017	17.426	-16.874
201	201	0.976	-0.509	15.288	13.49	-10.369	39.753	-7.303	-6.154	8.461	-17.174	19.064	-6.084	-0.787	12.119	16.774	-16.448
