# Supplementary material for: Gait phenotypes in paediatric hereditary spastic paraplegia revealed by dynamic time warping analysis and random forests
Source: PLoS One. 2018 Mar 8;13(3):e0192345. doi: 10.1371/journal.pone.0192345 (PMC5843164; doi:10.1371/journal.pone.0192345)
Supplement: S1 Data — (ZIP) [file pone.0192345.s008.zip › HSP/Right.SR.HSP17.5.csv]

	Epoch	Time	Pelvic.obliquity	Pelvic.tilt	Pelvic rotation	Hip.abd.add	Hip.flexion	Hip.rotation	Knee.abd.add	Knee.flexion	Knee.rotation	Ankle.abd.add	Ankle.flexion	Ankle.rotation	Forefoot.abd.add	Forefoot.flexion	Forefoot.rotation
1	1	0	0.593	19.727	5.112	-5.399	40.568	-12.912	-3.627	6.166	-17.577	20.241	-5.333	0.357	15.315	18.863	-27.46
2	2	0.00432	0.472	19.72	5.093	-5.334	40.522	-13.018	-3.711	6.169	-17.367	20.382	-5.904	0.61	15.814	18.279	-27.261
3	3	0.00864	0.368	19.678	5.075	-5.262	40.449	-13.004	-3.793	6.383	-17.179	20.439	-6.582	0.817	16.297	17.34	-26.998
4	4	0.01296	0.286	19.602	5.062	-5.193	40.359	-12.92	-3.85	6.844	-16.993	20.597	-7.25	0.959	16.891	16.228	-26.727
5	5	0.01728	0.265	19.517	5.05	-5.075	40.3	-12.663	-3.884	7.561	-16.908	21.12	-7.83	0.95	17.789	15.162	-26.532
6	6	0.0216	0.263	19.41	5.047	-4.966	40.236	-12.236	-3.839	8.334	-16.864	21.505	-8.313	0.833	18.536	14.068	-26.263
7	7	0.02592	0.282	19.281	5.04	-4.844	40.164	-11.739	-3.759	9.056	-16.809	21.568	-8.603	0.628	18.894	13.052	-25.922
8	8	0.03024	0.314	19.114	5.024	-4.708	40.045	-11.153	-3.642	9.668	-16.737	21.251	-8.661	0.327	18.787	12.157	-25.486
9	9	0.03456	0.367	18.908	4.999	-4.551	39.864	-10.474	-3.466	10.194	-16.672	20.621	-8.521	-0.081	18.309	11.371	-25.003
10	10	0.03888	0.455	18.67	4.963	-4.369	39.642	-9.745	-3.229	10.715	-16.629	19.808	-8.289	-0.601	17.637	10.617	-24.568
11	11	0.0432	0.567	18.407	4.917	-4.169	39.402	-9	-2.973	11.301	-16.579	18.929	-8.117	-1.227	16.911	9.758	-24.217
12	12	0.04752	0.711	18.127	4.881	-3.949	39.139	-8.223	-2.74	11.929	-16.566	18.359	-8.037	-1.987	16.436	8.938	-24.038
13	13	0.05184	0.885	17.803	4.849	-3.717	38.81	-7.461	-2.508	12.537	-16.618	18.223	-8.018	-2.715	16.346	8.254	-23.944
14	14	0.05616	1.105	17.449	4.829	-3.437	38.425	-6.767	-2.276	13.117	-16.672	17.914	-7.877	-3.412	16.064	7.607	-23.825
15	15	0.06048	1.331	17.085	4.808	-3.144	37.994	-6.127	-2.022	13.646	-16.729	17.331	-7.668	-4.106	15.534	6.938	-23.727
16	16	0.0648	1.545	16.731	4.772	-2.846	37.531	-5.538	-1.759	14.1	-16.785	16.657	-7.396	-4.771	14.919	6.335	-23.661
17	17	0.06912	1.753	16.399	4.717	-2.529	37.047	-5.035	-1.533	14.457	-16.817	16.071	-7.086	-5.369	14.375	5.86	-23.62
18	18	0.07344	1.959	16.085	4.659	-2.189	36.544	-4.693	-1.385	14.706	-16.8	15.553	-6.872	-5.895	13.911	5.4	-23.629
19	19	0.07776	2.157	15.793	4.611	-1.861	36.025	-4.55	-1.29	14.844	-16.763	15.192	-6.788	-6.283	13.64	4.965	-23.696
20	20	0.08208	2.319	15.536	4.585	-1.581	35.514	-4.479	-1.192	14.91	-16.782	14.643	-6.686	-6.491	13.229	4.506	-23.696
21	21	0.0864	2.44	15.336	4.573	-1.354	35.052	-4.502	-1.128	14.945	-16.832	14.647	-6.563	-6.638	13.313	4.344	-23.832
22	22	0.09072	2.525	15.183	4.577	-1.161	34.641	-4.639	-1.137	14.967	-16.904	14.922	-6.343	-6.645	13.597	4.408	-23.989
23	23	0.09504	2.583	15.067	4.602	-1.005	34.273	-4.883	-1.177	14.977	-16.989	14.897	-6.071	-6.506	13.603	4.411	-24.087
24	24	0.09936	2.618	14.987	4.642	-0.886	33.94	-5.229	-1.221	14.973	-17.066	14.569	-5.821	-6.257	13.366	4.276	-24.14
25	25	0.10368	2.628	14.946	4.686	-0.795	33.646	-5.675	-1.295	14.964	-17.105	14.45	-5.611	-5.946	13.332	4.199	-24.221
26	26	0.108	2.603	14.961	4.742	-0.744	33.421	-6.183	-1.378	14.964	-17.107	14.186	-5.363	-5.637	13.159	4.112	-24.324
27	27	0.11232	2.557	15.045	4.804	-0.763	33.255	-6.726	-1.381	14.943	-17.177	13.791	-5.158	-5.269	12.931	3.959	-24.48
28	28	0.11664	2.484	15.169	4.865	-0.811	33.149	-7.321	-1.447	14.959	-17.185	13.855	-4.923	-4.804	13.071	3.99	-24.583
29	29	0.12096	2.418	15.32	4.913	-0.836	33.086	-7.942	-1.568	14.992	-17.126	14.179	-4.717	-4.405	13.416	4.106	-24.74
30	30	0.12528	2.363	15.484	4.947	-0.848	33.055	-8.55	-1.684	15.05	-17.039	14.471	-4.509	-4.09	13.722	4.214	-24.946
31	31	0.1296	2.312	15.652	4.97	-0.865	33.05	-9.11	-1.762	15.132	-16.96	14.412	-4.284	-3.805	13.719	4.183	-25.118
32	32	0.13392	2.261	15.823	4.988	-0.89	33.059	-9.599	-1.807	15.234	-16.907	14.091	-4.093	-3.522	13.497	3.995	-25.229
33	33	0.13824	2.207	15.99	4.994	-0.919	33.071	-9.987	-1.843	15.374	-16.879	14.335	-4.024	-3.311	13.804	3.912	-25.413
34	34	0.14256	2.165	16.148	4.978	-0.919	33.09	-10.297	-1.873	15.562	-16.825	14.209	-3.861	-3.1	13.746	3.696	-25.459
35	35	0.14688	2.147	16.279	4.935	-0.884	33.081	-10.508	-1.856	15.78	-16.698	13.884	-3.551	-3.021	13.472	3.492	-25.455
36	36	0.1512	2.143	16.369	4.869	-0.808	33.032	-10.629	-1.873	15.98	-16.559	14.047	-3.204	-3.038	13.576	3.546	-25.5
37	37	0.15552	2.121	16.41	4.795	-0.732	32.931	-10.673	-1.889	16.163	-16.442	14.223	-2.893	-3.072	13.694	3.585	-25.526
38	38	0.15984	2.062	16.394	4.715	-0.68	32.767	-10.642	-1.875	16.339	-16.324	14.098	-2.664	-3.141	13.584	3.417	-25.509
39	39	0.16416	1.965	16.316	4.628	-0.648	32.525	-10.534	-1.843	16.511	-16.161	13.718	-2.495	-3.293	13.269	3.071	-25.456
40	40	0.16848	1.84	16.181	4.531	-0.616	32.202	-10.354	-1.831	16.66	-15.949	13.364	-2.296	-3.527	12.941	2.754	-25.385
41	41	0.1728	1.706	16.003	4.418	-0.578	31.804	-10.073	-1.806	16.777	-15.804	13.363	-2.088	-3.911	12.901	2.634	-25.486
42	42	0.17712	1.546	15.797	4.322	-0.598	31.361	-9.787	-1.741	16.88	-15.683	13.24	-1.798	-4.21	12.742	2.53	-25.516
43	43	0.18144	1.383	15.593	4.231	-0.616	30.923	-9.477	-1.701	16.98	-15.6	13.121	-1.462	-4.405	12.558	2.455	-25.448
44	44	0.18576	1.205	15.388	4.157	-0.651	30.472	-9.141	-1.676	17.056	-15.54	13.31	-1.201	-4.6	12.659	2.453	-25.397
45	45	0.19008	1.023	15.194	4.092	-0.692	30.02	-8.835	-1.67	17.107	-15.474	13.593	-0.958	-4.798	12.842	2.493	-25.372
46	46	0.1944	0.836	15.018	4.029	-0.735	29.581	-8.579	-1.673	17.141	-15.41	13.628	-0.695	-4.973	12.803	2.459	-25.35
47	47	0.19872	0.635	14.866	3.967	-0.794	29.156	-8.341	-1.654	17.163	-15.391	13.241	-0.457	-5.109	12.418	2.23	-25.32
48	48	0.20304	0.443	14.739	3.902	-0.846	28.752	-8.134	-1.616	17.171	-15.44	12.457	-0.211	-5.148	11.701	1.843	-25.256
49	49	0.20736	0.276	14.644	3.848	-0.881	28.386	-7.954	-1.579	17.175	-15.531	11.649	-0.08	-5.194	11	1.361	-25.25
50	50	0.21168	0.106	14.571	3.827	-0.954	28.038	-7.803	-1.543	17.17	-15.641	10.956	0.035	-5.217	10.39	0.918	-25.258
51	51	0.216	-0.056	14.537	3.822	-1.022	27.722	-7.668	-1.549	17.144	-15.805	10.66	0.211	-5.172	10.085	0.713	-25.275
52	52	0.22032	-0.214	14.544	3.825	-1.099	27.448	-7.554	-1.575	17.107	-16.026	10.871	0.393	-5.054	10.213	0.74	-25.328
53	53	0.22464	-0.362	14.589	3.827	-1.174	27.211	-7.468	-1.606	17.065	-16.277	11.182	0.582	-4.861	10.427	0.82	-25.368
54	54	0.22896	-0.493	14.657	3.829	-1.228	26.996	-7.406	-1.638	17.01	-16.523	11.166	0.801	-4.616	10.346	0.786	-25.338
55	55	0.23328	-0.615	14.734	3.847	-1.281	26.774	-7.351	-1.658	16.93	-16.741	11.1	0.989	-4.41	10.237	0.712	-25.306
56	56	0.2376	-0.729	14.812	3.857	-1.332	26.542	-7.325	-1.657	16.849	-16.86	10.999	1.265	-4.343	10.082	0.709	-25.345
57	57	0.24192	-0.839	14.895	3.878	-1.38	26.315	-7.347	-1.687	16.764	-16.941	10.768	1.443	-4.288	9.826	0.559	-25.383
58	58	0.24624	-0.948	14.995	3.897	-1.438	26.103	-7.369	-1.692	16.677	-17.026	10.435	1.63	-4.225	9.488	0.376	-25.414
59	59	0.25056	-1.06	15.092	3.931	-1.52	25.889	-7.392	-1.67	16.596	-17.093	10.198	1.791	-4.191	9.256	0.209	-25.458
60	60	0.25488	-1.166	15.179	3.984	-1.614	25.665	-7.421	-1.653	16.516	-17.126	10.27	1.951	-4.197	9.288	0.174	-25.517
61	61	0.2592	-1.258	15.254	4.05	-1.702	25.429	-7.471	-1.661	16.438	-17.121	10.658	2.141	-4.206	9.57	0.295	-25.562
62	62	0.26352	-1.333	15.313	4.126	-1.784	25.181	-7.563	-1.67	16.372	-17.088	11.139	2.339	-4.161	9.939	0.447	-25.556
63	63	0.26784	-1.404	15.35	4.216	-1.865	24.9	-7.657	-1.67	16.292	-17.068	11.799	2.561	-4.161	10.463	0.712	-25.609
64	64	0.27216	-1.463	15.363	4.294	-1.925	24.574	-7.708	-1.639	16.189	-17.091	12.217	2.753	-4.175	10.795	0.852	-25.668
65	65	0.27648	-1.505	15.353	4.374	-1.961	24.233	-7.799	-1.594	16.1	-17.072	12.302	2.907	-4.233	10.87	0.807	-25.732
66	66	0.2808	-1.512	15.343	4.462	-1.961	23.905	-7.937	-1.544	16.039	-17.014	11.991	3.026	-4.293	10.624	0.537	-25.753
67	67	0.28512	-1.488	15.335	4.565	-1.929	23.585	-8.105	-1.514	15.987	-16.951	11.477	3.164	-4.328	10.181	0.184	-25.728
68	68	0.28944	-1.447	15.327	4.678	-1.879	23.261	-8.275	-1.505	15.923	-16.91	10.963	3.365	-4.334	9.696	-0.111	-25.677
69	69	0.29376	-1.397	15.322	4.79	-1.819	22.929	-8.432	-1.491	15.843	-16.898	10.536	3.638	-4.327	9.262	-0.296	-25.632
70	70	0.29808	-1.348	15.317	4.9	-1.752	22.591	-8.6	-1.487	15.759	-16.92	10.234	3.957	-4.328	8.915	-0.377	-25.652
71	71	0.3024	-1.307	15.319	5.016	-1.685	22.264	-8.751	-1.514	15.69	-16.975	10.366	4.178	-4.254	8.973	-0.387	-25.635
72	72	0.30672	-1.29	15.326	5.133	-1.659	21.941	-8.863	-1.527	15.632	-17.096	10.577	4.278	-4.121	9.131	-0.483	-25.61
73	73	0.31104	-1.276	15.352	5.237	-1.644	21.637	-8.965	-1.512	15.577	-17.196	10.811	4.411	-4.043	9.311	-0.533	-25.628
74	74	0.31536	-1.26	15.402	5.329	-1.614	21.354	-9.04	-1.497	15.511	-17.315	11.001	4.609	-4.032	9.425	-0.524	-25.711
75	75	0.31968	-1.23	15.478	5.419	-1.562	21.097	-9.112	-1.484	15.439	-17.467	10.988	4.83	-4.006	9.352	-0.577	-25.791
76	76	0.324	-1.181	15.576	5.511	-1.494	20.869	-9.236	-1.471	15.386	-17.595	10.818	5.018	-3.903	9.163	-0.755	-25.803
77	77	0.32832	-1.129	15.687	5.597	-1.433	20.668	-9.428	-1.492	15.371	-17.598	10.948	5.155	-3.818	9.25	-0.88	-25.801
78	78	0.33264	-1.088	15.809	5.685	-1.389	20.467	-9.572	-1.489	15.359	-17.582	10.754	5.294	-3.82	9.052	-1.149	-25.804
79	79	0.33696	-1.062	15.95	5.767	-1.368	20.267	-9.682	-1.483	15.3	-17.596	10.812	5.593	-3.852	9	-1.121	-25.858
80	80	0.34128	-1.033	16.1	5.841	-1.338	20.082	-9.832	-1.493	15.239	-17.617	10.924	5.854	-3.854	9.003	-1.099	-25.937
81	81	0.3456	-1.006	16.256	5.913	-1.299	19.908	-9.988	-1.528	15.198	-17.657	10.991	6.053	-3.795	8.978	-1.179	-25.977
82	82	0.34992	-0.984	16.411	5.979	-1.254	19.744	-10.113	-1.586	15.193	-17.695	11.271	6.224	-3.715	9.145	-1.224	-25.979
83	83	0.35424	-0.964	16.566	6.038	-1.214	19.594	-10.207	-1.644	15.229	-17.704	11.803	6.425	-3.695	9.524	-1.153	-26.007
84	84	0.35856	-0.948	16.729	6.095	-1.191	19.463	-10.316	-1.683	15.299	-17.682	12.191	6.695	-3.788	9.752	-1.082	-26.125
85	85	0.36288	-0.915	16.889	6.137	-1.114	19.346	-10.442	-1.783	15.381	-17.63	12.601	6.953	-3.927	9.985	-1.011	-26.274
86	86	0.3672	-0.867	17.052	6.162	-0.996	19.227	-10.534	-1.927	15.459	-17.653	12.927	7.059	-3.954	10.167	-1.141	-26.351
87	87	0.37152	-0.843	17.186	6.194	-0.917	19.069	-10.606	-2.041	15.54	-17.686	13.039	7.174	-3.959	10.167	-1.369	-26.387
88	88	0.37584	-0.82	17.301	6.223	-0.872	18.889	-10.663	-2.096	15.628	-17.689	13.201	7.342	-4.035	10.211	-1.519	-26.466
89	89	0.38016	-0.786	17.395	6.249	-0.847	18.692	-10.705	-2.092	15.736	-17.703	13.331	7.599	-4.13	10.215	-1.604	-26.563
90	90	0.38448	-0.742	17.474	6.265	-0.826	18.495	-10.739	-2.058	15.87	-17.742	13.522	7.908	-4.194	10.264	-1.623	-26.66
91	91	0.3888	-0.693	17.552	6.265	-0.807	18.318	-10.77	-2.024	16.031	-17.785	13.944	8.191	-4.241	10.523	-1.568	-26.776
92	92	0.39312	-0.653	17.615	6.263	-0.789	18.136	-10.788	-1.993	16.225	-17.861	14.187	8.448	-4.287	10.629	-1.635	-26.9
93	93	0.39744	-0.633	17.666	6.281	-0.807	17.933	-10.8	-1.949	16.42	-17.931	14.451	8.662	-4.361	10.767	-1.734	-27.036
94	94	0.40176	-0.618	17.697	6.317	-0.86	17.72	-10.86	-1.886	16.652	-17.946	14.968	8.873	-4.476	11.134	-1.735	-27.219
95	95	0.40608	-0.593	17.709	6.361	-0.922	17.487	-10.906	-1.786	16.896	-17.992	15.356	9.077	-4.598	11.398	-1.802	-27.415
96	96	0.4104	-0.566	17.7	6.409	-0.971	17.249	-10.938	-1.712	17.172	-18.084	15.738	9.3	-4.693	11.626	-1.876	-27.6
97	97	0.41472	-0.542	17.673	6.452	-1.006	17.016	-10.965	-1.683	17.495	-18.217	16.157	9.547	-4.726	11.851	-1.949	-27.752
98	98	0.41904	-0.529	17.636	6.49	-1.054	16.788	-10.994	-1.667	17.863	-18.376	16.593	9.797	-4.698	12.075	-2.049	-27.874
99	99	0.42336	-0.541	17.595	6.527	-1.141	16.561	-11.025	-1.64	18.26	-18.531	17.147	10.026	-4.664	12.409	-2.127	-28.015
100	100	0.42768	-0.555	17.545	6.542	-1.22	16.342	-11.095	-1.667	18.688	-18.597	17.943	10.222	-4.655	12.948	-2.137	-28.17
101	101	0.432	-0.561	17.478	6.555	-1.24	16.133	-11.184	-1.798	19.153	-18.622	18.554	10.376	-4.658	13.304	-2.305	-28.269
102	102	0.43632	-0.579	17.394	6.562	-1.248	15.927	-11.23	-1.956	19.647	-18.728	19.086	10.47	-4.651	13.588	-2.573	-28.39
103	103	0.44064	-0.628	17.301	6.577	-1.292	15.732	-11.231	-2.128	20.19	-18.931	19.79	10.494	-4.615	14.009	-2.84	-28.554
104	104	0.44496	-0.707	17.199	6.604	-1.384	15.554	-11.232	-2.311	20.797	-19.138	20.709	10.512	-4.557	14.605	-3.044	-28.721
105	105	0.44928	-0.812	17.087	6.644	-1.523	15.395	-11.26	-2.491	21.469	-19.288	21.66	10.537	-4.505	15.234	-3.259	-28.868
106	106	0.4536	-0.948	16.959	6.705	-1.713	15.254	-11.284	-2.644	22.2	-19.441	22.399	10.484	-4.471	15.719	-3.657	-29.016
107	107	0.45792	-1.125	16.81	6.792	-1.96	15.127	-11.279	-2.777	22.972	-19.682	22.995	10.322	-4.379	16.11	-4.223	-29.152
108	108	0.46224	-1.357	16.621	6.915	-2.296	14.998	-11.364	-2.895	23.835	-19.876	23.394	10.066	-4.168	16.402	-5.045	-29.188
109	109	0.46656	-1.585	16.413	7.042	-2.657	14.869	-11.48	-2.978	24.764	-20.025	23.738	9.75	-3.945	16.704	-5.991	-29.212
110	110	0.47088	-1.805	16.186	7.171	-3.023	14.725	-11.576	-3.006	25.727	-20.154	23.968	9.342	-3.769	16.979	-7.087	-29.26
111	111	0.4752	-1.998	15.957	7.29	-3.364	14.604	-11.663	-3.021	26.741	-20.269	24.223	8.813	-3.583	17.349	-8.306	-29.31
112	112	0.47952	-2.161	15.73	7.392	-3.682	14.531	-11.762	-3.044	27.818	-20.378	24.499	8.166	-3.287	17.806	-9.673	-29.284
113	113	0.48384	-2.292	15.506	7.476	-3.99	14.503	-11.884	-3.077	28.951	-20.494	24.76	7.44	-2.833	18.3	-11.175	-29.154
114	114	0.48816	-2.368	15.296	7.531	-4.249	14.528	-12.028	-3.167	30.128	-20.624	25.368	6.672	-2.324	19.082	-12.559	-29.071
115	115	0.49248	-2.418	15.096	7.562	-4.494	14.589	-12.216	-3.262	31.318	-20.708	25.884	5.88	-1.778	19.828	-14.006	-28.966
116	116	0.4968	-2.42	14.924	7.574	-4.678	14.717	-12.481	-3.382	32.577	-20.699	25.75	5.067	-1.199	20.088	-15.86	-28.698
117	117	0.50112	-2.407	14.773	7.584	-4.862	14.894	-12.701	-3.455	33.896	-20.709	25.172	4.114	-0.501	20.083	-18.134	-28.237
118	118	0.50544	-2.369	14.658	7.59	-5.043	15.147	-12.867	-3.521	35.315	-20.756	24.743	3.074	0.277	20.254	-20.495	-27.712
119	119	0.50976	-2.312	14.587	7.589	-5.238	15.505	-13.054	-3.625	36.842	-20.762	24.675	2.036	1.096	20.745	-22.742	-27.182
120	120	0.51408	-2.247	14.564	7.575	-5.456	15.974	-13.31	-3.778	38.44	-20.665	24.827	1.038	1.919	21.433	-24.869	-26.643
121	121	0.5184	-2.166	14.587	7.551	-5.67	16.535	-13.56	-3.947	40.043	-20.525	25.005	0.016	2.699	22.165	-26.968	-26.105
122	122	0.52272	-2.08	14.638	7.522	-5.889	17.143	-13.766	-4.088	41.589	-20.346	25.077	-1.195	3.462	22.908	-29.224	-25.503
123	123	0.52704	-1.994	14.7	7.483	-6.109	17.803	-13.957	-4.286	43.196	-20.17	25.274	-2.352	4.211	23.71	-31.411	-24.901
124	124	0.53136	-1.907	14.769	7.436	-6.321	18.508	-14.138	-4.484	44.855	-19.988	25.096	-3.434	4.923	24.161	-33.714	-24.232
125	125	0.53568	-1.831	14.844	7.383	-6.533	19.255	-14.312	-4.67	46.562	-19.751	24.731	-4.387	5.455	24.402	-35.956	-23.63
126	126	0.54	-1.77	14.927	7.34	-6.765	20.027	-14.451	-4.795	48.277	-19.451	24.229	-5.275	5.764	24.503	-38.132	-23.125
127	127	0.54432	-1.727	15.016	7.321	-7.028	20.808	-14.542	-4.849	49.979	-19.089	23.683	-6.115	5.873	24.54	-40.219	-22.705
128	128	0.54864	-1.704	15.107	7.324	-7.324	21.594	-14.603	-4.885	51.681	-18.657	23.307	-6.816	5.826	24.638	-42.087	-22.363
129	129	0.55296	-1.699	15.201	7.347	-7.642	22.377	-14.654	-4.93	53.334	-18.189	23.125	-7.378	5.704	24.816	-43.705	-22.067
130	130	0.55728	-1.711	15.274	7.378	-7.966	23.132	-14.705	-4.996	54.914	-17.698	23.106	-7.698	5.364	24.984	-44.902	-21.999
131	131	0.5616	-1.729	15.342	7.418	-8.291	23.878	-14.758	-5.03	56.431	-17.119	22.971	-7.81	4.869	24.968	-45.88	-21.976
132	132	0.56592	-1.739	15.408	7.452	-8.57	24.623	-14.773	-5.041	57.878	-16.536	22.731	-7.745	4.259	24.771	-46.649	-22.002
133	133	0.57024	-1.734	15.473	7.495	-8.815	25.377	-14.799	-5.061	59.254	-15.944	22.429	-7.584	3.567	24.47	-47.261	-22.078
134	134	0.57456	-1.727	15.536	7.565	-9.054	26.128	-14.84	-5.069	60.55	-15.348	22.081	-7.392	2.84	24.114	-47.774	-22.168
135	135	0.57888	-1.724	15.588	7.675	-9.308	26.852	-14.853	-5.013	61.747	-14.772	21.65	-7.191	2.124	23.685	-48.228	-22.225
136	136	0.5832	-1.714	15.632	7.824	-9.585	27.544	-14.85	-4.885	62.837	-14.23	21.087	-6.977	1.436	23.141	-48.625	-22.266
137	137	0.58752	-1.696	15.668	7.982	-9.864	28.21	-14.859	-4.756	63.788	-13.725	20.701	-6.785	0.79	22.758	-48.838	-22.354
138	138	0.59184	-1.631	15.69	8.122	-10.075	28.83	-14.802	-4.558	64.555	-13.323	20.274	-6.641	0.194	22.346	-48.956	-22.467
139	139	0.59616	-1.525	15.703	8.252	-10.221	29.436	-14.747	-4.374	65.202	-13.002	19.869	-6.566	-0.23	21.974	-49.056	-22.473
140	140	0.60048	-1.386	15.704	8.38	-10.306	30.035	-14.72	-4.236	65.752	-12.77	19.463	-6.526	-0.517	21.598	-49.119	-22.415
141	141	0.6048	-1.227	15.701	8.517	-10.363	30.625	-14.691	-4.097	66.222	-12.633	19.054	-6.503	-0.679	21.217	-49.138	-22.31
142	142	0.60912	-1.053	15.688	8.667	-10.416	31.19	-14.632	-3.905	66.607	-12.587	18.676	-6.478	-0.722	20.868	-49.079	-22.173
143	143	0.61344	-0.855	15.645	8.808	-10.432	31.707	-14.568	-3.687	66.882	-12.624	18.369	-6.42	-0.695	20.581	-48.863	-22.059
144	144	0.61776	-0.603	15.59	8.902	-10.35	32.222	-14.507	-3.486	67.078	-12.741	18.129	-6.378	-0.58	20.368	-48.565	-21.932
145	145	0.62208	-0.321	15.526	8.993	-10.256	32.696	-14.381	-3.209	67.174	-12.829	18.073	-6.354	-0.533	20.3	-48.134	-21.862
146	146	0.6264	-0.034	15.469	9.09	-10.163	33.154	-14.193	-2.897	67.165	-12.95	18.217	-6.424	-0.378	20.416	-47.665	-21.717
147	147	0.63072	0.249	15.411	9.19	-10.059	33.593	-14.03	-2.646	67.022	-13.148	18.445	-6.551	-0.123	20.59	-47.114	-21.561
148	148	0.63504	0.536	15.35	9.261	-9.909	34.035	-13.896	-2.473	66.77	-13.395	18.739	-6.705	0.179	20.808	-46.461	-21.413
149	149	0.63936	0.828	15.287	9.289	-9.705	34.492	-13.751	-2.334	66.464	-13.642	19.093	-6.838	0.429	21.06	-45.699	-21.309
150	150	0.64368	1.11	15.226	9.288	-9.479	34.96	-13.565	-2.195	66.157	-13.85	19.497	-6.902	0.554	21.317	-44.832	-21.28
151	151	0.648	1.371	15.186	9.286	-9.263	35.449	-13.371	-2.1	65.851	-13.989	20.068	-6.955	0.671	21.693	-43.928	-21.194
152	152	0.65232	1.571	15.157	9.312	-9.112	35.916	-13.167	-2.008	65.506	-14.132	20.613	-6.964	0.763	22.021	-42.969	-21.136
153	153	0.65664	1.763	15.15	9.315	-8.951	36.372	-12.875	-1.849	65.048	-14.312	21.071	-6.964	0.875	22.264	-41.964	-21.048
154	154	0.66096	1.934	15.144	9.303	-8.788	36.815	-12.564	-1.689	64.489	-14.476	21.519	-6.917	0.826	22.461	-40.785	-21.107
155	155	0.66528	2.105	15.142	9.273	-8.61	37.25	-12.25	-1.543	63.834	-14.612	21.973	-6.863	0.647	22.637	-39.48	-21.269
156	156	0.6696	2.269	15.148	9.248	-8.439	37.68	-11.935	-1.396	63.105	-14.732	22.403	-6.819	0.417	22.783	-38.121	-21.455
157	157	0.67392	2.411	15.166	9.247	-8.3	38.103	-11.629	-1.245	62.321	-14.85	22.69	-6.782	0.194	22.806	-36.789	-21.603
158	158	0.67824	2.559	15.199	9.248	-8.145	38.522	-11.375	-1.108	61.473	-14.955	22.592	-6.772	0.018	22.521	-35.611	-21.63
159	159	0.68256	2.681	15.242	9.276	-8.045	38.91	-11.115	-0.903	60.526	-15.056	22.321	-6.64	-0.227	22.066	-34.292	-21.701
160	160	0.68688	2.787	15.294	9.308	-7.976	39.287	-10.845	-0.689	59.494	-15.121	22.125	-6.475	-0.566	21.66	-32.823	-21.844
161	161	0.6912	2.869	15.35	9.357	-7.94	39.653	-10.57	-0.504	58.392	-15.187	22.23	-6.286	-0.894	21.494	-31.162	-22.006
162	162	0.69552	2.944	15.408	9.413	-7.909	40.003	-10.318	-0.377	57.215	-15.264	22.562	-6.186	-1.114	21.551	-29.474	-22.096
163	163	0.69984	3.025	15.455	9.481	-7.872	40.321	-10.131	-0.312	55.971	-15.349	23.015	-6.185	-1.254	21.749	-27.806	-22.143
164	164	0.70416	3.113	15.485	9.564	-7.842	40.591	-10.009	-0.277	54.678	-15.437	23.505	-6.193	-1.387	21.995	-26.103	-22.215
165	165	0.70848	3.194	15.508	9.66	-7.84	40.814	-9.882	-0.211	53.361	-15.54	23.942	-6.103	-1.533	22.171	-24.328	-22.304
166	166	0.7128	3.257	15.519	9.767	-7.863	40.984	-9.732	-0.096	52.03	-15.707	24.006	-5.857	-1.662	21.984	-22.566	-22.362
167	167	0.71712	3.32	15.541	9.866	-7.854	41.145	-9.626	-0.061	50.651	-15.921	24.027	-5.584	-1.694	21.746	-20.792	-22.355
168	168	0.72144	3.384	15.553	9.952	-7.815	41.284	-9.583	-0.12	49.213	-16.104	24.123	-5.302	-1.685	21.557	-18.961	-22.301
169	169	0.72576	3.446	15.561	10.03	-7.772	41.407	-9.584	-0.246	47.713	-16.272	24.433	-4.989	-1.661	21.532	-16.968	-22.271
170	170	0.73008	3.502	15.563	10.102	-7.729	41.499	-9.582	-0.406	46.134	-16.467	25.104	-4.685	-1.641	21.814	-14.769	-22.324
171	171	0.7344	3.552	15.556	10.167	-7.67	41.555	-9.553	-0.589	44.481	-16.705	26.115	-4.424	-1.63	22.395	-12.416	-22.452
172	172	0.73872	3.604	15.547	10.222	-7.575	41.591	-9.512	-0.806	42.795	-16.954	27.226	-4.21	-1.618	23.071	-10.057	-22.584
173	173	0.74304	3.633	15.544	10.258	-7.49	41.611	-9.493	-1.036	41.099	-17.156	28.126	-4.084	-1.587	23.606	-7.886	-22.667
174	174	0.74736	3.659	15.548	10.285	-7.422	41.619	-9.52	-1.247	39.443	-17.305	28.51	-3.838	-1.531	23.681	-5.887	-22.631
175	175	0.75168	3.644	15.566	10.35	-7.428	41.607	-9.519	-1.385	37.774	-17.456	28.367	-3.621	-1.472	23.322	-4.147	-22.501
176	176	0.756	3.621	15.597	10.432	-7.457	41.586	-9.503	-1.495	36.078	-17.615	27.946	-3.46	-1.414	22.738	-2.564	-22.328
177	177	0.76032	3.587	15.637	10.527	-7.485	41.56	-9.5	-1.636	34.351	-17.768	27.399	-3.389	-1.323	22.066	-1.111	-22.104
178	178	0.76464	3.554	15.689	10.605	-7.484	41.544	-9.533	-1.836	32.604	-17.898	27.006	-3.439	-1.215	21.566	0.305	-21.908
179	179	0.76896	3.535	15.759	10.644	-7.447	41.543	-9.587	-2.067	30.848	-18.018	26.964	-3.612	-1.107	21.423	1.769	-21.812
180	180	0.77328	3.502	15.834	10.675	-7.431	41.532	-9.61	-2.257	29.082	-18.171	27.04	-3.851	-0.942	21.437	3.208	-21.718
181	181	0.7776	3.441	15.943	10.69	-7.435	41.539	-9.576	-2.393	27.337	-18.362	26.929	-4.079	-0.842	21.301	4.592	-21.691
182	182	0.78192	3.346	16.054	10.713	-7.474	41.54	-9.574	-2.542	25.655	-18.503	26.823	-4.282	-0.778	21.165	5.954	-21.706
183	183	0.78624	3.261	16.164	10.716	-7.465	41.557	-9.671	-2.753	24.027	-18.605	26.437	-4.36	-0.694	20.738	7.283	-21.701
184	184	0.79056	3.196	16.262	10.699	-7.439	41.571	-9.865	-2.949	22.447	-18.672	25.71	-4.439	-0.56	20.034	8.442	-21.678
185	185	0.79488	3.137	16.357	10.671	-7.415	41.578	-10.062	-3.089	20.906	-18.776	24.811	-4.511	-0.395	19.205	9.511	-21.666
186	186	0.7992	3.071	16.458	10.642	-7.393	41.585	-10.188	-3.184	19.412	-18.979	23.868	-4.55	-0.222	18.34	10.561	-21.691
187	187	0.80352	2.996	16.564	10.613	-7.371	41.6	-10.274	-3.27	17.997	-19.252	22.872	-4.605	-0.057	17.429	11.519	-21.768
188	188	0.80784	2.901	16.67	10.583	-7.363	41.632	-10.396	-3.378	16.705	-19.471	22.255	-4.609	0.022	16.836	12.595	-21.981
189	189	0.81216	2.837	16.738	10.54	-7.319	41.621	-10.563	-3.466	15.479	-19.663	21.854	-4.659	0.17	16.487	13.611	-22.166
190	190	0.81648	2.782	16.783	10.495	-7.292	41.585	-10.736	-3.49	14.348	-19.863	21.639	-4.731	0.284	16.343	14.606	-22.433
191	191	0.8208	2.729	16.815	10.464	-7.259	41.548	-10.923	-3.524	13.329	-20.042	21.488	-4.796	0.435	16.262	15.511	-22.654
192	192	0.82512	2.677	16.839	10.448	-7.224	41.517	-11.119	-3.573	12.446	-20.186	21.424	-4.811	0.609	16.245	16.353	-22.819
193	193	0.82944	2.631	16.85	10.442	-7.188	41.485	-11.318	-3.617	11.708	-20.298	21.545	-4.803	0.782	16.394	17.144	-22.971
194	194	0.83376	2.597	16.836	10.436	-7.144	41.434	-11.511	-3.645	11.1	-20.393	21.823	-4.837	0.948	16.716	17.829	-23.128
195	195	0.83808	2.572	16.79	10.42	-7.074	41.347	-11.678	-3.646	10.6	-20.475	21.852	-4.848	1.071	16.824	18.325	-23.261
196	196	0.8424	2.543	16.721	10.415	-7.015	41.239	-11.763	-3.603	10.243	-20.528	21.878	-4.994	1.148	17.008	18.538	-23.343
197	197	0.84672	2.545	16.634	10.429	-6.902	41.13	-11.821	-3.628	10.017	-20.6	22.096	-5.219	1.283	17.381	18.604	-23.349
198	198	0.85104	2.572	16.525	10.469	-6.769	41.018	-11.911	-3.663	9.941	-20.594	22.336	-5.447	1.384	17.79	18.519	-23.31
199	199	0.85536	2.617	16.395	10.534	-6.631	40.896	-12.049	-3.696	10.007	-20.475	22.685	-5.616	1.437	18.291	18.38	-23.229
200	200	0.85968	2.661	16.246	10.63	-6.505	40.753	-12.195	-3.732	10.185	-20.287	23.146	-5.742	1.481	18.887	18.178	-23.08
201	201	0.864	2.696	16.088	10.758	-6.401	40.591	-12.296	-3.771	10.461	-20.087	23.614	-5.942	1.544	19.517	17.77	-22.843
