# Supplementary material for: Gait phenotypes in paediatric hereditary spastic paraplegia revealed by dynamic time warping analysis and random forests
Source: PLoS One. 2018 Mar 8;13(3):e0192345. doi: 10.1371/journal.pone.0192345 (PMC5843164; doi:10.1371/journal.pone.0192345)
Supplement: S1 Data — (ZIP) [file pone.0192345.s008.zip › HSP/Right.SR.HSP18.1.csv]

	Epoch	Time	Pelvic.obliquity	Pelvic.tilt	Pelvic rotation	Hip.abd.add	Hip.flexion	Hip.rotation	Knee.abd.add	Knee.flexion	Knee.rotation	Ankle.abd.add	Ankle.flexion	Ankle.rotation	Forefoot.abd.add	Forefoot.flexion	Forefoot.rotation
1	1	0	5.19	14.067	2.011	6.222	38.69	-7.307	-6.061	12.497	-32.303	16.892	0.651	7.576	12.549	19.581	-27.064
2	2	0.0041	5.16	13.962	1.923	6.413	38.504	-6.983	-6.1	12.376	-32.092	16.296	0.137	7.761	12.43	18.787	-26.416
3	3	0.0082	5.122	13.849	1.842	6.581	38.314	-6.61	-6.109	12.39	-31.873	15.582	-0.61	7.921	12.331	17.624	-25.736
4	4	0.0123	5.068	13.738	1.765	6.725	38.137	-6.165	-6.093	12.554	-31.658	14.764	-1.712	7.999	12.315	16	-25.081
5	5	0.0164	5.002	13.617	1.692	6.864	37.976	-5.616	-6.042	12.964	-31.461	13.709	-3.028	7.928	12.177	13.898	-24.449
6	6	0.0205	4.96	13.483	1.594	7.038	37.867	-5.007	-5.971	13.688	-31.314	13.337	-4.323	7.567	12.595	11.906	-24.117
7	7	0.0246	4.943	13.33	1.48	7.238	37.816	-4.373	-5.863	14.702	-31.186	13.194	-5.271	7.12	13.022	10.093	-23.832
8	8	0.0287	4.948	13.159	1.36	7.453	37.824	-3.724	-5.71	15.942	-31.068	13.102	-5.654	6.676	13.211	8.622	-23.493
9	9	0.0328	4.97	12.972	1.242	7.671	37.879	-3.065	-5.505	17.302	-30.957	12.941	-5.405	6.257	13.034	7.597	-23.077
10	10	0.0369	5.005	12.785	1.131	7.886	37.956	-2.401	-5.245	18.637	-30.842	12.566	-4.678	5.811	12.448	6.956	-22.642
11	11	0.041	5.057	12.597	1.019	8.126	37.963	-1.732	-4.97	19.713	-30.733	12.137	-3.978	5.155	11.826	6.52	-22.44
12	12	0.0451	5.119	12.405	0.904	8.381	37.862	-1.051	-4.699	20.535	-30.674	11.36	-3.644	4.496	11.042	5.795	-22.292
13	13	0.0492	5.206	12.203	0.78	8.669	37.644	-0.365	-4.43	21.147	-30.63	10.464	-3.625	3.781	10.284	4.864	-22.229
14	14	0.0533	5.311	11.997	0.648	8.986	37.33	0.323	-4.168	21.617	-30.613	9.595	-3.734	3.057	9.603	3.886	-22.222
15	15	0.0574	5.419	11.802	0.515	9.312	36.962	1.008	-3.922	22.027	-30.659	8.826	-3.734	2.417	8.958	3.04	-22.213
16	16	0.0615	5.552	11.622	0.379	9.67	36.573	1.649	-3.695	22.445	-30.732	8.284	-3.545	1.782	8.439	2.413	-22.271
17	17	0.0656	5.702	11.442	0.252	10.036	36.169	2.196	-3.479	22.876	-30.781	7.765	-3.064	1.202	7.844	2.025	-22.326
18	18	0.0697	5.881	11.262	0.13	10.422	35.745	2.639	-3.289	23.274	-30.796	7.304	-2.469	0.641	7.267	1.775	-22.416
19	19	0.0738	6.082	11.087	0.013	10.822	35.293	2.989	-3.131	23.61	-30.776	6.8	-1.848	0.14	6.652	1.557	-22.493
20	20	0.0779	6.295	10.921	-0.099	11.236	34.813	3.249	-3.025	23.866	-30.719	6.245	-1.288	-0.284	6.018	1.299	-22.532
21	21	0.082	6.518	10.779	-0.205	11.689	34.318	3.405	-3.02	24.037	-30.621	5.826	-0.884	-0.68	5.554	0.999	-22.594
22	22	0.0861	6.741	10.654	-0.278	12.153	33.797	3.44	-3.121	24.109	-30.522	5.582	-0.585	-0.978	5.273	0.724	-22.653
23	23	0.0902	6.963	10.553	-0.32	12.599	33.295	3.382	-3.267	24.15	-30.406	5.484	-0.393	-1.21	5.154	0.426	-22.699
24	24	0.0943	7.177	10.468	-0.325	13.002	32.814	3.243	-3.428	24.178	-30.263	5.504	-0.209	-1.399	5.145	0.171	-22.738
25	25	0.0984	7.391	10.396	-0.3	13.375	32.354	3.062	-3.582	24.204	-30.137	5.512	0.033	-1.526	5.104	-0.033	-22.751
26	26	0.1025	7.62	10.331	-0.258	13.748	31.909	2.887	-3.722	24.228	-30.1	5.391	0.373	-1.554	4.912	-0.194	-22.725
27	27	0.1066	7.856	10.275	-0.199	14.121	31.48	2.728	-3.867	24.243	-30.196	5.366	0.828	-1.486	4.75	-0.196	-22.708
28	28	0.1107	8.096	10.243	-0.125	14.486	31.098	2.564	-3.985	24.268	-30.262	5.266	1.258	-1.457	4.545	-0.243	-22.687
29	29	0.1148	8.332	10.227	-0.024	14.832	30.745	2.424	-4.082	24.3	-30.326	5.428	1.561	-1.551	4.625	-0.3	-22.756
30	30	0.1189	8.555	10.231	0.106	15.142	30.419	2.32	-4.154	24.331	-30.412	5.659	1.811	-1.67	4.782	-0.373	-22.826
31	31	0.123	8.758	10.254	0.262	15.413	30.117	2.247	-4.207	24.355	-30.534	5.808	2.08	-1.735	4.85	-0.455	-22.84
32	32	0.1271	8.942	10.287	0.442	15.655	29.83	2.177	-4.255	24.38	-30.694	5.886	2.4	-1.749	4.834	-0.518	-22.822
33	33	0.1312	9.093	10.323	0.639	15.845	29.562	2.13	-4.263	24.415	-30.863	5.726	2.849	-1.738	4.566	-0.554	-22.763
34	34	0.1353	9.226	10.355	0.845	15.992	29.286	2.136	-4.198	24.445	-31.025	5.645	3.272	-1.819	4.411	-0.58	-22.761
35	35	0.1394	9.344	10.377	1.058	16.12	28.989	2.173	-4.115	24.46	-31.174	5.605	3.625	-1.943	4.325	-0.649	-22.773
36	36	0.1435	9.438	10.391	1.271	16.231	28.665	2.236	-4.032	24.452	-31.308	5.547	3.904	-2.07	4.25	-0.788	-22.765
37	37	0.1476	9.498	10.4	1.477	16.321	28.31	2.331	-3.955	24.412	-31.432	5.424	4.123	-2.177	4.139	-0.996	-22.724
38	38	0.1517	9.514	10.393	1.667	16.392	27.907	2.482	-3.896	24.317	-31.591	5.267	4.301	-2.273	4.002	-1.216	-22.697
39	39	0.1558	9.484	10.372	1.825	16.45	27.481	2.598	-3.889	24.201	-31.648	5.245	4.502	-2.408	3.981	-1.338	-22.686
40	40	0.1599	9.42	10.339	1.97	16.484	27.027	2.695	-3.903	24.072	-31.638	5.204	4.725	-2.587	3.936	-1.438	-22.696
41	41	0.164	9.323	10.296	2.109	16.484	26.543	2.805	-3.925	23.921	-31.64	5.192	4.925	-2.734	3.915	-1.539	-22.705
42	42	0.1681	9.19	10.246	2.236	16.441	26.027	2.93	-3.946	23.745	-31.69	5.227	5.129	-2.806	3.927	-1.614	-22.705
43	43	0.1722	9.018	10.192	2.342	16.355	25.481	3.04	-3.964	23.55	-31.767	5.276	5.424	-2.801	3.924	-1.599	-22.714
44	44	0.1763	8.825	10.147	2.407	16.274	24.921	3.121	-4.007	23.32	-31.828	5.282	5.649	-2.766	3.916	-1.648	-22.748
45	45	0.1804	8.628	10.11	2.424	16.197	24.366	3.199	-4.065	23.105	-31.86	5.497	5.877	-2.776	4.085	-1.617	-22.843
46	46	0.1845	8.443	10.078	2.414	16.137	23.821	3.241	-4.148	22.899	-31.86	5.809	6.008	-2.778	4.364	-1.637	-22.954
47	47	0.1886	8.279	10.046	2.377	16.098	23.282	3.233	-4.261	22.691	-31.817	6.206	6.086	-2.781	4.726	-1.667	-23.086
48	48	0.1927	8.13	10.018	2.311	16.075	22.744	3.184	-4.395	22.47	-31.725	6.677	6.166	-2.8	5.149	-1.649	-23.249
49	49	0.1968	7.975	10.004	2.228	16.023	22.214	3.114	-4.503	22.216	-31.589	7.124	6.187	-2.806	5.587	-1.671	-23.407
50	50	0.2009	7.821	10.014	2.106	15.969	21.7	3.054	-4.603	21.943	-31.467	7.698	6.192	-2.799	6.144	-1.638	-23.604
51	51	0.205	7.664	10.041	1.952	15.915	21.214	2.989	-4.697	21.692	-31.323	8.209	6.229	-2.784	6.64	-1.605	-23.798
52	52	0.2091	7.524	10.083	1.76	15.883	20.752	2.929	-4.791	21.456	-31.156	8.682	6.312	-2.788	7.084	-1.543	-24.008
53	53	0.2132	7.404	10.143	1.53	15.872	20.309	2.871	-4.882	21.222	-30.968	9.116	6.418	-2.789	7.484	-1.469	-24.218
54	54	0.2173	7.294	10.221	1.269	15.857	19.889	2.806	-4.955	20.98	-30.754	9.483	6.5	-2.74	7.841	-1.438	-24.389
55	55	0.2214	7.19	10.327	0.997	15.832	19.512	2.695	-5.015	20.744	-30.493	9.835	6.548	-2.699	8.207	-1.436	-24.577
56	56	0.2255	7.093	10.44	0.693	15.819	19.153	2.613	-5.053	20.524	-30.238	10.078	6.641	-2.692	8.467	-1.433	-24.794
57	57	0.2296	6.998	10.558	0.378	15.809	18.803	2.57	-5.082	20.313	-30.04	10.258	6.82	-2.689	8.629	-1.371	-25.039
58	58	0.2337	6.915	10.678	0.04	15.813	18.448	2.566	-5.101	20.095	-29.892	10.425	7.028	-2.666	8.762	-1.28	-25.293
59	59	0.2378	6.844	10.801	-0.325	15.833	18.081	2.596	-5.107	19.859	-29.775	10.585	7.201	-2.605	8.904	-1.218	-25.537
60	60	0.2419	6.766	10.93	-0.695	15.841	17.713	2.644	-5.099	19.613	-29.679	10.651	7.322	-2.501	8.988	-1.244	-25.751
61	61	0.246	6.686	11.093	-1.1	15.864	17.39	2.73	-5.09	19.359	-29.642	10.672	7.35	-2.316	9.071	-1.356	-25.933
62	62	0.2501	6.594	11.259	-1.518	15.877	17.095	2.796	-5.094	19.15	-29.599	10.745	7.456	-2.16	9.154	-1.383	-26.163
63	63	0.2542	6.503	11.434	-1.947	15.895	16.816	2.877	-5.1	18.957	-29.574	10.82	7.607	-2.018	9.212	-1.373	-26.414
64	64	0.2583	6.404	11.613	-2.379	15.905	16.539	2.984	-5.103	18.773	-29.596	10.894	7.761	-1.858	9.258	-1.367	-26.672
65	65	0.2624	6.279	11.781	-2.805	15.881	16.254	3.106	-5.101	18.6	-29.678	10.986	7.865	-1.648	9.327	-1.41	-26.929
66	66	0.2665	6.142	11.947	-3.229	15.841	15.973	3.217	-5.101	18.414	-29.749	10.974	7.83	-1.383	9.365	-1.619	-27.134
67	67	0.2706	5.982	12.1	-3.638	15.777	15.681	3.336	-5.104	18.23	-29.798	11.013	7.775	-1.181	9.457	-1.817	-27.369
68	68	0.2747	5.827	12.248	-4.041	15.712	15.385	3.439	-5.109	18.048	-29.821	11.12	7.725	-1.006	9.607	-1.981	-27.618
69	69	0.2788	5.676	12.389	-4.439	15.645	15.082	3.518	-5.124	17.876	-29.819	11.282	7.728	-0.839	9.775	-2.083	-27.867
70	70	0.2829	5.53	12.52	-4.835	15.579	14.771	3.567	-5.149	17.719	-29.783	11.456	7.792	-0.677	9.924	-2.144	-28.111
71	71	0.287	5.41	12.644	-5.236	15.527	14.463	3.578	-5.162	17.578	-29.686	11.559	7.837	-0.54	10.032	-2.261	-28.351
72	72	0.2911	5.312	12.764	-5.624	15.492	14.162	3.532	-5.165	17.46	-29.512	11.342	7.9	-0.374	9.881	-2.547	-28.493
73	73	0.2952	5.218	12.884	-5.974	15.439	13.864	3.47	-5.165	17.335	-29.346	11.181	7.903	-0.198	9.8	-2.862	-28.621
74	74	0.2993	5.133	12.998	-6.299	15.389	13.561	3.397	-5.181	17.204	-29.178	11.104	7.863	-0.024	9.799	-3.174	-28.74
75	75	0.3034	5.062	13.11	-6.601	15.348	13.248	3.313	-5.212	17.055	-29.024	11.089	7.805	0.154	9.844	-3.464	-28.858
76	76	0.3075	5.007	13.222	-6.878	15.313	12.925	3.22	-5.251	16.872	-28.905	11.098	7.736	0.346	9.899	-3.734	-28.987
77	77	0.3116	4.97	13.331	-7.131	15.297	12.585	3.12	-5.311	16.664	-28.818	11.186	7.578	0.514	10.046	-4.028	-29.161
78	78	0.3157	4.958	13.443	-7.367	15.304	12.238	3.024	-5.356	16.454	-28.735	11.016	7.374	0.746	10.012	-4.508	-29.234
79	79	0.3198	4.961	13.554	-7.594	15.319	11.898	2.935	-5.391	16.269	-28.695	10.867	7.112	1.03	10.028	-5.052	-29.276
80	80	0.3239	4.979	13.669	-7.805	15.343	11.571	2.853	-5.42	16.112	-28.693	10.747	6.872	1.362	10.059	-5.589	-29.28
81	81	0.328	5.008	13.788	-7.993	15.373	11.258	2.771	-5.447	15.982	-28.706	10.575	6.725	1.732	10.002	-6.099	-29.223
82	82	0.3321	5.033	13.91	-8.15	15.396	10.957	2.675	-5.484	15.875	-28.699	10.233	6.694	2.123	9.737	-6.621	-29.081
83	83	0.3362	5.063	14.032	-8.287	15.423	10.653	2.586	-5.529	15.757	-28.699	10.035	6.587	2.445	9.624	-7.12	-29.007
84	84	0.3403	5.085	14.161	-8.412	15.447	10.341	2.55	-5.584	15.613	-28.742	10.179	6.43	2.673	9.81	-7.469	-29.038
85	85	0.3444	5.101	14.3	-8.509	15.461	10.028	2.549	-5.644	15.447	-28.819	10.395	6.297	2.883	10.031	-7.752	-29.069
86	86	0.3485	5.115	14.446	-8.582	15.468	9.727	2.563	-5.7	15.293	-28.91	10.532	6.406	3.071	10.052	-7.879	-29.082
87	87	0.3526	5.134	14.596	-8.638	15.476	9.446	2.581	-5.743	15.183	-29.002	10.569	6.861	3.205	9.809	-7.788	-29.1
88	88	0.3567	5.172	14.744	-8.672	15.499	9.176	2.614	-5.775	15.107	-29.119	10.77	7.172	3.291	9.785	-7.755	-29.162
89	89	0.3608	5.212	14.897	-8.687	15.528	8.926	2.671	-5.8	15.067	-29.264	11.259	6.859	3.34	10.345	-8.117	-29.295
90	90	0.3649	5.246	15.038	-8.667	15.532	8.66	2.694	-5.814	15.025	-29.4	11.912	6.145	3.422	11.266	-8.751	-29.425
91	91	0.369	5.278	15.172	-8.629	15.517	8.383	2.705	-5.818	14.981	-29.519	12.628	5.419	3.499	12.249	-9.369	-29.553
92	92	0.3731	5.319	15.302	-8.592	15.508	8.099	2.734	-5.826	14.947	-29.614	13.283	4.962	3.536	13.03	-9.798	-29.666
93	93	0.3772	5.379	15.429	-8.568	15.541	7.817	2.808	-5.856	14.944	-29.69	13.756	4.856	3.516	13.46	-10.037	-29.74
94	94	0.3813	5.459	15.565	-8.562	15.621	7.587	2.909	-5.912	15.016	-29.755	14.182	4.775	3.497	13.834	-10.31	-29.76
95	95	0.3854	5.524	15.691	-8.514	15.654	7.383	3.01	-5.914	15.138	-29.828	14.737	4.572	3.365	14.392	-10.622	-29.893
96	96	0.3895	5.589	15.8	-8.445	15.667	7.168	3.104	-5.898	15.272	-29.887	15.277	4.342	3.248	14.958	-10.981	-29.986
97	97	0.3936	5.646	15.892	-8.349	15.658	6.942	3.165	-5.883	15.42	-29.922	15.689	4.128	3.212	15.409	-11.436	-29.962
98	98	0.3977	5.692	15.968	-8.221	15.626	6.716	3.177	-5.879	15.602	-29.936	15.956	3.931	3.267	15.726	-12.004	-29.818
99	99	0.4018	5.733	16.035	-8.098	15.593	6.523	3.185	-5.881	15.867	-29.943	16.281	3.709	3.327	16.107	-12.612	-29.66
100	100	0.4059	5.759	16.084	-7.956	15.541	6.357	3.184	-5.873	16.201	-29.945	16.456	3.487	3.436	16.369	-13.349	-29.408
101	101	0.41	5.779	16.109	-7.804	15.486	6.18	3.174	-5.875	16.563	-29.952	16.546	3.219	3.57	16.579	-14.194	-29.116
102	102	0.4141	5.794	16.106	-7.645	15.423	5.99	3.15	-5.881	16.955	-29.935	16.589	2.961	3.704	16.741	-15.078	-28.797
103	103	0.4182	5.803	16.077	-7.481	15.347	5.796	3.119	-5.885	17.394	-29.885	16.639	2.725	3.806	16.894	-15.97	-28.475
104	104	0.4223	5.802	16.028	-7.311	15.257	5.613	3.095	-5.881	17.905	-29.81	16.748	2.478	3.852	17.099	-16.881	-28.17
105	105	0.4264	5.79	15.954	-7.143	15.157	5.442	3.082	-5.873	18.471	-29.745	16.828	2.181	3.938	17.307	-17.883	-27.813
106	106	0.4305	5.777	15.854	-6.971	15.033	5.278	3.025	-5.84	19.081	-29.672	16.886	1.83	4.091	17.534	-18.97	-27.419
107	107	0.4346	5.763	15.723	-6.8	14.898	5.12	2.934	-5.8	19.744	-29.589	17.03	1.458	4.253	17.852	-20.056	-27.048
108	108	0.4387	5.748	15.565	-6.625	14.764	4.978	2.813	-5.765	20.474	-29.518	17.221	1.079	4.426	18.209	-21.151	-26.698
109	109	0.4428	5.733	15.381	-6.445	14.631	4.856	2.673	-5.734	21.272	-29.471	17.359	0.702	4.621	18.515	-22.295	-26.345
110	110	0.4469	5.709	15.179	-6.266	14.488	4.745	2.539	-5.676	22.113	-29.422	17.316	0.344	4.821	18.668	-23.529	-25.949
111	111	0.451	5.66	14.947	-6.073	14.31	4.643	2.379	-5.591	22.987	-29.37	17.174	-0.099	5.012	18.789	-24.876	-25.561
112	112	0.4551	5.581	14.694	-5.879	14.078	4.554	2.192	-5.471	23.898	-29.336	17.012	-0.601	5.253	18.938	-26.293	-25.171
113	113	0.4592	5.466	14.417	-5.676	13.79	4.481	1.974	-5.331	24.854	-29.334	16.881	-1.125	5.523	19.13	-27.72	-24.815
114	114	0.4633	5.317	14.115	-5.467	13.449	4.415	1.724	-5.178	25.843	-29.348	16.828	-1.674	5.796	19.406	-29.128	-24.516
115	115	0.4674	5.144	13.789	-5.264	13.06	4.345	1.446	-5.01	26.846	-29.35	16.865	-2.269	6.052	19.793	-30.52	-24.281
116	116	0.4715	4.961	13.451	-5.078	12.642	4.286	1.153	-4.807	27.873	-29.382	16.781	-2.869	6.356	20.103	-31.96	-24.046
117	117	0.4756	4.755	13.105	-4.894	12.18	4.233	0.841	-4.587	28.899	-29.437	16.692	-3.587	6.701	20.484	-33.484	-23.824
118	118	0.4797	4.543	12.763	-4.724	11.706	4.222	0.49	-4.386	29.967	-29.508	16.628	-4.259	7.075	20.871	-34.949	-23.637
119	119	0.4838	4.328	12.421	-4.568	11.22	4.243	0.107	-4.201	31.074	-29.605	16.605	-4.837	7.468	21.255	-36.298	-23.507
120	120	0.4879	4.122	12.084	-4.43	10.732	4.294	-0.289	-4.025	32.207	-29.732	16.65	-5.363	7.874	21.684	-37.551	-23.437
121	121	0.492	3.952	11.771	-4.321	10.271	4.39	-0.678	-3.855	33.353	-29.873	16.815	-5.997	8.298	22.283	-38.821	-23.401
122	122	0.4961	3.796	11.49	-4.218	9.802	4.553	-1.09	-3.678	34.537	-30.049	16.912	-6.842	8.789	22.961	-40.293	-23.34
123	123	0.5002	3.657	11.241	-4.125	9.349	4.785	-1.541	-3.544	35.739	-30.253	16.988	-7.922	9.316	23.748	-41.939	-23.286
124	124	0.5043	3.537	11.025	-4.057	8.911	5.088	-2.005	-3.437	36.982	-30.461	17.055	-9.054	9.826	24.57	-43.607	-23.271
125	125	0.5084	3.433	10.842	-4.014	8.485	5.458	-2.476	-3.348	38.262	-30.643	17.075	-10.171	10.285	25.36	-45.259	-23.29
126	126	0.5125	3.342	10.691	-3.987	8.071	5.886	-2.962	-3.28	39.561	-30.788	16.987	-11.276	10.69	26.061	-46.921	-23.317
127	127	0.5166	3.274	10.583	-3.994	7.69	6.385	-3.458	-3.268	40.862	-30.947	16.743	-12.351	11.14	26.624	-48.582	-23.296
128	128	0.5207	3.207	10.503	-4.016	7.322	6.949	-3.96	-3.307	42.217	-31.102	16.505	-13.232	11.591	27.093	-50.08	-23.276
129	129	0.5248	3.146	10.468	-4.059	6.971	7.594	-4.435	-3.361	43.619	-31.204	16.33	-13.911	11.888	27.498	-51.365	-23.371
130	130	0.5289	3.084	10.478	-4.126	6.626	8.316	-4.881	-3.409	45.08	-31.198	16.117	-14.384	12.013	27.754	-52.511	-23.521
131	131	0.533	3.019	10.53	-4.216	6.284	9.113	-5.302	-3.446	46.605	-31.06	15.862	-14.685	11.973	27.874	-53.567	-23.692
132	132	0.5371	2.953	10.624	-4.324	5.95	9.989	-5.698	-3.489	48.185	-30.82	15.708	-14.889	11.775	28.017	-54.519	-23.927
133	133	0.5412	2.892	10.744	-4.471	5.663	10.918	-6.025	-3.545	49.825	-30.48	15.694	-14.948	11.354	28.176	-55.317	-24.272
134	134	0.5453	2.82	10.893	-4.619	5.384	11.9	-6.337	-3.602	51.471	-30.05	15.657	-14.882	10.728	28.224	-55.991	-24.719
135	135	0.5494	2.735	11.059	-4.773	5.111	12.917	-6.649	-3.677	53.08	-29.486	15.593	-14.686	9.852	28.141	-56.501	-25.292
136	136	0.5535	2.634	11.235	-4.923	4.829	13.96	-6.958	-3.753	54.638	-28.808	15.451	-14.369	8.763	27.897	-56.869	-25.961
137	137	0.5576	2.514	11.416	-5.061	4.532	15.021	-7.251	-3.813	56.144	-28.08	15.176	-13.962	7.563	27.476	-57.156	-26.659
138	138	0.5617	2.393	11.595	-5.211	4.259	16.086	-7.486	-3.868	57.604	-27.412	14.754	-13.525	6.422	26.914	-57.448	-27.281
139	139	0.5658	2.275	11.779	-5.357	4.012	17.143	-7.667	-3.916	58.982	-26.906	14.458	-13.13	5.414	26.494	-57.636	-27.915
140	140	0.5699	2.158	11.962	-5.501	3.78	18.192	-7.815	-3.95	60.251	-26.476	14.129	-12.795	4.451	26.081	-57.784	-28.556
141	141	0.574	2.042	12.133	-5.635	3.545	19.224	-7.952	-3.965	61.411	-26.102	13.781	-12.5	3.525	25.685	-57.866	-29.214
142	142	0.5781	1.934	12.285	-5.759	3.312	20.233	-8.093	-3.977	62.479	-25.793	13.409	-12.223	2.712	25.292	-57.89	-29.828
143	143	0.5822	1.842	12.411	-5.881	3.11	21.22	-8.238	-4.02	63.479	-25.592	12.985	-11.942	2.155	24.868	-57.898	-30.272
144	144	0.5863	1.782	12.509	-5.991	2.953	22.157	-8.369	-4.095	64.365	-25.59	12.847	-11.662	1.987	24.691	-57.687	-30.57
145	145	0.5904	1.749	12.592	-6.089	2.841	23.066	-8.514	-4.198	65.171	-25.684	12.759	-11.356	2.1	24.549	-57.391	-30.679
146	146	0.5945	1.74	12.653	-6.159	2.736	23.932	-8.69	-4.301	65.879	-25.81	12.669	-11.045	2.35	24.411	-57.028	-30.695
147	147	0.5986	1.764	12.694	-6.217	2.658	24.757	-8.878	-4.389	66.489	-25.935	12.492	-10.751	2.674	24.212	-56.661	-30.62
148	148	0.6027	1.828	12.714	-6.283	2.63	25.541	-9.054	-4.457	67.013	-26.05	12.24	-10.484	3.052	23.964	-56.308	-30.45
149	149	0.6068	1.926	12.709	-6.355	2.644	26.268	-9.207	-4.514	67.451	-26.171	12.239	-10.243	3.51	23.933	-55.799	-30.246
150	150	0.6109	2.035	12.686	-6.387	2.655	26.956	-9.381	-4.557	67.814	-26.273	12.298	-10.001	4.019	23.946	-55.22	-29.982
151	151	0.615	2.144	12.652	-6.369	2.625	27.616	-9.614	-4.599	68.107	-26.274	12.401	-9.713	4.452	23.961	-54.527	-29.74
152	152	0.6191	2.25	12.607	-6.307	2.567	28.249	-9.886	-4.635	68.311	-26.177	12.441	-9.404	4.783	23.893	-53.786	-29.509
153	153	0.6232	2.361	12.555	-6.228	2.514	28.855	-10.147	-4.643	68.422	-26.017	12.375	-9.098	5.035	23.719	-53.033	-29.268
154	154	0.6273	2.493	12.501	-6.17	2.509	29.437	-10.344	-4.594	68.448	-25.844	12.225	-8.806	5.259	23.478	-52.276	-28.994
155	155	0.6314	2.642	12.438	-6.126	2.545	29.996	-10.496	-4.514	68.412	-25.624	12.016	-8.525	5.455	23.178	-51.524	-28.662
156	156	0.6355	2.803	12.382	-6.093	2.619	30.553	-10.639	-4.432	68.349	-25.315	11.934	-8.211	5.461	22.95	-50.649	-28.445
157	157	0.6396	2.951	12.333	-6.037	2.673	31.111	-10.779	-4.334	68.247	-24.963	11.902	-7.849	5.322	22.723	-49.66	-28.345
158	158	0.6437	3.073	12.294	-5.952	2.687	31.667	-10.876	-4.18	68.09	-24.611	11.901	-7.472	5.128	22.508	-48.59	-28.302
159	159	0.6478	3.166	12.266	-5.838	2.652	32.218	-10.896	-3.938	67.871	-24.284	11.91	-7.115	4.96	22.312	-47.486	-28.241
160	160	0.6519	3.231	12.242	-5.681	2.566	32.761	-10.836	-3.603	67.589	-23.971	11.866	-6.786	4.845	22.083	-46.397	-28.097
161	161	0.656	3.272	12.224	-5.526	2.473	33.302	-10.722	-3.258	67.219	-23.645	11.734	-6.523	4.703	21.779	-45.337	-27.924
162	162	0.6601	3.306	12.206	-5.395	2.414	33.832	-10.579	-2.938	66.805	-23.377	11.598	-6.238	4.539	21.438	-44.22	-27.81
163	163	0.6642	3.328	12.198	-5.27	2.358	34.349	-10.395	-2.609	66.33	-23.185	11.567	-5.935	4.393	21.165	-42.985	-27.763
164	164	0.6683	3.338	12.206	-5.139	2.288	34.856	-10.149	-2.23	65.778	-23.086	11.64	-5.622	4.303	20.971	-41.634	-27.754
165	165	0.6724	3.341	12.235	-4.991	2.201	35.36	-9.825	-1.774	65.142	-23.088	11.718	-5.307	4.3	20.779	-40.217	-27.727
166	166	0.6765	3.328	12.288	-4.813	2.082	35.876	-9.446	-1.266	64.425	-23.157	11.6	-5.007	4.408	20.414	-38.859	-27.586
167	167	0.6806	3.32	12.355	-4.633	1.958	36.4	-9.099	-0.809	63.649	-23.261	11.587	-4.706	4.497	20.108	-37.385	-27.526
168	168	0.6847	3.318	12.424	-4.463	1.854	36.898	-8.749	-0.381	62.787	-23.455	11.658	-4.416	4.59	19.854	-35.811	-27.553
169	169	0.6888	3.317	12.496	-4.304	1.771	37.362	-8.373	0.031	61.813	-23.763	11.84	-4.203	4.725	19.709	-34.17	-27.64
170	170	0.6929	3.312	12.574	-4.156	1.698	37.793	-7.957	0.44	60.722	-24.174	12.122	-4.129	4.918	19.702	-32.522	-27.75
171	171	0.697	3.296	12.655	-4.012	1.624	38.189	-7.51	0.857	59.541	-24.636	12.421	-4.222	5.132	19.792	-30.96	-27.851
172	172	0.7011	3.28	12.762	-3.87	1.566	38.589	-7.107	1.194	58.31	-25.093	12.802	-4.262	5.283	19.896	-29.282	-28.017
173	173	0.7052	3.264	12.878	-3.726	1.515	38.993	-6.79	1.428	57.068	-25.575	13.242	-4.164	5.43	19.957	-27.438	-28.25
174	174	0.7093	3.253	13.001	-3.617	1.497	39.391	-6.525	1.582	55.786	-26.078	13.683	-3.883	5.556	19.906	-25.396	-28.558
175	175	0.7134	3.244	13.126	-3.544	1.509	39.765	-6.288	1.679	54.438	-26.589	14.122	-3.495	5.654	19.778	-23.209	-28.921
176	176	0.7175	3.229	13.246	-3.485	1.529	40.099	-6.073	1.732	53.005	-27.087	14.573	-3.114	5.72	19.648	-20.969	-29.31
177	177	0.7216	3.209	13.372	-3.42	1.555	40.39	-5.925	1.712	51.495	-27.514	15.021	-2.716	5.705	19.482	-18.682	-29.724
178	178	0.7257	3.179	13.512	-3.328	1.559	40.663	-5.908	1.58	49.897	-27.882	15.363	-2.347	5.727	19.219	-16.431	-30.075
179	179	0.7298	3.15	13.651	-3.247	1.585	40.911	-5.976	1.36	48.246	-28.203	15.743	-1.953	5.717	18.954	-14.104	-30.463
180	180	0.7339	3.125	13.789	-3.196	1.652	41.132	-6.09	1.078	46.535	-28.507	15.921	-1.565	5.733	18.512	-11.86	-30.798
181	181	0.738	3.101	13.928	-3.172	1.76	41.33	-6.233	0.75	44.766	-28.791	15.792	-1.211	5.808	17.829	-9.795	-31.018
182	182	0.7421	3.076	14.072	-3.156	1.887	41.509	-6.417	0.374	42.96	-29.011	15.512	-0.904	5.916	17.04	-7.859	-31.142
183	183	0.7462	3.046	14.231	-3.128	1.999	41.678	-6.693	-0.032	41.154	-29.111	15.044	-0.571	6.038	16.101	-6.047	-31.179
184	184	0.7503	3.039	14.394	-3.123	2.148	41.817	-7.002	-0.455	39.331	-29.149	14.703	-0.088	6.11	15.175	-4.059	-31.255
185	185	0.7544	3.048	14.55	-3.144	2.34	41.916	-7.311	-0.875	37.48	-29.2	14.381	0.611	6.152	14.136	-1.891	-31.378
186	186	0.7585	3.066	14.695	-3.183	2.564	41.968	-7.59	-1.276	35.613	-29.274	14.039	1.421	6.201	13.014	0.329	-31.494
187	187	0.7626	3.081	14.831	-3.23	2.802	41.973	-7.816	-1.647	33.74	-29.347	13.645	2.17	6.285	11.893	2.42	-31.536
188	188	0.7667	3.083	14.973	-3.27	3.046	41.942	-7.991	-1.985	31.842	-29.358	13.076	2.716	6.372	10.771	4.218	-31.471
189	189	0.7708	3.079	15.109	-3.3	3.27	41.864	-8.12	-2.274	29.977	-29.334	12.464	3.005	6.504	9.793	5.704	-31.325
190	190	0.7749	3.081	15.234	-3.356	3.525	41.762	-8.181	-2.544	28.141	-29.364	11.921	3.278	6.637	8.883	7.176	-31.199
191	191	0.779	3.089	15.345	-3.413	3.803	41.636	-8.175	-2.798	26.354	-29.48	11.433	3.498	6.81	8.059	8.576	-31.071
192	192	0.7831	3.101	15.443	-3.456	4.083	41.484	-8.101	-3.02	24.624	-29.659	10.961	3.615	7.013	7.326	9.833	-30.919
193	193	0.7872	3.112	15.534	-3.487	4.346	41.303	-7.953	-3.19	22.943	-29.824	10.461	3.6	7.184	6.683	10.908	-30.733
194	194	0.7913	3.117	15.613	-3.505	4.592	41.079	-7.75	-3.348	21.32	-29.939	10.076	3.351	7.298	6.293	11.774	-30.54
195	195	0.7954	3.109	15.675	-3.522	4.815	40.821	-7.499	-3.468	19.785	-30.097	9.642	2.878	7.464	6.034	12.341	-30.326
196	196	0.7995	3.094	15.716	-3.537	5.02	40.544	-7.216	-3.574	18.359	-30.327	9.183	2.132	7.773	5.943	12.569	-30.039
197	197	0.8036	3.077	15.736	-3.551	5.225	40.255	-6.908	-3.687	17.063	-30.603	8.678	1.166	8.203	5.969	12.474	-29.66
198	198	0.8077	3.06	15.739	-3.564	5.438	39.967	-6.578	-3.813	15.931	-30.865	8.116	0.103	8.661	6.028	12.127	-29.207
199	199	0.8118	3.038	15.722	-3.57	5.637	39.698	-6.227	-3.934	15.037	-31.024	7.541	-0.864	8.966	6.042	11.667	-28.762
200	200	0.8159	3.03	15.68	-3.628	5.878	39.471	-5.852	-4.057	14.494	-30.982	6.868	-1.709	9.013	5.923	10.986	-28.344
201	201	0.82	3.011	15.617	-3.677	6.091	39.301	-5.478	-4.189	14.313	-30.84	6.187	-2.653	8.967	5.858	9.937	-27.899
