# Supplementary material for: Gait phenotypes in paediatric hereditary spastic paraplegia revealed by dynamic time warping analysis and random forests
Source: PLoS One. 2018 Mar 8;13(3):e0192345. doi: 10.1371/journal.pone.0192345 (PMC5843164; doi:10.1371/journal.pone.0192345)
Supplement: S1 Data — (ZIP) [file pone.0192345.s008.zip › HSP/Right.SR.HSP18.2.csv]

	Epoch	Time	Pelvic.obliquity	Pelvic.tilt	Pelvic rotation	Hip.abd.add	Hip.flexion	Hip.rotation	Knee.abd.add	Knee.flexion	Knee.rotation	Ankle.abd.add	Ankle.flexion	Ankle.rotation	Forefoot.abd.add	Forefoot.flexion	Forefoot.rotation
1	1	0	2.515	17.78	-3.074	1.991	39.45	-12.639	-5.213	8.36	-34.195	19.1	-0.41	8.03	9.957	24.382	-40.354
2	2	0.00402	2.463	17.727	-3.032	2.073	39.286	-11.903	-5.304	8.208	-34.311	19.306	-0.815	7.906	10.412	24.18	-39.95
3	3	0.00804	2.421	17.663	-2.994	2.154	39.134	-11.149	-5.346	8.214	-34.348	19.117	-1.523	7.823	10.87	23.369	-39.434
4	4	0.01206	2.398	17.584	-2.953	2.21	38.976	-10.366	-5.283	8.414	-34.312	18.823	-2.987	7.768	11.871	21.782	-38.905
5	5	0.01608	2.371	17.493	-2.916	2.236	38.827	-9.566	-5.163	8.759	-34.215	18.16	-4.765	7.585	12.799	19.622	-38.402
6	6	0.0201	2.351	17.394	-2.886	2.261	38.703	-8.751	-5.019	9.281	-34.076	17.242	-6.675	7.244	13.585	17.054	-37.93
7	7	0.02412	2.35	17.287	-2.868	2.299	38.618	-7.919	-4.853	10.01	-33.926	16.35	-8.383	6.759	14.218	14.478	-37.498
8	8	0.02814	2.385	17.17	-2.866	2.362	38.588	-7.066	-4.648	10.971	-33.809	15.893	-9.437	6.176	14.733	12.463	-37.117
9	9	0.03216	2.465	17.028	-2.889	2.493	38.646	-6.207	-4.413	12.198	-33.701	16.125	-9.419	5.537	15.097	11.49	-36.78
10	10	0.03618	2.576	16.865	-2.939	2.672	38.787	-5.404	-4.162	13.58	-33.572	16.596	-8.814	4.751	15.272	11.092	-36.612
11	11	0.0402	2.704	16.695	-3.01	2.876	38.992	-4.657	-3.879	15.044	-33.433	16.877	-8.01	3.85	15.178	10.767	-36.566
12	12	0.04422	2.849	16.523	-3.1	3.106	39.226	-3.964	-3.57	16.532	-33.295	16.842	-7.226	2.911	14.856	10.274	-36.572
13	13	0.04824	3.023	16.35	-3.21	3.376	39.445	-3.321	-3.255	17.992	-33.172	16.543	-6.572	2.032	14.413	9.546	-36.552
14	14	0.05226	3.242	16.166	-3.343	3.729	39.539	-2.786	-2.976	19.268	-33.09	16.04	-5.891	1.292	13.799	8.797	-36.503
15	15	0.05628	3.504	15.964	-3.501	4.158	39.488	-2.346	-2.726	20.321	-32.99	15.486	-5.235	0.574	13.167	8.113	-36.501
16	16	0.0603	3.795	15.753	-3.684	4.64	39.311	-1.978	-2.504	21.164	-32.865	15.02	-4.629	-0.093	12.64	7.542	-36.521
17	17	0.06432	4.094	15.539	-3.885	5.157	39.034	-1.681	-2.327	21.831	-32.71	14.55	-4.112	-0.7	12.161	6.978	-36.54
18	18	0.06834	4.379	15.324	-4.091	5.69	38.691	-1.461	-2.221	22.37	-32.527	13.903	-3.703	-1.236	11.59	6.283	-36.533
19	19	0.07236	4.647	15.119	-4.289	6.236	38.294	-1.362	-2.211	22.803	-32.373	13.042	-3.19	-1.579	10.786	5.579	-36.448
20	20	0.07638	4.868	14.918	-4.471	6.739	37.861	-1.368	-2.268	23.178	-32.183	12.26	-2.696	-1.843	10.05	4.93	-36.381
21	21	0.0804	5.064	14.726	-4.643	7.22	37.408	-1.473	-2.394	23.512	-31.91	11.649	-2.195	-2.069	9.432	4.394	-36.314
22	22	0.08442	5.236	14.547	-4.803	7.676	36.941	-1.687	-2.585	23.807	-31.543	11.224	-1.723	-2.268	8.967	3.955	-36.256
23	23	0.08844	5.384	14.38	-4.947	8.099	36.466	-2.016	-2.827	24.057	-31.092	10.938	-1.304	-2.451	8.641	3.578	-36.224
24	24	0.09246	5.527	14.228	-5.045	8.501	35.979	-2.444	-3.098	24.244	-30.565	10.585	-0.804	-2.684	8.227	3.26	-36.219
25	25	0.09648	5.668	14.091	-5.09	8.878	35.494	-2.924	-3.4	24.374	-30.034	10.178	-0.271	-2.862	7.741	2.968	-36.157
26	26	0.1005	5.801	13.977	-5.087	9.215	35.034	-3.481	-3.725	24.478	-29.488	9.771	0.141	-3.007	7.311	2.59	-36.095
27	27	0.10452	5.927	13.89	-5.043	9.513	34.605	-4.079	-4.05	24.567	-28.941	9.397	0.461	-3.136	6.955	2.168	-36.039
28	28	0.10854	6.044	13.83	-4.967	9.774	34.21	-4.668	-4.346	24.643	-28.423	9.062	0.759	-3.253	6.646	1.763	-35.98
29	29	0.11256	6.139	13.802	-4.857	9.987	33.841	-5.186	-4.59	24.702	-28.011	8.687	1.073	-3.29	6.305	1.355	-35.87
30	30	0.11658	6.229	13.8	-4.706	10.166	33.496	-5.663	-4.798	24.739	-27.662	8.354	1.407	-3.356	5.98	1.009	-35.791
31	31	0.1206	6.321	13.819	-4.529	10.324	33.162	-6.052	-4.957	24.746	-27.442	8.156	1.776	-3.381	5.735	0.793	-35.711
32	32	0.12462	6.419	13.863	-4.332	10.462	32.841	-6.334	-5.058	24.723	-27.354	8.107	2.102	-3.365	5.622	0.651	-35.625
33	33	0.12864	6.521	13.931	-4.122	10.586	32.538	-6.51	-5.108	24.68	-27.379	8.198	2.343	-3.329	5.656	0.536	-35.541
34	34	0.13266	6.626	14.014	-3.904	10.708	32.254	-6.606	-5.132	24.642	-27.486	8.417	2.592	-3.318	5.774	0.51	-35.488
35	35	0.13668	6.715	14.106	-3.685	10.814	31.969	-6.585	-5.086	24.586	-27.727	8.405	2.762	-3.289	5.76	0.301	-35.448
36	36	0.1407	6.787	14.199	-3.473	10.91	31.666	-6.449	-4.994	24.512	-28.046	8.401	2.986	-3.323	5.723	0.156	-35.462
37	37	0.14472	6.834	14.286	-3.281	10.993	31.346	-6.218	-4.889	24.425	-28.427	8.465	3.216	-3.367	5.72	0.068	-35.495
38	38	0.14874	6.849	14.366	-3.116	11.06	31.014	-5.92	-4.789	24.334	-28.846	8.607	3.402	-3.387	5.784	-0.007	-35.523
39	39	0.15276	6.834	14.447	-2.976	11.103	30.683	-5.585	-4.671	24.246	-29.256	8.768	3.516	-3.422	5.909	-0.127	-35.57
40	40	0.15678	6.778	14.519	-2.856	11.12	30.337	-5.182	-4.529	24.15	-29.663	8.72	3.675	-3.452	5.856	-0.326	-35.568
41	41	0.1608	6.7	14.587	-2.754	11.131	29.967	-4.772	-4.417	24.025	-30.049	8.711	3.865	-3.457	5.803	-0.47	-35.54
42	42	0.16482	6.6	14.636	-2.677	11.138	29.558	-4.372	-4.341	23.874	-30.392	8.754	4.077	-3.465	5.766	-0.553	-35.515
43	43	0.16884	6.484	14.657	-2.631	11.145	29.105	-3.986	-4.294	23.698	-30.693	8.891	4.28	-3.496	5.8	-0.577	-35.525
44	44	0.17286	6.369	14.658	-2.625	11.169	28.609	-3.599	-4.257	23.489	-30.999	9.242	4.394	-3.543	6.05	-0.528	-35.613
45	45	0.17688	6.251	14.641	-2.667	11.199	28.082	-3.248	-4.218	23.26	-31.211	9.506	4.537	-3.609	6.238	-0.492	-35.704
46	46	0.1809	6.15	14.624	-2.739	11.263	27.542	-2.933	-4.197	23.007	-31.391	9.56	4.782	-3.662	6.212	-0.481	-35.783
47	47	0.18492	6.056	14.603	-2.84	11.346	26.986	-2.647	-4.195	22.73	-31.557	9.547	5.078	-3.684	6.105	-0.454	-35.858
48	48	0.18894	5.963	14.581	-2.966	11.432	26.425	-2.398	-4.216	22.442	-31.697	9.639	5.337	-3.696	6.092	-0.386	-35.964
49	49	0.19296	5.865	14.573	-3.111	11.514	25.887	-2.208	-4.27	22.162	-31.765	10.021	5.432	-3.769	6.386	-0.277	-36.16
50	50	0.19698	5.74	14.561	-3.269	11.557	25.355	-2.09	-4.349	21.877	-31.789	10.333	5.365	-3.718	6.704	-0.345	-36.291
51	51	0.201	5.609	14.56	-3.424	11.58	24.846	-2.056	-4.44	21.604	-31.736	10.582	5.258	-3.675	7.002	-0.488	-36.432
52	52	0.20502	5.483	14.559	-3.584	11.599	24.34	-2.084	-4.547	21.326	-31.635	10.674	5.204	-3.584	7.145	-0.68	-36.526
53	53	0.20904	5.369	14.558	-3.755	11.625	23.836	-2.163	-4.677	21.039	-31.512	10.692	5.203	-3.432	7.19	-0.871	-36.578
54	54	0.21306	5.273	14.567	-3.932	11.666	23.346	-2.294	-4.837	20.745	-31.386	10.88	5.163	-3.25	7.372	-0.988	-36.658
55	55	0.21708	5.186	14.587	-4.113	11.706	22.858	-2.424	-4.971	20.439	-31.26	11.029	5.018	-3.065	7.595	-1.21	-36.748
56	56	0.2211	5.119	14.618	-4.287	11.752	22.372	-2.533	-5.074	20.119	-31.159	11.159	4.929	-2.859	7.784	-1.393	-36.811
57	57	0.22512	5.061	14.659	-4.455	11.798	21.906	-2.667	-5.177	19.806	-31.036	11.203	4.858	-2.641	7.897	-1.617	-36.846
58	58	0.22914	5.007	14.709	-4.614	11.841	21.464	-2.844	-5.291	19.507	-30.882	11.174	4.8	-2.429	7.937	-1.878	-36.875
59	59	0.23316	4.961	14.762	-4.755	11.879	21.041	-3.064	-5.414	19.221	-30.714	11.149	4.765	-2.245	7.957	-2.115	-36.939
60	60	0.23718	4.931	14.816	-4.875	11.898	20.638	-3.324	-5.509	18.964	-30.523	11.378	4.601	-2.096	8.257	-2.312	-37.065
61	61	0.2412	4.911	14.875	-4.985	11.925	20.247	-3.59	-5.597	18.736	-30.311	11.717	4.385	-1.972	8.683	-2.505	-37.201
62	62	0.24522	4.899	14.943	-5.096	11.964	19.868	-3.829	-5.69	18.514	-30.134	12.168	4.136	-1.847	9.205	-2.655	-37.354
63	63	0.24924	4.885	15.021	-5.21	12.004	19.499	-4.016	-5.772	18.292	-30.011	12.654	3.918	-1.731	9.73	-2.75	-37.527
64	64	0.25326	4.854	15.106	-5.328	12.022	19.134	-4.128	-5.814	18.068	-29.939	13.042	3.807	-1.646	10.123	-2.803	-37.71
65	65	0.25728	4.816	15.194	-5.443	12.02	18.766	-4.156	-5.807	17.833	-29.914	13.164	3.788	-1.54	10.272	-2.94	-37.81
66	66	0.2613	4.771	15.275	-5.548	12.029	18.388	-4.152	-5.814	17.606	-29.9	13.272	3.776	-1.451	10.401	-3.094	-37.893
67	67	0.26532	4.721	15.359	-5.643	12.037	18.01	-4.111	-5.827	17.389	-29.932	13.422	3.667	-1.382	10.609	-3.305	-38.005
68	68	0.26934	4.669	15.448	-5.727	12.039	17.64	-4.048	-5.839	17.179	-29.992	13.626	3.484	-1.314	10.894	-3.547	-38.127
69	69	0.27336	4.617	15.544	-5.806	12.032	17.283	-3.991	-5.845	16.975	-30.043	13.868	3.292	-1.223	11.218	-3.777	-38.224
70	70	0.27738	4.56	15.645	-5.891	12.013	16.933	-3.945	-5.855	16.761	-30.074	14.075	3.017	-1.107	11.56	-4.087	-38.298
71	71	0.2814	4.495	15.744	-5.972	12.006	16.564	-3.814	-5.88	16.515	-30.243	14.387	2.702	-0.937	11.984	-4.343	-38.388
72	72	0.28542	4.44	15.834	-6.048	12.015	16.175	-3.641	-5.914	16.261	-30.483	14.737	2.369	-0.725	12.44	-4.592	-38.463
73	73	0.28944	4.398	15.917	-6.116	12.039	15.778	-3.463	-5.953	16.018	-30.741	15.041	2.036	-0.479	12.864	-4.89	-38.498
74	74	0.29346	4.369	15.999	-6.175	12.075	15.385	-3.309	-5.991	15.798	-30.977	15.235	1.705	-0.209	13.22	-5.279	-38.48
75	75	0.29748	4.354	16.085	-6.225	12.115	14.996	-3.152	-6.008	15.578	-31.23	15.399	1.276	0.061	13.625	-5.759	-38.475
76	76	0.3015	4.331	16.186	-6.276	12.139	14.612	-2.98	-5.993	15.343	-31.491	15.437	0.811	0.357	13.979	-6.342	-38.429
77	77	0.30552	4.307	16.295	-6.328	12.167	14.235	-2.834	-5.994	15.103	-31.706	15.348	0.411	0.647	14.193	-6.957	-38.341
78	78	0.30954	4.287	16.408	-6.379	12.205	13.864	-2.721	-6.017	14.862	-31.887	15.139	0.09	0.947	14.264	-7.592	-38.209
79	79	0.31356	4.276	16.519	-6.428	12.257	13.491	-2.629	-6.055	14.623	-32.063	14.824	-0.147	1.274	14.2	-8.234	-38.034
80	80	0.31758	4.279	16.623	-6.469	12.309	13.11	-2.52	-6.075	14.392	-32.249	14.409	-0.211	1.591	13.956	-8.811	-37.829
81	81	0.3216	4.302	16.727	-6.515	12.385	12.734	-2.435	-6.089	14.178	-32.386	13.722	0.051	1.952	13.317	-9.329	-37.495
82	82	0.32562	4.322	16.837	-6.564	12.453	12.37	-2.358	-6.101	13.98	-32.52	13.114	0.416	2.308	12.672	-9.724	-37.181
83	83	0.32964	4.34	16.956	-6.612	12.513	12.02	-2.268	-6.109	13.798	-32.665	12.668	0.721	2.634	12.184	-10.065	-36.925
84	84	0.33366	4.355	17.084	-6.659	12.565	11.685	-2.159	-6.104	13.632	-32.806	12.392	0.808	2.9	11.963	-10.469	-36.742
85	85	0.33768	4.36	17.215	-6.704	12.591	11.365	-2.076	-6.074	13.497	-32.857	12.217	0.5	3.063	12.083	-11.127	-36.631
86	86	0.3417	4.373	17.347	-6.744	12.624	11.064	-2.021	-6.037	13.406	-32.858	11.95	0.023	3.233	12.254	-12.003	-36.473
87	87	0.34572	4.386	17.477	-6.787	12.65	10.764	-1.946	-6	13.332	-32.846	11.722	-0.407	3.37	12.418	-12.832	-36.315
88	88	0.34974	4.405	17.606	-6.832	12.676	10.466	-1.852	-5.962	13.274	-32.835	11.53	-0.754	3.494	12.553	-13.588	-36.149
89	89	0.35376	4.432	17.736	-6.879	12.708	10.167	-1.747	-5.925	13.229	-32.828	11.355	-0.991	3.619	12.628	-14.261	-35.973
90	90	0.35778	4.46	17.86	-6.937	12.744	9.862	-1.647	-5.906	13.19	-32.822	11.183	-1.069	3.741	12.592	-14.814	-35.807
91	91	0.3618	4.51	17.979	-7.007	12.808	9.564	-1.549	-5.911	13.183	-32.822	11.15	-1.298	3.924	12.755	-15.427	-35.611
92	92	0.36582	4.558	18.082	-7.084	12.862	9.264	-1.41	-5.907	13.209	-32.832	11.149	-1.526	4.095	12.939	-16.037	-35.404
93	93	0.36984	4.602	18.177	-7.166	12.901	8.972	-1.254	-5.892	13.27	-32.838	11.175	-1.772	4.257	13.157	-16.665	-35.19
94	94	0.37386	4.64	18.267	-7.249	12.919	8.695	-1.098	-5.865	13.37	-32.833	11.194	-2.027	4.42	13.376	-17.325	-34.961
95	95	0.37788	4.662	18.352	-7.333	12.902	8.429	-0.929	-5.813	13.512	-32.825	11.112	-2.214	4.603	13.479	-18.024	-34.681
96	96	0.3819	4.706	18.423	-7.431	12.919	8.163	-0.745	-5.763	13.712	-32.773	10.898	-2.395	4.772	13.486	-18.841	-34.338
97	97	0.38592	4.754	18.478	-7.541	12.94	7.903	-0.563	-5.715	13.964	-32.682	10.722	-2.514	4.86	13.48	-19.609	-34.047
98	98	0.38994	4.808	18.517	-7.657	12.961	7.648	-0.375	-5.668	14.261	-32.573	10.601	-2.591	4.924	13.487	-20.333	-33.763
99	99	0.39396	4.862	18.533	-7.77	12.968	7.393	-0.184	-5.618	14.596	-32.456	10.504	-2.648	5.007	13.495	-21.052	-33.444
100	100	0.39798	4.904	18.517	-7.869	12.936	7.124	-0.002	-5.553	14.966	-32.324	10.346	-2.708	5.132	13.454	-21.836	-33.06
101	101	0.402	4.95	18.464	-7.958	12.907	6.836	0.186	-5.48	15.367	-32.204	10.116	-2.902	5.258	13.442	-22.783	-32.655
102	102	0.40602	4.988	18.387	-8.04	12.858	6.537	0.378	-5.408	15.804	-32.065	10.134	-3.196	5.274	13.679	-23.685	-32.364
103	103	0.41004	5.026	18.295	-8.125	12.807	6.249	0.571	-5.343	16.293	-31.928	10.292	-3.514	5.266	14.036	-24.554	-32.113
104	104	0.41406	5.064	18.187	-8.217	12.749	5.978	0.765	-5.275	16.844	-31.812	10.482	-3.773	5.269	14.384	-25.392	-31.871
105	105	0.41808	5.099	18.055	-8.306	12.663	5.717	0.964	-5.176	17.464	-31.731	10.608	-3.904	5.273	14.606	-26.192	-31.65
106	106	0.4221	5.144	17.89	-8.387	12.565	5.469	1.149	-5.064	18.163	-31.653	10.871	-4.262	5.268	15.076	-27.14	-31.455
107	107	0.42612	5.184	17.702	-8.452	12.467	5.223	1.307	-4.963	18.899	-31.549	11.24	-5.124	5.286	15.93	-28.473	-31.217
108	108	0.43014	5.224	17.497	-8.501	12.371	4.993	1.426	-4.885	19.681	-31.449	11.742	-6.196	5.346	17.011	-29.937	-30.961
109	109	0.43416	5.258	17.277	-8.534	12.266	4.79	1.509	-4.822	20.512	-31.368	12.329	-7.246	5.448	18.14	-31.361	-30.708
110	110	0.43818	5.275	17.042	-8.551	12.133	4.623	1.561	-4.756	21.399	-31.311	12.887	-8.068	5.577	19.11	-32.63	-30.468
111	111	0.4422	5.284	16.79	-8.542	11.999	4.525	1.552	-4.694	22.392	-31.251	13.077	-8.37	5.747	19.478	-33.705	-30.156
112	112	0.44622	5.292	16.516	-8.52	11.854	4.481	1.514	-4.607	23.476	-31.16	13.22	-8.706	5.843	19.836	-34.847	-29.886
113	113	0.45024	5.297	16.222	-8.491	11.708	4.484	1.453	-4.522	24.645	-31.078	13.481	-9.074	5.871	20.311	-35.959	-29.716
114	114	0.45426	5.281	15.907	-8.45	11.538	4.529	1.367	-4.443	25.885	-31.019	13.851	-9.505	5.867	20.909	-37.066	-29.628
115	115	0.45828	5.218	15.565	-8.389	11.306	4.608	1.248	-4.362	27.171	-30.985	14.216	-10.037	5.885	21.557	-38.254	-29.553
116	116	0.4623	5.064	15.194	-8.284	10.945	4.715	1.068	-4.252	28.471	-30.972	14.339	-10.538	6.014	22.003	-39.53	-29.382
117	117	0.46632	4.825	14.784	-8.125	10.446	4.824	0.833	-4.098	29.771	-30.959	14.418	-10.921	6.098	22.355	-40.687	-29.292
118	118	0.47034	4.53	14.358	-7.933	9.865	4.949	0.559	-3.932	31.075	-30.971	14.57	-11.379	6.191	22.816	-41.838	-29.259
119	119	0.47436	4.198	13.931	-7.717	9.234	5.101	0.24	-3.772	32.386	-31.03	14.722	-11.987	6.34	23.375	-43.088	-29.236
120	120	0.47838	3.846	13.516	-7.486	8.578	5.29	-0.129	-3.627	33.7	-31.15	14.754	-12.785	6.576	23.962	-44.527	-29.183
121	121	0.4824	3.513	13.133	-7.251	7.929	5.524	-0.525	-3.467	34.997	-31.331	14.718	-13.899	6.84	24.71	-46.207	-29.146
122	122	0.48642	3.216	12.78	-7.025	7.294	5.797	-0.95	-3.272	36.294	-31.49	14.463	-14.968	7.088	25.293	-47.928	-29.091
123	123	0.49044	2.958	12.455	-6.804	6.695	6.111	-1.411	-3.085	37.614	-31.626	14.15	-16.022	7.294	25.845	-49.656	-29.062
124	124	0.49446	2.738	12.165	-6.592	6.131	6.478	-1.907	-2.925	38.975	-31.742	13.873	-17.009	7.465	26.406	-51.304	-29.088
125	125	0.49848	2.549	11.917	-6.396	5.598	6.912	-2.434	-2.805	40.384	-31.845	13.675	-17.867	7.613	26.968	-52.801	-29.18
126	126	0.5025	2.397	11.731	-6.228	5.116	7.436	-2.992	-2.734	41.837	-31.922	13.427	-18.56	7.764	27.414	-54.183	-29.276
127	127	0.50652	2.267	11.595	-6.095	4.659	8.034	-3.565	-2.672	43.321	-31.902	13.019	-19.011	7.814	27.604	-55.446	-29.389
128	128	0.51054	2.161	11.498	-5.99	4.234	8.695	-4.14	-2.636	44.837	-31.806	12.618	-19.253	7.787	27.681	-56.537	-29.543
129	129	0.51456	2.066	11.428	-5.908	3.829	9.407	-4.726	-2.637	46.393	-31.623	12.289	-19.306	7.667	27.7	-57.449	-29.757
130	130	0.51858	1.975	11.38	-5.845	3.436	10.165	-5.327	-2.679	47.996	-31.347	12.055	-19.201	7.438	27.697	-58.204	-30.042
131	131	0.5226	1.91	11.368	-5.82	3.092	10.997	-5.915	-2.763	49.637	-30.992	11.887	-18.991	7.08	27.673	-58.839	-30.397
132	132	0.52662	1.857	11.391	-5.823	2.781	11.878	-6.47	-2.857	51.254	-30.518	11.705	-18.676	6.533	27.549	-59.368	-30.803
133	133	0.53064	1.821	11.453	-5.845	2.499	12.82	-7.019	-2.969	52.829	-29.958	11.454	-18.26	5.896	27.292	-59.802	-31.207
134	134	0.53466	1.804	11.549	-5.879	2.239	13.809	-7.57	-3.095	54.352	-29.332	11.107	-17.725	5.199	26.875	-60.132	-31.598
135	135	0.53868	1.805	11.667	-5.921	2.006	14.825	-8.119	-3.235	55.81	-28.668	10.691	-17.089	4.45	26.333	-60.349	-31.996
136	136	0.5427	1.828	11.8	-5.979	1.827	15.856	-8.639	-3.405	57.184	-28.019	10.361	-16.458	3.618	25.841	-60.425	-32.484
137	137	0.54672	1.884	11.946	-6.047	1.696	16.892	-9.09	-3.548	58.465	-27.42	10.08	-15.971	2.827	25.464	-60.515	-32.918
138	138	0.55074	1.962	12.089	-6.113	1.596	17.911	-9.499	-3.662	59.67	-26.904	9.79	-15.597	2.136	25.157	-60.644	-33.277
139	139	0.55476	2.052	12.228	-6.174	1.513	18.921	-9.895	-3.775	60.801	-26.452	9.536	-15.275	1.535	24.911	-60.726	-33.594
140	140	0.55878	2.143	12.364	-6.225	1.438	19.928	-10.291	-3.905	61.861	-26.053	9.338	-14.947	1.036	24.701	-60.7	-33.871
141	141	0.5628	2.228	12.489	-6.271	1.365	20.926	-10.669	-4.052	62.846	-25.73	9.149	-14.577	0.724	24.465	-60.567	-34.031
142	142	0.56682	2.283	12.598	-6.303	1.267	21.891	-10.995	-4.171	63.716	-25.466	8.907	-14.176	0.549	24.16	-60.35	-34.092
143	143	0.57084	2.328	12.705	-6.314	1.155	22.831	-11.29	-4.257	64.498	-25.267	8.655	-13.76	0.514	23.843	-60.065	-34.066
144	144	0.57486	2.37	12.803	-6.312	1.037	23.736	-11.567	-4.318	65.193	-25.112	8.439	-13.349	0.595	23.563	-59.703	-33.976
145	145	0.57888	2.417	12.886	-6.301	0.923	24.606	-11.849	-4.376	65.807	-24.99	8.293	-12.945	0.769	23.35	-59.243	-33.847
146	146	0.5829	2.47	12.954	-6.279	0.822	25.45	-12.162	-4.47	66.349	-24.909	8.246	-12.523	1.03	23.198	-58.648	-33.711
147	147	0.58692	2.531	12.999	-6.239	0.734	26.242	-12.446	-4.543	66.795	-24.847	8.309	-12.092	1.28	23.104	-57.912	-33.616
148	148	0.59094	2.59	13.045	-6.171	0.632	27.025	-12.72	-4.601	67.17	-24.771	8.57	-11.663	1.503	23.146	-57.002	-33.581
149	149	0.59496	2.654	13.098	-6.077	0.516	27.807	-12.986	-4.63	67.479	-24.668	8.917	-11.255	1.722	23.254	-56.004	-33.543
150	150	0.59898	2.729	13.158	-5.969	0.401	28.588	-13.246	-4.638	67.725	-24.541	9.299	-10.876	1.952	23.395	-54.962	-33.473
151	151	0.603	2.822	13.218	-5.861	0.323	29.358	-13.506	-4.658	67.907	-24.412	9.742	-10.525	2.196	23.583	-53.867	-33.383
152	152	0.60702	2.915	13.266	-5.741	0.247	30.089	-13.769	-4.68	68.01	-24.275	10.138	-10.114	2.425	23.681	-52.7	-33.299
153	153	0.61104	2.998	13.303	-5.617	0.16	30.791	-13.976	-4.66	68.054	-24.139	10.592	-9.691	2.636	23.803	-51.453	-33.237
154	154	0.61506	3.075	13.338	-5.494	0.065	31.481	-14.133	-4.599	68.037	-23.972	11.121	-9.254	2.775	23.96	-50.095	-33.23
155	155	0.61908	3.152	13.375	-5.379	-0.027	32.167	-14.245	-4.504	67.957	-23.778	11.696	-8.83	2.867	24.145	-48.664	-33.25
156	156	0.6231	3.241	13.417	-5.281	-0.095	32.849	-14.316	-4.388	67.809	-23.592	12.256	-8.471	2.997	24.338	-47.25	-33.216
157	157	0.62712	3.335	13.459	-5.204	-0.141	33.515	-14.337	-4.254	67.566	-23.457	12.81	-8.181	3.187	24.547	-45.826	-33.155
158	158	0.63114	3.427	13.5	-5.134	-0.168	34.164	-14.308	-4.11	67.258	-23.361	13.346	-7.928	3.444	24.736	-44.416	-33.026
159	159	0.63516	3.511	13.537	-5.058	-0.199	34.79	-14.214	-3.919	66.882	-23.268	13.828	-7.694	3.698	24.871	-43.018	-32.859
160	160	0.63918	3.587	13.572	-4.979	-0.239	35.397	-14.055	-3.675	66.444	-23.175	14.285	-7.459	3.936	24.969	-41.597	-32.682
161	161	0.6432	3.656	13.606	-4.903	-0.286	35.993	-13.843	-3.393	65.958	-23.107	14.775	-7.206	4.181	25.074	-40.108	-32.515
162	162	0.64722	3.703	13.639	-4.837	-0.343	36.577	-13.559	-3.08	65.394	-23.151	15.14	-6.95	4.525	25.055	-38.63	-32.304
163	163	0.65124	3.726	13.669	-4.785	-0.39	37.145	-13.2	-2.751	64.759	-23.286	15.349	-6.763	4.983	24.929	-37.271	-31.981
164	164	0.65526	3.74	13.697	-4.742	-0.435	37.691	-12.787	-2.402	64.057	-23.457	15.583	-6.604	5.41	24.813	-35.871	-31.704
165	165	0.65928	3.748	13.721	-4.706	-0.475	38.208	-12.315	-2.025	63.283	-23.658	15.888	-6.451	5.776	24.73	-34.382	-31.505
166	166	0.6633	3.756	13.741	-4.677	-0.5	38.69	-11.767	-1.606	62.432	-23.909	16.245	-6.297	6.107	24.664	-32.814	-31.356
167	167	0.66732	3.779	13.765	-4.657	-0.49	39.147	-11.158	-1.151	61.479	-24.256	16.606	-6.193	6.422	24.604	-31.207	-31.263
168	168	0.67134	3.789	13.802	-4.643	-0.48	39.593	-10.536	-0.707	60.441	-24.692	17.006	-6.325	6.799	24.71	-29.711	-31.17
169	169	0.67536	3.786	13.846	-4.624	-0.48	40.024	-9.929	-0.299	59.335	-25.154	17.529	-6.494	7.125	24.917	-28.118	-31.178
170	170	0.67938	3.771	13.894	-4.602	-0.481	40.437	-9.331	0.076	58.165	-25.625	18.098	-6.597	7.378	25.1	-26.392	-31.266
171	171	0.6834	3.748	13.945	-4.587	-0.467	40.829	-8.724	0.428	56.928	-26.099	18.556	-6.556	7.571	25.084	-24.567	-31.366
172	172	0.68742	3.734	13.998	-4.583	-0.428	41.192	-8.13	0.775	55.61	-26.596	18.61	-6.219	7.725	24.555	-22.673	-31.412
173	173	0.69144	3.738	14.064	-4.606	-0.343	41.544	-7.615	1.03	54.196	-27.142	18.72	-5.861	7.848	24.036	-20.632	-31.568
174	174	0.69546	3.745	14.134	-4.632	-0.246	41.864	-7.163	1.217	52.721	-27.697	18.897	-5.363	7.914	23.469	-18.397	-31.814
175	175	0.69948	3.754	14.207	-4.657	-0.135	42.146	-6.775	1.336	51.183	-28.24	19.138	-4.761	7.9	22.872	-16.008	-32.144
176	176	0.7035	3.766	14.288	-4.678	-0.006	42.39	-6.457	1.38	49.575	-28.757	19.432	-4.13	7.795	22.276	-13.525	-32.549
177	177	0.70752	3.78	14.377	-4.695	0.135	42.596	-6.252	1.311	47.878	-29.229	19.755	-3.5	7.609	21.664	-10.968	-33.028
178	178	0.71154	3.803	14.476	-4.723	0.304	42.768	-6.15	1.158	46.084	-29.652	19.919	-3.073	7.484	21.05	-8.628	-33.406
179	179	0.71556	3.827	14.584	-4.761	0.487	42.918	-6.12	0.946	44.233	-30.027	19.997	-2.582	7.358	20.324	-6.267	-33.75
180	180	0.71958	3.85	14.701	-4.804	0.682	43.045	-6.175	0.667	42.344	-30.357	20.005	-2.032	7.251	19.502	-3.903	-34.055
181	181	0.7236	3.873	14.828	-4.845	0.888	43.148	-6.322	0.312	40.43	-30.635	19.964	-1.459	7.174	18.621	-1.574	-34.318
182	182	0.72762	3.891	14.97	-4.879	1.107	43.219	-6.562	-0.127	38.487	-30.813	19.926	-0.82	7.052	17.681	0.779	-34.568
183	183	0.73164	3.908	15.114	-4.9	1.323	43.242	-6.879	-0.586	36.516	-30.904	19.587	-0.272	7.066	16.596	2.811	-34.606
184	184	0.73566	3.924	15.26	-4.919	1.544	43.231	-7.229	-1.049	34.523	-30.94	19.174	0.115	7.121	15.572	4.647	-34.594
185	185	0.73968	3.941	15.411	-4.935	1.773	43.192	-7.598	-1.525	32.517	-30.948	18.851	0.306	7.233	14.746	6.351	-34.56
186	186	0.7437	3.961	15.565	-4.95	2.011	43.129	-7.964	-2.014	30.514	-30.94	18.694	0.306	7.407	14.173	7.955	-34.502
187	187	0.74772	3.987	15.726	-4.975	2.273	43.041	-8.287	-2.477	28.543	-30.884	18.593	0.181	7.597	13.751	9.413	-34.384
188	188	0.75174	4.007	15.895	-4.977	2.534	42.947	-8.583	-2.941	26.658	-30.794	18.501	0.021	7.805	13.371	10.724	-34.195
189	189	0.75576	4.011	16.053	-4.96	2.767	42.84	-8.85	-3.387	24.86	-30.679	18.37	-0.102	8.034	12.956	11.93	-33.937
190	190	0.75978	3.999	16.201	-4.922	2.966	42.715	-9.049	-3.787	23.153	-30.587	18.173	-0.185	8.282	12.486	13.024	-33.62
191	191	0.7638	3.974	16.339	-4.868	3.138	42.571	-9.146	-4.13	21.539	-30.556	17.886	-0.224	8.556	11.941	13.994	-33.243
192	192	0.76782	3.94	16.459	-4.817	3.311	42.399	-9.121	-4.43	20.033	-30.592	17.468	-0.203	8.871	11.286	14.809	-32.773
193	193	0.77184	3.923	16.582	-4.79	3.519	42.233	-9.012	-4.721	18.692	-30.62	17.162	-0.242	9.127	10.784	15.492	-32.312
194	194	0.77586	3.905	16.686	-4.761	3.717	42.058	-8.848	-4.988	17.503	-30.626	16.95	-0.377	9.358	10.461	16.016	-31.838
195	195	0.77988	3.893	16.765	-4.729	3.913	41.861	-8.611	-5.221	16.467	-30.663	16.756	-0.55	9.594	10.22	16.379	-31.334
196	196	0.7839	3.884	16.815	-4.689	4.101	41.642	-8.296	-5.416	15.593	-30.749	16.593	-0.763	9.819	10.075	16.584	-30.827
197	197	0.78792	3.861	16.833	-4.631	4.25	41.412	-7.904	-5.571	14.91	-30.848	16.615	-1.114	9.959	10.209	16.637	-30.388
198	198	0.79194	3.848	16.83	-4.589	4.401	41.2	-7.443	-5.689	14.494	-30.925	16.748	-1.648	9.989	10.598	16.403	-30.019
199	199	0.79596	3.837	16.796	-4.542	4.538	40.98	-6.976	-5.757	14.259	-30.933	16.59	-2.336	9.949	10.887	15.752	-29.639
200	200	0.79998	3.835	16.733	-4.494	4.676	40.745	-6.509	-5.795	14.183	-30.896	16.32	-3.17	9.868	11.206	14.789	-29.257
201	201	0.804	3.839	16.638	-4.442	4.812	40.482	-6.042	-5.804	14.245	-30.824	16.015	-4.16	9.721	11.612	13.559	-28.91
