# Supplementary material for: Gait phenotypes in paediatric hereditary spastic paraplegia revealed by dynamic time warping analysis and random forests
Source: PLoS One. 2018 Mar 8;13(3):e0192345. doi: 10.1371/journal.pone.0192345 (PMC5843164; doi:10.1371/journal.pone.0192345)
Supplement: S1 Data — (ZIP) [file pone.0192345.s008.zip › HSP/Right.SR.HSP18.3.csv]

	Epoch	Time	Pelvic.obliquity	Pelvic.tilt	Pelvic rotation	Hip.abd.add	Hip.flexion	Hip.rotation	Knee.abd.add	Knee.flexion	Knee.rotation	Ankle.abd.add	Ankle.flexion	Ankle.rotation	Forefoot.abd.add	Forefoot.flexion	Forefoot.rotation
1	1	0	6.08	14.812	3.332	6.394	37.833	-2.782	-5.973	10.992	-32.702	22.724	-2.017	8.01	19.075	18.227	-21.812
2	2	0.00423	6.08	14.682	3.274	6.56	37.627	-2.695	-5.991	11.279	-32.394	23.084	-2.993	8.233	19.996	16.944	-21.337
3	3	0.00846	6.086	14.545	3.228	6.722	37.412	-2.643	-5.977	11.66	-32.05	23.249	-4.09	8.43	20.805	15.37	-20.842
4	4	0.01269	6.1	14.399	3.188	6.891	37.191	-2.607	-5.945	12.131	-31.676	23.143	-5.316	8.496	21.407	13.519	-20.412
5	5	0.01692	6.111	14.249	3.148	7.067	36.969	-2.566	-5.918	12.678	-31.286	22.811	-6.575	8.45	21.779	11.502	-20.024
6	6	0.02115	6.111	14.1	3.1	7.249	36.769	-2.499	-5.915	13.31	-30.892	22.345	-7.671	8.351	21.907	9.518	-19.618
7	7	0.02538	6.1	13.96	3.034	7.444	36.636	-2.392	-5.936	14.058	-30.495	21.848	-8.347	8.225	21.778	7.828	-19.164
8	8	0.02961	6.083	13.831	2.95	7.647	36.592	-2.205	-5.935	14.933	-30.099	21.605	-8.381	7.942	21.584	6.784	-18.8
9	9	0.03384	6.093	13.686	2.852	7.868	36.598	-1.915	-5.859	15.889	-29.713	21.494	-7.945	7.426	21.314	6.243	-18.576
10	10	0.03807	6.126	13.528	2.739	8.134	36.631	-1.557	-5.763	16.916	-29.344	21.261	-7.457	6.738	20.899	5.725	-18.451
11	11	0.0423	6.195	13.354	2.61	8.466	36.661	-1.149	-5.675	17.996	-28.99	20.949	-6.994	5.952	20.399	5.143	-18.364
12	12	0.04653	6.298	13.163	2.468	8.852	36.656	-0.683	-5.571	19.097	-28.648	20.6	-6.515	5.064	19.852	4.549	-18.324
13	13	0.05076	6.428	12.954	2.315	9.272	36.586	-0.15	-5.412	20.173	-28.329	20.21	-5.951	4.05	19.251	4.034	-18.365
14	14	0.05499	6.592	12.728	2.155	9.732	36.431	0.422	-5.218	21.153	-28.074	19.738	-5.296	3.001	18.563	3.633	-18.459
15	15	0.05922	6.783	12.487	1.995	10.235	36.158	1.046	-5.024	21.954	-27.876	19.295	-4.626	2.01	17.915	3.327	-18.508
16	16	0.06345	6.982	12.253	1.828	10.76	35.806	1.71	-4.844	22.605	-27.695	18.813	-4.037	1.005	17.26	3.014	-18.571
17	17	0.06768	7.164	12.022	1.666	11.27	35.378	2.399	-4.674	23.121	-27.553	18.249	-3.531	0.08	16.568	2.649	-18.589
18	18	0.07191	7.327	11.798	1.512	11.756	34.904	3.097	-4.504	23.548	-27.479	17.616	-3.044	-0.724	15.835	2.278	-18.562
19	19	0.07614	7.48	11.581	1.371	12.215	34.411	3.787	-4.328	23.927	-27.501	16.991	-2.529	-1.391	15.12	1.957	-18.511
20	20	0.08037	7.628	11.368	1.254	12.651	33.909	4.446	-4.151	24.273	-27.63	16.475	-2.005	-1.913	14.523	1.696	-18.458
21	21	0.0846	7.796	11.18	1.158	13.078	33.421	5.006	-4.003	24.595	-27.803	16.005	-1.482	-2.315	13.97	1.458	-18.406
22	22	0.08883	7.951	11.001	1.104	13.475	32.924	5.455	-3.92	24.881	-27.998	15.691	-1.026	-2.645	13.564	1.231	-18.402
23	23	0.09306	8.097	10.843	1.091	13.823	32.431	5.822	-3.841	25.115	-28.213	15.347	-0.586	-2.877	13.148	0.999	-18.377
24	24	0.09729	8.224	10.697	1.109	14.116	31.94	6.075	-3.777	25.295	-28.392	14.983	-0.184	-3.03	12.742	0.751	-18.346
25	25	0.10152	8.33	10.571	1.149	14.365	31.465	6.187	-3.762	25.426	-28.525	14.7	0.172	-3.111	12.427	0.522	-18.331
26	26	0.10575	8.422	10.476	1.212	14.582	31.016	6.175	-3.816	25.509	-28.633	14.558	0.505	-3.118	12.234	0.355	-18.332
27	27	0.10998	8.495	10.394	1.298	14.765	30.557	6.135	-3.882	25.541	-28.728	14.397	0.883	-3.082	12.015	0.243	-18.297
28	28	0.11421	8.571	10.345	1.428	14.905	30.135	5.996	-3.967	25.552	-28.78	14.438	1.232	-3.055	11.981	0.184	-18.302
29	29	0.11844	8.64	10.3	1.577	15.014	29.726	5.774	-4.057	25.555	-28.8	14.459	1.556	-3.024	11.94	0.106	-18.342
30	30	0.12267	8.71	10.253	1.741	15.094	29.321	5.496	-4.128	25.548	-28.783	14.488	1.83	-2.981	11.934	-0.016	-18.386
31	31	0.1269	8.777	10.201	1.916	15.143	28.919	5.176	-4.168	25.537	-28.7	14.459	2.095	-2.965	11.897	-0.165	-18.431
32	32	0.13113	8.835	10.148	2.098	15.164	28.522	4.82	-4.189	25.527	-28.535	14.347	2.4	-3.002	11.785	-0.303	-18.481
33	33	0.13536	8.883	10.099	2.28	15.165	28.13	4.425	-4.221	25.515	-28.296	14.223	2.757	-3.076	11.646	-0.394	-18.533
34	34	0.13959	8.921	10.052	2.456	15.167	27.738	3.989	-4.279	25.493	-28.017	14.148	3.136	-3.129	11.549	-0.443	-18.573
35	35	0.14382	8.938	10.014	2.614	15.149	27.328	3.583	-4.341	25.442	-27.742	14.204	3.505	-3.154	11.571	-0.453	-18.599
36	36	0.14805	8.933	9.967	2.751	15.125	26.894	3.231	-4.412	25.369	-27.509	14.351	3.827	-3.165	11.675	-0.455	-18.642
37	37	0.15228	8.917	9.916	2.86	15.105	26.428	2.956	-4.484	25.256	-27.331	14.552	4.048	-3.192	11.838	-0.502	-18.726
38	38	0.15651	8.896	9.862	2.941	15.097	25.93	2.759	-4.55	25.106	-27.192	14.753	4.194	-3.229	12.013	-0.595	-18.824
39	39	0.16074	8.867	9.806	2.991	15.101	25.409	2.618	-4.615	24.932	-27.068	14.907	4.328	-3.245	12.151	-0.707	-18.894
40	40	0.16497	8.812	9.754	3.018	15.097	24.874	2.487	-4.702	24.746	-26.954	15.012	4.442	-3.235	12.236	-0.849	-18.964
41	41	0.1692	8.711	9.718	3.003	15.064	24.34	2.419	-4.771	24.55	-26.879	15.169	4.574	-3.19	12.379	-0.95	-19.038
42	42	0.17343	8.593	9.689	2.965	15.013	23.795	2.412	-4.821	24.335	-26.829	15.336	4.734	-3.123	12.522	-1.012	-19.091
43	43	0.17766	8.484	9.667	2.898	14.98	23.251	2.45	-4.857	24.11	-26.811	15.468	4.85	-3.062	12.648	-1.114	-19.164
44	44	0.18189	8.394	9.655	2.805	14.969	22.72	2.511	-4.884	23.877	-26.836	15.572	4.922	-2.98	12.758	-1.251	-19.254
45	45	0.18612	8.326	9.651	2.689	14.983	22.203	2.577	-4.912	23.64	-26.901	15.637	4.982	-2.856	12.83	-1.399	-19.345
46	46	0.19035	8.276	9.653	2.548	15.029	21.701	2.638	-4.952	23.4	-26.978	15.617	5.06	-2.71	12.821	-1.546	-19.434
47	47	0.19458	8.234	9.683	2.395	15.072	21.225	2.711	-4.984	23.136	-27.087	15.557	5.199	-2.557	12.75	-1.621	-19.544
48	48	0.19881	8.161	9.733	2.237	15.069	20.765	2.822	-4.988	22.861	-27.234	15.498	5.364	-2.382	12.675	-1.658	-19.653
49	49	0.20304	8.089	9.807	2.072	15.055	20.341	2.906	-4.992	22.602	-27.364	15.698	5.474	-2.219	12.856	-1.66	-19.811
50	50	0.20727	8.008	9.896	1.901	15.039	19.941	2.956	-5.002	22.348	-27.481	15.876	5.499	-2.028	13.051	-1.75	-19.964
51	51	0.2115	7.934	10.001	1.727	15.036	19.568	2.985	-5.019	22.102	-27.611	15.922	5.444	-1.803	13.152	-1.962	-20.106
52	52	0.21573	7.888	10.117	1.557	15.055	19.227	3.005	-5.034	21.878	-27.767	15.909	5.334	-1.579	13.205	-2.248	-20.264
53	53	0.21996	7.848	10.232	1.395	15.064	18.895	3.012	-5.029	21.663	-27.895	15.838	5.193	-1.385	13.224	-2.585	-20.429
54	54	0.22419	7.835	10.353	1.232	15.092	18.604	2.985	-5.021	21.508	-28.011	15.655	5.093	-1.136	13.128	-2.967	-20.53
55	55	0.22842	7.821	10.48	1.067	15.116	18.323	2.97	-5.018	21.365	-28.144	15.607	4.979	-0.897	13.152	-3.315	-20.659
56	56	0.23265	7.797	10.615	0.906	15.126	18.053	2.951	-5.02	21.234	-28.268	15.713	4.883	-0.68	13.304	-3.594	-20.81
57	57	0.23688	7.765	10.749	0.754	15.126	17.781	2.92	-5.031	21.102	-28.356	15.947	4.79	-0.511	13.572	-3.819	-20.992
58	58	0.24111	7.731	10.873	0.61	15.123	17.497	2.888	-5.037	20.963	-28.412	16.205	4.668	-0.394	13.878	-4.051	-21.194
59	59	0.24534	7.702	10.988	0.467	15.114	17.199	2.889	-5.014	20.816	-28.468	16.344	4.513	-0.291	14.098	-4.355	-21.379
60	60	0.24957	7.67	11.096	0.32	15.117	16.899	2.899	-5.012	20.685	-28.532	16.514	4.384	-0.178	14.328	-4.632	-21.55
61	61	0.2538	7.646	11.193	0.173	15.143	16.602	2.885	-5.036	20.585	-28.58	16.72	4.336	-0.091	14.555	-4.829	-21.744
62	62	0.25803	7.628	11.279	0.036	15.169	16.304	2.857	-5.055	20.494	-28.64	16.791	4.395	-0.007	14.619	-4.977	-21.935
63	63	0.26226	7.62	11.354	-0.089	15.188	16.002	2.824	-5.059	20.404	-28.681	16.921	4.415	0.038	14.75	-5.132	-22.153
64	64	0.26649	7.618	11.424	-0.205	15.195	15.695	2.783	-5.043	20.315	-28.688	17.131	4.338	0.027	14.994	-5.338	-22.411
65	65	0.27072	7.615	11.488	-0.316	15.19	15.382	2.73	-5.003	20.226	-28.67	17.28	4.205	-0.021	15.218	-5.617	-22.694
66	66	0.27495	7.619	11.547	-0.427	15.192	15.053	2.659	-4.957	20.132	-28.652	17.295	4.055	-0.044	15.338	-5.971	-22.96
67	67	0.27918	7.632	11.592	-0.535	15.211	14.703	2.61	-4.928	20.035	-28.655	17.253	4	-0.055	15.357	-6.267	-23.194
68	68	0.28341	7.653	11.632	-0.634	15.241	14.348	2.556	-4.904	19.925	-28.646	17.054	4.008	-0.019	15.218	-6.577	-23.343
69	69	0.28764	7.67	11.665	-0.72	15.261	13.987	2.492	-4.889	19.813	-28.623	16.919	4.051	0.046	15.12	-6.842	-23.449
70	70	0.29187	7.681	11.694	-0.792	15.275	13.62	2.424	-4.897	19.703	-28.599	16.915	4.087	0.141	15.126	-7.072	-23.528
71	71	0.2961	7.689	11.721	-0.855	15.294	13.25	2.359	-4.934	19.6	-28.583	17.026	4.055	0.235	15.244	-7.324	-23.614
72	72	0.30033	7.7	11.744	-0.92	15.323	12.878	2.3	-4.981	19.513	-28.561	17.207	3.892	0.263	15.464	-7.666	-23.766
73	73	0.30456	7.728	11.769	-0.984	15.358	12.5	2.264	-4.991	19.42	-28.539	17.255	3.575	0.289	15.646	-8.205	-23.897
74	74	0.30879	7.739	11.795	-1.052	15.364	12.126	2.238	-4.982	19.338	-28.518	17.065	3.219	0.378	15.641	-8.905	-23.941
75	75	0.31302	7.734	11.822	-1.107	15.346	11.758	2.226	-4.968	19.265	-28.488	16.814	2.924	0.449	15.552	-9.584	-23.958
76	76	0.31725	7.719	11.855	-1.156	15.319	11.401	2.234	-4.947	19.207	-28.471	16.562	2.738	0.503	15.419	-10.171	-23.973
77	77	0.32148	7.708	11.892	-1.202	15.293	11.047	2.256	-4.921	19.154	-28.457	16.367	2.632	0.58	15.311	-10.678	-23.952
78	78	0.32571	7.717	11.928	-1.246	15.284	10.681	2.285	-4.904	19.095	-28.43	16.291	2.529	0.72	15.306	-11.159	-23.854
79	79	0.32994	7.747	11.976	-1.298	15.313	10.308	2.369	-4.918	19.023	-28.436	16.362	2.377	0.895	15.434	-11.633	-23.716
80	80	0.33417	7.765	12.035	-1.36	15.327	9.952	2.481	-4.906	18.96	-28.444	16.429	2.208	0.966	15.57	-12.1	-23.674
81	81	0.3384	7.779	12.111	-1.431	15.331	9.619	2.604	-4.884	18.905	-28.451	16.495	2.109	1.002	15.675	-12.496	-23.658
82	82	0.34263	7.79	12.189	-1.508	15.332	9.293	2.746	-4.857	18.858	-28.476	16.509	1.985	1.035	15.743	-12.937	-23.647
83	83	0.34686	7.806	12.267	-1.586	15.34	8.964	2.905	-4.818	18.822	-28.52	16.435	1.791	1.084	15.767	-13.492	-23.615
84	84	0.35109	7.836	12.346	-1.662	15.354	8.635	3.079	-4.76	18.796	-28.581	16.275	1.539	1.172	15.747	-14.157	-23.536
85	85	0.35532	7.869	12.429	-1.735	15.365	8.314	3.276	-4.69	18.781	-28.665	16.083	1.289	1.315	15.701	-14.854	-23.393
86	86	0.35955	7.909	12.524	-1.8	15.384	8.019	3.431	-4.647	18.798	-28.707	16.023	1.134	1.453	15.722	-15.436	-23.245
87	87	0.36378	7.952	12.621	-1.866	15.408	7.739	3.588	-4.608	18.843	-28.725	15.93	1.013	1.535	15.693	-16.009	-23.118
88	88	0.36801	7.994	12.716	-1.94	15.423	7.459	3.768	-4.556	18.909	-28.757	15.951	0.805	1.632	15.801	-16.633	-22.992
89	89	0.37224	8.046	12.809	-2.025	15.442	7.18	3.958	-4.507	18.995	-28.78	15.995	0.565	1.734	15.935	-17.296	-22.852
90	90	0.37647	8.11	12.894	-2.119	15.479	6.897	4.157	-4.477	19.099	-28.808	15.997	0.323	1.827	16.014	-17.985	-22.716
91	91	0.3807	8.172	12.971	-2.215	15.526	6.614	4.361	-4.472	19.225	-28.858	15.973	0.087	1.898	16.047	-18.681	-22.612
92	92	0.38493	8.226	13.047	-2.303	15.547	6.356	4.495	-4.472	19.403	-28.827	16.013	-0.068	1.926	16.098	-19.307	-22.532
93	93	0.38916	8.236	13.113	-2.383	15.526	6.129	4.563	-4.5	19.652	-28.742	16.064	-0.178	2.022	16.137	-19.944	-22.374
94	94	0.39339	8.234	13.176	-2.454	15.496	5.923	4.62	-4.535	19.945	-28.648	16.209	-0.22	2.101	16.227	-20.505	-22.228
95	95	0.39762	8.222	13.224	-2.516	15.451	5.724	4.681	-4.564	20.284	-28.547	16.397	-0.241	2.181	16.348	-21.063	-22.059
96	96	0.40185	8.212	13.252	-2.574	15.403	5.523	4.755	-4.584	20.664	-28.454	16.59	-0.287	2.276	16.479	-21.671	-21.868
97	97	0.40608	8.202	13.262	-2.631	15.35	5.317	4.839	-4.591	21.076	-28.385	16.715	-0.392	2.394	16.575	-22.384	-21.661
98	98	0.41031	8.169	13.254	-2.679	15.258	5.108	4.929	-4.565	21.514	-28.339	16.676	-0.577	2.532	16.562	-23.252	-21.434
99	99	0.41454	8.125	13.23	-2.72	15.129	4.896	5.04	-4.506	21.966	-28.312	16.642	-0.864	2.668	16.592	-24.212	-21.215
100	100	0.41877	8.067	13.181	-2.758	14.991	4.693	5.11	-4.468	22.477	-28.252	16.685	-1.209	2.814	16.709	-25.229	-20.992
101	101	0.423	8.003	13.108	-2.785	14.861	4.487	5.143	-4.456	23.027	-28.152	16.725	-1.569	2.956	16.822	-26.288	-20.749
102	102	0.42723	7.926	13.019	-2.802	14.723	4.291	5.169	-4.448	23.618	-28.074	16.741	-1.91	3.153	16.907	-27.368	-20.458
103	103	0.43146	7.838	12.916	-2.807	14.569	4.109	5.2	-4.42	24.249	-28.025	16.682	-2.226	3.403	16.92	-28.481	-20.118
104	104	0.43569	7.752	12.792	-2.802	14.409	3.934	5.23	-4.358	24.924	-27.98	16.473	-2.524	3.648	16.802	-29.65	-19.761
105	105	0.43992	7.679	12.641	-2.805	14.282	3.771	5.277	-4.282	25.658	-27.963	16.084	-2.785	3.849	16.514	-30.848	-19.444
106	106	0.44415	7.608	12.47	-2.803	14.163	3.647	5.314	-4.203	26.487	-27.952	15.681	-3.122	4.024	16.234	-32.148	-19.15
107	107	0.44838	7.517	12.292	-2.777	14.007	3.573	5.322	-4.101	27.37	-27.938	15.388	-3.559	4.194	16.095	-33.506	-18.878
108	108	0.45261	7.406	12.102	-2.72	13.809	3.546	5.294	-3.949	28.303	-27.933	15.132	-4.089	4.319	16.046	-34.924	-18.675
109	109	0.45684	7.279	11.895	-2.632	13.584	3.566	5.225	-3.763	29.292	-27.946	14.939	-4.643	4.399	16.082	-36.329	-18.551
110	110	0.46107	7.135	11.668	-2.519	13.337	3.627	5.102	-3.573	30.344	-27.973	14.837	-5.176	4.469	16.2	-37.68	-18.485
111	111	0.4653	6.96	11.417	-2.382	13.05	3.727	4.899	-3.4	31.462	-28.001	14.783	-5.718	4.573	16.368	-39.033	-18.439
112	112	0.46953	6.731	11.138	-2.217	12.718	3.842	4.639	-3.247	32.623	-28.049	14.626	-6.352	4.691	16.48	-40.5	-18.412
113	113	0.47376	6.424	10.838	-2.026	12.289	3.962	4.361	-3.07	33.779	-28.145	14.411	-7.115	4.822	16.608	-42.07	-18.421
114	114	0.47799	6.063	10.522	-1.816	11.771	4.085	4.081	-2.848	34.922	-28.343	14.287	-7.937	5.011	16.874	-43.618	-18.493
115	115	0.48222	5.674	10.201	-1.598	11.192	4.221	3.779	-2.603	36.06	-28.62	14.279	-8.836	5.245	17.313	-45.152	-18.64
116	116	0.48645	5.285	9.881	-1.383	10.594	4.379	3.436	-2.363	37.21	-28.963	14.386	-9.851	5.534	17.941	-46.718	-18.852
117	117	0.49068	4.919	9.565	-1.18	10.01	4.566	3.053	-2.147	38.383	-29.372	14.537	-11.003	5.902	18.702	-48.366	-19.092
118	118	0.49491	4.578	9.268	-0.993	9.435	4.794	2.663	-1.924	39.563	-29.832	14.465	-12.255	6.335	19.345	-50.143	-19.308
119	119	0.49914	4.303	9.003	-0.837	8.915	5.085	2.271	-1.712	40.738	-30.354	14.298	-13.562	6.726	19.972	-51.91	-19.63
120	120	0.50337	4.088	8.757	-0.706	8.457	5.405	1.833	-1.553	41.878	-30.91	13.968	-14.952	7.108	20.531	-53.716	-20.005
121	121	0.5076	3.939	8.533	-0.609	8.082	5.766	1.328	-1.489	43.012	-31.493	13.495	-16.435	7.551	21.047	-55.604	-20.356
122	122	0.51183	3.832	8.336	-0.548	7.747	6.18	0.776	-1.489	44.163	-32.054	12.9	-17.97	8.014	21.52	-57.554	-20.668
123	123	0.51606	3.737	8.17	-0.518	7.408	6.657	0.206	-1.51	45.348	-32.552	12.263	-19.464	8.411	21.979	-59.468	-20.989
124	124	0.52029	3.643	8.049	-0.516	7.058	7.209	-0.365	-1.539	46.582	-32.992	11.724	-20.799	8.687	22.489	-61.197	-21.397
125	125	0.52452	3.544	7.981	-0.551	6.694	7.843	-0.93	-1.572	47.854	-33.364	11.135	-21.945	8.85	22.903	-62.771	-21.853
126	126	0.52875	3.465	7.949	-0.613	6.344	8.527	-1.486	-1.603	49.141	-33.65	10.455	-22.969	8.914	23.199	-64.285	-22.302
127	127	0.53298	3.4	7.943	-0.712	6.013	9.253	-2.05	-1.666	50.429	-33.788	9.705	-23.926	8.829	23.39	-65.781	-22.738
128	128	0.53721	3.356	7.959	-0.852	5.729	10.026	-2.633	-1.791	51.729	-33.766	8.967	-24.767	8.554	23.508	-67.187	-23.214
129	129	0.54144	3.333	7.996	-1.028	5.493	10.849	-3.244	-1.979	53.052	-33.582	8.252	-25.427	8.099	23.523	-68.455	-23.729
130	130	0.54567	3.322	8.059	-1.231	5.29	11.726	-3.876	-2.214	54.401	-33.249	7.583	-25.835	7.525	23.417	-69.526	-24.252
131	131	0.5499	3.324	8.151	-1.448	5.117	12.657	-4.503	-2.496	55.768	-32.833	7.256	-25.905	6.903	23.401	-70.173	-24.842
132	132	0.55413	3.326	8.263	-1.662	4.952	13.632	-5.119	-2.773	57.15	-32.288	7.002	-25.524	6.373	23.188	-70.442	-25.272
133	133	0.55836	3.333	8.386	-1.877	4.802	14.616	-5.722	-3.041	58.51	-31.644	6.686	-24.698	5.899	22.672	-70.367	-25.596
134	134	0.56259	3.341	8.511	-2.08	4.651	15.599	-6.29	-3.276	59.827	-30.938	6.449	-23.511	5.43	22.024	-69.916	-25.905
135	135	0.56682	3.337	8.639	-2.259	4.488	16.583	-6.829	-3.501	61.083	-30.222	6.33	-22.106	4.98	21.351	-69.164	-26.213
136	136	0.57105	3.299	8.771	-2.412	4.302	17.568	-7.349	-3.741	62.262	-29.528	6.296	-20.687	4.569	20.727	-68.289	-26.485
137	137	0.57528	3.216	8.903	-2.544	4.076	18.554	-7.849	-3.996	63.353	-28.85	6.284	-19.492	4.169	20.222	-67.52	-26.694
138	138	0.57951	3.11	9.034	-2.651	3.838	19.529	-8.318	-4.25	64.32	-28.187	6.215	-18.611	3.695	19.806	-66.939	-26.89
139	139	0.58374	2.999	9.144	-2.722	3.588	20.455	-8.75	-4.47	65.153	-27.521	6.184	-18.024	3.151	19.549	-66.495	-27.084
140	140	0.58797	2.921	9.23	-2.76	3.374	21.335	-9.173	-4.666	65.905	-26.876	6.095	-17.503	2.632	19.267	-66.083	-27.221
141	141	0.5922	2.883	9.299	-2.773	3.2	22.176	-9.576	-4.836	66.608	-26.279	6.044	-16.989	2.219	19.022	-65.631	-27.273
142	142	0.59643	2.886	9.362	-2.769	3.067	22.993	-9.929	-4.957	67.271	-25.75	6.139	-16.451	1.928	18.893	-65.063	-27.26
143	143	0.60066	2.928	9.431	-2.755	2.976	23.801	-10.211	-5.013	67.878	-25.285	6.363	-15.872	1.72	18.856	-64.352	-27.215
144	144	0.60489	2.996	9.499	-2.721	2.906	24.596	-10.467	-5.013	68.408	-24.824	6.384	-15.259	1.557	18.63	-63.643	-27.084
145	145	0.60912	3.087	9.557	-2.669	2.862	25.361	-10.715	-4.988	68.79	-24.396	6.287	-14.608	1.446	18.284	-62.824	-26.922
146	146	0.61335	3.192	9.604	-2.589	2.826	26.092	-10.958	-4.951	69.07	-24.011	6.368	-13.908	1.367	18.063	-61.786	-26.805
147	147	0.61758	3.304	9.653	-2.498	2.807	26.811	-11.169	-4.9	69.257	-23.702	6.473	-13.2	1.379	17.849	-60.65	-26.662
148	148	0.62181	3.42	9.705	-2.397	2.795	27.515	-11.331	-4.8	69.363	-23.466	6.477	-12.511	1.468	17.558	-59.508	-26.477
149	149	0.62604	3.542	9.756	-2.291	2.786	28.202	-11.437	-4.631	69.398	-23.275	6.348	-11.851	1.572	17.177	-58.391	-26.286
150	150	0.63027	3.685	9.806	-2.2	2.806	28.878	-11.494	-4.407	69.362	-23.095	6.179	-11.22	1.617	16.776	-57.252	-26.145
151	151	0.6345	3.837	9.849	-2.11	2.831	29.526	-11.52	-4.164	69.26	-22.933	6.148	-10.639	1.656	16.51	-56.042	-26.036
152	152	0.63873	4.002	9.887	-2.032	2.888	30.157	-11.501	-3.898	69.116	-22.866	6.158	-10.079	1.757	16.287	-54.799	-25.937
153	153	0.64296	4.137	9.918	-1.951	2.914	30.771	-11.416	-3.59	68.917	-22.851	6.151	-9.573	1.868	16.065	-53.56	-25.86
154	154	0.64719	4.242	9.95	-1.864	2.905	31.379	-11.274	-3.247	68.663	-22.858	6.161	-9.098	1.981	15.861	-52.294	-25.793
155	155	0.65142	4.32	9.988	-1.767	2.866	31.982	-11.081	-2.874	68.348	-22.884	6.241	-8.651	2.096	15.716	-50.971	-25.738
156	156	0.65565	4.371	10.038	-1.658	2.799	32.578	-10.834	-2.467	67.963	-22.949	6.441	-8.244	2.213	15.683	-49.578	-25.712
157	157	0.65988	4.407	10.108	-1.541	2.716	33.179	-10.542	-2.044	67.512	-23.088	6.814	-7.865	2.359	15.798	-48.08	-25.733
158	158	0.66411	4.448	10.175	-1.425	2.647	33.752	-10.209	-1.612	66.963	-23.292	7.24	-7.537	2.499	15.954	-46.525	-25.804
159	159	0.66834	4.48	10.247	-1.317	2.579	34.322	-9.811	-1.143	66.352	-23.538	7.623	-7.175	2.634	16.045	-44.906	-25.89
160	160	0.67257	4.505	10.324	-1.204	2.496	34.881	-9.383	-0.654	65.687	-23.788	8.071	-6.674	2.741	16.113	-43.093	-26.016
161	161	0.6768	4.523	10.411	-1.086	2.409	35.435	-8.941	-0.184	64.968	-24.078	8.621	-6.117	2.876	16.218	-41.149	-26.15
162	162	0.68103	4.537	10.512	-0.969	2.333	35.986	-8.481	0.254	64.183	-24.458	9.207	-5.641	3.089	16.361	-39.22	-26.261
163	163	0.68526	4.551	10.629	-0.848	2.264	36.526	-7.992	0.704	63.308	-24.942	9.683	-5.306	3.351	16.465	-37.403	-26.365
164	164	0.68949	4.577	10.754	-0.739	2.219	37.034	-7.461	1.18	62.322	-25.505	10.041	-5.167	3.608	16.552	-35.74	-26.479
165	165	0.69372	4.612	10.891	-0.63	2.187	37.525	-6.956	1.614	61.271	-26.048	10.466	-5.166	3.831	16.754	-34.136	-26.594
166	166	0.69795	4.654	11.034	-0.52	2.166	37.999	-6.491	1.976	60.181	-26.591	11.201	-5.232	3.994	17.231	-32.424	-26.801
167	167	0.70218	4.706	11.187	-0.406	2.155	38.456	-6.053	2.292	59.03	-27.182	12.171	-5.314	4.114	17.902	-30.561	-27.125
168	168	0.70641	4.766	11.351	-0.283	2.151	38.896	-5.654	2.559	57.8	-27.83	13.243	-5.338	4.221	18.615	-28.524	-27.538
169	169	0.71064	4.836	11.523	-0.152	2.157	39.318	-5.324	2.745	56.489	-28.497	14.282	-5.225	4.33	19.204	-26.314	-27.981
170	170	0.71487	4.922	11.701	-0.035	2.198	39.723	-5.05	2.853	55.103	-29.129	15.096	-4.949	4.408	19.487	-24.018	-28.394
171	171	0.7191	5.001	11.878	0.067	2.254	40.096	-4.815	2.881	53.675	-29.724	15.8	-4.554	4.444	19.589	-21.658	-28.795
172	172	0.72333	5.066	12.066	0.159	2.312	40.459	-4.651	2.81	52.207	-30.285	16.591	-4.103	4.446	19.709	-19.171	-29.243
173	173	0.72756	5.111	12.256	0.261	2.351	40.79	-4.56	2.646	50.676	-30.822	17.478	-3.624	4.384	19.862	-16.552	-29.78
174	174	0.73179	5.145	12.446	0.371	2.378	41.084	-4.556	2.406	49.087	-31.307	18.397	-3.139	4.259	20.017	-13.863	-30.379
175	175	0.73602	5.18	12.632	0.482	2.408	41.344	-4.655	2.089	47.458	-31.695	19.247	-2.663	4.11	20.117	-11.204	-30.951
176	176	0.74025	5.213	12.808	0.589	2.455	41.568	-4.865	1.673	45.799	-31.955	19.93	-2.21	3.999	20.09	-8.673	-31.382
177	177	0.74448	5.249	12.983	0.66	2.555	41.769	-5.139	1.169	44.104	-32.111	20.389	-1.743	3.901	19.858	-6.262	-31.692
178	178	0.74871	5.277	13.154	0.725	2.659	41.933	-5.451	0.625	42.356	-32.229	20.582	-1.29	3.862	19.409	-4.011	-31.89
179	179	0.75294	5.29	13.324	0.784	2.762	42.063	-5.78	0.078	40.564	-32.309	20.518	-0.897	3.916	18.804	-1.972	-31.944
180	180	0.75717	5.291	13.485	0.847	2.858	42.149	-6.134	-0.481	38.727	-32.307	20.292	-0.629	4.053	18.152	-0.158	-31.848
181	181	0.7614	5.283	13.636	0.913	2.948	42.189	-6.517	-1.048	36.854	-32.204	19.902	-0.428	4.246	17.42	1.477	-31.619
182	182	0.76563	5.267	13.78	0.97	3.039	42.192	-6.92	-1.608	34.96	-32.021	19.29	-0.133	4.467	16.465	3.039	-31.287
183	183	0.76986	5.239	13.917	1.029	3.125	42.161	-7.323	-2.151	33.065	-31.803	18.55	0.414	4.698	15.269	4.703	-30.896
184	184	0.77409	5.198	14.042	1.076	3.213	42.098	-7.669	-2.662	31.194	-31.566	17.982	1.262	4.799	14.03	6.688	-30.604
185	185	0.77832	5.15	14.151	1.134	3.304	41.998	-7.956	-3.15	29.35	-31.347	17.633	2.019	4.768	13.003	8.695	-30.454
186	186	0.78255	5.097	14.243	1.194	3.397	41.856	-8.186	-3.604	27.525	-31.136	17.266	2.726	4.707	11.993	10.613	-30.305
187	187	0.78678	5.038	14.322	1.25	3.499	41.679	-8.343	-4.027	25.729	-30.949	16.821	3.393	4.681	10.952	12.395	-30.092
188	188	0.79101	4.969	14.397	1.3	3.606	41.478	-8.409	-4.423	23.975	-30.822	16.417	3.942	4.685	10.013	14.04	-29.858
189	189	0.79524	4.884	14.472	1.352	3.692	41.257	-8.368	-4.78	22.266	-30.792	16.307	4.201	4.651	9.475	15.56	-29.747
190	190	0.79947	4.798	14.536	1.402	3.769	40.993	-8.226	-5.084	20.623	-30.874	16.866	3.849	4.558	9.847	16.862	-29.872
191	191	0.8037	4.719	14.576	1.455	3.851	40.681	-8.034	-5.366	19.046	-31	17.708	3.382	4.395	10.53	18.152	-30.109
192	192	0.80793	4.645	14.597	1.481	3.969	40.346	-7.766	-5.645	17.572	-31.168	18.63	2.995	4.239	11.252	19.448	-30.327
193	193	0.81216	4.567	14.608	1.485	4.108	40.015	-7.415	-5.918	16.225	-31.381	19.316	2.837	4.127	11.673	20.686	-30.422
194	194	0.81639	4.478	14.616	1.478	4.249	39.704	-6.991	-6.184	15.024	-31.623	19.873	2.833	4.022	11.921	21.86	-30.443
195	195	0.82062	4.383	14.621	1.469	4.381	39.41	-6.51	-6.439	13.972	-31.883	20.67	2.792	3.86	12.411	23.019	-30.523
196	196	0.82485	4.294	14.618	1.464	4.505	39.11	-5.963	-6.652	13.05	-32.205	21.549	2.808	3.683	12.972	24.157	-30.614
197	197	0.82908	4.213	14.593	1.468	4.614	38.802	-5.389	-6.806	12.298	-32.515	22.13	2.729	3.603	13.411	24.875	-30.557
198	198	0.83331	4.146	14.552	1.46	4.735	38.493	-4.832	-6.93	11.698	-32.757	22.492	2.573	3.69	13.789	25.213	-30.273
199	199	0.83754	4.09	14.489	1.449	4.864	38.184	-4.293	-7.025	11.256	-32.943	22.76	2.259	3.898	14.242	25.183	-29.848
200	200	0.84177	4.047	14.412	1.435	4.999	37.874	-3.779	-7.078	10.959	-33.06	22.954	1.747	4.158	14.796	24.787	-29.351
201	201	0.846	4.02	14.328	1.414	5.138	37.567	-3.303	-7.089	10.792	-33.099	23.077	0.967	4.446	15.477	23.986	-28.818
