# Supplementary material for: Gait phenotypes in paediatric hereditary spastic paraplegia revealed by dynamic time warping analysis and random forests
Source: PLoS One. 2018 Mar 8;13(3):e0192345. doi: 10.1371/journal.pone.0192345 (PMC5843164; doi:10.1371/journal.pone.0192345)
Supplement: S1 Data — (ZIP) [file pone.0192345.s008.zip › HSP/Right.SR.HSP18.4.csv]

	Epoch	Time	Pelvic.obliquity	Pelvic.tilt	Pelvic rotation	Hip.abd.add	Hip.flexion	Hip.rotation	Knee.abd.add	Knee.flexion	Knee.rotation	Ankle.abd.add	Ankle.flexion	Ankle.rotation	Forefoot.abd.add	Forefoot.flexion	Forefoot.rotation
1	1	0	5.765	15.105	2.497	6.068	40.552	-10.165	-6.238	14.254	-29.517	18.251	-6.665	13.429	18.847	11.032	-20.818
2	2	0.00379	5.707	15.081	2.444	6.33	40.411	-9.846	-6.453	14.165	-29.605	18.398	-7.334	13.667	19.345	10.354	-20.398
3	3	0.00758	5.657	15.044	2.379	6.616	40.298	-9.485	-6.649	13.993	-29.52	17.507	-8.429	13.669	19.087	9.06	-19.889
4	4	0.01137	5.625	14.965	2.312	6.909	40.213	-9.048	-6.816	14.092	-29.336	16.388	-9.274	13.501	18.448	7.686	-19.308
5	5	0.01516	5.617	14.874	2.233	7.219	40.179	-8.514	-6.963	14.61	-29.14	15.759	-9.516	13.184	17.924	6.65	-18.775
6	6	0.01895	5.628	14.767	2.142	7.543	40.202	-7.875	-7.079	15.549	-28.939	15.665	-9.104	12.709	17.545	6.024	-18.306
7	7	0.02274	5.652	14.627	2.043	7.867	40.29	-7.114	-7.138	16.882	-28.726	16.004	-8.029	12.042	17.23	5.841	-17.898
8	8	0.02653	5.691	14.446	1.915	8.197	40.439	-6.23	-7.079	18.577	-28.473	16.646	-6.579	11.098	17.063	5.885	-17.6
9	9	0.03032	5.753	14.239	1.779	8.537	40.597	-5.283	-6.916	20.35	-28.199	17.095	-5.213	9.984	16.8	5.798	-17.36
10	10	0.03411	5.848	14.01	1.635	8.898	40.729	-4.294	-6.663	22.079	-27.912	17.242	-4.05	8.748	16.383	5.519	-17.163
11	11	0.0379	5.991	13.757	1.48	9.3	40.79	-3.28	-6.337	23.624	-27.621	16.986	-3.207	7.446	15.76	4.999	-16.992
12	12	0.04169	6.152	13.481	1.314	9.752	40.648	-2.215	-5.981	24.7	-27.358	16.245	-2.834	6.097	14.885	4.239	-16.893
13	13	0.04548	6.332	13.183	1.152	10.22	40.334	-1.098	-5.601	25.455	-27.148	15.447	-2.645	4.752	14.026	3.48	-16.839
14	14	0.04927	6.526	12.873	0.99	10.702	39.873	0.07	-5.203	25.956	-27.005	14.648	-2.538	3.429	13.201	2.775	-16.822
15	15	0.05306	6.73	12.565	0.827	11.199	39.294	1.286	-4.789	26.277	-26.941	13.895	-2.414	2.147	12.418	2.171	-16.831
16	16	0.05685	6.967	12.261	0.689	11.704	38.662	2.483	-4.359	26.569	-27.042	13.27	-2.117	1.014	11.717	1.737	-16.864
17	17	0.06064	7.213	11.973	0.567	12.184	38.044	3.619	-3.911	26.905	-27.247	12.779	-1.697	0.027	11.123	1.404	-16.912
18	18	0.06443	7.458	11.694	0.462	12.635	37.436	4.671	-3.46	27.269	-27.524	12.352	-1.179	-0.814	10.581	1.148	-16.968
19	19	0.06822	7.696	11.42	0.373	13.055	36.834	5.612	-3.022	27.64	-27.844	11.931	-0.586	-1.505	10.047	0.946	-17.024
20	20	0.07201	7.948	11.176	0.325	13.45	36.226	6.309	-2.666	27.914	-28.153	11.463	-0.016	-2	9.5	0.744	-17.071
21	21	0.0758	8.183	10.945	0.289	13.838	35.598	6.804	-2.438	28.083	-28.417	10.979	0.469	-2.357	8.961	0.523	-17.123
22	22	0.07959	8.403	10.726	0.283	14.205	34.952	7.103	-2.326	28.152	-28.631	10.498	0.868	-2.603	8.446	0.281	-17.185
23	23	0.08338	8.61	10.522	0.316	14.547	34.294	7.207	-2.328	28.128	-28.792	10.033	1.183	-2.753	7.962	0.025	-17.257
24	24	0.08717	8.803	10.355	0.389	14.872	33.671	7.101	-2.46	28.055	-28.887	9.621	1.473	-2.809	7.519	-0.203	-17.328
25	25	0.09096	8.988	10.222	0.522	15.154	33.103	6.84	-2.643	27.981	-28.907	9.216	1.802	-2.836	7.066	-0.388	-17.39
26	26	0.09475	9.173	10.124	0.693	15.405	32.599	6.46	-2.854	27.932	-28.864	8.88	2.171	-2.854	6.665	-0.526	-17.454
27	27	0.09854	9.352	10.058	0.899	15.625	32.162	5.977	-3.08	27.916	-28.765	8.622	2.58	-2.866	6.328	-0.618	-17.522
28	28	0.10233	9.503	10.015	1.145	15.783	31.788	5.406	-3.31	27.94	-28.615	8.368	3.035	-2.844	5.984	-0.685	-17.562
29	29	0.10612	9.636	9.994	1.424	15.89	31.463	4.802	-3.52	27.982	-28.431	8.192	3.469	-2.843	5.723	-0.753	-17.606
30	30	0.10991	9.747	9.983	1.729	15.951	31.159	4.197	-3.709	28.025	-28.231	8.084	3.864	-2.858	5.536	-0.834	-17.65
31	31	0.1137	9.835	9.981	2.054	15.969	30.869	3.611	-3.873	28.059	-28.022	8.025	4.214	-2.894	5.412	-0.935	-17.693
32	32	0.11749	9.903	9.999	2.39	15.947	30.59	3.073	-3.999	28.071	-27.805	7.974	4.519	-2.972	5.313	-1.063	-17.74
33	33	0.12128	9.951	10.035	2.74	15.9	30.322	2.583	-4.106	28.067	-27.575	7.947	4.813	-3.11	5.24	-1.181	-17.789
34	34	0.12507	9.985	10.087	3.087	15.839	30.067	2.137	-4.199	28.063	-27.339	7.973	5.123	-3.272	5.21	-1.263	-17.827
35	35	0.12886	10.001	10.148	3.426	15.761	29.816	1.746	-4.275	28.054	-27.112	8.041	5.442	-3.443	5.217	-1.32	-17.85
36	36	0.13265	9.986	10.213	3.753	15.658	29.548	1.444	-4.318	28.032	-26.924	8.114	5.738	-3.6	5.237	-1.392	-17.847
37	37	0.13644	9.952	10.295	4.053	15.545	29.257	1.27	-4.308	27.965	-26.793	8.113	6.027	-3.759	5.202	-1.477	-17.829
38	38	0.14023	9.903	10.372	4.332	15.429	28.933	1.167	-4.283	27.869	-26.689	8.145	6.281	-3.927	5.206	-1.57	-17.814
39	39	0.14402	9.844	10.449	4.59	15.318	28.579	1.124	-4.253	27.74	-26.618	8.213	6.513	-4.09	5.245	-1.659	-17.803
40	40	0.14781	9.783	10.535	4.824	15.221	28.202	1.129	-4.229	27.568	-26.595	8.299	6.744	-4.222	5.294	-1.724	-17.787
41	41	0.1516	9.691	10.605	5.012	15.117	27.766	1.217	-4.197	27.352	-26.646	8.386	6.901	-4.29	5.354	-1.838	-17.771
42	42	0.15539	9.582	10.683	5.169	15.006	27.317	1.344	-4.168	27.111	-26.735	8.52	7.052	-4.324	5.451	-1.931	-17.76
43	43	0.15918	9.468	10.764	5.294	14.905	26.858	1.497	-4.148	26.854	-26.857	8.673	7.197	-4.321	5.561	-2.01	-17.749
44	44	0.16297	9.362	10.838	5.384	14.831	26.393	1.66	-4.143	26.59	-27.003	8.812	7.334	-4.275	5.652	-2.091	-17.731
45	45	0.16676	9.263	10.912	5.431	14.78	25.914	1.815	-4.168	26.308	-27.135	9	7.454	-4.201	5.782	-2.161	-17.712
46	46	0.17055	9.169	10.993	5.443	14.748	25.431	1.974	-4.216	26.011	-27.264	9.223	7.549	-4.099	5.943	-2.236	-17.688
47	47	0.17434	9.06	11.077	5.427	14.707	24.939	2.135	-4.277	25.701	-27.386	9.485	7.617	-3.981	6.139	-2.316	-17.671
48	48	0.17813	8.921	11.161	5.39	14.633	24.435	2.297	-4.344	25.38	-27.498	9.784	7.659	-3.856	6.37	-2.401	-17.675
49	49	0.18192	8.795	11.25	5.323	14.574	23.946	2.442	-4.406	25.063	-27.611	10.013	7.724	-3.7	6.539	-2.481	-17.681
50	50	0.18571	8.682	11.344	5.229	14.524	23.471	2.576	-4.466	24.756	-27.69	10.244	7.762	-3.557	6.719	-2.585	-17.698
51	51	0.1895	8.589	11.449	5.11	14.494	23.012	2.689	-4.538	24.451	-27.737	10.514	7.767	-3.418	6.941	-2.709	-17.722
52	52	0.19329	8.516	11.57	4.966	14.486	22.569	2.776	-4.628	24.147	-27.753	10.838	7.737	-3.271	7.217	-2.85	-17.748
53	53	0.19708	8.432	11.699	4.79	14.46	22.131	2.861	-4.71	23.835	-27.772	11.109	7.705	-3.056	7.446	-3.007	-17.747
54	54	0.20087	8.342	11.828	4.601	14.418	21.691	2.955	-4.775	23.521	-27.79	11.353	7.663	-2.822	7.659	-3.184	-17.74
55	55	0.20466	8.258	11.958	4.403	14.38	21.263	3.048	-4.834	23.218	-27.807	11.594	7.593	-2.589	7.878	-3.39	-17.738
56	56	0.20845	8.187	12.09	4.201	14.355	20.854	3.134	-4.891	22.929	-27.824	11.84	7.482	-2.361	8.115	-3.632	-17.747
57	57	0.21224	8.131	12.228	4	14.337	20.456	3.202	-4.946	22.639	-27.842	12.091	7.304	-2.127	8.375	-3.932	-17.771
58	58	0.21603	8.084	12.361	3.801	14.315	20.063	3.256	-4.992	22.352	-27.871	12.385	7.067	-1.884	8.694	-4.27	-17.812
59	59	0.21982	8.035	12.484	3.604	14.286	19.665	3.324	-5.022	22.068	-27.919	12.679	6.797	-1.64	9.025	-4.638	-17.865
60	60	0.22361	7.989	12.598	3.41	14.254	19.259	3.41	-5.035	21.787	-27.988	12.955	6.507	-1.406	9.352	-5.029	-17.933
61	61	0.2274	7.968	12.713	3.224	14.243	18.865	3.493	-5.031	21.517	-28.064	13.205	6.211	-1.208	9.667	-5.432	-18.031
62	62	0.23119	7.949	12.83	3.042	14.23	18.477	3.565	-5.015	21.253	-28.15	13.328	5.972	-0.983	9.858	-5.828	-18.109
63	63	0.23498	7.936	12.945	2.858	14.224	18.097	3.626	-5.001	20.999	-28.23	13.385	5.78	-0.761	9.978	-6.201	-18.185
64	64	0.23877	7.923	13.057	2.669	14.221	17.721	3.678	-4.989	20.756	-28.302	13.399	5.618	-0.549	10.05	-6.561	-18.269
65	65	0.24256	7.893	13.157	2.473	14.205	17.337	3.725	-4.977	20.528	-28.362	13.382	5.451	-0.352	10.1	-6.938	-18.372
66	66	0.24635	7.879	13.251	2.278	14.214	16.954	3.749	-4.977	20.311	-28.408	13.325	5.285	-0.145	10.117	-7.338	-18.462
67	67	0.25014	7.863	13.339	2.092	14.219	16.569	3.755	-4.98	20.1	-28.438	13.251	5.105	0.047	10.125	-7.76	-18.559
68	68	0.25393	7.848	13.425	1.917	14.222	16.186	3.735	-4.988	19.896	-28.45	13.189	4.916	0.217	10.146	-8.187	-18.674
69	69	0.25772	7.848	13.516	1.752	14.236	15.816	3.672	-5.011	19.7	-28.438	13.185	4.729	0.365	10.216	-8.593	-18.815
70	70	0.26151	7.828	13.601	1.594	14.225	15.448	3.57	-5.045	19.513	-28.404	13.207	4.496	0.528	10.323	-9.037	-18.959
71	71	0.2653	7.801	13.686	1.434	14.212	15.082	3.452	-5.087	19.335	-28.351	13.201	4.244	0.691	10.414	-9.516	-19.098
72	72	0.26909	7.768	13.774	1.275	14.196	14.719	3.315	-5.136	19.164	-28.275	13.174	3.972	0.856	10.495	-10.03	-19.229
73	73	0.27288	7.729	13.864	1.122	14.169	14.36	3.148	-5.189	18.999	-28.17	13.143	3.678	1.025	10.583	-10.573	-19.352
74	74	0.27667	7.677	13.934	0.988	14.122	13.984	2.939	-5.251	18.839	-28.052	13.133	3.39	1.188	10.687	-11.106	-19.497
75	75	0.28046	7.622	14.002	0.862	14.072	13.61	2.718	-5.322	18.679	-27.942	13.164	3.1	1.357	10.825	-11.624	-19.649
76	76	0.28425	7.564	14.064	0.746	14.012	13.232	2.496	-5.386	18.52	-27.849	13.176	2.814	1.529	10.945	-12.144	-19.806
77	77	0.28804	7.5	14.115	0.642	13.937	12.844	2.285	-5.427	18.367	-27.781	13.111	2.539	1.7	10.998	-12.684	-19.966
78	78	0.29183	7.459	14.18	0.56	13.883	12.471	2.087	-5.489	18.214	-27.766	13.383	2.228	1.889	11.356	-13.139	-20.142
79	79	0.29562	7.433	14.25	0.49	13.841	12.104	1.893	-5.555	18.061	-27.774	13.7	1.935	2.094	11.745	-13.562	-20.308
80	80	0.29941	7.415	14.324	0.431	13.807	11.74	1.708	-5.619	17.906	-27.796	13.961	1.666	2.295	12.07	-13.98	-20.466
81	81	0.3032	7.4	14.399	0.383	13.775	11.374	1.536	-5.677	17.746	-27.826	14.068	1.429	2.476	12.242	-14.421	-20.617
82	82	0.30699	7.384	14.478	0.334	13.747	11.002	1.405	-5.704	17.576	-27.862	13.699	1.221	2.628	11.983	-15.003	-20.731
83	83	0.31078	7.375	14.56	0.295	13.716	10.631	1.307	-5.721	17.417	-27.923	13.464	1.007	2.781	11.846	-15.556	-20.837
84	84	0.31457	7.372	14.647	0.264	13.685	10.266	1.24	-5.722	17.265	-28.002	13.243	0.757	2.928	11.737	-16.147	-20.928
85	85	0.31836	7.376	14.74	0.242	13.654	9.912	1.205	-5.705	17.121	-28.094	12.991	0.456	3.067	11.623	-16.801	-21.001
86	86	0.32215	7.391	14.835	0.232	13.633	9.567	1.211	-5.681	16.998	-28.198	12.893	0.136	3.19	11.657	-17.432	-21.057
87	87	0.32594	7.428	14.944	0.232	13.633	9.235	1.247	-5.656	16.883	-28.322	12.766	-0.186	3.305	11.659	-18.085	-21.093
88	88	0.32973	7.475	15.064	0.237	13.648	8.915	1.306	-5.631	16.775	-28.454	12.621	-0.501	3.42	11.638	-18.749	-21.101
89	89	0.33352	7.526	15.192	0.248	13.668	8.606	1.383	-5.606	16.676	-28.586	12.459	-0.809	3.539	11.597	-19.422	-21.078
90	90	0.33731	7.564	15.32	0.285	13.655	8.296	1.463	-5.565	16.586	-28.71	12.279	-1.109	3.66	11.532	-20.116	-21.021
91	91	0.3411	7.598	15.442	0.336	13.639	7.991	1.537	-5.541	16.516	-28.815	12.085	-1.434	3.782	11.447	-20.852	-20.93
92	92	0.34489	7.627	15.562	0.403	13.611	7.692	1.598	-5.515	16.465	-28.899	11.861	-1.749	3.9	11.326	-21.608	-20.816
93	93	0.34868	7.658	15.683	0.483	13.575	7.401	1.651	-5.483	16.435	-28.963	11.633	-2.051	4.006	11.192	-22.374	-20.688
94	94	0.35247	7.704	15.811	0.566	13.557	7.126	1.722	-5.453	16.433	-29.022	11.498	-2.361	4.086	11.138	-23.13	-20.563
95	95	0.35626	7.745	15.952	0.665	13.523	6.871	1.81	-5.406	16.449	-29.107	11.348	-2.653	4.174	11.058	-23.889	-20.418
96	96	0.36005	7.771	16.08	0.776	13.472	6.612	1.899	-5.357	16.479	-29.199	11.169	-2.949	4.275	10.952	-24.673	-20.257
97	97	0.36384	7.792	16.198	0.894	13.416	6.355	1.985	-5.311	16.528	-29.294	10.995	-3.255	4.384	10.847	-25.472	-20.087
98	98	0.36763	7.835	16.326	1.012	13.391	6.127	2.067	-5.287	16.605	-29.391	10.908	-3.574	4.491	10.813	-26.263	-19.92
99	99	0.37142	7.844	16.418	1.141	13.328	5.876	2.131	-5.264	16.718	-29.467	10.841	-3.878	4.592	10.783	-27.054	-19.752
100	100	0.37521	7.86	16.507	1.264	13.274	5.645	2.183	-5.242	16.868	-29.53	10.756	-4.181	4.698	10.737	-27.87	-19.576
101	101	0.379	7.871	16.59	1.388	13.213	5.424	2.218	-5.215	17.055	-29.579	10.65	-4.482	4.811	10.672	-28.713	-19.39
102	102	0.38279	7.849	16.646	1.53	13.109	5.194	2.232	-5.177	17.278	-29.61	10.527	-4.775	4.926	10.585	-29.578	-19.191
103	103	0.38658	7.837	16.701	1.661	13.001	4.984	2.235	-5.128	17.548	-29.624	10.479	-5.096	5.024	10.574	-30.467	-19.019
104	104	0.39037	7.819	16.736	1.804	12.885	4.78	2.215	-5.076	17.865	-29.634	10.437	-5.39	5.125	10.557	-31.353	-18.851
105	105	0.39416	7.785	16.75	1.953	12.749	4.576	2.182	-5.014	18.229	-29.643	10.398	-5.665	5.226	10.536	-32.247	-18.687
106	106	0.39795	7.726	16.738	2.097	12.577	4.368	2.154	-4.932	18.642	-29.649	10.359	-5.934	5.324	10.517	-33.16	-18.529
107	107	0.40174	7.639	16.691	2.245	12.38	4.174	2.111	-4.848	19.137	-29.654	10.382	-6.233	5.417	10.565	-34.113	-18.387
108	108	0.40553	7.545	16.636	2.389	12.166	3.997	2.047	-4.752	19.682	-29.629	10.374	-6.528	5.508	10.583	-35.098	-18.241
109	109	0.40932	7.46	16.574	2.523	11.957	3.845	1.956	-4.658	20.283	-29.574	10.359	-6.821	5.602	10.594	-36.109	-18.092
110	110	0.41311	7.397	16.507	2.64	11.771	3.727	1.836	-4.575	20.944	-29.487	10.362	-7.116	5.701	10.621	-37.137	-17.946
111	111	0.4169	7.354	16.425	2.758	11.592	3.66	1.678	-4.481	21.704	-29.375	10.39	-7.41	5.786	10.673	-38.191	-17.823
112	112	0.42069	7.307	16.307	2.875	11.413	3.622	1.494	-4.395	22.544	-29.255	10.444	-7.755	5.873	10.768	-39.298	-17.711
113	113	0.42448	7.249	16.164	2.994	11.223	3.618	1.293	-4.314	23.458	-29.13	10.539	-8.149	5.966	10.919	-40.453	-17.603
114	114	0.42827	7.176	16.001	3.114	11.015	3.651	1.082	-4.235	24.444	-29.003	10.689	-8.598	6.065	11.141	-41.654	-17.498
115	115	0.43206	7.111	15.824	3.22	10.807	3.757	0.881	-4.143	25.53	-28.892	10.927	-9.15	6.146	11.489	-42.93	-17.435
116	116	0.43585	7.04	15.636	3.32	10.6	3.912	0.679	-4.059	26.683	-28.811	11.215	-9.787	6.228	11.922	-44.264	-17.403
117	117	0.43964	6.953	15.43	3.42	10.379	4.109	0.48	-3.974	27.9	-28.767	11.492	-10.506	6.327	12.382	-45.675	-17.387
118	118	0.44343	6.844	15.204	3.522	10.131	4.342	0.285	-3.883	29.181	-28.762	11.731	-11.304	6.447	12.845	-47.17	-17.382
119	119	0.44722	6.683	14.953	3.619	9.811	4.612	0.105	-3.765	30.526	-28.781	11.945	-12.19	6.562	13.33	-48.74	-17.412
120	120	0.45101	6.451	14.683	3.733	9.4	4.906	-0.087	-3.636	31.909	-28.819	12.118	-13.149	6.69	13.819	-50.373	-17.452
121	121	0.4548	6.163	14.403	3.861	8.917	5.218	-0.286	-3.491	33.31	-28.872	12.188	-14.165	6.845	14.249	-52.072	-17.484
122	122	0.45859	5.818	14.114	4.004	8.357	5.541	-0.49	-3.328	34.719	-28.945	12.123	-15.23	7.029	14.592	-53.838	-17.502
123	123	0.46238	5.374	13.803	4.173	7.676	5.854	-0.704	-3.147	36.137	-29.052	11.89	-16.327	7.236	14.816	-55.659	-17.528
124	124	0.46617	4.933	13.498	4.334	7	6.189	-0.908	-2.965	37.572	-29.174	11.551	-17.379	7.406	14.95	-57.454	-17.596
125	125	0.46996	4.5	13.198	4.495	6.332	6.547	-1.128	-2.788	39.038	-29.279	11.186	-18.34	7.558	15.041	-59.18	-17.679
126	126	0.47375	4.087	12.909	4.653	5.679	6.934	-1.372	-2.616	40.538	-29.346	10.82	-19.187	7.684	15.103	-60.814	-17.774
127	127	0.47754	3.725	12.637	4.801	5.067	7.358	-1.646	-2.445	42.072	-29.334	10.473	-19.88	7.74	15.143	-62.323	-17.894
128	128	0.48133	3.397	12.387	4.951	4.484	7.832	-1.953	-2.279	43.664	-29.249	10.182	-20.408	7.697	15.181	-63.689	-18.075
129	129	0.48512	3.111	12.156	5.086	3.95	8.35	-2.276	-2.132	45.296	-29.107	9.922	-20.787	7.576	15.193	-64.929	-18.299
130	130	0.48891	2.873	11.946	5.208	3.467	8.914	-2.618	-2.004	46.963	-28.897	9.701	-21.024	7.368	15.182	-66.041	-18.568
131	131	0.4927	2.69	11.764	5.327	3.027	9.53	-2.994	-1.896	48.657	-28.592	9.549	-21.115	7.045	15.166	-67.007	-18.895
132	132	0.49649	2.564	11.623	5.418	2.644	10.209	-3.414	-1.825	50.342	-28.143	9.413	-21.047	6.569	15.097	-67.81	-19.271
133	133	0.50028	2.479	11.506	5.493	2.312	10.925	-3.857	-1.785	51.997	-27.624	9.228	-20.889	6.013	14.945	-68.517	-19.661
134	134	0.50407	2.428	11.412	5.542	2.023	11.675	-4.309	-1.776	53.61	-27.056	8.997	-20.627	5.389	14.709	-69.098	-20.071
135	135	0.50786	2.4	11.338	5.551	1.772	12.459	-4.749	-1.796	55.167	-26.461	8.735	-20.229	4.699	14.394	-69.499	-20.518
136	136	0.51165	2.419	11.299	5.514	1.581	13.306	-5.193	-1.86	56.659	-25.851	8.442	-19.688	3.938	14.005	-69.685	-21.019
137	137	0.51544	2.447	11.283	5.45	1.418	14.187	-5.628	-1.954	58.071	-25.257	8.123	-19.12	3.173	13.593	-69.768	-21.521
138	138	0.51923	2.498	11.293	5.356	1.293	15.108	-6.053	-2.074	59.401	-24.695	7.814	-18.578	2.433	13.215	-69.779	-22.008
139	139	0.52302	2.589	11.337	5.234	1.22	16.08	-6.468	-2.217	60.652	-24.18	7.554	-18.112	1.747	12.93	-69.75	-22.466
140	140	0.52681	2.701	11.398	5.101	1.179	17.067	-6.854	-2.355	61.759	-23.77	7.405	-17.736	1.176	12.809	-69.618	-22.88
141	141	0.5306	2.812	11.47	4.949	1.16	18.064	-7.202	-2.496	62.779	-23.462	7.305	-17.388	0.741	12.759	-69.405	-23.227
142	142	0.53439	2.924	11.554	4.785	1.15	19.073	-7.524	-2.637	63.722	-23.24	7.228	-17.022	0.457	12.74	-69.09	-23.493
143	143	0.53818	3.034	11.65	4.614	1.14	20.097	-7.832	-2.773	64.596	-23.091	7.155	-16.598	0.332	12.722	-68.652	-23.667
144	144	0.54197	3.101	11.758	4.435	1.09	21.126	-8.115	-2.916	65.374	-23.026	7.144	-16.104	0.399	12.748	-68.033	-23.738
145	145	0.54576	3.149	11.874	4.266	1.023	22.165	-8.398	-3.06	66.081	-23.015	7.16	-15.578	0.584	12.797	-67.301	-23.743
146	146	0.54955	3.162	11.99	4.109	0.921	23.194	-8.664	-3.194	66.713	-23.046	7.164	-15.046	0.875	12.838	-66.507	-23.679
147	147	0.55334	3.133	12.103	3.966	0.776	24.2	-8.901	-3.31	67.263	-23.115	7.138	-14.526	1.266	12.861	-65.674	-23.544
148	148	0.55713	3.083	12.222	3.826	0.619	25.188	-9.096	-3.402	67.702	-23.219	7.166	-14.035	1.737	12.937	-64.763	-23.354
149	149	0.56092	3.02	12.344	3.721	0.443	26.152	-9.288	-3.475	68.048	-23.31	7.226	-13.548	2.23	13.033	-63.786	-23.126
150	150	0.56471	2.964	12.474	3.635	0.277	27.103	-9.478	-3.535	68.311	-23.386	7.336	-13.049	2.713	13.157	-62.722	-22.889
151	151	0.5685	2.924	12.612	3.563	0.132	28.044	-9.667	-3.582	68.491	-23.44	7.497	-12.531	3.165	13.307	-61.563	-22.656
152	152	0.57229	2.905	12.761	3.507	-0.001	28.976	-9.857	-3.602	68.574	-23.435	7.67	-11.991	3.559	13.447	-60.311	-22.43
153	153	0.57608	2.908	12.915	3.469	-0.118	29.895	-10.067	-3.607	68.581	-23.366	7.828	-11.442	3.875	13.563	-59.004	-22.217
154	154	0.57987	2.93	13.072	3.447	-0.219	30.8	-10.292	-3.604	68.528	-23.242	7.98	-10.905	4.146	13.668	-57.676	-21.989
155	155	0.58366	2.972	13.229	3.443	-0.301	31.693	-10.531	-3.592	68.42	-23.066	8.131	-10.382	4.371	13.766	-56.328	-21.749
156	156	0.58745	3.051	13.389	3.462	-0.353	32.574	-10.784	-3.558	68.248	-22.841	8.289	-9.85	4.514	13.858	-54.926	-21.531
157	157	0.59124	3.151	13.555	3.492	-0.376	33.441	-11.033	-3.51	67.996	-22.583	8.498	-9.316	4.583	13.982	-53.447	-21.342
158	158	0.59503	3.264	13.729	3.536	-0.387	34.296	-11.278	-3.449	67.677	-22.305	8.732	-8.789	4.605	14.119	-51.916	-21.173
159	159	0.59882	3.383	13.907	3.593	-0.393	35.137	-11.508	-3.366	67.294	-22.012	8.974	-8.281	4.588	14.264	-50.357	-21.017
160	160	0.60261	3.496	14.084	3.657	-0.406	35.952	-11.689	-3.238	66.844	-21.706	9.195	-7.828	4.537	14.408	-48.812	-20.862
161	161	0.6064	3.617	14.245	3.72	-0.383	36.729	-11.825	-3.093	66.318	-21.436	9.46	-7.439	4.467	14.599	-47.257	-20.724
162	162	0.61019	3.736	14.396	3.791	-0.355	37.478	-11.934	-2.941	65.738	-21.192	9.735	-7.094	4.405	14.802	-45.705	-20.585
163	163	0.61398	3.852	14.538	3.87	-0.326	38.199	-12.017	-2.78	65.103	-20.978	10.039	-6.78	4.341	15.03	-44.135	-20.465
164	164	0.61777	3.971	14.669	3.951	-0.292	38.887	-12.066	-2.603	64.404	-20.804	10.413	-6.478	4.257	15.311	-42.5	-20.398
165	165	0.62156	4.084	14.802	4.048	-0.271	39.548	-12.062	-2.39	63.622	-20.708	10.812	-6.182	4.207	15.605	-40.802	-20.354
166	166	0.62535	4.18	14.916	4.153	-0.26	40.167	-12.004	-2.16	62.78	-20.689	11.253	-5.892	4.205	15.92	-39.057	-20.318
167	167	0.62914	4.266	15.019	4.263	-0.25	40.75	-11.891	-1.914	61.875	-20.755	11.726	-5.612	4.254	16.252	-37.269	-20.289
168	168	0.63293	4.351	15.119	4.374	-0.226	41.305	-11.722	-1.649	60.898	-20.922	12.222	-5.346	4.358	16.592	-35.441	-20.266
169	169	0.63672	4.421	15.208	4.458	-0.179	41.815	-11.466	-1.37	59.832	-21.228	12.72	-5.074	4.492	16.912	-33.539	-20.31
170	170	0.64051	4.474	15.292	4.534	-0.136	42.299	-11.177	-1.101	58.698	-21.606	13.2	-4.809	4.65	17.202	-31.592	-20.389
171	171	0.6443	4.506	15.369	4.605	-0.105	42.75	-10.854	-0.836	57.496	-22.051	13.657	-4.545	4.821	17.458	-29.601	-20.505
172	172	0.64809	4.513	15.435	4.676	-0.089	43.162	-10.496	-0.571	56.225	-22.558	14.085	-4.28	4.995	17.675	-27.568	-20.661
173	173	0.65188	4.499	15.478	4.77	-0.096	43.503	-10.121	-0.321	54.844	-23.181	14.512	-4.048	5.206	17.885	-25.485	-20.874
174	174	0.65567	4.497	15.523	4.857	-0.076	43.812	-9.768	-0.119	53.389	-23.874	15.031	-3.792	5.393	18.148	-23.282	-21.188
175	175	0.65946	4.507	15.565	4.941	-0.038	44.087	-9.445	0.039	51.865	-24.615	15.616	-3.482	5.559	18.429	-20.949	-21.584
176	176	0.66325	4.526	15.603	5.022	0.011	44.327	-9.157	0.154	50.277	-25.387	16.235	-3.098	5.71	18.691	-18.484	-22.044
177	177	0.66704	4.532	15.642	5.096	0.063	44.524	-8.909	0.2	48.599	-26.197	16.702	-2.648	5.9	18.762	-15.963	-22.502
178	178	0.67083	4.557	15.686	5.157	0.148	44.696	-8.737	0.184	46.867	-27.012	16.985	-2.168	6.133	18.649	-13.47	-22.931
179	179	0.67462	4.581	15.729	5.224	0.232	44.832	-8.636	0.113	45.083	-27.812	17.174	-1.657	6.363	18.426	-10.963	-23.376
180	180	0.67841	4.599	15.769	5.303	0.305	44.925	-8.608	-0.011	43.246	-28.585	17.321	-1.117	6.559	18.135	-8.422	-23.867
181	181	0.6822	4.629	15.804	5.371	0.422	44.966	-8.668	-0.214	41.352	-29.31	17.475	-0.576	6.672	17.83	-5.854	-24.445
182	182	0.68599	4.644	15.839	5.458	0.51	44.964	-8.806	-0.457	39.422	-29.95	17.536	-0.105	6.8	17.468	-3.406	-24.976
183	183	0.68978	4.658	15.877	5.546	0.602	44.932	-9.007	-0.742	37.465	-30.507	17.537	0.25	6.975	17.109	-1.117	-25.426
184	184	0.69357	4.678	15.921	5.631	0.707	44.873	-9.267	-1.066	35.484	-30.98	17.487	0.491	7.206	16.762	1.011	-25.78
185	185	0.69736	4.7	15.981	5.727	0.814	44.786	-9.587	-1.424	33.48	-31.351	17.369	0.707	7.48	16.363	3.034	-26.031
186	186	0.70115	4.727	16.041	5.823	0.928	44.663	-9.959	-1.81	31.482	-31.597	17.272	1.034	7.734	15.908	5.093	-26.224
187	187	0.70494	4.751	16.107	5.92	1.047	44.521	-10.355	-2.211	29.505	-31.738	17.171	1.373	7.966	15.438	7.09	-26.361
188	188	0.70873	4.771	16.178	6.016	1.172	44.36	-10.759	-2.62	27.56	-31.783	17.069	1.653	8.191	14.997	8.959	-26.429
189	189	0.71252	4.792	16.252	6.104	1.313	44.176	-11.142	-3.022	25.665	-31.748	16.989	1.736	8.454	14.687	10.562	-26.389
190	190	0.71631	4.808	16.338	6.196	1.45	43.985	-11.499	-3.401	23.843	-31.636	16.937	1.632	8.739	14.517	11.904	-26.256
191	191	0.7201	4.819	16.425	6.279	1.591	43.792	-11.815	-3.761	22.103	-31.476	16.911	1.522	9.007	14.382	13.153	-26.072
192	192	0.72389	4.822	16.507	6.356	1.733	43.593	-12.073	-4.102	20.452	-31.28	16.917	1.466	9.244	14.249	14.36	-25.84
193	193	0.72768	4.811	16.577	6.432	1.871	43.377	-12.24	-4.422	18.907	-31.064	16.971	1.535	9.433	14.088	15.571	-25.554
194	194	0.73147	4.789	16.628	6.505	2.007	43.145	-12.279	-4.709	17.505	-30.849	16.989	1.661	9.62	13.881	16.65	-25.146
195	195	0.73526	4.78	16.678	6.577	2.153	42.916	-12.247	-4.973	16.213	-30.65	16.962	1.752	9.855	13.674	17.552	-24.625
196	196	0.73905	4.767	16.724	6.658	2.285	42.69	-12.143	-5.215	15.041	-30.472	16.972	1.77	10.129	13.56	18.281	-24.019
197	197	0.74284	4.718	16.758	6.761	2.362	42.462	-11.952	-5.432	14.011	-30.319	17.154	1.671	10.42	13.677	18.848	-23.368
198	198	0.74663	4.672	16.781	6.869	2.423	42.244	-11.663	-5.607	13.191	-30.199	17.504	1.425	10.632	14.053	19.188	-22.754
199	199	0.75042	4.596	16.772	6.993	2.435	42.008	-11.315	-5.75	12.533	-30.082	17.899	1.002	10.817	14.585	19.247	-22.132
200	200	0.75421	4.52	16.739	7.118	2.448	41.767	-10.927	-5.875	12.038	-29.96	18.245	0.347	10.958	15.207	18.947	-21.516
201	201	0.758	4.483	16.688	7.223	2.517	41.537	-10.52	-6.003	11.705	-29.831	18.438	-0.597	11.036	15.846	18.206	-20.918
