# Supplementary material for: Gait phenotypes in paediatric hereditary spastic paraplegia revealed by dynamic time warping analysis and random forests
Source: PLoS One. 2018 Mar 8;13(3):e0192345. doi: 10.1371/journal.pone.0192345 (PMC5843164; doi:10.1371/journal.pone.0192345)
Supplement: S1 Data — (ZIP) [file pone.0192345.s008.zip › HSP/Right.SR.HSP18.5.csv]

	Epoch	Time	Pelvic.obliquity	Pelvic.tilt	Pelvic rotation	Hip.abd.add	Hip.flexion	Hip.rotation	Knee.abd.add	Knee.flexion	Knee.rotation	Ankle.abd.add	Ankle.flexion	Ankle.rotation	Forefoot.abd.add	Forefoot.flexion	Forefoot.rotation
1	1	0	4.056	15.162	2.737	5.291	40.184	-5.916	-6.272	12.847	-33.37	22.376	0.865	6.19	17.146	22.934	-28.801
2	2	0.00375	4.009	15.14	2.838	5.332	39.958	-5.565	-6.388	12.715	-33.346	22.822	0.462	6.162	17.748	22.655	-28.502
3	3	0.0075	3.967	15.094	2.936	5.377	39.715	-5.232	-6.472	12.699	-33.278	23.122	-0.356	6.115	18.469	21.851	-28.223
4	4	0.01125	3.932	15.025	3.029	5.429	39.448	-4.915	-6.524	12.786	-33.157	23.229	-1.643	6.079	19.3	20.444	-27.922
5	5	0.015	3.894	14.931	3.121	5.473	39.153	-4.62	-6.524	13.008	-32.959	23.062	-3.322	5.934	20.101	18.44	-27.65
6	6	0.01875	3.864	14.826	3.202	5.521	38.873	-4.371	-6.483	13.383	-32.725	22.67	-4.969	5.678	20.68	16.239	-27.427
7	7	0.0225	3.834	14.71	3.28	5.563	38.628	-4.171	-6.407	13.918	-32.438	22.196	-6.36	5.328	21.051	14.101	-27.226
8	8	0.02625	3.802	14.583	3.355	5.595	38.435	-4.019	-6.301	14.622	-32.097	21.735	-7.33	4.908	21.219	12.21	-27.031
9	9	0.03	3.782	14.43	3.413	5.651	38.328	-3.898	-6.178	15.518	-31.829	21.482	-7.534	4.583	21.21	10.976	-26.806
10	10	0.03375	3.764	14.257	3.454	5.72	38.281	-3.782	-6.057	16.466	-31.65	21.299	-7.35	4.324	21.08	10.154	-26.609
11	11	0.0375	3.756	14.063	3.481	5.808	38.268	-3.683	-5.931	17.429	-31.498	20.935	-6.934	4.052	20.681	9.504	-26.429
12	12	0.04125	3.767	13.847	3.492	5.923	38.273	-3.608	-5.798	18.388	-31.337	20.255	-6.386	3.72	19.944	8.885	-26.269
13	13	0.045	3.827	13.612	3.477	6.099	38.272	-3.587	-5.679	19.336	-31.159	19.445	-5.913	3.311	19.118	8.199	-26.204
14	14	0.04875	3.941	13.357	3.443	6.345	38.223	-3.561	-5.556	20.291	-30.984	18.73	-5.3	2.857	18.314	7.65	-26.176
15	15	0.0525	4.104	13.09	3.39	6.656	38.128	-3.553	-5.443	21.244	-30.814	18.059	-4.613	2.406	17.519	7.153	-26.155
16	16	0.05625	4.315	12.813	3.319	7.033	37.985	-3.581	-5.354	22.182	-30.646	17.416	-3.9	1.99	16.741	6.66	-26.123
17	17	0.06	4.587	12.532	3.221	7.505	37.777	-3.69	-5.325	23.048	-30.432	16.953	-3.266	1.653	16.163	6.168	-26.051
18	18	0.06375	4.877	12.259	3.108	8.011	37.515	-3.817	-5.335	23.797	-30.164	16.473	-2.778	1.269	15.62	5.596	-26.004
19	19	0.0675	5.178	11.996	2.985	8.541	37.199	-3.956	-5.37	24.426	-29.86	15.992	-2.357	0.839	15.095	5.033	-25.994
20	20	0.07125	5.485	11.743	2.852	9.085	36.83	-4.094	-5.423	24.927	-29.532	15.524	-1.948	0.365	14.58	4.542	-26.027
21	21	0.075	5.778	11.5	2.717	9.643	36.391	-4.166	-5.5	25.293	-29.217	15.127	-1.417	-0.144	14.062	4.257	-26.07
22	22	0.07875	6.071	11.273	2.591	10.193	35.929	-4.205	-5.571	25.605	-28.931	14.83	-0.909	-0.604	13.646	4.008	-26.081
23	23	0.0825	6.359	11.061	2.476	10.731	35.461	-4.221	-5.638	25.891	-28.669	14.625	-0.4	-1.041	13.311	3.808	-26.084
24	24	0.08625	6.639	10.865	2.377	11.254	34.998	-4.218	-5.702	26.164	-28.433	14.5	0.121	-1.469	13.041	3.661	-26.09
25	25	0.09	6.912	10.705	2.305	11.765	34.565	-4.187	-5.754	26.421	-28.231	14.327	0.644	-1.918	12.737	3.512	-26.104
26	26	0.09375	7.176	10.562	2.263	12.252	34.145	-4.134	-5.801	26.65	-28.09	14.259	1.151	-2.334	12.531	3.421	-26.123
27	27	0.0975	7.435	10.44	2.252	12.716	33.743	-4.085	-5.842	26.847	-28.003	14.181	1.625	-2.682	12.331	3.316	-26.117
28	28	0.10125	7.693	10.344	2.276	13.152	33.361	-4.055	-5.876	27.005	-27.969	14.024	2.052	-2.942	12.086	3.154	-26.071
29	29	0.105	7.924	10.267	2.362	13.531	32.965	-4.054	-5.917	27.07	-27.984	13.786	2.376	-3.125	11.804	2.911	-26.003
30	30	0.10875	8.14	10.208	2.477	13.886	32.533	-3.96	-5.934	27.029	-28.133	13.708	2.662	-3.238	11.67	2.76	-25.932
31	31	0.1125	8.327	10.164	2.624	14.189	32.076	-3.792	-5.907	26.914	-28.397	13.674	2.908	-3.299	11.588	2.633	-25.875
32	32	0.11625	8.478	10.134	2.804	14.427	31.6	-3.559	-5.825	26.74	-28.768	13.602	3.117	-3.318	11.494	2.489	-25.837
33	33	0.12	8.601	10.129	3.016	14.612	31.129	-3.282	-5.689	26.523	-29.232	13.336	3.336	-3.28	11.242	2.289	-25.784
34	34	0.12375	8.69	10.131	3.246	14.756	30.653	-2.961	-5.548	26.286	-29.767	13.15	3.562	-3.194	11.046	2.142	-25.725
35	35	0.1275	8.756	10.144	3.481	14.866	30.173	-2.626	-5.405	26.028	-30.325	13.025	3.768	-3.065	10.905	2.009	-25.653
36	36	0.13125	8.802	10.166	3.712	14.947	29.689	-2.296	-5.262	25.746	-30.875	12.943	3.935	-2.9	10.817	1.867	-25.568
37	37	0.135	8.804	10.195	3.934	14.985	29.185	-1.971	-5.123	25.427	-31.381	12.828	4.05	-2.755	10.727	1.683	-25.502
38	38	0.13875	8.772	10.243	4.159	14.983	28.689	-1.693	-5.007	25.084	-31.809	12.689	4.139	-2.615	10.628	1.475	-25.42
39	39	0.1425	8.718	10.303	4.376	14.964	28.193	-1.464	-4.921	24.726	-32.164	12.569	4.233	-2.485	10.544	1.286	-25.338
40	40	0.14625	8.655	10.371	4.573	14.946	27.696	-1.285	-4.872	24.357	-32.449	12.498	4.355	-2.371	10.49	1.147	-25.268
41	41	0.15	8.643	10.471	4.661	15.047	27.221	-1.132	-4.895	23.988	-32.66	12.515	4.542	-2.319	10.478	1.117	-25.267
42	42	0.15375	8.684	10.597	4.673	15.24	26.768	-1.001	-4.955	23.611	-32.792	12.57	4.708	-2.334	10.51	1.099	-25.312
43	43	0.1575	8.75	10.743	4.645	15.471	26.331	-0.895	-5.036	23.222	-32.867	12.709	4.878	-2.399	10.615	1.141	-25.407
44	44	0.16125	8.825	10.906	4.597	15.71	25.909	-0.824	-5.133	22.819	-32.896	12.95	5.058	-2.501	10.804	1.255	-25.551
45	45	0.165	8.894	11.099	4.518	15.935	25.524	-0.844	-5.246	22.408	-32.842	13.116	5.123	-2.559	10.982	1.241	-25.69
46	46	0.16875	8.953	11.308	4.415	16.144	25.151	-0.907	-5.366	21.999	-32.731	13.362	5.214	-2.637	11.221	1.29	-25.868
47	47	0.1725	9.002	11.532	4.292	16.338	24.79	-0.993	-5.498	21.586	-32.611	13.721	5.298	-2.685	11.552	1.39	-26.067
48	48	0.17625	9.039	11.772	4.151	16.514	24.44	-1.093	-5.644	21.162	-32.504	14.193	5.36	-2.676	11.973	1.532	-26.271
49	49	0.18	9.067	12.024	3.983	16.668	24.102	-1.233	-5.781	20.728	-32.356	14.484	5.473	-2.617	12.222	1.646	-26.442
50	50	0.18375	9.098	12.286	3.793	16.822	23.782	-1.398	-5.904	20.29	-32.172	14.542	5.518	-2.529	12.304	1.598	-26.579
51	51	0.1875	9.127	12.552	3.582	16.975	23.469	-1.57	-6.019	19.849	-31.981	14.522	5.515	-2.418	12.343	1.48	-26.712
52	52	0.19125	9.152	12.819	3.35	17.123	23.161	-1.738	-6.128	19.406	-31.804	14.53	5.476	-2.282	12.416	1.351	-26.861
53	53	0.195	9.163	13.096	3.094	17.242	22.871	-1.904	-6.235	18.988	-31.661	14.74	5.419	-2.101	12.652	1.295	-27.044
54	54	0.19875	9.152	13.378	2.825	17.324	22.595	-2.093	-6.322	18.595	-31.503	14.864	5.422	-1.888	12.791	1.238	-27.214
55	55	0.2025	9.128	13.666	2.54	17.382	22.335	-2.281	-6.388	18.226	-31.337	14.9	5.443	-1.658	12.849	1.144	-27.367
56	56	0.20625	9.097	13.96	2.235	17.427	22.093	-2.451	-6.433	17.886	-31.166	14.864	5.453	-1.417	12.853	0.992	-27.5
57	57	0.21	9.062	14.254	1.895	17.482	21.866	-2.56	-6.488	17.585	-31.007	15.04	5.387	-1.161	13.06	0.857	-27.621
58	58	0.21375	9.025	14.541	1.53	17.525	21.644	-2.648	-6.507	17.319	-30.849	15.185	5.308	-0.896	13.26	0.678	-27.737
59	59	0.2175	8.989	14.821	1.151	17.562	21.426	-2.712	-6.505	17.086	-30.698	15.333	5.206	-0.636	13.477	0.466	-27.857
60	60	0.22125	8.95	15.094	0.764	17.595	21.214	-2.751	-6.49	16.885	-30.56	15.506	5.075	-0.389	13.729	0.229	-27.987
61	61	0.225	8.904	15.361	0.386	17.616	21.016	-2.763	-6.489	16.729	-30.435	15.771	4.943	-0.169	14.039	0.017	-28.125
62	62	0.22875	8.851	15.621	0.022	17.618	20.838	-2.796	-6.479	16.621	-30.301	15.92	4.782	0.066	14.267	-0.306	-28.229
63	63	0.2325	8.797	15.867	-0.338	17.621	20.661	-2.821	-6.468	16.535	-30.174	15.995	4.606	0.301	14.439	-0.687	-28.317
64	64	0.23625	8.745	16.096	-0.7	17.635	20.474	-2.82	-6.46	16.461	-30.066	16.035	4.42	0.526	14.584	-1.091	-28.404
65	65	0.24	8.691	16.308	-1.072	17.651	20.284	-2.747	-6.46	16.42	-30.02	16.251	4.214	0.747	14.871	-1.431	-28.513
66	66	0.24375	8.638	16.509	-1.454	17.673	20.09	-2.622	-6.451	16.393	-29.994	16.524	4.039	0.939	15.197	-1.717	-28.635
67	67	0.2475	8.586	16.701	-1.84	17.702	19.896	-2.465	-6.434	16.395	-29.986	16.799	3.874	1.123	15.525	-2.005	-28.75
68	68	0.25125	8.538	16.883	-2.225	17.736	19.705	-2.285	-6.41	16.431	-29.997	17.058	3.709	1.306	15.847	-2.322	-28.853
69	69	0.255	8.499	17.044	-2.597	17.782	19.502	-2.088	-6.413	16.485	-30.027	17.498	3.529	1.434	16.304	-2.554	-29.025
70	70	0.25875	8.476	17.184	-2.968	17.834	19.276	-1.852	-6.393	16.54	-30.111	17.92	3.356	1.586	16.747	-2.792	-29.185
71	71	0.2625	8.465	17.309	-3.338	17.894	19.034	-1.603	-6.357	16.598	-30.217	18.289	3.199	1.738	17.146	-3.039	-29.351
72	72	0.26625	8.464	17.42	-3.706	17.966	18.777	-1.358	-6.311	16.661	-30.326	18.583	3.064	1.876	17.483	-3.304	-29.525
73	73	0.27	8.477	17.509	-4.076	18.081	18.491	-1.113	-6.305	16.731	-30.415	18.815	2.916	2.024	17.771	-3.633	-29.653
74	74	0.27375	8.486	17.59	-4.427	18.185	18.206	-0.879	-6.306	16.823	-30.497	18.88	2.823	2.221	17.894	-4.034	-29.683
75	75	0.2775	8.494	17.661	-4.761	18.275	17.918	-0.678	-6.301	16.927	-30.563	18.897	2.756	2.443	17.971	-4.458	-29.68
76	76	0.28125	8.504	17.721	-5.076	18.351	17.622	-0.52	-6.287	17.037	-30.608	18.936	2.698	2.671	18.074	-4.873	-29.683
77	77	0.285	8.521	17.773	-5.371	18.425	17.309	-0.4	-6.28	17.136	-30.628	19.085	2.654	2.849	18.26	-5.21	-29.748
78	78	0.28875	8.554	17.816	-5.663	18.521	16.975	-0.265	-6.284	17.209	-30.635	19.055	2.61	3.075	18.299	-5.645	-29.704
79	79	0.2925	8.594	17.848	-5.952	18.627	16.621	-0.113	-6.288	17.266	-30.637	18.854	2.661	3.319	18.15	-6.092	-29.586
80	80	0.29625	8.636	17.872	-6.237	18.733	16.249	0.055	-6.286	17.313	-30.638	18.491	2.841	3.571	17.803	-6.517	-29.411
81	81	0.3	8.661	17.894	-6.499	18.808	15.882	0.178	-6.288	17.351	-30.637	18.066	2.887	3.883	17.471	-7.088	-29.203
82	82	0.30375	8.671	17.912	-6.73	18.848	15.51	0.267	-6.28	17.388	-30.631	17.631	2.828	4.184	17.19	-7.754	-29.021
83	83	0.3075	8.663	17.934	-6.936	18.856	15.145	0.352	-6.252	17.435	-30.631	17.215	2.655	4.479	16.993	-8.517	-28.847
84	84	0.31125	8.637	17.961	-7.118	18.833	14.791	0.448	-6.204	17.498	-30.641	16.838	2.372	4.768	16.897	-9.368	-28.672
85	85	0.315	8.601	17.982	-7.297	18.81	14.429	0.526	-6.186	17.572	-30.631	16.537	2.126	5.04	16.839	-10.162	-28.513
86	86	0.31875	8.556	18	-7.475	18.778	14.048	0.61	-6.174	17.612	-30.628	16.179	1.845	5.34	16.748	-10.998	-28.327
87	87	0.3225	8.507	18.011	-7.646	18.732	13.643	0.704	-6.158	17.618	-30.609	15.834	1.541	5.595	16.675	-11.823	-28.166
88	88	0.32625	8.453	18.014	-7.805	18.666	13.215	0.808	-6.134	17.593	-30.558	15.553	1.233	5.759	16.651	-12.591	-28.067
89	89	0.33	8.387	18.014	-7.934	18.574	12.787	0.887	-6.11	17.582	-30.483	15.469	1.074	5.793	16.704	-13.134	-28.096
90	90	0.33375	8.294	18.012	-8.036	18.444	12.357	0.983	-6.08	17.581	-30.454	15.396	0.891	5.855	16.776	-13.715	-28.106
91	91	0.3375	8.181	18.009	-8.124	18.282	11.927	1.097	-6.046	17.589	-30.46	15.351	0.686	5.955	16.878	-14.32	-28.088
92	92	0.34125	8.052	18.007	-8.206	18.092	11.501	1.226	-6.009	17.606	-30.489	15.351	0.453	6.098	17.026	-14.945	-28.037
93	93	0.345	7.913	17.995	-8.289	17.876	11.072	1.338	-5.97	17.633	-30.464	15.458	0.128	6.223	17.319	-15.603	-27.987
94	94	0.34875	7.771	17.975	-8.381	17.657	10.658	1.449	-5.94	17.701	-30.405	15.478	-0.135	6.366	17.501	-16.288	-27.864
95	95	0.3525	7.623	17.948	-8.467	17.436	10.248	1.567	-5.921	17.794	-30.337	15.459	-0.381	6.522	17.637	-17.004	-27.69
96	96	0.35625	7.468	17.914	-8.54	17.211	9.838	1.695	-5.911	17.906	-30.276	15.443	-0.633	6.69	17.773	-17.747	-27.482
97	97	0.36	7.305	17.867	-8.593	16.956	9.43	1.819	-5.902	18.054	-30.256	15.625	-0.896	6.871	18.072	-18.431	-27.311
98	98	0.36375	7.132	17.812	-8.63	16.667	9.038	1.91	-5.863	18.234	-30.219	15.744	-1.173	7.069	18.34	-19.182	-27.113
99	99	0.3675	6.948	17.75	-8.655	16.352	8.666	1.975	-5.807	18.457	-30.152	15.795	-1.472	7.267	18.571	-20.013	-26.881
100	100	0.37125	6.75	17.683	-8.669	16.012	8.322	2.017	-5.739	18.73	-30.05	15.781	-1.793	7.455	18.764	-20.926	-26.615
101	101	0.375	6.533	17.606	-8.667	15.637	8.02	2.031	-5.672	19.068	-29.892	15.82	-2.078	7.602	18.972	-21.813	-26.344
102	102	0.37875	6.464	17.626	-8.654	15.442	7.832	1.986	-5.637	19.459	-29.763	15.891	-2.332	7.787	19.187	-22.688	-26.058
103	103	0.3825	6.472	17.681	-8.657	15.339	7.693	1.93	-5.605	19.89	-29.656	15.95	-2.57	7.992	19.39	-23.57	-25.77
104	104	0.38625	6.515	17.736	-8.686	15.272	7.566	1.888	-5.561	20.353	-29.565	15.982	-2.806	8.207	19.58	-24.471	-25.488
105	105	0.39	6.556	17.764	-8.7	15.203	7.434	1.829	-5.549	20.845	-29.488	16.127	-3.124	8.457	19.894	-25.411	-25.196
106	106	0.39375	6.601	17.773	-8.727	15.146	7.308	1.781	-5.543	21.388	-29.435	16.177	-3.473	8.747	20.143	-26.448	-24.861
107	107	0.3975	6.634	17.763	-8.747	15.062	7.196	1.714	-5.514	21.982	-29.379	16.118	-3.851	9.068	20.329	-27.589	-24.484
108	108	0.40125	6.649	17.733	-8.749	14.928	7.102	1.607	-5.448	22.632	-29.303	15.959	-4.259	9.406	20.462	-28.83	-24.074
109	109	0.405	6.644	17.679	-8.753	14.755	7.038	1.48	-5.374	23.329	-29.214	15.923	-4.67	9.67	20.699	-29.996	-23.771
110	110	0.40875	6.619	17.603	-8.733	14.534	7.023	1.303	-5.291	24.114	-29.121	16.09	-5.112	9.901	21.133	-31.119	-23.546
111	111	0.4125	6.581	17.505	-8.705	14.29	7.052	1.093	-5.211	24.985	-29.025	16.347	-5.587	10.133	21.668	-32.255	-23.344
112	112	0.41625	6.533	17.384	-8.679	14.038	7.124	0.856	-5.141	25.943	-28.928	16.635	-6.103	10.383	22.262	-33.439	-23.136
113	113	0.42	6.461	17.231	-8.64	13.754	7.246	0.618	-5.076	26.999	-28.858	17.045	-6.749	10.648	23.034	-34.712	-22.933
114	114	0.42375	6.35	17.037	-8.59	13.414	7.38	0.385	-4.997	28.089	-28.802	17.453	-7.488	10.902	23.856	-36.048	-22.743
115	115	0.4275	6.199	16.809	-8.532	13.014	7.525	0.149	-4.904	29.206	-28.752	17.776	-8.293	11.158	24.643	-37.465	-22.544
116	116	0.43125	6.004	16.549	-8.464	12.548	7.678	-0.099	-4.795	30.35	-28.705	17.968	-9.151	11.426	25.349	-38.974	-22.324
117	117	0.435	5.732	16.242	-8.357	11.947	7.855	-0.366	-4.642	31.558	-28.688	18.095	-10.075	11.707	26.044	-40.567	-22.115
118	118	0.43875	5.427	15.915	-8.245	11.301	8.048	-0.638	-4.507	32.783	-28.686	18.233	-11.085	11.96	26.783	-42.197	-21.955
119	119	0.4425	5.1	15.572	-8.131	10.616	8.258	-0.924	-4.361	34.021	-28.675	18.243	-12.155	12.183	27.45	-43.898	-21.807
120	120	0.44625	4.759	15.215	-8.017	9.897	8.488	-1.229	-4.189	35.27	-28.645	18.049	-13.27	12.371	27.981	-45.684	-21.655
121	121	0.45	4.428	14.842	-7.924	9.166	8.719	-1.526	-4.002	36.515	-28.592	17.767	-14.384	12.483	28.449	-47.452	-21.562
122	122	0.45375	4.117	14.478	-7.839	8.469	8.963	-1.817	-3.846	37.738	-28.567	17.47	-15.487	12.582	28.894	-49.169	-21.499
123	123	0.4575	3.829	14.129	-7.773	7.809	9.233	-2.1	-3.702	38.97	-28.554	17.08	-16.523	12.669	29.231	-50.848	-21.442
124	124	0.46125	3.567	13.802	-7.731	7.188	9.543	-2.373	-3.56	40.235	-28.542	16.546	-17.45	12.739	29.402	-52.489	-21.378
125	125	0.465	3.334	13.501	-7.696	6.598	9.925	-2.66	-3.404	41.587	-28.494	15.835	-18.154	12.74	29.324	-54.035	-21.333
126	126	0.46875	3.131	13.224	-7.68	6.04	10.364	-2.96	-3.261	43.025	-28.405	15.256	-18.666	12.659	29.278	-55.387	-21.398
127	127	0.4725	2.981	12.988	-7.657	5.535	10.87	-3.32	-3.142	44.53	-28.245	14.803	-19.054	12.47	29.288	-56.607	-21.567
128	128	0.47625	2.885	12.795	-7.621	5.083	11.44	-3.754	-3.054	46.095	-27.993	14.475	-19.353	12.15	29.369	-57.724	-21.839
129	129	0.48	2.64	12.524	-7.701	4.5	11.98	-4.079	-3.004	47.713	-27.621	14.251	-19.557	11.615	29.479	-58.713	-22.267
130	130	0.48375	2.401	12.283	-7.784	3.93	12.571	-4.4	-2.962	49.317	-27.185	14.02	-19.694	10.902	29.53	-59.598	-22.818
131	131	0.4875	2.164	12.067	-7.873	3.369	13.201	-4.716	-2.924	50.899	-26.692	13.69	-19.695	10.054	29.41	-60.362	-23.453
132	132	0.49125	1.929	11.875	-7.969	2.813	13.864	-5.031	-2.886	52.452	-26.143	13.2	-19.51	9.095	29.042	-60.988	-24.15
133	133	0.495	1.698	11.7	-8.075	2.263	14.552	-5.351	-2.865	53.94	-25.509	12.523	-19.077	8.065	28.373	-61.424	-24.854
134	134	0.49875	1.476	11.544	-8.186	1.728	15.265	-5.666	-2.857	55.365	-24.873	11.831	-18.501	7.03	27.621	-61.674	-25.588
135	135	0.5025	1.264	11.402	-8.3	1.216	16.002	-5.974	-2.862	56.722	-24.26	11.152	-17.858	5.99	26.852	-61.78	-26.367
136	136	0.50625	1.067	11.276	-8.418	0.73	16.762	-6.273	-2.879	58.001	-23.692	10.5	-17.196	4.95	26.106	-61.766	-27.199
137	137	0.51	0.892	11.182	-8.544	0.285	17.556	-6.536	-2.886	59.156	-23.249	9.844	-16.569	3.972	25.399	-61.646	-28.079
138	138	0.51375	0.738	11.115	-8.681	-0.13	18.379	-6.801	-2.912	60.222	-22.89	9.219	-15.981	3.151	24.763	-61.464	-28.894
139	139	0.5175	0.6	11.075	-8.823	-0.512	19.232	-7.079	-2.978	61.207	-22.607	8.704	-15.427	2.483	24.243	-61.177	-29.662
140	140	0.52125	0.481	11.061	-8.969	-0.856	20.117	-7.375	-3.096	62.111	-22.407	8.342	-14.901	1.971	23.864	-60.758	-30.391
141	141	0.525	0.401	11.083	-9.113	-1.123	21.039	-7.657	-3.24	62.921	-22.36	8.081	-14.371	1.667	23.561	-60.186	-31.062
142	142	0.52875	0.348	11.133	-9.233	-1.351	21.986	-7.931	-3.379	63.646	-22.428	7.801	-13.871	1.611	23.25	-59.583	-31.568
143	143	0.5325	0.321	11.21	-9.331	-1.549	22.948	-8.21	-3.514	64.289	-22.578	7.534	-13.386	1.758	22.95	-58.924	-31.944
144	144	0.53625	0.32	11.312	-9.405	-1.719	23.924	-8.505	-3.65	64.852	-22.788	7.3	-12.911	2.082	22.674	-58.194	-32.204
145	145	0.54	0.347	11.446	-9.444	-1.855	24.915	-8.85	-3.808	65.335	-23.028	7.109	-12.458	2.545	22.428	-57.409	-32.356
146	146	0.54375	0.39	11.601	-9.459	-1.972	25.904	-9.22	-3.971	65.746	-23.24	7.004	-12	3.015	22.224	-56.53	-32.487
147	147	0.5475	0.446	11.774	-9.443	-2.079	26.891	-9.611	-4.136	66.095	-23.432	6.995	-11.561	3.488	22.084	-55.581	-32.604
148	148	0.55125	0.514	11.965	-9.392	-2.179	27.873	-10.022	-4.301	66.381	-23.61	7.092	-11.161	3.965	22.023	-54.572	-32.707
149	149	0.555	0.605	12.173	-9.3	-2.255	28.842	-10.449	-4.472	66.554	-23.783	7.315	-10.837	4.478	22.06	-53.486	-32.764
150	150	0.55875	0.712	12.392	-9.203	-2.296	29.793	-10.851	-4.62	66.645	-23.916	7.674	-10.559	4.986	22.209	-52.325	-32.78
151	151	0.5625	0.828	12.62	-9.099	-2.33	30.731	-11.246	-4.749	66.671	-23.981	8.134	-10.295	5.452	22.429	-51.086	-32.784
152	152	0.56625	0.949	12.853	-8.984	-2.372	31.657	-11.64	-4.859	66.64	-23.962	8.675	-10.024	5.845	22.691	-49.764	-32.801
153	153	0.57	1.072	13.089	-8.856	-2.415	32.553	-12.001	-4.934	66.527	-23.867	9.259	-9.712	6.083	22.922	-48.339	-32.899
154	154	0.57375	1.205	13.319	-8.719	-2.436	33.426	-12.308	-4.969	66.375	-23.775	9.955	-9.388	6.272	23.211	-46.822	-33.032
155	155	0.5775	1.348	13.542	-8.586	-2.426	34.277	-12.568	-4.984	66.184	-23.685	10.824	-9.068	6.433	23.615	-45.192	-33.194
156	156	0.58125	1.505	13.755	-8.464	-2.381	35.104	-12.78	-4.991	65.944	-23.591	11.889	-8.765	6.58	24.157	-43.442	-33.376
157	157	0.585	1.675	13.958	-8.365	-2.298	35.891	-12.939	-4.977	65.599	-23.455	12.938	-8.526	6.726	24.688	-41.702	-33.479
158	158	0.58875	1.847	14.145	-8.269	-2.201	36.634	-13.055	-4.931	65.147	-23.291	13.872	-8.331	6.822	25.121	-39.999	-33.556
159	159	0.5925	2.016	14.322	-8.173	-2.097	37.346	-13.12	-4.849	64.624	-23.147	14.73	-8.159	6.914	25.487	-38.318	-33.61
160	160	0.59625	2.178	14.492	-8.073	-1.993	38.038	-13.122	-4.725	64.048	-23.057	15.542	-8	7.034	25.805	-36.643	-33.641
161	161	0.6	2.317	14.662	-7.952	-1.905	38.724	-13.025	-4.556	63.449	-23.091	16.44	-7.833	7.253	26.161	-34.919	-33.643
162	162	0.60375	2.442	14.83	-7.827	-1.83	39.393	-12.868	-4.348	62.826	-23.158	17.269	-7.651	7.513	26.452	-33.235	-33.578
163	163	0.6075	2.558	14.991	-7.71	-1.753	40.044	-12.669	-4.121	62.162	-23.236	18.04	-7.462	7.777	26.682	-31.568	-33.473
164	164	0.61125	2.671	15.142	-7.607	-1.664	40.673	-12.434	-3.884	61.439	-23.316	18.75	-7.27	8.025	26.846	-29.903	-33.347
165	165	0.615	2.78	15.265	-7.53	-1.552	41.244	-12.141	-3.63	60.579	-23.457	19.309	-7.102	8.244	26.862	-28.236	-33.242
166	166	0.61875	2.872	15.378	-7.464	-1.416	41.789	-11.758	-3.343	59.637	-23.715	19.763	-7.03	8.52	26.836	-26.656	-33.091
167	167	0.6225	2.944	15.481	-7.404	-1.276	42.301	-11.309	-3.041	58.613	-24.042	20.304	-7.045	8.779	26.91	-25.03	-33.005
168	168	0.62625	2.993	15.571	-7.351	-1.141	42.775	-10.811	-2.739	57.507	-24.407	21.031	-7.133	8.976	27.149	-23.28	-33.042
169	169	0.63	3.02	15.644	-7.322	-0.99	43.208	-10.31	-2.499	56.344	-24.777	21.736	-7.141	9.126	27.295	-21.452	-33.102
170	170	0.63375	3.035	15.702	-7.311	-0.824	43.605	-9.788	-2.258	55.123	-25.18	22.246	-7.018	9.2	27.192	-19.578	-33.195
171	171	0.6375	3.042	15.746	-7.317	-0.644	43.965	-9.251	-2.018	53.851	-25.622	22.608	-6.757	9.226	26.878	-17.634	-33.313
172	172	0.64125	3.041	15.778	-7.329	-0.462	44.286	-8.707	-1.78	52.524	-26.107	22.865	-6.357	9.212	26.386	-15.597	-33.464
173	173	0.645	3.01	15.789	-7.233	-0.406	44.52	-8.225	-1.529	51.088	-26.629	23.234	-5.907	9.078	25.929	-13.347	-33.808
174	174	0.64875	2.998	15.799	-7.126	-0.335	44.713	-7.789	-1.32	49.594	-27.186	23.677	-5.472	8.921	25.527	-11.028	-34.21
175	175	0.6525	3.004	15.809	-7.025	-0.231	44.871	-7.403	-1.182	48.04	-27.755	24.215	-5.088	8.759	25.213	-8.663	-34.644
176	176	0.65625	3.025	15.817	-6.934	-0.083	44.994	-7.075	-1.135	46.419	-28.322	24.84	-4.787	8.605	24.997	-6.28	-35.085
177	177	0.66	3.047	15.816	-6.832	0.074	45.056	-6.846	-1.179	44.691	-28.858	25.261	-4.65	8.528	24.729	-4.117	-35.4
178	178	0.66375	3.062	15.813	-6.741	0.238	45.062	-6.636	-1.279	43.059	-29.421	26.281	-4.327	8.503	24.844	-1.59	-35.829
179	179	0.6675	3.077	15.812	-6.651	0.405	45.025	-6.464	-1.441	41.508	-29.995	27.757	-3.842	8.548	25.234	1.205	-36.303
180	180	0.67125	3.096	15.816	-6.552	0.574	44.948	-6.343	-1.665	40	-30.563	29.468	-3.231	8.669	25.739	4.131	-36.749
181	181	0.675	3.135	15.83	-6.432	0.754	44.832	-6.351	-1.885	38.148	-31.024	29.484	-2.849	8.763	25.057	6.082	-36.737
182	182	0.67875	3.18	15.854	-6.304	0.948	44.682	-6.422	-2.116	36.021	-31.378	28.712	-2.667	8.833	23.877	7.601	-36.509
183	183	0.6825	3.227	15.882	-6.173	1.147	44.498	-6.546	-2.344	33.68	-31.612	27.291	-2.708	8.865	22.334	8.723	-36.14
184	184	0.68625	3.272	15.914	-6.038	1.347	44.279	-6.717	-2.567	31.204	-31.721	25.444	-2.947	8.855	20.599	9.542	-35.697
185	185	0.69	3.304	15.954	-5.912	1.553	44.031	-6.922	-2.896	29.187	-31.789	25.246	-2.801	8.892	19.976	11.148	-35.542
186	186	0.69375	3.32	15.997	-5.772	1.747	43.766	-7.124	-3.24	27.226	-31.859	25.09	-2.844	9.028	19.537	12.544	-35.34
187	187	0.6975	3.325	16.041	-5.635	1.947	43.492	-7.317	-3.6	25.328	-31.914	24.953	-2.974	9.234	19.193	13.788	-35.079
188	188	0.70125	3.322	16.087	-5.512	2.16	43.214	-7.496	-3.978	23.5	-31.941	24.818	-3.135	9.497	18.893	14.904	-34.75
189	189	0.705	3.306	16.133	-5.393	2.36	42.936	-7.671	-4.351	21.784	-31.928	24.669	-3.36	9.847	18.666	15.823	-34.332
190	190	0.70875	3.304	16.181	-5.291	2.588	42.65	-7.799	-4.677	20.127	-31.949	24.353	-3.596	10.184	18.348	16.589	-33.912
191	191	0.7125	3.305	16.228	-5.197	2.826	42.365	-7.886	-4.978	18.55	-32.006	24.04	-3.915	10.54	18.115	17.227	-33.503
192	192	0.71625	3.304	16.273	-5.107	3.067	42.087	-7.933	-5.267	17.072	-32.098	23.825	-4.367	10.944	18.077	17.736	-33.103
193	193	0.72	3.303	16.309	-5.041	3.333	41.819	-7.934	-5.549	15.767	-32.216	23.658	-5.015	11.472	18.273	17.955	-32.632
194	194	0.72375	3.286	16.336	-4.971	3.576	41.565	-7.901	-5.807	14.631	-32.366	23.547	-5.702	12.039	18.583	18.033	-32.154
195	195	0.7275	3.262	16.356	-4.89	3.795	41.324	-7.837	-6.032	13.658	-32.543	23.439	-6.306	12.618	18.886	18.036	-31.654
196	196	0.73125	3.236	16.369	-4.798	3.992	41.096	-7.743	-6.219	12.853	-32.744	23.311	-6.753	13.189	19.115	17.999	-31.128
197	197	0.735	3.226	16.357	-4.734	4.22	40.88	-7.598	-6.383	12.276	-32.977	23.231	-7.052	13.692	19.326	17.936	-30.654
198	198	0.73875	3.241	16.331	-4.673	4.463	40.68	-7.442	-6.522	11.872	-33.186	23.109	-7.347	14.114	19.529	17.729	-30.206
199	199	0.7425	3.266	16.286	-4.608	4.703	40.484	-7.3	-6.642	11.612	-33.324	22.962	-7.693	14.446	19.765	17.363	-29.785
200	200	0.74625	3.292	16.22	-4.536	4.93	40.288	-7.187	-6.746	11.484	-33.358	22.801	-8.136	14.679	20.075	16.811	-29.395
201	201	0.75	3.318	16.136	-4.437	5.122	40.089	-7.127	-6.827	11.512	-33.238	22.678	-8.869	14.788	20.621	15.921	-29.045
