# Supplementary material for: Gait phenotypes in paediatric hereditary spastic paraplegia revealed by dynamic time warping analysis and random forests
Source: PLoS One. 2018 Mar 8;13(3):e0192345. doi: 10.1371/journal.pone.0192345 (PMC5843164; doi:10.1371/journal.pone.0192345)
Supplement: S1 Data — (ZIP) [file pone.0192345.s008.zip › HSP/Right.SR.HSP19.1.csv]

	Epoch	Time	Pelvic.obliquity	Pelvic.tilt	Pelvic rotation	Hip.abd.add	Hip.flexion	Hip.rotation	Knee.abd.add	Knee.flexion	Knee.rotation	Ankle.abd.add	Ankle.flexion	Ankle.rotation	Forefoot.abd.add	Forefoot.flexion	Forefoot.rotation
1	1	0	3.36	15.093	-3.87	5.201	43.631	11.512	-2.364	11	-20.145	22.759	-1.326	-5.378	17.888	22.942	-15.464
2	2	0.00399	3.653	14.799	-2.568	4.56	43.236	10.859	-1.98	11.608	-20.205	23.352	-1.968	-5.365	18.797	21.525	-15.184
3	3	0.00798	3.986	14.485	-0.821	3.594	42.719	9.868	-1.531	12.126	-20.258	23.916	-2.7	-5.368	19.68	19.963	-14.908
4	4	0.01197	4.339	14.153	1.297	2.358	42.092	8.6	-1.019	12.568	-20.302	24.44	-3.549	-5.398	20.528	18.243	-14.645
5	5	0.01596	4.706	13.763	3.589	1.032	41.32	7.197	-0.469	12.953	-20.362	24.914	-4.559	-5.456	21.34	16.335	-14.408
6	6	0.01995	4.788	13.549	3.935	1.074	41.063	7.385	-0.129	13.781	-20.527	25.658	-5.847	-5.484	22.438	14.229	-14.262
7	7	0.02394	4.88	13.334	4.291	1.129	40.769	7.499	0.191	14.562	-20.688	26.643	-7.348	-5.509	23.784	12.005	-14.196
8	8	0.02793	4.981	13.117	4.665	1.201	40.441	7.55	0.458	15.254	-20.82	27.518	-8.888	-5.548	24.997	9.769	-14.125
9	9	0.03192	5.092	12.893	5.051	1.302	40.087	7.575	0.654	15.833	-20.927	27.951	-10.248	-5.628	25.716	7.689	-14.002
10	10	0.03591	5.213	12.65	5.442	1.43	39.713	7.627	0.776	16.282	-21.052	27.616	-11.138	-5.792	25.569	6.019	-13.816
11	11	0.0399	5.349	12.367	5.833	1.597	39.342	7.789	0.892	16.728	-21.2	26.308	-11.213	-6.14	24.319	4.982	-13.587
12	12	0.04389	5.533	12.022	6.224	1.826	38.989	8.001	1.087	17.432	-21.275	24.798	-10.686	-6.702	22.773	4.33	-13.407
13	13	0.04788	5.797	11.605	6.61	2.148	38.674	8.227	1.393	18.503	-21.266	23.57	-9.688	-7.453	21.435	3.958	-13.313
14	14	0.05187	6.151	11.115	6.989	2.572	38.41	8.463	1.829	19.959	-21.175	22.824	-8.341	-8.364	20.531	3.773	-13.303
15	15	0.05586	6.585	10.563	7.352	3.084	38.207	8.754	2.417	21.722	-21.022	22.404	-6.737	-9.413	19.948	3.703	-13.328
16	16	0.05985	7.049	9.981	7.685	3.635	38.045	9.189	3.141	23.492	-20.8	21.872	-5.08	-10.69	19.302	3.705	-13.403
17	17	0.06384	7.499	9.411	7.99	4.178	37.861	9.754	3.927	25.076	-20.541	21.011	-3.494	-12.101	18.395	3.696	-13.48
18	18	0.06783	7.919	8.859	8.27	4.712	37.608	10.435	4.73	26.432	-20.224	19.913	-2.063	-13.603	17.307	3.596	-13.521
19	19	0.07182	8.306	8.333	8.522	5.246	37.256	11.211	5.508	27.551	-19.831	18.752	-0.833	-15.167	16.193	3.373	-13.513
20	20	0.07581	8.67	7.851	8.743	5.801	36.782	12.059	6.232	28.439	-19.342	17.825	0.19	-16.798	15.33	3.055	-13.476
21	21	0.0798	8.979	7.426	8.932	6.352	36.163	12.944	6.872	29.066	-18.788	17.254	1.071	-18.46	14.851	2.746	-13.45
22	22	0.08379	9.25	7.056	9.1	6.868	35.485	13.77	7.449	29.528	-18.16	16.696	2.004	-20.099	14.447	2.549	-13.427
23	23	0.08778	9.473	6.739	9.256	7.334	34.779	14.485	7.926	29.866	-17.438	16.094	2.996	-21.694	14.055	2.462	-13.401
24	24	0.09177	9.642	6.47	9.407	7.741	34.073	15.036	8.276	30.124	-16.619	15.449	4.021	-23.215	13.66	2.461	-13.382
25	25	0.09576	9.761	6.248	9.563	8.085	33.399	15.345	8.468	30.357	-15.72	14.838	5.01	-24.618	13.317	2.496	-13.405
26	26	0.09975	9.84	6.072	9.718	8.369	32.757	15.381	8.503	30.558	-14.831	14.319	5.836	-25.744	13.056	2.449	-13.434
27	27	0.10374	9.899	5.935	9.881	8.612	32.149	15.208	8.432	30.737	-14.005	13.917	6.578	-26.586	12.899	2.385	-13.435
28	28	0.10773	9.942	5.838	10.05	8.821	31.572	14.848	8.25	30.884	-13.275	13.673	7.248	-27.154	12.87	2.337	-13.425
29	29	0.11172	9.977	5.78	10.224	9.002	31.017	14.329	7.968	30.98	-12.679	13.59	7.857	-27.462	12.959	2.331	-13.427
30	30	0.11571	10.019	5.754	10.414	9.163	30.465	13.685	7.615	30.982	-12.306	13.593	8.416	-27.496	13.099	2.383	-13.471
31	31	0.1197	10.062	5.76	10.598	9.34	29.931	12.962	7.167	30.91	-12.19	13.507	8.9	-27.211	13.087	2.428	-13.491
32	32	0.12369	10.09	5.79	10.77	9.502	29.411	12.213	6.685	30.772	-12.26	13.477	9.27	-26.717	13.072	2.445	-13.519
33	33	0.12768	10.088	5.855	10.923	9.625	28.906	11.472	6.197	30.563	-12.511	13.537	9.517	-26.021	13.093	2.426	-13.548
34	34	0.13167	10.047	5.964	11.054	9.695	28.412	10.771	5.72	30.277	-12.932	13.683	9.649	-25.145	13.153	2.369	-13.572
35	35	0.13566	9.964	6.126	11.152	9.716	27.927	10.146	5.254	29.901	-13.506	13.847	9.694	-24.141	13.194	2.29	-13.6
36	36	0.13965	9.838	6.336	11.221	9.698	27.43	9.614	4.803	29.431	-14.212	14.119	9.687	-23.096	13.316	2.243	-13.684
37	37	0.14364	9.671	6.581	11.255	9.638	26.94	9.147	4.37	28.911	-14.966	14.472	9.665	-22.032	13.511	2.235	-13.797
38	38	0.14763	9.468	6.86	11.246	9.541	26.456	8.749	3.964	28.352	-15.739	14.805	9.599	-20.947	13.686	2.197	-13.904
39	39	0.15162	9.237	7.168	11.193	9.415	25.98	8.428	3.59	27.765	-16.515	15.043	9.477	-19.843	13.773	2.083	-13.98
40	40	0.15561	8.98	7.499	11.089	9.279	25.526	8.197	3.24	27.178	-17.288	15.215	9.363	-18.743	13.805	1.957	-14.025
41	41	0.1596	8.711	7.856	10.95	9.134	25.116	8.049	2.92	26.636	-17.995	15.375	9.292	-17.771	13.829	1.853	-14.095
42	42	0.16359	8.419	8.217	10.79	8.965	24.733	7.964	2.633	26.133	-18.642	15.49	9.261	-16.901	13.819	1.763	-14.178
43	43	0.16758	8.107	8.585	10.607	8.778	24.381	7.922	2.367	25.677	-19.197	15.568	9.24	-16.127	13.781	1.653	-14.255
44	44	0.17157	7.781	8.959	10.397	8.579	24.061	7.913	2.121	25.273	-19.638	15.631	9.202	-15.453	13.742	1.494	-14.317
45	45	0.17556	7.438	9.324	10.156	8.346	23.761	7.961	1.945	24.923	-19.956	15.719	9.131	-14.922	13.758	1.278	-14.403
46	46	0.17955	7.09	9.687	9.889	8.114	23.473	8.073	1.806	24.615	-20.131	15.783	9.072	-14.564	13.781	1.035	-14.489
47	47	0.18354	6.739	10.044	9.593	7.898	23.193	8.24	1.674	24.352	-20.183	15.85	9.068	-14.377	13.818	0.826	-14.595
48	48	0.18753	6.387	10.392	9.27	7.696	22.908	8.461	1.549	24.107	-20.123	15.884	9.102	-14.346	13.837	0.636	-14.716
49	49	0.19152	6.051	10.724	8.937	7.512	22.602	8.718	1.44	23.851	-19.968	15.838	9.153	-14.442	13.799	0.44	-14.836
50	50	0.19551	5.804	11.007	8.655	7.384	22.245	8.92	1.357	23.561	-19.73	15.642	9.227	-14.617	13.645	0.226	-14.932
51	51	0.1995	5.663	11.219	8.528	7.279	21.808	8.994	1.335	23.203	-19.472	15.18	9.301	-14.824	13.271	-0.064	-14.992
52	52	0.20349	5.56	11.417	8.426	7.203	21.368	9.062	1.319	22.855	-19.197	14.772	9.398	-15.078	12.949	-0.325	-15.054
53	53	0.20748	5.48	11.602	8.33	7.142	20.94	9.116	1.302	22.544	-18.878	14.472	9.53	-15.389	12.727	-0.536	-15.136
54	54	0.21147	5.415	11.773	8.241	7.087	20.525	9.13	1.288	22.276	-18.497	14.251	9.706	-15.755	12.58	-0.698	-15.243
55	55	0.21546	5.372	11.957	8.151	7.061	20.136	9.108	1.279	22.022	-18.096	13.917	9.952	-16.134	12.349	-0.827	-15.364
56	56	0.21945	5.337	12.103	8.061	7.03	19.803	9.029	1.292	21.853	-17.695	13.501	10.187	-16.463	12.04	-0.988	-15.484
57	57	0.22344	5.297	12.226	7.977	6.981	19.468	8.921	1.318	21.71	-17.334	13.024	10.363	-16.712	11.661	-1.239	-15.592
58	58	0.22743	5.251	12.33	7.897	6.924	19.125	8.782	1.332	21.597	-17.017	12.582	10.461	-16.883	11.293	-1.575	-15.694
59	59	0.23142	5.202	12.414	7.817	6.871	18.776	8.603	1.313	21.521	-16.739	12.289	10.476	-16.984	11.029	-1.969	-15.803
60	60	0.23541	5.138	12.483	7.751	6.784	18.416	8.349	1.272	21.457	-16.52	12.229	10.414	-16.966	10.948	-2.377	-15.928
61	61	0.2394	5.085	12.538	7.684	6.697	18.05	8.047	1.24	21.383	-16.343	12.134	10.359	-16.869	10.834	-2.778	-16.06
62	62	0.24339	5.029	12.581	7.631	6.597	17.67	7.705	1.211	21.299	-16.215	12.072	10.3	-16.696	10.747	-3.165	-16.197
63	63	0.24738	4.97	12.608	7.589	6.497	17.278	7.334	1.166	21.225	-16.156	12.102	10.254	-16.435	10.726	-3.521	-16.332
64	64	0.25137	4.911	12.616	7.554	6.413	16.875	6.942	1.084	21.185	-16.171	12.261	10.239	-16.084	10.792	-3.829	-16.459
65	65	0.25536	4.846	12.612	7.527	6.338	16.457	6.498	0.951	21.155	-16.199	12.508	10.224	-15.692	10.91	-4.116	-16.592
66	66	0.25935	4.791	12.603	7.5	6.283	16.024	6.028	0.804	21.103	-16.25	12.61	10.214	-15.292	10.887	-4.424	-16.753
67	67	0.26334	4.742	12.592	7.476	6.237	15.578	5.538	0.644	21.02	-16.335	12.65	10.18	-14.826	10.802	-4.762	-16.892
68	68	0.26733	4.695	12.579	7.454	6.197	15.116	5.037	0.48	20.909	-16.442	12.657	10.117	-14.307	10.689	-5.13	-17.005
69	69	0.27132	4.649	12.56	7.433	6.159	14.635	4.543	0.322	20.778	-16.554	12.662	10.03	-13.774	10.582	-5.524	-17.105
70	70	0.27531	4.599	12.53	7.416	6.104	14.127	4.095	0.199	20.635	-16.669	12.857	9.896	-13.267	10.673	-5.916	-17.211
71	71	0.2793	4.552	12.496	7.393	6.063	13.621	3.663	0.075	20.518	-16.758	13.127	9.782	-12.814	10.838	-6.282	-17.335
72	72	0.28329	4.517	12.461	7.363	6.031	13.119	3.256	-0.024	20.412	-16.83	13.353	9.656	-12.394	10.981	-6.682	-17.459
73	73	0.28728	4.49	12.428	7.328	6.005	12.617	2.885	-0.097	20.305	-16.892	13.491	9.528	-12.008	11.058	-7.116	-17.578
74	74	0.29127	4.47	12.398	7.286	5.988	12.112	2.563	-0.152	20.188	-16.952	13.528	9.415	-11.659	11.053	-7.563	-17.686
75	75	0.29526	4.463	12.368	7.236	5.993	11.593	2.311	-0.195	20.053	-17.019	13.507	9.259	-11.314	11.01	-8.077	-17.742
76	76	0.29925	4.46	12.334	7.166	6.016	11.074	2.099	-0.255	19.936	-17.06	13.467	9.122	-10.997	10.94	-8.59	-17.772
77	77	0.30324	4.471	12.302	7.083	6.056	10.548	1.923	-0.313	19.824	-17.066	13.447	8.995	-10.736	10.892	-9.102	-17.801
78	78	0.30723	4.494	12.272	6.988	6.112	10.01	1.792	-0.362	19.707	-17.042	13.394	8.868	-10.52	10.823	-9.635	-17.812
79	79	0.31122	4.527	12.241	6.877	6.183	9.459	1.721	-0.403	19.582	-16.998	13.224	8.731	-10.32	10.656	-10.225	-17.772
80	80	0.31521	4.586	12.216	6.752	6.27	8.901	1.696	-0.419	19.448	-16.93	12.993	8.531	-10.094	10.456	-10.918	-17.654
81	81	0.3192	4.661	12.2	6.605	6.369	8.362	1.739	-0.412	19.353	-16.846	12.804	8.297	-9.938	10.307	-11.655	-17.55
82	82	0.32319	4.753	12.193	6.443	6.49	7.836	1.825	-0.42	19.291	-16.764	12.723	8.054	-9.81	10.244	-12.391	-17.449
83	83	0.32718	4.861	12.193	6.268	6.633	7.321	1.95	-0.443	19.251	-16.697	12.696	7.791	-9.678	10.219	-13.151	-17.332
84	84	0.33117	4.981	12.2	6.076	6.79	6.812	2.121	-0.46	19.222	-16.655	12.597	7.482	-9.517	10.132	-13.993	-17.181
85	85	0.33516	5.117	12.205	5.872	6.95	6.302	2.335	-0.448	19.2	-16.614	12.349	7.134	-9.319	9.924	-14.936	-16.966
86	86	0.33915	5.276	12.215	5.642	7.143	5.803	2.598	-0.459	19.203	-16.584	12.133	6.749	-9.101	9.731	-15.923	-16.714
87	87	0.34314	5.453	12.232	5.397	7.352	5.323	2.889	-0.477	19.244	-16.556	11.947	6.419	-8.879	9.547	-16.873	-16.445
88	88	0.34713	5.647	12.259	5.139	7.57	4.865	3.192	-0.499	19.323	-16.523	11.842	6.153	-8.659	9.42	-17.758	-16.176
89	89	0.35112	5.856	12.302	4.861	7.795	4.438	3.498	-0.534	19.432	-16.482	11.899	5.904	-8.437	9.429	-18.59	-15.918
90	90	0.35511	6.079	12.349	4.568	8.022	4.032	3.818	-0.559	19.578	-16.415	11.999	5.614	-8.208	9.487	-19.473	-15.637
91	91	0.3591	6.3	12.391	4.268	8.241	3.652	4.143	-0.573	19.786	-16.346	11.991	5.298	-7.953	9.447	-20.444	-15.328
92	92	0.36309	6.517	12.425	3.97	8.448	3.281	4.472	-0.584	20.035	-16.3	12.088	4.974	-7.698	9.498	-21.416	-15.047
93	93	0.36708	6.728	12.452	3.675	8.64	2.918	4.801	-0.589	20.329	-16.263	12.327	4.647	-7.468	9.677	-22.373	-14.806
94	94	0.37107	6.938	12.481	3.382	8.816	2.58	5.126	-0.579	20.681	-16.194	12.615	4.318	-7.279	9.903	-23.353	-14.587
95	95	0.37506	7.139	12.506	3.083	8.961	2.251	5.456	-0.535	21.062	-16.143	12.83	3.94	-7.038	10.077	-24.423	-14.344
96	96	0.37905	7.34	12.529	2.783	9.097	1.948	5.77	-0.481	21.499	-16.11	13.008	3.556	-6.719	10.219	-25.546	-14.061
97	97	0.38304	7.539	12.545	2.48	9.233	1.669	6.057	-0.447	21.997	-16.052	13.23	3.189	-6.38	10.39	-26.676	-13.762
98	98	0.38703	7.735	12.556	2.177	9.37	1.416	6.31	-0.439	22.554	-15.962	13.506	2.84	-6.045	10.598	-27.801	-13.465
99	99	0.39102	7.93	12.565	1.878	9.499	1.191	6.528	-0.44	23.159	-15.859	13.789	2.496	-5.711	10.806	-28.936	-13.188
100	100	0.39501	8.113	12.572	1.565	9.591	0.988	6.742	-0.385	23.805	-15.725	13.919	2.101	-5.4	10.911	-30.175	-12.93
101	101	0.399	8.261	12.561	1.26	9.632	0.793	6.939	-0.314	24.494	-15.592	14.147	1.647	-5.075	11.122	-31.47	-12.688
102	102	0.40299	8.38	12.528	0.948	9.637	0.609	7.109	-0.241	25.251	-15.455	14.389	1.164	-4.721	11.357	-32.824	-12.452
103	103	0.40698	8.473	12.47	0.626	9.607	0.438	7.258	-0.162	26.084	-15.306	14.601	0.677	-4.353	11.573	-34.227	-12.227
104	104	0.41097	8.536	12.384	0.3	9.532	0.272	7.401	-0.053	26.982	-15.133	14.773	0.202	-4.014	11.767	-35.656	-12.027
105	105	0.41496	8.569	12.274	-0.038	9.405	0.12	7.543	0.102	27.918	-14.913	14.824	-0.302	-3.77	11.885	-37.126	-11.899
106	106	0.41895	8.56	12.144	-0.355	9.217	-0.018	7.64	0.271	28.875	-14.672	14.918	-0.83	-3.569	12.064	-38.592	-11.829
107	107	0.42294	8.513	11.998	-0.646	8.985	-0.116	7.69	0.443	29.881	-14.439	15.044	-1.402	-3.394	12.289	-40.08	-11.821
108	108	0.42693	8.424	11.839	-0.903	8.706	-0.162	7.688	0.621	30.955	-14.218	15.164	-2.026	-3.246	12.53	-41.615	-11.873
109	109	0.43092	8.28	11.662	-1.113	8.362	-0.154	7.629	0.828	32.112	-13.993	15.214	-2.702	-3.14	12.736	-43.227	-11.976
110	110	0.43491	8.041	11.46	-1.275	7.893	-0.068	7.535	1.095	33.365	-13.755	15.438	-3.49	-3.19	13.155	-44.877	-12.248
111	111	0.4389	7.711	11.227	-1.397	7.299	0.058	7.4	1.414	34.704	-13.53	15.772	-4.349	-3.316	13.724	-46.565	-12.644
112	112	0.44289	7.292	10.963	-1.486	6.592	0.229	7.249	1.79	36.151	-13.334	16.076	-5.266	-3.484	14.31	-48.329	-13.123
113	113	0.44688	6.79	10.666	-1.548	5.79	0.444	7.095	2.208	37.708	-13.185	16.319	-6.25	-3.653	14.883	-50.195	-13.65
114	114	0.45087	6.216	10.336	-1.583	4.916	0.693	6.931	2.63	39.354	-13.1	16.612	-7.352	-3.774	15.548	-52.174	-14.198
115	115	0.45486	5.585	9.988	-1.603	3.978	1.018	6.746	3.069	41.081	-13.04	16.708	-8.527	-3.927	16.089	-54.231	-14.808
116	116	0.45885	4.935	9.636	-1.617	3.02	1.375	6.573	3.515	42.783	-13.011	16.705	-9.733	-4.155	16.572	-56.247	-15.506
117	117	0.46284	4.284	9.284	-1.632	2.071	1.762	6.395	3.938	44.436	-13.031	16.601	-10.911	-4.42	16.986	-58.154	-16.276
118	118	0.46683	3.647	8.937	-1.65	1.154	2.171	6.202	4.316	46.024	-13.1	16.384	-12.009	-4.692	17.306	-59.91	-17.085
119	119	0.47082	3.039	8.596	-1.668	0.286	2.589	5.98	4.638	47.537	-13.192	16.014	-12.978	-4.946	17.483	-61.5	-17.879
120	120	0.47481	2.474	8.254	-1.686	-0.527	3.013	5.724	4.924	48.99	-13.258	15.255	-13.695	-5.212	17.287	-62.911	-18.616
121	121	0.4788	1.95	7.921	-1.705	-1.301	3.467	5.438	5.196	50.477	-13.28	14.483	-14.17	-5.509	17.064	-64.112	-19.357
122	122	0.48279	1.475	7.61	-1.732	-2.011	3.964	5.121	5.415	51.996	-13.269	13.862	-14.455	-5.863	16.95	-65.083	-20.15
123	123	0.48678	1.055	7.331	-1.772	-2.638	4.52	4.773	5.559	53.552	-13.226	13.405	-14.6	-6.282	16.955	-65.866	-21
124	124	0.49077	0.697	7.108	-1.825	-3.167	5.176	4.384	5.627	55.167	-13.13	12.885	-14.643	-6.748	16.881	-66.598	-21.838
125	125	0.49476	0.404	6.952	-1.886	-3.598	5.945	3.966	5.62	56.81	-12.974	12.271	-14.639	-7.213	16.703	-67.338	-22.579
126	126	0.49875	0.145	6.833	-1.949	-3.981	6.782	3.538	5.558	58.443	-12.744	11.72	-14.555	-7.694	16.537	-67.965	-23.255
127	127	0.50274	-0.089	6.741	-2.017	-4.338	7.667	3.097	5.461	60.045	-12.432	11.184	-14.327	-8.223	16.334	-68.414	-23.898
128	128	0.50673	-0.309	6.666	-2.094	-4.681	8.582	2.648	5.341	61.587	-12.037	10.606	-13.911	-8.811	16.039	-68.647	-24.52
129	129	0.51072	-0.522	6.599	-2.187	-5.001	9.502	2.205	5.186	63.018	-11.57	9.932	-13.286	-9.428	15.586	-68.64	-25.075
130	130	0.51471	-0.756	6.549	-2.29	-5.33	10.436	1.814	5.047	64.318	-11.027	9.269	-12.531	-10.047	15.099	-68.415	-25.524
131	131	0.5187	-1.004	6.511	-2.39	-5.663	11.371	1.475	4.917	65.489	-10.455	8.755	-11.798	-10.624	14.726	-68.058	-25.877
132	132	0.52269	-1.258	6.494	-2.482	-5.998	12.314	1.182	4.809	66.523	-9.878	8.389	-11.143	-11.129	14.493	-67.612	-26.129
133	133	0.52668	-1.485	6.495	-2.581	-6.292	13.258	0.935	4.729	67.417	-9.317	8.132	-10.59	-11.547	14.384	-67.112	-26.278
134	134	0.53067	-1.576	6.482	-2.753	-6.39	14.167	0.767	4.663	68.163	-8.803	7.89	-10.122	-11.882	14.312	-66.577	-26.321
135	135	0.53466	-1.566	6.502	-2.977	-6.321	15.094	0.697	4.634	68.791	-8.344	7.745	-9.685	-12.127	14.32	-65.941	-26.26
136	136	0.53865	-1.538	6.566	-3.185	-6.225	16.062	0.696	4.683	69.407	-7.898	7.69	-9.175	-12.296	14.395	-65.195	-26.113
137	137	0.54264	-1.508	6.668	-3.358	-6.129	17.067	0.742	4.808	70.001	-7.475	7.711	-8.607	-12.377	14.531	-64.345	-25.886
138	138	0.54663	-1.479	6.804	-3.49	-6.036	18.102	0.817	4.995	70.55	-7.09	7.772	-8.008	-12.374	14.7	-63.408	-25.594
139	139	0.55062	-1.445	6.974	-3.584	-5.928	19.157	0.914	5.227	71.015	-6.761	7.787	-7.397	-12.323	14.819	-62.408	-25.274
140	140	0.55461	-1.402	7.175	-3.633	-5.803	20.217	1.014	5.51	71.353	-6.497	7.699	-6.802	-12.233	14.852	-61.364	-24.939
141	141	0.5586	-1.344	7.403	-3.653	-5.643	21.281	1.127	5.81	71.608	-6.279	7.702	-6.22	-12.156	14.945	-60.231	-24.633
142	142	0.56259	-1.27	7.656	-3.648	-5.455	22.347	1.258	6.137	71.801	-6.09	7.847	-5.641	-12.13	15.15	-58.994	-24.39
143	143	0.56658	-1.18	7.922	-3.622	-5.247	23.407	1.412	6.502	71.947	-5.921	8.144	-5.065	-12.18	15.481	-57.66	-24.236
144	144	0.57057	-1.066	8.182	-3.585	-5.011	24.438	1.582	6.897	72.04	-5.78	8.548	-4.533	-12.312	15.91	-56.283	-24.18
145	145	0.57456	-0.939	8.477	-3.529	-4.823	25.487	1.779	7.4	72.086	-5.621	8.801	-4.021	-12.491	16.246	-54.943	-24.169
146	146	0.57855	-0.811	8.787	-3.446	-4.649	26.536	2.004	7.953	72.079	-5.504	9.102	-3.53	-12.708	16.62	-53.557	-24.226
147	147	0.58254	-0.687	9.106	-3.335	-4.485	27.574	2.258	8.538	71.999	-5.431	9.45	-3.066	-12.952	17.019	-52.124	-24.334
148	148	0.58653	-0.573	9.429	-3.198	-4.339	28.597	2.539	9.142	71.837	-5.397	9.825	-2.629	-13.22	17.42	-50.643	-24.481
149	149	0.59052	-0.479	9.758	-3.026	-4.238	29.609	2.832	9.768	71.604	-5.415	10.276	-2.175	-13.541	17.868	-49.044	-24.739
150	150	0.59451	-0.375	10.087	-2.865	-4.104	30.617	3.122	10.346	71.264	-5.545	10.744	-1.778	-13.808	18.301	-47.392	-25.022
151	151	0.5985	-0.266	10.404	-2.689	-3.969	31.611	3.399	10.901	70.864	-5.75	11.183	-1.394	-14.017	18.689	-45.715	-25.294
152	152	0.60249	-0.146	10.711	-2.502	-3.835	32.596	3.666	11.455	70.42	-6.022	11.545	-1.018	-14.174	19.004	-44.035	-25.559
153	153	0.60648	-0.014	11.009	-2.31	-3.707	33.573	3.927	12.02	69.937	-6.357	11.822	-0.646	-14.293	19.246	-42.353	-25.834
154	154	0.61047	0.093	11.297	-2.084	-3.623	34.529	4.169	12.533	69.393	-6.764	12.189	-0.249	-14.4	19.512	-40.554	-26.169
155	155	0.61446	0.195	11.584	-1.863	-3.538	35.474	4.414	13.006	68.767	-7.275	12.583	0.116	-14.419	19.779	-38.715	-26.492
156	156	0.61845	0.286	11.873	-1.643	-3.466	36.399	4.654	13.449	68.045	-7.883	12.908	0.459	-14.349	19.967	-36.861	-26.792
157	157	0.62244	0.369	12.165	-1.414	-3.41	37.308	4.884	13.853	67.214	-8.587	13.154	0.751	-14.198	20.067	-35.018	-27.062
158	158	0.62643	0.446	12.463	-1.173	-3.36	38.204	5.105	14.205	66.273	-9.383	13.362	0.969	-13.986	20.104	-33.188	-27.31
159	159	0.63042	0.508	12.76	-0.934	-3.292	39.081	5.341	14.462	65.249	-10.306	13.72	1.178	-13.746	20.199	-31.238	-27.613
160	160	0.63441	0.572	13.037	-0.715	-3.206	39.924	5.567	14.653	64.182	-11.264	14.096	1.431	-13.528	20.264	-29.201	-27.961
161	161	0.6384	0.633	13.282	-0.514	-3.117	40.715	5.801	14.815	63.082	-12.232	14.508	1.748	-13.361	20.327	-27.059	-28.372
162	162	0.64239	0.692	13.489	-0.328	-3.017	41.447	6.034	14.936	61.936	-13.21	14.871	2.103	-13.206	20.324	-24.879	-28.777
163	163	0.64638	0.747	13.654	-0.151	-2.897	42.114	6.251	14.992	60.733	-14.201	15.091	2.471	-13.009	20.175	-22.743	-29.099
164	164	0.65037	0.786	13.774	0.031	-2.778	42.703	6.428	14.95	59.48	-15.207	15.159	2.907	-12.767	19.846	-20.611	-29.348
165	165	0.65436	0.833	13.861	0.182	-2.625	43.229	6.604	14.871	58.177	-16.211	15.073	3.428	-12.556	19.357	-18.454	-29.588
166	166	0.65835	0.888	13.924	0.318	-2.436	43.699	6.761	14.706	56.804	-17.199	14.943	4.018	-12.373	18.779	-16.221	-29.805
167	167	0.66234	0.948	13.964	0.45	-2.226	44.116	6.889	14.458	55.363	-18.137	14.824	4.634	-12.229	18.174	-13.922	-29.99
168	168	0.66633	1.014	13.984	0.587	-2.017	44.48	6.982	14.147	53.866	-18.99	14.748	5.225	-12.131	17.602	-11.606	-30.138
169	169	0.67032	1.091	13.982	0.73	-1.797	44.767	7.037	13.763	52.327	-19.775	14.689	5.724	-12.048	17.062	-9.385	-30.223
170	170	0.67431	1.184	13.965	0.868	-1.544	45.001	7.058	13.282	50.745	-20.471	14.878	6.099	-11.998	16.751	-7.151	-30.269
171	171	0.6783	1.286	13.937	1.001	-1.275	45.19	7.05	12.741	49.144	-21.095	15.177	6.407	-11.966	16.556	-4.935	-30.285
172	172	0.68229	1.392	13.899	1.128	-1.004	45.34	7.01	12.172	47.542	-21.617	15.432	6.694	-11.97	16.356	-2.782	-30.26
173	173	0.68628	1.5	13.851	1.247	-0.745	45.454	6.935	11.602	45.95	-21.997	15.504	7.001	-12.029	16.04	-0.735	-30.179
174	174	0.69027	1.604	13.776	1.359	-0.471	45.493	6.832	10.968	44.365	-22.238	15.52	7.296	-12.145	15.695	1.225	-30.034
175	175	0.69426	1.695	13.676	1.45	-0.176	45.459	6.744	10.285	42.749	-22.433	15.48	7.533	-12.212	15.326	3.074	-29.79
176	176	0.69825	1.757	13.547	1.532	0.101	45.358	6.695	9.599	41.092	-22.573	15.354	7.701	-12.268	14.921	4.813	-29.477
177	177	0.70224	1.784	13.397	1.612	0.338	45.199	6.685	8.92	39.383	-22.65	15.196	7.785	-12.347	14.532	6.475	-29.136
178	178	0.70623	1.771	13.236	1.695	0.527	44.996	6.705	8.241	37.614	-22.658	15.115	7.772	-12.48	14.248	8.122	-28.813
179	179	0.71022	1.736	13.071	1.77	0.706	44.753	6.718	7.482	35.821	-22.605	15.489	7.701	-12.598	14.348	9.935	-28.504
180	180	0.71421	1.714	12.917	1.85	0.883	44.471	6.743	6.729	33.975	-22.519	15.985	7.536	-12.748	14.592	11.722	-28.213
181	181	0.7182	1.705	12.778	1.939	1.063	44.158	6.766	5.979	32.092	-22.422	16.478	7.295	-12.862	14.872	13.417	-27.887
182	182	0.72219	1.709	12.657	2.041	1.244	43.825	6.769	5.223	30.179	-22.304	16.939	6.972	-12.921	15.162	14.991	-27.5
183	183	0.72618	1.723	12.56	2.159	1.419	43.482	6.741	4.452	28.244	-22.138	17.369	6.556	-12.925	15.466	16.431	-27.044
184	184	0.73017	1.711	12.484	2.284	1.558	43.12	6.74	3.698	26.301	-21.979	17.562	6.102	-12.874	15.576	17.678	-26.533
185	185	0.73416	1.684	12.421	2.404	1.672	42.741	6.769	2.99	24.369	-21.83	17.427	5.693	-12.741	15.414	18.763	-25.931
186	186	0.73815	1.638	12.368	2.527	1.745	42.389	6.825	2.33	22.5	-21.679	17.111	5.348	-12.577	15.09	19.774	-25.29
187	187	0.74214	1.577	12.326	2.665	1.78	42.057	6.893	1.709	20.695	-21.524	16.7	5.087	-12.392	14.674	20.774	-24.632
188	188	0.74613	1.51	12.295	2.826	1.79	41.714	6.944	1.112	18.925	-21.371	16.256	4.933	-12.179	14.223	21.812	-23.97
189	189	0.75012	1.451	12.302	2.997	1.806	41.414	6.922	0.506	17.292	-21.168	15.926	4.948	-11.982	13.835	22.95	-23.36
190	190	0.75411	1.391	12.324	3.182	1.82	41.137	6.845	-0.108	15.748	-20.969	15.764	4.989	-11.724	13.59	24.107	-22.766
191	191	0.7581	1.329	12.361	3.362	1.834	40.898	6.784	-0.693	14.314	-20.812	15.746	5.073	-11.419	13.476	25.272	-22.183
192	192	0.76209	1.264	12.416	3.535	1.846	40.71	6.763	-1.227	13.02	-20.7	15.843	5.178	-11.091	13.48	26.394	-21.616
193	193	0.76608	1.191	12.493	3.706	1.852	40.59	6.774	-1.702	11.898	-20.61	16.007	5.258	-10.774	13.574	27.387	-21.076
194	194	0.77007	1.117	12.593	3.868	1.853	40.578	6.759	-2.088	11.102	-20.483	16.03	5.398	-10.463	13.561	28.136	-20.538
195	195	0.77406	1.055	12.701	4.037	1.845	40.611	6.754	-2.377	10.522	-20.387	15.979	5.535	-10.197	13.512	28.679	-20.059
196	196	0.77805	1.004	12.811	4.225	1.814	40.669	6.754	-2.574	10.138	-20.336	15.971	5.648	-9.985	13.534	29.051	-19.664
197	197	0.78204	0.969	12.916	4.432	1.77	40.745	6.754	-2.685	9.94	-20.333	16.023	5.711	-9.807	13.644	29.235	-19.341
198	198	0.78603	0.966	13.014	4.644	1.746	40.835	6.739	-2.725	9.916	-20.371	16.067	5.688	-9.617	13.791	29.171	-19.042
199	199	0.79002	0.992	13.098	4.84	1.769	40.941	6.721	-2.718	10.113	-20.392	16.349	5.347	-9.479	14.23	28.682	-18.799
200	200	0.79401	1.036	13.172	5.022	1.821	41.052	6.716	-2.686	10.446	-20.441	17.088	4.63	-9.341	15.154	27.848	-18.613
201	201	0.798	1.086	13.238	5.188	1.876	41.164	6.745	-2.595	10.909	-20.539	18.139	3.605	-9.215	16.426	26.695	-18.501
