# Supplementary material for: Gait phenotypes in paediatric hereditary spastic paraplegia revealed by dynamic time warping analysis and random forests
Source: PLoS One. 2018 Mar 8;13(3):e0192345. doi: 10.1371/journal.pone.0192345 (PMC5843164; doi:10.1371/journal.pone.0192345)
Supplement: S1 Data — (ZIP) [file pone.0192345.s008.zip › HSP/Right.SR.HSP19.2.csv]

	Epoch	Time	Pelvic.obliquity	Pelvic.tilt	Pelvic rotation	Hip.abd.add	Hip.flexion	Hip.rotation	Knee.abd.add	Knee.flexion	Knee.rotation	Ankle.abd.add	Ankle.flexion	Ankle.rotation	Forefoot.abd.add	Forefoot.flexion	Forefoot.rotation
1	1	0	3.821	18.868	13.425	-3.598	47.264	4.633	-1.882	8.131	-19.829	5.988	9.36	-11.57	4.841	31.533	-14.443
2	2	0.0035	3.896	18.996	13.507	-3.545	47.395	4.53	-1.701	8.735	-19.794	6.097	9.507	-11.698	5.03	31.063	-14.535
3	3	0.007	3.977	19.108	13.586	-3.475	47.494	4.445	-1.488	9.384	-19.743	6.073	9.395	-11.872	5.125	30.231	-14.636
4	4	0.0105	4.061	19.201	13.661	-3.393	47.555	4.388	-1.244	10.078	-19.683	5.985	9.029	-12.091	5.188	29.06	-14.747
5	5	0.014	4.119	19.258	13.718	-3.306	47.537	4.413	-0.957	10.835	-19.639	6.108	8.302	-12.36	5.474	27.475	-14.869
6	6	0.0175	4.183	19.289	13.779	-3.21	47.467	4.477	-0.638	11.64	-19.636	6.395	7.331	-12.578	5.927	25.604	-14.935
7	7	0.021	4.236	19.3	13.834	-3.108	47.353	4.571	-0.304	12.462	-19.649	6.844	6.246	-12.765	6.539	23.616	-14.966
8	8	0.0245	4.258	19.281	13.87	-3.001	47.181	4.699	0.036	13.278	-19.666	7.536	5.119	-12.924	7.377	21.622	-14.971
9	9	0.028	4.286	19.22	13.896	-2.875	46.945	4.783	0.307	13.97	-19.682	8.566	4.06	-13	8.501	19.889	-14.943
10	10	0.0315	4.308	19.132	13.895	-2.723	46.657	4.872	0.519	14.489	-19.684	9.301	3.081	-13.036	9.331	18.308	-14.858
11	11	0.035	4.318	19.017	13.861	-2.541	46.312	4.98	0.666	14.804	-19.666	9.571	2.195	-13.036	9.708	16.872	-14.705
12	12	0.0385	4.396	18.851	13.786	-2.249	45.915	5.054	0.688	14.837	-19.623	8.832	1.496	-12.886	9.093	15.623	-14.329
13	13	0.042	4.498	18.664	13.697	-1.92	45.514	5.134	0.7	14.867	-19.581	7.962	0.927	-12.723	8.339	14.495	-13.928
14	14	0.0455	4.622	18.452	13.593	-1.559	45.118	5.227	0.72	14.945	-19.544	7.069	0.501	-12.554	7.549	13.485	-13.509
15	15	0.049	4.766	18.196	13.472	-1.183	44.768	5.39	0.844	15.308	-19.541	6.607	0.347	-12.405	7.155	12.648	-13.102
16	16	0.0525	4.904	17.914	13.336	-0.807	44.479	5.615	1.05	15.984	-19.54	6.598	0.38	-12.269	7.169	11.87	-12.688
17	17	0.056	5.036	17.616	13.183	-0.432	44.235	5.888	1.323	16.864	-19.521	6.751	0.473	-12.168	7.324	11.041	-12.276
18	18	0.0595	5.16	17.302	12.998	-0.058	44.043	6.217	1.68	17.938	-19.452	6.856	0.531	-12.141	7.429	10.027	-11.873
19	19	0.063	5.303	16.975	12.798	0.334	43.852	6.598	2.076	19.056	-19.359	7.171	0.397	-12.267	7.719	8.836	-11.565
20	20	0.0665	5.448	16.647	12.586	0.73	43.641	7.014	2.493	20.123	-19.227	7.389	0.218	-12.487	7.918	7.611	-11.293
21	21	0.07	5.593	16.32	12.362	1.128	43.404	7.465	2.928	21.114	-19.051	7.431	0.02	-12.798	7.953	6.379	-11.047
22	22	0.0735	5.743	16.016	12.137	1.524	43.079	7.943	3.34	21.869	-18.785	7.299	0.047	-13.299	7.829	5.471	-10.881
23	23	0.077	5.884	15.726	11.904	1.921	42.69	8.461	3.724	22.488	-18.484	7.175	0.214	-13.91	7.717	4.777	-10.769
24	24	0.0805	6.017	15.445	11.666	2.321	42.236	9.011	4.081	22.979	-18.146	7.032	0.498	-14.617	7.593	4.258	-10.696
25	25	0.084	6.142	15.162	11.435	2.73	41.681	9.571	4.401	23.316	-17.734	6.738	0.852	-15.419	7.344	3.843	-10.631
26	26	0.0875	6.283	14.896	11.219	3.148	41.084	10.102	4.684	23.579	-17.307	6.51	1.209	-16.238	7.165	3.462	-10.579
27	27	0.091	6.415	14.644	11.011	3.553	40.47	10.611	4.945	23.804	-16.86	6.301	1.573	-17.082	7.012	3.105	-10.558
28	28	0.0945	6.511	14.409	10.807	3.92	39.85	11.097	5.188	24.005	-16.378	6.079	1.947	-17.975	6.858	2.773	-10.599
29	29	0.098	6.599	14.215	10.619	4.248	39.285	11.483	5.398	24.245	-15.814	5.964	2.413	-18.883	6.822	2.542	-10.679
30	30	0.1015	6.672	14.031	10.44	4.548	38.748	11.795	5.59	24.516	-15.216	5.881	2.946	-19.753	6.835	2.378	-10.768
31	31	0.105	6.727	13.852	10.269	4.818	38.239	12.033	5.764	24.82	-14.591	5.817	3.547	-20.568	6.887	2.28	-10.858
32	32	0.1085	6.812	13.689	10.139	5.079	37.763	12.092	5.886	25.124	-14.001	5.751	4.256	-21.259	6.974	2.31	-10.988
33	33	0.112	6.892	13.538	10.017	5.339	37.287	12.085	5.959	25.398	-13.457	5.665	4.981	-21.861	7.05	2.379	-11.128
34	34	0.1155	6.968	13.402	9.908	5.596	36.81	12.012	5.98	25.632	-12.964	5.561	5.699	-22.364	7.11	2.473	-11.269
35	35	0.119	7.038	13.298	9.829	5.836	36.32	11.836	5.913	25.766	-12.557	5.441	6.307	-22.671	7.131	2.524	-11.364
36	36	0.1225	7.114	13.224	9.778	6.081	35.813	11.596	5.765	25.806	-12.264	5.449	6.805	-22.82	7.235	2.553	-11.435
37	37	0.126	7.199	13.172	9.75	6.33	35.299	11.311	5.57	25.776	-12.071	5.487	7.218	-22.839	7.341	2.551	-11.486
38	38	0.1295	7.304	13.147	9.752	6.581	34.784	10.977	5.339	25.661	-12.015	5.471	7.53	-22.693	7.365	2.493	-11.508
39	39	0.133	7.408	13.148	9.774	6.822	34.28	10.599	5.077	25.5	-12.076	5.476	7.819	-22.391	7.387	2.452	-11.516
40	40	0.1365	7.501	13.165	9.799	7.048	33.784	10.214	4.801	25.311	-12.222	5.524	8.078	-21.995	7.429	2.418	-11.523
41	41	0.14	7.583	13.199	9.826	7.257	33.297	9.829	4.513	25.095	-12.453	5.625	8.303	-21.509	7.497	2.389	-11.531
42	42	0.1435	7.648	13.271	9.859	7.427	32.806	9.467	4.242	24.797	-12.788	5.777	8.492	-20.981	7.601	2.376	-11.596
43	43	0.147	7.703	13.366	9.894	7.574	32.318	9.136	3.988	24.455	-13.199	5.86	8.651	-20.407	7.632	2.343	-11.667
44	44	0.1505	7.743	13.484	9.93	7.696	31.832	8.838	3.751	24.07	-13.682	5.888	8.78	-19.784	7.601	2.292	-11.74
45	45	0.154	7.74	13.636	9.968	7.768	31.335	8.595	3.531	23.617	-14.266	5.886	8.869	-19.066	7.53	2.222	-11.795
46	46	0.1575	7.698	13.809	10	7.802	30.839	8.382	3.303	23.139	-14.894	5.87	8.864	-18.294	7.42	2.07	-11.831
47	47	0.161	7.63	14.003	10.029	7.811	30.347	8.186	3.072	22.64	-15.541	5.841	8.824	-17.49	7.286	1.89	-11.854
48	48	0.1645	7.538	14.229	10.054	7.794	29.863	8.005	2.837	22.117	-16.191	5.792	8.793	-16.662	7.134	1.72	-11.859
49	49	0.168	7.425	14.472	10.069	7.753	29.398	7.855	2.613	21.596	-16.828	5.863	8.796	-15.877	7.102	1.613	-11.89
50	50	0.1715	7.294	14.727	10.08	7.692	28.946	7.718	2.395	21.086	-17.431	5.952	8.824	-15.145	7.087	1.53	-11.94
51	51	0.175	7.144	14.993	10.086	7.613	28.508	7.593	2.181	20.59	-17.99	6.037	8.877	-14.471	7.071	1.465	-12.01
52	52	0.1785	6.957	15.272	10.078	7.489	28.091	7.457	1.986	20.13	-18.455	6.015	8.89	-13.827	6.96	1.309	-12.055
53	53	0.182	6.752	15.564	10.055	7.349	27.701	7.312	1.793	19.711	-18.841	6.009	8.901	-13.24	6.866	1.136	-12.107
54	54	0.1855	6.532	15.865	10.018	7.194	27.335	7.16	1.6	19.325	-19.155	6.035	8.926	-12.706	6.803	0.968	-12.165
55	55	0.189	6.299	16.18	9.974	7.028	26.984	7.009	1.398	18.964	-19.385	6.183	9.043	-12.244	6.852	0.9	-12.223
56	56	0.1925	6.055	16.498	9.916	6.851	26.635	6.866	1.213	18.607	-19.524	6.283	9.218	-11.889	6.872	0.876	-12.311
57	57	0.196	5.805	16.821	9.849	6.671	26.294	6.718	1.034	18.257	-19.592	6.334	9.404	-11.603	6.859	0.847	-12.411
58	58	0.1995	5.552	17.153	9.774	6.499	25.969	6.554	0.854	17.922	-19.57	6.313	9.559	-11.387	6.791	0.762	-12.51
59	59	0.203	5.282	17.493	9.681	6.318	25.66	6.384	0.664	17.606	-19.454	6.333	9.673	-11.239	6.767	0.638	-12.61
60	60	0.2065	4.996	17.821	9.58	6.127	25.352	6.215	0.471	17.307	-19.306	6.434	9.752	-11.136	6.818	0.5	-12.733
61	61	0.21	4.692	18.131	9.472	5.924	25.042	6.05	0.275	17.028	-19.137	6.632	9.795	-11.076	6.96	0.349	-12.89
62	62	0.2135	4.35	18.423	9.36	5.685	24.72	5.924	0.105	16.773	-18.949	6.887	9.881	-11.084	7.164	0.243	-13.079
63	63	0.217	3.992	18.688	9.246	5.427	24.382	5.813	-0.044	16.541	-18.732	7.172	9.967	-11.144	7.405	0.133	-13.287
64	64	0.2205	3.625	18.932	9.129	5.156	24.031	5.713	-0.175	16.332	-18.493	7.477	10.055	-11.244	7.67	0.016	-13.512
65	65	0.224	3.27	19.166	9.007	4.894	23.684	5.606	-0.287	16.147	-18.251	7.756	10.148	-11.363	7.915	-0.116	-13.756
66	66	0.2275	2.929	19.37	8.883	4.629	23.317	5.5	-0.353	15.963	-18.035	7.813	10.252	-11.439	7.962	-0.296	-13.98
67	67	0.231	2.601	19.554	8.756	4.375	22.94	5.399	-0.402	15.786	-17.852	7.802	10.359	-11.502	7.946	-0.491	-14.213
68	68	0.2345	2.296	19.715	8.626	4.153	22.561	5.309	-0.453	15.629	-17.722	7.844	10.46	-11.572	7.972	-0.681	-14.485
69	69	0.238	1.999	19.851	8.487	3.949	22.178	5.259	-0.49	15.502	-17.702	7.756	10.601	-11.553	7.858	-0.879	-14.732
70	70	0.2415	1.713	19.974	8.345	3.756	21.8	5.211	-0.515	15.399	-17.732	7.694	10.784	-11.499	7.764	-1.038	-14.99
71	71	0.245	1.442	20.085	8.201	3.573	21.429	5.155	-0.526	15.321	-17.803	7.696	11.014	-11.42	7.725	-1.147	-15.269
72	72	0.2485	1.198	20.166	8.05	3.441	21.056	5.063	-0.571	15.296	-17.935	7.904	11.261	-11.292	7.845	-1.204	-15.581
73	73	0.252	0.985	20.22	7.907	3.333	20.663	4.952	-0.601	15.271	-18.11	8.064	11.559	-11.133	7.915	-1.228	-15.905
74	74	0.2555	0.801	20.246	7.769	3.253	20.249	4.822	-0.622	15.248	-18.323	8.19	11.883	-10.945	7.945	-1.236	-16.24
75	75	0.259	0.656	20.224	7.623	3.234	19.79	4.671	-0.664	15.221	-18.572	8.319	12.144	-10.731	7.97	-1.302	-16.589
76	76	0.2625	0.533	20.18	7.474	3.236	19.305	4.497	-0.715	15.188	-18.823	8.379	12.372	-10.484	7.92	-1.427	-16.917
77	77	0.266	0.425	20.119	7.326	3.25	18.8	4.299	-0.765	15.154	-19.071	8.402	12.528	-10.213	7.838	-1.641	-17.234
78	78	0.2695	0.334	20.039	7.181	3.271	18.271	4.068	-0.804	15.121	-19.313	8.402	12.539	-9.915	7.752	-2.022	-17.545
79	79	0.273	0.275	19.949	7.037	3.331	17.743	3.82	-0.845	15.126	-19.569	8.363	12.512	-9.572	7.637	-2.49	-17.824
80	80	0.2765	0.241	19.842	6.894	3.422	17.215	3.579	-0.893	15.167	-19.849	8.376	12.494	-9.199	7.562	-2.959	-18.079
81	81	0.28	0.233	19.717	6.752	3.547	16.688	3.352	-0.951	15.244	-20.157	8.468	12.497	-8.798	7.547	-3.407	-18.309
82	82	0.2835	0.268	19.565	6.616	3.719	16.148	3.139	-1.03	15.363	-20.48	8.736	12.523	-8.436	7.674	-3.8	-18.558
83	83	0.287	0.317	19.395	6.488	3.893	15.589	2.931	-1.1	15.484	-20.782	9.046	12.508	-8.093	7.851	-4.226	-18.796
84	84	0.2905	0.378	19.213	6.366	4.066	15.013	2.724	-1.165	15.606	-21.059	9.43	12.44	-7.773	8.109	-4.685	-19.03
85	85	0.294	0.454	19.025	6.26	4.24	14.415	2.5	-1.244	15.723	-21.282	10.077	12.23	-7.507	8.632	-5.201	-19.281
86	86	0.2975	0.546	18.835	6.162	4.422	13.807	2.281	-1.314	15.845	-21.471	10.585	11.979	-7.228	9.049	-5.822	-19.473
87	87	0.301	0.649	18.642	6.07	4.608	13.189	2.074	-1.375	15.976	-21.632	11.012	11.728	-6.948	9.401	-6.491	-19.615
88	88	0.3045	0.764	18.442	5.988	4.794	12.558	1.895	-1.425	16.124	-21.756	11.374	11.515	-6.674	9.696	-7.176	-19.689
89	89	0.308	0.903	18.229	5.914	5.008	11.916	1.745	-1.508	16.301	-21.847	11.796	11.339	-6.387	10.022	-7.84	-19.672
90	90	0.3115	1.051	18.013	5.844	5.221	11.268	1.635	-1.585	16.492	-21.941	12.208	11.176	-6.083	10.332	-8.52	-19.597
91	91	0.315	1.206	17.794	5.777	5.426	10.615	1.573	-1.648	16.695	-22.046	12.594	11.021	-5.759	10.615	-9.225	-19.467
92	92	0.3185	1.376	17.58	5.723	5.627	9.971	1.564	-1.662	16.923	-22.116	12.863	10.739	-5.439	10.854	-10.13	-19.253
93	93	0.322	1.546	17.376	5.676	5.811	9.341	1.58	-1.655	17.179	-22.158	13.195	10.394	-5.12	11.177	-11.109	-18.996
94	94	0.3255	1.717	17.184	5.636	5.978	8.729	1.621	-1.625	17.465	-22.179	13.593	9.983	-4.8	11.585	-12.163	-18.7
95	95	0.329	1.888	17.002	5.61	6.115	8.148	1.695	-1.567	17.799	-22.198	14.101	9.466	-4.473	12.119	-13.325	-18.371
96	96	0.3325	2.043	16.839	5.591	6.214	7.595	1.777	-1.486	18.178	-22.178	14.54	8.938	-4.14	12.593	-14.57	-17.988
97	97	0.336	2.185	16.687	5.576	6.28	7.065	1.866	-1.386	18.59	-22.13	14.908	8.407	-3.79	13.004	-15.876	-17.554
98	98	0.3395	2.307	16.546	5.566	6.303	6.566	1.964	-1.259	19.044	-22.055	15.164	7.88	-3.406	13.314	-17.254	-17.047
99	99	0.343	2.409	16.419	5.562	6.29	6.115	2.084	-1.11	19.553	-21.98	15.283	7.321	-2.958	13.5	-18.749	-16.448
100	100	0.3465	2.502	16.301	5.561	6.256	5.696	2.226	-0.928	20.103	-21.89	15.282	6.777	-2.509	13.578	-20.291	-15.812
101	101	0.35	2.587	16.189	5.559	6.2	5.311	2.39	-0.707	20.695	-21.781	15.153	6.26	-2.071	13.541	-21.867	-15.145
102	102	0.3535	2.654	16.098	5.56	6.098	4.985	2.562	-0.446	21.361	-21.646	15.099	5.698	-1.631	13.583	-23.505	-14.464
103	103	0.357	2.705	16.013	5.56	5.972	4.688	2.736	-0.17	22.067	-21.519	14.992	5.136	-1.164	13.568	-25.179	-13.769
104	104	0.3605	2.745	15.935	5.559	5.823	4.422	2.909	0.121	22.816	-21.398	14.867	4.556	-0.68	13.532	-26.892	-13.07
105	105	0.364	2.78	15.868	5.561	5.652	4.212	3.076	0.439	23.636	-21.28	14.866	3.88	-0.213	13.629	-28.689	-12.423
106	106	0.3675	2.807	15.806	5.568	5.457	4.058	3.204	0.796	24.536	-21.124	14.832	3.238	0.203	13.706	-30.481	-11.834
107	107	0.371	2.827	15.752	5.583	5.246	3.949	3.31	1.175	25.495	-20.955	14.809	2.594	0.597	13.799	-32.29	-11.281
108	108	0.3745	2.839	15.708	5.61	5.017	3.894	3.396	1.568	26.523	-20.791	14.845	1.913	0.988	13.954	-34.145	-10.759
109	109	0.378	2.817	15.661	5.653	4.734	3.897	3.466	1.997	27.644	-20.616	14.951	1.187	1.331	14.187	-36.048	-10.305
110	110	0.3815	2.782	15.611	5.709	4.426	3.942	3.513	2.446	28.832	-20.423	15.109	0.435	1.635	14.482	-37.979	-9.901
111	111	0.385	2.737	15.556	5.78	4.096	4.029	3.534	2.916	30.085	-20.209	15.32	-0.341	1.9	14.84	-39.936	-9.547
112	112	0.3885	2.677	15.483	5.855	3.732	4.199	3.535	3.441	31.442	-19.99	15.523	-1.087	2.067	15.221	-41.837	-9.337
113	113	0.392	2.599	15.406	5.938	3.35	4.408	3.525	3.985	32.847	-19.788	15.627	-1.848	2.209	15.528	-43.757	-9.18
114	114	0.3955	2.501	15.326	6.028	2.945	4.654	3.509	4.551	34.295	-19.598	15.672	-2.631	2.312	15.801	-45.691	-9.091
115	115	0.399	2.354	15.241	6.123	2.47	4.946	3.499	5.169	35.783	-19.411	15.803	-3.473	2.292	16.204	-47.613	-9.161
116	116	0.4025	2.174	15.154	6.233	1.952	5.271	3.463	5.79	37.315	-19.235	15.951	-4.345	2.236	16.647	-49.536	-9.317
117	117	0.406	1.977	15.057	6.352	1.419	5.611	3.408	6.409	38.865	-19.066	16.044	-5.21	2.14	17.052	-51.431	-9.538
118	118	0.4095	1.772	14.935	6.479	0.891	5.955	3.335	7.021	40.42	-18.898	15.982	-6.032	1.978	17.322	-53.254	-9.836
119	119	0.413	1.582	14.783	6.614	0.384	6.305	3.26	7.661	41.991	-18.705	15.845	-6.786	1.666	17.546	-54.967	-10.266
120	120	0.4165	1.397	14.612	6.747	-0.118	6.654	3.18	8.325	43.572	-18.482	15.642	-7.443	1.234	17.722	-56.56	-10.802
121	121	0.42	1.216	14.42	6.876	-0.617	6.999	3.094	9.014	45.164	-18.223	15.37	-7.985	0.675	17.845	-58.017	-11.449
122	122	0.4235	1.044	14.214	6.987	-1.098	7.369	2.994	9.686	46.811	-17.916	15.08	-8.268	-0.011	17.924	-59.202	-12.223
123	123	0.427	0.88	13.997	7.081	-1.555	7.75	2.876	10.332	48.481	-17.568	14.769	-8.413	-0.836	17.971	-60.227	-13.125
124	124	0.4305	0.726	13.772	7.158	-1.985	8.145	2.741	10.949	50.173	-17.185	14.446	-8.438	-1.794	17.992	-61.105	-14.155
125	125	0.434	0.598	13.549	7.208	-2.367	8.584	2.581	11.511	51.896	-16.765	14.137	-8.354	-2.932	18.015	-61.82	-15.369
126	126	0.4375	0.487	13.331	7.243	-2.713	9.056	2.415	12.042	53.603	-16.359	13.685	-8.243	-4.152	17.909	-62.497	-16.666
127	127	0.441	0.394	13.118	7.265	-3.029	9.559	2.249	12.544	55.301	-15.964	13.225	-8.122	-5.425	17.797	-63.128	-18.024
128	128	0.4445	0.328	12.913	7.267	-3.305	10.109	2.09	13.005	56.992	-15.586	12.888	-8.003	-6.747	17.796	-63.678	-19.455
129	129	0.448	0.268	12.698	7.252	-3.563	10.681	1.909	13.395	58.639	-15.186	12.773	-7.773	-8.165	17.962	-63.954	-20.998
130	130	0.4515	0.21	12.485	7.223	-3.799	11.279	1.693	13.707	60.239	-14.793	12.633	-7.443	-9.56	18.075	-64.075	-22.533
131	131	0.455	0.157	12.278	7.177	-4.008	11.908	1.435	13.931	61.784	-14.418	12.412	-7.006	-10.902	18.082	-64.05	-24.031
132	132	0.4585	0.091	12.081	7.114	-4.214	12.548	1.143	14.076	63.106	-14.115	11.753	-6.417	-12.103	17.676	-63.887	-25.381
133	133	0.462	0.026	11.9	7.036	-4.417	13.194	0.86	14.196	64.276	-13.873	11.06	-5.828	-13.227	17.243	-63.632	-26.684
134	134	0.4655	-0.038	11.733	6.944	-4.616	13.844	0.583	14.288	65.298	-13.695	10.367	-5.254	-14.263	16.816	-63.288	-27.936
135	135	0.469	-0.092	11.583	6.834	-4.8	14.491	0.299	14.329	66.111	-13.612	9.827	-4.771	-15.117	16.55	-62.823	-29.081
136	136	0.4725	-0.125	11.46	6.723	-4.947	15.157	0.015	14.329	66.789	-13.652	9.398	-4.344	-15.715	16.383	-62.282	-30.059
137	137	0.476	-0.136	11.361	6.613	-5.063	15.843	-0.266	14.306	67.364	-13.796	9.081	-3.959	-16.094	16.315	-61.664	-30.899
138	138	0.4795	-0.111	11.288	6.51	-5.136	16.56	-0.544	14.262	67.819	-14.074	8.933	-3.626	-16.185	16.395	-60.926	-31.564
139	139	0.483	-0.035	11.254	6.416	-5.162	17.324	-0.809	14.225	68.171	-14.487	8.849	-3.259	-15.891	16.518	-60.057	-31.954
140	140	0.4865	0.066	11.237	6.325	-5.16	18.114	-1.055	14.201	68.452	-14.976	8.72	-2.867	-15.363	16.592	-59.146	-32.151
141	141	0.49	0.189	11.236	6.237	-5.131	18.929	-1.277	14.191	68.663	-15.535	8.518	-2.452	-14.609	16.593	-58.206	-32.153
142	142	0.4935	0.352	11.269	6.149	-5.062	19.793	-1.467	14.193	68.771	-16.175	8.361	-1.968	-13.618	16.579	-57.092	-31.977
143	143	0.497	0.528	11.321	6.068	-4.973	20.684	-1.649	14.195	68.824	-16.85	8.268	-1.517	-12.541	16.608	-55.931	-31.728
144	144	0.5005	0.716	11.391	5.993	-4.867	21.602	-1.819	14.201	68.825	-17.553	8.231	-1.095	-11.39	16.673	-54.724	-31.411
145	145	0.504	0.911	11.495	5.932	-4.753	22.556	-1.963	14.233	68.754	-18.27	8.245	-0.697	-10.176	16.765	-53.459	-31.016
146	146	0.5075	1.101	11.615	5.889	-4.665	23.51	-2.055	14.337	68.63	-18.932	8.31	-0.361	-9.022	16.913	-52.199	-30.606
147	147	0.511	1.29	11.746	5.86	-4.589	24.464	-2.117	14.481	68.469	-19.537	8.425	-0.052	-7.951	17.101	-50.915	-30.211
148	148	0.5145	1.481	11.885	5.845	-4.517	25.418	-2.15	14.656	68.27	-20.057	8.616	0.255	-7.028	17.333	-49.567	-29.868
149	149	0.518	1.671	12.028	5.851	-4.464	26.364	-2.144	14.883	68.045	-20.45	8.97	0.546	-6.289	17.698	-48.139	-29.587
150	150	0.5215	1.869	12.176	5.865	-4.405	27.306	-2.109	15.147	67.797	-20.774	9.305	0.853	-5.685	18.033	-46.695	-29.349
151	151	0.525	2.077	12.33	5.888	-4.334	28.243	-2.042	15.447	67.523	-21.037	9.579	1.184	-5.219	18.298	-45.247	-29.153
152	152	0.5285	2.275	12.496	5.921	-4.269	29.178	-1.945	15.765	67.195	-21.161	9.739	1.467	-4.994	18.466	-43.865	-29.003
153	153	0.532	2.468	12.666	5.956	-4.204	30.112	-1.835	16.068	66.834	-21.213	9.835	1.739	-4.899	18.556	-42.497	-28.877
154	154	0.5355	2.654	12.839	5.996	-4.141	31.047	-1.713	16.354	66.441	-21.197	9.877	1.999	-4.921	18.579	-41.139	-28.769
155	155	0.539	2.819	13.012	6.054	-4.098	31.982	-1.576	16.606	66.014	-21.088	9.897	2.241	-5.064	18.547	-39.782	-28.65
156	156	0.5425	2.978	13.181	6.132	-4.056	32.909	-1.455	16.798	65.549	-20.927	10.002	2.512	-5.333	18.533	-38.321	-28.593
157	157	0.546	3.132	13.345	6.22	-4.012	33.826	-1.347	16.943	65.053	-20.728	10.173	2.802	-5.697	18.538	-36.778	-28.588
158	158	0.5495	3.282	13.498	6.316	-3.965	34.73	-1.26	17.03	64.517	-20.488	10.422	3.111	-6.171	18.57	-35.135	-28.649
159	159	0.553	3.408	13.653	6.424	-3.936	35.621	-1.171	17.065	63.932	-20.208	10.599	3.507	-6.748	18.474	-33.404	-28.745
160	160	0.5565	3.518	13.814	6.539	-3.921	36.511	-1.082	17.06	63.325	-19.903	10.75	3.945	-7.351	18.319	-31.633	-28.83
161	161	0.56	3.612	13.983	6.66	-3.919	37.4	-0.992	17.013	62.698	-19.577	10.881	4.417	-7.97	18.115	-29.828	-28.892
162	162	0.5635	3.687	14.166	6.801	-3.93	38.281	-0.911	16.889	62.026	-19.238	11.019	4.932	-8.63	17.865	-27.955	-28.952
163	163	0.567	3.761	14.349	6.949	-3.941	39.15	-0.822	16.744	61.326	-18.911	11.261	5.404	-9.305	17.708	-26.056	-29.023
164	164	0.5705	3.831	14.53	7.107	-3.952	40.003	-0.728	16.573	60.603	-18.599	11.596	5.835	-9.995	17.63	-24.137	-29.109
165	165	0.574	3.885	14.694	7.292	-3.971	40.824	-0.641	16.346	59.866	-18.322	12.023	6.223	-10.715	17.618	-22.208	-29.236
166	166	0.5775	3.917	14.844	7.498	-4.012	41.627	-0.556	16.051	59.126	-18.099	12.543	6.566	-11.415	17.654	-20.268	-29.38
167	167	0.581	3.931	14.98	7.721	-4.067	42.409	-0.467	15.71	58.374	-17.917	12.991	6.923	-12.087	17.589	-18.344	-29.502
168	168	0.5845	3.923	15.09	7.964	-4.138	43.159	-0.367	15.317	57.594	-17.789	13.161	7.354	-12.711	17.23	-16.471	-29.552
169	169	0.588	3.905	15.173	8.213	-4.202	43.858	-0.214	14.93	56.72	-17.72	12.863	7.934	-13.293	16.432	-14.632	-29.497
170	170	0.5915	3.884	15.236	8.468	-4.272	44.506	-0.027	14.566	55.771	-17.689	12.411	8.652	-13.861	15.481	-12.691	-29.423
171	171	0.595	3.863	15.276	8.726	-4.35	45.094	0.195	14.235	54.743	-17.697	11.858	9.521	-14.418	14.422	-10.608	-29.346
172	172	0.5985	3.842	15.276	8.987	-4.42	45.544	0.477	13.946	53.543	-17.83	11.394	10.451	-14.928	13.461	-8.342	-29.296
173	173	0.602	3.83	15.248	9.253	-4.469	45.901	0.786	13.661	52.234	-18.038	11.002	11.269	-15.396	12.602	-6.111	-29.229
174	174	0.6055	3.826	15.194	9.522	-4.497	46.165	1.117	13.379	50.815	-18.313	10.658	11.961	-15.817	11.83	-3.944	-29.134
175	175	0.609	3.835	15.095	9.788	-4.506	46.286	1.455	13.094	49.227	-18.654	10.284	12.389	-16.132	11.129	-1.987	-28.952
176	176	0.6125	3.867	14.987	10.056	-4.486	46.32	1.783	12.771	47.509	-19.044	9.952	12.681	-16.382	10.502	-0.092	-28.718
177	177	0.616	3.916	14.868	10.324	-4.443	46.29	2.11	12.418	45.697	-19.475	9.577	12.946	-16.564	9.852	1.791	-28.422
178	178	0.6195	3.983	14.735	10.592	-4.373	46.181	2.442	12.032	43.778	-19.96	9.054	13.278	-16.64	9.071	3.706	-28.023
179	179	0.623	4.077	14.581	10.848	-4.261	45.978	2.77	11.592	41.769	-20.502	8.413	13.629	-16.573	8.192	5.605	-27.504
180	180	0.6265	4.185	14.405	11.099	-4.119	45.71	3.092	11.104	39.718	-21.066	7.821	13.906	-16.438	7.371	7.46	-26.928
181	181	0.63	4.303	14.206	11.347	-3.949	45.375	3.405	10.565	37.633	-21.645	7.32	14.079	-16.243	6.65	9.26	-26.303
182	182	0.6335	4.409	13.994	11.585	-3.782	44.961	3.725	9.991	35.527	-22.185	6.972	14.022	-16.024	6.141	10.885	-25.652
183	183	0.637	4.495	13.787	11.825	-3.634	44.513	4.053	9.403	33.405	-22.707	6.711	13.924	-15.794	5.739	12.5	-24.994
184	184	0.6405	4.562	13.582	12.063	-3.502	44.028	4.389	8.795	31.269	-23.211	6.536	13.792	-15.551	5.441	14.113	-24.328
185	185	0.644	4.603	13.372	12.29	-3.383	43.486	4.727	8.141	29.112	-23.677	6.493	13.644	-15.279	5.283	15.756	-23.637
186	186	0.6475	4.637	13.155	12.507	-3.241	42.899	5.044	7.418	26.952	-24.106	6.411	13.496	-14.973	5.1	17.37	-22.907
187	187	0.651	4.667	12.939	12.714	-3.084	42.29	5.346	6.655	24.798	-24.49	6.2	13.339	-14.628	4.814	18.91	-22.127
188	188	0.6545	4.694	12.732	12.909	-2.915	41.665	5.63	5.857	22.661	-24.8	5.708	13.158	-14.222	4.3	20.294	-21.255
189	189	0.658	4.706	12.557	13.093	-2.759	41.054	5.882	5.046	20.592	-24.996	5.113	12.954	-13.79	3.722	21.563	-20.334
190	190	0.6615	4.713	12.406	13.268	-2.598	40.457	6.108	4.216	18.582	-25.117	4.608	12.699	-13.384	3.242	22.767	-19.429
191	191	0.665	4.718	12.279	13.434	-2.427	39.878	6.307	3.365	16.637	-25.165	4.246	12.382	-13.017	2.906	23.912	-18.555
192	192	0.6685	4.721	12.176	13.574	-2.246	39.332	6.467	2.551	14.848	-25.111	3.976	12.008	-12.708	2.689	24.896	-17.753
193	193	0.672	4.725	12.084	13.703	-2.06	38.825	6.589	1.766	13.203	-24.989	3.796	11.64	-12.433	2.563	25.8	-16.988
194	194	0.6755	4.729	12.002	13.824	-1.873	38.363	6.679	1.02	11.717	-24.795	3.711	11.283	-12.197	2.533	26.621	-16.259
195	195	0.679	4.721	11.933	13.933	-1.701	37.995	6.736	0.371	10.539	-24.483	3.792	10.982	-12.048	2.673	27.304	-15.585
196	196	0.6825	4.704	11.881	14.031	-1.556	37.737	6.765	-0.148	9.679	-24.092	3.954	10.771	-11.952	2.906	27.852	-14.953
197	197	0.686	4.678	11.844	14.122	-1.435	37.567	6.774	-0.563	9.077	-23.643	4.176	10.64	-11.897	3.208	28.288	-14.352
198	198	0.6895	4.642	11.825	14.204	-1.343	37.507	6.76	-0.846	8.806	-23.13	4.468	10.618	-11.888	3.588	28.586	-13.786
199	199	0.693	4.621	11.806	14.262	-1.24	37.549	6.735	-1.001	8.898	-22.593	4.87	10.679	-11.91	4.073	28.698	-13.253
200	200	0.6965	4.605	11.79	14.301	-1.131	37.64	6.699	-1.081	9.188	-22.034	5.282	10.667	-11.945	4.577	28.567	-12.735
201	201	0.7	4.591	11.777	14.323	-1.017	37.775	6.653	-1.087	9.662	-21.45	5.685	10.539	-11.99	5.082	28.152	-12.23
