# Supplementary material for: Gait phenotypes in paediatric hereditary spastic paraplegia revealed by dynamic time warping analysis and random forests
Source: PLoS One. 2018 Mar 8;13(3):e0192345. doi: 10.1371/journal.pone.0192345 (PMC5843164; doi:10.1371/journal.pone.0192345)
Supplement: S1 Data — (ZIP) [file pone.0192345.s008.zip › HSP/Right.SR.HSP19.3.csv]

	Epoch	Time	Pelvic.obliquity	Pelvic.tilt	Pelvic rotation	Hip.abd.add	Hip.flexion	Hip.rotation	Knee.abd.add	Knee.flexion	Knee.rotation	Ankle.abd.add	Ankle.flexion	Ankle.rotation	Forefoot.abd.add	Forefoot.flexion	Forefoot.rotation
1	1	0	4.339	14.851	13.985	-1.062	41.597	2.933	-2.111	8.953	-19.782	23.67	-0.089	-9.022	23.45	22.895	-13.062
2	2	0.00401	4.331	14.884	14.083	-0.983	41.62	2.942	-2.039	9.393	-19.765	24.055	-0.299	-8.907	23.938	22.195	-12.837
3	3	0.00802	4.327	14.894	14.178	-0.903	41.652	2.947	-1.904	10.015	-19.753	24.548	-0.715	-8.76	24.547	21.14	-12.585
4	4	0.01203	4.317	14.887	14.271	-0.829	41.67	2.963	-1.725	10.766	-19.769	25.29	-1.406	-8.585	25.407	19.724	-12.341
5	5	0.01604	4.306	14.865	14.364	-0.759	41.661	2.986	-1.511	11.6	-19.82	26.263	-2.38	-8.403	26.497	17.98	-12.133
6	6	0.02005	4.314	14.829	14.458	-0.676	41.617	2.999	-1.267	12.468	-19.894	27.294	-3.581	-8.259	27.651	15.977	-11.989
7	7	0.02406	4.305	14.753	14.539	-0.594	41.507	3.015	-1.034	13.287	-19.929	27.98	-4.811	-8.21	28.446	13.916	-11.881
8	8	0.02807	4.314	14.646	14.594	-0.465	41.369	3.021	-0.851	13.999	-19.917	28.136	-5.835	-8.214	28.7	12.061	-11.738
9	9	0.03208	4.355	14.51	14.621	-0.277	41.222	3.027	-0.725	14.605	-19.864	27.654	-6.654	-8.252	28.297	10.384	-11.517
10	10	0.03609	4.445	14.347	14.618	-0.019	41.085	3.048	-0.636	15.159	-19.789	26.64	-7.276	-8.322	27.342	8.868	-11.229
11	11	0.0401	4.602	14.156	14.584	0.322	40.977	3.104	-0.544	15.758	-19.721	25.393	-7.713	-8.445	26.129	7.498	-10.932
12	12	0.04411	4.801	13.905	14.531	0.703	40.9	3.257	-0.341	16.628	-19.656	24.455	-7.889	-8.696	25.178	6.278	-10.706
13	13	0.04812	5.008	13.604	14.449	1.103	40.889	3.529	-0.006	17.843	-19.604	24.09	-7.611	-9.019	24.757	5.388	-10.53
14	14	0.05213	5.23	13.273	14.343	1.525	40.937	3.905	0.443	19.306	-19.535	23.98	-6.905	-9.443	24.566	4.806	-10.382
15	15	0.05614	5.467	12.927	14.214	1.96	41.024	4.391	1.003	20.916	-19.426	23.835	-5.824	-9.988	24.339	4.484	-10.237
16	16	0.06015	5.714	12.58	14.061	2.394	41.121	4.997	1.676	22.562	-19.263	23.384	-4.46	-10.661	23.831	4.345	-10.07
17	17	0.06416	5.987	12.246	13.889	2.85	41.165	5.733	2.435	24.083	-19.031	22.509	-3.039	-11.536	22.945	4.239	-9.918
18	18	0.06817	6.249	11.909	13.696	3.333	41.122	6.548	3.21	25.46	-18.7	21.573	-1.754	-12.585	22.032	4.059	-9.809
19	19	0.07218	6.511	11.571	13.487	3.846	40.991	7.411	3.974	26.681	-18.279	20.704	-0.604	-13.744	21.209	3.821	-9.706
20	20	0.07619	6.754	11.23	13.264	4.377	40.758	8.318	4.704	27.73	-17.776	19.98	0.417	-14.985	20.553	3.555	-9.602
21	21	0.0802	6.947	10.885	13.034	4.906	40.406	9.272	5.379	28.592	-17.202	19.443	1.331	-16.293	20.103	3.299	-9.5
22	22	0.08421	7.079	10.548	12.836	5.384	39.917	10.196	5.961	29.225	-16.55	19.021	2.229	-17.619	19.805	3.15	-9.392
23	23	0.08822	7.139	10.209	12.671	5.803	39.342	11.044	6.448	29.74	-15.827	18.458	3.117	-18.942	19.403	3.03	-9.288
24	24	0.09223	7.161	9.89	12.549	6.166	38.734	11.758	6.839	30.196	-15.016	17.901	4.017	-20.243	19.033	2.953	-9.191
25	25	0.09624	7.159	9.592	12.464	6.484	38.122	12.308	7.138	30.638	-14.126	17.365	4.947	-21.482	18.713	2.917	-9.096
26	26	0.10025	7.14	9.302	12.404	6.769	37.521	12.689	7.355	31.103	-13.187	16.811	5.917	-22.614	18.406	2.909	-8.995
27	27	0.10426	7.157	9.035	12.406	7.03	36.938	12.84	7.5	31.559	-12.263	16.32	6.879	-23.6	18.192	2.907	-8.919
28	28	0.10827	7.205	8.767	12.451	7.288	36.37	12.829	7.577	32.012	-11.426	15.94	7.83	-24.393	18.09	2.926	-8.841
29	29	0.11228	7.29	8.514	12.551	7.54	35.825	12.661	7.595	32.441	-10.695	15.572	8.734	-25.01	17.988	2.931	-8.769
30	30	0.11629	7.39	8.279	12.698	7.774	35.296	12.366	7.562	32.825	-10.088	15.18	9.581	-25.441	17.849	2.923	-8.7
31	31	0.1203	7.475	8.058	12.876	7.974	34.769	11.988	7.487	33.144	-9.627	14.761	10.364	-25.674	17.668	2.909	-8.63
32	32	0.12431	7.576	7.867	13.108	8.155	34.235	11.518	7.352	33.318	-9.392	14.371	10.982	-25.695	17.454	2.863	-8.587
33	33	0.12832	7.663	7.696	13.368	8.314	33.673	11.032	7.173	33.344	-9.379	14.167	11.419	-25.535	17.35	2.789	-8.567
34	34	0.13233	7.767	7.559	13.646	8.457	33.102	10.531	6.979	33.243	-9.546	14.023	11.735	-25.203	17.25	2.695	-8.545
35	35	0.13634	7.88	7.454	13.93	8.584	32.522	10.03	6.779	33.031	-9.878	13.977	11.951	-24.724	17.198	2.593	-8.533
36	36	0.14035	7.982	7.373	14.206	8.695	31.929	9.549	6.578	32.732	-10.36	14.098	12.086	-24.126	17.27	2.504	-8.552
37	37	0.14436	8.081	7.341	14.463	8.789	31.326	9.077	6.383	32.322	-10.961	14.246	12.209	-23.387	17.367	2.459	-8.57
38	38	0.14837	8.16	7.351	14.695	8.854	30.714	8.617	6.2	31.834	-11.632	14.254	12.291	-22.552	17.319	2.387	-8.584
39	39	0.15238	8.221	7.409	14.904	8.897	30.105	8.187	6.016	31.288	-12.363	14.255	12.326	-21.644	17.24	2.29	-8.587
40	40	0.15639	8.256	7.509	15.083	8.917	29.507	7.792	5.832	30.71	-13.123	14.226	12.317	-20.691	17.114	2.158	-8.58
41	41	0.1604	8.257	7.642	15.226	8.909	28.927	7.43	5.651	30.124	-13.873	14.116	12.272	-19.727	16.901	1.986	-8.568
42	42	0.16441	8.222	7.813	15.347	8.846	28.385	7.077	5.489	29.548	-14.567	13.977	12.221	-18.811	16.666	1.811	-8.587
43	43	0.16842	8.16	8.014	15.425	8.771	27.886	6.738	5.314	29.015	-15.191	13.87	12.222	-17.919	16.467	1.676	-8.598
44	44	0.17243	8.08	8.247	15.471	8.681	27.428	6.414	5.128	28.513	-15.757	13.892	12.206	-17.088	16.381	1.542	-8.636
45	45	0.17644	7.974	8.517	15.473	8.574	27.01	6.125	4.933	28.042	-16.254	14.013	12.162	-16.312	16.385	1.388	-8.678
46	46	0.18045	7.834	8.824	15.423	8.445	26.631	5.882	4.737	27.608	-16.667	14.171	12.104	-15.581	16.425	1.203	-8.698
47	47	0.18446	7.66	9.155	15.332	8.288	26.299	5.662	4.538	27.237	-16.934	14.333	12.075	-14.963	16.481	1.023	-8.713
48	48	0.18847	7.467	9.502	15.201	8.136	26	5.468	4.345	26.915	-17.07	14.409	12.087	-14.496	16.482	0.852	-8.764
49	49	0.19248	7.266	9.865	15.044	7.983	25.721	5.29	4.151	26.612	-17.092	14.36	12.15	-14.134	16.382	0.699	-8.816
50	50	0.19649	7.055	10.236	14.861	7.826	25.446	5.142	3.957	26.315	-17.02	14.262	12.209	-13.87	16.243	0.532	-8.869
51	51	0.2005	6.833	10.605	14.652	7.67	25.166	5.043	3.764	26.015	-16.88	14.193	12.213	-13.697	16.136	0.321	-8.928
52	52	0.20451	6.616	10.976	14.407	7.538	24.886	5.011	3.576	25.695	-16.694	14.108	12.192	-13.61	16.025	0.098	-8.989
53	53	0.20852	6.382	11.326	14.13	7.4	24.586	5.044	3.416	25.372	-16.463	14.047	12.168	-13.609	15.957	-0.115	-9.073
54	54	0.21253	6.152	11.676	13.842	7.267	24.287	5.112	3.265	25.046	-16.211	14.108	12.157	-13.695	16.013	-0.282	-9.209
55	55	0.21654	5.915	12.021	13.543	7.129	23.986	5.223	3.126	24.725	-15.959	14.27	12.158	-13.835	16.167	-0.416	-9.379
56	56	0.22055	5.663	12.348	13.233	6.977	23.678	5.388	3.013	24.419	-15.728	14.476	12.157	-13.995	16.364	-0.547	-9.558
57	57	0.22456	5.422	12.653	12.919	6.818	23.372	5.593	2.952	24.133	-15.526	14.625	12.117	-14.165	16.511	-0.731	-9.743
58	58	0.22857	5.189	12.911	12.59	6.68	23.055	5.808	2.897	23.889	-15.339	14.803	12.1	-14.315	16.681	-0.9	-9.926
59	59	0.23258	4.961	13.135	12.256	6.547	22.727	6.032	2.851	23.684	-15.178	14.956	12.187	-14.454	16.82	-0.984	-10.117
60	60	0.23659	4.753	13.322	11.923	6.436	22.383	6.262	2.816	23.501	-15.072	15.036	12.343	-14.552	16.882	-1.02	-10.307
61	61	0.2406	4.573	13.471	11.595	6.356	22.019	6.488	2.789	23.326	-15.041	15.049	12.504	-14.58	16.867	-1.068	-10.484
62	62	0.24461	4.418	13.587	11.283	6.283	21.636	6.673	2.762	23.165	-15.065	15.162	12.572	-14.515	16.919	-1.203	-10.638
63	63	0.24862	4.291	13.678	10.978	6.254	21.231	6.834	2.714	22.998	-15.152	15.463	12.451	-14.395	17.128	-1.487	-10.802
64	64	0.25263	4.187	13.75	10.676	6.252	20.812	6.975	2.658	22.838	-15.284	15.835	12.254	-14.234	17.393	-1.836	-10.978
65	65	0.25664	4.103	13.801	10.381	6.267	20.383	7.084	2.6	22.69	-15.447	16.158	12.038	-14.022	17.6	-2.222	-11.146
66	66	0.26065	4.041	13.83	10.1	6.296	19.945	7.149	2.542	22.56	-15.63	16.383	11.845	-13.757	17.709	-2.618	-11.3
67	67	0.26466	4.022	13.837	9.84	6.357	19.513	7.15	2.477	22.459	-15.825	16.68	11.687	-13.469	17.879	-2.97	-11.476
68	68	0.26867	4.011	13.812	9.596	6.429	19.069	7.099	2.4	22.383	-16.029	16.812	11.539	-13.101	17.889	-3.365	-11.599
69	69	0.27268	4.019	13.777	9.36	6.515	18.618	7.011	2.325	22.308	-16.22	16.837	11.441	-12.709	17.804	-3.741	-11.706
70	70	0.27669	4.032	13.729	9.133	6.605	18.148	6.89	2.237	22.231	-16.392	16.904	11.337	-12.317	17.76	-4.119	-11.818
71	71	0.2807	4.047	13.67	8.921	6.698	17.654	6.739	2.129	22.148	-16.545	17.066	11.196	-11.933	17.803	-4.516	-11.938
72	72	0.28471	4.086	13.622	8.741	6.812	17.156	6.55	2.015	22.041	-16.683	17.094	11.076	-11.542	17.732	-4.93	-12.029
73	73	0.28872	4.141	13.562	8.567	6.947	16.65	6.354	1.903	21.941	-16.798	17.196	10.925	-11.194	17.746	-5.361	-12.144
74	74	0.29273	4.202	13.503	8.403	7.076	16.142	6.158	1.804	21.844	-16.876	17.242	10.827	-10.903	17.714	-5.753	-12.276
75	75	0.29674	4.263	13.441	8.249	7.205	15.632	5.968	1.713	21.753	-16.929	17.234	10.751	-10.654	17.64	-6.143	-12.408
76	76	0.30075	4.322	13.375	8.111	7.33	15.117	5.786	1.627	21.671	-16.96	17.186	10.662	-10.435	17.535	-6.57	-12.527
77	77	0.30476	4.376	13.311	8	7.43	14.597	5.604	1.562	21.594	-16.954	17.103	10.548	-10.244	17.406	-7.052	-12.618
78	78	0.30877	4.424	13.248	7.912	7.51	14.079	5.421	1.511	21.529	-16.908	16.891	10.413	-10.078	17.165	-7.607	-12.671
79	79	0.31278	4.461	13.193	7.831	7.579	13.569	5.266	1.461	21.473	-16.852	16.745	10.26	-9.952	16.985	-8.172	-12.726
80	80	0.31679	4.484	13.144	7.758	7.633	13.059	5.147	1.416	21.421	-16.784	16.609	10.093	-9.849	16.819	-8.763	-12.755
81	81	0.3208	4.497	13.103	7.694	7.676	12.547	5.064	1.377	21.371	-16.707	16.482	9.908	-9.756	16.667	-9.39	-12.745
82	82	0.32481	4.52	13.073	7.643	7.725	12.043	5.005	1.336	21.329	-16.626	16.499	9.68	-9.675	16.65	-10.047	-12.713
83	83	0.32882	4.541	13.032	7.603	7.766	11.522	4.973	1.303	21.295	-16.538	16.548	9.416	-9.573	16.663	-10.763	-12.62
84	84	0.33283	4.561	12.995	7.559	7.806	11.003	4.974	1.277	21.267	-16.45	16.553	9.16	-9.464	16.636	-11.496	-12.489
85	85	0.33684	4.573	12.957	7.508	7.842	10.484	5.011	1.247	21.246	-16.367	16.571	8.896	-9.357	16.613	-12.244	-12.338
86	86	0.34085	4.582	12.921	7.455	7.873	9.963	5.076	1.212	21.23	-16.29	16.616	8.614	-9.255	16.606	-13.012	-12.174
87	87	0.34486	4.609	12.901	7.412	7.909	9.451	5.14	1.184	21.215	-16.212	16.623	8.321	-9.146	16.557	-13.816	-11.989
88	88	0.34887	4.65	12.894	7.386	7.959	8.951	5.201	1.143	21.213	-16.149	16.775	7.986	-9.019	16.636	-14.65	-11.794
89	89	0.35288	4.698	12.902	7.369	8.001	8.474	5.27	1.117	21.232	-16.097	16.919	7.663	-8.871	16.701	-15.498	-11.573
90	90	0.35689	4.74	12.919	7.355	8.024	8.017	5.34	1.107	21.277	-16.047	17.05	7.355	-8.712	16.753	-16.354	-11.344
91	91	0.3609	4.772	12.943	7.343	8.028	7.581	5.404	1.108	21.352	-15.989	17.164	7.072	-8.549	16.785	-17.206	-11.109
92	92	0.36491	4.808	12.981	7.339	8.025	7.173	5.448	1.108	21.467	-15.913	17.249	6.841	-8.379	16.776	-18.041	-10.86
93	93	0.36892	4.831	13.015	7.333	8.001	6.782	5.491	1.115	21.63	-15.822	17.288	6.637	-8.203	16.714	-18.89	-10.591
94	94	0.37293	4.847	13.055	7.327	7.958	6.416	5.511	1.133	21.824	-15.715	17.382	6.384	-8.042	16.707	-19.783	-10.354
95	95	0.37694	4.848	13.089	7.321	7.886	6.056	5.518	1.17	22.043	-15.589	17.541	6.088	-7.888	16.772	-20.718	-10.132
96	96	0.38095	4.836	13.115	7.316	7.786	5.698	5.516	1.227	22.286	-15.449	17.777	5.752	-7.735	16.918	-21.695	-9.917
97	97	0.38496	4.824	13.149	7.317	7.682	5.355	5.509	1.295	22.553	-15.305	18.104	5.375	-7.585	17.157	-22.716	-9.71
98	98	0.38897	4.791	13.176	7.321	7.546	5.036	5.482	1.383	22.888	-15.155	18.387	5.006	-7.441	17.354	-23.771	-9.526
99	99	0.39298	4.754	13.218	7.315	7.387	4.763	5.445	1.495	23.276	-14.996	18.599	4.656	-7.278	17.485	-24.844	-9.334
100	100	0.39699	4.709	13.26	7.307	7.212	4.521	5.396	1.628	23.717	-14.825	18.661	4.302	-7.09	17.48	-25.977	-9.118
101	101	0.401	4.666	13.297	7.298	7.033	4.306	5.33	1.777	24.21	-14.634	18.583	3.937	-6.894	17.348	-27.171	-8.889
102	102	0.40501	4.643	13.341	7.286	6.864	4.135	5.244	1.945	24.76	-14.418	18.462	3.571	-6.723	17.183	-28.388	-8.686
103	103	0.40902	4.624	13.375	7.259	6.691	3.995	5.141	2.117	25.394	-14.181	18.543	3.174	-6.596	17.214	-29.626	-8.557
104	104	0.41303	4.616	13.422	7.228	6.533	3.911	5.022	2.277	26.098	-13.946	18.739	2.744	-6.464	17.351	-30.901	-8.448
105	105	0.41704	4.611	13.464	7.192	6.375	3.852	4.902	2.454	26.853	-13.72	18.962	2.27	-6.33	17.53	-32.232	-8.363
106	106	0.42105	4.609	13.494	7.157	6.211	3.813	4.772	2.655	27.661	-13.496	19.176	1.769	-6.198	17.716	-33.608	-8.301
107	107	0.42506	4.615	13.516	7.125	6.042	3.81	4.611	2.866	28.539	-13.251	19.385	1.278	-6.072	17.902	-34.996	-8.262
108	108	0.42907	4.606	13.512	7.084	5.845	3.844	4.433	3.088	29.521	-12.986	19.58	0.836	-5.971	18.081	-36.363	-8.266
109	109	0.43308	4.589	13.501	7.045	5.638	3.916	4.24	3.312	30.573	-12.724	19.763	0.384	-5.926	18.253	-37.733	-8.352
110	110	0.43709	4.547	13.477	7.013	5.395	4.02	4.033	3.542	31.675	-12.469	20.062	-0.154	-5.92	18.546	-39.15	-8.518
111	111	0.4411	4.476	13.442	6.984	5.107	4.154	3.821	3.786	32.819	-12.232	20.46	-0.812	-5.932	18.954	-40.646	-8.746
112	112	0.44511	4.381	13.4	6.949	4.783	4.324	3.619	4.055	34.004	-12.023	20.834	-1.587	-5.94	19.368	-42.24	-9.012
113	113	0.44912	4.228	13.348	6.916	4.383	4.539	3.415	4.357	35.238	-11.839	21.224	-2.428	-6.01	19.836	-43.84	-9.398
114	114	0.45313	4.039	13.276	6.891	3.919	4.782	3.206	4.685	36.54	-11.685	21.668	-3.28	-6.1	20.376	-45.42	-9.871
115	115	0.45714	3.809	13.175	6.88	3.393	5.049	2.993	5.04	37.913	-11.579	22.088	-4.182	-6.157	20.923	-47.042	-10.381
116	116	0.46115	3.543	13.036	6.883	2.817	5.339	2.782	5.424	39.355	-11.54	22.475	-5.186	-6.148	21.48	-48.764	-10.906
117	117	0.46516	3.253	12.85	6.893	2.211	5.647	2.588	5.835	40.865	-11.586	22.867	-6.357	-6.058	22.1	-50.639	-11.438
118	118	0.46917	2.948	12.616	6.915	1.566	5.983	2.381	6.271	42.444	-11.701	23.251	-7.759	-5.841	22.807	-52.729	-11.944
119	119	0.47318	2.649	12.352	6.935	0.929	6.34	2.155	6.677	44.042	-11.869	23.644	-9.365	-5.564	23.595	-54.965	-12.462
120	120	0.47719	2.361	12.065	6.947	0.308	6.713	1.931	7.062	45.639	-12.104	23.869	-11.139	-5.276	24.297	-57.329	-13.016
121	121	0.4812	2.091	11.759	6.947	-0.282	7.105	1.712	7.42	47.225	-12.405	23.832	-13.054	-4.97	24.827	-59.823	-13.576
122	122	0.48521	1.852	11.437	6.936	-0.824	7.519	1.488	7.735	48.797	-12.765	23.499	-15.083	-4.61	25.153	-62.455	-14.076
123	123	0.48922	1.651	11.095	6.908	-1.317	7.95	1.231	7.995	50.358	-13.152	22.884	-17.165	-4.198	25.32	-65.174	-14.492
124	124	0.49323	1.497	10.748	6.867	-1.746	8.412	0.937	8.21	51.921	-13.556	21.984	-19.148	-3.826	25.287	-67.832	-14.896
125	125	0.49724	1.37	10.401	6.809	-2.13	8.906	0.626	8.372	53.502	-13.956	21.007	-20.987	-3.556	25.208	-70.33	-15.359
126	126	0.50125	1.262	10.051	6.728	-2.475	9.431	0.309	8.485	55.113	-14.331	20.091	-22.65	-3.397	25.191	-72.621	-15.888
127	127	0.50526	1.167	9.692	6.625	-2.787	9.98	-0.002	8.561	56.766	-14.662	19.332	-24.12	-3.329	25.314	-74.689	-16.451
128	128	0.50927	1.101	9.32	6.497	-3.053	10.555	-0.297	8.624	58.467	-14.923	18.732	-25.381	-3.364	25.576	-76.535	-17.02
129	129	0.51328	1.067	8.947	6.361	-3.272	11.152	-0.6	8.665	60.177	-15.081	18.275	-26.472	-3.532	25.926	-78.174	-17.608
130	130	0.51729	1.063	8.581	6.214	-3.444	11.781	-0.918	8.669	61.885	-15.117	17.853	-27.376	-3.879	26.225	-79.605	-18.245
131	131	0.5213	1.082	8.229	6.053	-3.577	12.445	-1.236	8.651	63.577	-15.024	17.433	-28.082	-4.448	26.423	-80.811	-18.963
132	132	0.52531	1.118	7.892	5.879	-3.684	13.139	-1.533	8.64	65.237	-14.801	17.024	-28.589	-5.261	26.523	-81.775	-19.789
133	133	0.52932	1.151	7.566	5.697	-3.78	13.84	-1.791	8.649	66.818	-14.426	16.786	-28.856	-6.302	26.642	-82.385	-20.708
134	134	0.53333	1.178	7.254	5.522	-3.883	14.551	-2.017	8.697	68.32	-13.907	16.752	-28.864	-7.427	26.827	-82.625	-21.605
135	135	0.53734	1.18	6.953	5.368	-4.02	15.253	-2.206	8.803	69.738	-13.282	16.816	-28.546	-8.637	26.985	-82.454	-22.521
136	136	0.54135	1.17	6.666	5.231	-4.175	15.95	-2.344	8.978	71.075	-12.572	16.924	-27.886	-9.919	27.071	-81.865	-23.463
137	137	0.54536	1.174	6.405	5.099	-4.316	16.66	-2.416	9.225	72.333	-11.799	17.052	-26.907	-11.249	27.078	-80.89	-24.418
138	138	0.54937	1.232	6.177	4.99	-4.391	17.387	-2.432	9.54	73.486	-10.975	17.316	-25.677	-12.587	27.126	-79.532	-25.352
139	139	0.55338	1.359	5.994	4.896	-4.395	18.147	-2.413	9.914	74.527	-10.117	17.628	-24.365	-13.863	27.201	-78.002	-26.176
140	140	0.55739	1.522	5.849	4.835	-4.37	18.927	-2.369	10.351	75.471	-9.269	17.834	-23.02	-15.079	27.196	-76.423	-26.901
141	141	0.5614	1.702	5.743	4.809	-4.33	19.728	-2.3	10.837	76.311	-8.454	17.91	-21.663	-16.233	27.092	-74.821	-27.541
142	142	0.56541	1.885	5.68	4.817	-4.286	20.553	-2.205	11.357	77.047	-7.686	17.871	-20.307	-17.322	26.898	-73.199	-28.108
143	143	0.56942	2.067	5.654	4.859	-4.259	21.411	-2.079	11.916	77.69	-6.962	17.691	-18.947	-18.301	26.603	-71.572	-28.565
144	144	0.57343	2.275	5.678	4.931	-4.22	22.297	-1.933	12.517	78.219	-6.323	17.354	-17.591	-19.107	26.214	-69.97	-28.875
145	145	0.57744	2.502	5.731	5.022	-4.166	23.203	-1.766	13.15	78.65	-5.771	16.836	-16.291	-19.749	25.71	-68.46	-29.035
146	146	0.58145	2.749	5.813	5.132	-4.101	24.125	-1.584	13.805	78.986	-5.306	16.162	-15.042	-20.233	25.104	-67.028	-29.062
147	147	0.58546	3.012	5.923	5.262	-4.032	25.061	-1.4	14.472	79.232	-4.927	15.407	-13.833	-20.571	24.454	-65.622	-28.998
148	148	0.58947	3.273	6.054	5.412	-3.98	26.018	-1.216	15.13	79.398	-4.659	14.812	-12.706	-20.765	23.962	-64.142	-28.921
149	149	0.59348	3.532	6.207	5.581	-3.939	26.982	-1.037	15.77	79.482	-4.494	14.263	-11.614	-20.802	23.514	-62.622	-28.781
150	150	0.59749	3.785	6.38	5.765	-3.914	27.955	-0.868	16.387	79.482	-4.411	13.746	-10.608	-20.745	23.096	-61.108	-28.611
151	151	0.6015	4.032	6.575	5.961	-3.906	28.941	-0.712	16.976	79.402	-4.408	13.278	-9.682	-20.6	22.716	-59.585	-28.421
152	152	0.60551	4.278	6.793	6.162	-3.916	29.943	-0.569	17.535	79.248	-4.484	12.876	-8.813	-20.365	22.386	-58.023	-28.221
153	153	0.60952	4.514	7.024	6.369	-3.943	30.945	-0.432	18.069	79.007	-4.654	12.564	-7.992	-20.06	22.127	-56.393	-28.038
154	154	0.61353	4.735	7.257	6.582	-3.998	31.934	-0.302	18.567	78.688	-4.869	12.3	-7.18	-19.723	21.88	-54.685	-27.866
155	155	0.61754	4.945	7.481	6.8	-4.072	32.896	-0.187	19.023	78.286	-5.12	12.06	-6.348	-19.357	21.623	-52.885	-27.697
156	156	0.62155	5.144	7.7	7.021	-4.158	33.835	-0.091	19.43	77.804	-5.403	11.842	-5.505	-18.972	21.352	-51.006	-27.529
157	157	0.62556	5.331	7.92	7.242	-4.254	34.758	-0.01	19.784	77.248	-5.709	11.652	-4.664	-18.583	21.073	-49.065	-27.362
158	158	0.62957	5.498	8.136	7.469	-4.382	35.666	0.057	20.086	76.618	-6.002	11.527	-3.845	-18.231	20.811	-47.054	-27.213
159	159	0.63358	5.646	8.359	7.699	-4.519	36.555	0.111	20.323	75.901	-6.319	11.478	-3.068	-17.913	20.58	-44.995	-27.09
160	160	0.63759	5.772	8.585	7.929	-4.668	37.426	0.171	20.515	75.116	-6.653	11.475	-2.315	-17.652	20.356	-42.891	-27.012
161	161	0.6416	5.884	8.813	8.15	-4.817	38.282	0.238	20.663	74.27	-7	11.465	-1.581	-17.446	20.094	-40.77	-26.967
162	162	0.64561	5.986	9.044	8.363	-4.962	39.121	0.304	20.764	73.371	-7.355	11.418	-0.872	-17.292	19.774	-38.662	-26.944
163	163	0.64962	6.065	9.267	8.585	-5.135	39.925	0.346	20.805	72.423	-7.695	11.383	-0.231	-17.202	19.449	-36.588	-26.951
164	164	0.65363	6.129	9.471	8.801	-5.301	40.695	0.388	20.768	71.408	-8.056	11.403	0.3	-17.139	19.138	-34.556	-26.954
165	165	0.65764	6.177	9.667	9.015	-5.465	41.431	0.432	20.682	70.337	-8.435	11.456	0.806	-17.121	18.834	-32.501	-26.994
166	166	0.66165	6.217	9.849	9.225	-5.617	42.131	0.473	20.54	69.209	-8.839	11.512	1.293	-17.149	18.501	-30.428	-27.07
167	167	0.66566	6.255	10.009	9.431	-5.749	42.791	0.503	20.33	68.024	-9.27	11.547	1.763	-17.224	18.114	-28.342	-27.182
168	168	0.66967	6.277	10.138	9.638	-5.866	43.392	0.509	20.03	66.771	-9.722	11.561	2.216	-17.367	17.667	-26.234	-27.345
169	169	0.67368	6.306	10.216	9.849	-5.965	43.912	0.479	19.662	65.448	-10.178	11.673	2.601	-17.568	17.293	-24.096	-27.558
170	170	0.67769	6.323	10.268	10.056	-6.049	44.367	0.455	19.255	64.036	-10.68	11.849	2.958	-17.803	16.961	-21.897	-27.824
171	171	0.6817	6.334	10.298	10.261	-6.112	44.753	0.426	18.801	62.526	-11.24	12.082	3.31	-18.051	16.658	-19.616	-28.134
172	172	0.68571	6.34	10.308	10.463	-6.153	45.066	0.387	18.294	60.913	-11.862	12.329	3.687	-18.293	16.342	-17.247	-28.47
173	173	0.68972	6.317	10.299	10.657	-6.192	45.292	0.354	17.728	59.179	-12.532	12.452	4.127	-18.518	15.886	-14.81	-28.8
174	174	0.69373	6.295	10.267	10.831	-6.19	45.436	0.322	17.116	57.331	-13.276	12.504	4.604	-18.714	15.351	-12.311	-29.136
175	175	0.69774	6.262	10.221	10.992	-6.175	45.517	0.298	16.454	55.396	-14.061	12.599	5.13	-18.864	14.827	-9.696	-29.454
176	176	0.70175	6.23	10.161	11.147	-6.137	45.535	0.275	15.752	53.374	-14.891	12.806	5.667	-18.98	14.386	-6.97	-29.771
177	177	0.70576	6.204	10.089	11.3	-6.073	45.488	0.246	15.018	51.264	-15.765	13.129	6.179	-19.051	14.047	-4.173	-30.076
178	178	0.70977	6.18	10.002	11.458	-6	45.36	0.21	14.263	49.062	-16.665	13.461	6.644	-19.009	13.741	-1.397	-30.279
179	179	0.71378	6.174	9.93	11.603	-5.881	45.179	0.154	13.437	46.78	-17.564	13.951	7.101	-18.866	13.57	1.458	-30.383
180	180	0.71779	6.184	9.869	11.734	-5.725	44.971	0.085	12.56	44.451	-18.451	14.573	7.466	-18.655	13.535	4.293	-30.418
181	181	0.7218	6.194	9.825	11.858	-5.557	44.736	0.019	11.655	42.072	-19.324	15.136	7.829	-18.319	13.474	7.087	-30.308
182	182	0.72581	6.195	9.794	11.981	-5.392	44.47	-0.034	10.738	39.643	-20.176	15.562	8.19	-17.837	13.334	9.788	-30.02
183	183	0.72982	6.186	9.767	12.102	-5.217	44.163	-0.081	9.802	37.171	-20.991	15.989	8.358	-17.248	13.275	12.278	-29.604
184	184	0.73383	6.159	9.77	12.232	-5.065	43.826	-0.142	8.848	34.688	-21.691	16.38	8.492	-16.545	13.248	14.642	-29.007
185	185	0.73784	6.141	9.796	12.354	-4.895	43.477	-0.195	7.893	32.207	-22.327	16.72	8.534	-15.776	13.24	16.83	-28.304
186	186	0.74185	6.124	9.846	12.473	-4.722	43.119	-0.231	6.943	29.731	-22.895	17.105	8.459	-14.966	13.337	18.868	-27.523
187	187	0.74586	6.104	9.918	12.594	-4.553	42.759	-0.254	6	27.272	-23.371	17.549	8.276	-14.134	13.552	20.763	-26.669
188	188	0.74987	6.079	10.012	12.717	-4.384	42.407	-0.29	5.054	24.866	-23.704	17.939	8.038	-13.291	13.783	22.488	-25.714
189	189	0.75388	6.034	10.133	12.841	-4.237	42.07	-0.322	4.15	22.565	-23.867	18.248	7.723	-12.499	14.022	23.966	-24.709
190	190	0.75789	5.984	10.273	12.961	-4.092	41.757	-0.345	3.272	20.371	-23.902	18.3	7.505	-11.723	14.048	25.304	-23.602
191	191	0.7619	5.932	10.423	13.074	-3.946	41.468	-0.366	2.43	18.306	-23.803	18.247	7.328	-11.032	14.001	26.519	-22.483
192	192	0.76591	5.884	10.58	13.179	-3.796	41.207	-0.389	1.64	16.391	-23.568	18.155	7.155	-10.466	13.95	27.602	-21.405
193	193	0.76992	5.849	10.741	13.28	-3.641	40.982	-0.419	0.925	14.653	-23.208	17.961	6.985	-10.03	13.844	28.511	-20.374
194	194	0.77393	5.826	10.919	13.351	-3.477	40.84	-0.416	0.339	13.211	-22.699	17.665	6.808	-9.745	13.701	29.147	-19.382
195	195	0.77794	5.81	11.097	13.413	-3.324	40.759	-0.393	-0.142	12.033	-22.11	17.511	6.673	-9.65	13.711	29.696	-18.535
196	196	0.78195	5.804	11.274	13.463	-3.18	40.744	-0.346	-0.511	11.133	-21.476	17.449	6.602	-9.703	13.824	30.145	-17.807
197	197	0.78596	5.81	11.447	13.499	-3.036	40.798	-0.265	-0.775	10.524	-20.832	17.433	6.624	-9.861	13.991	30.492	-17.17
198	198	0.78997	5.827	11.608	13.523	-2.878	40.912	-0.139	-0.954	10.215	-20.212	17.433	6.773	-10.086	14.172	30.744	-16.592
199	199	0.79398	5.865	11.759	13.527	-2.694	41.095	0.033	-1.03	10.269	-19.601	17.43	7.046	-10.385	14.359	30.83	-16.064
200	200	0.79799	5.911	11.897	13.522	-2.509	41.304	0.229	-1.021	10.552	-19	17.354	7.351	-10.716	14.499	30.734	-15.56
201	201	0.802	5.967	12.015	13.511	-2.31	41.522	0.455	-0.95	11.027	-18.441	17.311	7.617	-11.061	14.68	30.442	-15.091
