# Supplementary material for: Gait phenotypes in paediatric hereditary spastic paraplegia revealed by dynamic time warping analysis and random forests
Source: PLoS One. 2018 Mar 8;13(3):e0192345. doi: 10.1371/journal.pone.0192345 (PMC5843164; doi:10.1371/journal.pone.0192345)
Supplement: S1 Data — (ZIP) [file pone.0192345.s008.zip › HSP/Right.SR.HSP19.4.csv]

	Epoch	Time	Pelvic.obliquity	Pelvic.tilt	Pelvic rotation	Hip.abd.add	Hip.flexion	Hip.rotation	Knee.abd.add	Knee.flexion	Knee.rotation	Ankle.abd.add	Ankle.flexion	Ankle.rotation	Forefoot.abd.add	Forefoot.flexion	Forefoot.rotation
1	1	0	4.974	15.837	10.251	2.024	42.139	3.084	-3.074	8.836	-17.063	18.32	6.202	-9.345	17.613	27.413	-12.331
2	2	0.00432	4.971	15.94	10.313	2.079	42.242	3.342	-3.012	9.126	-17.013	18.469	6.082	-8.989	17.909	26.803	-11.59
3	3	0.00864	4.992	16.019	10.366	2.158	42.352	3.622	-2.863	9.646	-17.049	18.96	5.379	-8.712	18.562	25.502	-11.003
4	4	0.01296	5.046	16.06	10.41	2.26	42.441	3.9	-2.621	10.35	-17.174	19.566	4.22	-8.551	19.333	23.632	-10.611
5	5	0.01728	5.128	16.069	10.446	2.362	42.476	4.22	-2.286	11.17	-17.433	19.993	2.491	-8.482	19.915	21.049	-10.381
6	6	0.0216	5.211	16.047	10.467	2.478	42.47	4.537	-1.913	12.069	-17.732	19.91	0.418	-8.477	19.983	17.967	-10.229
7	7	0.02592	5.321	15.994	10.466	2.638	42.437	4.83	-1.526	13.009	-18.031	19.318	-1.862	-8.488	19.539	14.541	-10.075
8	8	0.03024	5.48	15.897	10.433	2.871	42.385	5.101	-1.124	13.974	-18.342	18.429	-4.027	-8.506	18.796	11.172	-9.931
9	9	0.03456	5.697	15.739	10.364	3.193	42.326	5.343	-0.723	14.973	-18.653	17.52	-5.636	-8.53	18.016	8.366	-9.81
10	10	0.03888	5.969	15.514	10.269	3.605	42.269	5.539	-0.339	16.046	-18.928	16.835	-6.322	-8.584	17.419	6.52	-9.728
11	11	0.0432	6.301	15.216	10.156	4.089	42.224	5.691	0.062	17.253	-19.146	16.511	-6.025	-8.74	17.138	5.676	-9.747
12	12	0.04752	6.656	14.84	10.03	4.598	42.159	5.85	0.543	18.624	-19.285	16.355	-4.912	-8.978	17.006	5.557	-9.787
13	13	0.05184	7.045	14.422	9.89	5.147	42.088	5.993	1.083	20.116	-19.349	16.121	-3.475	-9.402	16.798	5.677	-9.958
14	14	0.05616	7.426	13.983	9.751	5.674	41.98	6.135	1.674	21.618	-19.322	15.771	-1.998	-9.959	16.491	5.799	-10.2
15	15	0.06048	7.779	13.542	9.607	6.159	41.816	6.314	2.304	23.041	-19.181	15.308	-0.622	-10.659	16.095	5.829	-10.479
16	16	0.0648	8.088	13.104	9.459	6.61	41.557	6.536	2.928	24.305	-18.911	14.751	0.502	-11.48	15.63	5.654	-10.758
17	17	0.06912	8.342	12.657	9.311	7.048	41.159	6.77	3.476	25.359	-18.501	14.137	1.334	-12.366	15.128	5.259	-10.985
18	18	0.07344	8.541	12.195	9.173	7.499	40.596	6.974	3.89	26.184	-17.957	13.552	2.037	-13.257	14.669	4.824	-11.127
19	19	0.07776	8.683	11.714	9.057	7.938	39.848	7.16	4.17	26.755	-17.307	13.199	2.72	-14.176	14.443	4.522	-11.237
20	20	0.08208	8.77	11.206	8.972	8.352	38.941	7.302	4.319	27.105	-16.605	12.815	3.635	-15.064	14.213	4.557	-11.317
21	21	0.0864	8.832	10.691	8.914	8.75	37.951	7.366	4.359	27.324	-15.824	12.527	4.578	-15.956	14.089	4.713	-11.395
22	22	0.09072	8.878	10.175	8.895	9.134	36.916	7.366	4.322	27.459	-15.013	12.181	5.449	-16.85	13.917	4.836	-11.477
23	23	0.09504	8.912	9.676	8.92	9.5	35.885	7.311	4.227	27.561	-14.227	11.785	6.198	-17.694	13.689	4.852	-11.549
24	24	0.09936	8.933	9.207	8.985	9.831	34.891	7.211	4.107	27.662	-13.502	11.428	6.846	-18.455	13.491	4.783	-11.611
25	25	0.10368	8.939	8.763	9.088	10.108	33.941	7.079	4.004	27.768	-12.849	11.139	7.475	-19.125	13.368	4.714	-11.676
26	26	0.108	8.94	8.342	9.235	10.345	33.024	6.928	3.925	27.854	-12.303	10.745	8.152	-19.657	13.166	4.683	-11.701
27	27	0.11232	8.945	7.935	9.432	10.561	32.119	6.76	3.836	27.89	-11.938	10.416	8.797	-20.012	13.009	4.672	-11.703
28	28	0.11664	8.944	7.558	9.662	10.767	31.226	6.608	3.718	27.846	-11.803	10.153	9.319	-20.173	12.865	4.615	-11.691
29	29	0.12096	8.945	7.222	9.921	10.973	30.344	6.473	3.56	27.702	-11.896	9.989	9.682	-20.165	12.751	4.502	-11.682
30	30	0.12528	8.95	6.93	10.204	11.168	29.467	6.358	3.379	27.445	-12.178	9.987	9.931	-20.025	12.747	4.386	-11.688
31	31	0.1296	8.958	6.68	10.504	11.344	28.585	6.26	3.201	27.07	-12.617	10.053	10.073	-19.768	12.779	4.254	-11.71
32	32	0.13392	8.969	6.47	10.805	11.503	27.7	6.173	3.032	26.588	-13.185	10.064	10.11	-19.395	12.74	4.067	-11.735
33	33	0.13824	8.969	6.316	11.093	11.643	26.825	6.09	2.848	26.033	-13.845	10.138	10.114	-18.903	12.743	3.896	-11.751
34	34	0.14256	8.952	6.227	11.367	11.758	25.976	6.008	2.646	25.414	-14.577	10.165	10.031	-18.31	12.674	3.663	-11.754
35	35	0.14688	8.913	6.179	11.624	11.828	25.158	5.889	2.453	24.775	-15.305	10.112	9.934	-17.653	12.533	3.414	-11.754
36	36	0.1512	8.864	6.166	11.86	11.862	24.381	5.705	2.268	24.133	-15.967	10.083	9.801	-16.982	12.427	3.147	-11.768
37	37	0.15552	8.804	6.19	12.065	11.887	23.659	5.459	2.058	23.514	-16.566	10.081	9.624	-16.297	12.346	2.846	-11.79
38	38	0.15984	8.744	6.27	12.237	11.917	23.015	5.152	1.805	22.934	-17.109	10.184	9.443	-15.586	12.35	2.557	-11.811
39	39	0.16416	8.688	6.413	12.378	11.943	22.46	4.79	1.522	22.407	-17.589	10.392	9.304	-14.858	12.443	2.315	-11.825
40	40	0.16848	8.619	6.597	12.491	11.948	21.984	4.401	1.243	21.949	-17.985	10.515	9.226	-14.15	12.457	2.087	-11.827
41	41	0.1728	8.551	6.836	12.572	11.943	21.613	3.989	0.978	21.575	-18.272	10.368	9.201	-13.461	12.222	1.815	-11.769
42	42	0.17712	8.446	7.118	12.626	11.857	21.311	3.619	0.784	21.258	-18.463	10.315	9.133	-12.854	12.098	1.492	-11.71
43	43	0.18144	8.342	7.455	12.648	11.743	21.086	3.274	0.637	20.99	-18.575	10.146	9.015	-12.299	11.88	1.065	-11.627
44	44	0.18576	8.23	7.814	12.641	11.622	20.924	2.953	0.491	20.796	-18.628	9.969	8.812	-11.778	11.649	0.522	-11.511
45	45	0.19008	8.115	8.186	12.603	11.497	20.806	2.683	0.362	20.664	-18.633	9.905	8.559	-11.315	11.527	-0.074	-11.382
46	46	0.1944	7.991	8.57	12.531	11.356	20.726	2.486	0.27	20.583	-18.594	9.956	8.307	-10.932	11.528	-0.663	-11.262
47	47	0.19872	7.842	8.969	12.426	11.183	20.689	2.361	0.213	20.554	-18.523	10.043	8.077	-10.623	11.575	-1.235	-11.152
48	48	0.20304	7.673	9.387	12.302	10.973	20.681	2.308	0.196	20.556	-18.445	10.216	7.856	-10.348	11.71	-1.799	-11.036
49	49	0.20736	7.509	9.82	12.155	10.78	20.729	2.322	0.172	20.634	-18.386	10.542	7.635	-10.076	11.975	-2.365	-10.887
50	50	0.21168	7.353	10.25	11.984	10.592	20.805	2.374	0.174	20.768	-18.308	10.71	7.358	-9.829	12.089	-3.049	-10.716
51	51	0.216	7.185	10.664	11.793	10.394	20.891	2.463	0.213	20.958	-18.192	10.741	7.149	-9.635	12.086	-3.718	-10.547
52	52	0.22032	6.986	11.049	11.594	10.166	20.964	2.586	0.275	21.19	-18.056	10.758	6.992	-9.496	12.069	-4.355	-10.405
53	53	0.22464	6.743	11.399	11.389	9.888	21.002	2.74	0.357	21.443	-17.916	10.875	6.847	-9.39	12.148	-4.968	-10.294
54	54	0.22896	6.455	11.71	11.174	9.567	20.995	2.913	0.458	21.707	-17.772	11.082	6.679	-9.289	12.317	-5.595	-10.2
55	55	0.23328	6.148	11.976	10.941	9.254	20.949	3.081	0.544	21.981	-17.616	11.198	6.447	-9.172	12.404	-6.305	-10.1
56	56	0.2376	5.834	12.187	10.681	8.96	20.844	3.263	0.615	22.247	-17.469	11.386	6.254	-9.102	12.555	-6.943	-10.074
57	57	0.24192	5.544	12.349	10.405	8.71	20.692	3.443	0.68	22.501	-17.346	11.615	6.092	-8.988	12.751	-7.539	-10.038
58	58	0.24624	5.273	12.476	10.118	8.498	20.502	3.603	0.73	22.735	-17.222	11.767	5.937	-8.886	12.88	-8.128	-10.032
59	59	0.25056	5.024	12.566	9.826	8.312	20.269	3.752	0.782	22.948	-17.102	11.867	5.756	-8.774	12.965	-8.745	-10.03
60	60	0.25488	4.794	12.624	9.53	8.158	19.998	3.896	0.817	23.15	-17.006	11.971	5.588	-8.636	13.049	-9.347	-10.025
61	61	0.2592	4.577	12.651	9.232	8.033	19.69	4.024	0.833	23.345	-16.933	12.011	5.452	-8.468	13.07	-9.933	-10.018
62	62	0.26352	4.378	12.646	8.937	7.916	19.345	4.11	0.874	23.523	-16.852	11.837	5.29	-8.273	12.908	-10.585	-10.006
63	63	0.26784	4.206	12.623	8.636	7.818	18.971	4.161	0.903	23.681	-16.769	11.833	5.141	-8.074	12.911	-11.182	-10.03
64	64	0.27216	4.072	12.555	8.327	7.76	18.556	4.185	0.923	23.822	-16.677	11.74	4.909	-7.833	12.838	-11.874	-10.019
65	65	0.27648	3.962	12.462	8.015	7.737	18.11	4.198	0.933	23.953	-16.613	11.554	4.725	-7.537	12.674	-12.54	-9.981
66	66	0.2808	3.866	12.348	7.713	7.725	17.633	4.201	0.949	24.066	-16.561	11.301	4.51	-7.244	12.46	-13.243	-9.953
67	67	0.28512	3.775	12.218	7.422	7.709	17.124	4.208	0.979	24.151	-16.53	10.94	4.26	-6.939	12.152	-13.992	-9.92
68	68	0.28944	3.692	12.074	7.138	7.697	16.587	4.229	1.008	24.203	-16.54	10.532	3.996	-6.591	11.799	-14.751	-9.863
69	69	0.29376	3.622	11.914	6.849	7.708	16.027	4.265	1.015	24.228	-16.586	10.213	3.726	-6.211	11.526	-15.479	-9.797
70	70	0.29808	3.568	11.747	6.545	7.732	15.457	4.315	1.017	24.251	-16.605	9.946	3.471	-5.897	11.301	-16.175	-9.769
71	71	0.3024	3.536	11.579	6.24	7.777	14.862	4.382	1.019	24.23	-16.628	9.576	3.251	-5.553	10.981	-16.843	-9.694
72	72	0.30672	3.504	11.414	5.943	7.819	14.262	4.441	1.008	24.198	-16.652	9.201	3.016	-5.208	10.654	-17.523	-9.619
73	73	0.31104	3.492	11.246	5.642	7.856	13.66	4.48	1.019	24.178	-16.639	8.858	2.862	-4.886	10.363	-18.129	-9.562
74	74	0.31536	3.505	11.079	5.334	7.906	13.054	4.527	1.039	24.166	-16.609	8.633	2.749	-4.613	10.184	-18.681	-9.539
75	75	0.31968	3.552	10.92	5.019	7.986	12.447	4.606	1.059	24.152	-16.57	8.428	2.653	-4.386	10.019	-19.221	-9.527
76	76	0.324	3.631	10.781	4.703	8.103	11.852	4.718	1.076	24.135	-16.531	8.156	2.562	-4.174	9.781	-19.774	-9.49
77	77	0.32832	3.726	10.672	4.402	8.236	11.287	4.845	1.069	24.112	-16.527	8.011	2.441	-3.946	9.649	-20.33	-9.439
78	78	0.33264	3.838	10.6	4.123	8.365	10.771	4.961	1.065	24.104	-16.493	7.958	2.356	-3.772	9.595	-20.837	-9.407
79	79	0.33696	3.964	10.565	3.864	8.497	10.282	5.049	1.041	24.083	-16.431	7.916	2.325	-3.601	9.532	-21.286	-9.359
80	80	0.34128	4.092	10.558	3.617	8.627	9.818	5.141	1.004	24.055	-16.352	7.973	2.292	-3.472	9.557	-21.714	-9.322
81	81	0.3456	4.22	10.585	3.381	8.734	9.388	5.249	0.997	24.035	-16.243	7.945	2.225	-3.374	9.505	-22.203	-9.264
82	82	0.34992	4.346	10.647	3.161	8.823	8.994	5.382	1.018	24.026	-16.133	7.846	2.129	-3.302	9.389	-22.748	-9.197
83	83	0.35424	4.466	10.746	2.967	8.896	8.631	5.535	1.044	24.021	-16.044	7.821	2.03	-3.249	9.333	-23.293	-9.131
84	84	0.35856	4.568	10.886	2.806	8.941	8.302	5.695	1.056	24.015	-15.965	7.953	1.955	-3.198	9.401	-23.797	-9.043
85	85	0.36288	4.663	11.068	2.671	8.975	8.013	5.872	1.066	24	-15.922	8.055	1.941	-3.124	9.418	-24.245	-8.929
86	86	0.3672	4.738	11.3	2.567	8.978	7.785	6.065	1.083	23.992	-15.902	8.106	1.915	-3.055	9.372	-24.712	-8.798
87	87	0.37152	4.827	11.557	2.492	9.002	7.585	6.25	1.089	23.998	-15.866	8.125	1.914	-3.002	9.283	-25.178	-8.639
88	88	0.37584	4.912	11.844	2.45	9.023	7.411	6.445	1.097	24.009	-15.875	8.184	1.863	-2.954	9.225	-25.698	-8.485
89	89	0.38016	4.997	12.16	2.44	9.032	7.26	6.648	1.127	24.021	-15.907	8.254	1.784	-2.931	9.181	-26.256	-8.347
90	90	0.38448	5.08	12.504	2.461	9.031	7.135	6.849	1.176	24.035	-15.942	8.288	1.707	-2.935	9.104	-26.828	-8.211
91	91	0.3888	5.146	12.874	2.52	9.018	7.041	7.044	1.219	24.053	-15.993	8.289	1.643	-2.94	8.985	-27.396	-8.058
92	92	0.39312	5.186	13.264	2.621	8.968	6.967	7.249	1.273	24.067	-16.088	8.336	1.605	-2.943	8.894	-27.932	-7.904
93	93	0.39744	5.195	13.652	2.767	8.877	6.91	7.444	1.327	24.116	-16.206	8.444	1.597	-2.897	8.838	-28.457	-7.698
94	94	0.40176	5.197	14.051	2.94	8.79	6.879	7.611	1.341	24.194	-16.32	8.766	1.553	-2.875	8.967	-28.996	-7.508
95	95	0.40608	5.172	14.452	3.13	8.677	6.856	7.741	1.345	24.287	-16.414	9.051	1.477	-2.84	9.059	-29.585	-7.305
96	96	0.4104	5.12	14.854	3.344	8.513	6.832	7.828	1.379	24.378	-16.501	9.261	1.373	-2.774	9.096	-30.22	-7.092
97	97	0.41472	5.036	15.249	3.584	8.296	6.8	7.87	1.441	24.477	-16.575	9.434	1.226	-2.686	9.116	-30.919	-6.877
98	98	0.41904	4.927	15.633	3.842	8.049	6.762	7.87	1.513	24.604	-16.624	9.555	1.048	-2.595	9.095	-31.684	-6.662
99	99	0.42336	4.825	16.017	4.113	7.81	6.737	7.837	1.593	24.766	-16.658	9.528	0.904	-2.505	8.937	-32.454	-6.448
100	100	0.42768	4.738	16.418	4.366	7.572	6.745	7.803	1.688	24.961	-16.701	9.637	0.747	-2.417	8.91	-33.236	-6.271
101	101	0.432	4.651	16.807	4.593	7.331	6.753	7.694	1.751	25.179	-16.681	9.747	0.55	-2.296	8.887	-34.06	-6.094
102	102	0.43632	4.557	17.168	4.787	7.08	6.751	7.542	1.796	25.422	-16.627	9.88	0.275	-2.128	8.894	-34.963	-5.917
103	103	0.44064	4.448	17.487	4.96	6.792	6.715	7.375	1.855	25.685	-16.567	10.063	-0.049	-1.936	8.957	-35.916	-5.761
104	104	0.44496	4.332	17.765	5.104	6.488	6.652	7.187	1.918	25.991	-16.495	10.313	-0.366	-1.741	9.089	-36.874	-5.652
105	105	0.44928	4.222	18.004	5.202	6.188	6.575	6.961	1.974	26.362	-16.382	10.614	-0.653	-1.559	9.28	-37.823	-5.6
106	106	0.4536	4.12	18.204	5.242	5.885	6.488	6.703	2.037	26.796	-16.207	10.898	-0.95	-1.384	9.479	-38.808	-5.589
107	107	0.45792	4.025	18.369	5.212	5.591	6.405	6.444	2.099	27.302	-16	11.036	-1.302	-1.14	9.552	-39.899	-5.546
108	108	0.46224	3.942	18.487	5.117	5.317	6.332	6.223	2.171	27.894	-15.795	11.173	-1.71	-0.912	9.647	-41.06	-5.552
109	109	0.46656	3.864	18.559	4.98	5.055	6.266	6.018	2.243	28.555	-15.583	11.297	-2.164	-0.767	9.746	-42.264	-5.665
110	110	0.47088	3.786	18.589	4.803	4.785	6.226	5.835	2.332	29.298	-15.37	11.472	-2.686	-0.689	9.916	-43.522	-5.874
111	111	0.4752	3.69	18.574	4.585	4.491	6.222	5.698	2.432	30.151	-15.179	11.753	-3.315	-0.628	10.203	-44.886	-6.136
112	112	0.47952	3.568	18.506	4.324	4.176	6.261	5.609	2.539	31.139	-15.011	12.11	-4.038	-0.551	10.58	-46.366	-6.42
113	113	0.48384	3.415	18.379	4.024	3.836	6.339	5.563	2.677	32.27	-14.852	12.475	-4.796	-0.487	11.003	-47.912	-6.735
114	114	0.48816	3.205	18.19	3.706	3.421	6.445	5.589	2.888	33.521	-14.709	12.9	-5.548	-0.527	11.521	-49.452	-7.156
115	115	0.49248	2.93	17.937	3.398	2.95	6.575	5.663	3.118	34.859	-14.616	13.433	-6.28	-0.69	12.154	-50.915	-7.721
116	116	0.4968	2.583	17.628	3.132	2.373	6.736	5.694	3.389	36.282	-14.513	13.862	-7.075	-0.846	12.736	-52.443	-8.307
117	117	0.50112	2.194	17.251	2.9	1.738	6.883	5.715	3.69	37.728	-14.429	14.19	-7.978	-0.987	13.267	-54.056	-8.896
118	118	0.50544	1.781	16.811	2.711	1.076	7.003	5.728	4.015	39.159	-14.378	14.365	-8.977	-1.14	13.7	-55.726	-9.504
119	119	0.50976	1.363	16.315	2.565	0.404	7.09	5.729	4.372	40.548	-14.351	14.426	-10.048	-1.361	14.079	-57.404	-10.18
120	120	0.51408	0.959	15.779	2.454	-0.262	7.152	5.705	4.748	41.888	-14.336	14.453	-11.179	-1.669	14.476	-59.064	-10.939
121	121	0.5184	0.597	15.225	2.374	-0.878	7.211	5.631	5.086	43.196	-14.322	14.479	-12.367	-2.002	14.896	-60.721	-11.723
122	122	0.52272	0.299	14.645	2.322	-1.415	7.266	5.481	5.367	44.52	-14.297	14.551	-13.566	-2.358	15.383	-62.356	-12.533
123	123	0.52704	0.085	14.066	2.289	-1.83	7.371	5.294	5.612	45.875	-14.271	14.422	-14.741	-2.708	15.699	-64.004	-13.291
124	124	0.53136	-0.069	13.485	2.282	-2.191	7.526	5.044	5.882	47.326	-14.14	14.141	-15.792	-3.154	15.895	-65.612	-14.039
125	125	0.53568	-0.163	12.912	2.289	-2.49	7.756	4.735	6.151	48.916	-13.911	13.637	-16.694	-3.705	15.886	-67.208	-14.795
126	126	0.54	-0.207	12.35	2.302	-2.717	8.055	4.377	6.378	50.647	-13.616	13.035	-17.434	-4.344	15.76	-68.753	-15.573
127	127	0.54432	-0.211	11.807	2.317	-2.879	8.428	3.992	6.551	52.499	-13.273	12.448	-18.001	-5.063	15.608	-70.2	-16.377
128	128	0.54864	-0.174	11.309	2.326	-2.987	8.893	3.603	6.703	54.439	-12.877	11.863	-18.409	-5.885	15.424	-71.539	-17.215
129	129	0.55296	-0.108	10.861	2.319	-3.041	9.452	3.237	6.834	56.382	-12.423	11.289	-18.746	-6.873	15.217	-72.776	-18.119
130	130	0.55728	-0.01	10.48	2.279	-3.04	10.105	2.917	6.968	58.284	-11.888	10.527	-18.982	-8.042	14.797	-73.931	-19.054
131	131	0.5616	0.099	10.129	2.199	-3.012	10.813	2.632	7.079	60.179	-11.3	9.895	-19.057	-9.331	14.45	-74.871	-20.049
132	132	0.56592	0.202	9.815	2.093	-2.976	11.577	2.401	7.184	62.066	-10.67	9.361	-18.853	-10.671	14.121	-75.503	-21.047
133	133	0.57024	0.284	9.545	1.968	-2.961	12.39	2.234	7.329	63.922	-9.989	8.88	-18.317	-12.038	13.779	-75.774	-22.017
134	134	0.57456	0.339	9.325	1.835	-2.976	13.249	2.127	7.525	65.695	-9.26	8.341	-17.469	-13.391	13.345	-75.709	-22.911
135	135	0.57888	0.374	9.159	1.697	-3.01	14.147	2.06	7.747	67.336	-8.499	7.667	-16.381	-14.684	12.762	-75.373	-23.691
136	136	0.5832	0.402	9.038	1.544	-3.048	15.082	2.004	7.966	68.84	-7.724	6.969	-15.133	-15.919	12.161	-74.78	-24.402
137	137	0.58752	0.449	8.966	1.379	-3.046	16.066	1.959	8.131	70.203	-7.036	6.413	-13.87	-17.018	11.686	-73.991	-25.057
138	138	0.59184	0.523	8.939	1.224	-2.984	17.078	1.956	8.308	71.417	-6.448	5.993	-12.66	-18	11.343	-73.08	-25.645
139	139	0.59616	0.615	8.961	1.099	-2.901	18.121	1.972	8.527	72.514	-5.914	5.463	-11.541	-18.841	10.933	-72.23	-26.094
140	140	0.60048	0.71	9.023	1.017	-2.825	19.184	1.981	8.782	73.501	-5.43	4.758	-10.514	-19.522	10.404	-71.475	-26.391
141	141	0.6048	0.801	9.113	0.978	-2.762	20.263	1.974	9.048	74.402	-5.017	4.009	-9.56	-20.023	9.856	-70.75	-26.557
142	142	0.60912	0.884	9.231	0.981	-2.713	21.366	1.951	9.303	75.239	-4.68	3.367	-8.664	-20.353	9.403	-69.982	-26.621
143	143	0.61344	0.954	9.384	1.034	-2.692	22.5	1.911	9.558	76.007	-4.39	2.822	-7.826	-20.55	9.031	-69.167	-26.595
144	144	0.61776	1.041	9.591	1.137	-2.665	23.674	1.877	9.85	76.714	-4.159	2.213	-6.993	-20.585	8.598	-68.345	-26.436
145	145	0.62208	1.16	9.845	1.285	-2.62	24.874	1.846	10.188	77.292	-4.022	1.672	-6.267	-20.472	8.232	-67.492	-26.188
146	146	0.6264	1.318	10.124	1.48	-2.544	26.081	1.763	10.504	77.797	-3.942	1.434	-5.596	-20.311	8.12	-66.507	-25.939
147	147	0.63072	1.503	10.417	1.713	-2.461	27.288	1.661	10.84	78.211	-3.912	1.344	-5.008	-20.123	8.145	-65.462	-25.695
148	148	0.63504	1.696	10.725	1.99	-2.398	28.488	1.577	11.227	78.523	-3.903	1.333	-4.505	-19.923	8.237	-64.393	-25.435
149	149	0.63936	1.893	11.047	2.307	-2.354	29.678	1.536	11.675	78.719	-3.899	1.328	-4.082	-19.722	8.321	-63.319	-25.139
150	150	0.64368	2.099	11.381	2.656	-2.318	30.857	1.536	12.181	78.792	-3.902	1.271	-3.715	-19.532	8.349	-62.231	-24.814
151	151	0.648	2.303	11.728	3.043	-2.334	32.025	1.554	12.732	78.781	-3.9	1.382	-3.332	-19.363	8.52	-60.997	-24.519
152	152	0.65232	2.521	12.073	3.45	-2.378	33.161	1.573	13.301	78.644	-3.902	1.672	-2.9	-19.187	8.845	-59.551	-24.229
153	153	0.65664	2.728	12.411	3.88	-2.459	34.261	1.592	13.871	78.415	-3.885	2.014	-2.439	-19.004	9.21	-57.998	-23.908
154	154	0.66096	2.938	12.731	4.319	-2.562	35.32	1.619	14.465	78.099	-3.86	2.193	-1.96	-18.79	9.438	-56.436	-23.529
155	155	0.66528	3.156	13.03	4.767	-2.672	36.335	1.675	15.091	77.698	-3.859	2.315	-1.463	-18.578	9.615	-54.832	-23.144
156	156	0.6696	3.385	13.313	5.217	-2.769	37.313	1.755	15.715	77.209	-3.903	2.531	-0.973	-18.396	9.859	-53.143	-22.801
157	157	0.67392	3.62	13.584	5.66	-2.847	38.262	1.836	16.285	76.622	-4.001	2.909	-0.531	-18.248	10.219	-51.372	-22.504
158	158	0.67824	3.849	13.849	6.098	-2.931	39.192	1.906	16.789	75.926	-4.143	3.4	-0.181	-18.11	10.661	-49.569	-22.227
159	159	0.68256	4.051	14.101	6.52	-3.044	40.083	2.026	17.282	75.13	-4.35	3.742	0.081	-17.913	10.954	-47.85	-21.907
160	160	0.68688	4.244	14.334	6.927	-3.148	40.934	2.16	17.703	74.254	-4.614	4.159	0.34	-17.731	11.27	-46.063	-21.62
161	161	0.6912	4.425	14.531	7.319	-3.243	41.732	2.288	18.059	73.338	-4.949	4.65	0.628	-17.542	11.631	-44.202	-21.382
162	162	0.69552	4.593	14.695	7.696	-3.347	42.471	2.412	18.372	72.361	-5.372	5.149	0.928	-17.321	11.99	-42.293	-21.191
163	163	0.69984	4.748	14.824	8.061	-3.452	43.149	2.516	18.619	71.312	-5.88	5.641	1.211	-17.055	12.331	-40.362	-21.022
164	164	0.70416	4.892	14.915	8.413	-3.543	43.76	2.594	18.78	70.179	-6.466	6.097	1.464	-16.757	12.614	-38.425	-20.865
165	165	0.70848	5.03	14.969	8.752	-3.613	44.303	2.669	18.884	68.941	-7.141	6.425	1.7	-16.471	12.76	-36.484	-20.757
166	166	0.7128	5.174	14.99	9.076	-3.655	44.78	2.749	18.927	67.596	-7.909	6.705	1.903	-16.208	12.823	-34.52	-20.713
167	167	0.71712	5.312	14.994	9.375	-3.654	45.217	2.819	18.853	66.137	-8.783	6.973	2.048	-15.907	12.831	-32.536	-20.677
168	168	0.72144	5.446	14.981	9.664	-3.641	45.606	2.837	18.666	64.59	-9.715	7.332	2.172	-15.563	12.897	-30.472	-20.653
169	169	0.72576	5.558	14.953	9.958	-3.646	45.951	2.809	18.367	62.982	-10.685	7.771	2.37	-15.216	12.994	-28.253	-20.684
170	170	0.73008	5.652	14.913	10.256	-3.662	46.256	2.74	17.975	61.341	-11.653	8.173	2.688	-14.895	13.019	-25.9	-20.758
171	171	0.7344	5.738	14.862	10.548	-3.674	46.52	2.646	17.518	59.672	-12.602	8.494	3.093	-14.572	12.949	-23.479	-20.819
172	172	0.73872	5.816	14.797	10.822	-3.664	46.737	2.55	17.009	57.963	-13.55	8.766	3.503	-14.181	12.828	-21.065	-20.799
173	173	0.74304	5.902	14.717	11.064	-3.606	46.91	2.451	16.449	56.207	-14.51	8.854	3.896	-13.705	12.537	-18.723	-20.678
174	174	0.74736	5.984	14.631	11.284	-3.512	47.036	2.308	15.798	54.421	-15.406	8.663	4.34	-13.257	11.977	-16.43	-20.524
175	175	0.75168	6.049	14.547	11.499	-3.417	47.124	2.148	15.081	52.58	-16.192	8.478	4.856	-12.881	11.411	-14.027	-20.352
176	176	0.756	6.11	14.473	11.7	-3.307	47.178	2.011	14.319	50.662	-16.915	8.432	5.271	-12.562	10.976	-11.634	-20.166
177	177	0.76032	6.17	14.401	11.877	-3.168	47.188	1.88	13.49	48.667	-17.566	8.593	5.487	-12.248	10.751	-9.327	-19.919
178	178	0.76464	6.23	14.329	12.021	-2.987	47.167	1.746	12.592	46.624	-18.124	8.863	5.584	-11.907	10.645	-7.085	-19.57
179	179	0.76896	6.285	14.267	12.139	-2.781	47.124	1.62	11.653	44.563	-18.572	9.083	5.736	-11.558	10.5	-4.817	-19.124
180	180	0.77328	6.315	14.216	12.267	-2.603	47.041	1.515	10.707	42.482	-18.887	9.215	6.049	-11.263	10.272	-2.441	-18.618
181	181	0.7776	6.305	14.197	12.431	-2.497	46.937	1.441	9.779	40.395	-19.038	9.064	6.587	-11.016	9.783	0.029	-18.004
182	182	0.78192	6.27	14.196	12.604	-2.438	46.779	1.46	8.938	38.267	-19.082	8.694	7.073	-10.808	9.154	2.347	-17.292
183	183	0.78624	6.228	14.201	12.759	-2.362	46.594	1.526	8.107	36.139	-19.04	8.236	7.455	-10.646	8.487	4.513	-16.53
184	184	0.79056	6.18	14.207	12.897	-2.261	46.386	1.611	7.256	34.033	-18.892	7.74	7.683	-10.541	7.822	6.488	-15.738
185	185	0.79488	6.122	14.212	13.026	-2.148	46.154	1.724	6.389	31.951	-18.647	7.301	7.758	-10.532	7.236	8.303	-14.956
186	186	0.7992	6.052	14.223	13.155	-2.042	45.89	1.901	5.528	29.883	-18.346	7.036	7.739	-10.611	6.832	10.042	-14.189
187	187	0.80352	5.968	14.241	13.282	-1.953	45.584	2.177	4.699	27.823	-18.042	7.003	7.712	-10.7	6.657	11.78	-13.389
188	188	0.80784	5.871	14.273	13.397	-1.863	45.254	2.537	3.891	25.785	-17.734	6.975	7.733	-10.8	6.503	13.511	-12.561
189	189	0.81216	5.744	14.325	13.506	-1.79	44.921	2.934	3.104	23.837	-17.324	6.666	7.772	-10.93	6.119	15.099	-11.673
190	190	0.81648	5.598	14.388	13.602	-1.739	44.587	3.39	2.38	21.985	-16.893	6.131	7.799	-11.103	5.554	16.535	-10.804
191	191	0.8208	5.44	14.443	13.688	-1.693	44.237	3.89	1.697	20.24	-16.488	5.613	7.737	-11.321	5.022	17.791	-10.004
192	192	0.82512	5.292	14.486	13.774	-1.629	43.889	4.377	1.031	18.649	-16.094	5.199	7.651	-11.558	4.593	18.919	-9.264
193	193	0.82944	5.159	14.52	13.868	-1.557	43.569	4.819	0.389	17.262	-15.707	4.91	7.587	-11.79	4.282	19.934	-8.572
194	194	0.83376	5.027	14.547	13.973	-1.506	43.299	5.234	-0.181	16.113	-15.349	4.694	7.541	-12.015	4.051	20.801	-7.942
195	195	0.83808	4.908	14.571	14.064	-1.461	43.104	5.65	-0.608	15.232	-15.026	4.314	7.6	-12.248	3.715	21.54	-7.385
196	196	0.8424	4.79	14.579	14.151	-1.439	42.971	6.081	-0.897	14.658	-14.828	3.971	7.757	-12.387	3.435	22.143	-6.866
197	197	0.84672	4.685	14.587	14.244	-1.451	42.889	6.496	-1.05	14.34	-14.759	3.827	7.944	-12.39	3.362	22.574	-6.361
198	198	0.85104	4.589	14.587	14.342	-1.489	42.842	6.853	-1.079	14.253	-14.76	3.849	8.109	-12.302	3.464	22.789	-5.898
199	199	0.85536	4.508	14.576	14.427	-1.505	42.824	7.143	-1.032	14.374	-14.833	3.796	8.203	-12.138	3.486	22.739	-5.498
200	200	0.85968	4.454	14.543	14.491	-1.462	42.815	7.358	-0.944	14.668	-14.973	3.501	8.177	-11.885	3.246	22.389	-5.142
201	201	0.864	4.433	14.48	14.536	-1.365	42.792	7.484	-0.821	15.093	-15.159	3.062	7.932	-11.537	2.833	21.678	-4.813
