# Supplementary material for: Gait phenotypes in paediatric hereditary spastic paraplegia revealed by dynamic time warping analysis and random forests
Source: PLoS One. 2018 Mar 8;13(3):e0192345. doi: 10.1371/journal.pone.0192345 (PMC5843164; doi:10.1371/journal.pone.0192345)
Supplement: S1 Data — (ZIP) [file pone.0192345.s008.zip › HSP/Right.SR.HSP19.5.csv]

	Epoch	Time	Pelvic.obliquity	Pelvic.tilt	Pelvic rotation	Hip.abd.add	Hip.flexion	Hip.rotation	Knee.abd.add	Knee.flexion	Knee.rotation	Ankle.abd.add	Ankle.flexion	Ankle.rotation	Forefoot.abd.add	Forefoot.flexion	Forefoot.rotation
1	1	0	4.515	18.005	9.914	-3.884	46.002	1.781	-0.555	7.475	-36.231	8.597	4.716	9.918	4.43	27.157	-14.272
2	2	0.00394	4.53	18.156	9.938	-3.693	46.199	1.816	-0.666	7.818	-36.416	9.189	4.883	10.469	4.986	27.081	-13.839
3	3	0.00788	4.521	18.303	9.955	-3.546	46.406	1.901	-0.671	8.407	-36.474	9.885	4.824	10.963	5.77	26.564	-13.339
4	4	0.01182	4.517	18.441	9.967	-3.392	46.599	2.023	-0.617	9.124	-36.472	10.472	4.517	11.434	6.58	25.637	-12.784
5	5	0.01576	4.518	18.569	9.973	-3.232	46.761	2.183	-0.513	9.93	-36.44	10.954	3.936	11.881	7.418	24.31	-12.202
6	6	0.0197	4.521	18.68	9.971	-3.067	46.88	2.38	-0.378	10.779	-36.395	11.358	3.074	12.292	8.293	22.624	-11.619
7	7	0.02364	4.522	18.763	9.954	-2.898	46.936	2.617	-0.25	11.612	-36.329	11.742	1.938	12.629	9.223	20.666	-11.062
8	8	0.02758	4.541	18.814	9.916	-2.683	46.943	2.907	-0.163	12.319	-36.271	11.431	0.507	12.888	9.552	18.417	-10.504
9	9	0.03152	4.575	18.818	9.853	-2.433	46.933	3.288	-0.083	12.965	-36.232	10.598	-1.128	13.053	9.408	15.982	-9.948
10	10	0.03546	4.629	18.771	9.765	-2.154	46.927	3.769	0.029	13.648	-36.21	9.49	-2.846	13.096	8.987	13.45	-9.414
11	11	0.0394	4.709	18.671	9.655	-1.85	46.95	4.351	0.214	14.48	-36.188	8.376	-4.491	12.985	8.496	10.92	-8.926
12	12	0.04334	4.82	18.507	9.523	-1.533	47.046	5.026	0.564	15.687	-36.065	7.532	-5.731	12.602	8.073	8.558	-8.526
13	13	0.04728	4.967	18.298	9.359	-1.177	47.2	5.791	1.072	17.222	-35.85	7.147	-6.314	11.954	7.833	6.633	-8.245
14	14	0.05122	5.156	18.062	9.165	-0.785	47.369	6.627	1.71	18.9	-35.566	6.939	-6.356	11.108	7.568	5.119	-8.049
15	15	0.05516	5.387	17.802	8.941	-0.36	47.511	7.526	2.463	20.603	-35.209	6.783	-5.93	10.083	7.207	4.007	-7.922
16	16	0.0591	5.652	17.513	8.694	0.095	47.582	8.474	3.314	22.217	-34.77	6.587	-5.139	8.895	6.725	3.262	-7.843
17	17	0.06304	5.933	17.215	8.426	0.575	47.514	9.461	4.213	23.567	-34.24	6.212	-4.201	7.553	6.085	2.755	-7.804
18	18	0.06698	6.205	16.915	8.145	1.056	47.335	10.46	5.103	24.726	-33.627	5.861	-3.287	6.056	5.504	2.324	-7.85
19	19	0.07092	6.455	16.618	7.851	1.537	47.058	11.47	5.965	25.721	-32.952	5.545	-2.421	4.462	4.996	1.93	-7.954
20	20	0.07486	6.681	16.324	7.547	2.018	46.689	12.469	6.787	26.567	-32.217	5.246	-1.596	2.807	4.548	1.565	-8.094
21	21	0.0788	6.896	16.025	7.249	2.496	46.231	13.404	7.565	27.273	-31.401	4.901	-0.772	1.114	4.106	1.256	-8.256
22	22	0.08274	7.066	15.725	6.966	2.923	45.706	14.186	8.255	27.876	-30.46	4.526	0.063	-0.55	3.688	1.018	-8.431
23	23	0.08668	7.191	15.416	6.7	3.313	45.136	14.797	8.825	28.426	-29.454	4.162	0.886	-2.104	3.313	0.824	-8.605
24	24	0.09062	7.265	15.093	6.457	3.657	44.52	15.229	9.263	28.935	-28.399	3.778	1.699	-3.491	2.945	0.665	-8.738
25	25	0.09456	7.29	14.757	6.245	3.953	43.857	15.473	9.562	29.409	-27.316	3.348	2.513	-4.667	2.546	0.543	-8.807
26	26	0.0985	7.278	14.408	6.078	4.209	43.142	15.474	9.69	29.839	-26.251	2.844	3.354	-5.587	2.09	0.492	-8.834
27	27	0.10244	7.266	14.044	5.965	4.441	42.402	15.21	9.652	30.257	-25.231	2.378	4.211	-6.236	1.666	0.507	-8.822
28	28	0.10638	7.272	13.692	5.88	4.682	41.665	14.762	9.489	30.668	-24.29	2.085	5.066	-6.66	1.398	0.573	-8.783
29	29	0.11032	7.301	13.364	5.822	4.934	40.948	14.168	9.224	31.067	-23.474	1.934	5.863	-6.858	1.25	0.63	-8.727
30	30	0.11426	7.356	13.069	5.791	5.192	40.264	13.471	8.881	31.447	-22.829	1.845	6.545	-6.836	1.135	0.611	-8.663
31	31	0.1182	7.433	12.82	5.796	5.448	39.627	12.715	8.492	31.784	-22.437	1.729	7.146	-6.602	0.961	0.547	-8.636
32	32	0.12214	7.523	12.604	5.843	5.676	39.021	11.924	8.092	32.06	-22.232	1.633	7.665	-6.21	0.785	0.454	-8.628
33	33	0.12608	7.593	12.405	5.914	5.862	38.409	11.149	7.686	32.252	-22.178	1.633	8.146	-5.71	0.684	0.393	-8.635
34	34	0.13002	7.637	12.228	6.008	6.005	37.782	10.413	7.28	32.335	-22.277	1.72	8.573	-5.113	0.652	0.354	-8.654
35	35	0.13396	7.668	12.093	6.127	6.112	37.142	9.728	6.881	32.277	-22.549	1.828	8.888	-4.412	0.627	0.283	-8.68
36	36	0.1379	7.668	12.008	6.267	6.164	36.474	9.179	6.547	32.028	-23.063	1.973	9.121	-3.598	0.641	0.229	-8.716
37	37	0.14184	7.668	11.971	6.418	6.185	35.796	8.72	6.268	31.654	-23.695	2.095	9.303	-2.742	0.637	0.166	-8.749
38	38	0.14578	7.658	11.968	6.571	6.186	35.104	8.344	6.025	31.189	-24.411	2.269	9.448	-1.887	0.681	0.113	-8.804
39	39	0.14972	7.634	11.991	6.717	6.17	34.403	8.048	5.809	30.657	-25.188	2.534	9.563	-1.056	0.813	0.071	-8.887
40	40	0.15366	7.602	12.054	6.861	6.123	33.707	7.842	5.642	30.058	-26.017	2.88	9.633	-0.238	1.026	0.021	-8.974
41	41	0.1576	7.545	12.156	7.001	6.058	33.034	7.722	5.507	29.413	-26.912	3.184	9.69	0.582	1.206	-0.021	-9.061
42	42	0.16154	7.476	12.302	7.125	5.981	32.401	7.654	5.393	28.758	-27.811	3.366	9.739	1.392	1.272	-0.086	-9.133
43	43	0.16548	7.387	12.485	7.231	5.884	31.807	7.635	5.304	28.117	-28.675	3.459	9.789	2.148	1.258	-0.174	-9.207
44	44	0.16942	7.272	12.695	7.316	5.763	31.251	7.66	5.24	27.509	-29.47	3.521	9.848	2.814	1.225	-0.274	-9.296
45	45	0.17336	7.144	12.952	7.377	5.618	30.766	7.7	5.191	26.965	-30.142	3.699	9.931	3.372	1.305	-0.366	-9.386
46	46	0.1773	6.998	13.224	7.416	5.479	30.316	7.742	5.118	26.469	-30.718	3.876	10.051	3.85	1.377	-0.437	-9.476
47	47	0.18124	6.849	13.519	7.435	5.345	29.898	7.772	5.04	26.001	-31.188	4.03	10.156	4.227	1.444	-0.537	-9.587
48	48	0.18518	6.693	13.829	7.434	5.216	29.501	7.799	4.955	25.552	-31.544	4.137	10.24	4.495	1.485	-0.671	-9.716
49	49	0.18912	6.521	14.137	7.412	5.092	29.106	7.833	4.854	25.118	-31.791	4.179	10.312	4.66	1.478	-0.828	-9.853
50	50	0.19306	6.324	14.471	7.383	4.952	28.732	7.858	4.722	24.692	-31.923	4.24	10.374	4.729	1.491	-0.987	-9.989
51	51	0.197	6.11	14.798	7.341	4.806	28.346	7.885	4.58	24.257	-31.956	4.305	10.437	4.703	1.525	-1.132	-10.135
52	52	0.20094	5.886	15.127	7.29	4.653	27.958	7.911	4.437	23.813	-31.903	4.331	10.508	4.601	1.534	-1.266	-10.287
53	53	0.20488	5.656	15.464	7.231	4.496	27.574	7.929	4.287	23.362	-31.778	4.332	10.58	4.436	1.529	-1.395	-10.446
54	54	0.20882	5.423	15.815	7.164	4.347	27.203	7.926	4.114	22.909	-31.601	4.394	10.628	4.224	1.591	-1.528	-10.623
55	55	0.21276	5.163	16.158	7.095	4.143	26.82	7.915	3.966	22.444	-31.354	4.453	10.693	3.983	1.658	-1.634	-10.792
56	56	0.2167	4.902	16.477	7.028	3.929	26.421	7.893	3.832	21.978	-31.089	4.586	10.737	3.706	1.808	-1.741	-10.992
57	57	0.22064	4.641	16.762	6.962	3.713	25.998	7.859	3.701	21.52	-30.823	4.767	10.785	3.433	2.002	-1.832	-11.199
58	58	0.22458	4.381	17.008	6.898	3.503	25.549	7.812	3.564	21.074	-30.571	4.958	10.864	3.195	2.187	-1.892	-11.392
59	59	0.22852	4.12	17.227	6.841	3.298	25.081	7.732	3.424	20.636	-30.365	5.078	10.997	3.016	2.284	-1.917	-11.589
60	60	0.23246	3.865	17.425	6.782	3.098	24.602	7.639	3.286	20.21	-30.22	5.211	11.119	2.88	2.382	-1.954	-11.815
61	61	0.2364	3.632	17.599	6.725	2.923	24.105	7.526	3.135	19.782	-30.143	5.333	11.209	2.828	2.454	-2.022	-12.028
62	62	0.24034	3.43	17.745	6.665	2.779	23.589	7.385	2.983	19.359	-30.123	5.447	11.228	2.863	2.522	-2.166	-12.232
63	63	0.24428	3.262	17.859	6.594	2.663	23.052	7.207	2.846	18.95	-30.147	5.551	11.146	2.979	2.602	-2.424	-12.437
64	64	0.24822	3.118	17.936	6.52	2.568	22.487	6.995	2.72	18.55	-30.225	5.516	11.03	3.209	2.548	-2.758	-12.613
65	65	0.25216	2.982	17.986	6.44	2.486	21.91	6.743	2.581	18.193	-30.325	5.546	10.889	3.484	2.546	-3.13	-12.804
66	66	0.2561	2.857	18.019	6.361	2.412	21.338	6.453	2.444	17.875	-30.46	5.639	10.759	3.812	2.592	-3.499	-13.009
67	67	0.26004	2.751	18.037	6.281	2.355	20.776	6.131	2.311	17.598	-30.639	5.763	10.647	4.211	2.65	-3.866	-13.212
68	68	0.26398	2.677	18.036	6.193	2.332	20.219	5.791	2.178	17.36	-30.868	5.857	10.552	4.705	2.661	-4.25	-13.38
69	69	0.26792	2.64	18.004	6.11	2.353	19.65	5.424	2.041	17.147	-31.131	5.97	10.417	5.238	2.699	-4.68	-13.556
70	70	0.27186	2.615	17.953	6.017	2.393	19.064	5.071	1.908	16.938	-31.406	5.943	10.345	5.791	2.584	-5.089	-13.709
71	71	0.2758	2.596	17.886	5.929	2.433	18.464	4.715	1.789	16.732	-31.692	5.832	10.304	6.361	2.384	-5.498	-13.856
72	72	0.27974	2.579	17.807	5.849	2.465	17.852	4.349	1.686	16.533	-31.979	5.691	10.268	6.935	2.157	-5.919	-14.005
73	73	0.28368	2.568	17.717	5.767	2.499	17.235	3.98	1.58	16.352	-32.234	5.583	10.227	7.478	1.96	-6.349	-14.158
74	74	0.28762	2.579	17.613	5.684	2.547	16.62	3.629	1.501	16.203	-32.458	5.42	10.134	7.983	1.747	-6.861	-14.306
75	75	0.29156	2.603	17.501	5.595	2.606	16.003	3.305	1.44	16.071	-32.652	5.234	9.993	8.442	1.544	-7.436	-14.453
76	76	0.2955	2.639	17.382	5.495	2.68	15.383	3.023	1.386	15.961	-32.816	5.069	9.825	8.852	1.381	-8.045	-14.59
77	77	0.29944	2.682	17.256	5.383	2.769	14.764	2.792	1.333	15.876	-32.947	4.964	9.652	9.208	1.283	-8.657	-14.71
78	78	0.30338	2.73	17.135	5.261	2.862	14.15	2.612	1.286	15.813	-33.025	4.951	9.479	9.478	1.283	-9.261	-14.824
79	79	0.30732	2.783	17.006	5.145	2.959	13.53	2.487	1.257	15.767	-33.093	4.845	9.339	9.716	1.191	-9.875	-14.902
80	80	0.31126	2.849	16.88	5.029	3.06	12.911	2.414	1.243	15.735	-33.133	4.668	9.214	9.924	1.033	-10.509	-14.931
81	81	0.3152	2.93	16.758	4.915	3.171	12.292	2.387	1.243	15.718	-33.129	4.439	9.082	10.083	0.836	-11.179	-14.922
82	82	0.31914	3.028	16.636	4.8	3.301	11.67	2.392	1.249	15.716	-33.07	4.179	8.916	10.172	0.637	-11.903	-14.896
83	83	0.32308	3.151	16.533	4.678	3.45	11.067	2.464	1.257	15.736	-32.992	3.995	8.672	10.199	0.535	-12.695	-14.86
84	84	0.32702	3.277	16.436	4.568	3.609	10.469	2.567	1.249	15.77	-32.909	3.966	8.395	10.185	0.585	-13.489	-14.82
85	85	0.33096	3.398	16.349	4.472	3.751	9.879	2.701	1.251	15.819	-32.822	4.053	8.072	10.12	0.763	-14.309	-14.788
86	86	0.3349	3.51	16.271	4.39	3.865	9.299	2.87	1.273	15.886	-32.733	4.221	7.702	10.012	1.033	-15.166	-14.762
87	87	0.33884	3.609	16.198	4.311	3.953	8.731	3.083	1.314	15.976	-32.644	4.417	7.293	9.88	1.345	-16.065	-14.723
88	88	0.34278	3.706	16.137	4.247	4.024	8.18	3.311	1.365	16.101	-32.53	4.69	6.903	9.743	1.714	-16.963	-14.641
89	89	0.34672	3.802	16.07	4.185	4.085	7.631	3.547	1.425	16.254	-32.415	4.963	6.563	9.625	2.057	-17.838	-14.532
90	90	0.35066	3.896	16.005	4.139	4.131	7.091	3.766	1.493	16.431	-32.3	5.215	6.277	9.535	2.351	-18.691	-14.399
91	91	0.3546	3.987	15.948	4.113	4.157	6.568	3.953	1.568	16.636	-32.185	5.44	6.037	9.477	2.591	-19.535	-14.249
92	92	0.35854	4.071	15.9	4.092	4.162	6.08	4.12	1.651	16.89	-32.071	5.647	5.808	9.451	2.801	-20.398	-14.087
93	93	0.36248	4.163	15.873	4.091	4.149	5.634	4.251	1.745	17.19	-31.942	5.979	5.535	9.439	3.137	-21.302	-13.924
94	94	0.36642	4.259	15.857	4.093	4.133	5.222	4.355	1.842	17.526	-31.811	6.352	5.206	9.441	3.531	-22.263	-13.776
95	95	0.37036	4.347	15.844	4.097	4.098	4.83	4.428	1.945	17.892	-31.674	6.743	4.808	9.469	3.966	-23.299	-13.634
96	96	0.3743	4.415	15.827	4.107	4.024	4.448	4.467	2.059	18.284	-31.525	7.125	4.336	9.536	4.42	-24.421	-13.482
97	97	0.37824	4.459	15.815	4.123	3.908	4.095	4.464	2.178	18.714	-31.368	7.386	3.815	9.698	4.771	-25.639	-13.275
98	98	0.38218	4.477	15.801	4.145	3.742	3.766	4.425	2.329	19.192	-31.186	7.61	3.299	9.876	5.097	-26.889	-13.069
99	99	0.38612	4.488	15.791	4.168	3.553	3.47	4.34	2.492	19.717	-30.971	7.82	2.787	10.067	5.415	-28.155	-12.868
100	100	0.39006	4.491	15.782	4.193	3.34	3.206	4.21	2.66	20.289	-30.729	8.011	2.264	10.285	5.724	-29.452	-12.665
101	101	0.394	4.478	15.766	4.222	3.092	2.968	4.039	2.836	20.912	-30.472	8.163	1.701	10.553	6.011	-30.816	-12.444
102	102	0.39794	4.467	15.751	4.251	2.83	2.78	3.82	3.019	21.615	-30.206	8.315	1.018	10.846	6.352	-32.316	-12.252
103	103	0.40188	4.454	15.736	4.283	2.553	2.634	3.567	3.202	22.393	-29.934	8.544	0.324	11.142	6.776	-33.836	-12.092
104	104	0.40582	4.44	15.722	4.312	2.265	2.527	3.305	3.393	23.234	-29.672	8.793	-0.361	11.451	7.224	-35.363	-11.951
105	105	0.40976	4.42	15.707	4.337	1.963	2.456	3.039	3.593	24.136	-29.42	9.024	-1.024	11.776	7.66	-36.894	-11.821
106	106	0.4137	4.388	15.687	4.365	1.631	2.426	2.747	3.806	25.116	-29.15	9.221	-1.669	12.107	8.073	-38.44	-11.703
107	107	0.41764	4.333	15.651	4.408	1.265	2.441	2.419	4.019	26.19	-28.9	9.36	-2.382	12.483	8.474	-40.085	-11.593
108	108	0.42158	4.273	15.597	4.464	0.887	2.498	2.079	4.232	27.338	-28.68	9.521	-3.182	12.869	8.945	-41.805	-11.517
109	109	0.42552	4.196	15.522	4.522	0.482	2.603	1.744	4.455	28.558	-28.489	9.714	-4.097	13.242	9.515	-43.61	-11.492
110	110	0.42946	4.091	15.422	4.577	0.036	2.755	1.429	4.696	29.847	-28.327	9.916	-5.151	13.581	10.177	-45.516	-11.53
111	111	0.4334	3.927	15.29	4.634	-0.468	2.958	1.146	4.951	31.217	-28.216	9.963	-6.398	13.896	10.802	-47.601	-11.616
112	112	0.43734	3.692	15.129	4.71	-1.048	3.205	0.873	5.193	32.672	-28.168	9.872	-7.798	14.26	11.375	-49.841	-11.692
113	113	0.44128	3.389	14.925	4.819	-1.7	3.458	0.606	5.425	34.2	-28.183	9.702	-9.268	14.671	11.915	-52.164	-11.758
114	114	0.44522	3.027	14.677	4.962	-2.41	3.715	0.348	5.648	35.789	-28.269	9.43	-10.807	15.131	12.408	-54.562	-11.808
115	115	0.44916	2.62	14.393	5.133	-3.157	3.982	0.108	5.86	37.423	-28.435	9.012	-12.435	15.643	12.826	-57.047	-11.833
116	116	0.4531	2.175	14.056	5.339	-3.931	4.248	-0.111	6.053	39.079	-28.684	8.369	-14.256	16.251	13.148	-59.702	-11.762
117	117	0.45704	1.729	13.702	5.565	-4.69	4.533	-0.32	6.229	40.743	-28.974	7.46	-16.219	16.899	13.315	-62.49	-11.615
118	118	0.46098	1.296	13.325	5.797	-5.406	4.827	-0.517	6.364	42.42	-29.298	6.385	-18.242	17.562	13.375	-65.327	-11.419
119	119	0.46492	0.884	12.928	6.028	-6.064	5.13	-0.692	6.454	44.116	-29.65	5.228	-20.258	18.225	13.368	-68.148	-11.188
120	120	0.46886	0.501	12.525	6.257	-6.656	5.457	-0.828	6.507	45.836	-30.031	4.084	-22.195	18.879	13.346	-70.875	-10.929
121	121	0.4728	0.175	12.11	6.475	-7.158	5.827	-0.938	6.538	47.618	-30.366	3.008	-23.896	19.453	13.292	-73.382	-10.68
122	122	0.47674	-0.086	11.696	6.696	-7.559	6.243	-1.04	6.536	49.438	-30.652	2.086	-25.393	19.99	13.273	-75.682	-10.412
123	123	0.48068	-0.285	11.275	6.909	-7.862	6.708	-1.128	6.503	51.31	-30.868	1.336	-26.682	20.447	13.295	-77.784	-10.156
124	124	0.48462	-0.428	10.848	7.106	-8.077	7.226	-1.202	6.44	53.239	-30.989	0.798	-27.777	20.774	13.395	-79.702	-9.951
125	125	0.48856	-0.513	10.431	7.279	-8.219	7.819	-1.279	6.342	55.224	-30.958	0.641	-28.706	20.877	13.739	-81.437	-9.867
126	126	0.4925	-0.56	10.032	7.427	-8.312	8.486	-1.346	6.243	57.25	-30.716	0.833	-29.479	20.678	14.284	-83.021	-9.913
127	127	0.49644	-0.568	9.654	7.544	-8.348	9.208	-1.403	6.136	59.287	-30.3	1.28	-30.092	20.253	14.94	-84.455	-10.048
128	128	0.50038	-0.542	9.292	7.625	-8.332	9.966	-1.449	6.027	61.307	-29.714	1.975	-30.471	19.611	15.665	-85.653	-10.278
129	129	0.50432	-0.491	8.938	7.669	-8.273	10.739	-1.482	5.924	63.278	-28.961	2.908	-30.533	18.763	16.409	-86.515	-10.615
130	130	0.50826	-0.419	8.586	7.67	-8.187	11.505	-1.502	5.842	65.157	-28.025	4.053	-30.08	17.716	17.06	-86.826	-11.077
131	131	0.5122	-0.348	8.238	7.642	-8.091	12.251	-1.484	5.808	66.896	-26.946	5.296	-29.17	16.5	17.552	-86.598	-11.625
132	132	0.51614	-0.276	7.905	7.584	-7.988	12.996	-1.422	5.819	68.516	-25.775	6.612	-27.955	15.146	17.961	-85.961	-12.246
133	133	0.52008	-0.201	7.592	7.494	-7.876	13.748	-1.314	5.877	70.019	-24.532	7.954	-26.533	13.651	18.309	-84.998	-12.934
134	134	0.52402	-0.123	7.299	7.369	-7.755	14.517	-1.159	5.986	71.407	-23.234	9.254	-25.015	12.01	18.598	-83.805	-13.683
135	135	0.52796	-0.026	7.042	7.208	-7.602	15.32	-0.924	6.165	72.641	-21.951	10.348	-23.58	10.318	18.773	-82.527	-14.403
136	136	0.5319	0.088	6.808	7.041	-7.44	16.142	-0.661	6.404	73.76	-20.698	11.17	-22.233	8.581	18.782	-81.235	-15.131
137	137	0.53584	0.229	6.607	6.87	-7.248	16.991	-0.373	6.691	74.773	-19.514	11.75	-20.975	6.881	18.653	-79.955	-15.818
138	138	0.53978	0.4	6.443	6.697	-7.017	17.866	-0.061	7.019	75.688	-18.418	12.108	-19.79	5.273	18.399	-78.691	-16.431
139	139	0.54372	0.591	6.313	6.527	-6.761	18.757	0.278	7.399	76.5	-17.415	12.239	-18.629	3.792	17.998	-77.413	-16.947
140	140	0.54766	0.813	6.234	6.355	-6.453	19.685	0.632	7.801	77.213	-16.589	12.137	-17.486	2.59	17.464	-76.14	-17.285
141	141	0.5516	1.039	6.192	6.198	-6.155	20.634	0.996	8.252	77.846	-15.877	11.882	-16.348	1.544	16.854	-74.84	-17.55
142	142	0.55554	1.269	6.19	6.059	-5.865	21.606	1.371	8.749	78.4	-15.288	11.556	-15.231	0.653	16.244	-73.512	-17.759
143	143	0.55948	1.505	6.23	5.938	-5.579	22.601	1.759	9.288	78.88	-14.833	11.206	-14.152	-0.079	15.677	-72.16	-17.926
144	144	0.56342	1.74	6.313	5.837	-5.308	23.621	2.169	9.89	79.274	-14.543	10.729	-13.118	-0.653	15.066	-70.808	-18.069
145	145	0.56736	1.978	6.437	5.746	-5.046	24.675	2.59	10.519	79.596	-14.419	10.267	-12.177	-1.051	14.539	-69.469	-18.193
146	146	0.5713	2.213	6.594	5.672	-4.799	25.755	2.99	11.151	79.842	-14.399	9.841	-11.329	-1.352	14.095	-68.13	-18.317
147	147	0.57524	2.442	6.781	5.623	-4.574	26.854	3.359	11.776	79.996	-14.485	9.455	-10.583	-1.543	13.734	-66.795	-18.426
148	148	0.57918	2.663	6.996	5.606	-4.378	27.962	3.698	12.392	80.045	-14.69	9.111	-9.947	-1.589	13.451	-65.466	-18.496
149	149	0.58312	2.876	7.245	5.627	-4.223	29.072	4.017	13.034	79.913	-15.039	8.787	-9.446	-1.533	13.246	-64.109	-18.578
150	150	0.58706	3.074	7.518	5.685	-4.104	30.184	4.303	13.654	79.662	-15.499	8.494	-9.042	-1.341	13.09	-62.745	-18.611
151	151	0.591	3.264	7.807	5.764	-4.016	31.294	4.562	14.264	79.311	-16.021	8.177	-8.69	-1.077	12.93	-61.361	-18.614
152	152	0.59494	3.451	8.108	5.859	-3.953	32.395	4.793	14.871	78.874	-16.583	7.817	-8.353	-0.762	12.746	-59.947	-18.592
153	153	0.59888	3.642	8.417	5.979	-3.907	33.481	4.988	15.474	78.371	-17.176	7.427	-7.991	-0.395	12.533	-58.483	-18.535
154	154	0.60282	3.853	8.722	6.106	-3.859	34.536	5.147	16.053	77.751	-17.815	7.169	-7.62	-0.007	12.433	-56.887	-18.491
155	155	0.60676	4.072	9.028	6.253	-3.818	35.565	5.28	16.614	77.051	-18.515	6.971	-7.284	0.448	12.394	-55.262	-18.416
156	156	0.6107	4.284	9.337	6.418	-3.8	36.569	5.395	17.155	76.247	-19.255	6.743	-7.007	0.938	12.334	-53.638	-18.314
157	157	0.61464	4.479	9.65	6.597	-3.81	37.548	5.494	17.664	75.332	-20.023	6.462	-6.799	1.431	12.233	-52.023	-18.197
158	158	0.61858	4.658	9.973	6.781	-3.83	38.509	5.568	18.103	74.321	-20.826	6.273	-6.651	1.906	12.208	-50.374	-18.101
159	159	0.62252	4.818	10.298	6.973	-3.871	39.453	5.614	18.479	73.228	-21.639	6.196	-6.528	2.31	12.277	-48.652	-18.067
160	160	0.62646	4.972	10.617	7.168	-3.915	40.367	5.648	18.815	72.078	-22.482	6.222	-6.396	2.706	12.427	-46.862	-18.057
161	161	0.6304	5.118	10.924	7.367	-3.967	41.241	5.677	19.124	70.874	-23.356	6.3	-6.253	3.093	12.618	-45.023	-18.072
162	162	0.63434	5.256	11.217	7.573	-4.031	42.07	5.702	19.416	69.617	-24.252	6.384	-6.101	3.457	12.808	-43.154	-18.117
163	163	0.63828	5.397	11.486	7.766	-4.07	42.839	5.713	19.634	68.288	-25.16	6.525	-5.894	3.791	13.001	-41.187	-18.188
164	164	0.64222	5.519	11.726	7.964	-4.122	43.549	5.71	19.82	66.905	-26.029	6.591	-5.601	4.023	13.089	-39.139	-18.311
165	165	0.64616	5.628	11.937	8.162	-4.171	44.209	5.697	19.942	65.466	-26.905	6.756	-5.22	4.2	13.21	-36.941	-18.497
166	166	0.6501	5.718	12.119	8.365	-4.226	44.816	5.673	19.993	63.963	-27.8	7.051	-4.761	4.326	13.39	-34.579	-18.757
167	167	0.65404	5.783	12.275	8.584	-4.303	45.367	5.632	19.977	62.38	-28.705	7.437	-4.247	4.385	13.605	-32.074	-19.095
168	168	0.65798	5.854	12.405	8.775	-4.327	45.843	5.58	19.887	60.708	-29.572	7.805	-3.665	4.323	13.754	-29.47	-19.492
169	169	0.66192	5.923	12.512	8.952	-4.32	46.254	5.508	19.732	58.951	-30.388	8.071	-3.057	4.17	13.783	-26.83	-19.911
170	170	0.66586	5.989	12.602	9.112	-4.287	46.609	5.42	19.507	57.131	-31.184	8.394	-2.396	3.967	13.824	-24.087	-20.366
171	171	0.6698	6.048	12.674	9.263	-4.239	46.913	5.318	19.213	55.259	-31.973	8.82	-1.665	3.734	13.91	-21.211	-20.859
172	172	0.67374	6.088	12.718	9.418	-4.196	47.157	5.206	18.862	53.327	-32.747	9.236	-0.843	3.461	13.933	-18.206	-21.388
173	173	0.67768	6.119	12.751	9.579	-4.146	47.344	5.052	18.432	51.343	-33.452	9.479	0.02	3.18	13.769	-15.211	-21.86
174	174	0.68162	6.141	12.77	9.723	-4.079	47.479	4.887	17.94	49.297	-34.104	9.604	0.811	2.9	13.519	-12.294	-22.279
175	175	0.68556	6.156	12.781	9.849	-3.991	47.568	4.709	17.378	47.197	-34.696	9.705	1.492	2.634	13.278	-9.465	-22.636
176	176	0.6895	6.165	12.79	9.956	-3.876	47.616	4.518	16.739	45.055	-35.23	9.843	2.055	2.392	13.104	-6.718	-22.931
177	177	0.69344	6.162	12.787	10.041	-3.72	47.614	4.317	16.014	42.856	-35.734	9.948	2.563	2.178	12.912	-4.001	-23.187
178	178	0.69738	6.144	12.783	10.121	-3.572	47.558	4.107	15.217	40.597	-36.195	10.171	3.02	2.034	12.822	-1.256	-23.384
179	179	0.70132	6.11	12.776	10.186	-3.405	47.462	3.898	14.352	38.296	-36.593	10.436	3.463	1.93	12.762	1.504	-23.511
180	180	0.70526	6.06	12.771	10.24	-3.223	47.329	3.679	13.422	35.971	-36.91	10.701	3.853	1.882	12.713	4.211	-23.544
181	181	0.7092	5.994	12.771	10.291	-3.039	47.164	3.434	12.434	33.639	-37.135	10.925	4.138	1.917	12.665	6.782	-23.458
182	182	0.71314	5.923	12.783	10.324	-2.837	46.973	3.166	11.406	31.304	-37.274	11.04	4.374	2.09	12.545	9.226	-23.221
183	183	0.71708	5.837	12.81	10.351	-2.625	46.764	2.896	10.325	28.959	-37.358	11.105	4.482	2.358	12.411	11.51	-22.878
184	184	0.72102	5.736	12.85	10.367	-2.403	46.531	2.648	9.207	26.597	-37.386	11.06	4.547	2.692	12.177	13.692	-22.438
185	185	0.72496	5.62	12.9	10.374	-2.173	46.273	2.425	8.06	24.221	-37.359	10.949	4.602	3.091	11.866	15.815	-21.903
186	186	0.7289	5.497	12.961	10.383	-1.948	45.994	2.218	6.887	21.841	-37.282	10.915	4.645	3.572	11.605	17.926	-21.275
187	187	0.73284	5.373	13.038	10.4	-1.73	45.713	2.029	5.713	19.486	-37.162	10.943	4.76	4.172	11.356	20.064	-20.527
188	188	0.73678	5.252	13.134	10.43	-1.527	45.441	1.849	4.577	17.173	-36.971	10.819	4.894	4.788	10.971	22.105	-19.711
189	189	0.74072	5.131	13.241	10.462	-1.335	45.181	1.684	3.486	14.931	-36.719	10.642	5.035	5.396	10.545	24.058	-18.871
190	190	0.74466	5.01	13.355	10.488	-1.15	44.94	1.544	2.451	12.795	-36.413	10.477	5.191	5.961	10.135	25.935	-18.05
191	191	0.7486	4.887	13.478	10.502	-0.984	44.742	1.453	1.513	10.837	-36.051	10.312	5.428	6.411	9.713	27.748	-17.294
192	192	0.75254	4.765	13.611	10.51	-0.824	44.623	1.454	0.694	9.16	-35.677	10.146	5.68	6.64	9.315	29.382	-16.702
193	193	0.75648	4.65	13.75	10.524	-0.693	44.586	1.523	-0.012	7.767	-35.324	10.059	6.002	6.736	8.993	30.902	-16.217
194	194	0.76042	4.544	13.89	10.541	-0.588	44.627	1.668	-0.597	6.682	-35.004	10.082	6.394	6.725	8.779	32.29	-15.805
195	195	0.76436	4.45	14.027	10.559	-0.503	44.741	1.902	-1.057	5.916	-34.725	10.226	6.866	6.632	8.689	33.538	-15.432
196	196	0.7683	4.37	14.156	10.579	-0.44	44.924	2.257	-1.382	5.524	-34.528	10.495	7.607	6.463	8.661	34.767	-15.078
197	197	0.77224	4.296	14.286	10.599	-0.411	45.154	2.687	-1.571	5.425	-34.414	10.934	8.54	6.305	8.78	35.96	-14.711
198	198	0.77618	4.227	14.41	10.618	-0.406	45.411	3.17	-1.633	5.542	-34.357	11.479	9.582	6.128	9.02	37.083	-14.362
199	199	0.78012	4.169	14.529	10.631	-0.408	45.686	3.699	-1.577	5.847	-34.343	12.021	10.632	5.927	9.319	38.034	-14.033
200	200	0.78406	4.127	14.645	10.629	-0.395	45.971	4.274	-1.413	6.313	-34.359	12.419	11.56	5.71	9.588	38.671	-13.709
201	201	0.788	4.104	14.747	10.627	-0.378	46.246	4.884	-1.149	6.965	-34.401	13.006	12.211	5.42	10.171	38.903	-13.46
