# Supplementary material for: Gait phenotypes in paediatric hereditary spastic paraplegia revealed by dynamic time warping analysis and random forests
Source: PLoS One. 2018 Mar 8;13(3):e0192345. doi: 10.1371/journal.pone.0192345 (PMC5843164; doi:10.1371/journal.pone.0192345)
Supplement: S1 Data — (ZIP) [file pone.0192345.s008.zip › HSP/Right.SR.HSP2.1.csv]

	Epoch	Time	Pelvic.obliquity	Pelvic.tilt	Pelvic rotation	Hip.abd.add	Hip.flexion	Hip.rotation	Knee.abd.add	Knee.flexion	Knee.rotation	Ankle.abd.add	Ankle.flexion	Ankle.rotation	Forefoot.abd.add	Forefoot.flexion	Forefoot.rotation
1	1	0	-3.306	19.331	-5.024	-5.946	56.72	-15.508	-12.881	26.161	-9.624	24.455	-4.031	8.445	14.112	14.092	-25.194
2	2	0.00513	-3.202	19.173	-4.941	-5.877	56.47	-15.834	-12.791	25.515	-10.154	24.48	-4.533	8.932	14.427	14.392	-25.513
3	3	0.01026	-3.113	19.003	-4.87	-5.796	56.258	-16.264	-12.776	25.083	-10.677	24.585	-4.945	9.544	14.859	14.618	-25.799
4	4	0.01539	-3.02	18.824	-4.791	-5.692	56.059	-16.773	-12.846	24.813	-11.206	24.801	-5.351	10.326	15.457	14.708	-25.983
5	5	0.02052	-2.931	18.645	-4.707	-5.576	55.878	-17.39	-13.034	24.686	-11.656	25.158	-5.939	11.275	16.339	14.516	-26.064
6	6	0.02565	-2.845	18.481	-4.627	-5.438	55.746	-18.15	-13.348	24.712	-11.997	25.548	-6.844	12.341	17.497	13.92	-26.108
7	7	0.03078	-2.768	18.34	-4.558	-5.279	55.667	-19.021	-13.766	24.893	-12.218	25.828	-8.171	13.41	18.873	12.816	-26.184
8	8	0.03591	-2.699	18.213	-4.478	-5.12	55.619	-19.981	-14.276	25.207	-12.245	25.762	-9.843	14.47	20.218	11.113	-26.119
9	9	0.04104	-2.637	18.099	-4.376	-4.957	55.608	-20.997	-14.903	25.648	-12.05	25.107	-11.513	15.482	21.073	8.923	-25.745
10	10	0.04617	-2.557	18.006	-4.264	-4.743	55.688	-22.018	-15.653	26.264	-11.66	24.011	-12.641	16.258	21.175	6.755	-25.149
11	11	0.0513	-2.444	17.935	-4.168	-4.455	55.924	-22.967	-16.52	27.163	-11.106	22.99	-12.826	16.586	20.694	5.167	-24.561
12	12	0.05643	-2.306	17.886	-4.101	-4.084	56.346	-23.794	-17.524	28.401	-10.396	22.472	-12.133	16.418	20.038	4.276	-24.084
13	13	0.06156	-2.148	17.877	-4.055	-3.636	56.922	-24.458	-18.626	29.958	-9.502	22.469	-10.854	15.709	19.419	3.852	-23.709
14	14	0.06669	-1.965	17.91	-4.017	-3.133	57.559	-24.893	-19.708	31.749	-8.47	22.828	-9.437	14.426	19.002	3.553	-23.473
15	15	0.07182	-1.751	17.949	-3.994	-2.584	58.134	-25.074	-20.641	33.645	-7.389	23.143	-8.082	12.658	18.58	3.176	-23.35
16	16	0.07695	-1.49	17.974	-3.987	-1.969	58.55	-24.919	-21.299	35.477	-6.4	23.203	-6.974	10.573	18.061	2.605	-23.281
17	17	0.08208	-1.195	17.988	-3.994	-1.288	58.743	-24.309	-21.557	37.076	-5.55	23.061	-6.088	8.239	17.449	1.984	-23.229
18	18	0.08721	-0.867	18.008	-3.999	-0.57	58.687	-23.28	-21.38	38.33	-4.79	22.738	-5.339	5.772	16.725	1.41	-23.113
19	19	0.09234	-0.545	18.016	-4	0.139	58.412	-21.904	-20.847	39.296	-4.179	22.401	-4.658	3.242	16.025	0.995	-23.043
20	20	0.09747	-0.204	18.024	-3.993	0.86	57.991	-20.269	-20.069	40.073	-3.879	21.991	-3.981	0.858	15.276	0.682	-22.983
21	21	0.1026	0.122	18.013	-3.968	1.533	57.466	-18.428	-19.12	40.781	-3.944	21.661	-3.23	-1.194	14.615	0.487	-22.859
22	22	0.10773	0.424	18.003	-3.903	2.14	56.898	-16.545	-18.114	41.437	-4.321	21.428	-2.506	-2.814	14.108	0.287	-22.648
23	23	0.11286	0.654	17.964	-3.795	2.63	56.293	-14.693	-17.076	42.031	-4.927	21.293	-1.866	-4.077	13.787	0.077	-22.446
24	24	0.11799	0.848	17.951	-3.657	3.026	55.698	-12.938	-16.038	42.51	-5.752	21.265	-1.291	-4.997	13.615	-0.075	-22.298
25	25	0.12312	0.988	17.948	-3.488	3.308	55.078	-11.315	-15.014	42.793	-6.757	21.319	-0.783	-5.609	13.566	-0.123	-22.246
26	26	0.12825	1.097	17.985	-3.293	3.524	54.448	-9.9	-14.088	42.844	-7.94	21.318	-0.385	-5.825	13.508	-0.172	-22.207
27	27	0.13338	1.182	18.056	-3.086	3.682	53.83	-8.738	-13.296	42.683	-9.227	21.294	-0.152	-5.674	13.483	-0.265	-22.171
28	28	0.13851	1.276	18.155	-2.896	3.816	53.226	-7.877	-12.645	42.351	-10.626	21.289	0.072	-5.107	13.508	-0.271	-22.105
29	29	0.14364	1.401	18.28	-2.744	3.995	52.639	-7.334	-12.19	41.873	-12.086	21.266	0.294	-4.283	13.518	-0.191	-22.093
30	30	0.14877	1.549	18.422	-2.622	4.209	52.046	-7.085	-11.945	41.272	-13.57	21.329	0.403	-3.184	13.621	-0.142	-22.082
31	31	0.1539	1.708	18.61	-2.516	4.404	51.497	-7.116	-11.852	40.598	-14.968	21.492	0.474	-1.873	13.838	-0.086	-22.033
32	32	0.15903	1.872	18.831	-2.427	4.601	50.998	-7.427	-11.913	39.885	-16.171	21.656	0.516	-0.538	14.077	-0.039	-22.007
33	33	0.16416	2.046	19.073	-2.36	4.795	50.549	-8.012	-12.115	39.162	-17.103	21.865	0.611	0.722	14.346	0.082	-22.024
34	34	0.16929	2.225	19.32	-2.317	4.998	50.129	-8.821	-12.442	38.431	-17.725	22.006	0.713	1.904	14.557	0.16	-22.006
35	35	0.17442	2.391	19.569	-2.283	5.198	49.762	-9.862	-12.906	37.741	-17.991	22.077	0.845	2.959	14.702	0.189	-21.949
36	36	0.17955	2.541	19.829	-2.244	5.372	49.475	-11.115	-13.485	37.129	-17.839	22.197	1.043	3.779	14.873	0.241	-21.887
37	37	0.18468	2.691	20.078	-2.209	5.533	49.237	-12.446	-14.074	36.6	-17.334	22.376	1.332	4.278	15.078	0.364	-21.865
38	38	0.18981	2.845	20.3	-2.177	5.687	49.011	-13.794	-14.645	36.136	-16.571	22.53	1.664	4.543	15.26	0.479	-21.834
39	39	0.19494	2.986	20.497	-2.145	5.829	48.784	-15.123	-15.204	35.722	-15.577	22.646	1.99	4.583	15.417	0.543	-21.793
40	40	0.20007	3.106	20.673	-2.112	5.949	48.543	-16.373	-15.708	35.346	-14.411	22.726	2.338	4.404	15.547	0.594	-21.75
41	41	0.2052	3.204	20.817	-2.079	6.057	48.275	-17.501	-16.135	35.012	-13.156	22.711	2.73	4.024	15.593	0.647	-21.723
42	42	0.21033	3.279	20.911	-2.049	6.175	47.973	-18.485	-16.516	34.713	-11.919	22.667	3.102	3.532	15.619	0.682	-21.712
43	43	0.21546	3.31	20.964	-2.005	6.277	47.641	-19.278	-16.836	34.444	-10.805	22.664	3.408	3.036	15.697	0.68	-21.694
44	44	0.22059	3.287	20.989	-1.947	6.338	47.267	-19.829	-17.045	34.179	-9.887	22.68	3.656	2.572	15.803	0.661	-21.676
45	45	0.22572	3.214	20.997	-1.883	6.355	46.848	-20.129	-17.129	33.912	-9.188	22.824	3.897	2.126	16.009	0.724	-21.705
46	46	0.23085	3.108	20.999	-1.833	6.358	46.395	-20.179	-17.092	33.647	-8.733	22.944	4.13	1.737	16.179	0.799	-21.746
47	47	0.23598	2.984	20.994	-1.812	6.382	45.917	-20.006	-16.97	33.389	-8.562	22.923	4.349	1.497	16.203	0.81	-21.74
48	48	0.24111	2.84	20.987	-1.812	6.425	45.436	-19.648	-16.801	33.151	-8.67	22.842	4.561	1.414	16.143	0.791	-21.7
49	49	0.24624	2.664	20.97	-1.813	6.452	44.953	-19.147	-16.59	32.936	-9.018	22.793	4.769	1.437	16.086	0.794	-21.685
50	50	0.25137	2.483	20.941	-1.798	6.461	44.451	-18.538	-16.326	32.73	-9.594	22.839	4.945	1.573	16.106	0.817	-21.7
51	51	0.2565	2.312	20.903	-1.78	6.477	43.921	-17.855	-16.036	32.509	-10.338	22.96	5.045	1.801	16.193	0.809	-21.733
52	52	0.26163	2.157	20.869	-1.772	6.509	43.388	-17.14	-15.735	32.287	-11.159	23.148	5.084	2.099	16.359	0.76	-21.754
53	53	0.26676	2.005	20.856	-1.778	6.532	42.874	-16.374	-15.403	32.079	-12.017	23.366	5.159	2.371	16.533	0.762	-21.805
54	54	0.27189	1.866	20.857	-1.79	6.558	42.38	-15.61	-15.068	31.889	-12.846	23.456	5.273	2.59	16.573	0.743	-21.856
55	55	0.27702	1.75	20.855	-1.795	6.609	41.887	-14.888	-14.774	31.699	-13.611	23.534	5.417	2.752	16.586	0.741	-21.898
56	56	0.28215	1.651	20.863	-1.8	6.667	41.412	-14.219	-14.503	31.519	-14.28	23.613	5.503	2.882	16.632	0.666	-21.918
57	57	0.28728	1.549	20.88	-1.79	6.712	40.956	-13.608	-14.275	31.354	-14.837	23.7	5.68	2.921	16.646	0.662	-21.937
58	58	0.29241	1.447	20.906	-1.763	6.731	40.52	-13.063	-14.059	31.218	-15.253	23.627	5.929	2.887	16.508	0.626	-21.905
59	59	0.29754	1.337	20.926	-1.71	6.708	40.107	-12.609	-13.862	31.125	-15.514	23.606	6.263	2.713	16.403	0.68	-21.921
60	60	0.30267	1.24	20.945	-1.644	6.696	39.717	-12.241	-13.725	31.036	-15.658	23.585	6.493	2.51	16.338	0.633	-21.911
61	61	0.3078	1.136	20.975	-1.571	6.659	39.366	-11.974	-13.631	30.978	-15.659	23.448	6.7	2.24	16.184	0.507	-21.903
62	62	0.31293	1.048	21.004	-1.502	6.644	39.031	-11.808	-13.595	30.922	-15.589	23.517	6.8	1.966	16.26	0.366	-21.941
63	63	0.31806	0.944	21.013	-1.432	6.603	38.677	-11.7	-13.581	30.865	-15.48	23.535	6.958	1.702	16.267	0.249	-21.978
64	64	0.32319	0.854	21.026	-1.361	6.584	38.333	-11.702	-13.618	30.805	-15.311	23.391	7.163	1.48	16.12	0.091	-21.969
65	65	0.32832	0.743	21.036	-1.274	6.53	37.976	-11.768	-13.694	30.724	-15.126	23.405	7.46	1.282	16.067	0.077	-21.981
66	66	0.33345	0.651	21.042	-1.208	6.502	37.616	-11.871	-13.788	30.635	-14.955	23.389	7.714	1.142	15.996	0.011	-21.989
67	67	0.33858	0.567	21.042	-1.146	6.49	37.251	-12.024	-13.909	30.519	-14.784	23.513	7.897	1.023	16.074	-0.042	-22.042
68	68	0.34371	0.486	21.048	-1.086	6.469	36.894	-12.201	-14.021	30.392	-14.669	23.502	8.111	1.01	16.018	-0.123	-22.053
69	69	0.34884	0.408	21.061	-1.029	6.44	36.527	-12.377	-14.122	30.241	-14.607	23.641	8.309	1.01	16.087	-0.136	-22.134
70	70	0.35397	0.32	21.062	-0.983	6.406	36.135	-12.553	-14.227	30.075	-14.557	23.678	8.546	1.046	16.041	-0.162	-22.187
71	71	0.3591	0.251	21.054	-0.963	6.394	35.71	-12.688	-14.301	29.883	-14.543	23.708	8.756	1.094	15.997	-0.201	-22.253
72	72	0.36423	0.191	21.045	-0.958	6.411	35.272	-12.769	-14.359	29.659	-14.581	23.797	8.893	1.189	16.034	-0.268	-22.297
73	73	0.36936	0.144	21.042	-0.978	6.458	34.838	-12.802	-14.403	29.435	-14.622	23.869	9.028	1.24	16.057	-0.329	-22.355
74	74	0.37449	0.103	21.034	-1.002	6.5	34.397	-12.841	-14.435	29.22	-14.619	23.998	9.179	1.239	16.134	-0.353	-22.44
75	75	0.37962	0.063	21.032	-1.028	6.535	33.956	-12.877	-14.468	29.011	-14.594	24.066	9.401	1.257	16.13	-0.367	-22.46
76	76	0.38475	0.033	21.046	-1.065	6.581	33.514	-12.892	-14.479	28.781	-14.568	24.049	9.559	1.305	16.083	-0.475	-22.445
77	77	0.38988	-0.012	21.086	-1.12	6.62	33.094	-12.874	-14.471	28.537	-14.527	23.942	9.704	1.35	15.972	-0.619	-22.409
78	78	0.39501	-0.075	21.14	-1.184	6.651	32.674	-12.784	-14.437	28.274	-14.499	23.88	9.83	1.352	15.908	-0.735	-22.395
79	79	0.40014	-0.139	21.199	-1.258	6.699	32.241	-12.639	-14.406	27.988	-14.502	23.85	9.929	1.33	15.868	-0.848	-22.396
80	80	0.40527	-0.176	21.263	-1.335	6.78	31.79	-12.506	-14.374	27.669	-14.5	23.717	9.97	1.349	15.766	-1.059	-22.353
81	81	0.4104	-0.19	21.324	-1.411	6.889	31.318	-12.38	-14.352	27.324	-14.503	23.656	9.991	1.379	15.733	-1.258	-22.308
82	82	0.41553	-0.204	21.379	-1.472	6.985	30.835	-12.25	-14.321	26.976	-14.499	23.543	10.06	1.383	15.634	-1.43	-22.258
83	83	0.42066	-0.225	21.432	-1.533	7.064	30.352	-12.114	-14.267	26.635	-14.489	23.342	10.137	1.387	15.466	-1.631	-22.198
84	84	0.42579	-0.25	21.497	-1.601	7.146	29.867	-11.952	-14.216	26.271	-14.532	23.222	10.169	1.449	15.375	-1.838	-22.13
85	85	0.43092	-0.275	21.572	-1.677	7.244	29.366	-11.772	-14.186	25.864	-14.619	23.211	10.154	1.536	15.377	-2.029	-22.086
86	86	0.43605	-0.29	21.657	-1.763	7.357	28.849	-11.585	-14.151	25.426	-14.703	23.128	10.138	1.616	15.315	-2.238	-22.045
87	87	0.44118	-0.296	21.739	-1.856	7.466	28.314	-11.4	-14.102	24.971	-14.777	23.083	10.116	1.673	15.288	-2.425	-22.035
88	88	0.44631	-0.303	21.816	-1.948	7.567	27.772	-11.21	-14.047	24.506	-14.891	23.088	10.101	1.768	15.299	-2.581	-22.029
89	89	0.45144	-0.32	21.891	-2.027	7.637	27.226	-11.05	-13.974	24.039	-15.002	22.924	10.131	1.896	15.148	-2.767	-21.995
90	90	0.45657	-0.337	21.969	-2.119	7.701	26.679	-10.925	-13.918	23.563	-15.064	22.856	10.164	2.006	15.074	-2.912	-21.985
91	91	0.4617	-0.354	22.051	-2.244	7.772	26.124	-10.768	-13.852	23.077	-15.121	22.906	10.167	2.112	15.126	-3.032	-21.997
92	92	0.46683	-0.384	22.144	-2.384	7.829	25.571	-10.62	-13.774	22.578	-15.178	23.005	10.097	2.25	15.261	-3.197	-22.027
93	93	0.47196	-0.42	22.242	-2.536	7.885	25.032	-10.528	-13.736	22.086	-15.206	23.209	10.024	2.41	15.477	-3.334	-22.076
94	94	0.47709	-0.449	22.335	-2.682	7.914	24.498	-10.5	-13.703	21.61	-15.172	23.465	9.968	2.582	15.732	-3.46	-22.11
95	95	0.48222	-0.465	22.412	-2.854	7.943	23.958	-10.47	-13.642	21.168	-15.092	23.54	9.977	2.746	15.822	-3.624	-22.101
96	96	0.48735	-0.487	22.471	-3.044	7.945	23.409	-10.418	-13.544	20.765	-15.01	23.4	10.011	2.933	15.722	-3.878	-22.044
97	97	0.49248	-0.503	22.512	-3.281	7.982	22.866	-10.371	-13.481	20.409	-14.895	23.335	10.025	3.122	15.702	-4.149	-21.992
98	98	0.49761	-0.521	22.521	-3.526	8.033	22.292	-10.351	-13.467	20.065	-14.76	23.356	10.005	3.328	15.76	-4.445	-21.937
99	99	0.50274	-0.527	22.509	-3.786	8.113	21.699	-10.356	-13.499	19.723	-14.612	23.428	9.961	3.523	15.852	-4.746	-21.911
100	100	0.50787	-0.568	22.468	-4.032	8.134	21.078	-10.361	-13.529	19.39	-14.458	23.593	9.914	3.703	16.018	-5.021	-21.906
101	101	0.513	-0.617	22.409	-4.293	8.144	20.47	-10.353	-13.577	19.142	-14.282	23.747	9.895	3.87	16.165	-5.332	-21.876
102	102	0.51813	-0.691	22.313	-4.55	8.106	19.873	-10.363	-13.638	18.99	-14.109	23.84	9.936	4.051	16.226	-5.673	-21.822
103	103	0.52326	-0.733	22.203	-4.826	8.095	19.304	-10.372	-13.703	18.935	-13.938	23.863	10.06	4.244	16.202	-6.026	-21.729
104	104	0.52839	-0.779	22.066	-5.116	8.07	18.731	-10.33	-13.759	18.949	-13.769	23.889	10.228	4.402	16.17	-6.378	-21.626
105	105	0.53352	-0.837	21.91	-5.409	8.054	18.137	-10.267	-13.865	18.98	-13.621	24.023	10.311	4.502	16.244	-6.765	-21.593
106	106	0.53865	-0.916	21.732	-5.677	7.988	17.533	-10.225	-13.972	19.039	-13.46	24.099	10.338	4.609	16.284	-7.253	-21.544
107	107	0.54378	-1.002	21.548	-5.907	7.889	16.941	-10.185	-14.064	19.135	-13.342	24.188	10.359	4.746	16.343	-7.766	-21.475
108	108	0.54891	-1.096	21.359	-6.122	7.774	16.372	-10.121	-14.172	19.302	-13.286	24.375	10.402	4.864	16.462	-8.253	-21.439
109	109	0.55404	-1.189	21.176	-6.348	7.644	15.842	-10.036	-14.286	19.558	-13.219	24.644	10.502	4.928	16.631	-8.706	-21.42
110	110	0.55917	-1.279	21.011	-6.575	7.499	15.352	-9.931	-14.388	19.885	-13.14	24.895	10.559	4.983	16.816	-9.252	-21.38
111	111	0.5643	-1.345	20.879	-6.803	7.36	14.93	-9.807	-14.457	20.28	-13.084	24.996	10.578	5.077	16.901	-9.926	-21.285
112	112	0.56943	-1.407	20.778	-7.002	7.225	14.582	-9.7	-14.547	20.753	-13.06	25.084	10.571	5.175	16.981	-10.663	-21.189
113	113	0.57456	-1.464	20.687	-7.196	7.116	14.297	-9.616	-14.71	21.309	-13.03	25.13	10.6	5.279	16.985	-11.44	-21.052
114	114	0.57969	-1.525	20.593	-7.376	6.997	14.052	-9.532	-14.899	21.927	-13.018	25.187	10.547	5.417	17.021	-12.324	-20.881
115	115	0.58482	-1.59	20.513	-7.551	6.87	13.865	-9.433	-15.082	22.593	-13.027	25.29	10.332	5.587	17.173	-13.342	-20.708
116	116	0.58995	-1.682	20.456	-7.696	6.695	13.76	-9.323	-15.242	23.341	-13.07	25.377	10.018	5.792	17.361	-14.483	-20.511
117	117	0.59508	-1.811	20.404	-7.809	6.481	13.718	-9.222	-15.42	24.182	-13.155	25.439	9.656	6.034	17.543	-15.729	-20.284
118	118	0.60021	-1.968	20.325	-7.897	6.221	13.701	-9.148	-15.605	25.112	-13.25	25.462	9.246	6.293	17.709	-17.078	-20.051
119	119	0.60534	-2.142	20.211	-7.968	5.918	13.689	-9.078	-15.751	26.103	-13.371	25.356	8.791	6.608	17.804	-18.543	-19.774
120	120	0.61047	-2.347	20.061	-8.018	5.554	13.672	-8.987	-15.845	27.133	-13.559	25.268	8.284	6.98	17.953	-20.054	-19.492
121	121	0.6156	-2.596	19.875	-8.054	5.131	13.649	-8.877	-15.922	28.191	-13.824	25.361	7.695	7.372	18.294	-21.559	-19.279
122	122	0.62073	-2.879	19.667	-8.088	4.658	13.643	-8.777	-15.993	29.29	-14.127	25.535	7.029	7.806	18.746	-23.107	-19.096
123	123	0.62586	-3.179	19.446	-8.136	4.143	13.658	-8.663	-16.019	30.434	-14.435	25.612	6.287	8.289	19.172	-24.774	-18.884
124	124	0.63099	-3.48	19.224	-8.199	3.616	13.701	-8.562	-16.022	31.621	-14.742	25.607	5.469	8.785	19.584	-26.539	-18.691
125	125	0.63612	-3.781	19.005	-8.28	3.082	13.797	-8.509	-16.036	32.869	-15.053	25.616	4.57	9.291	20.066	-28.37	-18.558
126	126	0.64125	-4.081	18.807	-8.369	2.547	13.993	-8.528	-16.076	34.223	-15.345	25.562	3.609	9.836	20.553	-30.31	-18.421
127	127	0.64638	-4.395	18.645	-8.466	1.975	14.324	-8.642	-16.141	35.701	-15.569	25.506	2.521	10.412	21.148	-32.402	-18.282
128	128	0.65151	-4.714	18.525	-8.556	1.37	14.778	-8.808	-16.199	37.278	-15.779	25.491	1.287	11.008	21.894	-34.619	-18.17
129	129	0.65664	-5.038	18.453	-8.633	0.754	15.369	-9.013	-16.277	38.969	-16.033	25.444	-0.021	11.626	22.68	-36.917	-18.083
130	130	0.66177	-5.366	18.414	-8.695	0.146	16.1	-9.314	-16.444	40.774	-16.32	25.444	-1.387	12.248	23.562	-39.238	-18.061
131	131	0.6669	-5.688	18.412	-8.756	-0.455	16.965	-9.717	-16.682	42.678	-16.57	25.316	-2.852	12.878	24.429	-41.687	-18.025
132	132	0.67203	-6.014	18.451	-8.808	-1.069	17.951	-10.195	-16.961	44.643	-16.788	25.015	-4.415	13.494	25.243	-44.251	-17.97
133	133	0.67716	-6.339	18.523	-8.836	-1.69	19.039	-10.72	-17.279	46.658	-17.072	24.64	-6.024	14.068	26.048	-46.805	-17.992
134	134	0.68229	-6.654	18.618	-8.861	-2.286	20.233	-11.275	-17.646	48.719	-17.407	24.165	-7.689	14.534	26.823	-49.333	-18.122
135	135	0.68742	-6.941	18.73	-8.875	-2.849	21.491	-11.846	-18.027	50.759	-17.752	23.443	-9.46	14.908	27.462	-51.925	-18.261
136	136	0.69255	-7.207	18.862	-8.875	-3.372	22.797	-12.451	-18.449	52.711	-18.081	22.434	-11.309	15.204	27.89	-54.553	-18.361
137	137	0.69768	-7.468	19	-8.868	-3.867	24.121	-13.053	-18.897	54.574	-18.404	21.221	-13.127	15.398	28.122	-57.111	-18.449
138	138	0.70281	-7.701	19.141	-8.863	-4.299	25.456	-13.653	-19.361	56.384	-18.695	19.874	-14.775	15.451	28.149	-59.499	-18.533
139	139	0.70794	-7.89	19.291	-8.873	-4.627	26.803	-14.286	-19.902	58.152	-18.91	18.567	-16.139	15.354	28.043	-61.6	-18.627
140	140	0.71307	-8.023	19.444	-8.857	-4.889	28.148	-14.934	-20.442	59.91	-19.052	17.353	-17.062	15.095	27.766	-63.286	-18.763
141	141	0.7182	-8.124	19.592	-8.828	-5.104	29.468	-15.551	-20.948	61.639	-19.134	16.192	-17.5	14.763	27.253	-64.541	-18.878
142	142	0.72333	-8.195	19.731	-8.767	-5.304	30.742	-16.141	-21.396	63.303	-19.115	15.389	-17.519	14.303	26.816	-65.279	-19.078
143	143	0.72846	-8.218	19.847	-8.697	-5.426	31.951	-16.675	-21.81	64.911	-19.01	14.864	-17.202	13.714	26.388	-65.623	-19.32
144	144	0.73359	-8.166	19.945	-8.617	-5.441	33.115	-17.224	-22.22	66.493	-18.815	14.452	-16.683	12.999	25.916	-65.756	-19.557
145	145	0.73872	-8.037	20.029	-8.538	-5.345	34.226	-17.786	-22.624	68.048	-18.568	14.186	-16.027	12.163	25.474	-65.716	-19.827
146	146	0.74385	-7.855	20.096	-8.436	-5.193	35.262	-18.286	-22.923	69.508	-18.268	14.115	-15.328	11.218	25.162	-65.507	-20.133
147	147	0.74898	-7.644	20.141	-8.331	-5.017	36.22	-18.665	-23.062	70.887	-17.935	14.164	-14.562	10.212	24.923	-65.146	-20.444
148	148	0.75411	-7.392	20.179	-8.223	-4.796	37.125	-18.962	-23.094	72.151	-17.593	14.335	-13.751	9.178	24.76	-64.603	-20.786
149	149	0.75924	-7.133	20.216	-8.088	-4.56	37.989	-19.151	-23.005	73.276	-17.283	14.496	-12.984	8.155	24.586	-63.984	-21.132
150	150	0.76437	-6.868	20.265	-7.937	-4.327	38.829	-19.252	-22.793	74.233	-17.005	14.564	-12.383	7.21	24.413	-63.409	-21.43
151	151	0.7695	-6.62	20.301	-7.794	-4.11	39.644	-19.241	-22.483	75.061	-16.791	14.787	-12.006	6.411	24.491	-62.868	-21.679
152	152	0.77463	-6.369	20.325	-7.664	-3.861	40.41	-19.08	-22.052	75.762	-16.678	15.175	-11.785	5.748	24.778	-62.313	-21.9
153	153	0.77976	-6.127	20.342	-7.532	-3.604	41.15	-18.816	-21.539	76.355	-16.666	15.528	-11.592	5.281	25.039	-61.729	-22.022
154	154	0.78489	-5.896	20.377	-7.381	-3.372	41.896	-18.515	-20.968	76.847	-16.716	15.797	-11.307	5.023	25.204	-61.03	-22.031
155	155	0.79002	-5.679	20.442	-7.244	-3.144	42.664	-18.111	-20.318	77.242	-16.836	16.105	-10.902	4.986	25.359	-60.147	-21.936
156	156	0.79515	-5.481	20.523	-7.105	-2.949	43.434	-17.613	-19.593	77.555	-17.024	16.507	-10.414	5.148	25.569	-59.108	-21.768
157	157	0.80028	-5.294	20.603	-6.967	-2.768	44.188	-17.06	-18.829	77.769	-17.268	16.949	-9.914	5.45	25.807	-57.981	-21.554
158	158	0.80541	-5.107	20.674	-6.842	-2.565	44.916	-16.463	-18.038	77.861	-17.545	17.376	-9.473	5.85	26.046	-56.832	-21.288
159	159	0.81054	-4.916	20.742	-6.744	-2.334	45.639	-15.832	-17.243	77.845	-17.845	17.841	-9.106	6.314	26.336	-55.651	-21.001
160	160	0.81567	-4.734	20.813	-6.667	-2.111	46.38	-15.204	-16.49	77.752	-18.154	18.45	-8.816	6.825	26.767	-54.405	-20.738
161	161	0.8208	-4.575	20.892	-6.58	-1.921	47.131	-14.573	-15.77	77.573	-18.469	19.16	-8.586	7.39	27.285	-53.111	-20.47
162	162	0.82593	-4.438	20.978	-6.481	-1.76	47.875	-13.947	-15.081	77.302	-18.781	19.883	-8.401	7.971	27.806	-51.793	-20.207
163	163	0.83106	-4.304	21.063	-6.391	-1.6	48.611	-13.393	-14.476	76.968	-19.063	20.573	-8.217	8.533	28.282	-50.443	-19.956
164	164	0.83619	-4.167	21.133	-6.311	-1.44	49.329	-12.9	-13.944	76.587	-19.312	21.239	-8.021	9.092	28.715	-49.067	-19.691
165	165	0.84132	-4.034	21.188	-6.233	-1.284	50.024	-12.428	-13.458	76.143	-19.524	21.977	-7.803	9.603	29.174	-47.595	-19.465
166	166	0.84645	-3.924	21.238	-6.149	-1.132	50.702	-12.012	-13.077	75.626	-19.708	22.737	-7.568	10.044	29.596	-46.044	-19.29
167	167	0.85158	-3.845	21.282	-6.059	-1	51.37	-11.679	-12.82	75.026	-19.831	23.455	-7.372	10.405	29.957	-44.468	-19.159
168	168	0.85671	-3.773	21.331	-5.966	-0.882	52.035	-11.472	-12.696	74.34	-19.864	24.11	-7.233	10.702	30.26	-42.897	-19.037
169	169	0.86184	-3.709	21.385	-5.843	-0.814	52.702	-11.418	-12.703	73.569	-19.772	24.627	-7.142	10.902	30.434	-41.344	-18.931
170	170	0.86697	-3.637	21.447	-5.726	-0.723	53.369	-11.466	-12.829	72.746	-19.62	24.971	-6.97	11.049	30.376	-39.748	-18.807
171	171	0.8721	-3.576	21.504	-5.582	-0.66	54.015	-11.561	-12.991	71.865	-19.434	25.238	-6.695	11.1	30.182	-38.018	-18.761
172	172	0.87723	-3.517	21.553	-5.453	-0.587	54.641	-11.711	-13.223	70.903	-19.226	25.448	-6.365	11.096	29.883	-36.171	-18.779
173	173	0.88236	-3.451	21.592	-5.304	-0.539	55.235	-11.961	-13.514	69.843	-18.933	25.58	-6.048	11.053	29.516	-34.295	-18.792
174	174	0.88749	-3.396	21.621	-5.125	-0.521	55.79	-12.272	-13.872	68.674	-18.595	25.729	-5.709	10.938	29.114	-32.303	-18.88
175	175	0.89262	-3.324	21.659	-4.946	-0.474	56.324	-12.661	-14.322	67.402	-18.238	25.913	-5.319	10.823	28.679	-30.194	-18.978
176	176	0.89775	-3.256	21.694	-4.744	-0.444	56.823	-13.093	-14.83	66.036	-17.875	26.092	-4.873	10.743	28.178	-28	-19.058
177	177	0.90288	-3.154	21.731	-4.56	-0.389	57.291	-13.571	-15.338	64.576	-17.42	26.318	-4.431	10.617	27.723	-25.745	-19.138
178	178	0.90801	-3.059	21.765	-4.334	-0.373	57.715	-14.066	-15.832	63.047	-16.927	26.51	-3.931	10.477	27.207	-23.442	-19.198
179	179	0.91314	-2.962	21.823	-4.112	-0.341	58.114	-14.494	-16.266	61.438	-16.406	26.711	-3.427	10.319	26.686	-21.12	-19.221
180	180	0.91827	-2.865	21.884	-3.883	-0.311	58.476	-14.895	-16.675	59.791	-15.852	26.882	-2.796	10.146	26.075	-18.73	-19.19
181	181	0.9234	-2.777	21.938	-3.662	-0.281	58.788	-15.25	-17.033	58.078	-15.244	27.082	-2.095	9.971	25.47	-16.277	-19.091
182	182	0.92853	-2.695	21.99	-3.446	-0.255	59.037	-15.54	-17.325	56.266	-14.559	27.285	-1.308	9.76	24.83	-13.741	-18.924
183	183	0.93366	-2.621	22.036	-3.226	-0.251	59.226	-15.786	-17.529	54.377	-13.794	27.489	-0.576	9.453	24.245	-11.211	-18.774
184	184	0.93879	-2.556	22.082	-2.993	-0.272	59.383	-15.972	-17.66	52.45	-13.032	27.716	-0.071	9.128	23.795	-8.86	-18.638
185	185	0.94392	-2.488	22.127	-2.753	-0.297	59.509	-16.096	-17.705	50.52	-12.271	27.836	0.186	8.797	23.384	-6.783	-18.466
186	186	0.94905	-2.427	22.17	-2.507	-0.337	59.597	-16.141	-17.643	48.581	-11.498	27.855	0.207	8.362	23.009	-4.926	-18.356
187	187	0.95418	-2.372	22.211	-2.258	-0.414	59.637	-16.106	-17.438	46.602	-10.724	27.681	0.096	7.874	22.554	-3.211	-18.261
188	188	0.95931	-2.327	22.248	-2	-0.516	59.623	-15.972	-17.123	44.585	-10.019	27.418	-0.066	7.41	22.057	-1.564	-18.14
189	189	0.96444	-2.282	22.29	-1.736	-0.634	59.567	-15.774	-16.744	42.558	-9.406	27.246	-0.234	6.961	21.653	0.099	-18.045
190	190	0.96957	-2.245	22.326	-1.465	-0.769	59.469	-15.552	-16.342	40.561	-8.905	27.148	-0.452	6.542	21.35	1.711	-18.006
191	191	0.9747	-2.221	22.347	-1.195	-0.91	59.325	-15.296	-15.912	38.592	-8.543	27.191	-0.8	6.172	21.251	3.233	-18.045
192	192	0.97983	-2.189	22.354	-0.932	-1.049	59.134	-15.043	-15.451	36.648	-8.334	27.294	-1.342	5.949	21.322	4.552	-18.097
193	193	0.98496	-2.143	22.342	-0.673	-1.18	58.879	-14.809	-14.985	34.723	-8.295	27.435	-2.098	5.878	21.539	5.645	-18.181
194	194	0.99009	-2.102	22.313	-0.398	-1.329	58.573	-14.572	-14.531	32.854	-8.444	27.64	-3.021	5.951	21.892	6.537	-18.298
195	195	0.99522	-2.088	22.273	-0.108	-1.516	58.247	-14.34	-14.097	31.087	-8.768	27.764	-4.021	6.212	22.234	7.218	-18.387
196	196	1.00035	-2.085	22.22	0.186	-1.725	57.92	-14.188	-13.712	29.448	-9.226	27.768	-5.104	6.726	22.557	7.638	-18.39
197	197	1.00548	-2.055	22.141	0.453	-1.887	57.591	-14.161	-13.417	27.973	-9.761	27.718	-6.244	7.432	22.915	7.817	-18.329
198	198	1.01061	-1.994	22.024	0.697	-2	57.267	-14.254	-13.218	26.723	-10.337	27.661	-7.375	8.227	23.317	7.817	-18.264
199	199	1.01574	-1.919	21.881	0.924	-2.085	56.978	-14.474	-13.115	25.746	-10.929	27.481	-8.487	9.075	23.66	7.591	-18.212
200	200	1.02087	-1.838	21.729	1.143	-2.145	56.746	-14.811	-13.104	25.043	-11.523	26.993	-9.652	9.959	23.807	7.017	-18.149
201	201	1.026	-1.758	21.567	1.362	-2.201	56.572	-15.249	-13.163	24.626	-12.056	26.267	-10.869	10.808	23.821	6.113	-18.079
