# Supplementary material for: Gait phenotypes in paediatric hereditary spastic paraplegia revealed by dynamic time warping analysis and random forests
Source: PLoS One. 2018 Mar 8;13(3):e0192345. doi: 10.1371/journal.pone.0192345 (PMC5843164; doi:10.1371/journal.pone.0192345)
Supplement: S1 Data — (ZIP) [file pone.0192345.s008.zip › HSP/Right.SR.HSP2.2.csv]

	Epoch	Time	Pelvic.obliquity	Pelvic.tilt	Pelvic rotation	Hip.abd.add	Hip.flexion	Hip.rotation	Knee.abd.add	Knee.flexion	Knee.rotation	Ankle.abd.add	Ankle.flexion	Ankle.rotation	Forefoot.abd.add	Forefoot.flexion	Forefoot.rotation
1	1	0	0.987	25.279	8.253	-2.262	61.493	-19.652	-15.474	30.344	-11.476	19.154	-8.836	6.844	17.912	0.401	-16.174
2	2	0.00432	1.128	25.119	8.38	-2.079	61.464	-20.156	-15.862	30.662	-11.518	18.962	-8.736	6.781	17.722	0.194	-16.345
3	3	0.00864	1.262	24.956	8.498	-1.868	61.471	-20.676	-16.332	31.217	-11.475	18.695	-8.431	6.58	17.365	-0.062	-16.508
4	4	0.01296	1.398	24.765	8.597	-1.597	61.516	-21.191	-16.914	32.06	-11.387	18.464	-7.867	6.263	16.913	-0.318	-16.639
5	5	0.01728	1.517	24.552	8.668	-1.321	61.593	-21.603	-17.526	33.252	-11.247	18.21	-7.04	5.803	16.309	-0.637	-16.686
6	6	0.0216	1.627	24.331	8.72	-1.05	61.7	-21.921	-18.122	34.722	-11.042	17.973	-5.894	5.163	15.6	-0.874	-16.684
7	7	0.02592	1.742	24.113	8.76	-0.762	61.815	-22.146	-18.7	36.36	-10.843	17.953	-4.515	4.382	15.012	-0.958	-16.68
8	8	0.03024	1.859	23.9	8.796	-0.456	61.889	-22.233	-19.192	38.038	-10.631	18.154	-3.06	3.417	14.618	-0.937	-16.701
9	9	0.03456	1.981	23.691	8.828	-0.131	61.873	-22.146	-19.533	39.627	-10.386	18.435	-1.723	2.275	14.364	-0.939	-16.733
10	10	0.03888	2.116	23.478	8.851	0.226	61.736	-21.87	-19.69	41.014	-10.122	18.627	-0.67	1.03	14.144	-1.098	-16.744
11	11	0.0432	2.273	23.26	8.862	0.625	61.453	-21.396	-19.644	42.114	-9.877	18.66	0.035	-0.252	13.897	-1.441	-16.734
12	12	0.04752	2.478	23.044	8.852	1.098	61.016	-20.748	-19.409	42.892	-9.658	18.549	0.55	-1.593	13.571	-1.8	-16.741
13	13	0.05184	2.716	22.85	8.837	1.609	60.469	-19.957	-19.016	43.435	-9.514	18.252	1.05	-2.925	13.091	-2.098	-16.741
14	14	0.05616	2.974	22.688	8.824	2.107	59.864	-19.044	-18.466	43.87	-9.461	17.832	1.586	-4.193	12.52	-2.36	-16.719
15	15	0.06048	3.251	22.54	8.81	2.599	59.216	-18.061	-17.806	44.244	-9.542	17.469	2.118	-5.336	12.04	-2.595	-16.695
16	16	0.0648	3.551	22.4	8.788	3.092	58.544	-17.035	-17.066	44.576	-9.808	17.225	2.647	-6.288	11.701	-2.795	-16.667
17	17	0.06912	3.872	22.273	8.76	3.579	57.865	-15.991	-16.264	44.859	-10.266	17.06	3.175	-7.025	11.458	-2.955	-16.644
18	18	0.07344	4.187	22.169	8.737	4.032	57.186	-14.979	-15.446	45.06	-10.856	16.946	3.671	-7.591	11.284	-3.085	-16.664
19	19	0.07776	4.487	22.108	8.72	4.463	56.549	-14.056	-14.699	45.161	-11.598	17.017	4.141	-7.91	11.282	-3.12	-16.703
20	20	0.08208	4.775	22.096	8.683	4.888	55.922	-13.209	-13.999	45.091	-12.459	17.062	4.552	-7.932	11.274	-3.139	-16.687
21	21	0.0864	5.058	22.115	8.622	5.32	55.3	-12.507	-13.405	44.873	-13.341	17.041	4.874	-7.751	11.222	-3.19	-16.642
22	22	0.09072	5.33	22.163	8.539	5.769	54.7	-11.93	-12.929	44.549	-14.255	17.011	5.159	-7.418	11.159	-3.213	-16.596
23	23	0.09504	5.593	22.237	8.449	6.204	54.127	-11.477	-12.54	44.153	-15.172	17.02	5.384	-6.975	11.142	-3.235	-16.571
24	24	0.09936	5.851	22.333	8.359	6.609	53.587	-11.167	-12.23	43.718	-16.053	17.058	5.546	-6.44	11.172	-3.287	-16.557
25	25	0.10368	6.108	22.456	8.262	7.006	53.097	-11.018	-12.026	43.279	-16.864	17.084	5.691	-5.822	11.197	-3.366	-16.52
26	26	0.108	6.365	22.609	8.16	7.392	52.656	-11.027	-11.923	42.849	-17.544	17.113	5.831	-5.182	11.233	-3.475	-16.454
27	27	0.11232	6.61	22.768	8.047	7.762	52.266	-11.217	-11.944	42.461	-18.05	17.252	5.989	-4.578	11.371	-3.553	-16.409
28	28	0.11664	6.836	22.937	7.939	8.096	51.93	-11.526	-12.051	42.111	-18.375	17.344	6.223	-4.006	11.449	-3.593	-16.305
29	29	0.12096	7.041	23.099	7.843	8.397	51.611	-11.951	-12.228	41.773	-18.483	17.364	6.474	-3.556	11.466	-3.637	-16.203
30	30	0.12528	7.214	23.247	7.756	8.67	51.299	-12.453	-12.47	41.444	-18.392	17.365	6.696	-3.214	11.482	-3.715	-16.089
31	31	0.1296	7.349	23.377	7.673	8.916	50.983	-13.013	-12.762	41.128	-18.095	17.333	6.897	-2.989	11.486	-3.831	-15.954
32	32	0.13392	7.447	23.485	7.582	9.128	50.655	-13.631	-13.087	40.833	-17.562	17.241	7.103	-2.918	11.459	-3.971	-15.821
33	33	0.13824	7.507	23.572	7.483	9.305	50.316	-14.309	-13.45	40.556	-16.825	17.196	7.283	-2.991	11.501	-4.127	-15.72
34	34	0.14256	7.533	23.64	7.397	9.456	49.955	-14.97	-13.83	40.293	-16.028	17.194	7.504	-3.129	11.567	-4.24	-15.622
35	35	0.14688	7.522	23.685	7.322	9.556	49.561	-15.628	-14.21	40.029	-15.181	17.257	7.706	-3.287	11.693	-4.357	-15.532
36	36	0.1512	7.467	23.715	7.26	9.604	49.145	-16.278	-14.605	39.758	-14.314	17.387	7.901	-3.44	11.867	-4.46	-15.443
37	37	0.15552	7.363	23.723	7.188	9.625	48.694	-16.855	-14.986	39.482	-13.465	17.509	8.061	-3.568	12.032	-4.596	-15.337
38	38	0.15984	7.22	23.715	7.098	9.633	48.204	-17.322	-15.323	39.192	-12.677	17.626	8.167	-3.684	12.196	-4.77	-15.238
39	39	0.16416	7.052	23.693	6.991	9.639	47.676	-17.673	-15.61	38.881	-11.982	17.778	8.222	-3.792	12.389	-4.961	-15.172
40	40	0.16848	6.864	23.645	6.865	9.659	47.106	-17.918	-15.858	38.556	-11.401	17.952	8.244	-3.85	12.595	-5.16	-15.114
41	41	0.1728	6.67	23.576	6.731	9.675	46.499	-18.073	-16.036	38.21	-10.955	18.005	8.256	-3.785	12.689	-5.394	-15.011
42	42	0.17712	6.432	23.49	6.584	9.663	45.862	-18.086	-16.159	37.867	-10.677	18.165	8.202	-3.624	12.871	-5.65	-14.915
43	43	0.18144	6.173	23.423	6.42	9.632	45.22	-18.017	-16.246	37.507	-10.49	18.413	8.119	-3.416	13.126	-5.897	-14.836
44	44	0.18576	5.896	23.364	6.251	9.584	44.562	-17.832	-16.277	37.121	-10.441	18.722	8.022	-3.147	13.42	-6.115	-14.769
45	45	0.19008	5.623	23.316	6.075	9.543	43.897	-17.507	-16.228	36.715	-10.549	19.005	7.882	-2.827	13.691	-6.353	-14.702
46	46	0.1944	5.363	23.279	5.891	9.508	43.235	-17.053	-16.094	36.31	-10.785	19.213	7.694	-2.469	13.9	-6.645	-14.622
47	47	0.19872	5.106	23.247	5.7	9.46	42.576	-16.516	-15.906	35.93	-11.092	19.384	7.486	-2.09	14.075	-6.975	-14.528
48	48	0.20304	4.864	23.235	5.5	9.435	41.937	-15.922	-15.702	35.563	-11.427	19.596	7.255	-1.75	14.296	-7.32	-14.443
49	49	0.20736	4.619	23.218	5.292	9.434	41.27	-15.237	-15.461	35.184	-11.763	19.658	7.079	-1.506	14.38	-7.639	-14.361
50	50	0.21168	4.39	23.232	5.095	9.402	40.644	-14.541	-15.195	34.798	-12.1	19.776	6.858	-1.277	14.52	-7.964	-14.292
51	51	0.216	4.17	23.258	4.907	9.35	40.031	-13.836	-14.91	34.412	-12.444	19.962	6.605	-1.059	14.733	-8.3	-14.232
52	52	0.22032	3.967	23.299	4.732	9.3	39.433	-13.123	-14.623	34.032	-12.78	20.148	6.358	-0.867	14.945	-8.638	-14.16
53	53	0.22464	3.779	23.348	4.564	9.264	38.845	-12.429	-14.358	33.653	-13.077	20.354	6.138	-0.738	15.169	-8.948	-14.1
54	54	0.22896	3.603	23.393	4.39	9.237	38.259	-11.78	-14.124	33.275	-13.311	20.604	5.938	-0.675	15.428	-9.222	-14.075
55	55	0.23328	3.446	23.425	4.202	9.218	37.687	-11.178	-13.899	32.91	-13.504	20.76	5.729	-0.599	15.612	-9.532	-14.03
56	56	0.2376	3.296	23.437	4.018	9.205	37.103	-10.594	-13.686	32.54	-13.686	20.901	5.5	-0.504	15.791	-9.864	-13.958
57	57	0.24192	3.15	23.459	3.842	9.181	36.539	-10.085	-13.496	32.181	-13.791	20.979	5.283	-0.431	15.922	-10.219	-13.88
58	58	0.24624	2.991	23.509	3.683	9.128	36.004	-9.638	-13.345	31.824	-13.857	21.127	5.074	-0.374	16.107	-10.554	-13.828
59	59	0.25056	2.831	23.57	3.532	9.064	35.488	-9.239	-13.217	31.476	-13.892	21.314	4.854	-0.322	16.333	-10.9	-13.785
60	60	0.25488	2.676	23.618	3.386	8.993	34.96	-8.885	-13.09	31.123	-13.904	21.477	4.614	-0.261	16.552	-11.273	-13.745
61	61	0.2592	2.532	23.643	3.244	8.921	34.406	-8.585	-12.974	30.746	-13.911	21.601	4.36	-0.16	16.742	-11.661	-13.703
62	62	0.26352	2.399	23.653	3.106	8.868	33.836	-8.359	-12.902	30.346	-13.936	21.716	4.112	0.023	16.918	-12.045	-13.646
63	63	0.26784	2.252	23.654	2.961	8.83	33.258	-8.2	-12.87	29.936	-13.936	21.692	3.905	0.244	16.973	-12.433	-13.568
64	64	0.27216	2.108	23.66	2.81	8.798	32.702	-8.1	-12.873	29.555	-13.9	21.678	3.726	0.484	17.03	-12.819	-13.479
65	65	0.27648	1.949	23.656	2.666	8.719	32.137	-8.05	-12.873	29.174	-13.838	21.733	3.584	0.707	17.143	-13.14	-13.444
66	66	0.2808	1.782	23.655	2.527	8.602	31.58	-8.015	-12.848	28.803	-13.767	21.774	3.442	0.93	17.251	-13.467	-13.421
67	67	0.28512	1.615	23.658	2.384	8.481	31.037	-7.986	-12.81	28.447	-13.672	21.71	3.283	1.164	17.277	-13.852	-13.366
68	68	0.28944	1.459	23.657	2.224	8.387	30.501	-7.97	-12.786	28.103	-13.565	21.58	3.09	1.411	17.256	-14.296	-13.292
69	69	0.29376	1.318	23.642	2.041	8.34	29.957	-7.98	-12.808	27.764	-13.482	21.53	2.872	1.671	17.304	-14.739	-13.257
70	70	0.29808	1.201	23.607	1.837	8.346	29.399	-8.019	-12.883	27.426	-13.407	21.584	2.722	1.929	17.42	-15.087	-13.251
71	71	0.3024	1.077	23.55	1.632	8.326	28.832	-8.142	-12.954	27.115	-13.202	21.489	2.654	2.146	17.402	-15.424	-13.224
72	72	0.30672	0.958	23.491	1.413	8.316	28.285	-8.295	-13.037	26.825	-12.967	21.45	2.536	2.348	17.458	-15.793	-13.223
73	73	0.31104	0.852	23.444	1.181	8.328	27.756	-8.446	-13.126	26.542	-12.741	21.433	2.382	2.552	17.545	-16.191	-13.232
74	74	0.31536	0.755	23.405	0.932	8.356	27.229	-8.562	-13.204	26.265	-12.53	21.344	2.231	2.761	17.566	-16.615	-13.222
75	75	0.31968	0.666	23.374	0.669	8.384	26.702	-8.636	-13.256	26	-12.319	21.161	2.121	2.951	17.487	-17.034	-13.195
76	76	0.324	0.584	23.349	0.397	8.399	26.185	-8.681	-13.277	25.753	-12.094	20.938	2.056	3.094	17.361	-17.422	-13.181
77	77	0.32832	0.504	23.324	0.115	8.414	25.677	-8.706	-13.284	25.522	-11.867	20.737	1.98	3.194	17.264	-17.806	-13.201
78	78	0.33264	0.438	23.303	-0.183	8.449	25.185	-8.697	-13.273	25.315	-11.67	20.509	1.946	3.34	17.146	-18.177	-13.171
79	79	0.33696	0.361	23.279	-0.485	8.499	24.679	-8.693	-13.301	25.1	-11.475	20.256	1.869	3.486	17.004	-18.599	-13.145
80	80	0.34128	0.287	23.24	-0.776	8.577	24.143	-8.716	-13.38	24.865	-11.28	20.203	1.735	3.585	17.053	-19.013	-13.189
81	81	0.3456	0.217	23.187	-1.056	8.639	23.57	-8.728	-13.443	24.612	-11.064	20.213	1.585	3.646	17.165	-19.427	-13.245
82	82	0.34992	0.159	23.121	-1.337	8.68	22.962	-8.682	-13.443	24.348	-10.865	20.165	1.458	3.693	17.225	-19.833	-13.285
83	83	0.35424	0.114	23.038	-1.628	8.714	22.319	-8.54	-13.378	24.083	-10.743	20.039	1.367	3.744	17.208	-20.218	-13.32
84	84	0.35856	0.065	22.935	-1.927	8.742	21.643	-8.3	-13.285	23.823	-10.729	19.896	1.288	3.808	17.16	-20.589	-13.367
85	85	0.36288	0.01	22.826	-2.226	8.75	20.956	-8.003	-13.18	23.582	-10.75	19.749	1.154	3.886	17.113	-21.036	-13.388
86	86	0.3672	-0.049	22.685	-2.509	8.76	20.232	-7.731	-13.121	23.367	-10.743	19.724	1.046	3.935	17.158	-21.47	-13.409
87	87	0.37152	-0.114	22.52	-2.775	8.759	19.467	-7.493	-13.091	23.133	-10.74	19.737	0.929	3.988	17.227	-21.902	-13.454
88	88	0.37584	-0.172	22.316	-3.03	8.756	18.648	-7.258	-13.078	22.887	-10.772	19.915	0.812	4.052	17.439	-22.296	-13.526
89	89	0.38016	-0.229	22.08	-3.278	8.734	17.791	-7.012	-13.058	22.647	-10.807	20.153	0.677	4.138	17.708	-22.713	-13.567
90	90	0.38448	-0.281	21.825	-3.523	8.705	16.932	-6.766	-13.043	22.447	-10.831	20.365	0.545	4.242	17.949	-23.17	-13.568
91	91	0.3888	-0.319	21.563	-3.768	8.692	16.098	-6.533	-13.056	22.315	-10.864	20.591	0.451	4.339	18.183	-23.621	-13.573
92	92	0.39312	-0.337	21.303	-4.013	8.666	15.286	-6.28	-13.042	22.232	-10.899	20.925	0.363	4.415	18.518	-24.065	-13.587
93	93	0.39744	-0.363	21.019	-4.248	8.587	14.461	-5.964	-12.996	22.205	-10.965	21.121	0.325	4.527	18.689	-24.554	-13.514
94	94	0.40176	-0.404	20.726	-4.477	8.515	13.628	-5.704	-13.003	22.177	-10.998	21.24	0.231	4.7	18.803	-25.147	-13.38
95	95	0.40608	-0.473	20.42	-4.698	8.438	12.828	-5.526	-13.084	22.209	-10.971	21.265	0.148	4.865	18.812	-25.789	-13.237
96	96	0.4104	-0.553	20.111	-4.92	8.342	12.082	-5.406	-13.205	22.326	-10.861	21.32	0.086	4.988	18.834	-26.448	-13.089
97	97	0.41472	-0.631	19.804	-5.149	8.232	11.39	-5.319	-13.347	22.535	-10.692	21.467	0.021	5.086	18.935	-27.139	-12.936
98	98	0.41904	-0.708	19.502	-5.388	8.111	10.746	-5.253	-13.502	22.821	-10.51	21.624	-0.079	5.218	19.057	-27.913	-12.753
99	99	0.42336	-0.786	19.228	-5.629	7.958	10.159	-5.213	-13.636	23.157	-10.32	21.63	-0.216	5.448	19.06	-28.813	-12.479
100	100	0.42768	-0.868	18.989	-5.875	7.761	9.653	-5.22	-13.758	23.569	-10.034	21.628	-0.327	5.642	19.053	-29.736	-12.19
101	101	0.432	-0.961	18.773	-6.129	7.567	9.212	-5.25	-13.917	24.039	-9.722	21.617	-0.392	5.792	19.016	-30.632	-11.928
102	102	0.43632	-1.049	18.555	-6.387	7.385	8.805	-5.317	-14.117	24.567	-9.405	21.584	-0.456	5.956	18.953	-31.562	-11.664
103	103	0.44064	-1.126	18.353	-6.648	7.212	8.445	-5.41	-14.331	25.14	-9.061	21.462	-0.603	6.143	18.832	-32.624	-11.364
104	104	0.44496	-1.192	18.182	-6.909	7.054	8.162	-5.537	-14.569	25.778	-8.718	21.255	-0.808	6.375	18.651	-33.788	-11.029
105	105	0.44928	-1.254	18.042	-7.166	6.902	7.953	-5.709	-14.83	26.474	-8.405	21.04	-1.016	6.649	18.471	-34.978	-10.706
106	106	0.4536	-1.321	17.927	-7.421	6.729	7.787	-5.919	-15.084	27.208	-8.114	20.889	-1.227	6.911	18.37	-36.158	-10.454
107	107	0.45792	-1.407	17.846	-7.654	6.532	7.774	-6.15	-15.337	28.091	-7.851	20.738	-1.462	7.118	18.291	-37.368	-10.266
108	108	0.46224	-1.501	17.785	-7.865	6.313	7.889	-6.403	-15.575	29.101	-7.601	20.663	-1.81	7.295	18.342	-38.68	-10.113
109	109	0.46656	-1.612	17.743	-8.062	6.078	8.106	-6.665	-15.82	30.2	-7.418	20.604	-2.271	7.518	18.455	-40.1	-9.967
110	110	0.47088	-1.748	17.703	-8.241	5.792	8.395	-6.951	-16.033	31.379	-7.299	20.562	-2.79	7.759	18.635	-41.562	-9.873
111	111	0.4752	-1.914	17.662	-8.403	5.447	8.737	-7.237	-16.214	32.624	-7.252	20.616	-3.347	7.987	18.946	-43.028	-9.863
112	112	0.47952	-2.122	17.611	-8.549	5.04	9.101	-7.495	-16.356	33.914	-7.295	20.715	-3.943	8.197	19.337	-44.501	-9.931
113	113	0.48384	-2.379	17.536	-8.682	4.557	9.458	-7.715	-16.44	35.23	-7.418	20.705	-4.591	8.404	19.675	-46.025	-10.044
114	114	0.48816	-2.701	17.43	-8.821	3.967	9.798	-7.914	-16.46	36.567	-7.564	20.561	-5.334	8.608	19.965	-47.655	-10.189
115	115	0.49248	-3.109	17.268	-8.94	3.213	10.082	-8.107	-16.384	37.893	-7.761	20.497	-6.183	8.782	20.429	-49.323	-10.453
116	116	0.4968	-3.566	17.056	-9.074	2.35	10.315	-8.303	-16.266	39.221	-8.002	20.549	-7.155	8.931	21.1	-51.049	-10.843
117	117	0.50112	-4.071	16.8	-9.178	1.404	10.585	-8.566	-16.154	40.615	-8.272	20.591	-8.246	9.043	21.853	-52.842	-11.335
118	118	0.50544	-4.613	16.511	-9.271	0.37	10.882	-8.874	-16.024	42.056	-8.551	20.516	-9.484	9.122	22.606	-54.758	-11.9
119	119	0.50976	-5.192	16.208	-9.37	-0.715	11.243	-9.218	-15.903	43.544	-8.853	20.251	-10.899	9.163	23.31	-56.823	-12.525
120	120	0.51408	-5.801	15.906	-9.483	-1.802	11.702	-9.601	-15.839	45.072	-9.214	19.727	-12.489	9.162	23.897	-59.023	-13.221
121	121	0.5184	-6.415	15.602	-9.623	-2.868	12.211	-10.009	-15.836	46.588	-9.663	18.878	-14.181	9.123	24.28	-61.302	-13.998
122	122	0.52272	-7.009	15.278	-9.788	-3.924	12.757	-10.446	-15.87	48.115	-10.164	17.859	-15.85	9.003	24.576	-63.524	-14.879
123	123	0.52704	-7.592	14.928	-9.945	-4.993	13.317	-10.926	-15.952	49.624	-10.67	16.723	-17.34	8.86	24.75	-65.571	-15.766
124	124	0.53136	-8.156	14.622	-10.099	-6.055	13.968	-11.471	-16.108	51.143	-11.162	15.578	-18.486	8.736	24.832	-67.289	-16.658
125	125	0.53568	-8.696	14.353	-10.252	-7.107	14.733	-12.09	-16.357	52.713	-11.638	14.631	-19.191	8.626	24.963	-68.529	-17.614
126	126	0.54	-9.189	14.134	-10.421	-8.066	15.608	-12.745	-16.725	54.33	-12.149	13.961	-19.447	8.497	25.181	-69.247	-18.697
127	127	0.54432	-9.614	13.953	-10.615	-8.872	16.564	-13.424	-17.226	55.98	-12.719	13.471	-19.349	8.326	25.406	-69.565	-19.894
128	128	0.54864	-9.963	13.773	-10.817	-9.541	17.556	-14.155	-17.854	57.657	-13.306	12.976	-19.069	8.117	25.517	-69.724	-21.117
129	129	0.55296	-10.218	13.605	-11.024	-10.087	18.562	-14.934	-18.565	59.322	-13.858	12.46	-18.77	7.834	25.566	-69.875	-22.337
130	130	0.55728	-10.386	13.466	-11.227	-10.455	19.631	-15.725	-19.345	60.978	-14.417	11.846	-18.57	7.446	25.534	-70.136	-23.509
131	131	0.5616	-10.484	13.418	-11.424	-10.66	20.829	-16.55	-20.211	62.607	-14.961	11.307	-18.411	6.916	25.54	-70.348	-24.73
132	132	0.56592	-10.502	13.484	-11.604	-10.72	22.171	-17.414	-21.141	64.198	-15.453	10.855	-18.268	6.27	25.574	-70.476	-25.968
133	133	0.57024	-10.447	13.639	-11.747	-10.673	23.583	-18.299	-22.073	65.72	-15.895	10.482	-18.052	5.565	25.582	-70.46	-27.184
134	134	0.57456	-10.316	13.846	-11.844	-10.521	24.994	-19.199	-22.976	67.153	-16.301	10.078	-17.711	4.866	25.447	-70.317	-28.3
135	135	0.57888	-10.1	14.068	-11.9	-10.258	26.36	-20.115	-23.835	68.485	-16.674	9.592	-17.242	4.209	25.13	-70.073	-29.271
136	136	0.5832	-9.82	14.287	-11.934	-9.937	27.64	-21.017	-24.611	69.687	-16.995	9.269	-16.662	3.571	24.863	-69.598	-30.2
137	137	0.58752	-9.471	14.52	-11.962	-9.465	28.929	-21.833	-25.283	70.837	-17.391	8.996	-16.116	3.021	24.634	-69.07	-30.983
138	138	0.59184	-9.079	14.737	-11.982	-8.904	30.171	-22.569	-25.854	71.915	-17.853	8.722	-15.684	2.56	24.44	-68.599	-31.623
139	139	0.59616	-8.66	14.939	-11.967	-8.296	31.356	-23.27	-26.349	72.907	-18.322	8.594	-15.336	2.163	24.38	-68.082	-32.164
140	140	0.60048	-8.244	15.121	-11.903	-7.685	32.472	-23.874	-26.711	73.793	-18.805	8.552	-15.06	1.877	24.393	-67.534	-32.564
141	141	0.6048	-7.853	15.278	-11.79	-7.104	33.516	-24.327	-26.899	74.568	-19.296	8.535	-14.81	1.745	24.405	-66.953	-32.781
142	142	0.60912	-7.501	15.407	-11.637	-6.566	34.493	-24.621	-26.918	75.236	-19.768	8.51	-14.536	1.783	24.368	-66.325	-32.787
143	143	0.61344	-7.19	15.506	-11.459	-6.069	35.4	-24.779	-26.809	75.796	-20.189	8.474	-14.223	1.985	24.267	-65.653	-32.572
144	144	0.61776	-6.912	15.578	-11.249	-5.611	36.219	-24.789	-26.556	76.249	-20.56	8.531	-13.878	2.346	24.194	-64.899	-32.165
145	145	0.62208	-6.666	15.628	-11.023	-5.207	36.958	-24.618	-26.121	76.619	-20.856	8.643	-13.501	2.813	24.134	-64.101	-31.592
146	146	0.6264	-6.451	15.655	-10.776	-4.863	37.622	-24.289	-25.528	76.913	-21.047	8.82	-13.108	3.308	24.098	-63.268	-30.913
147	147	0.63072	-6.254	15.667	-10.526	-4.548	38.259	-23.814	-24.811	77.152	-21.16	9.195	-12.703	3.748	24.19	-62.297	-30.26
148	148	0.63504	-6.069	15.665	-10.264	-4.251	38.866	-23.224	-23.988	77.319	-21.18	9.577	-12.339	4.145	24.28	-61.331	-29.555
149	149	0.63936	-5.89	15.641	-9.984	-3.97	39.442	-22.546	-23.077	77.41	-21.104	9.899	-12.053	4.499	24.335	-60.438	-28.769
150	150	0.64368	-5.711	15.59	-9.691	-3.7	40.004	-21.786	-22.093	77.455	-20.963	10.319	-11.834	4.781	24.481	-59.513	-27.998
151	151	0.648	-5.533	15.539	-9.39	-3.443	40.555	-20.931	-21.022	77.44	-20.79	10.689	-11.657	5.062	24.585	-58.623	-27.18
152	152	0.65232	-5.345	15.481	-9.106	-3.183	41.081	-19.942	-19.834	77.37	-20.579	11.117	-11.43	5.277	24.698	-57.638	-26.409
153	153	0.65664	-5.143	15.435	-8.832	-2.911	41.598	-18.943	-18.627	77.255	-20.288	11.679	-11.164	5.399	24.907	-56.544	-25.69
154	154	0.66096	-4.937	15.408	-8.566	-2.651	42.124	-17.943	-17.432	77.08	-19.955	12.384	-10.901	5.477	25.232	-55.353	-25.033
155	155	0.66528	-4.731	15.387	-8.293	-2.423	42.648	-16.956	-16.241	76.841	-19.615	13.154	-10.679	5.548	25.638	-54.122	-24.418
156	156	0.6696	-4.534	15.359	-8.012	-2.239	43.172	-15.985	-15.06	76.555	-19.273	13.953	-10.485	5.596	26.093	-52.86	-23.858
157	157	0.67392	-4.358	15.324	-7.738	-2.085	43.71	-15.031	-13.914	76.244	-18.925	14.793	-10.289	5.583	26.582	-51.538	-23.38
158	158	0.67824	-4.191	15.297	-7.48	-1.924	44.265	-14.11	-12.833	75.884	-18.586	15.657	-10.107	5.52	27.087	-50.165	-22.973
159	159	0.68256	-4.049	15.297	-7.241	-1.75	44.859	-13.296	-11.899	75.478	-18.29	16.44	-9.915	5.436	27.511	-48.764	-22.632
160	160	0.68688	-3.923	15.319	-7.01	-1.638	45.465	-12.574	-11.074	74.991	-17.978	17.1	-9.771	5.356	27.831	-47.386	-22.328
161	161	0.6912	-3.827	15.342	-6.78	-1.586	46.061	-11.887	-10.311	74.423	-17.694	17.651	-9.658	5.293	28.051	-46.004	-22.072
162	162	0.69552	-3.745	15.365	-6.566	-1.535	46.652	-11.262	-9.652	73.77	-17.466	18.134	-9.56	5.235	28.189	-44.573	-21.881
163	163	0.69984	-3.671	15.393	-6.359	-1.492	47.254	-10.753	-9.141	73.066	-17.28	18.614	-9.448	5.139	28.292	-43.038	-21.821
164	164	0.70416	-3.609	15.422	-6.151	-1.478	47.869	-10.399	-8.799	72.337	-17.133	19.134	-9.299	5.014	28.398	-41.381	-21.911
165	165	0.70848	-3.552	15.446	-5.95	-1.473	48.472	-10.194	-8.626	71.572	-17.065	19.664	-9.123	4.957	28.495	-39.644	-22.07
166	166	0.7128	-3.499	15.479	-5.752	-1.471	49.057	-10.104	-8.593	70.725	-17.089	20.078	-8.949	4.985	28.462	-37.887	-22.263
167	167	0.71712	-3.457	15.53	-5.563	-1.442	49.638	-10.156	-8.733	69.796	-17.16	20.323	-8.685	5.023	28.212	-36.043	-22.504
168	168	0.72144	-3.416	15.588	-5.377	-1.396	50.203	-10.337	-9.03	68.772	-17.28	20.513	-8.301	5.101	27.82	-34.03	-22.803
169	169	0.72576	-3.371	15.657	-5.187	-1.354	50.748	-10.648	-9.475	67.657	-17.446	20.749	-7.884	5.242	27.415	-31.901	-23.161
170	170	0.73008	-3.315	15.738	-5.002	-1.304	51.27	-11.065	-10.041	66.453	-17.638	21.132	-7.456	5.442	27.099	-29.649	-23.569
171	171	0.7344	-3.251	15.834	-4.823	-1.261	51.776	-11.553	-10.681	65.175	-17.823	21.576	-7.048	5.703	26.813	-27.367	-23.968
172	172	0.73872	-3.194	15.95	-4.635	-1.256	52.281	-12.089	-11.357	63.846	-17.974	21.859	-6.688	6.039	26.389	-25.206	-24.272
173	173	0.74304	-3.143	16.073	-4.445	-1.23	52.772	-12.685	-12.093	62.457	-18.116	21.988	-6.291	6.453	25.802	-23.091	-24.465
174	174	0.74736	-3.101	16.184	-4.238	-1.21	53.2	-13.348	-12.88	60.952	-18.172	22.113	-5.858	6.836	25.167	-20.918	-24.648
175	175	0.75168	-3.048	16.298	-4.042	-1.168	53.577	-14.065	-13.697	59.357	-18.154	22.086	-5.346	7.263	24.349	-18.765	-24.72
176	176	0.756	-2.989	16.411	-3.844	-1.093	53.9	-14.797	-14.513	57.669	-18.063	22.048	-4.766	7.744	23.489	-16.594	-24.655
177	177	0.76032	-2.922	16.532	-3.633	-1.021	54.176	-15.498	-15.267	55.905	-17.862	22.081	-4.195	8.227	22.695	-14.438	-24.482
178	178	0.76464	-2.853	16.653	-3.403	-0.979	54.408	-16.146	-15.938	54.088	-17.54	22.201	-3.672	8.671	21.999	-12.323	-24.234
179	179	0.76896	-2.789	16.768	-3.147	-0.975	54.596	-16.74	-16.53	52.233	-17.113	22.411	-3.213	9.065	21.413	-10.258	-23.93
180	180	0.77328	-2.73	16.895	-2.868	-1.007	54.746	-17.267	-17.027	50.345	-16.598	22.742	-2.858	9.409	20.996	-8.274	-23.588
181	181	0.7776	-2.665	17.019	-2.595	-1.034	54.836	-17.665	-17.381	48.426	-15.959	23.053	-2.605	9.614	20.625	-6.419	-23.19
182	182	0.78192	-2.597	17.131	-2.303	-1.097	54.841	-17.937	-17.568	46.464	-15.217	23.219	-2.559	9.762	20.26	-4.848	-22.669
183	183	0.78624	-2.52	17.223	-2.019	-1.133	54.778	-18.119	-17.641	44.474	-14.407	23.138	-2.613	9.861	19.762	-3.494	-22.027
184	184	0.79056	-2.442	17.303	-1.717	-1.156	54.655	-18.196	-17.614	42.474	-13.559	23.027	-2.731	9.901	19.295	-2.247	-21.3
185	185	0.79488	-2.363	17.384	-1.393	-1.185	54.484	-18.173	-17.491	40.478	-12.681	22.975	-2.912	9.853	18.931	-1.07	-20.54
186	186	0.7992	-2.281	17.463	-1.048	-1.232	54.265	-18.066	-17.283	38.494	-11.793	22.975	-3.182	9.732	18.672	0.008	-19.765
187	187	0.80352	-2.201	17.524	-0.677	-1.304	53.977	-17.872	-17.002	36.524	-10.948	23.061	-3.577	9.607	18.563	0.955	-18.96
188	188	0.80784	-2.103	17.59	-0.31	-1.376	53.641	-17.545	-16.608	34.589	-10.177	23.41	-4.077	9.393	18.761	1.859	-18.218
189	189	0.81216	-2.014	17.645	0.07	-1.482	53.268	-17.118	-16.144	32.73	-9.483	23.777	-4.689	9.14	19.042	2.594	-17.485
190	190	0.81648	-1.925	17.701	0.454	-1.566	52.896	-16.655	-15.689	30.951	-8.886	24.058	-5.373	8.893	19.289	3.159	-16.748
191	191	0.8208	-1.843	17.74	0.86	-1.675	52.512	-16.174	-15.233	29.288	-8.413	24.279	-6.15	8.702	19.542	3.524	-16.019
192	192	0.82512	-1.752	17.758	1.277	-1.788	52.107	-15.691	-14.79	27.745	-8.1	24.401	-6.961	8.594	19.733	3.725	-15.302
193	193	0.82944	-1.643	17.761	1.697	-1.892	51.686	-15.219	-14.368	26.318	-7.956	24.39	-7.77	8.571	19.82	3.794	-14.612
194	194	0.83376	-1.526	17.749	2.115	-1.992	51.256	-14.772	-13.966	25.014	-7.966	24.3	-8.597	8.623	19.87	3.742	-13.98
195	195	0.83808	-1.399	17.714	2.505	-2.043	50.837	-14.356	-13.623	23.854	-8.115	24.308	-9.454	8.752	20.06	3.596	-13.416
196	196	0.8424	-1.28	17.657	2.892	-2.104	50.444	-13.988	-13.333	22.885	-8.426	24.333	-10.321	8.981	20.309	3.336	-12.935
197	197	0.84672	-1.16	17.599	3.267	-2.14	50.105	-13.706	-13.122	22.114	-8.852	24.318	-11.117	9.272	20.538	3.019	-12.55
198	198	0.85104	-1.04	17.54	3.663	-2.188	49.81	-13.502	-12.963	21.523	-9.423	24.318	-11.841	9.62	20.803	2.689	-12.285
199	199	0.85536	-0.923	17.486	4.06	-2.245	49.582	-13.372	-12.844	21.147	-10.097	24.315	-12.512	9.982	21.098	2.311	-12.156
200	200	0.85968	-0.808	17.437	4.439	-2.304	49.436	-13.336	-12.765	21.013	-10.788	24.245	-13.116	10.327	21.356	1.855	-12.133
201	201	0.864	-0.694	17.392	4.791	-2.346	49.37	-13.422	-12.747	21.114	-11.423	24.059	-13.611	10.662	21.51	1.321	-12.153
