# Supplementary material for: Gait phenotypes in paediatric hereditary spastic paraplegia revealed by dynamic time warping analysis and random forests
Source: PLoS One. 2018 Mar 8;13(3):e0192345. doi: 10.1371/journal.pone.0192345 (PMC5843164; doi:10.1371/journal.pone.0192345)
Supplement: S1 Data — (ZIP) [file pone.0192345.s008.zip › HSP/Right.SR.HSP2.3.csv]

	Epoch	Time	Pelvic.obliquity	Pelvic.tilt	Pelvic rotation	Hip.abd.add	Hip.flexion	Hip.rotation	Knee.abd.add	Knee.flexion	Knee.rotation	Ankle.abd.add	Ankle.flexion	Ankle.rotation	Forefoot.abd.add	Forefoot.flexion	Forefoot.rotation
1	1	0	7.362	27.392	-3.149	1.13	63.895	-25.365	-13.005	24.173	-13.778	22.075	-5.69	13.845	15.194	13.018	-21.803
2	2	0.00463	7.443	27.346	-3.114	1.261	63.985	-26.134	-13.42	24.63	-14.128	22.445	-6.687	14.872	16.4	11.928	-21.845
3	3	0.00926	7.502	27.276	-3.06	1.37	64.051	-26.981	-13.892	25.153	-14.304	22.587	-7.979	15.851	17.612	10.423	-21.834
4	4	0.01389	7.545	27.182	-2.969	1.447	64.084	-27.93	-14.444	25.72	-14.241	22.366	-9.382	16.748	18.584	8.579	-21.686
5	5	0.01852	7.591	27.085	-2.883	1.532	64.116	-28.955	-15.062	26.33	-13.911	21.7	-10.646	17.468	19.068	6.573	-21.391
6	6	0.02315	7.636	26.973	-2.784	1.614	64.17	-29.996	-15.73	27.023	-13.347	20.573	-11.474	17.917	18.848	4.643	-20.975
7	7	0.02778	7.733	26.861	-2.712	1.772	64.316	-31.043	-16.483	27.872	-12.56	19.374	-11.587	17.961	18.08	3.154	-20.57
8	8	0.03241	7.845	26.705	-2.639	1.953	64.555	-32.031	-17.35	28.996	-11.648	18.543	-10.991	17.627	17.178	2.211	-20.253
9	9	0.03704	7.989	26.524	-2.575	2.148	64.876	-32.904	-18.29	30.434	-10.688	18.191	-9.921	16.956	16.407	1.631	-20.026
10	10	0.04167	8.157	26.31	-2.552	2.437	65.208	-33.549	-19.26	32.123	-9.745	18.261	-8.699	15.927	15.91	1.16	-19.882
11	11	0.0463	8.368	26.091	-2.576	2.844	65.491	-33.927	-20.139	33.92	-8.834	18.515	-7.509	14.521	15.587	0.674	-19.827
12	12	0.05093	8.619	25.878	-2.64	3.355	65.643	-33.971	-20.766	35.639	-7.994	18.674	-6.406	12.81	15.22	0.166	-19.826
13	13	0.05556	8.9	25.664	-2.717	3.933	65.595	-33.622	-21.023	37.125	-7.235	18.57	-5.415	10.862	14.668	-0.331	-19.842
14	14	0.06019	9.203	25.437	-2.797	4.573	65.313	-32.887	-20.891	38.295	-6.528	18.23	-4.536	8.737	13.954	-0.774	-19.848
15	15	0.06482	9.535	25.207	-2.9	5.298	64.818	-31.807	-20.424	39.155	-5.888	17.784	-3.756	6.505	13.196	-1.135	-19.85
16	16	0.06945	9.899	24.993	-3.035	6.108	64.168	-30.433	-19.699	39.783	-5.401	17.344	-3.073	4.273	12.497	-1.436	-19.86
17	17	0.07408	10.274	24.794	-3.18	6.956	63.424	-28.835	-18.796	40.279	-5.149	16.976	-2.457	2.191	11.921	-1.707	-19.852
18	18	0.07871	10.642	24.62	-3.312	7.766	62.649	-27.091	-17.766	40.722	-5.166	16.75	-1.851	0.348	11.519	-1.909	-19.833
19	19	0.08334	10.985	24.445	-3.4	8.51	61.859	-25.275	-16.679	41.121	-5.469	16.671	-1.242	-1.194	11.28	-2.032	-19.802
20	20	0.08797	11.322	24.286	-3.488	9.228	61.071	-23.467	-15.575	41.455	-5.995	16.682	-0.635	-2.456	11.156	-2.091	-19.779
21	21	0.0926	11.643	24.133	-3.536	9.902	60.266	-21.764	-14.519	41.674	-6.713	16.689	-0.094	-3.392	11.077	-2.168	-19.744
22	22	0.09723	11.955	24.012	-3.562	10.53	59.468	-20.2	-13.516	41.763	-7.607	16.704	0.395	-4.007	11.042	-2.228	-19.722
23	23	0.10186	12.228	23.931	-3.555	11.083	58.683	-18.793	-12.599	41.703	-8.671	16.711	0.811	-4.283	11.027	-2.277	-19.711
24	24	0.10649	12.491	23.873	-3.536	11.607	57.915	-17.598	-11.814	41.504	-9.863	16.722	1.169	-4.264	11.027	-2.295	-19.725
25	25	0.11112	12.729	23.825	-3.491	12.091	57.164	-16.64	-11.19	41.19	-11.124	16.693	1.423	-3.973	11.012	-2.352	-19.744
26	26	0.11575	12.946	23.78	-3.407	12.52	56.441	-15.932	-10.722	40.794	-12.417	16.608	1.621	-3.436	10.96	-2.426	-19.747
27	27	0.12038	13.139	23.745	-3.276	12.868	55.761	-15.464	-10.381	40.354	-13.709	16.506	1.807	-2.713	10.896	-2.479	-19.754
28	28	0.12501	13.312	23.72	-3.104	13.145	55.126	-15.232	-10.168	39.906	-14.954	16.436	2.004	-1.868	10.857	-2.497	-19.777
29	29	0.12964	13.483	23.703	-2.904	13.391	54.539	-15.255	-10.117	39.473	-16.093	16.442	2.218	-0.951	10.868	-2.489	-19.805
30	30	0.13427	13.666	23.703	-2.686	13.624	54.021	-15.543	-10.23	39.074	-17.049	16.523	2.431	-0.031	10.933	-2.485	-19.823
31	31	0.1389	13.857	23.724	-2.46	13.823	53.579	-16.065	-10.452	38.724	-17.726	16.597	2.66	0.799	10.993	-2.497	-19.829
32	32	0.14353	14.049	23.739	-2.203	13.991	53.194	-16.807	-10.781	38.415	-18.099	16.649	2.93	1.475	11.03	-2.496	-19.828
33	33	0.14816	14.223	23.758	-1.917	14.117	52.853	-17.716	-11.193	38.142	-18.166	16.704	3.215	1.952	11.075	-2.499	-19.844
34	34	0.15279	14.405	23.805	-1.622	14.219	52.567	-18.795	-11.673	37.899	-17.882	16.682	3.551	2.227	11.052	-2.52	-19.828
35	35	0.15742	14.592	23.885	-1.345	14.331	52.327	-19.972	-12.19	37.682	-17.274	16.599	3.872	2.269	11.01	-2.604	-19.802
36	36	0.16205	14.789	23.98	-1.087	14.447	52.125	-21.19	-12.712	37.497	-16.431	16.478	4.221	2.1	10.942	-2.69	-19.786
37	37	0.16668	14.98	24.089	-0.845	14.557	51.957	-22.423	-13.239	37.342	-15.394	16.379	4.596	1.758	10.902	-2.753	-19.771
38	38	0.17131	15.15	24.206	-0.616	14.662	51.816	-23.635	-13.773	37.216	-14.231	16.298	4.99	1.281	10.884	-2.8	-19.761
39	39	0.17594	15.299	24.332	-0.409	14.773	51.686	-24.773	-14.297	37.099	-13.022	16.254	5.387	0.725	10.899	-2.83	-19.745
40	40	0.18057	15.417	24.455	-0.22	14.873	51.541	-25.787	-14.769	36.984	-11.825	16.17	5.778	0.134	10.881	-2.873	-19.715
41	41	0.1852	15.499	24.562	-0.056	14.965	51.354	-26.635	-15.162	36.858	-10.703	16.009	6.157	-0.459	10.799	-2.937	-19.678
42	42	0.18983	15.547	24.656	0.074	15.081	51.12	-27.29	-15.486	36.702	-9.733	15.841	6.509	-1.008	10.705	-2.996	-19.645
43	43	0.19446	15.563	24.754	0.169	15.228	50.852	-27.741	-15.748	36.502	-8.978	15.738	6.816	-1.466	10.656	-3.043	-19.62
44	44	0.19909	15.542	24.862	0.231	15.376	50.545	-27.975	-15.917	36.262	-8.453	15.689	7.06	-1.802	10.646	-3.094	-19.598
45	45	0.20372	15.452	24.939	0.269	15.51	50.16	-27.974	-16	35.982	-8.16	15.632	7.256	-2.013	10.613	-3.158	-19.571
46	46	0.20835	15.306	24.967	0.299	15.633	49.686	-27.749	-16.005	35.68	-8.109	15.662	7.407	-2.116	10.639	-3.21	-19.557
47	47	0.21298	15.109	24.982	0.294	15.733	49.148	-27.281	-15.9	35.364	-8.314	15.718	7.508	-2.089	10.67	-3.277	-19.555
48	48	0.21761	14.894	24.969	0.277	15.838	48.556	-26.636	-15.716	35.044	-8.741	15.717	7.598	-1.946	10.636	-3.365	-19.532
49	49	0.22224	14.653	24.923	0.251	15.935	47.898	-25.844	-15.469	34.7	-9.334	15.7	7.682	-1.721	10.568	-3.444	-19.505
50	50	0.22687	14.424	24.851	0.218	16.049	47.195	-24.969	-15.19	34.333	-10.045	15.662	7.747	-1.434	10.469	-3.533	-19.47
51	51	0.2315	14.187	24.771	0.188	16.147	46.459	-24.035	-14.877	33.94	-10.824	15.61	7.818	-1.118	10.349	-3.607	-19.437
52	52	0.23613	13.941	24.698	0.158	16.231	45.715	-23.053	-14.554	33.53	-11.653	15.675	7.846	-0.789	10.342	-3.67	-19.416
53	53	0.24076	13.685	24.603	0.14	16.295	44.944	-22.045	-14.221	33.11	-12.487	15.758	7.84	-0.473	10.366	-3.748	-19.397
54	54	0.24539	13.431	24.491	0.124	16.346	44.169	-21.052	-13.89	32.7	-13.267	15.753	7.821	-0.203	10.326	-3.864	-19.374
55	55	0.25002	13.188	24.38	0.102	16.393	43.415	-20.115	-13.585	32.308	-13.948	15.704	7.809	-0.007	10.255	-3.988	-19.36
56	56	0.25465	12.952	24.277	0.086	16.421	42.688	-19.263	-13.313	31.931	-14.505	15.662	7.832	0.114	10.194	-4.084	-19.352
57	57	0.25928	12.722	24.198	0.087	16.411	42.007	-18.514	-13.066	31.577	-14.931	15.592	7.889	0.176	10.112	-4.174	-19.335
58	58	0.26391	12.506	24.146	0.106	16.389	41.384	-17.896	-12.871	31.25	-15.22	15.513	7.948	0.175	10.038	-4.284	-19.32
59	59	0.26854	12.337	24.123	0.121	16.408	40.827	-17.435	-12.75	30.95	-15.364	15.468	8.021	0.112	10.005	-4.39	-19.307
60	60	0.27317	12.182	24.13	0.152	16.417	40.32	-17.114	-12.691	30.655	-15.384	15.48	8.123	0.011	10.018	-4.461	-19.3
61	61	0.2778	12.057	24.154	0.184	16.444	39.833	-16.911	-12.676	30.354	-15.294	15.47	8.248	-0.131	10.01	-4.526	-19.301
62	62	0.28243	11.926	24.194	0.251	16.409	39.378	-16.795	-12.653	30.066	-15.121	15.417	8.415	-0.291	9.965	-4.574	-19.298
63	63	0.28706	11.836	24.276	0.288	16.403	39.005	-16.79	-12.662	29.809	-14.866	15.358	8.595	-0.447	9.923	-4.624	-19.287
64	64	0.29169	11.752	24.389	0.312	16.4	38.681	-16.879	-12.711	29.576	-14.544	15.241	8.773	-0.576	9.832	-4.72	-19.258
65	65	0.29632	11.687	24.526	0.321	16.419	38.384	-17.037	-12.79	29.335	-14.206	15.175	8.934	-0.668	9.791	-4.818	-19.238
66	66	0.30095	11.629	24.673	0.327	16.441	38.093	-17.238	-12.877	29.077	-13.882	15.152	9.075	-0.716	9.796	-4.915	-19.231
67	67	0.30558	11.575	24.82	0.33	16.461	37.806	-17.471	-12.962	28.809	-13.561	15.046	9.213	-0.718	9.729	-5.038	-19.21
68	68	0.31021	11.53	24.963	0.322	16.498	37.522	-17.731	-13.057	28.537	-13.246	14.909	9.344	-0.683	9.634	-5.177	-19.184
69	69	0.31484	11.497	25.104	0.305	16.549	37.235	-18.004	-13.155	28.265	-12.961	14.824	9.454	-0.616	9.588	-5.316	-19.177
70	70	0.31947	11.467	25.243	0.284	16.591	36.942	-18.268	-13.232	27.987	-12.716	14.749	9.555	-0.513	9.549	-5.46	-19.176
71	71	0.3241	11.433	25.378	0.249	16.632	36.635	-18.501	-13.295	27.701	-12.499	14.653	9.652	-0.375	9.487	-5.609	-19.162
72	72	0.32873	11.396	25.501	0.192	16.678	36.31	-18.693	-13.332	27.414	-12.302	14.517	9.743	-0.235	9.393	-5.771	-19.153
73	73	0.33336	11.342	25.602	0.104	16.752	35.939	-18.813	-13.37	27.112	-12.15	14.452	9.847	-0.087	9.359	-5.892	-19.151
74	74	0.33799	11.27	25.692	0.034	16.795	35.551	-18.903	-13.393	26.807	-12.009	14.451	9.961	0.043	9.375	-5.978	-19.159
75	75	0.34262	11.203	25.788	-0.068	16.903	35.157	-18.943	-13.443	26.505	-11.889	14.424	10.085	0.144	9.362	-6.071	-19.169
76	76	0.34725	11.135	25.882	-0.149	16.973	34.758	-18.933	-13.438	26.214	-11.787	14.465	10.175	0.193	9.43	-6.164	-19.212
77	77	0.35188	11.073	25.982	-0.266	17.049	34.348	-18.843	-13.394	25.93	-11.694	14.504	10.25	0.223	9.505	-6.275	-19.248
78	78	0.35651	10.991	26.084	-0.373	17.081	33.924	-18.711	-13.316	25.628	-11.599	14.557	10.334	0.234	9.589	-6.355	-19.282
79	79	0.36114	10.897	26.181	-0.489	17.127	33.478	-18.522	-13.236	25.305	-11.534	14.658	10.415	0.237	9.719	-6.409	-19.317
80	80	0.36577	10.798	26.272	-0.633	17.202	33	-18.257	-13.147	24.964	-11.49	14.737	10.502	0.218	9.832	-6.458	-19.35
81	81	0.3704	10.706	26.359	-0.81	17.311	32.49	-17.938	-13.053	24.605	-11.445	14.807	10.581	0.186	9.945	-6.516	-19.377
82	82	0.37503	10.627	26.45	-1.011	17.439	31.954	-17.588	-12.946	24.218	-11.403	14.886	10.632	0.154	10.076	-6.589	-19.405
83	83	0.37966	10.547	26.552	-1.211	17.55	31.403	-17.22	-12.815	23.799	-11.381	14.966	10.642	0.136	10.221	-6.688	-19.442
84	84	0.38429	10.456	26.672	-1.401	17.64	30.861	-16.843	-12.677	23.369	-11.378	15.073	10.611	0.136	10.403	-6.814	-19.477
85	85	0.38892	10.366	26.805	-1.617	17.74	30.334	-16.439	-12.541	22.957	-11.393	15.185	10.592	0.139	10.585	-6.934	-19.515
86	86	0.39355	10.27	26.92	-1.836	17.844	29.779	-16.023	-12.418	22.542	-11.435	15.244	10.595	0.177	10.703	-7.062	-19.533
87	87	0.39818	10.203	27.039	-2.094	17.973	29.219	-15.595	-12.287	22.124	-11.507	15.346	10.604	0.262	10.851	-7.171	-19.55
88	88	0.40281	10.136	27.138	-2.327	18.097	28.619	-15.22	-12.182	21.682	-11.563	15.418	10.603	0.389	10.97	-7.317	-19.543
89	89	0.40744	10.1	27.26	-2.602	18.289	28.068	-14.899	-12.141	21.279	-11.578	15.51	10.599	0.517	11.103	-7.482	-19.537
90	90	0.41207	10.05	27.36	-2.842	18.441	27.508	-14.631	-12.11	20.909	-11.562	15.651	10.591	0.625	11.282	-7.661	-19.551
91	91	0.4167	10.016	27.466	-3.096	18.585	26.981	-14.412	-12.089	20.592	-11.496	15.808	10.606	0.721	11.468	-7.844	-19.568
92	92	0.42133	9.979	27.557	-3.335	18.698	26.447	-14.246	-12.071	20.304	-11.383	15.967	10.628	0.814	11.652	-8.045	-19.582
93	93	0.42596	9.957	27.651	-3.583	18.82	25.94	-14.119	-12.074	20.063	-11.243	16.108	10.67	0.899	11.81	-8.263	-19.598
94	94	0.43059	9.933	27.747	-3.821	18.942	25.481	-14.056	-12.121	19.89	-11.052	16.254	10.741	0.969	11.959	-8.491	-19.601
95	95	0.43522	9.889	27.832	-4.04	19.027	25.055	-14.053	-12.198	19.787	-10.799	16.418	10.825	1.031	12.123	-8.745	-19.582
96	96	0.43985	9.832	27.911	-4.261	19.077	24.65	-14.084	-12.281	19.747	-10.497	16.59	10.923	1.09	12.294	-9.026	-19.544
97	97	0.44448	9.771	27.989	-4.497	19.111	24.268	-14.134	-12.364	19.767	-10.163	16.769	11.041	1.139	12.471	-9.319	-19.505
98	98	0.44911	9.707	28.054	-4.742	19.13	23.902	-14.187	-12.45	19.854	-9.813	16.944	11.161	1.168	12.652	-9.646	-19.472
99	99	0.45374	9.638	28.092	-4.96	19.136	23.547	-14.254	-12.551	20.017	-9.472	17.04	11.276	1.199	12.765	-10.053	-19.411
100	100	0.45837	9.543	28.092	-5.151	19.087	23.195	-14.326	-12.654	20.254	-9.147	17.109	11.324	1.243	12.875	-10.573	-19.335
101	101	0.463	9.432	28.041	-5.305	19	22.815	-14.419	-12.757	20.54	-8.815	17.155	11.343	1.263	12.979	-11.159	-19.268
102	102	0.46763	9.307	27.999	-5.479	18.882	22.49	-14.485	-12.85	20.905	-8.511	17.08	11.36	1.321	12.975	-11.818	-19.16
103	103	0.47226	9.186	27.978	-5.661	18.762	22.232	-14.515	-12.942	21.348	-8.282	17.006	11.358	1.386	12.969	-12.516	-19.064
104	104	0.47689	9.059	27.956	-5.861	18.66	21.989	-14.509	-13.068	21.844	-8.111	16.958	11.33	1.487	12.983	-13.271	-18.95
105	105	0.48152	8.937	27.931	-6.054	18.562	21.757	-14.487	-13.205	22.386	-7.995	16.887	11.29	1.614	12.972	-14.079	-18.823
106	106	0.48615	8.802	27.875	-6.228	18.414	21.483	-14.423	-13.304	22.946	-7.925	16.783	11.234	1.756	12.936	-14.938	-18.69
107	107	0.49078	8.657	27.808	-6.396	18.25	21.209	-14.323	-13.387	23.543	-7.901	16.619	11.17	1.895	12.849	-15.839	-18.558
108	108	0.49541	8.517	27.752	-6.569	18.101	20.974	-14.215	-13.486	24.193	-7.917	16.418	11.075	2.043	12.735	-16.804	-18.426
109	109	0.50004	8.389	27.716	-6.745	17.974	20.798	-14.12	-13.62	24.899	-7.966	16.234	10.942	2.2	12.634	-17.823	-18.301
110	110	0.50467	8.276	27.7	-6.922	17.874	20.678	-14.038	-13.784	25.649	-8.044	16.096	10.749	2.353	12.584	-18.894	-18.194
111	111	0.5093	8.157	27.684	-7.089	17.759	20.583	-13.956	-13.944	26.427	-8.141	15.999	10.451	2.507	12.609	-20.052	-18.098
112	112	0.51393	7.992	27.654	-7.224	17.563	20.51	-13.864	-14.072	27.243	-8.262	15.913	10.072	2.667	12.674	-21.283	-18.005
113	113	0.51856	7.837	27.642	-7.376	17.388	20.502	-13.754	-14.208	28.131	-8.424	15.857	9.657	2.847	12.783	-22.561	-17.9
114	114	0.52319	7.647	27.619	-7.484	17.174	20.548	-13.692	-14.38	29.09	-8.615	15.893	9.234	3.029	12.968	-23.843	-17.81
115	115	0.52782	7.481	27.597	-7.59	16.993	20.649	-13.653	-14.58	30.128	-8.871	16.002	8.777	3.273	13.228	-25.17	-17.7
116	116	0.53245	7.267	27.534	-7.624	16.683	20.762	-13.639	-14.726	31.237	-9.196	16.137	8.259	3.581	13.531	-26.576	-17.59
117	117	0.53708	7.054	27.475	-7.657	16.351	20.947	-13.636	-14.855	32.428	-9.553	16.407	7.648	3.9	14.003	-28.033	-17.507
118	118	0.54171	6.845	27.418	-7.695	16.046	21.205	-13.652	-15.009	33.715	-9.972	16.752	6.935	4.246	14.593	-29.586	-17.445
119	119	0.54634	6.644	27.372	-7.729	15.738	21.543	-13.706	-15.17	35.097	-10.433	17.122	6.098	4.634	15.263	-31.272	-17.387
120	120	0.55097	6.441	27.313	-7.743	15.384	21.917	-13.803	-15.309	36.562	-10.933	17.513	5.154	5.082	16.016	-33.088	-17.331
121	121	0.5556	6.221	27.235	-7.756	14.965	22.311	-13.931	-15.416	38.097	-11.461	17.93	4.119	5.599	16.861	-35.006	-17.276
122	122	0.56023	5.983	27.162	-7.793	14.506	22.768	-14.088	-15.515	39.711	-12.01	18.345	2.962	6.178	17.792	-37.053	-17.222
123	123	0.56486	5.737	27.114	-7.867	14.044	23.334	-14.282	-15.641	41.428	-12.586	18.701	1.635	6.812	18.775	-39.287	-17.158
124	124	0.56949	5.478	27.089	-7.969	13.575	24.008	-14.526	-15.803	43.248	-13.195	18.965	0.131	7.497	19.787	-41.725	-17.082
125	125	0.57412	5.199	27.081	-8.085	13.068	24.776	-14.818	-15.997	45.153	-13.83	19.152	-1.518	8.208	20.824	-44.314	-17.015
126	126	0.57875	4.895	27.09	-8.226	12.525	25.618	-15.135	-16.211	47.117	-14.483	19.231	-3.253	8.895	21.844	-46.984	-16.989
127	127	0.58338	4.532	27.096	-8.351	11.896	26.525	-15.487	-16.438	49.123	-15.152	19.101	-5.011	9.557	22.729	-49.691	-16.981
128	128	0.58801	4.158	27.118	-8.498	11.281	27.54	-15.873	-16.711	51.175	-15.845	18.7	-6.748	10.2	23.405	-52.399	-16.95
129	129	0.59264	3.729	27.08	-8.604	10.572	28.562	-16.312	-17.007	53.226	-16.492	17.975	-8.342	10.804	23.766	-55.012	-16.872
130	130	0.59727	3.301	27.051	-8.738	9.86	29.622	-16.757	-17.316	55.246	-17.073	17.138	-9.715	11.31	23.958	-57.373	-16.82
131	131	0.6019	2.839	27.014	-8.859	9.098	30.689	-17.191	-17.628	57.219	-17.579	16.371	-10.795	11.649	24.096	-59.359	-16.886
132	132	0.60653	2.363	26.993	-8.968	8.337	31.783	-17.621	-17.952	59.152	-17.995	15.674	-11.514	11.8	24.133	-60.927	-17.06
133	133	0.61116	1.889	26.977	-9.068	7.598	32.896	-18.053	-18.294	61.063	-18.3	15.033	-11.847	11.753	24.03	-62.089	-17.33
134	134	0.61579	1.434	26.957	-9.154	6.886	34.015	-18.515	-18.67	62.963	-18.452	14.528	-11.81	11.484	23.858	-62.858	-17.698
135	135	0.62042	1.013	26.934	-9.246	6.245	35.153	-19.006	-19.099	64.874	-18.46	14.199	-11.511	10.97	23.694	-63.322	-18.171
136	136	0.62505	0.626	26.902	-9.333	5.662	36.315	-19.512	-19.549	66.792	-18.333	14.02	-11.1	10.212	23.586	-63.609	-18.728
137	137	0.62968	0.277	26.857	-9.393	5.104	37.484	-20.016	-19.967	68.684	-18.075	13.93	-10.693	9.249	23.545	-63.815	-19.333
138	138	0.63431	-0.012	26.805	-9.431	4.594	38.647	-20.528	-20.35	70.496	-17.715	13.851	-10.332	8.142	23.517	-63.971	-19.952
139	139	0.63894	-0.225	26.746	-9.426	4.144	39.782	-21.087	-20.71	72.19	-17.271	13.738	-9.978	6.945	23.448	-64.044	-20.562
140	140	0.64357	-0.348	26.694	-9.382	3.765	40.904	-21.676	-21.022	73.769	-16.797	13.65	-9.584	5.722	23.38	-63.968	-21.16
141	141	0.6482	-0.364	26.651	-9.332	3.501	41.985	-22.243	-21.255	75.196	-16.338	13.666	-9.173	4.508	23.391	-63.712	-21.767
142	142	0.65283	-0.296	26.605	-9.245	3.294	42.989	-22.783	-21.384	76.441	-15.904	13.813	-8.749	3.366	23.516	-63.27	-22.363
143	143	0.65746	-0.126	26.588	-9.213	3.265	43.958	-23.254	-21.423	77.502	-15.552	13.952	-8.373	2.391	23.661	-62.757	-22.851
144	144	0.66209	0.103	26.589	-9.134	3.247	44.913	-23.721	-21.385	78.414	-15.268	13.965	-8.023	1.613	23.704	-62.213	-23.221
145	145	0.66672	0.403	26.622	-9.05	3.299	45.881	-24.169	-21.29	79.192	-15.082	13.932	-7.699	1.004	23.704	-61.6	-23.526
146	146	0.67135	0.76	26.665	-8.951	3.389	46.82	-24.561	-21.105	79.807	-14.985	13.859	-7.392	0.618	23.662	-60.915	-23.723
147	147	0.67598	1.161	26.733	-8.854	3.516	47.761	-24.893	-20.838	80.296	-14.976	13.751	-7.079	0.45	23.579	-60.157	-23.809
148	148	0.68061	1.583	26.822	-8.747	3.656	48.696	-25.175	-20.512	80.656	-15.043	13.586	-6.757	0.47	23.427	-59.333	-23.804
149	149	0.68524	2.012	26.922	-8.623	3.802	49.616	-25.422	-20.15	80.893	-15.172	13.378	-6.416	0.633	23.209	-58.434	-23.736
150	150	0.68987	2.434	27.028	-8.477	3.933	50.518	-25.632	-19.751	81.023	-15.339	13.158	-6.055	0.892	22.957	-57.457	-23.633
151	151	0.6945	2.838	27.142	-8.315	4.037	51.407	-25.781	-19.306	81.053	-15.528	12.962	-5.694	1.215	22.703	-56.401	-23.518
152	152	0.69913	3.235	27.279	-8.16	4.145	52.318	-25.861	-18.823	80.997	-15.735	12.825	-5.357	1.576	22.476	-55.268	-23.403
153	153	0.70376	3.605	27.413	-8.003	4.238	53.226	-25.871	-18.31	80.859	-15.934	12.701	-5.065	1.961	22.247	-54.108	-23.26
154	154	0.70839	3.983	27.547	-7.887	4.379	54.127	-25.824	-17.781	80.623	-16.123	12.558	-4.813	2.333	21.98	-52.908	-23.122
155	155	0.71302	4.319	27.639	-7.725	4.44	54.975	-25.731	-17.23	80.311	-16.264	12.36	-4.594	2.658	21.648	-51.705	-22.997
156	156	0.71765	4.661	27.749	-7.561	4.511	55.841	-25.61	-16.65	79.941	-16.382	12.104	-4.396	2.915	21.248	-50.488	-22.893
157	157	0.72228	4.95	27.828	-7.379	4.54	56.662	-25.393	-16.039	79.52	-16.466	11.843	-4.198	3.081	20.807	-49.238	-22.837
158	158	0.72691	5.234	27.909	-7.255	4.632	57.467	-25.097	-15.413	79.037	-16.515	11.617	-3.967	3.086	20.342	-47.885	-22.9
159	159	0.73154	5.476	27.946	-7.125	4.686	58.195	-24.725	-14.774	78.465	-16.475	11.403	-3.738	2.952	19.851	-46.469	-23.031
160	160	0.73617	5.712	27.969	-7.005	4.764	58.888	-24.335	-14.149	77.793	-16.388	11.139	-3.56	2.75	19.306	-45.052	-23.167
161	161	0.7408	5.929	27.96	-6.842	4.788	59.519	-23.926	-13.539	77.04	-16.256	10.869	-3.428	2.503	18.735	-43.637	-23.304
162	162	0.74543	6.137	27.922	-6.665	4.801	60.099	-23.501	-12.969	76.236	-16.105	10.673	-3.275	2.175	18.169	-42.149	-23.498
163	163	0.75006	6.338	27.86	-6.484	4.826	60.637	-23.087	-12.467	75.39	-15.952	10.497	-3.044	1.757	17.541	-40.557	-23.765
164	164	0.75469	6.523	27.777	-6.294	4.843	61.135	-22.688	-12.036	74.483	-15.805	10.285	-2.755	1.329	16.816	-38.898	-24.037
165	165	0.75932	6.7	27.682	-6.12	4.884	61.6	-22.29	-11.671	73.497	-15.69	10.149	-2.488	0.998	16.129	-37.192	-24.237
166	166	0.76395	6.854	27.562	-5.919	4.9	62.012	-21.905	-11.378	72.433	-15.598	10.203	-2.284	0.782	15.606	-35.444	-24.349
167	167	0.76858	7.006	27.43	-5.686	4.894	62.39	-21.564	-11.16	71.317	-15.508	10.35	-2.082	0.58	15.133	-33.641	-24.446
168	168	0.77321	7.153	27.306	-5.415	4.858	62.759	-21.264	-11.026	70.139	-15.428	10.527	-1.861	0.341	14.625	-31.769	-24.581
169	169	0.77784	7.314	27.198	-5.168	4.854	63.127	-21.038	-11.001	68.893	-15.364	10.696	-1.607	0.161	14.061	-29.836	-24.677
170	170	0.78247	7.443	27.078	-4.93	4.857	63.452	-20.855	-11.081	67.549	-15.342	10.9	-1.395	0.173	13.531	-27.894	-24.631
171	171	0.7871	7.551	26.959	-4.679	4.847	63.751	-20.685	-11.218	66.125	-15.334	11.255	-1.226	0.327	13.138	-25.906	-24.467
172	172	0.79173	7.648	26.842	-4.353	4.755	64.019	-20.557	-11.408	64.619	-15.312	11.802	-1.057	0.535	12.888	-23.81	-24.258
173	173	0.79636	7.755	26.727	-3.997	4.644	64.256	-20.481	-11.636	63.035	-15.265	12.311	-0.845	0.762	12.581	-21.663	-24.007
174	174	0.80099	7.865	26.628	-3.626	4.507	64.466	-20.449	-11.878	61.383	-15.197	12.691	-0.595	1.062	12.161	-19.529	-23.666
175	175	0.80562	7.97	26.555	-3.277	4.381	64.653	-20.417	-12.119	59.653	-15.096	13.05	-0.367	1.458	11.752	-17.421	-23.201
176	176	0.81025	8.077	26.499	-2.932	4.263	64.809	-20.398	-12.357	57.848	-14.939	13.461	-0.22	1.902	11.447	-15.367	-22.639
177	177	0.81488	8.195	26.44	-2.561	4.125	64.914	-20.425	-12.591	55.972	-14.706	13.895	-0.183	2.337	11.24	-13.401	-22.033
178	178	0.81951	8.327	26.375	-2.17	3.971	64.968	-20.489	-12.809	54.013	-14.406	14.354	-0.26	2.743	11.124	-11.503	-21.417
179	179	0.82414	8.475	26.326	-1.768	3.818	64.996	-20.57	-13.009	51.973	-14.067	14.881	-0.423	3.135	11.121	-9.634	-20.787
180	180	0.82877	8.646	26.297	-1.39	3.708	65.014	-20.663	-13.187	49.887	-13.685	15.402	-0.647	3.543	11.17	-7.835	-20.09
181	181	0.8334	8.829	26.296	-0.996	3.586	64.998	-20.734	-13.28	47.754	-13.283	15.842	-0.885	3.949	11.202	-6.099	-19.349
182	182	0.83803	9.019	26.301	-0.598	3.433	64.933	-20.778	-13.265	45.61	-12.869	16.238	-1.13	4.324	11.257	-4.416	-18.621
183	183	0.84266	9.198	26.31	-0.164	3.23	64.811	-20.817	-13.186	43.442	-12.471	16.711	-1.358	4.607	11.416	-2.698	-18
184	184	0.84729	9.398	26.333	0.188	3.123	64.675	-20.826	-13.047	41.301	-12.102	17.071	-1.689	4.84	11.568	-1.149	-17.425
185	185	0.85192	9.605	26.348	0.544	3.029	64.483	-20.83	-12.851	39.147	-11.774	17.36	-2.151	5.047	11.755	0.244	-16.902
186	186	0.85655	9.814	26.368	0.865	2.983	64.249	-20.801	-12.604	36.947	-11.527	17.644	-2.73	5.243	12.019	1.549	-16.451
187	187	0.86118	9.999	26.375	1.228	2.885	63.945	-20.775	-12.307	34.719	-11.379	17.984	-3.274	5.433	12.365	2.913	-16.109
188	188	0.86581	10.19	26.385	1.556	2.827	63.61	-20.792	-12.004	32.511	-11.327	18.319	-3.802	5.645	12.751	4.264	-15.862
189	189	0.87044	10.395	26.404	1.832	2.828	63.268	-20.87	-11.715	30.379	-11.365	18.582	-4.386	5.925	13.138	5.467	-15.675
190	190	0.87507	10.61	26.425	2.052	2.878	62.929	-21.011	-11.436	28.364	-11.493	18.757	-5.088	6.314	13.542	6.432	-15.523
191	191	0.8797	10.821	26.436	2.243	2.952	62.589	-21.219	-11.168	26.489	-11.726	18.891	-5.903	6.806	14.014	7.172	-15.433
192	192	0.88433	11.01	26.415	2.466	2.996	62.223	-21.518	-10.926	24.765	-12.068	19.052	-6.754	7.362	14.586	7.78	-15.461
193	193	0.88896	11.196	26.364	2.673	3.066	61.853	-21.942	-10.748	23.22	-12.475	19.248	-7.587	7.988	15.238	8.284	-15.584
194	194	0.89359	11.355	26.277	2.877	3.141	61.484	-22.464	-10.641	21.881	-12.914	19.469	-8.375	8.712	15.946	8.668	-15.727
195	195	0.89822	11.508	26.18	3.026	3.271	61.167	-23.064	-10.59	20.788	-13.389	19.564	-9.092	9.551	16.568	8.897	-15.845
196	196	0.90285	11.638	26.078	3.171	3.383	60.91	-23.751	-10.592	19.965	-13.89	19.638	-9.702	10.44	17.181	9.032	-16.007
197	197	0.90748	11.763	25.978	3.25	3.537	60.728	-24.533	-10.666	19.414	-14.35	19.686	-10.203	11.354	17.762	9.067	-16.193
198	198	0.91211	11.863	25.847	3.325	3.681	60.572	-25.412	-10.828	19.112	-14.721	19.764	-10.631	12.346	18.366	8.945	-16.297
199	199	0.91674	11.95	25.699	3.388	3.841	60.448	-26.346	-11.07	19.038	-15	19.867	-11.107	13.363	19.037	8.568	-16.322
200	200	0.92137	12.007	25.542	3.466	3.971	60.341	-27.298	-11.363	19.155	-15.158	19.972	-11.756	14.287	19.803	7.866	-16.333
201	201	0.926	12.05	25.384	3.535	4.111	60.268	-28.264	-11.723	19.446	-15.176	20.148	-12.59	15.052	20.728	6.872	-16.368
