# Supplementary material for: Gait phenotypes in paediatric hereditary spastic paraplegia revealed by dynamic time warping analysis and random forests
Source: PLoS One. 2018 Mar 8;13(3):e0192345. doi: 10.1371/journal.pone.0192345 (PMC5843164; doi:10.1371/journal.pone.0192345)
Supplement: S1 Data — (ZIP) [file pone.0192345.s008.zip › HSP/Right.SR.HSP2.4.csv]

	Epoch	Time	Pelvic.obliquity	Pelvic.tilt	Pelvic rotation	Hip.abd.add	Hip.flexion	Hip.rotation	Knee.abd.add	Knee.flexion	Knee.rotation	Ankle.abd.add	Ankle.flexion	Ankle.rotation	Forefoot.abd.add	Forefoot.flexion	Forefoot.rotation
1	1	0	12.447	29.313	-0.473	3.738	65.88	-30.586	-13.562	22.887	-12.395	23.619	-0.775	11.914	15.589	17.688	-19.909
2	2	0.00469	12.675	29.197	-0.339	3.945	65.769	-30.98	-13.772	23.079	-12.779	23.948	-1.895	12.878	16.656	16.396	-19.576
3	3	0.00938	12.876	29.081	-0.208	4.16	65.665	-31.378	-14.055	23.377	-13.071	24.241	-3.112	13.873	17.759	14.845	-19.118
4	4	0.01407	13.065	28.978	-0.084	4.386	65.589	-31.791	-14.413	23.779	-13.242	24.268	-4.286	14.886	18.598	13.064	-18.46
5	5	0.01876	13.251	28.894	0.023	4.638	65.552	-32.173	-14.828	24.269	-13.293	24.014	-5.355	15.854	19.105	11.135	-17.608
6	6	0.02345	13.435	28.844	0.104	4.905	65.588	-32.498	-15.269	24.846	-13.196	23.553	-6.362	16.684	19.35	9.104	-16.623
7	7	0.02814	13.601	28.793	0.179	5.17	65.685	-32.757	-15.73	25.527	-12.918	22.907	-7.299	17.252	19.334	7.029	-15.599
8	8	0.03283	13.744	28.731	0.241	5.44	65.839	-32.894	-16.199	26.311	-12.501	22.25	-8.172	17.525	19.199	4.989	-14.595
9	9	0.03752	13.892	28.649	0.28	5.755	65.998	-32.879	-16.637	27.16	-11.988	21.721	-8.875	17.468	19.015	3.127	-13.656
10	10	0.04221	14.072	28.576	0.276	6.135	66.144	-32.722	-16.99	28.014	-11.328	21.339	-9.334	16.993	18.774	1.546	-12.838
11	11	0.0469	14.281	28.499	0.243	6.598	66.224	-32.394	-17.244	28.818	-10.55	21.141	-9.426	16.061	18.454	0.396	-12.189
12	12	0.05159	14.497	28.402	0.213	7.096	66.2	-31.844	-17.35	29.568	-9.704	21.049	-9.215	14.69	18.046	-0.378	-11.722
13	13	0.05628	14.727	28.268	0.193	7.63	66.055	-31.111	-17.325	30.274	-8.811	20.938	-8.814	12.931	17.505	-0.909	-11.434
14	14	0.06097	14.977	28.109	0.178	8.195	65.798	-30.212	-17.174	30.964	-7.92	20.741	-8.369	10.904	16.855	-1.385	-11.268
15	15	0.06566	15.237	27.936	0.155	8.798	65.45	-29.129	-16.906	31.676	-7.122	20.558	-7.903	8.741	16.221	-1.846	-11.181
16	16	0.07035	15.496	27.761	0.118	9.435	65.034	-27.883	-16.543	32.418	-6.475	20.438	-7.389	6.532	15.657	-2.262	-11.165
17	17	0.07504	15.756	27.59	0.074	10.091	64.575	-26.532	-16.097	33.16	-5.999	20.33	-6.81	4.34	15.128	-2.59	-11.228
18	18	0.07973	16.025	27.425	0.028	10.759	64.086	-25.124	-15.578	33.843	-5.719	20.215	-6.199	2.248	14.638	-2.814	-11.356
19	19	0.08442	16.306	27.266	-0.016	11.436	63.565	-23.702	-15.009	34.394	-5.636	20.087	-5.633	0.348	14.197	-2.97	-11.508
20	20	0.08911	16.57	27.11	-0.041	12.088	63.001	-22.315	-14.428	34.772	-5.71	19.902	-5.136	-1.299	13.766	-3.09	-11.649
21	21	0.0938	16.801	26.954	-0.033	12.685	62.401	-21.005	-13.874	34.992	-5.938	19.7	-4.726	-2.624	13.381	-3.202	-11.753
22	22	0.09849	17.004	26.816	-0.013	13.245	61.798	-19.77	-13.366	35.088	-6.386	19.412	-4.363	-3.582	12.952	-3.302	-11.815
23	23	0.10318	17.19	26.683	0.035	13.752	61.21	-18.66	-12.908	35.137	-7.03	19.058	-3.988	-4.193	12.504	-3.38	-11.844
24	24	0.10787	17.389	26.575	0.076	14.261	60.658	-17.737	-12.539	35.15	-7.847	18.722	-3.638	-4.478	12.115	-3.467	-11.875
25	25	0.11256	17.544	26.485	0.143	14.691	60.118	-16.955	-12.249	35.143	-8.817	18.459	-3.311	-4.389	11.82	-3.581	-11.848
26	26	0.11725	17.675	26.407	0.227	15.082	59.586	-16.351	-12.067	35.095	-9.885	18.345	-2.997	-4.017	11.68	-3.676	-11.811
27	27	0.12194	17.775	26.342	0.356	15.388	59.062	-15.919	-11.955	34.993	-11.001	18.193	-2.693	-3.435	11.521	-3.761	-11.778
28	28	0.12663	17.885	26.299	0.495	15.667	58.545	-15.667	-11.907	34.807	-12.115	17.982	-2.367	-2.706	11.319	-3.796	-11.747
29	29	0.13132	17.988	26.284	0.647	15.907	58.046	-15.572	-11.929	34.551	-13.17	17.799	-2.092	-1.892	11.152	-3.838	-11.727
30	30	0.13601	18.087	26.289	0.807	16.111	57.574	-15.626	-12.013	34.265	-14.1	17.672	-1.845	-1.066	11.043	-3.883	-11.712
31	31	0.1407	18.172	26.299	0.997	16.257	57.135	-15.825	-12.149	33.986	-14.872	17.608	-1.613	-0.274	10.996	-3.931	-11.7
32	32	0.14539	18.26	26.312	1.212	16.361	56.744	-16.157	-12.324	33.737	-15.475	17.566	-1.366	0.431	10.966	-3.968	-11.699
33	33	0.15008	18.366	26.327	1.442	16.437	56.397	-16.607	-12.508	33.53	-15.861	17.526	-1.079	0.99	10.94	-3.987	-11.706
34	34	0.15477	18.485	26.338	1.679	16.492	56.083	-17.148	-12.693	33.379	-16.012	17.468	-0.758	1.37	10.901	-4.013	-11.717
35	35	0.15946	18.614	26.351	1.912	16.544	55.806	-17.74	-12.886	33.293	-15.971	17.372	-0.405	1.594	10.815	-4.061	-11.714
36	36	0.16415	18.745	26.372	2.142	16.574	55.555	-18.354	-13.068	33.26	-15.739	17.294	-0.021	1.678	10.742	-4.122	-11.678
37	37	0.16884	18.904	26.404	2.352	16.629	55.326	-18.991	-13.235	33.243	-15.322	17.218	0.389	1.554	10.676	-4.16	-11.671
38	38	0.17353	19.083	26.444	2.555	16.701	55.098	-19.598	-13.372	33.21	-14.771	17.147	0.801	1.244	10.623	-4.178	-11.685
39	39	0.17822	19.295	26.507	2.741	16.81	54.893	-20.226	-13.52	33.156	-14.092	17.172	1.219	0.806	10.662	-4.157	-11.702
40	40	0.18291	19.501	26.592	2.912	16.917	54.707	-20.845	-13.674	33.105	-13.299	17.321	1.574	0.275	10.835	-4.177	-11.716
41	41	0.1876	19.713	26.701	3.033	17.073	54.55	-21.409	-13.83	33.068	-12.488	17.391	1.922	-0.307	10.929	-4.218	-11.723
42	42	0.19229	19.908	26.824	3.132	17.236	54.401	-21.911	-13.966	33.021	-11.703	17.331	2.269	-0.881	10.906	-4.274	-11.712
43	43	0.19698	20.089	26.966	3.185	17.414	54.249	-22.318	-14.058	32.965	-10.967	17.269	2.649	-1.469	10.885	-4.274	-11.724
44	44	0.20167	20.242	27.117	3.213	17.597	54.071	-22.621	-14.118	32.877	-10.324	17.15	3.009	-1.986	10.812	-4.291	-11.715
45	45	0.20636	20.367	27.284	3.186	17.827	53.874	-22.807	-14.176	32.752	-9.843	17.085	3.325	-2.363	10.783	-4.321	-11.68
46	46	0.21105	20.454	27.468	3.115	18.067	53.668	-22.887	-14.227	32.604	-9.513	17.129	3.594	-2.617	10.847	-4.349	-11.644
47	47	0.21574	20.504	27.677	3.006	18.298	53.46	-22.875	-14.254	32.434	-9.314	17.202	3.84	-2.791	10.931	-4.363	-11.642
48	48	0.22043	20.515	27.899	2.875	18.513	53.232	-22.776	-14.253	32.24	-9.259	17.229	4.046	-2.853	10.966	-4.402	-11.649
49	49	0.22512	20.502	28.124	2.719	18.734	52.976	-22.598	-14.236	32.014	-9.356	17.209	4.204	-2.765	10.948	-4.485	-11.636
50	50	0.22981	20.464	28.339	2.551	18.949	52.677	-22.343	-14.206	31.76	-9.58	17.176	4.339	-2.564	10.899	-4.579	-11.61
51	51	0.2345	20.393	28.52	2.39	19.144	52.313	-22.005	-14.154	31.479	-9.905	17.166	4.476	-2.302	10.855	-4.649	-11.593
52	52	0.23919	20.303	28.667	2.207	19.352	51.884	-21.589	-14.08	31.165	-10.3	17.203	4.628	-2.002	10.851	-4.673	-11.584
53	53	0.24388	20.159	28.772	2.049	19.493	51.38	-21.11	-13.968	30.84	-10.707	17.268	4.774	-1.682	10.877	-4.693	-11.571
54	54	0.24857	20.004	28.861	1.893	19.623	50.846	-20.607	-13.858	30.503	-11.128	17.304	4.869	-1.343	10.873	-4.77	-11.551
55	55	0.25326	19.811	28.933	1.786	19.687	50.279	-20.09	-13.755	30.165	-11.552	17.369	4.963	-0.996	10.88	-4.853	-11.52
56	56	0.25795	19.618	28.982	1.672	19.764	49.684	-19.575	-13.666	29.823	-11.909	17.462	5.074	-0.741	10.913	-4.905	-11.521
57	57	0.26264	19.413	29.003	1.556	19.817	49.059	-19.065	-13.556	29.472	-12.163	17.467	5.187	-0.579	10.883	-4.958	-11.54
58	58	0.26733	19.185	28.969	1.452	19.855	48.389	-18.58	-13.469	29.131	-12.318	17.505	5.287	-0.453	10.894	-5.026	-11.534
59	59	0.27202	18.946	28.908	1.378	19.866	47.702	-18.138	-13.416	28.807	-12.405	17.607	5.39	-0.363	10.959	-5.099	-11.52
60	60	0.27671	18.722	28.843	1.327	19.854	47.027	-17.751	-13.371	28.507	-12.419	17.748	5.521	-0.338	11.058	-5.152	-11.518
61	61	0.2814	18.531	28.793	1.287	19.834	46.398	-17.474	-13.334	28.223	-12.321	17.85	5.686	-0.374	11.13	-5.188	-11.526
62	62	0.28609	18.34	28.745	1.256	19.794	45.782	-17.26	-13.305	27.942	-12.153	17.918	5.842	-0.427	11.185	-5.241	-11.531
63	63	0.29078	18.123	28.695	1.22	19.727	45.171	-17.053	-13.281	27.679	-11.971	17.908	5.989	-0.462	11.167	-5.329	-11.525
64	64	0.29547	17.91	28.659	1.168	19.668	44.583	-16.874	-13.278	27.429	-11.788	17.892	6.13	-0.472	11.137	-5.434	-11.516
65	65	0.30016	17.728	28.64	1.096	19.651	44.022	-16.747	-13.304	27.172	-11.593	17.935	6.271	-0.471	11.163	-5.526	-11.513
66	66	0.30485	17.566	28.628	1.019	19.652	43.476	-16.671	-13.343	26.908	-11.377	18.01	6.421	-0.463	11.226	-5.599	-11.515
67	67	0.30954	17.411	28.626	0.954	19.631	42.952	-16.649	-13.385	26.652	-11.163	18.111	6.572	-0.42	11.312	-5.673	-11.521
68	68	0.31423	17.263	28.64	0.893	19.601	42.464	-16.674	-13.444	26.419	-10.985	18.24	6.72	-0.315	11.412	-5.758	-11.527
69	69	0.31892	17.136	28.666	0.814	19.598	42.012	-16.723	-13.517	26.214	-10.845	18.352	6.863	-0.171	11.489	-5.861	-11.537
70	70	0.32361	17.036	28.699	0.696	19.631	41.575	-16.75	-13.56	26.022	-10.736	18.428	6.988	-0.016	11.551	-5.985	-11.559
71	71	0.3283	16.966	28.751	0.569	19.683	41.168	-16.79	-13.591	25.844	-10.645	18.489	7.138	0.161	11.596	-6.097	-11.568
72	72	0.33299	16.922	28.81	0.435	19.778	40.777	-16.856	-13.655	25.672	-10.565	18.534	7.309	0.361	11.612	-6.206	-11.559
73	73	0.33768	16.893	28.874	0.276	19.911	40.382	-16.866	-13.726	25.491	-10.531	18.566	7.483	0.548	11.598	-6.3	-11.562
74	74	0.34237	16.867	28.942	0.139	20.027	39.992	-16.865	-13.777	25.312	-10.506	18.624	7.655	0.71	11.61	-6.388	-11.575
75	75	0.34706	16.855	29.016	-0.026	20.175	39.627	-16.852	-13.833	25.162	-10.461	18.673	7.807	0.84	11.625	-6.505	-11.591
76	76	0.35175	16.844	29.09	-0.169	20.313	39.282	-16.843	-13.89	25.046	-10.422	18.655	7.938	0.959	11.58	-6.671	-11.601
77	77	0.35644	16.851	29.18	-0.367	20.485	38.968	-16.795	-13.936	24.975	-10.39	18.714	8.064	1.05	11.612	-6.835	-11.633
78	78	0.36113	16.843	29.257	-0.547	20.619	38.634	-16.721	-13.955	24.917	-10.345	18.752	8.22	1.123	11.624	-6.987	-11.651
79	79	0.36582	16.825	29.325	-0.712	20.732	38.272	-16.615	-13.953	24.851	-10.294	18.738	8.408	1.173	11.584	-7.124	-11.657
80	80	0.37051	16.797	29.393	-0.871	20.829	37.889	-16.464	-13.928	24.768	-10.249	18.704	8.587	1.201	11.53	-7.268	-11.663
81	81	0.3752	16.764	29.473	-1.041	20.936	37.499	-16.274	-13.908	24.669	-10.209	18.705	8.739	1.206	11.51	-7.422	-11.679
82	82	0.37989	16.727	29.559	-1.231	21.058	37.103	-16.047	-13.902	24.564	-10.182	18.752	8.853	1.188	11.529	-7.593	-11.717
83	83	0.38458	16.674	29.631	-1.411	21.151	36.679	-15.797	-13.875	24.457	-10.166	18.824	8.938	1.156	11.58	-7.787	-11.778
84	84	0.38927	16.615	29.696	-1.572	21.212	36.233	-15.537	-13.823	24.339	-10.157	18.961	9.018	1.122	11.698	-7.969	-11.849
85	85	0.39396	16.545	29.757	-1.716	21.242	35.76	-15.262	-13.755	24.196	-10.17	19.137	9.085	1.115	11.854	-8.154	-11.913
86	86	0.39865	16.468	29.809	-1.852	21.268	35.26	-14.998	-13.698	24.04	-10.196	19.267	9.211	1.119	11.943	-8.297	-11.985
87	87	0.40334	16.4	29.851	-2	21.324	34.743	-14.744	-13.678	23.864	-10.244	19.493	9.332	1.149	12.109	-8.415	-12.066
88	88	0.40803	16.31	29.877	-2.139	21.324	34.207	-14.475	-13.632	23.706	-10.298	19.803	9.445	1.186	12.352	-8.536	-12.156
89	89	0.41272	16.24	29.902	-2.279	21.344	33.665	-14.237	-13.594	23.532	-10.352	20.073	9.488	1.266	12.573	-8.733	-12.234
90	90	0.41741	16.163	29.903	-2.389	21.349	33.077	-14.015	-13.561	23.334	-10.43	20.366	9.51	1.334	12.814	-8.938	-12.359
91	91	0.4221	16.117	29.911	-2.512	21.37	32.488	-13.814	-13.518	23.137	-10.5	20.656	9.546	1.394	13.049	-9.135	-12.504
92	92	0.42679	16.049	29.905	-2.651	21.374	31.876	-13.616	-13.485	22.942	-10.555	21.004	9.594	1.463	13.332	-9.31	-12.66
93	93	0.43148	15.98	29.909	-2.811	21.376	31.267	-13.437	-13.457	22.742	-10.59	21.29	9.64	1.562	13.554	-9.507	-12.8
94	94	0.43617	15.887	29.898	-2.986	21.366	30.628	-13.273	-13.454	22.536	-10.588	21.519	9.687	1.683	13.719	-9.732	-12.922
95	95	0.44086	15.784	29.876	-3.158	21.344	29.963	-13.129	-13.462	22.316	-10.558	21.682	9.739	1.804	13.817	-9.973	-13.039
96	96	0.44555	15.682	29.841	-3.34	21.331	29.289	-13.002	-13.487	22.116	-10.508	21.797	9.797	1.924	13.866	-10.238	-13.153
97	97	0.45024	15.587	29.793	-3.554	21.332	28.618	-12.895	-13.531	21.965	-10.421	21.875	9.858	2.056	13.882	-10.548	-13.251
98	98	0.45493	15.499	29.746	-3.803	21.326	27.967	-12.813	-13.574	21.884	-10.286	21.87	9.917	2.199	13.825	-10.933	-13.324
99	99	0.45962	15.408	29.695	-4.071	21.299	27.343	-12.756	-13.621	21.884	-10.109	21.755	9.967	2.343	13.67	-11.405	-13.382
100	100	0.46431	15.303	29.632	-4.337	21.257	26.734	-12.728	-13.699	21.94	-9.903	21.603	9.999	2.488	13.478	-11.946	-13.425
101	101	0.469	15.188	29.569	-4.591	21.182	26.159	-12.735	-13.797	22.05	-9.681	21.469	9.997	2.656	13.302	-12.554	-13.446
102	102	0.47369	15.066	29.497	-4.875	21.101	25.597	-12.734	-13.912	22.215	-9.449	21.345	9.968	2.834	13.14	-13.217	-13.46
103	103	0.47838	14.962	29.438	-5.201	21.069	25.084	-12.742	-14.085	22.46	-9.211	21.247	9.921	3.015	12.996	-13.938	-13.468
104	104	0.48307	14.845	29.37	-5.527	21.022	24.604	-12.776	-14.303	22.779	-8.953	21.075	9.89	3.202	12.766	-14.714	-13.445
105	105	0.48776	14.728	29.316	-5.883	20.967	24.198	-12.825	-14.55	23.218	-8.682	20.958	9.878	3.384	12.578	-15.521	-13.417
106	106	0.49245	14.587	29.248	-6.213	20.869	23.826	-12.887	-14.814	23.731	-8.417	20.776	9.883	3.565	12.321	-16.367	-13.369
107	107	0.49714	14.437	29.197	-6.581	20.781	23.519	-12.901	-15.113	24.341	-8.193	20.616	9.879	3.762	12.076	-17.265	-13.297
108	108	0.50183	14.261	29.151	-6.933	20.638	23.259	-12.905	-15.419	25.026	-7.975	20.507	9.825	3.932	11.883	-18.232	-13.235
109	109	0.50652	14.053	29.107	-7.263	20.456	23.065	-12.894	-15.751	25.801	-7.793	20.4	9.706	4.098	11.698	-19.296	-13.165
110	110	0.51121	13.802	29.035	-7.544	20.213	22.927	-12.87	-16.089	26.664	-7.667	20.366	9.497	4.267	11.603	-20.442	-13.097
111	111	0.5159	13.517	28.943	-7.751	19.894	22.875	-12.849	-16.417	27.629	-7.612	20.438	9.188	4.448	11.631	-21.671	-13.029
112	112	0.52059	13.208	28.852	-7.889	19.523	22.93	-12.82	-16.733	28.704	-7.65	20.529	8.794	4.631	11.694	-22.988	-12.968
113	113	0.52528	12.893	28.79	-7.954	19.122	23.109	-12.799	-17.026	29.881	-7.768	20.588	8.308	4.801	11.756	-24.409	-12.919
114	114	0.52997	12.585	28.767	-7.956	18.701	23.398	-12.78	-17.273	31.138	-7.963	20.609	7.738	4.968	11.818	-25.923	-12.882
115	115	0.53466	12.299	28.766	-7.903	18.28	23.756	-12.734	-17.463	32.456	-8.28	20.604	7.076	5.152	11.888	-27.526	-12.869
116	116	0.53935	12.054	28.76	-7.77	17.872	24.152	-12.683	-17.601	33.838	-8.733	20.593	6.292	5.372	11.992	-29.256	-12.88
117	117	0.54404	11.852	28.739	-7.569	17.476	24.568	-12.642	-17.677	35.288	-9.273	20.551	5.432	5.605	12.114	-31.083	-12.913
118	118	0.54873	11.68	28.724	-7.313	17.046	25.03	-12.64	-17.661	36.783	-9.839	20.568	4.468	5.822	12.363	-32.978	-13.005
119	119	0.55342	11.519	28.732	-7.052	16.591	25.524	-12.657	-17.575	38.281	-10.426	20.579	3.422	6.051	12.673	-34.921	-13.157
120	120	0.55811	11.37	28.782	-6.813	16.135	26.088	-12.679	-17.427	39.834	-11.07	20.481	2.305	6.346	12.953	-36.962	-13.324
121	121	0.5628	11.235	28.86	-6.618	15.706	26.714	-12.709	-17.262	41.459	-11.768	20.385	1.111	6.694	13.308	-39.089	-13.519
122	122	0.56749	11.097	28.958	-6.459	15.285	27.415	-12.799	-17.122	43.131	-12.475	20.344	-0.194	7.039	13.797	-41.272	-13.799
123	123	0.57218	10.935	29.048	-6.344	14.841	28.163	-12.951	-16.997	44.842	-13.153	20.292	-1.592	7.329	14.367	-43.483	-14.2
124	124	0.57687	10.725	29.125	-6.258	14.331	28.979	-13.163	-16.893	46.613	-13.824	20.208	-3.099	7.6	15.008	-45.743	-14.698
125	125	0.58156	10.468	29.172	-6.22	13.774	29.871	-13.394	-16.814	48.485	-14.535	19.984	-4.695	7.851	15.606	-48.065	-15.29
126	126	0.58625	10.161	29.181	-6.2	13.163	30.808	-13.67	-16.773	50.399	-15.263	19.532	-6.366	8.089	16.082	-50.445	-15.935
127	127	0.59094	9.815	29.143	-6.204	12.497	31.766	-14.012	-16.776	52.324	-15.958	18.9	-8.074	8.293	16.483	-52.827	-16.627
128	128	0.59563	9.443	29.053	-6.224	11.791	32.743	-14.441	-16.851	54.254	-16.631	18.142	-9.778	8.449	16.839	-55.156	-17.379
129	129	0.60032	9.055	28.929	-6.283	11.093	33.747	-14.91	-17.004	56.171	-17.312	17.229	-11.404	8.528	17.074	-57.363	-18.193
130	130	0.60501	8.659	28.791	-6.392	10.437	34.771	-15.376	-17.215	58.051	-17.99	16.19	-12.83	8.517	17.151	-59.346	-19.036
131	131	0.6097	8.258	28.645	-6.515	9.803	35.78	-15.879	-17.491	59.865	-18.615	15.184	-13.897	8.433	17.141	-60.96	-19.873
132	132	0.61439	7.843	28.487	-6.618	9.154	36.743	-16.459	-17.847	61.604	-19.16	14.401	-14.483	8.3	17.142	-62.063	-20.706
133	133	0.61908	7.424	28.311	-6.7	8.475	37.669	-17.087	-18.249	63.315	-19.63	13.933	-14.581	8.142	17.222	-62.644	-21.532
134	134	0.62377	7.018	28.124	-6.768	7.793	38.564	-17.725	-18.652	64.985	-20.028	13.597	-14.302	7.95	17.245	-62.847	-22.322
135	135	0.62846	6.642	27.932	-6.854	7.177	39.449	-18.358	-19.074	66.607	-20.362	13.24	-13.864	7.749	17.159	-62.912	-23.01
136	136	0.63315	6.31	27.738	-6.931	6.627	40.332	-19.061	-19.544	68.149	-20.589	12.806	-13.469	7.514	17.012	-63.018	-23.582
137	137	0.63784	6.007	27.531	-6.973	6.097	41.191	-19.841	-20.068	69.58	-20.713	12.359	-13.26	7.334	16.933	-63.25	-23.98
138	138	0.64253	5.763	27.31	-7.012	5.62	42.031	-20.639	-20.588	70.899	-20.754	11.887	-13.245	7.08	16.906	-63.57	-24.343
139	139	0.64722	5.571	27.063	-7.032	5.202	42.829	-21.441	-21.085	72.125	-20.731	11.337	-13.306	6.726	16.823	-63.925	-24.683
140	140	0.65191	5.439	26.813	-7.03	4.849	43.61	-22.217	-21.524	73.272	-20.663	10.746	-13.353	6.302	16.672	-64.233	-24.981
141	141	0.6566	5.358	26.562	-7.021	4.56	44.377	-22.966	-21.926	74.345	-20.56	10.32	-13.345	5.89	16.616	-64.382	-25.207
142	142	0.66129	5.334	26.317	-6.997	4.329	45.119	-23.703	-22.28	75.319	-20.421	10.023	-13.302	5.495	16.64	-64.391	-25.368
143	143	0.66598	5.373	26.088	-6.957	4.165	45.84	-24.402	-22.56	76.191	-20.252	9.815	-13.261	5.128	16.72	-64.311	-25.449
144	144	0.67067	5.461	25.876	-6.879	4.035	46.528	-25.051	-22.748	76.957	-20.037	9.671	-13.223	4.777	16.83	-64.169	-25.448
145	145	0.67536	5.608	25.687	-6.782	3.962	47.193	-25.647	-22.847	77.63	-19.794	9.599	-13.158	4.468	16.967	-63.939	-25.363
146	146	0.68005	5.817	25.538	-6.688	3.959	47.862	-26.194	-22.863	78.21	-19.538	9.629	-13.047	4.234	17.155	-63.582	-25.189
147	147	0.68474	6.082	25.44	-6.584	4.002	48.548	-26.699	-22.789	78.689	-19.257	9.726	-12.9	4.074	17.373	-63.111	-24.926
148	148	0.68943	6.393	25.393	-6.455	4.069	49.254	-27.153	-22.614	79.066	-18.934	9.841	-12.726	3.956	17.577	-62.556	-24.586
149	149	0.69412	6.716	25.383	-6.301	4.133	49.969	-27.533	-22.34	79.344	-18.56	10.001	-12.529	3.852	17.793	-61.909	-24.198
150	150	0.69881	7.055	25.409	-6.166	4.246	50.699	-27.808	-21.979	79.541	-18.195	10.236	-12.328	3.778	18.051	-61.177	-23.782
151	151	0.7035	7.397	25.482	-6.034	4.37	51.467	-27.97	-21.518	79.667	-17.841	10.575	-12.103	3.747	18.374	-60.329	-23.346
152	152	0.70819	7.745	25.605	-5.916	4.506	52.282	-28.07	-20.998	79.73	-17.485	10.996	-11.882	3.72	18.76	-59.399	-22.921
153	153	0.71288	8.099	25.771	-5.786	4.631	53.13	-28.119	-20.408	79.739	-17.116	11.461	-11.597	3.726	19.161	-58.365	-22.464
154	154	0.71757	8.436	25.953	-5.648	4.742	53.968	-28.072	-19.742	79.671	-16.724	11.999	-11.284	3.703	19.599	-57.238	-22.03
155	155	0.72226	8.771	26.168	-5.536	4.891	54.821	-27.943	-19.028	79.522	-16.367	12.603	-10.951	3.699	20.075	-56.013	-21.612
156	156	0.72695	9.076	26.397	-5.426	5.012	55.661	-27.713	-18.255	79.279	-16.034	13.277	-10.623	3.781	20.609	-54.717	-21.159
157	157	0.73164	9.36	26.64	-5.304	5.105	56.498	-27.431	-17.441	78.943	-15.683	13.897	-10.325	3.907	21.106	-53.419	-20.65
158	158	0.73633	9.629	26.877	-5.171	5.185	57.303	-27.103	-16.599	78.515	-15.329	14.498	-10.03	3.998	21.575	-52.071	-20.175
159	159	0.74102	9.885	27.089	-5.023	5.236	58.064	-26.744	-15.752	78.018	-15.002	15.128	-9.751	4.053	22.06	-50.668	-19.783
160	160	0.74571	10.129	27.277	-4.879	5.279	58.78	-26.365	-14.924	77.463	-14.736	15.756	-9.474	4.11	22.531	-49.218	-19.461
161	161	0.7504	10.372	27.449	-4.743	5.32	59.452	-25.986	-14.113	76.827	-14.527	16.303	-9.212	4.19	22.93	-47.749	-19.179
162	162	0.75509	10.628	27.616	-4.622	5.388	60.091	-25.639	-13.342	76.088	-14.373	16.768	-8.989	4.286	23.259	-46.262	-18.94
163	163	0.75978	10.901	27.779	-4.515	5.487	60.694	-25.332	-12.624	75.248	-14.279	17.226	-8.788	4.358	23.571	-44.712	-18.792
164	164	0.76447	11.18	27.92	-4.392	5.576	61.238	-25.068	-11.956	74.323	-14.235	17.714	-8.576	4.392	23.891	-43.064	-18.762
165	165	0.76916	11.458	28.033	-4.258	5.671	61.717	-24.855	-11.374	73.311	-14.265	18.205	-8.358	4.454	24.182	-41.352	-18.787
166	166	0.77385	11.727	28.116	-4.111	5.755	62.137	-24.677	-10.871	72.194	-14.365	18.628	-8.194	4.622	24.404	-39.653	-18.78
167	167	0.77854	11.977	28.168	-3.977	5.839	62.505	-24.532	-10.438	71.007	-14.517	19.01	-8.063	4.849	24.59	-37.942	-18.781
168	168	0.78323	12.213	28.188	-3.806	5.9	62.823	-24.458	-10.09	69.721	-14.733	19.355	-7.951	5.085	24.735	-36.167	-18.854
169	169	0.78792	12.406	28.182	-3.618	5.941	63.085	-24.422	-9.858	68.362	-15.015	19.795	-7.803	5.349	24.914	-34.27	-19.004
170	170	0.79261	12.563	28.165	-3.411	5.956	63.306	-24.434	-9.734	66.938	-15.311	20.173	-7.661	5.68	25.007	-32.384	-19.114
171	171	0.7973	12.686	28.127	-3.215	5.991	63.487	-24.462	-9.697	65.469	-15.64	20.485	-7.497	6.093	25.008	-30.503	-19.161
172	172	0.80199	12.796	28.066	-3.002	6.029	63.626	-24.559	-9.767	63.918	-15.999	20.868	-7.316	6.535	25.037	-28.524	-19.247
173	173	0.80668	12.88	27.982	-2.749	6.041	63.713	-24.722	-9.932	62.257	-16.361	21.258	-7.054	6.967	25.002	-26.383	-19.393
174	174	0.81137	12.954	27.891	-2.488	6.046	63.768	-24.947	-10.163	60.53	-16.676	21.595	-6.742	7.383	24.879	-24.181	-19.542
175	175	0.81606	13.004	27.798	-2.221	6.042	63.801	-25.207	-10.456	58.756	-16.92	21.808	-6.41	7.787	24.606	-22.007	-19.64
176	176	0.82075	13.038	27.708	-1.955	6.05	63.82	-25.49	-10.808	56.938	-17.12	21.974	-6.039	8.172	24.241	-19.812	-19.718
177	177	0.82544	13.058	27.622	-1.671	6.048	63.819	-25.802	-11.197	55.061	-17.273	22.223	-5.625	8.486	23.904	-17.511	-19.858
178	178	0.83013	13.064	27.535	-1.353	6.017	63.791	-26.134	-11.596	53.111	-17.355	22.522	-5.196	8.732	23.587	-15.139	-20.028
179	179	0.83482	13.068	27.448	-1.013	5.981	63.735	-26.471	-11.987	51.086	-17.343	22.761	-4.809	8.946	23.222	-12.815	-20.133
180	180	0.83951	13.068	27.366	-0.667	5.943	63.659	-26.825	-12.37	49.015	-17.208	22.924	-4.496	9.142	22.827	-10.611	-20.138
181	181	0.8442	13.062	27.293	-0.313	5.895	63.559	-27.198	-12.733	46.928	-16.941	23.084	-4.205	9.335	22.465	-8.492	-20.036
182	182	0.84889	13.051	27.221	0.045	5.85	63.43	-27.571	-13.066	44.831	-16.572	23.331	-3.914	9.509	22.208	-6.4	-19.868
183	183	0.85358	13.037	27.148	0.397	5.82	63.274	-27.927	-13.352	42.71	-16.136	23.493	-3.695	9.692	21.935	-4.437	-19.614
184	184	0.85827	13.052	27.095	0.724	5.828	63.11	-28.259	-13.562	40.546	-15.643	23.503	-3.553	9.848	21.583	-2.593	-19.301
185	185	0.86296	13.092	27.056	1.047	5.869	62.938	-28.572	-13.71	38.357	-15.079	23.47	-3.519	9.901	21.26	-0.855	-18.996
186	186	0.86765	13.152	27.019	1.351	5.951	62.757	-28.849	-13.808	36.19	-14.477	23.503	-3.513	9.843	21.026	0.865	-18.736
187	187	0.87234	13.215	26.978	1.674	6.016	62.564	-29.085	-13.844	34.077	-13.911	23.602	-3.563	9.833	20.917	2.489	-18.433
188	188	0.87703	13.293	26.937	2.009	6.071	62.373	-29.302	-13.817	32.044	-13.401	23.701	-3.512	9.829	20.805	4.141	-18.13
189	189	0.88172	13.379	26.903	2.356	6.112	62.183	-29.492	-13.735	30.081	-12.957	23.752	-3.318	9.821	20.619	5.853	-17.839
190	190	0.88641	13.464	26.866	2.704	6.138	61.982	-29.657	-13.597	28.211	-12.581	23.92	-3.002	9.766	20.532	7.666	-17.642
191	191	0.8911	13.545	26.83	3.027	6.182	61.77	-29.783	-13.417	26.437	-12.293	24.163	-2.818	9.728	20.619	9.315	-17.501
192	192	0.89579	13.637	26.803	3.343	6.237	61.571	-29.89	-13.222	24.783	-12.134	24.441	-2.901	9.75	20.888	10.651	-17.417
193	193	0.90048	13.745	26.786	3.641	6.317	61.395	-29.985	-13.024	23.258	-12.139	24.697	-3.221	9.837	21.268	11.694	-17.418
194	194	0.90517	13.872	26.775	3.912	6.429	61.236	-30.093	-12.819	21.86	-12.288	24.884	-3.617	9.929	21.652	12.595	-17.55
195	195	0.90986	14.015	26.769	4.156	6.583	61.097	-30.235	-12.622	20.586	-12.528	25.029	-3.979	10.026	22.026	13.446	-17.776
196	196	0.91455	14.162	26.767	4.372	6.765	60.982	-30.398	-12.445	19.454	-12.853	25.155	-4.323	10.239	22.419	14.174	-17.971
197	197	0.91924	14.306	26.761	4.588	6.924	60.904	-30.587	-12.275	18.522	-13.271	25.233	-4.652	10.599	22.817	14.732	-18.104
198	198	0.92393	14.449	26.752	4.768	7.097	60.896	-30.82	-12.15	17.837	-13.753	25.36	-4.967	11.041	23.301	15.148	-18.246
199	199	0.92862	14.597	26.75	4.906	7.312	60.966	-31.112	-12.107	17.386	-14.27	25.637	-5.207	11.483	23.916	15.532	-18.471
200	200	0.93331	14.744	26.774	4.991	7.568	61.113	-31.434	-12.116	17.182	-14.813	25.89	-5.44	11.921	24.544	15.73	-18.735
201	201	0.938	14.895	26.811	5.065	7.818	61.302	-31.796	-12.14	17.193	-15.351	26.04	-5.693	12.412	25.142	15.676	-18.932
