# Supplementary material for: Gait phenotypes in paediatric hereditary spastic paraplegia revealed by dynamic time warping analysis and random forests
Source: PLoS One. 2018 Mar 8;13(3):e0192345. doi: 10.1371/journal.pone.0192345 (PMC5843164; doi:10.1371/journal.pone.0192345)
Supplement: S1 Data — (ZIP) [file pone.0192345.s008.zip › HSP/Right.SR.HSP2.5.csv]

	Epoch	Time	Pelvic.obliquity	Pelvic.tilt	Pelvic rotation	Hip.abd.add	Hip.flexion	Hip.rotation	Knee.abd.add	Knee.flexion	Knee.rotation	Ankle.abd.add	Ankle.flexion	Ankle.rotation	Forefoot.abd.add	Forefoot.flexion	Forefoot.rotation
1	1	0	0.953	24.321	10.708	-6.158	54.6	6.296	-5.332	15.543	-34.141	18.043	-11.113	11.481	15.038	9.382	-10.456
2	2	0.00376	0.943	24.161	10.94	-6.267	54.327	6.22	-5.123	16.188	-34.417	18.265	-11.801	11.462	15.616	8.109	-10.721
3	3	0.00752	0.92	24.041	11.137	-6.343	54.125	6.111	-4.926	16.974	-34.587	18.619	-12.618	11.373	16.356	6.639	-11.034
4	4	0.01128	0.888	23.955	11.305	-6.393	53.984	5.992	-4.757	17.79	-34.668	18.872	-13.647	11.242	17.062	4.948	-11.339
5	5	0.01504	0.852	23.903	11.436	-6.411	53.917	5.861	-4.623	18.605	-34.636	18.908	-14.842	11.066	17.596	3.084	-11.606
6	6	0.0188	0.822	23.887	11.519	-6.387	53.94	5.71	-4.539	19.38	-34.453	18.559	-16.125	10.838	17.756	1.121	-11.794
7	7	0.02256	0.816	23.899	11.516	-6.253	54.111	5.555	-4.538	20.175	-34.11	17.712	-16.99	10.504	17.215	-0.49	-11.914
8	8	0.02632	0.838	23.931	11.442	-6.034	54.4	5.439	-4.533	21.103	-33.688	16.74	-17.273	10.054	16.308	-1.641	-12.043
9	9	0.03008	0.89	23.978	11.294	-5.724	54.802	5.379	-4.503	22.236	-33.21	15.799	-16.979	9.487	15.197	-2.37	-12.194
10	10	0.03384	0.976	24.033	11.068	-5.31	55.314	5.398	-4.421	23.673	-32.7	15.086	-16.11	8.801	14.08	-2.726	-12.385
11	11	0.0376	1.115	24.103	10.756	-4.783	55.915	5.534	-4.232	25.504	-32.153	15.018	-14.847	8.009	13.438	-2.917	-12.563
12	12	0.04136	1.297	24.178	10.397	-4.188	56.511	5.725	-3.975	27.466	-31.557	15.32	-13.419	7.092	13.106	-3.013	-12.754
13	13	0.04512	1.517	24.253	9.996	-3.531	57.063	5.971	-3.66	29.451	-30.91	15.868	-11.903	6.044	12.996	-3.035	-12.955
14	14	0.04888	1.77	24.327	9.554	-2.819	57.527	6.277	-3.299	31.337	-30.21	16.519	-10.386	4.853	13.006	-3.007	-13.163
15	15	0.05264	2.061	24.377	9.087	-2.052	57.804	6.645	-2.931	32.888	-29.464	16.961	-9.067	3.565	12.905	-3.031	-13.308
16	16	0.0564	2.368	24.403	8.627	-1.284	57.931	7.062	-2.556	34.157	-28.714	17.147	-7.977	2.247	12.645	-3.172	-13.403
17	17	0.06016	2.69	24.409	8.189	-0.53	57.91	7.529	-2.168	35.153	-27.98	17.103	-7.093	0.912	12.243	-3.412	-13.456
18	18	0.06392	3.026	24.4	7.792	0.198	57.745	8.046	-1.762	35.88	-27.286	16.857	-6.388	-0.429	11.717	-3.728	-13.473
19	19	0.06768	3.349	24.369	7.426	0.876	57.416	8.651	-1.325	36.345	-26.67	16.563	-5.781	-1.742	11.2	-4.018	-13.472
20	20	0.07144	3.648	24.332	7.098	1.494	57.025	9.318	-0.848	36.709	-26.147	16.311	-5.159	-3.014	10.749	-4.231	-13.485
21	21	0.0752	3.913	24.288	6.813	2.036	56.583	10.041	-0.327	37.007	-25.72	16.115	-4.507	-4.228	10.379	-4.371	-13.51
22	22	0.07896	4.134	24.232	6.58	2.486	56.102	10.808	0.242	37.271	-25.39	15.991	-3.812	-5.366	10.107	-4.442	-13.546
23	23	0.08272	4.325	24.166	6.423	2.827	55.598	11.509	0.813	37.537	-25.164	15.994	-3.103	-6.326	9.995	-4.489	-13.584
24	24	0.08648	4.484	24.089	6.336	3.069	55.076	12.127	1.378	37.809	-24.999	16.01	-2.368	-7.14	9.922	-4.53	-13.612
25	25	0.09024	4.623	24.002	6.317	3.228	54.527	12.655	1.918	38.06	-24.914	16.05	-1.626	-7.797	9.895	-4.562	-13.634
26	26	0.094	4.749	23.907	6.361	3.322	53.942	13.086	2.417	38.265	-24.928	16.123	-0.898	-8.287	9.923	-4.585	-13.654
27	27	0.09776	4.867	23.809	6.5	3.355	53.298	13.347	2.783	38.324	-25.132	16.19	-0.255	-8.503	9.964	-4.598	-13.667
28	28	0.10152	4.999	23.723	6.679	3.38	52.617	13.485	3.039	38.226	-25.465	16.237	0.265	-8.535	10.003	-4.624	-13.677
29	29	0.10528	5.149	23.652	6.883	3.415	51.908	13.516	3.187	37.971	-25.917	16.257	0.658	-8.405	10.034	-4.661	-13.686
30	30	0.10904	5.317	23.598	7.098	3.477	51.186	13.458	3.229	37.562	-26.477	16.244	0.918	-8.137	10.05	-4.708	-13.696
31	31	0.1128	5.488	23.581	7.367	3.51	50.469	13.261	3.152	36.998	-27.139	16.215	1.068	-7.72	10.063	-4.733	-13.725
32	32	0.11656	5.67	23.589	7.642	3.548	49.779	12.958	2.997	36.404	-27.839	16.257	1.198	-7.188	10.136	-4.722	-13.752
33	33	0.12032	5.858	23.63	7.918	3.594	49.125	12.579	2.785	35.8	-28.575	16.342	1.314	-6.549	10.243	-4.703	-13.768
34	34	0.12408	6.047	23.712	8.186	3.649	48.51	12.15	2.534	35.202	-29.341	16.442	1.416	-5.815	10.36	-4.702	-13.767
35	35	0.12784	6.217	23.859	8.416	3.716	47.953	11.698	2.252	34.608	-30.083	16.496	1.503	-5.018	10.433	-4.744	-13.737
36	36	0.1316	6.359	24.045	8.637	3.754	47.415	11.208	1.938	33.997	-30.748	16.552	1.609	-4.23	10.498	-4.763	-13.703
37	37	0.13536	6.474	24.263	8.83	3.785	46.891	10.709	1.596	33.367	-31.343	16.627	1.72	-3.469	10.574	-4.764	-13.675
38	38	0.13912	6.562	24.508	8.98	3.825	46.375	10.224	1.227	32.718	-31.87	16.736	1.826	-2.753	10.675	-4.751	-13.66
39	39	0.14288	6.622	24.797	9.086	3.877	45.889	9.735	0.813	32.063	-32.26	16.881	1.916	-2.109	10.797	-4.741	-13.634
40	40	0.14664	6.662	25.111	9.133	3.96	45.426	9.252	0.367	31.407	-32.521	17.04	1.966	-1.53	10.936	-4.768	-13.594
41	41	0.1504	6.666	25.442	9.157	4.019	44.97	8.785	-0.084	30.746	-32.66	17.19	1.997	-1.015	11.068	-4.817	-13.533
42	42	0.15416	6.621	25.782	9.181	4.02	44.513	8.34	-0.522	30.077	-32.679	17.314	2.029	-0.57	11.172	-4.876	-13.45
43	43	0.15792	6.537	26.111	9.131	4.05	44.051	7.959	-0.962	29.437	-32.546	17.391	2.122	-0.266	11.209	-4.897	-13.367
44	44	0.16168	6.429	26.425	9.059	4.08	43.585	7.606	-1.397	28.832	-32.328	17.495	2.241	-0.028	11.259	-4.911	-13.274
45	45	0.16544	6.306	26.721	8.954	4.124	43.107	7.302	-1.816	28.253	-32.046	17.6	2.385	0.148	11.302	-4.922	-13.168
46	46	0.1692	6.173	26.993	8.81	4.193	42.61	7.063	-2.213	27.696	-31.714	17.688	2.547	0.265	11.325	-4.938	-13.046
47	47	0.17296	6.006	27.218	8.651	4.243	42.058	6.929	-2.561	27.139	-31.34	17.729	2.649	0.303	11.321	-5.032	-12.913
48	48	0.17672	5.807	27.405	8.483	4.274	41.468	6.861	-2.886	26.589	-30.951	17.735	2.74	0.291	11.283	-5.142	-12.786
49	49	0.18048	5.598	27.557	8.299	4.311	40.848	6.859	-3.188	26.045	-30.577	17.753	2.798	0.256	11.262	-5.28	-12.661
50	50	0.18424	5.392	27.676	8.092	4.367	40.198	6.928	-3.464	25.503	-30.241	17.806	2.809	0.213	11.285	-5.452	-12.538
51	51	0.188	5.181	27.765	7.884	4.411	39.511	7.103	-3.695	24.943	-29.99	17.832	2.793	0.147	11.286	-5.634	-12.442
52	52	0.19176	4.973	27.825	7.664	4.461	38.796	7.348	-3.895	24.377	-29.814	17.845	2.718	0.116	11.289	-5.871	-12.336
53	53	0.19552	4.758	27.86	7.446	4.494	38.055	7.654	-4.062	23.806	-29.713	17.856	2.604	0.114	11.301	-6.138	-12.235
54	54	0.19928	4.53	27.871	7.236	4.499	37.291	8.015	-4.197	23.229	-29.691	17.869	2.457	0.14	11.323	-6.428	-12.142
55	55	0.20304	4.296	27.844	7.024	4.492	36.492	8.438	-4.299	22.647	-29.767	17.835	2.229	0.222	11.325	-6.799	-12.051
56	56	0.2068	4.063	27.802	6.812	4.464	35.681	8.91	-4.362	22.071	-29.933	17.796	1.971	0.339	11.333	-7.199	-11.976
57	57	0.21056	3.827	27.744	6.606	4.417	34.86	9.438	-4.392	21.503	-30.193	17.782	1.689	0.492	11.372	-7.617	-11.912
58	58	0.21432	3.589	27.672	6.408	4.349	34.033	10.024	-4.388	20.948	-30.552	17.801	1.39	0.677	11.451	-8.047	-11.858
59	59	0.21808	3.372	27.593	6.232	4.257	33.228	10.633	-4.332	20.43	-30.989	17.776	1.121	0.875	11.491	-8.47	-11.821
60	60	0.22184	3.147	27.509	6.069	4.14	32.44	11.236	-4.271	19.946	-31.454	17.742	0.877	1.09	11.512	-8.882	-11.788
61	61	0.2256	2.933	27.424	5.908	4.026	31.665	11.842	-4.204	19.485	-31.945	17.69	0.656	1.303	11.514	-9.282	-11.768
62	62	0.22936	2.736	27.34	5.746	3.924	30.9	12.451	-4.13	19.042	-32.458	17.616	0.46	1.507	11.493	-9.673	-11.759
63	63	0.23312	2.545	27.247	5.596	3.809	30.135	13.05	-4.037	18.631	-32.974	17.498	0.308	1.725	11.43	-10.065	-11.729
64	64	0.23688	2.382	27.164	5.451	3.709	29.408	13.595	-3.947	18.264	-33.457	17.362	0.159	1.936	11.345	-10.483	-11.705
65	65	0.24064	2.233	27.088	5.317	3.61	28.718	14.083	-3.861	17.949	-33.895	17.254	0.026	2.135	11.28	-10.906	-11.683
66	66	0.2444	2.092	27.017	5.195	3.51	28.066	14.514	-3.781	17.692	-34.275	17.19	-0.084	2.315	11.245	-11.327	-11.661
67	67	0.24816	1.966	26.951	5.061	3.443	27.459	14.873	-3.721	17.499	-34.558	17.122	-0.168	2.451	11.203	-11.753	-11.65
68	68	0.25192	1.866	26.883	4.924	3.411	26.874	15.152	-3.685	17.363	-34.743	17.078	-0.241	2.547	11.173	-12.198	-11.644
69	69	0.25568	1.785	26.816	4.787	3.407	26.301	15.362	-3.678	17.259	-34.838	17.06	-0.303	2.606	11.158	-12.647	-11.64
70	70	0.25944	1.721	26.751	4.651	3.43	25.741	15.508	-3.701	17.183	-34.843	17.082	-0.352	2.624	11.17	-13.094	-11.637
71	71	0.2632	1.676	26.698	4.511	3.488	25.21	15.576	-3.755	17.163	-34.738	17.216	-0.392	2.592	11.281	-13.547	-11.641
72	72	0.26696	1.639	26.653	4.362	3.559	24.701	15.573	-3.828	17.17	-34.537	17.303	-0.394	2.535	11.335	-13.99	-11.644
73	73	0.27072	1.613	26.617	4.209	3.648	24.215	15.516	-3.921	17.207	-34.277	17.364	-0.377	2.461	11.353	-14.437	-11.65
74	74	0.27448	1.602	26.59	4.056	3.758	23.748	15.41	-4.031	17.267	-33.97	17.407	-0.351	2.374	11.349	-14.892	-11.66
75	75	0.27824	1.608	26.569	3.917	3.871	23.282	15.263	-4.138	17.316	-33.633	17.453	-0.342	2.282	11.36	-15.365	-11.67
76	76	0.282	1.618	26.548	3.787	3.987	22.806	15.062	-4.267	17.359	-33.27	17.494	-0.335	2.218	11.365	-15.851	-11.668
77	77	0.28576	1.631	26.524	3.663	4.102	22.315	14.815	-4.41	17.387	-32.889	17.547	-0.342	2.167	11.385	-16.346	-11.675
78	78	0.28952	1.646	26.495	3.545	4.214	21.807	14.52	-4.565	17.398	-32.492	17.613	-0.365	2.129	11.424	-16.85	-11.698
79	79	0.29328	1.657	26.455	3.444	4.315	21.277	14.165	-4.743	17.393	-32.083	17.676	-0.394	2.118	11.46	-17.357	-11.727
80	80	0.29704	1.669	26.408	3.349	4.418	20.729	13.782	-4.925	17.369	-31.692	17.699	-0.433	2.147	11.468	-17.88	-11.756
81	81	0.3008	1.683	26.341	3.248	4.521	20.142	13.408	-5.108	17.318	-31.338	17.722	-0.497	2.218	11.482	-18.419	-11.781
82	82	0.30456	1.698	26.249	3.135	4.627	19.509	13.057	-5.294	17.234	-31.031	17.741	-0.59	2.334	11.503	-18.978	-11.802
83	83	0.30832	1.725	26.133	3	4.756	18.827	12.741	-5.486	17.113	-30.781	17.693	-0.708	2.506	11.469	-19.564	-11.809
84	84	0.31208	1.763	25.984	2.873	4.87	18.09	12.449	-5.649	16.959	-30.586	17.609	-0.851	2.73	11.413	-20.181	-11.796
85	85	0.31584	1.802	25.809	2.753	4.982	17.315	12.17	-5.808	16.794	-30.426	17.503	-1.01	2.976	11.34	-20.818	-11.78
86	86	0.3196	1.84	25.605	2.638	5.094	16.503	11.905	-5.971	16.629	-30.293	17.378	-1.18	3.238	11.248	-21.476	-11.76
87	87	0.32336	1.874	25.356	2.523	5.207	15.647	11.66	-6.134	16.482	-30.178	17.227	-1.362	3.529	11.128	-22.173	-11.715
88	88	0.32712	1.91	25.064	2.397	5.309	14.733	11.474	-6.274	16.338	-30.108	17.068	-1.552	3.853	11.003	-22.899	-11.643
89	89	0.33088	1.946	24.747	2.271	5.41	13.8	11.312	-6.41	16.22	-30.048	16.903	-1.751	4.187	10.868	-23.658	-11.55
90	90	0.33464	1.986	24.409	2.146	5.509	12.861	11.172	-6.54	16.141	-29.986	16.739	-1.954	4.519	10.724	-24.446	-11.439
91	91	0.3384	2.033	24.046	2.011	5.601	11.92	11.077	-6.644	16.123	-29.921	16.598	-2.132	4.833	10.587	-25.246	-11.311
92	92	0.34216	2.052	23.663	1.889	5.635	10.995	11.034	-6.707	16.187	-29.854	16.516	-2.317	5.113	10.495	-26.088	-11.167
93	93	0.34592	2.069	23.276	1.748	5.664	10.1	11.051	-6.75	16.325	-29.803	16.454	-2.5	5.39	10.413	-26.963	-11.006
94	94	0.34968	2.085	22.892	1.581	5.689	9.247	11.123	-6.775	16.546	-29.763	16.402	-2.679	5.671	10.332	-27.876	-10.823
95	95	0.35344	2.075	22.514	1.395	5.67	8.463	11.225	-6.772	16.886	-29.701	16.366	-2.857	5.953	10.252	-28.848	-10.614
96	96	0.3572	2.063	22.15	1.181	5.649	7.763	11.342	-6.763	17.359	-29.575	16.374	-3.031	6.196	10.197	-29.873	-10.392
97	97	0.36096	2.036	21.795	0.973	5.592	7.123	11.461	-6.725	17.926	-29.412	16.432	-3.186	6.407	10.176	-30.921	-10.166
98	98	0.36472	1.994	21.452	0.771	5.498	6.542	11.579	-6.658	18.581	-29.221	16.533	-3.329	6.595	10.184	-31.998	-9.936
99	99	0.36848	1.947	21.138	0.546	5.388	6.043	11.702	-6.58	19.325	-29.002	16.645	-3.495	6.786	10.204	-33.136	-9.701
100	100	0.37224	1.893	20.869	0.31	5.247	5.66	11.812	-6.476	20.174	-28.756	16.713	-3.676	7.018	10.179	-34.35	-9.429
101	101	0.376	1.844	20.64	0.048	5.107	5.391	11.925	-6.361	21.126	-28.494	16.825	-3.879	7.264	10.201	-35.614	-9.159
102	102	0.37976	1.799	20.453	-0.232	4.969	5.235	12.028	-6.239	22.18	-28.211	17.005	-4.105	7.512	10.293	-36.922	-8.902
103	103	0.38352	1.752	20.315	-0.5	4.82	5.205	12.08	-6.114	23.341	-27.885	17.279	-4.35	7.749	10.479	-38.27	-8.663
104	104	0.38728	1.717	20.229	-0.773	4.677	5.286	12.105	-5.983	24.581	-27.552	17.585	-4.635	8.036	10.717	-39.687	-8.413
105	105	0.39104	1.652	20.169	-1.009	4.489	5.439	12.083	-5.844	25.877	-27.235	17.944	-4.969	8.351	11.026	-41.159	-8.185
106	106	0.3948	1.559	20.133	-1.204	4.26	5.666	12.014	-5.697	27.234	-26.943	18.333	-5.355	8.693	11.385	-42.689	-7.982
107	107	0.39856	1.457	20.125	-1.365	4.024	5.994	11.905	-5.548	28.677	-26.694	18.682	-5.805	9.078	11.734	-44.302	-7.805
108	108	0.40232	1.32	20.131	-1.423	3.71	6.431	11.699	-5.36	30.226	-26.472	19.085	-6.351	9.469	12.18	-46.006	-7.694
109	109	0.40608	1.178	20.151	-1.439	3.384	6.953	11.473	-5.155	31.86	-26.293	19.525	-6.987	9.862	12.704	-47.792	-7.635
110	110	0.40984	1.025	20.176	-1.421	3.039	7.55	11.244	-4.924	33.578	-26.167	19.957	-7.716	10.248	13.265	-49.662	-7.642
111	111	0.4136	0.838	20.187	-1.361	2.642	8.205	11.032	-4.644	35.387	-26.12	20.279	-8.547	10.61	13.779	-51.628	-7.748
112	112	0.41736	0.619	20.173	-1.321	2.229	8.899	10.885	-4.35	37.29	-26.167	20.484	-9.523	10.954	14.257	-53.722	-7.964
113	113	0.42112	0.342	20.131	-1.248	1.753	9.591	10.76	-4.045	39.223	-26.287	20.6	-10.65	11.292	14.718	-55.936	-8.259
114	114	0.42488	0.001	20.059	-1.133	1.195	10.266	10.655	-3.715	41.167	-26.475	20.622	-11.936	11.637	15.168	-58.282	-8.611
115	115	0.42864	-0.414	19.951	-0.964	0.525	10.907	10.577	-3.329	43.102	-26.72	20.52	-13.407	12.013	15.612	-60.789	-8.985
116	116	0.4324	-0.917	19.809	-0.727	-0.269	11.532	10.532	-2.883	45.033	-27.02	20.128	-15.009	12.426	15.882	-63.426	-9.348
117	117	0.43616	-1.448	19.645	-0.503	-1.081	12.149	10.546	-2.431	46.962	-27.354	19.508	-16.618	12.809	15.971	-66.063	-9.74
118	118	0.43992	-1.997	19.471	-0.305	-1.896	12.779	10.614	-1.98	48.904	-27.697	18.703	-18.164	13.132	15.895	-68.63	-10.176
119	119	0.44368	-2.554	19.302	-0.137	-2.711	13.465	10.723	-1.531	50.886	-28.004	17.784	-19.532	13.344	15.681	-71.019	-10.679
120	120	0.44744	-3.02	19.204	0.041	-3.422	14.256	10.79	-1.123	52.873	-28.233	16.985	-20.509	13.427	15.456	-72.987	-11.235
121	121	0.4512	-3.509	19.135	0.058	-4.061	15.174	11	-0.786	54.935	-28.418	16.426	-21.109	13.437	15.31	-74.54	-11.824
122	122	0.45496	-4.021	19.099	-0.038	-4.655	16.208	11.302	-0.516	57.046	-28.54	16.078	-21.355	13.357	15.215	-75.701	-12.455
123	123	0.45872	-4.541	19.111	-0.121	-5.242	17.332	11.571	-0.304	59.151	-28.56	15.878	-21.28	13.142	15.106	-76.492	-13.15
124	124	0.46248	-5.067	19.18	-0.195	-5.822	18.544	11.797	-0.179	61.211	-28.433	15.606	-21.009	12.75	14.799	-77.061	-13.904
125	125	0.46624	-5.592	19.292	-0.264	-6.384	19.822	11.991	-0.125	63.207	-28.219	15.286	-20.759	12.283	14.428	-77.595	-14.652
126	126	0.47	-6.115	19.449	-0.327	-6.926	21.177	12.162	-0.129	65.142	-27.916	14.927	-20.542	11.763	14.014	-78.109	-15.368
127	127	0.47376	-6.63	19.66	-0.381	-7.446	22.629	12.323	-0.172	67.024	-27.516	14.544	-20.348	11.211	13.57	-78.599	-16.012
128	128	0.47752	-7.117	19.937	-0.424	-7.913	24.183	12.464	-0.252	68.809	-26.975	14.111	-20.138	10.521	13.054	-78.999	-16.628
129	129	0.48128	-7.568	20.253	-0.459	-8.311	25.792	12.578	-0.386	70.534	-26.368	13.736	-19.839	9.718	12.523	-79.239	-17.263
130	130	0.48504	-7.974	20.6	-0.481	-8.637	27.437	12.654	-0.572	72.183	-25.71	13.428	-19.441	8.807	11.988	-79.298	-17.921
131	131	0.4888	-8.324	20.972	-0.479	-8.884	29.092	12.67	-0.807	73.722	-25.009	13.195	-18.933	7.788	11.455	-79.14	-18.602
132	132	0.49256	-8.585	21.375	-0.442	-9.04	30.756	12.602	-1.09	75.103	-24.293	13.198	-18.369	6.816	11.116	-78.74	-19.18
133	133	0.49632	-8.774	21.792	-0.389	-9.102	32.399	12.494	-1.389	76.348	-23.616	13.259	-17.872	5.913	10.86	-78.282	-19.664
134	134	0.50008	-8.888	22.214	-0.323	-9.07	34.004	12.363	-1.682	77.459	-22.984	13.354	-17.467	5.097	10.674	-77.808	-20.042
135	135	0.50384	-8.918	22.629	-0.252	-8.94	35.552	12.227	-1.939	78.436	-22.398	13.46	-17.181	4.392	10.55	-77.363	-20.292
136	136	0.5076	-8.833	23.003	-0.154	-8.717	36.977	12.053	-2.145	79.252	-21.859	13.519	-16.973	3.807	10.415	-76.931	-20.401
137	137	0.51136	-8.676	23.353	-0.033	-8.433	38.329	11.839	-2.335	79.966	-21.378	13.641	-16.748	3.377	10.333	-76.421	-20.364
138	138	0.51512	-8.451	23.679	0.108	-8.098	39.608	11.592	-2.501	80.565	-20.946	13.802	-16.499	3.094	10.285	-75.822	-20.182
139	139	0.51888	-8.163	23.977	0.269	-7.723	40.812	11.32	-2.624	81.02	-20.556	13.964	-16.225	2.953	10.24	-75.124	-19.855
140	140	0.52264	-7.802	24.242	0.418	-7.28	41.929	11.074	-2.653	81.292	-20.205	14.098	-15.899	2.904	10.167	-74.275	-19.399
141	141	0.5264	-7.403	24.482	0.56	-6.796	42.985	10.848	-2.637	81.454	-19.894	14.196	-15.584	2.904	10.068	-73.381	-18.888
142	142	0.53016	-6.974	24.701	0.697	-6.284	43.986	10.64	-2.578	81.516	-19.619	14.309	-15.268	2.964	9.986	-72.425	-18.32
143	143	0.53392	-6.521	24.898	0.829	-5.762	44.933	10.448	-2.48	81.491	-19.38	14.496	-14.93	3.097	9.978	-71.383	-17.691
144	144	0.53768	-6.058	25.063	0.982	-5.276	45.8	10.312	-2.267	81.349	-19.162	14.697	-14.581	3.279	10.008	-70.277	-17.008
145	145	0.54144	-5.6	25.195	1.152	-4.829	46.604	10.221	-1.977	81.113	-18.943	14.918	-14.257	3.455	10.084	-69.136	-16.315
146	146	0.5452	-5.153	25.298	1.333	-4.415	47.357	10.177	-1.617	80.798	-18.731	15.122	-13.959	3.618	10.169	-67.975	-15.623
147	147	0.54896	-4.727	25.378	1.519	-4.029	48.071	10.186	-1.199	80.422	-18.535	15.267	-13.686	3.763	10.224	-66.812	-14.941
148	148	0.55272	-4.344	25.42	1.683	-3.681	48.729	10.276	-0.716	79.987	-18.378	15.403	-13.432	3.934	10.31	-65.64	-14.256
149	149	0.55648	-3.999	25.444	1.806	-3.336	49.359	10.444	-0.203	79.514	-18.253	15.625	-13.168	4.114	10.491	-64.418	-13.58
150	150	0.56024	-3.682	25.454	1.915	-3.013	49.951	10.675	0.353	78.985	-18.147	15.9	-12.901	4.28	10.739	-63.151	-12.923
151	151	0.564	-3.382	25.452	2.036	-2.735	50.498	10.951	0.968	78.376	-18.046	16.197	-12.638	4.407	11.027	-61.839	-12.297
152	152	0.56776	-3.151	25.421	2.191	-2.575	50.982	11.343	1.691	77.673	-17.969	16.405	-12.368	4.497	11.256	-60.485	-11.712
153	153	0.57152	-2.928	25.391	2.357	-2.44	51.443	11.772	2.454	76.905	-17.949	16.554	-12.112	4.59	11.452	-59.115	-11.151
154	154	0.57528	-2.707	25.362	2.523	-2.315	51.887	12.222	3.233	76.085	-17.997	16.707	-11.879	4.704	11.672	-57.73	-10.617
155	155	0.57904	-2.482	25.334	2.679	-2.188	52.32	12.681	4.006	75.228	-18.124	16.923	-11.677	4.852	11.972	-56.333	-10.112
156	156	0.5828	-2.26	25.303	2.859	-2.108	52.726	13.153	4.79	74.29	-18.342	17.239	-11.554	4.991	12.4	-54.929	-9.689
157	157	0.58656	-2.032	25.269	3.07	-2.07	53.119	13.623	5.601	73.309	-18.606	17.48	-11.457	5.107	12.782	-53.529	-9.316
158	158	0.59032	-1.802	25.234	3.309	-2.074	53.496	14.078	6.423	72.27	-18.919	17.635	-11.39	5.205	13.108	-52.126	-8.989
159	159	0.59408	-1.571	25.201	3.575	-2.116	53.857	14.505	7.236	71.162	-19.285	17.696	-11.358	5.292	13.37	-50.715	-8.704
160	160	0.59784	-1.336	25.175	3.808	-2.117	54.216	14.905	7.964	69.999	-19.779	17.73	-11.348	5.392	13.611	-49.267	-8.491
161	161	0.6016	-1.106	25.157	4.031	-2.125	54.559	15.299	8.655	68.794	-20.335	17.755	-11.324	5.507	13.843	-47.786	-8.308
162	162	0.60536	-0.885	25.143	4.242	-2.139	54.884	15.682	9.293	67.541	-20.947	17.83	-11.301	5.626	14.121	-46.265	-8.164
163	163	0.60912	-0.679	25.133	4.439	-2.158	55.19	16.048	9.86	66.23	-21.606	18.002	-11.29	5.737	14.485	-44.698	-8.066
164	164	0.61288	-0.507	25.125	4.7	-2.268	55.457	16.281	10.262	64.793	-22.303	18.131	-11.322	5.843	14.811	-43.07	-8.021
165	165	0.61664	-0.347	25.119	4.924	-2.348	55.717	16.451	10.535	63.303	-23.041	18.26	-11.362	5.995	15.136	-41.4	-7.977
166	166	0.6204	-0.206	25.119	5.14	-2.433	55.971	16.556	10.693	61.78	-23.805	18.387	-11.397	6.192	15.452	-39.693	-7.933
167	167	0.62416	-0.086	25.128	5.369	-2.547	56.218	16.591	10.74	60.237	-24.586	18.522	-11.412	6.438	15.762	-37.948	-7.888
168	168	0.62792	0.005	25.15	5.581	-2.665	56.454	16.53	10.602	58.708	-25.351	18.863	-11.379	6.745	16.224	-36.143	-7.845
169	169	0.63168	0.067	25.174	5.799	-2.803	56.665	16.408	10.352	57.133	-26.093	19.178	-11.369	7.068	16.654	-34.327	-7.798
170	170	0.63544	0.114	25.201	5.999	-2.923	56.86	16.21	9.979	55.521	-26.797	19.443	-11.384	7.413	17.029	-32.513	-7.733
171	171	0.6392	0.156	25.231	6.169	-3.002	57.043	15.918	9.469	53.88	-27.451	19.647	-11.427	7.788	17.338	-30.708	-7.642
172	172	0.64296	0.186	25.26	6.331	-3.071	57.2	15.473	8.765	52.204	-27.986	19.862	-11.502	8.2	17.636	-28.906	-7.506
173	173	0.64672	0.203	25.299	6.516	-3.165	57.327	14.931	7.955	50.513	-28.406	20.045	-11.567	8.623	17.871	-27.118	-7.33
174	174	0.65048	0.205	25.344	6.707	-3.269	57.426	14.316	7.06	48.808	-28.732	20.241	-11.604	9.066	18.089	-25.321	-7.117
175	175	0.65424	0.193	25.391	6.891	-3.368	57.5	13.638	6.086	47.089	-28.968	20.476	-11.605	9.533	18.32	-23.5	-6.868
176	176	0.658	0.179	25.444	7.04	-3.409	57.552	12.861	4.997	45.372	-29.054	20.766	-11.576	9.98	18.566	-21.669	-6.606
177	177	0.66176	0.158	25.478	7.215	-3.469	57.552	12.023	3.879	43.608	-29.013	21.02	-11.57	10.376	18.773	-19.856	-6.342
178	178	0.66552	0.135	25.488	7.396	-3.529	57.498	11.163	2.759	41.803	-28.878	21.293	-11.601	10.743	19	-18.081	-6.062
179	179	0.66928	0.11	25.471	7.574	-3.577	57.388	10.306	1.651	39.962	-28.664	21.615	-11.679	11.092	19.279	-16.362	-5.757
180	180	0.67304	0.075	25.423	7.761	-3.632	57.199	9.459	0.571	38.098	-28.362	21.961	-11.829	11.419	19.583	-14.754	-5.442
181	181	0.6768	0.051	25.361	7.906	-3.631	56.982	8.66	-0.464	36.252	-27.993	22.288	-12.033	11.695	19.871	-13.255	-5.127
182	182	0.68056	0.026	25.286	8.042	-3.615	56.727	7.907	-1.441	34.42	-27.587	22.525	-12.289	11.933	20.084	-11.865	-4.814
183	183	0.68432	-0.006	25.195	8.18	-3.601	56.428	7.205	-2.349	32.596	-27.16	22.641	-12.601	12.14	20.199	-10.593	-4.506
184	184	0.68808	-0.02	25.076	8.264	-3.518	56.067	6.583	-3.177	30.766	-26.73	22.708	-13.031	12.326	20.307	-9.483	-4.201
185	185	0.69184	-0.041	24.919	8.371	-3.469	55.627	6.02	-3.897	28.963	-26.311	22.779	-13.53	12.491	20.461	-8.519	-3.905
186	186	0.6956	-0.06	24.734	8.487	-3.432	55.139	5.531	-4.516	27.211	-25.93	22.903	-14.083	12.629	20.697	-7.677	-3.631
187	187	0.69936	-0.073	24.523	8.61	-3.407	54.617	5.127	-5.034	25.533	-25.609	23.11	-14.678	12.741	21.042	-6.95	-3.385
188	188	0.70312	-0.096	24.276	8.794	-3.449	54.049	4.819	-5.44	23.991	-25.422	23.462	-15.249	12.879	21.54	-6.325	-3.161
189	189	0.70688	-0.109	24.009	8.962	-3.476	53.47	4.587	-5.757	22.574	-25.335	23.781	-15.773	13.018	22.023	-5.765	-2.971
190	190	0.71064	-0.117	23.733	9.145	-3.518	52.868	4.426	-5.995	21.248	-25.359	24.036	-16.278	13.163	22.465	-5.279	-2.807
191	191	0.7144	-0.122	23.454	9.351	-3.579	52.245	4.341	-6.159	20.007	-25.508	24.206	-16.772	13.317	22.85	-4.874	-2.668
192	192	0.71816	-0.111	23.182	9.541	-3.601	51.632	4.37	-6.255	18.912	-25.825	24.258	-17.235	13.472	23.144	-4.562	-2.571
193	193	0.72192	-0.091	22.92	9.707	-3.596	51.048	4.492	-6.28	17.979	-26.282	24.174	-17.687	13.596	23.344	-4.347	-2.56
194	194	0.72568	-0.062	22.668	9.854	-3.56	50.504	4.681	-6.258	17.208	-26.847	23.99	-18.081	13.698	23.459	-4.183	-2.612
195	195	0.72944	-0.031	22.427	9.99	-3.502	50.005	4.918	-6.197	16.611	-27.501	23.719	-18.391	13.783	23.494	-4.057	-2.721
196	196	0.7332	-0.03	22.199	10.153	-3.493	49.566	5.132	-6.083	16.253	-28.199	23.364	-18.575	13.867	23.449	-3.978	-2.9
197	197	0.73696	-0.043	22.001	10.307	-3.473	49.211	5.337	-5.931	16.105	-28.932	22.931	-18.551	13.942	23.304	-3.844	-3.141
198	198	0.74072	-0.068	21.836	10.451	-3.429	48.919	5.531	-5.782	16.113	-29.667	22.6	-18.353	14.02	23.219	-3.655	-3.411
199	199	0.74448	-0.106	21.709	10.584	-3.357	48.688	5.705	-5.653	16.266	-30.383	22.459	-18.005	14.1	23.271	-3.432	-3.697
200	200	0.74824	-0.153	21.637	10.716	-3.265	48.551	5.818	-5.558	16.628	-31.018	22.611	-17.581	14.167	23.555	-3.286	-4.003
201	201	0.752	-0.206	21.618	10.843	-3.12	48.519	5.87	-5.534	17.192	-31.524	22.923	-17.2	14.188	23.95	-3.323	-4.298
