# Supplementary material for: Gait phenotypes in paediatric hereditary spastic paraplegia revealed by dynamic time warping analysis and random forests
Source: PLoS One. 2018 Mar 8;13(3):e0192345. doi: 10.1371/journal.pone.0192345 (PMC5843164; doi:10.1371/journal.pone.0192345)
Supplement: S1 Data — (ZIP) [file pone.0192345.s008.zip › HSP/Right.SR.HSP20.1.csv]

	Epoch	Time	Pelvic.obliquity	Pelvic.tilt	Pelvic rotation	Hip.abd.add	Hip.flexion	Hip.rotation	Knee.abd.add	Knee.flexion	Knee.rotation	Ankle.abd.add	Ankle.flexion	Ankle.rotation	Forefoot.abd.add	Forefoot.flexion	Forefoot.rotation
1	1	0	-2.244	21.971	0.385	-5.985	39.698	-22.332	-1.505	10.044	-5.775	-2.679	-41.014	24.456	15.138	-28.991	0.412
2	2	0.01129	-2.199	22.116	1.613	-5.955	39.035	-21.35	-1.61	9.303	-5.511	-1.071	-38.406	23.127	14.385	-27.266	0.394
3	3	0.02258	-2.108	22.306	2.799	-5.835	38.317	-20.179	-1.874	9.074	-5.208	1.214	-34.074	20.992	13.706	-24.481	-0.454
4	4	0.03387	-2.018	22.507	3.94	-5.698	37.522	-18.693	-2.204	9.369	-5.269	3.549	-29.407	17.821	13.241	-21.737	-2.214
5	5	0.04516	-1.954	22.73	5.026	-5.627	36.491	-16.956	-2.278	9.423	-6.204	5.69	-24.263	14.488	12.961	-18.088	-4.584
6	6	0.05645	-1.892	22.978	6.055	-5.647	34.978	-15.738	-1.919	8.04	-7.937	6.93	-21.719	12.052	13.29	-15.632	-6.857
7	7	0.06774	-1.761	23.251	7.008	-5.732	33.138	-15.511	-1.255	5.473	-9.843	7.04	-20.509	10.911	13.392	-13.571	-8.738
8	8	0.07903	-1.563	23.578	7.847	-5.891	31.363	-16.464	-0.461	2.736	-11.354	6.641	-20.19	10.945	13.576	-12.199	-10.117
9	9	0.09032	-1.235	23.982	8.538	-6.096	29.872	-18.534	0.527	0.359	-11.887	6.274	-20.514	11.649	14.101	-11.57	-10.93
10	10	0.10161	-0.79	24.457	8.963	-6.247	28.652	-21.218	1.763	-1.7	-11.334	5.706	-21.283	12.755	14.524	-11.534	-10.948
11	11	0.1129	-0.259	25.053	9.069	-6.317	27.798	-23.857	3.166	-3.433	-10.139	4.928	-22.643	13.884	14.82	-12.182	-10.389
12	12	0.12419	0.322	25.738	8.857	-6.28	27.418	-25.846	4.481	-4.643	-8.984	3.993	-24.342	15.041	14.939	-13.352	-9.409
13	13	0.13548	0.897	26.453	8.33	-6.112	27.639	-26.811	5.316	-5.006	-7.964	3.169	-25.795	16.108	14.757	-14.76	-8.089
14	14	0.14677	1.398	27.174	7.523	-5.831	28.417	-26.594	5.613	-4.583	-6.996	2.509	-26.786	16.665	14.175	-16.249	-6.69
15	15	0.15806	1.812	27.803	6.506	-5.393	29.397	-25.205	5.501	-3.95	-6.339	2.319	-27.571	16.754	13.62	-17.692	-5.3
16	16	0.16935	2.092	28.271	5.369	-4.828	30.304	-22.836	5.15	-3.441	-6.336	2.252	-28.209	16.634	12.97	-18.93	-4.039
17	17	0.18064	2.218	28.502	4.228	-4.262	30.949	-20.003	4.737	-2.967	-6.766	2.146	-28.807	16.419	12.259	-20.128	-2.927
18	18	0.19193	2.228	28.48	3.228	-3.786	31.234	-17.378	4.401	-2.52	-7.356	2.249	-29.114	16.247	11.821	-21.002	-2.076
19	19	0.20322	2.161	28.217	2.499	-3.465	31.066	-15.455	4.197	-2.307	-7.866	2.263	-29.372	16.228	11.497	-21.657	-1.438
20	20	0.21451	2.047	27.768	2.097	-3.312	30.48	-14.427	4.122	-2.354	-8.092	2.229	-29.567	16.23	11.306	-22.082	-1.071
21	21	0.2258	1.916	27.244	2.061	-3.347	29.599	-14.148	4.174	-2.635	-8.091	2.303	-29.698	16.174	11.347	-22.33	-0.921
22	22	0.23709	1.771	26.773	2.341	-3.535	28.6	-14.374	4.313	-3.091	-8.026	2.393	-29.694	16.075	11.479	-22.373	-0.953
23	23	0.24838	1.57	26.423	2.857	-3.873	27.628	-14.892	4.498	-3.653	-8.065	2.352	-29.639	16.05	11.578	-22.297	-1.082
24	24	0.25967	1.326	26.238	3.519	-4.31	26.769	-15.419	4.696	-4.28	-8.343	2.323	-29.454	16.05	11.709	-22.051	-1.309
25	25	0.27096	1.159	26.248	4.225	-4.684	26.116	-15.918	4.873	-4.902	-8.767	2.405	-29.276	16	11.977	-21.799	-1.618
26	26	0.28225	1.157	26.469	4.865	-4.893	25.734	-16.421	5.056	-5.485	-9.207	2.513	-28.918	15.994	12.228	-21.359	-1.913
27	27	0.29354	1.245	26.921	5.37	-4.99	25.698	-16.941	5.215	-5.924	-9.536	2.427	-28.501	16.077	12.26	-20.906	-2.137
28	28	0.30483	1.403	27.527	5.695	-5.002	25.932	-17.322	5.38	-6.236	-9.703	2.455	-28.16	16.047	12.353	-20.57	-2.323
29	29	0.31612	1.653	28.255	5.806	-4.876	26.427	-17.563	5.531	-6.395	-9.714	2.522	-27.898	15.991	12.457	-20.365	-2.407
30	30	0.32741	1.953	28.973	5.747	-4.673	27.022	-17.623	5.694	-6.45	-9.622	2.499	-27.553	15.951	12.385	-20.12	-2.346
31	31	0.3387	2.202	29.57	5.569	-4.46	27.548	-17.477	5.817	-6.458	-9.462	2.5	-27.271	15.826	12.271	-19.966	-2.237
32	32	0.34999	2.298	30.032	5.312	-4.359	27.965	-17.091	5.926	-6.416	-9.299	2.639	-27.041	15.634	12.251	-19.898	-2.099
33	33	0.36128	2.305	30.239	5.021	-4.263	28.097	-16.584	6.002	-6.411	-9.163	2.661	-26.797	15.484	12.097	-19.832	-1.897
34	34	0.37257	2.269	30.203	4.738	-4.161	27.924	-16.02	6.039	-6.479	-9.079	2.69	-26.653	15.316	11.96	-19.859	-1.714
35	35	0.38386	2.167	30.009	4.477	-4.071	27.528	-15.399	6.028	-6.637	-9.132	2.79	-26.491	15.152	11.912	-19.839	-1.617
36	36	0.39515	2.006	29.777	4.305	-4.066	27.019	-14.816	6.04	-6.892	-9.309	2.886	-26.338	15.03	11.918	-19.78	-1.566
37	37	0.40644	1.859	29.683	4.214	-4.079	26.618	-14.278	6.027	-7.191	-9.582	2.998	-26.1	14.915	11.939	-19.619	-1.578
38	38	0.41773	1.831	29.707	4.18	-3.995	26.322	-13.928	6.022	-7.495	-9.847	3.063	-25.929	14.757	11.986	-19.511	-1.686
39	39	0.42902	1.812	29.972	4.206	-3.967	26.316	-13.707	6.06	-7.703	-10.022	3.052	-25.762	14.578	11.987	-19.441	-1.789
40	40	0.44031	1.776	30.409	4.299	-4.024	26.519	-13.577	6.111	-7.832	-10.154	3.101	-25.399	14.436	11.992	-19.206	-1.885
41	41	0.4516	1.821	30.915	4.433	-4.045	26.827	-13.509	6.156	-7.919	-10.273	3.159	-25.133	14.34	12.02	-19.079	-1.903
42	42	0.46289	2.007	31.46	4.595	-3.963	27.222	-13.578	6.227	-7.941	-10.279	3	-24.805	14.245	11.815	-18.923	-1.862
43	43	0.47418	2.209	31.942	4.751	-3.889	27.575	-13.66	6.301	-7.927	-10.193	3.034	-24.693	14.146	11.813	-18.998	-1.723
44	44	0.48547	2.341	32.304	4.894	-3.889	27.82	-13.68	6.383	-7.915	-10.14	3.133	-24.578	14.106	11.867	-19.053	-1.542
45	45	0.49676	2.525	32.467	5.016	-3.805	27.845	-13.663	6.449	-7.933	-10.046	3.154	-24.454	14.101	11.802	-19.119	-1.247
46	46	0.50805	2.792	32.447	5.123	-3.629	27.675	-13.611	6.527	-7.965	-10	3.118	-24.373	14.057	11.698	-19.238	-0.968
47	47	0.51934	3.087	32.314	5.259	-3.43	27.39	-13.482	6.592	-8.014	-9.945	3.117	-24.345	13.921	11.595	-19.421	-0.659
48	48	0.53063	3.388	32.129	5.439	-3.25	27.026	-13.203	6.644	-8.118	-10.087	3.086	-24.261	13.861	11.444	-19.544	-0.286
49	49	0.54192	3.7	31.986	5.661	-3.066	26.709	-12.886	6.646	-8.21	-10.208	3.18	-24.225	13.698	11.373	-19.744	0.07
50	50	0.55321	4.04	31.881	5.915	-2.886	26.415	-12.599	6.703	-8.332	-10.327	3.146	-24.216	13.455	11.211	-19.953	0.38
51	51	0.5645	4.41	31.847	6.21	-2.681	26.187	-12.337	6.708	-8.474	-10.42	3.304	-24.07	13.217	11.167	-20.029	0.708
52	52	0.57579	4.786	31.898	6.561	-2.5	26.055	-12.101	6.687	-8.593	-10.588	3.406	-23.901	13.036	11.071	-20.095	1.039
53	53	0.58708	5.142	32.002	6.955	-2.361	26	-11.947	6.677	-8.682	-10.72	3.348	-23.794	12.843	10.848	-20.216	1.354
54	54	0.59837	5.479	32.13	7.367	-2.264	25.983	-11.85	6.715	-8.729	-10.825	3.247	-23.721	12.645	10.627	-20.386	1.661
55	55	0.60966	5.81	32.239	7.789	-2.169	25.94	-11.787	6.727	-8.789	-10.888	3.214	-23.587	12.507	10.432	-20.494	2.022
56	56	0.62095	6.092	32.326	8.214	-2.116	25.866	-11.766	6.756	-8.835	-10.938	3.105	-23.385	12.397	10.175	-20.536	2.36
57	57	0.63224	6.342	32.397	8.616	-2.093	25.781	-11.828	6.797	-8.881	-10.898	3.245	-23.337	12.27	10.187	-20.715	2.67
58	58	0.64353	6.561	32.429	8.992	-2.082	25.654	-11.914	6.842	-8.927	-10.82	3.379	-23.212	12.199	10.179	-20.811	3.003
59	59	0.65482	6.767	32.425	9.341	-2.05	25.492	-11.973	6.854	-8.989	-10.81	3.377	-23.205	12.204	10.066	-20.999	3.349
60	60	0.66611	6.949	32.408	9.627	-1.994	25.334	-12.011	6.839	-9.036	-10.782	3.52	-23.279	12.199	10.104	-21.267	3.658
61	61	0.6774	7.072	32.392	9.85	-1.965	25.183	-11.985	6.828	-9.067	-10.776	3.561	-23.321	12.223	10.051	-21.496	3.955
62	62	0.68869	7.166	32.367	10.043	-1.925	25.016	-11.885	6.785	-9.125	-10.854	3.477	-23.378	12.271	9.89	-21.71	4.225
63	63	0.69998	7.235	32.354	10.195	-1.909	24.865	-11.723	6.794	-9.147	-10.91	3.282	-23.414	12.245	9.637	-21.924	4.464
64	64	0.71127	7.254	32.363	10.359	-1.952	24.736	-11.578	6.777	-9.163	-10.96	3.186	-23.529	12.245	9.47	-22.214	4.711
65	65	0.72256	7.243	32.372	10.514	-1.994	24.613	-11.451	6.741	-9.165	-11.017	3.021	-23.707	12.263	9.259	-22.558	4.932
66	66	0.73385	7.207	32.347	10.664	-2.056	24.441	-11.384	6.751	-9.154	-11.03	2.754	-23.888	12.296	8.98	-22.908	5.151
67	67	0.74514	7.132	32.329	10.816	-2.15	24.272	-11.429	6.77	-9.122	-10.969	2.511	-24.061	12.262	8.738	-23.249	5.25
68	68	0.75643	7.05	32.302	10.958	-2.203	24.095	-11.511	6.688	-9.092	-10.974	2.666	-24.274	12.278	8.884	-23.646	5.269
69	69	0.76772	6.958	32.262	11.126	-2.295	23.892	-11.65	6.683	-9.06	-10.999	2.497	-24.316	12.38	8.751	-23.85	5.323
70	70	0.77901	6.87	32.215	11.289	-2.379	23.664	-11.835	6.676	-9.05	-10.962	2.486	-24.469	12.395	8.768	-24.168	5.314
71	71	0.7903	6.768	32.182	11.452	-2.476	23.454	-12.044	6.641	-9.019	-10.948	2.532	-24.856	12.427	8.869	-24.729	5.286
72	72	0.80159	6.647	32.138	11.611	-2.604	23.203	-12.19	6.635	-9.007	-10.961	2.517	-25.051	12.51	8.885	-25.107	5.323
73	73	0.81288	6.55	32.089	11.744	-2.694	22.941	-12.329	6.629	-8.994	-10.959	2.43	-25.296	12.606	8.834	-25.541	5.384
74	74	0.82417	6.464	32.039	11.875	-2.759	22.705	-12.451	6.568	-8.946	-10.94	2.554	-25.49	12.604	8.94	-25.957	5.357
75	75	0.83546	6.389	31.981	12.02	-2.862	22.453	-12.531	6.58	-8.896	-10.948	2.468	-25.769	12.645	8.867	-26.455	5.432
76	76	0.84675	6.35	31.91	12.167	-2.909	22.186	-12.593	6.532	-8.86	-10.961	2.606	-26.006	12.609	8.964	-26.932	5.437
77	77	0.85804	6.323	31.829	12.288	-2.926	21.898	-12.59	6.483	-8.831	-10.982	2.527	-26.373	12.637	8.853	-27.536	5.552
78	78	0.86933	6.301	31.723	12.408	-2.939	21.581	-12.604	6.45	-8.797	-10.987	2.415	-26.51	12.721	8.683	-27.919	5.701
79	79	0.88062	6.297	31.591	12.51	-2.941	21.236	-12.6	6.453	-8.756	-10.999	2.303	-26.9	12.799	8.557	-28.565	5.879
80	80	0.89191	6.295	31.453	12.623	-2.943	20.897	-12.606	6.437	-8.689	-11.004	2.317	-27.19	12.849	8.526	-29.136	6.018
81	81	0.9032	6.316	31.28	12.749	-2.939	20.517	-12.583	6.478	-8.644	-11.062	2.033	-27.49	12.986	8.236	-29.685	6.259
82	82	0.91449	6.349	31.103	12.851	-2.903	20.133	-12.591	6.507	-8.577	-11.016	1.924	-27.708	13.029	8.077	-30.189	6.441
83	83	0.92578	6.37	30.91	12.905	-2.852	19.736	-12.527	6.536	-8.501	-10.976	1.951	-27.997	13.064	8.058	-30.792	6.639
84	84	0.93707	6.394	30.691	12.935	-2.78	19.314	-12.395	6.57	-8.435	-10.968	1.863	-28.276	13.107	7.931	-31.372	6.86
85	85	0.94836	6.414	30.434	12.92	-2.671	18.86	-12.244	6.581	-8.372	-10.966	1.65	-28.59	13.233	7.688	-31.964	7.128
86	86	0.95965	6.436	30.149	12.861	-2.546	18.407	-12.089	6.601	-8.247	-10.905	1.588	-28.948	13.328	7.591	-32.647	7.386
87	87	0.97094	6.465	29.844	12.76	-2.396	17.952	-11.914	6.643	-8.103	-10.91	1.282	-29.295	13.506	7.312	-33.287	7.656
88	88	0.98223	6.484	29.491	12.594	-2.216	17.454	-11.665	6.657	-7.962	-10.889	1.125	-29.642	13.656	7.15	-33.942	7.918
89	89	0.99352	6.494	29.091	12.343	-1.982	16.919	-11.372	6.645	-7.805	-10.876	1.003	-29.984	13.848	7.047	-34.598	8.17
90	90	1.00481	6.518	28.659	12.039	-1.718	16.364	-10.993	6.647	-7.64	-10.874	0.75	-30.269	14	6.815	-35.187	8.403
91	91	1.0161	6.53	28.201	11.676	-1.445	15.781	-10.546	6.644	-7.49	-10.869	0.69	-30.592	14.098	6.773	-35.823	8.596
92	92	1.02739	6.56	27.728	11.284	-1.154	15.199	-10.084	6.646	-7.298	-10.831	0.721	-30.796	14.235	6.803	-36.382	8.832
93	93	1.03868	6.601	27.233	10.858	-0.847	14.605	-9.542	6.672	-7.099	-10.839	0.561	-31.033	14.349	6.671	-36.952	9.061
94	94	1.04997	6.633	26.728	10.39	-0.544	13.997	-8.95	6.706	-6.895	-10.798	0.477	-31.316	14.376	6.6	-37.583	9.256
95	95	1.06126	6.699	26.231	9.871	-0.201	13.402	-8.291	6.738	-6.716	-10.87	0.417	-31.544	14.535	6.6	-38.138	9.505
96	96	1.07255	6.773	25.736	9.312	0.133	12.81	-7.595	6.795	-6.515	-10.899	0.396	-31.756	14.676	6.626	-38.701	9.775
97	97	1.08384	6.876	25.287	8.711	0.483	12.266	-6.828	6.855	-6.336	-10.928	0.309	-32.06	14.791	6.579	-39.326	10.06
98	98	1.09513	7.008	24.862	8.042	0.863	11.77	-6.034	6.889	-6.135	-10.986	0.326	-32.395	15.008	6.649	-39.984	10.384
99	99	1.10642	7.177	24.466	7.302	1.251	11.297	-5.166	6.962	-5.945	-11.066	0.258	-32.804	15.265	6.657	-40.694	10.757
100	100	1.11771	7.371	24.115	6.467	1.652	10.867	-4.266	7.065	-5.747	-11.058	0.077	-33.165	15.528	6.542	-41.33	11.159
101	101	1.129	7.574	23.828	5.546	2.048	10.477	-3.291	7.172	-5.579	-11.133	-0.117	-33.543	15.935	6.457	-41.954	11.633
102	102	1.14029	7.77	23.592	4.524	2.419	10.135	-2.281	7.281	-5.363	-11.195	-0.25	-33.927	16.434	6.443	-42.617	12.144
103	103	1.15158	7.942	23.398	3.432	2.749	9.81	-1.313	7.402	-5.139	-11.139	-0.443	-34.356	17.005	6.36	-43.31	12.727
104	104	1.16287	8.093	23.277	2.275	3.045	9.533	-0.373	7.525	-4.923	-11.052	-0.522	-34.783	17.664	6.413	-44.011	13.344
105	105	1.17416	8.194	23.208	1.085	3.275	9.278	0.502	7.638	-4.712	-10.953	-0.638	-35.255	18.465	6.466	-44.737	14.02
106	106	1.18545	8.26	23.205	-0.116	3.456	9.042	1.278	7.718	-4.53	-10.832	-0.627	-35.652	19.381	6.657	-45.401	14.706
107	107	1.19674	8.282	23.258	-1.313	3.575	8.808	1.917	7.775	-4.423	-10.788	-0.563	-36.151	20.55	7.003	-46.125	15.469
108	108	1.20803	8.253	23.395	-2.486	3.611	8.615	2.375	7.844	-4.375	-10.805	-0.708	-36.685	21.93	7.273	-46.772	16.258
109	109	1.21932	8.195	23.626	-3.677	3.624	8.5	2.645	7.879	-4.341	-10.761	-0.963	-37.41	23.586	7.519	-47.53	17.217
110	110	1.23061	8.094	23.955	-4.875	3.584	8.498	2.724	7.897	-4.326	-10.685	-1.239	-38.343	25.456	7.849	-48.403	18.277
111	111	1.2419	7.985	24.371	-6.113	3.556	8.603	2.699	7.956	-4.287	-10.474	-1.719	-39.489	27.175	8.067	-49.393	19.25
112	112	1.25319	7.859	24.878	-7.396	3.552	8.858	2.732	8.055	-4.133	-10.094	-2.298	-40.621	28.629	8.144	-50.394	20.154
113	113	1.26448	7.709	25.466	-8.669	3.605	9.264	2.876	8.12	-3.819	-9.56	-2.927	-41.414	29.762	8.004	-51.157	20.925
114	114	1.27577	7.498	26.096	-9.877	3.688	9.759	3.372	8.117	-3.435	-9.122	-3.16	-41.995	30.22	8.036	-51.987	21.282
115	115	1.28706	7.233	26.721	-10.893	3.814	10.265	4.16	7.977	-3.06	-8.816	-2.975	-42.183	30.221	8.181	-52.678	21.396
116	116	1.29835	6.881	27.302	-11.618	3.868	10.748	5.021	7.787	-2.655	-8.724	-3.109	-42.037	30.064	7.924	-53.02	21.384
117	117	1.30964	6.463	27.851	-11.95	3.852	11.194	5.731	7.495	-2.269	-8.813	-3.13	-41.7	29.707	7.705	-53.273	21.151
118	118	1.32093	6.036	28.361	-11.784	3.762	11.561	6.084	7.1	-1.992	-9.151	-2.978	-41.206	29.5	7.661	-53.387	20.909
119	119	1.33222	5.643	28.854	-11.127	3.598	11.9	5.875	6.669	-1.68	-9.468	-3.009	-40.356	29.435	7.407	-53.121	20.667
120	120	1.34351	5.3	29.325	-10.076	3.376	12.228	5.281	6.25	-1.283	-9.677	-2.917	-39.255	29.293	7.159	-52.745	20.403
121	121	1.3548	5.065	29.761	-8.71	3.166	12.487	4.513	5.816	-0.936	-9.842	-2.531	-38.06	29.017	7.03	-52.385	20.152
122	122	1.36609	4.935	30.088	-7.15	2.94	12.587	3.689	5.424	-0.763	-9.977	-1.957	-37.197	28.508	7.013	-52.32	19.88
123	123	1.37738	4.855	30.276	-5.571	2.689	12.507	2.875	5.108	-0.732	-10.124	-1.369	-36.737	27.861	7.076	-52.548	19.563
124	124	1.38867	4.817	30.24	-4.082	2.446	12.213	2.024	4.823	-0.717	-10.244	-0.936	-36.594	27.262	7.089	-52.968	19.237
125	125	1.39996	4.902	29.964	-2.827	2.344	11.741	1.123	4.589	-0.64	-10.464	-0.941	-36.786	27.019	6.962	-53.502	19
126	126	1.41125	5.071	29.444	-1.972	2.418	11.149	0.221	4.312	-0.407	-10.599	-0.909	-37.186	27.03	7.04	-54.209	18.766
127	127	1.42254	5.233	28.824	-1.513	2.541	10.574	-0.6	4.062	-0.036	-10.652	-1.016	-37.898	27.243	7.174	-55.146	18.584
128	128	1.43383	5.416	28.242	-1.504	2.762	10.156	-1.213	3.834	0.536	-10.527	-1.342	-38.561	27.666	7.15	-56.005	18.574
129	129	1.44512	5.695	27.789	-1.857	3.157	9.95	-1.55	3.557	1.243	-10.28	-1.738	-39.318	28.126	7.026	-56.971	18.665
130	130	1.45641	5.873	27.656	-2.442	3.469	10.127	-1.7	3.254	2.036	-9.897	-1.952	-40.008	28.528	6.977	-57.946	18.768
131	131	1.4677	5.917	27.823	-3.167	3.686	10.669	-1.776	2.923	2.956	-9.411	-2.35	-40.564	29.042	6.702	-58.784	18.997
132	132	1.47899	5.917	28.32	-3.975	3.913	11.577	-1.79	2.572	3.917	-8.937	-2.806	-41.058	29.589	6.372	-59.546	19.261
133	133	1.49028	5.75	29.01	-4.731	4.022	12.723	-1.744	2.122	4.93	-8.55	-2.908	-41.461	30.129	6.305	-60.364	19.499
134	134	1.50157	5.459	29.763	-5.385	4.03	13.952	-1.734	1.653	5.955	-8.28	-3.14	-41.782	30.733	6.157	-61.065	19.734
135	135	1.51286	5.112	30.538	-5.908	4.005	15.222	-1.703	1.162	7.044	-8.096	-3.352	-41.798	31.292	5.949	-61.549	19.932
136	136	1.52415	4.667	31.295	-6.248	3.863	16.485	-1.686	0.689	8.145	-8.007	-3.45	-41.734	31.689	5.827	-62.034	20.001
137	137	1.53544	4.156	31.896	-6.379	3.619	17.599	-1.83	0.188	9.301	-7.916	-3.449	-41.493	31.968	5.766	-62.461	19.942
138	138	1.54673	3.64	32.214	-6.365	3.292	18.406	-2.125	-0.264	10.459	-7.837	-3.375	-41.2	32.163	5.844	-62.898	19.779
139	139	1.55802	3.15	32.328	-6.264	2.933	18.99	-2.583	-0.705	11.634	-7.757	-3.034	-40.895	32.205	6.255	-63.451	19.424
140	140	1.56931	2.679	32.168	-6.113	2.555	19.249	-3.256	-1.175	12.752	-7.654	-2.968	-40.68	32.284	6.545	-63.979	19.004
141	141	1.5806	2.267	31.761	-5.947	2.166	19.231	-4.085	-1.622	13.846	-7.55	-2.893	-40.509	32.399	6.971	-64.541	18.543
142	142	1.59189	1.918	31.28	-5.826	1.811	19.143	-4.992	-2.077	14.902	-7.47	-2.75	-40.612	32.509	7.607	-65.331	18.035
143	143	1.60318	1.592	30.881	-5.763	1.452	19.134	-5.955	-2.488	15.892	-7.345	-2.9	-40.945	32.721	8.09	-66.169	17.642
144	144	1.61447	1.257	30.548	-5.782	1.073	19.22	-6.853	-2.893	16.857	-7.236	-3.393	-41.511	33.138	8.332	-67.064	17.46
145	145	1.62576	0.978	30.45	-5.913	0.755	19.561	-7.636	-3.251	17.718	-7.14	-3.959	-42.497	33.504	8.616	-68.208	17.326
146	146	1.63705	0.752	30.588	-6.123	0.518	20.191	-8.271	-3.638	18.562	-7.085	-4.677	-43.823	34.015	8.789	-69.556	17.422
147	147	1.64834	0.555	30.875	-6.347	0.275	20.984	-8.761	-3.909	19.328	-7.019	-5.533	-45.473	34.442	8.866	-71.081	17.636
148	148	1.65963	0.414	31.259	-6.565	0.083	21.904	-9.112	-4.162	20.094	-6.936	-6.498	-47.286	34.739	8.756	-72.716	17.885
149	149	1.67092	0.309	31.613	-6.754	-0.122	22.786	-9.367	-4.327	20.766	-6.783	-7.248	-49.136	34.993	8.744	-74.369	18.263
150	150	1.68221	0.143	31.918	-6.893	-0.426	23.649	-9.503	-4.466	21.439	-6.536	-7.71	-50.915	35.025	8.8	-76.072	18.565
151	151	1.6935	0.017	32.122	-6.962	-0.741	24.404	-9.602	-4.572	22.116	-6.271	-8.027	-52.396	34.881	8.809	-77.572	18.707
152	152	1.70479	0.029	32.219	-6.993	-0.945	25.018	-9.704	-4.701	22.778	-5.981	-8.219	-53.76	34.739	8.796	-79.021	18.871
153	153	1.71608	0.099	32.223	-6.998	-1.103	25.56	-9.816	-4.865	23.514	-5.676	-8.233	-54.524	34.733	8.741	-79.99	19.04
154	154	1.72737	0.182	32.157	-6.986	-1.257	26.03	-9.822	-4.985	24.187	-5.439	-7.838	-54.444	34.899	8.807	-80.19	19.187
155	155	1.73866	0.272	32.049	-6.933	-1.438	26.471	-9.811	-5.044	24.812	-5.267	-7.609	-54.389	35.042	8.747	-80.291	19.304
156	156	1.74995	0.341	31.928	-6.893	-1.639	26.933	-9.742	-5.028	25.421	-5.161	-7.629	-54.902	35.114	8.66	-80.801	19.491
157	157	1.76124	0.423	31.83	-6.873	-1.782	27.429	-9.717	-5.039	25.954	-5.049	-7.509	-55.478	35.22	8.756	-81.328	19.713
158	158	1.77253	0.546	31.786	-6.874	-1.845	28.008	-9.811	-5.086	26.503	-4.916	-7.062	-55.2	35.347	9.006	-81.114	19.747
159	159	1.78382	0.657	31.77	-6.902	-1.909	28.685	-10.011	-5.139	27.082	-4.754	-6.208	-54.382	35.481	9.596	-80.464	19.659
160	160	1.79511	0.765	31.758	-6.975	-1.939	29.413	-10.322	-5.183	27.612	-4.599	-5.651	-53.751	35.645	10.105	-79.772	19.603
161	161	1.8064	0.886	31.735	-7.077	-1.928	30.141	-10.598	-5.194	28.099	-4.607	-5.346	-53.309	35.814	10.548	-79.091	19.513
162	162	1.81769	0.989	31.691	-7.209	-1.908	30.901	-10.916	-5.203	28.58	-4.748	-4.942	-52.907	35.928	11.262	-78.394	19.288
163	163	1.82898	1.086	31.62	-7.405	-1.838	31.683	-11.169	-5.202	29.12	-5.079	-4.732	-52.514	36.185	11.948	-77.603	19.108
164	164	1.84027	1.174	31.512	-7.603	-1.758	32.45	-11.544	-5.225	29.648	-5.4	-4.822	-52.063	36.552	12.432	-76.597	18.968
165	165	1.85156	1.243	31.371	-7.833	-1.658	33.212	-11.942	-5.275	30.174	-5.744	-4.594	-51.597	36.756	13.259	-75.655	18.653
166	166	1.86285	1.291	31.187	-8.082	-1.529	33.957	-12.47	-5.384	30.686	-6.048	-4.421	-51.015	36.938	14.077	-74.533	18.254
167	167	1.87414	1.323	30.982	-8.313	-1.42	34.677	-13.086	-5.489	31.154	-6.267	-4.309	-50.381	37.185	14.826	-73.294	17.929
168	168	1.88543	1.34	30.788	-8.521	-1.313	35.422	-13.827	-5.633	31.617	-6.348	-4.024	-49.673	37.22	15.685	-72.046	17.442
169	169	1.89672	1.329	30.607	-8.703	-1.231	36.185	-14.653	-5.783	32.074	-6.314	-3.666	-48.826	37.113	16.546	-70.691	16.842
170	170	1.90801	1.33	30.441	-8.865	-1.128	36.957	-15.54	-5.913	32.483	-6.235	-3.233	-47.839	36.855	17.431	-69.178	16.089
171	171	1.9193	1.323	30.28	-9.005	-1.032	37.742	-16.559	-6.087	32.836	-6.08	-2.647	-46.796	36.43	18.451	-67.584	15.141
172	172	1.93059	1.32	30.118	-9.118	-0.927	38.5	-17.589	-6.223	33.148	-5.961	-1.987	-45.679	35.851	19.543	-65.892	14.015
173	173	1.94188	1.303	29.951	-9.18	-0.862	39.265	-18.608	-6.345	33.449	-5.942	-1.355	-44.636	35.212	20.66	-64.195	12.772
174	174	1.95317	1.297	29.749	-9.219	-0.782	39.965	-19.584	-6.47	33.617	-6.024	-0.613	-43.658	34.519	21.88	-62.438	11.393
175	175	1.96446	1.286	29.526	-9.245	-0.693	40.64	-20.517	-6.645	33.704	-6.229	-0.284	-42.931	34.112	22.767	-60.725	10.208
176	176	1.97575	1.28	29.281	-9.237	-0.608	41.264	-21.302	-6.832	33.663	-6.576	-0.154	-41.998	34.155	23.249	-58.66	9.253
177	177	1.98704	1.267	29.004	-9.216	-0.527	41.88	-22.027	-7.192	33.612	-6.905	-0.297	-41.298	34.366	23.341	-56.809	8.468
178	178	1.99833	1.243	28.711	-9.18	-0.451	42.53	-22.46	-7.666	33.83	-7.256	-0.879	-40.674	34.413	22.742	-55.319	7.681
179	179	2.00962	1.211	28.432	-9.143	-0.37	43.243	-22.509	-8.256	34.545	-7.619	-1.414	-40.14	34.394	21.923	-54.546	7.178
180	180	2.02091	1.18	28.151	-9.093	-0.303	43.962	-21.909	-8.539	35.331	-8.043	-1.744	-40.598	33.655	21.41	-54.922	6.729
181	181	2.0322	1.18	27.871	-9.044	-0.235	44.535	-20.77	-8.22	35.723	-8.589	-2.673	-41.924	32.619	20.571	-55.757	6.504
182	182	2.04349	1.215	27.579	-8.938	-0.227	44.981	-19.408	-7.515	35.812	-9.131	-3.019	-42.602	31.928	19.948	-55.804	6.54
183	183	2.05478	1.277	27.292	-8.8	-0.252	45.4	-18.248	-6.745	35.745	-9.253	-2.558	-42.749	31.095	19.795	-55.375	6.524
184	184	2.06607	1.326	27.018	-8.644	-0.355	45.804	-17.468	-6.04	35.517	-8.852	-1.585	-42.556	30.222	19.953	-54.595	6.54
185	185	2.07736	1.379	26.762	-8.461	-0.511	46.187	-17.202	-5.471	35.19	-8.032	-0.472	-41.736	29.421	20.09	-53.159	6.473
186	186	2.08865	1.45	26.502	-8.291	-0.67	46.508	-17.316	-4.987	34.597	-7.314	0.306	-41.24	28.63	20.327	-51.658	6.155
187	187	2.09994	1.519	26.268	-8.113	-0.861	46.8	-17.757	-4.541	33.768	-6.934	0.672	-41.126	28.186	20.721	-50.111	5.778
188	188	2.11123	1.542	26.064	-7.915	-1.131	47.075	-18.444	-4.129	32.803	-7.206	0.287	-41.417	28.481	21.086	-48.543	5.501
189	189	2.12252	1.512	25.912	-7.719	-1.429	47.409	-19.416	-3.853	31.822	-7.814	-0.756	-41.868	29.027	21.244	-46.879	5.005
190	190	2.13381	1.429	25.808	-7.527	-1.732	47.809	-20.641	-3.733	30.857	-8.497	-1.91	-42.142	29.785	21.41	-44.952	4.384
191	191	2.1451	1.271	25.742	-7.261	-2.123	48.254	-22.087	-3.748	30.002	-8.821	-2.835	-42.104	30.409	21.565	-42.912	3.664
192	192	2.15639	1.068	25.683	-6.933	-2.552	48.66	-23.6	-3.801	29.207	-8.673	-3.417	-41.605	30.639	21.6	-40.719	2.757
193	193	2.16768	0.815	25.615	-6.534	-3.016	49.033	-25.09	-3.93	28.504	-7.956	-3.675	-40.966	30.515	21.503	-38.762	1.968
194	194	2.17897	0.568	25.514	-6.045	-3.464	49.261	-26.427	-4.033	27.661	-7.07	-3.849	-40.816	30.118	21.441	-37.39	1.374
195	195	2.19026	0.333	25.365	-5.487	-3.857	49.284	-27.499	-4.1	26.621	-6.169	-4.01	-41.187	29.513	21.368	-36.608	0.976
196	196	2.20155	0.092	25.161	-4.83	-4.241	49.059	-28.283	-4.09	25.4	-5.401	-4.316	-41.607	28.954	20.989	-35.957	0.74
197	197	2.21284	-0.13	24.876	-4.095	-4.565	48.554	-28.788	-4.064	23.992	-4.758	-4.482	-41.914	28.558	20.478	-35.301	0.713
198	198	2.22413	-0.327	24.547	-3.266	-4.824	47.813	-28.995	-4.035	22.443	-4.34	-4.445	-42.164	28.156	19.965	-34.731	0.724
199	199	2.23542	-0.514	24.22	-2.392	-5.019	46.908	-28.836	-3.931	20.888	-4.025	-4.56	-42.123	27.806	18.985	-34.124	0.944
200	200	2.24671	-0.679	23.924	-1.461	-5.156	45.871	-28.348	-3.812	19.33	-3.862	-4.147	-41.876	27.386	18.273	-33.569	1.227
201	201	2.258	-0.873	23.711	-0.449	-5.326	44.774	-27.583	-3.626	17.835	-3.863	-3.784	-41.275	26.645	17.307	-32.913	1.264
