# Supplementary material for: Gait phenotypes in paediatric hereditary spastic paraplegia revealed by dynamic time warping analysis and random forests
Source: PLoS One. 2018 Mar 8;13(3):e0192345. doi: 10.1371/journal.pone.0192345 (PMC5843164; doi:10.1371/journal.pone.0192345)
Supplement: S1 Data — (ZIP) [file pone.0192345.s008.zip › HSP/Right.SR.HSP20.2.csv]

	Epoch	Time	Pelvic.obliquity	Pelvic.tilt	Pelvic rotation	Hip.abd.add	Hip.flexion	Hip.rotation	Knee.abd.add	Knee.flexion	Knee.rotation	Ankle.abd.add	Ankle.flexion	Ankle.rotation	Forefoot.abd.add	Forefoot.flexion	Forefoot.rotation
1	1	0	0.895	22.7	3.516	-5.039	43.921	-24.759	-1.891	15.009	-4.369	-5.933	-40.124	22.846	10.978	-30.169	2.633
2	2	0.01051	0.655	22.232	4.32	-4.772	42.621	-23.011	-1.636	13.699	-4.518	-5.72	-39.097	21.703	9.658	-29.275	3.095
3	3	0.02102	0.38	21.871	5.152	-4.491	41.277	-21.155	-1.609	12.537	-4.671	-4.638	-35.769	20.221	8.431	-26.534	2.817
4	4	0.03153	0.055	21.665	6.027	-4.303	39.994	-19.092	-1.784	11.962	-4.94	-3.292	-31.715	17.868	7.324	-23.748	1.787
5	5	0.04204	-0.317	21.661	6.928	-4.263	38.814	-16.845	-1.942	11.784	-5.558	-1.97	-27.47	14.679	6.44	-21.083	-0.043
6	6	0.05255	-0.603	21.914	7.845	-4.333	37.59	-14.769	-1.85	11.121	-6.651	-0.731	-23.33	11.47	5.993	-18.039	-2.244
7	7	0.06306	-0.69	22.457	8.8	-4.445	36.292	-13.306	-1.543	9.283	-8.077	0.169	-21.284	8.92	6.152	-16.018	-4.235
8	8	0.07357	-0.602	23.298	9.713	-4.646	35.141	-12.67	-1.069	6.702	-9.456	0.419	-19.941	7.284	6.187	-14.02	-5.902
9	9	0.08408	-0.342	24.33	10.529	-4.959	34.28	-13.011	-0.469	4.062	-10.585	0.682	-19.407	6.603	6.686	-12.574	-7.222
10	10	0.09459	0.134	25.496	11.184	-5.309	33.79	-14.34	0.314	1.751	-11.308	0.894	-19.461	6.946	7.476	-11.726	-8.03
11	11	0.1051	0.829	26.714	11.584	-5.554	33.565	-16.224	1.306	-0.367	-11.546	0.591	-19.944	8.055	7.918	-11.298	-8.148
12	12	0.11561	1.638	27.837	11.673	-5.686	33.459	-18.317	2.493	-2.279	-11.24	-0.06	-21.227	9.443	8.182	-11.629	-7.694
13	13	0.12612	2.412	28.751	11.388	-5.677	33.446	-20.114	3.7	-3.775	-10.664	-0.892	-22.931	10.893	8.284	-12.46	-6.839
14	14	0.13663	3.08	29.484	10.726	-5.519	33.646	-21.343	4.748	-4.631	-9.82	-1.989	-24.645	12.253	7.934	-13.584	-5.621
15	15	0.14714	3.63	29.992	9.738	-5.135	34.037	-21.836	5.432	-4.706	-8.585	-3.046	-25.862	13.113	7.134	-14.715	-4.3
16	16	0.15765	3.986	30.332	8.522	-4.65	34.616	-21.636	5.728	-4.16	-6.974	-3.501	-26.739	13.3	6.451	-15.886	-3.085
17	17	0.16816	4.118	30.498	7.21	-4.092	35.193	-20.686	5.706	-3.458	-5.608	-3.662	-27.226	13.055	5.772	-16.788	-2.143
18	18	0.17867	4.095	30.508	5.917	-3.492	35.634	-19.115	5.502	-2.842	-4.943	-3.796	-27.549	12.781	5.117	-17.492	-1.405
19	19	0.18918	3.937	30.337	4.778	-2.954	35.859	-17.324	5.19	-2.268	-4.909	-3.701	-27.577	12.571	4.763	-17.9	-0.981
20	20	0.19969	3.673	30.053	3.872	-2.552	35.872	-15.662	4.877	-1.746	-5.346	-3.684	-27.457	12.545	4.538	-18.16	-0.8
21	21	0.2102	3.383	29.725	3.288	-2.289	35.683	-14.465	4.58	-1.388	-6.007	-3.749	-27.144	12.716	4.4	-18.166	-0.829
22	22	0.22071	3.091	29.43	3.075	-2.253	35.312	-13.806	4.419	-1.323	-6.615	-3.8	-26.935	12.832	4.42	-18.137	-1.025
23	23	0.23122	2.747	29.18	3.246	-2.514	34.772	-13.613	4.391	-1.581	-7.013	-3.699	-26.989	12.706	4.661	-18.225	-1.367
24	24	0.24173	2.393	29.004	3.745	-3.002	34.121	-13.727	4.481	-2.067	-7.259	-3.686	-26.879	12.46	4.751	-18.091	-1.716
25	25	0.25224	2.105	28.93	4.474	-3.612	33.438	-14.03	4.661	-2.69	-7.408	-3.537	-26.729	12.121	4.911	-17.899	-2.011
26	26	0.26275	1.959	28.927	5.332	-4.195	32.688	-14.412	4.905	-3.474	-7.625	-3.335	-26.723	11.674	5.142	-17.82	-2.326
27	27	0.27326	1.955	29.011	6.24	-4.712	31.949	-14.852	5.16	-4.35	-7.998	-3.165	-26.632	11.432	5.324	-17.623	-2.525
28	28	0.28377	2.096	29.206	7.105	-5.108	31.341	-15.333	5.416	-5.186	-8.455	-3.232	-26.489	11.446	5.281	-17.39	-2.55
29	29	0.29428	2.409	29.485	7.864	-5.341	30.898	-15.83	5.651	-5.91	-8.903	-3.076	-26.364	11.51	5.442	-17.206	-2.543
30	30	0.30479	2.872	29.849	8.474	-5.389	30.679	-16.278	5.847	-6.465	-9.3	-2.986	-26.22	11.638	5.509	-17.067	-2.453
31	31	0.3153	3.389	30.39	8.893	-5.354	30.823	-16.671	6.015	-6.745	-9.44	-2.816	-25.982	11.729	5.561	-16.943	-2.281
32	32	0.32581	3.893	31.042	9.095	-5.236	31.243	-16.87	6.131	-6.79	-9.334	-2.667	-25.785	11.671	5.517	-16.975	-2.049
33	33	0.33632	4.387	31.695	9.089	-5.026	31.783	-16.871	6.212	-6.686	-9.074	-2.448	-25.551	11.513	5.47	-17.036	-1.779
34	34	0.34683	4.81	32.246	8.923	-4.765	32.283	-16.681	6.272	-6.486	-8.822	-2.422	-25.415	11.439	5.262	-17.239	-1.399
35	35	0.35734	5.096	32.641	8.649	-4.532	32.616	-16.298	6.333	-6.295	-8.613	-2.369	-25.346	11.303	5.104	-17.506	-1.077
36	36	0.36785	5.245	32.804	8.37	-4.38	32.671	-15.814	6.42	-6.156	-8.501	-2.515	-25.448	11.235	4.815	-17.919	-0.721
37	37	0.37836	5.361	32.655	8.133	-4.232	32.293	-15.295	6.54	-6.193	-8.549	-2.653	-25.425	11.305	4.542	-18.141	-0.328
38	38	0.38887	5.457	32.276	7.956	-4.08	31.606	-14.801	6.653	-6.314	-8.612	-2.677	-25.498	11.35	4.392	-18.453	0.05
39	39	0.39938	5.496	31.768	7.873	-3.998	30.718	-14.24	6.758	-6.532	-8.737	-2.75	-25.658	11.303	4.182	-18.837	0.396
40	40	0.40989	5.557	31.262	7.919	-3.963	29.766	-13.71	6.868	-6.827	-8.928	-2.842	-25.769	11.314	3.935	-19.165	0.82
41	41	0.4204	5.691	30.914	8.088	-3.928	28.979	-13.256	6.926	-7.125	-9.133	-2.846	-25.92	11.221	3.745	-19.543	1.183
42	42	0.43091	5.914	30.742	8.352	-3.862	28.398	-12.935	6.936	-7.384	-9.328	-2.764	-26.103	11.041	3.633	-19.975	1.455
43	43	0.44142	6.135	30.802	8.694	-3.868	28.094	-12.723	6.94	-7.595	-9.581	-2.815	-26.204	10.922	3.423	-20.309	1.688
44	44	0.45193	6.326	31.105	9.056	-3.946	28.107	-12.632	6.923	-7.701	-9.79	-2.738	-26.186	10.828	3.345	-20.538	1.859
45	45	0.46244	6.578	31.485	9.434	-3.981	28.228	-12.693	6.915	-7.75	-9.912	-2.73	-26.217	10.685	3.229	-20.836	1.967
46	46	0.47295	6.954	31.887	9.796	-3.898	28.422	-12.947	6.923	-7.719	-9.94	-2.807	-26.21	10.574	3.06	-21.122	2.055
47	47	0.48346	7.304	32.249	10.147	-3.837	28.599	-13.221	6.963	-7.681	-9.972	-3.095	-26.256	10.524	2.729	-21.427	2.176
48	48	0.49397	7.553	32.487	10.485	-3.862	28.659	-13.471	7.033	-7.587	-9.905	-3.318	-26.226	10.45	2.423	-21.688	2.32
49	49	0.50448	7.801	32.489	10.823	-3.841	28.447	-13.695	7.102	-7.55	-9.822	-3.455	-26.195	10.361	2.173	-21.939	2.479
50	50	0.51499	8.104	32.302	11.136	-3.708	28.04	-13.905	7.186	-7.546	-9.732	-3.656	-26.168	10.262	1.866	-22.184	2.652
51	51	0.5255	8.353	31.981	11.41	-3.549	27.455	-13.959	7.241	-7.626	-9.716	-3.744	-26.117	10.171	1.65	-22.382	2.844
52	52	0.53601	8.525	31.567	11.675	-3.44	26.748	-13.899	7.306	-7.739	-9.735	-3.787	-26.121	10.081	1.471	-22.631	3.074
53	53	0.54652	8.701	31.177	11.924	-3.322	26.074	-13.807	7.355	-7.839	-9.783	-3.707	-26.074	9.992	1.399	-22.844	3.281
54	54	0.55703	8.858	30.812	12.151	-3.203	25.411	-13.621	7.415	-7.991	-9.867	-3.843	-26.05	9.923	1.128	-23.037	3.55
55	55	0.56754	9.027	30.541	12.341	-3.053	24.865	-13.345	7.429	-8.147	-9.992	-3.871	-25.954	9.809	0.942	-23.155	3.782
56	56	0.57805	9.195	30.392	12.471	-2.88	24.462	-12.951	7.408	-8.291	-10.143	-3.895	-25.935	9.649	0.758	-23.358	4.008
57	57	0.58856	9.334	30.347	12.547	-2.727	24.182	-12.551	7.387	-8.389	-10.227	-3.92	-25.823	9.438	0.567	-23.486	4.19
58	58	0.59907	9.459	30.382	12.586	-2.568	23.978	-12.107	7.343	-8.51	-10.328	-3.849	-25.681	9.222	0.48	-23.576	4.358
59	59	0.60958	9.564	30.471	12.586	-2.413	23.848	-11.706	7.319	-8.605	-10.404	-3.871	-25.519	8.998	0.347	-23.634	4.469
60	60	0.62009	9.668	30.581	12.579	-2.256	23.748	-11.418	7.287	-8.676	-10.5	-3.85	-25.424	8.831	0.308	-23.76	4.51
61	61	0.6306	9.745	30.686	12.584	-2.13	23.638	-11.312	7.286	-8.72	-10.496	-3.82	-25.325	8.709	0.314	-23.886	4.522
62	62	0.64111	9.762	30.748	12.572	-2.029	23.455	-11.289	7.303	-8.788	-10.497	-3.837	-25.186	8.671	0.332	-23.948	4.501
63	63	0.65162	9.713	30.776	12.53	-1.951	23.23	-11.392	7.322	-8.812	-10.387	-3.931	-25.149	8.697	0.3	-24.122	4.477
64	64	0.66213	9.604	30.758	12.454	-1.89	22.936	-11.497	7.338	-8.849	-10.298	-4.013	-25.101	8.733	0.311	-24.284	4.389
65	65	0.67264	9.457	30.705	12.374	-1.851	22.6	-11.637	7.361	-8.895	-10.155	-4.114	-25.103	8.741	0.308	-24.481	4.279
66	66	0.68315	9.27	30.622	12.276	-1.829	22.234	-11.695	7.375	-8.926	-10.09	-4.26	-25.078	8.754	0.277	-24.666	4.142
67	67	0.69366	9.026	30.524	12.133	-1.829	21.835	-11.649	7.355	-8.976	-10.07	-4.29	-25	8.774	0.339	-24.8	3.997
68	68	0.70417	8.703	30.421	11.938	-1.883	21.434	-11.476	7.349	-9.01	-10.136	-4.615	-24.963	8.773	0.15	-24.968	3.81
69	69	0.71468	8.352	30.315	11.669	-1.931	21.018	-11.224	7.324	-9.064	-10.238	-4.857	-25.029	8.761	0.057	-25.237	3.587
70	70	0.72519	7.97	30.215	11.372	-2.024	20.606	-10.965	7.334	-9.107	-10.321	-5.145	-25.044	8.773	-0.076	-25.455	3.383
71	71	0.7357	7.591	30.114	11.042	-2.111	20.211	-10.741	7.34	-9.116	-10.336	-5.434	-25.059	8.788	-0.224	-25.685	3.179
72	72	0.74621	7.223	29.994	10.687	-2.197	19.811	-10.555	7.394	-9.103	-10.34	-5.927	-25.111	8.798	-0.53	-25.948	2.946
73	73	0.75672	6.869	29.853	10.313	-2.271	19.41	-10.396	7.442	-9.054	-10.34	-6.294	-25.202	8.841	-0.705	-26.273	2.708
74	74	0.76723	6.543	29.694	9.914	-2.305	18.981	-10.255	7.471	-9.022	-10.302	-6.673	-25.311	8.873	-0.908	-26.616	2.462
75	75	0.77774	6.252	29.54	9.494	-2.295	18.569	-10.15	7.478	-8.971	-10.206	-6.91	-25.427	8.886	-0.986	-26.985	2.202
76	76	0.78825	5.957	29.386	9.058	-2.302	18.152	-10.034	7.491	-8.916	-10.188	-7.014	-25.501	8.953	-0.906	-27.324	1.917
77	77	0.79876	5.691	29.248	8.634	-2.287	17.759	-9.951	7.483	-8.861	-10.145	-7.098	-25.602	9.006	-0.819	-27.688	1.626
78	78	0.80927	5.438	29.114	8.218	-2.277	17.375	-9.883	7.467	-8.782	-10.065	-7.023	-25.699	9.028	-0.601	-28.073	1.33
79	79	0.81978	5.199	29.014	7.846	-2.298	17.02	-9.869	7.486	-8.691	-9.976	-6.974	-25.795	9.077	-0.398	-28.464	1.073
80	80	0.83029	4.987	28.908	7.508	-2.311	16.663	-9.815	7.492	-8.602	-9.937	-6.962	-25.916	9.102	-0.24	-28.889	0.821
81	81	0.8408	4.791	28.799	7.189	-2.301	16.313	-9.691	7.45	-8.506	-9.924	-7.009	-26.033	9.099	-0.183	-29.322	0.593
82	82	0.85131	4.6	28.676	6.899	-2.311	15.938	-9.555	7.414	-8.429	-9.956	-6.94	-26.12	9.121	-0.015	-29.719	0.384
83	83	0.86182	4.447	28.537	6.662	-2.315	15.56	-9.384	7.388	-8.333	-10.022	-6.888	-26.217	9.093	0.122	-30.146	0.189
84	84	0.87233	4.336	28.381	6.429	-2.268	15.205	-9.16	7.328	-8.188	-10.1	-6.757	-26.297	9.009	0.31	-30.584	-0.022
85	85	0.88284	4.23	28.175	6.192	-2.223	14.787	-8.945	7.3	-8.073	-10.149	-6.71	-26.417	8.927	0.428	-31.042	-0.201
86	86	0.89335	4.145	27.908	5.938	-2.147	14.31	-8.697	7.255	-7.965	-10.214	-6.513	-26.519	8.895	0.682	-31.473	-0.333
87	87	0.90386	4.095	27.609	5.651	-2.031	13.815	-8.412	7.242	-7.837	-10.267	-6.363	-26.64	8.832	0.913	-31.936	-0.457
88	88	0.91437	4.048	27.295	5.309	-1.898	13.326	-8.091	7.231	-7.682	-10.28	-6.326	-26.835	8.768	1.042	-32.474	-0.553
89	89	0.92488	4.026	26.951	4.898	-1.728	12.83	-7.718	7.212	-7.499	-10.259	-6.182	-26.954	8.712	1.252	-32.944	-0.636
90	90	0.93539	4.028	26.602	4.426	-1.54	12.348	-7.266	7.214	-7.3	-10.279	-6.032	-27.12	8.671	1.497	-33.457	-0.706
91	91	0.9459	4.051	26.248	3.88	-1.334	11.878	-6.745	7.264	-7.081	-10.299	-6.126	-27.226	8.631	1.524	-33.918	-0.763
92	92	0.95641	4.079	25.9	3.235	-1.112	11.422	-6.121	7.297	-6.859	-10.291	-6.167	-27.36	8.618	1.581	-34.397	-0.768
93	93	0.96692	4.118	25.555	2.486	-0.875	10.986	-5.375	7.331	-6.623	-10.311	-6.096	-27.577	8.566	1.769	-34.958	-0.807
94	94	0.97743	4.182	25.223	1.661	-0.628	10.583	-4.537	7.384	-6.349	-10.363	-6.117	-27.764	8.626	1.869	-35.495	-0.744
95	95	0.98794	4.267	24.888	0.772	-0.352	10.185	-3.647	7.41	-6.049	-10.347	-6.16	-27.848	8.731	1.891	-35.938	-0.611
96	96	0.99845	4.358	24.555	-0.165	-0.101	9.785	-2.714	7.443	-5.754	-10.327	-6.055	-27.949	8.882	2.044	-36.385	-0.438
97	97	1.00896	4.483	24.246	-1.165	0.157	9.392	-1.721	7.513	-5.481	-10.282	-6.021	-28.076	8.991	2.128	-36.85	-0.27
98	98	1.01947	4.621	23.965	-2.215	0.418	9.011	-0.719	7.587	-5.206	-10.211	-6.079	-28.199	9.209	2.121	-37.307	-0.009
99	99	1.02998	4.759	23.741	-3.287	0.661	8.644	0.237	7.653	-4.976	-10.137	-6.103	-28.237	9.53	2.144	-37.652	0.276
100	100	1.04049	4.895	23.592	-4.388	0.883	8.324	1.166	7.74	-4.741	-10.067	-6.029	-28.361	9.873	2.309	-38.102	0.543
101	101	1.051	5.014	23.514	-5.48	1.068	8.055	1.972	7.844	-4.514	-9.949	-5.928	-28.501	10.202	2.534	-38.562	0.744
102	102	1.06151	5.123	23.54	-6.603	1.263	7.842	2.678	7.928	-4.331	-9.832	-5.926	-28.652	10.726	2.71	-38.993	1.02
103	103	1.07202	5.209	23.676	-7.739	1.442	7.697	3.252	8.032	-4.171	-9.692	-6.022	-28.783	11.25	2.853	-39.399	1.198
104	104	1.08253	5.263	23.916	-8.9	1.605	7.602	3.765	8.135	-4.08	-9.575	-6.021	-29.027	11.752	3.164	-39.889	1.282
105	105	1.09304	5.27	24.231	-10.083	1.75	7.536	4.225	8.211	-4.062	-9.476	-6.011	-29.195	12.295	3.505	-40.26	1.309
106	106	1.10355	5.253	24.615	-11.243	1.885	7.52	4.627	8.292	-4.061	-9.416	-6.136	-29.425	12.846	3.766	-40.681	1.297
107	107	1.11406	5.21	25.057	-12.387	2.03	7.566	4.929	8.353	-4.05	-9.35	-6.185	-29.68	13.338	4.148	-41.122	1.165
108	108	1.12457	5.126	25.55	-13.46	2.167	7.671	5.133	8.361	-4.038	-9.322	-6.077	-29.978	13.871	4.707	-41.592	1.009
109	109	1.13508	4.958	26.069	-14.471	2.273	7.843	5.191	8.322	-3.977	-9.288	-5.995	-30.306	14.446	5.289	-42.088	0.823
110	110	1.14559	4.708	26.601	-15.374	2.334	8.096	5.085	8.252	-3.868	-9.304	-5.999	-30.696	15.095	5.865	-42.618	0.619
111	111	1.1561	4.403	27.16	-16.104	2.374	8.468	4.707	8.127	-3.677	-9.283	-5.928	-31.118	15.791	6.544	-43.158	0.401
112	112	1.16661	3.994	27.698	-16.617	2.302	8.905	4.091	7.956	-3.474	-9.299	-5.732	-31.668	16.541	7.4	-43.768	0.185
113	113	1.17712	3.489	28.199	-16.904	2.092	9.383	3.202	7.786	-3.258	-9.237	-5.474	-32.233	17.304	8.321	-44.35	-0.008
114	114	1.18763	2.985	28.644	-16.912	1.779	9.847	2.054	7.619	-3.04	-9.125	-5.092	-32.819	18.138	9.319	-44.926	-0.089
115	115	1.19814	2.527	29.064	-16.682	1.433	10.301	0.716	7.403	-2.841	-9.011	-4.599	-33.412	19.105	10.359	-45.473	-0.027
116	116	1.20865	2.089	29.427	-16.252	0.995	10.703	-0.718	7.206	-2.681	-8.905	-4.117	-34.096	20.092	11.356	-46.082	0.147
117	117	1.21916	1.704	29.765	-15.61	0.5	11.081	-2.193	7.013	-2.538	-8.792	-3.777	-34.863	21.092	12.127	-46.787	0.494
118	118	1.22967	1.421	30.096	-14.828	0.015	11.451	-3.623	6.819	-2.387	-8.669	-3.461	-35.539	22.102	12.713	-47.436	0.994
119	119	1.24018	1.264	30.416	-13.975	-0.411	11.795	-4.918	6.653	-2.241	-8.574	-3.304	-36.24	22.974	13.058	-48.141	1.541
120	120	1.25069	1.228	30.7	-13.138	-0.732	12.125	-6.032	6.471	-2.019	-8.444	-3.249	-36.867	23.647	13.173	-48.86	2.062
121	121	1.2612	1.328	30.923	-12.409	-0.903	12.428	-6.875	6.268	-1.7	-8.238	-3.233	-37.31	24.173	13.068	-49.51	2.623
122	122	1.27171	1.531	31.039	-11.838	-0.929	12.681	-7.371	5.979	-1.248	-8.034	-3.025	-37.557	24.545	12.972	-50.116	3.143
123	123	1.28222	1.798	31.007	-11.485	-0.822	12.856	-7.451	5.644	-0.69	-7.831	-2.869	-37.663	24.668	12.691	-50.693	3.568
124	124	1.29273	2.094	30.791	-11.341	-0.614	12.928	-7.182	5.215	0.03	-7.611	-2.647	-37.49	24.679	12.295	-51.145	3.935
125	125	1.30324	2.414	30.413	-11.399	-0.324	12.89	-6.589	4.761	0.858	-7.402	-2.422	-37.13	24.569	11.803	-51.508	4.248
126	126	1.31375	2.735	29.907	-11.593	0.005	12.741	-5.839	4.274	1.736	-7.216	-2.091	-36.716	24.402	11.404	-51.862	4.485
127	127	1.32426	3.024	29.298	-11.9	0.333	12.48	-5.01	3.795	2.639	-7.078	-1.795	-36.212	24.184	11.017	-52.139	4.59
128	128	1.33477	3.239	28.603	-12.261	0.575	12.083	-4.285	3.349	3.522	-7.003	-1.608	-35.763	24.067	10.697	-52.432	4.615
129	129	1.34528	3.384	27.89	-12.684	0.761	11.596	-3.667	2.909	4.334	-7.029	-1.314	-35.273	24.094	10.637	-52.638	4.546
130	130	1.35579	3.441	27.372	-13.103	0.917	11.259	-3.346	2.443	5.105	-7.108	-1.188	-34.827	24.389	10.614	-52.809	4.469
131	131	1.3663	3.226	27.035	-13.437	0.779	11.123	-3.358	2.019	5.843	-7.258	-1.148	-34.346	24.873	10.693	-52.861	4.279
132	132	1.37681	2.803	27.077	-13.645	0.447	11.39	-3.755	1.636	6.55	-7.358	-1.274	-33.947	25.526	10.753	-52.913	4.096
133	133	1.38732	2.377	27.613	-13.743	0.202	12.16	-4.539	1.234	7.264	-7.389	-1.419	-33.435	26.302	10.84	-52.805	3.878
134	134	1.39783	1.838	28.469	-13.673	-0.13	13.29	-5.608	0.826	8.004	-7.282	-1.649	-32.887	27.047	10.82	-52.668	3.638
135	135	1.40834	1.244	29.559	-13.475	-0.53	14.712	-6.855	0.448	8.848	-6.933	-1.684	-32.195	27.516	10.878	-52.501	3.276
136	136	1.41885	0.763	30.66	-13.172	-0.827	16.165	-8.124	0.017	9.792	-6.476	-1.467	-31.368	27.739	11.035	-52.336	2.835
137	137	1.42936	0.389	31.662	-12.783	-1.071	17.543	-9.372	-0.424	10.848	-5.881	-1.05	-30.603	27.587	11.329	-52.367	2.285
138	138	1.43987	-0.006	32.595	-12.353	-1.381	18.906	-10.412	-0.838	11.993	-5.374	-0.553	-29.955	27.154	11.715	-52.572	1.617
139	139	1.45038	-0.422	33.326	-11.967	-1.742	20.105	-11.182	-1.227	13.147	-5.013	-0.146	-29.541	26.605	12.099	-52.973	0.934
140	140	1.46089	-0.786	33.596	-11.667	-2.098	20.83	-11.686	-1.62	14.227	-4.973	-0.001	-29.423	26.192	12.391	-53.55	0.292
141	141	1.4714	-1.027	33.426	-11.482	-2.369	21.113	-12.018	-2.03	15.282	-5.148	-0.1	-29.588	25.936	12.607	-54.33	-0.259
142	142	1.48191	-1.15	32.906	-11.402	-2.548	21.05	-12.355	-2.481	16.321	-5.394	-0.668	-30.037	25.876	12.54	-55.317	-0.683
143	143	1.49242	-1.173	32.118	-11.447	-2.633	20.719	-12.633	-2.956	17.298	-5.58	-1.548	-30.674	25.979	12.214	-56.426	-0.871
144	144	1.50293	-1.194	31.146	-11.559	-2.767	20.259	-12.963	-3.48	18.271	-5.601	-2.405	-31.522	26.168	11.958	-57.699	-0.894
145	145	1.51344	-1.3	30.241	-11.674	-3.036	19.935	-13.26	-3.969	19.253	-5.386	-3.111	-32.604	26.216	11.838	-59.186	-0.8
146	146	1.52395	-1.426	29.529	-11.818	-3.287	19.877	-13.466	-4.467	20.286	-5.049	-3.899	-33.784	26.268	11.573	-60.786	-0.506
147	147	1.53446	-1.497	29.17	-11.995	-3.399	20.247	-13.504	-4.976	21.358	-4.675	-4.453	-35.14	26.295	11.465	-62.539	-0.033
148	148	1.54497	-1.677	29.081	-12.143	-3.588	20.962	-13.31	-5.421	22.405	-4.405	-4.936	-36.853	26.372	11.456	-64.543	0.638
149	149	1.55548	-1.949	29.201	-12.223	-3.881	21.938	-12.9	-5.757	23.421	-4.26	-5.494	-38.956	26.507	11.419	-66.828	1.513
150	150	1.56599	-2.193	29.455	-12.27	-4.129	23.056	-12.353	-6.017	24.37	-4.245	-6.299	-41.371	26.791	11.183	-69.273	2.607
151	151	1.5765	-2.396	29.693	-12.283	-4.364	24.13	-11.719	-6.209	25.224	-4.288	-7.024	-44.127	27.06	11.061	-71.954	3.788
152	152	1.58701	-2.594	29.834	-12.273	-4.637	25.085	-11.056	-6.354	26.043	-4.309	-7.776	-46.965	27.326	10.861	-74.683	5.013
153	153	1.59752	-2.859	29.861	-12.248	-5.04	25.938	-10.401	-6.468	26.876	-4.234	-8.255	-49.498	27.661	10.75	-77.162	6.241
154	154	1.60803	-3.153	29.777	-12.221	-5.523	26.684	-9.777	-6.538	27.67	-4.062	-8.502	-51.619	28.108	10.676	-79.229	7.467
155	155	1.61854	-3.401	29.606	-12.241	-5.961	27.347	-9.184	-6.615	28.465	-3.805	-8.492	-53.155	28.648	10.625	-80.768	8.618
156	156	1.62905	-3.553	29.385	-12.319	-6.29	27.947	-8.58	-6.65	29.294	-3.608	-8.28	-53.82	29.245	10.548	-81.519	9.546
157	157	1.63956	-3.63	29.113	-12.462	-6.536	28.491	-8.007	-6.593	30.044	-3.389	-7.871	-53.757	29.915	10.499	-81.5	10.355
158	158	1.65007	-3.756	28.797	-12.659	-6.812	28.999	-7.383	-6.404	30.555	-3.231	-7.261	-53.214	30.696	10.583	-80.794	11.105
159	159	1.66058	-3.878	28.549	-12.909	-7.042	29.573	-6.884	-6.154	30.865	-3.028	-6.76	-52.653	31.491	10.679	-79.834	11.843
160	160	1.67109	-3.957	28.399	-13.205	-7.142	30.284	-6.527	-5.95	31.162	-2.822	-6.459	-52.533	32.075	10.844	-79.206	12.456
161	161	1.6816	-3.997	28.312	-13.521	-7.166	31.087	-6.447	-5.858	31.519	-2.459	-6.463	-53.082	32.417	11.016	-79.198	13.006
162	162	1.69211	-4	28.288	-13.83	-7.106	31.973	-6.561	-5.904	31.982	-2.021	-6.145	-53.271	32.765	11.426	-79.005	13.463
163	163	1.70262	-4.003	28.28	-14.16	-6.994	32.951	-6.816	-6.065	32.633	-1.595	-5.618	-52.827	33.086	11.957	-78.358	13.692
164	164	1.71313	-3.988	28.275	-14.487	-6.823	33.93	-7.055	-6.19	33.356	-1.342	-5.089	-51.874	33.172	12.449	-77.272	13.532
165	165	1.72364	-3.944	28.255	-14.755	-6.644	34.853	-7.316	-6.261	34.074	-1.431	-4.519	-50.812	33.147	13.174	-76.039	13.065
166	166	1.73415	-3.86	28.203	-14.963	-6.454	35.672	-7.638	-6.247	34.675	-1.795	-3.924	-49.79	33.007	14.14	-74.703	12.343
167	167	1.74466	-3.75	28.116	-15.119	-6.264	36.379	-8.073	-6.212	35.202	-2.431	-3.599	-48.843	32.84	15.101	-73.277	11.396
168	168	1.75517	-3.615	28.008	-15.196	-6.098	36.988	-8.742	-6.184	35.648	-3.123	-3.258	-47.72	32.713	16.16	-71.593	10.325
169	169	1.76568	-3.434	27.894	-15.197	-5.945	37.5	-9.716	-6.193	35.981	-3.695	-2.679	-46.426	32.708	17.439	-69.699	9.291
170	170	1.77619	-3.211	27.804	-15.147	-5.775	37.986	-10.964	-6.229	36.248	-4.114	-2.091	-45.116	32.643	18.75	-67.72	8.199
171	171	1.7867	-2.979	27.728	-15.032	-5.627	38.446	-12.447	-6.3	36.472	-4.289	-1.346	-43.743	32.391	20.134	-65.689	6.99
172	172	1.79721	-2.72	27.663	-14.853	-5.485	38.865	-14.056	-6.353	36.64	-4.351	-0.551	-42.417	32.09	21.55	-63.663	5.791
173	173	1.80772	-2.427	27.616	-14.607	-5.339	39.257	-15.76	-6.394	36.771	-4.349	0.252	-41.105	31.774	22.935	-61.61	4.598
174	174	1.81823	-2.161	27.574	-14.355	-5.194	39.657	-17.387	-6.387	36.856	-4.43	0.944	-39.963	31.305	24.277	-59.611	3.242
175	175	1.82874	-1.896	27.534	-14.13	-4.984	40.043	-18.917	-6.37	36.843	-4.626	1.588	-38.95	30.856	25.595	-57.602	1.842
176	176	1.83925	-1.62	27.498	-13.892	-4.744	40.385	-20.337	-6.291	36.684	-4.958	2.084	-38.136	30.576	26.804	-55.63	0.568
177	177	1.84976	-1.354	27.44	-13.67	-4.45	40.714	-21.643	-6.243	36.439	-5.421	2.412	-37.459	30.422	27.838	-53.684	-0.652
178	178	1.86027	-1.121	27.362	-13.463	-4.112	41.046	-22.764	-6.225	36.09	-6.001	2.59	-36.858	30.338	28.629	-51.726	-1.851
179	179	1.87078	-0.926	27.282	-13.285	-3.723	41.395	-23.72	-6.247	35.603	-6.634	2.448	-36.335	30.337	28.978	-49.768	-2.97
180	180	1.88129	-0.772	27.194	-13.126	-3.269	41.779	-24.411	-6.299	35.027	-7.219	2.096	-35.919	30.176	28.916	-47.959	-4.03
181	181	1.8918	-0.665	27.11	-13.029	-2.749	42.22	-24.775	-6.332	34.39	-7.67	1.77	-35.437	29.931	28.563	-46.18	-4.903
182	182	1.90231	-0.604	27.01	-12.969	-2.193	42.692	-24.769	-6.308	33.724	-7.911	1.555	-34.512	29.69	27.748	-44.147	-5.515
183	183	1.91282	-0.562	26.902	-12.956	-1.569	43.208	-24.359	-6.205	33.033	-8.018	1.276	-33.739	29.494	26.671	-42.395	-5.593
184	184	1.92333	-0.552	26.764	-12.928	-0.97	43.71	-23.652	-6.036	32.278	-7.975	1.238	-33.286	29.273	25.76	-40.988	-5.239
185	185	1.93384	-0.55	26.592	-12.9	-0.395	44.192	-22.711	-5.778	31.541	-7.813	1.103	-33.16	29.088	24.784	-39.975	-4.429
186	186	1.94435	-0.552	26.371	-12.861	0.163	44.628	-21.635	-5.503	30.817	-7.535	0.995	-33.117	28.924	23.75	-39.111	-3.352
187	187	1.95486	-0.564	26.094	-12.798	0.67	44.991	-20.45	-5.132	30.061	-7.199	0.677	-33.114	28.73	22.479	-38.272	-2.15
188	188	1.96537	-0.575	25.784	-12.691	1.11	45.29	-19.284	-4.742	29.277	-6.817	0.428	-33.189	28.405	21.298	-37.471	-1.029
189	189	1.97588	-0.567	25.435	-12.51	1.471	45.469	-18.137	-4.264	28.393	-6.491	0.177	-33.342	27.889	20.188	-36.65	-0.119
190	190	1.98639	-0.551	25.078	-12.234	1.738	45.553	-17.099	-3.817	27.404	-6.283	-0.082	-33.422	27.357	19.085	-35.677	0.564
191	191	1.9969	-0.555	24.7	-11.857	1.868	45.491	-16.185	-3.356	26.277	-6.166	-0.646	-33.542	26.832	17.786	-34.654	1.09
192	192	2.00741	-0.565	24.34	-11.386	1.893	45.291	-15.482	-2.964	24.94	-6.176	-1.019	-33.71	26.451	16.792	-33.552	1.479
193	193	2.01792	-0.574	24.017	-10.84	1.845	44.986	-15.012	-2.611	23.375	-6.324	-1.41	-34.034	26.111	15.988	-32.43	1.652
194	194	2.02843	-0.607	23.766	-10.219	1.708	44.606	-14.759	-2.316	21.624	-6.618	-1.918	-34.457	25.778	15.244	-31.299	1.553
195	195	2.03894	-0.666	23.555	-9.495	1.437	44.144	-14.896	-2.059	19.806	-6.798	-2.611	-34.733	25.426	14.403	-30.036	1.24
196	196	2.04945	-0.745	23.407	-8.681	1.044	43.668	-15.287	-1.824	18.074	-6.871	-3.158	-34.753	24.985	13.683	-28.688	0.721
197	197	2.05996	-0.83	23.321	-7.785	0.559	43.158	-15.841	-1.554	16.38	-6.916	-3.63	-34.813	24.346	13.133	-27.504	-0.019
198	198	2.07047	-0.927	23.266	-6.819	0.002	42.599	-16.472	-1.287	14.808	-6.879	-3.869	-34.987	23.488	12.856	-26.656	-0.87
199	199	2.08098	-1.058	23.248	-5.794	-0.643	42.032	-17.114	-0.999	13.432	-6.82	-4.27	-35.286	22.749	12.491	-26.163	-1.498
200	200	2.09149	-1.196	23.249	-4.729	-1.296	41.427	-17.705	-0.792	12.231	-6.779	-4.597	-35.504	22.17	12.112	-25.847	-1.926
201	201	2.102	-1.327	23.289	-3.626	-1.94	40.815	-18.273	-0.652	11.209	-6.726	-4.815	-35.458	21.604	11.694	-25.531	-2.329
