# Supplementary material for: Gait phenotypes in paediatric hereditary spastic paraplegia revealed by dynamic time warping analysis and random forests
Source: PLoS One. 2018 Mar 8;13(3):e0192345. doi: 10.1371/journal.pone.0192345 (PMC5843164; doi:10.1371/journal.pone.0192345)
Supplement: S1 Data — (ZIP) [file pone.0192345.s008.zip › HSP/Right.SR.HSP20.3.csv]

	Epoch	Time	Pelvic.obliquity	Pelvic.tilt	Pelvic rotation	Hip.abd.add	Hip.flexion	Hip.rotation	Knee.abd.add	Knee.flexion	Knee.rotation	Ankle.abd.add	Ankle.flexion	Ankle.rotation	Forefoot.abd.add	Forefoot.flexion	Forefoot.rotation
1	1	0	-0.717	24.477	1.405	-6.574	43.999	-27.9	-1.833	15.098	-4.668	-3.459	-35.226	23.671	14.827	-25.724	-3.5
2	2	0.00791	-0.811	24.465	2.347	-6.73	43.361	-27.057	-1.887	14.38	-4.419	-3.368	-33.549	22.512	13.093	-24.674	-3.621
3	3	0.01582	-0.855	24.51	3.296	-6.81	42.787	-25.901	-2.174	14.262	-4.129	-2.588	-31.042	20.863	11.573	-23.497	-3.978
4	4	0.02373	-0.866	24.598	4.225	-6.823	42.268	-24.397	-2.557	14.569	-3.906	-1.356	-28.103	18.736	10.301	-22.286	-4.518
5	5	0.03164	-0.839	24.741	5.131	-6.785	41.722	-22.454	-2.798	14.884	-4.035	0.059	-25.014	16.264	9.265	-20.843	-5.204
6	6	0.03955	-0.783	24.931	6	-6.725	41.008	-20.262	-2.71	14.653	-4.578	1.151	-22.456	13.618	8.348	-19.354	-6.025
7	7	0.04746	-0.718	25.155	6.798	-6.651	40.086	-18.034	-2.367	13.657	-5.523	1.78	-21.03	11.086	7.629	-18.261	-6.904
8	8	0.05537	-0.613	25.428	7.51	-6.564	39.033	-16.104	-1.953	12.109	-6.757	2.081	-20.312	9.022	7.104	-17.372	-7.777
9	9	0.06328	-0.439	25.751	8.157	-6.473	37.961	-14.613	-1.583	10.399	-8.143	2.385	-19.714	7.487	6.861	-16.428	-8.642
10	10	0.07119	-0.182	26.133	8.755	-6.415	36.946	-13.771	-1.211	8.638	-9.507	2.288	-19.326	6.607	6.569	-15.635	-9.376
11	11	0.0791	0.111	26.546	9.301	-6.426	36.002	-13.598	-0.805	6.897	-10.664	2.025	-19.114	6.252	6.387	-14.981	-10.006
12	12	0.08701	0.419	27.001	9.781	-6.517	35.126	-14.13	-0.338	5.21	-11.5	1.87	-19.07	6.393	6.538	-14.452	-10.525
13	13	0.09492	0.761	27.469	10.204	-6.657	34.286	-15.28	0.233	3.547	-11.946	1.817	-19.316	6.922	6.984	-14.14	-10.862
14	14	0.10283	1.151	27.941	10.564	-6.804	33.468	-16.855	0.945	1.849	-12.109	1.682	-19.808	7.754	7.509	-13.973	-11.006
15	15	0.11074	1.61	28.419	10.82	-6.879	32.697	-18.779	1.798	0.15	-11.96	1.21	-20.52	8.819	7.834	-13.979	-10.93
16	16	0.11865	2.063	28.854	10.992	-6.931	31.979	-20.82	2.732	-1.406	-11.604	0.622	-21.45	9.996	8.129	-14.208	-10.669
17	17	0.12656	2.485	29.25	11.061	-6.978	31.382	-22.78	3.67	-2.662	-11.064	0.12	-22.51	11.202	8.486	-14.642	-10.202
18	18	0.13447	2.879	29.619	11.025	-6.984	30.958	-24.501	4.521	-3.516	-10.291	-0.318	-23.375	12.226	8.703	-15.109	-9.612
19	19	0.14238	3.236	29.979	10.893	-6.957	30.744	-25.858	5.25	-3.959	-9.255	-0.892	-24.125	12.931	8.576	-15.758	-8.885
20	20	0.15029	3.535	30.337	10.65	-6.887	30.733	-26.609	5.762	-4.096	-8.14	-1.226	-24.737	13.218	8.397	-16.48	-8.133
21	21	0.1582	3.782	30.694	10.316	-6.747	30.888	-26.759	6.043	-4.053	-7.082	-1.344	-25.044	13.181	8.122	-17.054	-7.397
22	22	0.16611	3.97	31.072	9.899	-6.562	31.223	-26.211	6.124	-3.91	-6.339	-1.265	-25.292	12.877	7.881	-17.631	-6.72
23	23	0.17402	4.077	31.425	9.414	-6.348	31.615	-25.158	6.061	-3.754	-5.956	-1.085	-25.466	12.521	7.668	-18.139	-6.093
24	24	0.18193	4.112	31.726	8.877	-6.11	32.01	-23.753	5.938	-3.566	-5.922	-0.944	-25.487	12.138	7.416	-18.513	-5.588
25	25	0.18984	4.098	31.981	8.332	-5.864	32.366	-22.263	5.798	-3.375	-6.176	-0.822	-25.48	11.875	7.244	-18.832	-5.178
26	26	0.19775	4.046	32.17	7.82	-5.63	32.606	-20.821	5.687	-3.271	-6.657	-0.821	-25.59	11.74	7.1	-19.195	-4.851
27	27	0.20566	3.972	32.263	7.371	-5.414	32.659	-19.655	5.635	-3.266	-7.181	-0.767	-25.601	11.743	7.108	-19.381	-4.633
28	28	0.21357	3.878	32.24	6.983	-5.235	32.504	-18.788	5.673	-3.357	-7.645	-0.756	-25.574	11.843	7.173	-19.466	-4.476
29	29	0.22148	3.764	32.091	6.684	-5.1	32.105	-18.249	5.797	-3.584	-7.967	-0.829	-25.635	11.936	7.251	-19.573	-4.396
30	30	0.22939	3.633	31.872	6.484	-5.024	31.542	-17.983	5.991	-3.918	-8.144	-1.046	-25.664	11.985	7.219	-19.61	-4.389
31	31	0.2373	3.489	31.583	6.369	-5.002	30.835	-17.942	6.214	-4.3	-8.204	-1.125	-25.669	12.02	7.327	-19.607	-4.434
32	32	0.24521	3.32	31.239	6.329	-5.034	30.021	-18.02	6.449	-4.713	-8.2	-1.224	-25.572	12.077	7.379	-19.515	-4.47
33	33	0.25312	3.158	30.891	6.355	-5.093	29.175	-18.219	6.676	-5.16	-8.139	-1.143	-25.495	12.113	7.594	-19.411	-4.534
34	34	0.26103	2.996	30.57	6.448	-5.176	28.349	-18.38	6.876	-5.621	-8.172	-1.099	-25.399	12.144	7.755	-19.296	-4.603
35	35	0.26894	2.831	30.318	6.583	-5.302	27.616	-18.478	7.048	-6.044	-8.287	-0.979	-25.317	12.148	7.972	-19.211	-4.689
36	36	0.27685	2.691	30.136	6.74	-5.41	26.982	-18.445	7.153	-6.462	-8.504	-0.885	-25.288	12.173	8.13	-19.19	-4.705
37	37	0.28476	2.567	30.012	6.879	-5.517	26.434	-18.255	7.242	-6.847	-8.815	-0.772	-25.236	12.177	8.279	-19.173	-4.695
38	38	0.29267	2.488	29.955	6.981	-5.576	25.999	-18.04	7.309	-7.176	-9.075	-0.631	-25.248	12.142	8.45	-19.245	-4.663
39	39	0.30058	2.468	30.006	7.02	-5.564	25.726	-17.81	7.363	-7.428	-9.262	-0.468	-25.329	12.102	8.653	-19.418	-4.582
40	40	0.30849	2.482	30.185	6.99	-5.516	25.64	-17.536	7.419	-7.607	-9.386	-0.431	-25.346	12.063	8.703	-19.567	-4.454
41	41	0.3164	2.543	30.483	6.894	-5.437	25.751	-17.298	7.489	-7.679	-9.397	-0.535	-25.357	12.065	8.606	-19.747	-4.259
42	42	0.32431	2.646	30.826	6.748	-5.317	25.961	-17.069	7.551	-7.667	-9.361	-0.595	-25.485	12.058	8.576	-20.066	-4.053
43	43	0.33222	2.806	31.2	6.565	-5.147	26.25	-16.91	7.624	-7.59	-9.249	-0.616	-25.645	12.038	8.596	-20.425	-3.866
44	44	0.34013	3.027	31.618	6.356	-4.929	26.613	-16.811	7.709	-7.46	-9.069	-0.69	-25.709	12.103	8.533	-20.711	-3.594
45	45	0.34804	3.26	32.007	6.126	-4.695	26.948	-16.641	7.787	-7.345	-8.927	-0.826	-25.745	12.25	8.382	-20.968	-3.225
46	46	0.35595	3.465	32.329	5.911	-4.508	27.204	-16.432	7.874	-7.237	-8.79	-0.94	-25.842	12.379	8.241	-21.286	-2.832
47	47	0.36386	3.624	32.577	5.721	-4.373	27.372	-16.199	7.967	-7.14	-8.651	-1.08	-26.085	12.454	8.095	-21.751	-2.445
48	48	0.37177	3.76	32.665	5.563	-4.247	27.342	-15.902	8.05	-7.082	-8.533	-1.262	-26.341	12.528	7.88	-22.24	-2
49	49	0.37968	3.934	32.597	5.457	-4.084	27.1	-15.583	8.126	-7.092	-8.447	-1.42	-26.52	12.633	7.64	-22.656	-1.489
50	50	0.38759	4.145	32.428	5.41	-3.904	26.696	-15.218	8.215	-7.198	-8.449	-1.626	-26.711	12.754	7.344	-23.065	-0.928
51	51	0.3955	4.349	32.177	5.435	-3.746	26.178	-14.805	8.273	-7.347	-8.548	-1.782	-26.953	12.85	7.088	-23.522	-0.386
52	52	0.40341	4.52	31.866	5.526	-3.63	25.588	-14.379	8.306	-7.51	-8.652	-1.91	-27.167	12.878	6.819	-23.958	0.121
53	53	0.41132	4.69	31.542	5.669	-3.519	24.966	-13.91	8.314	-7.732	-8.794	-1.953	-27.384	12.859	6.605	-24.376	0.625
54	54	0.41923	4.892	31.282	5.846	-3.394	24.399	-13.461	8.323	-7.979	-8.954	-1.928	-27.624	12.819	6.465	-24.806	1.12
55	55	0.42714	5.11	31.1	6.058	-3.278	23.933	-13.049	8.328	-8.185	-9.125	-1.881	-27.791	12.758	6.334	-25.183	1.571
56	56	0.43505	5.343	30.968	6.297	-3.155	23.548	-12.713	8.322	-8.333	-9.278	-1.891	-27.927	12.715	6.155	-25.546	2.002
57	57	0.44296	5.588	30.887	6.535	-3.013	23.221	-12.447	8.3	-8.458	-9.396	-1.783	-28.033	12.703	6.093	-25.892	2.427
58	58	0.45087	5.854	30.872	6.77	-2.857	22.98	-12.254	8.301	-8.575	-9.47	-1.722	-28.125	12.668	6.005	-26.205	2.812
59	59	0.45878	6.138	30.916	7	-2.692	22.827	-12.153	8.327	-8.664	-9.527	-1.706	-28.301	12.671	5.93	-26.583	3.19
60	60	0.46669	6.398	30.991	7.196	-2.551	22.725	-12.124	8.381	-8.718	-9.559	-1.701	-28.516	12.71	5.893	-26.991	3.532
61	61	0.4746	6.643	31.075	7.353	-2.397	22.636	-12.153	8.431	-8.752	-9.56	-1.754	-28.676	12.82	5.816	-27.341	3.872
62	62	0.48251	6.895	31.178	7.474	-2.224	22.577	-12.248	8.49	-8.753	-9.54	-1.82	-28.863	13.002	5.763	-27.72	4.218
63	63	0.49042	7.1	31.254	7.554	-2.069	22.494	-12.359	8.559	-8.74	-9.476	-1.892	-29.045	13.167	5.72	-28.092	4.52
64	64	0.49833	7.253	31.309	7.606	-1.944	22.381	-12.469	8.635	-8.73	-9.383	-1.979	-29.187	13.308	5.666	-28.417	4.778
65	65	0.50624	7.366	31.35	7.641	-1.847	22.251	-12.606	8.72	-8.704	-9.248	-2.081	-29.41	13.456	5.617	-28.826	5.038
66	66	0.51415	7.431	31.362	7.671	-1.776	22.077	-12.701	8.784	-8.687	-9.113	-2.137	-29.593	13.545	5.59	-29.206	5.244
67	67	0.52206	7.455	31.343	7.705	-1.735	21.867	-12.76	8.825	-8.671	-9.027	-2.169	-29.774	13.656	5.586	-29.588	5.44
68	68	0.52997	7.445	31.306	7.753	-1.719	21.627	-12.777	8.848	-8.665	-8.983	-2.187	-29.973	13.723	5.594	-29.997	5.588
69	69	0.53788	7.397	31.266	7.804	-1.729	21.368	-12.748	8.863	-8.69	-8.97	-2.225	-30.152	13.734	5.581	-30.373	5.684
70	70	0.54579	7.317	31.227	7.861	-1.767	21.113	-12.692	8.835	-8.714	-9.005	-2.116	-30.404	13.759	5.707	-30.833	5.766
71	71	0.5537	7.224	31.189	7.92	-1.819	20.861	-12.652	8.805	-8.715	-9.05	-1.986	-30.618	13.797	5.858	-31.272	5.827
72	72	0.56161	7.094	31.143	7.965	-1.883	20.592	-12.571	8.741	-8.727	-9.159	-1.794	-30.874	13.812	6.088	-31.754	5.818
73	73	0.56952	6.955	31.078	8.014	-1.961	20.31	-12.532	8.7	-8.727	-9.273	-1.806	-31.201	13.891	6.158	-32.281	5.846
74	74	0.57743	6.834	30.99	8.075	-2.027	20.012	-12.54	8.676	-8.697	-9.338	-1.862	-31.487	13.913	6.178	-32.785	5.834
75	75	0.58534	6.722	30.884	8.126	-2.085	19.693	-12.589	8.656	-8.666	-9.398	-1.83	-31.792	13.985	6.301	-33.311	5.833
76	76	0.59325	6.612	30.763	8.182	-2.145	19.365	-12.689	8.625	-8.621	-9.422	-1.716	-32.191	14.055	6.507	-33.937	5.828
77	77	0.60116	6.495	30.639	8.222	-2.223	19.05	-12.818	8.635	-8.519	-9.414	-1.697	-32.515	14.127	6.636	-34.508	5.812
78	78	0.60907	6.383	30.498	8.242	-2.282	18.727	-12.958	8.622	-8.406	-9.412	-1.613	-32.863	14.244	6.836	-35.107	5.803
79	79	0.61698	6.277	30.342	8.248	-2.346	18.379	-13.106	8.627	-8.302	-9.405	-1.599	-33.255	14.45	6.979	-35.736	5.881
80	80	0.62489	6.171	30.188	8.218	-2.399	18.035	-13.242	8.623	-8.189	-9.365	-1.433	-33.633	14.592	7.257	-36.372	5.898
81	81	0.6328	6.067	30.033	8.156	-2.435	17.704	-13.372	8.596	-8.059	-9.309	-1.355	-34.099	14.786	7.456	-37.088	5.965
82	82	0.64071	5.956	29.884	8.086	-2.49	17.387	-13.475	8.563	-7.902	-9.242	-1.198	-34.553	15.027	7.708	-37.82	6.094
83	83	0.64862	5.864	29.72	8.014	-2.545	17.059	-13.564	8.55	-7.745	-9.219	-1.057	-34.957	15.326	7.955	-38.494	6.258
84	84	0.65653	5.794	29.538	7.935	-2.579	16.731	-13.607	8.53	-7.568	-9.188	-0.997	-35.435	15.623	8.108	-39.248	6.472
85	85	0.66444	5.739	29.36	7.843	-2.596	16.418	-13.561	8.494	-7.391	-9.188	-0.961	-35.95	15.891	8.213	-40.045	6.707
86	86	0.67235	5.695	29.194	7.745	-2.604	16.115	-13.494	8.444	-7.204	-9.127	-0.757	-36.394	16.106	8.423	-40.817	6.936
87	87	0.68026	5.679	29.023	7.638	-2.573	15.808	-13.376	8.37	-7.016	-9.09	-0.553	-36.831	16.396	8.612	-41.595	7.251
88	88	0.68817	5.682	28.825	7.517	-2.53	15.482	-13.179	8.295	-6.833	-9.108	-0.239	-37.247	16.695	8.893	-42.37	7.586
89	89	0.69608	5.708	28.615	7.389	-2.46	15.154	-12.923	8.208	-6.642	-9.139	-0.005	-37.627	17.018	9.063	-43.115	7.971
90	90	0.70399	5.748	28.401	7.257	-2.378	14.819	-12.633	8.123	-6.451	-9.152	0.229	-38.016	17.34	9.206	-43.886	8.397
91	91	0.7119	5.808	28.18	7.119	-2.272	14.482	-12.317	8.024	-6.267	-9.196	0.516	-38.455	17.643	9.406	-44.712	8.8
92	92	0.71981	5.897	27.936	6.962	-2.134	14.136	-11.989	7.947	-6.071	-9.184	0.772	-38.981	17.91	9.568	-45.629	9.234
93	93	0.72772	5.998	27.652	6.775	-1.974	13.758	-11.614	7.879	-5.863	-9.163	0.99	-39.408	18.23	9.671	-46.457	9.727
94	94	0.73563	6.105	27.333	6.532	-1.8	13.359	-11.181	7.837	-5.622	-9.164	1.063	-39.692	18.619	9.639	-47.139	10.257
95	95	0.74354	6.222	26.981	6.231	-1.586	12.931	-10.693	7.793	-5.387	-9.187	1.043	-40.104	19.009	9.557	-47.926	10.79
96	96	0.75145	6.342	26.581	5.854	-1.346	12.463	-10.117	7.765	-5.144	-9.192	1.019	-40.577	19.314	9.48	-48.776	11.276
97	97	0.75936	6.474	26.151	5.415	-1.076	11.974	-9.507	7.746	-4.889	-9.14	0.985	-40.982	19.62	9.377	-49.559	11.781
98	98	0.76727	6.613	25.696	4.906	-0.801	11.451	-8.815	7.76	-4.65	-9.057	0.836	-41.387	19.966	9.147	-50.314	12.364
99	99	0.77518	6.771	25.224	4.311	-0.498	10.921	-8.024	7.779	-4.389	-9.026	0.63	-41.78	20.375	8.89	-51.052	12.979
100	100	0.78309	6.946	24.762	3.642	-0.175	10.41	-7.152	7.808	-4.101	-9.025	0.404	-42.135	20.768	8.632	-51.756	13.559
101	101	0.791	7.124	24.33	2.881	0.16	9.923	-6.196	7.817	-3.803	-8.966	0.209	-42.487	21.191	8.362	-52.471	14.194
102	102	0.79891	7.299	23.928	2.035	0.487	9.466	-5.185	7.852	-3.474	-8.845	-0.116	-42.725	21.64	7.943	-53.058	14.868
103	103	0.80682	7.49	23.572	1.111	0.832	9.048	-4.131	7.879	-3.102	-8.725	-0.521	-42.829	22.193	7.456	-53.513	15.591
104	104	0.81473	7.7	23.29	0.113	1.202	8.7	-3.01	7.858	-2.693	-8.643	-0.94	-42.901	22.861	6.952	-53.946	16.367
105	105	0.82264	7.899	23.083	-0.93	1.572	8.434	-1.897	7.793	-2.189	-8.506	-1.382	-42.705	23.667	6.381	-54.16	17.225
106	106	0.83055	8.069	22.968	-1.997	1.927	8.232	-0.781	7.685	-1.64	-8.294	-1.81	-42.184	24.512	5.737	-54.1	18.104
107	107	0.83846	8.21	22.928	-3.065	2.263	8.086	0.317	7.53	-1.061	-8.019	-2.13	-41.549	25.355	5.136	-53.989	18.987
108	108	0.84637	8.32	22.96	-4.098	2.585	7.982	1.424	7.333	-0.467	-7.788	-2.321	-40.837	26.105	4.64	-53.885	19.767
109	109	0.85428	8.37	23.03	-5.093	2.861	7.874	2.563	7.103	0.082	-7.603	-2.331	-40.055	26.77	4.282	-53.773	20.476
110	110	0.86219	8.355	23.139	-6.03	3.083	7.772	3.656	6.865	0.559	-7.442	-2.27	-39.381	27.289	4.018	-53.762	21.056
111	111	0.8701	8.312	23.281	-6.89	3.289	7.675	4.625	6.627	0.964	-7.302	-2.051	-38.951	27.584	3.982	-54.01	21.413
112	112	0.87801	8.236	23.422	-7.678	3.471	7.555	5.481	6.395	1.312	-7.275	-1.815	-38.738	27.702	4.099	-54.444	21.511
113	113	0.88592	8.122	23.58	-8.364	3.63	7.456	6.075	6.16	1.641	-7.309	-1.707	-38.799	27.723	4.282	-55.061	21.382
114	114	0.89383	7.962	23.744	-8.953	3.761	7.376	6.39	5.931	1.954	-7.356	-1.822	-38.982	27.669	4.425	-55.672	21.057
115	115	0.90174	7.714	23.931	-9.428	3.816	7.357	6.354	5.702	2.293	-7.383	-2.029	-39.241	27.614	4.656	-56.299	20.585
116	116	0.90965	7.384	24.175	-9.792	3.833	7.434	5.967	5.394	2.683	-7.355	-2.133	-39.565	27.589	5.094	-57.022	20.002
117	117	0.91756	7.033	24.49	-10.046	3.855	7.611	5.287	5.043	3.082	-7.295	-2.307	-39.966	27.625	5.568	-57.764	19.385
118	118	0.92547	6.672	24.961	-10.186	3.899	7.987	4.386	4.653	3.507	-7.227	-2.637	-40.478	27.684	5.964	-58.55	18.749
119	119	0.93338	6.263	25.61	-10.246	3.92	8.602	3.311	4.241	3.993	-7.094	-3.036	-40.99	27.755	6.306	-59.329	18.124
120	120	0.94129	5.793	26.403	-10.207	3.872	9.422	2.109	3.811	4.534	-6.946	-3.362	-41.456	27.879	6.714	-60.105	17.543
121	121	0.9492	5.291	27.273	-10.063	3.739	10.361	0.815	3.39	5.129	-6.776	-3.646	-41.739	28.13	7.105	-60.745	17.078
122	122	0.95711	4.805	28.234	-9.808	3.57	11.427	-0.585	2.948	5.764	-6.549	-3.881	-41.862	28.476	7.449	-61.261	16.708
123	123	0.96502	4.339	29.285	-9.467	3.354	12.618	-2.018	2.536	6.425	-6.329	-4.304	-41.938	28.889	7.573	-61.677	16.422
124	124	0.97293	3.896	30.397	-9.055	3.111	13.902	-3.426	2.115	7.103	-6.138	-4.675	-41.934	29.348	7.668	-62.029	16.2
125	125	0.98084	3.52	31.545	-8.537	2.867	15.266	-4.805	1.677	7.812	-5.948	-5.065	-41.939	29.816	7.635	-62.393	16.074
126	126	0.98875	3.212	32.658	-7.938	2.63	16.625	-6.023	1.233	8.527	-5.85	-5.398	-41.966	30.284	7.543	-62.79	16.05
127	127	0.99666	2.987	33.67	-7.291	2.425	17.917	-7.006	0.781	9.252	-5.821	-5.565	-41.998	30.656	7.448	-63.251	16.086
128	128	1.00457	2.819	34.6	-6.636	2.26	19.167	-7.722	0.316	9.996	-5.843	-5.634	-42.101	30.835	7.297	-63.831	16.115
129	129	1.01248	2.691	35.447	-5.982	2.119	20.366	-8.115	-0.101	10.755	-5.946	-5.611	-42.305	30.804	7.11	-64.56	16.152
130	130	1.02039	2.548	36.086	-5.319	1.919	21.379	-8.234	-0.467	11.499	-6.075	-5.554	-42.636	30.638	6.832	-65.412	16.246
131	131	1.0283	2.374	36.471	-4.669	1.649	22.15	-8.147	-0.776	12.22	-6.2	-5.302	-43.009	30.369	6.642	-66.343	16.363
132	132	1.03621	2.197	36.535	-4.065	1.337	22.586	-7.875	-0.991	12.904	-6.354	-5.121	-43.615	30.016	6.399	-67.45	16.496
133	133	1.04412	1.984	36.289	-3.541	0.989	22.688	-7.453	-1.162	13.545	-6.55	-5.024	-44.46	29.632	6.119	-68.734	16.619
134	134	1.05203	1.722	35.727	-3.143	0.602	22.458	-6.87	-1.259	14.148	-6.79	-5.076	-45.428	29.315	5.759	-70.05	16.788
135	135	1.05994	1.481	34.887	-2.913	0.276	21.923	-6.156	-1.33	14.691	-7.081	-5.256	-46.573	29.151	5.353	-71.436	17.057
136	136	1.06785	1.311	33.824	-2.877	0.086	21.141	-5.392	-1.42	15.182	-7.362	-5.562	-47.848	29.16	4.913	-72.854	17.428
137	137	1.07576	1.205	32.522	-3.077	0.02	20.094	-4.565	-1.534	15.626	-7.604	-5.85	-49.275	29.253	4.577	-74.379	17.82
138	138	1.08367	1.136	31.029	-3.476	0.025	18.843	-3.717	-1.671	16.049	-7.789	-6.262	-50.869	29.454	4.229	-76.002	18.267
139	139	1.09158	1.077	29.514	-4.027	0.036	17.582	-2.938	-1.853	16.472	-7.874	-6.776	-52.59	29.735	3.881	-77.685	18.715
140	140	1.09949	1.018	28.204	-4.632	0	16.566	-2.322	-2.059	16.945	-7.789	-7.295	-54.362	30.051	3.57	-79.417	19.164
141	141	1.1074	1.073	27.263	-5.266	0.075	15.956	-1.916	-2.33	17.492	-7.575	-7.797	-56.125	30.358	3.313	-81.175	19.555
142	142	1.11531	1.235	26.926	-5.861	0.273	16.023	-1.751	-2.644	18.161	-7.265	-8.215	-57.636	30.61	3.136	-82.755	19.824
143	143	1.12322	1.292	27.05	-6.366	0.332	16.642	-1.787	-2.949	18.939	-6.845	-8.532	-58.718	30.803	2.993	-83.985	19.956
144	144	1.13113	1.124	27.628	-6.733	0.118	17.821	-2.003	-3.198	19.824	-6.296	-8.649	-59.215	31.016	2.934	-84.74	20.05
145	145	1.13904	0.897	28.609	-6.987	-0.155	19.466	-2.292	-3.412	20.769	-5.779	-8.576	-59.111	31.344	2.958	-84.962	20.162
146	146	1.14695	0.721	29.863	-7.11	-0.381	21.411	-2.672	-3.607	21.695	-5.345	-8.288	-58.388	31.845	3.094	-84.577	20.336
147	147	1.15486	0.57	31.185	-7.069	-0.662	23.427	-3.161	-3.706	22.501	-5	-8.316	-58.116	32.306	3.083	-84.381	20.547
148	148	1.16277	0.452	32.487	-6.906	-0.978	25.408	-3.744	-3.751	23.16	-4.719	-8.826	-59.036	32.598	2.911	-85.046	20.786
149	149	1.17068	0.329	33.735	-6.64	-1.371	27.333	-4.44	-3.778	23.782	-4.446	-9.423	-60.181	32.972	2.767	-85.837	21.148
150	150	1.17859	0.145	34.9	-6.297	-1.895	29.188	-5.165	-3.784	24.455	-4.193	-9.761	-60.67	33.528	2.785	-86.082	21.579
151	151	1.1865	0.023	35.792	-5.9	-2.411	30.738	-5.957	-3.833	25.156	-3.943	-9.898	-60.699	34.081	2.912	-86	21.925
152	152	1.19441	0.068	36.268	-5.476	-2.808	31.812	-6.901	-3.947	25.87	-3.607	-9.983	-60.968	34.322	3.104	-86.276	22.055
153	153	1.20232	0.186	36.385	-5.059	-3.164	32.494	-7.869	-4.071	26.628	-3.208	-10.134	-61.601	34.165	3.263	-87.013	21.935
154	154	1.21023	0.253	36.182	-4.699	-3.533	32.841	-8.692	-4.212	27.431	-2.856	-10.056	-61.922	33.751	3.547	-87.644	21.532
155	155	1.21814	0.287	35.68	-4.399	-3.9	32.872	-9.393	-4.345	28.227	-2.595	-9.534	-61.242	33.396	4.082	-87.464	20.983
156	156	1.22605	0.323	34.917	-4.182	-4.211	32.599	-9.916	-4.396	28.795	-2.574	-8.918	-60.111	33.205	4.737	-86.636	20.429
157	157	1.23396	0.388	33.968	-4.069	-4.411	32.077	-10.344	-4.395	29.065	-2.715	-8.707	-59.6	33.12	5.267	-85.993	20.024
158	158	1.24187	0.494	32.909	-4.082	-4.468	31.39	-10.764	-4.405	29.09	-2.956	-8.825	-59.856	33.092	5.797	-85.765	19.75
159	159	1.24978	0.626	31.969	-4.216	-4.4	30.819	-11.183	-4.431	29.004	-3.263	-9.087	-60.442	33.095	6.39	-85.683	19.528
160	160	1.25769	0.726	31.125	-4.432	-4.3	30.39	-11.602	-4.503	28.942	-3.539	-9.388	-60.993	33.188	6.985	-85.528	19.384
161	161	1.2656	0.805	30.384	-4.693	-4.181	30.137	-12.058	-4.622	28.977	-3.723	-9.897	-61.511	33.49	7.383	-85.271	19.472
162	162	1.27351	0.988	29.901	-4.987	-3.906	30.213	-12.603	-4.806	29.136	-3.765	-10.127	-61.654	33.874	7.877	-84.792	19.641
163	163	1.28142	1.252	29.702	-5.296	-3.502	30.653	-13.154	-5.021	29.454	-3.659	-9.858	-61.201	34.133	8.524	-84.024	19.683
164	164	1.28933	1.449	29.684	-5.585	-3.147	31.347	-13.545	-5.182	29.885	-3.561	-9.392	-60.609	34.159	9.193	-83.279	19.558
165	165	1.29724	1.574	29.837	-5.835	-2.853	32.278	-13.757	-5.27	30.432	-3.519	-8.803	-59.888	34.099	9.844	-82.52	19.405
166	166	1.30515	1.727	30.114	-6.045	-2.508	33.352	-13.832	-5.284	31.034	-3.613	-8.12	-58.959	34.078	10.487	-81.61	19.282
167	167	1.31306	1.911	30.422	-6.212	-2.124	34.458	-13.845	-5.258	31.65	-3.834	-7.4	-57.926	34.022	11.139	-80.614	19.103
168	168	1.32097	2.099	30.694	-6.316	-1.762	35.527	-13.853	-5.197	32.239	-4.13	-6.542	-56.782	33.914	11.897	-79.524	18.84
169	169	1.32888	2.262	30.91	-6.37	-1.441	36.521	-13.83	-5.097	32.763	-4.52	-5.579	-55.536	33.785	12.758	-78.308	18.504
170	170	1.33679	2.352	31.064	-6.378	-1.21	37.447	-13.823	-4.992	33.246	-4.916	-4.606	-54.204	33.665	13.627	-76.968	18.135
171	171	1.3447	2.357	31.146	-6.35	-1.087	38.311	-13.904	-4.904	33.694	-5.215	-3.846	-52.881	33.51	14.316	-75.531	17.73
172	172	1.35261	2.318	31.139	-6.309	-1.015	39.078	-14.076	-4.849	34.056	-5.426	-3.166	-51.591	33.306	14.95	-74.024	17.265
173	173	1.36052	2.299	31.029	-6.264	-0.923	39.717	-14.358	-4.833	34.283	-5.582	-2.55	-50.279	33.073	15.535	-72.355	16.725
174	174	1.36843	2.309	30.852	-6.214	-0.82	40.273	-14.77	-4.843	34.424	-5.714	-1.963	-48.986	32.878	16.158	-70.598	16.17
175	175	1.37634	2.357	30.604	-6.192	-0.665	40.749	-15.284	-4.882	34.498	-5.85	-1.546	-47.678	32.705	16.687	-68.691	15.553
176	176	1.38425	2.393	30.29	-6.18	-0.528	41.169	-15.868	-4.933	34.523	-6.009	-1.188	-46.382	32.594	17.235	-66.692	14.91
177	177	1.39216	2.409	29.933	-6.152	-0.438	41.555	-16.525	-5.001	34.495	-6.204	-0.871	-45.2	32.518	17.84	-64.7	14.221
178	178	1.40007	2.433	29.556	-6.13	-0.344	41.934	-17.179	-5.052	34.438	-6.464	-0.498	-44.068	32.417	18.543	-62.7	13.451
179	179	1.40798	2.477	29.162	-6.112	-0.237	42.295	-17.855	-5.078	34.363	-6.725	-0.158	-42.892	32.257	19.211	-60.612	12.583
180	180	1.41589	2.551	28.789	-6.089	-0.11	42.676	-18.57	-5.11	34.262	-6.99	0.294	-41.749	32.101	19.98	-58.535	11.691
181	181	1.4238	2.625	28.451	-6.055	-0.005	43.096	-19.282	-5.101	34.142	-7.178	0.902	-40.584	31.802	20.839	-56.436	10.705
182	182	1.43171	2.671	28.131	-5.99	0.043	43.531	-19.971	-5.06	33.946	-7.371	1.68	-39.546	31.334	21.872	-54.388	9.558
183	183	1.43962	2.698	27.845	-5.91	0.063	43.993	-20.659	-5.006	33.665	-7.542	2.304	-38.645	30.754	22.766	-52.335	8.299
184	184	1.44753	2.713	27.584	-5.822	0.073	44.466	-21.339	-4.917	33.279	-7.667	2.694	-37.765	30.194	23.392	-50.157	7.053
185	185	1.45544	2.714	27.345	-5.706	0.048	44.929	-22.059	-4.824	32.767	-7.775	2.802	-36.996	29.857	23.749	-47.94	5.987
186	186	1.46335	2.691	27.117	-5.556	-0.012	45.362	-22.778	-4.713	32.126	-7.873	2.604	-36.505	29.716	23.871	-45.883	5.169
187	187	1.47126	2.631	26.897	-5.357	-0.149	45.749	-23.501	-4.537	31.328	-7.873	2.102	-36.407	29.651	23.789	-44.096	4.594
188	188	1.47917	2.552	26.682	-5.12	-0.311	46.08	-24.235	-4.373	30.367	-7.83	1.499	-36.704	29.652	23.698	-42.608	4.201
189	189	1.48708	2.462	26.47	-4.83	-0.504	46.345	-24.962	-4.209	29.264	-7.709	0.921	-37.303	29.654	23.652	-41.38	3.964
190	190	1.49499	2.338	26.268	-4.487	-0.743	46.529	-25.612	-3.975	28.006	-7.533	0.12	-37.928	29.686	23.302	-40.125	3.839
191	191	1.5029	2.199	26.077	-4.111	-0.995	46.648	-26.192	-3.708	26.673	-7.316	-0.98	-38.356	29.834	22.48	-38.689	3.828
192	192	1.51081	2.052	25.884	-3.68	-1.263	46.668	-26.694	-3.423	25.25	-6.976	-1.986	-38.59	29.852	21.499	-37.149	3.78
193	193	1.51872	1.898	25.689	-3.188	-1.561	46.588	-27.114	-3.111	23.71	-6.58	-2.441	-38.763	29.585	20.898	-35.629	3.54
194	194	1.52663	1.743	25.495	-2.621	-1.883	46.407	-27.441	-2.805	22.093	-6.213	-2.696	-38.915	29.022	20.358	-34.19	3.064
195	195	1.53454	1.575	25.298	-1.961	-2.276	46.127	-27.692	-2.494	20.48	-5.834	-2.972	-38.887	28.325	19.608	-32.73	2.498
196	196	1.54245	1.415	25.109	-1.206	-2.719	45.758	-27.877	-2.16	18.921	-5.496	-3.465	-38.66	27.662	18.503	-31.25	1.996
197	197	1.55036	1.272	24.924	-0.374	-3.182	45.282	-27.922	-1.858	17.4	-5.302	-3.589	-38.448	27.049	17.695	-29.983	1.604
198	198	1.55827	1.128	24.726	0.532	-3.693	44.686	-27.838	-1.563	15.912	-5.198	-3.49	-38.305	26.386	17.058	-28.957	1.27
199	199	1.56618	0.989	24.534	1.521	-4.255	43.996	-27.597	-1.269	14.511	-5.273	-3.44	-38.277	25.746	16.385	-28.228	1.053
200	200	1.57409	0.872	24.361	2.566	-4.842	43.251	-27.249	-0.976	13.233	-5.481	-3.691	-38.37	25.185	15.455	-27.795	1.016
201	201	1.582	0.787	24.197	3.663	-5.43	42.437	-26.833	-0.689	12.043	-5.76	-4.05	-38.539	24.725	14.422	-27.592	1.192
