# Supplementary material for: Gait phenotypes in paediatric hereditary spastic paraplegia revealed by dynamic time warping analysis and random forests
Source: PLoS One. 2018 Mar 8;13(3):e0192345. doi: 10.1371/journal.pone.0192345 (PMC5843164; doi:10.1371/journal.pone.0192345)
Supplement: S1 Data — (ZIP) [file pone.0192345.s008.zip › HSP/Right.SR.HSP20.4.csv]

	Epoch	Time	Pelvic.obliquity	Pelvic.tilt	Pelvic rotation	Hip.abd.add	Hip.flexion	Hip.rotation	Knee.abd.add	Knee.flexion	Knee.rotation	Ankle.abd.add	Ankle.flexion	Ankle.rotation	Forefoot.abd.add	Forefoot.flexion	Forefoot.rotation
1	1	0	0.514	22.886	6.153	-7.259	40.017	-28.061	-1.69	12.588	-4.691	0.655	-38.861	22.089	17.537	-30.047	-0.509
2	2	0.00882	0.316	22.819	7.001	-7.231	39.303	-26.605	-1.726	11.639	-4.454	1.332	-37.436	20.455	16.218	-29.051	-0.631
3	3	0.01764	0.132	22.826	7.855	-7.151	38.661	-24.803	-1.946	11.134	-4.302	2.56	-34.64	18.666	14.889	-27.175	-0.901
4	4	0.02646	-0.019	22.873	8.689	-7.005	38.062	-22.659	-2.357	11.279	-4.332	4.21	-31.067	16.502	13.789	-25.106	-1.373
5	5	0.03528	-0.179	22.946	9.515	-6.903	37.438	-20.179	-2.666	11.822	-4.663	5.833	-27.366	13.763	12.875	-23.111	-2.171
6	6	0.0441	-0.341	23.065	10.281	-6.825	36.657	-17.457	-2.695	12.11	-5.488	7.132	-23.477	10.76	11.997	-20.58	-3.312
7	7	0.05292	-0.461	23.223	10.987	-6.724	35.566	-14.9	-2.459	11.443	-6.843	8.066	-20.739	7.957	11.552	-18.322	-4.653
8	8	0.06174	-0.517	23.4	11.625	-6.605	34.113	-12.897	-2.075	9.601	-8.561	8.487	-19.495	5.793	11.413	-16.623	-6.031
9	9	0.07056	-0.478	23.573	12.162	-6.46	32.418	-11.808	-1.687	7.123	-10.285	8.59	-18.717	4.557	11.472	-14.987	-7.284
10	10	0.07938	-0.339	23.738	12.605	-6.334	30.696	-11.788	-1.252	4.503	-11.636	8.519	-18.311	4.1	11.739	-13.619	-8.396
11	11	0.0882	-0.075	23.921	12.918	-6.152	29.101	-12.758	-0.755	1.933	-12.445	8.2	-18.287	4.35	12.026	-12.639	-9.25
12	12	0.09702	0.301	24.149	13.087	-5.929	27.664	-14.481	-0.084	-0.485	-12.69	7.838	-18.479	5.138	12.433	-11.941	-9.805
13	13	0.10584	0.747	24.427	13.08	-5.694	26.372	-16.644	0.847	-2.765	-12.304	7.427	-19.03	6.205	12.891	-11.646	-9.964
14	14	0.11466	1.201	24.798	12.849	-5.427	25.28	-18.729	1.921	-4.941	-11.489	6.983	-20.021	7.277	13.323	-11.787	-9.762
15	15	0.12348	1.627	25.293	12.408	-5.169	24.498	-20.489	3.058	-6.843	-10.442	6.399	-21.193	8.275	13.537	-12.217	-9.251
16	16	0.1323	2.031	25.872	11.797	-4.908	24.12	-21.606	4.052	-8.203	-9.542	5.691	-22.448	9.236	13.499	-13.012	-8.469
17	17	0.14112	2.395	26.529	11.054	-4.692	24.267	-21.973	4.766	-8.761	-8.768	5.103	-23.462	10.04	13.304	-13.994	-7.486
18	18	0.14994	2.695	27.257	10.197	-4.5	24.912	-21.615	5.126	-8.609	-8.063	4.809	-24.11	10.582	13.054	-14.987	-6.421
19	19	0.15876	2.924	28.063	9.229	-4.266	25.912	-20.54	5.177	-8.147	-7.46	4.711	-24.663	10.74	12.738	-16.033	-5.377
20	20	0.16758	3.056	28.921	8.189	-4.006	27.094	-18.941	5.064	-7.646	-6.99	4.66	-25.213	10.572	12.32	-17.058	-4.42
21	21	0.1764	3.111	29.765	7.097	-3.701	28.312	-16.842	4.841	-7.137	-6.888	4.786	-25.583	10.294	11.986	-17.891	-3.562
22	22	0.18522	3.107	30.556	5.997	-3.361	29.485	-14.591	4.6	-6.602	-7.117	4.98	-25.863	10.12	11.784	-18.626	-2.796
23	23	0.19404	3.095	31.203	4.959	-2.982	30.424	-12.519	4.44	-6.181	-7.551	5.007	-26.167	10.055	11.581	-19.304	-2.184
24	24	0.20286	3.132	31.66	4.073	-2.56	31.024	-10.949	4.348	-5.939	-7.947	4.997	-26.516	10.062	11.485	-19.92	-1.748
25	25	0.21168	3.214	31.917	3.381	-2.16	31.295	-10.063	4.386	-5.839	-8.119	4.82	-26.829	10.194	11.372	-20.412	-1.399
26	26	0.2205	3.308	31.888	2.958	-1.855	31.117	-9.697	4.48	-5.939	-8.144	4.757	-27.026	10.339	11.405	-20.696	-1.164
27	27	0.22932	3.405	31.564	2.819	-1.668	30.491	-9.631	4.626	-6.194	-8.145	4.552	-27.173	10.434	11.328	-20.907	-1.004
28	28	0.23814	3.483	31.056	2.934	-1.599	29.571	-9.694	4.777	-6.539	-8.158	4.397	-27.283	10.378	11.272	-21.098	-0.937
29	29	0.24696	3.538	30.393	3.259	-1.611	28.424	-9.801	4.879	-6.945	-8.262	4.445	-27.34	10.25	11.377	-21.251	-0.931
30	30	0.25578	3.515	29.606	3.766	-1.754	27.093	-9.808	4.98	-7.426	-8.545	4.439	-27.352	10.11	11.414	-21.366	-0.889
31	31	0.2646	3.405	28.794	4.418	-2.02	25.696	-9.72	5.024	-7.956	-8.982	4.497	-27.289	10.005	11.455	-21.412	-0.795
32	32	0.27342	3.27	28.02	5.153	-2.326	24.299	-9.592	5.039	-8.544	-9.513	4.63	-27.256	9.886	11.553	-21.475	-0.69
33	33	0.28224	3.201	27.292	5.884	-2.553	22.958	-9.519	5.071	-9.127	-10.008	4.814	-27.286	9.755	11.726	-21.597	-0.562
34	34	0.29106	3.284	26.681	6.567	-2.608	21.796	-9.604	5.103	-9.621	-10.333	5.026	-27.231	9.665	11.896	-21.676	-0.374
35	35	0.29988	3.496	26.334	7.156	-2.532	20.965	-9.765	5.169	-10.041	-10.487	4.996	-27.103	9.693	11.804	-21.718	-0.013
36	36	0.3087	3.744	26.254	7.609	-2.437	20.487	-9.942	5.279	-10.331	-10.423	4.997	-26.994	9.682	11.711	-21.828	0.393
37	37	0.31752	4.066	26.479	7.911	-2.286	20.42	-10.076	5.412	-10.494	-10.231	4.903	-26.963	9.665	11.512	-22.046	0.854
38	38	0.32634	4.53	27.071	8.048	-2.035	20.847	-10.116	5.583	-10.518	-10.019	4.735	-26.942	9.708	11.257	-22.311	1.401
39	39	0.33516	5.01	27.888	8.035	-1.769	21.594	-9.969	5.72	-10.443	-9.794	4.609	-26.819	9.709	10.98	-22.489	1.95
40	40	0.34398	5.438	28.811	7.916	-1.559	22.502	-9.627	5.848	-10.301	-9.62	4.59	-26.75	9.688	10.791	-22.734	2.514
41	41	0.3528	5.83	29.688	7.726	-1.349	23.361	-9.125	5.973	-10.169	-9.514	4.591	-26.605	9.617	10.611	-22.903	3.042
42	42	0.36162	6.206	30.398	7.472	-1.049	24.006	-8.498	6.034	-10.122	-9.482	4.582	-26.4	9.53	10.415	-22.981	3.528
43	43	0.37044	6.586	30.995	7.165	-0.663	24.496	-7.784	6.056	-10.142	-9.505	4.571	-26.293	9.35	10.24	-23.132	3.918
44	44	0.37926	6.904	31.43	6.885	-0.303	24.776	-7.051	6.075	-10.209	-9.58	4.528	-26.289	9.156	10.067	-23.374	4.271
45	45	0.38808	7.092	31.529	6.676	-0.017	24.638	-6.349	6.082	-10.345	-9.689	4.547	-26.201	9.005	9.976	-23.528	4.589
46	46	0.3969	7.168	31.365	6.577	0.159	24.179	-5.743	6.085	-10.533	-9.81	4.681	-26.199	8.899	10.018	-23.761	4.889
47	47	0.40572	7.191	31.055	6.6	0.264	23.536	-5.262	6.101	-10.779	-9.961	4.641	-26.316	8.794	9.94	-24.063	5.134
48	48	0.41454	7.188	30.636	6.716	0.332	22.769	-4.976	6.152	-11.004	-10.083	4.552	-26.364	8.676	9.867	-24.307	5.276
49	49	0.42336	7.15	30.151	6.894	0.386	21.943	-4.866	6.191	-11.188	-10.188	4.506	-26.471	8.617	9.887	-24.622	5.367
50	50	0.43218	7.037	29.65	7.117	0.376	21.11	-4.889	6.186	-11.352	-10.276	4.699	-26.623	8.647	10.151	-24.986	5.441
51	51	0.441	6.864	29.181	7.331	0.331	20.334	-5.001	6.166	-11.458	-10.305	4.818	-26.7	8.71	10.348	-25.277	5.482
52	52	0.44982	6.699	28.828	7.533	0.268	19.732	-5.27	6.218	-11.459	-10.277	4.622	-26.909	8.883	10.307	-25.703	5.57
53	53	0.45864	6.542	28.626	7.701	0.198	19.33	-5.607	6.257	-11.403	-10.224	4.57	-27.211	9.099	10.418	-26.228	5.653
54	54	0.46746	6.384	28.517	7.812	0.123	19.051	-5.961	6.299	-11.318	-10.129	4.587	-27.626	9.348	10.602	-26.861	5.759
55	55	0.47628	6.232	28.491	7.87	0.037	18.873	-6.284	6.335	-11.216	-10.058	4.434	-28.166	9.715	10.62	-27.602	5.958
56	56	0.4851	6.07	28.529	7.844	-0.053	18.775	-6.477	6.383	-11.09	-9.963	4.126	-28.66	10.063	10.46	-28.294	6.205
57	57	0.49392	5.905	28.577	7.734	-0.119	18.697	-6.589	6.405	-10.961	-9.855	3.937	-29.197	10.463	10.397	-29.038	6.516
58	58	0.50274	5.751	28.624	7.566	-0.155	18.606	-6.527	6.388	-10.858	-9.85	3.781	-29.852	10.822	10.356	-29.9	6.811
59	59	0.51156	5.606	28.656	7.393	-0.201	18.5	-6.449	6.4	-10.729	-9.8	3.492	-30.526	11.135	10.163	-30.795	7.117
60	60	0.52038	5.491	28.676	7.218	-0.228	18.39	-6.327	6.386	-10.595	-9.768	3.259	-31.162	11.481	9.983	-31.662	7.472
61	61	0.5292	5.393	28.662	7.061	-0.267	18.222	-6.161	6.381	-10.514	-9.79	3.231	-31.82	11.842	9.995	-32.557	7.859
62	62	0.53802	5.308	28.594	6.926	-0.295	17.996	-6.028	6.369	-10.413	-9.808	3.215	-32.507	12.184	10.016	-33.505	8.22
63	63	0.54684	5.249	28.488	6.821	-0.314	17.743	-5.904	6.369	-10.295	-9.841	3.137	-33.203	12.534	9.975	-34.467	8.602
64	64	0.55566	5.193	28.353	6.755	-0.348	17.468	-5.84	6.349	-10.15	-9.841	3.335	-33.825	12.907	10.168	-35.411	8.994
65	65	0.56448	5.14	28.172	6.727	-0.388	17.15	-5.829	6.332	-9.992	-9.823	3.486	-34.482	13.307	10.314	-36.394	9.415
66	66	0.5733	5.089	27.951	6.738	-0.445	16.788	-5.792	6.345	-9.848	-9.891	3.431	-35.12	13.763	10.292	-37.326	9.883
67	67	0.58212	5.038	27.691	6.784	-0.509	16.393	-5.839	6.374	-9.693	-9.896	3.299	-35.755	14.212	10.192	-38.241	10.353
68	68	0.59094	5.015	27.38	6.866	-0.546	15.96	-5.878	6.369	-9.542	-9.905	3.297	-36.458	14.66	10.182	-39.239	10.857
69	69	0.59976	5.03	27.032	6.937	-0.542	15.516	-5.902	6.365	-9.352	-9.894	3.378	-37.116	15.11	10.232	-40.23	11.385
70	70	0.60858	5.064	26.677	6.994	-0.527	15.089	-5.901	6.418	-9.116	-9.866	3.239	-37.636	15.579	10.072	-41.075	11.961
71	71	0.6174	5.123	26.317	7.021	-0.47	14.649	-5.833	6.467	-8.886	-9.835	3.077	-38.153	15.996	9.869	-41.92	12.522
72	72	0.62622	5.212	25.953	7.017	-0.371	14.195	-5.719	6.496	-8.698	-9.805	3.077	-38.686	16.359	9.802	-42.787	13.047
73	73	0.63504	5.335	25.586	6.94	-0.199	13.752	-5.426	6.486	-8.528	-9.79	3.107	-39.164	16.716	9.693	-43.598	13.632
74	74	0.64386	5.498	25.211	6.823	0.007	13.323	-5.043	6.497	-8.339	-9.801	3.152	-39.591	17.084	9.588	-44.376	14.254
75	75	0.65268	5.69	24.834	6.688	0.24	12.902	-4.59	6.524	-8.15	-9.829	3.134	-40.018	17.432	9.404	-45.141	14.892
76	76	0.6615	5.912	24.463	6.489	0.516	12.502	-3.962	6.524	-7.962	-9.915	3.173	-40.401	17.787	9.226	-45.878	15.571
77	77	0.67032	6.152	24.102	6.229	0.83	12.142	-3.207	6.515	-7.725	-10.014	3.116	-40.667	18.154	8.917	-46.499	16.283
78	78	0.67914	6.39	23.737	5.894	1.144	11.77	-2.304	6.54	-7.494	-10.047	3.054	-40.889	18.424	8.53	-47.088	17.013
79	79	0.68796	6.641	23.376	5.492	1.489	11.393	-1.336	6.557	-7.264	-10.01	3.136	-41.093	18.699	8.226	-47.705	17.796
80	80	0.69678	6.898	23.037	5.048	1.838	11.031	-0.313	6.569	-7.071	-9.943	3.337	-41.275	19.003	7.995	-48.306	18.637
81	81	0.7056	7.149	22.693	4.541	2.197	10.668	0.769	6.588	-6.84	-9.831	3.433	-41.361	19.292	7.641	-48.804	19.474
82	82	0.71442	7.407	22.372	3.97	2.57	10.338	1.85	6.632	-6.561	-9.694	3.323	-41.385	19.663	7.126	-49.196	20.358
83	83	0.72324	7.649	22.077	3.347	2.935	10.024	2.96	6.665	-6.265	-9.57	3.242	-41.29	20.119	6.655	-49.485	21.279
84	84	0.73206	7.873	21.8	2.655	3.307	9.725	4.042	6.669	-5.93	-9.462	3.244	-41.147	20.706	6.32	-49.769	22.225
85	85	0.74088	8.065	21.554	1.888	3.671	9.424	5.161	6.665	-5.586	-9.4	3.163	-40.803	21.303	5.982	-49.836	23.101
86	86	0.7497	8.227	21.344	1.064	4.022	9.136	6.271	6.677	-5.212	-9.373	3.012	-40.332	21.91	5.67	-49.777	23.911
87	87	0.75852	8.353	21.171	0.202	4.333	8.829	7.328	6.728	-4.892	-9.341	2.771	-39.897	22.498	5.365	-49.698	24.658
88	88	0.76734	8.443	21.025	-0.686	4.609	8.496	8.38	6.789	-4.633	-9.41	2.632	-39.479	23.021	5.263	-49.651	25.253
89	89	0.77616	8.541	20.904	-1.613	4.904	8.145	9.29	6.86	-4.427	-9.453	2.592	-39.208	23.51	5.365	-49.748	25.719
90	90	0.78498	8.641	20.82	-2.562	5.19	7.786	10.084	6.963	-4.249	-9.505	2.415	-39.033	23.953	5.453	-49.874	26.042
91	91	0.7938	8.728	20.767	-3.507	5.451	7.398	10.677	7.079	-4.12	-9.533	2.094	-38.862	24.438	5.535	-49.919	26.269
92	92	0.80262	8.827	20.761	-4.47	5.72	7.01	11.172	7.212	-4.031	-9.608	1.667	-38.843	24.931	5.636	-50.052	26.397
93	93	0.81144	8.949	20.824	-5.472	6.036	6.66	11.566	7.28	-3.923	-9.67	1.347	-38.856	25.536	5.875	-50.264	26.52
94	94	0.82026	9.077	20.972	-6.47	6.36	6.365	11.857	7.33	-3.827	-9.694	0.995	-38.842	26.178	6.11	-50.425	26.626
95	95	0.82908	9.172	21.239	-7.477	6.674	6.178	12.13	7.358	-3.715	-9.676	0.592	-38.862	26.747	6.278	-50.602	26.672
96	96	0.8379	9.196	21.642	-8.506	6.958	6.118	12.457	7.351	-3.622	-9.657	0.198	-38.964	27.209	6.424	-50.85	26.653
97	97	0.84672	9.132	22.206	-9.52	7.191	6.219	12.789	7.31	-3.554	-9.6	0.03	-39.079	27.577	6.716	-51.192	26.602
98	98	0.85554	8.982	22.925	-10.528	7.392	6.483	13.043	7.247	-3.443	-9.416	0.017	-39.13	27.815	7.097	-51.57	26.472
99	99	0.86436	8.704	23.745	-11.518	7.544	6.865	13.262	7.14	-3.331	-9.264	-0.152	-39.338	27.945	7.381	-52.027	26.212
100	100	0.87318	8.3	24.629	-12.47	7.625	7.355	13.444	7.011	-3.214	-9.167	-0.265	-39.57	28.04	7.758	-52.515	25.881
101	101	0.882	7.808	25.539	-13.356	7.677	7.942	13.541	6.862	-3.042	-9.124	-0.255	-39.83	28.155	8.307	-53.085	25.528
102	102	0.89082	7.257	26.454	-14.071	7.695	8.604	13.445	6.697	-2.821	-9.045	-0.261	-40.097	28.196	8.848	-53.666	25.112
103	103	0.89964	6.615	27.326	-14.572	7.59	9.275	13.152	6.542	-2.606	-8.932	-0.491	-40.304	28.228	9.176	-54.086	24.684
104	104	0.90846	5.907	28.118	-14.831	7.378	9.955	12.689	6.362	-2.372	-8.873	-0.729	-40.472	28.357	9.482	-54.452	24.324
105	105	0.91728	5.211	28.815	-14.835	7.075	10.579	12.122	6.219	-2.137	-8.764	-0.789	-40.508	28.379	9.83	-54.786	23.989
106	106	0.9261	4.603	29.426	-14.613	6.793	11.126	11.488	6.039	-1.862	-8.598	-0.858	-40.354	28.313	10	-54.991	23.673
107	107	0.93492	4.082	29.949	-14.198	6.538	11.578	10.86	5.816	-1.582	-8.362	-0.863	-40.028	28.151	10.023	-55.092	23.422
108	108	0.94374	3.642	30.397	-13.582	6.276	11.944	10.306	5.566	-1.375	-8.214	-0.703	-39.68	27.935	10.05	-55.215	23.246
109	109	0.95256	3.264	30.783	-12.785	6.005	12.273	9.779	5.275	-1.126	-8.142	-0.39	-39.221	27.678	10.084	-55.329	23.094
110	110	0.96138	2.966	31.105	-11.869	5.772	12.55	9.384	4.949	-0.832	-8.071	-0.091	-38.676	27.218	9.919	-55.406	22.912
111	111	0.9702	2.757	31.301	-10.903	5.589	12.699	9.058	4.604	-0.526	-8.106	0.297	-38.22	26.686	9.821	-55.608	22.69
112	112	0.97902	2.62	31.33	-9.949	5.441	12.702	8.78	4.267	-0.205	-8.238	0.834	-37.961	26.166	9.905	-56.037	22.474
113	113	0.98784	2.528	31.206	-9.048	5.335	12.575	8.453	3.921	0.124	-8.425	1.223	-37.919	25.789	9.95	-56.577	22.297
114	114	0.99666	2.466	30.933	-8.209	5.222	12.318	7.991	3.622	0.462	-8.619	1.24	-38.103	25.559	9.795	-57.163	22.12
115	115	1.00548	2.429	30.486	-7.531	5.147	11.909	7.398	3.337	0.87	-8.768	1.047	-38.499	25.432	9.608	-57.885	21.875
116	116	1.0143	2.433	29.882	-7.044	5.1	11.391	6.675	3.137	1.328	-8.939	0.8	-39.157	25.539	9.633	-58.814	21.667
117	117	1.02312	2.495	29.206	-6.783	5.133	10.827	5.866	2.95	1.849	-9.042	0.487	-39.931	25.825	9.758	-59.825	21.484
118	118	1.03194	2.629	28.56	-6.755	5.301	10.34	4.943	2.718	2.479	-8.983	0.045	-40.78	26.26	9.872	-60.873	21.334
119	119	1.04076	2.817	27.893	-6.95	5.521	9.808	4.051	2.499	3.088	-8.895	-0.474	-41.719	26.845	10.048	-61.948	21.243
120	120	1.04958	2.971	27.28	-7.348	5.721	9.369	3.221	2.252	3.802	-8.68	-0.845	-42.623	27.629	10.372	-63.081	21.351
121	121	1.0584	3.034	26.938	-7.881	5.846	9.243	2.524	2.02	4.558	-8.482	-1.273	-43.641	28.492	10.689	-64.301	21.565
122	122	1.06722	3.063	26.905	-8.479	5.964	9.433	1.918	1.738	5.311	-8.239	-1.47	-44.658	29.364	11.146	-65.594	21.855
123	123	1.07604	3.022	27.207	-9.078	6.039	10.014	1.412	1.448	6.08	-8.091	-1.603	-45.76	30.355	11.67	-66.964	22.306
124	124	1.08486	2.804	27.835	-9.624	5.946	10.983	1.065	1.185	6.841	-8.11	-1.71	-46.918	31.503	12.207	-68.361	22.955
125	125	1.09368	2.471	28.681	-10.098	5.746	12.216	0.871	0.94	7.579	-8.194	-1.782	-48.192	32.579	12.69	-69.862	23.664
126	126	1.1025	2.077	29.68	-10.477	5.486	13.663	0.804	0.759	8.303	-8.371	-2.044	-49.597	33.582	12.968	-71.376	24.422
127	127	1.11132	1.642	30.708	-10.759	5.193	15.218	0.814	0.574	9.099	-8.528	-2.273	-51.104	34.51	13.17	-73.032	25.261
128	128	1.12014	1.213	31.646	-10.932	4.868	16.677	0.854	0.42	9.839	-8.59	-2.596	-52.728	35.287	13.166	-74.746	26.119
129	129	1.12896	0.782	32.528	-11.001	4.514	18.126	0.915	0.288	10.604	-8.524	-2.788	-54.294	35.841	13.094	-76.479	26.912
130	130	1.13778	0.348	33.337	-10.952	4.109	19.579	0.884	0.148	11.528	-8.178	-2.854	-55.559	36.259	12.862	-78.091	27.676
131	131	1.1466	-0.015	33.852	-10.829	3.68	20.708	0.808	0.052	12.463	-7.675	-3.048	-56.608	36.614	12.365	-79.478	28.423
132	132	1.15542	-0.322	33.994	-10.659	3.247	21.428	0.743	-0.11	13.421	-7.078	-3.058	-57.255	36.74	11.83	-80.621	28.893
133	133	1.16424	-0.573	33.821	-10.48	2.803	21.808	0.693	-0.263	14.419	-6.376	-2.846	-57.45	36.64	11.326	-81.498	29.118
134	134	1.17306	-0.71	33.342	-10.309	2.425	21.813	0.642	-0.439	15.387	-5.649	-2.474	-57.309	36.493	10.879	-82.142	29.241
135	135	1.18188	-0.773	32.647	-10.186	2.112	21.566	0.642	-0.646	16.289	-4.952	-2.021	-57.064	36.374	10.486	-82.676	29.345
136	136	1.1907	-0.813	31.785	-10.084	1.806	21.107	0.783	-0.815	17.088	-4.493	-1.934	-56.829	36.362	9.877	-82.963	29.453
137	137	1.19952	-0.879	30.834	-9.995	1.455	20.526	0.969	-0.947	17.78	-4.169	-2.031	-56.679	36.414	9.226	-83.16	29.56
138	138	1.20834	-0.998	29.968	-9.938	1.068	20.037	1.142	-1.059	18.35	-3.919	-2.147	-56.805	36.586	8.71	-83.486	29.762
139	139	1.21716	-1.101	29.322	-9.901	0.75	19.766	1.234	-1.184	18.795	-3.748	-2.233	-57.311	36.873	8.399	-84.064	30.058
140	140	1.22598	-1.101	28.972	-9.923	0.62	19.813	1.233	-1.32	19.333	-3.574	-2.629	-58.005	37.182	7.943	-84.713	30.371
141	141	1.2348	-1.124	28.89	-9.945	0.529	20.188	1.184	-1.466	19.97	-3.453	-2.888	-58.65	37.288	7.689	-85.421	30.455
142	142	1.24362	-1.207	29.047	-9.941	0.395	20.871	1.034	-1.577	20.669	-3.281	-2.901	-59.064	37.107	7.671	-86.034	30.246
143	143	1.25244	-1.262	29.389	-9.893	0.288	21.784	0.85	-1.648	21.447	-3.157	-2.675	-59.226	36.774	7.865	-86.546	29.866
144	144	1.26126	-1.214	29.827	-9.842	0.308	22.794	0.666	-1.664	22.225	-3.238	-2.535	-59.126	36.477	8.121	-86.71	29.432
145	145	1.27008	-1.087	30.273	-9.768	0.383	23.745	0.464	-1.601	22.728	-3.519	-2.531	-59.072	36.149	8.421	-86.612	28.893
146	146	1.2789	-0.947	30.665	-9.639	0.409	24.552	0.159	-1.469	22.857	-3.965	-2.926	-59.716	35.871	8.662	-86.711	28.4
147	147	1.28772	-0.858	30.982	-9.515	0.366	25.253	-0.272	-1.355	22.792	-4.497	-3.533	-60.754	35.783	8.976	-86.923	28.054
148	148	1.29654	-0.8	31.184	-9.383	0.259	25.833	-0.838	-1.25	22.693	-4.986	-4.429	-61.939	35.991	9.175	-87.097	28.01
149	149	1.30536	-0.71	31.271	-9.249	0.2	26.32	-1.646	-1.332	22.699	-5.265	-5.483	-63.09	36.208	9.206	-87.244	27.948
150	150	1.31418	-0.558	31.276	-9.144	0.226	26.768	-2.575	-1.513	22.904	-5.273	-6.136	-63.527	36.277	9.343	-87.049	27.716
151	151	1.323	-0.364	31.185	-9.082	0.337	27.175	-3.503	-1.806	23.36	-5.029	-6.292	-63.083	36.386	9.562	-86.426	27.462
152	152	1.33182	-0.175	31.008	-9.022	0.446	27.514	-4.262	-2.081	23.908	-4.655	-6.148	-62.363	36.35	9.739	-85.785	27.166
153	153	1.34064	-0.011	30.781	-8.989	0.557	27.828	-4.745	-2.277	24.476	-4.332	-5.81	-61.667	36.087	9.933	-85.289	26.773
154	154	1.34946	0.155	30.532	-8.948	0.673	28.136	-5.025	-2.421	25.031	-4.157	-5.276	-61.005	35.844	10.253	-84.882	26.429
155	155	1.35828	0.295	30.287	-8.896	0.748	28.452	-5.136	-2.448	25.507	-4.133	-4.707	-60.405	35.662	10.63	-84.454	26.174
156	156	1.3671	0.388	30.066	-8.888	0.818	28.819	-5.109	-2.459	25.949	-4.24	-4.267	-59.823	35.639	10.938	-83.907	26.025
157	157	1.37592	0.446	29.875	-8.848	0.824	29.229	-5.083	-2.407	26.364	-4.386	-4.031	-59.311	35.731	11.124	-83.288	25.993
158	158	1.38474	0.507	29.749	-8.78	0.812	29.722	-5.163	-2.367	26.755	-4.455	-3.754	-58.9	35.816	11.358	-82.745	25.983
159	159	1.39356	0.579	29.659	-8.712	0.812	30.272	-5.339	-2.377	27.096	-4.406	-3.355	-58.589	35.873	11.675	-82.296	25.985
160	160	1.40238	0.652	29.58	-8.609	0.77	30.842	-5.602	-2.375	27.419	-4.286	-3.104	-58.323	36.01	11.863	-81.794	26.079
161	161	1.4112	0.73	29.525	-8.527	0.76	31.47	-5.859	-2.415	27.775	-4.164	-2.815	-58.018	36.184	12.063	-81.27	26.193
162	162	1.42002	0.813	29.479	-8.429	0.745	32.125	-6.178	-2.47	28.18	-4.073	-2.639	-57.682	36.322	12.219	-80.689	26.228
163	163	1.42884	0.902	29.424	-8.317	0.726	32.774	-6.471	-2.533	28.596	-4.073	-2.579	-57.292	36.452	12.291	-80.005	26.182
164	164	1.43766	0.994	29.341	-8.181	0.687	33.386	-6.779	-2.597	29.002	-4.136	-2.528	-56.951	36.591	12.411	-79.354	26.116
165	165	1.44648	1.097	29.257	-8.021	0.626	34.001	-7.055	-2.606	29.413	-4.242	-2.259	-56.61	36.658	12.729	-78.801	26.013
166	166	1.4553	1.208	29.156	-7.858	0.58	34.609	-7.33	-2.625	29.856	-4.393	-2.035	-56.16	36.719	13.014	-78.134	25.861
167	167	1.46412	1.315	29.035	-7.699	0.526	35.205	-7.64	-2.658	30.297	-4.448	-1.762	-55.624	36.686	13.277	-77.404	25.637
168	168	1.47294	1.42	28.914	-7.494	0.436	35.805	-7.941	-2.676	30.756	-4.5	-1.478	-54.963	36.665	13.49	-76.572	25.414
169	169	1.48176	1.52	28.782	-7.287	0.334	36.412	-8.279	-2.698	31.245	-4.547	-1.283	-54.213	36.622	13.636	-75.616	25.138
170	170	1.49058	1.615	28.646	-7.054	0.207	37.026	-8.643	-2.711	31.731	-4.577	-1.113	-53.412	36.515	13.747	-74.586	24.798
171	171	1.4994	1.713	28.502	-6.805	0.085	37.632	-9.108	-2.791	32.13	-4.609	-1.054	-52.651	36.442	13.803	-73.454	24.427
172	172	1.50822	1.821	28.367	-6.551	-0.031	38.235	-9.612	-2.9	32.458	-4.663	-1.138	-51.837	36.501	13.733	-72.139	24.108
173	173	1.51704	1.921	28.253	-6.285	-0.155	38.875	-10.127	-3.004	32.744	-4.762	-1.468	-51.071	36.53	13.48	-70.706	23.721
174	174	1.52586	2.009	28.151	-6.009	-0.316	39.579	-10.734	-3.166	33.117	-4.772	-1.905	-50.531	36.404	13.16	-69.507	23.233
175	175	1.53468	2.097	28.055	-5.687	-0.519	40.265	-11.375	-3.34	33.475	-4.742	-2.092	-49.805	36.238	12.982	-68.245	22.694
176	176	1.5435	2.181	27.962	-5.354	-0.749	40.938	-11.947	-3.495	33.914	-4.695	-1.76	-48.468	35.971	13.073	-66.691	22
177	177	1.55232	2.26	27.873	-5.055	-0.962	41.628	-12.421	-3.61	34.435	-4.696	-1.016	-46.932	35.448	13.494	-65.16	21.071
178	178	1.56114	2.328	27.769	-4.766	-1.201	42.279	-12.746	-3.534	34.858	-4.777	-0.224	-45.496	34.628	14.027	-63.635	19.937
179	179	1.56996	2.379	27.656	-4.467	-1.48	42.903	-13.04	-3.349	35.102	-4.895	0.585	-44.116	33.705	14.644	-61.962	18.706
180	180	1.57878	2.416	27.541	-4.149	-1.8	43.491	-13.321	-3.053	35.157	-5.192	1.116	-42.792	32.896	15.168	-60.021	17.454
181	181	1.5876	2.44	27.428	-3.843	-2.131	44.051	-13.603	-2.701	35.097	-5.613	1.785	-41.159	32.098	15.854	-57.665	16.036
182	182	1.59642	2.45	27.327	-3.566	-2.442	44.625	-14.016	-2.414	34.981	-6.132	2.3	-39.462	31.416	16.513	-55.073	14.518
183	183	1.60524	2.449	27.227	-3.309	-2.745	45.198	-14.588	-2.218	34.733	-6.628	2.978	-38.005	30.889	17.431	-52.58	13.077
184	184	1.61406	2.436	27.136	-3.073	-3.04	45.75	-15.32	-2.086	34.344	-7.043	3.443	-36.88	30.447	18.263	-50.213	11.694
185	185	1.62288	2.408	27.053	-2.852	-3.313	46.282	-16.21	-2.052	33.88	-7.364	3.491	-36.318	29.955	18.87	-48.24	10.31
186	186	1.6317	2.367	26.978	-2.639	-3.588	46.779	-17.228	-2.059	33.269	-7.543	3.354	-36.26	29.436	19.439	-46.619	9.006
187	187	1.64052	2.316	26.908	-2.444	-3.835	47.245	-18.285	-2.076	32.489	-7.661	3.376	-36.326	29.125	20.173	-45.018	7.936
188	188	1.64934	2.255	26.838	-2.205	-4.123	47.666	-19.401	-2.063	31.586	-7.731	3.256	-36.509	28.943	20.797	-43.424	7.007
189	189	1.65816	2.182	26.767	-1.929	-4.42	48.014	-20.492	-1.995	30.542	-7.766	2.632	-36.96	28.772	20.973	-41.968	6.19
190	190	1.66698	2.116	26.692	-1.599	-4.709	48.269	-21.501	-1.862	29.29	-7.734	1.871	-37.621	28.662	20.955	-40.643	5.619
191	191	1.6758	2.044	26.603	-1.252	-4.949	48.426	-22.442	-1.718	27.875	-7.656	1.031	-38.33	28.73	20.767	-39.334	5.32
192	192	1.68462	1.957	26.502	-0.838	-5.175	48.491	-23.22	-1.577	26.386	-7.463	0.186	-38.898	28.679	20.283	-38.006	5.086
193	193	1.69344	1.87	26.386	-0.349	-5.377	48.442	-23.928	-1.469	24.787	-7.093	-0.553	-39.327	28.461	19.617	-36.655	4.869
194	194	1.70226	1.804	26.244	0.208	-5.532	48.266	-24.507	-1.413	23.129	-6.594	-1.086	-39.543	28.109	18.812	-35.285	4.681
195	195	1.71108	1.757	26.045	0.839	-5.638	47.942	-24.885	-1.43	21.513	-6.01	-1.247	-39.378	27.545	17.954	-33.856	4.437
196	196	1.7199	1.709	25.811	1.576	-5.773	47.468	-25.128	-1.463	19.916	-5.353	-1.199	-38.993	26.856	17.033	-32.454	4.232
197	197	1.72872	1.655	25.562	2.373	-5.878	46.849	-25.061	-1.506	18.276	-4.742	-0.75	-38.449	26.022	16.23	-31.11	4.078
198	198	1.73754	1.59	25.298	3.25	-5.994	46.098	-24.709	-1.537	16.706	-4.211	-0.256	-37.908	24.953	15.339	-30.014	3.935
199	199	1.74636	1.53	25.026	4.233	-6.142	45.212	-24.062	-1.54	15.293	-3.812	0.119	-37.458	23.637	14.264	-29.3	3.816
200	200	1.75518	1.469	24.788	5.262	-6.279	44.266	-23.165	-1.561	14.011	-3.546	0.766	-36.759	22.194	13.322	-28.585	3.696
201	201	1.764	1.405	24.614	6.359	-6.43	43.338	-22.093	-1.679	13.048	-3.335	1.885	-34.992	20.766	12.477	-27.216	3.594
