# Supplementary material for: Gait phenotypes in paediatric hereditary spastic paraplegia revealed by dynamic time warping analysis and random forests
Source: PLoS One. 2018 Mar 8;13(3):e0192345. doi: 10.1371/journal.pone.0192345 (PMC5843164; doi:10.1371/journal.pone.0192345)
Supplement: S1 Data — (ZIP) [file pone.0192345.s008.zip › HSP/Right.SR.HSP20.5.csv]

	Epoch	Time	Pelvic.obliquity	Pelvic.tilt	Pelvic rotation	Hip.abd.add	Hip.flexion	Hip.rotation	Knee.abd.add	Knee.flexion	Knee.rotation	Ankle.abd.add	Ankle.flexion	Ankle.rotation	Forefoot.abd.add	Forefoot.flexion	Forefoot.rotation
1	1	0	-0.879	24.02	2.381	-4.396	40.279	-20.77	0.559	9.719	-5.769	-1.252	-37.946	20.827	15.341	-28.019	1.27
2	2	0.00748	-1	23.921	3.408	-4.939	39.658	-20.776	0.523	9.123	-5.406	-1.017	-36.789	20.383	14.439	-27.051	1.365
3	3	0.01496	-1.071	23.838	4.411	-5.364	39.014	-20.67	0.342	8.905	-4.929	-0.392	-34.758	19.708	13.545	-25.724	1.301
4	4	0.02244	-1.094	23.778	5.371	-5.66	38.375	-20.334	0.024	9.103	-4.496	0.619	-32.125	18.69	12.807	-24.298	1.023
5	5	0.02992	-1.072	23.733	6.29	-5.857	37.706	-19.604	-0.241	9.53	-4.33	1.59	-29.003	17.237	11.963	-22.637	0.483
6	6	0.0374	-1.011	23.708	7.173	-5.969	36.94	-18.597	-0.339	9.762	-4.445	2.425	-25.646	15.454	11.076	-20.583	-0.285
7	7	0.04488	-0.904	23.708	7.984	-5.946	35.958	-17.398	-0.237	9.308	-4.923	3.1	-22.968	13.442	10.437	-18.635	-1.239
8	8	0.05236	-0.761	23.724	8.72	-5.804	34.773	-16.194	-0.011	8.19	-5.624	3.642	-21.257	11.304	10.121	-17.105	-2.357
9	9	0.05984	-0.563	23.781	9.38	-5.553	33.483	-15.126	0.26	6.581	-6.459	4.126	-20.255	9.156	10.114	-15.859	-3.64
10	10	0.06732	-0.323	23.867	9.975	-5.242	32.182	-14.272	0.535	4.764	-7.34	4.455	-19.633	7.124	10.206	-14.784	-5.02
11	11	0.0748	-0.067	23.998	10.508	-4.94	30.934	-13.694	0.803	2.941	-8.208	4.685	-19.002	5.402	10.344	-13.656	-6.382
12	12	0.08228	0.17	24.205	10.98	-4.706	29.816	-13.431	1.104	1.242	-9.032	4.795	-18.212	4.118	10.482	-12.423	-7.638
13	13	0.08976	0.395	24.479	11.388	-4.539	28.832	-13.554	1.424	-0.338	-9.797	4.969	-17.593	3.357	10.827	-11.367	-8.751
14	14	0.09724	0.643	24.795	11.742	-4.41	27.906	-14.09	1.808	-1.933	-10.447	5.244	-17.431	3.087	11.445	-10.684	-9.666
15	15	0.10472	0.926	25.175	12.024	-4.315	27.051	-15.064	2.3	-3.615	-10.931	5.427	-17.696	3.382	12.132	-10.304	-10.279
16	16	0.1122	1.233	25.599	12.206	-4.24	26.312	-16.377	2.903	-5.296	-11.231	5.26	-18.149	4.282	12.568	-10.078	-10.472
17	17	0.11968	1.536	26.035	12.252	-4.197	25.737	-17.876	3.616	-6.803	-11.321	4.635	-18.85	5.627	12.639	-10.168	-10.247
18	18	0.12716	1.807	26.479	12.154	-4.208	25.379	-19.393	4.4	-7.938	-11.213	3.906	-19.816	7.176	12.679	-10.649	-9.727
19	19	0.13464	2.037	26.909	11.886	-4.259	25.287	-20.786	5.164	-8.521	-10.798	3.18	-20.878	8.692	12.67	-11.462	-8.978
20	20	0.14212	2.224	27.318	11.434	-4.298	25.441	-21.889	5.804	-8.592	-9.971	2.525	-21.789	9.986	12.511	-12.4	-8.007
21	21	0.1496	2.402	27.713	10.776	-4.255	25.826	-22.403	6.285	-8.279	-8.791	1.917	-22.498	10.757	12.093	-13.385	-6.912
22	22	0.15708	2.57	28.094	9.953	-4.107	26.353	-22.255	6.587	-7.794	-7.45	1.354	-23.17	11.005	11.465	-14.478	-5.742
23	23	0.16456	2.673	28.431	8.981	-3.878	26.927	-21.296	6.679	-7.278	-6.281	1.166	-23.788	10.784	10.962	-15.558	-4.648
24	24	0.17204	2.734	28.737	7.895	-3.564	27.526	-19.693	6.619	-6.771	-5.546	1.21	-24.368	10.407	10.6	-16.6	-3.662
25	25	0.17952	2.773	29.01	6.736	-3.166	28.113	-17.67	6.464	-6.291	-5.341	1.212	-24.948	10.19	10.224	-17.627	-2.701
26	26	0.187	2.778	29.219	5.542	-2.725	28.611	-15.48	6.309	-5.894	-5.562	1.122	-25.51	10.149	9.861	-18.559	-1.841
27	27	0.19448	2.755	29.367	4.365	-2.279	28.968	-13.353	6.21	-5.647	-6.014	0.997	-26.058	10.261	9.579	-19.359	-1.081
28	28	0.20196	2.749	29.438	3.269	-1.817	29.148	-11.526	6.152	-5.529	-6.5	0.843	-26.652	10.492	9.379	-20.12	-0.42
29	29	0.20944	2.778	29.39	2.301	-1.36	29.113	-10.102	6.136	-5.519	-6.946	0.617	-27.204	10.871	9.197	-20.766	0.178
30	30	0.21692	2.86	29.248	1.514	-0.946	28.877	-9.105	6.187	-5.614	-7.309	0.352	-27.683	11.344	9.048	-21.287	0.724
31	31	0.2244	2.971	29.057	0.964	-0.641	28.485	-8.456	6.316	-5.801	-7.519	0.037	-28.147	11.747	8.865	-21.778	1.235
32	32	0.23188	3.062	28.829	0.642	-0.481	27.981	-8.021	6.482	-6.047	-7.596	-0.098	-28.601	11.987	8.815	-22.277	1.685
33	33	0.23936	3.144	28.574	0.54	-0.444	27.393	-7.766	6.664	-6.335	-7.586	-0.111	-29.02	12.088	8.837	-22.766	2.077
34	34	0.24684	3.209	28.309	0.629	-0.508	26.751	-7.578	6.845	-6.675	-7.58	-0.169	-29.346	12.135	8.759	-23.169	2.484
35	35	0.25432	3.268	28.078	0.883	-0.644	26.12	-7.416	6.981	-7.064	-7.658	-0.139	-29.575	12.242	8.705	-23.471	2.957
36	36	0.2618	3.319	27.892	1.259	-0.828	25.533	-7.248	7.087	-7.448	-7.778	-0.012	-29.686	12.287	8.695	-23.69	3.414
37	37	0.26928	3.363	27.755	1.728	-1.045	24.982	-7.001	7.162	-7.861	-8.038	0.181	-29.82	12.288	8.743	-23.94	3.854
38	38	0.27676	3.431	27.674	2.268	-1.265	24.48	-6.8	7.215	-8.309	-8.322	0.469	-30.02	12.273	8.878	-24.245	4.292
39	39	0.28424	3.541	27.637	2.851	-1.469	24.031	-6.675	7.263	-8.735	-8.612	0.834	-30.088	12.308	9.075	-24.436	4.741
40	40	0.29172	3.733	27.644	3.453	-1.611	23.656	-6.669	7.346	-9.084	-8.801	1.014	-30.06	12.361	9.079	-24.563	5.234
41	41	0.2992	4.053	27.7	4.036	-1.616	23.371	-6.817	7.427	-9.386	-8.894	1.116	-30.048	12.457	9.019	-24.701	5.751
42	42	0.30668	4.484	27.815	4.558	-1.485	23.196	-7.053	7.497	-9.635	-8.922	1.375	-30.032	12.573	9.126	-24.853	6.253
43	43	0.31416	4.973	28	5.003	-1.293	23.148	-7.35	7.616	-9.782	-8.882	1.508	-30.018	12.749	9.146	-25.037	6.79
44	44	0.32164	5.485	28.248	5.361	-1.065	23.211	-7.725	7.773	-9.859	-8.732	1.585	-29.993	12.965	9.134	-25.212	7.335
45	45	0.32912	6.008	28.546	5.619	-0.803	23.358	-8.054	7.932	-9.928	-8.59	1.592	-30.101	13.244	9.078	-25.486	7.919
46	46	0.3366	6.54	28.881	5.774	-0.515	23.577	-8.328	8.125	-9.935	-8.464	1.486	-30.203	13.572	8.947	-25.761	8.513
47	47	0.34408	7.061	29.216	5.828	-0.189	23.799	-8.494	8.293	-9.926	-8.345	1.407	-30.234	13.933	8.824	-25.984	9.129
48	48	0.35156	7.56	29.502	5.79	0.183	23.968	-8.493	8.395	-9.954	-8.308	1.405	-30.348	14.306	8.762	-26.282	9.743
49	49	0.35904	8.014	29.71	5.681	0.552	24.048	-8.348	8.51	-9.974	-8.256	1.225	-30.406	14.598	8.501	-26.516	10.337
50	50	0.36652	8.383	29.835	5.504	0.9	24.014	-8.013	8.593	-10.032	-8.268	1.129	-30.465	14.807	8.31	-26.763	10.862
51	51	0.374	8.646	29.884	5.285	1.194	23.876	-7.492	8.623	-10.131	-8.346	1.15	-30.556	14.966	8.201	-27.053	11.356
52	52	0.38148	8.819	29.878	5.066	1.417	23.652	-6.894	8.642	-10.248	-8.439	1.148	-30.628	15.1	8.053	-27.327	11.835
53	53	0.38896	8.919	29.83	4.876	1.581	23.349	-6.24	8.644	-10.398	-8.547	1.084	-30.684	15.137	7.833	-27.577	12.237
54	54	0.39644	8.932	29.748	4.729	1.654	22.984	-5.592	8.616	-10.565	-8.658	1.113	-30.722	15.146	7.683	-27.826	12.588
55	55	0.40392	8.899	29.651	4.646	1.653	22.604	-5.051	8.597	-10.708	-8.762	1.187	-30.829	15.131	7.604	-28.16	12.868
56	56	0.4114	8.875	29.53	4.628	1.633	22.211	-4.63	8.589	-10.821	-8.908	1.239	-30.963	15.147	7.551	-28.526	13.091
57	57	0.41888	8.868	29.413	4.655	1.621	21.833	-4.361	8.587	-10.922	-9.047	1.193	-31.104	15.196	7.451	-28.864	13.261
58	58	0.42636	8.836	29.332	4.716	1.57	21.518	-4.283	8.604	-10.958	-9.1	1.169	-31.273	15.272	7.407	-29.242	13.388
59	59	0.43384	8.749	29.269	4.803	1.454	21.239	-4.318	8.632	-10.934	-9.121	1.217	-31.444	15.348	7.462	-29.657	13.45
60	60	0.44132	8.617	29.208	4.897	1.301	20.977	-4.428	8.653	-10.86	-9.11	1.251	-31.695	15.447	7.523	-30.165	13.49
61	61	0.4488	8.471	29.147	4.981	1.147	20.744	-4.635	8.673	-10.729	-9.055	1.308	-31.922	15.58	7.628	-30.658	13.497
62	62	0.45628	8.306	29.089	5.054	0.98	20.525	-4.872	8.706	-10.591	-8.998	1.208	-32.19	15.724	7.617	-31.144	13.485
63	63	0.46376	8.123	29.034	5.116	0.787	20.316	-5.144	8.754	-10.428	-8.893	1.143	-32.589	15.857	7.643	-31.779	13.474
64	64	0.47124	7.946	28.974	5.171	0.612	20.107	-5.406	8.764	-10.26	-8.792	1.151	-32.98	16.009	7.72	-32.418	13.471
65	65	0.47872	7.764	28.899	5.215	0.438	19.895	-5.625	8.749	-10.071	-8.689	1.191	-33.352	16.151	7.796	-33.058	13.474
66	66	0.4862	7.578	28.817	5.246	0.259	19.685	-5.795	8.728	-9.869	-8.608	1.135	-33.792	16.325	7.775	-33.754	13.524
67	67	0.49368	7.397	28.744	5.266	0.086	19.479	-5.932	8.699	-9.696	-8.567	1.071	-34.25	16.482	7.753	-34.445	13.546
68	68	0.50116	7.21	28.665	5.272	-0.097	19.251	-5.994	8.671	-9.564	-8.567	0.986	-34.723	16.631	7.703	-35.13	13.583
69	69	0.50864	7.034	28.591	5.268	-0.257	19.035	-6.022	8.611	-9.413	-8.541	0.958	-35.179	16.769	7.666	-35.829	13.64
70	70	0.51612	6.873	28.538	5.277	-0.416	18.843	-5.981	8.538	-9.256	-8.539	1.003	-35.615	16.865	7.66	-36.545	13.706
71	71	0.5236	6.72	28.483	5.309	-0.571	18.647	-5.954	8.446	-9.105	-8.53	1.058	-36.058	16.969	7.643	-37.269	13.786
72	72	0.53108	6.593	28.412	5.374	-0.718	18.435	-5.966	8.377	-8.965	-8.499	1.019	-36.475	17.063	7.533	-37.935	13.879
73	73	0.53856	6.483	28.349	5.47	-0.862	18.238	-5.943	8.303	-8.823	-8.502	0.989	-36.867	17.147	7.411	-38.588	13.987
74	74	0.54604	6.393	28.297	5.588	-0.996	18.069	-5.911	8.233	-8.648	-8.469	0.953	-37.229	17.186	7.246	-39.235	14.109
75	75	0.55352	6.321	28.222	5.732	-1.116	17.876	-5.883	8.155	-8.472	-8.436	1.006	-37.583	17.214	7.15	-39.901	14.237
76	76	0.561	6.255	28.111	5.903	-1.229	17.639	-5.841	8.087	-8.329	-8.463	0.898	-37.988	17.246	6.923	-40.562	14.365
77	77	0.56848	6.203	27.986	6.074	-1.321	17.386	-5.83	8.031	-8.181	-8.467	0.782	-38.368	17.297	6.701	-41.2	14.508
78	78	0.57596	6.169	27.843	6.236	-1.376	17.116	-5.834	7.975	-8.02	-8.446	0.707	-38.726	17.32	6.52	-41.838	14.631
79	79	0.58344	6.158	27.668	6.396	-1.402	16.811	-5.813	7.919	-7.876	-8.451	0.76	-39.145	17.357	6.467	-42.565	14.78
80	80	0.59092	6.195	27.457	6.553	-1.372	16.487	-5.836	7.855	-7.703	-8.438	0.878	-39.364	17.44	6.471	-43.117	14.936
81	81	0.5984	6.272	27.209	6.693	-1.299	16.137	-5.866	7.82	-7.538	-8.448	1	-39.538	17.514	6.515	-43.611	15.061
82	82	0.60588	6.38	26.932	6.782	-1.175	15.765	-5.875	7.806	-7.367	-8.421	1.016	-39.782	17.579	6.464	-44.152	15.204
83	83	0.61336	6.513	26.628	6.822	-0.996	15.379	-5.861	7.78	-7.168	-8.324	1.106	-39.973	17.667	6.452	-44.68	15.4
84	84	0.62084	6.669	26.288	6.806	-0.789	14.967	-5.772	7.769	-6.965	-8.229	1.265	-40.038	17.782	6.49	-45.103	15.632
85	85	0.62832	6.837	25.933	6.73	-0.546	14.534	-5.577	7.75	-6.787	-8.188	1.418	-40.175	17.969	6.53	-45.589	15.938
86	86	0.6358	7.015	25.551	6.57	-0.267	14.063	-5.27	7.741	-6.637	-8.119	1.52	-40.368	18.11	6.497	-46.109	16.254
87	87	0.64328	7.216	25.156	6.341	0.051	13.601	-4.868	7.744	-6.466	-8.042	1.536	-40.512	18.221	6.369	-46.565	16.572
88	88	0.65076	7.435	24.773	6.054	0.386	13.165	-4.329	7.744	-6.281	-7.988	1.568	-40.663	18.344	6.213	-47.041	16.942
89	89	0.65824	7.639	24.394	5.712	0.713	12.726	-3.684	7.748	-6.114	-7.937	1.633	-40.788	18.484	6.062	-47.496	17.364
90	90	0.66572	7.865	24.037	5.306	1.053	12.319	-2.954	7.774	-5.94	-7.901	1.8	-40.845	18.605	6.007	-47.911	17.779
91	91	0.6732	8.113	23.698	4.85	1.42	11.933	-2.131	7.792	-5.761	-7.868	2.107	-40.898	18.682	6.051	-48.374	18.185
92	92	0.68068	8.344	23.364	4.309	1.799	11.551	-1.224	7.796	-5.547	-7.819	2.294	-40.902	18.798	5.975	-48.776	18.622
93	93	0.68816	8.565	23.05	3.695	2.167	11.181	-0.248	7.828	-5.322	-7.799	2.455	-40.8	18.915	5.91	-49.078	19.039
94	94	0.69564	8.798	22.766	3.018	2.571	10.826	0.77	7.84	-5.095	-7.784	2.679	-40.617	19.075	5.918	-49.326	19.474
95	95	0.70312	9.021	22.508	2.288	2.972	10.494	1.791	7.861	-4.832	-7.716	2.721	-40.462	19.278	5.76	-49.566	19.953
96	96	0.7106	9.219	22.284	1.504	3.36	10.196	2.805	7.865	-4.511	-7.646	2.582	-40.272	19.637	5.461	-49.744	20.519
97	97	0.71808	9.409	22.077	0.705	3.745	9.907	3.772	7.858	-4.172	-7.585	2.718	-39.955	19.897	5.467	-49.892	20.928
98	98	0.72556	9.583	21.905	-0.099	4.105	9.626	4.652	7.857	-3.828	-7.577	2.63	-39.749	20.341	5.353	-50.084	21.406
99	99	0.73304	9.735	21.741	-0.907	4.425	9.332	5.473	7.884	-3.473	-7.573	2.387	-39.622	20.821	5.151	-50.313	21.869
100	100	0.74052	9.853	21.575	-1.699	4.724	9.007	6.176	7.872	-3.109	-7.542	2.213	-39.449	21.324	5.055	-50.528	22.275
101	101	0.748	9.944	21.424	-2.486	4.987	8.67	6.791	7.859	-2.745	-7.489	1.98	-39.199	21.86	4.947	-50.65	22.651
102	102	0.75548	10.014	21.313	-3.28	5.223	8.346	7.293	7.849	-2.378	-7.47	1.615	-38.955	22.495	4.82	-50.732	23.003
103	103	0.76296	10.055	21.218	-4.062	5.447	8.019	7.695	7.786	-1.994	-7.442	1.413	-38.725	23.108	4.874	-50.898	23.251
104	104	0.77044	10.077	21.142	-4.815	5.65	7.693	7.987	7.696	-1.599	-7.357	1.251	-38.531	23.673	4.973	-51.126	23.424
105	105	0.77792	10.103	21.127	-5.539	5.865	7.417	8.192	7.577	-1.194	-7.216	1.123	-38.285	24.203	5.087	-51.325	23.554
106	106	0.7854	10.105	21.194	-6.241	6.074	7.218	8.343	7.426	-0.782	-7.048	0.855	-38.049	24.691	5.065	-51.481	23.638
107	107	0.79288	10.07	21.335	-6.941	6.271	7.09	8.488	7.253	-0.367	-6.85	0.605	-37.891	25.058	5.042	-51.727	23.637
108	108	0.80036	9.982	21.566	-7.638	6.45	7.056	8.668	7.048	0.046	-6.66	0.568	-37.733	25.28	5.187	-52.059	23.532
109	109	0.80784	9.845	21.88	-8.329	6.633	7.114	8.922	6.793	0.466	-6.498	0.626	-37.521	25.345	5.375	-52.384	23.315
110	110	0.81532	9.648	22.314	-9.018	6.798	7.315	9.186	6.545	0.915	-6.325	0.628	-37.401	25.239	5.514	-52.795	22.987
111	111	0.8228	9.387	22.845	-9.699	6.957	7.635	9.454	6.267	1.396	-6.189	0.642	-37.322	25.056	5.681	-53.267	22.581
112	112	0.83028	9.026	23.481	-10.344	7.081	8.099	9.655	5.965	1.906	-6.067	0.58	-37.177	24.821	5.81	-53.648	22.1
113	113	0.83776	8.575	24.164	-10.922	7.139	8.638	9.773	5.626	2.416	-5.985	0.586	-37.09	24.596	6.027	-54.103	21.579
114	114	0.84524	8.039	24.869	-11.389	7.121	9.249	9.756	5.276	2.944	-5.986	0.479	-37.113	24.427	6.212	-54.618	21.031
115	115	0.85272	7.467	25.589	-11.747	7.056	9.93	9.58	4.927	3.505	-6.03	0.274	-37.141	24.351	6.366	-55.102	20.493
116	116	0.8602	6.863	26.341	-11.943	6.931	10.7	9.118	4.578	4.1	-6.071	-0.026	-37.123	24.429	6.5	-55.505	19.999
117	117	0.86768	6.23	27.125	-12.011	6.742	11.543	8.48	4.218	4.703	-6.103	-0.287	-37.07	24.599	6.677	-55.876	19.545
118	118	0.87516	5.584	27.885	-11.923	6.481	12.404	7.709	3.85	5.321	-6.105	-0.406	-36.974	24.766	6.941	-56.255	19.1
119	119	0.88264	4.954	28.576	-11.691	6.156	13.216	6.829	3.49	5.934	-6.054	-0.537	-36.823	24.965	7.133	-56.578	18.725
120	120	0.89012	4.393	29.229	-11.301	5.819	14.007	5.881	3.124	6.544	-6	-0.607	-36.633	25.217	7.299	-56.878	18.451
121	121	0.8976	3.942	29.865	-10.798	5.537	14.807	4.888	2.757	7.195	-5.883	-0.602	-36.417	25.395	7.432	-57.2	18.213
122	122	0.90508	3.614	30.428	-10.17	5.327	15.553	3.947	2.361	7.869	-5.783	-0.48	-36.282	25.473	7.554	-57.659	18.014
123	123	0.91256	3.364	30.907	-9.459	5.135	16.241	3.096	1.976	8.571	-5.673	-0.276	-36.194	25.428	7.636	-58.209	17.847
124	124	0.92004	3.161	31.286	-8.684	4.946	16.848	2.481	1.61	9.275	-5.7	-0.076	-36.116	25.321	7.608	-58.77	17.736
125	125	0.92752	2.963	31.57	-7.874	4.723	17.384	2.022	1.28	9.993	-5.824	0.042	-36.158	25.157	7.464	-59.423	17.645
126	126	0.935	2.762	31.712	-7.039	4.438	17.805	1.763	1.031	10.724	-6.119	0.097	-36.363	24.969	7.275	-60.207	17.576
127	127	0.94248	2.553	31.729	-6.219	4.112	18.111	1.633	0.847	11.455	-6.508	0.098	-36.687	24.72	7.058	-61.075	17.465
128	128	0.94996	2.334	31.575	-5.446	3.736	18.227	1.635	0.749	12.135	-7.01	-0.011	-37.182	24.505	6.805	-62.035	17.369
129	129	0.95744	2.123	31.217	-4.74	3.354	18.129	1.627	0.659	12.796	-7.541	-0.143	-37.822	24.376	6.612	-63.099	17.273
130	130	0.96492	1.946	30.646	-4.151	3.003	17.811	1.622	0.604	13.448	-8.044	-0.369	-38.632	24.31	6.416	-64.281	17.198
131	131	0.9724	1.798	29.928	-3.706	2.692	17.348	1.56	0.562	14.073	-8.464	-0.716	-39.563	24.372	6.205	-65.495	17.188
132	132	0.97988	1.67	29.062	-3.466	2.435	16.72	1.421	0.484	14.651	-8.764	-1.091	-40.653	24.572	6.09	-66.802	17.226
133	133	0.98736	1.564	28.137	-3.429	2.25	16.011	1.223	0.34	15.171	-8.938	-1.432	-41.935	24.874	6.107	-68.25	17.303
134	134	0.99484	1.482	27.272	-3.603	2.12	15.362	0.985	0.15	15.657	-8.987	-1.752	-43.43	25.266	6.256	-69.86	17.426
135	135	1.00232	1.397	26.45	-3.931	2.005	14.768	0.679	-0.103	16.157	-8.888	-2.103	-45.003	25.778	6.435	-71.525	17.641
136	136	1.0098	1.353	25.868	-4.389	1.948	14.454	0.329	-0.379	16.682	-8.634	-2.56	-46.614	26.371	6.543	-73.169	17.969
137	137	1.01728	1.357	25.678	-4.908	1.95	14.589	-0.077	-0.67	17.244	-8.296	-3.023	-48.232	26.993	6.667	-74.788	18.345
138	138	1.02476	1.342	25.783	-5.431	1.944	15.069	-0.469	-0.991	17.834	-7.964	-3.308	-49.846	27.572	6.946	-76.438	18.683
139	139	1.03224	1.254	26.163	-5.928	1.861	15.9	-0.833	-1.273	18.489	-7.601	-3.645	-51.467	28.044	7.146	-78.083	18.99
140	140	1.03972	1.076	26.885	-6.359	1.687	17.145	-1.104	-1.502	19.202	-7.257	-4.047	-53.016	28.46	7.194	-79.641	19.311
141	141	1.0472	0.866	27.781	-6.719	1.481	18.6	-1.268	-1.665	19.975	-6.935	-4.437	-54.35	28.82	7.128	-81.03	19.645
142	142	1.05468	0.661	28.766	-6.997	1.277	20.185	-1.34	-1.771	20.841	-6.627	-4.606	-55.21	29.139	7.088	-82.085	19.967
143	143	1.06216	0.474	29.791	-7.205	1.09	21.84	-1.304	-1.831	21.761	-6.379	-4.479	-55.355	29.493	7.126	-82.562	20.266
144	144	1.06964	0.299	30.779	-7.332	0.896	23.459	-1.147	-1.821	22.641	-6.222	-4.165	-54.745	29.923	7.15	-82.314	20.558
145	145	1.07712	0.076	31.705	-7.377	0.599	25.041	-0.988	-1.731	23.432	-6.083	-3.964	-54.233	30.38	7.086	-82.018	20.921
146	146	1.0846	-0.201	32.575	-7.337	0.203	26.578	-0.852	-1.602	24.103	-5.974	-3.799	-54.413	30.756	7.119	-82.277	21.317
147	147	1.09208	-0.4	33.29	-7.217	-0.174	27.911	-0.878	-1.498	24.672	-5.817	-3.487	-54.953	31.083	7.366	-82.892	21.719
148	148	1.09956	-0.45	33.731	-7.026	-0.482	28.904	-1.152	-1.443	25.19	-5.596	-3.22	-55.316	31.416	7.597	-83.311	22.071
149	149	1.10704	-0.443	33.95	-6.774	-0.801	29.653	-1.617	-1.429	25.722	-5.303	-3.018	-55.174	31.774	7.734	-83.228	22.343
150	150	1.11452	-0.43	33.907	-6.497	-1.165	30.12	-2.246	-1.476	26.224	-4.928	-2.758	-54.859	32.16	7.945	-82.982	22.583
151	151	1.122	-0.406	33.569	-6.24	-1.533	30.273	-3.024	-1.588	26.665	-4.445	-2.651	-55.416	32.328	8.207	-83.51	22.746
152	152	1.12948	-0.368	33.025	-6.027	-1.86	30.229	-3.847	-1.78	27.15	-3.902	-2.894	-57.088	32.107	8.329	-85.067	22.71
153	153	1.13696	-0.329	32.363	-5.867	-2.151	30.088	-4.626	-2.015	27.807	-3.371	-3.105	-58.052	31.591	8.373	-86.102	22.273
154	154	1.14444	-0.298	31.576	-5.773	-2.427	29.833	-5.227	-2.191	28.57	-3.007	-3.086	-57.245	31.199	8.417	-85.543	21.629
155	155	1.15192	-0.258	30.721	-5.748	-2.648	29.508	-5.643	-2.294	29.236	-2.879	-2.852	-55.595	31.055	8.623	-84.098	21.03
156	156	1.1594	-0.213	29.921	-5.78	-2.817	29.216	-5.917	-2.319	29.667	-2.977	-2.564	-54.279	31.077	9.035	-82.758	20.572
157	157	1.16688	-0.148	29.265	-5.869	-2.911	29.05	-6.11	-2.282	29.876	-3.263	-2.376	-53.728	31.082	9.599	-81.911	20.15
158	158	1.17436	-0.002	28.794	-6.025	-2.862	29.058	-6.282	-2.198	29.948	-3.691	-2.397	-53.638	31.092	10.167	-81.287	19.756
159	159	1.18184	0.226	28.513	-6.22	-2.681	29.271	-6.529	-2.132	29.99	-4.193	-2.53	-53.624	31.237	10.748	-80.622	19.448
160	160	1.18932	0.446	28.412	-6.414	-2.497	29.715	-6.869	-2.078	30.068	-4.673	-2.734	-53.493	31.549	11.294	-79.779	19.259
161	161	1.1968	0.623	28.468	-6.578	-2.361	30.369	-7.339	-2.04	30.175	-5.03	-2.838	-53.211	31.906	11.901	-78.79	19.113
162	162	1.20428	0.816	28.635	-6.708	-2.204	31.173	-7.956	-2.066	30.327	-5.203	-2.729	-52.831	32.199	12.598	-77.795	18.96
163	163	1.21176	1.046	28.873	-6.808	-2.019	32.078	-8.69	-2.12	30.542	-5.175	-2.402	-52.288	32.287	13.348	-76.766	18.693
164	164	1.21924	1.302	29.137	-6.876	-1.812	33.019	-9.438	-2.162	30.794	-5.049	-1.965	-51.574	32.206	14.062	-75.646	18.322
165	165	1.22672	1.586	29.381	-6.92	-1.568	33.953	-10.164	-2.202	31.095	-4.888	-1.514	-50.712	31.889	14.67	-74.434	17.754
166	166	1.2342	1.857	29.573	-6.921	-1.353	34.855	-10.802	-2.21	31.431	-4.781	-0.943	-49.673	31.527	15.301	-73.101	17.133
167	167	1.24168	2.071	29.7	-6.891	-1.199	35.72	-11.357	-2.211	31.802	-4.726	-0.193	-48.479	31.135	16.034	-71.672	16.455
168	168	1.24916	2.193	29.761	-6.855	-1.107	36.541	-11.768	-2.206	32.155	-4.769	0.671	-47.265	30.739	16.857	-70.213	15.748
169	169	1.25664	2.24	29.742	-6.816	-1.069	37.294	-12.075	-2.193	32.477	-4.897	1.379	-46.106	30.286	17.552	-68.705	14.945
170	170	1.26412	2.279	29.624	-6.768	-1.029	37.929	-12.363	-2.188	32.747	-5.091	1.926	-45.047	29.793	18.141	-67.201	14.067
171	171	1.2716	2.344	29.433	-6.721	-0.952	38.461	-12.666	-2.2	32.932	-5.323	2.441	-44.029	29.336	18.716	-65.652	13.187
172	172	1.27908	2.413	29.196	-6.674	-0.864	38.947	-13.002	-2.231	33.064	-5.526	3.081	-42.962	28.861	19.386	-64.013	12.272
173	173	1.28656	2.464	28.907	-6.628	-0.782	39.389	-13.405	-2.318	33.143	-5.648	3.782	-41.831	28.377	20.068	-62.25	11.322
174	174	1.29404	2.487	28.575	-6.572	-0.735	39.79	-13.825	-2.389	33.172	-5.733	4.363	-40.654	27.764	20.617	-60.337	10.223
175	175	1.30152	2.464	28.203	-6.508	-0.737	40.157	-14.257	-2.459	33.15	-5.772	4.778	-39.533	27.143	21.006	-58.376	9.114
176	176	1.309	2.408	27.814	-6.441	-0.771	40.515	-14.738	-2.553	33.07	-5.772	5.179	-38.536	26.512	21.419	-56.455	7.993
177	177	1.31648	2.339	27.424	-6.357	-0.837	40.856	-15.218	-2.602	32.906	-5.824	5.442	-37.68	25.932	21.77	-54.553	6.896
178	178	1.32396	2.293	27.057	-6.27	-0.883	41.205	-15.69	-2.606	32.666	-5.928	5.575	-36.972	25.375	22.053	-52.699	5.82
179	179	1.33144	2.258	26.736	-6.172	-0.928	41.596	-16.188	-2.593	32.372	-6.055	5.642	-36.364	24.94	22.313	-50.88	4.855
180	180	1.33892	2.196	26.452	-6.053	-1.013	42.02	-16.65	-2.522	32.007	-6.249	5.617	-35.774	24.643	22.502	-48.994	3.986
181	181	1.3464	2.097	26.203	-5.92	-1.15	42.482	-17.086	-2.4	31.583	-6.454	5.42	-35.306	24.472	22.565	-47.16	3.259
182	182	1.35388	1.984	25.974	-5.757	-1.326	42.936	-17.556	-2.256	31.082	-6.624	5.087	-35	24.384	22.536	-45.436	2.659
183	183	1.36136	1.885	25.757	-5.562	-1.521	43.357	-18.085	-2.084	30.474	-6.75	4.819	-34.841	24.348	22.611	-43.799	2.151
184	184	1.36884	1.786	25.55	-5.347	-1.731	43.745	-18.645	-1.886	29.807	-6.819	4.526	-34.827	24.31	22.705	-42.292	1.716
185	185	1.37632	1.661	25.355	-5.12	-1.952	44.093	-19.232	-1.699	29.063	-6.8	4.234	-35.045	24.216	22.849	-41.008	1.34
186	186	1.3838	1.515	25.14	-4.876	-2.183	44.361	-19.81	-1.495	28.231	-6.777	3.755	-35.431	24.111	22.862	-39.86	1.001
187	187	1.39128	1.36	24.898	-4.582	-2.457	44.525	-20.43	-1.284	27.298	-6.662	3.336	-35.876	23.962	22.9	-38.763	0.682
188	188	1.39876	1.202	24.663	-4.238	-2.751	44.61	-21.105	-1.084	26.25	-6.503	2.946	-36.307	23.792	22.918	-37.629	0.334
189	189	1.40624	1.027	24.417	-3.839	-3.066	44.587	-21.798	-0.896	25.076	-6.341	2.617	-36.708	23.459	22.942	-36.439	-0.21
190	190	1.41372	0.838	24.166	-3.384	-3.399	44.457	-22.526	-0.72	23.786	-6.208	2.237	-37.027	22.983	22.865	-35.15	-0.977
191	191	1.4212	0.644	23.938	-2.872	-3.739	44.245	-23.27	-0.575	22.399	-6.137	1.872	-37.244	22.59	22.731	-33.779	-1.763
192	192	1.42868	0.448	23.737	-2.309	-4.084	43.989	-24.06	-0.501	21.001	-6.065	1.52	-37.299	22.317	22.494	-32.337	-2.514
193	193	1.43616	0.246	23.552	-1.685	-4.438	43.67	-24.86	-0.488	19.585	-5.992	1.055	-37.304	22.177	22.049	-30.96	-3.139
194	194	1.44364	0.03	23.389	-1.004	-4.805	43.29	-25.605	-0.488	18.139	-5.94	0.343	-37.515	22.04	21.375	-29.898	-3.637
195	195	1.45112	-0.181	23.256	-0.267	-5.157	42.853	-26.214	-0.488	16.719	-5.901	-0.477	-37.919	21.864	20.572	-29.223	-3.947
196	196	1.4586	-0.376	23.151	0.506	-5.492	42.392	-26.651	-0.491	15.385	-5.842	-1.275	-38.489	21.705	19.733	-28.928	-3.969
197	197	1.46608	-0.565	23.074	1.331	-5.841	41.903	-26.836	-0.445	14.174	-5.748	-1.997	-39.138	21.642	18.845	-28.959	-3.562
198	198	1.47356	-0.74	23.012	2.188	-6.166	41.376	-26.767	-0.382	13.056	-5.605	-2.642	-39.613	21.468	17.778	-29.054	-3.011
199	199	1.48104	-0.896	22.961	3.076	-6.444	40.802	-26.427	-0.338	12.042	-5.393	-3.137	-39.847	20.974	16.547	-29.176	-2.523
200	200	1.48852	-1.039	22.917	3.981	-6.691	40.187	-25.845	-0.302	11.136	-5.142	-3.306	-39.582	20.181	15.278	-29.036	-2.211
201	201	1.496	-1.145	22.885	4.867	-6.851	39.545	-25.051	-0.33	10.399	-4.854	-3.068	-38.246	19.247	13.896	-28.111	-2.099
