# Supplementary material for: Gait phenotypes in paediatric hereditary spastic paraplegia revealed by dynamic time warping analysis and random forests
Source: PLoS One. 2018 Mar 8;13(3):e0192345. doi: 10.1371/journal.pone.0192345 (PMC5843164; doi:10.1371/journal.pone.0192345)
Supplement: S1 Data — (ZIP) [file pone.0192345.s008.zip › HSP/Right.SR.HSP21.1.csv]

	Epoch	Time	Pelvic.obliquity	Pelvic.tilt	Pelvic rotation	Hip.abd.add	Hip.flexion	Hip.rotation	Knee.abd.add	Knee.flexion	Knee.rotation	Ankle.abd.add	Ankle.flexion	Ankle.rotation	Forefoot.abd.add	Forefoot.flexion	Forefoot.rotation
1	1	0	-5.228	23.534	12.942	-15.08	56.168	1.894	-0.545	27.437	-21.63	22.792	-11.194	12.148	22.225	-1.691	-6.9
2	2	0.0061	-5.053	23.732	13.331	-15.101	56.051	1.811	-0.585	27.041	-21.26	23.305	-10.624	11.214	22.443	-0.906	-7.107
3	3	0.0122	-4.886	23.964	13.731	-15.131	55.936	1.821	-0.57	26.717	-20.934	23.78	-9.833	10.347	22.584	-0.061	-7.189
4	4	0.0183	-4.736	24.203	14.14	-15.176	55.798	1.927	-0.523	26.484	-20.703	24.189	-8.654	9.655	22.572	0.964	-7.078
5	5	0.0244	-4.573	24.45	14.563	-15.224	55.651	2.025	-0.501	26.363	-20.548	24.555	-7.071	9.144	22.421	2.198	-6.817
6	6	0.0305	-4.386	24.715	14.995	-15.255	55.509	2.027	-0.553	26.303	-20.503	24.948	-5.534	8.842	22.324	3.312	-6.509
7	7	0.0366	-4.19	24.984	15.412	-15.247	55.357	1.899	-0.729	26.282	-20.56	25.408	-4.275	8.767	22.355	4.117	-6.189
8	8	0.0427	-4.008	25.255	15.807	-15.199	55.194	1.707	-1.024	26.281	-20.701	25.721	-3.531	8.873	22.329	4.375	-5.854
9	9	0.0488	-3.828	25.57	16.171	-15.111	55.08	1.592	-1.354	26.258	-20.927	25.583	-3.288	9.075	21.95	4.108	-5.464
10	10	0.0549	-3.636	25.9	16.487	-14.973	55.102	1.635	-1.733	26.425	-21.16	25.091	-3.108	9.144	21.123	3.707	-5.12
11	11	0.061	-3.455	26.212	16.738	-14.785	55.349	1.988	-1.999	26.991	-21.458	24.648	-2.659	9.053	20.262	3.428	-4.809
12	12	0.0671	-3.293	26.47	16.945	-14.585	55.793	2.724	-2.078	28.098	-21.892	24.353	-1.923	8.789	19.454	3.183	-4.557
13	13	0.0732	-3.113	26.646	17.12	-14.358	56.288	3.78	-1.931	29.493	-22.438	24.086	-1.019	8.279	18.636	2.997	-4.404
14	14	0.0793	-2.871	26.698	17.231	-14.026	56.612	5.13	-1.527	30.782	-23.095	23.742	-0.152	7.536	17.805	2.849	-4.293
15	15	0.0854	-2.586	26.632	17.251	-13.57	56.667	6.765	-0.906	31.771	-23.774	23.464	0.509	6.566	17.139	2.638	-4.154
16	16	0.0915	-2.281	26.498	17.149	-12.986	56.483	8.728	-0.079	32.394	-24.458	23.259	0.864	5.326	16.668	2.309	-4.029
17	17	0.0976	-1.993	26.332	16.917	-12.308	56.127	10.924	0.891	32.698	-25.092	23.02	1.017	3.916	16.268	1.914	-3.886
18	18	0.1037	-1.728	26.152	16.571	-11.557	55.669	13.156	1.878	32.816	-25.619	22.771	1.174	2.394	15.906	1.589	-3.774
19	19	0.1098	-1.479	25.973	16.143	-10.748	55.135	15.215	2.752	32.843	-26.043	22.52	1.537	0.879	15.545	1.481	-3.714
20	20	0.1159	-1.246	25.827	15.667	-9.928	54.573	16.871	3.41	32.833	-26.244	22.259	2.01	-0.501	15.197	1.46	-3.669
21	21	0.122	-1.058	25.718	15.152	-9.128	54.011	18.01	3.776	32.824	-26.159	22.06	2.451	-1.663	14.936	1.391	-3.629
22	22	0.1281	-0.934	25.662	14.625	-8.374	53.502	18.652	3.836	32.849	-25.894	21.892	2.917	-2.505	14.705	1.349	-3.578
23	23	0.1342	-0.883	25.674	14.121	-7.711	53.103	18.776	3.584	32.937	-25.51	21.807	3.489	-2.986	14.539	1.454	-3.547
24	24	0.1403	-0.918	25.749	13.678	-7.198	52.81	18.52	3.141	33.063	-25.018	21.731	3.988	-3.185	14.38	1.518	-3.527
25	25	0.1464	-1.016	25.902	13.292	-6.815	52.623	18.013	2.575	33.186	-24.448	21.667	4.388	-3.154	14.24	1.508	-3.469
26	26	0.1525	-1.147	26.14	12.956	-6.516	52.514	17.342	1.911	33.253	-23.861	21.698	4.734	-3.015	14.194	1.513	-3.438
27	27	0.1586	-1.326	26.431	12.662	-6.304	52.432	16.573	1.197	33.234	-23.265	21.691	5.062	-2.787	14.129	1.55	-3.411
28	28	0.1647	-1.539	26.748	12.396	-6.156	52.333	15.849	0.521	33.12	-22.758	21.622	5.358	-2.484	14.02	1.582	-3.374
29	29	0.1708	-1.751	27.047	12.162	-6.04	52.186	15.256	-0.059	32.942	-22.416	21.522	5.594	-2.146	13.89	1.572	-3.343
30	30	0.1769	-1.94	27.303	11.989	-5.968	51.958	14.795	-0.52	32.694	-22.278	21.455	5.754	-1.765	13.8	1.515	-3.322
31	31	0.183	-2.106	27.507	11.886	-5.965	51.643	14.418	-0.858	32.37	-22.283	21.419	5.917	-1.362	13.763	1.486	-3.302
32	32	0.1891	-2.174	27.694	11.805	-5.952	51.294	14.123	-1.058	31.981	-22.404	21.355	6.08	-0.972	13.723	1.477	-3.279
33	33	0.1952	-2.269	27.845	11.597	-5.811	50.898	14.068	-1.211	31.573	-22.683	21.285	6.258	-0.567	13.684	1.494	-3.251
34	34	0.2013	-2.353	28.013	11.413	-5.687	50.527	14.031	-1.346	31.161	-23.084	21.241	6.378	-0.082	13.661	1.473	-3.245
35	35	0.2074	-2.425	28.173	11.254	-5.58	50.139	13.984	-1.464	30.718	-23.571	21.234	6.459	0.469	13.677	1.436	-3.253
36	36	0.2135	-2.482	28.3	11.121	-5.5	49.719	13.903	-1.554	30.265	-24.079	21.229	6.567	1.043	13.702	1.431	-3.27
37	37	0.2196	-2.532	28.396	11.012	-5.443	49.281	13.703	-1.673	29.823	-24.483	21.262	6.731	1.602	13.761	1.478	-3.284
38	38	0.2257	-2.586	28.475	10.916	-5.406	48.844	13.351	-1.836	29.404	-24.713	21.263	6.901	2.121	13.799	1.515	-3.302
39	39	0.2318	-2.648	28.555	10.814	-5.371	48.421	12.91	-2.026	29.004	-24.761	21.254	7.041	2.537	13.848	1.514	-3.34
40	40	0.2379	-2.738	28.628	10.671	-5.314	48.008	12.485	-2.237	28.635	-24.689	21.232	7.19	2.866	13.884	1.51	-3.377
41	41	0.244	-2.782	28.603	10.595	-5.28	47.461	11.976	-2.445	28.228	-24.559	21.25	7.334	3.127	13.954	1.504	-3.415
42	42	0.2501	-2.828	28.546	10.514	-5.247	46.896	11.468	-2.65	27.837	-24.333	21.348	7.497	3.271	14.1	1.533	-3.482
43	43	0.2562	-2.874	28.486	10.427	-5.233	46.345	11.058	-2.767	27.467	-24.052	21.38	7.662	3.311	14.21	1.543	-3.532
44	44	0.2623	-2.914	28.44	10.336	-5.235	45.821	10.797	-2.774	27.11	-23.785	21.299	7.806	3.271	14.241	1.517	-3.566
45	45	0.2684	-2.952	28.398	10.24	-5.221	45.306	10.682	-2.738	26.764	-23.576	21.222	7.968	3.157	14.27	1.516	-3.599
46	46	0.2745	-2.985	28.357	10.138	-5.192	44.804	10.703	-2.664	26.442	-23.426	21.11	8.198	2.97	14.249	1.581	-3.631
47	47	0.2806	-3.014	28.328	10.03	-5.164	44.322	10.85	-2.535	26.131	-23.345	21.061	8.375	2.758	14.298	1.596	-3.658
48	48	0.2867	-3.037	28.314	9.917	-5.131	43.864	11.064	-2.383	25.827	-23.297	21.035	8.49	2.539	14.377	1.552	-3.677
49	49	0.2928	-3.053	28.313	9.799	-5.093	43.416	11.34	-2.222	25.519	-23.267	21.039	8.636	2.254	14.476	1.557	-3.719
50	50	0.2989	-3.06	28.345	9.675	-5.043	42.986	11.684	-2.057	25.185	-23.277	21.011	8.806	1.971	14.535	1.588	-3.731
51	51	0.305	-3.059	28.4	9.546	-4.982	42.57	12.084	-1.883	24.816	-23.356	20.887	8.944	1.744	14.505	1.594	-3.703
52	52	0.3111	-3.053	28.462	9.411	-4.903	42.159	12.478	-1.743	24.443	-23.452	20.761	9.078	1.522	14.458	1.607	-3.686
53	53	0.3172	-3.043	28.517	9.268	-4.798	41.747	12.817	-1.667	24.087	-23.517	20.707	9.196	1.288	14.462	1.614	-3.695
54	54	0.3233	-3.031	28.559	9.117	-4.698	41.327	13.115	-1.593	23.742	-23.521	20.642	9.304	1.033	14.463	1.602	-3.714
55	55	0.3294	-3.014	28.593	8.958	-4.598	40.909	13.375	-1.526	23.402	-23.5	20.573	9.413	0.82	14.46	1.58	-3.708
56	56	0.3355	-2.991	28.629	8.791	-4.479	40.5	13.606	-1.491	23.067	-23.467	20.541	9.579	0.589	14.483	1.632	-3.728
57	57	0.3416	-2.964	28.661	8.617	-4.35	40.092	13.84	-1.465	22.732	-23.453	20.531	9.738	0.387	14.522	1.68	-3.738
58	58	0.3477	-2.932	28.685	8.435	-4.201	39.684	14.094	-1.439	22.414	-23.506	20.424	9.868	0.257	14.462	1.678	-3.726
59	59	0.3538	-2.895	28.696	8.243	-4.013	39.271	14.332	-1.46	22.123	-23.581	20.366	10.044	0.119	14.427	1.726	-3.748
60	60	0.3599	-2.851	28.704	8.043	-3.807	38.857	14.6	-1.481	21.836	-23.693	20.281	10.239	0	14.363	1.79	-3.756
61	61	0.366	-2.801	28.709	7.836	-3.584	38.449	14.921	-1.49	21.557	-23.866	20.247	10.402	-0.097	14.354	1.826	-3.761
62	62	0.3721	-2.746	28.703	7.62	-3.356	38.034	15.33	-1.465	21.279	-24.117	20.226	10.511	-0.187	14.364	1.811	-3.768
63	63	0.3782	-2.748	28.652	7.397	-3.163	37.564	15.824	-1.436	20.99	-24.43	20.177	10.618	-0.245	14.343	1.798	-3.757
64	64	0.3843	-2.684	28.628	7.203	-2.937	37.148	16.273	-1.396	20.722	-24.725	20.195	10.704	-0.343	14.403	1.773	-3.764
65	65	0.3904	-2.614	28.597	7.025	-2.719	36.729	16.725	-1.338	20.461	-25.001	20.139	10.855	-0.459	14.401	1.796	-3.75
66	66	0.3965	-2.536	28.572	6.854	-2.498	36.315	17.208	-1.265	20.199	-25.295	20.034	11	-0.59	14.365	1.808	-3.735
67	67	0.4026	-2.454	28.553	6.693	-2.29	35.914	17.673	-1.175	19.951	-25.562	19.961	11.117	-0.736	14.374	1.781	-3.729
68	68	0.4087	-2.365	28.536	6.541	-2.097	35.528	18.124	-1.055	19.729	-25.8	19.778	11.276	-0.891	14.284	1.761	-3.709
69	69	0.4148	-2.284	28.501	6.385	-1.909	35.126	18.569	-0.949	19.517	-26.013	19.687	11.458	-1.081	14.279	1.774	-3.714
70	70	0.4209	-2.208	28.456	6.214	-1.709	34.723	19.004	-0.86	19.318	-26.204	19.673	11.62	-1.275	14.351	1.774	-3.728
71	71	0.427	-2.134	28.401	6.04	-1.509	34.322	19.403	-0.781	19.148	-26.356	19.649	11.777	-1.464	14.407	1.748	-3.738
72	72	0.4331	-2.057	28.352	5.873	-1.315	33.926	19.763	-0.713	18.992	-26.486	19.555	11.954	-1.63	14.385	1.718	-3.733
73	73	0.4392	-1.974	28.299	5.726	-1.138	33.522	20.043	-0.658	18.837	-26.583	19.42	12.175	-1.777	14.314	1.724	-3.733
74	74	0.4453	-1.903	28.221	5.577	-0.993	33.093	20.285	-0.591	18.663	-26.663	19.313	12.426	-1.898	14.274	1.768	-3.738
75	75	0.4514	-1.834	28.137	5.421	-0.844	32.659	20.484	-0.553	18.487	-26.719	19.263	12.614	-1.997	14.279	1.764	-3.751
76	76	0.4575	-1.772	28.059	5.264	-0.706	32.219	20.658	-0.539	18.295	-26.758	19.244	12.749	-2.1	14.305	1.725	-3.785
77	77	0.4636	-1.722	27.979	5.099	-0.578	31.762	20.794	-0.548	18.084	-26.772	19.258	12.884	-2.177	14.358	1.692	-3.816
78	78	0.4697	-1.648	27.858	4.884	-0.4	31.244	20.917	-0.569	17.854	-26.765	19.237	13.077	-2.237	14.382	1.709	-3.844
79	79	0.4758	-1.591	27.719	4.629	-0.209	30.703	21.063	-0.604	17.634	-26.748	19.173	13.288	-2.283	14.355	1.727	-3.863
80	80	0.4819	-1.552	27.574	4.335	-0.007	30.154	21.188	-0.672	17.423	-26.71	19.082	13.494	-2.267	14.288	1.728	-3.858
81	81	0.488	-1.531	27.442	4.01	0.18	29.604	21.331	-0.741	17.187	-26.662	19.097	13.661	-2.291	14.328	1.725	-3.913
82	82	0.4941	-1.531	27.31	3.664	0.338	29.049	21.522	-0.785	16.935	-26.633	19.085	13.797	-2.29	14.348	1.689	-3.955
83	83	0.5002	-1.54	27.172	3.292	0.504	28.499	21.71	-0.847	16.702	-26.596	19.108	13.944	-2.255	14.39	1.66	-3.983
84	84	0.5063	-1.56	27.046	2.897	0.645	27.967	21.887	-0.887	16.468	-26.524	19.171	14.121	-2.209	14.48	1.659	-4.013
85	85	0.5124	-1.609	26.939	2.482	0.755	27.45	22.081	-0.91	16.224	-26.426	19.175	14.332	-2.172	14.525	1.687	-4.046
86	86	0.5185	-1.688	26.844	2.028	0.839	26.951	22.325	-0.916	15.983	-26.355	19.12	14.525	-2.09	14.508	1.688	-4.066
87	87	0.5246	-1.803	26.762	1.532	0.908	26.468	22.557	-0.947	15.756	-26.258	19.076	14.65	-1.946	14.487	1.609	-4.065
88	88	0.5307	-1.943	26.699	1.017	0.942	26.01	22.757	-0.965	15.533	-26.108	19.028	14.83	-1.794	14.466	1.574	-4.067
89	89	0.5368	-2.11	26.646	0.494	0.923	25.569	22.939	-0.955	15.312	-25.906	19.035	15.006	-1.669	14.511	1.537	-4.094
90	90	0.5429	-2.301	26.595	-0.052	0.897	25.16	23.083	-0.969	15.15	-25.656	19.077	15.163	-1.482	14.567	1.444	-4.076
91	91	0.549	-2.521	26.545	-0.631	0.859	24.773	23.196	-1.006	15.037	-25.366	19.103	15.326	-1.263	14.584	1.329	-4.048
92	92	0.5551	-2.759	26.484	-1.222	0.788	24.381	23.293	-1.031	14.924	-25.055	19.163	15.542	-1.047	14.631	1.268	-4.04
93	93	0.5612	-3.005	26.425	-1.822	0.715	24	23.371	-1.075	14.825	-24.734	19.194	15.742	-0.799	14.636	1.181	-4.014
94	94	0.5673	-3.247	26.366	-2.431	0.636	23.634	23.407	-1.127	14.756	-24.405	19.261	15.923	-0.475	14.652	1.043	-3.949
95	95	0.5734	-3.485	26.293	-3.029	0.537	23.259	23.401	-1.174	14.695	-24.068	19.391	16.108	-0.141	14.722	0.907	-3.898
96	96	0.5795	-3.721	26.207	-3.632	0.425	22.873	23.461	-1.201	14.622	-23.799	19.567	16.288	0.196	14.835	0.777	-3.854
97	97	0.5856	-3.962	26.098	-4.256	0.309	22.467	23.552	-1.228	14.558	-23.545	19.691	16.442	0.575	14.891	0.595	-3.769
98	98	0.5917	-4.206	25.975	-4.897	0.191	22.041	23.676	-1.263	14.494	-23.348	19.805	16.569	1.014	14.922	0.372	-3.662
99	99	0.5978	-4.448	25.85	-5.539	0.058	21.597	23.876	-1.271	14.408	-23.232	19.82	16.701	1.483	14.859	0.137	-3.531
100	100	0.6039	-4.673	25.74	-6.171	-0.088	21.16	24.139	-1.247	14.307	-23.195	19.914	16.79	1.97	14.876	-0.141	-3.392
101	101	0.61	-4.888	25.635	-6.777	-0.256	20.721	24.485	-1.188	14.19	-23.254	19.928	16.866	2.471	14.819	-0.444	-3.229
102	102	0.6161	-5.093	25.541	-7.345	-0.449	20.29	24.89	-1.101	14.062	-23.409	19.958	16.923	2.989	14.774	-0.767	-3.052
103	103	0.6222	-5.275	25.452	-7.88	-0.653	19.865	25.338	-0.974	13.938	-23.63	19.926	16.96	3.534	14.676	-1.136	-2.84
104	104	0.6283	-5.404	25.365	-8.399	-0.824	19.434	25.803	-0.829	13.82	-23.893	19.863	16.973	4.082	14.554	-1.544	-2.621
105	105	0.6344	-5.474	25.266	-8.901	-0.946	18.982	26.206	-0.703	13.72	-24.12	19.751	17.023	4.652	14.375	-1.949	-2.361
106	106	0.6405	-5.503	25.168	-9.389	-1.034	18.525	26.596	-0.586	13.641	-24.351	19.809	17	5.175	14.368	-2.419	-2.147
107	107	0.6466	-5.502	25.08	-9.857	-1.093	18.077	26.937	-0.497	13.591	-24.528	19.929	16.963	5.681	14.415	-2.926	-1.913
108	108	0.6527	-5.463	25.007	-10.307	-1.116	17.647	27.178	-0.428	13.584	-24.631	20.017	16.928	6.185	14.426	-3.461	-1.676
109	109	0.6588	-5.386	24.949	-10.721	-1.111	17.248	27.333	-0.367	13.64	-24.658	20.097	16.938	6.652	14.418	-3.992	-1.439
110	110	0.6649	-5.295	24.905	-11.12	-1.07	16.901	27.399	-0.352	13.786	-24.605	20.195	16.898	7.109	14.409	-4.603	-1.203
111	111	0.671	-5.199	24.885	-11.509	-1.006	16.639	27.376	-0.337	14.02	-24.453	20.202	16.751	7.6	14.334	-5.364	-0.926
112	112	0.6771	-5.097	24.905	-11.877	-0.901	16.475	27.268	-0.344	14.364	-24.221	20.144	16.454	8.128	14.213	-6.324	-0.612
113	113	0.6832	-5.015	24.947	-12.193	-0.789	16.39	27.083	-0.383	14.818	-23.929	19.999	16.13	8.656	13.999	-7.358	-0.273
114	114	0.6893	-4.972	24.97	-12.444	-0.723	16.36	26.872	-0.394	15.378	-23.655	19.817	15.682	9.175	13.77	-8.547	0.043
115	115	0.6954	-4.959	24.979	-12.649	-0.674	16.404	26.649	-0.368	16.063	-23.403	19.585	15.039	9.725	13.544	-9.972	0.358
116	116	0.7015	-4.971	24.992	-12.804	-0.633	16.519	26.45	-0.31	16.865	-23.223	19.365	14.269	10.256	13.361	-11.554	0.621
117	117	0.7076	-5.003	25.034	-12.911	-0.59	16.718	26.279	-0.233	17.777	-23.115	19.105	13.495	10.816	13.141	-13.193	0.903
118	118	0.7137	-5.071	25.093	-12.988	-0.551	17.018	26.114	-0.109	18.82	-23.027	18.584	12.699	11.414	12.703	-14.91	1.209
119	119	0.7198	-5.19	25.19	-13	-0.559	17.458	25.933	0.089	20.002	-22.974	17.962	11.844	12.024	12.213	-16.729	1.491
120	120	0.7259	-5.369	25.305	-12.927	-0.633	18.015	25.718	0.33	21.324	-22.996	17.586	10.873	12.587	11.994	-18.685	1.65
121	121	0.732	-5.587	25.431	-12.783	-0.765	18.661	25.502	0.629	22.74	-23.108	17.432	9.699	13.11	12.053	-20.84	1.691
122	122	0.7381	-5.827	25.543	-12.593	-0.961	19.358	25.301	1.021	24.204	-23.299	17.494	8.367	13.585	12.408	-23.129	1.607
123	123	0.7442	-6.049	25.654	-12.39	-1.152	20.103	25.128	1.475	25.72	-23.588	17.755	7.131	14.05	12.987	-25.307	1.442
124	124	0.7503	-6.26	25.733	-12.191	-1.354	20.855	25.004	1.979	27.263	-23.96	18	5.874	14.546	13.586	-27.486	1.248
125	125	0.7564	-6.475	25.766	-11.997	-1.594	21.589	24.896	2.521	28.787	-24.338	18.198	4.551	15.013	14.201	-29.671	0.999
126	126	0.7625	-6.711	25.756	-11.795	-1.898	22.294	24.741	3.073	30.272	-24.67	18.541	3.119	15.387	15.038	-31.88	0.638
127	127	0.7686	-6.963	25.722	-11.603	-2.246	22.972	24.569	3.608	31.684	-25.016	19.093	1.507	15.724	16.173	-34.152	0.175
128	128	0.7747	-7.216	25.649	-11.434	-2.629	23.597	24.406	4.131	32.998	-25.343	19.644	-0.281	16.059	17.401	-36.496	-0.287
129	129	0.7808	-7.457	25.544	-11.275	-3.036	24.187	24.167	4.62	34.244	-25.574	19.986	-2.142	16.412	18.495	-38.841	-0.7
130	130	0.7869	-7.684	25.42	-11.099	-3.47	24.746	23.774	5.028	35.414	-25.706	20.146	-4.126	16.782	19.499	-41.215	-1.095
131	131	0.793	-7.896	25.286	-10.9	-3.922	25.273	23.188	5.299	36.473	-25.75	20.174	-6.362	17.258	20.484	-43.736	-1.391
132	132	0.7991	-8.088	25.159	-10.652	-4.402	25.789	22.339	5.385	37.423	-25.647	19.905	-8.886	17.831	21.306	-46.436	-1.548
133	133	0.8052	-8.264	25.032	-10.41	-4.866	26.308	21.293	5.3	38.304	-25.455	19.407	-11.653	18.503	22.037	-49.287	-1.588
134	134	0.8113	-8.507	24.81	-10.243	-5.379	26.745	20.164	5.048	39.096	-25.227	18.606	-14.629	19.317	22.606	-52.261	-1.473
135	135	0.8174	-8.74	24.594	-10.059	-5.905	27.196	18.873	4.668	39.846	-24.928	17.519	-17.768	20.192	23.012	-55.335	-1.233
136	136	0.8235	-8.885	24.342	-9.824	-6.395	27.594	17.374	4.165	40.576	-24.543	16.169	-20.949	21.057	23.231	-58.413	-0.893
137	137	0.8296	-9.016	24.098	-9.571	-6.862	28.03	15.754	3.532	41.306	-24.121	14.816	-23.889	21.915	23.417	-61.192	-0.514
138	138	0.8357	-9.141	23.864	-9.308	-7.325	28.498	14.113	2.854	42.04	-23.673	13.63	-26.328	22.788	23.614	-63.467	-0.084
139	139	0.8418	-9.261	23.64	-9.034	-7.781	28.995	12.465	2.128	42.78	-23.153	12.855	-28.032	23.695	23.921	-65.043	0.391
140	140	0.8479	-9.374	23.429	-8.748	-8.226	29.515	10.865	1.397	43.516	-22.575	12.465	-28.848	24.631	24.229	-65.787	0.876
141	141	0.854	-9.482	23.237	-8.45	-8.652	30.07	9.398	0.742	44.243	-22.006	12.421	-28.639	25.538	24.439	-65.549	1.258
142	142	0.8601	-9.582	23.048	-8.142	-9.062	30.653	8.067	0.149	44.993	-21.401	12.674	-27.668	26.328	24.552	-64.614	1.518
143	143	0.8662	-9.675	22.869	-7.825	-9.458	31.265	6.909	-0.34	45.754	-20.768	13.138	-26.234	26.915	24.604	-63.257	1.647
144	144	0.8723	-9.763	22.718	-7.496	-9.839	31.916	5.965	-0.678	46.503	-20.2	13.738	-24.614	27.248	24.674	-61.693	1.595
145	145	0.8784	-9.848	22.607	-7.153	-10.192	32.613	5.222	-0.892	47.226	-19.695	14.465	-22.981	27.293	24.82	-60.053	1.357
146	146	0.8845	-9.925	22.521	-6.798	-10.528	33.356	4.672	-0.966	47.966	-19.189	15.162	-21.425	26.984	24.935	-58.442	0.923
147	147	0.8906	-9.995	22.454	-6.434	-10.847	34.128	4.293	-0.923	48.695	-18.719	15.865	-20.037	26.374	25.101	-56.906	0.299
148	148	0.8967	-10.057	22.415	-6.059	-11.141	34.934	4.102	-0.75	49.418	-18.321	16.506	-18.826	25.47	25.271	-55.446	-0.534
149	149	0.9028	-10.112	22.4	-5.675	-11.404	35.765	4.079	-0.481	50.143	-17.981	17.194	-17.777	24.292	25.528	-54.055	-1.565
150	150	0.9089	-10.155	22.394	-5.284	-11.643	36.622	4.174	-0.14	50.884	-17.64	17.918	-16.938	22.865	25.885	-52.785	-2.75
151	151	0.915	-10.187	22.385	-4.889	-11.861	37.476	4.355	0.264	51.615	-17.297	18.58	-16.301	21.278	26.248	-51.639	-4.013
152	152	0.9211	-10.206	22.368	-4.493	-12.056	38.325	4.599	0.694	52.334	-16.942	19.165	-15.795	19.591	26.556	-50.57	-5.314
153	153	0.9272	-10.214	22.339	-4.096	-12.226	39.169	4.884	1.138	53.028	-16.566	19.65	-15.359	17.888	26.762	-49.538	-6.565
154	154	0.9333	-10.209	22.291	-3.7	-12.371	40.005	5.181	1.572	53.669	-16.156	20.007	-15.006	16.233	26.844	-48.559	-7.696
155	155	0.9394	-10.19	22.227	-3.305	-12.492	40.82	5.483	1.981	54.227	-15.756	20.299	-14.714	14.785	26.859	-47.637	-8.587
156	156	0.9455	-10.16	22.147	-2.913	-12.588	41.615	5.778	2.354	54.715	-15.382	20.523	-14.424	13.6	26.793	-46.745	-9.203
157	157	0.9516	-10.118	22.046	-2.525	-12.661	42.393	6.078	2.701	55.145	-15.081	20.704	-14.026	12.745	26.645	-45.792	-9.523
158	158	0.9577	-10.064	21.927	-2.14	-12.72	43.151	6.374	3.021	55.515	-14.87	20.826	-13.539	12.259	26.42	-44.805	-9.532
159	159	0.9638	-9.999	21.798	-1.758	-12.761	43.885	6.655	3.312	55.784	-14.737	20.885	-13.098	12.127	26.161	-43.893	-9.217
160	160	0.9699	-9.934	21.654	-1.389	-12.786	44.597	6.946	3.573	55.953	-14.72	20.85	-12.801	12.31	25.867	-43.118	-8.651
161	161	0.976	-9.889	21.513	-1.05	-12.779	45.327	7.266	3.787	56.052	-14.832	20.752	-12.609	12.778	25.551	-42.439	-7.881
162	162	0.9821	-9.838	21.346	-0.741	-12.727	46.025	7.6	3.966	56.073	-15.043	20.571	-12.513	13.47	25.177	-41.842	-6.941
163	163	0.9882	-9.786	21.159	-0.463	-12.629	46.693	7.965	4.128	55.999	-15.381	20.259	-12.521	14.383	24.712	-41.318	-5.848
164	164	0.9943	-9.736	20.959	-0.205	-12.517	47.326	8.33	4.273	55.836	-15.821	19.949	-12.599	15.446	24.28	-40.794	-4.698
165	165	1.0004	-9.686	20.785	0.054	-12.397	47.949	8.675	4.386	55.6	-16.329	19.67	-12.704	16.584	23.883	-40.243	-3.539
166	166	1.0065	-9.639	20.633	0.303	-12.26	48.558	8.992	4.459	55.282	-16.86	19.429	-12.861	17.728	23.537	-39.673	-2.402
167	167	1.0126	-9.594	20.485	0.526	-12.102	49.153	9.294	4.515	54.888	-17.423	19.153	-13.065	18.855	23.19	-39.061	-1.318
168	168	1.0187	-9.562	20.351	0.735	-11.931	49.738	9.545	4.504	54.437	-17.989	18.905	-13.243	19.96	22.863	-38.358	-0.292
169	169	1.0248	-9.565	20.194	0.979	-11.824	50.258	9.763	4.468	53.953	-18.488	18.793	-13.305	20.958	22.62	-37.526	0.659
170	170	1.0309	-9.54	20.065	1.208	-11.672	50.775	9.941	4.41	53.443	-18.902	18.767	-13.268	21.757	22.426	-36.562	1.482
171	171	1.037	-9.495	19.959	1.436	-11.5	51.286	10.049	4.316	52.899	-19.253	18.684	-13.21	22.382	22.174	-35.52	2.161
172	172	1.0431	-9.431	19.865	1.685	-11.35	51.773	10.115	4.232	52.329	-19.511	18.708	-13.156	22.742	22.036	-34.432	2.642
173	173	1.0492	-9.335	19.764	1.974	-11.209	52.197	10.108	4.137	51.726	-19.63	18.699	-13.058	22.757	21.838	-33.252	2.903
174	174	1.0553	-9.216	19.682	2.288	-11.078	52.601	10.064	4.059	51.099	-19.67	18.715	-12.96	22.487	21.678	-32.02	2.947
175	175	1.0614	-9.085	19.628	2.613	-10.96	53.005	10.018	4.01	50.434	-19.718	18.796	-12.876	22.023	21.615	-30.727	2.787
176	176	1.0675	-8.95	19.59	2.927	-10.836	53.393	9.965	3.954	49.729	-19.753	19.005	-12.758	21.412	21.679	-29.355	2.484
177	177	1.0736	-8.826	19.547	3.244	-10.739	53.717	9.944	3.954	48.943	-19.782	19.124	-12.576	20.576	21.666	-27.83	1.97
178	178	1.0797	-8.716	19.501	3.581	-10.681	53.977	9.94	3.977	48.068	-19.919	19.308	-12.385	19.647	21.75	-26.202	1.271
179	179	1.0858	-8.605	19.462	3.93	-10.637	54.205	9.918	3.99	47.147	-20.182	19.519	-12.177	18.746	21.886	-24.503	0.468
180	180	1.0919	-8.477	19.442	4.297	-10.604	54.412	9.864	3.995	46.179	-20.522	19.823	-11.952	17.847	22.132	-22.74	-0.417
181	181	1.098	-8.342	19.442	4.71	-10.608	54.594	9.719	3.931	45.155	-20.928	20.152	-11.697	17.04	22.396	-20.909	-1.315
182	182	1.1041	-8.194	19.467	5.166	-10.671	54.746	9.514	3.853	44.067	-21.432	20.528	-11.39	16.375	22.711	-19.001	-2.204
183	183	1.1102	-8.034	19.501	5.64	-10.75	54.86	9.271	3.763	42.921	-22.038	20.779	-11.156	15.893	22.946	-17.168	-3.01
184	184	1.1163	-7.871	19.539	6.141	-10.867	54.927	8.978	3.657	41.706	-22.669	20.945	-11.007	15.547	23.138	-15.426	-3.72
185	185	1.1224	-7.705	19.589	6.671	-11.013	54.946	8.657	3.538	40.43	-23.347	21.052	-10.898	15.307	23.291	-13.737	-4.369
186	186	1.1285	-7.539	19.647	7.21	-11.155	54.921	8.324	3.365	39.116	-24.116	21.191	-10.887	15.232	23.494	-12.171	-4.932
187	187	1.1346	-7.383	19.734	7.748	-11.31	54.885	7.916	3.145	37.762	-24.827	21.224	-11.036	15.262	23.665	-10.799	-5.385
188	188	1.1407	-7.239	19.843	8.272	-11.458	54.832	7.477	2.882	36.401	-25.471	21.229	-11.245	15.294	23.82	-9.526	-5.808
189	189	1.1468	-7.097	19.96	8.782	-11.589	54.752	7.041	2.595	35.064	-26.075	21.282	-11.442	15.297	24.003	-8.295	-6.236
190	190	1.1529	-6.943	20.084	9.307	-11.734	54.646	6.6	2.344	33.753	-26.635	21.301	-11.685	15.238	24.185	-7.168	-6.679
191	191	1.159	-6.782	20.225	9.857	-11.886	54.535	6.117	2.063	32.511	-27.088	21.3	-11.893	15.155	24.311	-6.122	-7.062
192	192	1.1651	-6.604	20.393	10.413	-12.03	54.437	5.575	1.751	31.358	-27.371	21.339	-12.009	14.942	24.41	-5.087	-7.467
193	193	1.1712	-6.42	20.579	10.982	-12.178	54.353	4.995	1.422	30.295	-27.534	21.498	-12.007	14.641	24.562	-4.02	-7.892
194	194	1.1773	-6.239	20.772	11.573	-12.353	54.272	4.377	1.095	29.337	-27.547	21.728	-12.028	14.226	24.77	-3.076	-8.327
195	195	1.1834	-6.059	20.975	12.15	-12.52	54.207	3.744	0.793	28.52	-27.361	22.03	-12.062	13.669	25.045	-2.291	-8.75
196	196	1.1895	-5.877	21.198	12.696	-12.638	54.151	3.198	0.501	27.834	-27.092	22.491	-12.022	13.005	25.408	-1.573	-9.154
197	197	1.1956	-5.7	21.429	13.223	-12.735	54.084	2.733	0.248	27.235	-26.764	22.986	-11.787	12.281	25.719	-0.804	-9.505
198	198	1.2017	-5.531	21.676	13.74	-12.817	54.006	2.33	0.024	26.707	-26.376	23.425	-11.38	11.593	25.916	-0.044	-9.701
199	199	1.2078	-5.367	21.936	14.246	-12.889	53.922	1.952	-0.186	26.276	-25.88	23.97	-10.754	10.893	26.137	0.773	-9.79
200	200	1.2139	-5.212	22.182	14.74	-12.949	53.852	1.666	-0.344	26.023	-25.346	24.559	-9.793	10.205	26.305	1.714	-9.757
201	201	1.22	-5.048	22.457	15.23	-12.987	53.77	1.493	-0.467	25.851	-24.83	25.144	-8.589	9.569	26.402	2.693	-9.554
