# Supplementary material for: Gait phenotypes in paediatric hereditary spastic paraplegia revealed by dynamic time warping analysis and random forests
Source: PLoS One. 2018 Mar 8;13(3):e0192345. doi: 10.1371/journal.pone.0192345 (PMC5843164; doi:10.1371/journal.pone.0192345)
Supplement: S1 Data — (ZIP) [file pone.0192345.s008.zip › HSP/Right.SR.HSP21.2.csv]

	Epoch	Time	Pelvic.obliquity	Pelvic.tilt	Pelvic rotation	Hip.abd.add	Hip.flexion	Hip.rotation	Knee.abd.add	Knee.flexion	Knee.rotation	Ankle.abd.add	Ankle.flexion	Ankle.rotation	Forefoot.abd.add	Forefoot.flexion	Forefoot.rotation
1	1	0	-4.378	24.427	15.938	-13.464	56.99	1.067	-2.432	27.16	-21.846	26.135	-7.179	9.735	24.853	2.91	-6.611
2	2	0.00585	-4.244	24.766	16.429	-13.538	57.03	0.776	-2.793	27.256	-21.703	26.455	-5.961	9.757	24.671	3.612	-6.202
3	3	0.0117	-4.129	25.1	16.897	-13.582	57.067	0.418	-3.248	27.441	-21.547	26.673	-5.023	9.81	24.434	3.959	-5.822
4	4	0.01755	-4.007	25.426	17.363	-13.591	57.087	0.026	-3.776	27.677	-21.364	26.788	-4.433	9.902	24.15	3.879	-5.386
5	5	0.0234	-3.89	25.754	17.816	-13.562	57.086	-0.284	-4.341	27.921	-21.172	26.833	-4.131	9.903	23.817	3.493	-4.958
6	6	0.02925	-3.795	26.099	18.226	-13.477	57.114	-0.338	-4.865	28.217	-21.006	26.657	-3.839	9.704	23.225	3.068	-4.552
7	7	0.0351	-3.702	26.436	18.579	-13.343	57.265	-0.059	-5.253	28.743	-20.851	26.209	-3.377	9.196	22.304	2.733	-4.203
8	8	0.04095	-3.618	26.725	18.872	-13.161	57.597	0.605	-5.451	29.677	-20.74	25.522	-2.707	8.374	21.097	2.466	-3.924
9	9	0.0468	-3.482	26.95	19.134	-12.922	58.097	1.645	-5.427	31.041	-20.758	24.754	-1.878	7.28	19.763	2.222	-3.715
10	10	0.05265	-3.325	27.072	19.334	-12.607	58.537	3.054	-5.159	32.509	-20.947	24.025	-0.996	5.992	18.472	2.035	-3.555
11	11	0.0585	-3.117	27.097	19.469	-12.201	58.806	4.801	-4.584	33.879	-21.262	23.119	-0.192	4.569	17.085	1.789	-3.344
12	12	0.06435	-2.881	27.04	19.521	-11.712	58.834	6.911	-3.718	35.043	-21.667	22.324	0.524	3.015	15.866	1.495	-3.056
13	13	0.0702	-2.645	26.876	19.472	-11.1	58.497	9.346	-2.648	35.749	-22.2	21.7	1.038	1.316	14.909	1.217	-2.765
14	14	0.07605	-2.432	26.657	19.32	-10.42	57.919	12.013	-1.429	36.11	-22.861	21.185	1.407	-0.437	14.138	0.95	-2.516
15	15	0.0819	-2.279	26.41	19.025	-9.686	57.215	14.713	-0.2	36.282	-23.545	20.826	1.784	-2.117	13.574	0.754	-2.302
16	16	0.08775	-2.129	26.18	18.666	-8.928	56.467	17.17	0.879	36.349	-24.143	20.653	2.208	-3.724	13.221	0.645	-2.164
17	17	0.0936	-1.958	26.004	18.272	-8.161	55.722	19.186	1.702	36.336	-24.569	20.552	2.715	-5.14	12.969	0.627	-2.031
18	18	0.09945	-1.776	25.885	17.854	-7.411	54.993	20.663	2.223	36.24	-24.836	20.42	3.25	-6.239	12.736	0.652	-1.878
19	19	0.1053	-1.601	25.801	17.424	-6.706	54.278	21.548	2.421	36.066	-24.933	20.196	3.798	-6.994	12.459	0.732	-1.725
20	20	0.11115	-1.445	25.763	16.998	-6.074	53.615	21.837	2.29	35.847	-24.85	19.968	4.258	-7.411	12.194	0.789	-1.599
21	21	0.117	-1.294	25.757	16.569	-5.462	53.019	21.622	1.857	35.612	-24.692	19.876	4.638	-7.486	12.058	0.843	-1.507
22	22	0.12285	-1.151	25.775	16.151	-4.882	52.451	21.045	1.211	35.331	-24.477	19.801	4.899	-7.294	11.927	0.832	-1.416
23	23	0.1287	-1.041	25.79	15.755	-4.354	51.881	20.192	0.411	35.019	-24.187	19.762	5.099	-6.927	11.823	0.797	-1.337
24	24	0.13455	-0.965	25.788	15.395	-3.902	51.301	19.205	-0.42	34.673	-23.89	19.707	5.263	-6.432	11.714	0.745	-1.269
25	25	0.1404	-0.914	25.763	15.073	-3.534	50.697	18.222	-1.172	34.29	-23.678	19.612	5.437	-5.804	11.586	0.695	-1.184
26	26	0.14625	-0.879	25.724	14.792	-3.247	50.051	17.386	-1.771	33.842	-23.669	19.569	5.631	-5.098	11.534	0.679	-1.118
27	27	0.1521	-0.831	25.725	14.582	-3.053	49.448	16.697	-2.196	33.375	-23.826	19.535	5.869	-4.366	11.512	0.707	-1.061
28	28	0.15795	-0.811	25.731	14.414	-2.95	48.854	16.165	-2.478	32.897	-24.062	19.569	6.077	-3.683	11.571	0.719	-1.036
29	29	0.1638	-0.833	25.734	14.272	-2.912	48.258	15.857	-2.619	32.422	-24.438	19.634	6.239	-3.05	11.664	0.703	-1.05
30	30	0.16965	-0.873	25.748	14.149	-2.916	47.672	15.732	-2.638	31.947	-24.934	19.673	6.368	-2.458	11.74	0.661	-1.09
31	31	0.1755	-0.884	25.813	14.055	-2.953	47.158	15.62	-2.597	31.483	-25.439	19.72	6.541	-1.872	11.838	0.654	-1.121
32	32	0.18135	-0.879	25.921	13.994	-3.035	46.707	15.429	-2.537	31.026	-25.869	19.836	6.731	-1.331	12.02	0.671	-1.188
33	33	0.1872	-0.872	26.055	13.978	-3.173	46.307	15.131	-2.488	30.583	-26.197	19.894	6.962	-0.797	12.147	0.721	-1.238
34	34	0.19305	-0.898	26.201	13.993	-3.371	45.938	14.755	-2.46	30.171	-26.406	19.978	7.143	-0.3	12.297	0.717	-1.297
35	35	0.1989	-0.983	26.361	14.013	-3.624	45.617	14.263	-2.487	29.811	-26.424	20.111	7.336	0.139	12.491	0.717	-1.372
36	36	0.20475	-1.103	26.542	14.026	-3.902	45.34	13.66	-2.57	29.49	-26.251	20.268	7.584	0.521	12.705	0.757	-1.442
37	37	0.2106	-1.233	26.762	14.034	-4.189	45.092	13.005	-2.684	29.152	-25.935	20.398	7.836	0.842	12.905	0.799	-1.488
38	38	0.21645	-1.369	27.018	14.033	-4.454	44.871	12.356	-2.831	28.793	-25.519	20.442	7.997	1.084	13.028	0.77	-1.524
39	39	0.2223	-1.525	27.283	14.032	-4.74	44.669	11.708	-2.979	28.438	-25.004	20.443	8.154	1.259	13.111	0.741	-1.545
40	40	0.22815	-1.68	27.545	14.027	-5.033	44.493	11.084	-3.096	28.123	-24.388	20.472	8.301	1.319	13.233	0.695	-1.577
41	41	0.234	-1.829	27.81	14.012	-5.303	44.331	10.583	-3.158	27.832	-23.793	20.507	8.43	1.303	13.374	0.622	-1.601
42	42	0.23985	-1.922	28.105	13.95	-5.479	44.217	10.22	-3.18	27.558	-23.263	20.494	8.589	1.242	13.473	0.573	-1.598
43	43	0.2457	-2.107	28.368	13.825	-5.661	44.047	10.037	-3.172	27.279	-22.76	20.491	8.794	1.113	13.584	0.574	-1.61
44	44	0.25155	-2.185	28.467	13.779	-5.802	43.655	9.831	-3.109	26.924	-22.358	20.385	9.01	0.953	13.598	0.598	-1.618
45	45	0.2574	-2.23	28.548	13.725	-5.892	43.248	9.758	-3.011	26.56	-22.057	20.296	9.174	0.756	13.628	0.592	-1.624
46	46	0.26325	-2.248	28.622	13.659	-5.937	42.838	9.786	-2.89	26.199	-21.846	20.258	9.337	0.515	13.704	0.601	-1.653
47	47	0.2691	-2.239	28.709	13.581	-5.945	42.434	9.925	-2.746	25.83	-21.769	20.199	9.507	0.303	13.741	0.623	-1.671
48	48	0.27495	-2.208	28.79	13.489	-5.911	42.009	10.162	-2.598	25.431	-21.803	20.09	9.663	0.119	13.715	0.644	-1.665
49	49	0.2808	-2.157	28.863	13.384	-5.837	41.562	10.477	-2.456	24.99	-21.942	20.003	9.778	-0.057	13.701	0.664	-1.672
50	50	0.28665	-2.087	28.932	13.264	-5.732	41.106	10.834	-2.32	24.521	-22.175	19.936	9.861	-0.19	13.695	0.68	-1.685
51	51	0.2925	-2.003	28.987	13.129	-5.592	40.651	11.152	-2.216	24.063	-22.401	19.888	9.887	-0.285	13.707	0.636	-1.692
52	52	0.29835	-1.905	29.038	12.981	-5.425	40.194	11.447	-2.143	23.606	-22.644	19.799	9.912	-0.321	13.663	0.583	-1.674
53	53	0.3042	-1.793	29.098	12.818	-5.227	39.759	11.729	-2.096	23.168	-22.884	19.618	10.014	-0.353	13.519	0.599	-1.652
54	54	0.31005	-1.672	29.148	12.641	-5.013	39.334	11.972	-2.062	22.755	-23.095	19.406	10.167	-0.364	13.341	0.65	-1.62
55	55	0.3159	-1.546	29.179	12.449	-4.786	38.912	12.178	-2.039	22.372	-23.288	19.268	10.274	-0.355	13.233	0.647	-1.602
56	56	0.32175	-1.415	29.2	12.24	-4.533	38.494	12.344	-2.05	22.016	-23.45	19.219	10.357	-0.349	13.202	0.62	-1.604
57	57	0.3276	-1.282	29.207	12.016	-4.263	38.073	12.505	-2.074	21.68	-23.584	19.288	10.456	-0.396	13.284	0.616	-1.645
58	58	0.33345	-1.15	29.194	11.777	-3.977	37.646	12.684	-2.093	21.368	-23.714	19.267	10.587	-0.436	13.283	0.627	-1.672
59	59	0.3393	-1.017	29.182	11.522	-3.667	37.231	12.898	-2.111	21.077	-23.844	19.125	10.749	-0.466	13.167	0.645	-1.662
60	60	0.34515	-0.886	29.164	11.252	-3.347	36.814	13.154	-2.119	20.792	-23.975	18.964	10.949	-0.525	13.04	0.7	-1.656
61	61	0.351	-0.762	29.121	10.966	-3.022	36.379	13.483	-2.107	20.52	-24.133	18.897	11.139	-0.612	13.011	0.748	-1.657
62	62	0.35685	-0.647	29.055	10.663	-2.695	35.943	13.89	-2.061	20.283	-24.294	18.936	11.281	-0.754	13.102	0.741	-1.677
63	63	0.3627	-0.541	28.977	10.343	-2.358	35.498	14.343	-2.006	20.073	-24.446	18.991	11.419	-0.931	13.22	0.712	-1.698
64	64	0.36855	-0.442	28.893	10.007	-2.009	35.047	14.837	-1.952	19.876	-24.6	18.971	11.582	-1.106	13.266	0.691	-1.698
65	65	0.3744	-0.353	28.81	9.655	-1.649	34.589	15.385	-1.9	19.682	-24.766	18.906	11.768	-1.294	13.272	0.684	-1.687
66	66	0.38025	-0.269	28.766	9.286	-1.278	34.164	15.972	-1.862	19.481	-24.939	18.8	11.944	-1.493	13.244	0.674	-1.676
67	67	0.3861	-0.206	28.67	8.899	-0.916	33.688	16.556	-1.824	19.282	-25.089	18.69	12.1	-1.688	13.218	0.644	-1.672
68	68	0.39195	-0.158	28.575	8.492	-0.553	33.207	17.153	-1.803	19.088	-25.229	18.638	12.223	-1.905	13.247	0.589	-1.697
69	69	0.3978	-0.126	28.487	8.068	-0.199	32.73	17.756	-1.797	18.9	-25.377	18.61	12.376	-2.089	13.287	0.562	-1.716
70	70	0.40365	-0.11	28.411	7.625	0.151	32.253	18.351	-1.82	18.706	-25.522	18.564	12.584	-2.23	13.299	0.585	-1.712
71	71	0.4095	-0.114	28.339	7.162	0.495	31.773	18.949	-1.86	18.508	-25.677	18.493	12.786	-2.336	13.281	0.607	-1.709
72	72	0.41535	-0.139	28.264	6.68	0.815	31.284	19.568	-1.892	18.297	-25.86	18.413	12.969	-2.393	13.251	0.614	-1.701
73	73	0.4212	-0.189	28.182	6.177	1.112	30.777	20.213	-1.929	18.074	-26.081	18.428	13.074	-2.437	13.305	0.566	-1.736
74	74	0.42705	-0.267	28.1	5.65	1.389	30.251	20.861	-1.981	17.826	-26.273	18.421	13.168	-2.472	13.344	0.514	-1.765
75	75	0.4329	-0.372	28.015	5.101	1.626	29.698	21.495	-2.03	17.536	-26.432	18.408	13.258	-2.478	13.386	0.468	-1.789
76	76	0.43875	-0.506	27.921	4.53	1.827	29.108	22.17	-2.073	17.2	-26.597	18.316	13.391	-2.467	13.363	0.475	-1.799
77	77	0.4446	-0.623	27.839	4.068	1.929	28.511	22.728	-2.089	16.81	-26.741	18.191	13.518	-2.427	13.308	0.479	-1.786
78	78	0.45045	-0.731	27.768	3.637	1.998	27.929	23.215	-2.097	16.411	-26.848	18.097	13.65	-2.375	13.288	0.489	-1.773
79	79	0.4563	-0.862	27.689	3.184	2.034	27.341	23.724	-2.087	16.006	-26.941	18.12	13.744	-2.365	13.392	0.478	-1.808
80	80	0.46215	-1.013	27.608	2.729	2.039	26.751	24.236	-2.077	15.607	-27.04	18.151	13.841	-2.338	13.496	0.465	-1.842
81	81	0.468	-1.183	27.525	2.268	2.004	26.162	24.711	-2.056	15.213	-27.076	18.183	13.906	-2.318	13.607	0.405	-1.877
82	82	0.47385	-1.359	27.45	1.806	1.939	25.586	25.165	-2.013	14.823	-27.05	18.187	14.005	-2.336	13.704	0.365	-1.921
83	83	0.4797	-1.536	27.368	1.339	1.846	25.01	25.598	-1.943	14.431	-26.994	18.212	14.134	-2.368	13.834	0.352	-1.979
84	84	0.48555	-1.736	27.276	0.873	1.707	24.427	26.009	-1.855	14.036	-26.911	18.186	14.256	-2.355	13.918	0.308	-2.002
85	85	0.4914	-1.945	27.175	0.399	1.555	23.843	26.353	-1.784	13.662	-26.768	18.21	14.397	-2.337	14.042	0.274	-2.031
86	86	0.49725	-2.154	27.068	-0.103	1.421	23.259	26.664	-1.747	13.318	-26.592	18.328	14.605	-2.318	14.238	0.298	-2.073
87	87	0.5031	-2.338	26.926	-0.726	1.379	22.647	26.993	-1.742	12.992	-26.362	18.414	14.774	-2.286	14.406	0.279	-2.126
88	88	0.50895	-2.574	26.801	-1.35	1.256	22.06	27.266	-1.71	12.661	-26.071	18.487	14.879	-2.227	14.57	0.185	-2.183
89	89	0.5148	-2.824	26.673	-1.975	1.092	21.475	27.452	-1.661	12.328	-25.696	18.534	14.99	-2.157	14.722	0.082	-2.243
90	90	0.52065	-3.074	26.542	-2.603	0.909	20.9	27.529	-1.606	12.004	-25.235	18.527	15.134	-2.046	14.821	-0.009	-2.286
91	91	0.5265	-3.328	26.42	-3.23	0.71	20.35	27.492	-1.563	11.695	-24.753	18.495	15.269	-1.812	14.87	-0.129	-2.293
92	92	0.53235	-3.581	26.327	-3.853	0.498	19.848	27.332	-1.526	11.404	-24.217	18.425	15.445	-1.502	14.861	-0.224	-2.285
93	93	0.5382	-3.83	26.244	-4.47	0.274	19.36	27.118	-1.497	11.116	-23.719	18.484	15.576	-1.125	14.948	-0.355	-2.291
94	94	0.54405	-4.069	26.151	-5.08	0.033	18.871	26.861	-1.466	10.831	-23.247	18.683	15.608	-0.685	15.148	-0.582	-2.298
95	95	0.5499	-4.297	26.055	-5.68	-0.232	18.388	26.567	-1.414	10.549	-22.827	18.91	15.626	-0.123	15.351	-0.845	-2.256
96	96	0.55575	-4.505	25.984	-6.264	-0.496	17.947	26.246	-1.353	10.296	-22.498	19.144	15.701	0.561	15.519	-1.075	-2.179
97	97	0.5616	-4.689	25.933	-6.845	-0.733	17.538	25.985	-1.311	10.08	-22.314	19.493	15.768	1.333	15.746	-1.333	-2.074
98	98	0.56745	-4.851	25.904	-7.425	-0.938	17.163	25.809	-1.292	9.913	-22.281	19.905	15.772	2.219	15.984	-1.692	-1.905
99	99	0.5733	-4.993	25.872	-8.008	-1.123	16.802	25.756	-1.242	9.782	-22.381	20.238	15.703	3.146	16.151	-2.159	-1.708
100	100	0.57915	-5.104	25.857	-8.576	-1.283	16.464	25.819	-1.129	9.679	-22.582	20.359	15.643	4.057	16.147	-2.656	-1.5
101	101	0.585	-5.166	25.854	-9.113	-1.4	16.148	25.967	-1.017	9.62	-22.87	20.512	15.629	4.969	16.155	-3.14	-1.241
102	102	0.59085	-5.179	25.849	-9.621	-1.472	15.847	26.174	-0.901	9.631	-23.169	20.613	15.642	5.852	16.113	-3.658	-0.919
103	103	0.5967	-5.135	25.86	-10.1	-1.472	15.575	26.433	-0.8	9.725	-23.466	20.778	15.646	6.694	16.132	-4.246	-0.537
104	104	0.60255	-5.05	25.903	-10.553	-1.412	15.334	26.743	-0.719	9.876	-23.758	20.871	15.626	7.505	16.083	-4.912	-0.094
105	105	0.6084	-4.934	25.969	-10.969	-1.308	15.121	27.064	-0.665	10.098	-23.975	20.883	15.598	8.201	15.957	-5.63	0.364
106	106	0.61425	-4.811	26.039	-11.362	-1.182	14.935	27.393	-0.626	10.408	-24.088	20.878	15.524	8.771	15.83	-6.438	0.828
107	107	0.6201	-4.682	26.113	-11.743	-1.025	14.798	27.706	-0.579	10.815	-24.049	20.755	15.373	9.245	15.635	-7.372	1.326
108	108	0.62595	-4.555	26.208	-12.1	-0.837	14.728	28.013	-0.551	11.312	-23.898	20.653	15.103	9.623	15.489	-8.451	1.846
109	109	0.6318	-4.446	26.331	-12.42	-0.625	14.748	28.285	-0.546	11.912	-23.666	20.552	14.752	9.911	15.354	-9.623	2.344
110	110	0.63765	-4.378	26.442	-12.708	-0.427	14.818	28.547	-0.527	12.616	-23.376	20.195	14.415	10.186	14.979	-10.825	2.889
111	111	0.6435	-4.355	26.531	-12.945	-0.246	14.927	28.798	-0.497	13.428	-23.091	19.612	13.967	10.494	14.397	-12.174	3.474
112	112	0.64935	-4.352	26.616	-13.115	-0.057	15.097	28.995	-0.464	14.36	-22.809	19.029	13.41	10.76	13.824	-13.651	4.004
113	113	0.6552	-4.358	26.709	-13.207	0.14	15.337	29.122	-0.403	15.397	-22.536	18.518	12.724	10.97	13.345	-15.27	4.454
114	114	0.66105	-4.378	26.805	-13.213	0.306	15.627	29.236	-0.281	16.499	-22.356	18.109	11.813	11.208	12.995	-17.135	4.87
115	115	0.6669	-4.452	26.897	-13.123	0.404	15.969	29.305	-0.08	17.68	-22.251	17.57	10.725	11.485	12.561	-19.196	5.246
116	116	0.67275	-4.573	26.99	-12.952	0.44	16.39	29.318	0.189	18.964	-22.248	17.198	9.711	11.769	12.284	-21.221	5.528
117	117	0.6786	-4.751	27.061	-12.704	0.388	16.878	29.268	0.536	20.337	-22.361	16.992	8.699	12.057	12.182	-23.252	5.669
118	118	0.68445	-4.984	27.104	-12.387	0.241	17.422	29.168	0.974	21.772	-22.586	16.825	7.554	12.431	12.161	-25.421	5.744
119	119	0.6903	-5.247	27.141	-12.019	0.035	18.02	29.016	1.455	23.262	-22.905	16.911	6.369	12.837	12.405	-27.638	5.718
120	120	0.69615	-5.507	27.155	-11.633	-0.19	18.633	28.835	1.964	24.776	-23.302	17.432	5.177	13.158	13.106	-29.841	5.503
121	121	0.702	-5.749	27.158	-11.238	-0.437	19.255	28.623	2.517	26.254	-23.744	17.992	3.966	13.475	13.901	-31.991	5.194
122	122	0.70785	-5.981	27.161	-10.836	-0.715	19.879	28.393	3.084	27.672	-24.25	18.629	2.553	13.869	14.834	-34.277	4.857
123	123	0.7137	-6.214	27.152	-10.429	-1.026	20.495	28.08	3.621	29.04	-24.725	19.169	1.043	14.291	15.729	-36.576	4.492
124	124	0.71955	-6.449	27.086	-10.027	-1.379	21.064	27.662	4.117	30.352	-25.137	19.626	-0.559	14.736	16.615	-38.873	4.098
125	125	0.7254	-6.679	26.968	-9.644	-1.767	21.583	27.178	4.576	31.582	-25.51	19.962	-2.296	15.236	17.463	-41.202	3.722
126	126	0.73125	-6.885	26.844	-9.285	-2.153	22.078	26.592	4.954	32.701	-25.819	20.122	-4.311	15.829	18.259	-43.693	3.415
127	127	0.7371	-7.055	26.705	-8.934	-2.534	22.524	25.841	5.195	33.701	-26.02	20.09	-6.648	16.493	18.99	-46.383	3.182
128	128	0.74295	-7.182	26.554	-8.578	-2.901	22.939	24.893	5.301	34.606	-26.1	19.889	-9.243	17.184	19.684	-49.209	2.998
129	129	0.7488	-7.271	26.391	-8.219	-3.265	23.34	23.725	5.279	35.43	-26.06	19.253	-12.064	17.967	20.093	-52.142	2.919
130	130	0.75465	-7.293	26.27	-7.855	-3.588	23.782	22.307	5.096	36.192	-25.914	18.421	-15.16	18.853	20.468	-55.246	2.953
131	131	0.7605	-7.371	26.062	-7.56	-3.967	24.144	20.769	4.752	36.884	-25.672	17.465	-18.566	19.794	20.903	-58.56	3.092
132	132	0.76635	-7.466	25.833	-7.284	-4.366	24.488	19.048	4.241	37.513	-25.322	16.362	-22.257	20.688	21.385	-62.034	3.279
133	133	0.7722	-7.56	25.616	-7.001	-4.78	24.858	17.179	3.604	38.095	-24.914	15.039	-26.075	21.525	21.796	-65.52	3.508
134	134	0.77805	-7.651	25.407	-6.711	-5.199	25.257	15.229	2.88	38.666	-24.488	13.51	-29.793	22.299	22.065	-68.83	3.76
135	135	0.7839	-7.74	25.193	-6.415	-5.625	25.682	13.21	2.082	39.262	-24.016	11.971	-33.112	23.035	22.262	-71.731	4.041
136	136	0.78975	-7.829	24.978	-6.117	-6.059	26.136	11.198	1.256	39.884	-23.525	10.797	-35.841	23.725	22.673	-74.075	4.313
137	137	0.7956	-7.924	24.777	-5.827	-6.493	26.634	9.268	0.439	40.535	-23.025	10.076	-37.748	24.409	23.264	-75.663	4.561
138	138	0.80145	-8.03	24.607	-5.553	-6.914	27.186	7.514	-0.33	41.209	-22.556	9.886	-38.506	25.156	23.951	-76.192	4.752
139	139	0.8073	-8.14	24.468	-5.3	-7.309	27.797	5.99	-0.997	41.905	-22.133	10.05	-38.067	26.127	24.499	-75.637	5.021
140	140	0.81315	-8.239	24.335	-5.069	-7.659	28.443	4.701	-1.551	42.62	-21.74	10.449	-36.676	27.068	24.836	-74.193	5.163
141	141	0.819	-8.336	24.222	-4.854	-7.986	29.144	3.67	-1.966	43.349	-21.39	11.107	-34.627	27.954	25.072	-72.152	5.226
142	142	0.82485	-8.378	24.092	-4.558	-8.328	29.805	2.832	-2.171	44.048	-21.105	11.958	-32.31	28.585	25.299	-69.855	5.107
143	143	0.8307	-8.396	23.973	-4.235	-8.661	30.479	2.236	-2.191	44.731	-20.884	12.932	-29.887	28.882	25.514	-67.426	4.764
144	144	0.83655	-8.424	23.881	-3.937	-8.967	31.213	1.954	-2.034	45.413	-20.764	14.021	-27.51	28.85	25.793	-64.986	4.218
145	145	0.8424	-8.461	23.82	-3.662	-9.235	32.006	1.948	-1.717	46.107	-20.74	15.138	-25.077	28.526	26.036	-62.431	3.464
146	146	0.84825	-8.505	23.78	-3.407	-9.487	32.845	2.145	-1.27	46.819	-20.754	16.195	-22.811	27.853	26.262	-59.95	2.475
147	147	0.8541	-8.556	23.766	-3.17	-9.718	33.734	2.511	-0.728	47.552	-20.802	17.195	-20.747	26.869	26.495	-57.569	1.264
148	148	0.85995	-8.611	23.764	-2.951	-9.922	34.659	3.029	-0.106	48.307	-20.856	18.063	-18.952	25.5	26.679	-55.323	-0.23
149	149	0.8658	-8.669	23.768	-2.748	-10.105	35.613	3.664	0.573	49.068	-20.884	18.917	-17.42	23.824	26.925	-53.212	-1.929
150	150	0.87165	-8.728	23.761	-2.564	-10.262	36.559	4.396	1.3	49.785	-20.863	19.749	-16.199	21.937	27.239	-51.273	-3.72
151	151	0.8775	-8.789	23.759	-2.393	-10.391	37.517	5.159	2.035	50.468	-20.776	20.346	-15.33	19.925	27.441	-49.598	-5.519
152	152	0.88335	-8.85	23.746	-2.235	-10.498	38.481	5.907	2.725	51.123	-20.609	20.79	-14.818	17.949	27.597	-48.252	-7.173
153	153	0.8892	-8.91	23.72	-2.087	-10.584	39.449	6.637	3.365	51.746	-20.365	21.157	-14.561	16.028	27.736	-47.14	-8.682
154	154	0.89505	-8.967	23.664	-1.952	-10.657	40.405	7.338	3.953	52.336	-20.04	21.492	-14.44	14.216	27.86	-46.168	-10.006
155	155	0.9009	-9.023	23.591	-1.823	-10.709	41.361	8.006	4.472	52.89	-19.7	21.782	-14.329	12.707	27.918	-45.268	-10.998
156	156	0.90675	-9.075	23.5	-1.701	-10.744	42.315	8.674	4.934	53.387	-19.399	22.025	-14.06	11.669	27.85	-44.32	-11.528
157	157	0.9126	-9.123	23.399	-1.58	-10.76	43.27	9.308	5.344	53.837	-19.134	22.131	-13.604	11.062	27.598	-43.314	-11.631
158	158	0.91845	-9.168	23.283	-1.46	-10.757	44.212	9.881	5.659	54.214	-18.94	22.286	-13.064	10.918	27.373	-42.278	-11.334
159	159	0.9243	-9.207	23.154	-1.338	-10.742	45.128	10.397	5.894	54.49	-18.852	22.338	-12.527	11.208	27.065	-41.297	-10.68
160	160	0.93015	-9.24	23	-1.213	-10.725	46.007	10.874	6.079	54.668	-18.884	22.272	-12.134	11.878	26.706	-40.484	-9.727
161	161	0.936	-9.267	22.826	-1.084	-10.695	46.85	11.312	6.194	54.747	-19.043	22.213	-11.921	12.818	26.408	-39.803	-8.607
162	162	0.94185	-9.287	22.643	-0.945	-10.667	47.67	11.702	6.257	54.727	-19.333	21.986	-11.89	14.043	26.008	-39.277	-7.311
163	163	0.9477	-9.301	22.477	-0.79	-10.64	48.481	12.02	6.266	54.62	-19.72	21.543	-12.055	15.51	25.474	-38.928	-5.857
164	164	0.95355	-9.306	22.315	-0.619	-10.611	49.268	12.256	6.201	54.444	-20.175	21.177	-12.393	17.057	25.069	-38.653	-4.417
165	165	0.9594	-9.304	22.155	-0.43	-10.587	50.023	12.401	6.07	54.214	-20.638	20.762	-12.776	18.623	24.629	-38.363	-3.003
166	166	0.96525	-9.293	22.002	-0.222	-10.577	50.754	12.457	5.881	53.936	-21.093	20.427	-13.135	20.114	24.254	-37.958	-1.712
167	167	0.9711	-9.272	21.87	0.013	-10.579	51.468	12.451	5.656	53.585	-21.546	20.164	-13.439	21.461	23.925	-37.381	-0.599
168	168	0.97695	-9.241	21.756	0.276	-10.603	52.149	12.366	5.415	53.184	-21.904	19.862	-13.613	22.587	23.517	-36.612	0.341
169	169	0.9828	-9.199	21.654	0.569	-10.649	52.8	12.204	5.15	52.764	-22.131	19.688	-13.657	23.391	23.182	-35.653	1.031
170	170	0.98865	-9.145	21.56	0.89	-10.731	53.415	11.975	4.894	52.314	-22.255	19.534	-13.61	23.899	22.849	-34.541	1.479
171	171	0.9945	-9.079	21.474	1.244	-10.849	53.991	11.679	4.649	51.816	-22.276	19.337	-13.514	24.087	22.473	-33.296	1.664
172	172	1.00035	-9.042	21.486	1.489	-10.841	54.655	11.458	4.362	51.289	-22.249	19.279	-13.407	23.937	22.227	-31.947	1.565
173	173	1.0062	-9.017	21.423	1.702	-10.822	55.225	11.273	4.095	50.718	-22.164	19.362	-13.324	23.549	22.131	-30.55	1.293
174	174	1.01205	-8.978	21.345	1.934	-10.831	55.704	11.054	3.861	50.052	-22.039	19.49	-13.13	22.91	22.06	-28.957	0.794
175	175	1.0179	-8.928	21.26	2.181	-10.851	56.114	10.809	3.638	49.319	-21.945	19.63	-12.88	22.14	22.003	-27.244	0.132
176	176	1.02375	-8.87	21.168	2.449	-10.9	56.463	10.52	3.423	48.538	-21.838	19.722	-12.623	21.292	21.913	-25.495	-0.616
177	177	1.0296	-8.806	21.066	2.74	-10.984	56.745	10.195	3.214	47.675	-21.738	19.79	-12.453	20.379	21.843	-23.767	-1.447
178	178	1.03545	-8.778	20.951	3.098	-11.182	56.938	9.85	3.024	46.701	-21.685	19.869	-12.338	19.446	21.816	-22.021	-2.362
179	179	1.0413	-8.744	20.863	3.498	-11.418	57.086	9.481	2.838	45.617	-21.723	19.971	-12.18	18.554	21.806	-20.165	-3.323
180	180	1.04715	-8.696	20.803	3.927	-11.672	57.187	9.092	2.647	44.444	-21.843	19.975	-12.142	17.743	21.74	-18.405	-4.264
181	181	1.053	-8.65	20.743	4.374	-11.948	57.231	8.679	2.449	43.201	-22.003	20.046	-12.124	16.962	21.752	-16.634	-5.222
182	182	1.05885	-8.59	20.698	4.839	-12.242	57.237	8.223	2.253	41.907	-22.2	20.049	-12.087	16.224	21.702	-14.841	-6.189
183	183	1.0647	-8.511	20.673	5.332	-12.553	57.207	7.744	2.067	40.555	-22.455	20.087	-12.05	15.524	21.691	-13.026	-7.171
184	184	1.07055	-8.414	20.667	5.852	-12.874	57.142	7.256	1.883	39.177	-22.76	20.237	-12.01	14.873	21.779	-11.218	-8.142
185	185	1.0764	-8.326	20.669	6.385	-13.206	57.03	6.79	1.7	37.79	-23.086	20.462	-11.949	14.229	21.916	-9.416	-9.109
186	186	1.08225	-8.24	20.696	6.913	-13.52	56.903	6.336	1.502	36.398	-23.416	20.744	-11.888	13.573	22.091	-7.631	-10.088
187	187	1.0881	-8.153	20.746	7.433	-13.81	56.758	5.895	1.283	35.012	-23.738	21.093	-11.889	12.974	22.337	-5.956	-10.99
188	188	1.09395	-8.063	20.812	7.946	-14.088	56.594	5.456	1.054	33.671	-24.004	21.546	-11.895	12.384	22.668	-4.357	-11.838
189	189	1.0998	-7.984	20.882	8.465	-14.376	56.405	5.013	0.81	32.399	-24.2	22.144	-11.876	11.825	23.108	-2.826	-12.61
190	190	1.10565	-7.895	20.972	8.988	-14.653	56.225	4.571	0.571	31.226	-24.324	22.718	-11.874	11.33	23.53	-1.469	-13.237
191	191	1.1115	-7.806	21.094	9.513	-14.927	56.068	4.158	0.364	30.137	-24.377	23.094	-11.873	10.936	23.776	-0.332	-13.642
192	192	1.11735	-7.717	21.243	10.031	-15.182	55.923	3.763	0.144	29.137	-24.377	23.399	-11.841	10.685	23.94	0.626	-13.824
193	193	1.1232	-7.62	21.419	10.537	-15.419	55.795	3.401	-0.054	28.229	-24.318	23.689	-11.787	10.501	24.09	1.431	-13.844
194	194	1.12905	-7.51	21.622	11.044	-15.648	55.691	3.08	-0.214	27.434	-24.205	24.073	-11.822	10.368	24.378	1.996	-13.724
195	195	1.1349	-7.393	21.844	11.549	-15.868	55.605	2.82	-0.338	26.745	-24.09	24.51	-11.939	10.27	24.76	2.349	-13.518
196	196	1.14075	-7.269	22.081	12.042	-16.063	55.526	2.61	-0.443	26.16	-23.961	24.951	-12.035	10.143	25.137	2.589	-13.282
197	197	1.1466	-7.128	22.343	12.513	-16.215	55.462	2.45	-0.539	25.687	-23.8	25.241	-11.969	10.027	25.302	2.766	-12.931
198	198	1.15245	-6.989	22.625	12.978	-16.356	55.403	2.381	-0.593	25.321	-23.636	25.532	-11.608	9.934	25.37	3.038	-12.459
199	199	1.1583	-6.857	22.936	13.425	-16.475	55.357	2.39	-0.621	25.08	-23.452	25.862	-10.851	9.876	25.348	3.482	-11.857
200	200	1.16415	-6.728	23.27	13.855	-16.577	55.316	2.421	-0.665	24.975	-23.211	26.354	-9.631	9.77	25.313	4.221	-11.233
201	201	1.17	-6.589	23.618	14.274	-16.656	55.283	2.404	-0.764	25.007	-22.893	27.105	-8.118	9.507	25.411	5.196	-10.745
