# Supplementary material for: Gait phenotypes in paediatric hereditary spastic paraplegia revealed by dynamic time warping analysis and random forests
Source: PLoS One. 2018 Mar 8;13(3):e0192345. doi: 10.1371/journal.pone.0192345 (PMC5843164; doi:10.1371/journal.pone.0192345)
Supplement: S2 Data — (ZIP) [file pone.0192345.s009.zip]

Archive with 340 entries (337 files):
- Healthy/
- Healthy/.DS_Store
- __MACOSX/
- __MACOSX/Healthy/
- __MACOSX/Healthy/._.DS_Store
- Healthy/Icon
- __MACOSX/Healthy/._Icon
- Healthy/Left spatiotemporal parameters from healthy children.csv
- Healthy/Left.SR.HEALTHY1.1.csv
- Healthy/Left.SR.HEALTHY1.2.csv
- Healthy/Left.SR.HEALTHY1.3.csv
- Healthy/Left.SR.HEALTHY1.4.csv
- Healthy/Left.SR.HEALTHY1.5.csv
- Healthy/Left.SR.HEALTHY10.1.csv
- Healthy/Left.SR.HEALTHY10.2.csv
- Healthy/Left.SR.HEALTHY10.3.csv
- Healthy/Left.SR.HEALTHY10.4.csv
- Healthy/Left.SR.HEALTHY10.5.csv
- Healthy/Left.SR.HEALTHY11.1.csv
- Healthy/Left.SR.HEALTHY11.2.csv
- Healthy/Left.SR.HEALTHY11.3.csv
- Healthy/Left.SR.HEALTHY11.4.csv
- Healthy/Left.SR.HEALTHY11.5.csv
- Healthy/Left.SR.HEALTHY12.1.csv
- Healthy/Left.SR.HEALTHY12.2.csv
- Healthy/Left.SR.HEALTHY12.3.csv
- Healthy/Left.SR.HEALTHY12.4.csv
- Healthy/Left.SR.HEALTHY12.5.csv
- Healthy/Left.SR.HEALTHY13.1.csv
- Healthy/Left.SR.HEALTHY13.2.csv
- Healthy/Left.SR.HEALTHY13.3.csv
- Healthy/Left.SR.HEALTHY13.4.csv
- Healthy/Left.SR.HEALTHY13.5.csv
- Healthy/Left.SR.HEALTHY14.1.csv
- Healthy/Left.SR.HEALTHY14.2.csv
- Healthy/Left.SR.HEALTHY14.3.csv
- Healthy/Left.SR.HEALTHY14.4.csv
- Healthy/Left.SR.HEALTHY14.5.csv
- Healthy/Left.SR.HEALTHY15.1.csv
- Healthy/Left.SR.HEALTHY15.2.csv
- Healthy/Left.SR.HEALTHY15.3.csv
- Healthy/Left.SR.HEALTHY15.4.csv
- Healthy/Left.SR.HEALTHY15.5.csv
- Healthy/Left.SR.HEALTHY16.1.csv
- Healthy/Left.SR.HEALTHY16.2.csv
- Healthy/Left.SR.HEALTHY16.3.csv
- Healthy/Left.SR.HEALTHY16.4.csv
- Healthy/Left.SR.HEALTHY16.5.csv
- Healthy/Left.SR.HEALTHY17.1.csv
- Healthy/Left.SR.HEALTHY17.2.csv
- Healthy/Left.SR.HEALTHY17.3.csv
- Healthy/Left.SR.HEALTHY17.4.csv
- Healthy/Left.SR.HEALTHY17.5.csv
- Healthy/Left.SR.HEALTHY18.1.csv
- Healthy/Left.SR.HEALTHY18.2.csv
- Healthy/Left.SR.HEALTHY18.3.csv
- Healthy/Left.SR.HEALTHY18.4.csv
- Healthy/Left.SR.HEALTHY18.5.csv
- Healthy/Left.SR.HEALTHY19.1.csv
- Healthy/Left.SR.HEALTHY19.2.csv
- Healthy/Left.SR.HEALTHY19.3.csv
- Healthy/Left.SR.HEALTHY19.4.csv
- Healthy/Left.SR.HEALTHY19.5.csv
- Healthy/Left.SR.HEALTHY2.1.csv
- Healthy/Left.SR.HEALTHY2.2.csv
- Healthy/Left.SR.HEALTHY2.3.csv
- Healthy/Left.SR.HEALTHY2.4.csv
- Healthy/Left.SR.HEALTHY2.5.csv
- Healthy/Left.SR.HEALTHY20.1.csv
- Healthy/Left.SR.HEALTHY20.2.csv
- Healthy/Left.SR.HEALTHY20.3.csv
- Healthy/Left.SR.HEALTHY20.4.csv
- Healthy/Left.SR.HEALTHY20.5.csv
- Healthy/Left.SR.HEALTHY21.1.csv
- Healthy/Left.SR.HEALTHY21.2.csv
- Healthy/Left.SR.HEALTHY21.3.csv
- Healthy/Left.SR.HEALTHY21.4.csv
- Healthy/Left.SR.HEALTHY21.5.csv
- Healthy/Left.SR.HEALTHY22.1.csv
- Healthy/Left.SR.HEALTHY22.2.csv
- Healthy/Left.SR.HEALTHY22.3.csv
- Healthy/Left.SR.HEALTHY22.4.csv
- Healthy/Left.SR.HEALTHY22.5.csv
- Healthy/Left.SR.HEALTHY23.1.csv
- Healthy/Left.SR.HEALTHY23.2.csv
- Healthy/Left.SR.HEALTHY23.3.csv
- Healthy/Left.SR.HEALTHY23.4.csv
- Healthy/Left.SR.HEALTHY23.5.csv
- Healthy/Left.SR.HEALTHY24.1.csv
- Healthy/Left.SR.HEALTHY24.2.csv
- Healthy/Left.SR.HEALTHY24.3.csv
- Healthy/Left.SR.HEALTHY24.4.csv
- Healthy/Left.SR.HEALTHY24.5.csv
- Healthy/Left.SR.HEALTHY25.1.csv
- Healthy/Left.SR.HEALTHY25.2.csv
- Healthy/Left.SR.HEALTHY25.3.csv
- Healthy/Left.SR.HEALTHY25.4.csv
- Healthy/Left.SR.HEALTHY25.5.csv
- Healthy/Left.SR.HEALTHY26.1.csv
- Healthy/Left.SR.HEALTHY26.2.csv
- Healthy/Left.SR.HEALTHY26.3.csv
- Healthy/Left.SR.HEALTHY26.4.csv
- Healthy/Left.SR.HEALTHY26.5.csv
- Healthy/Left.SR.HEALTHY27.1.csv
- Healthy/Left.SR.HEALTHY27.2.csv
- Healthy/Left.SR.HEALTHY27.3.csv
- Healthy/Left.SR.HEALTHY27.4.csv
- Healthy/Left.SR.HEALTHY27.5.csv
- Healthy/Left.SR.HEALTHY28.1.csv
- Healthy/Left.SR.HEALTHY28.2.csv
- Healthy/Left.SR.HEALTHY28.3.csv
- Healthy/Left.SR.HEALTHY28.4.csv
- Healthy/Left.SR.HEALTHY28.5.csv
- Healthy/Left.SR.HEALTHY29.1.csv
- Healthy/Left.SR.HEALTHY29.2.csv
- Healthy/Left.SR.HEALTHY29.3.csv
- Healthy/Left.SR.HEALTHY29.4.csv
- Healthy/Left.SR.HEALTHY29.5.csv
- Healthy/Left.SR.HEALTHY3.1.csv
- Healthy/Left.SR.HEALTHY3.2.csv
- Healthy/Left.SR.HEALTHY3.3.csv
- Healthy/Left.SR.HEALTHY3.4.csv
- Healthy/Left.SR.HEALTHY3.5.csv
- Healthy/Left.SR.HEALTHY30.1.csv
- Healthy/Left.SR.HEALTHY30.2.csv
- Healthy/Left.SR.HEALTHY30.3.csv
- Healthy/Left.SR.HEALTHY30.4.csv
- Healthy/Left.SR.HEALTHY30.5.csv
- Healthy/Left.SR.HEALTHY31.1.csv
- Healthy/Left.SR.HEALTHY31.2.csv
- Healthy/Left.SR.HEALTHY31.3.csv
- Healthy/Left.SR.HEALTHY31.4.csv
- Healthy/Left.SR.HEALTHY31.5.csv
- Healthy/Left.SR.HEALTHY32.1.csv
- Healthy/Left.SR.HEALTHY32.2.csv
- Healthy/Left.SR.HEALTHY32.3.csv
- Healthy/Left.SR.HEALTHY32.4.csv
- Healthy/Left.SR.HEALTHY32.5.csv
- Healthy/Left.SR.HEALTHY33.1.csv
- Healthy/Left.SR.HEALTHY33.2.csv
- Healthy/Left.SR.HEALTHY33.3.csv
- Healthy/Left.SR.HEALTHY33.4.csv
- Healthy/Left.SR.HEALTHY33.5.csv
- Healthy/Left.SR.HEALTHY4.1.csv
- Healthy/Left.SR.HEALTHY4.2.csv
- Healthy/Left.SR.HEALTHY4.3.csv
- Healthy/Left.SR.HEALTHY4.4.csv
- Healthy/Left.SR.HEALTHY4.5.csv
- Healthy/Left.SR.HEALTHY5.1.csv
- Healthy/Left.SR.HEALTHY5.2.csv
- Healthy/Left.SR.HEALTHY5.3.csv
- Healthy/Left.SR.HEALTHY5.4.csv
- Healthy/Left.SR.HEALTHY5.5.csv
- Healthy/Left.SR.HEALTHY6.1.csv
- Healthy/Left.SR.HEALTHY6.2.csv
- Healthy/Left.SR.HEALTHY6.3.csv
- Healthy/Left.SR.HEALTHY6.4.csv
- Healthy/Left.SR.HEALTHY6.5.csv
- Healthy/Left.SR.HEALTHY7.1.csv
- Healthy/Left.SR.HEALTHY7.2.csv
- Healthy/Left.SR.HEALTHY7.3.csv
- Healthy/Left.SR.HEALTHY7.4.csv
- Healthy/Left.SR.HEALTHY7.5.csv
- Healthy/Left.SR.HEALTHY8.1.csv
- Healthy/Left.SR.HEALTHY8.2.csv
- Healthy/Left.SR.HEALTHY8.3.csv
- Healthy/Left.SR.HEALTHY8.4.csv
- Healthy/Left.SR.HEALTHY8.5.csv
- Healthy/Left.SR.HEALTHY9.1.csv
- Healthy/Left.SR.HEALTHY9.2.csv
- Healthy/Left.SR.HEALTHY9.3.csv
- Healthy/Left.SR.HEALTHY9.4.csv
- Healthy/Left.SR.HEALTHY9.5.csv
- Healthy/Right spatiotemporal parameters from healthy children.csv
- Healthy/Right.SR.HEALTHY1.1.csv
- Healthy/Right.SR.HEALTHY1.2.csv
- Healthy/Right.SR.HEALTHY1.3.csv
- Healthy/Right.SR.HEALTHY1.4.csv
- Healthy/Right.SR.HEALTHY1.5.csv
- Healthy/Right.SR.HEALTHY10.1.csv
- Healthy/Right.SR.HEALTHY10.2.csv
- Healthy/Right.SR.HEALTHY10.3.csv
- Healthy/Right.SR.HEALTHY10.4.csv
- Healthy/Right.SR.HEALTHY10.5.csv
- Healthy/Right.SR.HEALTHY11.1.csv
- Healthy/Right.SR.HEALTHY11.2.csv
- Healthy/Right.SR.HEALTHY11.3.csv
- Healthy/Right.SR.HEALTHY11.4.csv
- Healthy/Right.SR.HEALTHY11.5.csv
- Healthy/Right.SR.HEALTHY12.1.csv
- Healthy/Right.SR.HEALTHY12.2.csv
- Healthy/Right.SR.HEALTHY12.3.csv
- Healthy/Right.SR.HEALTHY12.4.csv
- Healthy/Right.SR.HEALTHY12.5.csv
- Healthy/Right.SR.HEALTHY13.1.csv
- Healthy/Right.SR.HEALTHY13.2.csv
- Healthy/Right.SR.HEALTHY13.3.csv
- Healthy/Right.SR.HEALTHY13.4.csv
- Healthy/Right.SR.HEALTHY13.5.csv
- Healthy/Right.SR.HEALTHY14.1.csv
- Healthy/Right.SR.HEALTHY14.2.csv
- Healthy/Right.SR.HEALTHY14.3.csv
- Healthy/Right.SR.HEALTHY14.4.csv
- Healthy/Right.SR.HEALTHY14.5.csv
- Healthy/Right.SR.HEALTHY15.1.csv
- Healthy/Right.SR.HEALTHY15.2.csv
- Healthy/Right.SR.HEALTHY15.3.csv
- Healthy/Right.SR.HEALTHY15.4.csv
- Healthy/Right.SR.HEALTHY15.5.csv
- Healthy/Right.SR.HEALTHY16.1.csv
- Healthy/Right.SR.HEALTHY16.2.csv
- Healthy/Right.SR.HEALTHY16.3.csv
- Healthy/Right.SR.HEALTHY16.4.csv
- Healthy/Right.SR.HEALTHY16.5.csv
- Healthy/Right.SR.HEALTHY17.1.csv
- Healthy/Right.SR.HEALTHY17.2.csv
- Healthy/Right.SR.HEALTHY17.3.csv
- Healthy/Right.SR.HEALTHY17.4.csv
- Healthy/Right.SR.HEALTHY17.5.csv
- Healthy/Right.SR.HEALTHY18.1.csv
- Healthy/Right.SR.HEALTHY18.2.csv
- Healthy/Right.SR.HEALTHY18.3.csv
- Healthy/Right.SR.HEALTHY18.4.csv
- Healthy/Right.SR.HEALTHY18.5.csv
- Healthy/Right.SR.HEALTHY19.1.csv
- Healthy/Right.SR.HEALTHY19.2.csv
- Healthy/Right.SR.HEALTHY19.3.csv
- Healthy/Right.SR.HEALTHY19.4.csv
- Healthy/Right.SR.HEALTHY19.5.csv
- Healthy/Right.SR.HEALTHY2.1.csv
- Healthy/Right.SR.HEALTHY2.2.csv
- Healthy/Right.SR.HEALTHY2.3.csv
- Healthy/Right.SR.HEALTHY2.4.csv
- Healthy/Right.SR.HEALTHY2.5.csv
- Healthy/Right.SR.HEALTHY20.1.csv
- Healthy/Right.SR.HEALTHY20.2.csv
- Healthy/Right.SR.HEALTHY20.3.csv
- Healthy/Right.SR.HEALTHY20.4.csv
- Healthy/Right.SR.HEALTHY20.5.csv
- Healthy/Right.SR.HEALTHY21.1.csv
- Healthy/Right.SR.HEALTHY21.2.csv
- Healthy/Right.SR.HEALTHY21.3.csv
- Healthy/Right.SR.HEALTHY21.4.csv
- Healthy/Right.SR.HEALTHY21.5.csv
- Healthy/Right.SR.HEALTHY22.1.csv
- Healthy/Right.SR.HEALTHY22.2.csv
- Healthy/Right.SR.HEALTHY22.3.csv
- Healthy/Right.SR.HEALTHY22.4.csv
- Healthy/Right.SR.HEALTHY22.5.csv
- Healthy/Right.SR.HEALTHY23.1.csv
- Healthy/Right.SR.HEALTHY23.2.csv
- Healthy/Right.SR.HEALTHY23.3.csv
- Healthy/Right.SR.HEALTHY23.4.csv
- Healthy/Right.SR.HEALTHY23.5.csv
- Healthy/Right.SR.HEALTHY24.1.csv
- Healthy/Right.SR.HEALTHY24.2.csv
- Healthy/Right.SR.HEALTHY24.3.csv
- Healthy/Right.SR.HEALTHY24.4.csv
- Healthy/Right.SR.HEALTHY24.5.csv
- Healthy/Right.SR.HEALTHY25.1.csv
- Healthy/Right.SR.HEALTHY25.2.csv
- Healthy/Right.SR.HEALTHY25.3.csv
- Healthy/Right.SR.HEALTHY25.4.csv
- Healthy/Right.SR.HEALTHY25.5.csv
- Healthy/Right.SR.HEALTHY26.1.csv
- Healthy/Right.SR.HEALTHY26.2.csv
- Healthy/Right.SR.HEALTHY26.3.csv
- Healthy/Right.SR.HEALTHY26.4.csv
- Healthy/Right.SR.HEALTHY26.5.csv
- Healthy/Right.SR.HEALTHY27.1.csv
- Healthy/Right.SR.HEALTHY27.2.csv
- Healthy/Right.SR.HEALTHY27.3.csv
- Healthy/Right.SR.HEALTHY27.4.csv
- Healthy/Right.SR.HEALTHY27.5.csv
- Healthy/Right.SR.HEALTHY28.1.csv
- Healthy/Right.SR.HEALTHY28.2.csv
- Healthy/Right.SR.HEALTHY28.3.csv
- Healthy/Right.SR.HEALTHY28.4.csv
- Healthy/Right.SR.HEALTHY28.5.csv
- Healthy/Right.SR.HEALTHY29.1.csv
- Healthy/Right.SR.HEALTHY29.2.csv
- Healthy/Right.SR.HEALTHY29.3.csv
- Healthy/Right.SR.HEALTHY29.4.csv
- Healthy/Right.SR.HEALTHY29.5.csv
- Healthy/Right.SR.HEALTHY3.1.csv
- Healthy/Right.SR.HEALTHY3.2.csv
- Healthy/Right.SR.HEALTHY3.3.csv
- Healthy/Right.SR.HEALTHY3.4.csv
- Healthy/Right.SR.HEALTHY3.5.csv
- Healthy/Right.SR.HEALTHY30.1.csv
- Healthy/Right.SR.HEALTHY30.2.csv
- Healthy/Right.SR.HEALTHY30.3.csv
- Healthy/Right.SR.HEALTHY30.4.csv
- Healthy/Right.SR.HEALTHY30.5.csv
- Healthy/Right.SR.HEALTHY31.1.csv
- Healthy/Right.SR.HEALTHY31.2.csv
- Healthy/Right.SR.HEALTHY31.3.csv
- Healthy/Right.SR.HEALTHY31.4.csv
- Healthy/Right.SR.HEALTHY31.5.csv
- Healthy/Right.SR.HEALTHY32.1.csv
[truncated: 40 more entries]
