# Supplementary material for: Gait phenotypes in paediatric hereditary spastic paraplegia revealed by dynamic time warping analysis and random forests
Source: PLoS One. 2018 Mar 8;13(3):e0192345. doi: 10.1371/journal.pone.0192345 (PMC5843164; doi:10.1371/journal.pone.0192345)
Supplement: S2 Data — (ZIP) [file pone.0192345.s009.zip › Healthy/Left spatiotemporal parameters from healthy children.csv]

	HEALTHY1.1	HEALTHY1.2	HEALTHY1.3	HEALTHY1.4	HEALTHY1.5	HEALTHY2.1	HEALTHY2.2	HEALTHY2.3	HEALTHY2.4	HEALTHY2.5	HEALTHY3.1	HEALTHY3.2	HEALTHY3.3	HEALTHY3.4	HEALTHY3.5	HEALTHY4.1	HEALTHY4.2	HEALTHY4.3	HEALTHY4.4	HEALTHY4.5	HEALTHY5.1	HEALTHY5.2	HEALTHY5.3	HEALTHY5.4	HEALTHY5.5	HEALTHY6.1	HEALTHY6.2	HEALTHY6.3	HEALTHY6.4	HEALTHY6.5	HEALTHY7.1	HEALTHY7.2	HEALTHY7.3	HEALTHY7.4	HEALTHY7.5	HEALTHY8.1	HEALTHY8.2	HEALTHY8.3	HEALTHY8.4	HEALTHY8.5	HEALTHY9.1	HEALTHY9.2	HEALTHY9.3	HEALTHY9.4	HEALTHY9.5	HEALTHY10.1	HEALTHY10.2	HEALTHY10.3	HEALTHY10.4
Normalized walking speed	1.640625	1.875	1.484375	1.796875	1.90625	1.26126126126126	1.72972972972973	1.54954954954955	1.67567567567568	1.58558558558559	1.36046511627907	1.26744186046512	1.36046511627907	1.3953488372093	NA	0.859375	NA	1.46875	1.15625	1.40625	1.13966480446927	NA	1.10614525139665	1.12849162011173	NA	1.45762711864407	1.71186440677966	2.06779661016949	1.15254237288136	2.05084745762712	1.21538461538462	1.09230769230769	1.86153846153846	2.13846153846154	2.04615384615385	1.42465753424658	1.36986301369863	1.35616438356164	1.47945205479452	NA	1.05	0.83	0.92	0.95	1.45	2.20338983050847	1.55932203389831	1.50847457627119	1.74576271186441
Cadence	2.27266666666667	2.342	1.94166666666667	2.0965	2.16916666666667	1.85183333333333	2.06183333333333	2.0965	2.16916666666667	1.8975	1.81483333333333	1.61033333333333	1.76983333333333	1.77933333333333	NA	1.44933333333333	NA	2	1.83483333333333	1.923	1.52433333333333	NA	1.63666666666667	1.54566666666667	NA	1.90483333333333	2.12766666666667	2.40966666666667	2.10533333333333	2.353	2.1505	1.77933333333333	2.37533333333333	2.3365	2.2935	2.17383333333333	1.96083333333333	1.923	1.94166666666667	NA	1.66116666666667	1.45566666666667	1.565	1.59483333333333	2.0965	2.46916666666667	2.06183333333333	2.02016666666667	2.08333333333333
Stance time (%)	60.98	60.92	59.1	59.2	60.67	63.75	60.53	61.58	63.03	59.8	58.46	60.88	58.61	58.29	NA	60.85	NA	59.72	58.82	57.14	61.75	NA	65.12	61.87	NA	57.6	58.7	57.14	65.24	56.71	64.44	65.6	63.27	59.15	59.65	60.87	64.85	64.04	63.59	NA	63.81	62.96	63.63	59.52	60.32	56.96	64	64.1	60
First double support (%)	12	11	11	9	9	15	9	14	10	14	8	8	10	11	NA	10	NA	11	11	9	13	NA	16	14	NA	8	11	11	12	10	13	13	13	11	12	13	12	12	13	NA	10	13	11	11	10	8	13	13	10
Single support (%)	40	40	38	43	39	33	40	39	40	43	43	39	41	39	NA	37	NA	42	40	41	35	NA	35	35	NA	44	38	38	37	38	40	37	38	37	38	37	39	37	37	NA	39	36	38	37	39	41	38	36	37
[truncated: 116 more columns]
