# Supplementary material for: Gait phenotypes in paediatric hereditary spastic paraplegia revealed by dynamic time warping analysis and random forests
Source: PLoS One. 2018 Mar 8;13(3):e0192345. doi: 10.1371/journal.pone.0192345 (PMC5843164; doi:10.1371/journal.pone.0192345)
Supplement: S2 Data — (ZIP) [file pone.0192345.s009.zip › Healthy/Left.SR.HEALTHY1.1.csv]

	Epoch	Time	Pelvic.obliquity	Pelvic.tilt	Pelvic rotation	Hip.abd.add	Hip.flexion	Hip.rotation	Knee.abd.add	Knee.flexion	Knee.rotation	Ankle.abd.add	Ankle.flexion	Ankle.rotation	Forefoot.abd.add	Forefoot.flexion	Forefoot.rotation
1	1	0	-2.056	7.698	-1.025	-0.295	34.296	-15.092	-2.519	8.951	0.958	9.979	7.421	-3.432	8.422	27.741	-19.44
2	2	0.0046	-2.019	7.643	-0.912	-0.213	34.128	-14.655	-2.693	9.698	0.5	10.127	6.818	-3.451	8.819	26.323	-19.341
3	3	0.0092	-2.019	7.594	-0.806	-0.169	33.961	-14.125	-2.86	10.525	-0.049	10.563	5.844	-3.552	9.567	24.578	-19.364
4	4	0.0138	-2.038	7.547	-0.711	-0.14	33.786	-13.522	-3.016	11.386	-0.6	11.405	4.521	-3.864	10.761	22.625	-19.57
5	5	0.0184	-2.073	7.516	-0.637	-0.123	33.61	-12.875	-3.112	12.126	-1.058	12.228	3.15	-4.245	11.941	20.728	-19.741
6	6	0.023	-2.091	7.502	-0.591	-0.075	33.41	-12.208	-3.117	12.542	-1.386	12.436	2	-4.593	12.484	19.095	-19.709
7	7	0.0276	-2.068	7.489	-0.581	0.041	33.177	-11.572	-3.056	12.585	-1.57	11.886	1.197	-4.879	12.22	17.85	-19.47
8	8	0.0322	-1.983	7.47	-0.604	0.231	32.923	-10.958	-2.943	12.375	-1.647	10.778	0.685	-5.199	11.355	16.936	-19.149
9	9	0.0368	-1.828	7.435	-0.669	0.511	32.68	-10.325	-2.848	12.193	-1.666	9.576	0.358	-5.628	10.342	16.18	-18.854
10	10	0.0414	-1.617	7.383	-0.779	0.872	32.477	-9.673	-2.82	12.287	-1.621	8.657	0.139	-6.186	9.554	15.411	-18.617
11	11	0.046	-1.374	7.313	-0.941	1.293	32.311	-8.968	-2.87	12.762	-1.535	8.225	-0.03	-6.85	9.195	14.523	-18.42
12	12	0.0506	-1.124	7.229	-1.159	1.749	32.17	-8.204	-2.984	13.591	-1.418	8.329	-0.148	-7.573	9.308	13.539	-18.239
13	13	0.0552	-0.897	7.142	-1.425	2.199	32.054	-7.451	-3.135	14.664	-1.205	8.849	-0.145	-8.325	9.776	12.586	-18.062
14	14	0.0598	-0.711	7.059	-1.723	2.61	31.947	-6.726	-3.278	15.812	-0.868	9.547	0.008	-9.102	10.386	11.764	-17.869
15	15	0.0644	-0.581	6.989	-2.046	2.967	31.846	-6.062	-3.394	16.899	-0.389	10.133	0.298	-9.848	10.889	11.093	-17.62
16	16	0.069	-0.521	6.934	-2.381	3.25	31.727	-5.472	-3.473	17.786	0.18	10.431	0.585	-10.503	11.146	10.485	-17.313
17	17	0.0736	-0.52	6.9	-2.726	3.474	31.576	-5.013	-3.539	18.422	0.803	10.454	0.736	-11.071	11.177	9.862	-17.034
18	18	0.0782	-0.561	6.896	-3.071	3.644	31.391	-4.645	-3.583	18.847	1.454	10.268	0.718	-11.61	11.039	9.168	-16.817
19	19	0.0828	-0.615	6.902	-3.422	3.789	31.173	-4.358	-3.615	19.156	2.079	10.02	0.608	-12.089	10.86	8.445	-16.666
20	20	0.0874	-0.671	6.92	-3.771	3.923	30.939	-4.148	-3.659	19.425	2.634	9.842	0.506	-12.473	10.747	7.771	-16.572
21	21	0.092	-0.714	6.95	-4.095	4.047	30.71	-4.06	-3.73	19.708	3.149	9.807	0.469	-12.776	10.764	7.185	-16.537
22	22	0.0966	-0.746	6.996	-4.379	4.147	30.498	-4.113	-3.817	19.996	3.599	9.853	0.501	-12.958	10.862	6.687	-16.551
23	23	0.1012	-0.772	7.061	-4.619	4.22	30.304	-4.3	-3.908	20.249	3.948	9.839	0.61	-12.977	10.913	6.284	-16.595
24	24	0.1058	-0.791	7.146	-4.82	4.279	30.115	-4.602	-4.001	20.43	4.194	9.704	0.794	-12.851	10.859	5.978	-16.672
25	25	0.1104	-0.79	7.251	-4.987	4.341	29.915	-4.971	-4.086	20.52	4.336	9.455	1.015	-12.624	10.702	5.741	-16.782
26	26	0.115	-0.752	7.383	-5.117	4.43	29.699	-5.339	-4.148	20.526	4.35	9.08	1.236	-12.321	10.427	5.513	-16.894
27	27	0.1196	-0.658	7.536	-5.208	4.56	29.467	-5.688	-4.188	20.481	4.23	8.706	1.426	-11.968	10.152	5.271	-17.015
28	28	0.1242	-0.522	7.706	-5.265	4.72	29.23	-5.979	-4.191	20.428	4.001	8.39	1.643	-11.629	9.93	5.069	-17.162
29	29	0.1288	-0.363	7.879	-5.287	4.898	28.977	-6.156	-4.166	20.361	3.65	8.102	1.926	-11.3	9.713	4.94	-17.296
30	30	0.1334	-0.189	8.059	-5.275	5.079	28.73	-6.259	-4.109	20.287	3.221	7.819	2.222	-10.981	9.492	4.832	-17.417
31	31	0.138	-0.005	8.232	-5.248	5.275	28.482	-6.291	-4.048	20.2	2.764	7.575	2.502	-10.697	9.293	4.734	-17.515
32	32	0.1426	0.175	8.4	-5.212	5.472	28.239	-6.279	-3.986	20.12	2.343	7.286	2.799	-10.475	9.043	4.639	-17.587
33	33	0.1472	0.325	8.554	-5.186	5.655	27.991	-6.244	-3.937	20.046	1.995	6.959	3.1	-10.312	8.754	4.535	-17.643
34	34	0.1518	0.434	8.692	-5.168	5.809	27.735	-6.178	-3.904	19.991	1.752	6.654	3.411	-10.254	8.479	4.433	-17.694
35	35	0.1564	0.509	8.808	-5.153	5.925	27.466	-6.122	-3.879	19.965	1.658	6.384	3.731	-10.318	8.24	4.327	-17.748
36	36	0.161	0.558	8.896	-5.134	6.002	27.168	-6.078	-3.852	19.955	1.683	6.11	4.074	-10.474	8.004	4.224	-17.801
37	37	0.1656	0.575	8.95	-5.114	6.039	26.827	-6.02	-3.814	19.941	1.778	5.791	4.451	-10.686	7.73	4.135	-17.845
38	38	0.1702	0.556	8.974	-5.109	6.041	26.452	-5.954	-3.776	19.927	1.958	5.464	4.835	-10.953	7.456	4.047	-17.887
39	39	0.1748	0.498	8.974	-5.126	6.011	26.054	-5.865	-3.75	19.919	2.206	5.238	5.213	-11.279	7.278	3.976	-17.936
40	40	0.1794	0.399	8.954	-5.173	5.949	25.648	-5.765	-3.736	19.932	2.51	5.008	5.585	-11.6	7.098	3.888	-17.957
41	41	0.184	0.274	8.912	-5.238	5.855	25.219	-5.657	-3.707	19.956	2.84	4.742	5.995	-11.911	6.896	3.814	-17.966
42	42	0.1886	0.12	8.856	-5.33	5.74	24.786	-5.555	-3.703	19.992	3.168	4.549	6.403	-12.178	6.753	3.753	-17.973
43	43	0.1932	-0.041	8.793	-5.454	5.625	24.345	-5.443	-3.698	20.032	3.469	4.359	6.851	-12.398	6.609	3.73	-17.983
44	44	0.1978	-0.207	8.73	-5.594	5.495	23.921	-5.397	-3.708	20.083	3.775	4.206	7.285	-12.531	6.498	3.707	-17.982
45	45	0.2024	-0.366	8.665	-5.736	5.357	23.487	-5.349	-3.692	20.105	3.997	4.029	7.684	-12.581	6.367	3.663	-17.983
46	46	0.207	-0.528	8.608	-5.869	5.206	23.056	-5.317	-3.67	20.106	4.145	3.879	8.031	-12.56	6.257	3.59	-17.997
47	47	0.2116	-0.703	8.563	-6.004	5.041	22.635	-5.283	-3.651	20.083	4.188	3.782	8.354	-12.435	6.176	3.527	-18.017
48	48	0.2162	-0.885	8.533	-6.151	4.874	22.229	-5.253	-3.641	20.049	4.159	3.695	8.678	-12.209	6.085	3.476	-18.022
49	49	0.2208	-1.064	8.515	-6.305	4.71	21.836	-5.226	-3.633	20.005	4.08	3.619	9	-11.918	5.993	3.433	-18.018
50	50	0.2254	-1.235	8.504	-6.459	4.548	21.44	-5.174	-3.611	19.94	3.922	3.594	9.311	-11.588	5.935	3.407	-18.029
51	51	0.23	-1.396	8.497	-6.618	4.393	21.037	-5.116	-3.584	19.86	3.731	3.594	9.6	-11.237	5.896	3.372	-18.048
52	52	0.2346	-1.562	8.501	-6.782	4.234	20.639	-5.059	-3.554	19.768	3.553	3.596	9.868	-10.902	5.86	3.319	-18.074
53	53	0.2392	-1.731	8.521	-6.95	4.077	20.254	-4.997	-3.529	19.667	3.387	3.649	10.088	-10.621	5.875	3.243	-18.141
54	54	0.2438	-1.898	8.557	-7.11	3.922	19.893	-4.935	-3.508	19.563	3.23	3.683	10.283	-10.379	5.87	3.147	-18.224
55	55	0.2484	-2.057	8.6	-7.252	3.773	19.543	-4.931	-3.504	19.449	3.177	3.622	10.527	-10.177	5.778	3.077	-18.278
56	56	0.253	-2.202	8.639	-7.38	3.631	19.18	-4.922	-3.482	19.311	3.151	3.493	10.788	-10.036	5.632	3.021	-18.345
57	57	0.2576	-2.339	8.682	-7.498	3.493	18.811	-4.947	-3.472	19.16	3.203	3.374	11.088	-9.949	5.492	3.009	-18.41
58	58	0.2622	-2.474	8.724	-7.615	3.351	18.446	-5.017	-3.477	19.022	3.33	3.278	11.393	-9.896	5.377	2.998	-18.475
59	59	0.2668	-2.606	8.764	-7.737	3.207	18.08	-5.086	-3.468	18.9	3.497	3.18	11.687	-9.913	5.28	2.966	-18.575
60	60	0.2714	-2.733	8.805	-7.857	3.067	17.712	-5.158	-3.461	18.788	3.701	3.111	11.962	-9.997	5.221	2.914	-18.702
61	61	0.276	-2.846	8.848	-7.971	2.94	17.344	-5.251	-3.467	18.681	3.942	3.044	12.206	-10.106	5.169	2.824	-18.822
62	62	0.2806	-2.945	8.896	-8.079	2.827	16.98	-5.368	-3.478	18.577	4.204	2.931	12.445	-10.207	5.077	2.709	-18.926
63	63	0.2852	-3.035	8.949	-8.183	2.719	16.617	-5.498	-3.491	18.465	4.47	2.816	12.724	-10.302	4.975	2.636	-19.027
64	64	0.2898	-3.117	8.998	-8.285	2.618	16.244	-5.62	-3.504	18.345	4.703	2.739	13.032	-10.37	4.895	2.606	-19.12
65	65	0.2944	-3.199	9.043	-8.378	2.504	15.863	-5.754	-3.511	18.217	4.895	2.696	13.34	-10.364	4.835	2.585	-19.187
66	66	0.299	-3.279	9.085	-8.463	2.38	15.482	-5.918	-3.504	18.097	5.085	2.641	13.594	-10.339	4.777	2.506	-19.259
67	67	0.3036	-3.362	9.132	-8.554	2.247	15.105	-6.052	-3.468	17.971	5.191	2.561	13.802	-10.271	4.697	2.379	-19.349
68	68	0.3082	-3.439	9.185	-8.643	2.13	14.731	-6.174	-3.459	17.834	5.246	2.537	13.987	-10.157	4.644	2.25	-19.421
69	69	0.3128	-3.513	9.241	-8.728	2.019	14.363	-6.304	-3.454	17.706	5.265	2.553	14.195	-10.037	4.616	2.149	-19.522
70	70	0.3174	-3.577	9.294	-8.804	1.913	13.993	-6.428	-3.434	17.587	5.277	2.509	14.403	-9.917	4.54	2.024	-19.616
71	71	0.322	-3.632	9.348	-8.878	1.82	13.628	-6.536	-3.422	17.484	5.305	2.438	14.627	-9.807	4.441	1.895	-19.678
72	72	0.3266	-3.679	9.407	-8.95	1.736	13.27	-6.637	-3.406	17.392	5.328	2.387	14.868	-9.713	4.359	1.781	-19.751
73	73	0.3312	-3.716	9.474	-9.02	1.661	12.918	-6.707	-3.387	17.305	5.324	2.405	15.139	-9.647	4.33	1.715	-19.846
74	74	0.3358	-3.747	9.545	-9.09	1.597	12.569	-6.76	-3.377	17.228	5.322	2.438	15.436	-9.597	4.311	1.67	-19.934
75	75	0.3404	-3.777	9.614	-9.16	1.536	12.223	-6.83	-3.371	17.164	5.356	2.408	15.729	-9.552	4.243	1.593	-20.004
76	76	0.345	-3.806	9.68	-9.228	1.477	11.877	-6.881	-3.361	17.106	5.389	2.369	16.029	-9.529	4.171	1.516	-20.076
77	77	0.3496	-3.832	9.743	-9.295	1.416	11.531	-6.93	-3.348	17.061	5.438	2.319	16.341	-9.532	4.092	1.441	-20.156
78	78	0.3542	-3.854	9.8	-9.361	1.358	11.18	-6.958	-3.33	17.029	5.49	2.231	16.678	-9.565	3.982	1.367	-20.239
79	79	0.3588	-3.874	9.855	-9.434	1.313	10.836	-6.966	-3.33	17.017	5.518	2.216	16.995	-9.615	3.933	1.286	-20.344
80	80	0.3634	-3.897	9.911	-9.506	1.252	10.501	-6.976	-3.309	17.026	5.563	2.213	17.222	-9.694	3.929	1.112	-20.465
81	81	0.368	-3.915	9.968	-9.57	1.196	10.165	-6.977	-3.287	17.038	5.624	2.132	17.422	-9.767	3.867	0.881	-20.546
82	82	0.3726	-3.933	10.019	-9.631	1.146	9.818	-6.959	-3.272	17.038	5.637	2.15	17.631	-9.853	3.879	0.699	-20.664
83	83	0.3772	-3.946	10.067	-9.699	1.105	9.467	-6.938	-3.264	17.034	5.611	2.227	17.873	-9.918	3.925	0.57	-20.8
84	84	0.3818	-3.952	10.112	-9.784	1.074	9.105	-6.878	-3.244	17.027	5.535	2.272	18.12	-9.934	3.939	0.433	-20.913
85	85	0.3864	-3.943	10.153	-9.881	1.06	8.737	-6.819	-3.213	17.036	5.424	2.254	18.346	-9.896	3.902	0.239	-21.016
86	86	0.391	-3.921	10.185	-9.985	1.061	8.364	-6.775	-3.181	17.067	5.287	2.216	18.589	-9.836	3.843	0.037	-21.142
87	87	0.3956	-3.888	10.208	-10.092	1.073	7.984	-6.735	-3.149	17.111	5.127	2.158	18.916	-9.779	3.747	-0.1	-21.299
88	88	0.4002	-3.842	10.225	-10.194	1.098	7.602	-6.726	-3.123	17.17	4.967	2.006	19.362	-9.715	3.536	-0.163	-21.472
89	89	0.4048	-3.783	10.233	-10.295	1.137	7.211	-6.73	-3.099	17.238	4.811	1.789	19.884	-9.651	3.253	-0.185	-21.649
90	90	0.4094	-3.705	10.238	-10.389	1.201	6.817	-6.766	-3.101	17.321	4.635	1.707	20.269	-9.575	3.102	-0.31	-21.847
91	91	0.414	-3.618	10.241	-10.478	1.261	6.427	-6.811	-3.085	17.436	4.485	1.645	20.523	-9.513	3.015	-0.577	-22.039
92	92	0.4186	-3.525	10.247	-10.57	1.334	6.058	-6.893	-3.108	17.591	4.372	1.631	20.609	-9.444	3.001	-1.018	-22.213
93	93	0.4232	-3.421	10.255	-10.66	1.414	5.71	-6.983	-3.143	17.788	4.255	1.69	20.626	-9.366	3.065	-1.522	-22.381
94	94	0.4278	-3.304	10.266	-10.754	1.506	5.395	-7.083	-3.196	18.054	4.187	1.694	20.663	-9.274	3.091	-2.065	-22.492
95	95	0.4324	-3.181	10.28	-10.847	1.606	5.116	-7.194	-3.289	18.39	4.165	1.704	20.732	-9.18	3.113	-2.615	-22.553
96	96	0.437	-3.059	10.296	-10.943	1.707	4.87	-7.284	-3.401	18.794	4.163	1.688	20.809	-9.087	3.119	-3.205	-22.568
97	97	0.4416	-2.939	10.305	-11.033	1.794	4.65	-7.348	-3.517	19.268	4.205	1.662	20.827	-9.016	3.154	-3.892	-22.526
98	98	0.4462	-2.825	10.303	-11.106	1.858	4.448	-7.378	-3.629	19.801	4.269	1.659	20.738	-8.943	3.247	-4.702	-22.406
99	99	0.4508	-2.718	10.291	-11.164	1.902	4.264	-7.358	-3.732	20.384	4.321	1.659	20.551	-8.845	3.372	-5.627	-22.205
100	100	0.4554	-2.623	10.269	-11.208	1.929	4.099	-7.282	-3.831	21.016	4.357	1.659	20.286	-8.749	3.521	-6.65	-21.947
101	101	0.46	-2.549	10.236	-11.239	1.926	3.952	-7.151	-3.92	21.695	4.381	1.698	19.931	-8.672	3.731	-7.765	-21.65
102	102	0.4646	-2.501	10.178	-11.261	1.876	3.806	-6.996	-3.993	22.418	4.439	1.749	19.475	-8.614	3.987	-8.997	-21.303
103	103	0.4692	-2.491	10.095	-11.26	1.773	3.655	-6.828	-4.065	23.163	4.457	1.868	18.881	-8.522	4.308	-10.353	-20.92
104	104	0.4738	-2.513	9.989	-11.238	1.612	3.511	-6.655	-4.099	23.962	4.477	1.995	18.199	-8.44	4.669	-11.822	-20.525
105	105	0.4784	-2.557	9.87	-11.19	1.408	3.385	-6.491	-4.103	24.817	4.437	2.068	17.437	-8.283	4.987	-13.42	-20.094
106	106	0.483	-2.602	9.735	-11.122	1.193	3.266	-6.321	-4.096	25.715	4.309	2.205	16.659	-8.056	5.338	-15.039	-19.649
107	107	0.4876	-2.63	9.591	-11.032	0.982	3.155	-6.18	-4.068	26.659	4.128	2.392	15.817	-7.794	5.74	-16.734	-19.224
108	108	0.4922	-2.636	9.443	-10.911	0.784	3.064	-6.113	-4.05	27.66	3.914	2.643	14.897	-7.501	6.206	-18.52	-18.831
109	109	0.4968	-2.612	9.296	-10.767	0.618	2.998	-6.112	-4.044	28.709	3.644	2.965	13.859	-7.174	6.747	-20.425	-18.486
110	110	0.5014	-2.558	9.154	-10.605	0.485	2.97	-6.172	-4.044	29.814	3.309	3.312	12.735	-6.825	7.329	-22.425	-18.209
111	111	0.506	-2.483	9.018	-10.423	0.372	2.993	-6.319	-4.059	30.989	2.924	3.692	11.55	-6.443	7.961	-24.497	-17.998
112	112	0.5106	-2.403	8.884	-10.214	0.255	3.078	-6.578	-4.103	32.234	2.488	4.134	10.266	-5.992	8.673	-26.659	-17.833
113	113	0.5152	-2.344	8.744	-9.979	0.109	3.233	-6.949	-4.187	33.545	1.974	4.621	8.838	-5.454	9.461	-28.946	-17.714
114	114	0.5198	-2.324	8.584	-9.735	-0.082	3.458	-7.409	-4.313	34.926	1.39	5.164	7.262	-4.866	10.352	-31.346	-17.663
115	115	0.5244	-2.359	8.408	-9.486	-0.343	3.759	-7.92	-4.458	36.394	0.764	5.716	5.608	-4.276	11.31	-33.811	-17.676
116	116	0.529	-2.451	8.21	-9.238	-0.665	4.147	-8.51	-4.677	37.969	0.066	6.231	3.899	-3.603	12.278	-36.343	-17.712
117	117	0.5336	-2.608	7.99	-8.984	-1.064	4.618	-9.176	-4.971	39.645	-0.671	6.786	2.103	-2.903	13.348	-38.947	-17.782
118	118	0.5382	-2.822	7.767	-8.738	-1.528	5.178	-9.94	-5.362	41.385	-1.418	7.308	0.225	-2.184	14.462	-41.609	-17.886
119	119	0.5428	-3.095	7.546	-8.478	-2.064	5.812	-10.812	-5.847	43.134	-2.195	7.728	-1.745	-1.427	15.556	-44.322	-18.015
120	120	0.5474	-3.426	7.34	-8.194	-2.672	6.512	-11.719	-6.376	44.848	-3.026	7.974	-3.84	-0.658	16.569	-47.116	-18.144
121	121	0.552	-3.798	7.154	-7.884	-3.336	7.268	-12.652	-6.944	46.502	-3.909	7.966	-6.098	0.135	17.447	-50.038	-18.233
122	122	0.5566	-4.193	6.999	-7.561	-4.025	8.077	-13.612	-7.568	48.081	-4.821	7.712	-8.505	0.96	18.196	-53.073	-18.249
123	123	0.5612	-4.59	6.885	-7.242	-4.711	8.938	-14.554	-8.23	49.57	-5.745	7.241	-10.96	1.775	18.808	-56.113	-18.205
124	124	0.5658	-4.98	6.816	-6.934	-5.382	9.846	-15.449	-8.905	50.986	-6.635	6.619	-13.315	2.496	19.288	-59.012	-18.152
125	125	0.5704	-5.358	6.785	-6.636	-6.038	10.792	-16.303	-9.593	52.364	-7.438	5.909	-15.436	3.075	19.628	-61.663	-18.12
126	126	0.575	-5.719	6.788	-6.354	-6.666	11.769	-17.102	-10.292	53.72	-8.138	5.124	-17.26	3.544	19.795	-64.03	-18.073
127	127	0.5796	-6.05	6.821	-6.096	-7.245	12.788	-17.857	-11.024	55.082	-8.713	4.404	-18.815	3.932	19.903	-66.132	-17.975
128	128	0.5842	-6.35	6.892	-5.869	-7.768	13.859	-18.519	-11.746	56.461	-9.137	3.807	-20.1	4.187	19.982	-67.956	-17.849
129	129	0.5888	-6.606	7.012	-5.681	-8.219	15.012	-19.081	-12.444	57.883	-9.393	3.264	-21.045	4.274	19.927	-69.468	-17.72
130	130	0.5934	-6.823	7.163	-5.529	-8.595	16.223	-19.513	-13.091	59.35	-9.441	2.799	-21.554	4.162	19.687	-70.583	-17.603
131	131	0.598	-6.983	7.336	-5.414	-8.885	17.482	-19.841	-13.699	60.866	-9.275	2.535	-21.619	3.862	19.375	-71.256	-17.522
132	132	0.6026	-7.08	7.514	-5.344	-9.072	18.77	-20.085	-14.283	62.42	-8.963	2.499	-21.287	3.408	19.061	-71.505	-17.507
133	133	0.6072	-7.114	7.69	-5.314	-9.162	20.064	-20.253	-14.832	63.97	-8.536	2.678	-20.649	2.818	18.785	-71.381	-17.559
134	134	0.6118	-7.086	7.854	-5.318	-9.159	21.335	-20.302	-15.286	65.482	-8.026	3.052	-19.762	2.049	18.561	-70.913	-17.728
135	135	0.6164	-7.001	8.001	-5.347	-9.077	22.574	-20.243	-15.624	66.94	-7.452	3.57	-18.675	1.094	18.39	-70.137	-18.031
136	136	0.621	-6.862	8.128	-5.397	-8.918	23.773	-20.105	-15.863	68.323	-6.835	4.14	-17.45	0.011	18.224	-69.121	-18.42
137	137	0.6256	-6.679	8.23	-5.473	-8.68	24.918	-19.869	-15.989	69.595	-6.205	4.662	-16.152	-1.134	18.001	-67.941	-18.833
138	138	0.6302	-6.469	8.295	-5.583	-8.382	25.981	-19.504	-15.978	70.722	-5.573	5.084	-14.843	-2.325	17.698	-66.65	-19.264
139	139	0.6348	-6.243	8.317	-5.717	-8.048	26.954	-19.064	-15.872	71.686	-4.937	5.393	-13.575	-3.565	17.322	-65.295	-19.736
140	140	0.6394	-6.012	8.294	-5.852	-7.695	27.835	-18.579	-15.69	72.484	-4.323	5.558	-12.386	-4.8	16.86	-63.929	-20.218
141	141	0.644	-5.786	8.233	-5.965	-7.348	28.646	-18.082	-15.47	73.148	-3.737	5.625	-11.305	-5.99	16.348	-62.59	-20.678
142	142	0.6486	-5.591	8.142	-6.052	-7.038	29.401	-17.562	-15.208	73.69	-3.228	5.623	-10.334	-7.112	15.82	-61.279	-21.146
143	143	0.6532	-5.432	8.028	-6.098	-6.78	30.115	-17.023	-14.904	74.156	-2.8	5.584	-9.424	-8.145	15.294	-59.978	-21.603
144	144	0.6578	-5.307	7.895	-6.103	-6.582	30.784	-16.471	-14.546	74.525	-2.464	5.483	-8.562	-9.006	14.753	-58.676	-21.994
145	145	0.6624	-5.197	7.753	-6.079	-6.409	31.411	-15.913	-14.16	74.783	-2.218	5.398	-7.724	-9.708	14.248	-57.317	-22.337
146	146	0.667	-5.094	7.607	-6.035	-6.244	32.006	-15.368	-13.77	74.93	-2.06	5.328	-6.899	-10.257	13.769	-55.888	-22.635
147	147	0.6716	-4.989	7.455	-5.969	-6.079	32.562	-14.847	-13.377	74.958	-1.995	5.255	-6.106	-10.649	13.301	-54.407	-22.888
148	148	0.6762	-4.878	7.299	-5.864	-5.929	33.079	-14.352	-12.967	74.856	-2.027	5.169	-5.374	-10.895	12.837	-52.897	-23.107
149	149	0.6808	-4.756	7.146	-5.72	-5.792	33.564	-13.879	-12.534	74.628	-2.145	5.097	-4.706	-11.024	12.396	-51.352	-23.312
150	150	0.6854	-4.62	7.009	-5.544	-5.655	34.031	-13.432	-12.086	74.29	-2.347	5.034	-4.08	-11.038	11.971	-49.77	-23.491
151	151	0.69	-4.477	6.885	-5.336	-5.531	34.48	-13.016	-11.626	73.857	-2.644	4.929	-3.488	-10.897	11.517	-48.175	-23.613
152	152	0.6946	-4.331	6.761	-5.1	-5.425	34.898	-12.619	-11.153	73.328	-2.999	4.862	-2.92	-10.668	11.097	-46.527	-23.714
153	153	0.6992	-4.189	6.638	-4.827	-5.355	35.286	-12.254	-10.669	72.698	-3.373	4.793	-2.406	-10.401	10.683	-44.861	-23.807
154	154	0.7038	-4.02	6.52	-4.561	-5.247	35.66	-11.897	-10.184	71.981	-3.795	4.704	-1.923	-10.067	10.247	-43.172	-23.86
155	155	0.7084	-3.821	6.419	-4.292	-5.109	36.032	-11.588	-9.72	71.196	-4.275	4.544	-1.5	-9.612	9.76	-41.527	-23.832
156	156	0.713	-3.613	6.325	-4.021	-4.968	36.393	-11.347	-9.319	70.357	-4.717	4.493	-1.135	-9.156	9.374	-39.868	-23.776
157	157	0.7176	-3.417	6.229	-3.734	-4.857	36.727	-11.156	-8.951	69.45	-5.133	4.415	-0.846	-8.673	8.981	-38.257	-23.674
158	158	0.7222	-3.239	6.128	-3.452	-4.766	37.024	-10.952	-8.571	68.478	-5.538	4.254	-0.572	-8.161	8.519	-36.667	-23.523
159	159	0.7268	-3.078	6.024	-3.184	-4.69	37.297	-10.773	-8.221	67.441	-5.914	3.99	-0.334	-7.606	7.976	-35.119	-23.308
160	160	0.7314	-2.931	5.922	-2.935	-4.619	37.543	-10.594	-7.888	66.333	-6.256	3.697	-0.167	-7.024	7.423	-33.617	-23.03
161	161	0.736	-2.8	5.825	-2.704	-4.549	37.763	-10.434	-7.592	65.157	-6.557	3.424	-0.065	-6.426	6.902	-32.138	-22.701
162	162	0.7406	-2.686	5.732	-2.493	-4.482	37.962	-10.317	-7.359	63.92	-6.79	3.172	0.015	-5.86	6.403	-30.643	-22.359
163	163	0.7452	-2.593	5.641	-2.311	-4.417	38.126	-10.179	-7.131	62.617	-6.935	2.948	0.09	-5.408	5.929	-29.113	-22.048
164	164	0.7498	-2.522	5.549	-2.156	-4.358	38.258	-10.024	-6.908	61.253	-7.014	2.74	0.125	-5.039	5.486	-27.584	-21.756
165	165	0.7544	-2.484	5.461	-2.02	-4.318	38.368	-9.866	-6.71	59.844	-7.038	2.609	0.128	-4.714	5.123	-26.044	-21.464
166	166	0.759	-2.46	5.381	-1.916	-4.271	38.469	-9.711	-6.539	58.417	-6.987	2.577	0.171	-4.496	4.847	-24.429	-21.218
167	167	0.7636	-2.455	5.318	-1.829	-4.238	38.56	-9.607	-6.432	56.939	-6.794	2.71	0.339	-4.487	4.678	-22.612	-21.088
168	168	0.7682	-2.449	5.28	-1.75	-4.187	38.635	-9.479	-6.312	55.356	-6.554	2.885	0.55	-4.594	4.526	-20.674	-21.01
169	169	0.7728	-2.453	5.258	-1.662	-4.156	38.689	-9.376	-6.193	53.694	-6.211	3.155	0.799	-4.841	4.461	-18.619	-20.984
170	170	0.7774	-2.457	5.246	-1.591	-4.118	38.722	-9.321	-6.114	51.964	-5.774	3.538	1.096	-5.17	4.489	-16.443	-20.986
171	171	0.782	-2.462	5.244	-1.54	-4.058	38.727	-9.271	-6.063	50.165	-5.283	4.029	1.463	-5.587	4.589	-14.132	-21.021
172	172	0.7866	-2.469	5.261	-1.504	-3.986	38.716	-9.263	-6.044	48.307	-4.748	4.574	1.879	-6.072	4.733	-11.729	-21.108
173	173	0.7912	-2.474	5.298	-1.472	-3.913	38.69	-9.289	-6.032	46.39	-4.184	5.121	2.312	-6.566	4.886	-9.284	-21.196
174	174	0.7958	-2.478	5.35	-1.44	-3.842	38.642	-9.309	-5.999	44.407	-3.629	5.666	2.711	-6.993	5.05	-6.843	-21.218
175	175	0.8004	-2.475	5.413	-1.414	-3.767	38.567	-9.342	-5.953	42.352	-3.093	6.213	3.036	-7.32	5.246	-4.445	-21.167
176	176	0.805	-2.466	5.483	-1.394	-3.687	38.464	-9.416	-5.897	40.233	-2.56	6.703	3.33	-7.568	5.418	-2.074	-21.07
177	177	0.8096	-2.459	5.57	-1.372	-3.624	38.342	-9.51	-5.81	38.049	-2.08	7.075	3.652	-7.682	5.49	0.306	-20.908
178	178	0.8142	-2.452	5.672	-1.357	-3.561	38.199	-9.602	-5.692	35.82	-1.667	7.363	3.946	-7.652	5.504	2.631	-20.665
179	179	0.8188	-2.455	5.791	-1.354	-3.502	38.04	-9.67	-5.528	33.539	-1.339	7.618	4.237	-7.494	5.507	4.954	-20.365
180	180	0.8234	-2.476	5.914	-1.369	-3.461	37.856	-9.733	-5.315	31.233	-1.051	7.894	4.458	-7.287	5.572	7.217	-20.077
181	181	0.828	-2.525	6.04	-1.378	-3.458	37.642	-9.803	-5.068	28.891	-0.861	8.202	4.666	-6.97	5.679	9.482	-19.791
182	182	0.8326	-2.598	6.169	-1.386	-3.481	37.399	-9.846	-4.774	26.533	-0.794	8.521	4.829	-6.575	5.819	11.696	-19.528
183	183	0.8372	-2.683	6.297	-1.398	-3.52	37.132	-9.874	-4.434	24.202	-0.847	8.877	4.936	-6.108	6.025	13.827	-19.305
184	184	0.8418	-2.772	6.42	-1.416	-3.566	36.847	-9.882	-4.06	21.934	-0.968	9.229	5.079	-5.607	6.241	15.921	-19.087
185	185	0.8464	-2.863	6.535	-1.437	-3.62	36.547	-9.887	-3.658	19.75	-1.129	9.565	5.345	-5.113	6.439	18.048	-18.895
186	186	0.851	-2.956	6.643	-1.451	-3.689	36.239	-9.951	-3.242	17.665	-1.286	9.863	5.718	-4.633	6.603	20.176	-18.744
187	187	0.8556	-3.046	6.745	-1.454	-3.764	35.921	-10.096	-2.833	15.675	-1.426	10.119	6.116	-4.138	6.735	22.22	-18.611
188	188	0.8602	-3.117	6.836	-1.451	-3.821	35.586	-10.305	-2.441	13.773	-1.571	10.38	6.467	-3.632	6.883	24.126	-18.507
189	189	0.8648	-3.159	6.913	-1.441	-3.85	35.236	-10.628	-2.063	11.997	-1.639	10.643	6.706	-3.194	7.08	25.814	-18.477
190	190	0.8694	-3.161	6.975	-1.436	-3.835	34.871	-11.051	-1.701	10.367	-1.624	10.921	6.792	-2.833	7.351	27.231	-18.527
191	191	0.874	-3.13	7.016	-1.413	-3.797	34.482	-11.564	-1.357	8.887	-1.562	11.199	6.666	-2.491	7.687	28.301	-18.614
192	192	0.8786	-3.074	7.037	-1.368	-3.734	34.096	-12.192	-1.066	7.632	-1.447	11.463	6.452	-2.177	8.039	29.091	-18.759
193	193	0.8832	-2.999	7.046	-1.307	-3.66	33.746	-12.902	-0.804	6.634	-1.287	11.644	6.281	-1.858	8.326	29.692	-18.91
194	194	0.8878	-2.902	7.048	-1.227	-3.569	33.452	-13.667	-0.599	5.942	-1.062	11.837	6.251	-1.624	8.605	30.201	-19.106
195	195	0.8924	-2.783	7.036	-1.132	-3.447	33.2	-14.46	-0.483	5.533	-0.798	12.018	6.318	-1.422	8.848	30.56	-19.295
196	196	0.897	-2.662	7.006	-1.013	-3.324	32.985	-15.262	-0.456	5.406	-0.507	12.147	6.474	-1.224	9.019	30.74	-19.442
197	197	0.9016	-2.548	6.958	-0.88	-3.2	32.804	-16.033	-0.521	5.546	-0.212	12.221	6.65	-1.029	9.14	30.684	-19.548
198	198	0.9062	-2.452	6.9	-0.737	-3.08	32.653	-16.705	-0.669	5.916	0.025	12.295	6.785	-0.864	9.278	30.383	-19.643
199	199	0.9108	-2.377	6.831	-0.586	-2.973	32.519	-17.217	-0.882	6.477	0.152	12.389	6.796	-0.762	9.477	29.797	-19.763
200	200	0.9154	-2.324	6.75	-0.43	-2.879	32.383	-17.538	-1.146	7.191	0.146	12.496	6.542	-0.732	9.773	28.815	-19.91
201	201	0.92	-2.308	6.667	-0.264	-2.808	32.238	-17.638	-1.45	8	-0.016	12.619	5.915	-0.751	10.193	27.375	-20.06
