# Supplementary material for: Gait phenotypes in paediatric hereditary spastic paraplegia revealed by dynamic time warping analysis and random forests
Source: PLoS One. 2018 Mar 8;13(3):e0192345. doi: 10.1371/journal.pone.0192345 (PMC5843164; doi:10.1371/journal.pone.0192345)
Supplement: S2 Data — (ZIP) [file pone.0192345.s009.zip › Healthy/Left.SR.HEALTHY1.2.csv]

	Epoch	Time	Pelvic.obliquity	Pelvic.tilt	Pelvic rotation	Hip.abd.add	Hip.flexion	Hip.rotation	Knee.abd.add	Knee.flexion	Knee.rotation	Ankle.abd.add	Ankle.flexion	Ankle.rotation	Forefoot.abd.add	Forefoot.flexion	Forefoot.rotation
1	1	0	-4.872	7.723	0.031	-4.921	35.657	-14.457	-1.511	6.398	-0.934	14.84	8.172	1.193	11.182	33.325	-17.079
2	2	0.00435	-4.694	7.743	0.117	-4.691	35.786	-14.609	-1.759	7.268	-0.903	14.992	7.729	1.619	11.654	32.063	-16.638
3	3	0.0087	-4.515	7.762	0.198	-4.455	35.932	-14.737	-2.078	8.289	-0.861	15.258	6.893	2.06	12.338	30.298	-16.162
4	4	0.01305	-4.351	7.777	0.273	-4.232	36.09	-14.82	-2.452	9.464	-0.784	15.73	5.546	2.457	13.364	27.946	-15.677
5	5	0.0174	-4.216	7.791	0.341	-4.043	36.271	-14.888	-2.87	10.796	-0.626	16.516	3.797	2.743	14.799	25.153	-15.239
6	6	0.02175	-4.124	7.808	0.399	-3.904	36.484	-14.947	-3.29	12.203	-0.322	17.233	2.059	2.921	16.157	22.277	-14.742
7	7	0.0261	-4.073	7.837	0.434	-3.78	36.698	-14.894	-3.661	13.394	0.143	17.301	0.813	2.944	16.699	19.859	-14.081
8	8	0.03045	-4.019	7.869	0.437	-3.623	36.887	-14.777	-3.961	14.231	0.762	16.547	0.002	2.846	16.266	17.963	-13.278
9	9	0.0348	-3.933	7.892	0.401	-3.392	37.046	-14.521	-4.205	14.8	1.391	15.429	-0.546	2.626	15.344	16.496	-12.44
10	10	0.03915	-3.778	7.89	0.318	-3.045	37.185	-14.064	-4.45	15.367	1.934	14.48	-0.897	2.236	14.476	15.299	-11.663
11	11	0.0435	-3.537	7.851	0.178	-2.568	37.328	-13.382	-4.747	16.221	2.348	14.051	-1.006	1.641	14.01	14.235	-10.995
12	12	0.04785	-3.226	7.772	-0.032	-1.972	37.491	-12.463	-5.109	17.531	2.607	14.23	-0.809	0.863	14.043	13.227	-10.434
13	13	0.0522	-2.866	7.657	-0.33	-1.259	37.671	-11.262	-5.499	19.269	2.654	14.928	-0.337	-0.019	14.507	12.231	-9.93
14	14	0.05655	-2.489	7.517	-0.727	-0.46	37.845	-9.888	-5.821	21.232	2.622	15.639	0.38	-0.939	14.968	11.294	-9.408
15	15	0.0609	-2.135	7.373	-1.199	0.359	37.941	-8.409	-5.98	23.047	2.622	16.025	1.095	-1.973	15.166	10.427	-8.939
16	16	0.06525	-1.819	7.222	-1.715	1.166	37.905	-6.943	-6.026	24.509	2.739	16.218	1.609	-3.118	15.229	9.605	-8.57
17	17	0.0696	-1.571	7.073	-2.255	1.913	37.714	-5.519	-5.979	25.551	3.033	16.226	1.824	-4.381	15.165	8.756	-8.289
18	18	0.07395	-1.403	6.934	-2.801	2.578	37.395	-4.151	-5.882	26.225	3.452	16.113	1.739	-5.715	15.012	7.851	-8.109
19	19	0.0783	-1.317	6.816	-3.336	3.146	36.998	-2.864	-5.768	26.651	3.892	15.945	1.432	-7.016	14.813	6.892	-8.028
20	20	0.08265	-1.312	6.732	-3.844	3.602	36.581	-1.686	-5.647	26.956	4.278	15.749	1.028	-8.172	14.594	5.907	-8.011
21	21	0.087	-1.377	6.684	-4.319	3.952	36.186	-0.598	-5.523	27.248	4.593	15.608	0.658	-9.224	14.431	4.978	-8.076
22	22	0.09135	-1.518	6.671	-4.749	4.185	35.858	0.259	-5.452	27.592	4.892	15.453	0.492	-10.112	14.274	4.23	-8.219
23	23	0.0957	-1.718	6.682	-5.119	4.311	35.595	0.865	-5.431	27.965	5.223	15.138	0.569	-10.861	13.999	3.699	-8.398
24	24	0.10005	-1.956	6.717	-5.409	4.342	35.395	1.147	-5.5	28.337	5.62	14.772	0.774	-11.484	13.702	3.312	-8.64
25	25	0.1044	-2.206	6.783	-5.612	4.303	35.254	1.108	-5.661	28.695	6.076	14.287	1.073	-11.98	13.312	3.021	-8.923
26	26	0.10875	-2.443	6.881	-5.735	4.23	35.157	0.793	-5.901	29.032	6.525	13.673	1.439	-12.309	12.812	2.784	-9.215
27	27	0.1131	-2.639	6.999	-5.794	4.161	35.068	0.279	-6.202	29.338	6.89	13.024	1.843	-12.45	12.289	2.58	-9.508
28	28	0.11745	-2.77	7.119	-5.801	4.126	34.944	-0.344	-6.53	29.598	7.131	12.461	2.272	-12.463	11.847	2.418	-9.817
29	29	0.1218	-2.807	7.219	-5.751	4.149	34.733	-1.005	-6.839	29.77	7.202	11.936	2.675	-12.358	11.439	2.256	-10.12
30	30	0.12615	-2.73	7.295	-5.656	4.252	34.412	-1.645	-7.11	29.802	7.082	11.48	3.032	-12.116	11.076	2.112	-10.377
31	31	0.1305	-2.576	7.355	-5.513	4.398	34.017	-2.202	-7.307	29.728	6.811	11.014	3.334	-11.813	10.689	1.963	-10.588
32	32	0.13485	-2.388	7.394	-5.334	4.553	33.549	-2.644	-7.432	29.542	6.437	10.564	3.578	-11.509	10.299	1.821	-10.771
33	33	0.1392	-2.208	7.409	-5.126	4.685	33.019	-2.99	-7.506	29.274	6.02	10.097	3.759	-11.22	9.879	1.658	-10.922
34	34	0.14355	-2.07	7.394	-4.902	4.769	32.433	-3.232	-7.534	28.955	5.592	9.592	3.905	-10.956	9.415	1.473	-11.034
35	35	0.1479	-1.996	7.345	-4.685	4.798	31.795	-3.331	-7.514	28.621	5.16	9.086	4.064	-10.742	8.949	1.299	-11.118
36	36	0.15225	-2.002	7.268	-4.494	4.767	31.136	-3.287	-7.469	28.338	4.739	8.675	4.263	-10.603	8.565	1.14	-11.195
37	37	0.1566	-2.101	7.154	-4.33	4.666	30.444	-3.019	-7.373	28.119	4.296	8.346	4.511	-10.563	8.249	0.999	-11.251
38	38	0.16095	-2.28	7.026	-4.186	4.491	29.742	-2.61	-7.229	27.95	3.888	7.984	4.862	-10.594	7.906	0.91	-11.264
39	39	0.1653	-2.505	6.89	-4.052	4.272	29.022	-2.063	-7.045	27.794	3.555	7.705	5.263	-10.81	7.648	0.875	-11.293
40	40	0.16965	-2.745	6.755	-3.927	4.03	28.29	-1.446	-6.826	27.628	3.32	7.471	5.679	-11.16	7.444	0.865	-11.312
41	41	0.174	-2.976	6.627	-3.812	3.786	27.558	-0.833	-6.59	27.454	3.234	7.206	6.094	-11.625	7.238	0.845	-11.304
42	42	0.17835	-3.187	6.506	-3.718	3.558	26.833	-0.25	-6.356	27.276	3.299	6.884	6.493	-12.186	7.006	0.797	-11.278
43	43	0.1827	-3.386	6.397	-3.656	3.354	26.117	0.311	-6.138	27.09	3.461	6.552	6.879	-12.808	6.78	0.733	-11.251
44	44	0.18705	-3.583	6.311	-3.627	3.158	25.437	0.797	-5.962	26.929	3.768	6.273	7.336	-13.492	6.622	0.728	-11.235
45	45	0.1914	-3.796	6.273	-3.633	2.957	24.824	1.224	-5.827	26.787	4.146	6.102	7.808	-14.185	6.579	0.753	-11.245
46	46	0.19575	-3.994	6.282	-3.652	2.759	24.271	1.58	-5.699	26.648	4.52	5.903	8.293	-14.78	6.519	0.785	-11.237
47	47	0.2001	-4.158	6.329	-3.684	2.594	23.77	1.819	-5.618	26.511	4.933	5.754	8.742	-15.309	6.504	0.793	-11.231
48	48	0.20445	-4.272	6.399	-3.729	2.475	23.294	1.965	-5.568	26.362	5.338	5.678	9.168	-15.763	6.556	0.803	-11.237
49	49	0.2088	-4.342	6.487	-3.782	2.389	22.837	2.017	-5.529	26.195	5.715	5.584	9.596	-16.109	6.593	0.824	-11.246
50	50	0.21315	-4.39	6.597	-3.839	2.313	22.407	1.978	-5.496	26.01	6.043	5.432	10.024	-16.319	6.576	0.85	-11.254
51	51	0.2175	-4.441	6.729	-3.893	2.227	22.005	1.893	-5.474	25.804	6.266	5.352	10.414	-16.388	6.602	0.879	-11.273
52	52	0.22185	-4.506	6.888	-3.956	2.13	21.634	1.78	-5.468	25.576	6.36	5.304	10.749	-16.274	6.623	0.883	-11.276
53	53	0.2262	-4.58	7.065	-4.029	2.023	21.283	1.632	-5.462	25.319	6.331	5.289	11.012	-15.987	6.647	0.851	-11.276
54	54	0.23055	-4.644	7.25	-4.115	1.938	20.94	1.486	-5.468	25.051	6.197	5.375	11.25	-15.616	6.74	0.829	-11.299
55	55	0.2349	-4.703	7.437	-4.211	1.853	20.593	1.359	-5.455	24.768	5.981	5.512	11.474	-15.183	6.87	0.815	-11.338
56	56	0.23925	-4.77	7.621	-4.312	1.759	20.241	1.228	-5.435	24.479	5.7	5.648	11.686	-14.662	6.985	0.791	-11.364
57	57	0.2436	-4.853	7.792	-4.416	1.649	19.876	1.079	-5.421	24.185	5.401	5.724	11.89	-14.083	7.033	0.748	-11.37
58	58	0.24795	-4.955	7.944	-4.517	1.519	19.491	0.91	-5.414	23.882	5.149	5.727	12.098	-13.532	7.011	0.698	-11.377
59	59	0.2523	-5.066	8.08	-4.611	1.379	19.093	0.711	-5.42	23.584	4.977	5.728	12.332	-13.056	6.994	0.668	-11.402
60	60	0.25665	-5.18	8.195	-4.706	1.23	18.686	0.524	-5.416	23.298	4.84	5.711	12.561	-12.624	6.964	0.631	-11.425
61	61	0.261	-5.299	8.307	-4.798	1.075	18.29	0.283	-5.428	23.041	4.805	5.631	12.767	-12.249	6.884	0.538	-11.45
62	62	0.26535	-5.422	8.405	-4.891	0.922	17.883	0.053	-5.46	22.8	4.835	5.62	12.968	-11.962	6.869	0.439	-11.481
63	63	0.2697	-5.543	8.492	-4.984	0.767	17.467	-0.207	-5.502	22.58	4.976	5.606	13.206	-11.774	6.867	0.355	-11.528
64	64	0.27405	-5.661	8.567	-5.073	0.608	17.043	-0.488	-5.541	22.388	5.218	5.55	13.496	-11.681	6.849	0.292	-11.586
65	65	0.2784	-5.775	8.627	-5.159	0.454	16.611	-0.77	-5.58	22.227	5.541	5.435	13.834	-11.678	6.796	0.241	-11.646
66	66	0.28275	-5.881	8.673	-5.24	0.314	16.173	-1.052	-5.63	22.099	5.941	5.256	14.195	-11.76	6.698	0.175	-11.7
67	67	0.2871	-5.97	8.709	-5.31	0.178	15.727	-1.316	-5.664	21.997	6.378	5.071	14.542	-11.898	6.61	0.073	-11.743
68	68	0.29145	-6.027	8.735	-5.366	0.077	15.278	-1.615	-5.725	21.92	6.845	4.901	14.962	-12.045	6.532	0.03	-11.77
69	69	0.2958	-6.055	8.762	-5.415	-0.006	14.833	-1.913	-5.768	21.863	7.357	4.749	15.415	-12.285	6.496	0.01	-11.839
70	70	0.30015	-6.048	8.784	-5.468	-0.061	14.37	-2.166	-5.776	21.798	7.815	4.615	15.88	-12.514	6.486	0.014	-11.914
71	71	0.3045	-6.016	8.802	-5.53	-0.091	13.889	-2.359	-5.76	21.715	8.183	4.493	16.314	-12.709	6.479	-0.002	-11.989
72	72	0.30885	-5.967	8.817	-5.599	-0.098	13.39	-2.509	-5.735	21.623	8.486	4.37	16.7	-12.878	6.465	-0.064	-12.062
73	73	0.3132	-5.903	8.829	-5.672	-0.086	12.879	-2.628	-5.705	21.525	8.737	4.262	17.056	-13.022	6.456	-0.153	-12.132
74	74	0.31755	-5.83	8.842	-5.74	-0.063	12.362	-2.699	-5.662	21.414	8.881	4.205	17.413	-13.113	6.476	-0.218	-12.204
75	75	0.3219	-5.747	8.859	-5.805	-0.034	11.84	-2.723	-5.586	21.284	8.881	4.158	17.747	-13.137	6.484	-0.285	-12.306
76	76	0.32625	-5.659	8.881	-5.854	0	11.315	-2.73	-5.503	21.137	8.816	4.058	18.105	-13.087	6.425	-0.331	-12.368
77	77	0.3306	-5.579	8.906	-5.895	0.008	10.8	-2.75	-5.405	21.004	8.719	4	18.424	-12.984	6.395	-0.415	-12.419
78	78	0.33495	-5.512	8.934	-5.94	-0.007	10.283	-2.698	-5.27	20.87	8.534	4.007	18.718	-12.852	6.419	-0.507	-12.473
79	79	0.3393	-5.457	8.959	-5.994	-0.039	9.764	-2.594	-5.107	20.733	8.294	4.011	19.003	-12.702	6.438	-0.604	-12.529
80	80	0.34365	-5.413	8.984	-6.056	-0.084	9.245	-2.467	-4.933	20.598	8.04	4.002	19.276	-12.565	6.448	-0.715	-12.601
81	81	0.348	-5.375	9.013	-6.122	-0.128	8.729	-2.316	-4.759	20.467	7.783	4.016	19.526	-12.47	6.483	-0.847	-12.698
82	82	0.35235	-5.323	9.04	-6.194	-0.146	8.204	-2.128	-4.597	20.334	7.513	4.024	19.757	-12.402	6.508	-1.003	-12.798
83	83	0.3567	-5.255	9.072	-6.276	-0.14	7.692	-1.962	-4.439	20.223	7.269	4.022	19.959	-12.362	6.536	-1.2	-12.927
84	84	0.36105	-5.169	9.093	-6.363	-0.115	7.179	-1.866	-4.3	20.139	7.131	3.946	20.211	-12.346	6.516	-1.386	-13.047
85	85	0.3654	-5.082	9.112	-6.45	-0.09	6.677	-1.768	-4.153	20.09	6.965	3.821	20.488	-12.318	6.449	-1.576	-13.183
86	86	0.36975	-4.993	9.122	-6.525	-0.062	6.18	-1.714	-4.016	20.083	6.847	3.583	20.837	-12.308	6.285	-1.75	-13.319
87	87	0.3741	-4.898	9.122	-6.594	-0.029	5.684	-1.708	-3.895	20.111	6.793	3.243	21.331	-12.298	6.033	-1.833	-13.435
88	88	0.37845	-4.798	9.113	-6.658	0.007	5.179	-1.72	-3.784	20.155	6.758	2.912	21.934	-12.295	5.785	-1.819	-13.556
89	89	0.3828	-4.69	9.094	-6.717	0.052	4.655	-1.728	-3.68	20.195	6.701	2.7	22.511	-12.33	5.64	-1.806	-13.729
90	90	0.38715	-4.565	9.062	-6.776	0.125	4.115	-1.768	-3.603	20.24	6.657	2.55	22.99	-12.374	5.548	-1.887	-13.914
91	91	0.3915	-4.424	9.021	-6.836	0.224	3.581	-1.924	-3.585	20.327	6.665	2.507	23.25	-12.372	5.543	-2.197	-14.091
92	92	0.39585	-4.269	8.965	-6.894	0.349	3.033	-2.108	-3.604	20.426	6.708	2.47	23.413	-12.369	5.541	-2.613	-14.242
93	93	0.4002	-4.114	8.899	-6.951	0.487	2.494	-2.339	-3.674	20.561	6.764	2.38	23.591	-12.297	5.464	-3.055	-14.336
94	94	0.40455	-3.957	8.825	-7.002	0.625	1.966	-2.6	-3.766	20.736	6.823	2.304	23.775	-12.168	5.383	-3.512	-14.387
95	95	0.4089	-3.799	8.746	-7.045	0.767	1.459	-2.869	-3.887	20.96	6.885	2.263	23.985	-12.012	5.322	-3.964	-14.397
96	96	0.41325	-3.645	8.662	-7.082	0.914	0.975	-3.139	-4.052	21.238	6.958	2.264	24.195	-11.844	5.285	-4.439	-14.363
97	97	0.4176	-3.511	8.565	-7.112	1.043	0.509	-3.418	-4.25	21.573	7.05	2.34	24.311	-11.666	5.315	-5.025	-14.284
98	98	0.42195	-3.421	8.456	-7.132	1.125	0.065	-3.689	-4.475	21.974	7.166	2.516	24.343	-11.506	5.441	-5.714	-14.167
99	99	0.4263	-3.396	8.336	-7.148	1.115	-0.358	-3.911	-4.669	22.429	7.245	2.76	24.231	-11.328	5.644	-6.558	-14.016
100	100	0.43065	-3.421	8.224	-7.166	1.062	-0.737	-4.08	-4.877	22.943	7.354	3.012	24.065	-11.211	5.873	-7.486	-13.835
101	101	0.435	-3.482	8.121	-7.184	0.969	-1.065	-4.241	-5.086	23.514	7.483	3.198	23.815	-11.061	6.054	-8.539	-13.585
102	102	0.43935	-3.565	8.022	-7.203	0.849	-1.353	-4.363	-5.284	24.152	7.598	3.327	23.488	-10.877	6.191	-9.715	-13.267
103	103	0.4437	-3.669	7.925	-7.213	0.707	-1.609	-4.447	-5.479	24.847	7.709	3.415	23.088	-10.683	6.298	-11.009	-12.888
104	104	0.44805	-3.795	7.833	-7.207	0.536	-1.835	-4.52	-5.676	25.59	7.823	3.486	22.614	-10.476	6.388	-12.409	-12.455
105	105	0.4524	-3.941	7.749	-7.183	0.331	-2.026	-4.581	-5.851	26.387	7.887	3.577	22.085	-10.233	6.487	-13.889	-12.004
106	106	0.45675	-4.105	7.677	-7.136	0.091	-2.192	-4.632	-5.99	27.216	7.922	3.677	21.476	-9.991	6.596	-15.465	-11.555
107	107	0.4611	-4.272	7.629	-7.077	-0.14	-2.315	-4.661	-6.121	28.087	7.862	3.768	20.725	-9.72	6.677	-17.206	-11.123
108	108	0.46545	-4.43	7.63	-7.007	-0.371	-2.341	-4.692	-6.217	29.032	7.77	3.855	19.832	-9.4	6.765	-19.109	-10.672
109	109	0.4698	-4.574	7.587	-6.928	-0.588	-2.405	-4.713	-6.291	29.994	7.597	3.975	18.821	-9.059	6.876	-21.13	-10.255
110	110	0.47415	-4.72	7.522	-6.836	-0.807	-2.458	-4.747	-6.353	31.001	7.356	4.09	17.701	-8.698	6.977	-23.27	-9.876
111	111	0.4785	-4.896	7.466	-6.72	-1.064	-2.444	-4.822	-6.402	32.075	7.069	4.203	16.477	-8.316	7.076	-25.524	-9.536
112	112	0.48285	-5.123	7.4	-6.57	-1.393	-2.383	-4.956	-6.436	33.203	6.732	4.391	15.14	-7.919	7.243	-27.875	-9.259
113	113	0.4872	-5.39	7.3	-6.389	-1.795	-2.304	-5.162	-6.443	34.372	6.318	4.716	13.641	-7.498	7.545	-30.351	-9.082
114	114	0.49155	-5.693	7.152	-6.174	-2.263	-2.217	-5.426	-6.427	35.609	5.846	5.065	12.084	-7.061	7.892	-32.889	-8.978
115	115	0.4959	-6.011	6.958	-5.928	-2.775	-2.113	-5.832	-6.443	36.917	5.339	5.475	10.444	-6.572	8.32	-35.505	-8.957
116	116	0.50025	-6.354	6.734	-5.646	-3.35	-1.991	-6.314	-6.439	38.283	4.738	5.966	8.731	-6.054	8.866	-38.175	-9.052
117	117	0.5046	-6.725	6.496	-5.316	-3.989	-1.838	-6.92	-6.448	39.688	4.097	6.479	6.942	-5.514	9.482	-40.895	-9.244
118	118	0.50895	-7.12	6.257	-4.94	-4.692	-1.652	-7.655	-6.469	41.1	3.426	6.919	5.041	-4.904	10.098	-43.693	-9.48
119	119	0.5133	-7.53	6.028	-4.524	-5.456	-1.424	-8.519	-6.514	42.504	2.733	7.22	3.006	-4.186	10.663	-46.592	-9.714
120	120	0.51765	-7.944	5.822	-4.075	-6.263	-1.136	-9.534	-6.629	43.902	2.06	7.361	0.849	-3.39	11.162	-49.579	-9.945
121	121	0.522	-8.341	5.646	-3.607	-7.075	-0.793	-10.657	-6.824	45.256	1.366	7.346	-1.409	-2.56	11.596	-52.6	-10.218
122	122	0.52635	-8.698	5.502	-3.15	-7.884	-0.397	-11.889	-7.098	46.551	0.689	7.063	-3.576	-1.724	11.887	-55.466	-10.551
123	123	0.5307	-8.995	5.37	-2.728	-8.649	0.016	-13.194	-7.461	47.749	0.05	6.658	-5.563	-0.937	12.13	-58.051	-10.963
124	124	0.53505	-9.233	5.247	-2.342	-9.353	0.434	-14.586	-7.936	48.836	-0.525	6.156	-7.296	-0.2	12.318	-60.281	-11.432
125	125	0.5394	-9.401	5.135	-1.999	-9.981	0.858	-16.042	-8.505	49.816	-0.991	5.53	-8.731	0.461	12.402	-62.138	-11.931
126	126	0.54375	-9.497	5.04	-1.705	-10.526	1.297	-17.522	-9.142	50.705	-1.34	4.84	-9.846	0.998	12.409	-63.608	-12.481
127	127	0.5481	-9.527	4.973	-1.468	-10.986	1.77	-18.976	-9.834	51.544	-1.589	4.179	-10.638	1.363	12.398	-64.707	-13.119
128	128	0.55245	-9.494	4.938	-1.32	-11.359	2.312	-20.359	-10.589	52.407	-1.738	3.569	-11.12	1.534	12.37	-65.507	-13.849
129	129	0.5568	-9.417	4.939	-1.269	-11.659	2.959	-21.638	-11.422	53.388	-1.772	3.069	-11.289	1.469	12.351	-66.068	-14.66
130	130	0.56115	-9.322	4.965	-1.333	-11.901	3.728	-22.805	-12.368	54.516	-1.722	2.789	-11.143	1.153	12.423	-66.37	-15.598
131	131	0.5655	-9.221	5.015	-1.487	-12.098	4.601	-23.77	-13.306	55.741	-1.611	2.732	-10.71	0.496	12.584	-66.378	-16.728
132	132	0.56985	-9.132	5.086	-1.718	-12.271	5.573	-24.536	-14.201	57.004	-1.457	2.859	-10.013	-0.458	12.804	-66.045	-18.044
133	133	0.5742	-9.057	5.183	-2.011	-12.412	6.639	-25.073	-15.001	58.25	-1.293	3.085	-9.077	-1.634	13.003	-65.365	-19.491
134	134	0.57855	-8.997	5.305	-2.357	-12.517	7.781	-25.376	-15.677	59.438	-1.122	3.324	-7.956	-2.972	13.116	-64.383	-21.011
135	135	0.5829	-8.957	5.439	-2.747	-12.587	8.969	-25.456	-16.213	60.531	-0.94	3.513	-6.747	-4.433	13.117	-63.196	-22.562
136	136	0.58725	-8.928	5.569	-3.181	-12.615	10.157	-25.273	-16.55	61.503	-0.787	3.603	-5.579	-5.956	13.01	-61.943	-24.097
137	137	0.5916	-8.887	5.668	-3.659	-12.58	11.309	-24.843	-16.685	62.354	-0.654	3.618	-4.587	-7.532	12.867	-60.758	-25.593
138	138	0.59595	-8.804	5.731	-4.168	-12.445	12.4	-24.211	-16.65	63.074	-0.61	3.539	-3.857	-9.036	12.695	-59.756	-26.992
139	139	0.6003	-8.685	5.768	-4.684	-12.226	13.442	-23.501	-16.552	63.701	-0.655	3.416	-3.272	-10.386	12.501	-58.847	-28.27
140	140	0.60465	-8.55	5.793	-5.189	-11.96	14.431	-22.73	-16.381	64.231	-0.771	3.246	-2.718	-11.544	12.255	-57.938	-29.401
141	141	0.609	-8.41	5.808	-5.675	-11.67	15.368	-21.94	-16.16	64.665	-0.94	3.022	-2.079	-12.482	11.92	-56.925	-30.381
142	142	0.61335	-8.269	5.816	-6.135	-11.366	16.252	-21.146	-15.898	64.994	-1.162	2.726	-1.286	-13.169	11.459	-55.749	-31.192
143	143	0.6177	-8.127	5.821	-6.558	-11.047	17.082	-20.341	-15.584	65.211	-1.45	2.351	-0.336	-13.575	10.859	-54.409	-31.806
144	144	0.62205	-7.971	5.819	-6.95	-10.701	17.87	-19.613	-15.312	65.33	-1.769	1.974	0.753	-13.725	10.181	-52.891	-32.246
145	145	0.6264	-7.815	5.818	-7.282	-10.343	18.597	-18.88	-14.991	65.309	-2.168	1.654	1.836	-13.59	9.498	-51.274	-32.481
146	146	0.63075	-7.647	5.819	-7.588	-9.968	19.289	-18.189	-14.671	65.187	-2.558	1.381	2.856	-13.283	8.846	-49.634	-32.551
147	147	0.6351	-7.481	5.834	-7.867	-9.589	19.963	-17.49	-14.314	64.97	-2.96	1.11	3.761	-12.774	8.201	-48.043	-32.417
148	148	0.63945	-7.32	5.909	-8.116	-9.218	20.596	-16.792	-13.913	64.608	-3.315	0.882	4.595	-12.141	7.586	-46.45	-32.132
149	149	0.6438	-7.169	6.04	-8.332	-8.86	21.206	-16.099	-13.483	64.129	-3.637	0.77	5.383	-11.42	7.053	-44.801	-31.737
150	150	0.64815	-7.031	6.187	-8.507	-8.508	21.856	-15.416	-13.055	63.628	-3.957	0.793	6.112	-10.633	6.625	-43.091	-31.248
151	151	0.6525	-6.896	6.327	-8.637	-8.15	22.598	-14.768	-12.654	63.172	-4.228	0.888	6.777	-9.868	6.272	-41.349	-30.686
152	152	0.65685	-6.753	6.478	-8.721	-7.798	23.338	-14.138	-12.225	62.68	-4.405	1.046	7.395	-9.149	5.99	-39.582	-30.059
153	153	0.6612	-6.599	6.639	-8.777	-7.44	24.084	-13.54	-11.803	62.137	-4.476	1.27	7.977	-8.522	5.776	-37.767	-29.407
154	154	0.66555	-6.438	6.809	-8.817	-7.066	24.836	-12.982	-11.419	61.578	-4.486	1.537	8.548	-7.928	5.602	-35.934	-28.708
155	155	0.6699	-6.293	6.981	-8.843	-6.736	25.585	-12.449	-11.03	60.999	-4.374	1.817	9.134	-7.433	5.458	-34.063	-28.008
156	156	0.67425	-6.154	7.156	-8.868	-6.423	26.332	-11.939	-10.657	60.39	-4.167	2.201	9.75	-7.045	5.411	-32.097	-27.332
157	157	0.6786	-6.013	7.335	-8.892	-6.107	27.076	-11.48	-10.329	59.752	-3.861	2.694	10.417	-6.763	5.459	-30.015	-26.681
158	158	0.68295	-5.864	7.513	-8.913	-5.79	27.812	-11.108	-10.064	59.086	-3.445	3.234	11.142	-6.584	5.552	-27.841	-26.058
159	159	0.6873	-5.696	7.689	-8.936	-5.447	28.539	-10.819	-9.877	58.388	-2.985	3.863	11.876	-6.479	5.727	-25.609	-25.482
160	160	0.69165	-5.531	7.862	-8.943	-5.125	29.244	-10.618	-9.741	57.626	-2.452	4.533	12.585	-6.472	5.96	-23.344	-24.972
161	161	0.696	-5.363	8.023	-8.957	-4.797	29.942	-10.5	-9.68	56.847	-1.874	5.136	13.326	-6.493	6.139	-21.072	-24.47
162	162	0.70035	-5.212	8.173	-8.968	-4.495	30.632	-10.44	-9.662	56.056	-1.251	5.703	14.096	-6.561	6.297	-18.782	-23.998
163	163	0.7047	-5.075	8.308	-8.989	-4.2	31.312	-10.431	-9.705	55.256	-0.642	6.363	14.913	-6.677	6.518	-16.41	-23.609
164	164	0.70905	-4.958	8.429	-9.018	-3.921	31.983	-10.47	-9.806	54.431	-0.047	7.082	15.745	-6.802	6.782	-13.988	-23.268
165	165	0.7134	-4.864	8.538	-9.053	-3.663	32.638	-10.547	-9.942	53.558	0.535	7.73	16.546	-6.872	6.984	-11.601	-22.908
166	166	0.71775	-4.789	8.636	-9.089	-3.42	33.273	-10.638	-10.086	52.627	1.079	8.227	17.284	-6.848	7.058	-9.31	-22.492
167	167	0.7221	-4.744	8.731	-9.105	-3.224	33.9	-10.733	-10.216	51.657	1.596	8.696	17.908	-6.771	7.131	-7.122	-22.056
168	168	0.72645	-4.704	8.822	-9.119	-3.026	34.514	-10.869	-10.388	50.64	2.025	9.267	18.508	-6.641	7.26	-4.901	-21.664
169	169	0.7308	-4.691	8.911	-9.114	-2.873	35.118	-11.01	-10.528	49.59	2.382	9.749	19.062	-6.42	7.309	-2.749	-21.257
170	170	0.73515	-4.688	8.991	-9.11	-2.733	35.701	-11.17	-10.667	48.506	2.697	10.232	19.525	-6.146	7.369	-0.676	-20.859
171	171	0.7395	-4.702	9.063	-9.104	-2.617	36.259	-11.316	-10.777	47.384	2.994	10.695	19.826	-5.821	7.45	1.24	-20.437
172	172	0.74385	-4.73	9.125	-9.1	-2.517	36.788	-11.42	-10.841	46.226	3.26	11.109	20.008	-5.457	7.518	3.032	-19.992
173	173	0.7482	-4.766	9.175	-9.098	-2.421	37.28	-11.489	-10.872	45.032	3.488	11.513	20.15	-5.099	7.58	4.792	-19.572
174	174	0.75255	-4.808	9.212	-9.091	-2.333	37.736	-11.565	-10.899	43.798	3.696	12	20.251	-4.795	7.711	6.562	-19.232
175	175	0.7569	-4.847	9.243	-9.073	-2.252	38.158	-11.619	-10.878	42.53	3.862	12.484	20.312	-4.529	7.849	8.31	-18.954
176	176	0.76125	-4.875	9.276	-9.052	-2.172	38.551	-11.645	-10.801	41.247	4.032	12.802	20.232	-4.219	7.896	9.853	-18.613
177	177	0.7656	-4.898	9.314	-9.018	-2.098	38.93	-11.678	-10.7	39.953	4.209	13.044	20.07	-3.921	7.909	11.292	-18.279
178	178	0.76995	-4.913	9.352	-8.977	-2.018	39.279	-11.668	-10.557	38.642	4.363	13.282	19.917	-3.674	7.926	12.741	-17.972
179	179	0.7743	-4.925	9.395	-8.925	-1.945	39.611	-11.657	-10.385	37.311	4.512	13.467	19.763	-3.445	7.904	14.18	-17.679
180	180	0.77865	-4.935	9.446	-8.861	-1.885	39.931	-11.656	-10.181	35.964	4.668	13.558	19.499	-3.204	7.842	15.488	-17.379
181	181	0.783	-4.942	9.506	-8.787	-1.835	40.234	-11.641	-9.939	34.607	4.846	13.578	18.967	-2.956	7.808	16.507	-17.063
182	182	0.78735	-4.953	9.575	-8.705	-1.793	40.526	-11.62	-9.69	33.251	5.07	13.586	18.043	-2.727	7.878	17.124	-16.747
183	183	0.7917	-4.958	9.653	-8.622	-1.74	40.797	-11.554	-9.425	31.951	5.284	13.5	16.83	-2.53	7.952	17.364	-16.442
184	184	0.79605	-4.96	9.75	-8.531	-1.678	41.085	-11.482	-9.187	30.768	5.468	13.33	15.708	-2.426	7.932	17.57	-16.208
185	185	0.8004	-4.96	9.864	-8.421	-1.617	41.401	-11.369	-8.975	29.731	5.609	13.187	14.869	-2.419	7.875	17.935	-16.011
186	186	0.80475	-4.951	9.995	-8.297	-1.55	41.761	-11.212	-8.78	28.882	5.695	13.042	14.365	-2.451	7.764	18.474	-15.8
187	187	0.8091	-4.93	10.139	-8.163	-1.473	42.162	-11	-8.597	28.205	5.701	12.915	14.165	-2.467	7.623	19.17	-15.539
188	188	0.81345	-4.892	10.292	-8.029	-1.366	42.584	-10.722	-8.422	27.648	5.602	12.865	14.234	-2.453	7.504	20.041	-15.239
189	189	0.8178	-4.83	10.45	-7.908	-1.215	43	-10.368	-8.245	27.148	5.392	12.924	14.556	-2.438	7.44	21.131	-14.936
190	190	0.82215	-4.761	10.611	-7.787	-1.056	43.383	-9.923	-8.022	26.639	5.101	13.012	15.083	-2.457	7.379	22.418	-14.641
191	191	0.8265	-4.672	10.763	-7.669	-0.889	43.689	-9.502	-7.755	26.068	4.815	13.002	15.733	-2.462	7.247	23.809	-14.336
192	192	0.83085	-4.562	10.909	-7.549	-0.722	43.901	-9.041	-7.427	25.401	4.473	13.029	16.151	-2.437	7.218	25.003	-14.044
193	193	0.8352	-4.418	11.038	-7.44	-0.524	44.022	-8.645	-7.114	24.673	4.184	13.043	16.346	-2.384	7.245	25.959	-13.74
194	194	0.83955	-4.245	11.141	-7.349	-0.298	44.052	-8.275	-6.798	23.918	3.901	13.005	16.335	-2.273	7.288	26.659	-13.413
195	195	0.8439	-4.052	11.211	-7.265	-0.059	44.006	-7.924	-6.486	23.181	3.586	12.946	16.178	-2.078	7.35	27.142	-13.057
196	196	0.84825	-3.843	11.249	-7.178	0.181	43.906	-7.614	-6.201	22.5	3.251	12.91	15.954	-1.808	7.453	27.474	-12.675
197	197	0.8526	-3.618	11.262	-7.093	0.431	43.765	-7.36	-5.948	21.895	2.935	12.905	15.71	-1.506	7.603	27.694	-12.285
198	198	0.85695	-3.383	11.246	-7.009	0.688	43.591	-7.183	-5.747	21.389	2.634	12.949	15.386	-1.124	7.819	27.723	-11.867
199	199	0.8613	-3.148	11.191	-6.934	0.944	43.349	-7.056	-5.609	20.955	2.347	13.087	14.839	-0.558	8.15	27.403	-11.316
200	200	0.86565	-2.936	11.096	-6.863	1.185	43.054	-7.013	-5.563	20.619	2.203	13.323	13.781	0.053	8.67	26.449	-10.706
201	201	0.87	-2.759	10.978	-6.79	1.393	42.724	-7.007	-5.575	20.418	2.197	13.503	12.221	0.602	9.237	24.829	-10.103
