# Supplementary material for: Gait phenotypes in paediatric hereditary spastic paraplegia revealed by dynamic time warping analysis and random forests
Source: PLoS One. 2018 Mar 8;13(3):e0192345. doi: 10.1371/journal.pone.0192345 (PMC5843164; doi:10.1371/journal.pone.0192345)
Supplement: S2 Data — (ZIP) [file pone.0192345.s009.zip › Healthy/Left.SR.HEALTHY1.3.csv]

	Epoch	Time	Pelvic.obliquity	Pelvic.tilt	Pelvic rotation	Hip.abd.add	Hip.flexion	Hip.rotation	Knee.abd.add	Knee.flexion	Knee.rotation	Ankle.abd.add	Ankle.flexion	Ankle.rotation	Forefoot.abd.add	Forefoot.flexion	Forefoot.rotation
1	1	0	-4.497	9.375	1.205	-3.854	38.871	-17.627	-3.459	10.294	-1.354	13.697	6.332	3.406	11.431	28.616	-17.345
2	2	0.00501	-4.443	9.374	1.15	-3.645	38.871	-17.398	-3.732	11.317	-1.59	13.919	5.346	3.258	12.143	26.743	-17.501
3	3	0.01002	-4.394	9.376	1.089	-3.444	38.853	-17.07	-4.002	12.394	-1.879	14.418	4.012	3.116	13.226	24.546	-17.624
4	4	0.01503	-4.339	9.382	1.032	-3.257	38.814	-16.669	-4.229	13.433	-2.143	15.178	2.497	2.883	14.603	22.28	-17.743
5	5	0.02004	-4.259	9.39	0.977	-3.059	38.746	-16.246	-4.366	14.234	-2.315	15.704	1.036	2.592	15.715	20.193	-17.77
6	6	0.02505	-4.129	9.388	0.904	-2.807	38.633	-15.796	-4.371	14.603	-2.376	15.436	-0.226	2.318	15.982	18.413	-17.57
7	7	0.03006	-3.918	9.357	0.792	-2.45	38.472	-15.313	-4.261	14.572	-2.355	14.304	-1.294	2.053	15.343	16.908	-17.167
8	8	0.03507	-3.611	9.279	0.638	-1.969	38.279	-14.735	-4.121	14.438	-2.383	12.877	-2.212	1.735	14.343	15.578	-16.725
9	9	0.04008	-3.208	9.142	0.44	-1.37	38.087	-14.035	-4.055	14.604	-2.435	11.83	-2.912	1.261	13.594	14.33	-16.321
10	10	0.04509	-2.744	8.957	0.192	-0.683	37.932	-13.203	-4.108	15.302	-2.467	11.461	-3.312	0.628	13.357	13.104	-15.933
11	11	0.0501	-2.259	8.734	-0.119	0.069	37.802	-12.21	-4.254	16.486	-2.483	11.781	-3.478	-0.159	13.669	11.859	-15.568
12	12	0.05511	-1.8	8.491	-0.486	0.84	37.675	-11.101	-4.415	17.956	-2.402	12.46	-3.444	-1.132	14.246	10.645	-15.237
13	13	0.06012	-1.404	8.243	-0.885	1.569	37.517	-9.945	-4.519	19.466	-2.128	13.176	-3.185	-2.313	14.803	9.614	-14.952
14	14	0.06513	-1.107	8.005	-1.292	2.202	37.308	-8.795	-4.542	20.804	-1.627	13.751	-2.782	-3.703	15.202	8.829	-14.744
15	15	0.07014	-0.927	7.78	-1.702	2.72	37.036	-7.711	-4.494	21.849	-0.942	13.969	-2.41	-5.186	15.293	8.164	-14.595
16	16	0.07515	-0.852	7.568	-2.118	3.138	36.694	-6.691	-4.393	22.582	-0.158	13.775	-2.186	-6.673	15.045	7.499	-14.491
17	17	0.08016	-0.858	7.37	-2.532	3.474	36.298	-5.776	-4.28	23.094	0.69	13.262	-2.078	-8.129	14.531	6.811	-14.445
18	18	0.08517	-0.909	7.18	-2.924	3.743	35.87	-5.056	-4.208	23.51	1.596	12.718	-1.987	-9.525	14.007	6.161	-14.489
19	19	0.09018	-0.966	6.993	-3.27	3.961	35.419	-4.618	-4.21	23.91	2.544	12.349	-1.857	-10.802	13.668	5.59	-14.622
20	20	0.09519	-0.984	6.813	-3.559	4.172	34.948	-4.492	-4.298	24.281	3.451	12.072	-1.63	-11.84	13.435	5.13	-14.793
21	21	0.1002	-0.944	6.656	-3.782	4.386	34.461	-4.63	-4.436	24.568	4.236	11.777	-1.306	-12.587	13.211	4.795	-14.969
22	22	0.10521	-0.862	6.534	-3.937	4.587	33.972	-5.006	-4.6	24.737	4.874	11.377	-0.92	-13.023	12.922	4.563	-15.139
23	23	0.11022	-0.761	6.453	-4.027	4.768	33.484	-5.559	-4.77	24.77	5.309	10.835	-0.52	-13.11	12.531	4.389	-15.274
24	24	0.11523	-0.64	6.419	-4.059	4.944	32.996	-6.152	-4.922	24.669	5.468	10.265	-0.153	-12.887	12.124	4.247	-15.367
25	25	0.12024	-0.481	6.429	-4.037	5.145	32.511	-6.709	-5.043	24.471	5.325	9.746	0.17	-12.395	11.757	4.122	-15.411
26	26	0.12525	-0.273	6.478	-3.955	5.364	32.041	-7.174	-5.093	24.228	4.888	9.281	0.468	-11.723	11.434	4.011	-15.423
27	27	0.13026	-0.023	6.559	-3.817	5.587	31.597	-7.519	-5.06	23.971	4.221	8.876	0.754	-10.957	11.159	3.917	-15.412
28	28	0.13527	0.25	6.668	-3.638	5.81	31.189	-7.748	-4.968	23.714	3.396	8.509	1.047	-10.146	10.9	3.849	-15.37
29	29	0.14028	0.531	6.8	-3.442	6.044	30.807	-7.829	-4.846	23.448	2.469	8.209	1.287	-9.389	10.674	3.763	-15.331
30	30	0.14529	0.794	6.943	-3.247	6.268	30.441	-7.773	-4.69	23.194	1.553	7.932	1.499	-8.768	10.456	3.653	-15.299
31	31	0.1503	1.013	7.084	-3.058	6.449	30.078	-7.619	-4.507	22.979	0.774	7.675	1.736	-8.348	10.255	3.544	-15.271
32	32	0.15531	1.167	7.205	-2.882	6.578	29.693	-7.4	-4.331	22.799	0.188	7.51	2.023	-8.171	10.127	3.476	-15.281
33	33	0.16032	1.252	7.298	-2.731	6.648	29.273	-7.124	-4.165	22.65	-0.167	7.404	2.375	-8.232	10.04	3.45	-15.302
34	34	0.16533	1.277	7.358	-2.611	6.662	28.807	-6.797	-3.994	22.506	-0.291	7.349	2.753	-8.489	10.005	3.451	-15.306
35	35	0.17034	1.257	7.386	-2.533	6.633	28.307	-6.482	-3.819	22.363	-0.161	7.285	3.153	-8.907	9.981	3.466	-15.294
36	36	0.17535	1.206	7.385	-2.504	6.581	27.775	-6.21	-3.662	22.229	0.216	7.199	3.597	-9.477	9.955	3.514	-15.29
37	37	0.18036	1.131	7.351	-2.526	6.53	27.212	-6.01	-3.562	22.115	0.808	7.151	4.064	-10.16	9.973	3.574	-15.303
38	38	0.18537	1.032	7.292	-2.592	6.478	26.622	-5.881	-3.516	22.007	1.541	7.083	4.518	-10.867	9.982	3.605	-15.309
39	39	0.19038	0.915	7.218	-2.702	6.414	25.999	-5.766	-3.463	21.864	2.285	6.957	4.911	-11.518	9.96	3.58	-15.311
40	40	0.19539	0.793	7.139	-2.855	6.345	25.353	-5.666	-3.398	21.679	2.975	6.804	5.269	-12.044	9.93	3.54	-15.303
41	41	0.2004	0.683	7.054	-3.039	6.287	24.693	-5.602	-3.337	21.461	3.559	6.676	5.639	-12.394	9.918	3.542	-15.29
42	42	0.20541	0.597	6.966	-3.234	6.238	24.029	-5.569	-3.265	21.215	3.975	6.564	5.997	-12.547	9.911	3.563	-15.286
43	43	0.21042	0.536	6.881	-3.435	6.203	23.366	-5.546	-3.174	20.933	4.177	6.454	6.316	-12.47	9.895	3.583	-15.274
44	44	0.21543	0.487	6.808	-3.653	6.184	22.709	-5.514	-3.073	20.618	4.141	6.41	6.575	-12.167	9.923	3.592	-15.279
45	45	0.22044	0.437	6.746	-3.895	6.175	22.05	-5.458	-2.974	20.265	3.909	6.401	6.781	-11.691	9.961	3.583	-15.307
46	46	0.22545	0.383	6.695	-4.158	6.172	21.384	-5.341	-2.873	19.871	3.502	6.432	6.953	-11.085	10.005	3.575	-15.341
47	47	0.23046	0.33	6.652	-4.431	6.165	20.72	-5.181	-2.756	19.455	2.964	6.482	7.108	-10.39	10.051	3.574	-15.388
48	48	0.23547	0.275	6.612	-4.702	6.143	20.062	-4.983	-2.607	19.036	2.331	6.473	7.261	-9.625	10.038	3.562	-15.425
49	49	0.24048	0.207	6.573	-4.962	6.095	19.415	-4.78	-2.449	18.634	1.703	6.437	7.401	-8.875	9.999	3.521	-15.458
50	50	0.24549	0.121	6.532	-5.209	6.025	18.783	-4.608	-2.317	18.257	1.183	6.423	7.546	-8.23	9.977	3.477	-15.506
51	51	0.2505	0.02	6.492	-5.442	5.936	18.175	-4.473	-2.211	17.913	0.814	6.421	7.707	-7.73	9.967	3.439	-15.571
52	52	0.25551	-0.088	6.455	-5.666	5.835	17.596	-4.35	-2.117	17.619	0.613	6.409	7.888	-7.405	9.958	3.393	-15.641
53	53	0.26052	-0.198	6.415	-5.889	5.735	17.04	-4.221	-2.046	17.377	0.56	6.415	8.099	-7.238	9.968	3.357	-15.709
54	54	0.26553	-0.305	6.367	-6.119	5.642	16.503	-4.128	-2.007	17.198	0.691	6.384	8.369	-7.218	9.95	3.329	-15.771
55	55	0.27054	-0.398	6.314	-6.354	5.559	15.967	-4.023	-1.97	17.059	0.98	6.287	8.705	-7.341	9.883	3.317	-15.808
56	56	0.27555	-0.463	6.261	-6.587	5.503	15.43	-3.932	-1.945	16.939	1.369	6.204	9.06	-7.554	9.84	3.311	-15.836
57	57	0.28056	-0.487	6.209	-6.818	5.488	14.898	-3.883	-1.935	16.841	1.832	6.099	9.406	-7.819	9.79	3.274	-15.866
58	58	0.28557	-0.478	6.157	-7.046	5.512	14.369	-3.831	-1.934	16.766	2.308	5.979	9.746	-8.123	9.735	3.212	-15.904
59	59	0.29058	-0.441	6.106	-7.271	5.559	13.853	-3.801	-1.945	16.725	2.75	5.916	10.085	-8.415	9.726	3.146	-15.974
60	60	0.29559	-0.386	6.062	-7.499	5.618	13.349	-3.759	-1.952	16.695	3.093	5.864	10.401	-8.612	9.716	3.053	-16.034
61	61	0.3006	-0.321	6.025	-7.732	5.688	12.851	-3.692	-1.955	16.663	3.322	5.784	10.689	-8.685	9.667	2.923	-16.058
62	62	0.30561	-0.257	5.994	-7.968	5.754	12.357	-3.616	-1.954	16.623	3.459	5.701	11.014	-8.671	9.596	2.834	-16.083
63	63	0.31062	-0.193	5.97	-8.197	5.82	11.868	-3.559	-1.96	16.568	3.498	5.633	11.414	-8.554	9.506	2.834	-16.122
64	64	0.31563	-0.118	5.959	-8.425	5.896	11.388	-3.519	-1.966	16.503	3.476	5.578	11.811	-8.373	9.413	2.842	-16.171
65	65	0.32064	-0.042	5.966	-8.654	5.97	10.926	-3.464	-1.963	16.44	3.393	5.527	12.141	-8.16	9.325	2.784	-16.232
66	66	0.32565	0.017	5.992	-8.879	6.034	10.496	-3.434	-1.979	16.403	3.271	5.48	12.431	-7.92	9.227	2.671	-16.318
67	67	0.33066	0.054	6.034	-9.093	6.074	10.103	-3.421	-1.997	16.403	3.161	5.405	12.768	-7.707	9.098	2.576	-16.428
68	68	0.33567	0.075	6.093	-9.296	6.091	9.744	-3.418	-2.009	16.443	3.069	5.329	13.171	-7.516	8.964	2.525	-16.546
69	69	0.34068	0.084	6.164	-9.491	6.095	9.421	-3.434	-2.037	16.523	3.014	5.312	13.605	-7.346	8.88	2.497	-16.659
70	70	0.34569	0.085	6.249	-9.673	6.095	9.126	-3.428	-2.067	16.644	3.02	5.243	14.084	-7.253	8.758	2.471	-16.751
71	71	0.3507	0.08	6.346	-9.842	6.093	8.854	-3.409	-2.1	16.8	3.1	5.109	14.596	-7.257	8.594	2.437	-16.839
72	72	0.35571	0.07	6.458	-9.998	6.091	8.614	-3.403	-2.158	16.986	3.257	5.032	15.091	-7.356	8.492	2.388	-16.939
73	73	0.36072	0.054	6.583	-10.145	6.083	8.403	-3.383	-2.214	17.202	3.453	4.931	15.58	-7.512	8.386	2.311	-17.035
74	74	0.36573	0.031	6.722	-10.275	6.064	8.217	-3.341	-2.248	17.437	3.677	4.732	16.079	-7.719	8.214	2.211	-17.115
75	75	0.37074	0.011	6.872	-10.387	6.054	8.044	-3.304	-2.294	17.678	3.925	4.496	16.567	-7.966	8.016	2.083	-17.197
76	76	0.37575	-0.006	7.03	-10.487	6.046	7.881	-3.282	-2.348	17.932	4.157	4.363	17.043	-8.208	7.911	1.959	-17.29
77	77	0.38076	-0.018	7.193	-10.574	6.026	7.715	-3.23	-2.373	18.186	4.353	4.291	17.508	-8.442	7.874	1.838	-17.377
78	78	0.38577	-0.037	7.359	-10.641	5.999	7.542	-3.144	-2.385	18.425	4.494	4.184	17.979	-8.649	7.8	1.713	-17.443
79	79	0.39078	-0.068	7.525	-10.692	5.964	7.365	-3.077	-2.41	18.643	4.607	4.039	18.456	-8.799	7.672	1.591	-17.478
80	80	0.39579	-0.1	7.687	-10.736	5.923	7.178	-3.017	-2.438	18.849	4.681	3.864	18.949	-8.889	7.499	1.476	-17.49
81	81	0.4008	-0.126	7.84	-10.755	5.877	6.969	-2.969	-2.463	19.035	4.692	3.794	19.444	-8.926	7.399	1.396	-17.502
82	82	0.40581	-0.154	7.982	-10.732	5.813	6.741	-2.998	-2.501	19.206	4.703	3.859	19.9	-8.957	7.412	1.316	-17.542
83	83	0.41082	-0.183	8.111	-10.668	5.73	6.494	-3.07	-2.524	19.368	4.689	3.919	20.268	-8.976	7.429	1.147	-17.595
84	84	0.41583	-0.205	8.224	-10.587	5.65	6.221	-3.18	-2.559	19.517	4.662	3.963	20.578	-8.96	7.421	0.914	-17.638
85	85	0.42084	-0.224	8.319	-10.491	5.565	5.915	-3.345	-2.611	19.65	4.654	4.056	20.879	-8.924	7.447	0.683	-17.679
86	86	0.42585	-0.247	8.401	-10.382	5.456	5.583	-3.517	-2.641	19.777	4.627	4.17	21.219	-8.843	7.485	0.485	-17.695
87	87	0.43086	-0.276	8.472	-10.267	5.339	5.234	-3.698	-2.67	19.908	4.59	4.212	21.595	-8.732	7.446	0.29	-17.693
88	88	0.43587	-0.31	8.53	-10.146	5.225	4.88	-3.91	-2.727	20.052	4.526	4.246	21.951	-8.605	7.379	0.06	-17.711
89	89	0.44088	-0.356	8.575	-10.022	5.088	4.515	-4.151	-2.788	20.196	4.448	4.319	22.296	-8.443	7.328	-0.173	-17.73
90	90	0.44589	-0.419	8.606	-9.894	4.923	4.135	-4.421	-2.844	20.344	4.379	4.335	22.676	-8.247	7.214	-0.399	-17.731
91	91	0.4509	-0.475	8.621	-9.768	4.762	3.741	-4.708	-2.899	20.513	4.317	4.266	23.071	-8.032	7.022	-0.654	-17.72
92	92	0.45591	-0.501	8.62	-9.656	4.637	3.345	-5.017	-2.98	20.727	4.282	4.185	23.364	-7.805	6.836	-1.046	-17.683
93	93	0.46092	-0.496	8.618	-9.577	4.547	2.969	-5.308	-3.078	21	4.25	4.196	23.448	-7.577	6.77	-1.647	-17.639
94	94	0.46593	-0.481	8.621	-9.538	4.464	2.625	-5.572	-3.182	21.324	4.212	4.286	23.367	-7.335	6.805	-2.408	-17.589
95	95	0.47094	-0.473	8.619	-9.534	4.372	2.305	-5.823	-3.291	21.689	4.178	4.356	23.219	-7.073	6.836	-3.255	-17.526
96	96	0.47595	-0.468	8.611	-9.562	4.28	2.016	-6.072	-3.427	22.124	4.154	4.4	23.027	-6.796	6.848	-4.188	-17.451
97	97	0.48096	-0.452	8.606	-9.642	4.203	1.775	-6.289	-3.599	22.652	4.114	4.482	22.815	-6.503	6.888	-5.179	-17.375
98	98	0.48597	-0.437	8.615	-9.781	4.134	1.59	-6.421	-3.798	23.273	4.033	4.613	22.58	-6.186	6.971	-6.233	-17.27
99	99	0.49098	-0.44	8.632	-9.972	4.05	1.462	-6.514	-4.038	23.974	3.99	4.789	22.314	-5.848	7.104	-7.343	-17.099
100	100	0.49599	-0.468	8.658	-10.204	3.941	1.401	-6.587	-4.305	24.752	3.991	4.969	21.972	-5.523	7.267	-8.553	-16.902
101	101	0.501	-0.524	8.703	-10.475	3.812	1.417	-6.546	-4.57	25.602	3.915	5.25	21.472	-5.227	7.55	-9.906	-16.726
102	102	0.50601	-0.621	8.768	-10.786	3.657	1.538	-6.438	-4.864	26.562	3.811	5.639	20.809	-4.935	7.966	-11.426	-16.529
103	103	0.51102	-0.78	8.843	-11.098	3.443	1.766	-6.301	-5.157	27.649	3.676	6.081	19.942	-4.663	8.487	-13.17	-16.339
104	104	0.51603	-0.996	8.918	-11.365	3.167	2.093	-6.155	-5.42	28.851	3.446	6.544	18.866	-4.399	9.075	-15.138	-16.189
105	105	0.52104	-1.262	8.98	-11.553	2.817	2.512	-6.033	-5.62	30.183	3.136	6.875	17.629	-4.105	9.598	-17.334	-16.032
106	106	0.52605	-1.578	9.021	-11.662	2.379	3.013	-5.951	-5.75	31.652	2.734	7.098	16.228	-3.758	10.079	-19.758	-15.878
107	107	0.53106	-1.955	9.01	-11.682	1.839	3.578	-5.944	-5.842	33.261	2.221	7.39	14.679	-3.363	10.664	-22.342	-15.776
108	108	0.53607	-2.387	8.921	-11.592	1.171	4.064	-6.035	-5.871	34.89	1.621	7.719	13.009	-2.92	11.33	-25.061	-15.725
109	109	0.54108	-2.838	8.792	-11.385	0.423	4.542	-6.283	-5.87	36.545	0.94	8.106	11.199	-2.404	12.102	-27.886	-15.736
110	110	0.54609	-3.248	8.675	-11.065	-0.32	5.125	-6.722	-5.873	38.271	0.148	8.507	9.252	-1.802	12.957	-30.79	-15.844
111	111	0.5511	-3.566	8.588	-10.658	-0.984	5.803	-7.335	-5.916	40.048	-0.775	8.857	7.195	-1.074	13.84	-33.762	-16.007
112	112	0.55611	-3.792	8.539	-10.195	-1.572	6.574	-8.111	-6.018	41.864	-1.793	9.146	5.036	-0.224	14.764	-36.79	-16.2
113	113	0.56112	-3.952	8.518	-9.685	-2.121	7.416	-9.016	-6.174	43.696	-2.953	9.381	2.755	0.759	15.752	-39.88	-16.433
114	114	0.56613	-4.087	8.52	-9.132	-2.682	8.318	-10.096	-6.428	45.49	-4.177	9.474	0.316	1.881	16.75	-43.057	-16.645
115	115	0.57114	-4.214	8.54	-8.55	-3.273	9.266	-11.318	-6.779	47.243	-5.417	9.292	-2.245	3.14	17.645	-46.335	-16.749
116	116	0.57615	-4.335	8.573	-7.972	-3.872	10.243	-12.621	-7.251	48.928	-6.677	8.968	-4.904	4.399	18.539	-49.625	-16.851
117	117	0.58116	-4.445	8.608	-7.441	-4.44	11.223	-13.922	-7.847	50.531	-7.926	8.58	-7.653	5.528	19.483	-52.897	-16.998
118	118	0.58617	-4.558	8.647	-6.974	-4.993	12.196	-15.193	-8.518	52.049	-9.09	7.94	-10.407	6.472	20.286	-56.144	-17.151
119	119	0.59118	-4.685	8.69	-6.582	-5.535	13.162	-16.478	-9.299	53.466	-10.066	7.102	-13.026	7.184	20.923	-59.228	-17.312
120	120	0.59619	-4.847	8.736	-6.258	-6.088	14.1	-17.69	-10.106	54.784	-10.828	6.167	-15.344	7.625	21.375	-61.999	-17.497
121	121	0.6012	-5.035	8.772	-6.003	-6.639	14.991	-18.766	-10.895	56.033	-11.372	5.253	-17.255	7.799	21.661	-64.381	-17.707
122	122	0.60621	-5.237	8.813	-5.828	-7.168	15.884	-19.732	-11.696	57.259	-11.667	4.497	-18.755	7.67	21.875	-66.351	-18
123	123	0.61122	-5.433	8.847	-5.736	-7.642	16.801	-20.638	-12.555	58.482	-11.682	3.812	-19.943	7.272	21.949	-68.042	-18.304
124	124	0.61623	-5.612	8.869	-5.725	-8.033	17.857	-21.428	-13.442	59.797	-11.449	3.116	-20.919	6.569	21.825	-69.554	-18.593
125	125	0.62124	-5.76	8.887	-5.77	-8.333	18.991	-22.071	-14.278	61.146	-10.998	2.466	-21.729	5.483	21.57	-70.909	-18.969
126	126	0.62625	-5.86	8.895	-5.857	-8.531	20.111	-22.575	-15.035	62.456	-10.361	1.967	-22.384	3.972	21.277	-72.072	-19.542
127	127	0.63126	-5.893	8.886	-5.975	-8.602	21.202	-22.949	-15.711	63.74	-9.57	1.594	-22.864	2.167	20.913	-73.044	-20.214
128	128	0.63627	-5.851	8.853	-6.11	-8.612	22.256	-23.205	-16.272	65.035	-8.599	1.378	-23.084	0.245	20.489	-73.739	-20.871
129	129	0.64128	-5.746	8.802	-6.243	-8.555	23.261	-23.339	-16.716	66.31	-7.498	1.383	-22.969	-1.704	20.044	-74.029	-21.499
130	130	0.64629	-5.605	8.743	-6.348	-8.437	24.207	-23.32	-17.012	67.522	-6.349	1.559	-22.554	-3.632	19.566	-73.919	-22.106
131	131	0.6513	-5.444	8.688	-6.432	-8.276	25.122	-23.173	-17.186	68.675	-5.183	1.852	-21.896	-5.52	19.068	-73.465	-22.687
132	132	0.65631	-5.278	8.639	-6.5	-8.079	26.014	-22.876	-17.226	69.765	-4.031	2.24	-21.101	-7.357	18.586	-72.771	-23.229
133	133	0.66132	-5.123	8.596	-6.555	-7.863	26.88	-22.405	-17.12	70.777	-2.94	2.641	-20.22	-9.084	18.08	-71.905	-23.695
134	134	0.66633	-5.002	8.556	-6.572	-7.671	27.728	-21.839	-16.934	71.721	-1.901	3.052	-19.237	-10.675	17.557	-70.865	-24.083
135	135	0.67134	-4.921	8.524	-6.542	-7.513	28.557	-21.181	-16.663	72.572	-0.97	3.454	-18.147	-12.068	17.022	-69.634	-24.393
136	136	0.67635	-4.867	8.505	-6.477	-7.373	29.366	-20.405	-16.283	73.305	-0.144	3.824	-16.993	-13.278	16.472	-68.252	-24.623
137	137	0.68136	-4.829	8.502	-6.389	-7.238	30.15	-19.516	-15.793	73.884	0.541	4.135	-15.838	-14.253	15.906	-66.769	-24.756
138	138	0.68637	-4.797	8.521	-6.27	-7.105	30.928	-18.571	-15.247	74.326	1.068	4.351	-14.701	-14.956	15.292	-65.235	-24.768
139	139	0.69138	-4.762	8.564	-6.119	-6.975	31.706	-17.601	-14.657	74.633	1.413	4.385	-13.6	-15.312	14.569	-63.703	-24.602
140	140	0.69639	-4.709	8.623	-5.954	-6.824	32.481	-16.646	-14.065	74.806	1.621	4.253	-12.574	-15.379	13.741	-62.21	-24.275
141	141	0.7014	-4.638	8.685	-5.758	-6.666	33.221	-15.697	-13.446	74.826	1.708	4.024	-11.632	-15.256	12.854	-60.724	-23.876
142	142	0.70641	-4.551	8.745	-5.525	-6.522	33.921	-14.776	-12.816	74.72	1.67	3.729	-10.759	-14.97	11.934	-59.238	-23.446
143	143	0.71142	-4.441	8.806	-5.275	-6.366	34.59	-13.931	-12.233	74.487	1.469	3.409	-9.992	-14.423	11.027	-57.773	-22.927
144	144	0.71643	-4.287	8.872	-5.045	-6.157	35.245	-13.169	-11.717	74.168	1.141	3.081	-9.334	-13.653	10.147	-56.353	-22.31
145	145	0.72144	-4.09	8.939	-4.833	-5.893	35.88	-12.441	-11.222	73.785	0.687	2.796	-8.789	-12.757	9.336	-54.974	-21.671
146	146	0.72645	-3.886	8.999	-4.608	-5.638	36.496	-11.804	-10.804	73.34	0.178	2.627	-8.357	-11.882	8.644	-53.614	-21.12
147	147	0.73146	-3.675	9.043	-4.356	-5.411	37.072	-11.275	-10.455	72.813	-0.367	2.537	-8.034	-11.023	8.043	-52.269	-20.645
148	148	0.73647	-3.458	9.065	-4.107	-5.192	37.602	-10.847	-10.183	72.165	-0.924	2.455	-7.826	-10.16	7.477	-50.941	-20.212
149	149	0.74148	-3.233	9.071	-3.862	-4.971	38.101	-10.53	-9.992	71.463	-1.466	2.345	-7.628	-9.296	6.902	-49.593	-19.784
150	150	0.74649	-3.017	9.068	-3.624	-4.755	38.58	-10.261	-9.846	70.729	-1.994	2.222	-7.36	-8.487	6.31	-48.162	-19.402
151	151	0.7515	-2.818	9.062	-3.375	-4.564	39.044	-10.029	-9.741	69.969	-2.522	2.204	-7.004	-7.74	5.794	-46.597	-19.091
152	152	0.75651	-2.637	9.042	-3.116	-4.419	39.489	-9.918	-9.718	69.169	-2.977	2.194	-6.592	-7.04	5.295	-44.945	-18.804
153	153	0.76152	-2.481	9.015	-2.845	-4.313	39.908	-9.836	-9.699	68.294	-3.385	2.083	-6.204	-6.346	4.717	-43.294	-18.486
154	154	0.76653	-2.362	8.973	-2.572	-4.241	40.291	-9.765	-9.699	67.35	-3.74	1.903	-5.822	-5.675	4.075	-41.632	-18.142
155	155	0.77154	-2.277	8.923	-2.294	-4.194	40.641	-9.699	-9.733	66.361	-4.027	1.847	-5.413	-5.068	3.523	-39.891	-17.793
156	156	0.77655	-2.223	8.867	-2.012	-4.192	40.958	-9.682	-9.813	65.319	-4.185	1.862	-4.975	-4.552	3.031	-38.083	-17.439
157	157	0.78156	-2.183	8.804	-1.736	-4.201	41.238	-9.678	-9.892	64.216	-4.263	1.792	-4.535	-4.087	2.471	-36.271	-17.058
158	158	0.78657	-2.154	8.736	-1.483	-4.196	41.482	-9.642	-9.951	63.035	-4.312	1.63	-4.106	-3.644	1.834	-34.45	-16.654
159	159	0.79158	-2.127	8.659	-1.24	-4.181	41.685	-9.598	-10.005	61.808	-4.325	1.516	-3.669	-3.226	1.245	-32.589	-16.224
160	160	0.79659	-2.108	8.585	-0.962	-4.213	41.856	-9.588	-10.066	60.54	-4.26	1.628	-3.26	-2.878	0.874	-30.689	-15.799
161	161	0.8016	-2.09	8.519	-0.674	-4.258	42.007	-9.634	-10.172	59.213	-4.084	1.981	-2.922	-2.643	0.741	-28.769	-15.398
162	162	0.80661	-2.073	8.466	-0.408	-4.291	42.145	-9.7	-10.282	57.811	-3.808	2.381	-2.64	-2.529	0.687	-26.848	-15.037
163	163	0.81162	-2.052	8.423	-0.192	-4.278	42.256	-9.693	-10.341	56.327	-3.503	2.786	-2.369	-2.534	0.657	-24.888	-14.733
164	164	0.81663	-2.038	8.399	-0.007	-4.249	42.357	-9.678	-10.399	54.798	-3.104	3.294	-2.057	-2.652	0.736	-22.852	-14.45
165	165	0.82164	-2.027	8.384	0.151	-4.207	42.441	-9.68	-10.478	53.254	-2.622	3.992	-1.688	-2.873	1.005	-20.729	-14.199
166	166	0.82665	-2.031	8.39	0.299	-4.172	42.512	-9.68	-10.549	51.638	-2.116	4.754	-1.261	-3.178	1.341	-18.496	-14.01
167	167	0.83166	-2.038	8.409	0.421	-4.117	42.559	-9.656	-10.588	49.918	-1.585	5.536	-0.811	-3.579	1.721	-16.166	-13.887
168	168	0.83667	-2.055	8.453	0.527	-4.071	42.595	-9.593	-10.567	48.092	-1.047	6.282	-0.404	-4.002	2.106	-13.81	-13.777
169	169	0.84168	-2.068	8.502	0.585	-3.98	42.609	-9.501	-10.531	46.236	-0.518	6.991	-0.004	-4.411	2.488	-11.468	-13.647
170	170	0.84669	-2.095	8.56	0.634	-3.904	42.606	-9.395	-10.458	44.384	-0.033	7.671	0.408	-4.767	2.885	-9.149	-13.503
171	171	0.8517	-2.128	8.627	0.675	-3.833	42.572	-9.235	-10.31	42.496	0.357	8.294	0.855	-5.037	3.269	-6.807	-13.329
172	172	0.85671	-2.169	8.706	0.707	-3.769	42.523	-9.055	-10.1	40.56	0.677	8.789	1.262	-5.221	3.589	-4.51	-13.133
173	173	0.86172	-2.206	8.794	0.71	-3.692	42.452	-8.827	-9.82	38.583	0.918	9.14	1.602	-5.306	3.83	-2.298	-12.893
174	174	0.86673	-2.252	8.875	0.687	-3.62	42.353	-8.572	-9.481	36.579	1.049	9.422	1.903	-5.232	4.062	-0.138	-12.606
175	175	0.87174	-2.311	8.95	0.656	-3.559	42.22	-8.284	-9.091	34.54	0.994	9.688	2.142	-5.024	4.32	1.976	-12.355
176	176	0.87675	-2.385	9.015	0.635	-3.543	42.041	-7.996	-8.625	32.48	0.797	9.884	2.422	-4.713	4.558	4.117	-12.141
177	177	0.88176	-2.459	9.061	0.613	-3.551	41.824	-7.761	-8.122	30.44	0.567	10.009	2.75	-4.331	4.775	6.254	-11.926
178	178	0.88677	-2.522	9.089	0.557	-3.536	41.564	-7.549	-7.581	28.397	0.254	10.078	3.068	-3.887	4.987	8.356	-11.763
179	179	0.89178	-2.577	9.098	0.466	-3.493	41.277	-7.376	-7.014	26.381	-0.162	10.179	3.37	-3.394	5.28	10.431	-11.7
180	180	0.89679	-2.641	9.091	0.397	-3.502	40.958	-7.306	-6.423	24.404	-0.648	10.387	3.686	-2.84	5.701	12.501	-11.734
181	181	0.9018	-2.719	9.066	0.357	-3.556	40.611	-7.29	-5.824	22.518	-1.2	10.672	3.99	-2.282	6.206	14.493	-11.867
182	182	0.90681	-2.801	9.013	0.328	-3.627	40.224	-7.394	-5.238	20.705	-1.779	10.992	4.242	-1.714	6.758	16.376	-12.124
183	183	0.91182	-2.869	8.942	0.251	-3.653	39.839	-7.648	-4.682	18.992	-2.353	11.312	4.44	-1.117	7.334	18.14	-12.516
184	184	0.91683	-2.937	8.857	0.163	-3.665	39.451	-8.058	-4.168	17.375	-2.931	11.63	4.631	-0.439	7.895	19.823	-12.984
185	185	0.92184	-3.012	8.768	0.105	-3.695	39.073	-8.643	-3.708	15.885	-3.47	11.954	4.849	0.283	8.429	21.432	-13.519
186	186	0.92685	-3.103	8.676	0.06	-3.729	38.707	-9.41	-3.328	14.525	-3.895	12.336	5.113	0.999	8.96	22.99	-14.116
187	187	0.93186	-3.204	8.575	0.029	-3.77	38.335	-10.3	-2.973	13.271	-4.24	12.648	5.508	1.702	9.365	24.567	-14.752
188	188	0.93687	-3.309	8.466	-0.014	-3.798	37.973	-11.307	-2.637	12.153	-4.512	12.899	5.824	2.386	9.711	25.953	-15.465
189	189	0.94188	-3.405	8.358	-0.029	-3.822	37.64	-12.488	-2.362	11.199	-4.667	13.179	5.98	3.032	10.096	27.074	-16.253
190	190	0.94689	-3.484	8.263	-0.041	-3.805	37.376	-13.777	-2.18	10.477	-4.675	13.429	6.027	3.618	10.462	27.907	-17.052
191	191	0.9519	-3.555	8.185	-0.022	-3.786	37.176	-15.181	-2.047	9.978	-4.485	13.567	6.072	4.085	10.738	28.539	-17.851
192	192	0.95691	-3.62	8.121	0.023	-3.76	37.027	-16.618	-1.981	9.692	-4.187	13.693	6.209	4.413	10.967	29.083	-18.686
193	193	0.96192	-3.671	8.062	0.102	-3.729	36.911	-18.055	-1.978	9.618	-3.751	13.823	6.44	4.524	11.176	29.545	-19.556
194	194	0.96693	-3.699	8.022	0.194	-3.67	36.845	-19.369	-2.051	9.751	-3.26	13.896	6.75	4.517	11.31	29.858	-20.324
195	195	0.97194	-3.699	8.002	0.278	-3.551	36.812	-20.489	-2.197	10.052	-2.761	13.991	7.013	4.321	11.498	29.966	-21.067
196	196	0.97695	-3.676	8.008	0.353	-3.385	36.793	-21.344	-2.373	10.469	-2.337	14.043	7.233	3.98	11.689	29.88	-21.751
197	197	0.98196	-3.666	8.031	0.472	-3.26	36.753	-21.874	-2.492	10.968	-2.09	13.889	7.521	3.574	11.71	29.657	-22.307
198	198	0.98697	-3.673	8.067	0.628	-3.16	36.701	-22.202	-2.621	11.55	-1.915	13.643	7.74	3.117	11.703	29.212	-22.752
199	199	0.99198	-3.7	8.119	0.817	-3.067	36.624	-22.197	-2.744	12.162	-1.931	13.375	7.841	2.598	11.729	28.553	-23.094
200	200	0.99699	-3.725	8.182	0.974	-2.931	36.513	-21.835	-2.821	12.792	-2.174	12.9	7.651	2.158	11.711	27.454	-23.236
201	201	1.002	-3.763	8.26	1.147	-2.824	36.387	-21.166	-2.858	13.438	-2.672	12.653	7.099	1.784	12.019	26.046	-23.275
