# Supplementary material for: Gait phenotypes in paediatric hereditary spastic paraplegia revealed by dynamic time warping analysis and random forests
Source: PLoS One. 2018 Mar 8;13(3):e0192345. doi: 10.1371/journal.pone.0192345 (PMC5843164; doi:10.1371/journal.pone.0192345)
Supplement: S2 Data — (ZIP) [file pone.0192345.s009.zip › Healthy/Left.SR.HEALTHY1.4.csv]

	Epoch	Time	Pelvic.obliquity	Pelvic.tilt	Pelvic rotation	Hip.abd.add	Hip.flexion	Hip.rotation	Knee.abd.add	Knee.flexion	Knee.rotation	Ankle.abd.add	Ankle.flexion	Ankle.rotation	Forefoot.abd.add	Forefoot.flexion	Forefoot.rotation
1	1	0	-0.505	11.01	5.402	-3.401	44.062	-25.131	-4.22	13.64	-16.458	16.803	3.394	12.221	14.871	28.905	-25.993
2	2	0.00502	-0.5	10.889	5.555	-3.239	43.33	-25.497	-4.129	13.272	-15.493	16.71	2.446	12.157	15.683	27.724	-25.354
3	3	0.01004	-0.519	10.77	5.715	-3.098	42.611	-25.668	-4.084	13.038	-14.661	16.674	0.434	12.017	17.103	25.569	-24.764
4	4	0.01506	-0.548	10.658	5.888	-2.98	41.917	-25.722	-4.077	12.948	-13.799	16.745	-2.163	11.496	18.858	22.859	-24.367
5	5	0.02008	-0.571	10.559	6.058	-2.879	41.272	-25.602	-4.044	12.935	-12.955	16.567	-4.421	10.659	20.084	20.256	-24.019
6	6	0.0251	-0.557	10.469	6.225	-2.751	40.687	-25.203	-3.925	12.869	-12.221	15.423	-5.8	9.675	19.858	18.029	-23.454
7	7	0.03012	-0.473	10.39	6.368	-2.559	40.213	-24.564	-3.742	12.731	-11.563	13.371	-6.37	8.701	18.293	16.24	-22.591
8	8	0.03514	-0.271	10.3	6.458	-2.228	39.865	-23.604	-3.598	12.665	-11.081	11.403	-6.376	7.634	16.406	15.039	-21.713
9	9	0.04016	0.071	10.183	6.44	-1.708	39.665	-22.242	-3.531	13.007	-10.854	10.063	-5.941	6.355	14.836	14.267	-20.994
10	10	0.04518	0.547	10.014	6.28	-0.978	39.55	-20.414	-3.564	13.913	-10.971	9.682	-5.247	4.948	13.996	13.666	-20.383
11	11	0.0502	1.123	9.8	5.943	-0.042	39.465	-18.177	-3.612	15.301	-11.429	10.106	-4.522	3.484	13.882	13.006	-19.869
12	12	0.05522	1.751	9.565	5.437	1.028	39.366	-15.711	-3.562	16.93	-12.109	11.009	-3.938	1.931	14.28	12.22	-19.568
13	13	0.06024	2.392	9.353	4.795	2.162	39.231	-13.176	-3.331	18.475	-12.83	11.854	-3.475	0.316	14.705	11.407	-19.431
14	14	0.06526	3.013	9.176	4.062	3.295	39.05	-10.838	-2.972	19.749	-13.294	12.27	-3.138	-1.305	14.824	10.561	-19.338
15	15	0.07028	3.566	9.03	3.255	4.376	38.803	-8.766	-2.547	20.642	-13.527	12.03	-2.982	-2.79	14.446	9.637	-19.238
16	16	0.0753	3.99	8.932	2.362	5.369	38.538	-7.043	-2.195	21.299	-13.404	11.474	-3.067	-4.237	13.861	8.584	-19.228
17	17	0.08032	4.242	8.908	1.402	6.225	38.281	-5.662	-1.973	21.806	-13.071	10.971	-3.337	-5.515	13.37	7.5	-19.35
18	18	0.08534	4.315	8.986	0.399	6.91	38.061	-4.558	-1.832	22.241	-12.647	10.563	-3.558	-6.51	12.988	6.532	-19.53
19	19	0.09036	4.241	9.148	-0.58	7.419	37.881	-3.896	-1.813	22.645	-12.063	10.228	-3.585	-7.181	12.684	5.778	-19.733
20	20	0.09538	4.041	9.371	-1.49	7.735	37.771	-3.701	-1.933	23.077	-11.317	10.083	-3.337	-7.557	12.535	5.338	-19.969
21	21	0.1004	3.774	9.622	-2.3	7.906	37.718	-4.002	-2.183	23.549	-10.389	9.878	-2.862	-7.721	12.329	5.076	-20.24
22	22	0.10542	3.523	9.895	-2.998	8.009	37.734	-4.804	-2.572	24.054	-9.379	9.523	-2.212	-7.612	11.984	4.915	-20.511
23	23	0.11044	3.378	10.176	-3.61	8.148	37.767	-5.955	-3.049	24.52	-8.419	9.082	-1.516	-7.212	11.579	4.777	-20.725
24	24	0.11546	3.347	10.467	-4.103	8.327	37.785	-7.332	-3.597	24.874	-7.589	8.72	-0.85	-6.567	11.24	4.682	-20.879
25	25	0.12048	3.416	10.754	-4.507	8.551	37.735	-8.694	-4.122	25.068	-7.037	8.411	-0.279	-5.693	10.946	4.578	-20.952
26	26	0.1255	3.552	11.044	-4.805	8.781	37.605	-9.809	-4.526	25.08	-6.905	8.175	0.185	-4.676	10.699	4.483	-20.986
27	27	0.13052	3.758	11.334	-5.044	9.06	37.398	-10.569	-4.785	24.932	-7.24	7.928	0.503	-3.558	10.432	4.333	-20.992
28	28	0.13554	4	11.624	-5.216	9.35	37.138	-10.968	-4.881	24.711	-7.914	7.625	0.743	-2.475	10.111	4.12	-20.978
29	29	0.14056	4.261	11.864	-5.324	9.636	36.789	-11.091	-4.875	24.47	-8.766	7.315	0.954	-1.525	9.762	3.871	-20.976
30	30	0.14558	4.498	12.029	-5.377	9.874	36.35	-10.94	-4.78	24.262	-9.736	7.211	1.183	-0.763	9.57	3.678	-21.019
31	31	0.1506	4.691	12.116	-5.396	10.054	35.81	-10.586	-4.627	24.075	-10.697	7.255	1.448	-0.175	9.488	3.535	-21.062
32	32	0.15562	4.801	12.155	-5.404	10.161	35.205	-10.084	-4.425	23.914	-11.482	7.258	1.805	0.152	9.35	3.428	-21.098
33	33	0.16064	4.793	12.15	-5.411	10.165	34.531	-9.444	-4.21	23.749	-12.013	7.317	2.245	0.165	9.23	3.406	-21.143
34	34	0.16566	4.644	12.102	-5.409	10.027	33.81	-8.75	-4.001	23.591	-12.21	7.428	2.751	-0.112	9.141	3.453	-21.174
35	35	0.17068	4.364	12.023	-5.416	9.767	33.053	-8.01	-3.781	23.422	-12.147	7.398	3.25	-0.585	8.954	3.453	-21.169
36	36	0.1757	3.983	11.932	-5.443	9.424	32.295	-7.27	-3.577	23.253	-11.786	7.287	3.715	-1.296	8.734	3.405	-21.162
37	37	0.18072	3.529	11.839	-5.504	9.024	31.556	-6.603	-3.431	23.112	-11.177	7.281	4.177	-2.153	8.626	3.385	-21.174
38	38	0.18574	3.009	11.766	-5.579	8.557	30.863	-6.047	-3.326	23.001	-10.347	7.208	4.636	-3.098	8.489	3.329	-21.184
39	39	0.19076	2.44	11.711	-5.666	8.033	30.21	-5.651	-3.272	22.914	-9.385	7.068	5.102	-3.999	8.308	3.242	-21.187
40	40	0.19578	1.857	11.675	-5.766	7.473	29.6	-5.429	-3.261	22.829	-8.384	6.976	5.57	-4.744	8.178	3.181	-21.17
41	41	0.2008	1.306	11.622	-5.877	6.939	28.993	-5.349	-3.298	22.744	-7.457	6.861	6.068	-5.295	8.014	3.146	-21.146
42	42	0.20582	0.853	11.55	-5.993	6.5	28.366	-5.394	-3.381	22.635	-6.628	6.713	6.551	-5.696	7.812	3.103	-21.131
43	43	0.21084	0.514	11.472	-6.114	6.17	27.736	-5.575	-3.52	22.494	-5.967	6.677	6.977	-5.855	7.686	3.063	-21.112
44	44	0.21586	0.284	11.411	-6.253	5.951	27.105	-5.799	-3.648	22.308	-5.515	6.614	7.307	-5.79	7.551	2.948	-21.079
45	45	0.22088	0.095	11.378	-6.369	5.753	26.491	-6.011	-3.728	22.087	-5.33	6.451	7.609	-5.522	7.318	2.793	-21.059
46	46	0.2259	-0.087	11.363	-6.489	5.554	25.895	-6.219	-3.794	21.843	-5.338	6.371	7.88	-5.091	7.139	2.655	-21.067
47	47	0.23092	-0.292	11.372	-6.607	5.323	25.347	-6.398	-3.849	21.623	-5.504	6.345	8.151	-4.511	6.982	2.525	-21.061
48	48	0.23594	-0.513	11.396	-6.755	5.095	24.827	-6.507	-3.89	21.41	-5.786	6.293	8.387	-3.846	6.797	2.354	-21.042
49	49	0.24096	-0.762	11.429	-6.896	4.821	24.32	-6.558	-3.898	21.192	-6.122	6.296	8.621	-3.182	6.653	2.206	-21.033
50	50	0.24598	-1.026	11.462	-7.03	4.531	23.815	-6.546	-3.881	20.963	-6.496	6.289	8.874	-2.538	6.492	2.084	-21.019
51	51	0.251	-1.31	11.491	-7.149	4.218	23.322	-6.493	-3.856	20.765	-6.821	6.249	9.137	-2.007	6.306	1.947	-21.017
52	52	0.25602	-1.602	11.507	-7.259	3.882	22.844	-6.456	-3.828	20.629	-6.988	6.191	9.411	-1.634	6.127	1.781	-21.017
53	53	0.26104	-1.894	11.514	-7.364	3.554	22.365	-6.397	-3.812	20.52	-6.989	6.12	9.701	-1.481	5.952	1.618	-21.036
54	54	0.26606	-2.178	11.507	-7.467	3.227	21.883	-6.308	-3.773	20.433	-6.867	5.947	10.015	-1.502	5.71	1.44	-21.069
55	55	0.27108	-2.434	11.486	-7.58	2.932	21.387	-6.195	-3.737	20.366	-6.638	5.777	10.371	-1.67	5.477	1.296	-21.112
56	56	0.2761	-2.662	11.452	-7.688	2.662	20.888	-6.128	-3.737	20.339	-6.228	5.669	10.776	-1.994	5.306	1.194	-21.15
57	57	0.28112	-2.852	11.409	-7.809	2.445	20.377	-6.019	-3.746	20.344	-5.73	5.556	11.237	-2.464	5.137	1.123	-21.194
58	58	0.28614	-3.026	11.357	-7.923	2.238	19.861	-5.899	-3.743	20.363	-5.213	5.408	11.688	-2.99	4.961	1.028	-21.254
59	59	0.29116	-3.183	11.295	-8.051	2.049	19.32	-5.745	-3.733	20.362	-4.727	5.261	12.114	-3.514	4.798	0.918	-21.313
60	60	0.29618	-3.326	11.227	-8.176	1.878	18.753	-5.601	-3.739	20.322	-4.332	5.162	12.515	-3.943	4.66	0.813	-21.368
61	61	0.3012	-3.456	11.158	-8.294	1.707	18.189	-5.506	-3.748	20.288	-3.92	5.024	12.949	-4.353	4.484	0.72	-21.421
62	62	0.30622	-3.576	11.087	-8.392	1.531	17.624	-5.444	-3.755	20.249	-3.61	4.854	13.376	-4.661	4.258	0.61	-21.478
63	63	0.31124	-3.693	11.028	-8.473	1.346	17.068	-5.373	-3.754	20.202	-3.432	4.76	13.779	-4.85	4.08	0.503	-21.522
64	64	0.31626	-3.783	10.983	-8.563	1.179	16.528	-5.337	-3.744	20.16	-3.345	4.692	14.146	-4.897	3.92	0.36	-21.55
65	65	0.32128	-3.842	10.955	-8.657	1.035	15.999	-5.343	-3.732	20.105	-3.307	4.686	14.48	-4.858	3.81	0.214	-21.577
66	66	0.3263	-3.876	10.937	-8.744	0.924	15.466	-5.381	-3.737	20.007	-3.339	4.71	14.819	-4.763	3.697	0.107	-21.63
67	67	0.33132	-3.905	10.93	-8.804	0.801	14.93	-5.468	-3.73	19.894	-3.395	4.718	15.152	-4.619	3.563	-0.011	-21.681
68	68	0.33634	-3.934	10.939	-8.847	0.665	14.409	-5.601	-3.723	19.778	-3.456	4.758	15.475	-4.432	3.451	-0.133	-21.723
69	69	0.34136	-3.955	10.972	-8.872	0.527	13.901	-5.789	-3.717	19.645	-3.465	4.81	15.733	-4.242	3.371	-0.305	-21.749
70	70	0.34638	-3.959	11.029	-8.884	0.413	13.422	-6.008	-3.725	19.527	-3.418	4.857	16.039	-4.101	3.28	-0.44	-21.776
71	71	0.3514	-3.936	11.108	-8.89	0.329	12.96	-6.208	-3.725	19.424	-3.33	4.872	16.379	-4.028	3.172	-0.562	-21.801
72	72	0.35642	-3.894	11.206	-8.889	0.277	12.522	-6.378	-3.728	19.35	-3.253	4.908	16.758	-3.999	3.076	-0.657	-21.835
73	73	0.36144	-3.837	11.32	-8.848	0.227	12.077	-6.577	-3.716	19.26	-3.085	4.94	17.093	-4.063	3.021	-0.787	-21.869
74	74	0.36646	-3.774	11.45	-8.769	0.174	11.642	-6.803	-3.687	19.185	-2.875	4.957	17.407	-4.199	2.984	-0.953	-21.929
75	75	0.37148	-3.703	11.586	-8.68	0.134	11.206	-7.005	-3.65	19.113	-2.655	5.021	17.676	-4.396	3.019	-1.144	-22.012
76	76	0.3765	-3.623	11.728	-8.577	0.122	10.772	-7.191	-3.633	19.03	-2.479	5.102	17.915	-4.604	3.065	-1.354	-22.109
77	77	0.38152	-3.538	11.875	-8.448	0.105	10.327	-7.397	-3.593	18.926	-2.297	5.092	18.188	-4.808	3.025	-1.554	-22.197
78	78	0.38654	-3.448	12.03	-8.299	0.088	9.863	-7.589	-3.522	18.788	-2.167	5.049	18.506	-5.001	2.944	-1.709	-22.297
79	79	0.39156	-3.346	12.186	-8.159	0.097	9.375	-7.737	-3.43	18.616	-2.083	4.955	18.866	-5.201	2.813	-1.829	-22.415
80	80	0.39658	-3.244	12.338	-8.011	0.113	8.876	-7.843	-3.33	18.442	-2.098	4.888	19.291	-5.382	2.671	-1.883	-22.559
81	81	0.4016	-3.158	12.479	-7.811	0.099	8.355	-7.961	-3.205	18.257	-2.206	4.779	19.773	-5.535	2.456	-1.903	-22.731
82	82	0.40662	-3.078	12.606	-7.579	0.069	7.792	-8.092	-3.053	18.033	-2.406	4.684	20.189	-5.64	2.254	-1.969	-22.934
83	83	0.41164	-2.981	12.718	-7.353	0.073	7.186	-8.204	-2.908	17.746	-2.659	4.66	20.427	-5.713	2.146	-2.15	-23.146
84	84	0.41666	-2.867	12.819	-7.149	0.123	6.561	-8.277	-2.79	17.441	-2.979	4.703	20.538	-5.726	2.109	-2.425	-23.339
85	85	0.42168	-2.761	12.914	-6.929	0.169	5.971	-8.375	-2.695	17.208	-3.31	4.706	20.65	-5.702	2.03	-2.757	-23.507
86	86	0.4267	-2.677	12.991	-6.685	0.186	5.382	-8.487	-2.609	17.018	-3.676	4.664	20.762	-5.614	1.894	-3.139	-23.632
87	87	0.43172	-2.618	13.052	-6.434	0.17	4.806	-8.596	-2.538	16.893	-4.033	4.689	20.843	-5.491	1.822	-3.569	-23.698
88	88	0.43674	-2.575	13.098	-6.216	0.147	4.237	-8.656	-2.494	16.822	-4.38	4.772	20.9	-5.334	1.809	-4.041	-23.701
89	89	0.44176	-2.559	13.131	-6.018	0.106	3.688	-8.706	-2.491	16.812	-4.657	4.833	20.927	-5.172	1.791	-4.586	-23.628
90	90	0.44678	-2.572	13.142	-5.812	0.02	3.147	-8.736	-2.494	16.847	-4.876	4.861	20.878	-5.018	1.776	-5.232	-23.485
91	91	0.4518	-2.605	13.123	-5.572	-0.114	2.617	-8.811	-2.497	16.979	-4.988	4.777	20.773	-4.851	1.707	-6.03	-23.235
92	92	0.45682	-2.66	13.079	-5.311	-0.288	2.114	-8.926	-2.514	17.226	-4.998	4.616	20.608	-4.651	1.613	-6.978	-22.872
93	93	0.46184	-2.741	13.008	-5.071	-0.498	1.631	-9.026	-2.562	17.569	-4.928	4.455	20.387	-4.446	1.54	-8.03	-22.424
94	94	0.46686	-2.848	12.91	-4.857	-0.748	1.155	-9.123	-2.623	17.971	-4.768	4.266	20.122	-4.269	1.464	-9.158	-21.936
95	95	0.47188	-2.983	12.787	-4.657	-1.038	0.684	-9.232	-2.695	18.44	-4.493	4.008	19.802	-4.148	1.36	-10.393	-21.418
96	96	0.4769	-3.132	12.638	-4.462	-1.349	0.225	-9.326	-2.785	18.987	-4.209	3.789	19.426	-4.019	1.296	-11.707	-20.865
97	97	0.48192	-3.292	12.465	-4.291	-1.671	-0.208	-9.404	-2.909	19.622	-3.961	3.647	18.999	-3.822	1.282	-13.092	-20.274
98	98	0.48694	-3.45	12.268	-4.162	-1.989	-0.613	-9.458	-3.056	20.353	-3.757	3.526	18.58	-3.591	1.262	-14.509	-19.696
99	99	0.49196	-3.597	12.05	-4.066	-2.299	-1.003	-9.508	-3.218	21.156	-3.566	3.46	18.17	-3.374	1.279	-15.936	-19.168
100	100	0.49698	-3.732	11.813	-4	-2.596	-1.379	-9.561	-3.394	22.014	-3.41	3.445	17.708	-3.128	1.339	-17.422	-18.671
101	101	0.502	-3.855	11.564	-3.955	-2.878	-1.732	-9.597	-3.575	22.933	-3.359	3.426	17.147	-2.791	1.398	-19.039	-18.188
102	102	0.50702	-3.959	11.315	-3.953	-3.132	-2.051	-9.615	-3.78	23.903	-3.449	3.493	16.518	-2.357	1.513	-20.726	-17.764
103	103	0.51204	-4.049	11.066	-3.994	-3.369	-2.347	-9.634	-4.011	24.904	-3.609	3.66	15.829	-1.89	1.711	-22.455	-17.413
104	104	0.51706	-4.118	10.817	-4.065	-3.583	-2.62	-9.699	-4.275	25.927	-3.794	3.883	15.059	-1.406	1.973	-24.254	-17.139
105	105	0.52208	-4.17	10.576	-4.161	-3.781	-2.852	-9.796	-4.559	26.977	-4.035	4.071	14.177	-0.86	2.229	-26.17	-16.916
106	106	0.5271	-4.202	10.36	-4.278	-3.958	-3.01	-9.914	-4.874	28.085	-4.395	4.31	13.211	-0.213	2.537	-28.172	-16.747
107	107	0.53212	-4.228	10.178	-4.418	-4.126	-3.078	-10.05	-5.228	29.27	-4.86	4.616	12.185	0.474	2.923	-30.237	-16.673
108	108	0.53714	-4.274	10.035	-4.561	-4.316	-3.031	-10.262	-5.629	30.558	-5.375	5.011	11.092	1.148	3.433	-32.367	-16.733
109	109	0.54216	-4.357	9.945	-4.672	-4.556	-2.836	-10.572	-6.067	31.948	-5.931	5.443	9.877	1.871	4.046	-34.605	-16.847
110	110	0.54718	-4.474	9.902	-4.76	-4.85	-2.476	-10.985	-6.565	33.432	-6.536	5.883	8.497	2.704	4.739	-36.979	-16.973
111	111	0.5522	-4.625	9.897	-4.825	-5.213	-1.952	-11.509	-7.123	35.007	-7.194	6.33	6.927	3.623	5.537	-39.487	-17.153
112	112	0.55722	-4.816	9.904	-4.843	-5.657	-1.312	-12.138	-7.726	36.664	-7.915	6.786	5.183	4.621	6.454	-42.117	-17.374
113	113	0.56224	-5.075	9.916	-4.782	-6.225	-0.592	-12.872	-8.356	38.391	-8.679	7.142	3.241	5.713	7.417	-44.929	-17.57
114	114	0.56726	-5.421	9.92	-4.618	-6.944	0.224	-13.771	-9.045	40.226	-9.445	7.3	1.118	6.864	8.349	-47.94	-17.746
115	115	0.57228	-5.838	9.917	-4.349	-7.801	1.09	-14.808	-9.772	42.1	-10.197	7.223	-1.142	7.988	9.209	-51.077	-17.948
116	116	0.5773	-6.284	9.901	-3.983	-8.74	2.04	-15.911	-10.521	44.017	-10.98	6.9	-3.453	9.039	9.951	-54.213	-18.198
117	117	0.58232	-6.722	9.865	-3.552	-9.681	3.181	-17.052	-11.352	46.06	-11.78	6.258	-5.719	9.991	10.466	-57.267	-18.463
118	118	0.58734	-7.135	9.851	-3.098	-10.587	4.47	-18.225	-12.292	48.165	-12.49	5.365	-7.804	10.766	10.737	-60.149	-18.727
119	119	0.59236	-7.523	9.886	-2.645	-11.442	5.824	-19.377	-13.293	50.247	-13.057	4.333	-9.624	11.308	10.799	-62.792	-18.987
120	120	0.59738	-7.896	9.974	-2.214	-12.236	7.137	-20.452	-14.291	52.2	-13.459	3.233	-11.186	11.529	10.686	-65.202	-19.297
121	121	0.6024	-8.264	10.117	-1.791	-12.966	8.28	-21.403	-15.18	53.906	-13.665	2.056	-12.549	11.365	10.389	-67.45	-19.676
122	122	0.60742	-8.63	10.33	-1.381	-13.616	9.156	-22.24	-15.922	55.252	-13.58	0.785	-13.788	10.838	9.89	-69.637	-20.035
123	123	0.61244	-8.99	10.596	-0.996	-14.196	9.908	-22.951	-16.559	56.397	-13.166	-0.462	-14.928	9.928	9.281	-71.767	-20.364
124	124	0.61746	-9.33	10.864	-0.656	-14.709	10.582	-23.478	-17.072	57.445	-12.459	-1.503	-15.96	8.599	8.705	-73.777	-20.739
125	125	0.62248	-9.643	11.03	-0.411	-15.12	11.234	-23.747	-17.486	58.535	-11.587	-2.335	-16.861	6.916	8.158	-75.631	-21.169
126	126	0.6275	-9.907	11.094	-0.258	-15.39	12.087	-23.722	-17.853	59.868	-10.693	-3.017	-17.635	4.995	7.592	-77.319	-21.615
127	127	0.63252	-10.097	11.144	-0.184	-15.481	13.149	-23.421	-18.159	61.362	-9.815	-3.475	-18.29	2.937	7.074	-78.801	-22.044
128	128	0.63754	-10.205	11.165	-0.188	-15.383	14.324	-22.883	-18.391	62.936	-8.991	-3.628	-18.815	0.856	6.681	-80.007	-22.435
129	129	0.64256	-10.239	11.148	-0.249	-15.145	15.495	-22.153	-18.498	64.488	-8.213	-3.555	-19.176	-1.147	6.354	-80.909	-22.755
130	130	0.64758	-10.206	11.085	-0.365	-14.84	16.614	-21.28	-18.475	65.974	-7.431	-3.344	-19.306	-2.992	6.011	-81.449	-22.978
131	131	0.6526	-10.105	10.972	-0.536	-14.497	17.681	-20.295	-18.332	67.399	-6.634	-2.96	-19.179	-4.601	5.707	-81.585	-23.058
132	132	0.65762	-9.947	10.822	-0.77	-14.091	18.707	-19.199	-18.091	68.763	-5.891	-2.431	-18.849	-5.893	5.472	-81.376	-22.941
133	133	0.66264	-9.749	10.66	-1.012	-13.624	19.692	-18.083	-17.799	70.024	-5.227	-1.865	-18.379	-6.896	5.25	-80.91	-22.661
134	134	0.66766	-9.529	10.514	-1.201	-13.15	20.649	-17.048	-17.489	71.146	-4.618	-1.378	-17.781	-7.647	4.957	-80.223	-22.258
135	135	0.67268	-9.311	10.402	-1.316	-12.716	21.587	-16.105	-17.155	72.115	-4.021	-1.016	-17.045	-8.171	4.554	-79.321	-21.727
136	136	0.6777	-9.102	10.323	-1.396	-12.296	22.525	-15.197	-16.8	72.942	-3.45	-0.747	-16.16	-8.508	4.064	-78.185	-21.087
137	137	0.68272	-8.906	10.274	-1.503	-11.847	23.494	-14.302	-16.485	73.658	-2.986	-0.517	-15.118	-8.631	3.55	-76.798	-20.369
138	138	0.68774	-8.722	10.249	-1.643	-11.362	24.487	-13.405	-16.197	74.278	-2.67	-0.374	-13.921	-8.531	2.982	-75.19	-19.582
139	139	0.69276	-8.56	10.249	-1.784	-10.873	25.496	-12.553	-15.946	74.809	-2.46	-0.332	-12.597	-8.276	2.346	-73.405	-18.757
140	140	0.69778	-8.436	10.28	-1.868	-10.436	26.519	-11.822	-15.762	75.238	-2.298	-0.272	-11.225	-7.959	1.76	-71.476	-17.952
141	141	0.7028	-8.347	10.35	-1.888	-10.06	27.565	-11.202	-15.62	75.546	-2.217	-0.23	-9.912	-7.577	1.215	-69.493	-17.196
142	142	0.70782	-8.279	10.45	-1.859	-9.726	28.618	-10.645	-15.475	75.74	-2.26	-0.285	-8.693	-7.118	0.643	-67.531	-16.503
143	143	0.71284	-8.203	10.568	-1.791	-9.397	29.66	-10.173	-15.365	75.844	-2.419	-0.291	-7.549	-6.628	0.158	-65.559	-15.904
144	144	0.71786	-8.109	10.703	-1.69	-9.052	30.7	-9.82	-15.329	75.875	-2.674	-0.176	-6.421	-6.15	-0.193	-63.513	-15.42
145	145	0.72288	-7.989	10.855	-1.543	-8.698	31.72	-9.588	-15.335	75.801	-2.997	-0.06	-5.295	-5.72	-0.521	-61.392	-15.058
146	146	0.7279	-7.848	11.022	-1.348	-8.343	32.701	-9.416	-15.328	75.57	-3.42	0.009	-4.203	-5.315	-0.878	-59.207	-14.831
147	147	0.73292	-7.681	11.191	-1.126	-7.985	33.641	-9.289	-15.3	75.22	-3.957	0.023	-3.116	-4.867	-1.272	-56.961	-14.68
148	148	0.73794	-7.479	11.356	-0.921	-7.582	34.565	-9.212	-15.288	74.831	-4.577	0.024	-2.015	-4.432	-1.665	-54.677	-14.613
149	149	0.74296	-7.24	11.514	-0.734	-7.138	35.473	-9.196	-15.302	74.407	-5.251	0.036	-0.937	-4.077	-2.028	-52.388	-14.678
150	150	0.74798	-6.976	11.661	-0.552	-6.693	36.347	-9.197	-15.275	73.918	-5.952	0.03	0.087	-3.787	-2.38	-50.121	-14.85
151	151	0.753	-6.692	11.802	-0.396	-6.23	37.17	-9.15	-15.167	73.309	-6.67	-0.098	1.01	-3.482	-2.819	-47.908	-15.033
152	152	0.75802	-6.406	11.933	-0.238	-5.787	37.941	-9.126	-15.042	72.582	-7.409	-0.29	1.832	-3.09	-3.294	-45.746	-15.183
153	153	0.76304	-6.127	12.05	-0.091	-5.345	38.672	-9.161	-14.975	71.755	-8.149	-0.432	2.531	-2.698	-3.708	-43.632	-15.363
154	154	0.76806	-5.851	12.159	0.045	-4.91	39.362	-9.196	-14.899	70.84	-8.892	-0.487	3.155	-2.335	-4.024	-41.523	-15.592
155	155	0.77308	-5.568	12.257	0.138	-4.469	40.02	-9.186	-14.764	69.865	-9.595	-0.553	3.765	-1.933	-4.325	-39.396	-15.759
156	156	0.7781	-5.279	12.342	0.196	-4.025	40.637	-9.194	-14.622	68.819	-10.242	-0.709	4.349	-1.442	-4.683	-37.287	-15.822
157	157	0.78312	-4.999	12.414	0.265	-3.619	41.234	-9.308	-14.54	67.773	-10.83	-0.818	4.95	-0.915	-4.982	-35.167	-15.835
158	158	0.78814	-4.737	12.478	0.351	-3.273	41.807	-9.485	-14.486	66.713	-11.38	-0.692	5.558	-0.427	-5.051	-32.991	-15.894
159	159	0.79316	-4.484	12.528	0.468	-2.987	42.323	-9.694	-14.419	65.586	-11.849	-0.402	6.14	0.014	-4.955	-30.776	-15.955
160	160	0.79818	-4.235	12.556	0.58	-2.718	42.769	-9.915	-14.348	64.332	-12.191	-0.085	6.619	0.487	-4.802	-28.585	-15.903
161	161	0.8032	-3.989	12.564	0.675	-2.442	43.15	-10.163	-14.289	62.965	-12.423	0.281	6.998	0.959	-4.56	-26.415	-15.785
162	162	0.80822	-3.751	12.561	0.778	-2.201	43.485	-10.455	-14.217	61.514	-12.584	0.712	7.326	1.389	-4.21	-24.236	-15.698
163	163	0.81324	-3.518	12.54	0.892	-1.984	43.766	-10.734	-14.107	60.02	-12.706	1.384	7.625	1.745	-3.612	-22.014	-15.655
164	164	0.81826	-3.291	12.5	1.044	-1.83	43.995	-11.062	-13.978	58.514	-12.719	2.248	7.911	2.088	-2.801	-19.778	-15.56
165	165	0.82328	-3.069	12.447	1.198	-1.71	44.171	-11.412	-13.819	56.977	-12.589	3.192	8.21	2.388	-1.879	-17.521	-15.41
166	166	0.8283	-2.861	12.393	1.349	-1.599	44.293	-11.769	-13.637	55.307	-12.324	4.141	8.481	2.587	-0.915	-15.212	-15.274
167	167	0.83332	-2.677	12.343	1.501	-1.517	44.367	-12.119	-13.425	53.521	-11.992	5.196	8.767	2.71	0.158	-12.798	-15.187
168	168	0.83834	-2.526	12.302	1.683	-1.508	44.401	-12.424	-13.11	51.681	-11.61	6.279	9.115	2.753	1.274	-10.298	-15.144
169	169	0.84336	-2.414	12.27	1.883	-1.557	44.393	-12.718	-12.744	49.814	-11.147	7.344	9.534	2.732	2.387	-7.749	-15.109
170	170	0.84838	-2.349	12.251	2.085	-1.655	44.347	-12.935	-12.284	47.871	-10.652	8.285	9.969	2.704	3.407	-5.179	-15.046
171	171	0.8534	-2.327	12.242	2.274	-1.781	44.263	-13.067	-11.745	45.823	-10.183	9.114	10.38	2.676	4.337	-2.59	-15.002
172	172	0.85842	-2.339	12.239	2.499	-1.968	44.149	-13.206	-11.172	43.686	-9.679	9.804	10.809	2.628	5.133	0.043	-14.963
173	173	0.86344	-2.362	12.241	2.757	-2.197	43.986	-13.315	-10.529	41.466	-9.23	10.441	11.215	2.587	5.88	2.69	-14.945
174	174	0.86846	-2.362	12.236	3.01	-2.396	43.765	-13.437	-9.844	39.174	-8.854	10.912	11.44	2.657	6.533	5.141	-14.895
175	175	0.87348	-2.337	12.232	3.266	-2.569	43.495	-13.576	-9.123	36.885	-8.562	11.214	11.493	2.859	7.092	7.33	-14.782
176	176	0.8785	-2.277	12.219	3.532	-2.709	43.175	-13.739	-8.379	34.592	-8.377	11.423	11.388	3.142	7.609	9.313	-14.669
177	177	0.88352	-2.208	12.209	3.769	-2.8	42.836	-13.917	-7.646	32.238	-8.294	11.626	11.242	3.466	8.112	11.299	-14.622
178	178	0.88854	-2.165	12.228	3.98	-2.88	42.497	-14.022	-6.878	29.778	-8.378	11.765	10.997	3.89	8.557	13.258	-14.597
179	179	0.89356	-2.167	12.287	4.205	-3.007	42.163	-14.149	-6.118	27.218	-8.555	11.87	10.666	4.416	8.961	15.194	-14.587
180	180	0.89858	-2.197	12.381	4.481	-3.19	41.825	-14.319	-5.371	24.62	-8.846	11.993	10.333	4.995	9.342	17.142	-14.633
181	181	0.9036	-2.219	12.495	4.772	-3.35	41.5	-14.634	-4.718	22.04	-9.126	12.185	10.086	5.497	9.719	19.176	-14.821
182	182	0.90862	-2.208	12.627	5.01	-3.429	41.164	-14.923	-4.05	19.436	-9.558	12.213	9.878	6.06	9.913	21.205	-15.059
183	183	0.91364	-2.168	12.777	5.183	-3.434	40.838	-15.287	-3.393	16.858	-10.022	12.081	9.661	6.7	9.958	23.149	-15.324
184	184	0.91866	-2.121	12.944	5.382	-3.434	40.515	-15.775	-2.783	14.339	-10.412	11.89	9.546	7.277	9.888	25.102	-15.639
185	185	0.92368	-2.091	13.126	5.595	-3.443	40.248	-16.28	-2.227	11.979	-10.828	11.744	9.753	7.763	9.7	27.255	-16.048
186	186	0.9287	-2.082	13.32	5.883	-3.537	40.013	-16.837	-1.658	9.75	-11.322	11.621	10.058	8.225	9.463	29.411	-16.545
187	187	0.93372	-2.034	13.721	6.125	-3.575	40.01	-17.378	-1.114	7.62	-11.808	11.595	10.299	8.581	9.313	31.471	-17.144
188	188	0.93874	-1.959	13.987	6.293	-3.533	39.913	-17.834	-0.574	5.659	-12.211	11.521	10.408	8.737	9.201	33.28	-17.793
189	189	0.94376	-1.87	14.153	6.425	-3.452	39.812	-18.259	-0.092	4.013	-12.511	11.411	10.475	8.723	9.096	34.828	-18.474
190	190	0.94878	-1.804	14.077	6.554	-3.36	39.528	-18.587	0.3	2.659	-12.836	11.401	10.43	8.605	9.127	36.069	-19.174
191	191	0.9538	-1.727	14.094	6.661	-3.242	39.361	-18.804	0.612	1.589	-13.233	11.469	10.335	8.444	9.254	37.022	-19.89
192	192	0.95882	-1.625	14.15	6.657	-3.025	39.247	-18.835	0.849	0.77	-13.721	11.561	10.412	8.3	9.33	37.867	-20.547
193	193	0.96384	-1.516	14.178	6.643	-2.782	39.157	-18.76	0.972	0.253	-14.251	11.674	10.772	8.12	9.281	38.69	-21.148
194	194	0.96886	-1.393	14.163	6.622	-2.517	39.11	-18.501	0.976	0.045	-14.901	11.782	11.117	7.94	9.224	39.24	-21.669
195	195	0.97388	-1.285	14.117	6.597	-2.282	39.14	-18.103	0.905	0.151	-15.694	11.914	11.271	7.862	9.273	39.4	-22.103
196	196	0.9789	-1.184	14.011	6.441	-1.97	39.222	-17.556	0.761	0.578	-16.503	12.083	11.123	7.89	9.528	39.072	-22.414
197	197	0.98392	-1.115	13.863	6.208	-1.621	39.329	-16.868	0.531	1.239	-17.236	12.378	10.772	7.87	10.006	38.435	-22.639
198	198	0.98894	-1.065	13.668	5.968	-1.281	39.428	-16.14	0.258	2.148	-17.892	12.623	10.371	7.798	10.487	37.526	-22.794
199	199	0.99396	-1.033	13.43	5.771	-0.988	39.487	-15.351	-0.003	3.245	-18.539	12.702	9.994	7.646	10.837	36.404	-22.905
200	200	0.99898	-1.041	13.163	5.614	-0.762	39.511	-14.625	-0.245	4.498	-18.977	12.64	9.307	7.357	11.248	34.819	-22.992
201	201	1.004	-1.09	12.873	5.418	-0.557	39.491	-13.892	-0.441	5.852	-19.216	12.617	7.718	6.917	12.179	32.37	-23.098
