# Supplementary material for: Gait phenotypes in paediatric hereditary spastic paraplegia revealed by dynamic time warping analysis and random forests
Source: PLoS One. 2018 Mar 8;13(3):e0192345. doi: 10.1371/journal.pone.0192345 (PMC5843164; doi:10.1371/journal.pone.0192345)
Supplement: S2 Data — (ZIP) [file pone.0192345.s009.zip › Healthy/Left.SR.HEALTHY1.5.csv]

	Epoch	Time	Pelvic.obliquity	Pelvic.tilt	Pelvic rotation	Hip.abd.add	Hip.flexion	Hip.rotation	Knee.abd.add	Knee.flexion	Knee.rotation	Ankle.abd.add	Ankle.flexion	Ankle.rotation	Forefoot.abd.add	Forefoot.flexion	Forefoot.rotation
1	1	0	0.609	11.029	-4.263	5.664	38.626	-8.44	-3.338	10.931	-7.859	14.169	6.052	11.671	13.489	23.936	-7.105
2	2	0.00446	0.671	11.107	-4.132	5.732	38.59	-9.492	-3.486	11.371	-7.985	13.997	4.171	12.471	14.071	21.562	-7.31
3	3	0.00892	0.703	11.189	-4.001	5.786	38.591	-10.486	-3.749	11.973	-8.099	13.752	2.012	13.195	14.67	18.782	-7.485
4	4	0.01338	0.719	11.271	-3.875	5.839	38.633	-11.386	-4.09	12.681	-8.178	13.289	0.202	13.752	14.943	16.238	-7.653
5	5	0.01784	0.729	11.349	-3.781	5.914	38.704	-12.075	-4.444	13.386	-8.216	12.399	-0.991	14.085	14.572	14.254	-7.789
6	6	0.0223	0.78	11.385	-3.722	6.058	38.733	-12.459	-4.761	13.944	-8.208	11.117	-1.789	14.147	13.633	12.727	-7.849
7	7	0.02676	0.888	11.362	-3.689	6.276	38.679	-12.417	-5.01	14.413	-8.244	9.783	-2.427	13.905	12.522	11.411	-7.839
8	8	0.03122	1.083	11.264	-3.689	6.589	38.52	-11.933	-5.182	14.929	-8.432	8.653	-2.894	13.356	11.498	10.236	-7.844
9	9	0.03568	1.35	11.095	-3.728	6.983	38.275	-11.032	-5.289	15.623	-8.733	7.908	-3.131	12.474	10.722	9.168	-7.886
10	10	0.04014	1.658	10.858	-3.823	7.456	37.946	-9.707	-5.322	16.503	-9.149	7.464	-3.202	11.289	10.144	8.133	-7.959
11	11	0.0446	1.962	10.593	-3.99	7.978	37.563	-7.999	-5.257	17.499	-9.608	7.184	-3.254	9.818	9.688	7.037	-8.057
12	12	0.04906	2.22	10.345	-4.226	8.491	37.168	-6.022	-5.075	18.53	-9.972	7.014	-3.358	8.069	9.33	5.877	-8.178
13	13	0.05352	2.424	10.072	-4.523	8.97	36.729	-3.877	-4.777	19.535	-10.214	6.87	-3.38	6.15	8.964	4.829	-8.302
14	14	0.05798	2.558	9.803	-4.851	9.391	36.256	-1.673	-4.397	20.497	-10.283	6.762	-3.098	4.099	8.561	4.097	-8.436
15	15	0.06244	2.625	9.511	-5.185	9.717	35.735	0.513	-3.917	21.428	-10.189	6.739	-2.497	1.998	8.226	3.699	-8.567
16	16	0.0669	2.614	9.258	-5.519	9.931	35.253	2.593	-3.376	22.368	-9.901	6.707	-1.778	-0.079	7.926	3.393	-8.651
17	17	0.07136	2.529	9.056	-5.855	10.096	34.822	4.425	-2.899	23.3	-9.438	6.649	-1.072	-2.034	7.662	3.06	-8.717
18	18	0.07582	2.384	8.899	-6.186	10.186	34.427	5.917	-2.503	24.186	-8.818	6.492	-0.347	-3.808	7.356	2.746	-8.801
19	19	0.08028	2.205	8.776	-6.49	10.236	34.051	6.993	-2.242	24.997	-8.056	6.25	0.428	-5.377	7.022	2.512	-8.925
20	20	0.08474	2.033	8.683	-6.749	10.274	33.686	7.594	-2.148	25.71	-7.145	5.956	1.244	-6.715	6.689	2.368	-9.064
21	21	0.0892	1.909	8.621	-6.951	10.294	33.325	7.705	-2.199	26.304	-6.093	5.613	2.054	-7.779	6.351	2.273	-9.18
22	22	0.09366	1.863	8.585	-7.096	10.309	32.966	7.373	-2.364	26.788	-4.984	5.248	2.806	-8.543	6.03	2.172	-9.273
23	23	0.09812	1.897	8.579	-7.196	10.354	32.637	6.617	-2.667	27.216	-3.879	4.997	3.514	-9.001	5.835	2.078	-9.376
24	24	0.10258	1.984	8.601	-7.245	10.414	32.31	5.508	-3.095	27.534	-2.987	4.787	4.206	-8.97	5.679	2.032	-9.454
25	25	0.10704	2.083	8.645	-7.247	10.445	32.01	4.166	-3.592	27.771	-2.264	4.681	4.84	-8.598	5.611	2.006	-9.534
26	26	0.1115	2.179	8.73	-7.22	10.429	31.706	2.765	-4.07	27.847	-1.809	4.664	5.365	-7.903	5.614	1.983	-9.614
27	27	0.11596	2.274	8.862	-7.169	10.383	31.394	1.39	-4.499	27.754	-1.644	4.663	5.765	-6.926	5.614	1.94	-9.685
28	28	0.12042	2.38	9.016	-7.107	10.334	31.036	0.121	-4.863	27.488	-1.753	4.672	6.051	-5.77	5.598	1.888	-9.767
29	29	0.12488	2.495	9.169	-7.039	10.292	30.608	-0.975	-5.143	27.068	-2.116	4.702	6.244	-4.526	5.577	1.842	-9.875
30	30	0.12934	2.603	9.311	-6.964	10.244	30.116	-1.822	-5.306	26.543	-2.72	4.754	6.361	-3.26	5.568	1.79	-9.995
31	31	0.1338	2.686	9.438	-6.883	10.166	29.579	-2.368	-5.332	25.979	-3.512	4.846	6.418	-2.042	5.598	1.713	-10.105
32	32	0.13826	2.715	9.565	-6.802	10.03	29.035	-2.702	-5.282	25.437	-4.321	5.024	6.476	-0.957	5.704	1.636	-10.204
33	33	0.14272	2.672	9.718	-6.724	9.833	28.531	-2.778	-5.157	24.964	-5.156	5.31	6.602	-0.044	5.896	1.605	-10.293
34	34	0.14718	2.562	9.868	-6.677	9.64	28.01	-2.611	-5.029	24.526	-5.935	5.591	6.786	0.638	6.068	1.597	-10.363
35	35	0.15164	2.387	10.054	-6.656	9.447	27.531	-2.267	-4.898	24.137	-6.587	5.812	7.016	1.078	6.194	1.592	-10.407
36	36	0.1561	2.164	10.232	-6.66	9.24	27.037	-1.795	-4.765	23.781	-7.011	6.016	7.27	1.203	6.324	1.582	-10.447
37	37	0.16056	1.902	10.422	-6.688	9.016	26.559	-1.259	-4.647	23.454	-7.176	6.216	7.534	1.032	6.47	1.564	-10.489
38	38	0.16502	1.621	10.622	-6.74	8.799	26.081	-0.727	-4.566	23.133	-7.077	6.352	7.811	0.63	6.58	1.538	-10.52
39	39	0.16948	1.34	10.823	-6.826	8.613	25.579	-0.236	-4.528	22.792	-6.728	6.377	8.104	0.052	6.613	1.502	-10.534
40	40	0.17394	1.07	11.036	-6.952	8.456	25.068	0.2	-4.527	22.43	-6.16	6.323	8.407	-0.663	6.594	1.466	-10.541
41	41	0.1784	0.805	11.253	-7.099	8.31	24.563	0.525	-4.573	22.066	-5.422	6.233	8.747	-1.43	6.555	1.456	-10.547
42	42	0.18286	0.525	11.514	-7.268	8.122	24.13	0.757	-4.622	21.722	-4.608	6.158	9.132	-2.149	6.529	1.489	-10.547
43	43	0.18732	0.233	11.823	-7.447	7.885	23.765	0.839	-4.694	21.389	-3.719	6.137	9.48	-2.784	6.55	1.487	-10.547
44	44	0.19178	-0.055	12.143	-7.644	7.634	23.43	0.856	-4.748	21.047	-2.923	6.079	9.759	-3.238	6.539	1.429	-10.54
45	45	0.19624	-0.333	12.501	-7.842	7.37	23.15	0.807	-4.783	20.692	-2.242	6.01	10.021	-3.518	6.506	1.37	-10.539
46	46	0.2007	-0.535	12.379	-8.04	7.116	22.456	0.716	-4.816	20.384	-1.736	5.977	10.279	-3.626	6.484	1.333	-10.564
47	47	0.20516	-0.686	11.884	-8.242	6.848	21.438	0.586	-4.843	20.11	-1.382	6.024	10.523	-3.574	6.516	1.309	-10.611
48	48	0.20962	-0.827	11.294	-8.456	6.548	20.333	0.436	-4.853	19.823	-1.163	6.134	10.724	-3.364	6.581	1.267	-10.667
49	49	0.21408	-0.981	10.772	-8.677	6.218	19.287	0.306	-4.83	19.498	-1.107	6.231	10.866	-2.987	6.613	1.186	-10.712
50	50	0.21854	-1.204	10.683	-8.896	5.831	18.649	0.208	-4.732	19.123	-1.177	6.281	10.993	-2.474	6.591	1.095	-10.738
51	51	0.223	-1.431	10.638	-9.11	5.406	18.069	0.126	-4.576	18.755	-1.32	6.345	11.155	-1.921	6.571	1.05	-10.782
52	52	0.22746	-1.662	10.593	-9.32	4.972	17.522	0.027	-4.437	18.431	-1.465	6.457	11.35	-1.398	6.576	1.03	-10.86
53	53	0.23192	-1.917	10.686	-9.521	4.521	17.107	-0.043	-4.279	18.106	-1.643	6.638	11.558	-0.868	6.634	1.025	-10.931
54	54	0.23638	-2.174	10.797	-9.699	4.064	16.718	-0.123	-4.111	17.805	-1.726	6.814	11.748	-0.464	6.717	0.991	-11.019
55	55	0.24084	-2.421	10.887	-9.864	3.64	16.321	-0.235	-3.978	17.531	-1.733	6.971	11.924	-0.12	6.797	0.922	-11.088
56	56	0.2453	-2.65	10.947	-10.023	3.247	15.909	-0.367	-3.876	17.299	-1.623	7.089	12.122	0.13	6.853	0.843	-11.132
57	57	0.24976	-2.856	10.976	-10.185	2.892	15.476	-0.499	-3.799	17.115	-1.381	7.146	12.383	0.236	6.865	0.784	-11.171
58	58	0.25422	-3.029	10.976	-10.356	2.591	15.024	-0.635	-3.754	16.979	-1.02	7.143	12.717	0.202	6.83	0.757	-11.218
59	59	0.25868	-3.165	10.964	-10.534	2.339	14.57	-0.798	-3.737	16.884	-0.524	7.106	13.087	0.048	6.78	0.735	-11.269
60	60	0.26314	-3.254	10.95	-10.721	2.149	14.111	-0.942	-3.74	16.818	0.046	7.041	13.384	-0.214	6.736	0.619	-11.323
61	61	0.2676	-3.309	10.944	-10.901	1.989	13.662	-1.079	-3.733	16.766	0.662	6.983	13.643	-0.542	6.73	0.465	-11.378
62	62	0.27206	-3.336	10.935	-11.058	1.859	13.213	-1.232	-3.738	16.744	1.284	6.929	13.903	-0.905	6.733	0.292	-11.445
63	63	0.27652	-3.339	10.913	-11.211	1.76	12.745	-1.397	-3.763	16.715	1.865	6.889	14.229	-1.261	6.725	0.193	-11.543
64	64	0.28098	-3.322	10.873	-11.365	1.677	12.254	-1.515	-3.771	16.692	2.335	6.847	14.613	-1.569	6.699	0.145	-11.655
65	65	0.28544	-3.291	10.81	-11.532	1.597	11.737	-1.576	-3.74	16.681	2.7	6.759	15.016	-1.804	6.63	0.097	-11.756
66	66	0.2899	-3.254	10.733	-11.694	1.513	11.208	-1.609	-3.689	16.675	2.958	6.639	15.41	-1.945	6.523	0.03	-11.835
67	67	0.29436	-3.214	10.65	-11.836	1.431	10.671	-1.629	-3.631	16.663	3.099	6.555	15.795	-2.02	6.432	-0.034	-11.934
68	68	0.29882	-3.158	10.565	-11.969	1.359	10.123	-1.63	-3.555	16.635	3.134	6.554	16.188	-2.096	6.403	-0.054	-12.111
69	69	0.30328	-3.087	10.486	-12.097	1.315	9.584	-1.627	-3.493	16.603	3.046	6.596	16.615	-2.103	6.373	-0.024	-12.323
70	70	0.30774	-2.991	10.404	-12.227	1.295	9.031	-1.617	-3.421	16.564	2.895	6.621	17.086	-2.087	6.305	0.047	-12.566
71	71	0.3122	-2.873	10.336	-12.335	1.303	8.482	-1.603	-3.359	16.522	2.659	6.677	17.525	-2.015	6.246	0.088	-12.802
72	72	0.31666	-2.732	10.285	-12.437	1.342	7.932	-1.594	-3.291	16.472	2.396	6.665	17.947	-1.9	6.125	0.092	-13.02
73	73	0.32112	-2.582	10.267	-12.53	1.401	7.41	-1.57	-3.223	16.427	2.094	6.662	18.328	-1.783	6.012	0.05	-13.248
74	74	0.32558	-2.425	10.288	-12.616	1.474	6.929	-1.552	-3.163	16.388	1.799	6.688	18.694	-1.668	5.921	-0.006	-13.469
75	75	0.33004	-2.267	10.344	-12.688	1.555	6.484	-1.523	-3.104	16.358	1.529	6.669	19.023	-1.561	5.804	-0.118	-13.651
76	76	0.3345	-2.114	10.428	-12.743	1.637	6.068	-1.484	-3.045	16.34	1.306	6.587	19.286	-1.487	5.657	-0.32	-13.796
77	77	0.33896	-1.965	10.535	-12.776	1.718	5.679	-1.475	-3.007	16.333	1.156	6.522	19.509	-1.469	5.541	-0.567	-13.932
78	78	0.34342	-1.832	10.668	-12.775	1.784	5.318	-1.49	-2.986	16.336	1.037	6.485	19.705	-1.475	5.454	-0.849	-14.052
79	79	0.34788	-1.71	10.831	-12.744	1.828	4.992	-1.592	-2.979	16.349	1.032	6.436	19.876	-1.495	5.37	-1.171	-14.131
80	80	0.35234	-1.611	11.026	-12.687	1.842	4.702	-1.672	-2.957	16.365	1.07	6.339	20.008	-1.52	5.268	-1.55	-14.134
81	81	0.3568	-1.528	11.245	-12.601	1.834	4.439	-1.738	-2.928	16.388	1.099	6.278	20.133	-1.545	5.199	-1.937	-14.108
82	82	0.36126	-1.47	11.489	-12.487	1.8	4.204	-1.812	-2.905	16.408	1.129	6.201	20.225	-1.528	5.116	-2.366	-14.018
83	83	0.36572	-1.427	11.746	-12.364	1.739	3.985	-1.893	-2.874	16.449	1.199	6.072	20.296	-1.49	4.998	-2.854	-13.87
84	84	0.37018	-1.397	12.007	-12.242	1.656	3.773	-1.96	-2.843	16.496	1.275	5.974	20.303	-1.427	4.919	-3.409	-13.68
85	85	0.37464	-1.38	12.268	-12.125	1.552	3.57	-2.025	-2.82	16.563	1.361	5.912	20.271	-1.327	4.872	-4.011	-13.444
86	86	0.3791	-1.374	12.522	-11.996	1.426	3.384	-2.107	-2.8	16.676	1.472	5.811	20.257	-1.199	4.789	-4.635	-13.16
87	87	0.38356	-1.384	12.769	-11.823	1.271	3.197	-2.176	-2.768	16.793	1.516	5.754	20.189	-1.054	4.74	-5.304	-12.87
88	88	0.38802	-1.401	12.994	-11.614	1.084	2.99	-2.272	-2.731	16.922	1.552	5.772	20.046	-0.891	4.765	-6.047	-12.565
89	89	0.39248	-1.434	13.195	-11.373	0.87	2.79	-2.436	-2.712	17.11	1.55	5.785	19.829	-0.602	4.77	-6.908	-12.199
90	90	0.39694	-1.464	13.367	-11.157	0.671	2.578	-2.626	-2.734	17.339	1.611	5.741	19.581	-0.292	4.727	-7.843	-11.787
91	91	0.4014	-1.498	13.518	-10.94	0.479	2.365	-2.751	-2.771	17.613	1.589	5.722	19.323	0.027	4.691	-8.808	-11.375
92	92	0.40586	-1.523	13.631	-10.717	0.296	2.117	-2.864	-2.821	17.902	1.524	5.751	19.03	0.348	4.688	-9.811	-10.981
93	93	0.41032	-1.541	13.705	-10.483	0.111	1.854	-3.029	-2.886	18.248	1.475	5.793	18.712	0.676	4.697	-10.868	-10.6
94	94	0.41478	-1.547	13.739	-10.258	-0.07	1.588	-3.214	-2.962	18.672	1.438	5.868	18.339	1.01	4.752	-12.014	-10.228
95	95	0.41924	-1.537	13.738	-10.066	-0.221	1.32	-3.367	-3.066	19.166	1.382	6.015	17.884	1.348	4.886	-13.262	-9.865
96	96	0.4237	-1.515	13.704	-9.909	-0.334	1.068	-3.513	-3.228	19.754	1.328	6.182	17.42	1.688	5.029	-14.568	-9.507
97	97	0.42816	-1.489	13.629	-9.777	-0.446	0.791	-3.648	-3.396	20.392	1.272	6.336	16.984	2.004	5.158	-15.878	-9.187
98	98	0.43262	-1.466	13.516	-9.658	-0.549	0.498	-3.782	-3.588	21.068	1.196	6.454	16.573	2.305	5.241	-17.188	-8.903
99	99	0.43708	-1.451	13.377	-9.549	-0.653	0.205	-3.932	-3.801	21.78	1.106	6.477	16.085	2.644	5.239	-18.603	-8.614
100	100	0.44154	-1.443	13.218	-9.443	-0.749	-0.078	-4.088	-4.049	22.542	0.969	6.512	15.438	3.025	5.26	-20.2	-8.328
101	101	0.446	-1.449	13.038	-9.341	-0.855	-0.351	-4.229	-4.317	23.358	0.808	6.667	14.696	3.36	5.408	-21.894	-8.097
102	102	0.45046	-1.478	12.84	-9.234	-0.98	-0.609	-4.351	-4.591	24.207	0.578	6.945	13.871	3.667	5.678	-23.651	-7.94
103	103	0.45492	-1.54	12.637	-9.121	-1.134	-0.817	-4.488	-4.872	25.107	0.284	7.284	12.975	3.986	6.015	-25.464	-7.843
104	104	0.45938	-1.648	12.449	-9	-1.323	-0.926	-4.665	-5.164	26.089	-0.065	7.597	11.991	4.364	6.349	-27.371	-7.77
105	105	0.46384	-1.812	12.289	-8.861	-1.556	-0.919	-4.859	-5.462	27.161	-0.518	7.82	10.872	4.843	6.625	-29.433	-7.695
106	106	0.4683	-2.034	12.152	-8.701	-1.837	-0.8	-5.044	-5.759	28.345	-1.081	8.016	9.675	5.369	6.898	-31.597	-7.65
107	107	0.47276	-2.332	12.031	-8.492	-2.192	-0.563	-5.316	-6.082	29.642	-1.705	8.247	8.415	5.924	7.231	-33.829	-7.67
108	108	0.47722	-2.696	11.904	-8.223	-2.638	-0.246	-5.626	-6.378	31.048	-2.477	8.525	7.12	6.566	7.64	-36.1	-7.742
109	109	0.48168	-3.126	11.781	-7.889	-3.16	0.127	-6.039	-6.704	32.484	-3.339	8.805	5.702	7.356	8.091	-38.477	-7.794
110	110	0.48614	-3.618	11.665	-7.487	-3.757	0.544	-6.57	-7.075	33.933	-4.269	9.146	4.155	8.255	8.652	-40.938	-7.859
111	111	0.4906	-4.16	11.569	-7.008	-4.423	1.021	-7.237	-7.493	35.388	-5.223	9.528	2.472	9.212	9.325	-43.477	-7.953
112	112	0.49506	-4.737	11.503	-6.451	-5.145	1.561	-8.024	-7.943	36.846	-6.176	9.836	0.618	10.205	10.031	-46.13	-8.056
113	113	0.49952	-5.32	11.47	-5.836	-5.89	2.168	-8.91	-8.433	38.309	-7.127	9.959	-1.457	11.253	10.692	-48.962	-8.135
114	114	0.50398	-5.876	11.477	-5.192	-6.615	2.853	-9.895	-9	39.789	-8.075	9.841	-3.801	12.362	11.286	-52.029	-8.18
115	115	0.50844	-6.391	11.521	-4.549	-7.303	3.614	-10.953	-9.653	41.283	-8.983	9.429	-6.448	13.457	11.787	-55.36	-8.211
116	116	0.5129	-6.855	11.604	-3.939	-7.93	4.474	-12.041	-10.412	42.821	-9.838	8.749	-9.337	14.479	12.209	-58.908	-8.231
117	117	0.51736	-7.285	11.702	-3.364	-8.518	5.377	-13.124	-11.253	44.345	-10.526	7.923	-12.274	15.263	12.566	-62.453	-8.255
118	118	0.52182	-7.687	11.818	-2.831	-9.081	6.329	-14.156	-12.121	45.88	-11.108	7.017	-15.008	15.86	12.821	-65.784	-8.294
119	119	0.52628	-8.068	11.952	-2.336	-9.625	7.333	-15.164	-13.032	47.403	-11.55	6.03	-17.423	16.312	12.889	-68.791	-8.31
120	120	0.53074	-8.424	12.111	-1.9	-10.13	8.424	-16.146	-14.024	48.943	-11.829	5.02	-19.517	16.573	12.79	-71.487	-8.342
121	121	0.5352	-8.754	12.287	-1.548	-10.584	9.6	-17.023	-15.041	50.508	-11.925	4.039	-21.323	16.549	12.558	-73.907	-8.435
122	122	0.53966	-9.049	12.466	-1.294	-10.981	10.83	-17.734	-16.013	52.073	-11.827	3.089	-22.928	16.197	12.213	-76.132	-8.594
123	123	0.54412	-9.301	12.633	-1.139	-11.31	12.088	-18.279	-16.916	53.609	-11.544	2.155	-24.447	15.538	11.779	-78.255	-8.805
124	124	0.54858	-9.506	12.786	-1.08	-11.563	13.37	-18.674	-17.756	55.107	-11.108	1.269	-25.943	14.599	11.305	-80.326	-9.083
125	125	0.55304	-9.662	12.92	-1.116	-11.719	14.669	-18.937	-18.556	56.563	-10.561	0.412	-27.477	13.409	10.793	-82.402	-9.435
126	126	0.5575	-9.754	13.033	-1.273	-11.753	15.998	-18.992	-19.256	58.03	-9.893	-0.408	-28.999	11.958	10.199	-84.48	-9.831
127	127	0.56196	-9.803	13.13	-1.505	-11.706	17.325	-18.887	-19.836	59.438	-9.112	-1.059	-30.523	10.326	9.658	-86.496	-10.253
128	128	0.56642	-9.813	13.208	-1.771	-11.604	18.62	-18.659	-20.287	60.769	-8.249	-1.515	-31.986	8.651	9.182	-88.369	-10.635
129	129	0.57088	-9.792	13.273	-2.054	-11.458	19.893	-18.338	-20.621	62.048	-7.376	-1.794	-33.305	6.999	8.762	-90.022	-10.993
130	130	0.57534	-9.734	13.32	-2.36	-11.243	21.135	-17.925	-20.87	63.299	-6.529	-1.857	-34.421	5.435	8.422	-91.406	-11.306
131	131	0.5798	-9.643	13.346	-2.685	-10.96	22.328	-17.416	-21.027	64.523	-5.716	-1.711	-35.302	3.985	8.153	-92.497	-11.556
132	132	0.58426	-9.53	13.344	-3.014	-10.642	23.451	-16.8	-21.048	65.704	-4.939	-1.395	-35.925	2.663	7.944	-93.263	-11.74
133	133	0.58872	-9.401	13.31	-3.334	-10.316	24.493	-16.086	-20.917	66.834	-4.198	-0.917	-36.258	1.506	7.809	-93.669	-11.831
134	134	0.59318	-9.252	13.246	-3.62	-9.98	25.458	-15.373	-20.71	67.887	-3.493	-0.408	-36.351	0.541	7.662	-93.764	-11.814
135	135	0.59764	-9.065	13.146	-3.89	-9.585	26.338	-14.606	-20.41	68.868	-2.884	0.079	-36.127	-0.216	7.444	-93.489	-11.699
136	136	0.6021	-8.842	13.025	-4.126	-9.168	27.149	-13.82	-20.006	69.765	-2.349	0.51	-35.638	-0.832	7.179	-92.892	-11.532
137	137	0.60656	-8.611	12.896	-4.329	-8.756	27.903	-13.04	-19.541	70.565	-1.876	0.935	-34.884	-1.312	6.922	-91.966	-11.32
138	138	0.61102	-8.388	12.777	-4.489	-8.365	28.629	-12.232	-18.994	71.277	-1.48	1.364	-33.906	-1.661	6.695	-90.749	-11.061
139	139	0.61548	-8.182	12.669	-4.605	-8.006	29.343	-11.393	-18.365	71.926	-1.172	1.78	-32.727	-1.924	6.497	-89.28	-10.796
140	140	0.61994	-7.993	12.578	-4.659	-7.691	30.052	-10.574	-17.682	72.506	-0.96	2.127	-31.373	-2.138	6.296	-87.588	-10.574
141	141	0.6244	-7.812	12.508	-4.641	-7.42	30.755	-9.813	-16.972	73.007	-0.845	2.392	-29.88	-2.304	6.085	-85.706	-10.402
142	142	0.62886	-7.636	12.458	-4.567	-7.186	31.453	-9.093	-16.244	73.429	-0.807	2.625	-28.283	-2.411	5.897	-83.666	-10.258
143	143	0.63332	-7.458	12.436	-4.443	-6.978	32.144	-8.424	-15.496	73.748	-0.823	2.819	-26.589	-2.487	5.719	-81.466	-10.148
144	144	0.63778	-7.285	12.435	-4.289	-6.792	32.845	-7.75	-14.713	73.994	-0.938	3.004	-24.869	-2.498	5.588	-79.171	-10.064
145	145	0.64224	-7.108	12.461	-4.085	-6.629	33.554	-7.18	-13.977	74.131	-1.132	3.18	-23.174	-2.401	5.503	-76.817	-9.97
146	146	0.6467	-6.927	12.506	-3.855	-6.484	34.268	-6.655	-13.235	74.206	-1.415	3.319	-21.562	-2.247	5.451	-74.497	-9.908
147	147	0.65116	-6.743	12.561	-3.586	-6.381	34.983	-6.195	-12.491	74.217	-1.787	3.434	-20.011	-2.04	5.439	-72.185	-9.898
148	148	0.65562	-6.553	12.625	-3.299	-6.288	35.688	-5.789	-11.77	74.16	-2.26	3.554	-18.51	-1.769	5.471	-69.868	-9.933
149	149	0.66008	-6.36	12.695	-3.007	-6.2	36.381	-5.428	-11.073	74.016	-2.802	3.648	-17.083	-1.453	5.507	-67.561	-10.004
150	150	0.66454	-6.163	12.768	-2.732	-6.109	37.064	-5.146	-10.437	73.774	-3.389	3.686	-15.788	-1.099	5.528	-65.314	-10.112
151	151	0.669	-5.958	12.837	-2.497	-5.993	37.743	-4.979	-9.919	73.44	-4.035	3.684	-14.692	-0.686	5.56	-63.184	-10.257
152	152	0.67346	-5.756	12.894	-2.281	-5.868	38.4	-4.869	-9.469	73.007	-4.736	3.664	-13.811	-0.223	5.603	-61.187	-10.426
153	153	0.67792	-5.56	12.932	-2.083	-5.741	39.04	-4.853	-9.108	72.52	-5.48	3.609	-13.076	0.23	5.649	-59.287	-10.672
154	154	0.68238	-5.385	12.959	-1.88	-5.652	39.67	-4.947	-8.832	72.009	-6.251	3.493	-12.366	0.709	5.658	-57.401	-10.963
155	155	0.68684	-5.226	12.968	-1.689	-5.583	40.283	-5.15	-8.666	71.475	-7.085	3.358	-11.626	1.264	5.652	-55.47	-11.291
156	156	0.6913	-5.082	12.963	-1.51	-5.53	40.883	-5.449	-8.602	70.922	-7.923	3.255	-10.843	1.844	5.653	-53.479	-11.649
157	157	0.69576	-4.946	12.944	-1.365	-5.463	41.477	-5.863	-8.667	70.333	-8.768	3.13	-10.047	2.471	5.619	-51.449	-12.024
158	158	0.70022	-4.818	12.913	-1.257	-5.374	42.061	-6.369	-8.851	69.703	-9.597	3.026	-9.247	3.113	5.577	-49.38	-12.418
159	159	0.70468	-4.703	12.87	-1.178	-5.28	42.632	-6.962	-9.141	69.022	-10.382	2.942	-8.445	3.792	5.522	-47.274	-12.794
160	160	0.70914	-4.602	12.815	-1.114	-5.202	43.186	-7.656	-9.529	68.292	-11.087	2.829	-7.648	4.557	5.412	-45.158	-13.077
161	161	0.7136	-4.522	12.749	-1.05	-5.159	43.72	-8.41	-9.968	67.55	-11.665	2.732	-6.853	5.36	5.286	-43.064	-13.255
162	162	0.71806	-4.456	12.679	-0.974	-5.15	44.227	-9.197	-10.424	66.762	-12.186	2.669	-6.122	6.202	5.185	-41.012	-13.383
163	163	0.72252	-4.405	12.602	-0.943	-5.105	44.717	-9.992	-10.935	65.93	-12.602	2.806	-5.431	6.955	5.241	-38.944	-13.531
164	164	0.72698	-4.381	12.524	-0.901	-5.103	45.172	-10.857	-11.486	64.995	-12.902	2.894	-4.816	7.718	5.256	-36.909	-13.635
165	165	0.73144	-4.374	12.439	-0.881	-5.103	45.591	-11.693	-12.016	63.995	-13.046	2.991	-4.263	8.428	5.272	-34.915	-13.669
166	166	0.7359	-4.38	12.345	-0.839	-5.135	45.969	-12.556	-12.547	62.926	-13.031	3.132	-3.775	9.049	5.325	-32.952	-13.685
167	167	0.74036	-4.388	12.249	-0.792	-5.171	46.321	-13.436	-13.083	61.825	-12.893	3.398	-3.293	9.565	5.474	-30.971	-13.717
168	168	0.74482	-4.392	12.153	-0.754	-5.187	46.647	-14.281	-13.582	60.687	-12.672	3.791	-2.793	9.99	5.716	-28.942	-13.769
169	169	0.74928	-4.392	12.058	-0.721	-5.191	46.938	-15.062	-14.003	59.484	-12.372	4.237	-2.306	10.328	5.997	-26.887	-13.83
170	170	0.75374	-4.387	11.963	-0.699	-5.179	47.199	-15.782	-14.352	58.232	-11.949	4.678	-1.847	10.543	6.269	-24.842	-13.889
171	171	0.7582	-4.369	11.853	-0.675	-5.151	47.409	-16.454	-14.629	56.915	-11.412	5.09	-1.388	10.63	6.496	-22.776	-13.955
172	172	0.76266	-4.346	11.745	-0.648	-5.097	47.58	-17.04	-14.829	55.538	-10.86	5.669	-0.892	10.578	6.841	-20.605	-14.111
173	173	0.76712	-4.346	11.646	-0.595	-5.074	47.713	-17.494	-14.899	54.125	-10.307	6.287	-0.361	10.417	7.196	-18.382	-14.321
174	174	0.77158	-4.388	11.573	-0.554	-5.065	47.844	-17.839	-14.884	52.673	-9.703	6.877	0.126	10.201	7.542	-16.185	-14.505
175	175	0.77604	-4.463	11.531	-0.529	-5.054	47.975	-18.03	-14.777	51.197	-9.073	7.459	0.62	9.932	7.862	-13.982	-14.644
176	176	0.7805	-4.549	11.516	-0.515	-5.021	48.104	-18.073	-14.57	49.697	-8.443	8.047	1.166	9.602	8.156	-11.719	-14.753
177	177	0.78496	-4.635	11.52	-0.507	-4.964	48.217	-18.001	-14.283	48.153	-7.845	8.667	1.751	9.266	8.454	-9.391	-14.817
178	178	0.78942	-4.723	11.534	-0.492	-4.905	48.299	-17.848	-13.925	46.547	-7.291	9.279	2.34	8.982	8.739	-7.031	-14.814
179	179	0.79388	-4.816	11.549	-0.464	-4.864	48.345	-17.619	-13.479	44.896	-6.77	9.801	2.928	8.726	8.954	-4.675	-14.751
180	180	0.79834	-4.91	11.57	-0.439	-4.809	48.364	-17.298	-12.973	43.253	-6.288	10.315	3.537	8.443	9.168	-2.326	-14.661
181	181	0.8028	-4.998	11.605	-0.405	-4.76	48.379	-16.971	-12.445	41.604	-5.853	10.775	4.148	8.16	9.346	0.013	-14.585
182	182	0.80726	-5.075	11.649	-0.42	-4.641	48.365	-16.498	-11.846	39.945	-5.646	11.181	4.665	7.99	9.519	2.24	-14.494
183	183	0.81172	-5.152	11.69	-0.464	-4.499	48.322	-16.048	-11.254	38.197	-5.466	11.504	5.042	7.927	9.677	4.366	-14.348
184	184	0.81618	-5.228	11.713	-0.547	-4.322	48.223	-15.527	-10.625	36.402	-5.396	11.77	5.359	7.899	9.811	6.442	-14.221
185	185	0.82064	-5.313	11.719	-0.633	-4.153	48.078	-15.031	-10.015	34.589	-5.402	12.07	5.658	7.901	9.987	8.506	-14.148
186	186	0.8251	-5.407	11.708	-0.703	-4.004	47.888	-14.577	-9.438	32.754	-5.525	12.405	5.884	7.972	10.208	10.507	-14.137
187	187	0.82956	-5.497	11.683	-0.758	-3.867	47.652	-14.166	-8.869	30.913	-5.784	12.658	5.96	8.139	10.408	12.329	-14.178
188	188	0.83402	-5.572	11.649	-0.813	-3.731	47.375	-13.843	-8.305	29.088	-6.108	12.754	5.888	8.392	10.544	13.937	-14.25
189	189	0.83848	-5.629	11.608	-0.89	-3.56	47.051	-13.579	-7.775	27.246	-6.474	12.832	5.79	8.707	10.674	15.489	-14.339
190	190	0.84294	-5.675	11.567	-0.943	-3.397	46.71	-13.463	-7.318	25.473	-6.839	12.91	5.796	9.036	10.769	17.051	-14.495
191	191	0.8474	-5.711	11.526	-0.983	-3.247	46.356	-13.443	-6.891	23.78	-7.272	13.081	6.118	9.401	10.828	18.844	-14.729
192	192	0.85186	-5.738	11.49	-1.013	-3.094	46.028	-13.529	-6.52	22.208	-7.72	13.26	6.534	9.814	10.857	20.617	-14.995
193	193	0.85632	-5.747	11.452	-1.012	-2.941	45.693	-13.637	-6.173	20.769	-8.206	13.436	6.935	10.218	10.893	22.242	-15.276
194	194	0.86078	-5.733	11.403	-0.976	-2.804	45.358	-13.852	-5.859	19.505	-8.648	13.619	7.267	10.615	10.983	23.644	-15.573
195	195	0.86524	-5.693	11.341	-0.902	-2.688	45.016	-14.163	-5.571	18.417	-9.041	13.818	7.521	10.971	11.144	24.819	-15.906
196	196	0.8697	-5.631	11.265	-0.803	-2.58	44.655	-14.55	-5.305	17.496	-9.373	13.991	7.766	11.291	11.311	25.813	-16.241
197	197	0.87416	-5.547	11.172	-0.694	-2.461	44.275	-15.014	-5.072	16.732	-9.628	14.093	8.048	11.623	11.421	26.648	-16.524
198	198	0.87862	-5.446	11.067	-0.576	-2.33	43.866	-15.489	-4.863	16.09	-9.865	14.159	8.261	11.96	11.547	27.263	-16.765
199	199	0.88308	-5.32	10.944	-0.45	-2.182	43.415	-15.927	-4.669	15.565	-10.039	14.252	8.321	12.288	11.794	27.593	-16.894
200	200	0.88754	-5.175	10.804	-0.343	-1.97	42.936	-16.325	-4.577	15.166	-10.127	14.395	8.079	12.602	12.229	27.493	-16.903
201	201	0.892	-5.037	10.638	-0.224	-1.767	42.413	-16.67	-4.502	14.882	-10.206	14.397	7.227	12.898	12.849	26.684	-16.875
