# Supplementary material for: Gait phenotypes in paediatric hereditary spastic paraplegia revealed by dynamic time warping analysis and random forests
Source: PLoS One. 2018 Mar 8;13(3):e0192345. doi: 10.1371/journal.pone.0192345 (PMC5843164; doi:10.1371/journal.pone.0192345)
Supplement: S2 Data — (ZIP) [file pone.0192345.s009.zip › Healthy/Left.SR.HEALTHY10.1.csv]

	Epoch	Time	Pelvic.obliquity	Pelvic.tilt	Pelvic rotation	Hip.abd.add	Hip.flexion	Hip.rotation	Knee.abd.add	Knee.flexion	Knee.rotation	Ankle.abd.add	Ankle.flexion	Ankle.rotation	Forefoot.abd.add	Forefoot.flexion	Forefoot.rotation
1	1	0	1.628	15.395	3.938	1.869	41.536	4.31	-2.526	14.178	-15.905	16.462	-5.801	1.201	15.712	8.25	-6.154
2	2	0.00395	1.579	15.314	4.121	1.937	41.553	3.894	-2.634	15.282	-15.223	16.546	-6.763	0.83	15.883	6.258	-6.076
3	3	0.0079	1.539	15.24	4.298	2.032	41.55	3.506	-2.779	16.311	-14.459	16.528	-8.199	0.391	15.958	3.82	-5.947
4	4	0.01185	1.514	15.178	4.462	2.158	41.561	3.162	-2.972	17.29	-13.634	16.519	-9.861	-0.114	15.985	1.2	-5.778
5	5	0.0158	1.506	15.13	4.608	2.315	41.617	2.893	-3.202	18.256	-12.776	16.538	-11.445	-0.694	15.939	-1.299	-5.582
6	6	0.01975	1.519	15.094	4.746	2.497	41.754	2.76	-3.429	19.277	-11.93	16.468	-12.469	-1.387	15.656	-3.231	-5.37
7	7	0.0237	1.544	15.065	4.881	2.691	42.017	2.892	-3.557	20.548	-11.204	16.457	-12.438	-2.252	15.287	-4.211	-5.18
8	8	0.02765	1.583	15.021	5.006	2.886	42.347	3.243	-3.535	22.088	-10.599	16.493	-11.717	-3.245	14.938	-4.666	-5.013
9	9	0.0316	1.644	14.952	5.11	3.1	42.709	3.794	-3.35	23.9	-10.101	16.534	-10.506	-4.36	14.601	-4.829	-4.873
10	10	0.03555	1.74	14.847	5.181	3.353	43.056	4.524	-2.995	25.941	-9.684	16.521	-8.989	-5.597	14.249	-4.89	-4.76
11	11	0.0395	1.909	14.683	5.205	3.675	43.281	5.428	-2.433	28.06	-9.31	16.319	-7.28	-6.985	13.788	-4.916	-4.675
12	12	0.04345	2.185	14.466	5.191	4.116	43.298	6.405	-1.77	29.939	-8.955	15.829	-5.663	-8.485	13.124	-4.979	-4.639
13	13	0.0474	2.559	14.205	5.153	4.655	43.099	7.445	-1.066	31.429	-8.61	15.318	-4.281	-10.044	12.491	-5.081	-4.605
14	14	0.05135	3.024	13.906	5.098	5.287	42.686	8.537	-0.366	32.485	-8.297	14.946	-3.159	-11.586	12.022	-5.2	-4.527
15	15	0.0553	3.571	13.578	5.033	6.006	42.079	9.671	0.288	33.107	-8.055	14.828	-2.281	-13.032	11.816	-5.307	-4.369
16	16	0.05925	4.19	13.223	4.964	6.793	41.291	10.842	0.893	33.304	-7.99	14.931	-1.639	-14.358	11.842	-5.373	-4.223
17	17	0.0632	4.848	12.862	4.9	7.6	40.427	11.913	1.425	33.314	-8.018	15.098	-1.082	-15.576	11.956	-5.403	-4.145
18	18	0.06715	5.513	12.513	4.842	8.399	39.547	12.894	1.923	33.249	-8.122	15.159	-0.557	-16.667	12.004	-5.437	-4.105
19	19	0.0711	6.171	12.189	4.795	9.166	38.683	13.746	2.393	33.175	-8.271	15.092	-0.008	-17.601	11.977	-5.474	-4.086
20	20	0.07505	6.806	11.9	4.763	9.879	37.861	14.406	2.824	33.146	-8.423	14.955	0.628	-18.346	11.945	-5.491	-4.074
21	21	0.079	7.378	11.676	4.743	10.497	37.134	14.814	3.191	33.201	-8.623	14.729	1.365	-18.742	11.892	-5.494	-4.034
22	22	0.08295	7.899	11.499	4.729	11.056	36.472	14.994	3.445	33.284	-8.83	14.5	2.126	-18.897	11.854	-5.475	-3.991
23	23	0.0869	8.364	11.369	4.722	11.551	35.86	14.97	3.575	33.335	-9.057	14.345	2.836	-18.828	11.883	-5.447	-3.95
24	24	0.09085	8.766	11.283	4.728	11.976	35.276	14.777	3.58	33.3	-9.334	14.282	3.442	-18.543	11.981	-5.419	-3.915
25	25	0.0948	9.091	11.239	4.754	12.317	34.695	14.452	3.463	33.119	-9.719	14.264	3.91	-18.034	12.093	-5.386	-3.898
26	26	0.09875	9.318	11.23	4.822	12.552	34.076	13.97	3.184	32.749	-10.167	14.341	4.202	-17.327	12.247	-5.36	-3.901
27	27	0.1027	9.462	11.252	4.918	12.687	33.441	13.433	2.846	32.274	-10.683	14.497	4.395	-16.489	12.451	-5.346	-3.913
28	28	0.10665	9.531	11.309	5.034	12.728	32.799	12.85	2.481	31.716	-11.219	14.674	4.506	-15.556	12.662	-5.363	-3.927
29	29	0.1106	9.534	11.403	5.16	12.68	32.161	12.226	2.111	31.1	-11.742	14.825	4.558	-14.561	12.848	-5.41	-3.942
30	30	0.11455	9.457	11.542	5.286	12.544	31.544	11.572	1.732	30.448	-12.266	14.933	4.605	-13.507	12.994	-5.44	-3.975
31	31	0.1185	9.309	11.729	5.383	12.321	30.941	10.917	1.377	29.754	-12.746	15.08	4.654	-12.436	13.192	-5.449	-4.023
32	32	0.12245	9.096	11.956	5.452	12.033	30.349	10.296	1.04	29.028	-13.186	15.248	4.691	-11.367	13.414	-5.456	-4.066
33	33	0.1264	8.827	12.22	5.489	11.692	29.775	9.715	0.721	28.284	-13.6	15.427	4.706	-10.287	13.643	-5.478	-4.097
34	34	0.13035	8.513	12.515	5.491	11.312	29.222	9.172	0.421	27.535	-14.002	15.603	4.694	-9.188	13.862	-5.527	-4.116
35	35	0.1343	8.158	12.834	5.457	10.89	28.689	8.668	0.16	26.788	-14.343	15.733	4.654	-8.134	14.039	-5.61	-4.14
36	36	0.13825	7.79	13.154	5.377	10.469	28.166	8.244	-0.06	26.068	-14.621	15.869	4.624	-7.171	14.225	-5.698	-4.166
37	37	0.1422	7.422	13.472	5.254	10.069	27.641	7.903	-0.257	25.367	-14.873	16.009	4.589	-6.274	14.407	-5.804	-4.192
38	38	0.14615	7.066	13.788	5.089	9.703	27.115	7.624	-0.441	24.684	-15.09	16.152	4.547	-5.433	14.585	-5.933	-4.209
39	39	0.1501	6.734	14.102	4.883	9.378	26.597	7.372	-0.618	24.019	-15.244	16.296	4.497	-4.641	14.761	-6.087	-4.205
40	40	0.15405	6.446	14.422	4.631	9.109	26.076	7.192	-0.775	23.334	-15.331	16.506	4.427	-3.941	15.003	-6.25	-4.185
41	41	0.158	6.183	14.758	4.347	8.864	25.572	7.019	-0.913	22.632	-15.299	16.665	4.352	-3.358	15.213	-6.409	-4.175
42	42	0.16195	5.944	15.096	4.029	8.657	25.07	6.864	-1.053	21.918	-15.205	16.816	4.248	-2.845	15.416	-6.583	-4.177
43	43	0.1659	5.726	15.427	3.676	8.49	24.561	6.728	-1.198	21.196	-15.061	16.952	4.102	-2.387	15.606	-6.789	-4.184
44	44	0.16985	5.53	15.741	3.286	8.348	24.035	6.607	-1.323	20.463	-14.827	17.016	3.909	-1.992	15.74	-7.044	-4.181
45	45	0.1738	5.354	16.033	2.856	8.257	23.502	6.529	-1.448	19.752	-14.537	17.013	3.676	-1.68	15.812	-7.347	-4.185
46	46	0.17775	5.194	16.309	2.399	8.196	22.969	6.457	-1.573	19.059	-14.183	17.024	3.434	-1.441	15.903	-7.651	-4.211
47	47	0.1817	5.042	16.574	1.93	8.143	22.449	6.398	-1.677	18.397	-13.797	17.002	3.203	-1.254	15.968	-7.954	-4.255
48	48	0.18565	4.895	16.831	1.458	8.082	21.946	6.355	-1.75	17.778	-13.408	16.955	2.985	-1.1	16.012	-8.26	-4.314
49	49	0.1896	4.753	17.074	0.985	8.008	21.461	6.328	-1.788	17.206	-13.025	17.038	2.737	-0.975	16.189	-8.599	-4.4
50	50	0.19355	4.609	17.302	0.511	7.919	21.005	6.306	-1.793	16.709	-12.674	17.15	2.484	-0.841	16.398	-8.969	-4.508
51	51	0.1975	4.453	17.522	0.04	7.805	20.573	6.281	-1.773	16.258	-12.352	17.257	2.223	-0.691	16.608	-9.36	-4.632
52	52	0.20145	4.283	17.733	-0.436	7.679	20.157	6.266	-1.745	15.846	-12.061	17.351	1.967	-0.528	16.806	-9.755	-4.772
53	53	0.2054	4.098	17.938	-0.922	7.55	19.754	6.273	-1.724	15.464	-11.81	17.427	1.728	-0.354	16.98	-10.139	-4.927
54	54	0.20935	3.885	18.135	-1.412	7.387	19.361	6.307	-1.685	15.099	-11.64	17.464	1.505	-0.126	17.116	-10.505	-5.096
55	55	0.2133	3.648	18.318	-1.911	7.221	18.965	6.394	-1.675	14.748	-11.6	17.57	1.29	0.185	17.298	-10.854	-5.27
56	56	0.21725	3.39	18.483	-2.405	7.032	18.567	6.508	-1.659	14.419	-11.639	17.667	1.084	0.545	17.47	-11.203	-5.447
57	57	0.2212	3.116	18.632	-2.891	6.826	18.169	6.635	-1.64	14.119	-11.729	17.769	0.882	0.92	17.648	-11.556	-5.642
58	58	0.22515	2.835	18.769	-3.373	6.623	17.777	6.768	-1.635	13.855	-11.847	17.927	0.677	1.275	17.876	-11.913	-5.875
59	59	0.2291	2.56	18.876	-3.846	6.423	17.371	6.914	-1.639	13.61	-12.039	18.148	0.46	1.664	18.161	-12.278	-6.124
60	60	0.23305	2.284	18.963	-4.299	6.204	16.956	7.064	-1.624	13.382	-12.27	18.366	0.265	2.065	18.449	-12.627	-6.379
61	61	0.237	2.018	19.022	-4.73	5.984	16.523	7.197	-1.601	13.17	-12.5	18.552	0.103	2.441	18.708	-12.954	-6.65
62	62	0.24095	1.764	19.055	-5.139	5.769	16.072	7.308	-1.578	12.982	-12.71	18.708	-0.011	2.774	18.933	-13.248	-6.939
63	63	0.2449	1.519	19.064	-5.53	5.562	15.61	7.404	-1.564	12.829	-12.895	18.859	-0.06	3.061	19.144	-13.498	-7.239
64	64	0.24885	1.295	19.041	-5.92	5.387	15.119	7.497	-1.579	12.698	-13.071	18.965	-0.091	3.341	19.296	-13.758	-7.523
65	65	0.2528	1.072	18.999	-6.304	5.207	14.619	7.585	-1.589	12.6	-13.209	19.006	-0.105	3.571	19.387	-14.032	-7.814
66	66	0.25675	0.851	18.942	-6.685	5.024	14.109	7.658	-1.601	12.523	-13.306	19.043	-0.12	3.749	19.473	-14.318	-8.126
67	67	0.2607	0.635	18.873	-7.06	4.844	13.593	7.706	-1.628	12.46	-13.35	19.112	-0.138	3.869	19.586	-14.608	-8.46
68	68	0.26465	0.422	18.798	-7.431	4.679	13.074	7.713	-1.692	12.415	-13.301	19.203	-0.135	3.917	19.705	-14.886	-8.8
69	69	0.2686	0.216	18.717	-7.784	4.491	12.554	7.683	-1.723	12.387	-13.127	19.242	-0.124	3.869	19.789	-15.187	-9.128
70	70	0.27255	0.024	18.636	-8.135	4.309	12.039	7.629	-1.755	12.378	-12.902	19.267	-0.117	3.79	19.861	-15.511	-9.449
71	71	0.2765	-0.154	18.558	-8.48	4.133	11.533	7.558	-1.786	12.386	-12.637	19.276	-0.105	3.692	19.917	-15.851	-9.754
72	72	0.28045	-0.321	18.488	-8.82	3.959	11.042	7.481	-1.815	12.411	-12.342	19.269	-0.078	3.577	19.953	-16.198	-10.038
73	73	0.2844	-0.477	18.432	-9.178	3.797	10.573	7.445	-1.84	12.462	-12.032	19.267	-0.024	3.426	19.988	-16.534	-10.316
74	74	0.28835	-0.634	18.385	-9.537	3.622	10.121	7.403	-1.857	12.528	-11.71	19.197	0.019	3.284	19.962	-16.914	-10.571
75	75	0.2923	-0.788	18.343	-9.913	3.447	9.683	7.38	-1.876	12.62	-11.388	19.171	0.046	3.173	19.98	-17.33	-10.791
76	76	0.29625	-0.936	18.303	-10.309	3.277	9.256	7.382	-1.905	12.734	-11.066	19.177	0.054	3.088	20.027	-17.784	-10.975
77	77	0.3002	-1.08	18.263	-10.723	3.113	8.832	7.408	-1.947	12.859	-10.74	19.16	0.043	3.018	20.048	-18.279	-11.125
78	78	0.30415	-1.232	18.222	-11.154	2.919	8.424	7.466	-1.962	13.015	-10.423	19.038	0.052	2.965	19.973	-18.806	-11.245
79	79	0.3081	-1.388	18.18	-11.587	2.713	8.016	7.542	-1.985	13.169	-10.112	18.955	0.039	2.925	19.929	-19.355	-11.342
80	80	0.31205	-1.542	18.143	-12.025	2.502	7.616	7.64	-2.014	13.32	-9.84	18.882	-0.014	2.951	19.896	-19.954	-11.389
81	81	0.316	-1.687	18.115	-12.474	2.291	7.232	7.781	-2.041	13.477	-9.619	18.827	-0.105	3.042	19.883	-20.604	-11.388
82	82	0.31995	-1.818	18.096	-12.948	2.085	6.869	7.998	-2.048	13.659	-9.448	18.824	-0.216	3.159	19.928	-21.281	-11.36
83	83	0.3239	-1.934	18.082	-13.435	1.9	6.521	8.247	-2.09	13.856	-9.331	18.878	-0.363	3.333	20.011	-21.999	-11.304
84	84	0.32785	-2.046	18.06	-13.93	1.714	6.17	8.528	-2.142	14.074	-9.196	18.949	-0.487	3.494	20.096	-22.72	-11.215
85	85	0.3318	-2.148	18.028	-14.437	1.529	5.808	8.854	-2.194	14.298	-9.088	19.024	-0.629	3.679	20.184	-23.477	-11.092
86	86	0.33575	-2.239	17.984	-14.958	1.347	5.432	9.222	-2.246	14.526	-9.015	19.084	-0.8	3.898	20.261	-24.282	-10.936
87	87	0.3397	-2.312	17.927	-15.491	1.179	5.051	9.606	-2.31	14.791	-8.916	19.087	-0.963	4.109	20.275	-25.129	-10.746
88	88	0.34365	-2.37	17.856	-16.018	1.013	4.652	10.003	-2.393	15.071	-8.804	19.201	-1.151	4.3	20.386	-26.004	-10.547
89	89	0.3476	-2.42	17.768	-16.523	0.844	4.237	10.358	-2.499	15.368	-8.628	19.36	-1.337	4.453	20.525	-26.893	-10.339
90	90	0.35155	-2.463	17.664	-16.996	0.663	3.808	10.669	-2.612	15.679	-8.409	19.531	-1.536	4.59	20.675	-27.819	-10.112
91	91	0.3555	-2.503	17.543	-17.431	0.465	3.365	10.942	-2.721	15.999	-8.172	19.699	-1.767	4.732	20.829	-28.796	-9.86
92	92	0.35945	-2.538	17.406	-17.819	0.264	2.903	11.183	-2.86	16.327	-7.934	19.893	-2.039	4.861	20.995	-29.826	-9.602
93	93	0.3634	-2.575	17.256	-18.147	0.05	2.439	11.379	-3.006	16.682	-7.684	20.094	-2.316	4.962	21.157	-30.888	-9.34
94	94	0.36735	-2.61	17.094	-18.434	-0.175	1.983	11.51	-3.153	17.098	-7.349	20.269	-2.6	4.982	21.298	-31.999	-9.096
95	95	0.3713	-2.646	16.923	-18.686	-0.404	1.541	11.585	-3.304	17.57	-6.95	20.417	-2.91	4.94	21.419	-33.177	-8.862
96	96	0.37525	-2.686	16.745	-18.906	-0.633	1.114	11.626	-3.467	18.088	-6.53	20.551	-3.27	4.875	21.534	-34.431	-8.627
97	97	0.3792	-2.728	16.561	-19.086	-0.859	0.718	11.597	-3.649	18.688	-6.124	20.742	-3.692	4.831	21.719	-35.783	-8.408
98	98	0.38315	-2.773	16.376	-19.228	-1.075	0.35	11.538	-3.847	19.354	-5.756	20.919	-4.134	4.781	21.888	-37.183	-8.223
99	99	0.3871	-2.815	16.192	-19.33	-1.282	0.013	11.412	-4.058	20.092	-5.375	21.119	-4.575	4.698	22.081	-38.607	-8.081
100	100	0.39105	-2.853	16.012	-19.392	-1.475	-0.286	11.221	-4.281	20.904	-4.976	21.349	-5.024	4.58	22.309	-40.062	-7.977
101	101	0.395	-2.886	15.841	-19.417	-1.641	-0.537	10.996	-4.514	21.791	-4.584	21.596	-5.511	4.443	22.566	-41.576	-7.891
102	102	0.39895	-2.906	15.691	-19.382	-1.745	-0.702	10.718	-4.774	22.784	-4.263	21.814	-6.105	4.343	22.823	-43.221	-7.818
103	103	0.4029	-2.909	15.562	-19.306	-1.793	-0.778	10.465	-5.019	23.893	-4.018	22.066	-6.789	4.212	23.142	-44.966	-7.781
104	104	0.40685	-2.901	15.448	-19.187	-1.791	-0.764	10.204	-5.266	25.109	-3.855	22.367	-7.566	4.078	23.538	-46.794	-7.79
105	105	0.4108	-2.892	15.342	-19.027	-1.753	-0.66	9.922	-5.515	26.427	-3.771	22.709	-8.434	3.95	24.003	-48.7	-7.848
106	106	0.41475	-2.898	15.233	-18.827	-1.701	-0.467	9.635	-5.747	27.852	-3.763	23.05	-9.398	3.815	24.503	-50.693	-7.943
107	107	0.4187	-2.951	15.098	-18.592	-1.672	-0.184	9.364	-5.954	29.403	-3.875	23.302	-10.495	3.705	24.964	-52.83	-8.065
108	108	0.42265	-3.056	14.944	-18.332	-1.676	0.155	9.151	-6.131	31.027	-4.105	23.499	-11.727	3.623	25.4	-55.107	-8.183
109	109	0.4266	-3.213	14.786	-18.05	-1.717	0.563	8.974	-6.277	32.709	-4.424	23.605	-13.112	3.568	25.787	-57.542	-8.291
110	110	0.43055	-3.42	14.634	-17.75	-1.798	1.044	8.817	-6.385	34.425	-4.8	23.591	-14.667	3.536	26.105	-60.139	-8.381
111	111	0.4345	-3.687	14.505	-17.421	-1.927	1.588	8.704	-6.436	36.109	-5.218	23.448	-16.415	3.505	26.337	-62.893	-8.43
112	112	0.43845	-3.998	14.398	-17.059	-2.102	2.179	8.572	-6.444	37.71	-5.617	23.157	-18.276	3.492	26.457	-65.705	-8.415
113	113	0.4424	-4.332	14.31	-16.668	-2.302	2.791	8.414	-6.43	39.218	-5.989	22.688	-20.178	3.543	26.416	-68.535	-8.283
114	114	0.44635	-4.675	14.237	-16.262	-2.511	3.408	8.227	-6.41	40.616	-6.311	22.071	-22.057	3.643	26.22	-71.301	-8.047
115	115	0.4503	-5.01	14.176	-15.863	-2.711	4.02	8.01	-6.401	41.892	-6.556	21.355	-23.835	3.766	25.896	-73.901	-7.734
116	116	0.45425	-5.317	14.131	-15.491	-2.881	4.623	7.776	-6.412	43.044	-6.718	20.59	-25.319	3.917	25.451	-76.131	-7.357
117	117	0.4582	-5.576	14.087	-15.167	-2.986	5.197	7.524	-6.482	44.09	-6.805	19.814	-26.383	4.137	24.895	-77.882	-6.906
118	118	0.46215	-5.777	14.039	-14.874	-3.017	5.731	7.275	-6.59	45.063	-6.81	19.046	-27.062	4.383	24.227	-79.213	-6.393
119	119	0.4661	-5.907	13.983	-14.609	-2.958	6.225	7.036	-6.732	45.979	-6.729	18.311	-27.401	4.628	23.475	-80.174	-5.83
120	120	0.47005	-5.955	13.916	-14.376	-2.796	6.681	6.805	-6.911	46.859	-6.561	17.644	-27.483	4.85	22.688	-80.847	-5.237
121	121	0.474	-5.909	13.845	-14.164	-2.531	7.108	6.595	-7.079	47.731	-6.277	17.044	-27.366	4.985	21.877	-81.305	-4.63
122	122	0.47795	-5.808	13.778	-13.956	-2.216	7.541	6.371	-7.233	48.639	-5.901	16.594	-27.101	5.032	21.165	-81.617	-4.041
123	123	0.4819	-5.674	13.717	-13.753	-1.862	7.978	6.187	-7.359	49.566	-5.466	16.303	-26.643	4.997	20.543	-81.729	-3.471
124	124	0.48585	-5.517	13.667	-13.554	-1.477	8.423	6.055	-7.45	50.498	-4.981	16.135	-25.95	4.865	19.972	-81.585	-2.933
125	125	0.4898	-5.341	13.629	-13.358	-1.066	8.88	5.94	-7.517	51.417	-4.42	15.99	-24.956	4.593	19.366	-81.1	-2.466
126	126	0.49375	-5.154	13.608	-13.178	-0.653	9.325	5.935	-7.467	52.219	-3.798	15.826	-23.572	4.123	18.704	-80.098	-2.104
127	127	0.4977	-4.955	13.605	-13.005	-0.238	9.745	6.003	-7.337	52.868	-3.136	15.653	-21.964	3.452	18.036	-78.71	-1.885
128	128	0.50165	-4.746	13.62	-12.839	0.174	10.144	6.166	-7.107	53.375	-2.465	15.458	-20.219	2.611	17.375	-77.039	-1.787
129	129	0.5056	-4.53	13.655	-12.677	0.578	10.532	6.43	-6.764	53.756	-1.81	15.24	-18.454	1.636	16.749	-75.216	-1.786
130	130	0.50955	-4.314	13.713	-12.511	0.961	10.922	6.771	-6.316	54.012	-1.173	15.046	-16.891	0.548	16.239	-73.461	-1.875
131	131	0.5135	-4.082	13.803	-12.355	1.344	11.325	7.257	-5.726	54.149	-0.625	15.026	-15.689	-0.63	15.992	-71.922	-2.071
132	132	0.51745	-3.837	13.912	-12.191	1.73	11.733	7.774	-5.081	54.175	-0.141	15.036	-14.723	-1.83	15.838	-70.504	-2.334
133	133	0.5214	-3.572	14.039	-12.012	2.121	12.152	8.287	-4.4	54.106	0.251	15.06	-13.895	-3.007	15.766	-69.121	-2.66
134	134	0.52535	-3.282	14.187	-11.811	2.519	12.587	8.777	-3.692	53.968	0.518	15.11	-13.093	-4.115	15.789	-67.684	-3.048
135	135	0.5293	-2.967	14.356	-11.589	2.934	13.052	9.249	-2.98	53.784	0.593	15.246	-12.187	-5.113	15.958	-66.07	-3.516
136	136	0.53325	-2.641	14.539	-11.363	3.368	13.546	9.695	-2.289	53.584	0.444	15.34	-11.21	-5.953	16.141	-64.345	-4.048
137	137	0.5372	-2.309	14.733	-11.147	3.809	14.089	10.096	-1.631	53.395	0.112	15.404	-10.211	-6.625	16.348	-62.57	-4.628
138	138	0.54115	-1.979	14.936	-10.934	4.236	14.674	10.455	-0.988	53.205	-0.397	15.457	-9.234	-7.112	16.587	-60.791	-5.232
139	139	0.5451	-1.659	15.142	-10.704	4.625	15.277	10.787	-0.331	52.987	-1.078	15.515	-8.324	-7.396	16.865	-59.053	-5.826
140	140	0.54905	-1.35	15.346	-10.457	4.976	15.924	10.988	0.254	52.762	-1.956	15.519	-7.503	-7.4	17.116	-57.379	-6.417
141	141	0.553	-1.061	15.549	-10.196	5.29	16.58	11.134	0.794	52.477	-3.004	15.617	-6.763	-7.198	17.451	-55.713	-7.008
142	142	0.55695	-0.788	15.751	-9.937	5.581	17.257	11.208	1.26	52.162	-4.209	15.791	-6.069	-6.789	17.85	-54.036	-7.606
143	143	0.5609	-0.529	15.951	-9.687	5.854	17.958	11.209	1.645	51.821	-5.559	16.048	-5.418	-6.18	18.311	-52.338	-8.203
144	144	0.56485	-0.284	16.148	-9.442	6.111	18.673	11.154	1.951	51.423	-7.032	16.417	-4.832	-5.388	18.849	-50.617	-8.785
145	145	0.5688	-0.058	16.332	-9.2	6.337	19.386	10.985	2.142	50.947	-8.616	16.828	-4.333	-4.408	19.392	-48.879	-9.371
146	146	0.57275	0.153	16.508	-8.956	6.525	20.108	10.748	2.277	50.434	-10.267	17.221	-3.908	-3.306	19.899	-47.16	-9.954
147	147	0.5767	0.35	16.678	-8.711	6.686	20.834	10.457	2.363	49.888	-11.944	17.535	-3.555	-2.125	20.308	-45.485	-10.52
148	148	0.58065	0.536	16.845	-8.47	6.828	21.567	10.122	2.4	49.327	-13.612	17.74	-3.263	-0.901	20.587	-43.868	-11.059
149	149	0.5846	0.709	17.01	-8.25	6.964	22.326	9.732	2.369	48.811	-15.239	17.86	-3.006	0.355	20.755	-42.323	-11.563
150	150	0.58855	0.863	17.163	-8.035	7.059	23.095	9.27	2.281	48.304	-16.728	17.984	-2.778	1.562	20.902	-40.803	-12.042
151	151	0.5925	1.001	17.309	-7.826	7.13	23.869	8.78	2.155	47.804	-18.11	18.12	-2.573	2.708	21.035	-39.302	-12.506
152	152	0.59645	1.125	17.446	-7.621	7.179	24.642	8.261	1.99	47.295	-19.36	18.324	-2.394	3.751	21.207	-37.795	-12.975
153	153	0.6004	1.236	17.575	-7.42	7.207	25.411	7.713	1.784	46.766	-20.453	18.647	-2.245	4.655	21.468	-36.26	-13.466
154	154	0.60435	1.343	17.694	-7.246	7.244	26.182	7.17	1.528	46.247	-21.335	19.11	-2.116	5.367	21.818	-34.7	-13.96
155	155	0.6083	1.446	17.798	-7.09	7.275	26.938	6.649	1.278	45.716	-22.031	19.494	-1.898	5.913	22.048	-33.07	-14.432
156	156	0.61225	1.547	17.891	-6.948	7.309	27.692	6.161	1.035	45.215	-22.564	19.795	-1.593	6.318	22.144	-31.412	-14.855
157	157	0.6162	1.644	17.971	-6.807	7.334	28.439	5.698	0.809	44.737	-22.922	19.986	-1.238	6.574	22.105	-29.774	-15.222
158	158	0.62015	1.735	18.038	-6.648	7.331	29.166	5.242	0.616	44.261	-23.087	20.045	-0.898	6.67	21.946	-28.215	-15.53
159	159	0.6241	1.828	18.087	-6.497	7.33	29.891	4.802	0.437	43.837	-23.044	20.009	-0.635	6.61	21.724	-26.82	-15.758
160	160	0.62805	1.927	18.126	-6.356	7.329	30.601	4.39	0.278	43.4	-22.807	19.984	-0.434	6.357	21.535	-25.476	-15.973
161	161	0.632	2.027	18.155	-6.23	7.334	31.298	4.015	0.131	42.968	-22.428	20.005	-0.274	5.944	21.399	-24.164	-16.189
162	162	0.63595	2.122	18.172	-6.121	7.341	31.98	3.674	-0.006	42.531	-21.921	20.042	-0.154	5.4	21.29	-22.887	-16.395
163	163	0.6399	2.207	18.178	-6.021	7.333	32.638	3.356	-0.128	42.054	-21.28	19.999	-0.093	4.759	21.133	-21.674	-16.554
164	164	0.64385	2.276	18.168	-5.92	7.317	33.251	3.154	-0.213	41.516	-20.592	20.008	-0.072	3.995	21.019	-20.455	-16.705
165	165	0.6478	2.342	18.149	-5.821	7.287	33.833	2.985	-0.271	40.928	-19.781	19.99	-0.005	3.096	20.866	-19.173	-16.851
166	166	0.65175	2.403	18.126	-5.719	7.246	34.398	2.836	-0.316	40.31	-18.891	19.919	0.098	2.13	20.654	-17.866	-16.964
167	167	0.6557	2.461	18.103	-5.606	7.194	34.951	2.707	-0.354	39.667	-17.963	19.779	0.21	1.148	20.373	-16.574	-17.022
168	168	0.65965	2.517	18.081	-5.474	7.132	35.476	2.634	-0.367	38.965	-17.035	19.556	0.274	0.165	20.022	-15.342	-17.011
169	169	0.6636	2.558	18.068	-5.343	7.057	36.011	2.538	-0.413	38.258	-16.054	19.198	0.339	-0.793	19.541	-14.166	-16.926
170	170	0.66755	2.592	18.055	-5.205	6.966	36.517	2.459	-0.449	37.497	-15.067	18.751	0.387	-1.762	18.981	-13.008	-16.829
171	171	0.6715	2.615	18.044	-5.061	6.862	36.993	2.411	-0.481	36.684	-14.108	18.276	0.413	-2.713	18.394	-11.862	-16.714
172	172	0.67545	2.625	18.04	-4.91	6.751	37.448	2.403	-0.519	35.832	-13.192	17.833	0.42	-3.624	17.828	-10.723	-16.569
173	173	0.6794	2.636	18.043	-4.765	6.643	37.881	2.433	-0.554	34.961	-12.255	17.437	0.428	-4.546	17.303	-9.586	-16.386
174	174	0.68335	2.642	18.058	-4.621	6.534	38.319	2.487	-0.588	34.088	-11.407	17.027	0.435	-5.369	16.764	-8.463	-16.172
175	175	0.6873	2.65	18.082	-4.478	6.43	38.748	2.56	-0.63	33.189	-10.62	16.635	0.493	-6.138	16.227	-7.278	-15.946
176	176	0.69125	2.657	18.116	-4.329	6.324	39.167	2.656	-0.675	32.259	-9.908	16.334	0.599	-6.861	15.762	-6.007	-15.727
177	177	0.6952	2.661	18.164	-4.168	6.205	39.581	2.778	-0.718	31.303	-9.286	16.199	0.73	-7.534	15.447	-4.65	-15.533
178	178	0.69915	2.669	18.222	-3.998	6.067	39.991	2.882	-0.752	30.345	-8.699	16.133	0.865	-8.141	15.212	-3.285	-15.322
179	179	0.7031	2.677	18.285	-3.814	5.925	40.395	2.979	-0.799	29.372	-8.243	16.02	0.997	-8.601	14.938	-1.941	-15.081
180	180	0.70705	2.687	18.35	-3.623	5.782	40.782	3.085	-0.84	28.375	-7.913	15.828	1.117	-8.966	14.598	-0.617	-14.849
181	181	0.711	2.694	18.417	-3.431	5.636	41.154	3.193	-0.879	27.359	-7.687	15.575	1.23	-9.263	14.21	0.695	-14.649
182	182	0.71495	2.696	18.49	-3.246	5.487	41.519	3.278	-0.93	26.342	-7.529	15.322	1.353	-9.509	13.827	2.019	-14.493
183	183	0.7189	2.7	18.57	-3.099	5.377	41.853	3.483	-0.963	25.316	-7.543	15.215	1.348	-9.719	13.596	3.247	-14.396
184	184	0.72285	2.705	18.645	-2.959	5.282	42.162	3.694	-1.004	24.292	-7.637	15.158	1.212	-9.86	13.432	4.338	-14.309
185	185	0.7268	2.715	18.711	-2.819	5.191	42.439	3.89	-1.046	23.263	-7.806	15.123	0.954	-9.931	13.312	5.299	-14.246
186	186	0.73075	2.733	18.765	-2.678	5.104	42.681	4.059	-1.089	22.236	-8.064	15.096	0.586	-9.919	13.221	6.135	-14.211
187	187	0.7347	2.769	18.805	-2.536	5.038	42.895	4.208	-1.148	21.248	-8.474	15.092	0.118	-9.76	13.159	6.829	-14.19
188	188	0.73865	2.829	18.833	-2.408	5.021	43.07	4.391	-1.216	20.305	-9.04	15.202	-0.395	-9.499	13.222	7.442	-14.19
189	189	0.7426	2.9	18.852	-2.265	5.004	43.215	4.539	-1.286	19.407	-9.648	15.463	-0.958	-9.184	13.454	7.978	-14.205
190	190	0.74655	2.979	18.854	-2.103	4.982	43.322	4.639	-1.362	18.544	-10.258	15.756	-1.551	-8.803	13.739	8.425	-14.189
191	191	0.7505	3.06	18.834	-1.918	4.951	43.383	4.686	-1.447	17.71	-10.847	15.963	-2.149	-8.341	13.967	8.774	-14.097
192	192	0.75445	3.136	18.79	-1.69	4.895	43.389	4.681	-1.533	16.932	-11.435	16.046	-2.723	-7.751	14.104	8.996	-13.893
193	193	0.7584	3.213	18.722	-1.471	4.86	43.362	4.653	-1.622	16.253	-12.006	16.042	-3.293	-7.092	14.182	9.076	-13.622
194	194	0.76235	3.288	18.641	-1.25	4.826	43.303	4.576	-1.702	15.66	-12.504	15.873	-3.948	-6.514	14.132	8.943	-13.403
195	195	0.7663	3.361	18.545	-1.032	4.797	43.204	4.474	-1.77	15.122	-12.953	15.558	-4.757	-6.016	13.981	8.555	-13.241
196	196	0.77025	3.428	18.433	-0.82	4.778	43.053	4.377	-1.827	14.61	-13.391	15.166	-5.793	-5.554	13.805	7.874	-13.108
197	197	0.7742	3.486	18.298	-0.578	4.737	42.848	4.12	-1.907	14.16	-13.654	14.931	-7.34	-5.12	13.869	6.626	-12.984
198	198	0.77815	3.536	18.144	-0.34	4.712	42.619	3.794	-2.029	13.82	-13.767	14.622	-9.436	-4.726	13.921	4.694	-12.817
199	199	0.7821	3.583	17.972	-0.106	4.713	42.378	3.44	-2.185	13.663	-13.792	14.225	-11.88	-4.369	13.913	2.215	-12.611
200	200	0.78605	3.627	17.786	0.128	4.731	42.148	3.086	-2.347	13.805	-13.729	13.745	-14.244	-4.09	13.781	-0.48	-12.375
201	201	0.79	3.662	17.593	0.371	4.746	41.959	2.758	-2.472	14.385	-13.545	13.2	-15.883	-3.96	13.447	-2.869	-12.118
