# Supplementary material for: Gait phenotypes in paediatric hereditary spastic paraplegia revealed by dynamic time warping analysis and random forests
Source: PLoS One. 2018 Mar 8;13(3):e0192345. doi: 10.1371/journal.pone.0192345 (PMC5843164; doi:10.1371/journal.pone.0192345)
Supplement: S2 Data — (ZIP) [file pone.0192345.s009.zip › Healthy/Left.SR.HEALTHY10.2.csv]

	Epoch	Time	Pelvic.obliquity	Pelvic.tilt	Pelvic rotation	Hip.abd.add	Hip.flexion	Hip.rotation	Knee.abd.add	Knee.flexion	Knee.rotation	Ankle.abd.add	Ankle.flexion	Ankle.rotation	Forefoot.abd.add	Forefoot.flexion	Forefoot.rotation
1	1	0	-2.213	17.403	-0.728	0.445	47.501	-1.53	-1.618	18.464	-5.741	17.03	-2.543	-6.495	17.671	13.702	-15.979
2	2	0.005	-2.123	17.196	-0.623	0.561	47.154	-1.83	-1.777	18.593	-5.383	17.632	-4.643	-6.168	18.632	11.332	-15.386
3	3	0.01	-2.05	17.013	-0.491	0.649	46.88	-2.087	-1.959	19.083	-4.969	17.95	-6.967	-5.921	19.302	8.315	-14.703
4	4	0.015	-1.971	16.853	-0.347	0.731	46.768	-2.184	-2.107	20.139	-4.589	18.362	-9.114	-5.747	19.988	5.028	-13.93
5	5	0.02	-1.907	16.717	-0.201	0.794	46.939	-2.206	-2.243	21.863	-4.116	19.004	-10.577	-5.599	20.755	1.998	-13.014
6	6	0.025	-1.867	16.598	-0.084	0.86	47.367	-2.002	-2.314	24.001	-3.769	19.671	-10.864	-5.445	21.366	-0.062	-12.05
7	7	0.03	-1.861	16.485	-0.008	0.909	47.933	-1.614	-2.282	26.231	-3.381	20.053	-9.896	-5.6	21.538	-0.839	-11.268
8	8	0.035	-1.863	16.366	-0.004	0.995	48.433	-1.016	-2.138	28.202	-3.022	20.031	-8.037	-6.117	21.237	-0.501	-10.772
9	9	0.04	-1.858	16.231	-0.064	1.128	48.725	-0.282	-1.908	29.765	-2.565	20.03	-6.089	-6.959	20.977	0.215	-10.453
10	10	0.045	-1.824	16.067	-0.193	1.327	48.723	0.646	-1.549	30.859	-2.078	20.035	-4.733	-8.003	20.811	0.566	-10.176
11	11	0.05	-1.717	15.855	-0.372	1.62	48.43	1.66	-1.14	31.543	-1.563	20.208	-4.354	-9.27	20.843	0.178	-10.019
12	12	0.055	-1.499	15.598	-0.593	2.016	47.912	2.671	-0.686	31.926	-1.124	20.188	-4.69	-10.645	20.695	-0.79	-10.002
13	13	0.06	-1.161	15.304	-0.84	2.529	47.25	3.661	-0.21	32.153	-0.865	19.989	-5.301	-11.918	20.364	-2.006	-10.013
14	14	0.065	-0.731	14.994	-1.114	3.131	46.532	4.58	0.273	32.396	-0.684	19.737	-5.714	-13.114	19.997	-3.083	-10.054
15	15	0.07	-0.258	14.674	-1.409	3.792	45.819	5.326	0.689	32.749	-0.6	19.359	-5.61	-14.132	19.567	-3.744	-10.158
16	16	0.075	0.238	14.351	-1.71	4.485	45.109	5.938	1.053	33.18	-0.637	18.852	-4.955	-15.042	19.088	-3.911	-10.395
17	17	0.08	0.715	14.056	-2	5.144	44.436	6.352	1.343	33.662	-0.577	18.24	-3.947	-15.969	18.573	-3.759	-10.749
18	18	0.085	1.163	13.794	-2.272	5.786	43.788	6.516	1.467	34.106	-0.525	17.734	-2.959	-16.659	18.185	-3.581	-11.104
19	19	0.09	1.554	13.574	-2.527	6.365	43.129	6.536	1.503	34.403	-0.472	17.283	-2.101	-17.032	17.881	-3.48	-11.292
20	20	0.095	1.869	13.403	-2.751	6.862	42.407	6.433	1.428	34.44	-0.558	17.029	-1.403	-16.988	17.782	-3.389	-11.345
21	21	0.1	2.106	13.266	-2.941	7.275	41.675	6.199	1.236	34.287	-0.708	16.836	-0.878	-16.701	17.725	-3.318	-11.36
22	22	0.105	2.261	13.163	-3.103	7.6	40.943	5.931	1.012	33.968	-1.002	16.508	-0.569	-16.195	17.531	-3.36	-11.356
23	23	0.11	2.352	13.101	-3.254	7.872	40.247	5.645	0.727	33.568	-1.347	16.349	-0.455	-15.597	17.461	-3.482	-11.364
24	24	0.115	2.391	13.094	-3.397	8.093	39.641	5.317	0.416	33.177	-1.732	16.195	-0.41	-14.9	17.39	-3.646	-11.373
25	25	0.12	2.415	13.129	-3.518	8.283	39.137	4.875	0.06	32.86	-2.146	16.111	-0.32	-14.097	17.383	-3.763	-11.403
26	26	0.125	2.439	13.206	-3.619	8.437	38.735	4.442	-0.238	32.652	-2.534	15.987	-0.078	-13.379	17.344	-3.78	-11.486
27	27	0.13	2.487	13.317	-3.69	8.581	38.401	4.001	-0.501	32.52	-2.971	15.791	0.229	-12.645	17.228	-3.792	-11.576
28	28	0.135	2.558	13.465	-3.735	8.712	38.137	3.57	-0.727	32.446	-3.425	15.6	0.532	-11.878	17.101	-3.852	-11.614
29	29	0.14	2.649	13.64	-3.746	8.817	37.894	3.226	-0.87	32.368	-3.898	15.472	0.814	-11.171	17.027	-3.935	-11.638
30	30	0.145	2.753	13.836	-3.733	8.898	37.649	2.947	-0.952	32.257	-4.355	15.399	1.114	-10.541	16.995	-3.98	-11.661
31	31	0.15	2.865	14.058	-3.721	8.968	37.365	2.832	-0.956	32.059	-4.797	15.447	1.424	-10.056	17.061	-3.965	-11.697
32	32	0.155	2.971	14.28	-3.708	9.022	37.071	2.818	-0.882	31.814	-5.216	15.461	1.677	-9.66	17.113	-3.978	-11.723
33	33	0.16	3.059	14.495	-3.704	9.064	36.726	2.92	-0.761	31.495	-5.57	15.388	1.877	-9.384	17.084	-4.036	-11.722
34	34	0.165	3.125	14.687	-3.701	9.085	36.344	3.118	-0.605	31.139	-5.872	15.256	2.055	-9.225	16.997	-4.105	-11.719
35	35	0.17	3.177	14.871	-3.73	9.12	35.928	3.403	-0.434	30.778	-5.994	15.114	2.283	-9.321	16.901	-4.131	-11.745
36	36	0.175	3.191	15.014	-3.766	9.12	35.471	3.806	-0.214	30.418	-6.055	14.969	2.477	-9.56	16.81	-4.189	-11.783
37	37	0.18	3.169	15.115	-3.812	9.095	34.997	4.151	-0.055	30.12	-5.988	14.875	2.689	-9.824	16.758	-4.263	-11.789
38	38	0.185	3.112	15.174	-3.844	9.022	34.502	4.485	0.09	29.866	-5.843	14.874	2.912	-10.119	16.788	-4.336	-11.774
39	39	0.19	3.039	15.199	-3.899	8.973	33.992	4.827	0.206	29.671	-5.694	14.778	3.206	-10.433	16.727	-4.389	-11.773
40	40	0.195	2.942	15.194	-3.974	8.917	33.462	5.147	0.296	29.499	-5.52	14.611	3.533	-10.722	16.602	-4.436	-11.764
41	41	0.2	2.802	15.153	-4.082	8.865	32.902	5.466	0.324	29.341	-5.334	14.538	3.852	-10.996	16.554	-4.469	-11.765
42	42	0.205	2.627	15.076	-4.215	8.796	32.302	5.757	0.318	29.166	-5.164	14.426	4.117	-11.207	16.473	-4.545	-11.775
43	43	0.21	2.417	14.979	-4.375	8.729	31.671	6.051	0.242	28.961	-5.026	14.413	4.345	-11.359	16.461	-4.613	-11.783
44	44	0.215	2.208	14.862	-4.547	8.66	31.01	6.323	0.149	28.737	-4.875	14.432	4.561	-11.507	16.476	-4.672	-11.805
45	45	0.22	1.989	14.746	-4.716	8.561	30.342	6.566	0.064	28.473	-4.78	14.341	4.746	-11.561	16.392	-4.758	-11.817
46	46	0.225	1.778	14.615	-4.862	8.438	29.665	6.707	-0.049	28.197	-4.76	14.317	4.932	-11.468	16.357	-4.818	-11.833
47	47	0.23	1.583	14.49	-4.999	8.312	28.993	6.81	-0.167	27.896	-4.804	14.489	5.067	-11.309	16.503	-4.862	-11.878
48	48	0.235	1.422	14.365	-5.125	8.207	28.314	6.91	-0.279	27.563	-4.94	14.62	5.192	-11.056	16.601	-4.908	-11.897
49	49	0.24	1.303	14.249	-5.257	8.136	27.638	7.008	-0.369	27.225	-5.11	14.695	5.272	-10.775	16.657	-5.012	-11.905
50	50	0.245	1.213	14.141	-5.387	8.085	26.968	7.052	-0.478	26.89	-5.267	14.779	5.37	-10.473	16.711	-5.104	-11.913
51	51	0.25	1.14	14.044	-5.522	8.057	26.301	7.102	-0.607	26.545	-5.474	14.88	5.507	-10.123	16.761	-5.151	-11.911
52	52	0.255	1.073	13.973	-5.65	8.026	25.663	7.152	-0.716	26.193	-5.714	14.874	5.603	-9.745	16.714	-5.256	-11.9
53	53	0.26	1.026	13.922	-5.78	8.011	25.048	7.19	-0.831	25.838	-5.916	14.965	5.645	-9.403	16.76	-5.387	-11.895
54	54	0.265	0.986	13.888	-5.888	7.979	24.455	7.216	-0.921	25.476	-6.145	15.098	5.648	-9.052	16.852	-5.54	-11.907
55	55	0.27	0.96	13.861	-5.981	7.952	23.869	7.212	-1.015	25.11	-6.375	15.156	5.667	-8.686	16.868	-5.692	-11.907
56	56	0.275	0.917	13.858	-6.066	7.908	23.323	7.18	-1.127	24.772	-6.513	15.329	5.712	-8.391	16.99	-5.805	-11.916
57	57	0.28	0.865	13.869	-6.162	7.853	22.798	7.228	-1.185	24.456	-6.678	15.355	5.765	-8.108	16.99	-5.963	-11.899
58	58	0.285	0.781	13.891	-6.27	7.78	22.299	7.293	-1.267	24.157	-6.81	15.451	5.829	-7.824	17.043	-6.107	-11.85
59	59	0.29	0.666	13.917	-6.388	7.667	21.821	7.344	-1.335	23.891	-6.889	15.551	5.93	-7.597	17.107	-6.221	-11.842
60	60	0.295	0.547	13.937	-6.535	7.551	21.338	7.399	-1.388	23.635	-6.903	15.572	6.018	-7.441	17.114	-6.366	-11.864
61	61	0.3	0.41	13.955	-6.692	7.438	20.873	7.459	-1.472	23.405	-6.899	15.668	6.087	-7.292	17.184	-6.521	-11.877
62	62	0.305	0.283	13.965	-6.853	7.322	20.417	7.505	-1.539	23.222	-6.862	15.823	6.17	-7.194	17.317	-6.673	-11.926
63	63	0.31	0.143	13.976	-7.003	7.175	19.991	7.525	-1.604	23.074	-6.801	16.023	6.275	-7.076	17.485	-6.813	-11.953
64	64	0.315	0.032	13.988	-7.165	7.064	19.568	7.57	-1.655	22.922	-6.776	16.134	6.382	-6.943	17.578	-6.96	-11.971
65	65	0.32	-0.068	14.013	-7.342	6.991	19.165	7.632	-1.73	22.792	-6.697	16.26	6.495	-6.914	17.679	-7.099	-12.026
66	66	0.325	-0.147	14.046	-7.538	6.934	18.782	7.68	-1.791	22.692	-6.583	16.298	6.624	-6.9	17.709	-7.255	-12.079
67	67	0.33	-0.225	14.068	-7.744	6.879	18.394	7.748	-1.836	22.618	-6.537	16.287	6.693	-6.808	17.7	-7.509	-12.106
68	68	0.335	-0.315	14.069	-7.957	6.814	17.985	7.813	-1.908	22.537	-6.477	16.425	6.762	-6.72	17.82	-7.723	-12.142
69	69	0.34	-0.401	14.061	-8.179	6.748	17.574	7.853	-1.966	22.479	-6.351	16.556	6.873	-6.701	17.952	-7.906	-12.215
70	70	0.345	-0.478	14.049	-8.41	6.693	17.16	7.935	-2.009	22.426	-6.27	16.634	7.037	-6.689	18.029	-8.04	-12.306
71	71	0.35	-0.531	14.036	-8.639	6.676	16.754	8.01	-2.099	22.389	-6.269	16.956	7.147	-6.6	18.309	-8.182	-12.398
72	72	0.355	-0.574	14.018	-8.853	6.638	16.34	8.083	-2.133	22.34	-6.285	17.089	7.178	-6.485	18.439	-8.444	-12.465
73	73	0.36	-0.613	14	-9.068	6.599	15.917	8.177	-2.131	22.29	-6.307	16.988	7.258	-6.357	18.367	-8.722	-12.496
74	74	0.365	-0.649	13.972	-9.284	6.572	15.474	8.27	-2.156	22.232	-6.313	16.981	7.411	-6.293	18.367	-8.895	-12.578
75	75	0.37	-0.693	13.945	-9.513	6.545	15.036	8.299	-2.233	22.192	-6.228	17.027	7.595	-6.238	18.402	-9.043	-12.65
76	76	0.375	-0.757	13.924	-9.745	6.482	14.595	8.336	-2.286	22.123	-6.173	17.183	7.694	-6.138	18.557	-9.239	-12.721
77	77	0.38	-0.812	13.905	-9.987	6.429	14.139	8.394	-2.345	22.03	-6.121	17.398	7.725	-6.051	18.774	-9.479	-12.796
78	78	0.385	-0.861	13.888	-10.213	6.355	13.689	8.432	-2.372	21.94	-6.022	17.638	7.759	-6.01	19.031	-9.708	-12.887
79	79	0.39	-0.884	13.872	-10.434	6.311	13.244	8.409	-2.418	21.877	-5.903	17.692	7.831	-5.947	19.106	-9.964	-12.965
80	80	0.395	-0.909	13.873	-10.649	6.254	12.82	8.419	-2.431	21.824	-5.817	17.637	7.953	-5.863	19.079	-10.209	-13.014
81	81	0.4	-0.922	13.879	-10.859	6.208	12.4	8.406	-2.457	21.762	-5.7	17.553	8.061	-5.763	19.027	-10.478	-13.026
82	82	0.405	-0.926	13.898	-11.068	6.162	11.988	8.372	-2.468	21.696	-5.505	17.373	8.172	-5.716	18.901	-10.766	-13.03
83	83	0.41	-0.931	13.928	-11.276	6.121	11.567	8.369	-2.499	21.6	-5.302	17.327	8.218	-5.724	18.895	-11.071	-13.056
84	84	0.415	-0.945	13.971	-11.499	6.081	11.15	8.371	-2.557	21.506	-5.061	17.364	8.267	-5.747	18.96	-11.369	-13.068
85	85	0.42	-0.956	14.027	-11.736	6.027	10.754	8.386	-2.593	21.427	-4.804	17.457	8.326	-5.747	19.085	-11.662	-13.052
86	86	0.425	-0.969	14.094	-11.971	5.958	10.37	8.476	-2.573	21.348	-4.588	17.356	8.398	-5.738	19.042	-11.997	-12.988
87	87	0.43	-0.983	14.162	-12.196	5.89	10.001	8.563	-2.567	21.31	-4.312	17.254	8.504	-5.759	18.996	-12.337	-12.879
88	88	0.435	-1.007	14.227	-12.405	5.81	9.617	8.68	-2.572	21.269	-4.064	17.186	8.581	-5.803	18.967	-12.707	-12.776
89	89	0.44	-1.034	14.286	-12.612	5.731	9.222	8.86	-2.589	21.243	-3.852	17.18	8.625	-5.869	18.982	-13.117	-12.667
90	90	0.445	-1.048	14.347	-12.835	5.654	8.824	9.132	-2.557	21.226	-3.629	17.139	8.595	-5.999	18.996	-13.622	-12.535
91	91	0.45	-1.073	14.397	-13.059	5.581	8.437	9.393	-2.563	21.258	-3.42	17.081	8.558	-6.096	18.974	-14.171	-12.382
92	92	0.455	-1.112	14.425	-13.28	5.482	8.023	9.72	-2.567	21.296	-3.265	17.159	8.553	-6.207	19.06	-14.671	-12.241
93	93	0.46	-1.166	14.433	-13.499	5.355	7.59	10.089	-2.554	21.354	-3.071	17.125	8.616	-6.39	19.04	-15.154	-12.087
94	94	0.465	-1.223	14.419	-13.717	5.21	7.118	10.483	-2.541	21.387	-2.868	17.186	8.651	-6.567	19.111	-15.649	-11.899
95	95	0.47	-1.283	14.381	-13.936	5.046	6.633	10.887	-2.518	21.434	-2.647	17.318	8.636	-6.775	19.258	-16.186	-11.717
96	96	0.475	-1.352	14.312	-14.15	4.874	6.126	11.335	-2.498	21.51	-2.457	17.429	8.592	-7.017	19.376	-16.774	-11.547
97	97	0.48	-1.42	14.227	-14.344	4.695	5.617	11.763	-2.491	21.623	-2.254	17.549	8.578	-7.291	19.492	-17.354	-11.389
98	98	0.485	-1.494	14.11	-14.518	4.485	5.09	12.164	-2.473	21.773	-2.068	17.602	8.536	-7.547	19.537	-18.008	-11.231
99	99	0.49	-1.578	13.963	-14.685	4.247	4.536	12.547	-2.458	21.929	-1.859	17.734	8.45	-7.786	19.66	-18.711	-11.044
100	100	0.495	-1.68	13.784	-14.844	3.98	3.97	12.861	-2.465	22.131	-1.597	17.77	8.346	-8.002	19.685	-19.497	-10.825
101	101	0.5	-1.777	13.593	-15.012	3.734	3.404	13.143	-2.531	22.372	-1.308	17.882	8.204	-8.218	19.756	-20.332	-10.601
102	102	0.505	-1.869	13.393	-15.176	3.481	2.856	13.383	-2.607	22.675	-0.954	18.08	8.044	-8.438	19.908	-21.222	-10.349
103	103	0.51	-1.953	13.183	-15.333	3.225	2.319	13.551	-2.69	23.044	-0.526	18.241	7.839	-8.659	20.031	-22.22	-10.077
104	104	0.515	-2.024	12.974	-15.46	2.983	1.801	13.6	-2.838	23.461	-0.068	18.57	7.602	-8.818	20.282	-23.262	-9.787
105	105	0.52	-2.079	12.778	-15.565	2.766	1.328	13.568	-3.014	23.925	0.361	18.977	7.306	-8.861	20.593	-24.383	-9.458
106	106	0.525	-2.106	12.604	-15.651	2.613	0.916	13.507	-3.228	24.436	0.767	19.325	6.913	-8.867	20.826	-25.62	-9.101
107	107	0.53	-2.109	12.452	-15.718	2.518	0.57	13.379	-3.497	25.006	1.195	19.698	6.452	-8.857	21.061	-26.934	-8.735
108	108	0.535	-2.107	12.315	-15.754	2.447	0.294	13.208	-3.783	25.662	1.613	20.032	5.928	-8.812	21.243	-28.358	-8.342
109	109	0.54	-2.124	12.174	-15.739	2.373	0.074	12.972	-4.08	26.398	2.053	20.249	5.319	-8.749	21.305	-29.931	-7.902
110	110	0.545	-2.203	12.022	-15.666	2.238	-0.079	12.624	-4.387	27.206	2.452	20.365	4.652	-8.592	21.258	-31.6	-7.453
111	111	0.55	-2.352	11.85	-15.537	2.024	-0.175	12.239	-4.68	28.105	2.806	20.676	3.97	-8.42	21.387	-33.292	-7.029
112	112	0.555	-2.563	11.695	-15.356	1.733	-0.186	11.793	-4.937	29.082	3.152	21.078	3.271	-8.228	21.616	-35.025	-6.618
113	113	0.56	-2.802	11.584	-15.102	1.425	-0.115	11.337	-5.167	30.106	3.406	21.621	2.464	-8.002	21.973	-36.866	-6.221
114	114	0.565	-3.06	11.519	-14.781	1.098	0.04	10.803	-5.381	31.162	3.665	22.32	1.542	-7.793	22.484	-38.798	-5.866
115	115	0.57	-3.338	11.489	-14.415	0.754	0.261	10.244	-5.555	32.263	3.818	22.897	0.569	-7.535	22.895	-40.796	-5.559
116	116	0.575	-3.634	11.465	-14.033	0.383	0.521	9.654	-5.706	33.405	3.988	23.405	-0.473	-7.352	23.259	-42.85	-5.342
117	117	0.58	-3.924	11.452	-13.671	0.01	0.845	9.05	-5.845	34.625	4.112	23.978	-1.616	-7.132	23.709	-45.006	-5.178
118	118	0.585	-4.198	11.436	-13.346	-0.356	1.222	8.482	-5.934	35.898	4.096	24.481	-2.859	-6.755	24.147	-47.264	-5.009
119	119	0.59	-4.442	11.431	-13.058	-0.685	1.682	7.911	-6.016	37.262	3.999	24.994	-4.163	-6.325	24.648	-49.565	-4.908
120	120	0.595	-4.626	11.418	-12.824	-0.941	2.19	7.374	-6.12	38.645	3.777	25.603	-5.584	-5.816	25.28	-51.897	-4.875
121	121	0.6	-4.743	11.4	-12.649	-1.108	2.761	6.863	-6.251	40.063	3.51	26.275	-7.162	-5.272	26.019	-54.32	-4.869
122	122	0.605	-4.808	11.361	-12.55	-1.216	3.373	6.385	-6.377	41.494	3.143	26.711	-8.942	-4.568	26.619	-56.928	-4.807
123	123	0.61	-4.858	11.313	-12.508	-1.292	4.018	5.954	-6.511	42.89	2.667	26.979	-10.939	-3.733	27.132	-59.706	-4.695
124	124	0.615	-4.908	11.255	-12.518	-1.374	4.718	5.506	-6.655	44.282	2.114	26.971	-13.134	-2.783	27.497	-62.648	-4.559
125	125	0.62	-4.962	11.205	-12.569	-1.442	5.472	5.091	-6.802	45.645	1.475	26.553	-15.477	-1.713	27.569	-65.73	-4.322
126	126	0.625	-5.025	11.159	-12.64	-1.523	6.265	4.687	-6.934	46.972	0.806	25.824	-17.916	-0.615	27.445	-68.871	-4.034
127	127	0.63	-5.066	11.122	-12.719	-1.565	7.064	4.303	-7.064	48.212	0.062	24.87	-20.347	0.526	27.199	-71.932	-3.692
128	128	0.635	-5.107	11.1	-12.809	-1.584	7.889	3.95	-7.186	49.418	-0.738	23.739	-22.582	1.696	26.856	-74.761	-3.288
129	129	0.64	-5.138	11.097	-12.907	-1.551	8.772	3.574	-7.375	50.692	-1.435	22.591	-24.415	2.747	26.469	-77.203	-2.864
130	130	0.645	-5.185	11.123	-13.009	-1.516	9.715	3.243	-7.541	52.016	-2.083	21.361	-25.815	3.743	25.966	-79.234	-2.39
131	131	0.65	-5.228	11.167	-13.088	-1.465	10.714	2.898	-7.702	53.425	-2.573	20.074	-26.767	4.549	25.315	-80.837	-1.942
132	132	0.655	-5.274	11.24	-13.13	-1.412	11.748	2.632	-7.771	54.825	-2.975	18.696	-27.34	5.152	24.471	-82.001	-1.57
133	133	0.66	-5.332	11.338	-13.13	-1.356	12.842	2.375	-7.81	56.292	-3.182	17.435	-27.503	5.484	23.595	-82.751	-1.287
134	134	0.665	-5.405	11.467	-13.076	-1.312	13.956	2.136	-7.807	57.721	-3.203	16.335	-27.369	5.527	22.73	-83.134	-1.13
135	135	0.67	-5.481	11.605	-12.966	-1.272	15.076	1.923	-7.754	59.19	-2.99	15.464	-26.95	5.214	21.92	-83.237	-1.105
136	136	0.675	-5.557	11.75	-12.802	-1.241	16.183	1.724	-7.654	60.631	-2.6	14.811	-26.318	4.598	21.206	-83.079	-1.222
137	137	0.68	-5.62	11.898	-12.6	-1.202	17.278	1.58	-7.474	62.055	-2.035	14.291	-25.445	3.724	20.516	-82.653	-1.416
138	138	0.685	-5.663	12.04	-12.37	-1.16	18.333	1.477	-7.226	63.419	-1.281	13.904	-24.278	2.575	19.867	-81.873	-1.72
139	139	0.69	-5.67	12.179	-12.102	-1.105	19.345	1.403	-6.907	64.702	-0.38	13.689	-22.79	1.2	19.333	-80.69	-2.126
140	140	0.695	-5.628	12.301	-11.807	-1.035	20.314	1.328	-6.534	65.928	0.635	13.663	-21.103	-0.351	19	-79.233	-2.617
141	141	0.7	-5.544	12.418	-11.489	-0.928	21.249	1.259	-6.129	67.024	1.72	13.653	-19.432	-2.109	18.708	-77.639	-3.238
142	142	0.705	-5.418	12.522	-11.144	-0.8	22.154	1.194	-5.671	68.002	2.772	13.626	-17.918	-3.906	18.478	-76.075	-3.91
143	143	0.71	-5.267	12.614	-10.768	-0.68	23.02	1.098	-5.192	68.838	3.834	13.552	-16.552	-5.678	18.265	-74.551	-4.551
144	144	0.715	-5.088	12.683	-10.394	-0.545	23.846	0.986	-4.716	69.579	4.835	13.387	-15.311	-7.419	18.029	-73.069	-5.224
145	145	0.72	-4.896	12.726	-10.034	-0.415	24.625	0.865	-4.245	70.202	5.734	13.142	-14.186	-9.038	17.781	-71.621	-5.89
146	146	0.725	-4.7	12.756	-9.704	-0.275	25.378	0.837	-3.716	70.71	6.465	12.858	-13.184	-10.445	17.55	-70.223	-6.49
147	147	0.73	-4.493	12.77	-9.375	-0.132	26.092	0.847	-3.15	71.085	7.042	12.451	-12.241	-11.656	17.246	-68.809	-7.037
148	148	0.735	-4.293	12.776	-9.049	-0.016	26.789	0.877	-2.568	71.325	7.469	12.065	-11.363	-12.66	17.002	-67.354	-7.551
149	149	0.74	-4.087	12.768	-8.727	0.088	27.474	0.907	-1.989	71.472	7.716	11.683	-10.516	-13.36	16.803	-65.873	-7.958
150	150	0.745	-3.884	12.762	-8.419	0.195	28.166	0.97	-1.413	71.536	7.794	11.384	-9.688	-13.829	16.699	-64.333	-8.308
151	151	0.75	-3.684	12.75	-8.121	0.301	28.865	1.08	-0.832	71.534	7.642	11.229	-8.891	-14.029	16.74	-62.744	-8.618
152	152	0.755	-3.499	12.73	-7.839	0.389	29.538	1.241	-0.247	71.377	7.275	11.229	-8.184	-13.936	16.924	-61.107	-8.86
153	153	0.76	-3.329	12.712	-7.588	0.469	30.204	1.491	0.362	71.112	6.777	11.37	-7.555	-13.645	17.22	-59.448	-9.028
154	154	0.765	-3.177	12.702	-7.376	0.54	30.872	1.765	0.93	70.755	6.107	11.704	-6.971	-13.141	17.687	-57.727	-9.178
155	155	0.77	-3.029	12.695	-7.214	0.654	31.55	2.13	1.481	70.346	5.212	12.156	-6.432	-12.368	18.223	-55.992	-9.247
156	156	0.775	-2.888	12.693	-7.061	0.758	32.226	2.528	2.032	69.866	4.166	12.609	-5.93	-11.419	18.736	-54.239	-9.281
157	157	0.78	-2.74	12.702	-6.911	0.853	32.913	2.92	2.558	69.302	3.016	13.143	-5.495	-10.382	19.294	-52.452	-9.342
158	158	0.785	-2.592	12.717	-6.753	0.938	33.599	3.266	2.982	68.658	1.764	14.021	-5.122	-9.262	20.119	-50.59	-9.445
159	159	0.79	-2.461	12.745	-6.592	1.012	34.295	3.612	3.362	67.946	0.434	14.877	-4.831	-8.08	20.875	-48.751	-9.54
160	160	0.795	-2.339	12.775	-6.452	1.096	34.972	3.977	3.691	67.14	-0.952	15.79	-4.642	-6.917	21.64	-46.919	-9.69
161	161	0.8	-2.237	12.809	-6.323	1.16	35.64	4.335	3.964	66.244	-2.348	16.678	-4.521	-5.823	22.341	-45.059	-9.919
162	162	0.805	-2.145	12.834	-6.214	1.226	36.271	4.738	4.243	65.303	-3.722	17.435	-4.371	-4.841	22.891	-43.153	-10.209
163	163	0.81	-2.075	12.862	-6.098	1.247	36.896	5.047	4.446	64.309	-4.927	18.038	-4.184	-4.02	23.279	-41.177	-10.53
164	164	0.815	-2.018	12.892	-5.975	1.261	37.509	5.285	4.547	63.269	-6.07	18.649	-3.969	-3.31	23.629	-39.115	-10.917
165	165	0.82	-1.972	12.925	-5.838	1.265	38.096	5.502	4.603	62.096	-7.147	19.157	-3.749	-2.73	23.839	-36.943	-11.347
166	166	0.825	-1.916	12.96	-5.702	1.268	38.672	5.688	4.648	60.885	-7.984	19.55	-3.473	-2.429	23.918	-34.696	-11.814
167	167	0.83	-1.867	12.999	-5.549	1.263	39.22	5.835	4.632	59.567	-8.632	19.913	-3.215	-2.401	23.923	-32.372	-12.352
168	168	0.835	-1.824	13.041	-5.372	1.239	39.749	5.893	4.539	58.196	-9.144	20.126	-2.97	-2.541	23.767	-30.042	-12.93
169	169	0.84	-1.791	13.086	-5.167	1.176	40.237	5.918	4.468	56.754	-9.521	20.011	-2.681	-2.827	23.311	-27.716	-13.491
170	170	0.845	-1.752	13.131	-4.969	1.122	40.697	5.881	4.321	55.249	-9.677	19.889	-2.383	-3.313	22.826	-25.353	-14.045
171	171	0.85	-1.717	13.171	-4.787	1.075	41.124	5.8	4.118	53.687	-9.661	19.71	-2.073	-3.945	22.278	-22.969	-14.585
172	172	0.855	-1.699	13.207	-4.611	1.031	41.518	5.666	3.834	52.065	-9.461	19.482	-1.735	-4.655	21.668	-20.569	-15.029
173	173	0.86	-1.692	13.235	-4.419	0.963	41.873	5.46	3.48	50.41	-9.111	19.166	-1.323	-5.427	20.955	-18.138	-15.41
174	174	0.865	-1.69	13.261	-4.196	0.869	42.18	5.237	3.097	48.655	-8.726	18.763	-0.949	-6.172	20.151	-15.743	-15.706
175	175	0.87	-1.687	13.277	-3.968	0.772	42.442	4.986	2.694	46.854	-8.197	18.231	-0.631	-6.919	19.247	-13.474	-15.853
176	176	0.875	-1.682	13.294	-3.742	0.669	42.676	4.722	2.273	45.049	-7.517	17.791	-0.349	-7.723	18.44	-11.265	-15.925
177	177	0.88	-1.694	13.308	-3.502	0.538	42.872	4.422	1.81	43.192	-6.768	17.441	-0.107	-8.519	17.713	-9.066	-15.959
178	178	0.885	-1.702	13.315	-3.266	0.403	43.009	4.071	1.323	41.253	-5.977	17.083	0.085	-9.239	17.001	-6.91	-15.919
179	179	0.89	-1.723	13.317	-3.028	0.268	43.084	3.744	0.824	39.222	-5.204	16.688	0.186	-9.871	16.255	-4.843	-15.788
180	180	0.895	-1.737	13.312	-2.815	0.148	43.123	3.386	0.298	37.181	-4.402	16.361	0.26	-10.441	15.572	-2.814	-15.621
181	181	0.9	-1.763	13.307	-2.598	0.004	43.136	3.04	-0.182	35.126	-3.66	15.937	0.311	-10.881	14.827	-0.862	-15.391
182	182	0.905	-1.788	13.302	-2.378	-0.138	43.096	2.734	-0.635	33	-2.993	15.534	0.355	-11.248	14.102	1.101	-15.136
183	183	0.91	-1.811	13.297	-2.151	-0.3	43.008	2.503	-0.999	30.821	-2.465	15.137	0.265	-11.534	13.412	2.944	-14.894
184	184	0.915	-1.828	13.297	-1.918	-0.471	42.885	2.327	-1.32	28.612	-2.111	14.94	0.001	-11.713	12.92	4.665	-14.691
185	185	0.92	-1.853	13.299	-1.686	-0.636	42.745	2.142	-1.655	26.408	-1.842	14.814	-0.536	-11.803	12.507	6.112	-14.51
186	186	0.925	-1.895	13.311	-1.461	-0.813	42.585	2.03	-1.945	24.207	-1.725	14.784	-1.218	-11.852	12.201	7.428	-14.411
187	187	0.93	-1.946	13.33	-1.232	-1.009	42.405	1.943	-2.188	22.017	-1.775	14.689	-1.919	-11.78	11.865	8.681	-14.346
188	188	0.935	-2.001	13.353	-1.003	-1.207	42.212	1.905	-2.399	19.917	-2.024	14.538	-2.363	-11.599	11.487	10.081	-14.318
189	189	0.94	-2.052	13.375	-0.768	-1.393	42.009	1.878	-2.618	17.936	-2.395	14.494	-2.555	-11.347	11.213	11.642	-14.313
190	190	0.945	-2.095	13.407	-0.532	-1.587	41.831	1.92	-2.781	16.132	-2.884	14.529	-2.484	-11.059	11.037	13.328	-14.311
191	191	0.95	-2.131	13.452	-0.301	-1.765	41.689	2.026	-2.89	14.492	-3.444	14.349	-2.321	-10.768	10.699	14.917	-14.297
192	192	0.955	-2.156	13.498	-0.067	-1.921	41.563	2.146	-3.026	12.997	-4.098	14.241	-2.159	-10.453	10.425	16.405	-14.326
193	193	0.96	-2.17	13.542	0.173	-2.086	41.455	2.227	-3.124	11.694	-4.733	14.219	-2.042	-10.141	10.278	17.703	-14.376
194	194	0.965	-2.17	13.581	0.412	-2.236	41.35	2.269	-3.21	10.566	-5.378	14.221	-2.033	-9.81	10.188	18.737	-14.455
195	195	0.97	-2.159	13.625	0.633	-2.347	41.259	2.292	-3.283	9.609	-5.975	13.925	-1.86	-9.467	9.838	19.689	-14.473
196	196	0.975	-2.136	13.653	0.84	-2.436	41.145	2.318	-3.331	8.815	-6.518	13.792	-1.55	-9.218	9.659	20.651	-14.529
197	197	0.98	-2.1	13.669	1.065	-2.524	41.017	2.274	-3.361	8.2	-6.958	13.692	-1.336	-8.953	9.549	21.33	-14.522
198	198	0.985	-2.032	13.665	1.275	-2.55	40.885	2.235	-3.405	7.814	-7.34	13.881	-1.312	-8.697	9.743	21.67	-14.476
199	199	0.99	-1.953	13.651	1.493	-2.552	40.776	2.149	-3.457	7.677	-7.581	14.271	-1.512	-8.462	10.165	21.6	-14.365
200	200	0.995	-1.853	13.628	1.718	-2.541	40.683	2.028	-3.47	7.778	-7.693	14.582	-1.85	-8.291	10.558	21.146	-14.215
201	201	1	-1.74	13.591	1.956	-2.518	40.596	1.868	-3.459	8.089	-7.666	14.885	-2.582	-8.23	11.006	20.108	-14.082
