# Supplementary material for: Gait phenotypes in paediatric hereditary spastic paraplegia revealed by dynamic time warping analysis and random forests
Source: PLoS One. 2018 Mar 8;13(3):e0192345. doi: 10.1371/journal.pone.0192345 (PMC5843164; doi:10.1371/journal.pone.0192345)
Supplement: S2 Data — (ZIP) [file pone.0192345.s009.zip › Healthy/Left.SR.HEALTHY10.3.csv]

	Epoch	Time	Pelvic.obliquity	Pelvic.tilt	Pelvic rotation	Hip.abd.add	Hip.flexion	Hip.rotation	Knee.abd.add	Knee.flexion	Knee.rotation	Ankle.abd.add	Ankle.flexion	Ankle.rotation	Forefoot.abd.add	Forefoot.flexion	Forefoot.rotation
1	1	0	-2.498	12.134	3.582	-1.755	35.602	9.566	-2.907	8.427	-4.738	11.583	-3.537	-11.1	9.025	13.277	-4.783
2	2	0.0049	-2.373	12.056	3.671	-1.494	35.459	9.518	-2.999	8.906	-5.306	11.959	-5.386	-10.636	9.243	10.957	-4.828
3	3	0.0098	-2.262	12.003	3.753	-1.227	35.434	9.353	-3.1	9.684	-5.705	12.141	-7.201	-10.193	9.261	8.44	-4.856
4	4	0.0147	-2.189	11.972	3.816	-0.987	35.52	9.207	-3.173	10.699	-6.001	12.278	-8.88	-9.705	9.244	5.875	-4.754
5	5	0.0196	-2.136	11.949	3.857	-0.766	35.73	9.092	-3.206	11.929	-6.163	12.506	-10.301	-9.206	9.324	3.439	-4.501
6	6	0.0245	-2.125	11.932	3.869	-0.568	36.061	9.009	-3.221	13.329	-6.158	12.77	-11.353	-8.814	9.439	1.306	-4.194
7	7	0.0294	-2.123	11.927	3.856	-0.385	36.445	9.018	-3.191	14.768	-6.063	13.04	-11.865	-8.572	9.579	-0.291	-3.863
8	8	0.0343	-2.118	11.928	3.804	-0.184	36.826	9.122	-3.146	16.184	-5.815	13.379	-11.89	-8.632	9.774	-1.366	-3.595
9	9	0.0392	-2.065	11.909	3.717	0.076	37.123	9.326	-3.081	17.522	-5.479	13.692	-11.528	-8.953	9.938	-2.024	-3.378
10	10	0.0441	-1.947	11.849	3.592	0.417	37.31	9.616	-2.99	18.789	-5.083	13.885	-10.944	-9.509	9.984	-2.447	-3.223
11	11	0.049	-1.753	11.753	3.435	0.837	37.389	9.983	-2.857	19.991	-4.613	13.986	-10.264	-10.322	9.937	-2.764	-3.145
12	12	0.0539	-1.501	11.631	3.251	1.316	37.387	10.399	-2.684	21.141	-3.997	14.122	-9.587	-11.323	9.917	-3.089	-3.053
13	13	0.0588	-1.208	11.487	3.047	1.835	37.299	10.839	-2.486	22.194	-3.338	14.245	-9.03	-12.34	9.889	-3.515	-2.906
14	14	0.0637	-0.905	11.322	2.824	2.364	37.105	11.293	-2.279	23.103	-2.667	14.381	-8.599	-13.344	9.879	-4.013	-2.74
15	15	0.0686	-0.605	11.15	2.593	2.886	36.819	11.703	-2.1	23.87	-1.919	14.52	-8.266	-14.436	9.871	-4.533	-2.648
16	16	0.0735	-0.31	10.983	2.367	3.387	36.463	12.045	-1.949	24.514	-1.112	14.599	-7.932	-15.633	9.821	-4.98	-2.67
17	17	0.0784	-0.021	10.824	2.163	3.856	36.059	12.297	-1.833	25.072	-0.302	14.671	-7.488	-16.864	9.811	-5.271	-2.789
18	18	0.0833	0.248	10.667	1.988	4.294	35.614	12.436	-1.781	25.561	0.49	14.588	-6.901	-18.054	9.71	-5.394	-2.971
19	19	0.0882	0.477	10.525	1.844	4.666	35.149	12.466	-1.768	25.976	1.214	14.38	-6.181	-19.076	9.568	-5.372	-3.144
20	20	0.0931	0.664	10.406	1.734	4.964	34.676	12.403	-1.786	26.3	1.863	14.155	-5.416	-19.897	9.469	-5.274	-3.276
21	21	0.098	0.826	10.31	1.665	5.198	34.189	12.28	-1.822	26.498	2.363	13.963	-4.697	-20.462	9.44	-5.16	-3.35
22	22	0.1029	0.97	10.244	1.627	5.389	33.691	12.104	-1.879	26.557	2.664	13.854	-4.087	-20.719	9.51	-5.076	-3.361
23	23	0.1078	1.106	10.205	1.614	5.557	33.192	11.89	-1.944	26.503	2.734	13.83	-3.641	-20.695	9.663	-5.076	-3.353
24	24	0.1127	1.248	10.192	1.623	5.707	32.716	11.648	-1.992	26.389	2.584	13.852	-3.312	-20.435	9.865	-5.14	-3.353
25	25	0.1176	1.404	10.196	1.653	5.85	32.259	11.41	-2.012	26.232	2.215	13.824	-3.022	-19.992	10.03	-5.207	-3.369
26	26	0.1225	1.577	10.218	1.704	5.991	31.817	11.195	-2.008	26.036	1.625	13.749	-2.725	-19.401	10.162	-5.228	-3.418
27	27	0.1274	1.753	10.263	1.766	6.125	31.407	10.979	-1.992	25.829	0.868	13.661	-2.396	-18.688	10.293	-5.194	-3.507
28	28	0.1323	1.92	10.325	1.832	6.238	31.024	10.781	-1.943	25.621	0.001	13.556	-2.056	-17.887	10.42	-5.14	-3.612
29	29	0.1372	2.071	10.4	1.895	6.314	30.646	10.629	-1.847	25.388	-0.958	13.539	-1.752	-17.003	10.632	-5.104	-3.709
30	30	0.1421	2.2	10.484	1.949	6.367	30.26	10.53	-1.738	25.116	-1.991	13.606	-1.519	-16.066	10.902	-5.103	-3.809
31	31	0.147	2.297	10.576	1.991	6.397	29.87	10.487	-1.631	24.815	-3.065	13.668	-1.331	-15.128	11.143	-5.116	-3.926
32	32	0.1519	2.349	10.682	2.011	6.399	29.494	10.484	-1.525	24.519	-4.115	13.725	-1.12	-14.215	11.374	-5.101	-4.047
33	33	0.1568	2.356	10.797	2.001	6.378	29.137	10.508	-1.422	24.253	-5.048	13.732	-0.886	-13.391	11.55	-5.083	-4.158
34	34	0.1617	2.32	10.917	1.961	6.33	28.79	10.556	-1.325	24.016	-5.825	13.74	-0.667	-12.681	11.712	-5.1	-4.248
35	35	0.1666	2.249	11.031	1.887	6.278	28.448	10.603	-1.269	23.815	-6.44	13.818	-0.457	-12.083	11.914	-5.135	-4.332
36	36	0.1715	2.146	11.126	1.782	6.224	28.088	10.652	-1.248	23.64	-6.87	13.92	-0.218	-11.65	12.122	-5.15	-4.429
37	37	0.1764	2.021	11.192	1.654	6.159	27.701	10.678	-1.249	23.494	-7.083	14.06	0.053	-11.387	12.36	-5.152	-4.528
38	38	0.1813	1.891	11.229	1.51	6.092	27.294	10.675	-1.25	23.382	-7.11	14.139	0.315	-11.233	12.539	-5.201	-4.595
39	39	0.1862	1.748	11.244	1.352	6.029	26.873	10.637	-1.279	23.302	-6.936	14.085	0.605	-11.207	12.585	-5.264	-4.629
40	40	0.1911	1.595	11.24	1.174	5.974	26.43	10.59	-1.338	23.235	-6.614	14.02	0.933	-11.306	12.613	-5.298	-4.665
41	41	0.196	1.427	11.213	0.974	5.926	25.961	10.516	-1.45	23.184	-6.131	14.031	1.304	-11.533	12.702	-5.293	-4.712
42	42	0.2009	1.262	11.16	0.752	5.896	25.48	10.432	-1.578	23.156	-5.536	14.071	1.646	-11.851	12.819	-5.32	-4.761
43	43	0.2058	1.101	11.096	0.519	5.875	25.002	10.319	-1.717	23.153	-4.854	14.053	1.968	-12.21	12.884	-5.39	-4.797
44	44	0.2107	0.942	11.027	0.272	5.847	24.533	10.184	-1.845	23.171	-4.102	14.003	2.298	-12.604	12.933	-5.466	-4.834
45	45	0.2156	0.777	10.953	0.024	5.802	24.049	10.075	-1.96	23.175	-3.389	13.969	2.646	-12.994	13.003	-5.519	-4.887
46	46	0.2205	0.613	10.873	-0.224	5.753	23.555	9.997	-2.069	23.161	-2.767	13.871	2.992	-13.322	13.006	-5.563	-4.938
47	47	0.2254	0.45	10.784	-0.463	5.696	23.043	9.961	-2.166	23.112	-2.279	13.844	3.3	-13.544	13.071	-5.618	-4.974
48	48	0.2303	0.285	10.695	-0.698	5.609	22.545	9.923	-2.214	23.052	-1.894	13.764	3.594	-13.645	13.106	-5.679	-5.003
49	49	0.2352	0.124	10.61	-0.929	5.534	22.048	9.949	-2.267	22.978	-1.632	13.756	3.818	-13.715	13.183	-5.778	-5.053
50	50	0.2401	-0.03	10.54	-1.164	5.46	21.557	10.011	-2.313	22.877	-1.512	13.785	4.024	-13.675	13.281	-5.872	-5.105
51	51	0.245	-0.18	10.486	-1.401	5.386	21.065	10.055	-2.372	22.736	-1.468	13.774	4.205	-13.552	13.328	-5.969	-5.167
52	52	0.2499	-0.331	10.434	-1.641	5.3	20.585	10.15	-2.379	22.597	-1.516	13.609	4.413	-13.387	13.245	-6.045	-5.236
53	53	0.2548	-0.487	10.393	-1.869	5.193	20.119	10.29	-2.363	22.448	-1.685	13.456	4.633	-13.132	13.164	-6.103	-5.286
54	54	0.2597	-0.625	10.35	-2.086	5.085	19.665	10.452	-2.323	22.314	-1.939	13.448	4.842	-12.835	13.215	-6.156	-5.35
55	55	0.2646	-0.748	10.318	-2.287	4.988	19.208	10.645	-2.283	22.167	-2.273	13.42	5.075	-12.498	13.234	-6.187	-5.403
56	56	0.2695	-0.857	10.285	-2.494	4.916	18.759	10.833	-2.264	22.034	-2.651	13.451	5.3	-12.14	13.292	-6.218	-5.478
57	57	0.2744	-0.966	10.266	-2.706	4.853	18.339	11.002	-2.263	21.93	-2.996	13.494	5.539	-11.793	13.357	-6.245	-5.548
58	58	0.2793	-1.07	10.255	-2.934	4.795	17.926	11.178	-2.264	21.822	-3.284	13.546	5.768	-11.498	13.43	-6.28	-5.622
59	59	0.2842	-1.16	10.248	-3.166	4.751	17.519	11.346	-2.278	21.724	-3.499	13.638	5.991	-11.275	13.538	-6.323	-5.698
60	60	0.2891	-1.245	10.247	-3.404	4.703	17.119	11.492	-2.286	21.622	-3.686	13.716	6.242	-11.041	13.639	-6.339	-5.765
61	61	0.294	-1.321	10.248	-3.651	4.66	16.728	11.638	-2.291	21.546	-3.795	13.754	6.501	-10.888	13.706	-6.37	-5.838
62	62	0.2989	-1.387	10.255	-3.9	4.632	16.35	11.77	-2.308	21.492	-3.843	13.709	6.785	-10.789	13.691	-6.398	-5.914
63	63	0.3038	-1.448	10.259	-4.153	4.616	15.975	11.916	-2.337	21.453	-3.869	13.726	7.057	-10.706	13.73	-6.442	-5.967
64	64	0.3087	-1.505	10.265	-4.405	4.604	15.618	12.001	-2.389	21.442	-3.758	13.787	7.336	-10.719	13.82	-6.487	-6.035
65	65	0.3136	-1.561	10.28	-4.664	4.599	15.277	12.081	-2.442	21.457	-3.551	13.8	7.621	-10.83	13.877	-6.548	-6.114
66	66	0.3185	-1.603	10.299	-4.925	4.597	14.936	12.176	-2.483	21.476	-3.323	13.895	7.928	-10.976	14.02	-6.586	-6.197
67	67	0.3234	-1.64	10.321	-5.192	4.598	14.596	12.266	-2.531	21.51	-3.071	14.05	8.241	-11.101	14.222	-6.635	-6.244
68	68	0.3283	-1.669	10.34	-5.461	4.602	14.251	12.375	-2.56	21.542	-2.839	14.049	8.573	-11.222	14.283	-6.685	-6.289
69	69	0.3332	-1.697	10.361	-5.733	4.605	13.906	12.469	-2.58	21.571	-2.577	13.916	8.917	-11.371	14.231	-6.735	-6.348
70	70	0.3381	-1.723	10.385	-6.003	4.608	13.564	12.55	-2.605	21.595	-2.316	13.765	9.27	-11.508	14.163	-6.772	-6.408
71	71	0.343	-1.759	10.413	-6.268	4.605	13.212	12.634	-2.646	21.6	-2.045	13.593	9.558	-11.658	14.065	-6.874	-6.46
72	72	0.3479	-1.795	10.442	-6.526	4.592	12.849	12.715	-2.682	21.587	-1.768	13.47	9.799	-11.823	14.016	-7.01	-6.521
73	73	0.3528	-1.827	10.477	-6.776	4.567	12.481	12.787	-2.702	21.551	-1.511	13.447	10.057	-11.967	14.073	-7.109	-6.594
74	74	0.3577	-1.849	10.518	-7.026	4.542	12.108	12.842	-2.713	21.489	-1.286	13.441	10.346	-12.064	14.154	-7.16	-6.668
75	75	0.3626	-1.862	10.565	-7.284	4.523	11.724	12.921	-2.719	21.39	-1.146	13.382	10.596	-12.081	14.169	-7.236	-6.732
76	76	0.3675	-1.87	10.616	-7.552	4.506	11.318	13.02	-2.722	21.25	-1.079	13.308	10.792	-12.015	14.154	-7.353	-6.776
77	77	0.3724	-1.872	10.663	-7.822	4.492	10.896	13.101	-2.734	21.09	-1.004	13.226	11.005	-11.923	14.134	-7.453	-6.803
78	78	0.3773	-1.869	10.708	-8.083	4.481	10.458	13.163	-2.749	20.912	-0.931	13.101	11.227	-11.841	14.075	-7.538	-6.851
79	79	0.3822	-1.852	10.748	-8.335	4.474	9.995	13.211	-2.766	20.707	-0.882	13.045	11.407	-11.754	14.076	-7.643	-6.924
80	80	0.3871	-1.815	10.785	-8.577	4.477	9.512	13.246	-2.792	20.478	-0.848	13.151	11.521	-11.629	14.217	-7.791	-6.978
81	81	0.392	-1.756	10.817	-8.812	4.496	9.006	13.27	-2.824	20.229	-0.843	13.296	11.6	-11.453	14.387	-7.967	-7.01
82	82	0.3969	-1.682	10.839	-9.041	4.529	8.478	13.291	-2.861	19.979	-0.853	13.395	11.706	-11.268	14.507	-8.129	-7.04
83	83	0.4018	-1.607	10.849	-9.261	4.551	7.921	13.33	-2.895	19.714	-0.882	13.454	11.837	-11.071	14.584	-8.276	-7.053
84	84	0.4067	-1.527	10.845	-9.477	4.574	7.326	13.413	-2.936	19.433	-0.948	13.513	11.985	-10.848	14.647	-8.419	-7.026
85	85	0.4116	-1.449	10.834	-9.688	4.589	6.717	13.523	-2.98	19.148	-1.018	13.611	12.109	-10.644	14.741	-8.585	-6.994
86	86	0.4165	-1.376	10.807	-9.89	4.592	6.093	13.631	-3.023	18.883	-1.047	13.736	12.225	-10.489	14.868	-8.774	-6.963
87	87	0.4214	-1.332	10.768	-10.075	4.556	5.473	13.741	-3.055	18.651	-1.036	13.909	12.336	-10.373	15.051	-8.991	-6.92
88	88	0.4263	-1.316	10.716	-10.229	4.488	4.857	13.831	-3.1	18.45	-1.045	14.067	12.431	-10.242	15.199	-9.249	-6.864
89	89	0.4312	-1.32	10.658	-10.352	4.383	4.255	13.916	-3.131	18.283	-1.059	14.199	12.517	-10.102	15.319	-9.547	-6.78
90	90	0.4361	-1.345	10.601	-10.45	4.253	3.676	14.035	-3.145	18.16	-1.043	14.254	12.6	-10.016	15.372	-9.892	-6.66
91	91	0.441	-1.394	10.563	-10.537	4.103	3.16	14.164	-3.145	18.11	-0.974	14.2	12.709	-9.977	15.334	-10.266	-6.509
92	92	0.4459	-1.455	10.49	-10.613	3.94	2.607	14.329	-3.162	18.098	-0.887	14.253	12.79	-10.015	15.39	-10.694	-6.362
93	93	0.4508	-1.53	10.423	-10.671	3.773	2.084	14.502	-3.198	18.138	-0.743	14.456	12.822	-10.134	15.585	-11.184	-6.21
94	94	0.4557	-1.613	10.359	-10.711	3.595	1.59	14.631	-3.233	18.22	-0.582	14.689	12.819	-10.236	15.806	-11.733	-6.044
95	95	0.4606	-1.714	10.315	-10.742	3.401	1.146	14.742	-3.259	18.354	-0.365	14.872	12.785	-10.387	15.987	-12.347	-5.878
96	96	0.4655	-1.801	10.279	-10.766	3.229	0.741	14.868	-3.271	18.557	-0.137	14.947	12.754	-10.56	16.069	-13.01	-5.694
97	97	0.4704	-1.889	10.258	-10.78	3.064	0.387	14.937	-3.295	18.854	0.179	14.925	12.747	-10.773	16.059	-13.721	-5.498
98	98	0.4753	-1.973	10.235	-10.783	2.921	0.064	14.984	-3.352	19.223	0.48	14.897	12.723	-10.972	16.013	-14.487	-5.298
99	99	0.4802	-2.069	10.235	-10.789	2.782	-0.207	15.005	-3.451	19.651	0.803	15.157	12.651	-11.167	16.216	-15.304	-5.093
100	100	0.4851	-2.156	10.259	-10.809	2.679	-0.421	15.016	-3.577	20.124	1.151	15.537	12.515	-11.386	16.522	-16.178	-4.904
101	101	0.49	-2.215	10.332	-10.85	2.62	-0.552	14.953	-3.725	20.658	1.587	15.847	12.351	-11.61	16.76	-17.111	-4.72
102	102	0.4949	-2.249	10.435	-10.895	2.611	-0.623	14.859	-3.903	21.263	2.027	16.157	12.196	-11.799	16.982	-18.077	-4.519
103	103	0.4998	-2.285	10.544	-10.949	2.615	-0.648	14.721	-4.102	21.944	2.447	16.464	11.997	-11.925	17.179	-19.125	-4.316
104	104	0.5047	-2.327	10.644	-10.995	2.604	-0.648	14.566	-4.279	22.671	2.832	16.626	11.748	-12.01	17.227	-20.251	-4.115
105	105	0.5096	-2.388	10.727	-11.031	2.584	-0.628	14.403	-4.452	23.428	3.189	16.788	11.4	-12.069	17.261	-21.471	-3.908
106	106	0.5145	-2.473	10.783	-11.036	2.537	-0.6	14.195	-4.63	24.223	3.498	17.073	10.953	-12.066	17.388	-22.796	-3.7
107	107	0.5194	-2.602	10.798	-11.018	2.452	-0.552	13.893	-4.859	25.124	3.862	17.524	10.493	-12.056	17.654	-24.184	-3.482
108	108	0.5243	-2.78	10.769	-10.959	2.301	-0.509	13.591	-5.064	26.098	4.14	18.004	10.018	-11.983	17.927	-25.64	-3.248
109	109	0.5292	-3.001	10.717	-10.869	2.088	-0.437	13.228	-5.249	27.143	4.437	18.501	9.487	-11.922	18.219	-27.181	-3.043
110	110	0.5341	-3.261	10.653	-10.733	1.822	-0.343	12.869	-5.38	28.223	4.681	19.007	8.818	-11.865	18.512	-28.865	-2.863
111	111	0.539	-3.55	10.607	-10.547	1.524	-0.188	12.468	-5.483	29.367	4.889	19.417	8.006	-11.778	18.695	-30.723	-2.691
112	112	0.5439	-3.85	10.597	-10.314	1.226	0.043	12.065	-5.568	30.591	5.019	19.839	7.08	-11.67	18.861	-32.722	-2.546
113	113	0.5488	-4.154	10.624	-10.049	0.915	0.358	11.666	-5.619	31.893	5.022	20.396	6.101	-11.5	19.144	-34.779	-2.459
114	114	0.5537	-4.464	10.673	-9.777	0.6	0.76	11.249	-5.652	33.3	4.981	21.007	5.061	-11.308	19.484	-36.92	-2.421
115	115	0.5586	-4.774	10.723	-9.506	0.274	1.24	10.783	-5.661	34.825	4.916	21.593	3.943	-11.058	19.828	-39.174	-2.421
116	116	0.5635	-5.069	10.768	-9.247	-0.049	1.796	10.296	-5.651	36.465	4.818	22.215	2.712	-10.765	20.226	-41.56	-2.465
117	117	0.5684	-5.336	10.799	-9.008	-0.341	2.409	9.799	-5.645	38.184	4.658	22.851	1.346	-10.438	20.656	-44.058	-2.581
118	118	0.5733	-5.572	10.806	-8.807	-0.614	3.054	9.333	-5.605	39.936	4.414	23.4	-0.128	-10.046	21.048	-46.623	-2.741
119	119	0.5782	-5.776	10.777	-8.654	-0.873	3.711	8.883	-5.546	41.671	4.113	23.961	-1.748	-9.597	21.508	-49.251	-2.952
120	120	0.5831	-5.946	10.697	-8.562	-1.099	4.352	8.476	-5.48	43.363	3.725	24.448	-3.535	-9.051	21.956	-51.967	-3.169
121	121	0.588	-6.083	10.564	-8.536	-1.294	4.986	8.067	-5.435	45.024	3.287	24.76	-5.465	-8.393	22.312	-54.767	-3.364
122	122	0.5929	-6.19	10.38	-8.578	-1.461	5.616	7.657	-5.419	46.666	2.815	24.901	-7.522	-7.636	22.588	-57.657	-3.524
123	123	0.5978	-6.283	10.166	-8.686	-1.608	6.256	7.253	-5.445	48.283	2.299	24.838	-9.646	-6.745	22.754	-60.602	-3.595
124	124	0.6027	-6.361	9.941	-8.854	-1.72	6.921	6.842	-5.525	49.873	1.789	24.484	-11.778	-5.793	22.729	-63.542	-3.581
125	125	0.6076	-6.431	9.725	-9.067	-1.805	7.627	6.424	-5.637	51.439	1.313	23.772	-13.802	-4.853	22.449	-66.361	-3.51
126	126	0.6125	-6.492	9.526	-9.303	-1.864	8.369	5.99	-5.791	52.98	0.863	22.843	-15.592	-3.94	22.027	-68.928	-3.391
127	127	0.6174	-6.553	9.353	-9.544	-1.905	9.154	5.516	-6.005	54.514	0.471	21.842	-17.008	-3.103	21.571	-71.101	-3.255
128	128	0.6223	-6.625	9.219	-9.78	-1.947	9.997	5.02	-6.243	56.054	0.179	20.79	-17.869	-2.392	21.075	-72.702	-3.108
129	129	0.6272	-6.713	9.128	-9.996	-1.992	10.903	4.514	-6.495	57.579	0.009	19.754	-18.097	-1.845	20.562	-73.626	-2.973
130	130	0.6321	-6.832	9.075	-10.178	-2.054	11.861	3.975	-6.783	59.057	-0.037	18.748	-17.752	-1.477	20.022	-73.895	-2.89
131	131	0.637	-6.971	9.052	-10.319	-2.138	12.847	3.417	-7.068	60.47	0.054	17.745	-17.02	-1.297	19.431	-73.693	-2.855
132	132	0.6419	-7.109	9.068	-10.415	-2.219	13.867	2.871	-7.326	61.834	0.285	16.804	-16.117	-1.331	18.839	-73.252	-2.877
133	133	0.6468	-7.215	9.135	-10.461	-2.255	14.916	2.333	-7.563	63.158	0.628	15.864	-15.172	-1.58	18.193	-72.719	-2.964
134	134	0.6517	-7.28	9.252	-10.443	-2.256	15.99	1.766	-7.766	64.445	1.076	14.764	-14.274	-2.058	17.366	-72.189	-3.145
135	135	0.6566	-7.288	9.406	-10.357	-2.219	17.058	1.161	-7.933	65.655	1.645	13.638	-13.476	-2.784	16.493	-71.691	-3.433
136	136	0.6615	-7.218	9.596	-10.202	-2.124	18.098	0.546	-8.041	66.751	2.301	12.655	-12.805	-3.686	15.74	-71.233	-3.777
137	137	0.6664	-7.074	9.815	-9.984	-1.977	19.102	-0.045	-8.066	67.724	3.011	11.889	-12.219	-4.733	15.179	-70.764	-4.173
138	138	0.6713	-6.872	10.056	-9.709	-1.798	20.067	-0.598	-7.992	68.558	3.734	11.227	-11.666	-5.872	14.714	-70.222	-4.622
139	139	0.6762	-6.651	10.302	-9.376	-1.642	20.989	-1.089	-7.8	69.276	4.437	10.604	-11.07	-7.013	14.295	-69.567	-5.074
140	140	0.6811	-6.402	10.538	-9	-1.499	21.858	-1.539	-7.505	69.869	5.095	9.957	-10.433	-8.11	13.879	-68.792	-5.52
141	141	0.686	-6.144	10.765	-8.596	-1.377	22.68	-1.91	-7.101	70.365	5.659	9.231	-9.726	-9.069	13.414	-67.915	-5.907
142	142	0.6909	-5.872	10.972	-8.189	-1.241	23.452	-2.192	-6.626	70.751	6.11	8.544	-8.953	-9.885	12.995	-66.899	-6.244
143	143	0.6958	-5.604	11.163	-7.768	-1.128	24.194	-2.421	-6.13	71.012	6.414	8.135	-8.188	-10.501	12.839	-65.77	-6.544
144	144	0.7007	-5.347	11.328	-7.332	-1.059	24.904	-2.625	-5.612	71.139	6.581	7.906	-7.441	-10.923	12.868	-64.524	-6.822
145	145	0.7056	-5.094	11.467	-6.897	-1.003	25.566	-2.741	-5.042	71.147	6.629	7.933	-6.764	-11.207	13.125	-63.227	-7.076
146	146	0.7105	-4.852	11.577	-6.469	-0.964	26.186	-2.752	-4.401	71.079	6.505	8.045	-6.063	-11.31	13.463	-61.84	-7.308
147	147	0.7154	-4.614	11.661	-6.065	-0.934	26.775	-2.675	-3.711	71.006	6.24	8.175	-5.342	-11.256	13.816	-60.439	-7.51
148	148	0.7203	-4.395	11.721	-5.674	-0.936	27.335	-2.497	-2.945	70.894	5.867	8.26	-4.599	-11.094	14.12	-58.992	-7.703
149	149	0.7252	-4.185	11.762	-5.31	-0.935	27.868	-2.218	-2.131	70.692	5.354	8.246	-3.923	-10.754	14.302	-57.557	-7.829
150	150	0.7301	-3.987	11.801	-4.973	-0.925	28.408	-1.87	-1.332	70.361	4.677	8.396	-3.34	-10.24	14.589	-56.067	-7.93
151	151	0.735	-3.807	11.824	-4.668	-0.907	28.94	-1.454	-0.578	69.908	3.849	8.944	-2.917	-9.559	15.186	-54.562	-7.996
152	152	0.7399	-3.649	11.836	-4.395	-0.896	29.476	-0.97	0.161	69.361	2.901	9.649	-2.607	-8.797	15.887	-53.044	-8.081
153	153	0.7448	-3.503	11.833	-4.143	-0.893	30.004	-0.439	0.875	68.738	1.85	10.529	-2.388	-7.962	16.712	-51.512	-8.181
154	154	0.7497	-3.347	11.826	-3.914	-0.868	30.543	0.087	1.549	68.106	0.735	11.391	-2.18	-7.103	17.497	-49.966	-8.307
155	155	0.7546	-3.188	11.818	-3.71	-0.815	31.081	0.682	2.231	67.461	-0.409	12.073	-1.984	-6.27	18.07	-48.448	-8.427
156	156	0.7595	-3.039	11.838	-3.527	-0.765	31.651	1.299	2.885	66.779	-1.596	12.668	-1.796	-5.45	18.527	-46.905	-8.589
157	157	0.7644	-2.911	11.828	-3.364	-0.723	32.219	1.934	3.487	66.08	-2.774	13.311	-1.571	-4.683	18.983	-45.269	-8.783
158	158	0.7693	-2.8	11.799	-3.229	-0.672	32.768	2.593	4.044	65.325	-3.932	13.979	-1.307	-4.008	19.427	-43.526	-9.031
159	159	0.7742	-2.696	11.773	-3.118	-0.592	33.316	3.23	4.483	64.534	-5.125	14.794	-1.065	-3.355	19.948	-41.736	-9.318
160	160	0.7791	-2.585	11.754	-3.026	-0.492	33.857	3.847	4.848	63.675	-6.264	15.752	-0.843	-2.829	20.566	-39.867	-9.677
161	161	0.784	-2.472	11.752	-2.93	-0.389	34.411	4.423	5.158	62.769	-7.295	16.593	-0.638	-2.483	21.048	-37.966	-10.095
162	162	0.7889	-2.358	11.761	-2.835	-0.279	34.982	4.921	5.376	61.808	-8.221	17.233	-0.437	-2.283	21.313	-36.021	-10.553
163	163	0.7938	-2.248	11.788	-2.732	-0.166	35.563	5.366	5.52	60.812	-9.087	17.705	-0.243	-2.194	21.391	-34.065	-11.042
164	164	0.7987	-2.137	11.825	-2.631	-0.048	36.138	5.745	5.587	59.769	-9.815	18.053	-0.022	-2.268	21.332	-32.058	-11.56
165	165	0.8036	-2.046	11.876	-2.525	0.046	36.709	6.085	5.604	58.675	-10.433	18.277	0.241	-2.457	21.139	-29.995	-12.077
166	166	0.8085	-1.97	11.937	-2.416	0.112	37.275	6.351	5.556	57.526	-10.866	18.371	0.514	-2.801	20.827	-27.905	-12.588
167	167	0.8134	-1.917	12.015	-2.298	0.156	37.84	6.536	5.42	56.338	-11.135	18.402	0.801	-3.255	20.449	-25.798	-13.065
168	168	0.8183	-1.873	12.101	-2.183	0.197	38.389	6.662	5.211	55.107	-11.267	18.323	1.126	-3.812	19.959	-23.661	-13.514
169	169	0.8232	-1.845	12.191	-2.068	0.228	38.921	6.723	4.913	53.823	-11.266	18.21	1.488	-4.422	19.424	-21.475	-13.904
170	170	0.8281	-1.833	12.279	-1.951	0.23	39.436	6.707	4.556	52.492	-11.092	17.97	1.852	-5.085	18.789	-19.309	-14.212
171	171	0.833	-1.837	12.369	-1.822	0.205	39.928	6.622	4.142	51.131	-10.785	17.672	2.205	-5.764	18.115	-17.181	-14.435
172	172	0.8379	-1.843	12.462	-1.682	0.167	40.392	6.474	3.668	49.735	-10.391	17.411	2.569	-6.431	17.476	-15.048	-14.592
173	173	0.8428	-1.848	12.558	-1.542	0.122	40.822	6.284	3.166	48.282	-9.926	17.13	2.923	-7.073	16.837	-12.927	-14.68
174	174	0.8477	-1.851	12.652	-1.407	0.064	41.216	6.043	2.65	46.76	-9.341	16.85	3.233	-7.713	16.237	-10.835	-14.694
175	175	0.8526	-1.849	12.737	-1.278	0.012	41.569	5.752	2.096	45.183	-8.685	16.631	3.494	-8.295	15.716	-8.777	-14.621
176	176	0.8575	-1.843	12.818	-1.155	-0.035	41.877	5.436	1.534	43.566	-7.97	16.407	3.753	-8.814	15.215	-6.746	-14.453
177	177	0.8624	-1.839	12.893	-1.043	-0.092	42.138	5.108	1.002	41.895	-7.19	16.129	4	-9.291	14.702	-4.753	-14.209
178	178	0.8673	-1.846	12.955	-0.934	-0.168	42.346	4.789	0.511	40.152	-6.409	15.776	4.17	-9.688	14.158	-2.839	-13.902
179	179	0.8722	-1.865	13.003	-0.817	-0.274	42.505	4.476	0.07	38.352	-5.631	15.332	4.261	-10	13.563	-1.021	-13.529
180	180	0.8771	-1.894	13.045	-0.686	-0.41	42.621	4.146	-0.338	36.51	-4.86	14.863	4.273	-10.257	12.968	0.715	-13.143
181	181	0.882	-1.933	13.084	-0.545	-0.569	42.696	3.836	-0.703	34.616	-4.133	14.446	4.202	-10.497	12.435	2.401	-12.791
182	182	0.8869	-1.97	13.119	-0.415	-0.724	42.726	3.579	-1.001	32.676	-3.484	14.06	4.047	-10.683	11.953	4.021	-12.444
183	183	0.8918	-1.993	13.143	-0.307	-0.858	42.714	3.327	-1.247	30.712	-2.909	13.597	3.843	-10.77	11.429	5.566	-12.084
184	184	0.8967	-2.003	13.163	-0.218	-0.968	42.663	3.084	-1.455	28.751	-2.421	13.085	3.675	-10.797	10.87	7.11	-11.757
185	185	0.9016	-2.012	13.175	-0.126	-1.077	42.571	2.857	-1.63	26.814	-2.046	12.605	3.557	-10.803	10.342	8.675	-11.511
186	186	0.9065	-2.026	13.183	-0.025	-1.201	42.455	2.656	-1.758	24.928	-1.806	12.131	3.46	-10.769	9.828	10.211	-11.343
187	187	0.9114	-2.027	13.188	0.076	-1.316	42.322	2.498	-1.83	23.118	-1.715	11.729	3.306	-10.713	9.399	11.633	-11.266
188	188	0.9163	-2.008	13.189	0.18	-1.4	42.17	2.367	-1.9	21.387	-1.839	11.481	3.104	-10.572	9.104	12.965	-11.281
189	189	0.9212	-1.969	13.182	0.29	-1.466	41.993	2.257	-1.954	19.747	-2.133	11.335	2.959	-10.377	8.904	14.283	-11.375
190	190	0.9261	-1.919	13.163	0.408	-1.526	41.803	2.145	-1.992	18.246	-2.518	11.258	2.916	-10.178	8.778	15.591	-11.542
191	191	0.931	-1.859	13.136	0.526	-1.561	41.602	2.075	-2.025	16.885	-3.021	11.187	2.925	-9.965	8.656	16.822	-11.763
192	192	0.9359	-1.792	13.101	0.634	-1.571	41.392	2.052	-2.036	15.679	-3.643	11.106	2.926	-9.694	8.539	17.888	-12.001
193	193	0.9408	-1.711	13.048	0.743	-1.556	41.17	1.975	-2.069	14.639	-4.303	11.075	2.929	-9.382	8.471	18.814	-12.276
194	194	0.9457	-1.616	12.98	0.86	-1.522	40.944	1.872	-2.123	13.797	-4.974	11.178	2.915	-9.104	8.523	19.573	-12.607
195	195	0.9506	-1.509	12.896	0.998	-1.479	40.717	1.766	-2.178	13.164	-5.663	11.421	2.912	-8.836	8.711	20.184	-12.95
196	196	0.9555	-1.391	12.799	1.157	-1.431	40.489	1.634	-2.22	12.731	-6.348	11.789	2.879	-8.553	9.042	20.607	-13.285
197	197	0.9604	-1.273	12.694	1.338	-1.385	40.269	1.468	-2.272	12.49	-6.963	12.277	2.835	-8.286	9.494	20.867	-13.586
198	198	0.9653	-1.154	12.581	1.541	-1.351	40.055	1.233	-2.306	12.444	-7.426	12.826	2.728	-8.065	10.04	20.89	-13.842
199	199	0.9702	-1.042	12.473	1.758	-1.335	39.871	0.901	-2.335	12.61	-7.687	13.372	2.454	-7.952	10.622	20.557	-14.105
200	200	0.9751	-0.942	12.354	1.984	-1.303	39.667	0.529	-2.405	12.905	-7.825	13.932	1.851	-7.914	11.25	19.769	-14.367
201	201	0.98	-0.853	12.233	2.212	-1.265	39.451	0.168	-2.499	13.295	-7.878	14.498	0.761	-7.875	11.937	18.379	-14.555
