# Supplementary material for: Gait phenotypes in paediatric hereditary spastic paraplegia revealed by dynamic time warping analysis and random forests
Source: PLoS One. 2018 Mar 8;13(3):e0192345. doi: 10.1371/journal.pone.0192345 (PMC5843164; doi:10.1371/journal.pone.0192345)
Supplement: S2 Data — (ZIP) [file pone.0192345.s009.zip › Healthy/Left.SR.HEALTHY10.4.csv]

	Epoch	Time	Pelvic.obliquity	Pelvic.tilt	Pelvic rotation	Hip.abd.add	Hip.flexion	Hip.rotation	Knee.abd.add	Knee.flexion	Knee.rotation	Ankle.abd.add	Ankle.flexion	Ankle.rotation	Forefoot.abd.add	Forefoot.flexion	Forefoot.rotation
1	1	0	2.355	12.096	0.23	4.179	36.494	-0.174	-1.544	8.001	-7.073	18.142	-9.325	-2.933	19.466	9.723	-8.587
2	2	0.0045	2.313	11.941	0.336	4.293	36.437	-0.373	-1.617	8.57	-7.741	18.444	-9.792	-2.164	20.073	8.819	-8.552
3	3	0.009	2.25	11.78	0.467	4.37	36.395	-0.677	-1.692	9.289	-8.287	18.828	-10.843	-1.427	20.841	7.205	-8.492
4	4	0.0135	2.173	11.626	0.622	4.419	36.375	-1.028	-1.793	10.126	-8.674	19.395	-12.513	-0.787	21.846	4.875	-8.367
5	5	0.018	2.104	11.48	0.791	4.454	36.403	-1.442	-1.915	11.069	-8.844	19.85	-14.397	-0.27	22.734	2.212	-8.149
6	6	0.0225	2.054	11.353	0.964	4.489	36.513	-1.833	-2.06	12.121	-8.827	20.138	-15.879	0.046	23.326	-0.139	-7.901
7	7	0.027	2.02	11.249	1.136	4.525	36.743	-2.107	-2.218	13.333	-8.671	20.252	-16.556	0.124	23.527	-1.783	-7.651
8	8	0.0315	2.001	11.165	1.309	4.562	37.124	-2.219	-2.36	14.832	-8.4	20.185	-16.328	-0.05	23.319	-2.711	-7.402
9	9	0.036	2.007	11.09	1.475	4.615	37.662	-2.138	-2.446	16.767	-8.028	19.999	-15.302	-0.533	22.801	-3.14	-7.176
10	10	0.0405	2.065	11.007	1.606	4.721	38.298	-1.813	-2.416	19.167	-7.566	19.711	-13.734	-1.384	22.065	-3.382	-6.982
11	11	0.045	2.191	10.904	1.692	4.911	38.941	-1.222	-2.235	21.892	-7.048	19.332	-11.801	-2.638	21.19	-3.53	-6.865
12	12	0.0495	2.401	10.75	1.721	5.194	39.432	-0.473	-1.881	24.57	-6.436	18.598	-9.826	-4.21	20.031	-3.697	-6.818
13	13	0.054	2.679	10.544	1.722	5.559	39.675	0.422	-1.412	26.853	-5.694	17.686	-8.131	-6.026	18.762	-3.961	-6.759
14	14	0.0585	3.027	10.281	1.713	5.998	39.632	1.403	-0.891	28.573	-4.863	16.951	-6.776	-7.923	17.724	-4.234	-6.63
15	15	0.063	3.445	9.982	1.709	6.505	39.338	2.426	-0.364	29.766	-3.975	16.501	-5.735	-9.891	17.002	-4.48	-6.487
16	16	0.0675	3.916	9.662	1.709	7.065	38.841	3.489	0.156	30.533	-3.043	16.28	-4.929	-11.962	16.527	-4.688	-6.376
17	17	0.072	4.418	9.337	1.712	7.669	38.2	4.576	0.663	31.012	-2.179	16.15	-4.243	-14.008	16.18	-4.855	-6.293
18	18	0.0765	4.929	9.019	1.717	8.309	37.474	5.61	1.124	31.336	-1.451	15.95	-3.573	-15.868	15.83	-4.991	-6.206
19	19	0.081	5.427	8.719	1.73	8.956	36.72	6.469	1.494	31.606	-0.815	15.598	-2.867	-17.481	15.409	-5.112	-6.114
20	20	0.0855	5.885	8.462	1.774	9.551	35.999	7.082	1.772	31.902	-0.319	15.192	-2.111	-18.767	15.017	-5.227	-6.057
21	21	0.09	6.302	8.251	1.841	10.088	35.317	7.492	1.971	32.208	0.014	14.731	-1.321	-19.707	14.638	-5.336	-6.01
22	22	0.0945	6.655	8.109	1.943	10.543	34.733	7.592	2.018	32.541	0.17	14.434	-0.484	-20.182	14.464	-5.382	-5.957
23	23	0.099	6.965	8.001	2.055	10.961	34.189	7.428	1.907	32.826	0.172	14.239	0.325	-20.288	14.402	-5.378	-5.929
24	24	0.1035	7.207	7.936	2.219	11.286	33.666	7.101	1.693	32.984	0.015	14.132	1.004	-20.086	14.402	-5.383	-5.888
25	25	0.108	7.383	7.897	2.421	11.522	33.12	6.695	1.415	32.946	-0.352	14.1	1.517	-19.602	14.441	-5.387	-5.853
26	26	0.1125	7.495	7.876	2.655	11.683	32.541	6.257	1.085	32.707	-0.86	14.175	1.87	-18.945	14.548	-5.376	-5.828
27	27	0.117	7.545	7.87	2.904	11.771	31.936	5.842	0.756	32.308	-1.467	14.282	2.107	-18.19	14.67	-5.349	-5.814
28	28	0.1215	7.532	7.881	3.149	11.787	31.315	5.495	0.474	31.802	-2.21	14.31	2.256	-17.323	14.716	-5.336	-5.81
29	29	0.126	7.454	7.91	3.388	11.729	30.686	5.215	0.239	31.24	-3.093	14.282	2.322	-16.325	14.703	-5.377	-5.805
30	30	0.1305	7.304	7.953	3.625	11.566	30.052	4.975	0.064	30.685	-3.99	14.295	2.386	-15.276	14.738	-5.439	-5.789
31	31	0.135	7.109	7.998	3.832	11.34	29.403	4.808	-0.037	30.148	-4.859	14.277	2.458	-14.254	14.756	-5.53	-5.77
32	32	0.1395	6.874	8.062	4.004	11.064	28.75	4.779	-0.06	29.6	-5.735	14.244	2.557	-13.279	14.768	-5.6	-5.74
33	33	0.144	6.647	8.137	4.12	10.798	28.097	4.845	-0.02	29.035	-6.604	14.232	2.638	-12.36	14.814	-5.674	-5.727
34	34	0.1485	6.434	8.22	4.18	10.57	27.447	4.956	0.01	28.464	-7.332	14.193	2.708	-11.58	14.828	-5.755	-5.705
35	35	0.153	6.229	8.323	4.178	10.36	26.814	5.152	0.068	27.901	-7.973	14.161	2.752	-10.907	14.846	-5.868	-5.673
36	36	0.1575	6.018	8.451	4.113	10.158	26.209	5.382	0.123	27.368	-8.467	14.181	2.791	-10.351	14.912	-6.002	-5.631
37	37	0.162	5.793	8.609	3.977	9.972	25.637	5.627	0.14	26.861	-8.776	14.242	2.834	-9.929	15.01	-6.138	-5.58
38	38	0.1665	5.551	8.791	3.773	9.8	25.088	5.906	0.128	26.36	-8.936	14.328	2.877	-9.627	15.13	-6.267	-5.525
39	39	0.171	5.297	8.981	3.507	9.629	24.54	6.199	0.103	25.849	-8.977	14.478	2.913	-9.411	15.317	-6.383	-5.484
40	40	0.1755	5.042	9.173	3.176	9.483	23.988	6.459	0.017	25.32	-8.886	14.71	2.911	-9.271	15.571	-6.499	-5.467
41	41	0.18	4.782	9.368	2.811	9.331	23.421	6.712	-0.073	24.774	-8.652	14.862	2.851	-9.23	15.751	-6.684	-5.445
42	42	0.1845	4.532	9.558	2.396	9.207	22.864	6.887	-0.204	24.254	-8.2	14.911	2.8	-9.298	15.839	-6.881	-5.416
43	43	0.189	4.289	9.759	1.967	9.074	22.345	6.921	-0.369	23.763	-7.657	14.992	2.735	-9.322	15.96	-7.097	-5.393
44	44	0.1935	4.069	9.967	1.516	8.962	21.858	6.884	-0.541	23.309	-7.039	14.966	2.739	-9.363	15.988	-7.267	-5.389
45	45	0.198	3.872	10.176	1.052	8.871	21.391	6.761	-0.737	22.877	-6.325	14.986	2.75	-9.428	16.063	-7.43	-5.397
46	46	0.2025	3.698	10.379	0.581	8.788	20.942	6.585	-0.929	22.452	-5.623	15.164	2.719	-9.441	16.293	-7.608	-5.421
47	47	0.207	3.545	10.575	0.105	8.717	20.505	6.378	-1.11	22.025	-5.012	15.416	2.613	-9.348	16.596	-7.837	-5.459
48	48	0.2115	3.404	10.77	-0.377	8.659	20.074	6.169	-1.285	21.591	-4.508	15.639	2.447	-9.166	16.864	-8.111	-5.519
49	49	0.216	3.259	10.971	-0.865	8.592	19.656	5.992	-1.436	21.159	-4.127	15.866	2.286	-8.923	17.135	-8.364	-5.622
50	50	0.2205	3.11	11.173	-1.363	8.502	19.257	5.828	-1.547	20.74	-3.865	16.129	2.136	-8.575	17.453	-8.595	-5.747
51	51	0.225	2.949	11.373	-1.86	8.398	18.885	5.668	-1.637	20.343	-3.702	16.302	1.98	-8.134	17.689	-8.837	-5.874
52	52	0.2295	2.779	11.561	-2.349	8.282	18.518	5.599	-1.681	19.933	-3.76	16.371	1.764	-7.56	17.829	-9.121	-5.994
53	53	0.234	2.587	11.747	-2.798	8.127	18.175	5.498	-1.727	19.544	-3.98	16.537	1.584	-6.831	18.056	-9.359	-6.127
54	54	0.2385	2.384	11.934	-3.218	7.939	17.851	5.403	-1.744	19.172	-4.316	16.738	1.439	-6.035	18.319	-9.556	-6.284
55	55	0.243	2.173	12.125	-3.594	7.724	17.542	5.345	-1.721	18.81	-4.729	16.826	1.299	-5.248	18.48	-9.764	-6.452
56	56	0.2475	1.97	12.316	-3.966	7.518	17.251	5.303	-1.688	18.472	-5.179	16.894	1.141	-4.451	18.625	-9.996	-6.621
57	57	0.252	1.769	12.501	-4.334	7.315	16.983	5.272	-1.656	18.178	-5.64	17.02	0.976	-3.665	18.825	-10.246	-6.792
58	58	0.2565	1.563	12.671	-4.694	7.109	16.725	5.283	-1.62	17.939	-6.107	17.175	0.836	-2.934	19.044	-10.492	-6.975
59	59	0.261	1.362	12.816	-5.065	6.921	16.458	5.344	-1.592	17.745	-6.566	17.346	0.74	-2.273	19.27	-10.714	-7.176
60	60	0.2655	1.159	12.947	-5.419	6.725	16.197	5.397	-1.567	17.598	-6.95	17.616	0.668	-1.703	19.586	-10.925	-7.389
61	61	0.27	0.977	13.052	-5.806	6.58	15.911	5.505	-1.56	17.462	-7.311	17.806	0.62	-1.176	19.82	-11.133	-7.579
62	62	0.2745	0.811	13.138	-6.193	6.463	15.632	5.588	-1.575	17.416	-7.538	17.895	0.631	-0.761	19.948	-11.36	-7.754
63	63	0.279	0.659	13.209	-6.573	6.366	15.367	5.665	-1.615	17.437	-7.692	18.067	0.69	-0.449	20.134	-11.561	-7.953
64	64	0.2835	0.515	13.265	-6.945	6.266	15.111	5.709	-1.652	17.527	-7.681	18.234	0.817	-0.271	20.311	-11.744	-8.141
65	65	0.288	0.377	13.306	-7.335	6.177	14.855	5.786	-1.679	17.644	-7.561	18.384	0.959	-0.225	20.477	-11.925	-8.33
66	66	0.2925	0.245	13.324	-7.741	6.102	14.573	5.866	-1.734	17.777	-7.314	18.603	1.108	-0.293	20.702	-12.105	-8.519
67	67	0.297	0.118	13.321	-8.153	6.033	14.269	5.923	-1.815	17.932	-6.975	18.905	1.265	-0.425	20.998	-12.288	-8.706
68	68	0.3015	-0.006	13.308	-8.559	5.961	13.952	5.989	-1.896	18.091	-6.601	19.199	1.419	-0.604	21.287	-12.485	-8.891
69	69	0.306	-0.127	13.288	-8.962	5.887	13.615	6.09	-1.971	18.234	-6.199	19.4	1.577	-0.843	21.485	-12.689	-9.064
70	70	0.3105	-0.245	13.264	-9.391	5.824	13.292	6.189	-2.048	18.406	-5.762	19.501	1.769	-1.081	21.592	-12.892	-9.217
71	71	0.315	-0.361	13.237	-9.819	5.755	12.96	6.292	-2.122	18.589	-5.272	19.544	1.969	-1.371	21.647	-13.115	-9.359
72	72	0.3195	-0.476	13.205	-10.244	5.689	12.616	6.426	-2.197	18.765	-4.844	19.507	2.178	-1.619	21.621	-13.351	-9.48
73	73	0.324	-0.589	13.167	-10.646	5.595	12.264	6.528	-2.267	18.944	-4.399	19.587	2.377	-1.854	21.709	-13.592	-9.591
74	74	0.3285	-0.691	13.136	-11.057	5.507	11.908	6.678	-2.32	19.091	-3.995	19.722	2.543	-2.087	21.858	-13.834	-9.704
75	75	0.333	-0.783	13.115	-11.476	5.434	11.565	6.84	-2.377	19.251	-3.618	19.786	2.727	-2.29	21.936	-14.083	-9.801
76	76	0.3375	-0.867	13.102	-11.911	5.374	11.225	7.056	-2.43	19.411	-3.312	19.798	2.923	-2.446	21.96	-14.335	-9.878
77	77	0.342	-0.947	13.091	-12.353	5.312	10.879	7.309	-2.473	19.567	-3.046	19.777	3.121	-2.581	21.952	-14.599	-9.941
78	78	0.3465	-1.024	13.074	-12.785	5.236	10.516	7.559	-2.507	19.718	-2.798	19.701	3.315	-2.693	21.892	-14.89	-9.989
79	79	0.351	-1.087	13.048	-13.213	5.158	10.126	7.828	-2.532	19.849	-2.599	19.586	3.489	-2.758	21.792	-15.212	-10.014
80	80	0.3555	-1.133	13.016	-13.658	5.095	9.726	8.124	-2.57	19.989	-2.377	19.514	3.662	-2.831	21.725	-15.549	-10.008
81	81	0.36	-1.168	12.968	-14.129	5.041	9.305	8.442	-2.607	20.115	-2.148	19.442	3.833	-2.892	21.666	-15.881	-9.985
82	82	0.3645	-1.178	12.912	-14.619	5.017	8.884	8.819	-2.658	20.26	-1.952	19.443	4.015	-2.966	21.662	-16.191	-9.962
83	83	0.369	-1.176	12.845	-15.076	4.979	8.445	9.152	-2.714	20.413	-1.75	19.429	4.193	-3.002	21.637	-16.541	-9.903
84	84	0.3735	-1.162	12.765	-15.521	4.939	7.989	9.5	-2.763	20.596	-1.535	19.366	4.37	-3.037	21.568	-16.946	-9.797
85	85	0.378	-1.149	12.668	-15.937	4.875	7.504	9.885	-2.794	20.769	-1.327	19.279	4.519	-3.102	21.477	-17.398	-9.662
86	86	0.3825	-1.137	12.549	-16.325	4.798	6.996	10.251	-2.841	20.947	-1.093	19.156	4.663	-3.181	21.341	-17.879	-9.498
87	87	0.387	-1.127	12.413	-16.674	4.703	6.477	10.592	-2.901	21.147	-0.807	19.035	4.826	-3.301	21.2	-18.371	-9.307
88	88	0.3915	-1.118	12.268	-16.988	4.594	5.96	10.931	-2.963	21.383	-0.467	18.983	4.993	-3.486	21.12	-18.885	-9.095
89	89	0.396	-1.106	12.119	-17.284	4.486	5.453	11.258	-3.045	21.666	-0.076	18.998	5.124	-3.711	21.104	-19.465	-8.86
90	90	0.4005	-1.099	11.97	-17.548	4.352	4.94	11.6	-3.096	21.948	0.339	19.007	5.203	-3.98	21.097	-20.116	-8.6
91	91	0.405	-1.098	11.815	-17.776	4.208	4.44	11.957	-3.141	22.26	0.747	19.022	5.243	-4.291	21.092	-20.822	-8.338
92	92	0.4095	-1.119	11.641	-17.909	4.022	3.906	12.256	-3.195	22.565	1.147	19.037	5.267	-4.626	21.071	-21.569	-8.07
93	93	0.414	-1.156	11.452	-17.984	3.808	3.365	12.533	-3.247	22.87	1.499	19.13	5.243	-4.927	21.112	-22.363	-7.782
94	94	0.4185	-1.208	11.25	-18.019	3.558	2.798	12.788	-3.285	23.123	1.834	19.197	5.143	-5.198	21.126	-23.219	-7.462
95	95	0.423	-1.259	11.049	-18.055	3.31	2.231	13.046	-3.318	23.378	2.173	19.264	5.015	-5.46	21.141	-24.112	-7.126
96	96	0.4275	-1.321	10.887	-18.083	3.069	1.745	13.279	-3.364	23.707	2.514	19.487	4.872	-5.71	21.298	-25.036	-6.789
97	97	0.432	-1.38	10.747	-18.085	2.836	1.29	13.465	-3.432	24.089	2.86	19.849	4.719	-5.945	21.572	-26.007	-6.45
98	98	0.4365	-1.417	10.614	-18.058	2.617	0.816	13.613	-3.506	24.481	3.2	20.243	4.53	-6.155	21.866	-27.051	-6.097
99	99	0.441	-1.437	10.525	-18.005	2.422	0.39	13.727	-3.571	24.878	3.511	20.655	4.259	-6.31	22.171	-28.185	-5.725
100	100	0.4455	-1.427	10.477	-17.948	2.273	-0.004	13.77	-3.67	25.262	3.817	21.079	3.919	-6.377	22.474	-29.387	-5.328
101	101	0.45	-1.409	10.463	-17.899	2.162	-0.326	13.75	-3.816	25.739	4.097	21.575	3.562	-6.366	22.828	-30.653	-4.933
102	102	0.4545	-1.397	10.448	-17.839	2.066	-0.595	13.674	-4.009	26.301	4.294	22.22	3.172	-6.212	23.298	-31.994	-4.511
103	103	0.459	-1.402	10.422	-17.768	1.964	-0.812	13.487	-4.241	26.959	4.556	22.861	2.748	-6.049	23.763	-33.415	-4.101
104	104	0.4635	-1.419	10.377	-17.688	1.838	-0.988	13.216	-4.476	27.662	4.833	23.555	2.214	-5.833	24.284	-34.948	-3.695
105	105	0.468	-1.466	10.31	-17.604	1.674	-1.119	12.871	-4.721	28.425	5.128	24.281	1.593	-5.571	24.84	-36.586	-3.29
106	106	0.4725	-1.556	10.206	-17.526	1.465	-1.215	12.487	-4.981	29.271	5.388	25.023	0.904	-5.269	25.412	-38.316	-2.919
107	107	0.477	-1.71	10.058	-17.434	1.19	-1.275	12.054	-5.254	30.219	5.596	25.796	0.18	-4.937	26.019	-40.111	-2.599
108	108	0.4815	-1.927	9.871	-17.315	0.841	-1.286	11.558	-5.523	31.279	5.79	26.568	-0.578	-4.607	26.642	-41.977	-2.325
109	109	0.486	-2.179	9.671	-17.19	0.453	-1.223	11.009	-5.774	32.463	6.004	27.279	-1.415	-4.304	27.245	-43.958	-2.103
110	110	0.4905	-2.446	9.494	-17.07	0.061	-1.04	10.382	-6.029	33.774	6.23	28.008	-2.365	-4.008	27.913	-46.062	-1.953
111	111	0.495	-2.701	9.366	-16.942	-0.306	-0.727	9.746	-6.248	35.189	6.385	28.737	-3.445	-3.677	28.633	-48.296	-1.843
112	112	0.4995	-2.943	9.299	-16.799	-0.64	-0.269	9.085	-6.437	36.685	6.439	29.415	-4.69	-3.32	29.37	-50.643	-1.824
113	113	0.504	-3.169	9.272	-16.66	-0.944	0.292	8.439	-6.604	38.212	6.396	30.161	-6.109	-2.927	30.229	-53.088	-1.86
114	114	0.5085	-3.395	9.259	-16.547	-1.239	0.923	7.787	-6.78	39.728	6.268	30.871	-7.724	-2.46	31.119	-55.649	-1.923
115	115	0.513	-3.628	9.238	-16.462	-1.543	1.586	7.177	-6.928	41.19	6.003	31.462	-9.564	-1.859	31.972	-58.354	-1.958
116	116	0.5175	-3.875	9.194	-16.39	-1.881	2.267	6.6	-7.031	42.595	5.632	31.816	-11.635	-1.173	32.687	-61.207	-1.98
117	117	0.522	-4.124	9.12	-16.349	-2.227	2.965	6.039	-7.122	43.978	5.193	31.805	-13.935	-0.472	33.148	-64.214	-2.021
118	118	0.5265	-4.36	9.012	-16.356	-2.558	3.682	5.476	-7.229	45.366	4.724	31.39	-16.435	0.215	33.325	-67.374	-2.071
119	119	0.531	-4.583	8.875	-16.394	-2.885	4.419	4.912	-7.344	46.763	4.24	30.681	-19.069	0.887	33.322	-70.642	-2.096
120	120	0.5355	-4.786	8.71	-16.469	-3.188	5.162	4.401	-7.462	48.157	3.687	29.841	-21.745	1.548	33.283	-73.918	-2.1
121	121	0.54	-4.979	8.521	-16.559	-3.493	5.874	3.882	-7.595	49.471	3.11	28.82	-24.365	2.222	33.152	-77.092	-2.049
122	122	0.5445	-5.159	8.323	-16.699	-3.774	6.61	3.425	-7.737	50.769	2.474	27.617	-26.735	2.918	32.915	-79.99	-1.934
123	123	0.549	-5.331	8.127	-16.854	-4.021	7.36	2.92	-7.964	52.049	1.882	26.312	-28.745	3.557	32.579	-82.495	-1.818
124	124	0.5535	-5.493	7.957	-17.028	-4.22	8.179	2.43	-8.242	53.39	1.31	24.993	-30.309	4.136	32.196	-84.558	-1.712
125	125	0.558	-5.641	7.815	-17.221	-4.365	9.05	1.977	-8.543	54.762	0.816	23.617	-31.455	4.614	31.672	-86.202	-1.61
126	126	0.5625	-5.757	7.715	-17.442	-4.436	9.974	1.596	-8.831	56.141	0.407	22.195	-32.259	4.933	31.007	-87.462	-1.566
127	127	0.567	-5.835	7.656	-17.682	-4.43	10.961	1.262	-9.102	57.513	0.121	20.715	-32.802	5.05	30.182	-88.392	-1.61
128	128	0.5715	-5.875	7.637	-17.923	-4.347	12.004	0.938	-9.378	58.875	-0.028	19.185	-33.137	4.962	29.193	-89.054	-1.739
129	129	0.576	-5.886	7.656	-18.139	-4.189	13.091	0.641	-9.649	60.249	-0.085	17.745	-33.261	4.694	28.16	-89.472	-1.954
130	130	0.5805	-5.874	7.705	-18.285	-4.009	14.195	0.388	-9.853	61.64	-0.042	16.615	-33.126	4.281	27.285	-89.629	-2.226
131	131	0.585	-5.82	7.785	-18.403	-3.763	15.284	0.192	-10.005	62.997	0.071	15.801	-32.746	3.777	26.597	-89.52	-2.526
132	132	0.5895	-5.726	7.905	-18.493	-3.467	16.357	0.019	-10.098	64.294	0.35	15.145	-32.013	3.108	25.918	-89.021	-2.885
133	133	0.594	-5.597	8.048	-18.581	-3.116	17.413	-0.086	-10.112	65.53	0.711	14.571	-31.036	2.278	25.237	-88.21	-3.346
134	134	0.5985	-5.445	8.217	-18.644	-2.738	18.45	-0.163	-10.064	66.695	1.124	14.139	-29.851	1.389	24.646	-87.139	-3.837
135	135	0.603	-5.267	8.415	-18.66	-2.339	19.476	-0.207	-9.931	67.789	1.545	13.89	-28.53	0.489	24.216	-85.868	-4.338
136	136	0.6075	-5.071	8.627	-18.629	-1.946	20.48	-0.224	-9.705	68.79	2.001	13.783	-27.174	-0.429	23.922	-84.485	-4.828
137	137	0.612	-4.87	8.84	-18.538	-1.588	21.457	-0.233	-9.384	69.673	2.494	13.705	-25.879	-1.375	23.675	-83.068	-5.31
138	138	0.6165	-4.672	9.047	-18.376	-1.279	22.405	-0.256	-8.984	70.422	2.996	13.567	-24.711	-2.32	23.403	-81.674	-5.778
139	139	0.621	-4.477	9.24	-18.148	-1.018	23.311	-0.309	-8.541	71.031	3.479	13.367	-23.686	-3.204	23.107	-80.333	-6.205
140	140	0.6255	-4.282	9.433	-17.859	-0.799	24.173	-0.375	-8.045	71.484	3.895	13.131	-22.774	-3.987	22.821	-79.006	-6.599
141	141	0.63	-4.086	9.65	-17.547	-0.629	25.005	-0.431	-7.488	71.804	4.315	12.895	-21.901	-4.682	22.567	-77.656	-6.937
142	142	0.6345	-3.886	9.859	-17.209	-0.46	25.841	-0.452	-6.862	72.05	4.698	12.66	-21.155	-5.332	22.341	-76.359	-7.229
143	143	0.639	-3.676	10.048	-16.848	-0.312	26.637	-0.47	-6.207	72.212	5.037	12.35	-20.444	-5.941	22.062	-75.042	-7.526
144	144	0.6435	-3.472	10.213	-16.46	-0.208	27.394	-0.476	-5.516	72.299	5.262	12.103	-19.781	-6.425	21.886	-73.716	-7.816
145	145	0.648	-3.271	10.355	-16.057	-0.128	28.107	-0.465	-4.814	72.291	5.38	11.981	-19.17	-6.755	21.853	-72.367	-8.065
146	146	0.6525	-3.068	10.481	-15.65	-0.059	28.782	-0.433	-4.104	72.18	5.419	12.013	-18.622	-6.981	21.977	-70.988	-8.298
147	147	0.657	-2.856	10.592	-15.24	0.006	29.421	-0.377	-3.37	71.982	5.393	12.103	-18.146	-7.143	22.164	-69.609	-8.522
148	148	0.6615	-2.638	10.688	-14.817	0.059	30.028	-0.301	-2.608	71.713	5.269	12.166	-17.728	-7.228	22.344	-68.24	-8.749
149	149	0.666	-2.431	10.767	-14.372	0.081	30.613	-0.207	-1.836	71.387	4.999	12.253	-17.326	-7.207	22.561	-66.831	-9.012
150	150	0.6705	-2.239	10.829	-13.914	0.069	31.178	-0.08	-1.06	71.023	4.613	12.423	-16.888	-7.071	22.853	-65.345	-9.28
151	151	0.675	-2.057	10.876	-13.453	0.042	31.729	0.052	-0.318	70.592	4.106	12.769	-16.428	-6.769	23.31	-63.753	-9.522
152	152	0.6795	-1.877	10.915	-13.001	0.002	32.235	0.26	0.464	70.001	3.534	13.161	-15.992	-6.375	23.78	-62.064	-9.731
153	153	0.684	-1.686	10.959	-12.57	-0.01	32.741	0.514	1.251	69.295	2.851	13.534	-15.635	-5.898	24.216	-60.35	-9.934
154	154	0.6885	-1.498	11.001	-12.16	0.004	33.229	0.832	2.022	68.512	2.076	13.938	-15.289	-5.372	24.636	-58.586	-10.14
155	155	0.693	-1.31	11.042	-11.781	0.051	33.716	1.19	2.741	67.717	1.214	14.473	-14.856	-4.781	25.131	-56.705	-10.356
156	156	0.6975	-1.123	11.08	-11.41	0.106	34.19	1.541	3.396	66.92	0.33	15.185	-14.328	-4.148	25.742	-54.715	-10.563
157	157	0.702	-0.941	11.114	-11.021	0.136	34.643	1.852	3.99	66.08	-0.519	15.993	-13.771	-3.512	26.394	-52.667	-10.744
158	158	0.7065	-0.768	11.14	-10.611	0.135	35.073	2.156	4.56	65.176	-1.322	16.811	-13.238	-2.931	27.006	-50.603	-10.914
159	159	0.711	-0.603	11.155	-10.197	0.127	35.477	2.504	5.125	64.223	-2.098	17.668	-12.722	-2.459	27.597	-48.513	-11.126
160	160	0.7155	-0.443	11.169	-9.8	0.139	35.876	2.835	5.595	63.226	-2.869	18.646	-12.224	-2.081	28.243	-46.365	-11.42
161	161	0.72	-0.283	11.201	-9.426	0.182	36.277	3.173	5.994	62.177	-3.609	19.73	-11.741	-1.795	28.927	-44.164	-11.755
162	162	0.7245	-0.134	11.244	-9.069	0.238	36.657	3.45	6.274	61.03	-4.261	20.818	-11.318	-1.633	29.565	-41.947	-12.118
163	163	0.729	-0.014	11.286	-8.715	0.273	37.013	3.711	6.512	59.783	-4.816	21.69	-10.937	-1.644	29.968	-39.73	-12.517
164	164	0.7335	0.08	11.326	-8.361	0.29	37.348	3.929	6.682	58.447	-5.334	22.38	-10.593	-1.737	30.184	-37.504	-12.937
165	165	0.738	0.151	11.372	-7.982	0.273	37.681	4.051	6.751	57.052	-5.78	22.918	-10.267	-1.937	30.227	-35.258	-13.397
166	166	0.7425	0.209	11.433	-7.595	0.245	38.025	4.084	6.722	55.622	-6.149	23.326	-9.949	-2.248	30.125	-32.993	-13.902
167	167	0.747	0.261	11.51	-7.226	0.228	38.38	4.046	6.618	54.149	-6.418	23.564	-9.651	-2.675	29.857	-30.735	-14.425
168	168	0.7515	0.314	11.6	-6.885	0.241	38.727	3.95	6.44	52.604	-6.584	23.658	-9.385	-3.215	29.448	-28.483	-14.951
169	169	0.756	0.369	11.692	-6.559	0.288	39.041	3.791	6.163	50.972	-6.662	23.69	-9.142	-3.849	28.959	-26.211	-15.484
170	170	0.7605	0.422	11.777	-6.206	0.322	39.298	3.515	5.78	49.245	-6.594	23.613	-8.909	-4.586	28.338	-23.937	-15.998
171	171	0.765	0.469	11.864	-5.789	0.31	39.504	3.086	5.262	47.465	-6.405	23.746	-8.653	-5.399	27.869	-21.56	-16.569
172	172	0.7695	0.513	11.95	-5.377	0.308	39.679	2.508	4.631	45.591	-6.073	23.632	-8.428	-6.238	27.178	-19.229	-17.08
173	173	0.774	0.573	12.039	-4.989	0.353	39.844	1.872	3.939	43.695	-5.676	23.117	-8.128	-6.984	26.105	-16.994	-17.409
174	174	0.7785	0.65	12.114	-4.646	0.45	39.972	1.188	3.204	41.795	-5.176	22.452	-7.826	-7.704	24.913	-14.857	-17.642
175	175	0.783	0.737	12.181	-4.298	0.56	40.057	0.492	2.446	39.924	-4.601	21.817	-7.426	-8.397	23.73	-12.719	-17.791
176	176	0.7875	0.825	12.24	-3.934	0.66	40.086	-0.228	1.682	37.992	-3.959	21.227	-7.036	-9.046	22.596	-10.6	-17.86
177	177	0.792	0.91	12.292	-3.55	0.747	40.07	-0.946	0.935	35.969	-3.291	20.603	-6.706	-9.605	21.454	-8.544	-17.81
178	178	0.7965	0.99	12.341	-3.146	0.816	40.023	-1.631	0.232	33.869	-2.631	19.944	-6.438	-10.052	20.307	-6.558	-17.636
179	179	0.801	1.063	12.386	-2.727	0.862	39.942	-2.281	-0.418	31.702	-1.977	19.412	-6.25	-10.44	19.311	-4.595	-17.417
180	180	0.8055	1.131	12.426	-2.302	0.909	39.834	-2.832	-1.014	29.586	-1.37	19.147	-6.005	-10.827	18.574	-2.57	-17.203
181	181	0.81	1.192	12.459	-1.9	0.948	39.663	-3.257	-1.486	27.413	-0.813	18.795	-5.747	-11.148	17.815	-0.58	-16.898
182	182	0.8145	1.242	12.478	-1.49	0.964	39.461	-3.522	-1.845	25.292	-0.386	18.676	-5.422	-11.503	17.317	1.499	-16.656
183	183	0.819	1.271	12.488	-1.073	0.935	39.215	-3.684	-2.075	23.159	-0.047	18.38	-5.163	-11.793	16.742	3.436	-16.349
184	184	0.8235	1.281	12.493	-0.644	0.867	38.937	-3.663	-2.207	21.038	0.1	18.127	-4.92	-12.009	16.253	5.331	-16.004
185	185	0.828	1.274	12.487	-0.217	0.774	38.612	-3.513	-2.265	18.899	0.12	17.981	-4.735	-12.213	15.919	7.194	-15.679
186	186	0.8325	1.254	12.474	0.215	0.654	38.247	-3.254	-2.261	16.767	-0.005	17.868	-4.54	-12.422	15.669	9.064	-15.408
187	187	0.837	1.226	12.456	0.648	0.509	37.858	-2.906	-2.204	14.685	-0.339	17.766	-4.329	-12.544	15.491	10.905	-15.177
188	188	0.8415	1.196	12.446	1.068	0.36	37.474	-2.495	-2.129	12.695	-0.876	17.703	-4.2	-12.533	15.405	12.591	-14.967
189	189	0.846	1.17	12.456	1.453	0.253	37.12	-2.029	-2.086	10.836	-1.552	17.692	-4.253	-12.456	15.407	14.003	-14.803
190	190	0.8505	1.158	12.455	1.77	0.213	36.756	-1.493	-2.055	9.098	-2.393	17.768	-4.505	-12.326	15.545	15.148	-14.735
191	191	0.855	1.167	12.453	2.101	0.17	36.396	-0.976	-2.012	7.498	-3.315	17.699	-4.821	-12.206	15.586	16.085	-14.751
192	192	0.8595	1.175	12.451	2.424	0.122	36.063	-0.57	-1.96	6.119	-4.254	17.487	-5.111	-12.017	15.546	16.828	-14.82
193	193	0.864	1.178	12.43	2.743	0.076	35.775	-0.276	-1.94	5.007	-5.272	17.38	-5.419	-11.607	15.632	17.37	-14.871
194	194	0.8685	1.164	12.382	3.034	0.039	35.511	-0.037	-1.916	4.154	-6.385	17.153	-5.695	-10.958	15.648	17.68	-14.852
195	195	0.873	1.149	12.313	3.293	0.029	35.3	0.122	-1.902	3.606	-7.441	16.913	-5.836	-10.219	15.66	17.876	-14.783
196	196	0.8775	1.137	12.24	3.538	0.032	35.148	0.233	-1.885	3.335	-8.418	16.678	-5.828	-9.492	15.664	18.002	-14.7
197	197	0.882	1.137	12.166	3.763	0.056	35.07	0.283	-1.867	3.356	-9.288	16.467	-5.703	-8.768	15.67	18.02	-14.578
198	198	0.8865	1.154	12.086	3.945	0.131	35.07	0.241	-1.878	3.686	-10.024	16.39	-5.497	-8.024	15.767	17.913	-14.424
199	199	0.891	1.184	12	4.081	0.259	35.13	0.101	-1.924	4.29	-10.623	16.534	-5.27	-7.323	16.041	17.679	-14.311
200	200	0.8955	1.222	11.921	4.202	0.394	35.246	-0.158	-1.949	5.155	-10.963	16.819	-5.163	-6.769	16.457	17.145	-14.215
201	201	0.9	1.26	11.858	4.318	0.509	35.391	-0.44	-1.937	6.178	-11.156	17.186	-5.406	-6.221	17.005	16.098	-14.003
