# Supplementary material for: Gait phenotypes in paediatric hereditary spastic paraplegia revealed by dynamic time warping analysis and random forests
Source: PLoS One. 2018 Mar 8;13(3):e0192345. doi: 10.1371/journal.pone.0192345 (PMC5843164; doi:10.1371/journal.pone.0192345)
Supplement: S2 Data — (ZIP) [file pone.0192345.s009.zip › Healthy/Left.SR.HEALTHY10.5.csv]

	Epoch	Time	Pelvic.obliquity	Pelvic.tilt	Pelvic rotation	Hip.abd.add	Hip.flexion	Hip.rotation	Knee.abd.add	Knee.flexion	Knee.rotation	Ankle.abd.add	Ankle.flexion	Ankle.rotation	Forefoot.abd.add	Forefoot.flexion	Forefoot.rotation
1	1	0	-1.981	13.577	0.31	-0.031	41.859	-0.345	-5.376	20.255	-0.01	16.114	-11.696	-7.572	12.811	-1.188	-9.236
2	2	0.00403	-1.813	13.403	0.179	0.284	41.787	-0.427	-5.424	21.035	-0.207	16.011	-12.53	-7.472	12.85	-2.682	-9.356
3	3	0.00806	-1.664	13.218	0.041	0.6	41.754	-0.471	-5.493	22.18	-0.365	15.947	-12.952	-7.477	12.885	-4.067	-9.484
4	4	0.01209	-1.534	13.027	-0.097	0.914	41.786	-0.467	-5.566	23.685	-0.518	15.906	-12.738	-7.581	12.905	-5.098	-9.62
5	5	0.01612	-1.421	12.828	-0.229	1.221	41.887	-0.411	-5.632	25.501	-0.679	15.912	-11.818	-7.801	12.933	-5.632	-9.786
6	6	0.02015	-1.323	12.613	-0.35	1.519	42.041	-0.311	-5.686	27.524	-0.837	16.008	-10.261	-8.166	13.012	-5.629	-10.013
7	7	0.02418	-1.25	12.392	-0.456	1.783	42.234	-0.154	-5.691	29.537	-0.949	15.938	-8.263	-8.673	12.912	-5.148	-10.261
8	8	0.02821	-1.168	12.16	-0.546	2.046	42.36	0.027	-5.665	31.298	-0.982	15.535	-6.454	-9.259	12.489	-4.725	-10.474
9	9	0.03224	-1.078	11.92	-0.621	2.307	42.379	0.22	-5.627	32.741	-0.92	14.902	-5.084	-9.879	11.845	-4.58	-10.627
10	10	0.03627	-0.965	11.667	-0.682	2.578	42.254	0.424	-5.577	33.85	-0.769	14.199	-4.179	-10.496	11.136	-4.735	-10.69
11	11	0.0403	-0.808	11.392	-0.73	2.882	41.95	0.647	-5.507	34.653	-0.55	13.62	-3.619	-11.081	10.554	-5.088	-10.634
12	12	0.04433	-0.6	11.089	-0.768	3.233	41.441	0.907	-5.421	35.208	-0.267	13.412	-3.211	-11.694	10.326	-5.469	-10.502
13	13	0.04836	-0.333	10.765	-0.791	3.625	40.795	1.165	-5.321	35.663	0.028	13.27	-2.688	-12.364	10.166	-5.733	-10.379
14	14	0.05239	-0.02	10.433	-0.79	4.044	40.074	1.45	-5.189	36.084	0.286	13.147	-2.055	-13.1	10.031	-5.905	-10.299
15	15	0.05642	0.335	10.102	-0.756	4.473	39.321	1.728	-5.03	36.509	0.529	13.007	-1.308	-13.908	9.893	-5.993	-10.274
16	16	0.06045	0.726	9.78	-0.683	4.898	38.574	1.952	-4.853	36.961	0.788	12.814	-0.451	-14.777	9.731	-6.009	-10.305
17	17	0.06448	1.161	9.48	-0.567	5.318	37.865	2.105	-4.649	37.438	0.998	12.554	0.441	-15.607	9.538	-6.016	-10.373
18	18	0.06851	1.608	9.215	-0.413	5.705	37.219	2.182	-4.44	37.923	1.21	12.396	1.328	-16.361	9.471	-6.01	-10.421
19	19	0.07254	2.051	8.984	-0.231	6.065	36.616	2.21	-4.237	38.372	1.422	12.275	2.159	-17.02	9.451	-6.033	-10.421
20	20	0.07657	2.477	8.793	-0.025	6.389	36.043	2.204	-4.043	38.746	1.6	12.185	2.9	-17.575	9.463	-6.09	-10.393
21	21	0.0806	2.873	8.647	0.201	6.672	35.491	2.181	-3.853	39.013	1.709	12.103	3.536	-18.025	9.483	-6.175	-10.363
22	22	0.08463	3.248	8.555	0.443	6.921	34.948	2.162	-3.649	39.134	1.732	11.92	4.083	-18.368	9.41	-6.275	-10.33
23	23	0.08866	3.59	8.514	0.694	7.134	34.422	2.154	-3.446	39.136	1.664	11.768	4.553	-18.654	9.356	-6.353	-10.347
24	24	0.09269	3.903	8.508	0.953	7.315	33.911	2.146	-3.252	39.061	1.51	11.692	4.978	-18.85	9.365	-6.404	-10.38
25	25	0.09672	4.179	8.534	1.212	7.458	33.408	2.161	-3.047	38.908	1.265	11.629	5.351	-18.942	9.382	-6.452	-10.409
26	26	0.10075	4.414	8.588	1.463	7.563	32.907	2.222	-2.82	38.677	0.916	11.557	5.66	-18.914	9.386	-6.514	-10.424
27	27	0.10478	4.609	8.671	1.697	7.646	32.41	2.335	-2.58	38.366	0.424	11.577	5.877	-18.727	9.468	-6.596	-10.416
28	28	0.10881	4.752	8.778	1.907	7.693	31.937	2.426	-2.379	38.018	-0.132	11.608	6.089	-18.433	9.551	-6.637	-10.424
29	29	0.11284	4.856	8.906	2.096	7.708	31.482	2.535	-2.174	37.651	-0.749	11.566	6.261	-18.072	9.558	-6.709	-10.445
30	30	0.11687	4.915	9.049	2.264	7.695	31.042	2.663	-1.982	37.282	-1.414	11.528	6.416	-17.654	9.558	-6.787	-10.475
31	31	0.1209	4.928	9.207	2.403	7.659	30.622	2.797	-1.824	36.927	-2.101	11.536	6.553	-17.187	9.586	-6.874	-10.509
32	32	0.12493	4.89	9.385	2.502	7.606	30.23	2.907	-1.728	36.597	-2.766	11.569	6.635	-16.679	9.617	-7.02	-10.539
33	33	0.12896	4.8	9.574	2.558	7.525	29.862	3.016	-1.668	36.295	-3.444	11.621	6.726	-16.114	9.653	-7.159	-10.574
34	34	0.13299	4.677	9.772	2.579	7.427	29.5	3.151	-1.621	35.988	-4.117	11.692	6.828	-15.521	9.705	-7.276	-10.595
35	35	0.13702	4.525	9.973	2.566	7.321	29.137	3.297	-1.6	35.674	-4.765	11.776	6.953	-14.937	9.761	-7.359	-10.623
36	36	0.14105	4.351	10.172	2.521	7.212	28.762	3.442	-1.609	35.347	-5.37	11.839	7.085	-14.373	9.794	-7.427	-10.655
37	37	0.14508	4.165	10.365	2.446	7.106	28.367	3.578	-1.64	34.998	-5.915	11.834	7.189	-13.817	9.763	-7.531	-10.67
38	38	0.14911	3.962	10.539	2.34	7.007	27.932	3.686	-1.73	34.615	-6.378	11.875	7.259	-13.302	9.766	-7.642	-10.693
39	39	0.15314	3.763	10.701	2.202	6.92	27.474	3.786	-1.829	34.209	-6.77	11.964	7.28	-12.834	9.826	-7.777	-10.728
40	40	0.15717	3.574	10.848	2.032	6.849	26.999	3.837	-1.959	33.79	-7.036	12.062	7.29	-12.44	9.906	-7.911	-10.778
41	41	0.1612	3.4	10.981	1.832	6.8	26.512	3.825	-2.122	33.364	-7.161	12.131	7.293	-12.118	9.975	-8.053	-10.833
42	42	0.16523	3.248	11.102	1.606	6.777	26.017	3.76	-2.307	32.935	-7.161	12.154	7.273	-11.852	10.014	-8.225	-10.88
43	43	0.16926	3.129	11.209	1.361	6.784	25.501	3.651	-2.522	32.498	-7.049	12.317	7.262	-11.654	10.189	-8.361	-10.929
44	44	0.17329	3.03	11.312	1.101	6.809	24.996	3.476	-2.759	32.082	-6.799	12.403	7.254	-11.525	10.304	-8.523	-10.974
45	45	0.17732	2.949	11.413	0.831	6.847	24.502	3.285	-2.99	31.684	-6.492	12.479	7.237	-11.437	10.419	-8.703	-11.024
46	46	0.18135	2.88	11.512	0.554	6.891	24.022	3.068	-3.219	31.307	-6.131	12.566	7.202	-11.376	10.553	-8.908	-11.08
47	47	0.18538	2.816	11.607	0.271	6.931	23.559	2.795	-3.456	30.955	-5.696	12.661	7.138	-11.338	10.704	-9.148	-11.142
48	48	0.18941	2.752	11.703	-0.017	6.949	23.117	2.49	-3.679	30.631	-5.205	12.731	7.057	-11.334	10.84	-9.416	-11.228
49	49	0.19344	2.689	11.804	-0.31	6.956	22.691	2.148	-3.906	30.313	-4.714	12.839	6.988	-11.282	11.011	-9.668	-11.308
50	50	0.19747	2.615	11.914	-0.606	6.948	22.283	1.81	-4.123	30.005	-4.25	12.99	6.909	-11.202	11.221	-9.921	-11.397
51	51	0.2015	2.534	12.033	-0.906	6.92	21.892	1.499	-4.305	29.701	-3.832	13.136	6.816	-11.09	11.433	-10.184	-11.491
52	52	0.20553	2.446	12.161	-1.21	6.873	21.516	1.226	-4.441	29.393	-3.468	13.248	6.709	-10.938	11.623	-10.46	-11.581
53	53	0.20956	2.338	12.3	-1.514	6.808	21.161	0.97	-4.585	29.085	-3.162	13.428	6.577	-10.724	11.861	-10.737	-11.659
54	54	0.21359	2.219	12.44	-1.812	6.722	20.807	0.741	-4.703	28.756	-2.91	13.675	6.411	-10.489	12.166	-11.013	-11.752
55	55	0.21762	2.088	12.578	-2.1	6.618	20.445	0.569	-4.79	28.417	-2.754	13.941	6.231	-10.212	12.482	-11.289	-11.849
56	56	0.22165	1.95	12.712	-2.378	6.502	20.084	0.439	-4.85	28.083	-2.687	14.168	6.043	-9.888	12.759	-11.581	-11.944
57	57	0.22568	1.811	12.845	-2.646	6.377	19.732	0.339	-4.884	27.77	-2.695	14.33	5.85	-9.521	12.972	-11.9	-12.034
58	58	0.22971	1.674	12.973	-2.908	6.246	19.387	0.283	-4.882	27.485	-2.779	14.473	5.655	-9.116	13.172	-12.241	-12.115
59	59	0.23374	1.539	13.098	-3.161	6.106	19.049	0.256	-4.853	27.215	-2.896	14.625	5.446	-8.727	13.385	-12.596	-12.215
60	60	0.23777	1.405	13.21	-3.414	5.963	18.692	0.287	-4.795	26.943	-3.089	14.798	5.209	-8.31	13.622	-12.974	-12.312
61	61	0.2418	1.267	13.315	-3.665	5.823	18.322	0.365	-4.734	26.673	-3.337	14.979	4.969	-7.878	13.86	-13.358	-12.402
62	62	0.24583	1.125	13.415	-3.912	5.689	17.947	0.481	-4.678	26.405	-3.617	15.158	4.741	-7.452	14.089	-13.735	-12.483
63	63	0.24986	0.986	13.511	-4.159	5.558	17.565	0.647	-4.605	26.139	-3.92	15.34	4.517	-7.05	14.322	-14.107	-12.563
64	64	0.25389	0.853	13.601	-4.391	5.428	17.189	0.802	-4.534	25.897	-4.184	15.414	4.341	-6.67	14.452	-14.475	-12.611
65	65	0.25792	0.73	13.692	-4.615	5.319	16.824	0.944	-4.496	25.676	-4.422	15.495	4.172	-6.327	14.574	-14.848	-12.658
66	66	0.26195	0.617	13.784	-4.827	5.223	16.472	1.058	-4.474	25.491	-4.606	15.57	4.023	-6.037	14.69	-15.226	-12.712
67	67	0.26598	0.52	13.882	-5.028	5.138	16.132	1.152	-4.454	25.339	-4.741	15.637	3.891	-5.801	14.802	-15.614	-12.768
68	68	0.27001	0.441	13.988	-5.222	5.073	15.801	1.255	-4.435	25.197	-4.858	15.712	3.75	-5.596	14.923	-16.018	-12.816
69	69	0.27404	0.394	14.093	-5.407	5.039	15.467	1.308	-4.443	25.064	-4.889	15.863	3.6	-5.47	15.115	-16.42	-12.887
70	70	0.27807	0.356	14.197	-5.594	5.016	15.128	1.337	-4.468	24.93	-4.845	15.979	3.47	-5.383	15.269	-16.819	-12.939
71	71	0.2821	0.327	14.304	-5.78	5.001	14.787	1.354	-4.503	24.796	-4.754	16.067	3.356	-5.322	15.397	-17.218	-12.976
72	72	0.28613	0.305	14.419	-5.968	4.996	14.447	1.361	-4.545	24.66	-4.626	16.131	3.264	-5.278	15.5	-17.609	-12.997
73	73	0.29016	0.29	14.543	-6.158	5	14.11	1.348	-4.601	24.522	-4.454	16.167	3.208	-5.245	15.57	-17.979	-12.999
74	74	0.29419	0.294	14.673	-6.349	5.032	13.769	1.32	-4.672	24.375	-4.222	16.149	3.173	-5.254	15.588	-18.343	-12.987
75	75	0.29822	0.308	14.799	-6.54	5.065	13.421	1.273	-4.744	24.227	-3.97	16.102	3.117	-5.252	15.581	-18.743	-12.961
76	76	0.30225	0.324	14.924	-6.729	5.101	13.074	1.188	-4.839	24.085	-3.689	16.069	3.043	-5.247	15.584	-19.162	-12.935
77	77	0.30628	0.337	15.048	-6.915	5.13	12.73	1.083	-4.945	23.947	-3.404	16.095	2.95	-5.236	15.641	-19.589	-12.917
78	78	0.31031	0.343	15.171	-7.094	5.141	12.385	1	-5.035	23.812	-3.151	16.21	2.841	-5.214	15.783	-20.013	-12.906
79	79	0.31434	0.341	15.293	-7.276	5.127	12.043	0.939	-5.093	23.684	-2.878	16.274	2.754	-5.196	15.885	-20.438	-12.866
80	80	0.31837	0.337	15.408	-7.464	5.12	11.693	0.899	-5.173	23.573	-2.63	16.336	2.697	-5.147	15.966	-20.858	-12.798
81	81	0.3224	0.33	15.519	-7.666	5.11	11.337	0.894	-5.254	23.471	-2.395	16.396	2.664	-5.1	16.034	-21.267	-12.724
82	82	0.32643	0.319	15.623	-7.88	5.095	10.967	0.927	-5.329	23.37	-2.184	16.426	2.65	-5.038	16.067	-21.674	-12.632
83	83	0.33046	0.306	15.715	-8.102	5.074	10.576	0.995	-5.395	23.266	-2.008	16.399	2.65	-4.937	16.041	-22.092	-12.51
84	84	0.33449	0.286	15.789	-8.333	5.041	10.167	1.097	-5.447	23.176	-1.842	16.336	2.652	-4.851	15.985	-22.529	-12.388
85	85	0.33852	0.27	15.836	-8.559	5.014	9.729	1.208	-5.524	23.105	-1.674	16.37	2.618	-4.786	16.008	-22.999	-12.27
86	86	0.34255	0.259	15.862	-8.775	4.983	9.275	1.351	-5.601	23.05	-1.539	16.464	2.588	-4.719	16.075	-23.467	-12.146
87	87	0.34658	0.252	15.867	-8.984	4.954	8.801	1.53	-5.681	23.009	-1.431	16.586	2.559	-4.665	16.156	-23.94	-12.02
88	88	0.35061	0.249	15.85	-9.187	4.926	8.305	1.738	-5.768	22.984	-1.33	16.731	2.526	-4.639	16.245	-24.427	-11.891
89	89	0.35464	0.237	15.809	-9.38	4.878	7.799	1.973	-5.853	22.987	-1.218	16.986	2.51	-4.634	16.431	-24.897	-11.744
90	90	0.35867	0.213	15.742	-9.561	4.801	7.27	2.269	-5.91	23.033	-1.075	17.198	2.489	-4.674	16.579	-25.434	-11.538
91	91	0.3627	0.175	15.654	-9.729	4.711	6.728	2.592	-5.979	23.11	-0.907	17.372	2.481	-4.766	16.674	-26	-11.313
92	92	0.36673	0.124	15.543	-9.886	4.604	6.164	2.941	-6.061	23.212	-0.725	17.549	2.473	-4.906	16.755	-26.591	-11.081
93	93	0.37076	0.053	15.405	-10.033	4.47	5.576	3.312	-6.147	23.338	-0.526	17.752	2.448	-5.09	16.851	-27.219	-10.848
94	94	0.37479	-0.048	15.243	-10.162	4.287	4.981	3.684	-6.213	23.502	-0.288	17.958	2.383	-5.33	16.957	-27.915	-10.616
95	95	0.37882	-0.181	15.054	-10.262	4.05	4.38	4.057	-6.261	23.702	-0.036	18.176	2.232	-5.58	17.079	-28.729	-10.353
96	96	0.38285	-0.328	14.858	-10.336	3.79	3.797	4.404	-6.313	23.957	0.254	18.42	2.067	-5.857	17.217	-29.593	-10.077
97	97	0.38688	-0.482	14.653	-10.386	3.519	3.226	4.732	-6.379	24.259	0.574	18.74	1.897	-6.163	17.409	-30.487	-9.792
98	98	0.39091	-0.636	14.441	-10.414	3.247	2.664	5.039	-6.465	24.603	0.917	19.142	1.729	-6.488	17.66	-31.398	-9.498
99	99	0.39494	-0.784	14.226	-10.422	2.985	2.117	5.301	-6.578	24.996	1.282	19.573	1.581	-6.808	17.92	-32.325	-9.19
100	100	0.39897	-0.925	14.004	-10.41	2.735	1.599	5.516	-6.696	25.454	1.669	19.968	1.376	-7.108	18.148	-33.36	-8.855
101	101	0.403	-1.056	13.782	-10.394	2.511	1.121	5.698	-6.834	25.99	2.06	20.346	1.129	-7.382	18.357	-34.483	-8.507
102	102	0.40703	-1.186	13.553	-10.376	2.304	0.686	5.84	-6.99	26.614	2.464	20.71	0.833	-7.658	18.548	-35.695	-8.171
103	103	0.41106	-1.317	13.313	-10.356	2.108	0.3	5.949	-7.156	27.334	2.858	21.064	0.476	-7.93	18.73	-36.999	-7.864
104	104	0.41509	-1.442	13.064	-10.338	1.925	-0.026	6.041	-7.314	28.16	3.191	21.417	0.045	-8.172	18.913	-38.4	-7.603
105	105	0.41912	-1.579	12.802	-10.308	1.744	-0.257	6.06	-7.48	29.124	3.507	21.822	-0.5	-8.375	19.155	-39.933	-7.377
106	106	0.42315	-1.719	12.533	-10.262	1.566	-0.406	6.046	-7.619	30.203	3.758	22.34	-1.134	-8.545	19.525	-41.551	-7.211
107	107	0.42718	-1.882	12.256	-10.197	1.361	-0.474	5.997	-7.722	31.394	3.946	22.877	-1.83	-8.683	19.938	-43.239	-7.099
108	108	0.43121	-2.076	11.973	-10.118	1.128	-0.461	5.899	-7.803	32.696	4.088	23.414	-2.578	-8.797	20.375	-44.99	-7.045
109	109	0.43524	-2.303	11.688	-10.03	0.874	-0.363	5.738	-7.894	34.106	4.203	23.975	-3.382	-8.901	20.852	-46.801	-7.057
110	110	0.43927	-2.581	11.408	-9.945	0.576	-0.164	5.541	-7.96	35.638	4.244	24.427	-4.285	-9.015	21.262	-48.707	-7.191
111	111	0.4433	-2.885	11.145	-9.856	0.247	0.117	5.292	-7.997	37.218	4.188	24.8	-5.324	-9.078	21.648	-50.708	-7.427
112	112	0.44733	-3.202	10.901	-9.763	-0.106	0.458	5.04	-7.975	38.806	4.024	25.081	-6.524	-9.074	22.001	-52.822	-7.72
113	113	0.45136	-3.514	10.677	-9.667	-0.465	0.853	4.777	-7.909	40.374	3.769	25.238	-7.902	-9.017	22.291	-55.053	-8.072
114	114	0.45539	-3.807	10.477	-9.57	-0.804	1.297	4.475	-7.833	41.901	3.45	25.248	-9.461	-8.932	22.496	-57.385	-8.494
115	115	0.45942	-4.076	10.296	-9.501	-1.131	1.8	4.141	-7.747	43.386	3.091	25.159	-11.188	-8.819	22.691	-59.791	-8.975
116	116	0.46345	-4.302	10.132	-9.47	-1.411	2.342	3.815	-7.644	44.821	2.631	24.733	-12.992	-8.637	22.662	-62.243	-9.468
117	117	0.46748	-4.479	9.971	-9.488	-1.629	2.908	3.475	-7.578	46.225	2.135	24.132	-14.793	-8.437	22.536	-64.663	-9.974
118	118	0.47151	-4.595	9.81	-9.559	-1.778	3.491	3.107	-7.562	47.599	1.624	23.385	-16.511	-8.224	22.342	-66.975	-10.481
119	119	0.47554	-4.646	9.645	-9.683	-1.854	4.087	2.695	-7.604	48.945	1.111	22.48	-18.056	-7.991	22.068	-69.109	-10.972
120	120	0.47957	-4.632	9.478	-9.858	-1.855	4.7	2.188	-7.746	50.284	0.637	21.341	-19.288	-7.742	21.63	-70.972	-11.418
121	121	0.4836	-4.591	9.322	-10.079	-1.81	5.337	1.64	-7.986	51.595	0.151	20.165	-20.095	-7.472	21.171	-72.394	-11.849
122	122	0.48763	-4.554	9.179	-10.335	-1.769	6.003	1.07	-8.277	52.899	-0.309	18.982	-20.531	-7.222	20.702	-73.444	-12.284
123	123	0.49166	-4.534	9.052	-10.626	-1.743	6.705	0.477	-8.623	54.204	-0.723	17.796	-20.651	-6.985	20.214	-74.185	-12.703
124	124	0.49569	-4.536	8.938	-10.952	-1.739	7.445	-0.144	-9.031	55.512	-1.077	16.609	-20.533	-6.751	19.702	-74.7	-13.086
125	125	0.49972	-4.562	8.827	-11.305	-1.76	8.21	-0.792	-9.499	56.816	-1.358	15.441	-20.27	-6.522	19.176	-75.079	-13.421
126	126	0.50375	-4.605	8.72	-11.681	-1.789	9.006	-1.446	-10.011	58.128	-1.549	14.327	-19.932	-6.385	18.663	-75.376	-13.753
127	127	0.50778	-4.655	8.614	-12.071	-1.819	9.827	-2.114	-10.565	59.443	-1.654	13.314	-19.526	-6.318	18.204	-75.584	-14.072
128	128	0.51181	-4.704	8.518	-12.466	-1.837	10.673	-2.77	-11.13	60.756	-1.71	12.372	-19.055	-6.305	17.777	-75.704	-14.377
129	129	0.51584	-4.741	8.441	-12.857	-1.829	11.549	-3.411	-11.697	62.052	-1.724	11.534	-18.536	-6.341	17.415	-75.73	-14.668
130	130	0.51987	-4.747	8.399	-13.236	-1.781	12.462	-4.086	-12.303	63.301	-1.65	10.966	-18.003	-6.44	17.266	-75.633	-14.954
131	131	0.5239	-4.708	8.397	-13.587	-1.673	13.386	-4.734	-12.854	64.436	-1.527	10.562	-17.479	-6.553	17.249	-75.415	-15.179
132	132	0.52793	-4.646	8.431	-13.901	-1.533	14.324	-5.364	-13.356	65.473	-1.366	10.282	-16.965	-6.709	17.327	-75.085	-15.395
133	133	0.53196	-4.572	8.489	-14.169	-1.389	15.263	-5.957	-13.766	66.4	-1.171	10.069	-16.454	-6.9	17.458	-74.645	-15.602
134	134	0.53599	-4.491	8.564	-14.385	-1.253	16.191	-6.502	-14.063	67.224	-0.95	9.926	-15.941	-7.119	17.647	-74.096	-15.798
135	135	0.54002	-4.402	8.654	-14.545	-1.125	17.102	-6.996	-14.25	67.967	-0.713	9.92	-15.416	-7.358	17.955	-73.437	-15.99
136	136	0.54405	-4.292	8.763	-14.637	-0.989	17.981	-7.44	-14.315	68.604	-0.472	9.972	-14.893	-7.568	18.311	-72.695	-16.128
137	137	0.54808	-4.152	8.882	-14.669	-0.845	18.829	-7.825	-14.244	69.195	-0.219	10.043	-14.352	-7.783	18.684	-71.906	-16.229
138	138	0.55211	-3.986	9.012	-14.641	-0.692	19.653	-8.167	-14.053	69.699	0.032	10.047	-13.844	-7.987	18.999	-71.104	-16.294
139	139	0.55614	-3.793	9.156	-14.555	-0.528	20.456	-8.485	-13.77	70.112	0.281	9.998	-13.379	-8.178	19.267	-70.292	-16.329
140	140	0.56017	-3.572	9.31	-14.414	-0.35	21.239	-8.803	-13.425	70.462	0.538	9.984	-12.94	-8.359	19.563	-69.454	-16.339
141	141	0.5642	-3.328	9.468	-14.217	-0.173	21.987	-9.066	-12.959	70.714	0.756	10.027	-12.587	-8.519	19.929	-68.609	-16.347
142	142	0.56823	-3.063	9.62	-13.98	-0.006	22.699	-9.33	-12.435	70.897	0.971	10.067	-12.247	-8.672	20.298	-67.732	-16.365
143	143	0.57226	-2.787	9.764	-13.713	0.146	23.379	-9.57	-11.839	71.004	1.186	10.071	-11.93	-8.814	20.643	-66.83	-16.376
144	144	0.57629	-2.504	9.9	-13.423	0.287	24.03	-9.784	-11.182	71.039	1.399	10.05	-11.614	-8.949	20.965	-65.881	-16.385
145	145	0.58032	-2.213	10.03	-13.115	0.422	24.655	-9.976	-10.481	71.017	1.603	10.028	-11.266	-9.081	21.279	-64.855	-16.412
146	146	0.58435	-1.921	10.15	-12.78	0.532	25.253	-10.125	-9.694	70.932	1.776	9.951	-10.861	-9.2	21.545	-63.732	-16.465
147	147	0.58838	-1.643	10.247	-12.425	0.612	25.808	-10.244	-8.885	70.748	1.914	10.006	-10.452	-9.255	21.915	-62.492	-16.524
148	148	0.59241	-1.385	10.33	-12.061	0.657	26.342	-10.366	-8.076	70.477	2.022	10.054	-10.044	-9.251	22.277	-61.178	-16.587
149	149	0.59644	-1.149	10.406	-11.696	0.668	26.864	-10.49	-7.271	70.133	2.097	10.109	-9.637	-9.185	22.644	-59.794	-16.656
150	150	0.60047	-0.935	10.48	-11.335	0.647	27.382	-10.601	-6.472	69.728	2.127	10.232	-9.23	-9.052	23.064	-58.335	-16.736
151	151	0.6045	-0.737	10.555	-10.975	0.611	27.893	-10.695	-5.697	69.251	2.054	10.487	-8.828	-8.821	23.581	-56.773	-16.854
152	152	0.60853	-0.559	10.621	-10.619	0.555	28.381	-10.769	-4.933	68.715	1.922	10.839	-8.453	-8.528	24.172	-55.165	-16.984
153	153	0.61256	-0.392	10.683	-10.263	0.478	28.858	-10.815	-4.16	68.125	1.692	11.202	-8.123	-8.157	24.764	-53.547	-17.135
154	154	0.61659	-0.229	10.745	-9.914	0.398	29.328	-10.838	-3.393	67.487	1.373	11.583	-7.852	-7.72	25.359	-51.94	-17.3
155	155	0.62062	-0.067	10.814	-9.575	0.328	29.796	-10.852	-2.657	66.811	0.992	12.01	-7.64	-7.244	25.973	-50.348	-17.477
156	156	0.62465	0.089	10.89	-9.237	0.259	30.271	-10.893	-1.988	66.092	0.587	12.513	-7.462	-6.775	26.619	-48.721	-17.698
157	157	0.62868	0.232	10.971	-8.906	0.178	30.736	-10.882	-1.306	65.311	0.084	13.036	-7.337	-6.296	27.26	-47.078	-17.991
158	158	0.63271	0.365	11.052	-8.58	0.092	31.19	-10.83	-0.629	64.467	-0.479	13.604	-7.25	-5.819	27.907	-45.398	-18.337
159	159	0.63674	0.492	11.139	-8.266	0.013	31.642	-10.754	0.013	63.569	-1.082	14.257	-7.195	-5.333	28.588	-43.674	-18.709
160	160	0.64077	0.619	11.232	-7.968	-0.046	32.093	-10.66	0.609	62.621	-1.709	14.98	-7.158	-4.844	29.287	-41.903	-19.098
161	161	0.6448	0.749	11.325	-7.695	-0.076	32.529	-10.524	1.188	61.608	-2.367	15.64	-7.112	-4.399	29.88	-40.086	-19.53
162	162	0.64883	0.878	11.423	-7.446	-0.087	32.957	-10.342	1.754	60.519	-3.015	16.224	-7.033	-4.01	30.34	-38.197	-19.977
163	163	0.65286	1.008	11.517	-7.211	-0.073	33.368	-10.115	2.308	59.368	-3.711	16.668	-6.912	-3.644	30.619	-36.271	-20.44
164	164	0.65689	1.135	11.608	-6.983	-0.049	33.762	-9.866	2.839	58.169	-4.426	17.013	-6.762	-3.314	30.755	-34.319	-20.912
165	165	0.66092	1.258	11.694	-6.758	-0.02	34.143	-9.609	3.335	56.931	-5.131	17.29	-6.591	-3.035	30.781	-32.354	-21.388
166	166	0.66495	1.378	11.779	-6.538	0.018	34.507	-9.339	3.794	55.651	-5.808	17.508	-6.404	-2.824	30.702	-30.381	-21.859
167	167	0.66898	1.497	11.864	-6.325	0.081	34.858	-9.112	4.146	54.289	-6.403	17.632	-6.261	-2.718	30.48	-28.448	-22.302
168	168	0.67301	1.611	11.951	-6.128	0.16	35.206	-8.91	4.413	52.886	-6.959	17.736	-6.104	-2.656	30.188	-26.489	-22.739
169	169	0.67704	1.719	12.037	-5.949	0.26	35.537	-8.698	4.621	51.433	-7.494	17.793	-5.931	-2.64	29.805	-24.521	-23.162
170	170	0.68107	1.818	12.123	-5.787	0.382	35.848	-8.483	4.754	49.933	-7.997	17.8	-5.751	-2.666	29.326	-22.566	-23.553
171	171	0.6851	1.904	12.21	-5.635	0.526	36.15	-8.314	4.762	48.397	-8.433	17.774	-5.582	-2.72	28.765	-20.648	-23.885
172	172	0.68913	1.967	12.308	-5.498	0.678	36.448	-8.237	4.619	46.834	-8.721	17.651	-5.41	-2.795	28.076	-18.799	-24.099
173	173	0.69316	2.012	12.411	-5.366	0.831	36.743	-8.202	4.402	45.246	-8.92	17.339	-5.265	-2.887	27.205	-17.075	-24.212
174	174	0.69719	2.047	12.52	-5.243	0.991	37.028	-8.208	4.102	43.633	-9.02	17.048	-5.114	-3.038	26.319	-15.339	-24.309
175	175	0.70122	2.074	12.635	-5.124	1.161	37.306	-8.275	3.699	41.999	-9.007	16.802	-4.913	-3.246	25.414	-13.544	-24.4
176	176	0.70525	2.093	12.76	-5.001	1.342	37.584	-8.434	3.169	40.354	-8.871	16.514	-4.614	-3.481	24.39	-11.695	-24.447
177	177	0.70928	2.111	12.89	-4.875	1.535	37.854	-8.713	2.513	38.712	-8.574	16.136	-4.23	-3.704	23.231	-9.854	-24.388
178	178	0.71331	2.116	13.028	-4.751	1.737	38.124	-9.046	1.785	37.075	-8.148	15.663	-3.783	-3.943	21.95	-8.035	-24.246
179	179	0.71734	2.118	13.167	-4.631	1.945	38.378	-9.4	1.023	35.433	-7.635	15.355	-3.501	-4.237	20.859	-6.324	-24.11
180	180	0.72137	2.116	13.303	-4.514	2.155	38.613	-9.767	0.242	33.796	-7.027	15.239	-3.4	-4.571	19.995	-4.739	-23.958
181	181	0.7254	2.104	13.436	-4.398	2.357	38.828	-10.15	-0.55	32.173	-6.306	15.244	-3.409	-4.914	19.28	-3.267	-23.739
182	182	0.72943	2.091	13.556	-4.277	2.555	39.007	-10.547	-1.328	30.565	-5.467	15.342	-3.475	-5.322	18.682	-1.859	-23.505
183	183	0.73346	2.074	13.66	-4.147	2.74	39.139	-10.9	-2.055	28.952	-4.626	15.3	-3.382	-5.664	17.935	-0.407	-23.165
184	184	0.73749	2.063	13.748	-3.998	2.908	39.22	-11.176	-2.694	27.334	-3.812	15.231	-3.195	-6.023	17.167	1.097	-22.806
185	185	0.74152	2.058	13.823	-3.831	3.056	39.251	-11.353	-3.23	25.714	-3.034	15.134	-2.939	-6.415	16.396	2.63	-22.427
186	186	0.74555	2.055	13.887	-3.645	3.181	39.232	-11.413	-3.658	24.102	-2.304	15.031	-2.653	-6.842	15.656	4.155	-22.023
187	187	0.74958	2.057	13.933	-3.439	3.283	39.157	-11.333	-3.975	22.504	-1.673	15.13	-2.482	-7.319	15.183	5.62	-21.653
188	188	0.75361	2.055	13.972	-3.219	3.354	39.047	-11.138	-4.182	20.952	-1.146	15.097	-2.351	-7.74	14.674	6.935	-21.207
189	189	0.75764	2.04	13.999	-2.99	3.387	38.898	-10.784	-4.279	19.448	-0.767	15.172	-2.353	-8.15	14.362	8.113	-20.768
190	190	0.76167	2.008	14.014	-2.754	3.386	38.708	-10.272	-4.282	17.993	-0.544	15.329	-2.472	-8.543	14.208	9.153	-20.333
191	191	0.7657	1.958	14.016	-2.513	3.351	38.478	-9.619	-4.21	16.595	-0.478	15.521	-2.696	-8.899	14.163	10.037	-19.894
192	192	0.76973	1.893	14.002	-2.266	3.28	38.212	-8.848	-4.066	15.282	-0.606	15.78	-3.094	-9.169	14.281	10.689	-19.462
193	193	0.77376	1.829	13.975	-2.021	3.194	37.914	-8.005	-3.876	14.071	-0.913	16.06	-3.604	-9.296	14.506	11.119	-18.99
194	194	0.77779	1.78	13.936	-1.779	3.115	37.599	-7.145	-3.661	12.961	-1.35	16.373	-4.173	-9.347	14.827	11.404	-18.546
195	195	0.78182	1.754	13.884	-1.543	3.054	37.271	-6.284	-3.437	11.954	-1.916	16.701	-4.8	-9.264	15.224	11.525	-18.078
196	196	0.78585	1.752	13.816	-1.317	3.017	36.936	-5.45	-3.216	11.059	-2.583	17.058	-5.472	-9.024	15.702	11.489	-17.563
197	197	0.78988	1.778	13.727	-1.105	3.008	36.602	-4.703	-3.002	10.302	-3.275	17.506	-6.152	-8.674	16.32	11.346	-17.039
198	198	0.79391	1.836	13.61	-0.925	3.05	36.281	-4.093	-2.815	9.733	-3.986	17.912	-6.828	-8.134	16.952	11.014	-16.463
199	199	0.79794	1.908	13.475	-0.775	3.127	35.986	-3.609	-2.661	9.324	-4.741	18.34	-7.545	-7.456	17.651	10.53	-15.924
200	200	0.80197	1.987	13.327	-0.651	3.235	35.735	-3.276	-2.551	9.116	-5.458	18.741	-8.317	-6.72	18.353	9.846	-15.441
201	201	0.806	2.067	13.171	-0.555	3.371	35.547	-3.094	-2.494	9.138	-6.097	19.095	-9.196	-5.965	19.035	8.888	-15.014
