# Supplementary material for: Gait phenotypes in paediatric hereditary spastic paraplegia revealed by dynamic time warping analysis and random forests
Source: PLoS One. 2018 Mar 8;13(3):e0192345. doi: 10.1371/journal.pone.0192345 (PMC5843164; doi:10.1371/journal.pone.0192345)
Supplement: S2 Data — (ZIP) [file pone.0192345.s009.zip › Healthy/Left.SR.HEALTHY11.1.csv]

	Epoch	Time	Pelvic.obliquity	Pelvic.tilt	Pelvic rotation	Hip.abd.add	Hip.flexion	Hip.rotation	Knee.abd.add	Knee.flexion	Knee.rotation	Ankle.abd.add	Ankle.flexion	Ankle.rotation	Forefoot.abd.add	Forefoot.flexion	Forefoot.rotation
1	1	0	5.451	12.914	7.708	-2.896	40.697	-6.98	3.91	13.061	-19.56	0.184	1.096	0.109	1.261	15.726	-17.573
2	2	0.005	5.491	12.949	8.068	-2.958	40.59	-6.985	4.024	13.783	-19.066	0.369	0.216	-0.07	1.847	14.044	-16.957
3	3	0.01	5.552	12.966	8.41	-2.962	40.446	-6.929	4.129	14.464	-18.52	0.448	-0.711	-0.341	2.315	12.284	-16.303
4	4	0.015	5.651	12.961	8.712	-2.88	40.277	-6.791	4.236	15.061	-17.935	0.334	-1.888	-0.704	2.626	10.283	-15.597
5	5	0.02	5.794	12.934	8.963	-2.705	40.11	-6.56	4.32	15.585	-17.314	0.126	-3.082	-1.151	2.774	8.309	-14.838
6	6	0.025	5.997	12.873	9.155	-2.411	39.955	-6.231	4.37	16.088	-16.755	-0.267	-4.023	-1.633	2.601	6.58	-14.085
7	7	0.03	6.251	12.781	9.278	-2.013	39.831	-5.814	4.414	16.663	-16.2	-0.812	-4.626	-2.222	2.147	5.12	-13.388
8	8	0.035	6.531	12.672	9.337	-1.529	39.728	-5.246	4.457	17.315	-15.736	-1.304	-5.099	-2.873	1.657	3.752	-12.739
9	9	0.04	6.821	12.553	9.349	-1	39.624	-4.562	4.526	18.035	-15.365	-1.63	-5.547	-3.607	1.28	2.386	-12.193
10	10	0.045	7.106	12.457	9.319	-0.445	39.515	-3.76	4.64	18.785	-15.028	-1.844	-5.811	-4.527	0.955	1.16	-11.805
11	11	0.05	7.373	12.386	9.255	0.115	39.378	-2.836	4.804	19.537	-14.767	-2.016	-5.703	-5.566	0.607	0.255	-11.558
12	12	0.055	7.608	12.341	9.165	0.66	39.223	-1.836	5.009	20.3	-14.543	-2.228	-5.141	-6.626	0.177	-0.253	-11.367
13	13	0.06	7.805	12.302	9.073	1.165	39.042	-0.841	5.242	21.059	-14.355	-2.449	-4.326	-7.668	-0.253	-0.526	-11.241
14	14	0.065	7.984	12.266	8.978	1.638	38.816	0.123	5.502	21.753	-14.243	-2.657	-3.473	-8.638	-0.629	-0.731	-11.17
15	15	0.07	8.175	12.223	8.881	2.118	38.535	0.973	5.738	22.347	-14.191	-2.933	-2.655	-9.511	-1.027	-0.926	-11.164
16	16	0.075	8.379	12.174	8.802	2.59	38.182	1.662	5.934	22.794	-14.204	-3.271	-1.899	-10.254	-1.441	-1.107	-11.223
17	17	0.08	8.595	12.101	8.748	3.054	37.754	2.116	6.061	23.131	-14.168	-3.577	-1.182	-10.873	-1.788	-1.25	-11.305
18	18	0.085	8.8	12.03	8.717	3.484	37.291	2.352	6.11	23.383	-14.09	-3.713	-0.582	-11.357	-1.944	-1.409	-11.399
19	19	0.09	9.002	11.963	8.708	3.872	36.818	2.35	6.103	23.597	-13.961	-3.779	-0.064	-11.703	-2.006	-1.597	-11.518
20	20	0.095	9.172	11.915	8.712	4.206	36.357	2.113	6.015	23.789	-13.798	-3.858	0.391	-11.854	-2.066	-1.809	-11.635
21	21	0.1	9.305	11.877	8.742	4.477	35.883	1.69	5.865	23.936	-13.657	-3.938	0.839	-11.753	-2.119	-1.979	-11.701
22	22	0.105	9.411	11.841	8.795	4.691	35.391	1.099	5.68	24.037	-13.532	-4.105	1.335	-11.435	-2.24	-2.08	-11.727
23	23	0.11	9.508	11.807	8.87	4.872	34.89	0.389	5.466	24.104	-13.441	-4.226	1.852	-10.982	-2.316	-2.118	-11.758
24	24	0.115	9.595	11.787	8.956	5.02	34.395	-0.402	5.238	24.137	-13.359	-4.282	2.372	-10.446	-2.33	-2.111	-11.793
25	25	0.12	9.679	11.767	9.052	5.149	33.893	-1.219	5.019	24.116	-13.338	-4.338	2.837	-9.832	-2.343	-2.113	-11.831
26	26	0.125	9.753	11.753	9.158	5.253	33.396	-2.023	4.815	24.051	-13.314	-4.387	3.242	-9.236	-2.35	-2.136	-11.873
27	27	0.13	9.817	11.729	9.273	5.346	32.888	-2.783	4.625	23.947	-13.282	-4.455	3.602	-8.666	-2.38	-2.17	-11.892
28	28	0.135	9.864	11.711	9.386	5.425	32.388	-3.429	4.473	23.815	-13.25	-4.475	3.936	-8.183	-2.367	-2.195	-11.904
29	29	0.14	9.895	11.698	9.477	5.505	31.906	-3.969	4.348	23.697	-13.178	-4.486	4.249	-7.806	-2.345	-2.239	-11.906
30	30	0.145	9.924	11.69	9.541	5.606	31.455	-4.412	4.236	23.621	-13.051	-4.465	4.595	-7.542	-2.302	-2.262	-11.897
31	31	0.15	9.957	11.676	9.587	5.726	31.007	-4.721	4.166	23.556	-12.89	-4.46	4.927	-7.407	-2.269	-2.308	-11.869
32	32	0.155	10.002	11.645	9.624	5.868	30.552	-4.959	4.118	23.495	-12.678	-4.489	5.3	-7.397	-2.265	-2.323	-11.856
33	33	0.16	10.046	11.596	9.626	6.044	30.091	-5.075	4.075	23.436	-12.468	-4.488	5.669	-7.482	-2.241	-2.328	-11.85
34	34	0.165	10.085	11.547	9.587	6.24	29.64	-5.104	4.046	23.397	-12.229	-4.523	6.084	-7.628	-2.246	-2.301	-11.833
35	35	0.17	10.103	11.502	9.525	6.44	29.175	-4.982	4.05	23.323	-12.059	-4.637	6.461	-7.816	-2.323	-2.312	-11.812
36	36	0.175	10.074	11.472	9.443	6.612	28.688	-4.771	4.054	23.206	-11.914	-4.777	6.832	-8.027	-2.428	-2.316	-11.795
37	37	0.18	9.979	11.445	9.327	6.74	28.159	-4.463	4.064	23.026	-11.819	-4.882	7.167	-8.201	-2.501	-2.312	-11.76
38	38	0.185	9.821	11.417	9.164	6.843	27.584	-4.051	4.063	22.786	-11.804	-4.908	7.465	-8.35	-2.505	-2.297	-11.746
39	39	0.19	9.603	11.391	8.963	6.895	26.975	-3.573	4.077	22.496	-11.88	-4.957	7.701	-8.406	-2.529	-2.319	-11.729
40	40	0.195	9.333	11.381	8.751	6.886	26.346	-3.08	4.095	22.159	-12.016	-5.01	7.89	-8.386	-2.558	-2.364	-11.716
41	41	0.2	9.012	11.379	8.528	6.82	25.695	-2.569	4.116	21.781	-12.209	-5.068	8.029	-8.302	-2.595	-2.437	-11.71
42	42	0.205	8.647	11.378	8.283	6.712	25.022	-2.039	4.131	21.375	-12.459	-5.093	8.156	-8.164	-2.607	-2.501	-11.723
43	43	0.21	8.244	11.377	8.014	6.573	24.338	-1.503	4.129	20.95	-12.722	-5.14	8.248	-7.983	-2.648	-2.589	-11.732
44	44	0.215	7.818	11.389	7.752	6.389	23.651	-1.025	4.113	20.51	-12.945	-5.172	8.357	-7.782	-2.678	-2.651	-11.734
45	45	0.22	7.382	11.416	7.496	6.171	22.976	-0.593	4.092	20.057	-13.161	-5.23	8.435	-7.545	-2.736	-2.737	-11.735
46	46	0.225	6.939	11.444	7.229	5.938	22.309	-0.24	4.041	19.619	-13.32	-5.192	8.534	-7.284	-2.71	-2.787	-11.737
47	47	0.23	6.508	11.475	6.951	5.705	21.656	0.074	3.993	19.194	-13.423	-5.161	8.656	-7.049	-2.684	-2.821	-11.749
48	48	0.235	6.111	11.5	6.678	5.498	21.008	0.342	3.929	18.775	-13.488	-5.142	8.766	-6.844	-2.673	-2.874	-11.774
49	49	0.24	5.748	11.519	6.426	5.294	20.367	0.515	3.867	18.356	-13.469	-5.103	8.835	-6.66	-2.63	-2.957	-11.797
50	50	0.245	5.415	11.53	6.175	5.111	19.738	0.647	3.801	17.954	-13.403	-5.041	8.88	-6.529	-2.558	-3.065	-11.848
51	51	0.25	5.104	11.537	5.92	4.95	19.114	0.769	3.722	17.546	-13.315	-4.948	8.92	-6.434	-2.46	-3.161	-11.912
52	52	0.255	4.836	11.54	5.66	4.833	18.503	0.841	3.635	17.162	-13.183	-4.873	8.975	-6.356	-2.375	-3.259	-11.987
53	53	0.26	4.601	11.548	5.4	4.741	17.907	0.885	3.544	16.773	-13.05	-4.853	9.036	-6.269	-2.348	-3.355	-12.065
54	54	0.265	4.399	11.558	5.132	4.671	17.325	0.892	3.458	16.394	-12.92	-4.796	9.121	-6.159	-2.286	-3.422	-12.159
55	55	0.27	4.206	11.563	4.842	4.61	16.754	0.876	3.371	16.039	-12.776	-4.717	9.237	-6.024	-2.207	-3.461	-12.255
56	56	0.275	4.041	11.564	4.536	4.576	16.189	0.871	3.284	15.686	-12.642	-4.614	9.334	-5.891	-2.109	-3.511	-12.356
57	57	0.28	3.903	11.575	4.22	4.568	15.651	0.851	3.195	15.352	-12.5	-4.562	9.402	-5.763	-2.055	-3.605	-12.468
58	58	0.285	3.787	11.585	3.905	4.574	15.125	0.804	3.111	15.034	-12.355	-4.464	9.492	-5.62	-1.962	-3.672	-12.583
59	59	0.29	3.686	11.591	3.579	4.591	14.6	0.754	3.032	14.727	-12.221	-4.333	9.568	-5.47	-1.833	-3.755	-12.712
60	60	0.295	3.593	11.585	3.239	4.624	14.063	0.699	2.943	14.42	-12.077	-4.253	9.615	-5.325	-1.754	-3.878	-12.849
61	61	0.3	3.507	11.587	2.894	4.659	13.527	0.625	2.853	14.11	-11.901	-4.211	9.621	-5.161	-1.705	-4.052	-12.959
62	62	0.305	3.428	11.594	2.534	4.688	12.999	0.524	2.776	13.811	-11.687	-4.213	9.642	-4.98	-1.693	-4.225	-13.057
63	63	0.31	3.352	11.606	2.159	4.715	12.475	0.452	2.709	13.521	-11.477	-4.155	9.695	-4.807	-1.628	-4.364	-13.157
64	64	0.315	3.287	11.613	1.778	4.753	11.961	0.356	2.635	13.259	-11.233	-4.067	9.763	-4.641	-1.536	-4.494	-13.255
65	65	0.32	3.226	11.628	1.403	4.784	11.46	0.241	2.565	13.017	-10.954	-4.007	9.815	-4.48	-1.466	-4.658	-13.334
66	66	0.325	3.158	11.644	1.042	4.79	10.964	0.142	2.524	12.788	-10.653	-4.006	9.872	-4.362	-1.437	-4.842	-13.414
67	67	0.33	3.071	11.664	0.67	4.786	10.483	0.034	2.466	12.587	-10.339	-3.976	9.942	-4.254	-1.389	-5.022	-13.508
68	68	0.335	2.973	11.683	0.299	4.754	10.005	-0.036	2.431	12.401	-10.042	-3.897	10.052	-4.18	-1.294	-5.164	-13.622
69	69	0.34	2.877	11.705	-0.057	4.715	9.537	-0.153	2.396	12.236	-9.7	-3.832	10.196	-4.118	-1.216	-5.292	-13.736
70	70	0.345	2.786	11.742	-0.39	4.661	9.076	-0.254	2.387	12.054	-9.397	-3.769	10.363	-4.033	-1.14	-5.391	-13.832
71	71	0.35	2.697	11.789	-0.714	4.606	8.618	-0.313	2.387	11.863	-9.144	-3.698	10.554	-3.94	-1.063	-5.464	-13.919
72	72	0.355	2.602	11.848	-1.03	4.546	8.175	-0.382	2.372	11.681	-8.887	-3.59	10.769	-3.873	-0.964	-5.514	-14.03
73	73	0.36	2.516	11.911	-1.336	4.494	7.728	-0.418	2.373	11.486	-8.681	-3.534	10.939	-3.801	-0.901	-5.62	-14.141
74	74	0.365	2.441	11.978	-1.62	4.454	7.282	-0.473	2.365	11.287	-8.493	-3.504	11.053	-3.703	-0.859	-5.787	-14.236
75	75	0.37	2.386	12.048	-1.909	4.434	6.839	-0.508	2.359	11.093	-8.334	-3.441	11.122	-3.591	-0.782	-5.996	-14.325
76	76	0.375	2.335	12.132	-2.193	4.421	6.399	-0.492	2.364	10.889	-8.214	-3.441	11.194	-3.483	-0.757	-6.219	-14.402
77	77	0.38	2.292	12.232	-2.474	4.418	5.969	-0.464	2.356	10.669	-8.154	-3.399	11.258	-3.335	-0.712	-6.434	-14.478
78	78	0.385	2.256	12.346	-2.742	4.406	5.546	-0.441	2.369	10.456	-8.076	-3.371	11.318	-3.198	-0.667	-6.668	-14.542
79	79	0.39	2.24	12.47	-3.012	4.415	5.145	-0.412	2.388	10.278	-7.994	-3.43	11.366	-3.03	-0.696	-6.955	-14.563
80	80	0.395	2.245	12.602	-3.288	4.461	4.754	-0.282	2.392	10.114	-7.984	-3.509	11.391	-2.854	-0.748	-7.282	-14.548
81	81	0.4	2.268	12.758	-3.564	4.525	4.393	-0.181	2.38	9.973	-7.925	-3.586	11.431	-2.706	-0.807	-7.607	-14.536
82	82	0.405	2.305	12.931	-3.83	4.595	4.051	-0.089	2.367	9.837	-7.846	-3.66	11.481	-2.566	-0.866	-7.924	-14.509
83	83	0.41	2.347	13.125	-4.083	4.657	3.74	0.011	2.38	9.73	-7.75	-3.766	11.524	-2.43	-0.939	-8.273	-14.451
84	84	0.415	2.39	13.331	-4.333	4.72	3.463	0.132	2.369	9.668	-7.642	-3.823	11.515	-2.316	-0.968	-8.682	-14.371
85	85	0.42	2.431	13.553	-4.585	4.766	3.226	0.264	2.381	9.667	-7.503	-3.948	11.522	-2.216	-1.051	-9.123	-14.266
86	86	0.425	2.471	13.786	-4.829	4.797	3.021	0.405	2.408	9.714	-7.323	-4.045	11.575	-2.162	-1.105	-9.539	-14.151
87	87	0.43	2.509	14.028	-5.051	4.816	2.852	0.491	2.418	9.816	-7.086	-4.099	11.627	-2.117	-1.128	-9.972	-14.017
88	88	0.435	2.543	14.278	-5.258	4.819	2.721	0.553	2.436	9.988	-6.796	-4.2	11.655	-2.096	-1.181	-10.477	-13.859
89	89	0.44	2.575	14.544	-5.458	4.826	2.634	0.629	2.434	10.204	-6.528	-4.283	11.649	-2.062	-1.227	-11.029	-13.682
90	90	0.445	2.605	14.822	-5.654	4.83	2.579	0.711	2.431	10.463	-6.259	-4.366	11.674	-2.038	-1.277	-11.573	-13.501
91	91	0.45	2.626	15.102	-5.841	4.81	2.565	0.738	2.437	10.787	-5.94	-4.481	11.657	-2.028	-1.345	-12.191	-13.328
92	92	0.455	2.627	15.369	-6.032	4.77	2.558	0.762	2.435	11.14	-5.618	-4.606	11.585	-2.011	-1.415	-12.876	-13.147
93	93	0.46	2.597	15.615	-6.218	4.678	2.564	0.785	2.458	11.56	-5.294	-4.815	11.461	-1.983	-1.546	-13.665	-12.951
94	94	0.465	2.541	15.837	-6.397	4.538	2.555	0.837	2.508	11.994	-5.002	-5.039	11.311	-1.962	-1.685	-14.493	-12.763
95	95	0.47	2.464	16.034	-6.553	4.358	2.542	0.829	2.57	12.469	-4.678	-5.251	11.138	-1.94	-1.802	-15.362	-12.582
96	96	0.475	2.387	16.211	-6.698	4.175	2.52	0.787	2.61	12.97	-4.346	-5.397	10.952	-1.904	-1.867	-16.248	-12.397
97	97	0.48	2.331	16.37	-6.85	4.028	2.485	0.75	2.626	13.485	-4.061	-5.633	10.71	-1.792	-2.025	-17.211	-12.178
98	98	0.485	2.302	16.503	-7.009	3.904	2.429	0.751	2.64	14.017	-3.807	-5.833	10.43	-1.679	-2.148	-18.212	-11.951
99	99	0.49	2.295	16.612	-7.163	3.801	2.355	0.75	2.64	14.565	-3.568	-5.996	10.094	-1.56	-2.235	-19.271	-11.726
100	100	0.495	2.295	16.697	-7.327	3.71	2.276	0.741	2.623	15.172	-3.293	-6.207	9.754	-1.455	-2.364	-20.378	-11.491
101	101	0.5	2.316	16.766	-7.503	3.655	2.197	0.72	2.566	15.826	-2.998	-6.393	9.358	-1.329	-2.47	-21.561	-11.227
102	102	0.505	2.343	16.819	-7.683	3.61	2.115	0.707	2.489	16.51	-2.692	-6.519	8.914	-1.222	-2.519	-22.794	-10.957
103	103	0.51	2.36	16.846	-7.835	3.546	2.019	0.727	2.424	17.201	-2.409	-6.609	8.453	-1.158	-2.531	-24.038	-10.693
104	104	0.515	2.354	16.848	-7.977	3.473	1.942	0.698	2.307	17.954	-2.071	-6.53	7.996	-1.147	-2.395	-25.275	-10.454
105	105	0.52	2.309	16.82	-8.105	3.367	1.887	0.652	2.163	18.769	-1.7	-6.369	7.49	-1.174	-2.176	-26.565	-10.214
106	106	0.525	2.209	16.767	-8.206	3.203	1.865	0.627	2.027	19.643	-1.355	-6.247	6.956	-1.206	-1.997	-27.902	-9.954
107	107	0.53	2.028	16.674	-8.26	2.945	1.853	0.617	1.913	20.567	-1.037	-6.209	6.45	-1.26	-1.906	-29.243	-9.689
108	108	0.535	1.777	16.548	-8.275	2.595	1.864	0.603	1.839	21.56	-0.726	-6.176	6.019	-1.352	-1.817	-30.54	-9.449
109	109	0.54	1.488	16.397	-8.258	2.192	1.873	0.62	1.812	22.557	-0.477	-6.08	5.542	-1.466	-1.649	-31.866	-9.24
110	110	0.545	1.186	16.244	-8.201	1.773	1.902	0.625	1.819	23.573	-0.248	-5.953	4.944	-1.625	-1.42	-33.31	-9.062
111	111	0.55	0.892	16.082	-8.101	1.349	1.94	0.646	1.882	24.598	-0.109	-5.863	4.203	-1.786	-1.198	-34.895	-8.919
112	112	0.555	0.617	15.911	-7.959	0.906	1.986	0.675	2.038	25.641	-0.05	-5.769	3.388	-1.978	-0.935	-36.559	-8.854
113	113	0.56	0.38	15.736	-7.786	0.499	2.042	0.716	2.237	26.709	-0.1	-5.601	2.53	-2.177	-0.584	-38.269	-8.864
114	114	0.565	0.177	15.562	-7.578	0.112	2.115	0.658	2.452	27.822	-0.183	-5.385	1.619	-2.345	-0.155	-40.047	-8.934
115	115	0.57	0.025	15.388	-7.381	-0.233	2.216	0.65	2.733	29.003	-0.398	-5.21	0.611	-2.5	0.285	-41.963	-9.085
116	116	0.575	-0.087	15.219	-7.197	-0.546	2.344	0.635	3.044	30.206	-0.714	-5.029	-0.497	-2.624	0.771	-43.976	-9.317
117	117	0.58	-0.143	15.056	-7.047	-0.813	2.525	0.587	3.382	31.471	-1.056	-4.847	-1.649	-2.755	1.322	-46.037	-9.635
118	118	0.585	-0.168	14.9	-6.919	-1.06	2.748	0.493	3.737	32.74	-1.457	-4.566	-2.892	-2.888	2.04	-48.133	-10.063
119	119	0.59	-0.16	14.74	-6.835	-1.272	3.026	0.328	4.033	34.032	-1.892	-4.09	-4.201	-2.993	2.988	-50.21	-10.579
120	120	0.595	-0.143	14.594	-6.801	-1.471	3.375	0.1	4.267	35.313	-2.38	-3.603	-5.616	-3.006	4.002	-52.305	-11.125
121	121	0.6	-0.132	14.462	-6.8	-1.68	3.78	-0.168	4.462	36.574	-2.946	-3.222	-7.149	-2.909	4.978	-54.454	-11.67
122	122	0.605	-0.143	14.352	-6.839	-1.927	4.261	-0.48	4.628	37.863	-3.538	-2.915	-8.791	-2.765	5.974	-56.681	-12.227
123	123	0.61	-0.189	14.26	-6.914	-2.191	4.827	-0.846	4.699	39.215	-4.149	-2.684	-10.537	-2.581	6.967	-59.008	-12.78
124	124	0.615	-0.271	14.19	-7.02	-2.491	5.494	-1.285	4.7	40.655	-4.787	-2.663	-12.323	-2.299	7.855	-61.412	-13.287
125	125	0.62	-0.395	14.149	-7.145	-2.832	6.265	-1.754	4.65	42.169	-5.429	-2.852	-14.04	-1.982	8.602	-63.784	-13.759
126	126	0.625	-0.549	14.128	-7.298	-3.197	7.099	-2.232	4.55	43.707	-6.05	-3.306	-15.553	-1.634	9.113	-65.993	-14.185
127	127	0.63	-0.731	14.129	-7.484	-3.576	8.013	-2.746	4.369	45.34	-6.582	-3.786	-16.605	-1.304	9.54	-67.794	-14.63
128	128	0.635	-0.939	14.143	-7.678	-3.964	8.967	-3.3	4.092	47.041	-7.075	-4.051	-17.09	-0.934	10.058	-69.027	-15.123
129	129	0.64	-1.171	14.183	-7.855	-4.367	9.982	-3.897	3.749	48.854	-7.427	-4.049	-16.983	-0.554	10.666	-69.686	-15.603
130	130	0.645	-1.423	14.232	-8.022	-4.781	11.022	-4.454	3.416	50.696	-7.661	-3.98	-16.423	-0.212	11.183	-69.908	-16.062
131	131	0.65	-1.68	14.287	-8.175	-5.191	12.102	-5.043	3.041	52.575	-7.69	-3.943	-15.523	-0.039	11.524	-69.826	-16.559
132	132	0.655	-1.919	14.345	-8.313	-5.579	13.202	-5.637	2.651	54.442	-7.569	-3.859	-14.314	-0.019	11.771	-69.413	-17.117
133	133	0.66	-2.116	14.42	-8.43	-5.904	14.323	-6.273	2.219	56.268	-7.279	-3.756	-12.853	-0.156	11.905	-68.714	-17.703
134	134	0.665	-2.256	14.512	-8.515	-6.155	15.438	-6.885	1.82	58.009	-6.883	-3.665	-11.215	-0.462	11.931	-67.785	-18.331
135	135	0.67	-2.347	14.614	-8.586	-6.346	16.546	-7.462	1.462	59.64	-6.381	-3.631	-9.63	-1.011	11.887	-66.841	-19.026
136	136	0.675	-2.382	14.719	-8.636	-6.47	17.624	-7.991	1.173	61.133	-5.886	-3.645	-8.326	-1.729	11.875	-66.074	-19.762
137	137	0.68	-2.351	14.823	-8.678	-6.511	18.664	-8.507	0.906	62.48	-5.422	-3.613	-7.415	-2.568	12.015	-65.557	-20.52
138	138	0.685	-2.248	14.928	-8.694	-6.473	19.659	-8.959	0.717	63.708	-5.043	-3.549	-6.834	-3.426	12.265	-65.265	-21.234
139	139	0.69	-2.088	15.039	-8.679	-6.378	20.624	-9.345	0.612	64.844	-4.768	-3.511	-6.361	-4.174	12.499	-65.014	-21.855
140	140	0.695	-1.878	15.164	-8.641	-6.232	21.562	-9.664	0.594	65.867	-4.671	-3.487	-5.869	-4.701	12.698	-64.657	-22.395
141	141	0.7	-1.627	15.298	-8.586	-6.048	22.472	-9.931	0.655	66.763	-4.73	-3.47	-5.308	-4.966	12.853	-64.124	-22.832
142	142	0.705	-1.338	15.436	-8.527	-5.821	23.351	-10.121	0.813	67.517	-4.897	-3.497	-4.728	-4.992	12.936	-63.468	-23.121
143	143	0.71	-1.03	15.586	-8.45	-5.573	24.214	-10.216	1.087	68.151	-5.166	-3.583	-4.15	-4.823	12.938	-62.736	-23.282
144	144	0.715	-0.716	15.738	-8.364	-5.321	25.058	-10.222	1.45	68.669	-5.494	-3.64	-3.594	-4.518	12.933	-61.915	-23.347
145	145	0.72	-0.411	15.89	-8.283	-5.077	25.896	-10.159	1.875	69.092	-5.879	-3.649	-3.043	-4.075	12.944	-60.991	-23.336
146	146	0.725	-0.119	16.042	-8.193	-4.851	26.72	-10.036	2.366	69.423	-6.302	-3.67	-2.481	-3.55	12.915	-59.987	-23.28
147	147	0.73	0.155	16.199	-8.092	-4.647	27.531	-9.838	2.934	69.648	-6.697	-3.718	-1.908	-3.032	12.822	-58.903	-23.196
148	148	0.735	0.414	16.363	-7.979	-4.467	28.331	-9.609	3.55	69.795	-7.014	-3.831	-1.359	-2.59	12.66	-57.812	-23.104
149	149	0.74	0.664	16.528	-7.887	-4.271	29.129	-9.312	4.207	69.858	-7.316	-3.949	-0.834	-2.241	12.481	-56.682	-23.062
150	150	0.745	0.911	16.687	-7.802	-4.066	29.922	-8.99	4.877	69.865	-7.564	-4.005	-0.321	-2.041	12.343	-55.5	-23.104
151	151	0.75	1.142	16.836	-7.705	-3.876	30.698	-8.652	5.55	69.817	-7.738	-4.072	0.175	-1.969	12.176	-54.306	-23.181
152	152	0.755	1.37	16.979	-7.603	-3.69	31.458	-8.295	6.244	69.7	-7.827	-4.264	0.669	-2.061	11.883	-53.116	-23.318
153	153	0.76	1.598	17.107	-7.489	-3.511	32.166	-7.904	6.985	69.491	-7.867	-4.446	1.174	-2.31	11.589	-51.869	-23.551
154	154	0.765	1.826	17.216	-7.367	-3.338	32.842	-7.554	7.687	69.203	-7.859	-4.662	1.675	-2.657	11.248	-50.587	-23.839
155	155	0.77	2.043	17.305	-7.229	-3.182	33.49	-7.226	8.356	68.862	-7.821	-4.91	2.171	-3.114	10.864	-49.295	-24.196
156	156	0.775	2.248	17.388	-7.08	-3.042	34.134	-6.923	8.986	68.471	-7.724	-5.206	2.681	-3.693	10.414	-47.976	-24.612
157	157	0.78	2.453	17.464	-6.943	-2.885	34.771	-6.639	9.556	68.017	-7.646	-5.52	3.21	-4.287	9.907	-46.604	-25.055
158	158	0.785	2.657	17.53	-6.788	-2.749	35.382	-6.393	10.083	67.469	-7.636	-5.875	3.721	-4.824	9.337	-45.202	-25.506
159	159	0.79	2.86	17.587	-6.636	-2.601	35.981	-6.181	10.535	66.838	-7.688	-6.211	4.202	-5.351	8.749	-43.766	-25.994
160	160	0.795	3.054	17.641	-6.481	-2.473	36.57	-6.027	10.896	66.145	-7.761	-6.505	4.664	-5.849	8.163	-42.289	-26.488
161	161	0.8	3.226	17.687	-6.328	-2.363	37.143	-5.911	11.165	65.389	-7.878	-6.783	5.113	-6.269	7.544	-40.78	-26.952
162	162	0.805	3.385	17.722	-6.174	-2.266	37.683	-5.793	11.383	64.546	-8.077	-6.938	5.479	-6.599	7.001	-39.246	-27.379
163	163	0.81	3.529	17.754	-6.01	-2.189	38.211	-5.717	11.511	63.623	-8.365	-7.068	5.771	-6.785	6.439	-37.712	-27.739
164	164	0.815	3.672	17.786	-5.838	-2.126	38.731	-5.699	11.546	62.641	-8.688	-7.187	6.027	-6.851	5.837	-36.159	-28.019
165	165	0.82	3.808	17.82	-5.657	-2.071	39.231	-5.714	11.503	61.576	-9.058	-7.206	6.246	-6.864	5.274	-34.547	-28.283
166	166	0.825	3.932	17.848	-5.485	-2.026	39.711	-5.709	11.422	60.468	-9.462	-7.13	6.426	-6.793	4.757	-32.903	-28.477
167	167	0.83	4.038	17.869	-5.342	-1.967	40.16	-5.646	11.314	59.274	-9.945	-7.111	6.501	-6.565	4.172	-31.331	-28.532
168	168	0.835	4.119	17.887	-5.22	-1.903	40.598	-5.544	11.163	58.018	-10.453	-7.142	6.537	-6.284	3.511	-29.775	-28.521
169	169	0.84	4.187	17.904	-5.12	-1.832	41.009	-5.446	10.945	56.688	-10.91	-7.156	6.54	-6.019	2.839	-28.195	-28.469
170	170	0.845	4.239	17.918	-5.012	-1.777	41.399	-5.336	10.691	55.3	-11.311	-7.157	6.544	-5.767	2.144	-26.568	-28.356
171	171	0.85	4.273	17.926	-4.907	-1.711	41.748	-5.178	10.404	53.833	-11.726	-7.078	6.519	-5.517	1.49	-24.896	-28.203
172	172	0.855	4.29	17.924	-4.811	-1.652	42.06	-4.955	10.126	52.303	-12.11	-6.967	6.509	-5.325	0.846	-23.165	-28.035
173	173	0.86	4.297	17.918	-4.726	-1.596	42.343	-4.716	9.82	50.751	-12.434	-6.701	6.538	-5.169	0.315	-21.322	-27.835
174	174	0.865	4.283	17.907	-4.635	-1.552	42.588	-4.437	9.515	49.149	-12.683	-6.44	6.612	-5.095	-0.232	-19.421	-27.604
175	175	0.87	4.258	17.886	-4.535	-1.514	42.796	-4.112	9.204	47.501	-12.931	-6.071	6.728	-5.067	-0.708	-17.417	-27.363
176	176	0.875	4.221	17.848	-4.417	-1.507	42.939	-3.762	8.9	45.752	-13.157	-5.756	6.805	-5.018	-1.222	-15.413	-27.041
177	177	0.88	4.182	17.796	-4.31	-1.492	43.037	-3.395	8.578	43.969	-13.298	-5.312	6.966	-5.031	-1.637	-13.256	-26.67
178	178	0.885	4.142	17.74	-4.208	-1.483	43.086	-3.007	8.259	42.105	-13.336	-4.944	7.044	-5.113	-2.067	-11.162	-26.228
179	179	0.89	4.105	17.677	-4.126	-1.455	43.094	-2.61	7.917	40.203	-13.342	-4.514	7.158	-5.146	-2.442	-8.993	-25.683
180	180	0.895	4.061	17.614	-4.052	-1.413	43.067	-2.161	7.575	38.249	-13.405	-4.189	7.17	-5.072	-2.859	-6.941	-25.019
181	181	0.9	4.006	17.547	-3.989	-1.375	43.006	-1.657	7.242	36.254	-13.477	-3.66	7.191	-4.998	-3.071	-4.784	-24.31
182	182	0.905	3.932	17.479	-3.932	-1.369	42.926	-1.138	6.919	34.265	-13.47	-3.062	7.167	-4.934	-3.162	-2.656	-23.527
183	183	0.91	3.844	17.411	-3.864	-1.391	42.807	-0.594	6.612	32.23	-13.445	-2.451	7.162	-4.919	-3.204	-0.502	-22.74
184	184	0.915	3.752	17.35	-3.757	-1.451	42.659	-0.05	6.317	30.174	-13.428	-1.933	7.103	-4.895	-3.273	1.547	-21.919
185	185	0.92	3.661	17.304	-3.63	-1.546	42.504	0.451	6.042	28.136	-13.408	-1.502	7.078	-4.857	-3.374	3.559	-21.104
186	186	0.925	3.579	17.26	-3.491	-1.666	42.321	0.906	5.803	26.116	-13.347	-1.189	7.153	-4.869	-3.536	5.584	-20.329
187	187	0.93	3.494	17.213	-3.354	-1.795	42.098	1.411	5.605	24.087	-13.347	-0.871	7.334	-4.97	-3.663	7.681	-19.65
188	188	0.935	3.407	17.163	-3.228	-1.919	41.848	1.931	5.403	22.082	-13.435	-0.669	7.519	-5.013	-3.866	9.694	-18.987
189	189	0.94	3.324	17.116	-3.101	-2.036	41.586	2.475	5.209	20.088	-13.636	-0.681	7.572	-5.021	-4.198	11.485	-18.377
190	190	0.945	3.256	17.071	-2.972	-2.14	41.306	3.029	5.022	18.14	-13.919	-0.693	7.521	-5.079	-4.468	13.111	-17.884
191	191	0.95	3.222	17.027	-2.857	-2.212	40.996	3.58	4.835	16.249	-14.295	-0.617	7.394	-5.205	-4.607	14.605	-17.551
192	192	0.955	3.207	16.977	-2.764	-2.246	40.695	4.016	4.617	14.541	-14.66	-0.573	7.183	-5.333	-4.732	15.851	-17.349
193	193	0.96	3.201	16.922	-2.681	-2.27	40.414	4.373	4.431	13.011	-15.069	-0.832	6.935	-5.381	-5.087	16.82	-17.224
194	194	0.965	3.189	16.86	-2.576	-2.328	40.162	4.613	4.263	11.665	-15.484	-1.189	6.785	-5.36	-5.534	17.714	-17.162
195	195	0.97	3.189	16.8	-2.487	-2.37	39.931	4.782	4.126	10.479	-15.933	-1.557	6.888	-5.321	-6.01	18.712	-17.198
196	196	0.975	3.202	16.737	-2.407	-2.394	39.709	4.903	3.982	9.46	-16.451	-1.576	7.13	-5.244	-6.193	19.795	-17.307
197	197	0.98	3.226	16.674	-2.327	-2.398	39.486	4.964	3.827	8.551	-17.056	-1.627	7.224	-5.066	-6.388	20.611	-17.479
198	198	0.985	3.262	16.611	-2.196	-2.44	39.283	4.84	3.72	7.839	-17.593	-1.895	7.139	-4.837	-6.718	21.012	-17.721
199	199	0.99	3.314	16.552	-2.065	-2.471	39.101	4.594	3.667	7.294	-18.086	-2.21	6.795	-4.597	-6.986	20.99	-18.068
200	200	0.995	3.391	16.491	-1.945	-2.471	38.96	4.212	3.653	6.995	-18.498	-2.454	6.166	-4.323	-7.078	20.507	-18.478
201	201	1	3.487	16.418	-1.878	-2.405	38.852	3.719	3.666	6.927	-18.782	-3.015	5.179	-3.994	-7.324	19.392	-18.908
