# Supplementary material for: Gait phenotypes in paediatric hereditary spastic paraplegia revealed by dynamic time warping analysis and random forests
Source: PLoS One. 2018 Mar 8;13(3):e0192345. doi: 10.1371/journal.pone.0192345 (PMC5843164; doi:10.1371/journal.pone.0192345)
Supplement: S2 Data — (ZIP) [file pone.0192345.s009.zip › Healthy/Left.SR.HEALTHY11.2.csv]

	Epoch	Time	Pelvic.obliquity	Pelvic.tilt	Pelvic rotation	Hip.abd.add	Hip.flexion	Hip.rotation	Knee.abd.add	Knee.flexion	Knee.rotation	Ankle.abd.add	Ankle.flexion	Ankle.rotation	Forefoot.abd.add	Forefoot.flexion	Forefoot.rotation
1	1	0	5.248	17.09	-0.472	2.738	37.671	-7.708	-0.224	-1.037	-22.399	-3.825	-1.307	0.663	-4.837	18.711	-26.708
2	2	0.00472	5.307	16.979	-0.012	2.568	37.511	-7.671	-0.122	-0.55	-22.311	-4.445	-2.687	0.605	-4.595	16.68	-26.279
3	3	0.00944	5.365	16.864	0.468	2.38	37.318	-7.644	-0.013	-0.062	-22.181	-5.145	-4.262	0.401	-4.371	14.399	-25.924
4	4	0.01416	5.448	16.741	0.979	2.191	37.125	-7.64	0.097	0.478	-22.016	-5.774	-5.906	0.078	-4.098	12.025	-25.603
5	5	0.01888	5.555	16.626	1.484	2.029	36.933	-7.665	0.211	1.054	-21.659	-6.183	-7.553	-0.431	-3.683	9.681	-25.261
6	6	0.0236	5.704	16.494	1.985	1.912	36.705	-7.681	0.323	1.628	-21.256	-6.421	-8.982	-0.917	-3.27	7.578	-24.809
7	7	0.02832	5.889	16.328	2.453	1.855	36.443	-7.683	0.431	2.2	-20.806	-6.629	-10.053	-1.358	-3.033	5.808	-24.265
8	8	0.03304	6.13	16.115	2.906	1.853	36.158	-7.703	0.552	2.812	-20.316	-6.818	-10.673	-1.746	-2.994	4.439	-23.654
9	9	0.03776	6.442	15.851	3.339	1.927	35.868	-7.714	0.669	3.506	-19.889	-6.827	-11.027	-2.061	-2.917	3.346	-23.015
10	10	0.04248	6.838	15.548	3.741	2.1	35.571	-7.722	0.773	4.283	-19.519	-6.618	-11.309	-2.37	-2.687	2.339	-22.409
11	11	0.0472	7.305	15.219	4.099	2.367	35.267	-7.725	0.871	5.144	-19.13	-6.256	-11.519	-2.777	-2.363	1.364	-21.883
12	12	0.05192	7.802	14.87	4.407	2.699	34.953	-7.697	0.967	6.078	-18.691	-5.812	-11.5	-3.309	-2.059	0.547	-21.45
13	13	0.05664	8.291	14.51	4.677	3.051	34.633	-7.621	1.077	7.056	-18.194	-5.404	-11.09	-3.94	-1.92	0.036	-21.08
14	14	0.06136	8.747	14.157	4.914	3.392	34.315	-7.478	1.219	8.039	-17.642	-5.151	-10.335	-4.66	-2.015	-0.212	-20.747
15	15	0.06608	9.151	13.828	5.114	3.711	33.985	-7.287	1.392	8.956	-17.06	-5.083	-9.452	-5.444	-2.282	-0.366	-20.466
16	16	0.0708	9.486	13.536	5.275	3.987	33.662	-7.064	1.578	9.803	-16.468	-5.134	-8.593	-6.239	-2.622	-0.53	-20.224
17	17	0.07552	9.727	13.272	5.386	4.216	33.32	-6.767	1.764	10.576	-15.926	-5.115	-7.822	-7.067	-2.839	-0.708	-20.075
18	18	0.08024	9.872	13.032	5.445	4.394	32.974	-6.454	1.953	11.314	-15.347	-5.175	-7.021	-7.9	-3.099	-0.86	-19.972
19	19	0.08496	9.934	12.826	5.472	4.543	32.612	-6.118	2.109	11.998	-14.797	-5.188	-6.167	-8.663	-3.297	-0.918	-19.872
20	20	0.08968	9.917	12.664	5.477	4.638	32.245	-5.83	2.237	12.588	-14.262	-5.121	-5.327	-9.334	-3.387	-0.896	-19.794
21	21	0.0944	9.838	12.543	5.482	4.673	31.878	-5.656	2.344	13.082	-13.672	-5.193	-4.575	-9.965	-3.553	-0.937	-19.759
22	22	0.09912	9.692	12.449	5.465	4.667	31.487	-5.511	2.426	13.449	-13.176	-5.337	-4.05	-10.48	-3.716	-1.134	-19.771
23	23	0.10384	9.499	12.369	5.437	4.634	31.058	-5.417	2.471	13.71	-12.783	-5.439	-3.579	-10.809	-3.819	-1.303	-19.779
24	24	0.10856	9.27	12.31	5.399	4.574	30.597	-5.372	2.505	13.865	-12.49	-5.616	-3.133	-10.976	-3.961	-1.457	-19.794
25	25	0.11328	9.015	12.259	5.361	4.494	30.104	-5.41	2.514	13.925	-12.337	-5.93	-2.664	-10.897	-4.216	-1.571	-19.799
26	26	0.118	8.738	12.229	5.32	4.402	29.577	-5.479	2.485	13.875	-12.347	-6.155	-2.214	-10.622	-4.397	-1.613	-19.809
27	27	0.12272	8.462	12.211	5.281	4.316	29.01	-5.53	2.434	13.696	-12.546	-6.322	-1.857	-10.201	-4.522	-1.653	-19.838
28	28	0.12744	8.199	12.197	5.244	4.234	28.422	-5.571	2.386	13.433	-12.906	-6.537	-1.574	-9.641	-4.687	-1.725	-19.869
29	29	0.13216	7.954	12.18	5.211	4.152	27.829	-5.609	2.353	13.136	-13.379	-6.699	-1.339	-9.002	-4.795	-1.799	-19.919
30	30	0.13688	7.736	12.166	5.179	4.079	27.245	-5.652	2.334	12.834	-13.889	-6.765	-1.137	-8.376	-4.811	-1.87	-20.008
31	31	0.1416	7.555	12.169	5.144	4.029	26.686	-5.717	2.325	12.529	-14.368	-6.866	-0.968	-7.802	-4.853	-1.981	-20.122
32	32	0.14632	7.422	12.189	5.106	4.021	26.144	-5.796	2.315	12.184	-14.834	-7.028	-0.882	-7.266	-4.94	-2.165	-20.255
33	33	0.15104	7.344	12.222	5.056	4.065	25.635	-5.875	2.296	11.842	-15.271	-7.256	-0.836	-6.758	-5.094	-2.397	-20.372
34	34	0.15576	7.308	12.27	4.993	4.147	25.175	-5.966	2.272	11.562	-15.599	-7.547	-0.724	-6.329	-5.332	-2.619	-20.467
35	35	0.16048	7.306	12.338	4.911	4.269	24.754	-6.04	2.241	11.334	-15.88	-7.755	-0.51	-5.957	-5.526	-2.75	-20.559
36	36	0.1652	7.304	12.431	4.807	4.379	24.371	-6.067	2.216	11.147	-16.091	-7.815	-0.248	-5.648	-5.616	-2.805	-20.617
37	37	0.16992	7.272	12.524	4.668	4.463	24.004	-6.068	2.198	11.014	-16.095	-7.783	-0.056	-5.534	-5.603	-2.926	-20.677
38	38	0.17464	7.211	12.629	4.492	4.519	23.662	-6.027	2.21	10.905	-16.006	-7.795	0.118	-5.523	-5.609	-3.087	-20.75
39	39	0.17936	7.149	12.75	4.297	4.575	23.344	-5.978	2.225	10.795	-15.836	-7.881	0.362	-5.576	-5.701	-3.193	-20.821
40	40	0.18408	7.067	12.902	4.063	4.63	23.051	-5.841	2.241	10.673	-15.66	-8.025	0.629	-5.672	-5.854	-3.288	-20.885
41	41	0.1888	6.958	13.079	3.787	4.679	22.774	-5.664	2.245	10.558	-15.446	-8.22	0.911	-5.766	-6.06	-3.393	-20.918
42	42	0.19352	6.788	13.276	3.462	4.69	22.52	-5.416	2.24	10.466	-15.273	-8.327	1.191	-5.834	-6.19	-3.481	-20.956
43	43	0.19824	6.564	13.479	3.11	4.661	22.264	-5.12	2.221	10.366	-15.15	-8.33	1.484	-5.861	-6.237	-3.515	-20.999
44	44	0.20296	6.285	13.688	2.737	4.578	22.014	-4.761	2.212	10.244	-15.096	-8.29	1.749	-5.868	-6.24	-3.538	-21.065
45	45	0.20768	5.98	13.904	2.346	4.469	21.758	-4.352	2.213	10.083	-15.14	-8.197	1.928	-5.838	-6.171	-3.604	-21.164
46	46	0.2124	5.677	14.125	1.934	4.367	21.495	-3.927	2.212	9.902	-15.258	-8.157	2.074	-5.728	-6.148	-3.715	-21.261
47	47	0.21712	5.377	14.348	1.5	4.279	21.231	-3.531	2.199	9.719	-15.372	-8.207	2.26	-5.551	-6.221	-3.818	-21.338
48	48	0.22184	5.071	14.571	1.056	4.187	20.968	-3.159	2.177	9.53	-15.482	-8.236	2.487	-5.339	-6.29	-3.868	-21.409
49	49	0.22656	4.747	14.79	0.612	4.07	20.715	-2.78	2.155	9.345	-15.638	-8.238	2.714	-5.078	-6.342	-3.902	-21.475
50	50	0.23128	4.406	15.007	0.17	3.934	20.475	-2.436	2.12	9.179	-15.789	-8.234	2.913	-4.779	-6.392	-3.967	-21.535
51	51	0.236	4.07	15.212	-0.272	3.797	20.234	-2.14	2.084	9.04	-15.9	-8.147	3.113	-4.502	-6.362	-4.022	-21.618
52	52	0.24072	3.769	15.396	-0.715	3.689	19.991	-1.908	2.041	8.928	-15.962	-8.01	3.287	-4.266	-6.278	-4.101	-21.742
53	53	0.24544	3.512	15.565	-1.149	3.617	19.744	-1.702	1.99	8.838	-15.997	-7.817	3.478	-4.079	-6.153	-4.159	-21.889
54	54	0.25016	3.289	15.722	-1.564	3.558	19.509	-1.595	1.945	8.798	-15.872	-7.65	3.636	-3.978	-6.031	-4.283	-22.029
55	55	0.25488	3.088	15.874	-1.953	3.494	19.277	-1.501	1.924	8.78	-15.672	-7.484	3.89	-3.906	-5.93	-4.325	-22.11
56	56	0.2596	2.918	16.01	-2.301	3.454	19.046	-1.465	1.888	8.777	-15.414	-7.405	4.163	-3.9	-5.916	-4.384	-22.209
57	57	0.26432	2.795	16.118	-2.611	3.437	18.826	-1.518	1.853	8.834	-15.093	-7.491	4.493	-3.872	-6.07	-4.468	-22.269
58	58	0.26904	2.711	16.225	-2.892	3.441	18.618	-1.604	1.826	8.933	-14.741	-7.589	4.82	-3.864	-6.226	-4.585	-22.309
59	59	0.27376	2.661	16.326	-3.148	3.466	18.411	-1.693	1.8	9.053	-14.447	-7.614	5.105	-3.892	-6.303	-4.739	-22.41
60	60	0.27848	2.645	16.426	-3.374	3.515	18.2	-1.79	1.769	9.177	-14.194	-7.561	5.411	-3.928	-6.322	-4.855	-22.525
61	61	0.2832	2.642	16.514	-3.573	3.563	17.984	-1.876	1.747	9.319	-13.931	-7.434	5.685	-4.034	-6.254	-4.986	-22.656
62	62	0.28792	2.643	16.589	-3.743	3.594	17.759	-1.952	1.748	9.461	-13.703	-7.287	5.931	-4.149	-6.153	-5.135	-22.795
63	63	0.29264	2.639	16.659	-3.89	3.608	17.528	-2.041	1.755	9.602	-13.507	-7.168	6.206	-4.237	-6.085	-5.268	-22.934
64	64	0.29736	2.624	16.717	-4.018	3.606	17.277	-2.133	1.763	9.726	-13.328	-7.166	6.536	-4.286	-6.144	-5.383	-23.046
65	65	0.30208	2.58	16.749	-4.131	3.571	16.986	-2.177	1.777	9.818	-13.216	-7.256	6.893	-4.271	-6.304	-5.493	-23.117
66	66	0.3068	2.494	16.749	-4.233	3.48	16.66	-2.175	1.796	9.905	-13.174	-7.29	7.218	-4.234	-6.417	-5.614	-23.189
67	67	0.31152	2.385	16.714	-4.318	3.343	16.299	-2.182	1.83	10.006	-13.127	-7.282	7.516	-4.227	-6.48	-5.765	-23.289
68	68	0.31624	2.291	16.652	-4.384	3.202	15.906	-2.193	1.884	10.106	-13.089	-7.296	7.832	-4.223	-6.562	-5.911	-23.386
69	69	0.32096	2.231	16.584	-4.444	3.098	15.494	-2.209	1.932	10.192	-13.059	-7.201	8.089	-4.248	-6.525	-6.07	-23.504
70	70	0.32568	2.193	16.509	-4.501	3.018	15.074	-2.247	1.973	10.279	-12.993	-7.108	8.272	-4.298	-6.461	-6.298	-23.62
71	71	0.3304	2.147	16.434	-4.55	2.926	14.649	-2.273	2.013	10.362	-12.929	-7.012	8.42	-4.331	-6.388	-6.556	-23.704
72	72	0.33512	2.062	16.352	-4.603	2.794	14.224	-2.326	2.039	10.47	-12.808	-6.906	8.629	-4.369	-6.332	-6.771	-23.774
73	73	0.33984	1.959	16.265	-4.68	2.648	13.8	-2.355	2.065	10.596	-12.703	-6.771	8.873	-4.409	-6.259	-6.957	-23.864
74	74	0.34456	1.869	16.177	-4.788	2.535	13.373	-2.37	2.067	10.73	-12.577	-6.745	9.045	-4.419	-6.269	-7.259	-23.915
75	75	0.34928	1.818	16.099	-4.898	2.464	12.943	-2.37	2.062	10.845	-12.467	-6.794	9.182	-4.399	-6.342	-7.613	-23.93
76	76	0.354	1.779	16.019	-5.008	2.393	12.499	-2.405	2.062	10.943	-12.355	-6.772	9.283	-4.378	-6.343	-7.967	-23.973
77	77	0.35872	1.722	15.937	-5.13	2.291	12.052	-2.428	2.072	11.045	-12.206	-6.645	9.43	-4.402	-6.258	-8.242	-24.025
78	78	0.36344	1.643	15.85	-5.275	2.183	11.601	-2.439	2.071	11.152	-12.071	-6.548	9.562	-4.393	-6.195	-8.55	-24.071
79	79	0.36816	1.573	15.776	-5.434	2.095	11.165	-2.487	2.05	11.258	-11.922	-6.452	9.683	-4.336	-6.136	-8.863	-24.099
80	80	0.37288	1.536	15.721	-5.594	2.038	10.738	-2.553	2.025	11.343	-11.778	-6.347	9.812	-4.254	-6.079	-9.151	-24.117
81	81	0.3776	1.522	15.673	-5.759	2.006	10.302	-2.594	2.001	11.397	-11.68	-6.266	9.954	-4.146	-6.055	-9.422	-24.132
82	82	0.38232	1.516	15.628	-5.931	1.976	9.853	-2.642	1.976	11.438	-11.574	-6.196	10.061	-4.021	-6.034	-9.732	-24.136
83	83	0.38704	1.511	15.585	-6.114	1.938	9.394	-2.707	1.953	11.481	-11.415	-6.116	10.034	-3.916	-5.951	-10.174	-24.133
84	84	0.39176	1.523	15.547	-6.305	1.916	8.929	-2.775	1.927	11.52	-11.221	-6.032	9.862	-3.843	-5.813	-10.754	-24.136
85	85	0.39648	1.569	15.526	-6.493	1.928	8.468	-2.866	1.884	11.554	-11.013	-5.91	9.672	-3.761	-5.642	-11.341	-24.124
86	86	0.4012	1.636	15.516	-6.68	1.956	8.009	-2.957	1.84	11.574	-10.822	-5.691	9.546	-3.65	-5.415	-11.822	-24.095
87	87	0.40592	1.716	15.52	-6.862	1.992	7.548	-3.054	1.8	11.583	-10.62	-5.461	9.479	-3.546	-5.194	-12.244	-24.065
88	88	0.41064	1.792	15.539	-7.043	2.029	7.08	-3.115	1.751	11.563	-10.471	-5.266	9.405	-3.38	-5.019	-12.681	-23.988
89	89	0.41536	1.861	15.565	-7.215	2.053	6.632	-3.24	1.687	11.567	-10.26	-5.129	9.297	-3.166	-4.89	-13.18	-23.859
90	90	0.42008	1.929	15.613	-7.371	2.051	6.22	-3.386	1.634	11.603	-9.984	-4.892	9.129	-3.023	-4.645	-13.713	-23.739
91	91	0.4248	1.991	15.673	-7.512	2.044	5.826	-3.45	1.595	11.645	-9.72	-4.731	8.955	-2.949	-4.456	-14.282	-23.61
92	92	0.42952	2.05	15.754	-7.639	2.045	5.47	-3.545	1.517	11.73	-9.408	-4.528	8.726	-2.913	-4.222	-14.916	-23.479
93	93	0.43424	2.098	15.85	-7.749	2.016	5.142	-3.636	1.448	11.842	-9.119	-4.265	8.462	-2.835	-3.931	-15.574	-23.31
94	94	0.43896	2.123	15.963	-7.847	1.97	4.846	-3.674	1.389	11.978	-8.866	-4.144	8.174	-2.776	-3.753	-16.325	-23.138
95	95	0.44368	2.123	16.083	-7.937	1.895	4.59	-3.686	1.329	12.165	-8.659	-4.091	7.864	-2.682	-3.635	-17.148	-22.943
96	96	0.4484	2.105	16.217	-8.021	1.796	4.369	-3.666	1.275	12.384	-8.472	-4.018	7.567	-2.559	-3.508	-17.961	-22.703
97	97	0.45312	2.08	16.358	-8.094	1.685	4.173	-3.645	1.221	12.642	-8.263	-3.953	7.238	-2.451	-3.376	-18.83	-22.444
98	98	0.45784	2.058	16.507	-8.153	1.574	4.006	-3.617	1.174	12.944	-8.069	-4.01	6.901	-2.315	-3.35	-19.776	-22.153
99	99	0.46256	2.046	16.664	-8.198	1.466	3.878	-3.579	1.133	13.314	-7.893	-4.125	6.574	-2.157	-3.378	-20.767	-21.836
100	100	0.46728	2.044	16.827	-8.234	1.365	3.791	-3.531	1.099	13.755	-7.73	-4.248	6.225	-2.014	-3.4	-21.816	-21.523
101	101	0.472	2.048	16.998	-8.266	1.271	3.732	-3.447	1.075	14.235	-7.603	-4.436	5.819	-1.873	-3.46	-22.958	-21.21
102	102	0.47672	2.051	17.176	-8.303	1.176	3.703	-3.325	1.056	14.755	-7.507	-4.676	5.348	-1.725	-3.551	-24.198	-20.888
103	103	0.48144	2.047	17.353	-8.351	1.065	3.711	-3.198	1.045	15.352	-7.388	-4.898	4.843	-1.614	-3.605	-25.501	-20.586
104	104	0.48616	2.032	17.523	-8.401	0.938	3.757	-3.071	1.045	16.034	-7.222	-5.1	4.344	-1.576	-3.627	-26.833	-20.311
105	105	0.49088	1.999	17.683	-8.445	0.799	3.852	-2.951	1.03	16.811	-7.019	-5.337	3.838	-1.589	-3.678	-28.221	-20.05
106	106	0.4956	1.952	17.825	-8.478	0.648	3.99	-2.871	0.997	17.669	-6.797	-5.592	3.357	-1.594	-3.759	-29.614	-19.79
107	107	0.50032	1.885	17.971	-8.503	0.472	4.189	-2.761	0.992	18.612	-6.575	-5.835	2.906	-1.666	-3.821	-31.005	-19.559
108	108	0.50504	1.812	18.105	-8.503	0.298	4.432	-2.657	0.993	19.645	-6.359	-6.106	2.528	-1.825	-3.915	-32.375	-19.407
109	109	0.50976	1.72	18.218	-8.477	0.095	4.726	-2.563	1.03	20.784	-6.125	-6.465	2.164	-2.072	-4.064	-33.799	-19.316
110	110	0.51448	1.607	18.298	-8.422	-0.131	5.057	-2.478	1.094	22.029	-5.896	-6.719	1.758	-2.438	-4.069	-35.275	-19.325
111	111	0.5192	1.504	18.339	-8.335	-0.357	5.411	-2.407	1.181	23.379	-5.708	-6.903	1.325	-2.831	-3.981	-36.798	-19.384
112	112	0.52392	1.413	18.356	-8.217	-0.569	5.784	-2.318	1.289	24.821	-5.594	-7.064	0.942	-3.226	-3.874	-38.319	-19.473
113	113	0.52864	1.357	18.342	-8.059	-0.745	6.165	-2.254	1.41	26.337	-5.554	-7.157	0.542	-3.613	-3.684	-39.87	-19.607
114	114	0.53336	1.336	18.303	-7.86	-0.887	6.547	-2.24	1.535	27.891	-5.584	-7.13	0.092	-4.004	-3.359	-41.442	-19.812
115	115	0.53808	1.348	18.239	-7.625	-1.002	6.919	-2.237	1.707	29.418	-5.722	-7.12	-0.503	-4.388	-2.988	-43.117	-20.083
116	116	0.5428	1.384	18.158	-7.366	-1.098	7.287	-2.233	1.933	30.891	-5.969	-7.189	-1.209	-4.738	-2.637	-44.859	-20.398
117	117	0.54752	1.427	18.062	-7.094	-1.197	7.66	-2.235	2.206	32.311	-6.288	-7.273	-1.984	-5.08	-2.254	-46.599	-20.766
118	118	0.55224	1.464	17.951	-6.815	-1.306	8.045	-2.254	2.499	33.682	-6.685	-7.336	-2.778	-5.413	-1.828	-48.285	-21.21
119	119	0.55696	1.482	17.838	-6.543	-1.433	8.469	-2.311	2.777	35.044	-7.158	-7.411	-3.536	-5.691	-1.408	-49.896	-21.712
120	120	0.56168	1.473	17.725	-6.288	-1.588	8.952	-2.406	3.031	36.442	-7.679	-7.522	-4.297	-5.907	-0.999	-51.501	-22.242
121	121	0.5664	1.45	17.607	-6.049	-1.753	9.487	-2.515	3.26	37.895	-8.235	-7.64	-5.134	-6.084	-0.559	-53.18	-22.777
122	122	0.57112	1.409	17.476	-5.83	-1.933	10.075	-2.656	3.439	39.435	-8.783	-7.726	-6.015	-6.233	-0.067	-54.909	-23.301
123	123	0.57584	1.36	17.326	-5.633	-2.113	10.693	-2.829	3.574	41.061	-9.286	-7.82	-6.832	-6.427	0.424	-56.616	-23.856
124	124	0.58056	1.297	17.176	-5.457	-2.311	11.353	-3.045	3.665	42.757	-9.712	-7.919	-7.502	-6.693	0.886	-58.217	-24.465
125	125	0.58528	1.23	17.019	-5.309	-2.505	12.05	-3.266	3.71	44.518	-10.075	-8.065	-8.012	-6.981	1.257	-59.704	-25.067
126	126	0.59	1.14	16.868	-5.195	-2.707	12.798	-3.491	3.703	46.322	-10.391	-8.277	-8.341	-7.211	1.505	-61.044	-25.604
127	127	0.59472	1.007	16.709	-5.131	-2.937	13.588	-3.725	3.614	48.172	-10.604	-8.42	-8.407	-7.322	1.706	-62.09	-26
128	128	0.59944	0.81	16.557	-5.098	-3.232	14.408	-3.942	3.507	49.991	-10.76	-8.499	-8.252	-7.327	1.886	-62.835	-26.294
129	129	0.60416	0.58	16.409	-5.082	-3.568	15.227	-4.123	3.43	51.716	-10.865	-8.584	-7.975	-7.241	2.016	-63.365	-26.468
130	130	0.60888	0.335	16.267	-5.092	-3.915	16.052	-4.292	3.358	53.32	-10.88	-8.768	-7.61	-7.107	2.019	-63.724	-26.538
131	131	0.6136	0.101	16.132	-5.129	-4.236	16.868	-4.414	3.307	54.794	-10.803	-8.943	-7.221	-6.961	1.998	-63.932	-26.496
132	132	0.61832	-0.114	15.996	-5.187	-4.516	17.67	-4.52	3.24	56.149	-10.654	-9.119	-6.847	-6.81	1.95	-64.042	-26.37
133	133	0.62304	-0.307	15.85	-5.256	-4.761	18.463	-4.606	3.173	57.431	-10.434	-9.271	-6.48	-6.682	1.902	-64.069	-26.184
134	134	0.62776	-0.473	15.705	-5.328	-4.969	19.259	-4.684	3.107	58.663	-10.135	-9.38	-6.085	-6.594	1.867	-63.993	-25.953
135	135	0.63248	-0.602	15.564	-5.396	-5.123	20.057	-4.771	3.03	59.847	-9.779	-9.419	-5.651	-6.54	1.865	-63.799	-25.691
136	136	0.6372	-0.683	15.423	-5.452	-5.217	20.836	-4.863	2.96	60.966	-9.384	-9.405	-5.205	-6.541	1.896	-63.518	-25.424
137	137	0.64192	-0.717	15.273	-5.498	-5.259	21.581	-4.944	2.925	62.01	-8.953	-9.39	-4.765	-6.612	1.928	-63.191	-25.162
138	138	0.64664	-0.703	15.112	-5.533	-5.248	22.296	-5.009	2.929	62.988	-8.497	-9.385	-4.332	-6.743	1.954	-62.821	-24.907
139	139	0.65136	-0.634	14.95	-5.546	-5.172	22.989	-5.09	2.952	63.899	-8.021	-9.37	-3.912	-6.955	1.992	-62.411	-24.682
140	140	0.65608	-0.514	14.794	-5.521	-5.043	23.659	-5.207	2.982	64.742	-7.508	-9.311	-3.498	-7.249	2.065	-61.945	-24.477
141	141	0.6608	-0.373	14.649	-5.465	-4.895	24.308	-5.329	3.043	65.502	-6.995	-9.175	-3.08	-7.567	2.203	-61.389	-24.279
142	142	0.66552	-0.224	14.512	-5.377	-4.749	24.945	-5.465	3.126	66.174	-6.509	-9.031	-2.662	-7.866	2.346	-60.758	-24.084
143	143	0.67024	-0.079	14.397	-5.267	-4.613	25.598	-5.581	3.256	66.77	-6.037	-8.969	-2.19	-8.166	2.405	-60.037	-23.903
144	144	0.67496	0.09	14.286	-5.118	-4.468	26.232	-5.687	3.436	67.272	-5.663	-8.934	-1.725	-8.379	2.435	-59.256	-23.713
145	145	0.67968	0.245	14.19	-4.935	-4.349	26.863	-5.783	3.649	67.68	-5.388	-8.972	-1.204	-8.483	2.376	-58.375	-23.515
146	146	0.6844	0.39	14.107	-4.722	-4.256	27.49	-5.822	3.937	68.002	-5.193	-8.994	-0.666	-8.553	2.319	-57.405	-23.349
147	147	0.68912	0.527	14.054	-4.477	-4.178	28.13	-5.799	4.298	68.221	-5.089	-9.019	-0.104	-8.593	2.241	-56.336	-23.218
148	148	0.69384	0.647	14.024	-4.215	-4.124	28.789	-5.77	4.677	68.365	-5.036	-9.071	0.446	-8.597	2.137	-55.223	-23.099
149	149	0.69856	0.766	14.018	-3.932	-4.074	29.455	-5.722	5.074	68.401	-5.098	-9.116	0.901	-8.525	2.037	-54.116	-22.987
150	150	0.70328	0.878	14.032	-3.632	-4.037	30.13	-5.64	5.504	68.345	-5.236	-9.188	1.288	-8.419	1.908	-53.013	-22.888
151	151	0.708	0.998	14.057	-3.321	-4.003	30.797	-5.514	5.979	68.193	-5.453	-9.212	1.658	-8.298	1.811	-51.844	-22.83
152	152	0.71272	1.117	14.093	-3.01	-3.964	31.468	-5.352	6.47	67.965	-5.758	-9.201	2.037	-8.151	1.724	-50.6	-22.815
153	153	0.71744	1.245	14.134	-2.704	-3.906	32.134	-5.157	6.971	67.67	-6.125	-9.21	2.38	-7.984	1.605	-49.352	-22.805
154	154	0.72216	1.396	14.186	-2.4	-3.82	32.801	-4.933	7.481	67.302	-6.54	-9.239	2.651	-7.792	1.456	-48.129	-22.774
155	155	0.72688	1.567	14.256	-2.098	-3.715	33.473	-4.688	7.994	66.858	-6.984	-9.222	2.894	-7.601	1.33	-46.862	-22.742
156	156	0.7316	1.753	14.343	-1.8	-3.598	34.141	-4.425	8.508	66.332	-7.435	-9.11	3.152	-7.444	1.265	-45.495	-22.732
157	157	0.73632	1.946	14.446	-1.506	-3.467	34.803	-4.141	9.011	65.717	-7.912	-8.964	3.387	-7.287	1.209	-44.082	-22.714
158	158	0.74104	2.157	14.552	-1.217	-3.315	35.443	-3.852	9.503	65.021	-8.414	-8.824	3.521	-7.128	1.158	-42.722	-22.67
159	159	0.74576	2.384	14.662	-0.94	-3.143	36.077	-3.57	9.963	64.266	-8.926	-8.681	3.564	-6.954	1.114	-41.404	-22.59
160	160	0.75048	2.626	14.767	-0.671	-2.951	36.702	-3.269	10.411	63.447	-9.462	-8.528	3.607	-6.776	1.058	-40.034	-22.492
161	161	0.7552	2.862	14.884	-0.411	-2.77	37.339	-2.995	10.805	62.588	-9.951	-8.321	3.645	-6.624	1.041	-38.609	-22.375
162	162	0.75992	3.107	15.003	-0.141	-2.592	37.951	-2.753	11.155	61.641	-10.434	-8.196	3.631	-6.457	0.942	-37.209	-22.217
163	163	0.76464	3.344	15.125	0.121	-2.416	38.539	-2.499	11.476	60.623	-10.902	-8.171	3.525	-6.3	0.762	-35.894	-22.011
164	164	0.76936	3.57	15.237	0.37	-2.248	39.103	-2.245	11.738	59.554	-11.349	-8.088	3.467	-6.081	0.588	-34.47	-21.721
165	165	0.77408	3.787	15.34	0.615	-2.087	39.642	-1.987	11.969	58.431	-11.793	-7.963	3.463	-5.836	0.427	-32.94	-21.393
166	166	0.7788	3.991	15.44	0.863	-1.947	40.16	-1.749	12.148	57.249	-12.204	-7.803	3.47	-5.6	0.282	-31.347	-21.037
167	167	0.78352	4.195	15.541	1.12	-1.813	40.641	-1.555	12.259	55.987	-12.593	-7.651	3.439	-5.348	0.122	-29.747	-20.633
168	168	0.78824	4.388	15.636	1.381	-1.689	41.091	-1.406	12.292	54.67	-12.955	-7.461	3.357	-5.1	-0.003	-28.15	-20.209
169	169	0.79296	4.57	15.724	1.647	-1.587	41.517	-1.304	12.253	53.309	-13.275	-7.189	3.274	-4.863	-0.063	-26.496	-19.772
170	170	0.79768	4.743	15.804	1.926	-1.512	41.916	-1.244	12.158	51.908	-13.552	-6.843	3.233	-4.621	-0.071	-24.746	-19.307
171	171	0.8024	4.899	15.881	2.214	-1.465	42.29	-1.207	12.011	50.46	-13.795	-6.455	3.291	-4.348	-0.078	-22.859	-18.796
172	172	0.80712	5.034	15.958	2.505	-1.435	42.632	-1.178	11.816	48.954	-14.011	-6.063	3.454	-4.087	-0.111	-20.841	-18.28
173	173	0.81184	5.151	16.032	2.795	-1.415	42.94	-1.149	11.581	47.385	-14.203	-5.647	3.659	-3.903	-0.129	-18.75	-17.81
174	174	0.81656	5.252	16.106	3.084	-1.409	43.222	-1.126	11.303	45.757	-14.365	-5.174	3.849	-3.777	-0.088	-16.626	-17.368
175	175	0.82128	5.338	16.176	3.372	-1.416	43.475	-1.126	10.985	44.075	-14.496	-4.687	3.983	-3.694	-0.011	-14.521	-16.947
176	176	0.826	5.412	16.242	3.659	-1.43	43.69	-1.118	10.649	42.334	-14.603	-4.199	4.094	-3.703	0.088	-12.418	-16.582
177	177	0.83072	5.469	16.307	3.946	-1.454	43.881	-1.13	10.271	40.577	-14.656	-3.744	4.298	-3.765	0.148	-10.24	-16.243
178	178	0.83544	5.521	16.37	4.243	-1.494	44.039	-1.163	9.879	38.793	-14.716	-3.445	4.533	-3.793	0.069	-8.07	-15.892
179	179	0.84016	5.556	16.442	4.543	-1.55	44.182	-1.18	9.48	36.989	-14.799	-3.224	4.73	-3.822	-0.065	-5.963	-15.558
180	180	0.84488	5.595	16.516	4.854	-1.612	44.283	-1.149	9.096	35.132	-14.917	-2.956	4.794	-3.941	-0.115	-3.971	-15.293
181	181	0.8496	5.619	16.592	5.166	-1.679	44.36	-1.145	8.672	33.278	-15.076	-2.7	4.758	-4.071	-0.155	-2.105	-15.104
182	182	0.85432	5.638	16.661	5.476	-1.75	44.391	-1.12	8.267	31.411	-15.306	-2.613	4.644	-4.194	-0.316	-0.386	-14.972
183	183	0.85904	5.637	16.725	5.778	-1.837	44.381	-1.077	7.882	29.536	-15.585	-2.615	4.473	-4.346	-0.522	1.226	-14.929
184	184	0.86376	5.626	16.784	6.078	-1.938	44.328	-1.01	7.531	27.639	-15.973	-2.81	4.318	-4.434	-0.887	2.789	-14.931
185	185	0.86848	5.616	16.835	6.381	-2.047	44.236	-0.957	7.186	25.731	-16.478	-3.007	4.201	-4.431	-1.245	4.369	-14.981
186	186	0.8732	5.611	16.882	6.686	-2.163	44.121	-0.917	6.837	23.846	-17.096	-3.043	4.044	-4.369	-1.437	5.911	-15.102
187	187	0.87792	5.61	16.919	6.985	-2.274	43.979	-0.902	6.495	22.002	-17.796	-3.053	3.819	-4.252	-1.573	7.335	-15.286
188	188	0.88264	5.612	16.948	7.27	-2.378	43.81	-0.891	6.17	20.195	-18.628	-3.072	3.543	-4.049	-1.684	8.648	-15.536
189	189	0.88736	5.613	16.97	7.544	-2.476	43.615	-0.891	5.853	18.43	-19.556	-2.994	3.252	-3.79	-1.681	9.91	-15.857
190	190	0.89208	5.613	16.991	7.81	-2.569	43.4	-0.918	5.539	16.712	-20.514	-2.828	2.916	-3.511	-1.562	11.09	-16.23
191	191	0.8968	5.62	17.011	8.073	-2.656	43.166	-0.998	5.238	15.048	-21.484	-2.692	2.478	-3.173	-1.415	12.096	-16.612
192	192	0.90152	5.637	17.019	8.335	-2.734	42.91	-1.158	4.947	13.468	-22.429	-2.598	1.965	-2.748	-1.261	12.929	-16.969
193	193	0.90624	5.661	17.012	8.589	-2.796	42.636	-1.384	4.669	12.007	-23.316	-2.434	1.442	-2.294	-1.01	13.661	-17.313
194	194	0.91096	5.704	16.982	8.838	-2.829	42.348	-1.705	4.392	10.694	-24.11	-2.128	0.939	-1.854	-0.611	14.321	-17.675
195	195	0.91568	5.766	16.936	9.076	-2.827	42.06	-2.104	4.121	9.535	-24.851	-1.77	0.439	-1.35	-0.146	14.871	-18.005
196	196	0.9204	5.844	16.875	9.294	-2.79	41.778	-2.6	3.849	8.541	-25.443	-1.345	-0.153	-0.829	0.418	15.222	-18.277
197	197	0.92512	5.918	16.8	9.498	-2.734	41.504	-3.161	3.612	7.727	-25.814	-1.117	-0.847	-0.335	0.862	15.26	-18.438
198	198	0.92984	5.989	16.719	9.691	-2.671	41.252	-3.801	3.431	7.102	-25.978	-1.163	-1.62	0.15	1.12	14.98	-18.493
199	199	0.93456	6.073	16.623	9.879	-2.597	41.005	-4.496	3.297	6.656	-25.976	-1.331	-2.455	0.626	1.313	14.445	-18.44
200	200	0.93928	6.165	16.523	10.045	-2.508	40.794	-5.212	3.206	6.42	-25.754	-1.511	-3.293	1.031	1.51	13.731	-18.272
201	201	0.944	6.253	16.418	10.176	-2.395	40.615	-5.937	3.14	6.388	-25.346	-1.802	-4.249	1.334	1.653	12.701	-18.046
