# Supplementary material for: Gait phenotypes in paediatric hereditary spastic paraplegia revealed by dynamic time warping analysis and random forests
Source: PLoS One. 2018 Mar 8;13(3):e0192345. doi: 10.1371/journal.pone.0192345 (PMC5843164; doi:10.1371/journal.pone.0192345)
Supplement: S2 Data — (ZIP) [file pone.0192345.s009.zip › Healthy/Left.SR.HEALTHY11.3.csv]

	Epoch	Time	Pelvic.obliquity	Pelvic.tilt	Pelvic rotation	Hip.abd.add	Hip.flexion	Hip.rotation	Knee.abd.add	Knee.flexion	Knee.rotation	Ankle.abd.add	Ankle.flexion	Ankle.rotation	Forefoot.abd.add	Forefoot.flexion	Forefoot.rotation
1	1	0	6.56	17.535	7.313	0.786	41.309	-2.412	2.33	3.017	-21.726	-4.164	6.472	-2.233	-3.035	25.012	-16.743
2	2	0.00482	6.699	17.597	7.473	0.916	41.476	-2.675	2.333	3.426	-21.382	-4.468	5.077	-2.016	-2.857	23.274	-16.2
3	3	0.00964	6.858	17.631	7.627	1.074	41.625	-2.889	2.351	3.984	-20.993	-4.851	3.291	-1.932	-2.671	20.992	-15.653
4	4	0.01446	7.047	17.642	7.757	1.271	41.755	-3.034	2.391	4.749	-20.586	-5.004	1.418	-1.903	-2.286	18.479	-15.042
5	5	0.01928	7.268	17.638	7.844	1.523	41.897	-3.114	2.452	5.783	-20.184	-4.768	-0.329	-1.886	-1.606	15.932	-14.372
6	6	0.0241	7.53	17.599	7.881	1.837	42.09	-3.186	2.535	7.115	-19.678	-4.283	-1.654	-1.904	-0.824	13.628	-13.644
7	7	0.02892	7.818	17.524	7.85	2.213	42.344	-3.125	2.639	8.628	-19.148	-3.912	-2.366	-1.939	-0.323	11.797	-12.837
8	8	0.03374	8.133	17.399	7.755	2.636	42.633	-2.904	2.785	10.181	-18.649	-3.675	-2.596	-2.053	-0.07	10.433	-12.039
9	9	0.03856	8.457	17.24	7.596	3.111	42.93	-2.521	2.943	11.726	-18.164	-3.521	-2.519	-2.26	0.014	9.396	-11.247
10	10	0.04338	8.786	17.064	7.378	3.622	43.195	-2	3.139	13.243	-17.697	-3.304	-2.337	-2.625	0.123	8.478	-10.547
11	11	0.0482	9.106	16.899	7.101	4.15	43.38	-1.306	3.418	14.674	-17.273	-2.965	-2.151	-3.228	0.36	7.563	-10.017
12	12	0.05302	9.42	16.749	6.782	4.701	43.462	-0.515	3.74	15.998	-16.881	-2.592	-2.035	-4.024	0.64	6.558	-9.666
13	13	0.05784	9.711	16.62	6.44	5.257	43.434	0.309	4.084	17.148	-16.496	-2.473	-2.071	-4.956	0.693	5.398	-9.462
14	14	0.06266	9.954	16.509	6.102	5.762	43.296	1.16	4.454	18.076	-16.121	-2.606	-2.261	-5.933	0.522	4.139	-9.327
15	15	0.06748	10.131	16.419	5.78	6.186	43.07	1.994	4.83	18.809	-15.732	-2.893	-2.512	-6.919	0.21	2.891	-9.252
16	16	0.0723	10.229	16.35	5.482	6.517	42.786	2.736	5.19	19.424	-15.318	-3.26	-2.738	-7.913	-0.168	1.705	-9.299
17	17	0.07712	10.248	16.299	5.211	6.768	42.467	3.338	5.498	19.991	-14.889	-3.594	-2.917	-8.853	-0.509	0.587	-9.453
18	18	0.08194	10.188	16.268	4.965	6.943	42.133	3.744	5.72	20.548	-14.407	-3.859	-3.007	-9.689	-0.778	-0.429	-9.677
19	19	0.08676	10.052	16.252	4.757	7.029	41.788	3.921	5.859	21.104	-13.851	-4.1	-2.893	-10.432	-1.006	-1.237	-9.985
20	20	0.09158	9.849	16.241	4.59	7.05	41.439	3.864	5.894	21.675	-13.249	-4.373	-2.453	-11.041	-1.243	-1.726	-10.354
21	21	0.0964	9.598	16.241	4.474	6.999	41.096	3.517	5.819	22.28	-12.585	-4.657	-1.686	-11.419	-1.476	-1.899	-10.71
22	22	0.10122	9.331	16.235	4.411	6.906	40.737	2.948	5.659	22.867	-11.946	-5.092	-0.758	-11.534	-1.836	-1.918	-11.011
23	23	0.10604	9.067	16.206	4.408	6.78	40.357	2.183	5.422	23.414	-11.406	-5.579	0.234	-11.351	-2.244	-1.834	-11.247
24	24	0.11086	8.809	16.151	4.472	6.597	39.931	1.312	5.153	23.878	-10.975	-5.866	1.192	-10.904	-2.475	-1.679	-11.376
25	25	0.11568	8.562	16.06	4.598	6.394	39.452	0.376	4.844	24.252	-10.701	-6.084	2.065	-10.203	-2.668	-1.52	-11.405
26	26	0.1205	8.351	15.955	4.775	6.201	38.928	-0.548	4.529	24.533	-10.594	-6.241	2.74	-9.401	-2.828	-1.502	-11.411
27	27	0.12532	8.228	15.852	5	6.068	38.392	-1.449	4.22	24.743	-10.56	-6.291	3.252	-8.657	-2.902	-1.599	-11.419
28	28	0.13014	8.2	15.746	5.268	5.989	37.851	-2.279	3.974	24.891	-10.643	-6.483	3.632	-7.934	-3.114	-1.825	-11.405
29	29	0.13496	8.232	15.65	5.571	5.926	37.312	-3.034	3.795	24.984	-10.722	-6.703	4.01	-7.362	-3.353	-2.038	-11.414
30	30	0.13978	8.292	15.54	5.897	5.902	36.738	-3.625	3.654	24.996	-10.829	-7.002	4.418	-6.897	-3.688	-2.191	-11.371
31	31	0.1446	8.352	15.446	6.231	5.887	36.166	-4.075	3.54	24.981	-10.901	-7.257	4.948	-6.55	-4.01	-2.199	-11.276
32	32	0.14942	8.416	15.359	6.56	5.883	35.601	-4.306	3.527	24.959	-10.98	-7.558	5.57	-6.393	-4.362	-2.132	-11.187
33	33	0.15424	8.472	15.284	6.88	5.895	35.07	-4.446	3.516	24.969	-11.022	-7.628	6.135	-6.399	-4.491	-2.093	-11.132
34	34	0.15906	8.522	15.199	7.197	5.911	34.534	-4.444	3.533	24.973	-11.05	-7.551	6.562	-6.557	-4.477	-2.156	-11.078
35	35	0.16388	8.588	15.079	7.528	5.956	33.949	-4.385	3.557	24.935	-11.061	-7.434	6.905	-6.819	-4.417	-2.277	-11.033
36	36	0.1687	8.683	14.921	7.861	6.037	33.305	-4.25	3.62	24.855	-11.011	-7.304	7.272	-7.254	-4.322	-2.364	-11.018
37	37	0.17352	8.797	14.761	8.178	6.157	32.636	-4.087	3.671	24.731	-10.902	-7.184	7.715	-7.765	-4.236	-2.359	-11.001
38	38	0.17834	8.865	14.631	8.456	6.27	31.961	-3.838	3.713	24.534	-10.87	-7.147	8.164	-8.179	-4.238	-2.312	-10.934
39	39	0.18316	8.818	14.554	8.683	6.305	31.296	-3.493	3.751	24.287	-10.906	-7.131	8.571	-8.501	-4.258	-2.272	-10.847
40	40	0.18798	8.655	14.516	8.858	6.253	30.622	-3.032	3.802	23.991	-11.049	-7.023	8.923	-8.762	-4.189	-2.242	-10.789
41	41	0.1928	8.418	14.502	8.981	6.157	29.931	-2.513	3.843	23.643	-11.33	-6.823	9.207	-8.946	-4.042	-2.242	-10.807
42	42	0.19762	8.154	14.51	9.045	6.053	29.216	-1.93	3.898	23.222	-11.787	-6.6	9.371	-9.003	-3.878	-2.323	-10.87
43	43	0.20244	7.865	14.538	9.04	5.942	28.492	-1.311	3.948	22.75	-12.347	-6.325	9.41	-8.934	-3.669	-2.487	-10.936
44	44	0.20726	7.528	14.593	8.975	5.797	27.777	-0.697	3.98	22.26	-12.928	-6.058	9.385	-8.766	-3.474	-2.692	-10.992
45	45	0.21208	7.139	14.675	8.86	5.596	27.073	-0.094	4.003	21.753	-13.481	-5.862	9.397	-8.512	-3.35	-2.853	-11.011
46	46	0.2169	6.712	14.786	8.696	5.36	26.381	0.459	3.998	21.232	-13.927	-5.663	9.48	-8.251	-3.217	-2.927	-11.02
47	47	0.22172	6.274	14.918	8.486	5.125	25.704	0.927	3.949	20.697	-14.271	-5.505	9.561	-8.006	-3.12	-2.998	-11.061
48	48	0.22654	5.857	15.056	8.233	4.927	25.048	1.29	3.837	20.169	-14.55	-5.426	9.599	-7.696	-3.112	-3.11	-11.087
49	49	0.23136	5.465	15.186	7.951	4.745	24.396	1.601	3.73	19.638	-14.783	-5.324	9.555	-7.36	-3.064	-3.289	-11.102
50	50	0.23618	5.095	15.304	7.641	4.566	23.757	1.815	3.621	19.14	-14.914	-5.12	9.491	-7.056	-2.905	-3.482	-11.159
51	51	0.241	4.74	15.414	7.306	4.4	23.145	1.946	3.496	18.696	-14.886	-4.915	9.461	-6.845	-2.733	-3.662	-11.245
52	52	0.24582	4.391	15.516	6.934	4.24	22.554	1.971	3.336	18.298	-14.721	-4.68	9.427	-6.594	-2.536	-3.847	-11.281
53	53	0.25064	4.084	15.609	6.535	4.122	21.972	1.981	3.163	17.911	-14.499	-4.42	9.331	-6.314	-2.316	-4.081	-11.25
54	54	0.25546	3.824	15.687	6.116	4.055	21.392	1.973	2.988	17.524	-14.256	-4.221	9.134	-6.075	-2.139	-4.422	-11.254
55	55	0.26028	3.624	15.751	5.693	4.04	20.813	1.902	2.832	17.148	-13.947	-4.183	8.993	-5.882	-2.097	-4.752	-11.287
56	56	0.2651	3.447	15.815	5.261	4.037	20.257	1.773	2.662	16.801	-13.593	-4.033	8.887	-5.684	-1.956	-5.031	-11.327
57	57	0.26992	3.304	15.858	4.82	4.063	19.676	1.612	2.53	16.429	-13.282	-4.081	8.774	-5.444	-1.978	-5.35	-11.405
58	58	0.27474	3.19	15.9	4.37	4.121	19.105	1.473	2.393	16.043	-13.117	-4.207	8.621	-5.046	-2.096	-5.701	-11.447
59	59	0.27956	3.126	15.928	3.928	4.216	18.51	1.361	2.285	15.637	-12.969	-4.27	8.548	-4.687	-2.146	-5.962	-11.504
60	60	0.28438	3.092	15.965	3.49	4.33	17.941	1.211	2.179	15.243	-12.845	-4.319	8.489	-4.358	-2.188	-6.209	-11.64
61	61	0.2892	3.09	15.993	3.062	4.486	17.37	1.06	2.081	14.863	-12.72	-4.572	8.377	-4.081	-2.402	-6.564	-11.812
62	62	0.29402	3.108	16.01	2.635	4.659	16.787	0.931	1.983	14.479	-12.652	-4.649	8.196	-3.771	-2.444	-6.953	-11.978
63	63	0.29884	3.134	16.027	2.215	4.825	16.199	0.842	1.923	14.095	-12.644	-4.818	8.039	-3.464	-2.565	-7.346	-12.17
64	64	0.30366	3.166	16.052	1.799	4.992	15.626	0.755	1.896	13.732	-12.58	-5.074	7.967	-3.267	-2.744	-7.694	-12.417
65	65	0.30848	3.205	16.09	1.397	5.169	15.081	0.613	1.838	13.411	-12.435	-5.242	7.93	-3.12	-2.85	-8.013	-12.671
66	66	0.3133	3.252	16.14	1.018	5.339	14.551	0.456	1.775	13.094	-12.326	-5.3	7.898	-2.926	-2.867	-8.305	-12.906
67	67	0.31812	3.298	16.198	0.668	5.492	14.04	0.278	1.724	12.798	-12.198	-5.289	7.863	-2.764	-2.809	-8.596	-13.147
68	68	0.32294	3.33	16.265	0.347	5.619	13.547	0.114	1.668	12.518	-12.107	-5.174	7.837	-2.596	-2.671	-8.863	-13.383
69	69	0.32776	3.354	16.336	0.047	5.728	13.069	-0.048	1.62	12.264	-12.009	-5.092	7.826	-2.459	-2.564	-9.137	-13.624
70	70	0.33258	3.379	16.411	-0.236	5.826	12.597	-0.176	1.6	12.016	-11.921	-5.083	7.828	-2.35	-2.517	-9.422	-13.86
71	71	0.3374	3.405	16.495	-0.505	5.918	12.137	-0.284	1.586	11.771	-11.852	-5.062	7.828	-2.219	-2.461	-9.703	-14.059
72	72	0.34222	3.423	16.588	-0.757	5.989	11.699	-0.418	1.556	11.554	-11.746	-4.874	7.806	-2.095	-2.257	-9.977	-14.234
73	73	0.34704	3.425	16.689	-0.992	6.026	11.273	-0.55	1.529	11.358	-11.632	-4.589	7.763	-2.006	-1.967	-10.265	-14.42
74	74	0.35186	3.423	16.796	-1.214	6.051	10.848	-0.654	1.507	11.169	-11.534	-4.389	7.721	-1.932	-1.761	-10.585	-14.6
75	75	0.35668	3.427	16.907	-1.422	6.082	10.428	-0.718	1.478	10.98	-11.49	-4.2	7.684	-1.812	-1.583	-10.901	-14.731
76	76	0.3615	3.447	17.023	-1.614	6.117	10.018	-0.75	1.463	10.794	-11.528	-4.05	7.648	-1.608	-1.451	-11.224	-14.813
77	77	0.36632	3.471	17.142	-1.79	6.141	9.624	-0.825	1.45	10.645	-11.505	-3.81	7.625	-1.419	-1.236	-11.531	-14.875
78	78	0.37114	3.488	17.269	-1.957	6.167	9.249	-0.931	1.396	10.526	-11.453	-3.562	7.633	-1.214	-1.041	-11.826	-14.909
79	79	0.37596	3.52	17.397	-2.115	6.199	8.877	-1.012	1.362	10.413	-11.436	-3.5	7.6	-0.973	-1.012	-12.212	-14.907
80	80	0.38078	3.57	17.531	-2.274	6.235	8.523	-1.094	1.348	10.34	-11.312	-3.449	7.537	-0.851	-0.963	-12.652	-14.916
81	81	0.3856	3.644	17.67	-2.444	6.292	8.181	-1.101	1.327	10.279	-11.271	-3.207	7.437	-0.715	-0.745	-13.086	-14.923
82	82	0.39042	3.727	17.824	-2.645	6.369	7.871	-1.111	1.274	10.268	-11.145	-2.85	7.418	-0.597	-0.445	-13.438	-14.892
83	83	0.39524	3.804	17.987	-2.867	6.431	7.573	-1.056	1.248	10.281	-11.061	-2.548	7.399	-0.439	-0.188	-13.821	-14.823
84	84	0.40006	3.89	18.153	-3.093	6.505	7.303	-1.047	1.223	10.357	-10.855	-2.543	7.391	-0.322	-0.195	-14.301	-14.721
85	85	0.40488	3.957	18.316	-3.312	6.554	7.058	-1.024	1.193	10.492	-10.623	-2.461	7.423	-0.207	-0.141	-14.754	-14.573
86	86	0.4097	4.031	18.489	-3.534	6.593	6.83	-0.98	1.169	10.642	-10.452	-2.255	7.465	-0.016	0.014	-15.174	-14.391
87	87	0.41452	4.115	18.677	-3.765	6.643	6.621	-0.941	1.124	10.823	-10.223	-1.948	7.44	0.113	0.275	-15.66	-14.22
88	88	0.41934	4.217	18.872	-4.005	6.707	6.423	-0.925	1.088	11.022	-9.981	-1.757	7.328	0.268	0.454	-16.271	-14.036
89	89	0.42416	4.323	19.079	-4.257	6.755	6.246	-0.801	1.107	11.251	-9.72	-1.785	7.243	0.359	0.447	-16.925	-13.811
90	90	0.42898	4.422	19.289	-4.515	6.793	6.1	-0.675	1.114	11.545	-9.412	-1.621	7.169	0.383	0.62	-17.559	-13.606
91	91	0.4338	4.519	19.502	-4.781	6.835	5.972	-0.525	1.11	11.871	-9.155	-1.475	7.079	0.471	0.769	-18.231	-13.365
92	92	0.43862	4.613	19.721	-5.045	6.874	5.883	-0.429	1.095	12.272	-8.823	-1.514	6.979	0.593	0.748	-18.994	-13.062
93	93	0.44344	4.712	19.948	-5.298	6.913	5.828	-0.345	1.078	12.712	-8.537	-1.61	6.885	0.768	0.662	-19.779	-12.75
94	94	0.44826	4.807	20.189	-5.547	6.955	5.81	-0.282	1.046	13.2	-8.189	-1.674	6.811	0.875	0.605	-20.563	-12.454
95	95	0.45308	4.91	20.435	-5.793	6.993	5.813	-0.171	1.029	13.723	-7.869	-1.65	6.684	0.962	0.646	-21.398	-12.155
96	96	0.4579	5.024	20.675	-6.037	7.04	5.835	-0.077	1.003	14.298	-7.536	-1.632	6.509	1.068	0.687	-22.308	-11.831
97	97	0.46272	5.135	20.897	-6.268	7.083	5.865	0.026	0.981	14.931	-7.193	-1.727	6.298	1.145	0.633	-23.307	-11.501
98	98	0.46754	5.237	21.084	-6.483	7.091	5.881	0.126	1.002	15.61	-6.848	-1.905	6.07	1.199	0.526	-24.366	-11.191
99	99	0.47236	5.315	21.227	-6.686	7.041	5.87	0.224	1.067	16.33	-6.509	-2.088	5.812	1.254	0.437	-25.48	-10.887
100	100	0.47718	5.37	21.322	-6.88	6.948	5.826	0.308	1.133	17.087	-6.177	-2.221	5.479	1.335	0.405	-26.683	-10.576
101	101	0.482	5.412	21.368	-7.069	6.836	5.751	0.353	1.188	17.888	-5.864	-2.38	5.058	1.476	0.36	-28.003	-10.258
102	102	0.48682	5.446	21.366	-7.256	6.699	5.647	0.413	1.26	18.736	-5.584	-2.583	4.589	1.612	0.293	-29.409	-9.966
103	103	0.49164	5.482	21.323	-7.449	6.549	5.519	0.464	1.338	19.64	-5.282	-2.637	4.114	1.684	0.379	-30.835	-9.737
104	104	0.49646	5.525	21.252	-7.654	6.399	5.386	0.515	1.411	20.618	-4.981	-2.587	3.601	1.75	0.579	-32.329	-9.525
105	105	0.50128	5.573	21.172	-7.871	6.242	5.268	0.523	1.484	21.672	-4.656	-2.592	3.015	1.845	0.758	-33.953	-9.308
106	106	0.5061	5.616	21.086	-8.095	6.094	5.176	0.5	1.517	22.808	-4.362	-2.681	2.344	1.991	0.867	-35.724	-9.091
107	107	0.51092	5.638	20.996	-8.32	5.934	5.111	0.433	1.52	23.997	-4.029	-2.892	1.68	2.117	0.863	-37.531	-8.89
108	108	0.51574	5.605	20.904	-8.533	5.7	5.097	0.321	1.534	25.218	-3.691	-3.065	1.022	2.23	0.916	-39.314	-8.733
109	109	0.52056	5.498	20.803	-8.728	5.378	5.16	0.053	1.518	26.499	-3.207	-3.288	0.341	2.27	0.958	-41.108	-8.626
110	110	0.52538	5.297	20.687	-8.889	4.968	5.28	-0.212	1.486	27.771	-2.804	-3.473	-0.513	2.303	1.059	-43.008	-8.557
111	111	0.5302	5.041	20.523	-9.006	4.507	5.44	-0.527	1.446	29.077	-2.407	-3.661	-1.527	2.227	1.212	-45.027	-8.582
112	112	0.53502	4.759	20.3	-9.049	3.995	5.602	-0.757	1.506	30.405	-2.149	-3.824	-2.633	2.054	1.438	-47.11	-8.696
113	113	0.53984	4.468	20.015	-8.994	3.441	5.787	-1.045	1.598	31.828	-1.867	-3.897	-3.732	1.761	1.771	-49.195	-8.87
114	114	0.54466	4.176	19.708	-8.859	2.885	6.003	-1.388	1.673	33.34	-1.698	-3.893	-4.77	1.515	2.176	-51.25	-9.073
115	115	0.54948	3.879	19.393	-8.666	2.324	6.225	-1.682	1.797	34.857	-1.662	-3.772	-5.803	1.221	2.712	-53.277	-9.355
116	116	0.5543	3.572	19.079	-8.426	1.748	6.464	-1.967	1.961	36.37	-1.717	-3.607	-6.883	0.91	3.324	-55.323	-9.688
117	117	0.55912	3.249	18.769	-8.132	1.115	6.73	-2.249	2.211	37.88	-1.861	-3.41	-8.052	0.584	4.029	-57.418	-10.078
118	118	0.56394	2.906	18.474	-7.792	0.428	7.048	-2.552	2.496	39.42	-2.111	-3.037	-9.326	0.264	4.959	-59.57	-10.544
119	119	0.56876	2.558	18.201	-7.433	-0.259	7.421	-2.858	2.776	40.996	-2.476	-2.618	-10.683	-0.03	5.979	-61.786	-11.061
120	120	0.57358	2.208	17.939	-7.091	-0.94	7.837	-3.089	3.067	42.569	-3.058	-2.182	-12.175	-0.211	7.081	-64.08	-11.604
121	121	0.5784	1.876	17.672	-6.787	-1.588	8.288	-3.303	3.329	44.145	-3.706	-1.857	-13.798	-0.334	8.138	-66.466	-12.122
122	122	0.58322	1.6	17.383	-6.519	-2.173	8.753	-3.505	3.564	45.718	-4.409	-1.757	-15.54	-0.368	9.044	-68.958	-12.564
123	123	0.58804	1.416	17.072	-6.28	-2.652	9.243	-3.79	3.697	47.337	-5.095	-1.893	-17.281	-0.386	9.762	-71.477	-12.991
124	124	0.59286	1.316	16.754	-6.083	-3.025	9.78	-4.168	3.701	49.024	-5.782	-2.179	-18.875	-0.413	10.349	-73.883	-13.479
125	125	0.59768	1.264	16.439	-5.954	-3.323	10.379	-4.543	3.617	50.785	-6.437	-2.488	-20.164	-0.473	10.866	-76.008	-14.013
126	126	0.6025	1.202	16.13	-5.907	-3.599	11.044	-4.904	3.44	52.605	-6.987	-2.817	-21.048	-0.551	11.257	-77.749	-14.55
127	127	0.60732	1.087	15.829	-5.936	-3.898	11.777	-5.239	3.178	54.451	-7.408	-3.205	-21.484	-0.638	11.451	-79.054	-15.074
128	128	0.61214	0.904	15.547	-6.028	-4.237	12.571	-5.518	2.869	56.277	-7.718	-3.655	-21.477	-0.699	11.424	-79.9	-15.564
129	129	0.61696	0.671	15.29	-6.175	-4.605	13.416	-5.725	2.543	58.048	-7.908	-4.102	-21.049	-0.741	11.23	-80.275	-16.017
130	130	0.62178	0.427	15.049	-6.371	-4.949	14.285	-5.851	2.22	59.756	-7.944	-4.455	-20.192	-0.816	10.934	-80.161	-16.442
131	131	0.6266	0.193	14.814	-6.604	-5.236	15.158	-5.93	1.876	61.385	-7.822	-4.763	-18.979	-0.907	10.497	-79.631	-16.796
132	132	0.63142	-0.035	14.579	-6.869	-5.47	16.033	-5.918	1.561	62.908	-7.546	-5.082	-17.592	-1.106	9.92	-78.853	-17.103
133	133	0.63624	-0.284	14.339	-7.153	-5.7	16.908	-5.799	1.323	64.306	-7.185	-5.431	-16.205	-1.429	9.276	-77.977	-17.406
134	134	0.64106	-0.571	14.102	-7.445	-5.936	17.802	-5.629	1.105	65.589	-6.706	-5.756	-14.998	-1.924	8.66	-77.165	-17.702
135	135	0.64588	-0.863	13.871	-7.739	-6.135	18.688	-5.336	0.959	66.761	-6.216	-5.961	-14.02	-2.446	8.179	-76.451	-17.901
136	136	0.6507	-1.129	13.653	-8.016	-6.265	19.574	-4.992	0.859	67.863	-5.658	-6.08	-13.158	-3.032	7.774	-75.767	-18.021
137	137	0.65552	-1.337	13.436	-8.258	-6.296	20.445	-4.636	0.782	68.882	-5.142	-6.232	-12.296	-3.561	7.317	-75.012	-18.07
138	138	0.66034	-1.5	13.226	-8.452	-6.278	21.295	-4.278	0.77	69.796	-4.622	-6.462	-11.364	-4.023	6.766	-74.108	-18.041
139	139	0.66516	-1.625	13.008	-8.599	-6.216	22.095	-3.916	0.798	70.587	-4.15	-6.621	-10.431	-4.394	6.266	-73.08	-17.951
140	140	0.66998	-1.731	12.789	-8.713	-6.127	22.83	-3.531	0.913	71.244	-3.657	-6.752	-9.503	-4.792	5.812	-71.961	-17.841
141	141	0.6748	-1.817	12.562	-8.787	-5.995	23.508	-3.157	1.037	71.79	-3.197	-6.823	-8.563	-5.149	5.401	-70.739	-17.694
142	142	0.67962	-1.891	12.341	-8.809	-5.871	24.145	-2.767	1.257	72.201	-2.772	-6.975	-7.578	-5.473	4.929	-69.391	-17.551
143	143	0.68444	-1.946	12.129	-8.787	-5.757	24.767	-2.369	1.556	72.51	-2.433	-7.144	-6.639	-5.666	4.478	-67.991	-17.354
144	144	0.68926	-1.971	11.945	-8.71	-5.607	25.386	-2.087	1.793	72.679	-2.091	-7.376	-5.782	-5.801	3.969	-66.56	-17.087
145	145	0.69408	-1.962	11.787	-8.581	-5.431	25.995	-1.835	2.047	72.742	-1.849	-7.563	-4.932	-5.815	3.495	-65.036	-16.786
146	146	0.6989	-1.915	11.659	-8.4	-5.241	26.603	-1.611	2.347	72.714	-1.635	-7.726	-4.057	-5.818	3.051	-63.406	-16.497
147	147	0.70372	-1.853	11.542	-8.162	-5.068	27.202	-1.411	2.688	72.615	-1.516	-7.888	-3.188	-5.729	2.621	-61.718	-16.204
148	148	0.70854	-1.78	11.442	-7.875	-4.918	27.797	-1.235	3.056	72.447	-1.437	-7.983	-2.376	-5.624	2.271	-60.017	-15.922
149	149	0.71336	-1.699	11.356	-7.538	-4.794	28.378	-1.063	3.472	72.2	-1.414	-8.015	-1.648	-5.508	2.001	-58.33	-15.661
150	150	0.71818	-1.592	11.281	-7.178	-4.653	28.942	-0.879	3.935	71.875	-1.459	-8.079	-1.002	-5.395	1.723	-56.686	-15.429
151	151	0.723	-1.454	11.217	-6.797	-4.486	29.507	-0.719	4.383	71.478	-1.589	-8.043	-0.462	-5.306	1.542	-55.067	-15.265
152	152	0.72782	-1.28	11.161	-6.406	-4.293	30.059	-0.537	4.862	70.995	-1.845	-7.899	-0.014	-5.186	1.468	-53.459	-15.152
153	153	0.73264	-1.077	11.118	-6.005	-4.089	30.599	-0.316	5.399	70.433	-2.213	-7.739	0.352	-5.031	1.42	-51.881	-15.074
154	154	0.73746	-0.853	11.087	-5.591	-3.869	31.133	-0.084	5.952	69.796	-2.674	-7.568	0.633	-4.877	1.388	-50.343	-15.04
155	155	0.74228	-0.605	11.069	-5.166	-3.639	31.665	0.171	6.538	69.093	-3.245	-7.334	0.857	-4.714	1.421	-48.807	-15.063
156	156	0.7471	-0.331	11.062	-4.73	-3.409	32.192	0.477	7.191	68.322	-3.943	-7.007	1.052	-4.531	1.548	-47.242	-15.15
157	157	0.75192	-0.027	11.068	-4.291	-3.146	32.706	0.795	7.843	67.456	-4.769	-6.577	1.215	-4.33	1.759	-45.631	-15.29
158	158	0.75674	0.305	11.084	-3.848	-2.856	33.213	1.066	8.431	66.494	-5.708	-6.116	1.338	-4.084	1.983	-43.987	-15.466
159	159	0.76156	0.653	11.109	-3.401	-2.565	33.71	1.309	8.993	65.433	-6.746	-5.744	1.415	-3.768	2.122	-42.341	-15.64
160	160	0.76638	1.001	11.137	-2.948	-2.296	34.185	1.527	9.519	64.273	-7.888	-5.378	1.492	-3.37	2.244	-40.633	-15.823
161	161	0.7712	1.328	11.167	-2.49	-2.059	34.642	1.701	9.971	63.041	-9.092	-4.939	1.567	-2.945	2.421	-38.866	-16.036
162	162	0.77602	1.634	11.204	-2.039	-1.845	35.087	1.843	10.332	61.735	-10.327	-4.364	1.62	-2.49	2.706	-37.037	-16.241
163	163	0.78084	1.922	11.257	-1.587	-1.652	35.521	1.97	10.632	60.332	-11.628	-3.718	1.578	-1.967	3.059	-35.214	-16.414
164	164	0.78566	2.194	11.321	-1.133	-1.491	35.941	2.04	10.864	58.857	-12.872	-3.022	1.523	-1.529	3.473	-33.343	-16.628
165	165	0.79048	2.443	11.402	-0.676	-1.35	36.354	2.032	10.986	57.313	-14.029	-2.42	1.494	-1.164	3.786	-31.422	-16.845
166	166	0.7953	2.672	11.484	-0.239	-1.225	36.746	2.011	11.054	55.746	-15.095	-1.792	1.515	-0.849	4.12	-29.442	-17.035
167	167	0.80012	2.873	11.588	0.18	-1.111	37.138	1.926	11.014	54.165	-16.053	-1.187	1.565	-0.511	4.421	-27.435	-17.131
168	168	0.80494	3.042	11.71	0.589	-1.032	37.531	1.741	10.851	52.579	-16.808	-0.529	1.669	-0.264	4.76	-25.355	-17.197
169	169	0.80976	3.191	11.852	0.988	-0.982	37.904	1.499	10.639	50.929	-17.404	-0.056	1.855	-0.048	4.928	-23.214	-17.188
170	170	0.81458	3.319	12.016	1.373	-0.941	38.276	1.27	10.383	49.232	-17.832	0.41	2.047	0.067	5.078	-21.045	-17.112
171	171	0.8194	3.423	12.199	1.736	-0.896	38.64	1.024	10.067	47.511	-18.082	0.872	2.127	0.053	5.27	-18.981	-17
172	172	0.82422	3.496	12.409	2.082	-0.874	39.011	0.744	9.691	45.789	-18.127	1.283	2.169	-0.035	5.436	-16.976	-16.809
173	173	0.82904	3.55	12.629	2.396	-0.843	39.356	0.496	9.325	43.999	-18.092	1.418	2.219	-0.145	5.375	-15.011	-16.559
174	174	0.83386	3.586	12.864	2.682	-0.827	39.695	0.241	8.975	42.201	-17.833	1.32	2.32	-0.375	5.134	-13.07	-16.254
175	175	0.83868	3.619	13.107	2.926	-0.785	40.021	-0.043	8.582	40.39	-17.377	1.138	2.469	-0.662	4.822	-11.101	-15.869
176	176	0.8435	3.641	13.364	3.134	-0.729	40.337	-0.327	8.159	38.563	-16.804	1.048	2.617	-0.934	4.605	-9.109	-15.396
177	177	0.84832	3.663	13.63	3.302	-0.639	40.633	-0.605	7.693	36.708	-16.139	1.028	2.748	-1.151	4.457	-7.112	-14.807
178	178	0.85314	3.677	13.909	3.44	-0.522	40.918	-0.831	7.213	34.83	-15.41	1.067	2.804	-1.374	4.379	-5.174	-14.147
179	179	0.85796	3.686	14.197	3.56	-0.404	41.181	-0.968	6.788	32.918	-14.69	1.149	2.804	-1.622	4.377	-3.284	-13.479
180	180	0.86278	3.695	14.49	3.666	-0.286	41.419	-1.015	6.419	30.98	-14.021	1.28	2.763	-1.856	4.445	-1.436	-12.802
181	181	0.8676	3.708	14.784	3.754	-0.153	41.639	-1.037	6.062	29.066	-13.319	1.434	2.617	-2.127	4.57	0.267	-12.128
182	182	0.87242	3.733	15.075	3.824	0.005	41.833	-1.041	5.721	27.179	-12.639	1.541	2.345	-2.375	4.687	1.781	-11.451
183	183	0.87724	3.768	15.366	3.871	0.186	42.001	-0.978	5.412	25.294	-12.115	1.637	2.016	-2.545	4.808	3.202	-10.812
184	184	0.88206	3.813	15.657	3.897	0.391	42.15	-0.876	5.106	23.421	-11.725	1.875	1.729	-2.714	5.056	4.656	-10.296
185	185	0.88688	3.873	15.942	3.905	0.63	42.276	-0.73	4.791	21.57	-11.469	2.225	1.507	-2.896	5.395	6.155	-9.904
186	186	0.8917	3.949	16.215	3.898	0.906	42.377	-0.529	4.485	19.749	-11.398	2.477	1.297	-3.009	5.645	7.598	-9.586
187	187	0.89652	4.05	16.471	3.884	1.212	42.444	-0.337	4.182	17.966	-11.497	2.633	1.115	-3.006	5.816	9.001	-9.333
188	188	0.90134	4.172	16.711	3.873	1.526	42.471	-0.098	3.918	16.213	-11.8	2.793	1.06	-2.982	5.999	10.474	-9.226
189	189	0.90616	4.329	16.923	3.876	1.858	42.463	0.103	3.674	14.536	-12.27	2.871	1.109	-2.94	6.119	11.961	-9.29
190	190	0.91098	4.516	17.108	3.894	2.199	42.432	0.222	3.44	12.964	-12.822	2.899	1.164	-2.846	6.211	13.349	-9.45
191	191	0.9158	4.727	17.261	3.926	2.563	42.391	0.219	3.169	11.536	-13.379	2.967	1.13	-2.703	6.343	14.538	-9.667
192	192	0.92062	4.949	17.392	3.954	2.95	42.324	0.202	2.91	10.197	-14.094	2.953	1.063	-2.463	6.42	15.59	-9.96
193	193	0.92544	5.17	17.515	4.002	3.324	42.264	0.117	2.659	8.984	-14.962	2.938	0.995	-2.06	6.501	16.531	-10.309
194	194	0.93026	5.409	17.624	4.053	3.709	42.201	-0.064	2.435	7.924	-15.774	2.805	0.932	-1.655	6.494	17.31	-10.687
195	195	0.93508	5.645	17.728	4.146	4.053	42.151	-0.358	2.241	7.045	-16.516	2.696	0.762	-1.242	6.54	17.824	-11.071
196	196	0.9399	5.89	17.811	4.225	4.413	42.101	-0.682	2.088	6.348	-17.229	2.462	0.544	-0.831	6.496	18.095	-11.456
197	197	0.94472	6.121	17.877	4.325	4.739	42.055	-1.044	1.967	5.82	-17.97	2.197	0.275	-0.34	6.443	18.156	-11.817
198	198	0.94954	6.331	17.936	4.425	5.064	42.029	-1.438	1.821	5.47	-18.602	2.043	-0.145	0.079	6.513	17.942	-12.167
199	199	0.95436	6.507	17.995	4.573	5.312	42.009	-1.886	1.7	5.262	-19.17	1.736	-0.801	0.567	6.491	17.324	-12.401
200	200	0.95918	6.655	18.064	4.746	5.487	42	-2.374	1.647	5.199	-19.577	1.249	-1.693	1.036	6.384	16.29	-12.496
201	201	0.964	6.769	18.129	4.927	5.615	41.983	-2.81	1.615	5.251	-19.946	0.817	-2.808	1.482	6.388	14.934	-12.509
