# Supplementary material for: Gait phenotypes in paediatric hereditary spastic paraplegia revealed by dynamic time warping analysis and random forests
Source: PLoS One. 2018 Mar 8;13(3):e0192345. doi: 10.1371/journal.pone.0192345 (PMC5843164; doi:10.1371/journal.pone.0192345)
Supplement: S2 Data — (ZIP) [file pone.0192345.s009.zip › Healthy/Left.SR.HEALTHY11.4.csv]

	Epoch	Time	Pelvic.obliquity	Pelvic.tilt	Pelvic rotation	Hip.abd.add	Hip.flexion	Hip.rotation	Knee.abd.add	Knee.flexion	Knee.rotation	Ankle.abd.add	Ankle.flexion	Ankle.rotation	Forefoot.abd.add	Forefoot.flexion	Forefoot.rotation
1	1	0	8.107	17.201	8.904	1.448	39.692	-4.668	2.178	3.356	-25.709	-2.03	-4.325	1.578	1.941	13.32	-16.491
2	2	0.00388	8.2	17.284	8.909	1.692	39.849	-5.356	1.996	3.755	-24.616	-2.024	-5.171	1.642	2.177	12.185	-15.884
3	3	0.00776	8.286	17.368	8.893	1.913	40.047	-5.96	1.858	4.398	-23.373	-2.181	-6.178	1.546	2.257	10.636	-15.2
4	4	0.01164	8.383	17.447	8.857	2.138	40.266	-6.427	1.748	5.202	-22.107	-2.358	-7.189	1.373	2.275	8.93	-14.435
5	5	0.01552	8.499	17.508	8.798	2.385	40.508	-6.748	1.663	6.173	-20.855	-2.478	-8.128	1.139	2.283	7.169	-13.605
6	6	0.0194	8.644	17.542	8.711	2.667	40.774	-6.91	1.604	7.314	-19.653	-2.476	-8.91	0.846	2.323	5.455	-12.733
7	7	0.02328	8.824	17.532	8.584	2.997	41.055	-6.809	1.602	8.657	-18.557	-2.262	-9.297	0.407	2.427	4.004	-11.889
8	8	0.02716	9.048	17.479	8.426	3.373	41.343	-6.512	1.67	10.166	-17.555	-1.898	-9.18	-0.179	2.55	2.939	-11.124
9	9	0.03104	9.313	17.385	8.245	3.787	41.609	-6.04	1.817	11.765	-16.657	-1.483	-8.677	-0.885	2.655	2.174	-10.427
10	10	0.03492	9.622	17.248	8.045	4.245	41.827	-5.415	2.044	13.403	-15.861	-1.076	-7.882	-1.706	2.721	1.635	-9.806
11	11	0.0388	9.98	17.06	7.83	4.764	41.964	-4.685	2.342	15.013	-15.154	-0.741	-6.941	-2.643	2.732	1.212	-9.28
12	12	0.04268	10.389	16.833	7.597	5.35	41.976	-3.874	2.713	16.466	-14.553	-0.608	-6.002	-3.685	2.607	0.809	-8.875
13	13	0.04656	10.807	16.587	7.354	5.966	41.871	-3.02	3.113	17.74	-14.018	-0.641	-5.104	-4.769	2.366	0.421	-8.553
14	14	0.05044	11.226	16.337	7.098	6.596	41.666	-2.129	3.545	18.837	-13.565	-0.825	-4.248	-5.851	2.027	0.05	-8.299
15	15	0.05432	11.641	16.094	6.833	7.224	41.383	-1.209	4.009	19.77	-13.204	-1.139	-3.431	-6.89	1.61	-0.301	-8.094
16	16	0.0582	12.037	15.859	6.564	7.836	41.031	-0.298	4.492	20.553	-12.937	-1.602	-2.656	-7.816	1.102	-0.637	-7.916
17	17	0.06208	12.409	15.643	6.299	8.424	40.672	0.53	4.962	21.276	-12.704	-2.166	-1.908	-8.66	0.538	-0.973	-7.791
18	18	0.06596	12.747	15.445	6.037	8.981	40.3	1.251	5.394	21.935	-12.489	-2.829	-1.144	-9.424	-0.09	-1.26	-7.738
19	19	0.06984	13.043	15.264	5.776	9.503	39.909	1.847	5.766	22.517	-12.285	-3.569	-0.364	-10.108	-0.768	-1.485	-7.768
20	20	0.07372	13.287	15.1	5.511	9.984	39.487	2.293	6.056	22.996	-12.088	-4.335	0.391	-10.701	-1.446	-1.66	-7.896
21	21	0.0776	13.487	14.959	5.245	10.45	39.039	2.5	6.162	23.186	-11.913	-5.523	0.91	-11.064	-2.526	-1.856	-8.045
22	22	0.08148	13.665	14.829	4.993	10.895	38.574	2.549	6.207	23.424	-11.748	-6.507	1.503	-11.238	-3.4	-2.007	-8.176
23	23	0.08536	13.829	14.709	4.76	11.326	38.098	2.434	6.179	23.686	-11.601	-7.274	2.123	-11.225	-4.063	-2.125	-8.289
24	24	0.08924	13.987	14.6	4.55	11.747	37.614	2.152	6.057	23.909	-11.485	-7.877	2.694	-11.031	-4.579	-2.23	-8.388
25	25	0.09312	14.13	14.506	4.375	12.138	37.106	1.713	5.844	24.039	-11.426	-8.393	3.199	-10.606	-5.034	-2.313	-8.439
26	26	0.097	14.256	14.42	4.233	12.492	36.567	1.211	5.584	24.077	-11.424	-8.783	3.603	-10.064	-5.388	-2.417	-8.475
27	27	0.10088	14.367	14.336	4.127	12.808	36.002	0.669	5.303	24.044	-11.487	-9.078	3.95	-9.428	-5.665	-2.521	-8.504
28	28	0.10476	14.458	14.247	4.058	13.083	35.407	0.115	5.016	23.947	-11.619	-9.303	4.258	-8.723	-5.885	-2.617	-8.534
29	29	0.10864	14.515	14.138	4.017	13.318	34.759	-0.393	4.743	23.78	-11.828	-9.492	4.525	-7.988	-6.076	-2.715	-8.576
30	30	0.11252	14.532	14.031	4.007	13.497	34.073	-0.84	4.493	23.546	-12.085	-9.62	4.781	-7.263	-6.216	-2.796	-8.629
31	31	0.1164	14.506	13.941	4.01	13.619	33.369	-1.226	4.272	23.265	-12.343	-9.747	5.018	-6.568	-6.356	-2.879	-8.679
32	32	0.12028	14.44	13.879	4.026	13.686	32.663	-1.557	4.077	22.945	-12.578	-9.885	5.243	-5.919	-6.506	-2.964	-8.719
33	33	0.12416	14.339	13.85	4.056	13.702	31.971	-1.846	3.908	22.601	-12.768	-10.04	5.469	-5.331	-6.672	-3.044	-8.745
34	34	0.12804	14.192	13.846	4.099	13.658	31.3	-2.075	3.776	22.267	-12.863	-10.259	5.76	-4.868	-6.894	-3.078	-8.765
35	35	0.13192	14.048	13.834	4.166	13.588	30.623	-2.287	3.678	21.933	-12.871	-10.439	6.074	-4.529	-7.072	-3.09	-8.791
36	36	0.1358	13.924	13.795	4.261	13.507	29.931	-2.51	3.603	21.608	-12.785	-10.569	6.402	-4.297	-7.199	-3.089	-8.819
37	37	0.13968	13.825	13.723	4.383	13.423	29.218	-2.755	3.545	21.299	-12.604	-10.638	6.726	-4.162	-7.265	-3.091	-8.843
38	38	0.14356	13.753	13.619	4.519	13.347	28.485	-3.016	3.495	21.002	-12.324	-10.611	6.994	-4.129	-7.234	-3.14	-8.866
39	39	0.14744	13.65	13.509	4.65	13.235	27.754	-3.24	3.474	20.731	-11.969	-10.616	7.297	-4.182	-7.221	-3.172	-8.886
40	40	0.15132	13.481	13.426	4.763	13.059	27.042	-3.414	3.46	20.47	-11.568	-10.587	7.609	-4.285	-7.174	-3.189	-8.901
41	41	0.1552	13.233	13.381	4.855	12.811	26.356	-3.523	3.455	20.21	-11.146	-10.533	7.941	-4.42	-7.103	-3.176	-8.912
42	42	0.15908	12.901	13.378	4.92	12.484	25.694	-3.557	3.461	19.943	-10.73	-10.478	8.306	-4.569	-7.033	-3.12	-8.921
43	43	0.16296	12.474	13.429	4.945	12.06	25.067	-3.558	3.475	19.658	-10.309	-10.423	8.639	-4.692	-6.963	-3.073	-8.931
44	44	0.16684	11.995	13.506	4.938	11.588	24.445	-3.498	3.504	19.332	-9.935	-10.349	8.909	-4.812	-6.866	-3.058	-8.963
45	45	0.17072	11.489	13.596	4.907	11.094	23.82	-3.378	3.544	18.967	-9.649	-10.257	9.119	-4.893	-6.758	-3.076	-9.011
46	46	0.1746	10.974	13.693	4.85	10.599	23.185	-3.202	3.59	18.563	-9.475	-10.143	9.272	-4.918	-6.639	-3.127	-9.075
47	47	0.17848	10.475	13.796	4.754	10.131	22.539	-2.976	3.639	18.113	-9.421	-9.974	9.367	-4.88	-6.476	-3.208	-9.162
48	48	0.18236	10.019	13.896	4.619	9.725	21.877	-2.691	3.686	17.622	-9.494	-9.737	9.439	-4.76	-6.264	-3.279	-9.244
49	49	0.18624	9.578	13.986	4.45	9.345	21.196	-2.349	3.74	17.112	-9.673	-9.492	9.511	-4.572	-6.055	-3.344	-9.326
50	50	0.19012	9.142	14.066	4.25	8.983	20.495	-1.958	3.8	16.586	-9.943	-9.269	9.575	-4.323	-5.873	-3.418	-9.412
51	51	0.194	8.705	14.133	4.023	8.633	19.777	-1.528	3.861	16.042	-10.287	-9.099	9.611	-4.027	-5.744	-3.519	-9.505
52	52	0.19788	8.26	14.198	3.766	8.285	19.054	-1.042	3.934	15.463	-10.704	-9.097	9.603	-3.688	-5.767	-3.665	-9.59
53	53	0.20176	7.812	14.266	3.483	7.936	18.337	-0.541	3.995	14.88	-11.12	-9.02	9.56	-3.359	-5.722	-3.827	-9.684
54	54	0.20564	7.366	14.34	3.173	7.587	17.641	-0.03	4.05	14.313	-11.534	-8.907	9.513	-3.046	-5.642	-3.994	-9.793
55	55	0.20952	6.924	14.42	2.836	7.241	16.973	0.484	4.103	13.775	-11.931	-8.774	9.478	-2.755	-5.544	-4.157	-9.92
56	56	0.2134	6.49	14.503	2.469	6.906	16.325	0.96	4.128	13.267	-12.245	-8.565	9.453	-2.507	-5.374	-4.311	-10.056
57	57	0.21728	6.067	14.587	2.082	6.583	15.686	1.428	4.152	12.765	-12.489	-8.486	9.409	-2.306	-5.312	-4.507	-10.186
58	58	0.22116	5.651	14.665	1.681	6.261	15.051	1.861	4.193	12.275	-12.661	-8.631	9.358	-2.123	-5.442	-4.753	-10.307
59	59	0.22504	5.247	14.729	1.27	5.944	14.419	2.241	4.234	11.812	-12.741	-8.866	9.321	-1.967	-5.649	-5.012	-10.421
60	60	0.22892	4.865	14.774	0.848	5.645	13.79	2.55	4.243	11.398	-12.699	-8.92	9.33	-1.863	-5.693	-5.218	-10.531
61	61	0.2328	4.53	14.793	0.401	5.396	13.166	2.802	4.251	11.031	-12.547	-9.107	9.429	-1.813	-5.86	-5.382	-10.656
62	62	0.23668	4.253	14.796	-0.048	5.196	12.54	2.993	4.236	10.691	-12.34	-9.11	9.559	-1.791	-5.865	-5.495	-10.796
63	63	0.24056	4.029	14.784	-0.502	5.048	11.914	3.123	4.196	10.38	-12.076	-8.998	9.69	-1.788	-5.771	-5.601	-10.944
64	64	0.24444	3.855	14.758	-0.963	4.951	11.29	3.193	4.135	10.099	-11.758	-8.852	9.798	-1.794	-5.644	-5.736	-11.096
65	65	0.24832	3.749	14.725	-1.422	4.91	10.665	3.19	4.084	9.838	-11.372	-8.788	9.872	-1.808	-5.578	-5.933	-11.246
66	66	0.2522	3.698	14.69	-1.881	4.912	10.046	3.126	4.061	9.597	-10.957	-8.86	9.956	-1.815	-5.621	-6.161	-11.418
67	67	0.25608	3.691	14.649	-2.337	4.955	9.421	3.014	4.023	9.365	-10.544	-8.845	10.056	-1.8	-5.592	-6.362	-11.605
68	68	0.25996	3.722	14.601	-2.786	5.037	8.793	2.858	3.963	9.143	-10.138	-8.728	10.16	-1.753	-5.481	-6.545	-11.796
69	69	0.26384	3.79	14.548	-3.224	5.149	8.168	2.661	3.894	8.944	-9.734	-8.606	10.237	-1.667	-5.373	-6.762	-11.971
70	70	0.26772	3.891	14.494	-3.638	5.28	7.547	2.427	3.83	8.761	-9.366	-8.485	10.232	-1.55	-5.26	-7.073	-12.158
71	71	0.2716	4	14.442	-4.024	5.404	6.934	2.158	3.77	8.59	-9.01	-8.336	10.183	-1.411	-5.116	-7.428	-12.343
72	72	0.27548	4.103	14.391	-4.386	5.513	6.327	1.867	3.71	8.431	-8.666	-8.161	10.142	-1.255	-4.954	-7.776	-12.52
73	73	0.27936	4.191	14.341	-4.73	5.599	5.727	1.571	3.652	8.284	-8.332	-7.971	10.148	-1.083	-4.789	-8.081	-12.687
74	74	0.28324	4.254	14.305	-5.058	5.643	5.152	1.304	3.615	8.145	-8.034	-7.814	10.164	-0.892	-4.655	-8.382	-12.83
75	75	0.28712	4.321	14.296	-5.366	5.686	4.623	1.054	3.584	8.032	-7.759	-7.68	10.19	-0.688	-4.546	-8.684	-12.946
76	76	0.291	4.398	14.307	-5.652	5.734	4.135	0.808	3.558	7.952	-7.493	-7.587	10.173	-0.489	-4.467	-9.05	-13.043
77	77	0.29488	4.481	14.336	-5.91	5.782	3.683	0.571	3.538	7.907	-7.235	-7.526	10.112	-0.304	-4.404	-9.483	-13.123
78	78	0.29876	4.557	14.379	-6.138	5.811	3.262	0.361	3.532	7.895	-6.996	-7.455	10.045	-0.148	-4.326	-9.94	-13.193
79	79	0.30264	4.572	14.434	-6.346	5.763	2.873	0.223	3.544	7.905	-6.798	-7.391	9.922	-0.028	-4.237	-10.464	-13.249
80	80	0.30652	4.535	14.514	-6.537	5.656	2.529	0.131	3.564	7.942	-6.623	-7.328	9.82	0.071	-4.153	-10.983	-13.286
81	81	0.3104	4.46	14.617	-6.714	5.504	2.226	0.078	3.591	8.006	-6.449	-7.281	9.737	0.151	-4.086	-11.502	-13.291
82	82	0.31428	4.361	14.742	-6.879	5.325	1.961	0.059	3.623	8.095	-6.262	-7.265	9.663	0.208	-4.047	-12.028	-13.257
83	83	0.31816	4.265	14.9	-7.022	5.151	1.738	0.093	3.657	8.2	-6.096	-7.265	9.598	0.234	-4.022	-12.558	-13.197
84	84	0.32204	4.173	15.08	-7.145	4.982	1.55	0.153	3.688	8.326	-5.95	-7.262	9.506	0.25	-3.99	-13.126	-13.115
85	85	0.32592	4.07	15.277	-7.262	4.799	1.391	0.254	3.727	8.471	-5.827	-7.256	9.412	0.254	-3.955	-13.706	-13.02
86	86	0.3298	3.953	15.491	-7.376	4.595	1.261	0.396	3.777	8.636	-5.733	-7.249	9.318	0.255	-3.919	-14.295	-12.911
87	87	0.33368	3.821	15.717	-7.484	4.365	1.163	0.573	3.838	8.83	-5.69	-7.234	9.205	0.28	-3.878	-14.917	-12.785
88	88	0.33756	3.686	15.947	-7.592	4.134	1.082	0.761	3.895	9.05	-5.656	-7.226	9.059	0.315	-3.841	-15.587	-12.645
89	89	0.34144	3.558	16.182	-7.7	3.914	1.017	0.97	3.948	9.294	-5.633	-7.216	8.894	0.34	-3.799	-16.289	-12.5
90	90	0.34532	3.441	16.423	-7.81	3.706	0.97	1.195	4	9.566	-5.612	-7.208	8.712	0.358	-3.756	-17.024	-12.349
91	91	0.3492	3.337	16.67	-7.928	3.512	0.942	1.432	4.054	9.873	-5.587	-7.208	8.517	0.374	-3.715	-17.794	-12.189
92	92	0.35308	3.25	16.927	-8.051	3.335	0.954	1.652	4.109	10.241	-5.528	-7.269	8.296	0.403	-3.723	-18.625	-12.003
93	93	0.35696	3.182	17.197	-8.181	3.194	1.007	1.849	4.147	10.673	-5.439	-7.36	8.018	0.421	-3.746	-19.55	-11.819
94	94	0.36084	3.125	17.474	-8.318	3.07	1.097	2.012	4.171	11.17	-5.301	-7.477	7.726	0.434	-3.79	-20.522	-11.629
95	95	0.36472	3.073	17.754	-8.465	2.957	1.223	2.144	4.186	11.728	-5.119	-7.619	7.44	0.449	-3.86	-21.519	-11.431
96	96	0.3686	3.027	18.039	-8.626	2.854	1.386	2.269	4.19	12.345	-4.936	-7.794	7.154	0.48	-3.966	-22.544	-11.234
97	97	0.37248	2.999	18.323	-8.797	2.777	1.586	2.35	4.178	13.04	-4.676	-7.976	6.829	0.478	-4.065	-23.643	-11.042
98	98	0.37636	3.001	18.604	-8.971	2.735	1.811	2.403	4.154	13.797	-4.376	-8.18	6.464	0.46	-4.174	-24.809	-10.851
99	99	0.38024	3.032	18.878	-9.145	2.731	2.056	2.428	4.114	14.614	-4.042	-8.37	6.069	0.42	-4.262	-26.031	-10.666
100	100	0.38412	3.089	19.144	-9.316	2.764	2.317	2.426	4.049	15.488	-3.674	-8.506	5.655	0.353	-4.295	-27.291	-10.491
101	101	0.388	3.17	19.415	-9.479	2.837	2.617	2.385	3.968	16.438	-3.25	-8.707	5.274	0.248	-4.388	-28.564	-10.321
102	102	0.39188	3.266	19.695	-9.635	2.927	2.96	2.324	3.889	17.442	-2.797	-8.914	4.865	0.098	-4.469	-29.885	-10.171
103	103	0.39576	3.375	19.978	-9.781	3.039	3.34	2.24	3.804	18.503	-2.327	-9.102	4.449	-0.077	-4.522	-31.231	-10.033
104	104	0.39964	3.499	20.257	-9.912	3.174	3.753	2.13	3.706	19.621	-1.855	-9.234	4.031	-0.273	-4.52	-32.589	-9.912
105	105	0.40352	3.642	20.523	-10.019	3.337	4.197	1.993	3.587	20.797	-1.406	-9.215	3.603	-0.501	-4.373	-33.951	-9.832
106	106	0.4074	3.789	20.768	-10.092	3.51	4.666	1.851	3.458	22.025	-0.99	-9.025	3.093	-0.785	-4.053	-35.383	-9.791
107	107	0.41128	3.936	21.004	-10.133	3.674	5.166	1.705	3.34	23.295	-0.62	-8.756	2.507	-1.077	-3.649	-36.889	-9.765
108	108	0.41516	4.079	21.23	-10.139	3.824	5.69	1.564	3.245	24.604	-0.315	-8.442	1.852	-1.367	-3.192	-38.469	-9.752
109	109	0.41904	4.22	21.438	-10.108	3.957	6.223	1.441	3.184	25.945	-0.093	-8.109	1.136	-1.649	-2.703	-40.119	-9.758
110	110	0.42292	4.336	21.613	-10.033	4.038	6.769	1.323	3.178	27.339	0.056	-7.683	0.468	-1.936	-2.114	-41.731	-9.8
111	111	0.4268	4.436	21.769	-9.921	4.087	7.315	1.196	3.201	28.735	0.141	-7.241	-0.262	-2.191	-1.499	-43.387	-9.85
112	112	0.43068	4.515	21.91	-9.771	4.093	7.868	1.056	3.256	30.119	0.177	-6.846	-1.094	-2.405	-0.913	-45.126	-9.883
113	113	0.43456	4.569	22.041	-9.584	4.056	8.432	0.898	3.339	31.481	0.174	-6.519	-2.06	-2.576	-0.376	-46.971	-9.89
114	114	0.43844	4.601	22.162	-9.364	3.978	9.002	0.717	3.438	32.805	0.13	-6.2	-3.209	-2.723	0.174	-48.95	-9.892
115	115	0.44232	4.622	22.262	-9.119	3.869	9.587	0.49	3.53	34.139	0.074	-5.779	-4.402	-2.878	0.821	-50.936	-9.933
116	116	0.4462	4.64	22.342	-8.858	3.746	10.178	0.225	3.601	35.504	0	-5.352	-5.58	-3.002	1.472	-52.912	-9.981
117	117	0.45008	4.658	22.401	-8.581	3.612	10.772	-0.086	3.65	36.915	-0.094	-4.936	-6.733	-3.08	2.111	-54.885	-10.029
118	118	0.45396	4.683	22.441	-8.284	3.469	11.372	-0.451	3.68	38.385	-0.215	-4.531	-7.866	-3.108	2.751	-56.869	-10.08
119	119	0.45784	4.708	22.452	-7.985	3.312	11.974	-0.85	3.695	39.938	-0.359	-4.279	-8.843	-3.065	3.251	-58.771	-10.117
120	120	0.46172	4.729	22.444	-7.698	3.151	12.59	-1.269	3.682	41.554	-0.516	-4.077	-9.616	-3.012	3.697	-60.505	-10.198
121	121	0.4656	4.745	22.418	-7.424	2.982	13.221	-1.715	3.639	43.222	-0.676	-3.902	-10.191	-2.967	4.109	-62.064	-10.337
122	122	0.46948	4.754	22.376	-7.164	2.803	13.866	-2.191	3.561	44.931	-0.828	-3.732	-10.589	-2.948	4.509	-63.456	-10.541
123	123	0.47336	4.754	22.319	-6.924	2.619	14.532	-2.697	3.433	46.665	-0.961	-3.535	-10.875	-2.994	4.931	-64.721	-10.829
124	124	0.47724	4.748	22.26	-6.702	2.436	15.219	-3.21	3.271	48.387	-1.099	-3.373	-11.166	-3.102	5.326	-65.961	-11.179
125	125	0.48112	4.725	22.196	-6.501	2.235	15.921	-3.709	3.105	50.094	-1.251	-3.245	-11.379	-3.257	5.694	-67.095	-11.602
126	126	0.485	4.677	22.129	-6.329	2.007	16.639	-4.184	2.943	51.779	-1.43	-3.132	-11.497	-3.456	6.055	-68.094	-12.105
127	127	0.48888	4.596	22.063	-6.192	1.748	17.375	-4.617	2.788	53.424	-1.65	-2.998	-11.529	-3.693	6.446	-68.949	-12.7
128	128	0.49276	4.468	21.985	-6.107	1.448	18.107	-4.972	2.657	54.989	-1.927	-2.947	-11.411	-3.931	6.757	-69.578	-13.363
129	129	0.49664	4.303	21.898	-6.05	1.12	18.836	-5.256	2.559	56.463	-2.273	-2.976	-11.25	-4.123	6.994	-70.088	-14.035
130	130	0.50052	4.111	21.806	-6.013	0.77	19.558	-5.474	2.5	57.837	-2.681	-3.026	-11.036	-4.271	7.212	-70.449	-14.722
131	131	0.5044	3.901	21.71	-5.994	0.399	20.274	-5.633	2.481	59.105	-3.14	-3.053	-10.755	-4.378	7.446	-70.636	-15.426
132	132	0.50828	3.672	21.622	-6.002	0.016	20.994	-5.717	2.51	60.239	-3.629	-3.078	-10.388	-4.429	7.66	-70.601	-16.116
133	133	0.51216	3.454	21.545	-6.042	-0.337	21.719	-5.758	2.551	61.253	-4.146	-3.112	-9.948	-4.393	7.836	-70.379	-16.765
134	134	0.51604	3.247	21.469	-6.105	-0.663	22.442	-5.758	2.618	62.17	-4.686	-3.206	-9.455	-4.274	7.935	-70.025	-17.361
135	135	0.51992	3.055	21.388	-6.187	-0.961	23.156	-5.721	2.709	62.999	-5.241	-3.365	-8.923	-4.075	7.951	-69.566	-17.893
136	136	0.5238	2.879	21.29	-6.283	-1.229	23.853	-5.661	2.81	63.744	-5.79	-3.566	-8.375	-3.807	7.9	-69.021	-18.352
137	137	0.52768	2.721	21.176	-6.384	-1.467	24.537	-5.579	2.922	64.403	-6.317	-3.79	-7.808	-3.447	7.788	-68.374	-18.701
138	138	0.53156	2.584	21.052	-6.492	-1.672	25.213	-5.502	3.023	65.012	-6.793	-4	-7.231	-3.06	7.658	-67.664	-18.978
139	139	0.53544	2.468	20.921	-6.603	-1.841	25.88	-5.428	3.115	65.57	-7.205	-4.189	-6.632	-2.675	7.509	-66.878	-19.195
140	140	0.53932	2.375	20.786	-6.713	-1.971	26.535	-5.358	3.201	66.073	-7.536	-4.352	-5.998	-2.323	7.343	-66.005	-19.365
141	141	0.5432	2.312	20.642	-6.816	-2.058	27.169	-5.309	3.276	66.515	-7.731	-4.449	-5.328	-2.075	7.195	-65.03	-19.507
142	142	0.54708	2.269	20.488	-6.915	-2.117	27.783	-5.265	3.362	66.89	-7.812	-4.564	-4.642	-1.92	7.005	-63.991	-19.626
143	143	0.55096	2.247	20.327	-7.005	-2.155	28.381	-5.233	3.457	67.215	-7.781	-4.687	-3.955	-1.866	6.794	-62.91	-19.731
144	144	0.55484	2.241	20.155	-7.084	-2.177	28.96	-5.211	3.563	67.492	-7.637	-4.799	-3.271	-1.926	6.584	-61.79	-19.836
145	145	0.55872	2.247	19.964	-7.152	-2.188	29.505	-5.194	3.68	67.71	-7.38	-4.862	-2.584	-2.13	6.412	-60.61	-19.969
146	146	0.5626	2.268	19.758	-7.2	-2.187	30.015	-5.182	3.821	67.863	-7.025	-4.925	-1.871	-2.463	6.234	-59.356	-20.128
147	147	0.56648	2.301	19.543	-7.23	-2.18	30.493	-5.16	3.999	67.948	-6.615	-4.957	-1.173	-2.887	6.092	-58.063	-20.313
148	148	0.57036	2.349	19.322	-7.24	-2.166	30.943	-5.144	4.199	67.965	-6.167	-4.969	-0.499	-3.381	5.977	-56.737	-20.518
149	149	0.57424	2.414	19.097	-7.228	-2.143	31.372	-5.147	4.404	67.916	-5.7	-4.974	0.144	-3.918	5.875	-55.384	-20.74
150	150	0.57812	2.494	18.871	-7.185	-2.116	31.779	-5.146	4.648	67.779	-5.261	-5.01	0.75	-4.469	5.756	-54.012	-20.981
151	151	0.582	2.577	18.646	-7.118	-2.097	32.177	-5.134	4.919	67.575	-4.851	-5.005	1.342	-5.032	5.672	-52.583	-21.251
152	152	0.58588	2.666	18.43	-7.028	-2.08	32.576	-5.12	5.208	67.309	-4.492	-4.979	1.915	-5.572	5.605	-51.111	-21.535
153	153	0.58976	2.758	18.227	-6.916	-2.067	32.979	-5.101	5.517	66.978	-4.203	-4.953	2.466	-6.067	5.535	-49.609	-21.825
154	154	0.59364	2.849	18.042	-6.78	-2.065	33.386	-5.069	5.861	66.571	-4.007	-4.966	2.985	-6.486	5.427	-48.088	-22.11
155	155	0.59752	2.932	17.871	-6.611	-2.091	33.797	-5.01	6.248	66.078	-3.922	-5.003	3.47	-6.822	5.289	-46.543	-22.397
156	156	0.6014	3.004	17.702	-6.414	-2.147	34.198	-4.93	6.668	65.513	-3.938	-5.031	3.94	-7.088	5.144	-44.954	-22.695
157	157	0.60528	3.064	17.534	-6.191	-2.23	34.59	-4.827	7.112	64.873	-4.063	-5.026	4.375	-7.282	5.015	-43.332	-23.006
158	158	0.60916	3.113	17.367	-5.948	-2.333	34.972	-4.7	7.575	64.155	-4.305	-4.972	4.747	-7.403	4.92	-41.695	-23.327
159	159	0.61304	3.165	17.208	-5.692	-2.432	35.334	-4.527	8.076	63.323	-4.694	-5.034	5.016	-7.399	4.714	-40.13	-23.6
160	160	0.61692	3.217	17.064	-5.429	-2.532	35.693	-4.33	8.585	62.413	-5.178	-5.063	5.226	-7.337	4.525	-38.561	-23.865
161	161	0.6208	3.268	16.931	-5.157	-2.631	36.045	-4.123	9.089	61.432	-5.74	-5.089	5.407	-7.231	4.323	-36.976	-24.129
162	162	0.62468	3.318	16.804	-4.875	-2.733	36.386	-3.908	9.587	60.382	-6.371	-5.129	5.587	-7.087	4.087	-35.36	-24.394
163	163	0.62856	3.365	16.682	-4.576	-2.848	36.704	-3.675	10.093	59.256	-7.071	-5.19	5.815	-6.905	3.797	-33.671	-24.655
164	164	0.63244	3.421	16.553	-4.268	-2.955	36.983	-3.442	10.577	58.041	-7.835	-5.296	5.984	-6.685	3.456	-32.012	-24.892
165	165	0.63632	3.492	16.425	-3.96	-3.042	37.241	-3.222	11.029	56.768	-8.629	-5.42	6.12	-6.471	3.09	-30.369	-25.129
166	166	0.6402	3.582	16.299	-3.656	-3.106	37.479	-3.01	11.45	55.439	-9.447	-5.544	6.22	-6.274	2.718	-28.739	-25.37
167	167	0.64408	3.694	16.177	-3.356	-3.145	37.696	-2.799	11.847	54.052	-10.287	-5.651	6.278	-6.102	2.359	-27.117	-25.619
168	168	0.64796	3.826	16.073	-3.062	-3.149	37.899	-2.594	12.196	52.595	-11.111	-5.754	6.386	-5.981	1.972	-25.422	-25.858
169	169	0.65184	3.954	15.975	-2.769	-3.149	38.079	-2.4	12.494	51.074	-11.914	-5.882	6.486	-5.878	1.547	-23.718	-26.071
170	170	0.65572	4.069	15.882	-2.483	-3.152	38.239	-2.218	12.736	49.502	-12.682	-6.021	6.599	-5.8	1.094	-21.986	-26.263
171	171	0.6596	4.166	15.793	-2.206	-3.163	38.382	-2.052	12.918	47.886	-13.405	-6.165	6.725	-5.75	0.62	-20.222	-26.439
172	172	0.66348	4.243	15.703	-1.94	-3.183	38.498	-1.916	13.023	46.221	-14.07	-6.324	6.835	-5.732	0.125	-18.455	-26.596
173	173	0.66736	4.311	15.621	-1.686	-3.198	38.604	-1.808	13.049	44.516	-14.696	-6.411	6.913	-5.734	-0.314	-16.661	-26.736
174	174	0.67124	4.368	15.543	-1.44	-3.216	38.692	-1.732	13.008	42.775	-15.289	-6.478	6.926	-5.721	-0.73	-14.899	-26.837
175	175	0.67512	4.409	15.473	-1.2	-3.241	38.768	-1.689	12.901	41.005	-15.84	-6.513	6.893	-5.697	-1.114	-13.147	-26.901
176	176	0.679	4.428	15.414	-0.967	-3.28	38.84	-1.675	12.727	39.213	-16.337	-6.479	6.849	-5.677	-1.45	-11.358	-26.939
177	177	0.68288	4.423	15.366	-0.741	-3.335	38.887	-1.687	12.5	37.37	-16.768	-6.46	6.878	-5.675	-1.826	-9.479	-26.962
178	178	0.68676	4.403	15.333	-0.52	-3.395	38.926	-1.705	12.235	35.498	-17.169	-6.36	6.892	-5.713	-2.132	-7.567	-26.998
179	179	0.69064	4.369	15.31	-0.307	-3.459	38.948	-1.736	11.931	33.595	-17.549	-6.234	6.855	-5.728	-2.405	-5.679	-27.002
180	180	0.69452	4.324	15.295	-0.102	-3.527	38.948	-1.777	11.594	31.662	-17.917	-6.114	6.745	-5.682	-2.667	-3.849	-26.946
181	181	0.6984	4.264	15.292	0.086	-3.593	38.926	-1.806	11.226	29.704	-18.272	-5.95	6.558	-5.596	-2.871	-2.073	-26.836
182	182	0.70228	4.198	15.303	0.258	-3.649	38.892	-1.868	10.81	27.751	-18.607	-5.632	6.452	-5.483	-2.977	-0.17	-26.724
183	183	0.70616	4.126	15.328	0.416	-3.7	38.847	-1.928	10.359	25.93	-18.918	-4.671	6.584	-5.342	-2.606	2.092	-26.585
184	184	0.71004	4.043	15.366	0.563	-3.748	38.79	-1.972	9.872	24.125	-19.229	-3.42	6.793	-5.173	-2.025	4.515	-26.415
185	185	0.71392	3.943	15.415	0.704	-3.803	38.718	-1.985	9.338	22.082	-19.578	-2.695	6.73	-4.985	-1.864	6.654	-26.221
186	186	0.7178	3.828	15.474	0.823	-3.847	38.631	-1.954	8.904	21.264	-19.772	1.194	7.599	-4.753	0.953	9.811	-25.965
187	187	0.72168	3.718	15.54	0.926	-3.871	38.542	-1.911	8.506	20.344	-19.993	4.136	8.196	-4.521	3.068	12.374	-25.749
188	188	0.72556	3.612	15.611	1.013	-3.873	38.447	-1.848	8.115	18.709	-20.3	4.605	8.036	-4.304	3.239	13.848	-25.53
189	189	0.72944	3.511	15.686	1.087	-3.86	38.345	-1.759	7.717	16.13	-20.713	2.119	6.973	-4.109	1.058	14.132	-25.289
190	190	0.73332	3.403	15.769	1.158	-3.85	38.241	-1.655	7.329	13.767	-21.1	-0.071	6.114	-3.918	-0.903	14.533	-25.099
191	191	0.7372	3.291	15.854	1.221	-3.835	38.144	-1.546	6.934	11.404	-21.473	-2.706	5.236	-3.703	-3.251	14.752	-24.935
192	192	0.74108	3.184	15.947	1.274	-3.812	38.07	-1.442	6.552	9.576	-21.764	-3.929	4.816	-3.46	-4.464	15.492	-24.71
193	193	0.74496	3.088	16.044	1.319	-3.773	38.025	-1.347	6.187	8.263	-21.972	-3.845	4.822	-3.196	-4.619	16.702	-24.421
194	194	0.74884	3.012	16.14	1.358	-3.709	38.01	-1.265	5.834	7.114	-22.137	-3.731	4.904	-2.932	-4.749	17.869	-24.111
195	195	0.75272	2.953	16.236	1.4	-3.639	38.033	-1.199	5.521	6.176	-22.248	-3.667	4.981	-2.673	-4.881	18.843	-23.784
196	196	0.7566	2.908	16.33	1.444	-3.565	38.079	-1.123	5.25	5.387	-22.334	-3.725	5.007	-2.405	-5.071	19.598	-23.428
197	197	0.76048	2.877	16.424	1.488	-3.486	38.151	-1.052	5.027	4.747	-22.378	-3.964	4.949	-2.135	-5.353	20.084	-23.051
198	198	0.76436	2.86	16.521	1.531	-3.399	38.25	-0.999	4.853	4.257	-22.366	-4.387	4.778	-1.872	-5.717	20.274	-22.66
199	199	0.76824	2.866	16.622	1.572	-3.304	38.385	-0.984	4.707	3.965	-22.268	-4.689	4.428	-1.622	-5.891	20.188	-22.241
200	200	0.77212	2.886	16.719	1.617	-3.204	38.538	-0.996	4.596	3.845	-22.073	-5.052	3.914	-1.408	-6.038	19.784	-21.792
201	201	0.776	2.922	16.81	1.663	-3.099	38.707	-1.047	4.515	3.892	-21.758	-5.56	3.223	-1.239	-6.239	19.028	-21.317
