# Supplementary material for: Gait phenotypes in paediatric hereditary spastic paraplegia revealed by dynamic time warping analysis and random forests
Source: PLoS One. 2018 Mar 8;13(3):e0192345. doi: 10.1371/journal.pone.0192345 (PMC5843164; doi:10.1371/journal.pone.0192345)
Supplement: S2 Data — (ZIP) [file pone.0192345.s009.zip › Healthy/Left.SR.HEALTHY11.5.csv]

	Epoch	Time	Pelvic.obliquity	Pelvic.tilt	Pelvic rotation	Hip.abd.add	Hip.flexion	Hip.rotation	Knee.abd.add	Knee.flexion	Knee.rotation	Ankle.abd.add	Ankle.flexion	Ankle.rotation	Forefoot.abd.add	Forefoot.flexion	Forefoot.rotation
1	1	0	8.781	16.317	2.257	2.282	37.66	-6.009	2.059	2.549	-22.033	-3.602	-7.129	0.972	-2.115	10.757	-20.091
2	2	0.00462	8.951	16.313	2.427	2.496	37.634	-6.462	1.995	2.82	-21.295	-4.39	-8.204	0.939	-2.436	9.168	-19.574
3	3	0.00924	9.11	16.292	2.603	2.692	37.615	-6.871	1.948	3.29	-20.57	-5.327	-9.647	0.706	-2.783	7.001	-19.212
4	4	0.01386	9.256	16.246	2.759	2.885	37.591	-7.155	1.937	3.982	-19.903	-6.202	-11.264	0.331	-3.025	4.474	-18.928
5	5	0.01848	9.398	16.187	2.885	3.092	37.569	-7.287	1.961	4.886	-19.28	-6.786	-12.817	-0.176	-3.039	1.887	-18.681
6	6	0.0231	9.548	16.114	2.979	3.32	37.563	-7.253	2.009	5.945	-18.742	-6.938	-13.977	-0.765	-2.806	-0.333	-18.468
7	7	0.02772	9.711	16.024	3.048	3.559	37.584	-7.093	2.09	7.086	-18.28	-6.871	-14.408	-1.365	-2.618	-1.838	-18.27
8	8	0.03234	9.896	15.922	3.101	3.799	37.639	-6.872	2.217	8.233	-17.829	-7.001	-14.037	-1.953	-2.862	-2.602	-18.071
9	9	0.03696	10.104	15.802	3.135	4.061	37.7	-6.561	2.373	9.301	-17.455	-7.423	-13.161	-2.545	-3.518	-2.866	-17.903
10	10	0.04158	10.323	15.672	3.132	4.363	37.739	-6.157	2.532	10.266	-17.193	-8.076	-12.279	-3.122	-4.381	-3.101	-17.763
11	11	0.0462	10.536	15.529	3.077	4.688	37.734	-5.686	2.711	11.18	-16.974	-8.849	-11.522	-3.768	-5.309	-3.472	-17.715
12	12	0.05082	10.743	15.378	2.989	5.015	37.682	-5.168	2.932	12.153	-16.771	-9.401	-10.777	-4.548	-5.998	-3.896	-17.806
13	13	0.05544	10.941	15.215	2.879	5.344	37.575	-4.632	3.184	13.227	-16.545	-9.456	-9.788	-5.348	-6.251	-4.073	-17.913
14	14	0.06006	11.151	15.015	2.774	5.674	37.389	-4.081	3.495	14.296	-16.38	-9.38	-8.714	-6.018	-6.349	-4.149	-17.935
15	15	0.06468	11.361	14.811	2.668	6.003	37.144	-3.537	3.813	15.243	-16.268	-9.24	-7.677	-6.567	-6.359	-4.159	-17.9
16	16	0.0693	11.558	14.605	2.558	6.32	36.863	-3.067	4.111	16.061	-16.107	-9.253	-6.698	-7.044	-6.488	-4.16	-17.833
17	17	0.07392	11.722	14.405	2.436	6.615	36.562	-2.646	4.381	16.744	-15.904	-9.408	-5.814	-7.493	-6.721	-4.177	-17.774
18	18	0.07854	11.856	14.199	2.312	6.886	36.215	-2.274	4.628	17.324	-15.685	-9.573	-5.042	-7.902	-6.929	-4.231	-17.724
19	19	0.08316	11.96	13.977	2.187	7.15	35.8	-1.979	4.828	17.819	-15.438	-9.684	-4.367	-8.247	-7.054	-4.318	-17.675
20	20	0.08778	12.042	13.745	2.067	7.424	35.311	-1.781	4.954	18.231	-15.197	-9.659	-3.726	-8.497	-7.036	-4.365	-17.631
21	21	0.0924	12.127	13.511	1.971	7.712	34.762	-1.698	5.01	18.564	-14.992	-9.429	-3.042	-8.631	-6.83	-4.278	-17.596
22	22	0.09702	12.224	13.279	1.906	7.999	34.174	-1.753	5.015	18.811	-14.761	-9.178	-2.301	-8.68	-6.607	-4.077	-17.552
23	23	0.10164	12.331	13.055	1.888	8.274	33.569	-1.917	4.987	18.984	-14.54	-9.124	-1.589	-8.631	-6.559	-3.911	-17.491
24	24	0.10626	12.409	12.839	1.914	8.513	32.936	-2.132	4.917	19.063	-14.398	-9.09	-0.998	-8.486	-6.523	-3.811	-17.436
25	25	0.11088	12.419	12.609	1.964	8.688	32.269	-2.35	4.828	19.07	-14.292	-9.184	-0.504	-8.279	-6.595	-3.783	-17.375
26	26	0.1155	12.39	12.394	2.053	8.8	31.575	-2.607	4.731	19	-14.252	-9.217	-0.054	-7.981	-6.608	-3.746	-17.319
27	27	0.12012	12.369	12.196	2.19	8.889	30.893	-2.879	4.64	18.897	-14.265	-9.124	0.332	-7.729	-6.498	-3.725	-17.325
28	28	0.12474	12.346	12.032	2.35	8.962	30.232	-3.129	4.556	18.758	-14.397	-9.01	0.671	-7.413	-6.37	-3.731	-17.343
29	29	0.12936	12.301	11.884	2.528	9.002	29.582	-3.369	4.478	18.587	-14.632	-8.94	0.936	-6.996	-6.281	-3.795	-17.346
30	30	0.13398	12.209	11.749	2.7	9.004	28.945	-3.573	4.403	18.408	-14.874	-8.939	1.18	-6.58	-6.257	-3.886	-17.345
31	31	0.1386	12.086	11.636	2.889	8.947	28.324	-3.753	4.36	18.194	-15.15	-9.005	1.437	-6.142	-6.303	-3.955	-17.339
32	32	0.14322	11.954	11.553	3.102	8.839	27.73	-3.927	4.357	17.957	-15.417	-9.133	1.741	-5.707	-6.418	-3.975	-17.312
33	33	0.14784	11.817	11.495	3.319	8.705	27.157	-4.078	4.381	17.71	-15.619	-9.332	2.081	-5.33	-6.609	-3.97	-17.258
34	34	0.15246	11.66	11.446	3.517	8.556	26.585	-4.177	4.414	17.454	-15.778	-9.524	2.415	-5.018	-6.801	-3.964	-17.201
35	35	0.15708	11.453	11.399	3.661	8.385	26.02	-4.228	4.435	17.237	-15.876	-9.573	2.742	-4.786	-6.864	-3.946	-17.171
36	36	0.1617	11.185	11.371	3.752	8.173	25.468	-4.244	4.456	17.051	-15.876	-9.583	3.044	-4.633	-6.878	-3.961	-17.155
37	37	0.16632	10.879	11.366	3.81	7.919	24.931	-4.237	4.488	16.857	-15.847	-9.522	3.339	-4.524	-6.824	-3.957	-17.173
38	38	0.17094	10.562	11.394	3.844	7.651	24.41	-4.243	4.518	16.642	-15.795	-9.402	3.507	-4.472	-6.687	-4.057	-17.248
39	39	0.17556	10.234	11.411	3.842	7.373	23.903	-4.246	4.56	16.426	-15.722	-9.437	3.652	-4.395	-6.685	-4.189	-17.311
40	40	0.18018	9.896	11.438	3.788	7.096	23.441	-4.241	4.595	16.258	-15.585	-9.537	3.855	-4.336	-6.761	-4.287	-17.365
41	41	0.1848	9.55	11.477	3.689	6.818	23.007	-4.215	4.624	16.115	-15.405	-9.629	4.131	-4.258	-6.855	-4.309	-17.379
42	42	0.18942	9.229	11.535	3.576	6.555	22.583	-4.204	4.651	15.976	-15.218	-9.632	4.419	-4.159	-6.873	-4.301	-17.378
43	43	0.19404	8.939	11.63	3.441	6.339	22.173	-4.214	4.652	15.815	-15.024	-9.557	4.724	-4.084	-6.83	-4.265	-17.412
44	44	0.19866	8.665	11.757	3.262	6.164	21.771	-4.201	4.637	15.619	-14.857	-9.385	5.01	-4.021	-6.693	-4.21	-17.484
45	45	0.20328	8.396	11.891	3.035	6.01	21.367	-4.155	4.617	15.39	-14.747	-9.145	5.214	-3.932	-6.477	-4.197	-17.589
46	46	0.2079	8.113	12.003	2.76	5.858	20.953	-4.058	4.604	15.158	-14.701	-8.942	5.336	-3.812	-6.277	-4.261	-17.721
47	47	0.21252	7.809	12.083	2.442	5.697	20.535	-3.896	4.605	14.958	-14.689	-8.832	5.464	-3.666	-6.164	-4.348	-17.847
48	48	0.21714	7.511	12.159	2.088	5.548	20.128	-3.714	4.606	14.789	-14.668	-8.809	5.683	-3.482	-6.159	-4.382	-17.943
49	49	0.22176	7.232	12.254	1.685	5.444	19.734	-3.499	4.6	14.606	-14.651	-8.901	5.971	-3.292	-6.275	-4.381	-18.045
50	50	0.22638	7.003	12.37	1.262	5.41	19.326	-3.271	4.563	14.376	-14.652	-8.877	6.187	-3.142	-6.276	-4.414	-18.179
51	51	0.231	6.816	12.469	0.823	5.425	18.899	-3.02	4.517	14.152	-14.696	-8.751	6.315	-2.96	-6.169	-4.51	-18.297
52	52	0.23562	6.64	12.566	0.364	5.463	18.484	-2.776	4.454	13.971	-14.683	-8.426	6.421	-2.842	-5.865	-4.593	-18.432
53	53	0.24024	6.489	12.657	-0.097	5.526	18.063	-2.493	4.4	13.797	-14.691	-8.199	6.673	-2.739	-5.688	-4.579	-18.569
54	54	0.24486	6.358	12.754	-0.568	5.608	17.654	-2.215	4.353	13.606	-14.673	-8.179	6.929	-2.636	-5.698	-4.601	-18.695
55	55	0.24948	6.252	12.835	-1.05	5.717	17.238	-1.914	4.304	13.423	-14.641	-8.221	7.172	-2.515	-5.764	-4.647	-18.773
56	56	0.2541	6.184	12.895	-1.528	5.864	16.819	-1.625	4.242	13.254	-14.592	-8.276	7.363	-2.416	-5.832	-4.743	-18.848
57	57	0.25872	6.153	12.948	-1.99	6.039	16.407	-1.368	4.175	13.117	-14.518	-8.307	7.545	-2.363	-5.874	-4.862	-18.951
58	58	0.26334	6.153	13.007	-2.428	6.223	16.007	-1.158	4.112	13.015	-14.414	-8.258	7.739	-2.338	-5.84	-4.973	-19.067
59	59	0.26796	6.17	13.067	-2.844	6.409	15.605	-0.965	4.053	12.922	-14.312	-8.122	7.898	-2.337	-5.716	-5.104	-19.198
60	60	0.27258	6.182	13.116	-3.249	6.587	15.179	-0.726	3.993	12.801	-14.256	-7.969	7.997	-2.356	-5.565	-5.277	-19.341
61	61	0.2772	6.179	13.157	-3.643	6.739	14.735	-0.451	3.941	12.646	-14.23	-7.86	8.107	-2.35	-5.465	-5.427	-19.453
62	62	0.28182	6.178	13.206	-4.003	6.864	14.301	-0.25	3.903	12.502	-14.16	-7.785	8.314	-2.322	-5.42	-5.502	-19.551
63	63	0.28644	6.184	13.287	-4.341	6.981	13.916	-0.099	3.864	12.399	-14.057	-7.727	8.559	-2.32	-5.401	-5.571	-19.665
64	64	0.29106	6.213	13.373	-4.642	7.109	13.546	0.033	3.834	12.324	-13.964	-7.721	8.828	-2.308	-5.434	-5.655	-19.761
65	65	0.29568	6.247	13.472	-4.914	7.218	13.215	0.087	3.798	12.272	-13.875	-7.601	9.056	-2.256	-5.365	-5.74	-19.86
66	66	0.3003	6.266	13.593	-5.151	7.304	12.899	0.106	3.753	12.205	-13.779	-7.283	9.265	-2.262	-5.112	-5.776	-20.007
67	67	0.30492	6.262	13.739	-5.345	7.344	12.602	0.082	3.722	12.115	-13.672	-6.993	9.49	-2.253	-4.89	-5.794	-20.138
68	68	0.30954	6.231	13.895	-5.516	7.34	12.304	0.041	3.717	12	-13.569	-6.816	9.688	-2.212	-4.757	-5.864	-20.248
69	69	0.31416	6.191	14.047	-5.659	7.313	11.995	-0.012	3.732	11.856	-13.462	-6.716	9.861	-2.181	-4.679	-5.963	-20.357
70	70	0.31878	6.151	14.206	-5.77	7.281	11.702	-0.105	3.739	11.713	-13.334	-6.625	10.041	-2.172	-4.613	-6.056	-20.473
71	71	0.3234	6.102	14.378	-5.853	7.236	11.432	-0.242	3.74	11.592	-13.17	-6.543	10.214	-2.183	-4.554	-6.173	-20.589
72	72	0.32802	6.036	14.549	-5.923	7.166	11.178	-0.434	3.736	11.517	-12.969	-6.427	10.365	-2.188	-4.456	-6.327	-20.702
73	73	0.33264	5.959	14.718	-5.989	7.085	10.932	-0.649	3.728	11.476	-12.775	-6.194	10.503	-2.181	-4.247	-6.478	-20.827
74	74	0.33726	5.894	14.903	-6.051	7.023	10.683	-0.824	3.725	11.406	-12.636	-5.872	10.646	-2.177	-3.958	-6.586	-20.961
75	75	0.34188	5.862	15.102	-6.108	7.005	10.418	-1.012	3.708	11.284	-12.51	-5.563	10.818	-2.13	-3.699	-6.645	-21.066
76	76	0.3465	5.849	15.295	-6.174	7.009	10.135	-1.205	3.693	11.147	-12.37	-5.281	10.991	-2.083	-3.462	-6.706	-21.172
77	77	0.35112	5.857	15.467	-6.244	7.047	9.806	-1.389	3.674	10.99	-12.224	-5.125	11.08	-2.04	-3.305	-6.891	-21.273
78	78	0.35574	5.892	15.641	-6.302	7.109	9.498	-1.613	3.66	10.89	-12.068	-5.215	11.227	-1.897	-3.389	-7.138	-21.292
79	79	0.36036	5.963	15.838	-6.344	7.197	9.186	-1.807	3.661	10.745	-11.991	-5.214	11.404	-1.777	-3.411	-7.315	-21.362
80	80	0.36498	6.031	16.032	-6.408	7.298	8.888	-1.997	3.638	10.628	-11.917	-5.183	11.53	-1.662	-3.398	-7.541	-21.452
81	81	0.3696	6.083	16.21	-6.497	7.386	8.573	-2.119	3.61	10.51	-11.886	-5.031	11.52	-1.553	-3.24	-7.853	-21.545
82	82	0.37422	6.127	16.382	-6.609	7.465	8.264	-2.169	3.57	10.439	-11.89	-4.696	11.4	-1.466	-2.887	-8.239	-21.635
83	83	0.37884	6.178	16.562	-6.737	7.55	7.988	-2.222	3.528	10.437	-11.843	-4.442	11.386	-1.349	-2.639	-8.587	-21.664
84	84	0.38346	6.239	16.741	-6.874	7.644	7.746	-2.27	3.483	10.503	-11.759	-4.222	11.48	-1.222	-2.454	-8.871	-21.648
85	85	0.38808	6.301	16.916	-7.019	7.738	7.543	-2.298	3.432	10.627	-11.657	-4.063	11.604	-1.093	-2.334	-9.162	-21.599
86	86	0.3927	6.364	17.1	-7.172	7.826	7.378	-2.303	3.394	10.794	-11.541	-4.078	11.679	-0.972	-2.347	-9.571	-21.525
87	87	0.39732	6.443	17.308	-7.33	7.925	7.251	-2.252	3.373	11.003	-11.461	-4.094	11.612	-0.905	-2.303	-10.142	-21.478
88	88	0.40194	6.532	17.541	-7.498	8.039	7.178	-2.15	3.334	11.279	-11.419	-3.928	11.481	-0.873	-2.082	-10.749	-21.449
89	89	0.40656	6.633	17.779	-7.684	8.155	7.143	-2.026	3.301	11.634	-11.354	-3.717	11.38	-0.852	-1.823	-11.349	-21.398
90	90	0.41118	6.726	17.999	-7.898	8.267	7.13	-1.871	3.247	12.075	-11.295	-3.426	11.218	-0.838	-1.48	-12.025	-21.345
91	91	0.4158	6.791	18.204	-8.153	8.355	7.144	-1.758	3.181	12.616	-11.148	-3.364	11.182	-0.695	-1.38	-12.706	-21.163
92	92	0.42042	6.846	18.393	-8.429	8.423	7.163	-1.612	3.123	13.201	-10.957	-3.331	11.075	-0.574	-1.273	-13.481	-20.946
93	93	0.42504	6.882	18.584	-8.729	8.465	7.238	-1.488	3.062	13.887	-10.685	-3.368	10.925	-0.448	-1.201	-14.36	-20.681
94	94	0.42966	6.909	18.762	-9.044	8.489	7.312	-1.333	3.029	14.599	-10.428	-3.473	10.637	-0.322	-1.129	-15.402	-20.416
95	95	0.43428	6.926	18.93	-9.375	8.498	7.391	-1.125	2.995	15.35	-10.2	-3.475	10.254	-0.222	-0.937	-16.526	-20.162
96	96	0.4389	6.932	19.078	-9.718	8.483	7.461	-0.901	2.964	16.133	-9.969	-3.514	9.807	-0.087	-0.764	-17.741	-19.866
97	97	0.44352	6.927	19.198	-10.068	8.442	7.538	-0.707	2.928	16.979	-9.726	-3.6	9.305	0.099	-0.621	-19.052	-19.539
98	98	0.44814	6.908	19.303	-10.425	8.376	7.643	-0.566	2.877	17.901	-9.446	-3.668	8.766	0.323	-0.453	-20.427	-19.189
99	99	0.45276	6.879	19.405	-10.789	8.292	7.772	-0.47	2.812	18.888	-9.102	-3.755	8.206	0.568	-0.292	-21.858	-18.799
100	100	0.45738	6.847	19.507	-11.155	8.201	7.919	-0.405	2.739	19.922	-8.715	-3.882	7.614	0.813	-0.149	-23.361	-18.389
101	101	0.462	6.81	19.607	-11.514	8.103	8.074	-0.369	2.649	20.981	-8.318	-3.921	6.957	1.04	0.096	-24.917	-17.998
102	102	0.46662	6.765	19.683	-11.856	7.98	8.24	-0.344	2.566	22.095	-7.89	-3.874	6.251	1.214	0.448	-26.518	-17.62
103	103	0.47124	6.702	19.753	-12.17	7.829	8.45	-0.292	2.512	23.27	-7.426	-3.955	5.548	1.285	0.698	-28.175	-17.252
104	104	0.47586	6.609	19.811	-12.455	7.636	8.711	-0.268	2.481	24.513	-6.969	-4.193	4.875	1.357	0.808	-29.865	-16.888
105	105	0.48048	6.499	19.84	-12.684	7.414	9.002	-0.294	2.459	25.829	-6.472	-4.469	4.216	1.315	0.898	-31.576	-16.586
106	106	0.4851	6.377	19.807	-12.85	7.159	9.292	-0.379	2.441	27.213	-6.01	-4.707	3.529	1.245	1.043	-33.328	-16.339
107	107	0.48972	6.257	19.704	-12.932	6.88	9.572	-0.502	2.44	28.674	-5.604	-4.871	2.872	1.117	1.263	-35.064	-16.162
108	108	0.49434	6.135	19.562	-12.938	6.577	9.86	-0.679	2.465	30.196	-5.257	-4.94	2.123	0.933	1.622	-36.89	-16.066
109	109	0.49896	6.007	19.392	-12.879	6.239	10.142	-0.863	2.535	31.746	-5.001	-4.905	1.314	0.72	2.117	-38.768	-16.033
110	110	0.50358	5.889	19.188	-12.755	5.891	10.411	-1.049	2.655	33.325	-4.844	-4.819	0.479	0.494	2.689	-40.672	-16.05
111	111	0.5082	5.784	18.958	-12.575	5.535	10.689	-1.249	2.824	34.943	-4.8	-4.732	-0.369	0.296	3.295	-42.593	-16.109
112	112	0.51282	5.693	18.722	-12.344	5.17	10.992	-1.46	3.054	36.568	-4.885	-4.676	-1.297	0.14	3.922	-44.577	-16.206
113	113	0.51744	5.613	18.494	-12.064	4.797	11.326	-1.691	3.337	38.155	-5.089	-4.66	-2.402	-0.005	4.583	-46.685	-16.356
114	114	0.52206	5.512	18.266	-11.759	4.393	11.693	-1.97	3.629	39.689	-5.397	-4.631	-3.653	-0.128	5.326	-48.844	-16.581
115	115	0.52668	5.396	18.006	-11.424	3.955	12.074	-2.321	3.898	41.188	-5.779	-4.508	-4.964	-0.216	6.188	-50.953	-16.866
116	116	0.5313	5.241	17.714	-11.085	3.462	12.475	-2.681	4.16	42.669	-6.193	-4.262	-6.309	-0.333	7.192	-52.99	-17.213
117	117	0.53592	5.067	17.433	-10.73	2.942	12.922	-3.093	4.391	44.152	-6.664	-3.97	-7.726	-0.409	8.285	-55.039	-17.577
118	118	0.54054	4.869	17.179	-10.39	2.405	13.444	-3.54	4.566	45.661	-7.144	-3.717	-9.149	-0.461	9.364	-57.069	-17.933
119	119	0.54516	4.656	16.928	-10.072	1.84	14.01	-4.025	4.712	47.205	-7.629	-3.604	-10.456	-0.49	10.326	-59.007	-18.316
120	120	0.54978	4.42	16.67	-9.788	1.245	14.618	-4.533	4.816	48.796	-8.137	-3.66	-11.651	-0.5	11.144	-60.871	-18.738
121	121	0.5544	4.158	16.404	-9.527	0.621	15.253	-5.111	4.832	50.426	-8.623	-3.857	-12.788	-0.545	11.853	-62.719	-19.209
122	122	0.55902	3.869	16.143	-9.299	-0.029	15.92	-5.705	4.776	52.091	-9.061	-4.123	-13.828	-0.642	12.483	-64.506	-19.708
123	123	0.56364	3.56	15.884	-9.115	-0.684	16.613	-6.314	4.623	53.783	-9.424	-4.405	-14.689	-0.8	13.036	-66.136	-20.242
124	124	0.56826	3.235	15.62	-8.992	-1.323	17.331	-6.926	4.36	55.493	-9.705	-4.623	-15.27	-0.998	13.539	-67.471	-20.816
125	125	0.57288	2.903	15.34	-8.934	-1.938	18.066	-7.484	4.044	57.209	-9.915	-4.761	-15.493	-1.2	13.974	-68.417	-21.411
126	126	0.5775	2.583	15.05	-8.933	-2.519	18.806	-7.969	3.728	58.908	-10.041	-4.883	-15.361	-1.379	14.282	-68.986	-21.972
127	127	0.58212	2.293	14.77	-8.975	-3.044	19.55	-8.427	3.402	60.556	-10.065	-5.011	-14.942	-1.495	14.46	-69.235	-22.443
128	128	0.58674	2.057	14.51	-9.039	-3.489	20.275	-8.877	3.067	62.112	-10.033	-5.137	-14.254	-1.502	14.517	-69.16	-22.817
129	129	0.59136	1.85	14.244	-9.144	-3.876	20.973	-9.262	2.752	63.564	-9.904	-5.255	-13.351	-1.469	14.458	-68.794	-23.101
130	130	0.59598	1.657	13.959	-9.276	-4.22	21.64	-9.568	2.479	64.898	-9.666	-5.375	-12.251	-1.431	14.27	-68.144	-23.305
131	131	0.6006	1.438	13.645	-9.434	-4.559	22.306	-9.89	2.135	66.113	-9.294	-5.601	-11.149	-1.415	13.925	-67.4	-23.412
132	132	0.60522	1.21	13.341	-9.585	-4.881	22.969	-10.139	1.832	67.172	-8.867	-5.773	-10.273	-1.513	13.657	-66.728	-23.483
133	133	0.60984	0.984	13.034	-9.738	-5.162	23.621	-10.293	1.595	68.121	-8.357	-6.007	-9.589	-1.729	13.36	-66.176	-23.471
134	134	0.61446	0.782	12.732	-9.896	-5.377	24.262	-10.405	1.371	68.983	-7.795	-6.253	-9.105	-2.028	13.09	-65.759	-23.385
135	135	0.61908	0.619	12.424	-10.055	-5.514	24.871	-10.445	1.193	69.765	-7.221	-6.434	-8.705	-2.356	12.87	-65.343	-23.246
136	136	0.6237	0.519	12.106	-10.209	-5.559	25.419	-10.416	1.086	70.45	-6.654	-6.527	-8.305	-2.694	12.702	-64.839	-23.081
137	137	0.62832	0.486	11.783	-10.342	-5.513	25.897	-10.351	1.036	71.026	-6.103	-6.56	-7.861	-3.022	12.547	-64.211	-22.903
138	138	0.63294	0.504	11.46	-10.445	-5.398	26.313	-10.267	1.034	71.48	-5.585	-6.581	-7.39	-3.328	12.365	-63.481	-22.719
139	139	0.63756	0.546	11.146	-10.522	-5.244	26.686	-10.16	1.078	71.805	-5.099	-6.606	-6.948	-3.637	12.17	-62.702	-22.543
140	140	0.64218	0.593	10.839	-10.572	-5.072	27.029	-10.005	1.185	72.02	-4.618	-6.618	-6.545	-3.975	11.98	-61.882	-22.372
141	141	0.6468	0.636	10.524	-10.601	-4.905	27.331	-9.763	1.394	72.132	-4.14	-6.643	-6.131	-4.31	11.758	-60.983	-22.185
142	142	0.65142	0.668	10.216	-10.598	-4.751	27.616	-9.5	1.636	72.159	-3.657	-6.647	-5.667	-4.627	11.521	-59.964	-21.992
143	143	0.65604	0.688	9.919	-10.55	-4.626	27.871	-9.163	1.978	72.078	-3.223	-6.597	-5.103	-4.872	11.288	-58.753	-21.8
144	144	0.66066	0.687	9.646	-10.462	-4.53	28.127	-8.766	2.394	71.901	-2.841	-6.552	-4.483	-5.013	11.016	-57.413	-21.558
145	145	0.66528	0.695	9.41	-10.345	-4.435	28.413	-8.375	2.843	71.651	-2.554	-6.638	-3.81	-5.04	10.614	-55.993	-21.305
146	146	0.6699	0.713	9.207	-10.221	-4.319	28.716	-7.931	3.341	71.313	-2.328	-6.651	-3.227	-5.085	10.29	-54.569	-21.086
147	147	0.67452	0.75	9.025	-10.083	-4.177	29.021	-7.445	3.875	70.883	-2.197	-6.532	-2.756	-5.101	10.094	-53.141	-20.878
148	148	0.67914	0.783	8.853	-9.926	-4.044	29.323	-6.92	4.45	70.369	-2.141	-6.456	-2.395	-5.077	9.872	-51.77	-20.654
149	149	0.68376	0.807	8.683	-9.729	-3.943	29.63	-6.369	5.068	69.788	-2.165	-6.397	-2.052	-5.028	9.625	-50.363	-20.454
150	150	0.68838	0.821	8.532	-9.489	-3.876	29.952	-5.812	5.713	69.133	-2.286	-6.351	-1.698	-4.931	9.348	-48.889	-20.29
151	151	0.693	0.836	8.408	-9.211	-3.833	30.282	-5.243	6.394	68.397	-2.494	-6.377	-1.378	-4.78	8.999	-47.415	-20.124
152	152	0.69762	0.869	8.307	-8.899	-3.796	30.604	-4.676	7.099	67.584	-2.779	-6.462	-1.152	-4.611	8.607	-46.014	-19.962
153	153	0.70224	0.926	8.217	-8.564	-3.746	30.908	-4.14	7.787	66.696	-3.157	-6.499	-1.049	-4.468	8.281	-44.682	-19.862
154	154	0.70686	1.018	8.13	-8.21	-3.677	31.188	-3.597	8.482	65.734	-3.627	-6.391	-1.001	-4.351	8.084	-43.324	-19.831
155	155	0.71148	1.149	8.046	-7.845	-3.563	31.447	-3.075	9.145	64.693	-4.188	-6.266	-0.989	-4.227	7.888	-41.955	-19.827
156	156	0.7161	1.315	7.97	-7.472	-3.429	31.687	-2.571	9.811	63.58	-4.794	-6.332	-1.05	-4.153	7.538	-40.687	-19.862
157	157	0.72072	1.506	7.911	-7.085	-3.275	31.898	-2.049	10.471	62.348	-5.52	-6.318	-1.177	-4.092	7.25	-39.409	-19.955
158	158	0.72534	1.714	7.862	-6.683	-3.109	32.105	-1.561	11.063	61.038	-6.35	-6.23	-1.335	-4	7.006	-38.089	-20.082
159	159	0.72996	1.931	7.832	-6.276	-2.937	32.293	-1.107	11.612	59.634	-7.236	-6.33	-1.419	-3.885	6.561	-36.717	-20.225
160	160	0.73458	2.153	7.807	-5.874	-2.767	32.467	-0.682	12.096	58.153	-8.201	-6.392	-1.492	-3.751	6.132	-35.278	-20.411
161	161	0.7392	2.371	7.792	-5.477	-2.598	32.622	-0.286	12.495	56.59	-9.204	-6.314	-1.53	-3.586	5.794	-33.716	-20.6
162	162	0.74382	2.578	7.787	-5.088	-2.442	32.774	0.067	12.799	54.97	-10.22	-6.106	-1.489	-3.401	5.529	-31.994	-20.799
163	163	0.74844	2.774	7.795	-4.7	-2.293	32.925	0.38	13.014	53.289	-11.237	-5.762	-1.375	-3.286	5.347	-30.117	-21.076
164	164	0.75306	2.961	7.823	-4.317	-2.149	33.069	0.649	13.133	51.541	-12.236	-5.336	-1.229	-3.242	5.208	-28.146	-21.406
165	165	0.75768	3.139	7.876	-3.934	-2.015	33.218	0.837	13.138	49.751	-13.183	-4.934	-1.093	-3.207	5.028	-26.161	-21.71
166	166	0.7623	3.313	7.959	-3.54	-1.897	33.379	0.935	13.049	47.934	-14.062	-4.616	-0.954	-3.18	4.761	-24.179	-21.983
167	167	0.76692	3.473	8.067	-3.145	-1.802	33.55	0.995	12.897	46.086	-14.916	-4.379	-0.71	-3.139	4.377	-22.106	-22.24
168	168	0.77154	3.603	8.181	-2.761	-1.721	33.71	1	12.626	44.208	-15.716	-4.104	-0.3	-3.065	3.943	-19.834	-22.465
169	169	0.77616	3.7	8.309	-2.411	-1.652	33.855	0.965	12.254	42.311	-16.387	-3.831	0.236	-2.974	3.446	-17.434	-22.601
170	170	0.78078	3.776	8.463	-2.089	-1.593	34.002	0.904	11.841	40.4	-16.948	-3.788	0.778	-2.837	2.751	-15.105	-22.606
171	171	0.7854	3.848	8.65	-1.771	-1.552	34.167	0.777	11.358	38.507	-17.346	-3.491	1.212	-2.792	2.317	-12.794	-22.584
172	172	0.79002	3.904	8.847	-1.464	-1.518	34.336	0.62	10.828	36.612	-17.634	-3.036	1.637	-2.847	2.037	-10.427	-22.578
173	173	0.79464	3.944	9.05	-1.175	-1.501	34.48	0.457	10.295	34.667	-17.83	-2.763	1.98	-2.948	1.644	-8.171	-22.539
174	174	0.79926	3.982	9.264	-0.898	-1.494	34.62	0.278	9.768	32.7	-17.931	-2.728	2.095	-3.123	1.137	-6.205	-22.487
175	175	0.80388	4.028	9.499	-0.628	-1.492	34.774	0.067	9.253	30.732	-17.948	-2.895	1.977	-3.35	0.554	-4.527	-22.425
176	176	0.8085	4.078	9.752	-0.376	-1.494	34.944	-0.159	8.749	28.771	-17.898	-3.068	1.757	-3.628	0.02	-2.949	-22.38
177	177	0.81312	4.125	10.02	-0.149	-1.497	35.118	-0.357	8.259	26.799	-17.822	-3.201	1.534	-3.927	-0.462	-1.358	-22.338
178	178	0.81774	4.164	10.305	0.057	-1.502	35.286	-0.522	7.788	24.818	-17.73	-3.313	1.32	-4.21	-0.915	0.242	-22.267
179	179	0.82236	4.203	10.607	0.249	-1.516	35.452	-0.68	7.342	22.861	-17.608	-3.358	1.102	-4.467	-1.282	1.827	-22.16
180	180	0.82698	4.251	10.925	0.437	-1.536	35.622	-0.819	6.94	20.925	-17.513	-3.426	0.872	-4.656	-1.638	3.362	-22.004
181	181	0.8316	4.319	11.25	0.615	-1.542	35.78	-0.942	6.571	18.982	-17.48	-3.557	0.631	-4.753	-2.023	4.854	-21.809
182	182	0.83622	4.399	11.572	0.779	-1.533	35.918	-1.059	6.204	17.047	-17.495	-3.542	0.251	-4.863	-2.224	6.243	-21.676
183	183	0.84084	4.48	11.885	0.921	-1.498	36.015	-1.108	5.862	15.093	-17.648	-3.697	-0.235	-4.941	-2.52	7.445	-21.602
184	184	0.84546	4.553	12.196	1.036	-1.45	36.096	-1.157	5.519	13.197	-17.819	-3.818	-0.689	-5.008	-2.774	8.62	-21.575
185	185	0.85008	4.631	12.509	1.136	-1.387	36.172	-1.216	5.173	11.368	-18.056	-3.791	-0.919	-5.012	-2.938	9.994	-21.581
186	186	0.8547	4.732	12.811	1.235	-1.304	36.243	-1.324	4.823	9.631	-18.343	-3.655	-0.981	-4.918	-3.036	11.486	-21.588
187	187	0.85932	4.85	13.098	1.33	-1.194	36.299	-1.475	4.465	8	-18.635	-3.495	-0.912	-4.765	-3.139	13.014	-21.591
188	188	0.86394	4.984	13.371	1.41	-1.051	36.347	-1.659	4.108	6.473	-18.94	-3.46	-0.762	-4.513	-3.365	14.478	-21.558
189	189	0.86856	5.128	13.635	1.471	-0.878	36.413	-1.88	3.761	5.076	-19.257	-3.525	-0.602	-4.198	-3.663	15.813	-21.532
190	190	0.87318	5.28	13.892	1.518	-0.682	36.52	-2.14	3.426	3.842	-19.598	-3.608	-0.519	-3.863	-3.935	16.951	-21.573
191	191	0.8778	5.446	14.144	1.558	-0.464	36.673	-2.451	3.105	2.794	-19.969	-3.651	-0.541	-3.525	-4.117	17.863	-21.701
192	192	0.88242	5.627	14.387	1.595	-0.225	36.859	-2.828	2.802	1.938	-20.338	-3.631	-0.608	-3.196	-4.204	18.601	-21.909
193	193	0.88704	5.802	14.612	1.625	0.013	37.06	-3.26	2.531	1.27	-20.684	-3.61	-0.644	-2.876	-4.273	19.21	-22.182
194	194	0.89166	5.964	14.812	1.656	0.238	37.261	-3.709	2.304	0.779	-21.028	-3.652	-0.6	-2.578	-4.391	19.714	-22.511
195	195	0.89628	6.118	14.996	1.7	0.437	37.468	-4.219	2.126	0.464	-21.303	-3.702	-0.513	-2.333	-4.499	20.097	-22.893
196	196	0.9009	6.29	15.159	1.761	0.635	37.662	-4.757	2	0.307	-21.555	-3.798	-0.452	-2.138	-4.6	20.278	-23.315
197	197	0.90552	6.49	15.32	1.838	0.852	37.852	-5.342	1.904	0.277	-21.772	-4.006	-0.464	-1.971	-4.741	20.212	-23.76
198	198	0.91014	6.705	15.452	1.929	1.083	38.021	-5.905	1.825	0.381	-22.03	-4.191	-0.611	-1.817	-4.781	19.894	-24.223
199	199	0.91476	6.927	15.567	2.034	1.306	38.182	-6.453	1.783	0.614	-22.318	-4.456	-0.947	-1.632	-4.781	19.247	-24.66
200	200	0.91938	7.16	15.671	2.168	1.511	38.341	-6.991	1.778	0.973	-22.625	-4.841	-1.518	-1.425	-4.755	18.216	-25.059
201	201	0.924	7.38	15.768	2.325	1.683	38.502	-7.497	1.804	1.45	-22.911	-5.463	-2.34	-1.252	-4.802	16.745	-25.425
