# Supplementary material for: Gait phenotypes in paediatric hereditary spastic paraplegia revealed by dynamic time warping analysis and random forests
Source: PLoS One. 2018 Mar 8;13(3):e0192345. doi: 10.1371/journal.pone.0192345 (PMC5843164; doi:10.1371/journal.pone.0192345)
Supplement: S2 Data — (ZIP) [file pone.0192345.s009.zip › Healthy/Left.SR.HEALTHY12.1.csv]

	Epoch	Time	Pelvic.obliquity	Pelvic.tilt	Pelvic rotation	Hip.abd.add	Hip.flexion	Hip.rotation	Knee.abd.add	Knee.flexion	Knee.rotation	Ankle.abd.add	Ankle.flexion	Ankle.rotation	Forefoot.abd.add	Forefoot.flexion	Forefoot.rotation
1	1	0	-3.744	7.654	-0.564	-3.659	35.513	-20.978	-3.177	12.148	7.858	11.084	7.434	-12.579	8.799	27.739	-28.346
2	2	0.00512	-3.638	7.74	-0.173	-3.643	35.41	-20.87	-3.157	12.308	7.404	11.786	7.362	-12.518	9.585	27.677	-28.298
3	3	0.01024	-3.483	7.763	0.273	-3.582	35.212	-20.833	-3.189	12.545	6.978	12.388	7.147	-12.31	10.36	27.274	-28.056
4	4	0.01536	-3.342	7.766	0.718	-3.547	34.96	-20.78	-3.235	12.877	6.619	13.447	6.475	-12.075	11.679	26.495	-27.765
5	5	0.02048	-3.199	7.723	1.184	-3.518	34.577	-20.62	-3.229	13.212	6.184	14.28	5.3	-11.747	12.963	25.006	-27.32
6	6	0.0256	-3.105	7.656	1.608	-3.495	34.149	-20.358	-3.236	13.569	5.804	14.856	3.764	-11.372	14.111	22.948	-26.692
7	7	0.03072	-3.03	7.544	2.014	-3.5	33.633	-20.078	-3.197	13.906	5.623	15.301	2.082	-11.153	15.176	20.645	-25.991
8	8	0.03584	-2.95	7.396	2.411	-3.48	33.063	-19.733	-3.112	14.18	5.538	15.3	0.211	-11.096	15.861	17.99	-25.216
9	9	0.04096	-2.808	7.219	2.821	-3.429	32.454	-19.501	-3.004	14.44	5.66	14.991	-1.748	-11.151	16.241	15.094	-24.341
10	10	0.04608	-2.601	7.014	3.214	-3.329	31.873	-19.29	-2.896	14.765	5.878	14.623	-3.472	-11.342	16.44	12.386	-23.473
11	11	0.0512	-2.34	6.78	3.549	-3.155	31.325	-19.013	-2.807	15.259	6.171	14.482	-4.582	-11.77	16.654	10.28	-22.743
12	12	0.05632	-2.034	6.503	3.821	-2.893	30.776	-18.61	-2.73	15.902	6.447	14.301	-4.818	-12.367	16.631	8.922	-22.121
13	13	0.06144	-1.65	6.181	4.051	-2.495	30.228	-18.154	-2.69	16.717	6.691	13.85	-4.354	-13.105	16.246	8.042	-21.598
14	14	0.06656	-1.166	5.81	4.228	-1.934	29.66	-17.623	-2.685	17.687	6.904	13.273	-3.526	-13.968	15.697	7.349	-21.142
15	15	0.07168	-0.58	5.363	4.352	-1.183	29.074	-17.064	-2.751	18.834	7.062	12.741	-2.54	-14.926	15.19	6.714	-20.794
16	16	0.0768	0.081	4.832	4.413	-0.286	28.464	-16.58	-2.876	20.133	7.318	12.244	-1.279	-16.007	14.732	6.28	-20.565
17	17	0.08192	0.743	4.246	4.41	0.676	27.806	-16.057	-2.978	21.419	7.527	11.656	0.169	-17.077	14.234	6.038	-20.402
18	18	0.08704	1.351	3.641	4.341	1.646	27.13	-15.586	-3.099	22.581	7.71	10.972	1.526	-18.001	13.692	5.802	-20.257
19	19	0.09216	1.868	3.052	4.198	2.569	26.439	-15.182	-3.224	23.562	7.884	10.327	2.727	-18.732	13.234	5.588	-20.122
20	20	0.09728	2.285	2.516	3.999	3.439	25.762	-14.834	-3.373	24.368	8.01	9.687	3.862	-19.251	12.812	5.455	-19.988
21	21	0.1024	2.588	2.053	3.766	4.235	25.096	-14.528	-3.569	25.007	8.058	9.179	4.917	-19.557	12.508	5.403	-19.858
22	22	0.10752	2.763	1.659	3.523	4.906	24.446	-14.304	-3.806	25.515	8.043	8.892	5.728	-19.695	12.394	5.278	-19.779
23	23	0.11264	2.815	1.306	3.303	5.405	23.81	-14.223	-4.067	25.96	8.004	8.712	6.377	-19.642	12.366	5.083	-19.715
24	24	0.11776	2.761	0.978	3.129	5.731	23.173	-14.254	-4.328	26.352	7.894	8.588	7.074	-19.411	12.359	4.995	-19.679
25	25	0.12288	2.634	0.656	3.019	5.914	22.491	-14.431	-4.576	26.664	7.754	8.484	7.841	-19.062	12.357	5.03	-19.701
26	26	0.128	2.455	0.335	2.962	5.979	21.727	-14.662	-4.756	26.834	7.549	8.434	8.488	-18.6	12.394	5.034	-19.737
27	27	0.13312	2.245	0.014	2.963	5.968	20.886	-14.929	-4.899	26.86	7.293	8.488	8.974	-18.038	12.501	4.976	-19.742
28	28	0.13824	1.997	-0.299	3.017	5.886	19.973	-15.218	-5.01	26.752	7.011	8.639	9.37	-17.459	12.674	4.919	-19.77
29	29	0.14336	1.722	-0.602	3.133	5.728	18.969	-15.522	-5.056	26.511	6.755	8.78	9.728	-16.932	12.826	4.863	-19.823
30	30	0.14848	1.444	-0.9	3.297	5.534	17.886	-15.825	-5.064	26.167	6.57	8.93	10.029	-16.472	12.977	4.77	-19.848
31	31	0.1536	1.187	-1.199	3.501	5.323	16.747	-16.12	-5.005	25.775	6.445	8.892	10.303	-16.045	12.966	4.577	-19.797
32	32	0.15872	0.965	-1.489	3.731	5.118	15.558	-16.447	-4.891	25.325	6.423	8.758	10.603	-15.688	12.886	4.38	-19.726
33	33	0.16384	0.759	-1.757	3.953	4.928	14.33	-16.702	-4.737	24.815	6.412	8.701	10.915	-15.409	12.871	4.232	-19.674
34	34	0.16896	0.588	-1.994	4.176	4.788	13.08	-16.913	-4.559	24.23	6.393	8.625	11.179	-15.181	12.833	4.053	-19.629
35	35	0.17408	0.454	-2.204	4.36	4.699	11.888	-17.11	-4.385	23.672	6.424	8.614	11.353	-15.059	12.877	3.816	-19.642
36	36	0.1792	0.371	-2.385	4.514	4.665	10.738	-17.32	-4.223	23.115	6.573	8.631	11.526	-15.04	12.957	3.602	-19.673
37	37	0.18432	0.301	-2.521	4.586	4.682	9.687	-17.514	-4.139	22.587	6.8	8.707	11.702	-15.061	13.075	3.424	-19.704
38	38	0.18944	0.233	-2.624	4.582	4.689	8.713	-17.702	-4.071	22.11	7.104	8.796	11.898	-15.099	13.207	3.274	-19.739
39	39	0.19456	0.172	-2.665	4.513	4.683	7.852	-17.808	-3.959	21.693	7.358	8.838	12.052	-15.079	13.317	3.067	-19.747
40	40	0.19968	0.128	-2.65	4.389	4.701	7.131	-17.9	-3.893	21.355	7.565	8.997	12.188	-15.004	13.518	2.884	-19.77
41	41	0.2048	0.086	-2.55	4.189	4.73	6.538	-17.96	-3.843	21.01	7.737	8.972	12.298	-14.895	13.538	2.668	-19.815
42	42	0.20992	0.049	-2.402	3.931	4.773	6.079	-18.012	-3.849	20.72	7.878	8.962	12.403	-14.759	13.543	2.478	-19.889
43	43	0.21504	0.01	-2.209	3.619	4.82	5.741	-17.984	-3.884	20.501	7.947	9.025	12.434	-14.551	13.606	2.235	-19.92
44	44	0.22016	-0.031	-1.974	3.253	4.857	5.575	-17.994	-3.955	20.437	8.029	8.997	12.487	-14.296	13.596	1.962	-19.95
45	45	0.22528	-0.081	-1.69	2.829	4.858	5.505	-17.997	-4.016	20.43	8.159	9.095	12.513	-14.084	13.72	1.713	-20.038
46	46	0.2304	-0.134	-1.356	2.356	4.873	5.523	-17.989	-4.134	20.418	8.209	9.289	12.498	-13.78	13.888	1.488	-20.137
47	47	0.23552	-0.166	-1.008	1.886	4.894	5.571	-17.991	-4.235	20.44	8.236	9.602	12.382	-13.476	14.185	1.194	-20.267
48	48	0.24064	-0.199	-0.648	1.4	4.899	5.695	-18.001	-4.336	20.551	8.269	9.846	12.254	-13.114	14.436	0.837	-20.342
49	49	0.24576	-0.22	-0.289	0.911	4.951	5.876	-17.97	-4.475	20.712	8.256	9.826	12.165	-12.702	14.437	0.41	-20.331
50	50	0.25088	-0.227	0.074	0.432	5.027	6.082	-17.967	-4.654	20.887	8.3	9.748	12.138	-12.352	14.368	0.024	-20.329
51	51	0.256	-0.222	0.422	-0.039	5.095	6.28	-17.989	-4.83	21.098	8.423	9.768	12.149	-12.08	14.399	-0.312	-20.354
52	52	0.26112	-0.214	0.746	-0.492	5.147	6.451	-18.037	-4.989	21.322	8.571	9.89	12.061	-11.879	14.545	-0.71	-20.441
53	53	0.26624	-0.226	1.05	-0.948	5.176	6.636	-18.095	-5.169	21.601	8.725	10.21	11.952	-11.699	14.88	-1.081	-20.564
54	54	0.27136	-0.254	1.332	-1.395	5.178	6.802	-18.158	-5.341	21.887	8.903	10.456	11.853	-11.527	15.151	-1.469	-20.664
55	55	0.27648	-0.3	1.577	-1.822	5.164	6.935	-18.204	-5.528	22.181	9.083	10.613	11.859	-11.34	15.317	-1.807	-20.706
56	56	0.2816	-0.353	1.791	-2.209	5.144	6.999	-18.213	-5.696	22.439	9.232	10.752	11.891	-11.171	15.458	-2.132	-20.726
57	57	0.28672	-0.402	1.975	-2.546	5.091	6.994	-18.238	-5.809	22.684	9.42	10.906	11.867	-11.076	15.646	-2.515	-20.771
58	58	0.29184	-0.456	2.123	-2.852	5.025	6.903	-18.3	-5.92	22.879	9.677	11.194	11.786	-11.035	15.971	-2.909	-20.824
59	59	0.29696	-0.519	2.221	-3.149	4.95	6.737	-18.34	-6.013	23.032	9.932	11.407	11.685	-11.035	16.231	-3.328	-20.892
60	60	0.30208	-0.586	2.269	-3.435	4.854	6.509	-18.355	-6.073	23.163	10.138	11.695	11.595	-11.024	16.557	-3.689	-20.985
61	61	0.3072	-0.655	2.287	-3.713	4.77	6.232	-18.304	-6.122	23.258	10.251	12.039	11.516	-10.969	16.92	-4.008	-21.061
62	62	0.31232	-0.731	2.295	-3.982	4.7	5.923	-18.225	-6.177	23.309	10.317	12.34	11.418	-10.876	17.235	-4.353	-21.102
63	63	0.31744	-0.814	2.302	-4.249	4.617	5.592	-18.168	-6.21	23.329	10.403	12.592	11.321	-10.787	17.522	-4.697	-21.153
64	64	0.32256	-0.885	2.303	-4.504	4.541	5.219	-18.12	-6.208	23.306	10.481	12.761	11.232	-10.741	17.741	-5.034	-21.26
65	65	0.32768	-0.934	2.277	-4.753	4.501	4.774	-18.061	-6.204	23.209	10.543	12.969	11.121	-10.725	17.989	-5.347	-21.404
66	66	0.3328	-0.96	2.222	-5	4.49	4.246	-17.967	-6.172	23.04	10.581	13.216	10.945	-10.72	18.285	-5.682	-21.559
67	67	0.33792	-0.965	2.15	-5.251	4.508	3.673	-17.829	-6.134	22.837	10.582	13.57	10.787	-10.699	18.673	-5.952	-21.712
68	68	0.34304	-0.939	2.071	-5.513	4.572	3.078	-17.671	-6.113	22.614	10.551	14.011	10.773	-10.659	19.103	-6.042	-21.883
69	69	0.34816	-0.879	1.99	-5.782	4.661	2.466	-17.55	-6.08	22.366	10.518	14.242	10.906	-10.582	19.316	-6.043	-22.06
70	70	0.35328	-0.784	1.905	-6.04	4.781	1.802	-17.443	-6.009	22.053	10.513	14.188	11.008	-10.52	19.291	-6.155	-22.209
71	71	0.3584	-0.669	1.817	-6.298	4.923	1.102	-17.355	-5.924	21.708	10.574	14.003	10.967	-10.501	19.2	-6.456	-22.332
72	72	0.36352	-0.554	1.734	-6.578	5.067	0.421	-17.271	-5.861	21.382	10.648	13.881	10.897	-10.479	19.17	-6.765	-22.467
73	73	0.36864	-0.435	1.648	-6.882	5.218	-0.257	-17.171	-5.823	21.057	10.714	13.994	10.899	-10.474	19.323	-6.9	-22.666
74	74	0.37376	-0.309	1.569	-7.195	5.397	-0.942	-17.044	-5.829	20.703	10.756	14.244	10.971	-10.428	19.561	-6.918	-22.844
75	75	0.37888	-0.161	1.503	-7.502	5.58	-1.645	-16.909	-5.8	20.33	10.806	14.409	10.919	-10.317	19.764	-7.107	-22.926
76	76	0.384	-0.014	1.46	-7.825	5.721	-2.338	-16.774	-5.702	19.962	10.922	14.246	10.79	-10.237	19.724	-7.497	-22.967
77	77	0.38912	0.125	1.425	-8.155	5.836	-3.032	-16.629	-5.581	19.571	11.064	13.808	10.698	-10.159	19.43	-7.945	-22.958
78	78	0.39424	0.258	1.392	-8.491	5.939	-3.747	-16.438	-5.444	19.166	11.157	13.307	10.747	-10.007	19.048	-8.294	-22.894
79	79	0.39936	0.388	1.373	-8.833	6.032	-4.446	-16.181	-5.314	18.793	11.234	13.13	10.704	-9.878	18.979	-8.637	-22.839
80	80	0.40448	0.509	1.388	-9.193	6.126	-5.07	-15.949	-5.242	18.486	11.381	13.153	10.638	-9.79	19.098	-8.959	-22.796
81	81	0.4096	0.61	1.438	-9.563	6.193	-5.636	-15.765	-5.2	18.184	11.5	13.413	10.49	-9.674	19.418	-9.251	-22.827
82	82	0.41472	0.684	1.516	-9.94	6.211	-6.177	-15.532	-5.145	17.875	11.61	13.534	10.401	-9.592	19.578	-9.539	-22.851
83	83	0.41984	0.74	1.605	-10.345	6.194	-6.704	-15.274	-5.063	17.607	11.799	13.299	10.313	-9.565	19.456	-9.996	-22.807
84	84	0.42496	0.775	1.71	-10.771	6.144	-7.192	-15.016	-4.989	17.389	12.045	12.88	10.338	-9.487	19.162	-10.464	-22.651
85	85	0.43008	0.822	1.818	-11.187	6.07	-7.698	-14.667	-4.859	17.156	12.182	12.359	10.47	-9.327	18.738	-10.867	-22.433
86	86	0.4352	0.858	1.93	-11.583	5.978	-8.2	-14.375	-4.763	16.922	12.398	12.112	10.586	-9.273	18.55	-11.18	-22.308
87	87	0.44032	0.889	2.026	-11.986	5.886	-8.689	-14.13	-4.716	16.725	12.592	12.09	10.605	-9.176	18.573	-11.521	-22.211
88	88	0.44544	0.876	2.153	-12.412	5.757	-9.132	-13.833	-4.683	16.539	12.741	12.299	10.487	-9.159	18.82	-11.901	-22.213
89	89	0.45056	0.865	2.29	-12.827	5.598	-9.487	-13.675	-4.67	16.485	13.076	12.426	10.388	-9.216	19.026	-12.346	-22.209
90	90	0.45568	0.841	2.443	-13.235	5.428	-9.817	-13.565	-4.678	16.435	13.405	12.529	10.286	-9.238	19.197	-12.812	-22.203
91	91	0.4608	0.825	2.577	-13.645	5.244	-10.159	-13.427	-4.678	16.429	13.725	12.563	10.267	-9.233	19.298	-13.263	-22.148
92	92	0.46592	0.793	2.71	-14.057	5.024	-10.502	-13.274	-4.643	16.447	14.019	12.378	10.305	-9.187	19.206	-13.769	-22.043
93	93	0.47104	0.765	2.823	-14.44	4.819	-10.81	-13.172	-4.657	16.533	14.226	12.328	10.273	-9.067	19.23	-14.32	-21.958
94	94	0.47616	0.737	2.928	-14.797	4.593	-11.118	-13.068	-4.659	16.621	14.363	12.444	10.15	-8.957	19.401	-14.888	-21.938
95	95	0.48128	0.694	3.015	-15.156	4.343	-11.417	-13.015	-4.693	16.745	14.512	12.812	9.925	-8.887	19.812	-15.472	-22.006
96	96	0.4864	0.648	3.084	-15.523	4.059	-11.716	-13.049	-4.744	16.921	14.8	13.148	9.741	-8.841	20.21	-16.068	-22.044
97	97	0.49152	0.61	3.108	-15.885	3.738	-12.033	-13.146	-4.793	17.16	15.112	13.551	9.547	-8.773	20.681	-16.682	-22.099
98	98	0.49664	0.581	3.093	-16.229	3.385	-12.391	-13.306	-4.821	17.432	15.454	13.586	9.406	-8.653	20.824	-17.428	-22.072
99	99	0.50176	0.546	3.06	-16.57	2.998	-12.764	-13.493	-4.845	17.728	15.74	13.36	9.227	-8.38	20.735	-18.359	-21.92
100	100	0.50688	0.519	3.014	-16.907	2.614	-13.121	-13.655	-4.903	18.069	15.95	13.298	8.919	-8.072	20.805	-19.387	-21.771
101	101	0.512	0.525	2.946	-17.234	2.244	-13.462	-13.818	-4.989	18.479	16.124	13.563	8.467	-7.785	21.198	-20.456	-21.687
102	102	0.51712	0.565	2.859	-17.569	1.888	-13.781	-14.026	-5.13	18.956	16.301	14.17	7.873	-7.509	21.925	-21.557	-21.685
103	103	0.52224	0.622	2.765	-17.912	1.525	-14.066	-14.243	-5.296	19.506	16.505	14.831	7.148	-7.267	22.741	-22.799	-21.689
104	104	0.52736	0.675	2.658	-18.254	1.149	-14.269	-14.489	-5.499	20.174	16.684	15.42	6.312	-6.987	23.535	-24.214	-21.666
105	105	0.53248	0.702	2.53	-18.586	0.738	-14.359	-14.759	-5.732	20.989	16.81	15.661	5.499	-6.614	24.031	-25.783	-21.531
106	106	0.5376	0.652	2.368	-18.929	0.247	-14.324	-14.982	-5.99	21.954	16.846	15.68	4.8	-6.176	24.319	-27.354	-21.323
107	107	0.54272	0.513	2.154	-19.279	-0.331	-14.177	-15.222	-6.301	23.06	16.827	15.732	4.108	-5.73	24.655	-28.917	-21.139
108	108	0.54784	0.305	1.858	-19.615	-0.991	-13.982	-15.493	-6.652	24.293	16.776	15.796	3.333	-5.289	25.052	-30.587	-20.953
109	109	0.55296	0.066	1.464	-19.9	-1.726	-13.808	-15.795	-6.994	25.627	16.672	15.959	2.459	-4.888	25.593	-32.334	-20.822
110	110	0.55808	-0.208	0.992	-20.113	-2.538	-13.669	-16.134	-7.297	27.027	16.506	16.231	1.528	-4.558	26.282	-34.088	-20.796
111	111	0.5632	-0.543	0.479	-20.26	-3.437	-13.55	-16.518	-7.559	28.434	16.25	16.622	0.512	-4.245	27.119	-35.85	-20.863
112	112	0.56832	-0.929	-0.039	-20.339	-4.411	-13.431	-16.978	-7.789	29.839	15.975	17.11	-0.57	-3.945	28.086	-37.617	-20.986
113	113	0.57344	-1.353	-0.543	-20.359	-5.452	-13.269	-17.557	-8.005	31.29	15.731	17.579	-1.671	-3.598	29.094	-39.413	-21.08
114	114	0.57856	-1.786	-1.027	-20.336	-6.518	-13.06	-18.229	-8.253	32.768	15.463	18.068	-2.758	-3.148	30.143	-41.185	-21.148
115	115	0.58368	-2.204	-1.476	-20.277	-7.576	-12.819	-19.004	-8.532	34.26	15.246	18.305	-3.771	-2.623	30.987	-42.996	-21.107
116	116	0.5888	-2.592	-1.88	-20.17	-8.579	-12.561	-19.788	-8.808	35.713	14.96	18.381	-4.748	-2.002	31.698	-44.807	-20.979
117	117	0.59392	-2.931	-2.236	-20.005	-9.509	-12.241	-20.633	-9.123	37.164	14.659	18.338	-5.788	-1.332	32.342	-46.695	-20.777
118	118	0.59904	-3.233	-2.517	-19.811	-10.356	-11.816	-21.435	-9.462	38.599	14.244	18.239	-6.998	-0.591	32.992	-48.721	-20.499
119	119	0.60416	-3.469	-2.729	-19.596	-11.098	-11.295	-22.208	-9.848	40.017	13.764	18.368	-8.412	0.164	33.92	-50.802	-20.223
120	120	0.60928	-3.631	-2.865	-19.38	-11.72	-10.667	-23.011	-10.334	41.437	13.315	18.531	-9.962	0.827	34.935	-52.955	-19.979
121	121	0.6144	-3.711	-2.94	-19.174	-12.206	-9.924	-23.776	-10.916	42.842	12.807	18.648	-11.637	1.481	35.94	-55.195	-19.7
122	122	0.61952	-3.734	-2.95	-19.021	-12.607	-9.018	-24.495	-11.588	44.319	12.402	18.517	-13.415	1.966	36.756	-57.637	-19.331
123	123	0.62464	-3.707	-2.891	-18.926	-12.907	-7.932	-25.113	-12.314	45.86	11.994	18.037	-15.174	2.344	37.249	-60.166	-18.877
124	124	0.62976	-3.643	-2.741	-18.88	-13.074	-6.666	-25.608	-13.116	47.436	11.62	17.497	-16.713	2.518	37.555	-62.464	-18.497
125	125	0.63488	-3.56	-2.511	-18.883	-13.132	-5.232	-25.942	-13.918	49.037	11.25	16.798	-17.947	2.572	37.56	-64.464	-18.134
126	126	0.64	-3.47	-2.226	-18.959	-13.099	-3.648	-26.022	-14.658	50.687	10.836	16.207	-18.784	2.466	37.475	-65.954	-17.947
127	127	0.64512	-3.407	-1.925	-19.115	-13.026	-1.932	-25.951	-15.397	52.383	10.462	15.873	-19.303	2.17	37.464	-66.95	-17.982
128	128	0.65024	-3.367	-1.641	-19.329	-12.919	-0.216	-25.642	-16.024	54.079	10.023	15.634	-19.433	1.787	37.35	-67.477	-18.18
129	129	0.65536	-3.393	-1.394	-19.601	-12.834	1.453	-25.204	-16.587	55.763	9.645	15.428	-19.336	1.222	37.139	-67.765	-18.509
130	130	0.66048	-3.457	-1.202	-19.897	-12.773	3.072	-24.724	-17.129	57.465	9.322	15.105	-18.999	0.556	36.707	-67.866	-18.905
131	131	0.6656	-3.545	-1.051	-20.193	-12.703	4.618	-24.146	-17.574	59.14	9.058	14.815	-18.475	-0.256	36.193	-67.756	-19.391
132	132	0.67072	-3.637	-0.938	-20.469	-12.607	6.101	-23.55	-17.976	60.763	8.872	14.698	-17.678	-1.181	35.703	-67.243	-20.04
133	133	0.67584	-3.721	-0.831	-20.704	-12.465	7.457	-22.897	-18.242	62.252	8.706	14.679	-16.72	-2.163	35.226	-66.466	-20.784
134	134	0.68096	-3.786	-0.734	-20.895	-12.253	8.709	-22.158	-18.365	63.613	8.559	14.748	-15.641	-3.164	34.751	-65.468	-21.538
135	135	0.68608	-3.806	-0.601	-21.025	-11.96	9.874	-21.342	-18.311	64.821	8.381	14.794	-14.398	-4.09	34.191	-64.231	-22.276
136	136	0.6912	-3.768	-0.444	-21.097	-11.58	10.993	-20.554	-18.163	65.927	8.25	14.851	-13.026	-5.096	33.603	-62.752	-23.106
137	137	0.69632	-3.661	-0.263	-21.101	-11.1	12.013	-19.855	-17.971	66.866	8.16	14.848	-11.624	-6.102	32.946	-61.181	-23.917
138	138	0.70144	-3.498	-0.077	-21.05	-10.554	12.941	-19.205	-17.698	67.635	8.034	14.858	-10.387	-7.041	32.36	-59.666	-24.69
139	139	0.70656	-3.3	0.119	-20.935	-9.98	13.805	-18.687	-17.414	68.248	7.924	14.736	-9.306	-7.9	31.721	-58.279	-25.357
140	140	0.71168	-3.093	0.334	-20.762	-9.406	14.638	-18.211	-17.061	68.727	7.818	14.535	-8.327	-8.728	31.038	-56.939	-25.989
141	141	0.7168	-2.875	0.562	-20.526	-8.814	15.427	-17.724	-16.621	69.073	7.63	14.367	-7.439	-9.472	30.396	-55.594	-26.602
142	142	0.72192	-2.656	0.804	-20.237	-8.244	16.215	-17.287	-16.155	69.324	7.371	14.149	-6.633	-10.043	29.732	-54.3	-27.113
143	143	0.72704	-2.458	1.057	-19.917	-7.706	17.013	-16.885	-15.684	69.497	7.086	13.973	-5.946	-10.457	29.138	-53.074	-27.495
144	144	0.73216	-2.309	1.297	-19.585	-7.233	17.835	-16.545	-15.259	69.601	6.797	13.867	-5.301	-10.742	28.614	-51.801	-27.805
145	145	0.73728	-2.233	1.511	-19.245	-6.861	18.676	-16.234	-14.844	69.639	6.497	13.832	-4.655	-10.941	28.156	-50.417	-28.116
146	146	0.7424	-2.2	1.699	-18.888	-6.564	19.523	-15.979	-14.457	69.605	6.202	13.776	-4.043	-11.044	27.686	-49.012	-28.365
147	147	0.74752	-2.183	1.879	-18.519	-6.309	20.357	-15.767	-14.081	69.486	5.871	13.738	-3.545	-11.005	27.265	-47.659	-28.532
148	148	0.75264	-2.167	2.044	-18.139	-6.081	21.16	-15.61	-13.725	69.282	5.527	13.611	-3.117	-10.846	26.79	-46.378	-28.597
149	149	0.75776	-2.155	2.193	-17.744	-5.89	21.927	-15.542	-13.426	68.987	5.24	13.452	-2.732	-10.636	26.287	-45.113	-28.596
150	150	0.76288	-2.15	2.324	-17.345	-5.742	22.668	-15.548	-13.183	68.612	4.989	13.376	-2.381	-10.379	25.853	-43.787	-28.587
151	151	0.768	-2.148	2.45	-16.954	-5.614	23.391	-15.56	-12.951	68.158	4.74	13.428	-2.096	-10.087	25.528	-42.406	-28.59
152	152	0.77312	-2.142	2.572	-16.575	-5.483	24.1	-15.657	-12.799	67.641	4.545	13.468	-1.868	-9.774	25.202	-41.057	-28.543
153	153	0.77824	-2.132	2.694	-16.215	-5.341	24.796	-15.824	-12.712	67.052	4.368	13.426	-1.641	-9.429	24.804	-39.706	-28.467
154	154	0.78336	-2.105	2.796	-15.871	-5.187	25.459	-16.005	-12.63	66.412	4.237	13.396	-1.397	-9.151	24.408	-38.283	-28.44
155	155	0.78848	-2.076	2.884	-15.544	-5.034	26.104	-16.173	-12.554	65.734	4.16	13.369	-1.065	-8.963	23.964	-36.737	-28.47
156	156	0.7936	-2.024	2.95	-15.236	-4.863	26.718	-16.388	-12.535	65.004	4.149	13.38	-0.747	-8.818	23.535	-35.155	-28.508
157	157	0.79872	-1.963	3.005	-14.952	-4.674	27.295	-16.639	-12.565	64.2	4.206	13.54	-0.463	-8.768	23.223	-33.482	-28.629
158	158	0.80384	-1.89	3.053	-14.686	-4.471	27.846	-16.905	-12.616	63.344	4.351	13.691	-0.193	-8.816	22.893	-31.799	-28.77
159	159	0.80896	-1.823	3.091	-14.436	-4.283	28.398	-17.228	-12.712	62.494	4.56	13.691	0.23	-8.943	22.391	-30.032	-28.955
160	160	0.81408	-1.769	3.115	-14.2	-4.113	28.923	-17.52	-12.788	61.611	4.744	13.723	0.661	-9.12	21.901	-28.214	-29.225
161	161	0.8192	-1.726	3.124	-13.981	-3.944	29.409	-17.753	-12.83	60.695	4.978	13.743	1.184	-9.408	21.362	-26.303	-29.54
162	162	0.82432	-1.713	3.133	-13.792	-3.805	29.909	-17.948	-12.832	59.764	5.197	13.61	1.633	-9.685	20.732	-24.514	-29.834
163	163	0.82944	-1.733	3.154	-13.644	-3.672	30.418	-18.065	-12.803	58.797	5.411	13.459	2.174	-10.015	20.045	-22.615	-30.181
164	164	0.83456	-1.781	3.171	-13.523	-3.554	30.918	-18.134	-12.746	57.82	5.673	13.372	2.809	-10.484	19.388	-20.573	-30.632
165	165	0.83968	-1.83	3.195	-13.405	-3.439	31.412	-18.241	-12.706	56.857	5.97	13.12	3.618	-10.967	18.56	-18.483	-31.052
166	166	0.8448	-1.869	3.221	-13.272	-3.337	31.904	-18.38	-12.66	55.926	6.238	12.72	4.491	-11.306	17.619	-16.466	-31.33
167	167	0.84992	-1.908	3.282	-13.138	-3.236	32.415	-18.476	-12.57	55.013	6.5	12.531	5.272	-11.736	16.894	-14.44	-31.695
168	168	0.85504	-1.95	3.356	-13.02	-3.132	32.941	-18.594	-12.505	54.147	6.744	12.381	6.145	-12.172	16.19	-12.349	-32.093
169	169	0.86016	-1.981	3.449	-12.9	-3.007	33.457	-18.677	-12.405	53.3	6.881	12.451	6.891	-12.655	15.712	-10.276	-32.618
170	170	0.86528	-2.005	3.56	-12.752	-2.891	33.971	-18.757	-12.278	52.489	6.986	12.467	7.427	-13.117	15.276	-8.488	-33.095
171	171	0.8704	-2.02	3.697	-12.581	-2.783	34.49	-18.854	-12.114	51.687	7.103	12.106	7.839	-13.48	14.612	-7.065	-33.392
172	172	0.87552	-2.028	3.859	-12.392	-2.68	35.005	-18.993	-11.952	50.855	7.169	11.412	8.363	-13.672	13.646	-5.746	-33.541
173	173	0.88064	-2.029	4.028	-12.194	-2.568	35.478	-19.099	-11.764	49.942	7.2	10.687	8.957	-13.777	12.609	-4.367	-33.612
174	174	0.88576	-2.025	4.215	-11.974	-2.483	35.906	-19.24	-11.566	48.94	7.26	10.461	9.241	-13.896	12.071	-2.974	-33.757
175	175	0.89088	-2.038	4.412	-11.742	-2.442	36.301	-19.404	-11.339	47.863	7.303	10.517	9.182	-13.855	11.884	-1.73	-33.825
176	176	0.896	-2.045	4.628	-11.495	-2.394	36.65	-19.526	-11.041	46.715	7.284	10.64	8.908	-13.711	11.841	-0.643	-33.822
177	177	0.90112	-2.057	4.844	-11.236	-2.363	36.994	-19.699	-10.753	45.572	7.297	10.542	8.605	-13.522	11.655	0.278	-33.745
178	178	0.90624	-2.069	5.069	-10.957	-2.344	37.318	-19.918	-10.478	44.404	7.328	10.212	8.348	-13.238	11.271	1.094	-33.553
179	179	0.91136	-2.081	5.304	-10.66	-2.333	37.608	-20.141	-10.204	43.188	7.371	9.936	8.087	-12.921	10.926	1.93	-33.31
180	180	0.91648	-2.083	5.551	-10.339	-2.323	37.843	-20.358	-9.914	41.904	7.438	9.932	7.832	-12.616	10.79	2.918	-33.063
181	181	0.9216	-2.082	5.789	-10.011	-2.319	38.036	-20.579	-9.628	40.582	7.529	10.32	7.539	-12.356	10.984	4.091	-32.872
182	182	0.92672	-2.093	6.01	-9.677	-2.321	38.171	-20.734	-9.298	39.212	7.602	10.699	7.269	-12.126	11.164	5.289	-32.678
183	183	0.93184	-2.095	6.218	-9.337	-2.296	38.259	-20.888	-8.966	37.818	7.726	10.785	7.102	-11.959	11.088	6.415	-32.44
184	184	0.93696	-2.083	6.423	-8.995	-2.247	38.332	-21.139	-8.668	36.433	7.93	10.561	7.005	-11.825	10.767	7.423	-32.179
185	185	0.94208	-2.071	6.632	-8.664	-2.176	38.399	-21.4	-8.379	35.064	8.178	10.194	6.947	-11.741	10.342	8.373	-31.914
186	186	0.9472	-2.065	6.843	-8.353	-2.08	38.451	-21.664	-8.118	33.699	8.48	10.012	6.849	-11.765	10.094	9.367	-31.727
187	187	0.95232	-2.064	7.043	-8.057	-1.962	38.451	-21.886	-7.856	32.322	8.777	10.127	6.751	-11.838	10.101	10.488	-31.588
188	188	0.95744	-2.051	7.224	-7.773	-1.803	38.394	-22.054	-7.586	30.952	9.035	10.418	6.675	-11.954	10.266	11.684	-31.487
189	189	0.96256	-2.035	7.398	-7.5	-1.609	38.308	-22.152	-7.295	29.61	9.216	10.633	6.662	-12.077	10.374	12.858	-31.394
190	190	0.96768	-2.006	7.563	-7.241	-1.375	38.195	-22.272	-7.027	28.294	9.365	10.777	6.603	-12.187	10.461	13.908	-31.324
191	191	0.9728	-1.965	7.719	-6.994	-1.096	38.038	-22.43	-6.785	26.994	9.498	10.718	6.388	-12.244	10.459	14.646	-31.222
192	192	0.97792	-1.908	7.859	-6.76	-0.769	37.828	-22.554	-6.539	25.723	9.555	10.552	6.025	-12.27	10.445	15.129	-31.119
193	193	0.98304	-1.838	7.98	-6.545	-0.403	37.595	-22.674	-6.323	24.512	9.531	10.472	5.712	-12.209	10.509	15.63	-31.008
194	194	0.98816	-1.761	8.082	-6.357	-0.008	37.323	-22.731	-6.107	23.359	9.381	10.502	5.514	-12.03	10.652	16.213	-30.866
195	195	0.99328	-1.683	8.162	-6.195	0.42	37	-22.724	-5.9	22.266	9.147	10.662	5.283	-11.782	10.948	16.741	-30.703
196	196	0.9984	-1.613	8.226	-6.053	0.867	36.642	-22.672	-5.722	21.247	8.855	11.029	4.922	-11.481	11.487	17.144	-30.536
197	197	1.00352	-1.551	8.276	-5.928	1.314	36.262	-22.611	-5.572	20.324	8.559	11.536	4.434	-11.145	12.221	17.389	-30.357
198	198	1.00864	-1.492	8.318	-5.819	1.781	35.883	-22.493	-5.464	19.518	8.216	11.914	3.891	-10.667	12.9	17.369	-30.012
199	199	1.01376	-1.451	8.347	-5.724	2.25	35.508	-22.298	-5.417	18.827	7.791	12.392	3.172	-9.986	13.738	17.077	-29.478
200	200	1.01888	-1.412	8.346	-5.634	2.702	35.127	-22.086	-5.426	18.305	7.407	12.929	2.349	-9.097	14.709	16.498	-28.666
201	201	1.024	-1.384	8.318	-5.551	3.119	34.713	-21.781	-5.441	17.925	7.062	13.419	1.357	-8.121	15.734	15.536	-27.617
