# Supplementary material for: Gait phenotypes in paediatric hereditary spastic paraplegia revealed by dynamic time warping analysis and random forests
Source: PLoS One. 2018 Mar 8;13(3):e0192345. doi: 10.1371/journal.pone.0192345 (PMC5843164; doi:10.1371/journal.pone.0192345)
Supplement: S2 Data — (ZIP) [file pone.0192345.s009.zip › Healthy/Left.SR.HEALTHY12.2.csv]

	Epoch	Time	Pelvic.obliquity	Pelvic.tilt	Pelvic rotation	Hip.abd.add	Hip.flexion	Hip.rotation	Knee.abd.add	Knee.flexion	Knee.rotation	Ankle.abd.add	Ankle.flexion	Ankle.rotation	Forefoot.abd.add	Forefoot.flexion	Forefoot.rotation
1	1	0	-2.884	4.093	1.036	-1.537	34.278	-21.987	-3.586	13.81	8.396	18.021	-4.981	-1.438	21.916	15.977	-15.538
2	2	0.00447	-2.907	3.989	1.09	-1.341	34.028	-21.994	-3.82	14.259	8.356	18.262	-4.984	-1.53	22.319	15.381	-15.535
3	3	0.00894	-2.952	3.888	1.165	-1.132	33.75	-21.799	-4.096	14.792	8.388	18.464	-4.984	-1.86	22.639	14.621	-15.459
4	4	0.01341	-3.016	3.794	1.258	-0.933	33.445	-21.378	-4.354	15.413	8.469	18.533	-5.012	-2.503	22.802	13.678	-15.38
5	5	0.01788	-3.092	3.687	1.365	-0.736	33.096	-20.794	-4.6	16.102	8.648	18.516	-5.119	-3.413	22.859	12.526	-15.267
6	6	0.02235	-3.182	3.573	1.494	-0.555	32.698	-20.048	-4.814	16.834	8.874	18.542	-5.32	-4.465	22.933	11.188	-15.057
7	7	0.02682	-3.284	3.452	1.652	-0.404	32.234	-19.161	-4.97	17.561	9.122	18.741	-5.555	-5.61	23.136	9.792	-14.766
8	8	0.03129	-3.395	3.328	1.839	-0.282	31.688	-18.189	-5.05	18.218	9.414	19.16	-5.732	-6.866	23.502	8.516	-14.472
9	9	0.03576	-3.513	3.21	2.054	-0.186	31.072	-17.168	-5.044	18.721	9.757	19.688	-5.812	-8.221	23.929	7.465	-14.2
10	10	0.04023	-3.624	3.092	2.289	-0.099	30.381	-16.134	-4.946	18.935	10.21	19.963	-5.848	-9.677	24.071	6.621	-13.904
11	11	0.0447	-3.718	2.973	2.541	-0.012	29.633	-15.169	-4.77	18.746	10.781	19.574	-5.966	-11.157	23.544	5.881	-13.543
12	12	0.04917	-3.768	2.849	2.809	0.111	28.83	-14.218	-4.565	18.214	11.339	18.605	-6.199	-12.63	22.408	5.196	-13.154
13	13	0.05364	-3.762	2.713	3.099	0.285	28.016	-13.292	-4.401	17.674	11.823	17.554	-6.395	-14.065	21.156	4.551	-12.782
14	14	0.05811	-3.683	2.556	3.401	0.512	27.225	-12.39	-4.311	17.43	12.192	16.805	-6.345	-15.476	20.183	3.997	-12.496
15	15	0.06258	-3.515	2.369	3.71	0.798	26.479	-11.546	-4.284	17.644	12.416	16.395	-5.83	-16.814	19.582	3.621	-12.301
16	16	0.06705	-3.237	2.14	4.021	1.17	25.772	-10.792	-4.3	18.283	12.503	16.263	-4.79	-17.992	19.341	3.478	-12.128
17	17	0.07152	-2.839	1.865	4.328	1.654	25.07	-10.139	-4.325	19.147	12.467	16.317	-3.393	-18.967	19.382	3.533	-11.934
18	18	0.07599	-2.328	1.546	4.627	2.243	24.34	-9.596	-4.315	19.986	12.343	16.361	-1.945	-19.78	19.492	3.66	-11.752
19	19	0.08046	-1.738	1.192	4.918	2.893	23.563	-9.227	-4.265	20.624	12.244	16.095	-0.708	-20.516	19.339	3.7	-11.623
20	20	0.08493	-1.11	0.811	5.186	3.597	22.721	-9.03	-4.22	20.977	12.198	15.456	0.209	-21.146	18.819	3.576	-11.513
21	21	0.0894	-0.468	0.413	5.435	4.334	21.821	-8.989	-4.219	21.129	12.171	14.826	0.948	-21.612	18.295	3.418	-11.411
22	22	0.09387	0.143	0.031	5.644	5.059	20.938	-9.076	-4.262	21.249	12.147	14.338	1.673	-21.869	17.93	3.292	-11.297
23	23	0.09834	0.692	-0.329	5.808	5.747	20.088	-9.224	-4.335	21.377	12.049	13.924	2.421	-21.913	17.657	3.206	-11.186
24	24	0.10281	1.143	-0.655	5.923	6.356	19.297	-9.409	-4.438	21.522	11.885	13.524	3.183	-21.765	17.406	3.153	-11.074
25	25	0.10728	1.476	-0.952	5.998	6.861	18.558	-9.65	-4.585	21.675	11.721	13.193	3.929	-21.495	17.213	3.128	-10.979
26	26	0.11175	1.68	-1.228	6.049	7.242	17.853	-9.936	-4.764	21.818	11.563	12.979	4.617	-21.131	17.116	3.11	-10.899
27	27	0.11622	1.746	-1.485	6.086	7.486	17.158	-10.227	-4.952	21.932	11.377	12.859	5.234	-20.673	17.09	3.078	-10.819
28	28	0.12069	1.68	-1.728	6.114	7.602	16.443	-10.514	-5.142	21.994	11.186	12.788	5.805	-20.173	17.1	3.052	-10.755
29	29	0.12516	1.498	-1.963	6.133	7.605	15.689	-10.793	-5.324	21.99	10.983	12.784	6.305	-19.654	17.16	3.011	-10.726
30	30	0.12963	1.224	-2.193	6.151	7.528	14.871	-11.035	-5.524	21.882	10.776	12.863	6.782	-19.138	17.267	3.009	-10.702
31	31	0.1341	0.876	-2.417	6.19	7.38	14.008	-11.21	-5.704	21.704	10.543	12.874	7.184	-18.668	17.283	2.952	-10.678
32	32	0.13857	0.492	-2.634	6.257	7.184	13.112	-11.314	-5.848	21.469	10.278	12.84	7.562	-18.237	17.24	2.885	-10.639
33	33	0.14304	0.087	-2.847	6.35	6.962	12.181	-11.365	-5.966	21.191	10	12.75	7.94	-17.854	17.135	2.818	-10.589
34	34	0.14751	-0.323	-3.053	6.474	6.715	11.224	-11.402	-6.052	20.884	9.743	12.593	8.345	-17.548	16.966	2.766	-10.553
35	35	0.15198	-0.733	-3.245	6.631	6.438	10.238	-11.424	-6.093	20.551	9.536	12.374	8.789	-17.333	16.745	2.729	-10.518
36	36	0.15645	-1.139	-3.423	6.821	6.127	9.227	-11.447	-6.088	20.196	9.415	12.153	9.243	-17.222	16.533	2.688	-10.476
37	37	0.16092	-1.533	-3.586	7.038	5.79	8.197	-11.513	-6.046	19.817	9.402	12.012	9.668	-17.217	16.407	2.628	-10.455
38	38	0.16539	-1.891	-3.746	7.258	5.465	7.128	-11.592	-5.972	19.382	9.462	11.919	10.072	-17.272	16.335	2.569	-10.435
39	39	0.16986	-2.22	-3.892	7.472	5.149	6.042	-11.728	-5.874	18.904	9.641	11.728	10.458	-17.37	16.189	2.479	-10.394
40	40	0.17433	-2.514	-4.024	7.666	4.829	4.944	-11.887	-5.721	18.391	9.914	11.542	10.835	-17.503	16.07	2.392	-10.344
41	41	0.1788	-2.798	-4.137	7.85	4.518	3.852	-12.071	-5.581	17.857	10.301	11.376	11.24	-17.715	15.982	2.341	-10.29
42	42	0.18327	-3.064	-4.241	8.019	4.211	2.764	-12.308	-5.429	17.313	10.769	11.174	11.64	-17.959	15.873	2.284	-10.25
43	43	0.18774	-3.315	-4.318	8.167	3.917	1.711	-12.581	-5.287	16.759	11.278	11.034	12.004	-18.201	15.821	2.218	-10.213
44	44	0.19221	-3.546	-4.356	8.286	3.643	0.707	-12.843	-5.146	16.19	11.775	10.981	12.301	-18.432	15.842	2.13	-10.193
45	45	0.19668	-3.748	-4.355	8.365	3.394	-0.238	-13.074	-4.996	15.614	12.212	10.977	12.544	-18.619	15.898	2.027	-10.19
46	46	0.20115	-3.916	-4.316	8.399	3.182	-1.115	-13.262	-4.847	15.046	12.564	10.975	12.788	-18.723	15.946	1.949	-10.184
47	47	0.20562	-4.051	-4.253	8.386	3.003	-1.938	-13.38	-4.689	14.495	12.84	10.929	13.068	-18.777	15.956	1.915	-10.178
48	48	0.21009	-4.173	-4.15	8.337	2.824	-2.663	-13.524	-4.531	14.002	13.097	10.879	13.355	-18.79	15.964	1.893	-10.209
49	49	0.21456	-4.278	-4.007	8.252	2.658	-3.31	-13.623	-4.369	13.524	13.273	10.711	13.596	-18.704	15.846	1.824	-10.2
50	50	0.21903	-4.369	-3.819	8.141	2.504	-3.871	-13.719	-4.225	13.071	13.4	10.667	13.786	-18.555	15.822	1.744	-10.194
51	51	0.2235	-4.436	-3.616	7.997	2.384	-4.386	-13.766	-4.099	12.614	13.437	10.745	13.939	-18.366	15.892	1.682	-10.218
52	52	0.22797	-4.484	-3.389	7.83	2.298	-4.837	-13.802	-4.016	12.182	13.451	10.879	14.072	-18.171	15.993	1.626	-10.265
53	53	0.23244	-4.514	-3.143	7.633	2.237	-5.222	-13.83	-3.957	11.781	13.425	11.071	14.17	-17.921	16.13	1.554	-10.309
54	54	0.23691	-4.522	-2.876	7.41	2.197	-5.549	-13.838	-3.906	11.414	13.362	11.252	14.245	-17.623	16.251	1.457	-10.343
55	55	0.24138	-4.513	-2.594	7.171	2.175	-5.829	-13.815	-3.85	11.082	13.29	11.349	14.32	-17.336	16.302	1.34	-10.38
56	56	0.24585	-4.49	-2.306	6.917	2.16	-6.079	-13.758	-3.781	10.784	13.22	11.395	14.403	-17.076	16.319	1.214	-10.424
57	57	0.25032	-4.451	-2.016	6.658	2.168	-6.286	-13.715	-3.744	10.536	13.194	11.403	14.535	-16.818	16.302	1.109	-10.44
58	58	0.25479	-4.403	-1.727	6.398	2.202	-6.468	-13.649	-3.726	10.311	13.155	11.427	14.659	-16.573	16.3	0.996	-10.456
59	59	0.25926	-4.347	-1.449	6.136	2.243	-6.634	-13.622	-3.728	10.129	13.215	11.458	14.838	-16.375	16.322	0.918	-10.462
60	60	0.26373	-4.284	-1.19	5.873	2.295	-6.814	-13.557	-3.733	9.954	13.28	11.505	15.035	-16.211	16.363	0.853	-10.461
61	61	0.2682	-4.219	-0.951	5.612	2.357	-6.999	-13.495	-3.762	9.81	13.357	11.652	15.237	-16.085	16.495	0.799	-10.486
62	62	0.27267	-4.159	-0.724	5.359	2.407	-7.189	-13.441	-3.779	9.69	13.463	11.746	15.417	-16.001	16.586	0.7	-10.518
63	63	0.27714	-4.113	-0.506	5.119	2.432	-7.384	-13.399	-3.782	9.591	13.6	11.817	15.562	-15.954	16.662	0.547	-10.554
64	64	0.28161	-4.084	-0.297	4.892	2.437	-7.588	-13.38	-3.787	9.501	13.758	11.913	15.697	-15.924	16.761	0.382	-10.592
65	65	0.28608	-4.065	-0.098	4.677	2.437	-7.81	-13.363	-3.795	9.398	13.905	11.972	15.851	-15.886	16.822	0.233	-10.621
66	66	0.29055	-4.044	0.081	4.472	2.443	-8.065	-13.302	-3.791	9.282	13.995	12.007	16.014	-15.838	16.86	0.089	-10.644
67	67	0.29502	-4.021	0.262	4.285	2.446	-8.314	-13.272	-3.79	9.175	14.126	12.044	16.177	-15.799	16.902	-0.064	-10.646
68	68	0.29949	-3.999	0.432	4.111	2.46	-8.58	-13.229	-3.804	9.057	14.181	12.112	16.328	-15.698	16.95	-0.225	-10.629
69	69	0.30396	-3.977	0.601	3.949	2.478	-8.847	-13.191	-3.819	8.94	14.209	12.275	16.449	-15.622	17.082	-0.388	-10.66
70	70	0.30843	-3.954	0.752	3.789	2.482	-9.137	-13.173	-3.807	8.83	14.285	12.355	16.565	-15.589	17.156	-0.578	-10.706
71	71	0.3129	-3.928	0.896	3.639	2.504	-9.444	-13.133	-3.805	8.7	14.282	12.47	16.626	-15.515	17.236	-0.806	-10.752
72	72	0.31737	-3.9	1.039	3.493	2.54	-9.755	-13.095	-3.825	8.555	14.224	12.638	16.643	-15.404	17.341	-1.059	-10.806
73	73	0.32184	-3.87	1.176	3.35	2.577	-10.074	-13.075	-3.843	8.413	14.178	12.763	16.677	-15.292	17.406	-1.307	-10.863
74	74	0.32631	-3.834	1.3	3.207	2.618	-10.412	-13.067	-3.849	8.272	14.152	12.819	16.757	-15.19	17.419	-1.526	-10.926
75	75	0.33078	-3.789	1.419	3.064	2.677	-10.762	-13.064	-3.862	8.117	14.116	12.91	16.843	-15.087	17.463	-1.725	-11.008
76	76	0.33525	-3.736	1.538	2.921	2.757	-11.112	-13.042	-3.889	7.97	14.041	12.964	16.915	-14.956	17.463	-1.954	-11.074
77	77	0.33972	-3.678	1.676	2.772	2.815	-11.435	-13.003	-3.88	7.839	13.982	13.03	16.966	-14.86	17.492	-2.203	-11.16
78	78	0.34419	-3.618	1.827	2.62	2.88	-11.741	-13.001	-3.89	7.723	13.978	13.057	17.013	-14.796	17.484	-2.472	-11.258
79	79	0.34866	-3.557	1.969	2.461	2.953	-12.066	-12.992	-3.92	7.577	13.92	13.187	17.065	-14.683	17.545	-2.7	-11.36
80	80	0.35313	-3.491	2.112	2.287	3.025	-12.383	-13.004	-3.96	7.45	13.899	13.305	17.107	-14.568	17.59	-2.956	-11.455
81	81	0.3576	-3.412	2.251	2.086	3.104	-12.692	-13.01	-4.012	7.351	13.89	13.344	17.153	-14.436	17.557	-3.244	-11.537
82	82	0.36207	-3.334	2.397	1.86	3.173	-12.981	-13.003	-4.073	7.284	13.876	13.401	17.202	-14.287	17.532	-3.546	-11.612
83	83	0.36654	-3.266	2.557	1.622	3.202	-13.244	-13.004	-4.121	7.262	13.895	13.504	17.252	-14.15	17.558	-3.866	-11.688
84	84	0.37101	-3.21	2.724	1.374	3.189	-13.485	-13.023	-4.139	7.295	13.978	13.539	17.303	-14.041	17.544	-4.234	-11.753
85	85	0.37548	-3.174	2.913	1.121	3.158	-13.685	-13.022	-4.177	7.361	14.06	13.51	17.325	-13.924	17.466	-4.669	-11.778
86	86	0.37995	-3.152	3.107	0.857	3.123	-13.855	-13.012	-4.258	7.449	14.107	13.499	17.358	-13.774	17.375	-5.098	-11.791
87	87	0.38442	-3.149	3.304	0.581	3.065	-14.003	-12.94	-4.347	7.551	14.101	13.427	17.395	-13.601	17.214	-5.534	-11.772
88	88	0.38889	-3.181	3.493	0.318	2.939	-14.128	-12.906	-4.4	7.702	14.139	13.254	17.428	-13.451	16.977	-6.011	-11.745
89	89	0.39336	-3.243	3.668	0.073	2.783	-14.244	-12.868	-4.469	7.887	14.138	13.141	17.37	-13.285	16.777	-6.583	-11.702
90	90	0.39783	-3.33	3.816	-0.148	2.603	-14.365	-12.857	-4.554	8.117	14.142	13.071	17.263	-13.127	16.611	-7.226	-11.647
91	91	0.4023	-3.43	3.928	-0.349	2.413	-14.516	-12.863	-4.655	8.383	14.158	13.002	17.13	-12.987	16.443	-7.932	-11.583
92	92	0.40677	-3.524	4.006	-0.535	2.242	-14.723	-12.865	-4.777	8.645	14.168	12.944	16.973	-12.869	16.278	-8.682	-11.521
93	93	0.41124	-3.6	4.066	-0.706	2.101	-14.991	-12.869	-4.912	8.873	14.191	12.946	16.795	-12.787	16.168	-9.453	-11.47
94	94	0.41571	-3.664	4.117	-0.859	1.967	-15.308	-12.902	-5.041	9.087	14.266	13.028	16.593	-12.738	16.144	-10.26	-11.42
95	95	0.42018	-3.707	4.155	-1.006	1.859	-15.649	-12.963	-5.192	9.312	14.323	13.159	16.384	-12.654	16.149	-11.092	-11.374
96	96	0.42465	-3.744	4.183	-1.148	1.775	-15.979	-13.023	-5.398	9.602	14.331	13.42	16.136	-12.555	16.25	-11.987	-11.342
97	97	0.42912	-3.791	4.202	-1.285	1.649	-16.25	-13.165	-5.6	10.012	14.394	13.797	15.89	-12.457	16.475	-12.91	-11.333
98	98	0.43359	-3.844	4.211	-1.425	1.516	-16.487	-13.329	-5.822	10.489	14.466	14.201	15.589	-12.37	16.727	-13.903	-11.343
99	99	0.43806	-3.907	4.201	-1.576	1.364	-16.671	-13.569	-6.075	11.05	14.577	14.654	15.245	-12.265	17.021	-14.948	-11.371
100	100	0.44253	-3.967	4.161	-1.745	1.201	-16.811	-13.864	-6.366	11.7	14.713	15.16	14.828	-12.129	17.357	-16.082	-11.403
101	101	0.447	-4.029	4.087	-1.932	1.018	-16.915	-14.207	-6.683	12.444	14.843	15.637	14.334	-11.936	17.662	-17.328	-11.432
102	102	0.45147	-4.111	3.973	-2.134	0.794	-16.993	-14.593	-7.01	13.282	14.943	16.044	13.789	-11.673	17.902	-18.674	-11.459
103	103	0.45594	-4.219	3.816	-2.359	0.507	-17.061	-15	-7.337	14.212	15.02	16.447	13.213	-11.374	18.148	-20.084	-11.502
104	104	0.46041	-4.361	3.628	-2.61	0.137	-17.102	-15.443	-7.644	15.233	15.128	16.86	12.6	-11.098	18.437	-21.548	-11.595
105	105	0.46488	-4.552	3.422	-2.884	-0.319	-17.093	-15.872	-7.94	16.342	15.181	17.265	11.91	-10.788	18.739	-23.102	-11.698
106	106	0.46935	-4.794	3.201	-3.178	-0.845	-17.01	-16.319	-8.263	17.529	15.178	17.605	11.1	-10.395	18.99	-24.79	-11.786
107	107	0.47382	-5.093	2.964	-3.479	-1.45	-16.853	-16.722	-8.586	18.828	15.121	17.848	10.246	-10.004	19.176	-26.562	-11.865
108	108	0.47829	-5.425	2.706	-3.777	-2.114	-16.613	-17.111	-8.904	20.262	15.033	18.008	9.4	-9.634	19.326	-28.357	-11.969
109	109	0.48276	-5.783	2.423	-4.063	-2.811	-16.3	-17.486	-9.242	21.822	14.878	18.163	8.556	-9.294	19.495	-30.163	-12.128
110	110	0.48723	-6.162	2.116	-4.331	-3.538	-15.926	-17.853	-9.602	23.497	14.642	18.367	7.689	-8.947	19.733	-31.998	-12.328
111	111	0.4917	-6.554	1.786	-4.581	-4.289	-15.505	-18.199	-9.973	25.267	14.326	18.611	6.773	-8.579	20.036	-33.889	-12.54
112	112	0.49617	-6.954	1.439	-4.818	-5.047	-15.056	-18.501	-10.347	27.095	13.941	18.835	5.801	-8.207	20.351	-35.846	-12.751
113	113	0.50064	-7.363	1.083	-5.033	-5.806	-14.578	-18.786	-10.731	28.944	13.507	19.011	4.795	-7.823	20.643	-37.831	-12.95
114	114	0.50511	-7.781	0.726	-5.225	-6.563	-14.064	-19.062	-11.132	30.799	13.057	19.249	3.783	-7.472	21.011	-39.77	-13.171
115	115	0.50958	-8.193	0.375	-5.389	-7.306	-13.468	-19.347	-11.557	32.702	12.577	19.413	2.723	-7.098	21.345	-41.75	-13.365
116	116	0.51405	-8.569	0.043	-5.521	-7.977	-12.785	-19.597	-12.018	34.635	12.023	19.589	1.534	-6.676	21.721	-43.83	-13.509
117	117	0.51852	-8.893	-0.272	-5.63	-8.567	-11.995	-19.892	-12.558	36.61	11.457	19.771	0.162	-6.204	22.153	-46.07	-13.606
118	118	0.52299	-9.16	-0.557	-5.72	-9.079	-11.092	-20.178	-13.138	38.629	10.86	19.942	-1.366	-5.727	22.629	-48.43	-13.683
119	119	0.52746	-9.353	-0.801	-5.802	-9.485	-10.049	-20.482	-13.799	40.708	10.262	20.072	-3.023	-5.284	23.118	-50.896	-13.757
120	120	0.53193	-9.472	-0.99	-5.876	-9.77	-8.855	-20.787	-14.548	42.845	9.644	20.105	-4.78	-4.896	23.552	-53.449	-13.833
121	121	0.5364	-9.534	-1.117	-5.93	-9.954	-7.531	-21.066	-15.341	45.013	8.971	20.001	-6.601	-4.555	23.881	-56.056	-13.902
122	122	0.54087	-9.562	-1.189	-5.954	-10.082	-6.11	-21.353	-16.151	47.194	8.279	19.755	-8.426	-4.261	24.096	-58.662	-13.955
123	123	0.54534	-9.566	-1.202	-5.948	-10.162	-4.599	-21.64	-16.955	49.382	7.633	19.307	-10.139	-4.109	24.116	-61.162	-14.013
124	124	0.54981	-9.535	-1.161	-5.939	-10.165	-3.004	-21.916	-17.788	51.567	7.003	18.78	-11.616	-4.042	24.014	-63.41	-14.064
125	125	0.55428	-9.471	-1.069	-5.933	-10.109	-1.36	-22.157	-18.586	53.719	6.412	18.252	-12.751	-4.093	23.854	-65.262	-14.146
126	126	0.55875	-9.404	-0.955	-5.92	-10.034	0.268	-22.349	-19.31	55.825	5.853	17.696	-13.524	-4.234	23.596	-66.729	-14.24
127	127	0.56322	-9.353	-0.818	-5.882	-9.965	1.859	-22.5	-19.936	57.853	5.345	17.122	-14.013	-4.471	23.255	-67.872	-14.351
128	128	0.56769	-9.321	-0.67	-5.823	-9.913	3.421	-22.626	-20.489	59.824	4.89	16.561	-14.268	-4.776	22.867	-68.748	-14.464
129	129	0.57216	-9.308	-0.514	-5.751	-9.886	4.951	-22.689	-20.935	61.731	4.5	16.034	-14.352	-5.147	22.461	-69.407	-14.565
130	130	0.57663	-9.315	-0.358	-5.669	-9.883	6.443	-22.692	-21.281	63.562	4.194	15.54	-14.278	-5.567	22.038	-69.857	-14.631
131	131	0.5811	-9.344	-0.217	-5.576	-9.892	7.885	-22.664	-21.568	65.311	3.974	15.076	-14.006	-5.996	21.586	-70.073	-14.633
132	132	0.58557	-9.392	-0.099	-5.474	-9.909	9.244	-22.529	-21.728	66.958	3.805	14.655	-13.528	-6.424	21.117	-70.026	-14.583
133	133	0.59004	-9.463	-0.004	-5.347	-9.972	10.551	-22.345	-21.797	68.566	3.671	14.273	-12.798	-6.793	20.647	-69.712	-14.469
134	134	0.59451	-9.532	0.066	-5.21	-10.012	11.766	-22.061	-21.734	70.062	3.602	13.873	-11.93	-7.157	20.133	-69.225	-14.279
135	135	0.59898	-9.6	0.135	-5.065	-10.047	12.947	-21.747	-21.624	71.471	3.576	13.582	-11.032	-7.47	19.718	-68.639	-14.029
136	136	0.60345	-9.645	0.191	-4.914	-10.043	14.054	-21.358	-21.418	72.748	3.607	13.475	-10.18	-7.826	19.47	-67.978	-13.792
137	137	0.60792	-9.658	0.238	-4.746	-9.987	15.083	-20.891	-21.103	73.869	3.681	13.435	-9.396	-8.187	19.281	-67.28	-13.535
138	138	0.61239	-9.633	0.276	-4.56	-9.89	16.047	-20.375	-20.692	74.84	3.803	13.365	-8.664	-8.515	19.067	-66.554	-13.226
139	139	0.61686	-9.566	0.314	-4.356	-9.755	16.976	-19.825	-20.201	75.684	3.955	13.281	-7.961	-8.783	18.851	-65.777	-12.863
140	140	0.62133	-9.465	0.366	-4.14	-9.576	17.906	-19.238	-19.652	76.438	4.113	13.265	-7.256	-9	18.703	-64.913	-12.468
141	141	0.6258	-9.337	0.44	-3.92	-9.351	18.853	-18.626	-19.074	77.139	4.283	13.351	-6.517	-9.219	18.649	-63.948	-12.076
142	142	0.63027	-9.177	0.524	-3.706	-9.067	19.788	-17.98	-18.466	77.741	4.47	13.511	-5.795	-9.463	18.658	-62.91	-11.708
143	143	0.63474	-8.991	0.599	-3.494	-8.757	20.654	-17.28	-17.775	78.176	4.68	13.654	-5.12	-9.755	18.658	-61.805	-11.41
144	144	0.63921	-8.77	0.665	-3.305	-8.39	21.494	-16.565	-17.066	78.463	4.847	13.796	-4.541	-10	18.665	-60.673	-11.136
145	145	0.64368	-8.557	0.744	-3.117	-8.033	22.355	-15.869	-16.369	78.69	5.041	13.887	-3.96	-10.249	18.635	-59.49	-10.867
146	146	0.64815	-8.345	0.828	-2.955	-7.668	23.226	-15.183	-15.702	78.87	5.237	13.989	-3.381	-10.518	18.619	-58.256	-10.637
147	147	0.65262	-8.145	0.911	-2.811	-7.318	24.089	-14.509	-15.061	78.984	5.44	14.115	-2.825	-10.813	18.628	-56.979	-10.464
148	148	0.65709	-7.952	0.986	-2.686	-6.981	24.932	-13.874	-14.468	79.022	5.626	14.268	-2.31	-11.09	18.669	-55.677	-10.331
149	149	0.66156	-7.765	1.055	-2.58	-6.654	25.764	-13.296	-13.94	78.975	5.775	14.446	-1.861	-11.312	18.738	-54.362	-10.22
150	150	0.66603	-7.597	1.129	-2.486	-6.343	26.599	-12.761	-13.475	78.834	5.888	14.644	-1.487	-11.49	18.819	-53.03	-10.138
151	151	0.6705	-7.44	1.2	-2.405	-6.033	27.418	-12.277	-13.083	78.608	5.961	14.866	-1.155	-11.647	18.909	-51.664	-10.099
152	152	0.67497	-7.302	1.263	-2.336	-5.745	28.233	-11.892	-12.81	78.32	6.038	15.064	-0.858	-11.807	18.965	-50.27	-10.098
153	153	0.67944	-7.173	1.31	-2.27	-5.502	29.005	-11.547	-12.55	77.988	6.07	15.146	-0.523	-11.897	18.927	-48.84	-10.114
154	154	0.68391	-7.04	1.348	-2.211	-5.265	29.759	-11.278	-12.357	77.61	6.094	15.262	-0.19	-11.972	18.926	-47.365	-10.158
155	155	0.68838	-6.907	1.376	-2.162	-5.023	30.491	-11.086	-12.255	77.161	6.057	15.46	0.109	-11.928	18.992	-45.865	-10.173
156	156	0.69285	-6.785	1.397	-2.12	-4.809	31.211	-10.968	-12.224	76.645	5.999	15.741	0.367	-11.802	19.138	-44.338	-10.178
157	157	0.69732	-6.68	1.409	-2.084	-4.626	31.91	-10.93	-12.279	76.038	5.914	16.086	0.573	-11.615	19.334	-42.778	-10.207
158	158	0.70179	-6.594	1.408	-2.051	-4.473	32.574	-10.948	-12.396	75.326	5.792	16.463	0.745	-11.381	19.546	-41.16	-10.279
159	159	0.70626	-6.523	1.398	-2.015	-4.355	33.193	-10.978	-12.517	74.524	5.652	16.836	0.906	-11.114	19.746	-39.493	-10.378
160	160	0.71073	-6.464	1.378	-1.98	-4.262	33.765	-11.003	-12.624	73.651	5.514	17.177	1.048	-10.822	19.911	-37.824	-10.471
161	161	0.7152	-6.426	1.354	-1.937	-4.202	34.296	-11.006	-12.707	72.722	5.406	17.457	1.204	-10.551	20.01	-36.132	-10.569
162	162	0.71967	-6.392	1.323	-1.906	-4.154	34.794	-11.068	-12.829	71.731	5.352	17.737	1.363	-10.344	20.116	-34.388	-10.727
163	163	0.72414	-6.383	1.296	-1.867	-4.138	35.259	-11.125	-12.93	70.63	5.292	17.966	1.582	-10.155	20.169	-32.507	-10.942
164	164	0.72861	-6.39	1.267	-1.818	-4.166	35.691	-11.211	-13.021	69.461	5.274	18.195	1.824	-10.003	20.232	-30.553	-11.206
165	165	0.73308	-6.418	1.24	-1.76	-4.234	36.096	-11.319	-13.103	68.242	5.321	18.366	2.085	-9.909	20.247	-28.565	-11.496
166	166	0.73755	-6.463	1.217	-1.689	-4.339	36.476	-11.474	-13.195	66.971	5.408	18.507	2.389	-9.821	20.238	-26.517	-11.796
167	167	0.74202	-6.513	1.2	-1.619	-4.462	36.825	-11.639	-13.255	65.655	5.533	18.606	2.795	-9.775	20.199	-24.355	-12.133
168	168	0.74649	-6.564	1.196	-1.551	-4.598	37.148	-11.788	-13.254	64.303	5.705	18.658	3.326	-9.817	20.126	-22.058	-12.531
169	169	0.75096	-6.62	1.209	-1.469	-4.758	37.455	-11.939	-13.213	62.915	5.93	18.717	3.924	-9.935	20.062	-19.671	-12.973
170	170	0.75543	-6.671	1.231	-1.395	-4.906	37.733	-12.056	-13.113	61.49	6.228	18.805	4.512	-10.155	20.036	-17.278	-13.436
171	171	0.7599	-6.723	1.278	-1.298	-5.081	38.015	-12.206	-12.997	60.045	6.62	18.847	5.061	-10.414	19.975	-14.943	-13.86
172	172	0.76437	-6.772	1.35	-1.196	-5.247	38.297	-12.401	-12.89	58.573	7.054	18.829	5.555	-10.724	19.864	-12.668	-14.302
173	173	0.76884	-6.798	1.435	-1.097	-5.396	38.57	-12.669	-12.782	57.098	7.541	18.631	6.017	-11.077	19.614	-10.483	-14.759
174	174	0.77331	-6.812	1.542	-0.995	-5.546	38.837	-12.96	-12.638	55.603	8.05	18.369	6.395	-11.434	19.322	-8.401	-15.212
175	175	0.77778	-6.821	1.679	-0.88	-5.717	39.106	-13.301	-12.479	54.091	8.638	18.101	6.635	-11.796	19.049	-6.482	-15.626
176	176	0.78225	-6.828	1.848	-0.741	-5.903	39.365	-13.657	-12.285	52.532	9.242	17.816	6.708	-12.114	18.773	-4.744	-15.98
177	177	0.78672	-6.829	2.042	-0.588	-6.076	39.598	-14.018	-12.072	50.899	9.806	17.557	6.606	-12.363	18.512	-3.16	-16.294
178	178	0.79119	-6.815	2.248	-0.448	-6.211	39.799	-14.402	-11.865	49.178	10.352	17.397	6.355	-12.57	18.333	-1.665	-16.597
179	179	0.79566	-6.781	2.469	-0.332	-6.304	39.963	-14.779	-11.631	47.373	10.886	17.315	6.014	-12.738	18.222	-0.21	-16.881
180	180	0.80013	-6.74	2.717	-0.224	-6.376	40.117	-15.191	-11.397	45.514	11.396	17.227	5.553	-12.813	18.106	1.124	-17.114
181	181	0.8046	-6.697	2.987	-0.096	-6.447	40.225	-15.615	-11.135	43.602	11.873	17.291	4.962	-12.84	18.135	2.359	-17.332
182	182	0.80907	-6.651	3.265	0.037	-6.501	40.302	-16.055	-10.867	41.679	12.263	17.334	4.274	-12.706	18.147	3.438	-17.458
183	183	0.81354	-6.604	3.541	0.168	-6.549	40.34	-16.507	-10.568	39.744	12.605	17.275	3.514	-12.456	18.083	4.376	-17.504
184	184	0.81801	-6.557	3.827	0.297	-6.601	40.346	-16.974	-10.23	37.799	12.914	17.238	2.701	-12.127	18.063	5.235	-17.515
185	185	0.82248	-6.511	4.127	0.438	-6.663	40.309	-17.408	-9.829	35.833	13.144	17.224	1.86	-11.725	18.078	6.048	-17.496
186	186	0.82695	-6.463	4.436	0.598	-6.722	40.225	-17.813	-9.389	33.856	13.295	17.298	0.986	-11.257	18.181	6.808	-17.441
187	187	0.83142	-6.403	4.743	0.764	-6.753	40.099	-18.207	-8.942	31.893	13.37	17.477	0.051	-10.72	18.399	7.478	-17.347
188	188	0.83589	-6.327	5.034	0.921	-6.746	39.927	-18.568	-8.465	29.963	13.341	17.662	-0.939	-10.106	18.655	8.036	-17.219
189	189	0.84036	-6.241	5.31	1.073	-6.732	39.727	-18.927	-7.971	28.106	13.266	17.895	-1.912	-9.451	18.99	8.545	-17.072
190	190	0.84483	-6.146	5.575	1.218	-6.697	39.497	-19.27	-7.466	26.308	13.159	18.141	-2.794	-8.801	19.355	9.077	-16.92
191	191	0.8493	-6.059	5.836	1.378	-6.667	39.237	-19.57	-6.922	24.613	12.999	18.164	-3.484	-8.197	19.534	9.631	-16.773
192	192	0.85377	-5.965	6.089	1.533	-6.602	38.95	-19.853	-6.408	22.989	12.819	18.24	-4.127	-7.617	19.768	10.151	-16.621
193	193	0.85824	-5.873	6.329	1.681	-6.511	38.632	-20.089	-5.908	21.451	12.598	18.225	-4.733	-7.034	19.934	10.566	-16.426
194	194	0.86271	-5.78	6.56	1.82	-6.408	38.313	-20.299	-5.422	20.055	12.361	18.199	-5.254	-6.49	20.11	10.936	-16.239
195	195	0.86718	-5.689	6.778	1.946	-6.274	37.997	-20.475	-4.99	18.795	12.12	18.298	-5.673	-6.04	20.396	11.327	-16.117
196	196	0.87165	-5.6	6.976	2.06	-6.098	37.675	-20.606	-4.639	17.67	11.876	18.505	-6.01	-5.687	20.762	11.7	-16.044
197	197	0.87612	-5.511	7.145	2.166	-5.897	37.349	-20.716	-4.36	16.712	11.662	18.728	-6.309	-5.399	21.143	11.955	-15.965
198	198	0.88059	-5.423	7.275	2.265	-5.682	37.021	-20.84	-4.152	15.935	11.516	19.008	-6.637	-5.179	21.595	12.035	-15.886
199	199	0.88506	-5.337	7.371	2.374	-5.465	36.684	-20.932	-3.979	15.327	11.328	19.111	-7.032	-4.989	21.913	11.853	-15.796
200	200	0.88953	-5.252	7.42	2.465	-5.214	36.332	-20.952	-3.881	14.93	11.199	18.986	-7.394	-5.001	21.998	11.458	-15.746
201	201	0.894	-5.19	7.443	2.576	-4.973	35.955	-20.921	-3.844	14.672	11.093	18.85	-7.819	-5.206	22.06	10.872	-15.79
