# Supplementary material for: Gait phenotypes in paediatric hereditary spastic paraplegia revealed by dynamic time warping analysis and random forests
Source: PLoS One. 2018 Mar 8;13(3):e0192345. doi: 10.1371/journal.pone.0192345 (PMC5843164; doi:10.1371/journal.pone.0192345)
Supplement: S2 Data — (ZIP) [file pone.0192345.s009.zip › Healthy/Left.SR.HEALTHY12.3.csv]

	Epoch	Time	Pelvic.obliquity	Pelvic.tilt	Pelvic rotation	Hip.abd.add	Hip.flexion	Hip.rotation	Knee.abd.add	Knee.flexion	Knee.rotation	Ankle.abd.add	Ankle.flexion	Ankle.rotation	Forefoot.abd.add	Forefoot.flexion	Forefoot.rotation
1	1	0	-3.494	9.506	0.577	-8.67	39.012	-20.763	-3.667	17.464	12.776	12.797	3.642	-8.859	9.3	19.56	-19.32
2	2	0.00433	-3.5	9.489	0.659	-8.613	38.794	-20.773	-3.631	17.574	12.615	13.08	2.934	-8.5	9.88	18.628	-19.099
3	3	0.00866	-3.532	9.471	0.733	-8.577	38.594	-20.765	-3.64	17.867	12.55	13.11	1.898	-8.218	10.308	17.119	-18.858
4	4	0.01299	-3.576	9.436	0.808	-8.545	38.394	-20.649	-3.686	18.313	12.497	12.867	0.684	-8.071	10.508	15.203	-18.617
5	5	0.01732	-3.631	9.378	0.874	-8.505	38.183	-20.413	-3.774	18.896	12.448	12.498	-0.559	-8.092	10.569	13.087	-18.406
6	6	0.02165	-3.696	9.297	0.921	-8.453	37.981	-20.041	-3.903	19.634	12.403	12.142	-1.677	-8.26	10.589	10.962	-18.202
7	7	0.02598	-3.769	9.189	0.946	-8.382	37.81	-19.519	-4.07	20.544	12.357	11.947	-2.576	-8.56	10.691	8.971	-17.988
8	8	0.03031	-3.825	9.04	0.959	-8.263	37.643	-18.89	-4.279	21.577	12.332	12.106	-3.272	-9.057	11.046	7.206	-17.84
9	9	0.03464	-3.821	8.866	0.982	-8.091	37.472	-18.221	-4.471	22.649	12.373	12.199	-3.493	-9.712	11.229	5.874	-17.677
10	10	0.03897	-3.697	8.632	1.018	-7.794	37.189	-17.462	-4.576	23.602	12.367	11.995	-3.266	-10.499	11.038	4.981	-17.492
11	11	0.0433	-3.461	8.351	1.048	-7.371	36.82	-16.705	-4.641	24.484	12.368	11.515	-2.696	-11.413	10.54	4.401	-17.34
12	12	0.04763	-3.132	8.018	1.059	-6.817	36.36	-15.874	-4.679	25.344	12.319	10.749	-1.932	-12.42	9.749	3.922	-17.194
13	13	0.05196	-2.744	7.643	1.038	-6.155	35.844	-14.976	-4.72	26.271	12.244	9.905	-1.09	-13.534	8.886	3.425	-17.093
14	14	0.05629	-2.328	7.25	0.981	-5.417	35.32	-14.056	-4.794	27.322	12.205	9.213	-0.2	-14.777	8.179	2.918	-17.073
15	15	0.06062	-1.902	6.855	0.904	-4.627	34.808	-13.143	-4.907	28.476	12.223	8.762	0.778	-16.127	7.716	2.484	-17.118
16	16	0.06495	-1.475	6.449	0.807	-3.811	34.292	-12.24	-5.018	29.669	12.242	8.592	1.819	-17.476	7.55	2.168	-17.195
17	17	0.06928	-1.084	6.052	0.695	-3.027	33.786	-11.424	-5.099	30.819	12.32	8.363	2.878	-18.718	7.398	1.899	-17.23
18	18	0.07361	-0.736	5.661	0.567	-2.276	33.254	-10.687	-5.173	31.856	12.425	8.009	3.88	-19.848	7.168	1.614	-17.245
19	19	0.07794	-0.449	5.284	0.433	-1.586	32.692	-10.103	-5.278	32.765	12.587	7.603	4.823	-20.873	6.92	1.335	-17.287
20	20	0.08227	-0.236	4.928	0.29	-0.984	32.095	-9.67	-5.409	33.541	12.793	7.123	5.72	-21.745	6.635	1.063	-17.333
21	21	0.0866	-0.111	4.589	0.134	-0.485	31.464	-9.369	-5.563	34.189	13.018	6.611	6.575	-22.439	6.346	0.809	-17.375
22	22	0.09093	-0.077	4.269	-0.03	-0.094	30.81	-9.201	-5.755	34.723	13.255	6.18	7.366	-22.966	6.145	0.584	-17.43
23	23	0.09526	-0.129	3.98	-0.191	0.174	30.156	-9.183	-5.998	35.159	13.526	5.909	8.066	-23.338	6.09	0.375	-17.492
24	24	0.09959	-0.254	3.716	-0.315	0.299	29.487	-9.331	-6.27	35.486	13.777	5.733	8.745	-23.501	6.11	0.235	-17.548
25	25	0.10392	-0.424	3.473	-0.394	0.319	28.817	-9.664	-6.583	35.74	14.056	5.629	9.405	-23.56	6.194	0.147	-17.642
26	26	0.10825	-0.622	3.253	-0.429	0.25	28.141	-10.133	-6.901	35.907	14.294	5.552	10.068	-23.465	6.293	0.125	-17.743
27	27	0.11258	-0.827	3.058	-0.422	0.098	27.467	-10.737	-7.202	35.983	14.497	5.516	10.636	-23.211	6.408	0.087	-17.842
28	28	0.11691	-1.02	2.891	-0.368	-0.114	26.773	-11.427	-7.451	35.943	14.669	5.435	11.069	-22.838	6.461	-0.026	-17.922
29	29	0.12124	-1.187	2.745	-0.266	-0.356	26.037	-12.167	-7.639	35.783	14.803	5.304	11.38	-22.389	6.445	-0.212	-17.988
30	30	0.12557	-1.312	2.602	-0.121	-0.605	25.26	-12.963	-7.789	35.539	14.893	5.276	11.601	-21.878	6.496	-0.411	-18.059
31	31	0.1299	-1.378	2.452	0.073	-0.842	24.409	-13.767	-7.859	35.217	14.952	5.321	11.815	-21.352	6.611	-0.567	-18.121
32	32	0.13423	-1.385	2.294	0.291	-1.038	23.51	-14.503	-7.849	34.847	14.93	5.399	12.019	-20.786	6.738	-0.705	-18.142
33	33	0.13856	-1.323	2.152	0.529	-1.169	22.563	-15.178	-7.77	34.404	14.865	5.537	12.117	-20.245	6.907	-0.906	-18.151
34	34	0.14289	-1.213	2.026	0.766	-1.24	21.578	-15.782	-7.639	33.891	14.786	5.694	12.175	-19.745	7.086	-1.119	-18.145
35	35	0.14722	-1.058	1.915	1.006	-1.248	20.555	-16.326	-7.464	33.314	14.695	5.823	12.197	-19.293	7.236	-1.361	-18.136
36	36	0.15155	-0.862	1.813	1.243	-1.186	19.505	-16.8	-7.259	32.7	14.604	5.903	12.195	-18.923	7.341	-1.638	-18.134
37	37	0.15588	-0.644	1.708	1.46	-1.064	18.454	-17.175	-7.039	32.097	14.523	5.97	12.188	-18.659	7.441	-1.932	-18.142
38	38	0.16021	-0.437	1.606	1.649	-0.925	17.435	-17.446	-6.817	31.54	14.418	6.142	12.152	-18.43	7.629	-2.241	-18.139
39	39	0.16454	-0.269	1.511	1.786	-0.789	16.46	-17.604	-6.621	31.031	14.347	6.358	12.12	-18.277	7.852	-2.553	-18.122
40	40	0.16887	-0.166	1.421	1.881	-0.675	15.534	-17.648	-6.449	30.571	14.271	6.595	12.088	-18.191	8.09	-2.869	-18.111
41	41	0.1732	-0.114	1.339	1.926	-0.584	14.657	-17.631	-6.314	30.146	14.221	6.91	12.029	-18.165	8.395	-3.186	-18.126
42	42	0.17753	-0.113	1.266	1.913	-0.525	13.844	-17.532	-6.198	29.773	14.198	7.229	11.928	-18.18	8.704	-3.544	-18.132
43	43	0.18186	-0.16	1.209	1.839	-0.501	13.102	-17.366	-6.101	29.455	14.203	7.466	11.793	-18.205	8.942	-3.966	-18.111
44	44	0.18619	-0.247	1.172	1.71	-0.508	12.43	-17.166	-6.025	29.185	14.238	7.594	11.638	-18.234	9.082	-4.445	-18.077
45	45	0.19052	-0.363	1.151	1.542	-0.536	11.814	-16.952	-5.967	28.957	14.304	7.672	11.462	-18.289	9.189	-4.96	-18.057
46	46	0.19485	-0.509	1.16	1.338	-0.598	11.274	-16.778	-5.956	28.774	14.416	7.837	11.25	-18.33	9.372	-5.491	-18.048
47	47	0.19918	-0.676	1.211	1.109	-0.697	10.815	-16.605	-5.945	28.621	14.534	8.025	10.937	-18.366	9.578	-6.103	-18.051
48	48	0.20351	-0.851	1.302	0.856	-0.809	10.451	-16.449	-5.956	28.522	14.667	8.28	10.528	-18.404	9.85	-6.791	-18.077
49	49	0.20784	-1.023	1.418	0.585	-0.932	10.165	-16.35	-5.996	28.478	14.804	8.528	10.083	-18.377	10.114	-7.523	-18.097
50	50	0.21217	-1.181	1.551	0.31	-1.064	9.929	-16.314	-6.041	28.477	14.94	8.725	9.659	-18.296	10.338	-8.258	-18.124
51	51	0.2165	-1.324	1.704	0.039	-1.201	9.735	-16.323	-6.078	28.508	15.062	8.811	9.296	-18.17	10.467	-8.972	-18.155
52	52	0.22083	-1.449	1.884	-0.228	-1.335	9.594	-16.363	-6.113	28.568	15.158	8.766	8.994	-17.985	10.479	-9.667	-18.175
53	53	0.22516	-1.535	2.087	-0.481	-1.448	9.502	-16.459	-6.152	28.656	15.239	8.748	8.688	-17.753	10.518	-10.36	-18.196
54	54	0.22949	-1.604	2.308	-0.745	-1.561	9.484	-16.629	-6.229	28.812	15.375	8.843	8.349	-17.524	10.672	-11.062	-18.245
55	55	0.23382	-1.642	2.523	-1.002	-1.647	9.474	-16.85	-6.313	28.989	15.508	8.871	8.051	-17.272	10.779	-11.75	-18.306
56	56	0.23815	-1.674	2.737	-1.265	-1.718	9.477	-17.09	-6.42	29.181	15.625	8.918	7.759	-17.007	10.906	-12.427	-18.382
57	57	0.24248	-1.697	2.952	-1.525	-1.792	9.486	-17.363	-6.54	29.386	15.764	8.96	7.505	-16.74	11.028	-13.078	-18.464
58	58	0.24681	-1.712	3.168	-1.777	-1.87	9.495	-17.654	-6.662	29.6	15.93	8.999	7.265	-16.502	11.152	-13.72	-18.558
59	59	0.25114	-1.716	3.382	-2.021	-1.941	9.499	-17.95	-6.78	29.82	16.113	9.026	7.016	-16.291	11.274	-14.382	-18.657
60	60	0.25547	-1.699	3.587	-2.251	-1.996	9.488	-18.272	-6.902	30.046	16.304	8.988	6.779	-16.059	11.342	-15.068	-18.726
61	61	0.2598	-1.673	3.782	-2.476	-2.043	9.447	-18.573	-7.014	30.252	16.474	9.029	6.542	-15.836	11.481	-15.723	-18.807
62	62	0.26413	-1.663	3.943	-2.699	-2.106	9.353	-18.834	-7.124	30.446	16.661	9.196	6.325	-15.693	11.733	-16.322	-18.923
63	63	0.26846	-1.681	4.083	-2.919	-2.201	9.205	-19.065	-7.212	30.604	16.86	9.247	6.164	-15.546	11.872	-16.902	-18.997
64	64	0.27279	-1.714	4.2	-3.131	-2.302	9.012	-19.239	-7.282	30.739	17.059	9.264	6.028	-15.449	11.977	-17.47	-19.061
65	65	0.27712	-1.746	4.299	-3.329	-2.397	8.778	-19.373	-7.328	30.859	17.259	9.183	5.925	-15.398	11.992	-18.039	-19.114
66	66	0.28145	-1.773	4.384	-3.508	-2.483	8.501	-19.474	-7.349	30.954	17.44	8.968	5.865	-15.353	11.881	-18.612	-19.139
67	67	0.28578	-1.801	4.452	-3.673	-2.56	8.176	-19.529	-7.35	31.007	17.579	8.706	5.835	-15.294	11.715	-19.165	-19.135
68	68	0.29011	-1.845	4.5	-3.831	-2.655	7.795	-19.543	-7.325	31.02	17.717	8.544	5.833	-15.288	11.632	-19.648	-19.157
69	69	0.29444	-1.901	4.526	-3.992	-2.754	7.341	-19.5	-7.281	30.962	17.865	8.591	5.815	-15.36	11.729	-20.056	-19.218
70	70	0.29877	-1.955	4.514	-4.14	-2.844	6.798	-19.432	-7.211	30.833	18.006	8.725	5.807	-15.469	11.904	-20.401	-19.298
71	71	0.3031	-1.997	4.473	-4.273	-2.917	6.154	-19.309	-7.082	30.609	18.081	8.795	5.798	-15.553	12.013	-20.737	-19.361
72	72	0.30743	-2.04	4.408	-4.395	-2.994	5.439	-19.162	-6.92	30.319	18.138	8.811	5.809	-15.633	12.063	-21.05	-19.409
73	73	0.31176	-2.086	4.335	-4.512	-3.072	4.674	-19.001	-6.735	29.978	18.196	8.727	5.829	-15.723	12.022	-21.377	-19.447
74	74	0.31609	-2.123	4.262	-4.628	-3.133	3.869	-18.828	-6.526	29.589	18.238	8.508	5.853	-15.807	11.863	-21.732	-19.474
75	75	0.32042	-2.144	4.182	-4.736	-3.174	3.027	-18.669	-6.31	29.162	18.263	8.254	5.925	-15.869	11.67	-22.041	-19.499
76	76	0.32475	-2.135	4.087	-4.828	-3.177	2.118	-18.53	-6.098	28.667	18.29	8.173	5.984	-15.98	11.626	-22.283	-19.582
77	77	0.32908	-2.107	3.957	-4.901	-3.179	1.152	-18.462	-5.884	28.134	18.316	8.165	5.979	-16.036	11.652	-22.546	-19.667
78	78	0.33341	-2.063	3.802	-4.977	-3.163	0.131	-18.397	-5.673	27.551	18.319	8.244	5.927	-16.033	11.749	-22.813	-19.722
79	79	0.33774	-1.989	3.626	-5.05	-3.121	-0.928	-18.345	-5.462	26.934	18.3	8.371	5.84	-16.003	11.883	-23.082	-19.784
80	80	0.34207	-1.887	3.442	-5.13	-3.048	-2.008	-18.308	-5.26	26.299	18.279	8.431	5.796	-15.951	11.951	-23.323	-19.843
81	81	0.3464	-1.756	3.253	-5.218	-2.952	-3.096	-18.292	-5.059	25.665	18.264	8.364	5.8	-15.861	11.905	-23.561	-19.881
82	82	0.35073	-1.598	3.061	-5.307	-2.845	-4.181	-18.298	-4.84	25.047	18.241	8.206	5.76	-15.719	11.794	-23.875	-19.897
83	83	0.35506	-1.43	2.877	-5.406	-2.729	-5.242	-18.298	-4.63	24.44	18.213	8.024	5.644	-15.561	11.664	-24.273	-19.899
84	84	0.35939	-1.249	2.69	-5.508	-2.614	-6.256	-18.361	-4.473	23.902	18.259	7.998	5.473	-15.401	11.678	-24.7	-19.893
85	85	0.36372	-1.075	2.51	-5.624	-2.515	-7.224	-18.433	-4.343	23.407	18.315	7.967	5.342	-15.224	11.676	-25.099	-19.881
86	86	0.36805	-0.901	2.34	-5.744	-2.426	-8.152	-18.487	-4.235	22.941	18.38	8.016	5.244	-15.034	11.727	-25.45	-19.841
87	87	0.37238	-0.73	2.183	-5.866	-2.355	-9.038	-18.553	-4.146	22.511	18.489	8.098	5.163	-14.839	11.798	-25.787	-19.769
88	88	0.37671	-0.559	2.043	-5.99	-2.304	-9.878	-18.623	-4.062	22.128	18.618	8.156	5.074	-14.622	11.846	-26.16	-19.664
89	89	0.38104	-0.388	1.922	-6.118	-2.267	-10.669	-18.665	-3.98	21.799	18.729	8.21	4.961	-14.389	11.89	-26.586	-19.536
90	90	0.38537	-0.226	1.823	-6.254	-2.242	-11.405	-18.674	-3.92	21.524	18.855	8.351	4.827	-14.199	12.009	-27.034	-19.41
91	91	0.3897	-0.084	1.764	-6.404	-2.235	-12.051	-18.647	-3.885	21.325	18.984	8.415	4.626	-14.032	12.064	-27.611	-19.262
92	92	0.39403	0.015	1.754	-6.565	-2.288	-12.6	-18.591	-3.858	21.202	19.163	8.466	4.387	-13.918	12.107	-28.266	-19.09
93	93	0.39836	0.094	1.768	-6.739	-2.369	-13.088	-18.505	-3.849	21.145	19.346	8.505	4.196	-13.822	12.132	-28.915	-18.905
94	94	0.40269	0.156	1.803	-6.912	-2.467	-13.534	-18.405	-3.87	21.128	19.541	8.644	4.023	-13.76	12.232	-29.544	-18.729
95	95	0.40702	0.206	1.856	-7.081	-2.581	-13.943	-18.286	-3.914	21.149	19.734	8.9	3.828	-13.719	12.425	-30.189	-18.554
96	96	0.41135	0.245	1.929	-7.245	-2.708	-14.31	-18.143	-3.969	21.214	19.902	9.168	3.59	-13.675	12.624	-30.905	-18.363
97	97	0.41568	0.269	2.032	-7.4	-2.841	-14.623	-17.98	-4.031	21.326	20.04	9.323	3.32	-13.625	12.722	-31.717	-18.151
98	98	0.42001	0.275	2.165	-7.554	-2.993	-14.867	-17.801	-4.099	21.505	20.171	9.433	3.061	-13.589	12.783	-32.565	-17.934
99	99	0.42434	0.259	2.334	-7.704	-3.16	-15.031	-17.628	-4.19	21.753	20.255	9.519	2.844	-13.555	12.814	-33.403	-17.759
100	100	0.42867	0.222	2.519	-7.836	-3.334	-15.144	-17.449	-4.294	22.054	20.306	9.541	2.621	-13.536	12.785	-34.291	-17.595
101	101	0.433	0.179	2.721	-7.944	-3.505	-15.195	-17.292	-4.421	22.435	20.349	9.585	2.352	-13.518	12.783	-35.252	-17.428
102	102	0.43733	0.127	2.929	-8.02	-3.681	-15.185	-17.188	-4.579	22.896	20.383	9.703	2.024	-13.489	12.853	-36.281	-17.277
103	103	0.44166	0.053	3.141	-8.063	-3.881	-15.111	-17.151	-4.763	23.448	20.414	9.903	1.658	-13.47	13.005	-37.349	-17.167
104	104	0.44599	-0.053	3.354	-8.073	-4.123	-14.965	-17.174	-4.963	24.104	20.439	10.148	1.282	-13.466	13.209	-38.443	-17.1
105	105	0.45032	-0.201	3.558	-8.045	-4.408	-14.768	-17.24	-5.164	24.848	20.41	10.365	0.884	-13.422	13.397	-39.589	-17.04
106	106	0.45465	-0.402	3.732	-7.971	-4.743	-14.535	-17.363	-5.393	25.674	20.323	10.548	0.468	-13.329	13.551	-40.788	-16.979
107	107	0.45898	-0.676	3.862	-7.851	-5.16	-14.29	-17.558	-5.62	26.585	20.223	10.779	-0.029	-13.264	13.774	-42.069	-16.969
108	108	0.46331	-1.033	3.945	-7.692	-5.675	-14.035	-17.821	-5.843	27.577	20.107	10.973	-0.582	-13.204	13.983	-43.431	-16.987
109	109	0.46764	-1.461	3.982	-7.491	-6.288	-13.77	-18.138	-6.05	28.649	19.944	11.286	-1.219	-13.161	14.324	-44.842	-17.081
110	110	0.47197	-1.937	3.97	-7.241	-6.965	-13.516	-18.506	-6.245	29.778	19.718	11.725	-1.963	-13.128	14.803	-46.312	-17.252
111	111	0.4763	-2.436	3.907	-6.94	-7.67	-13.287	-18.935	-6.44	30.948	19.437	12.167	-2.791	-13.084	15.306	-47.853	-17.471
112	112	0.48063	-2.941	3.802	-6.595	-8.386	-13.074	-19.436	-6.646	32.164	19.122	12.505	-3.642	-13.013	15.735	-49.439	-17.714
113	113	0.48496	-3.452	3.671	-6.217	-9.116	-12.851	-19.991	-6.87	33.416	18.738	12.887	-4.523	-12.899	16.225	-51.016	-18.007
114	114	0.48929	-3.94	3.53	-5.817	-9.813	-12.604	-20.569	-7.118	34.676	18.262	13.181	-5.395	-12.701	16.649	-52.564	-18.303
115	115	0.49362	-4.391	3.392	-5.401	-10.472	-12.322	-21.169	-7.374	35.949	17.754	13.288	-6.335	-12.463	16.939	-54.199	-18.581
116	116	0.49795	-4.79	3.245	-4.981	-11.071	-12.027	-21.783	-7.646	37.221	17.218	13.201	-7.272	-12.214	17.08	-55.854	-18.865
117	117	0.50228	-5.127	3.093	-4.563	-11.591	-11.708	-22.416	-7.972	38.513	16.656	13.007	-8.19	-11.967	17.144	-57.508	-19.169
118	118	0.50661	-5.406	2.947	-4.153	-12.033	-11.352	-23.057	-8.364	39.846	16.073	12.747	-9.086	-11.73	17.168	-59.176	-19.486
119	119	0.51094	-5.631	2.813	-3.756	-12.402	-10.96	-23.683	-8.806	41.227	15.475	12.405	-9.952	-11.507	17.138	-60.875	-19.791
120	120	0.51527	-5.789	2.69	-3.379	-12.687	-10.522	-24.282	-9.3	42.666	14.869	11.972	-10.761	-11.295	17.04	-62.587	-20.067
121	121	0.5196	-5.882	2.575	-3.039	-12.898	-10.028	-24.868	-9.859	44.15	14.298	11.543	-11.403	-11.139	16.938	-64.145	-20.358
122	122	0.52393	-5.899	2.462	-2.75	-12.983	-9.441	-25.441	-10.544	45.689	13.796	11.088	-11.738	-11.093	16.752	-65.417	-20.671
123	123	0.52826	-5.854	2.367	-2.506	-12.974	-8.755	-25.93	-11.268	47.275	13.303	10.581	-11.852	-11.126	16.472	-66.484	-20.984
124	124	0.53259	-5.762	2.297	-2.317	-12.887	-7.929	-26.316	-12.026	48.927	12.816	10.084	-11.822	-11.249	16.16	-67.387	-21.299
125	125	0.53692	-5.643	2.247	-2.193	-12.746	-6.953	-26.592	-12.806	50.652	12.353	9.563	-11.714	-11.473	15.796	-68.194	-21.598
126	126	0.54125	-5.524	2.21	-2.142	-12.578	-5.834	-26.753	-13.599	52.445	11.93	9.01	-11.541	-11.826	15.367	-68.919	-21.89
127	127	0.54558	-5.429	2.177	-2.17	-12.404	-4.584	-26.792	-14.399	54.304	11.539	8.523	-11.263	-12.335	14.948	-69.474	-22.222
128	128	0.54991	-5.399	2.133	-2.266	-12.274	-3.267	-26.705	-15.16	56.182	11.153	8.201	-10.869	-12.92	14.634	-69.804	-22.569
129	129	0.55424	-5.451	2.058	-2.443	-12.193	-1.898	-26.483	-15.876	58.062	10.781	7.92	-10.286	-13.572	14.302	-69.862	-22.91
130	130	0.55857	-5.594	1.954	-2.668	-12.183	-0.531	-26.124	-16.481	59.879	10.41	7.584	-9.612	-14.2	13.891	-69.763	-23.18
131	131	0.5629	-5.808	1.82	-2.936	-12.226	0.849	-25.658	-17.004	61.655	10.068	7.281	-8.84	-14.828	13.489	-69.473	-23.403
132	132	0.56723	-6.069	1.667	-3.235	-12.294	2.233	-25.085	-17.424	63.371	9.718	7.006	-8.022	-15.397	13.11	-69.043	-23.555
133	133	0.57156	-6.343	1.505	-3.55	-12.334	3.615	-24.421	-17.757	65.007	9.338	6.756	-7.184	-15.871	12.752	-68.498	-23.622
134	134	0.57589	-6.596	1.34	-3.874	-12.292	4.993	-23.698	-18.038	66.551	8.93	6.525	-6.324	-16.25	12.399	-67.84	-23.6
135	135	0.58022	-6.813	1.176	-4.192	-12.168	6.336	-22.928	-18.235	67.984	8.501	6.233	-5.463	-16.5	11.991	-67.129	-23.459
136	136	0.58455	-6.966	1.008	-4.487	-11.932	7.606	-22.177	-18.388	69.271	8.085	6.043	-4.594	-16.691	11.666	-66.281	-23.275
137	137	0.58888	-7.062	0.845	-4.755	-11.61	8.811	-21.45	-18.486	70.412	7.687	5.827	-3.762	-16.787	11.324	-65.39	-23.006
138	138	0.59321	-7.086	0.693	-4.985	-11.182	9.944	-20.734	-18.515	71.414	7.293	5.688	-2.967	-16.823	11.05	-64.431	-22.687
139	139	0.59754	-7.052	0.574	-5.171	-10.677	11.053	-20.044	-18.481	72.309	6.908	5.547	-2.221	-16.795	10.785	-63.451	-22.311
140	140	0.60187	-6.965	0.497	-5.31	-10.099	12.137	-19.375	-18.379	73.1	6.529	5.403	-1.515	-16.717	10.524	-62.453	-21.887
141	141	0.6062	-6.819	0.463	-5.403	-9.442	13.193	-18.725	-18.217	73.776	6.154	5.301	-0.834	-16.604	10.299	-61.401	-21.435
142	142	0.61053	-6.622	0.48	-5.448	-8.721	14.252	-18.119	-18.022	74.34	5.798	5.271	-0.177	-16.466	10.135	-60.266	-20.966
143	143	0.61486	-6.387	0.552	-5.439	-7.961	15.323	-17.568	-17.797	74.8	5.49	5.333	0.465	-16.347	10.055	-59.036	-20.502
144	144	0.61919	-6.164	0.684	-5.388	-7.229	16.442	-17.05	-17.537	75.149	5.219	5.417	1.074	-16.195	10.001	-57.732	-20.021
145	145	0.62352	-5.967	0.876	-5.313	-6.515	17.61	-16.523	-17.248	75.423	4.971	5.509	1.649	-16.055	9.949	-56.398	-19.536
146	146	0.62785	-5.785	1.117	-5.217	-5.823	18.807	-15.992	-16.927	75.611	4.763	5.635	2.224	-15.952	9.93	-54.986	-19.079
147	147	0.63218	-5.618	1.403	-5.103	-5.162	20.039	-15.473	-16.582	75.734	4.586	5.786	2.804	-15.887	9.941	-53.504	-18.663
148	148	0.63651	-5.471	1.726	-4.966	-4.543	21.303	-14.971	-16.221	75.795	4.441	5.942	3.377	-15.862	9.966	-51.97	-18.288
149	149	0.64084	-5.352	2.077	-4.805	-3.975	22.589	-14.477	-15.841	75.784	4.335	6.081	3.923	-15.879	9.981	-50.406	-17.948
150	150	0.64517	-5.273	2.453	-4.628	-3.464	23.898	-13.97	-15.441	75.716	4.254	6.164	4.403	-15.932	9.949	-48.874	-17.634
151	151	0.6495	-5.228	2.857	-4.427	-3.039	25.214	-13.492	-15.038	75.584	4.209	6.206	4.82	-16.018	9.891	-47.374	-17.368
152	152	0.65383	-5.208	3.277	-4.213	-2.67	26.541	-13.05	-14.665	75.406	4.196	6.314	5.192	-16.154	9.897	-45.863	-17.16
153	153	0.65816	-5.209	3.709	-3.991	-2.346	27.861	-12.614	-14.289	75.172	4.197	6.404	5.545	-16.356	9.892	-44.333	-17.032
154	154	0.66249	-5.223	4.146	-3.764	-2.064	29.158	-12.159	-13.892	74.861	4.211	6.455	5.855	-16.589	9.85	-42.808	-16.95
155	155	0.66682	-5.245	4.586	-3.534	-1.821	30.431	-11.691	-13.478	74.474	4.228	6.466	6.113	-16.818	9.769	-41.298	-16.888
156	156	0.67115	-5.27	5.026	-3.298	-1.609	31.681	-11.238	-13.075	74.02	4.236	6.484	6.328	-17.029	9.692	-39.786	-16.847
157	157	0.67548	-5.287	5.459	-3.053	-1.419	32.904	-10.845	-12.722	73.507	4.236	6.597	6.518	-17.238	9.694	-38.232	-16.849
158	158	0.67981	-5.284	5.887	-2.803	-1.252	34.104	-10.531	-12.425	72.94	4.229	6.729	6.753	-17.431	9.713	-36.59	-16.896
159	159	0.68414	-5.248	6.297	-2.553	-1.096	35.223	-10.243	-12.119	72.279	4.185	6.834	6.997	-17.563	9.707	-34.914	-16.958
160	160	0.68847	-5.195	6.699	-2.307	-0.951	36.296	-9.995	-11.849	71.537	4.104	6.973	7.197	-17.618	9.715	-33.234	-17.01
161	161	0.6928	-5.122	7.077	-2.066	-0.822	37.316	-9.79	-11.595	70.74	4.02	7.048	7.361	-17.622	9.668	-31.587	-17.049
162	162	0.69713	-5.034	7.423	-1.832	-0.72	38.282	-9.625	-11.354	69.886	3.939	7.091	7.502	-17.57	9.595	-29.942	-17.072
163	163	0.70146	-4.922	7.729	-1.611	-0.623	39.186	-9.503	-11.141	68.971	3.849	7.164	7.646	-17.454	9.545	-28.252	-17.074
164	164	0.70579	-4.777	7.989	-1.408	-0.495	40.015	-9.433	-10.974	67.998	3.741	7.279	7.814	-17.28	9.525	-26.504	-17.053
165	165	0.71012	-4.611	8.209	-1.226	-0.36	40.785	-9.426	-10.855	66.977	3.641	7.406	7.954	-17.045	9.517	-24.759	-16.999
166	166	0.71445	-4.427	8.39	-1.058	-0.247	41.487	-9.494	-10.792	65.9	3.571	7.599	8.099	-16.711	9.563	-22.982	-16.877
167	167	0.71878	-4.245	8.545	-0.9	-0.173	42.155	-9.649	-10.78	64.796	3.572	7.817	8.198	-16.344	9.648	-21.235	-16.726
168	168	0.72311	-4.074	8.686	-0.755	-0.138	42.796	-9.872	-10.813	63.662	3.645	8.1	8.294	-15.966	9.804	-19.467	-16.563
169	169	0.72744	-3.933	8.822	-0.635	-0.148	43.418	-10.114	-10.867	62.503	3.797	8.394	8.383	-15.578	9.98	-17.705	-16.374
170	170	0.73177	-3.836	8.957	-0.542	-0.202	44.019	-10.353	-10.938	61.323	4.034	8.634	8.479	-15.178	10.111	-15.962	-16.134
171	171	0.7361	-3.79	9.086	-0.474	-0.298	44.596	-10.601	-11.041	60.124	4.375	8.806	8.603	-14.778	10.185	-14.226	-15.84
172	172	0.74043	-3.795	9.194	-0.429	-0.443	45.146	-10.87	-11.168	58.908	4.845	8.975	8.744	-14.422	10.277	-12.475	-15.528
173	173	0.74476	-3.83	9.258	-0.407	-0.632	45.624	-11.155	-11.294	57.656	5.437	9.23	8.887	-14.131	10.467	-10.697	-15.234
174	174	0.74909	-3.879	9.283	-0.401	-0.825	46.034	-11.479	-11.461	56.351	6.101	9.572	8.985	-13.864	10.725	-8.93	-14.941
175	175	0.75342	-3.923	9.279	-0.408	-1.013	46.383	-11.86	-11.648	55.016	6.843	9.886	9.007	-13.632	10.964	-7.258	-14.653
176	176	0.75775	-3.964	9.249	-0.425	-1.21	46.676	-12.295	-11.833	53.652	7.662	10.232	8.976	-13.467	11.245	-5.634	-14.418
177	177	0.76208	-4.011	9.198	-0.449	-1.421	46.915	-12.761	-12.001	52.257	8.549	10.637	8.899	-13.409	11.593	-4.033	-14.276
178	178	0.76641	-4.07	9.13	-0.481	-1.645	47.098	-13.233	-12.138	50.828	9.489	11.057	8.79	-13.446	11.961	-2.453	-14.215
179	179	0.77074	-4.145	9.045	-0.516	-1.888	47.222	-13.712	-12.238	49.364	10.454	11.426	8.656	-13.494	12.285	-0.918	-14.171
180	180	0.77507	-4.239	8.946	-0.547	-2.15	47.302	-14.22	-12.332	47.875	11.406	11.782	8.441	-13.456	12.588	0.515	-14.091
181	181	0.7794	-4.335	8.835	-0.574	-2.423	47.322	-14.779	-12.407	46.339	12.366	12.116	8.219	-13.39	12.863	1.934	-14.026
182	182	0.78373	-4.433	8.707	-0.605	-2.686	47.271	-15.33	-12.423	44.752	13.291	12.358	8.049	-13.344	13.048	3.398	-14.022
183	183	0.78806	-4.524	8.57	-0.64	-2.95	47.162	-15.902	-12.384	43.133	14.182	12.603	7.866	-13.321	13.238	4.857	-14.109
184	184	0.79239	-4.615	8.429	-0.668	-3.221	47.002	-16.499	-12.303	41.495	14.996	12.946	7.538	-13.261	13.513	6.189	-14.263
185	185	0.79672	-4.709	8.285	-0.683	-3.495	46.788	-17.071	-12.155	39.841	15.686	13.333	7.026	-13.135	13.824	7.334	-14.448
186	186	0.80105	-4.806	8.145	-0.685	-3.769	46.52	-17.58	-11.911	38.176	16.239	13.636	6.409	-12.933	14.062	8.333	-14.631
187	187	0.80538	-4.912	8.019	-0.678	-4.058	46.212	-18.063	-11.582	36.511	16.684	13.807	5.822	-12.633	14.191	9.294	-14.795
188	188	0.80971	-5.017	7.9	-0.667	-4.328	45.822	-18.457	-11.155	34.819	16.955	13.946	5.376	-12.262	14.289	10.361	-14.971
189	189	0.81404	-5.13	7.805	-0.634	-4.61	45.39	-18.809	-10.676	33.142	17.09	14.081	4.983	-11.785	14.378	11.407	-15.109
190	190	0.81837	-5.237	7.728	-0.585	-4.885	44.92	-19.081	-10.134	31.488	17.031	14.265	4.581	-11.178	14.513	12.394	-15.205
191	191	0.8227	-5.336	7.669	-0.522	-5.138	44.424	-19.279	-9.558	29.882	16.81	14.532	4.153	-10.515	14.734	13.298	-15.295
192	192	0.82703	-5.417	7.631	-0.44	-5.36	43.91	-19.429	-8.972	28.342	16.461	14.923	3.734	-9.865	15.08	14.164	-15.429
193	193	0.83136	-5.472	7.611	-0.336	-5.546	43.366	-19.512	-8.366	26.863	15.961	15.387	3.366	-9.236	15.504	15.02	-15.609
194	194	0.83569	-5.493	7.598	-0.207	-5.697	42.77	-19.493	-7.717	25.44	15.279	15.788	3.081	-8.587	15.878	15.849	-15.78
195	195	0.84002	-5.479	7.589	-0.047	-5.826	42.147	-19.482	-7.085	24.106	14.54	16.074	2.951	-7.935	16.144	16.683	-15.926
196	196	0.84435	-5.407	7.563	0.136	-5.879	41.454	-19.437	-6.491	22.858	13.724	16.3	2.859	-7.316	16.361	17.393	-16.037
197	197	0.84868	-5.31	7.522	0.354	-5.905	40.72	-19.348	-5.923	21.712	12.888	16.424	2.774	-6.746	16.503	17.94	-16.091
198	198	0.85301	-5.186	7.487	0.589	-5.89	39.99	-19.301	-5.434	20.697	12.139	16.569	2.66	-6.23	16.693	18.302	-16.086
199	199	0.85734	-5.056	7.473	0.838	-5.85	39.283	-19.251	-5.012	19.812	11.485	16.772	2.527	-5.801	16.964	18.506	-16.032
200	200	0.86167	-4.935	7.484	1.101	-5.804	38.613	-19.187	-4.653	19.07	10.934	17.064	2.367	-5.46	17.346	18.549	-15.93
201	201	0.866	-4.828	7.521	1.374	-5.763	37.986	-19.121	-4.357	18.487	10.493	17.457	2.096	-5.213	17.864	18.347	-15.797
