# Supplementary material for: Gait phenotypes in paediatric hereditary spastic paraplegia revealed by dynamic time warping analysis and random forests
Source: PLoS One. 2018 Mar 8;13(3):e0192345. doi: 10.1371/journal.pone.0192345 (PMC5843164; doi:10.1371/journal.pone.0192345)
Supplement: S2 Data — (ZIP) [file pone.0192345.s009.zip › Healthy/Left.SR.HEALTHY12.4.csv]

	Epoch	Time	Pelvic.obliquity	Pelvic.tilt	Pelvic rotation	Hip.abd.add	Hip.flexion	Hip.rotation	Knee.abd.add	Knee.flexion	Knee.rotation	Ankle.abd.add	Ankle.flexion	Ankle.rotation	Forefoot.abd.add	Forefoot.flexion	Forefoot.rotation
1	1	0	-0.778	14.92	2.461	-2.904	39.207	-26.511	-3.871	10.108	6.582	13.299	3.775	-6.42	10.916	22.746	-25.105
2	2	0.00405	-0.702	15.039	2.682	-2.709	39.494	-26.404	-4.05	10.464	6.428	13.984	3.092	-6.004	12.027	22.031	-24.567
3	3	0.0081	-0.609	15.111	2.902	-2.49	39.749	-26.115	-4.282	11.015	6.339	14.643	2.045	-5.583	13.256	20.691	-23.748
4	4	0.01215	-0.495	15.138	3.133	-2.264	39.937	-25.681	-4.526	11.668	6.327	15.039	0.718	-5.252	14.306	18.792	-22.722
5	5	0.0162	-0.368	15.117	3.372	-2.035	40.044	-25.086	-4.763	12.38	6.399	15	-0.731	-5.105	14.933	16.473	-21.54
6	6	0.02025	-0.242	15.046	3.606	-1.793	40.083	-24.292	-4.994	13.161	6.569	14.439	-2.092	-5.213	14.963	13.93	-20.232
7	7	0.0243	-0.118	14.922	3.815	-1.555	40.096	-23.362	-5.215	14.143	6.949	13.446	-3.137	-5.623	14.398	11.379	-18.822
8	8	0.02835	-0.001	14.787	3.965	-1.283	40.133	-22.271	-5.463	15.317	7.481	12.973	-3.961	-6.413	14.141	9.095	-17.552
9	9	0.0324	0.152	14.636	4.108	-0.956	40.2	-21.117	-5.764	16.641	8.096	12.818	-4.465	-7.465	13.998	7.134	-16.389
10	10	0.03645	0.346	14.46	4.238	-0.571	40.288	-19.918	-6.087	18.083	8.786	12.768	-4.584	-8.762	13.796	5.539	-15.334
11	11	0.0405	0.579	14.245	4.337	-0.133	40.375	-18.665	-6.384	19.618	9.541	12.65	-4.272	-10.297	13.423	4.344	-14.394
12	12	0.04455	0.866	13.955	4.42	0.351	40.387	-17.36	-6.615	21.257	10.295	12.577	-3.39	-12.025	13.044	3.689	-13.583
13	13	0.0486	1.189	13.592	4.437	0.915	40.348	-16.012	-6.787	23.11	10.99	12.207	-2.182	-13.817	12.452	3.152	-12.846
14	14	0.05265	1.546	13.142	4.412	1.537	40.191	-14.721	-6.899	25.046	11.692	11.682	-0.981	-15.676	11.79	2.502	-12.225
15	15	0.0567	1.909	12.637	4.318	2.22	39.92	-13.477	-6.969	26.974	12.406	11.051	0.175	-17.566	11.096	1.77	-11.719
16	16	0.06075	2.263	12.098	4.152	2.957	39.549	-12.296	-7.016	28.816	13.114	10.336	1.32	-19.426	10.387	1.051	-11.323
17	17	0.0648	2.642	11.514	3.976	3.73	39.077	-11.293	-7.046	30.52	13.766	9.51	2.548	-21.169	9.664	0.49	-11.052
18	18	0.06885	3.051	10.922	3.826	4.5	38.532	-10.611	-7.089	32.013	14.432	8.486	4.086	-22.758	8.923	0.326	-10.917
19	19	0.0729	3.43	10.316	3.673	5.236	37.926	-10.142	-7.182	33.293	14.993	7.498	5.694	-24.057	8.3	0.394	-10.857
20	20	0.07695	3.745	9.698	3.495	5.934	37.239	-9.836	-7.35	34.328	15.412	6.638	7.153	-25.025	7.796	0.506	-10.841
21	21	0.081	3.969	9.079	3.279	6.576	36.476	-9.65	-7.599	35.132	15.654	5.952	8.304	-25.611	7.393	0.507	-10.833
22	22	0.08505	4.084	8.475	3.027	7.131	35.671	-9.563	-7.915	35.765	15.681	5.449	9.075	-25.752	7.055	0.296	-10.783
23	23	0.0891	4.113	7.883	2.823	7.503	34.856	-9.805	-8.311	36.322	15.634	5.349	9.616	-25.495	7.051	-0.012	-10.747
24	24	0.09315	4.084	7.311	2.672	7.74	33.989	-10.222	-8.728	36.771	15.522	5.373	10.168	-24.959	7.165	-0.257	-10.681
25	25	0.0972	3.952	6.759	2.534	7.834	33.082	-10.748	-9.18	37.095	15.385	5.443	10.744	-24.237	7.311	-0.403	-10.62
26	26	0.10125	3.701	6.241	2.391	7.784	32.151	-11.345	-9.671	37.272	15.241	5.561	11.264	-23.397	7.467	-0.496	-10.6
27	27	0.1053	3.332	5.778	2.242	7.59	31.216	-11.991	-10.187	37.278	15.099	5.754	11.617	-22.489	7.631	-0.62	-10.644
28	28	0.10935	2.852	5.397	2.108	7.214	30.287	-12.624	-10.628	37.104	15.021	5.801	11.887	-21.593	7.643	-0.742	-10.72
29	29	0.1134	2.334	5.088	2.021	6.725	29.372	-13.212	-10.966	36.83	14.985	5.828	12.068	-20.776	7.629	-0.909	-10.818
30	30	0.11745	1.818	4.828	1.99	6.165	28.467	-13.713	-11.19	36.518	14.964	5.948	12.214	-20.063	7.701	-1.085	-10.922
31	31	0.1215	1.329	4.587	1.995	5.572	27.56	-14.095	-11.289	36.205	14.929	6.065	12.316	-19.414	7.771	-1.312	-10.985
32	32	0.12555	0.902	4.329	2.024	4.995	26.625	-14.346	-11.257	35.911	14.853	6.046	12.368	-18.784	7.709	-1.632	-10.961
33	33	0.1296	0.623	3.996	2.117	4.516	25.581	-14.47	-11.077	35.624	14.688	5.842	12.445	-18.189	7.475	-1.994	-10.849
34	34	0.13365	0.51	3.605	2.246	4.171	24.475	-14.613	-10.854	35.388	14.566	5.693	12.564	-17.686	7.315	-2.364	-10.704
35	35	0.1377	0.485	3.23	2.398	3.898	23.355	-14.741	-10.586	35.139	14.519	5.484	12.662	-17.283	7.115	-2.783	-10.527
36	36	0.14175	0.505	2.905	2.55	3.671	22.254	-14.822	-10.284	34.866	14.552	5.246	12.656	-16.993	6.892	-3.314	-10.328
37	37	0.1458	0.546	2.639	2.686	3.475	21.179	-14.838	-9.954	34.557	14.648	5.033	12.488	-16.805	6.688	-3.993	-10.124
38	38	0.14985	0.624	2.408	2.808	3.32	20.093	-14.805	-9.594	34.174	14.749	4.91	12.135	-16.672	6.545	-4.805	-9.933
39	39	0.1539	0.781	2.17	2.891	3.305	19.011	-14.752	-9.28	33.798	14.894	4.757	11.694	-16.624	6.367	-5.718	-9.742
40	40	0.15795	0.996	1.934	2.947	3.384	17.908	-14.637	-8.959	33.376	15.024	4.628	11.241	-16.61	6.209	-6.617	-9.552
41	41	0.162	1.21	1.729	2.959	3.5	16.841	-14.483	-8.669	32.944	15.146	4.528	10.825	-16.577	6.077	-7.463	-9.344
42	42	0.16605	1.376	1.577	2.916	3.595	15.857	-14.319	-8.435	32.531	15.28	4.537	10.455	-16.517	6.046	-8.239	-9.137
43	43	0.1701	1.461	1.49	2.816	3.621	14.981	-14.181	-8.272	32.153	15.455	4.797	10.108	-16.47	6.248	-8.944	-8.986
44	44	0.17415	1.447	1.489	2.648	3.551	14.267	-14.022	-8.152	31.835	15.688	5.167	9.782	-16.464	6.561	-9.588	-8.874
45	45	0.1782	1.405	1.522	2.437	3.485	13.681	-13.962	-8.148	31.571	15.954	5.705	9.397	-16.448	7.015	-10.241	-8.819
46	46	0.18225	1.354	1.596	2.208	3.427	13.183	-13.942	-8.193	31.318	16.195	6.391	8.919	-16.429	7.592	-10.93	-8.821
47	47	0.1863	1.29	1.713	1.96	3.363	12.771	-13.933	-8.254	31.083	16.396	7.028	8.417	-16.378	8.12	-11.624	-8.853
48	48	0.19035	1.199	1.869	1.681	3.27	12.454	-13.925	-8.32	30.894	16.563	7.387	8.001	-16.261	8.394	-12.264	-8.879
49	49	0.1944	1.059	2.083	1.373	3.135	12.225	-13.912	-8.404	30.722	16.702	7.693	7.631	-16.142	8.619	-12.847	-8.953
50	50	0.19845	0.891	2.353	1.049	2.975	12.07	-13.844	-8.468	30.555	16.734	8.104	7.259	-15.982	8.944	-13.394	-9.066
51	51	0.2025	0.739	2.65	0.744	2.824	11.979	-13.852	-8.559	30.429	16.79	8.532	6.791	-15.829	9.282	-14.041	-9.201
52	52	0.20655	0.611	2.972	0.465	2.685	11.951	-13.922	-8.66	30.359	16.836	9.008	6.205	-15.659	9.665	-14.818	-9.354
53	53	0.2106	0.506	3.318	0.209	2.554	11.976	-14.02	-8.744	30.344	16.826	9.541	5.529	-15.448	10.112	-15.694	-9.522
54	54	0.21465	0.416	3.666	-0.019	2.417	12.022	-14.185	-8.824	30.359	16.83	9.96	4.893	-15.229	10.475	-16.558	-9.704
55	55	0.2187	0.313	4.058	-0.23	2.25	12.099	-14.354	-8.897	30.383	16.836	10.435	4.354	-15.023	10.901	-17.334	-9.898
56	56	0.22275	0.222	4.462	-0.412	2.084	12.136	-14.516	-8.923	30.355	16.856	10.595	3.873	-14.813	11.044	-18.106	-10.043
57	57	0.2268	0.147	4.872	-0.574	1.93	12.167	-14.658	-8.916	30.338	16.837	10.607	3.395	-14.581	11.06	-18.921	-10.164
58	58	0.23085	0.082	5.275	-0.729	1.784	12.212	-14.775	-8.891	30.378	16.769	10.608	2.883	-14.331	11.08	-19.804	-10.277
59	59	0.2349	0.017	5.652	-0.887	1.638	12.256	-14.876	-8.857	30.47	16.721	10.562	2.34	-14.105	11.07	-20.751	-10.374
60	60	0.23895	-0.054	6.001	-1.035	1.466	12.332	-15.003	-8.825	30.631	16.709	10.273	1.823	-13.905	10.841	-21.725	-10.466
61	61	0.243	-0.121	6.336	-1.155	1.29	12.34	-15.129	-8.779	30.735	16.71	10.13	1.382	-13.748	10.751	-22.59	-10.576
62	62	0.24705	-0.188	6.656	-1.258	1.103	12.291	-15.245	-8.709	30.794	16.722	10.048	0.997	-13.629	10.721	-23.38	-10.704
63	63	0.2511	-0.262	6.958	-1.348	0.894	12.199	-15.375	-8.63	30.833	16.753	10.01	0.648	-13.524	10.735	-24.127	-10.84
64	64	0.25515	-0.355	7.235	-1.43	0.652	12.078	-15.558	-8.575	30.885	16.819	10.067	0.322	-13.399	10.845	-24.858	-10.97
65	65	0.2592	-0.492	7.479	-1.537	0.377	11.911	-15.627	-8.477	30.909	16.852	10.028	-0.009	-13.309	10.861	-25.589	-11.095
66	66	0.26325	-0.636	7.699	-1.633	0.083	11.708	-15.705	-8.376	30.925	16.939	10.079	-0.385	-13.301	10.958	-26.346	-11.256
67	67	0.2673	-0.783	7.902	-1.726	-0.211	11.464	-15.774	-8.28	30.904	17.028	10.139	-0.697	-13.304	11.051	-27.026	-11.419
68	68	0.27135	-0.929	8.089	-1.816	-0.503	11.183	-15.816	-8.168	30.848	17.09	10.107	-0.934	-13.297	11.051	-27.635	-11.572
69	69	0.2754	-1.069	8.258	-1.896	-0.798	10.869	-15.825	-8.017	30.777	17.117	9.935	-1.13	-13.283	10.921	-28.223	-11.715
70	70	0.27945	-1.205	8.374	-1.973	-1.093	10.482	-15.868	-7.886	30.683	17.153	9.983	-1.288	-13.243	11	-28.733	-11.86
71	71	0.2835	-1.352	8.457	-2.069	-1.388	10.067	-15.907	-7.788	30.583	17.189	10.215	-1.476	-13.202	11.24	-29.231	-12.016
72	72	0.28755	-1.499	8.511	-2.172	-1.687	9.592	-15.96	-7.684	30.444	17.24	10.459	-1.672	-13.165	11.493	-29.724	-12.185
73	73	0.2916	-1.644	8.547	-2.288	-1.982	9.086	-16.02	-7.585	30.281	17.307	10.648	-1.868	-13.122	11.695	-30.222	-12.343
74	74	0.29565	-1.782	8.577	-2.417	-2.264	8.577	-16.091	-7.502	30.114	17.396	10.777	-2.064	-13.069	11.837	-30.73	-12.486
75	75	0.2997	-1.882	8.605	-2.533	-2.524	8.044	-16.237	-7.426	29.928	17.535	10.94	-2.282	-13.051	12.017	-31.249	-12.666
76	76	0.30375	-1.939	8.612	-2.654	-2.727	7.482	-16.371	-7.342	29.721	17.636	11.021	-2.492	-13.003	12.125	-31.763	-12.831
77	77	0.3078	-1.953	8.619	-2.769	-2.878	6.867	-16.44	-7.21	29.466	17.692	11.053	-2.662	-12.968	12.189	-32.242	-12.985
78	78	0.31185	-1.918	8.619	-2.872	-2.973	6.219	-16.533	-7.085	29.183	17.762	11.122	-2.833	-12.94	12.285	-32.711	-13.137
79	79	0.3159	-1.84	8.605	-2.971	-3.019	5.555	-16.67	-6.992	28.891	17.842	11.235	-3.02	-12.888	12.419	-33.185	-13.283
80	80	0.31995	-1.748	8.581	-3.093	-3.035	4.883	-16.738	-6.884	28.597	17.824	11.278	-3.184	-12.759	12.491	-33.651	-13.398
81	81	0.324	-1.617	8.535	-3.209	-3.03	4.177	-16.823	-6.753	28.298	17.83	11.083	-3.319	-12.619	12.343	-34.148	-13.482
82	82	0.32805	-1.473	8.477	-3.347	-2.999	3.476	-16.936	-6.674	28.027	17.882	10.882	-3.339	-12.498	12.185	-34.55	-13.575
83	83	0.3321	-1.312	8.419	-3.493	-2.945	2.768	-17.053	-6.608	27.748	17.947	10.726	-3.362	-12.393	12.065	-34.942	-13.683
84	84	0.33615	-1.134	8.361	-3.64	-2.874	2.049	-17.15	-6.535	27.454	18.005	10.611	-3.447	-12.297	11.982	-35.385	-13.794
85	85	0.3402	-0.941	8.297	-3.792	-2.786	1.32	-17.204	-6.448	27.165	18.045	10.501	-3.603	-12.2	11.906	-35.903	-13.886
86	86	0.34425	-0.727	8.233	-3.933	-2.665	0.565	-17.215	-6.373	26.843	18.052	10.57	-3.872	-12.118	11.976	-36.489	-13.984
87	87	0.3483	-0.464	8.151	-4.047	-2.509	-0.205	-17.276	-6.317	26.543	18.068	10.78	-4.086	-12.014	12.175	-37.004	-14.084
88	88	0.35235	-0.196	8.069	-4.162	-2.348	-0.99	-17.294	-6.25	26.233	18.057	10.857	-4.224	-11.868	12.238	-37.487	-14.134
89	89	0.3564	0.064	7.988	-4.282	-2.196	-1.788	-17.259	-6.17	25.912	18.021	10.79	-4.301	-11.692	12.152	-37.957	-14.133
90	90	0.36045	0.311	7.906	-4.398	-2.06	-2.596	-17.203	-6.092	25.592	17.987	10.674	-4.354	-11.509	12.007	-38.429	-14.102
91	91	0.3645	0.522	7.838	-4.5	-1.96	-3.383	-17.199	-6.061	25.281	18.002	10.572	-4.431	-11.31	11.856	-38.943	-14.042
92	92	0.36855	0.726	7.765	-4.569	-1.872	-4.174	-17.119	-5.992	24.989	17.915	10.363	-4.617	-11.085	11.597	-39.61	-13.956
93	93	0.3726	0.935	7.676	-4.611	-1.782	-4.968	-17.02	-5.951	24.729	17.828	10.407	-4.851	-10.902	11.552	-40.286	-13.884
94	94	0.37665	1.148	7.572	-4.636	-1.674	-5.754	-16.915	-5.959	24.512	17.761	10.658	-5.086	-10.77	11.675	-40.948	-13.825
95	95	0.3807	1.36	7.459	-4.645	-1.546	-6.53	-16.801	-6.013	24.339	17.699	10.974	-5.284	-10.665	11.839	-41.597	-13.761
96	96	0.38475	1.561	7.341	-4.619	-1.43	-7.312	-16.65	-6.051	24.192	17.585	11.211	-5.426	-10.526	11.919	-42.24	-13.65
97	97	0.3888	1.705	7.245	-4.55	-1.392	-8.071	-16.492	-6.067	24.083	17.442	11.401	-5.499	-10.358	11.935	-42.87	-13.496
98	98	0.39285	1.781	7.147	-4.454	-1.442	-8.799	-16.341	-6.087	24.035	17.318	11.664	-5.581	-10.213	12	-43.529	-13.333
99	99	0.3969	1.802	7.04	-4.33	-1.568	-9.511	-16.216	-6.111	24.048	17.219	11.947	-5.656	-10.081	12.068	-44.219	-13.154
100	100	0.40095	1.78	6.919	-4.179	-1.747	-10.217	-16.117	-6.144	24.122	17.146	12.198	-5.729	-9.968	12.095	-44.962	-12.962
101	101	0.405	1.727	6.77	-4.012	-1.951	-10.926	-16.019	-6.196	24.256	17.096	12.378	-5.85	-9.905	12.044	-45.811	-12.77
102	102	0.40905	1.68	6.6	-3.808	-2.15	-11.648	-15.927	-6.238	24.451	17.038	12.721	-6.003	-9.893	12.153	-46.693	-12.621
103	103	0.4131	1.639	6.433	-3.577	-2.333	-12.349	-15.861	-6.295	24.692	16.984	12.999	-6.228	-9.909	12.196	-47.685	-12.491
104	104	0.41715	1.589	6.264	-3.315	-2.519	-13.029	-15.815	-6.355	24.983	16.906	13.22	-6.497	-9.912	12.184	-48.758	-12.363
105	105	0.4212	1.511	6.087	-3.025	-2.739	-13.675	-15.813	-6.423	25.341	16.815	13.492	-6.827	-9.888	12.223	-49.905	-12.238
106	106	0.42525	1.38	5.898	-2.716	-3.026	-14.255	-15.892	-6.519	25.798	16.746	13.96	-7.267	-9.84	12.455	-51.14	-12.134
107	107	0.4293	1.127	5.706	-2.413	-3.449	-14.678	-16.006	-6.623	26.431	16.623	14.352	-7.816	-9.745	12.646	-52.508	-12.047
108	108	0.43335	0.773	5.506	-2.114	-4	-14.953	-16.176	-6.743	27.23	16.472	14.747	-8.408	-9.612	12.86	-53.914	-11.992
109	109	0.4374	0.318	5.272	-1.82	-4.685	-15.133	-16.41	-6.877	28.17	16.316	15.208	-9.09	-9.468	13.159	-55.387	-11.99
110	110	0.44145	-0.224	4.986	-1.532	-5.485	-15.268	-16.709	-7.027	29.215	16.161	15.664	-9.884	-9.315	13.477	-56.959	-12.036
111	111	0.4455	-0.834	4.634	-1.254	-6.364	-15.399	-17.071	-7.203	30.327	16.007	16.001	-10.802	-9.146	13.71	-58.658	-12.121
112	112	0.44955	-1.479	4.208	-0.986	-7.274	-15.507	-17.535	-7.44	31.526	15.863	16.115	-11.879	-8.961	13.777	-60.532	-12.261
113	113	0.4536	-2.108	3.752	-0.755	-8.186	-15.595	-18.043	-7.71	32.782	15.741	16.015	-12.972	-8.769	13.688	-62.454	-12.431
114	114	0.45765	-2.685	3.256	-0.54	-9.056	-15.663	-18.597	-8.028	34.106	15.625	15.938	-14.066	-8.574	13.672	-64.366	-12.648
115	115	0.4617	-3.197	2.739	-0.347	-9.844	-15.728	-19.164	-8.395	35.444	15.479	15.848	-15.145	-8.365	13.684	-66.251	-12.9
116	116	0.46575	-3.635	2.219	-0.182	-10.527	-15.8	-19.727	-8.817	36.756	15.29	15.689	-16.161	-8.146	13.665	-68.068	-13.181
117	117	0.4698	-3.985	1.702	-0.044	-11.098	-15.853	-20.321	-9.313	38.061	15.097	15.481	-16.994	-7.956	13.626	-69.694	-13.519
118	118	0.47385	-4.198	1.205	0.056	-11.497	-15.854	-20.918	-9.899	39.348	14.941	15.265	-17.614	-7.869	13.587	-71.075	-13.924
119	119	0.4779	-4.291	0.727	0.119	-11.731	-15.768	-21.39	-10.497	40.655	14.718	14.926	-18.037	-7.863	13.425	-72.25	-14.365
120	120	0.48195	-4.255	0.275	0.15	-11.796	-15.542	-21.799	-11.164	42.01	14.484	14.508	-18.322	-7.935	13.18	-73.271	-14.83
121	121	0.486	-4.1	-0.143	0.141	-11.714	-15.143	-22.165	-11.916	43.438	14.263	14.014	-18.464	-8.079	12.849	-74.138	-15.306
122	122	0.49005	-3.856	-0.52	0.075	-11.525	-14.564	-22.435	-12.711	44.953	14.025	13.387	-18.374	-8.298	12.367	-74.791	-15.786
123	123	0.4941	-3.57	-0.846	-0.08	-11.247	-13.72	-22.575	-13.594	46.618	13.753	12.769	-18.102	-8.639	11.849	-75.238	-16.289
124	124	0.49815	-3.292	-1.113	-0.319	-10.947	-12.65	-22.596	-14.513	48.403	13.436	12.219	-17.71	-9.075	11.37	-75.519	-16.818
125	125	0.5022	-3.032	-1.324	-0.623	-10.644	-11.376	-22.496	-15.424	50.293	13.058	11.729	-17.274	-9.568	10.933	-75.701	-17.353
126	126	0.50625	-2.799	-1.485	-0.983	-10.335	-9.921	-22.278	-16.31	52.264	12.606	11.292	-16.822	-10.11	10.535	-75.797	-17.894
127	127	0.5103	-2.603	-1.603	-1.394	-10.013	-8.316	-21.95	-17.164	54.285	12.072	10.902	-16.344	-10.709	10.165	-75.785	-18.458
128	128	0.51435	-2.47	-1.698	-1.856	-9.708	-6.602	-21.474	-17.917	56.344	11.453	10.508	-15.749	-11.367	9.762	-75.583	-19.035
129	129	0.5184	-2.41	-1.768	-2.34	-9.434	-4.809	-20.964	-18.619	58.405	10.849	10.143	-15.059	-12.106	9.361	-75.209	-19.624
130	130	0.52245	-2.426	-1.815	-2.842	-9.201	-3.017	-20.382	-19.214	60.399	10.249	9.783	-14.263	-12.859	8.945	-74.672	-20.178
131	131	0.5265	-2.517	-1.843	-3.342	-9.014	-1.256	-19.731	-19.688	62.299	9.653	9.443	-13.381	-13.6	8.531	-73.987	-20.691
132	132	0.53055	-2.675	-1.858	-3.822	-8.874	0.459	-19.04	-20.052	64.091	9.068	9.142	-12.447	-14.321	8.143	-73.176	-21.17
133	133	0.5346	-2.892	-1.857	-4.278	-8.773	2.117	-18.386	-20.357	65.74	8.545	8.861	-11.461	-15.014	7.777	-72.24	-21.605
134	134	0.53865	-3.128	-1.833	-4.67	-8.661	3.701	-17.698	-20.511	67.234	8.027	8.441	-10.413	-15.636	7.29	-71.226	-21.956
135	135	0.5427	-3.357	-1.793	-5.003	-8.511	5.23	-17.024	-20.591	68.595	7.494	8.096	-9.407	-16.175	6.878	-70.158	-22.256
136	136	0.54675	-3.562	-1.722	-5.261	-8.321	6.724	-16.395	-20.608	69.835	6.956	7.793	-8.435	-16.625	6.517	-69.047	-22.495
137	137	0.5508	-3.73	-1.609	-5.429	-8.086	8.205	-15.828	-20.564	70.967	6.426	7.495	-7.489	-16.981	6.169	-67.901	-22.658
138	138	0.55485	-3.853	-1.445	-5.506	-7.799	9.699	-15.325	-20.47	71.994	5.909	7.223	-6.598	-17.238	5.85	-66.725	-22.735
139	139	0.5589	-3.916	-1.194	-5.479	-7.443	11.214	-14.853	-20.269	72.869	5.418	6.888	-5.777	-17.385	5.476	-65.547	-22.692
140	140	0.56295	-3.922	-0.901	-5.378	-7.029	12.727	-14.454	-20.038	73.627	4.959	6.596	-5.037	-17.449	5.147	-64.359	-22.562
141	141	0.567	-3.874	-0.567	-5.206	-6.557	14.205	-14.096	-19.746	74.239	4.502	6.286	-4.38	-17.424	4.808	-63.184	-22.354
142	142	0.57105	-3.776	-0.194	-4.963	-6.037	15.632	-13.767	-19.385	74.693	4.047	5.98	-3.797	-17.323	4.471	-62.009	-22.083
143	143	0.5751	-3.632	0.213	-4.651	-5.496	17.009	-13.478	-18.975	75.001	3.626	5.782	-3.265	-17.178	4.223	-60.781	-21.767
144	144	0.57915	-3.452	0.652	-4.277	-4.948	18.35	-13.272	-18.549	75.153	3.274	5.665	-2.79	-17.022	4.056	-59.499	-21.414
145	145	0.5832	-3.262	1.119	-3.876	-4.418	19.683	-13.097	-18.106	75.203	2.944	5.693	-2.382	-16.845	4.034	-58.175	-21.05
146	146	0.58725	-3.055	1.591	-3.449	-3.907	20.995	-12.95	-17.643	75.166	2.661	5.697	-1.978	-16.653	3.995	-56.813	-20.65
147	147	0.5913	-2.836	2.066	-3.001	-3.416	22.285	-12.822	-17.167	75.045	2.412	5.69	-1.555	-16.445	3.945	-55.388	-20.223
148	148	0.59535	-2.62	2.552	-2.544	-2.951	23.562	-12.708	-16.695	74.84	2.174	5.771	-1.111	-16.228	3.973	-53.864	-19.794
149	149	0.5994	-2.406	3.047	-2.08	-2.522	24.837	-12.653	-16.263	74.55	1.994	5.902	-0.663	-16.039	4.054	-52.263	-19.37
150	150	0.60345	-2.221	3.555	-1.63	-2.147	26.114	-12.562	-15.817	74.186	1.838	6.019	-0.182	-15.863	4.125	-50.584	-18.953
151	151	0.6075	-2.054	4.058	-1.189	-1.811	27.384	-12.472	-15.388	73.767	1.713	6.179	0.251	-15.706	4.24	-48.896	-18.546
152	152	0.61155	-1.9	4.547	-0.755	-1.514	28.635	-12.408	-14.993	73.304	1.624	6.354	0.639	-15.555	4.381	-47.222	-18.137
153	153	0.6156	-1.756	5.019	-0.325	-1.261	29.854	-12.374	-14.63	72.797	1.567	6.521	0.995	-15.399	4.524	-45.566	-17.723
154	154	0.61965	-1.625	5.474	0.1	-1.058	31.014	-12.318	-14.245	72.214	1.513	6.733	1.28	-15.251	4.722	-43.939	-17.346
155	155	0.6237	-1.529	5.906	0.49	-0.913	32.142	-12.278	-13.914	71.604	1.549	6.892	1.552	-15.136	4.883	-42.334	-16.956
156	156	0.62775	-1.456	6.296	0.848	-0.792	33.211	-12.23	-13.618	70.939	1.593	7.036	1.793	-14.998	5.033	-40.737	-16.561
157	157	0.6318	-1.392	6.642	1.177	-0.685	34.199	-12.167	-13.338	70.204	1.636	7.268	1.934	-14.852	5.267	-39.186	-16.186
158	158	0.63585	-1.326	6.942	1.482	-0.583	35.089	-12.099	-13.071	69.386	1.69	7.571	1.966	-14.703	5.571	-37.697	-15.83
159	159	0.6399	-1.24	7.195	1.768	-0.473	35.872	-12.074	-12.84	68.474	1.789	7.716	1.99	-14.532	5.731	-36.242	-15.441
160	160	0.64395	-1.132	7.398	2.04	-0.346	36.555	-12.132	-12.698	67.467	1.892	8.072	1.914	-14.298	6.085	-34.803	-15.037
161	161	0.648	-1.016	7.561	2.298	-0.232	37.146	-12.191	-12.556	66.378	2.038	8.493	1.873	-14.063	6.5	-33.29	-14.626
162	162	0.65205	-0.903	7.688	2.544	-0.135	37.666	-12.267	-12.433	65.222	2.228	8.914	1.891	-13.83	6.916	-31.698	-14.205
163	163	0.6561	-0.798	7.796	2.782	-0.056	38.135	-12.354	-12.327	64.003	2.454	9.298	1.978	-13.592	7.297	-30.026	-13.77
164	164	0.66015	-0.704	7.912	3.012	0.004	38.569	-12.422	-12.217	62.712	2.702	9.636	2.13	-13.333	7.629	-28.282	-13.306
165	165	0.6642	-0.65	8.057	3.211	0.023	39.005	-12.435	-12.085	61.366	2.959	9.957	2.298	-13.024	7.955	-26.507	-12.805
166	166	0.66825	-0.613	8.219	3.387	0.033	39.43	-12.427	-11.953	59.962	3.242	10.349	2.404	-12.748	8.353	-24.752	-12.334
167	167	0.6723	-0.585	8.374	3.54	0.037	39.832	-12.426	-11.841	58.516	3.572	10.717	2.561	-12.478	8.731	-22.935	-11.846
168	168	0.67635	-0.556	8.507	3.678	0.046	40.185	-12.455	-11.756	57.017	3.947	11.043	2.794	-12.207	9.073	-21.037	-11.339
169	169	0.6804	-0.513	8.607	3.813	0.067	40.46	-12.529	-11.691	55.449	4.359	11.346	3.078	-11.944	9.4	-19.081	-10.835
170	170	0.68445	-0.444	8.683	3.953	0.096	40.644	-12.638	-11.605	53.805	4.83	11.614	3.362	-11.743	9.713	-17.126	-10.358
171	171	0.6885	-0.368	8.731	4.084	0.124	40.755	-12.815	-11.55	52.114	5.42	11.935	3.621	-11.607	10.089	-15.195	-9.888
172	172	0.69255	-0.299	8.752	4.206	0.147	40.82	-12.974	-11.481	50.39	6.035	12.342	3.873	-11.503	10.547	-13.245	-9.435
173	173	0.6966	-0.249	8.745	4.316	0.155	40.847	-13.131	-11.406	48.652	6.68	12.755	4.117	-11.425	11.018	-11.299	-8.999
174	174	0.70065	-0.227	8.714	4.417	0.138	40.843	-13.318	-11.341	46.91	7.379	13.073	4.351	-11.369	11.414	-9.388	-8.576
175	175	0.7047	-0.234	8.68	4.513	0.091	40.817	-13.563	-11.289	45.149	8.157	13.208	4.571	-11.332	11.653	-7.525	-8.159
176	176	0.70875	-0.288	8.646	4.621	-0.034	40.719	-13.794	-11.165	43.334	8.984	13.235	4.792	-11.308	11.813	-5.683	-7.748
177	177	0.7128	-0.391	8.608	4.733	-0.22	40.595	-14.035	-11.015	41.488	9.861	13.236	4.968	-11.335	11.957	-3.864	-7.392
178	178	0.71685	-0.536	8.554	4.848	-0.459	40.439	-14.305	-10.849	39.635	10.782	13.305	5.055	-11.429	12.171	-2.114	-7.119
179	179	0.7209	-0.717	8.476	4.958	-0.738	40.247	-14.592	-10.66	37.797	11.715	13.484	5.022	-11.582	12.496	-0.47	-6.944
180	180	0.72495	-0.935	8.368	5.05	-1.037	40.016	-14.846	-10.422	35.981	12.595	13.739	4.859	-11.756	12.895	1.051	-6.853
181	181	0.729	-1.164	8.236	5.129	-1.339	39.736	-15.133	-10.151	34.212	13.422	13.908	4.673	-11.907	13.224	2.489	-6.822
182	182	0.73305	-1.404	8.098	5.223	-1.674	39.423	-15.486	-9.853	32.452	14.234	14.041	4.499	-12.066	13.527	3.925	-6.872
183	183	0.7371	-1.644	7.957	5.327	-2.024	39.083	-15.894	-9.518	30.709	14.998	14.087	4.36	-12.191	13.761	5.365	-6.974
184	184	0.74115	-1.883	7.816	5.436	-2.387	38.715	-16.344	-9.13	28.989	15.68	14.004	4.259	-12.24	13.89	6.8	-7.111
185	185	0.7452	-2.13	7.677	5.548	-2.773	38.319	-16.819	-8.673	27.301	16.244	13.774	4.181	-12.183	13.9	8.207	-7.281
186	186	0.74925	-2.393	7.537	5.641	-3.145	37.914	-17.306	-8.185	25.689	16.667	13.588	4.08	-12.099	13.966	9.557	-7.579
187	187	0.7533	-2.649	7.409	5.741	-3.513	37.495	-17.808	-7.665	24.13	16.927	13.636	3.981	-11.958	14.258	10.9	-7.982
188	188	0.75735	-2.899	7.281	5.848	-3.871	37.073	-18.322	-7.126	22.658	17.023	13.753	3.911	-11.72	14.623	12.222	-8.44
189	189	0.7614	-3.141	7.149	5.955	-4.202	36.66	-18.824	-6.586	21.295	16.945	13.892	3.909	-11.392	15.008	13.541	-8.945
190	190	0.76545	-3.371	7.015	6.058	-4.491	36.265	-19.298	-6.069	20.058	16.695	14.034	4.013	-10.998	15.389	14.879	-9.499
191	191	0.7695	-3.571	6.883	6.155	-4.721	35.897	-19.818	-5.606	18.972	16.333	14.064	4.251	-10.512	15.648	16.207	-10.073
192	192	0.77355	-3.702	6.744	6.252	-4.833	35.511	-20.297	-5.18	17.965	15.772	14.088	4.47	-9.966	15.872	17.424	-10.68
193	193	0.7776	-3.764	6.588	6.355	-4.853	35.102	-20.795	-4.801	17.047	15.145	14.118	4.613	-9.402	16.086	18.457	-11.28
194	194	0.78165	-3.771	6.406	6.461	-4.79	34.684	-21.301	-4.48	16.252	14.477	14.186	4.662	-8.832	16.33	19.277	-11.863
195	195	0.7857	-3.742	6.203	6.563	-4.659	34.269	-21.775	-4.219	15.597	13.763	14.315	4.62	-8.261	16.633	19.88	-12.418
196	196	0.78975	-3.693	5.997	6.654	-4.466	33.858	-22.138	-4.012	15.062	12.975	14.502	4.502	-7.68	16.988	20.275	-12.904
197	197	0.7938	-3.659	5.82	6.72	-4.253	33.52	-22.437	-3.901	14.702	12.203	14.519	4.435	-7.001	17.162	20.485	-13.204
198	198	0.79785	-3.638	5.681	6.779	-4.023	33.252	-22.639	-3.879	14.487	11.47	14.631	4.319	-6.325	17.418	20.495	-13.363
199	199	0.8019	-3.625	5.579	6.838	-3.788	33.05	-22.723	-3.917	14.426	10.78	14.843	4.103	-5.648	17.786	20.249	-13.346
200	200	0.80595	-3.615	5.506	6.901	-3.551	32.902	-22.684	-3.998	14.512	10.138	15.208	3.689	-4.975	18.339	19.66	-13.136
201	201	0.81	-3.602	5.447	6.971	-3.305	32.788	-22.529	-4.123	14.722	9.558	15.864	2.912	-4.335	19.228	18.615	-12.75
