# Supplementary material for: Gait phenotypes in paediatric hereditary spastic paraplegia revealed by dynamic time warping analysis and random forests
Source: PLoS One. 2018 Mar 8;13(3):e0192345. doi: 10.1371/journal.pone.0192345 (PMC5843164; doi:10.1371/journal.pone.0192345)
Supplement: S2 Data — (ZIP) [file pone.0192345.s009.zip › Healthy/Left.SR.HEALTHY12.5.csv]

	Epoch	Time	Pelvic.obliquity	Pelvic.tilt	Pelvic rotation	Hip.abd.add	Hip.flexion	Hip.rotation	Knee.abd.add	Knee.flexion	Knee.rotation	Ankle.abd.add	Ankle.flexion	Ankle.rotation	Forefoot.abd.add	Forefoot.flexion	Forefoot.rotation
1	1	0	-2.549	5.923	6.707	-1.26	38.809	-29.005	-4.586	14.116	6.431	14.598	1.054	-2.956	19.969	24.374	-21.154
2	2	0.00412	-2.448	6.028	6.83	-1.004	38.727	-28.821	-4.737	14.393	6.063	15.082	-0.273	-2.83	20.955	22.658	-20.876
3	3	0.00824	-2.371	6.112	6.957	-0.771	38.59	-28.436	-4.872	14.76	5.84	15.262	-1.584	-2.931	21.633	20.683	-20.409
4	4	0.01236	-2.313	6.177	7.086	-0.559	38.431	-27.876	-4.978	15.188	5.777	14.855	-2.829	-3.247	21.699	18.462	-19.73
5	5	0.01648	-2.258	6.22	7.215	-0.364	38.258	-27.164	-5.038	15.673	5.875	13.995	-4.004	-3.806	21.258	16.09	-18.906
6	6	0.0206	-2.186	6.235	7.346	-0.174	38.068	-26.307	-5.046	16.211	6.108	13.029	-5.144	-4.625	20.62	13.685	-18.036
7	7	0.02472	-2.075	6.213	7.474	0.05	37.854	-25.266	-5.018	16.764	6.369	12.241	-6.335	-5.637	20.027	11.288	-17.144
8	8	0.02884	-1.926	6.125	7.579	0.335	37.615	-24.083	-5.031	17.408	6.732	12.028	-7.318	-6.861	19.757	9.206	-16.29
9	9	0.03296	-1.731	5.979	7.665	0.695	37.308	-22.733	-5.031	18.066	7.068	12.132	-7.968	-8.259	19.611	7.538	-15.545
10	10	0.03708	-1.486	5.772	7.723	1.131	36.941	-21.268	-5.004	18.783	7.448	12.244	-8.079	-9.812	19.334	6.373	-14.86
11	11	0.0412	-1.185	5.507	7.747	1.652	36.526	-19.754	-4.962	19.572	7.9	12.274	-7.65	-11.482	18.9	5.683	-14.221
12	12	0.04532	-0.815	5.197	7.736	2.272	36.069	-18.252	-4.927	20.413	8.389	12.32	-6.877	-13.238	18.467	5.313	-13.665
13	13	0.04944	-0.385	4.863	7.678	2.994	35.606	-16.791	-4.896	21.364	8.957	12.098	-5.948	-15.188	17.824	4.984	-13.25
14	14	0.05356	0.072	4.53	7.558	3.791	35.123	-15.408	-4.869	22.345	9.641	11.827	-5.047	-17.251	17.2	4.594	-12.935
15	15	0.05768	0.549	4.184	7.393	4.641	34.616	-14.108	-4.85	23.349	10.323	11.495	-4.116	-19.287	16.589	4.205	-12.697
16	16	0.0618	1.025	3.83	7.169	5.537	34.102	-12.889	-4.847	24.362	10.991	11.095	-3.127	-21.244	15.997	3.869	-12.525
17	17	0.06592	1.487	3.474	6.883	6.467	33.6	-11.768	-4.871	25.366	11.651	10.639	-2.08	-23.092	15.445	3.61	-12.407
18	18	0.07004	1.936	3.117	6.562	7.411	33.112	-10.797	-4.933	26.345	12.295	10.162	-1.014	-24.793	14.962	3.409	-12.341
19	19	0.07416	2.333	2.784	6.175	8.366	32.66	-10.111	-5.139	27.226	12.955	9.547	-0.016	-26.175	14.417	3.209	-12.274
20	20	0.07828	2.669	2.467	5.748	9.294	32.181	-9.584	-5.41	27.964	13.541	8.858	0.926	-27.255	13.857	3.04	-12.2
21	21	0.0824	2.946	2.154	5.297	10.172	31.653	-9.241	-5.741	28.533	14.056	8.118	1.782	-28.027	13.288	2.895	-12.127
22	22	0.08652	3.164	1.847	4.834	10.975	31.077	-9.083	-6.113	28.938	14.482	7.366	2.554	-28.458	12.739	2.777	-12.045
23	23	0.09064	3.325	1.551	4.369	11.679	30.463	-9.101	-6.505	29.203	14.793	6.637	3.26	-28.512	12.238	2.694	-11.934
24	24	0.09476	3.428	1.252	3.918	12.277	29.813	-9.298	-6.92	29.355	14.937	5.945	3.925	-28.146	11.784	2.659	-11.792
25	25	0.09888	3.456	0.97	3.474	12.728	29.141	-9.649	-7.324	29.429	14.9	5.495	4.486	-27.398	11.554	2.628	-11.669
26	26	0.103	3.423	0.707	3.047	13.065	28.432	-10.061	-7.698	29.397	14.688	5.1	4.999	-26.37	11.361	2.627	-11.56
27	27	0.10712	3.331	0.471	2.64	13.293	27.684	-10.483	-8.025	29.245	14.298	4.737	5.432	-25.126	11.168	2.625	-11.48
28	28	0.11124	3.179	0.27	2.253	13.41	26.901	-10.866	-8.281	28.975	13.723	4.434	5.758	-23.716	10.992	2.6	-11.439
29	29	0.11536	2.968	0.106	1.891	13.41	26.095	-11.165	-8.44	28.609	12.957	4.229	5.966	-22.18	10.872	2.54	-11.438
30	30	0.11948	2.707	-0.031	1.577	13.262	25.282	-11.352	-8.444	28.202	12.019	4.045	6.048	-20.61	10.744	2.393	-11.497
31	31	0.1236	2.424	-0.15	1.308	13.032	24.439	-11.429	-8.354	27.743	10.986	3.913	6.09	-19.088	10.643	2.233	-11.602
32	32	0.12772	2.164	-0.286	1.087	12.774	23.518	-11.421	-8.179	27.205	9.89	3.77	6.145	-17.604	10.517	2.106	-11.72
33	33	0.13184	1.961	-0.462	0.91	12.521	22.486	-11.375	-7.937	26.58	8.813	3.685	6.23	-16.204	10.442	2.034	-11.85
34	34	0.13596	1.84	-0.694	0.778	12.305	21.327	-11.322	-7.649	25.877	7.817	3.691	6.35	-14.932	10.448	2.013	-11.989
35	35	0.14008	1.813	-0.995	0.693	12.156	20.045	-11.266	-7.33	25.125	6.916	3.708	6.507	-13.801	10.461	2.014	-12.117
36	36	0.1442	1.846	-1.319	0.638	12.049	18.676	-11.223	-6.995	24.323	6.176	3.62	6.676	-12.812	10.377	1.983	-12.201
37	37	0.14832	1.859	-1.638	0.589	11.919	17.292	-11.148	-6.665	23.541	5.61	3.596	6.907	-12.02	10.351	1.987	-12.281
38	38	0.15244	1.812	-1.933	0.517	11.733	15.925	-11.014	-6.341	22.788	5.243	3.6	7.152	-11.462	10.36	1.985	-12.37
39	39	0.15656	1.708	-2.211	0.413	11.507	14.582	-10.835	-6.046	22.08	5.072	3.593	7.418	-11.114	10.362	1.973	-12.455
40	40	0.16068	1.57	-2.489	0.28	11.273	13.266	-10.64	-5.801	21.427	5.084	3.573	7.718	-10.945	10.355	1.96	-12.527
41	41	0.1648	1.431	-2.761	0.124	11.064	11.989	-10.46	-5.606	20.835	5.299	3.657	8.02	-10.99	10.465	1.94	-12.615
42	42	0.16892	1.283	-3.013	-0.062	10.861	10.74	-10.265	-5.44	20.27	5.755	3.699	8.349	-11.257	10.564	1.917	-12.684
43	43	0.17304	1.105	-3.215	-0.266	10.645	9.576	-10.118	-5.342	19.747	6.403	3.829	8.694	-11.661	10.753	1.916	-12.742
44	44	0.17716	0.888	-3.362	-0.495	10.386	8.487	-10.009	-5.266	19.235	7.211	3.901	9.051	-12.155	10.902	1.916	-12.786
45	45	0.18128	0.64	-3.454	-0.754	10.086	7.472	-9.918	-5.194	18.737	8.141	3.825	9.425	-12.709	10.931	1.905	-12.804
46	46	0.1854	0.381	-3.498	-1.042	9.774	6.549	-9.833	-5.138	18.287	9.153	3.609	9.826	-13.297	10.838	1.88	-12.788
47	47	0.18952	0.128	-3.5	-1.364	9.49	5.749	-9.839	-5.149	17.922	10.227	3.435	10.215	-13.875	10.795	1.836	-12.785
48	48	0.19364	-0.117	-3.471	-1.717	9.23	5.065	-9.832	-5.192	17.627	11.21	3.229	10.628	-14.373	10.709	1.816	-12.781
49	49	0.19776	-0.353	-3.397	-2.071	8.973	4.466	-9.801	-5.228	17.367	12.096	3.056	11.027	-14.825	10.648	1.794	-12.795
50	50	0.20188	-0.585	-3.27	-2.427	8.707	3.96	-9.789	-5.256	17.138	12.903	2.929	11.41	-15.211	10.624	1.774	-12.836
51	51	0.206	-0.812	-3.089	-2.786	8.436	3.545	-9.818	-5.284	16.936	13.619	2.848	11.776	-15.496	10.629	1.756	-12.901
52	52	0.21012	-1.025	-2.868	-3.144	8.186	3.199	-9.868	-5.326	16.747	14.197	2.796	12.12	-15.648	10.632	1.73	-12.978
53	53	0.21424	-1.212	-2.608	-3.529	7.944	2.939	-9.948	-5.34	16.595	14.701	2.538	12.459	-15.648	10.437	1.67	-13.022
54	54	0.21836	-1.355	-2.337	-3.9	7.744	2.728	-10.073	-5.372	16.481	15.083	2.356	12.831	-15.477	10.28	1.653	-13.039
55	55	0.22248	-1.476	-2.045	-4.278	7.567	2.579	-10.225	-5.422	16.408	15.368	2.286	13.215	-15.182	10.201	1.673	-13.056
56	56	0.2266	-1.579	-1.733	-4.659	7.405	2.481	-10.385	-5.466	16.368	15.547	2.261	13.595	-14.79	10.144	1.696	-13.084
57	57	0.23072	-1.667	-1.404	-5.036	7.252	2.421	-10.531	-5.489	16.36	15.611	2.224	13.953	-14.322	10.062	1.691	-13.129
58	58	0.23484	-1.751	-1.065	-5.429	7.107	2.408	-10.648	-5.515	16.397	15.585	2.271	14.251	-13.799	10.039	1.639	-13.18
59	59	0.23896	-1.811	-0.721	-5.814	6.995	2.411	-10.779	-5.554	16.441	15.482	2.471	14.489	-13.235	10.137	1.563	-13.262
60	60	0.24308	-1.847	-0.388	-6.198	6.911	2.432	-10.865	-5.589	16.521	15.324	2.654	14.676	-12.686	10.217	1.427	-13.351
61	61	0.2472	-1.867	-0.064	-6.576	6.846	2.46	-10.941	-5.627	16.633	15.168	2.767	14.913	-12.158	10.231	1.312	-13.442
62	62	0.25132	-1.882	0.247	-6.95	6.786	2.497	-11.015	-5.675	16.787	15.037	2.845	15.223	-11.664	10.216	1.24	-13.535
63	63	0.25544	-1.908	0.539	-7.322	6.718	2.545	-11.066	-5.739	16.995	14.923	2.954	15.57	-11.223	10.233	1.183	-13.631
64	64	0.25956	-1.968	0.807	-7.692	6.623	2.577	-11.044	-5.804	17.225	14.811	2.982	15.943	-10.84	10.179	1.116	-13.706
65	65	0.26368	-2.052	1.04	-8.059	6.5	2.595	-11.005	-5.876	17.485	14.792	3.045	16.267	-10.583	10.185	0.993	-13.786
66	66	0.2678	-2.146	1.255	-8.412	6.374	2.588	-10.949	-5.963	17.748	14.854	3.156	16.64	-10.46	10.255	0.917	-13.894
67	67	0.27192	-2.25	1.449	-8.756	6.236	2.568	-10.871	-6.05	18.041	14.99	3.295	17.074	-10.456	10.378	0.89	-14.024
68	68	0.27604	-2.362	1.619	-9.095	6.082	2.539	-10.769	-6.135	18.37	15.196	3.431	17.557	-10.557	10.528	0.889	-14.165
69	69	0.28016	-2.482	1.771	-9.423	5.928	2.492	-10.647	-6.232	18.71	15.469	3.533	18.057	-10.754	10.667	0.883	-14.305
70	70	0.28428	-2.606	1.89	-9.739	5.777	2.388	-10.461	-6.335	19.027	15.795	3.715	18.495	-11.087	10.912	0.834	-14.448
71	71	0.2884	-2.7	1.975	-10.014	5.659	2.185	-10.239	-6.415	19.263	16.115	3.858	18.954	-11.488	11.136	0.817	-14.605
72	72	0.29252	-2.772	2.028	-10.274	5.569	1.923	-10.012	-6.497	19.471	16.484	3.93	19.441	-11.969	11.316	0.816	-14.778
73	73	0.29664	-2.816	2.062	-10.513	5.508	1.61	-9.793	-6.575	19.646	16.879	4.002	19.929	-12.504	11.516	0.822	-14.973
74	74	0.30076	-2.826	2.089	-10.725	5.481	1.239	-9.58	-6.636	19.763	17.252	4.13	20.381	-13.048	11.776	0.819	-15.185
75	75	0.30488	-2.82	2.113	-10.926	5.472	0.807	-9.343	-6.668	19.803	17.562	4.236	20.78	-13.553	12.016	0.787	-15.395
76	76	0.309	-2.762	2.12	-11.078	5.505	0.262	-9.161	-6.68	19.731	17.854	4.463	21.165	-14.039	12.364	0.799	-15.636
77	77	0.31312	-2.676	2.106	-11.211	5.562	-0.352	-9.006	-6.683	19.587	18.111	4.778	21.591	-14.496	12.78	0.907	-15.911
78	78	0.31724	-2.554	2.071	-11.325	5.652	-1.032	-8.903	-6.691	19.374	18.343	5.155	22.032	-14.913	13.232	1.08	-16.219
79	79	0.32136	-2.399	2.022	-11.417	5.77	-1.783	-8.839	-6.687	19.076	18.517	5.551	22.437	-15.251	13.669	1.256	-16.531
80	80	0.32548	-2.218	1.969	-11.484	5.9	-2.614	-8.784	-6.652	18.669	18.582	5.936	22.754	-15.459	14.051	1.38	-16.811
81	81	0.3296	-2.016	1.909	-11.524	6.054	-3.534	-8.756	-6.62	18.151	18.536	6.394	22.987	-15.52	14.437	1.465	-17.052
82	82	0.33372	-1.806	1.836	-11.533	6.176	-4.538	-8.747	-6.512	17.549	18.39	6.779	23.153	-15.491	14.726	1.491	-17.309
83	83	0.33784	-1.589	1.739	-11.527	6.279	-5.602	-8.769	-6.371	16.901	18.175	7.098	23.3	-15.326	14.92	1.487	-17.519
84	84	0.34196	-1.372	1.625	-11.514	6.355	-6.702	-8.83	-6.212	16.225	17.923	7.443	23.381	-15.05	15.108	1.428	-17.684
85	85	0.34608	-1.161	1.499	-11.499	6.403	-7.814	-8.928	-6.043	15.548	17.656	7.874	23.365	-14.698	15.358	1.291	-17.813
86	86	0.3502	-0.957	1.366	-11.477	6.43	-8.919	-9.049	-5.874	14.902	17.386	8.396	23.26	-14.301	15.69	1.066	-17.909
87	87	0.35432	-0.776	1.227	-11.448	6.424	-9.948	-9.301	-5.759	14.357	17.193	9.002	23.112	-13.812	16.085	0.768	-17.926
88	88	0.35844	-0.63	1.082	-11.408	6.357	-10.92	-9.564	-5.632	13.896	17.004	9.502	22.949	-13.3	16.385	0.387	-17.892
89	89	0.36256	-0.523	0.93	-11.367	6.243	-11.83	-9.831	-5.518	13.52	16.811	9.879	22.775	-12.737	16.569	-0.086	-17.78
90	90	0.36668	-0.454	0.774	-11.33	6.081	-12.679	-10.107	-5.418	13.234	16.641	10.131	22.561	-12.159	16.65	-0.684	-17.6
91	91	0.3708	-0.418	0.609	-11.293	5.878	-13.481	-10.389	-5.331	13.04	16.525	10.297	22.278	-11.617	16.683	-1.428	-17.377
92	92	0.37492	-0.399	0.413	-11.253	5.664	-14.266	-10.648	-5.283	12.936	16.457	10.485	21.919	-11.142	16.774	-2.3	-17.117
93	93	0.37904	-0.395	0.19	-11.219	5.409	-15.032	-10.945	-5.244	12.93	16.55	10.824	21.553	-10.808	17.065	-3.184	-16.886
94	94	0.38316	-0.414	-0.055	-11.201	5.106	-15.78	-11.247	-5.19	13.024	16.748	11.087	21.161	-10.571	17.35	-4.169	-16.657
95	95	0.38728	-0.445	-0.316	-11.202	4.791	-16.504	-11.564	-5.175	13.195	17.037	11.254	20.802	-10.38	17.568	-5.201	-16.39
96	96	0.3914	-0.481	-0.586	-11.22	4.476	-17.205	-11.879	-5.202	13.443	17.406	11.302	20.466	-10.242	17.695	-6.3	-16.085
97	97	0.39552	-0.512	-0.859	-11.254	4.164	-17.876	-12.164	-5.249	13.778	17.834	11.202	20.118	-10.183	17.718	-7.505	-15.763
98	98	0.39964	-0.527	-1.123	-11.318	3.891	-18.485	-12.387	-5.348	14.202	18.26	10.913	19.813	-10.152	17.567	-8.758	-15.408
99	99	0.40376	-0.506	-1.348	-11.394	3.654	-18.975	-12.616	-5.486	14.744	18.719	10.739	19.419	-10.136	17.541	-10.107	-15.045
100	100	0.40788	-0.453	-1.527	-11.492	3.467	-19.351	-12.768	-5.663	15.378	19.116	10.697	18.937	-10.157	17.637	-11.523	-14.716
101	101	0.412	-0.366	-1.661	-11.604	3.334	-19.616	-12.864	-5.878	16.099	19.44	10.889	18.344	-10.207	17.947	-12.999	-14.445
102	102	0.41612	-0.253	-1.753	-11.728	3.24	-19.772	-12.934	-6.128	16.905	19.704	11.307	17.649	-10.273	18.466	-14.534	-14.23
103	103	0.42024	-0.129	-1.803	-11.875	3.16	-19.828	-12.992	-6.405	17.797	19.926	11.815	16.889	-10.329	19.063	-16.136	-14.044
104	104	0.42436	0.004	-1.815	-12.028	3.087	-19.782	-13.031	-6.685	18.777	20.049	12.255	16.041	-10.294	19.585	-17.872	-13.824
105	105	0.42848	0.143	-1.784	-12.194	2.988	-19.666	-13.049	-6.919	19.833	20.097	12.606	15.131	-10.186	20.036	-19.728	-13.585
106	106	0.4326	0.282	-1.73	-12.362	2.884	-19.49	-13.08	-7.162	20.947	20.07	12.889	14.215	-9.993	20.409	-21.635	-13.329
107	107	0.43672	0.394	-1.653	-12.538	2.754	-19.247	-13.13	-7.433	22.119	19.984	13.186	13.283	-9.745	20.778	-23.581	-13.077
108	108	0.44084	0.458	-1.56	-12.732	2.566	-18.926	-13.201	-7.727	23.364	19.851	13.591	12.305	-9.478	21.242	-25.572	-12.859
109	109	0.44496	0.461	-1.478	-12.932	2.289	-18.527	-13.292	-8.015	24.715	19.66	14.182	11.259	-9.212	21.894	-27.604	-12.709
110	110	0.44908	0.36	-1.422	-13.136	1.905	-18.028	-13.385	-8.325	26.175	19.289	15.03	9.993	-8.867	22.785	-29.806	-12.602
111	111	0.4532	0.174	-1.402	-13.327	1.41	-17.447	-13.564	-8.631	27.75	18.879	15.815	8.697	-8.474	23.65	-32.058	-12.522
112	112	0.45732	-0.095	-1.417	-13.491	0.821	-16.792	-13.8	-8.934	29.418	18.388	16.497	7.388	-8.008	24.441	-34.349	-12.441
113	113	0.46144	-0.445	-1.466	-13.624	0.139	-16.066	-14.087	-9.238	31.17	17.818	17.049	6.093	-7.465	25.127	-36.651	-12.345
114	114	0.46556	-0.871	-1.55	-13.724	-0.634	-15.27	-14.438	-9.558	33.007	17.207	17.464	4.826	-6.861	25.705	-38.96	-12.226
115	115	0.46968	-1.347	-1.674	-13.773	-1.472	-14.412	-14.919	-9.928	34.93	16.622	17.781	3.491	-6.207	26.233	-41.373	-12.059
116	116	0.4738	-1.852	-1.814	-13.784	-2.352	-13.506	-15.426	-10.311	36.878	15.967	18.055	2.051	-5.495	26.755	-43.869	-11.872
117	117	0.47792	-2.345	-1.954	-13.75	-3.228	-12.594	-15.991	-10.712	38.801	15.301	18.339	0.462	-4.766	27.338	-46.479	-11.677
118	118	0.48204	-2.821	-2.086	-13.678	-4.085	-11.679	-16.61	-11.139	40.684	14.632	18.533	-1.245	-4.043	27.881	-49.181	-11.481
119	119	0.48616	-3.274	-2.206	-13.573	-4.919	-10.763	-17.266	-11.582	42.516	13.958	18.532	-3.029	-3.337	28.285	-51.945	-11.285
120	120	0.49028	-3.7	-2.314	-13.447	-5.727	-9.844	-17.93	-12.023	44.303	13.279	18.269	-4.851	-2.659	28.486	-54.742	-11.077
121	121	0.4944	-4.096	-2.393	-13.303	-6.488	-8.852	-18.633	-12.519	46.095	12.652	17.726	-6.647	-2.095	28.464	-57.504	-10.894
122	122	0.49852	-4.449	-2.447	-13.141	-7.173	-7.781	-19.329	-13.065	47.887	11.997	16.997	-8.413	-1.592	28.28	-60.196	-10.73
123	123	0.50264	-4.759	-2.484	-12.96	-7.786	-6.64	-20.008	-13.646	49.714	11.356	16.117	-10.056	-1.232	27.949	-62.737	-10.629
124	124	0.50676	-5.035	-2.513	-12.769	-8.338	-5.423	-20.677	-14.282	51.583	10.75	15.242	-11.488	-1.01	27.591	-65.014	-10.608
125	125	0.51088	-5.278	-2.537	-12.577	-8.831	-4.133	-21.327	-14.979	53.494	10.182	14.516	-12.621	-0.92	27.313	-66.911	-10.687
126	126	0.515	-5.472	-2.562	-12.379	-9.243	-2.795	-21.911	-15.686	55.451	9.637	13.98	-13.357	-0.988	27.133	-68.327	-10.9
127	127	0.51912	-5.625	-2.575	-12.201	-9.563	-1.361	-22.397	-16.385	57.466	9.135	13.495	-13.694	-1.29	26.909	-69.259	-11.27
128	128	0.52324	-5.732	-2.573	-12.043	-9.79	0.128	-22.787	-17.059	59.485	8.692	13.069	-13.78	-1.767	26.654	-69.867	-11.723
129	129	0.52736	-5.812	-2.55	-11.914	-9.943	1.68	-23.052	-17.672	61.51	8.29	12.55	-13.652	-2.402	26.235	-70.226	-12.232
130	130	0.53148	-5.871	-2.503	-11.81	-10.025	3.287	-23.217	-18.238	63.528	7.929	11.941	-13.32	-3.187	25.656	-70.348	-12.805
131	131	0.5356	-5.905	-2.435	-11.727	-10.035	4.928	-23.314	-18.778	65.524	7.62	11.326	-12.79	-4.122	24.995	-70.224	-13.461
132	132	0.53972	-5.915	-2.365	-11.668	-9.983	6.568	-23.306	-19.244	67.491	7.374	10.777	-12.116	-5.23	24.33	-69.9	-14.201
133	133	0.54384	-5.908	-2.325	-11.634	-9.879	8.15	-23.255	-19.661	69.37	7.191	10.378	-11.392	-6.495	23.781	-69.415	-15.044
134	134	0.54796	-5.895	-2.319	-11.622	-9.75	9.65	-23.087	-19.951	71.128	7.03	10.141	-10.705	-7.807	23.376	-68.845	-15.914
135	135	0.55208	-5.877	-2.353	-11.627	-9.599	11.053	-22.83	-20.13	72.751	6.934	9.988	-10.025	-9.169	23.039	-68.18	-16.787
136	136	0.5562	-5.85	-2.427	-11.645	-9.427	12.355	-22.514	-20.217	74.228	6.915	9.846	-9.319	-10.541	22.7	-67.403	-17.636
137	137	0.56032	-5.803	-2.542	-11.671	-9.234	13.556	-22.155	-20.217	75.545	6.95	9.652	-8.557	-11.844	22.308	-66.495	-18.424
138	138	0.56444	-5.705	-2.7	-11.678	-8.974	14.607	-21.757	-20.103	76.65	7.036	9.314	-7.709	-13.072	21.774	-65.444	-19.137
139	139	0.56856	-5.563	-2.879	-11.663	-8.668	15.569	-21.383	-19.942	77.591	7.114	8.888	-6.828	-14.166	21.168	-64.304	-19.778
140	140	0.57268	-5.385	-3.063	-11.626	-8.334	16.468	-21.016	-19.734	78.395	7.186	8.533	-5.985	-15.134	20.638	-63.108	-20.36
141	141	0.5768	-5.181	-3.236	-11.57	-7.98	17.319	-20.652	-19.475	79.057	7.219	8.209	-5.208	-15.945	20.155	-61.896	-20.873
142	142	0.58092	-4.96	-3.388	-11.501	-7.606	18.14	-20.296	-19.179	79.578	7.188	7.91	-4.508	-16.591	19.713	-60.674	-21.329
143	143	0.58504	-4.726	-3.515	-11.422	-7.198	18.948	-19.965	-18.888	79.968	7.092	7.763	-3.879	-17.125	19.408	-59.385	-21.785
144	144	0.58916	-4.473	-3.617	-11.329	-6.775	19.735	-19.639	-18.545	80.233	6.972	7.522	-3.241	-17.534	19.029	-58.052	-22.182
145	145	0.59328	-4.208	-3.698	-11.222	-6.337	20.501	-19.305	-18.16	80.389	6.78	7.279	-2.633	-17.77	18.65	-56.693	-22.503
146	146	0.5974	-3.927	-3.761	-11.094	-5.895	21.237	-18.969	-17.744	80.43	6.56	7.174	-2.07	-17.874	18.382	-55.271	-22.769
147	147	0.60152	-3.639	-3.804	-10.949	-5.463	21.946	-18.642	-17.31	80.362	6.337	7.18	-1.557	-17.873	18.204	-53.805	-22.982
148	148	0.60564	-3.359	-3.828	-10.789	-5.052	22.634	-18.33	-16.865	80.188	6.111	7.209	-1.095	-17.772	18.044	-52.332	-23.134
149	149	0.60976	-3.087	-3.834	-10.614	-4.659	23.309	-18.017	-16.396	79.889	5.821	7.254	-0.693	-17.512	17.889	-50.832	-23.222
150	150	0.61388	-2.846	-3.811	-10.424	-4.316	24.014	-17.722	-15.933	79.502	5.514	7.405	-0.345	-17.167	17.818	-49.27	-23.288
151	151	0.618	-2.628	-3.765	-10.227	-4.011	24.754	-17.418	-15.459	79.051	5.187	7.637	-0.048	-16.745	17.81	-47.664	-23.323
152	152	0.62212	-2.439	-3.692	-10.027	-3.746	25.531	-17.125	-14.988	78.553	4.863	7.815	0.188	-16.259	17.76	-46.099	-23.297
153	153	0.62624	-2.282	-3.595	-9.827	-3.523	26.337	-16.842	-14.52	78.009	4.558	7.924	0.368	-15.741	17.658	-44.581	-23.218
154	154	0.63036	-2.159	-3.481	-9.631	-3.339	27.159	-16.546	-14.041	77.408	4.286	8.055	0.502	-15.231	17.579	-43.053	-23.13
155	155	0.63448	-2.06	-3.359	-9.425	-3.197	27.99	-16.273	-13.587	76.74	4.067	8.273	0.582	-14.759	17.568	-41.488	-23.05
156	156	0.6386	-1.999	-3.213	-9.229	-3.1	28.853	-15.978	-13.124	76.042	3.903	8.513	0.661	-14.334	17.58	-39.882	-22.975
157	157	0.64272	-1.965	-3.054	-9.034	-3.045	29.723	-15.686	-12.676	75.289	3.766	8.815	0.739	-13.914	17.634	-38.212	-22.906
158	158	0.64684	-1.965	-2.878	-8.84	-3.037	30.61	-15.426	-12.27	74.495	3.686	9.148	0.802	-13.526	17.708	-36.512	-22.842
159	159	0.65096	-1.993	-2.69	-8.643	-3.074	31.509	-15.218	-11.919	73.665	3.678	9.464	0.845	-13.184	17.768	-34.814	-22.775
160	160	0.65508	-2.031	-2.506	-8.437	-3.142	32.383	-15.073	-11.609	72.794	3.729	9.728	0.885	-12.869	17.785	-33.123	-22.696
161	161	0.6592	-2.085	-2.304	-8.229	-3.238	33.247	-14.984	-11.352	71.871	3.847	9.98	0.976	-12.631	17.778	-31.36	-22.661
162	162	0.66332	-2.135	-2.1	-8.021	-3.339	34.069	-14.943	-11.126	70.88	4.065	10.163	1.144	-12.532	17.685	-29.517	-22.691
163	163	0.66744	-2.193	-1.887	-7.816	-3.45	34.861	-14.922	-10.913	69.817	4.35	10.251	1.356	-12.531	17.492	-27.628	-22.768
164	164	0.67156	-2.255	-1.672	-7.613	-3.572	35.622	-14.938	-10.721	68.688	4.691	10.285	1.583	-12.599	17.244	-25.707	-22.877
165	165	0.67568	-2.313	-1.464	-7.412	-3.702	36.343	-15.01	-10.565	67.5	5.09	10.361	1.807	-12.728	17.029	-23.744	-23.025
166	166	0.6798	-2.368	-1.256	-7.211	-3.84	37.011	-15.113	-10.434	66.239	5.559	10.647	2.026	-12.966	16.987	-21.673	-23.263
167	167	0.68392	-2.422	-1.054	-7.016	-3.967	37.611	-15.254	-10.336	64.857	6.038	10.911	2.325	-13.19	16.885	-19.48	-23.502
168	168	0.68804	-2.477	-0.862	-6.826	-4.094	38.156	-15.445	-10.264	63.4	6.558	11.17	2.736	-13.439	16.756	-17.146	-23.766
169	169	0.69216	-2.529	-0.678	-6.646	-4.215	38.648	-15.667	-10.203	61.865	7.102	11.405	3.207	-13.695	16.589	-14.729	-24.039
170	170	0.69628	-2.578	-0.503	-6.477	-4.32	39.091	-15.931	-10.165	60.253	7.668	11.542	3.709	-13.921	16.323	-12.299	-24.271
171	171	0.7004	-2.624	-0.338	-6.32	-4.405	39.489	-16.257	-10.173	58.566	8.262	11.503	4.218	-14.081	15.887	-9.917	-24.415
172	172	0.70452	-2.661	-0.181	-6.169	-4.48	39.806	-16.596	-10.147	56.744	8.831	11.414	4.552	-14.184	15.423	-7.675	-24.532
173	173	0.70864	-2.708	-0.03	-6.027	-4.556	40.07	-16.975	-10.122	54.823	9.425	11.326	4.903	-14.325	14.943	-5.36	-24.706
174	174	0.71276	-2.754	0.115	-5.896	-4.622	40.283	-17.392	-10.104	52.813	10.036	11.301	5.167	-14.48	14.512	-3.066	-24.917
175	175	0.71688	-2.81	0.259	-5.781	-4.684	40.45	-17.799	-10.06	50.722	10.619	11.371	5.305	-14.581	14.168	-0.83	-25.113
176	176	0.721	-2.883	0.4	-5.685	-4.745	40.576	-18.171	-9.969	48.565	11.156	11.549	5.291	-14.594	13.936	1.32	-25.27
177	177	0.72512	-2.964	0.532	-5.605	-4.801	40.664	-18.532	-9.839	46.361	11.67	11.83	5.107	-14.554	13.825	3.362	-25.404
178	178	0.72924	-3.055	0.661	-5.543	-4.844	40.722	-18.866	-9.653	44.116	12.118	12.128	4.885	-14.489	13.73	5.397	-25.572
179	179	0.73336	-3.148	0.783	-5.494	-4.879	40.752	-19.212	-9.435	41.858	12.523	12.299	4.695	-14.331	13.526	7.396	-25.684
180	180	0.73748	-3.251	0.915	-5.455	-4.916	40.767	-19.573	-9.186	39.587	12.866	12.561	4.387	-14.08	13.43	9.31	-25.791
181	181	0.7416	-3.364	1.056	-5.425	-4.956	40.766	-19.954	-8.909	37.311	13.149	12.941	3.898	-13.739	13.485	11.082	-25.895
182	182	0.74572	-3.482	1.207	-5.402	-4.993	40.744	-20.351	-8.603	35.041	13.37	13.385	3.258	-13.305	13.641	12.701	-25.985
183	183	0.74984	-3.601	1.367	-5.39	-5.014	40.7	-20.724	-8.262	32.794	13.483	13.843	2.617	-12.766	13.82	14.277	-26.052
184	184	0.75396	-3.716	1.528	-5.385	-5.017	40.637	-21.05	-7.875	30.606	13.419	14.277	2.126	-12.139	13.96	15.929	-26.142
185	185	0.75808	-3.823	1.691	-5.377	-4.998	40.566	-21.385	-7.477	28.484	13.271	14.628	1.672	-11.477	14.049	17.521	-26.248
186	186	0.7622	-3.92	1.857	-5.364	-4.967	40.484	-21.724	-7.053	26.435	13.026	14.922	1.22	-10.725	14.127	19.017	-26.33
187	187	0.76632	-3.995	2.025	-5.34	-4.921	40.371	-22.069	-6.593	24.448	12.675	15.186	0.776	-9.871	14.221	20.43	-26.377
188	188	0.77044	-4.033	2.194	-5.299	-4.847	40.204	-22.426	-6.095	22.513	12.222	15.453	0.39	-8.939	14.351	21.819	-26.407
189	189	0.77456	-4.043	2.366	-5.246	-4.758	40.007	-22.811	-5.59	20.693	11.693	15.83	0.214	-7.96	14.567	23.333	-26.452
190	190	0.77868	-4.022	2.548	-5.169	-4.637	39.804	-23.261	-5.148	19.017	11.107	16.267	0.263	-6.914	14.793	24.921	-26.481
191	191	0.7828	-3.983	2.729	-5.08	-4.497	39.611	-23.678	-4.759	17.51	10.455	16.804	0.479	-5.856	15.066	26.534	-26.49
192	192	0.78692	-3.925	2.908	-4.974	-4.341	39.437	-24.099	-4.432	16.19	9.779	17.369	0.785	-4.797	15.358	28.064	-26.48
193	193	0.79104	-3.847	3.084	-4.847	-4.171	39.28	-24.537	-4.163	15.066	9.118	17.883	1.093	-3.787	15.639	29.395	-26.471
194	194	0.79516	-3.753	3.254	-4.7	-3.986	39.132	-24.941	-3.934	14.135	8.492	18.294	1.314	-2.923	15.899	30.433	-26.497
195	195	0.79928	-3.633	3.415	-4.539	-3.762	38.972	-25.25	-3.776	13.42	7.856	18.734	1.415	-2.206	16.267	31.153	-26.562
196	196	0.8034	-3.503	3.565	-4.366	-3.537	38.837	-25.515	-3.681	12.977	7.337	19.041	1.478	-1.696	16.599	31.554	-26.642
197	197	0.80752	-3.369	3.698	-4.191	-3.298	38.722	-25.696	-3.661	12.788	6.915	19.142	1.556	-1.337	16.807	31.636	-26.656
198	198	0.81164	-3.246	3.813	-4.006	-3.066	38.626	-25.776	-3.715	12.847	6.581	19.102	1.647	-1.113	16.944	31.425	-26.585
199	199	0.81576	-3.146	3.909	-3.806	-2.861	38.541	-25.741	-3.838	13.136	6.342	19.045	1.728	-1.032	17.117	30.967	-26.438
200	200	0.81988	-3.073	3.988	-3.601	-2.666	38.452	-25.566	-4.041	13.615	6.241	19.101	1.769	-1.15	17.436	30.3	-26.224
201	201	0.824	-3.03	4.032	-3.394	-2.489	38.34	-25.238	-4.314	14.287	6.281	19.33	1.693	-1.471	17.974	29.378	-25.941
