# Supplementary material for: Gait phenotypes in paediatric hereditary spastic paraplegia revealed by dynamic time warping analysis and random forests
Source: PLoS One. 2018 Mar 8;13(3):e0192345. doi: 10.1371/journal.pone.0192345 (PMC5843164; doi:10.1371/journal.pone.0192345)
Supplement: S2 Data — (ZIP) [file pone.0192345.s009.zip › Healthy/Left.SR.HEALTHY13.1.csv]

	Epoch	Time	Pelvic.obliquity	Pelvic.tilt	Pelvic rotation	Hip.abd.add	Hip.flexion	Hip.rotation	Knee.abd.add	Knee.flexion	Knee.rotation	Ankle.abd.add	Ankle.flexion	Ankle.rotation	Forefoot.abd.add	Forefoot.flexion	Forefoot.rotation
1	1	0	0.04	2.643	8.565	-5.208	26.215	-10.983	-1.897	7.065	-16.058	15.211	-0.177	-14.145	9.803	25.164	-34.169
2	2	0.00507	0.014	2.788	8.66	-5.22	26.439	-11.738	-1.895	8.345	-15.737	15.811	-0.104	-14.654	10.4	24.57	-35.152
3	3	0.01014	-0.005	2.927	8.774	-5.235	26.576	-12.532	-1.918	9.505	-15.37	16.585	-0.286	-15.029	11.223	23.862	-36.009
4	4	0.01521	-0.012	3.057	8.896	-5.24	26.622	-13.329	-1.977	10.469	-15.004	17.694	-0.895	-15.296	12.431	23.065	-36.827
5	5	0.02028	0.006	3.183	9.013	-5.218	26.598	-14.136	-2.071	11.134	-14.542	18.53	-1.876	-15.507	13.517	21.97	-37.488
6	6	0.02535	0.054	3.319	9.114	-5.17	26.56	-14.936	-2.146	11.513	-13.952	18.721	-3.008	-15.627	14.171	20.541	-37.833
7	7	0.03042	0.147	3.475	9.196	-5.081	26.553	-15.605	-2.181	11.711	-13.311	18.46	-4.115	-15.611	14.509	18.952	-37.776
8	8	0.03549	0.29	3.654	9.242	-4.941	26.631	-16.172	-2.223	11.939	-12.579	18.142	-5.004	-15.406	14.765	17.448	-37.303
9	9	0.04056	0.472	3.857	9.233	-4.743	26.81	-16.454	-2.282	12.337	-11.863	17.942	-5.606	-15.187	14.999	16.105	-36.56
10	10	0.04563	0.691	4.077	9.172	-4.489	27.067	-16.391	-2.342	12.973	-11.146	17.889	-6.063	-15.166	15.255	14.76	-35.706
11	11	0.0507	0.944	4.313	9.036	-4.159	27.38	-15.926	-2.42	13.873	-10.476	18.403	-6.54	-15.396	15.89	13.468	-34.874
12	12	0.05577	1.242	4.545	8.826	-3.731	27.683	-15.122	-2.452	14.94	-9.844	19.187	-7.032	-15.952	16.692	12.135	-34.15
13	13	0.06084	1.584	4.766	8.541	-3.202	27.918	-13.99	-2.38	15.992	-9.292	19.882	-7.244	-16.886	17.285	11.002	-33.574
14	14	0.06591	1.958	4.978	8.198	-2.596	28.063	-12.618	-2.196	16.891	-8.736	20.35	-7.045	-18.155	17.547	10.236	-33.079
15	15	0.07098	2.343	5.187	7.799	-1.937	28.124	-11.114	-1.907	17.596	-8.173	20.532	-6.648	-19.643	17.538	9.654	-32.662
16	16	0.07605	2.718	5.406	7.348	-1.25	28.128	-9.446	-1.534	18.126	-7.776	20.517	-6.417	-21.251	17.402	8.981	-32.411
17	17	0.08112	3.056	5.638	6.861	-0.58	28.108	-7.709	-1.129	18.55	-7.599	20.425	-6.48	-22.798	17.246	8.105	-32.311
18	18	0.08619	3.322	5.88	6.362	0.02	28.091	-6.048	-0.741	18.942	-7.603	20.351	-6.681	-24.083	17.135	7.157	-32.264
19	19	0.09126	3.518	6.104	5.87	0.541	28.052	-4.506	-0.364	19.307	-7.815	20.34	-6.894	-25.024	17.116	6.272	-32.245
20	20	0.09633	3.669	6.287	5.403	0.997	27.979	-3.243	-0.043	19.652	-8.17	20.263	-7.022	-25.566	17.085	5.477	-32.234
21	21	0.1014	3.809	6.433	4.991	1.418	27.869	-2.378	0.166	19.956	-8.562	20.097	-7.098	-25.774	17.009	4.744	-32.257
22	22	0.10647	3.948	6.553	4.647	1.8	27.719	-1.937	0.269	20.194	-8.917	19.781	-7.047	-25.707	16.838	4.121	-32.293
23	23	0.11154	4.09	6.643	4.376	2.153	27.515	-1.885	0.256	20.357	-9.224	19.397	-6.794	-25.361	16.622	3.71	-32.296
24	24	0.11661	4.233	6.705	4.173	2.479	27.266	-2.157	0.138	20.476	-9.492	18.946	-6.33	-24.778	16.346	3.493	-32.26
25	25	0.12168	4.378	6.734	4.04	2.764	26.965	-2.665	-0.026	20.557	-9.762	18.577	-5.79	-24.03	16.142	3.417	-32.246
26	26	0.12675	4.518	6.731	3.979	3.004	26.618	-3.352	-0.216	20.61	-9.974	18.306	-5.303	-23.234	16.024	3.358	-32.261
27	27	0.13182	4.652	6.699	3.984	3.201	26.232	-4.204	-0.43	20.637	-10.097	18	-4.91	-22.417	15.885	3.199	-32.273
28	28	0.13689	4.783	6.64	4.046	3.366	25.807	-5.095	-0.638	20.632	-10.139	17.745	-4.605	-21.69	15.779	2.995	-32.297
29	29	0.14196	4.92	6.566	4.152	3.519	25.355	-5.958	-0.821	20.606	-10.067	17.551	-4.32	-21.14	15.705	2.808	-32.331
30	30	0.14703	5.066	6.484	4.288	3.668	24.888	-6.774	-0.979	20.569	-9.872	17.336	-3.978	-20.785	15.578	2.662	-32.361
31	31	0.1521	5.204	6.389	4.442	3.801	24.393	-7.482	-1.087	20.519	-9.575	17.154	-3.578	-20.672	15.446	2.597	-32.429
32	32	0.15717	5.305	6.274	4.593	3.895	23.849	-8.048	-1.136	20.442	-9.211	17.029	-3.177	-20.746	15.351	2.568	-32.516
33	33	0.16224	5.342	6.14	4.719	3.947	23.252	-8.456	-1.156	20.337	-8.8	16.946	-2.819	-20.937	15.284	2.516	-32.582
34	34	0.16731	5.314	6	4.803	3.957	22.62	-8.697	-1.131	20.212	-8.357	16.827	-2.491	-21.241	15.194	2.415	-32.633
35	35	0.17238	5.239	5.874	4.844	3.936	21.98	-8.822	-1.081	20.072	-7.863	16.785	-2.148	-21.645	15.168	2.372	-32.689
36	36	0.17745	5.133	5.774	4.84	3.914	21.345	-8.862	-1.044	19.896	-7.341	16.804	-1.83	-22.086	15.185	2.353	-32.728
37	37	0.18252	5.009	5.705	4.788	3.9	20.717	-8.769	-0.997	19.662	-6.904	16.779	-1.576	-22.493	15.176	2.28	-32.732
38	38	0.18759	4.874	5.669	4.689	3.895	20.109	-8.54	-0.924	19.393	-6.569	16.744	-1.35	-22.884	15.166	2.2	-32.733
39	39	0.19266	4.745	5.66	4.555	3.903	19.533	-8.266	-0.848	19.124	-6.295	16.647	-1.071	-23.239	15.102	2.145	-32.734
40	40	0.19773	4.625	5.67	4.398	3.927	18.977	-7.947	-0.765	18.851	-6.132	16.519	-0.755	-23.516	15.012	2.119	-32.738
41	41	0.2028	4.516	5.696	4.219	3.969	18.436	-7.603	-0.681	18.564	-6.067	16.381	-0.476	-23.704	14.926	2.062	-32.741
42	42	0.20787	4.42	5.74	4.024	4.032	17.919	-7.298	-0.63	18.274	-6.056	16.254	-0.217	-23.779	14.849	1.996	-32.729
43	43	0.21294	4.325	5.808	3.814	4.104	17.431	-7.033	-0.607	17.973	-6.105	16.063	0.046	-23.745	14.718	1.914	-32.706
44	44	0.21801	4.217	5.9	3.59	4.158	16.963	-6.806	-0.59	17.66	-6.198	15.848	0.319	-23.632	14.568	1.842	-32.701
45	45	0.22308	4.08	6.019	3.356	4.179	16.512	-6.589	-0.585	17.329	-6.373	15.743	0.564	-23.412	14.505	1.817	-32.712
46	46	0.22815	3.914	6.161	3.132	4.16	16.08	-6.41	-0.591	16.991	-6.608	15.709	0.787	-23.085	14.497	1.81	-32.719
47	47	0.23322	3.731	6.316	2.928	4.104	15.667	-6.29	-0.598	16.658	-6.893	15.685	0.99	-22.663	14.499	1.787	-32.728
48	48	0.23829	3.536	6.472	2.743	4.014	15.26	-6.248	-0.601	16.343	-7.135	15.621	1.199	-22.221	14.469	1.736	-32.731
49	49	0.24336	3.331	6.621	2.565	3.907	14.862	-6.311	-0.626	16.062	-7.25	15.457	1.455	-21.794	14.349	1.651	-32.704
50	50	0.24843	3.123	6.764	2.392	3.801	14.47	-6.452	-0.682	15.8	-7.296	15.243	1.742	-21.368	14.174	1.557	-32.667
51	51	0.2535	2.914	6.905	2.223	3.687	14.089	-6.682	-0.756	15.562	-7.22	15.071	2.024	-21.006	14.03	1.475	-32.659
52	52	0.25857	2.713	7.034	2.048	3.583	13.701	-6.952	-0.838	15.33	-7.052	15.024	2.239	-20.718	14	1.398	-32.693
53	53	0.26364	2.518	7.138	1.871	3.481	13.293	-7.272	-0.926	15.104	-6.761	15.085	2.434	-20.535	14.065	1.366	-32.774
54	54	0.26871	2.329	7.215	1.698	3.382	12.865	-7.615	-1.012	14.887	-6.381	15.148	2.623	-20.451	14.132	1.331	-32.883
55	55	0.27378	2.147	7.277	1.536	3.278	12.426	-7.978	-1.093	14.677	-5.942	15.173	2.852	-20.407	14.161	1.309	-32.977
56	56	0.27885	1.969	7.326	1.374	3.176	11.98	-8.358	-1.163	14.477	-5.424	15.058	3.096	-20.428	14.08	1.219	-33.054
57	57	0.28392	1.795	7.36	1.223	3.07	11.524	-8.744	-1.22	14.281	-4.888	14.823	3.359	-20.486	13.903	1.084	-33.131
58	58	0.28899	1.623	7.38	1.077	2.968	11.061	-9.12	-1.287	14.097	-4.334	14.665	3.608	-20.576	13.782	0.97	-33.213
59	59	0.29406	1.455	7.39	0.929	2.877	10.597	-9.499	-1.377	13.928	-3.788	14.567	3.842	-20.651	13.702	0.863	-33.293
60	60	0.29913	1.288	7.386	0.763	2.798	10.116	-9.809	-1.474	13.759	-3.323	14.544	4.073	-20.688	13.673	0.786	-33.37
61	61	0.3042	1.114	7.374	0.588	2.7	9.617	-10.046	-1.531	13.593	-2.902	14.475	4.366	-20.735	13.605	0.734	-33.438
62	62	0.30927	0.948	7.35	0.414	2.613	9.102	-10.241	-1.594	13.421	-2.593	14.448	4.655	-20.708	13.556	0.697	-33.5
63	63	0.31434	0.797	7.323	0.239	2.537	8.582	-10.411	-1.649	13.245	-2.324	14.426	4.889	-20.692	13.515	0.616	-33.585
64	64	0.31941	0.682	7.292	0.068	2.494	8.05	-10.529	-1.685	13.059	-2.12	14.382	5.043	-20.664	13.474	0.445	-33.662
65	65	0.32448	0.583	7.255	-0.082	2.46	7.518	-10.683	-1.728	12.873	-1.909	14.393	5.203	-20.627	13.47	0.314	-33.741
66	66	0.32955	0.499	7.204	-0.21	2.441	6.964	-10.82	-1.769	12.68	-1.733	14.327	5.386	-20.6	13.392	0.158	-33.813
67	67	0.33462	0.421	7.138	-0.332	2.424	6.384	-10.912	-1.789	12.471	-1.618	14.289	5.624	-20.565	13.328	0.078	-33.892
68	68	0.33969	0.361	7.073	-0.461	2.424	5.808	-11.007	-1.817	12.282	-1.478	14.289	5.877	-20.542	13.292	0.016	-33.968
69	69	0.34476	0.317	7.009	-0.594	2.439	5.229	-11.049	-1.821	12.102	-1.345	14.185	6.131	-20.57	13.185	-0.11	-34.041
70	70	0.34983	0.272	6.953	-0.705	2.448	4.654	-11.064	-1.814	11.923	-1.268	14.134	6.307	-20.595	13.135	-0.285	-34.127
71	71	0.3549	0.245	6.897	-0.792	2.474	4.065	-11.083	-1.807	11.722	-1.192	14.115	6.456	-20.664	13.11	-0.457	-34.241
72	72	0.35997	0.231	6.844	-0.84	2.517	3.474	-11.114	-1.818	11.517	-1.151	14.121	6.65	-20.706	13.082	-0.582	-34.334
73	73	0.36504	0.24	6.788	-0.861	2.571	2.874	-11.129	-1.794	11.312	-1.11	14.074	6.899	-20.793	13.018	-0.683	-34.427
74	74	0.37011	0.261	6.734	-0.859	2.641	2.269	-11.117	-1.76	11.111	-1.115	14.029	7.138	-20.886	12.962	-0.801	-34.526
75	75	0.37518	0.308	6.687	-0.836	2.753	1.665	-11.075	-1.745	10.895	-1.21	14.027	7.305	-20.937	12.94	-0.965	-34.621
76	76	0.38025	0.37	6.638	-0.802	2.881	1.044	-10.977	-1.713	10.659	-1.397	14.024	7.391	-20.971	12.933	-1.197	-34.727
77	77	0.38532	0.444	6.578	-0.764	3.018	0.403	-10.877	-1.669	10.414	-1.593	14.041	7.492	-21.018	12.939	-1.399	-34.856
78	78	0.39039	0.544	6.509	-0.732	3.197	-0.249	-10.793	-1.657	10.161	-1.764	14.052	7.649	-21.066	12.917	-1.55	-34.981
79	79	0.39546	0.668	6.431	-0.697	3.406	-0.907	-10.672	-1.636	9.928	-1.993	14.009	7.84	-21.064	12.857	-1.72	-35.067
80	80	0.40053	0.812	6.335	-0.649	3.638	-1.581	-10.541	-1.619	9.707	-2.288	13.994	8	-21.017	12.818	-1.917	-35.158
81	81	0.4056	0.96	6.215	-0.574	3.864	-2.276	-10.466	-1.596	9.512	-2.512	13.995	8.119	-21.037	12.808	-2.158	-35.282
82	82	0.41067	1.115	6.073	-0.471	4.074	-2.99	-10.404	-1.527	9.335	-2.734	13.904	8.273	-21.042	12.741	-2.437	-35.375
83	83	0.41574	1.267	5.92	-0.356	4.281	-3.696	-10.393	-1.479	9.203	-2.898	13.817	8.43	-21.07	12.669	-2.736	-35.472
84	84	0.42081	1.407	5.752	-0.249	4.481	-4.387	-10.389	-1.461	9.137	-3.017	13.745	8.671	-21.125	12.585	-2.987	-35.563
85	85	0.42588	1.523	5.575	-0.156	4.643	-5.064	-10.404	-1.445	9.133	-3.111	13.652	8.991	-21.132	12.471	-3.22	-35.605
86	86	0.43095	1.602	5.386	-0.07	4.755	-5.729	-10.488	-1.438	9.196	-3.1	13.627	9.347	-21.151	12.411	-3.425	-35.633
87	87	0.43602	1.644	5.188	0.012	4.817	-6.381	-10.603	-1.431	9.328	-3.025	13.591	9.657	-21.173	12.366	-3.731	-35.632
88	88	0.44109	1.65	4.985	0.088	4.836	-7.007	-10.75	-1.437	9.533	-2.912	13.486	9.937	-21.179	12.276	-4.155	-35.595
89	89	0.44616	1.612	4.783	0.166	4.795	-7.595	-10.943	-1.453	9.819	-2.758	13.446	10.165	-21.181	12.248	-4.637	-35.553
90	90	0.45123	1.531	4.583	0.233	4.698	-8.146	-11.168	-1.482	10.178	-2.557	13.414	10.317	-21.157	12.248	-5.234	-35.47
91	91	0.4563	1.416	4.381	0.28	4.549	-8.669	-11.433	-1.518	10.608	-2.288	13.436	10.36	-21.079	12.33	-5.957	-35.32
92	92	0.46137	1.273	4.181	0.294	4.36	-9.171	-11.685	-1.563	11.09	-1.99	13.459	10.344	-20.982	12.437	-6.773	-35.131
93	93	0.46644	1.105	3.984	0.272	4.146	-9.653	-11.938	-1.651	11.602	-1.673	13.568	10.282	-20.883	12.601	-7.605	-34.949
94	94	0.47151	0.921	3.79	0.214	3.898	-10.111	-12.162	-1.739	12.154	-1.38	13.654	10.15	-20.739	12.763	-8.539	-34.741
95	95	0.47658	0.738	3.599	0.137	3.638	-10.54	-12.39	-1.844	12.762	-1.097	13.752	9.93	-20.532	12.948	-9.592	-34.493
96	96	0.48165	0.568	3.411	0.048	3.373	-10.952	-12.589	-1.941	13.406	-0.822	13.891	9.604	-20.328	13.199	-10.747	-34.245
97	97	0.48672	0.416	3.233	-0.054	3.108	-11.348	-12.731	-2.008	14.092	-0.587	13.957	9.243	-20.111	13.415	-12.009	-33.974
98	98	0.49179	0.283	3.071	-0.174	2.857	-11.719	-12.83	-2.083	14.805	-0.395	13.984	8.826	-19.858	13.609	-13.373	-33.673
99	99	0.49686	0.169	2.932	-0.31	2.601	-12.04	-12.905	-2.14	15.585	-0.22	14.018	8.352	-19.566	13.837	-14.829	-33.346
100	100	0.50193	0.075	2.817	-0.463	2.35	-12.317	-12.943	-2.187	16.401	-0.062	14.032	7.789	-19.252	14.079	-16.402	-32.992
101	101	0.507	0.011	2.726	-0.645	2.126	-12.545	-12.927	-2.242	17.261	0.059	14.036	7.152	-18.942	14.327	-18.071	-32.646
102	102	0.51207	-0.032	2.664	-0.852	1.915	-12.715	-12.867	-2.298	18.173	0.127	13.986	6.455	-18.607	14.547	-19.85	-32.299
103	103	0.51714	-0.065	2.637	-1.081	1.702	-12.814	-12.79	-2.354	19.147	0.153	13.904	5.702	-18.232	14.758	-21.726	-31.947
104	104	0.52221	-0.106	2.648	-1.318	1.472	-12.835	-12.727	-2.406	20.193	0.194	13.793	4.922	-17.871	14.97	-23.671	-31.602
105	105	0.52728	-0.162	2.694	-1.545	1.225	-12.772	-12.686	-2.458	21.312	0.249	13.685	4.122	-17.543	15.207	-25.65	-31.276
106	106	0.53235	-0.242	2.776	-1.746	0.948	-12.605	-12.672	-2.502	22.522	0.296	13.554	3.278	-17.234	15.449	-27.701	-30.961
107	107	0.53742	-0.366	2.891	-1.897	0.64	-12.336	-12.717	-2.57	23.807	0.334	13.462	2.379	-16.973	15.729	-29.793	-30.689
108	108	0.54249	-0.538	3.025	-1.997	0.297	-11.971	-12.838	-2.668	25.184	0.386	13.411	1.456	-16.784	16.045	-31.893	-30.479
109	109	0.54756	-0.743	3.163	-2.045	-0.068	-11.53	-13.022	-2.785	26.656	0.439	13.336	0.534	-16.664	16.343	-34.018	-30.321
110	110	0.55263	-0.947	3.297	-2.034	-0.409	-11.026	-13.239	-2.933	28.2	0.43	13.25	-0.432	-16.587	16.628	-36.192	-30.218
111	111	0.5577	-1.133	3.44	-1.948	-0.717	-10.451	-13.496	-3.1	29.807	0.331	13.206	-1.479	-16.526	16.951	-38.415	-30.177
112	112	0.56277	-1.301	3.601	-1.763	-0.997	-9.808	-13.83	-3.279	31.47	0.162	13.206	-2.616	-16.488	17.319	-40.694	-30.199
113	113	0.56784	-1.45	3.765	-1.475	-1.246	-9.121	-14.234	-3.475	33.152	-0.119	13.261	-3.868	-16.445	17.741	-43.023	-30.291
114	114	0.57291	-1.57	3.917	-1.105	-1.464	-8.427	-14.658	-3.664	34.817	-0.547	13.325	-5.27	-16.353	18.189	-45.446	-30.413
115	115	0.57798	-1.658	4.054	-0.689	-1.652	-7.72	-15.095	-3.853	36.465	-1.091	13.293	-6.825	-16.235	18.588	-48.007	-30.565
116	116	0.58305	-1.726	4.179	-0.258	-1.817	-6.986	-15.543	-4.064	38.09	-1.715	13.069	-8.496	-16.137	18.846	-50.708	-30.754
117	117	0.58812	-1.793	4.293	0.169	-1.986	-6.224	-15.991	-4.304	39.695	-2.386	12.637	-10.204	-16.056	18.935	-53.486	-30.954
118	118	0.59319	-1.872	4.392	0.561	-2.184	-5.436	-16.391	-4.541	41.289	-3.074	12.03	-11.843	-16.007	18.87	-56.234	-31.157
119	119	0.59826	-1.977	4.49	0.889	-2.424	-4.611	-16.754	-4.801	42.879	-3.7	11.306	-13.304	-16.071	18.663	-58.82	-31.415
120	120	0.60333	-2.128	4.591	1.14	-2.726	-3.744	-17.075	-5.093	44.462	-4.238	10.52	-14.493	-16.255	18.323	-61.125	-31.743
121	121	0.6084	-2.333	4.694	1.291	-3.102	-2.835	-17.34	-5.412	46.051	-4.646	9.777	-15.323	-16.56	17.923	-63.028	-32.141
122	122	0.61347	-2.58	4.781	1.329	-3.523	-1.905	-17.527	-5.768	47.638	-4.938	9.234	-15.755	-16.962	17.573	-64.407	-32.623
123	123	0.61854	-2.84	4.854	1.254	-3.942	-0.947	-17.628	-6.175	49.234	-5.121	8.905	-15.812	-17.43	17.279	-65.292	-33.146
124	124	0.62361	-3.076	4.915	1.085	-4.325	0.049	-17.677	-6.627	50.838	-5.149	8.591	-15.5	-17.994	16.877	-65.795	-33.679
125	125	0.62868	-3.263	4.963	0.816	-4.632	1.081	-17.687	-7.13	52.429	-5.051	8.208	-14.915	-18.654	16.343	-66.038	-34.218
126	126	0.63375	-3.387	4.985	0.458	-4.846	2.112	-17.591	-7.618	53.963	-4.915	7.841	-14.207	-19.325	15.791	-66.094	-34.719
127	127	0.63882	-3.455	4.972	0.034	-4.969	3.131	-17.452	-8.131	55.413	-4.736	7.617	-13.506	-19.999	15.353	-65.989	-35.2
128	128	0.64389	-3.466	4.913	-0.398	-5.011	4.112	-17.311	-8.628	56.77	-4.573	7.489	-12.807	-20.674	15.007	-65.728	-35.706
129	129	0.64896	-3.41	4.801	-0.835	-4.964	5.047	-17.215	-9.144	58.001	-4.4	7.21	-12.124	-21.295	14.554	-65.447	-36.149
130	130	0.65403	-3.304	4.637	-1.252	-4.858	5.91	-17.093	-9.589	59.103	-4.297	6.866	-11.449	-21.796	14.073	-65.1	-36.517
131	131	0.6591	-3.169	4.422	-1.632	-4.729	6.704	-16.983	-9.971	60.12	-4.238	6.5	-10.768	-22.181	13.603	-64.687	-36.81
132	132	0.66417	-3.047	4.167	-1.926	-4.618	7.421	-16.918	-10.301	61.038	-4.233	6.202	-10.118	-22.427	13.205	-64.194	-37.02
133	133	0.66924	-2.927	3.882	-2.143	-4.519	8.074	-16.925	-10.605	61.86	-4.218	5.781	-9.549	-22.568	12.737	-63.797	-37.103
134	134	0.67431	-2.824	3.599	-2.277	-4.462	8.682	-16.924	-10.794	62.562	-4.252	5.394	-9.055	-22.649	12.326	-63.362	-37.173
135	135	0.67938	-2.729	3.317	-2.36	-4.431	9.239	-16.908	-10.884	63.136	-4.295	5.123	-8.62	-22.709	12.037	-62.822	-37.251
136	136	0.68445	-2.659	3.041	-2.373	-4.439	9.767	-16.909	-10.921	63.606	-4.358	4.879	-8.205	-22.648	11.769	-62.216	-37.239
137	137	0.68952	-2.605	2.77	-2.335	-4.468	10.279	-16.93	-10.926	63.999	-4.434	4.606	-7.801	-22.516	11.478	-61.58	-37.171
138	138	0.69459	-2.559	2.519	-2.228	-4.522	10.797	-16.916	-10.824	64.344	-4.552	4.366	-7.366	-22.344	11.21	-60.846	-37.09
139	139	0.69966	-2.501	2.288	-2.064	-4.582	11.299	-16.904	-10.65	64.591	-4.628	4.172	-6.918	-22.203	10.971	-59.999	-37.012
140	140	0.70473	-2.416	2.103	-1.865	-4.62	11.82	-16.87	-10.405	64.738	-4.717	4.043	-6.49	-22.031	10.787	-59.05	-36.923
141	141	0.7098	-2.282	1.972	-1.666	-4.603	12.38	-16.833	-10.123	64.812	-4.779	3.918	-6.044	-21.86	10.614	-58.021	-36.816
142	142	0.71487	-2.135	1.925	-1.455	-4.552	13.024	-16.77	-9.82	64.839	-4.86	3.855	-5.601	-21.708	10.477	-56.912	-36.73
143	143	0.71994	-1.951	1.934	-1.259	-4.459	13.708	-16.63	-9.437	64.789	-4.958	3.871	-5.133	-21.562	10.397	-55.663	-36.662
144	144	0.72501	-1.761	2.001	-1.065	-4.362	14.433	-16.437	-8.992	64.65	-5.038	3.992	-4.671	-21.447	10.399	-54.284	-36.614
145	145	0.73008	-1.535	2.097	-0.904	-4.209	15.169	-16.204	-8.511	64.397	-5.079	4.04	-4.249	-21.392	10.353	-52.893	-36.575
146	146	0.73515	-1.29	2.223	-0.749	-4.031	15.918	-15.916	-7.966	64.059	-5.166	3.882	-3.836	-21.313	10.145	-51.566	-36.517
147	147	0.74022	-1.019	2.378	-0.598	-3.828	16.672	-15.562	-7.337	63.652	-5.248	3.827	-3.433	-21.282	10.03	-50.137	-36.486
148	148	0.74529	-0.737	2.556	-0.438	-3.622	17.431	-15.176	-6.663	63.203	-5.336	3.913	-3.018	-21.276	10.021	-48.586	-36.479
149	149	0.75036	-0.441	2.749	-0.286	-3.401	18.177	-14.719	-5.907	62.661	-5.451	3.948	-2.684	-21.239	9.997	-47.081	-36.427
150	150	0.75543	-0.143	2.94	-0.136	-3.187	18.892	-14.217	-5.09	62.021	-5.554	3.89	-2.412	-21.202	9.921	-45.625	-36.331
151	151	0.7605	0.167	3.122	-0.021	-2.943	19.574	-13.647	-4.231	61.281	-5.646	3.772	-2.194	-21.196	9.807	-44.188	-36.211
152	152	0.76557	0.466	3.296	0.074	-2.696	20.238	-13.06	-3.398	60.492	-5.761	3.753	-2.005	-21.176	9.763	-42.693	-36.086
153	153	0.77064	0.738	3.478	0.161	-2.477	20.889	-12.46	-2.582	59.639	-5.88	3.845	-1.871	-21.104	9.808	-41.155	-35.905
154	154	0.77571	0.956	3.669	0.278	-2.326	21.519	-11.886	-1.797	58.701	-5.976	4.093	-1.827	-21.009	9.978	-39.567	-35.683
155	155	0.78078	1.107	3.863	0.428	-2.27	22.12	-11.319	-1.007	57.669	-6.056	4.344	-1.852	-20.915	10.164	-37.987	-35.44
156	156	0.78585	1.215	4.046	0.583	-2.266	22.709	-10.828	-0.31	56.604	-6.117	4.61	-1.874	-20.793	10.349	-36.376	-35.18
157	157	0.79092	1.296	4.221	0.725	-2.278	23.275	-10.341	0.328	55.503	-6.238	5.029	-1.843	-20.616	10.621	-34.613	-34.934
158	158	0.79599	1.37	4.378	0.841	-2.276	23.812	-9.907	0.853	54.371	-6.38	5.62	-1.796	-20.338	11.006	-32.735	-34.642
159	159	0.80106	1.434	4.512	0.948	-2.262	24.303	-9.535	1.277	53.167	-6.525	6.306	-1.764	-20.024	11.451	-30.785	-34.337
160	160	0.80613	1.482	4.616	1.053	-2.259	24.74	-9.24	1.606	51.88	-6.656	6.982	-1.783	-19.695	11.881	-28.842	-34.035
161	161	0.8112	1.51	4.694	1.177	-2.276	25.124	-9.054	1.82	50.509	-6.82	7.874	-1.958	-19.36	12.497	-26.873	-33.821
162	162	0.81627	1.52	4.74	1.32	-2.308	25.444	-8.951	1.937	49.082	-7.024	9.072	-2.182	-18.993	13.351	-24.76	-33.685
163	163	0.82134	1.531	4.759	1.461	-2.333	25.723	-8.929	1.966	47.648	-7.184	10.49	-2.32	-18.675	14.351	-22.444	-33.638
164	164	0.82641	1.557	4.751	1.592	-2.326	25.952	-9.019	1.884	46.158	-7.263	11.808	-2.312	-18.414	15.209	-20.007	-33.637
165	165	0.83148	1.589	4.725	1.707	-2.298	26.141	-9.166	1.736	44.572	-7.329	12.956	-2.264	-18.164	15.892	-17.552	-33.659
166	166	0.83655	1.613	4.684	1.822	-2.266	26.286	-9.353	1.538	42.87	-7.393	13.971	-2.28	-17.9	16.454	-15.152	-33.675
167	167	0.84162	1.622	4.629	1.919	-2.22	26.398	-9.586	1.274	41.096	-7.404	14.935	-2.291	-17.708	16.946	-12.716	-33.744
168	168	0.84669	1.63	4.56	1.99	-2.141	26.472	-9.883	0.937	39.28	-7.314	15.893	-2.275	-17.624	17.404	-10.229	-33.884
169	169	0.85176	1.637	4.479	2.05	-2.051	26.496	-10.187	0.604	37.407	-7.2	16.752	-2.259	-17.607	17.771	-7.767	-34.071
170	170	0.85683	1.641	4.395	2.102	-1.955	26.492	-10.508	0.271	35.489	-7.071	17.631	-2.267	-17.63	18.148	-5.282	-34.321
171	171	0.8619	1.634	4.311	2.168	-1.864	26.46	-10.844	-0.073	33.5	-6.939	18.331	-2.362	-17.575	18.393	-2.964	-34.461
172	172	0.86697	1.62	4.227	2.237	-1.77	26.401	-11.159	-0.401	31.448	-6.799	18.809	-2.503	-17.45	18.469	-0.817	-34.467
173	173	0.87204	1.593	4.149	2.305	-1.686	26.327	-11.482	-0.714	29.369	-6.622	19.197	-2.599	-17.338	18.466	1.324	-34.454
174	174	0.87711	1.556	4.074	2.354	-1.591	26.234	-11.741	-0.996	27.276	-6.511	19.756	-2.634	-17.265	18.58	3.635	-34.547
175	175	0.88218	1.506	4.005	2.391	-1.49	26.121	-11.903	-1.225	25.176	-6.516	20.287	-2.703	-17.111	18.701	5.868	-34.599
176	176	0.88725	1.451	3.943	2.427	-1.383	25.989	-12.009	-1.422	23.066	-6.577	20.72	-2.87	-16.869	18.796	7.91	-34.552
177	177	0.89232	1.391	3.892	2.467	-1.28	25.847	-12.081	-1.601	20.938	-6.65	21.141	-3.086	-16.622	18.898	9.887	-34.481
178	178	0.89739	1.316	3.845	2.525	-1.206	25.688	-12.105	-1.742	18.792	-6.776	21.413	-3.268	-16.351	18.878	11.801	-34.36
179	179	0.90246	1.224	3.789	2.607	-1.174	25.501	-12.073	-1.833	16.653	-6.984	21.549	-3.425	-16.031	18.764	13.631	-34.182
180	180	0.90753	1.125	3.725	2.705	-1.169	25.297	-11.973	-1.881	14.568	-7.258	21.661	-3.559	-15.697	18.649	15.41	-33.978
181	181	0.9126	1.035	3.655	2.793	-1.166	25.091	-11.795	-1.894	12.566	-7.597	21.802	-3.62	-15.42	18.557	17.217	-33.825
182	182	0.91767	0.95	3.588	2.876	-1.169	24.891	-11.546	-1.874	10.652	-8.021	22.013	-3.554	-15.239	18.501	19.148	-33.796
183	183	0.92274	0.859	3.519	2.951	-1.183	24.696	-11.227	-1.833	8.823	-8.519	22.431	-3.394	-15.202	18.59	21.268	-33.959
184	184	0.92781	0.764	3.451	3.015	-1.209	24.505	-10.81	-1.775	7.064	-9.136	22.643	-3.272	-15.062	18.563	23.15	-34.012
185	185	0.93288	0.666	3.387	3.061	-1.238	24.33	-10.308	-1.71	5.414	-9.855	22.422	-3.256	-14.692	18.282	24.524	-33.788
186	186	0.93795	0.573	3.328	3.095	-1.27	24.182	-9.815	-1.657	3.919	-10.553	22.145	-3.389	-14.259	18.036	25.573	-33.501
187	187	0.94302	0.483	3.273	3.134	-1.319	24.065	-9.36	-1.6	2.603	-11.244	21.949	-3.729	-13.761	17.965	26.322	-33.207
188	188	0.94809	0.39	3.225	3.175	-1.388	23.978	-8.915	-1.53	1.453	-11.986	21.736	-3.781	-13.358	17.8	27.246	-33.055
189	189	0.95316	0.293	3.194	3.229	-1.482	23.934	-8.478	-1.453	0.469	-12.768	21.352	-3.224	-13.176	17.285	28.584	-33.096
190	190	0.95823	0.202	3.185	3.282	-1.572	23.951	-8.058	-1.39	-0.312	-13.572	21.126	-2.223	-13.289	16.715	30.363	-33.471
191	191	0.9633	0.124	3.199	3.344	-1.656	24.048	-7.73	-1.343	-0.858	-14.293	21.138	-1.505	-13.416	16.437	31.836	-33.92
192	192	0.96837	0.077	3.226	3.39	-1.688	24.196	-7.444	-1.323	-1.188	-14.951	21.125	-1.331	-13.287	16.371	32.524	-34.137
193	193	0.97344	0.058	3.26	3.413	-1.684	24.389	-7.196	-1.283	-1.298	-15.532	20.83	-1.349	-12.978	16.212	32.624	-34.121
194	194	0.97851	0.074	3.3	3.414	-1.633	24.631	-6.984	-1.243	-1.18	-16.066	20.231	-1.722	-12.374	16.003	31.946	-33.789
195	195	0.98358	0.107	3.352	3.416	-1.554	24.941	-6.865	-1.218	-0.803	-16.443	19.786	-2.239	-11.866	15.979	31.029	-33.521
196	196	0.98865	0.148	3.418	3.433	-1.464	25.3	-6.808	-1.201	-0.213	-16.694	19.518	-2.623	-11.602	16.042	30.206	-33.435
197	197	0.99372	0.197	3.493	3.447	-1.361	25.664	-6.757	-1.17	0.501	-16.838	19.023	-2.488	-11.605	15.732	29.649	-33.446
198	198	0.99879	0.249	3.562	3.439	-1.231	26.024	-6.77	-1.141	1.346	-16.832	18.566	-2.042	-11.829	15.337	29.305	-33.596
199	199	1.00386	0.294	3.628	3.449	-1.111	26.371	-6.826	-1.104	2.308	-16.694	18.236	-1.616	-12.216	15.066	28.905	-33.829
200	200	1.00893	0.331	3.687	3.473	-1.018	26.714	-6.943	-1.057	3.412	-16.457	18.151	-1.202	-12.683	15.008	28.505	-34.132
201	201	1.014	0.361	3.752	3.52	-0.95	27.044	-7.107	-1.003	4.577	-16.123	17.958	-0.757	-13.15	14.869	27.971	-34.347
