# Supplementary material for: Gait phenotypes in paediatric hereditary spastic paraplegia revealed by dynamic time warping analysis and random forests
Source: PLoS One. 2018 Mar 8;13(3):e0192345. doi: 10.1371/journal.pone.0192345 (PMC5843164; doi:10.1371/journal.pone.0192345)
Supplement: S2 Data — (ZIP) [file pone.0192345.s009.zip › Healthy/Left.SR.HEALTHY13.2.csv]

	Epoch	Time	Pelvic.obliquity	Pelvic.tilt	Pelvic rotation	Hip.abd.add	Hip.flexion	Hip.rotation	Knee.abd.add	Knee.flexion	Knee.rotation	Ankle.abd.add	Ankle.flexion	Ankle.rotation	Forefoot.abd.add	Forefoot.flexion	Forefoot.rotation
1	1	0	0.281	4.305	6.962	-0.541	27.986	-8.462	-2.205	10.877	-12.391	18.22	-1.65	-12.647	17.248	19.465	-28.045
2	2	0.00544	0.33	4.382	7.114	-0.552	28.115	-9.004	-2.214	11.915	-12.418	18.925	-2.08	-12.724	18.053	18.532	-28.622
3	3	0.01088	0.382	4.451	7.273	-0.571	28.192	-9.552	-2.237	12.903	-12.435	19.465	-2.446	-12.712	18.695	17.563	-29.07
4	4	0.01632	0.459	4.506	7.437	-0.556	28.198	-10.067	-2.29	13.746	-12.376	19.641	-2.698	-12.702	18.973	16.568	-29.328
5	5	0.02176	0.573	4.552	7.591	-0.482	28.151	-10.499	-2.386	14.378	-12.229	19.686	-3.007	-12.714	19.116	15.558	-29.398
6	6	0.0272	0.726	4.591	7.726	-0.345	28.088	-10.814	-2.51	14.844	-12.006	19.8	-3.473	-12.747	19.329	14.526	-29.298
7	7	0.03264	0.915	4.626	7.835	-0.159	28.038	-10.939	-2.632	15.24	-11.724	20.119	-4.024	-12.858	19.709	13.545	-29.063
8	8	0.03808	1.124	4.66	7.926	0.051	27.987	-10.831	-2.708	15.626	-11.386	20.478	-4.513	-13.114	20.084	12.609	-28.695
9	9	0.04352	1.348	4.692	7.994	0.29	27.91	-10.469	-2.721	16.003	-11.032	20.723	-4.835	-13.517	20.302	11.724	-28.196
10	10	0.04896	1.577	4.727	8.035	0.547	27.792	-9.848	-2.649	16.366	-10.674	20.773	-5.046	-14.078	20.308	10.799	-27.585
11	11	0.0544	1.809	4.771	8.03	0.845	27.638	-8.953	-2.522	16.734	-10.279	20.785	-5.276	-14.887	20.244	9.781	-26.946
12	12	0.05984	2.027	4.827	7.997	1.15	27.462	-7.865	-2.348	17.155	-9.832	20.984	-5.584	-15.958	20.307	8.709	-26.393
13	13	0.06528	2.253	4.887	7.92	1.491	27.247	-6.543	-2.102	17.619	-9.412	21.399	-5.874	-17.264	20.512	7.699	-25.954
14	14	0.07072	2.474	4.944	7.821	1.844	26.998	-5.119	-1.805	18.088	-9.062	21.831	-5.973	-18.636	20.695	6.869	-25.583
15	15	0.07616	2.67	5.016	7.698	2.175	26.731	-3.67	-1.449	18.511	-8.795	22.069	-5.877	-20.01	20.713	6.198	-25.297
16	16	0.0816	2.802	5.107	7.572	2.441	26.458	-2.279	-1.088	18.857	-8.665	22.124	-5.718	-21.264	20.586	5.605	-25.103
17	17	0.08704	2.884	5.206	7.454	2.647	26.176	-1.058	-0.754	19.116	-8.61	22.022	-5.64	-22.333	20.358	4.962	-24.97
18	18	0.09248	2.937	5.298	7.356	2.823	25.879	-0.097	-0.505	19.294	-8.605	21.884	-5.708	-23.156	20.126	4.246	-24.885
19	19	0.09792	2.977	5.384	7.282	2.986	25.575	0.56	-0.379	19.422	-8.655	21.821	-5.828	-23.691	19.972	3.58	-24.857
20	20	0.10336	3.006	5.465	7.233	3.121	25.268	0.946	-0.327	19.514	-8.797	21.702	-5.818	-23.93	19.802	3.068	-24.864
21	21	0.1088	3.039	5.53	7.209	3.234	24.961	1.01	-0.344	19.605	-8.988	21.537	-5.601	-23.846	19.637	2.76	-24.884
22	22	0.11424	3.073	5.585	7.216	3.325	24.663	0.778	-0.428	19.702	-9.229	21.322	-5.221	-23.466	19.466	2.603	-24.911
23	23	0.11968	3.116	5.624	7.255	3.409	24.369	0.238	-0.592	19.821	-9.414	20.984	-4.742	-22.872	19.206	2.479	-24.907
24	24	0.12512	3.152	5.661	7.323	3.445	24.082	-0.481	-0.765	19.935	-9.524	20.695	-4.214	-22.209	19	2.439	-24.927
25	25	0.13056	3.214	5.68	7.4	3.516	23.788	-1.329	-0.994	20.028	-9.573	20.403	-3.761	-21.499	18.783	2.34	-24.937
26	26	0.136	3.289	5.693	7.482	3.596	23.491	-2.165	-1.22	20.11	-9.593	20.179	-3.386	-20.84	18.616	2.209	-24.957
27	27	0.14144	3.379	5.7	7.57	3.663	23.186	-2.954	-1.386	20.18	-9.499	19.975	-3.074	-20.339	18.469	2.026	-24.98
28	28	0.14688	3.485	5.702	7.658	3.739	22.892	-3.696	-1.528	20.265	-9.3	19.772	-2.754	-20.004	18.309	1.852	-25.017
29	29	0.15232	3.621	5.708	7.74	3.838	22.609	-4.314	-1.613	20.37	-9.033	19.593	-2.393	-19.854	18.161	1.714	-25.053
30	30	0.15776	3.781	5.721	7.816	3.957	22.329	-4.82	-1.649	20.479	-8.668	19.436	-1.985	-19.912	18.026	1.623	-25.095
31	31	0.1632	3.941	5.732	7.89	4.086	22.029	-5.176	-1.652	20.564	-8.269	19.333	-1.593	-20.144	17.925	1.552	-25.147
32	32	0.16864	4.08	5.73	7.963	4.199	21.693	-5.39	-1.611	20.615	-7.869	19.199	-1.263	-20.487	17.801	1.417	-25.181
33	33	0.17408	4.183	5.709	8.021	4.287	21.316	-5.454	-1.533	20.65	-7.498	19.122	-0.949	-20.908	17.723	1.298	-25.218
34	34	0.17952	4.26	5.67	8.05	4.386	20.898	-5.397	-1.466	20.645	-7.138	19.138	-0.638	-21.4	17.713	1.24	-25.267
35	35	0.18496	4.309	5.628	8.066	4.454	20.45	-5.21	-1.333	20.604	-6.85	19.096	-0.264	-21.907	17.671	1.235	-25.306
36	36	0.1904	4.334	5.577	8.076	4.491	19.966	-4.944	-1.156	20.521	-6.637	18.998	0.112	-22.373	17.599	1.223	-25.319
37	37	0.19584	4.311	5.516	8.093	4.512	19.47	-4.69	-1.04	20.447	-6.485	18.843	0.466	-22.765	17.455	1.156	-25.319
38	38	0.20128	4.255	5.429	8.094	4.518	18.925	-4.37	-0.912	20.328	-6.444	18.666	0.801	-23.082	17.303	1.088	-25.317
39	39	0.20672	4.164	5.334	8.086	4.495	18.357	-4.095	-0.81	20.18	-6.434	18.583	1.106	-23.317	17.235	1.054	-25.336
40	40	0.21216	4.045	5.234	8.065	4.463	17.774	-3.87	-0.765	20.003	-6.513	18.569	1.386	-23.388	17.215	1.046	-25.35
41	41	0.2176	3.895	5.132	8.036	4.401	17.188	-3.675	-0.727	19.824	-6.669	18.482	1.658	-23.322	17.136	0.996	-25.336
42	42	0.22304	3.72	5.032	7.994	4.314	16.599	-3.532	-0.702	19.641	-6.862	18.405	1.93	-23.157	17.069	0.956	-25.33
43	43	0.22848	3.524	4.939	7.947	4.202	16.01	-3.481	-0.7	19.446	-7.043	18.332	2.215	-22.917	17.006	0.939	-25.333
44	44	0.23392	3.304	4.858	7.909	4.05	15.427	-3.539	-0.712	19.234	-7.211	18.177	2.483	-22.567	16.879	0.875	-25.307
45	45	0.23936	3.065	4.79	7.871	3.887	14.867	-3.71	-0.796	19.038	-7.318	18.15	2.736	-22.166	16.838	0.847	-25.281
46	46	0.2448	2.814	4.728	7.842	3.706	14.326	-4.016	-0.93	18.861	-7.311	18.169	2.988	-21.766	16.821	0.831	-25.265
47	47	0.25024	2.559	4.684	7.798	3.501	13.805	-4.362	-1.038	18.703	-7.227	18.084	3.292	-21.399	16.725	0.807	-25.251
48	48	0.25568	2.307	4.645	7.745	3.286	13.298	-4.793	-1.147	18.57	-7.016	18.036	3.548	-21.069	16.676	0.732	-25.242
49	49	0.26112	2.065	4.617	7.67	3.094	12.812	-5.197	-1.272	18.463	-6.761	18.005	3.775	-20.794	16.634	0.618	-25.229
50	50	0.26656	1.842	4.588	7.587	2.916	12.332	-5.657	-1.4	18.365	-6.372	17.886	4.031	-20.623	16.522	0.494	-25.233
51	51	0.272	1.64	4.564	7.494	2.765	11.863	-6.133	-1.555	18.258	-5.866	17.883	4.306	-20.572	16.499	0.457	-25.271
52	52	0.27744	1.462	4.541	7.384	2.634	11.414	-6.604	-1.706	18.165	-5.284	17.93	4.573	-20.581	16.53	0.431	-25.303
53	53	0.28288	1.306	4.517	7.261	2.521	10.973	-7.03	-1.827	18.09	-4.684	17.929	4.854	-20.642	16.532	0.388	-25.332
54	54	0.28832	1.16	4.49	7.127	2.422	10.52	-7.366	-1.926	17.998	-4.123	17.868	5.14	-20.774	16.48	0.339	-25.386
55	55	0.29376	1.014	4.469	6.977	2.32	10.068	-7.633	-1.993	17.889	-3.616	17.731	5.396	-20.921	16.367	0.248	-25.454
56	56	0.2992	0.867	4.444	6.801	2.219	9.613	-7.809	-2.033	17.778	-3.135	17.578	5.604	-21.094	16.255	0.104	-25.51
57	57	0.30464	0.723	4.412	6.617	2.126	9.144	-7.923	-2.064	17.643	-2.706	17.464	5.779	-21.27	16.176	-0.039	-25.572
58	58	0.31008	0.569	4.375	6.435	2.028	8.664	-7.987	-2.11	17.488	-2.393	17.45	5.985	-21.391	16.153	-0.087	-25.651
59	59	0.31552	0.416	4.329	6.256	1.928	8.177	-7.995	-2.148	17.34	-2.167	17.505	6.193	-21.501	16.176	-0.105	-25.753
60	60	0.32096	0.265	4.278	6.07	1.829	7.677	-7.935	-2.162	17.183	-2.025	17.47	6.418	-21.549	16.123	-0.154	-25.807
61	61	0.3264	0.124	4.22	5.877	1.743	7.17	-7.869	-2.176	17.015	-1.952	17.372	6.637	-21.517	16.01	-0.235	-25.837
62	62	0.33184	-0.006	4.165	5.671	1.668	6.659	-7.776	-2.19	16.846	-1.929	17.285	6.874	-21.466	15.897	-0.297	-25.88
63	63	0.33728	-0.138	4.11	5.464	1.598	6.141	-7.662	-2.215	16.681	-1.918	17.265	7.084	-21.439	15.835	-0.362	-25.943
64	64	0.34272	-0.277	4.045	5.274	1.51	5.601	-7.569	-2.237	16.497	-1.902	17.334	7.221	-21.401	15.855	-0.458	-26.006
65	65	0.34816	-0.424	3.973	5.111	1.403	5.034	-7.472	-2.24	16.283	-1.898	17.431	7.309	-21.374	15.906	-0.577	-26.069
66	66	0.3536	-0.568	3.906	4.959	1.295	4.462	-7.395	-2.244	16.049	-1.885	17.484	7.435	-21.359	15.913	-0.67	-26.136
67	67	0.35904	-0.697	3.853	4.809	1.2	3.9	-7.348	-2.265	15.804	-1.872	17.535	7.608	-21.337	15.901	-0.708	-26.217
68	68	0.36448	-0.816	3.811	4.678	1.114	3.346	-7.3	-2.284	15.557	-1.837	17.516	7.798	-21.369	15.828	-0.76	-26.3
69	69	0.36992	-0.926	3.779	4.572	1.022	2.809	-7.352	-2.293	15.327	-1.734	17.435	7.986	-21.378	15.719	-0.861	-26.359
70	70	0.37536	-1.028	3.764	4.476	0.933	2.273	-7.382	-2.288	15.09	-1.677	17.482	8.17	-21.403	15.718	-0.905	-26.468
71	71	0.3808	-1.114	3.771	4.374	0.868	1.749	-7.393	-2.293	14.834	-1.637	17.48	8.355	-21.443	15.668	-0.961	-26.583
72	72	0.38624	-1.186	3.795	4.293	0.814	1.234	-7.431	-2.286	14.577	-1.588	17.397	8.548	-21.477	15.556	-1.056	-26.681
73	73	0.39168	-1.241	3.844	4.229	0.772	0.743	-7.489	-2.278	14.305	-1.568	17.33	8.724	-21.474	15.454	-1.152	-26.776
74	74	0.39712	-1.276	3.917	4.183	0.752	0.259	-7.583	-2.277	14	-1.542	17.227	8.874	-21.458	15.317	-1.278	-26.862
75	75	0.40256	-1.285	4.01	4.138	0.76	-0.216	-7.719	-2.29	13.667	-1.507	17.215	8.956	-21.404	15.259	-1.42	-26.951
76	76	0.408	-1.265	4.116	4.093	0.8	-0.687	-7.854	-2.297	13.322	-1.503	17.221	8.997	-21.32	15.221	-1.591	-27.047
77	77	0.41344	-1.218	4.232	4.037	0.872	-1.147	-7.982	-2.297	12.977	-1.502	17.2	9.044	-21.241	15.168	-1.77	-27.152
78	78	0.41888	-1.142	4.353	3.97	0.973	-1.602	-8.118	-2.296	12.642	-1.481	17.122	9.13	-21.168	15.065	-1.945	-27.258
79	79	0.42432	-1.036	4.477	3.906	1.101	-2.057	-8.223	-2.281	12.303	-1.523	17.032	9.177	-21.068	14.952	-2.161	-27.37
80	80	0.42976	-0.911	4.585	3.842	1.249	-2.542	-8.339	-2.251	11.947	-1.514	16.842	9.233	-20.995	14.769	-2.417	-27.463
81	81	0.4352	-0.775	4.682	3.781	1.401	-3.037	-8.484	-2.211	11.592	-1.468	16.704	9.298	-20.954	14.637	-2.632	-27.592
82	82	0.44064	-0.614	4.759	3.713	1.588	-3.542	-8.647	-2.196	11.257	-1.437	16.63	9.381	-20.944	14.532	-2.796	-27.797
83	83	0.44608	-0.415	4.821	3.649	1.805	-4.043	-8.817	-2.158	10.976	-1.397	16.469	9.484	-20.93	14.369	-3.016	-27.991
84	84	0.45152	-0.193	4.849	3.588	2.041	-4.579	-8.967	-2.112	10.703	-1.402	16.355	9.59	-20.888	14.241	-3.221	-28.189
85	85	0.45696	0.027	4.844	3.542	2.269	-5.144	-9.119	-2.056	10.451	-1.406	16.198	9.742	-20.869	14.067	-3.414	-28.396
86	86	0.4624	0.227	4.81	3.523	2.469	-5.723	-9.31	-2.006	10.24	-1.381	16.085	9.945	-20.876	13.916	-3.56	-28.616
87	87	0.46784	0.402	4.759	3.518	2.631	-6.314	-9.495	-1.94	10.063	-1.386	15.95	10.135	-20.852	13.746	-3.761	-28.814
88	88	0.47328	0.55	4.693	3.516	2.758	-6.903	-9.672	-1.874	9.945	-1.439	15.825	10.276	-20.768	13.582	-4.049	-28.987
89	89	0.47872	0.673	4.617	3.511	2.861	-7.456	-9.865	-1.847	9.946	-1.434	15.8	10.425	-20.705	13.495	-4.365	-29.14
90	90	0.48416	0.772	4.544	3.509	2.928	-7.953	-10.055	-1.842	10.056	-1.398	15.83	10.559	-20.647	13.452	-4.731	-29.258
91	91	0.4896	0.829	4.474	3.501	2.94	-8.42	-10.252	-1.844	10.226	-1.317	15.823	10.646	-20.596	13.384	-5.2	-29.338
92	92	0.49504	0.822	4.391	3.5	2.882	-8.87	-10.443	-1.869	10.466	-1.227	15.832	10.701	-20.502	13.328	-5.751	-29.337
93	93	0.50048	0.738	4.29	3.506	2.729	-9.3	-10.642	-1.906	10.829	-1.101	15.82	10.77	-20.427	13.249	-6.384	-29.3
94	94	0.50592	0.585	4.185	3.515	2.498	-9.718	-10.813	-1.938	11.244	-0.955	15.734	10.77	-20.367	13.129	-7.162	-29.209
95	95	0.51136	0.412	4.08	3.51	2.23	-10.117	-10.954	-1.965	11.708	-0.813	15.656	10.713	-20.276	13.029	-8.029	-29.071
96	96	0.5168	0.244	3.973	3.485	1.958	-10.496	-11.037	-1.989	12.219	-0.71	15.565	10.608	-20.148	12.925	-8.983	-28.895
97	97	0.52224	0.096	3.859	3.443	1.71	-10.866	-11.104	-2.05	12.766	-0.587	15.481	10.456	-20.019	12.82	-10.01	-28.695
98	98	0.52768	-0.052	3.743	3.404	1.468	-11.245	-11.15	-2.137	13.306	-0.471	15.433	10.212	-19.888	12.737	-11.118	-28.474
99	99	0.53312	-0.183	3.627	3.373	1.226	-11.618	-11.176	-2.203	13.879	-0.376	15.35	9.928	-19.717	12.637	-12.318	-28.211
100	100	0.53856	-0.283	3.531	3.341	1.003	-11.95	-11.188	-2.259	14.504	-0.306	15.184	9.586	-19.474	12.479	-13.653	-27.891
101	101	0.544	-0.345	3.457	3.28	0.818	-12.221	-11.17	-2.334	15.197	-0.229	14.99	9.163	-19.206	12.312	-15.124	-27.54
102	102	0.54944	-0.404	3.412	3.211	0.63	-12.404	-11.176	-2.437	16.011	-0.09	14.719	8.715	-18.954	12.086	-16.72	-27.164
103	103	0.55488	-0.483	3.398	3.127	0.433	-12.528	-11.162	-2.575	16.869	0.049	14.549	8.17	-18.689	11.95	-18.389	-26.773
104	104	0.56032	-0.624	3.428	3.076	0.156	-12.569	-11.188	-2.696	17.78	0.197	14.426	7.538	-18.419	11.869	-20.132	-26.376
105	105	0.56576	-0.829	3.485	3.036	-0.192	-12.549	-11.253	-2.804	18.729	0.409	14.212	6.811	-18.194	11.738	-22.004	-25.976
106	106	0.5712	-1.092	3.556	3.057	-0.598	-12.424	-11.406	-2.923	19.857	0.648	13.904	6.119	-18.007	11.524	-23.958	-25.596
107	107	0.57664	-1.359	3.633	3.116	-1.008	-12.247	-11.574	-3.031	21.064	0.844	13.608	5.419	-17.834	11.323	-25.933	-25.256
108	108	0.58208	-1.618	3.729	3.255	-1.412	-12.023	-11.797	-3.099	22.312	1.027	13.308	4.679	-17.712	11.14	-27.938	-24.975
109	109	0.58752	-1.85	3.835	3.462	-1.794	-11.757	-12.066	-3.124	23.592	1.187	12.921	3.885	-17.645	10.903	-30.006	-24.767
110	110	0.59296	-2.053	3.944	3.736	-2.149	-11.428	-12.409	-3.14	24.965	1.317	12.534	3.017	-17.616	10.684	-32.152	-24.651
111	111	0.5984	-2.221	4.046	4.044	-2.473	-11.041	-12.78	-3.147	26.447	1.384	12.196	2.081	-17.616	10.531	-34.366	-24.634
112	112	0.60384	-2.364	4.153	4.378	-2.797	-10.602	-13.149	-3.109	28.012	1.333	11.863	1.112	-17.611	10.411	-36.615	-24.724
113	113	0.60928	-2.479	4.262	4.686	-3.102	-10.118	-13.49	-3.066	29.623	1.172	11.515	0.114	-17.631	10.295	-38.875	-24.951
114	114	0.61472	-2.574	4.366	4.972	-3.382	-9.606	-13.844	-3.065	31.222	0.937	11.193	-0.954	-17.689	10.205	-41.131	-25.318
115	115	0.62016	-2.647	4.455	5.201	-3.637	-9.065	-14.221	-3.144	32.781	0.621	10.887	-2.127	-17.727	10.139	-43.396	-25.805
116	116	0.6256	-2.72	4.545	5.386	-3.91	-8.468	-14.616	-3.266	34.337	0.216	10.505	-3.357	-17.696	10.037	-45.685	-26.351
117	117	0.63104	-2.811	4.641	5.507	-4.223	-7.783	-15.015	-3.447	35.949	-0.231	10.043	-4.593	-17.7	9.893	-47.982	-27.009
118	118	0.63648	-2.946	4.736	5.565	-4.598	-7.044	-15.372	-3.654	37.583	-0.728	9.497	-5.862	-17.759	9.713	-50.303	-27.766
119	119	0.64192	-3.13	4.826	5.515	-5.016	-6.248	-15.712	-3.964	39.224	-1.226	8.918	-7.128	-17.869	9.531	-52.595	-28.607
120	120	0.64736	-3.347	4.92	5.364	-5.449	-5.393	-15.977	-4.354	40.84	-1.764	8.291	-8.311	-17.987	9.313	-54.774	-29.473
121	121	0.6528	-3.583	5.022	5.113	-5.881	-4.47	-16.184	-4.841	42.443	-2.29	7.67	-9.254	-18.132	9.063	-56.677	-30.354
122	122	0.65824	-3.838	5.119	4.782	-6.315	-3.491	-16.324	-5.391	44.064	-2.739	7.042	-9.814	-18.414	8.728	-58.198	-31.282
123	123	0.66368	-4.09	5.193	4.375	-6.718	-2.474	-16.417	-6.007	45.695	-3.11	6.287	-10.003	-18.785	8.206	-59.419	-32.208
124	124	0.66912	-4.321	5.242	3.944	-7.087	-1.427	-16.516	-6.656	47.347	-3.401	5.392	-9.937	-19.173	7.535	-60.475	-33.063
125	125	0.67456	-4.515	5.273	3.505	-7.385	-0.371	-16.577	-7.303	48.955	-3.634	4.634	-9.806	-19.623	6.969	-61.363	-33.883
126	126	0.68	-4.68	5.284	3.084	-7.631	0.667	-16.63	-7.924	50.501	-3.762	4.139	-9.644	-20.227	6.613	-62.03	-34.733
127	127	0.68544	-4.818	5.259	2.668	-7.804	1.674	-16.702	-8.567	51.956	-3.818	3.726	-9.398	-20.905	6.301	-62.502	-35.567
128	128	0.69088	-4.927	5.197	2.3	-7.921	2.635	-16.86	-9.241	53.289	-3.792	3.317	-9.099	-21.574	5.971	-62.827	-36.316
129	129	0.69632	-5.026	5.106	1.983	-8.019	3.565	-17.02	-9.866	54.547	-3.787	2.959	-8.723	-22.099	5.672	-62.98	-36.909
130	130	0.70176	-5.108	4.992	1.717	-8.097	4.452	-17.225	-10.467	55.69	-3.715	2.614	-8.318	-22.539	5.375	-63.008	-37.348
131	131	0.7072	-5.171	4.855	1.504	-8.145	5.291	-17.452	-11.026	56.728	-3.652	2.2	-7.876	-22.864	5.017	-62.962	-37.659
132	132	0.71264	-5.207	4.705	1.361	-8.161	6.086	-17.725	-11.55	57.652	-3.627	1.842	-7.415	-23.026	4.705	-62.774	-37.834
133	133	0.71808	-5.214	4.56	1.285	-8.151	6.855	-18.022	-12.013	58.489	-3.624	1.636	-6.919	-23.044	4.513	-62.389	-37.875
134	134	0.72352	-5.186	4.433	1.267	-8.113	7.615	-18.321	-12.403	59.241	-3.606	1.609	-6.393	-23.034	4.456	-61.796	-37.864
135	135	0.72896	-5.103	4.321	1.295	-8.024	8.359	-18.632	-12.741	59.907	-3.581	1.563	-5.86	-22.959	4.382	-61.142	-37.768
136	136	0.7344	-4.983	4.233	1.37	-7.898	9.108	-18.954	-13.033	60.48	-3.532	1.446	-5.364	-22.792	4.256	-60.488	-37.54
137	137	0.73984	-4.835	4.156	1.48	-7.753	9.832	-19.181	-13.177	60.945	-3.476	1.183	-4.931	-22.505	4.031	-59.893	-37.132
138	138	0.74528	-4.669	4.116	1.601	-7.594	10.576	-19.374	-13.244	61.287	-3.365	0.744	-4.546	-22.163	3.681	-59.334	-36.614
139	139	0.75072	-4.46	4.101	1.742	-7.396	11.32	-19.486	-13.195	61.572	-3.189	0.34	-4.18	-21.932	3.36	-58.722	-36.1
140	140	0.75616	-4.242	4.127	1.907	-7.189	12.092	-19.51	-13.039	61.794	-3.035	0.151	-3.806	-21.759	3.204	-57.909	-35.631
141	141	0.7616	-4.014	4.172	2.075	-6.964	12.858	-19.431	-12.777	61.934	-2.914	0.083	-3.424	-21.594	3.142	-56.95	-35.168
142	142	0.76704	-3.78	4.24	2.246	-6.724	13.626	-19.272	-12.427	61.988	-2.765	0.015	-3.03	-21.484	3.075	-55.908	-34.702
143	143	0.77248	-3.538	4.324	2.413	-6.474	14.388	-18.998	-11.967	61.969	-2.63	0.052	-2.626	-21.411	3.089	-54.739	-34.251
144	144	0.77792	-3.302	4.432	2.599	-6.236	15.151	-18.6	-11.383	61.889	-2.579	0.191	-2.209	-21.316	3.178	-53.452	-33.811
145	145	0.78336	-3.069	4.556	2.8	-6.002	15.893	-18.08	-10.666	61.727	-2.592	0.308	-1.787	-21.257	3.25	-52.117	-33.415
146	146	0.7888	-2.834	4.682	2.983	-5.761	16.625	-17.472	-9.872	61.495	-2.624	0.422	-1.351	-21.255	3.327	-50.717	-33.067
147	147	0.79424	-2.603	4.802	3.146	-5.513	17.327	-16.79	-9.024	61.15	-2.687	0.573	-0.95	-21.246	3.442	-49.246	-32.723
148	148	0.79968	-2.398	4.922	3.307	-5.285	18.009	-15.978	-8.078	60.715	-2.862	0.709	-0.629	-21.194	3.55	-47.793	-32.385
149	149	0.80512	-2.215	5.031	3.48	-5.099	18.645	-15.172	-7.117	60.154	-3.055	0.783	-0.404	-21.149	3.626	-46.381	-32.083
150	150	0.81056	-2.064	5.141	3.687	-4.97	19.267	-14.333	-6.113	59.522	-3.3	0.919	-0.207	-21.124	3.752	-44.907	-31.831
151	151	0.816	-1.915	5.239	3.876	-4.844	19.842	-13.419	-5.053	58.773	-3.58	1.055	-0.061	-21.078	3.891	-43.408	-31.555
152	152	0.82144	-1.778	5.333	4.072	-4.758	20.399	-12.513	-3.994	57.971	-3.909	1.371	0.02	-20.982	4.197	-41.848	-31.285
153	153	0.82688	-1.666	5.413	4.27	-4.694	20.911	-11.578	-2.951	57.083	-4.305	1.935	0.038	-20.872	4.703	-40.181	-31.041
154	154	0.83232	-1.566	5.477	4.466	-4.631	21.396	-10.659	-1.981	56.138	-4.762	2.645	0.042	-20.723	5.304	-38.427	-30.802
155	155	0.83776	-1.466	5.519	4.631	-4.553	21.836	-9.758	-1.084	55.092	-5.254	3.33	0.027	-20.491	5.872	-36.647	-30.512
156	156	0.8432	-1.384	5.543	4.794	-4.497	22.229	-8.905	-0.267	53.939	-5.793	4.083	0.004	-20.178	6.48	-34.779	-30.206
157	157	0.84864	-1.334	5.548	4.958	-4.486	22.575	-8.132	0.448	52.708	-6.379	4.963	0.003	-19.762	7.179	-32.791	-29.891
158	158	0.85408	-1.299	5.536	5.109	-4.489	22.89	-7.462	1.023	51.438	-6.95	6.05	0.018	-19.306	8.033	-30.672	-29.586
159	159	0.85952	-1.259	5.509	5.239	-4.439	23.156	-6.829	1.459	50.039	-7.589	7.267	-0.02	-18.853	8.955	-28.468	-29.342
160	160	0.86496	-1.219	5.474	5.395	-4.402	23.383	-6.342	1.768	48.55	-8.169	8.396	-0.051	-18.418	9.788	-26.245	-29.112
161	161	0.8704	-1.197	5.432	5.548	-4.382	23.571	-6.057	1.884	46.956	-8.641	9.344	-0.117	-17.954	10.455	-24.082	-28.853
162	162	0.87584	-1.183	5.375	5.682	-4.335	23.736	-5.85	1.849	45.361	-9.07	10.646	-0.248	-17.513	11.405	-21.825	-28.644
163	163	0.88128	-1.177	5.317	5.793	-4.286	23.896	-5.759	1.704	43.786	-9.378	12.318	-0.42	-17.249	12.68	-19.428	-28.631
164	164	0.88672	-1.157	5.264	5.901	-4.219	24.04	-5.83	1.436	42.167	-9.551	14.078	-0.529	-17.1	14.009	-16.883	-28.739
165	165	0.89216	-1.131	5.218	5.993	-4.121	24.163	-6.001	1.062	40.459	-9.656	15.643	-0.542	-16.945	15.133	-14.277	-28.837
166	166	0.8976	-1.106	5.181	6.096	-4.035	24.266	-6.271	0.644	38.668	-9.644	16.913	-0.527	-16.761	16.004	-11.749	-28.842
167	167	0.90304	-1.093	5.151	6.218	-3.963	24.348	-6.619	0.192	36.808	-9.497	18.038	-0.626	-16.654	16.772	-9.363	-28.838
168	168	0.90848	-1.087	5.125	6.346	-3.878	24.412	-7.037	-0.315	34.886	-9.228	19.067	-0.879	-16.626	17.473	-7.137	-28.843
169	169	0.91392	-1.082	5.115	6.429	-3.786	24.473	-7.466	-0.795	32.909	-8.898	19.918	-1.227	-16.539	18.077	-5.079	-28.777
170	170	0.91936	-1.062	5.116	6.468	-3.648	24.514	-7.909	-1.275	30.845	-8.483	20.522	-1.569	-16.402	18.49	-3.122	-28.594
171	171	0.9248	-1.034	5.137	6.484	-3.476	24.544	-8.34	-1.743	28.705	-7.983	20.986	-1.851	-16.277	18.781	-1.161	-28.336
172	172	0.93024	-1.02	5.167	6.547	-3.362	24.555	-8.795	-2.132	26.585	-7.482	21.3	-1.983	-16.109	18.944	0.816	-28.029
173	173	0.93568	-1.001	5.195	6.574	-3.221	24.55	-9.232	-2.499	24.482	-6.928	21.752	-2.142	-15.914	19.249	2.773	-27.689
174	174	0.94112	-0.986	5.218	6.613	-3.093	24.492	-9.625	-2.78	22.337	-6.391	21.984	-2.24	-15.698	19.384	4.664	-27.28
175	175	0.94656	-0.975	5.238	6.656	-2.996	24.407	-9.971	-2.95	20.179	-5.903	21.926	-2.247	-15.427	19.293	6.487	-26.796
176	176	0.952	-0.98	5.271	6.733	-2.943	24.306	-10.285	-3.04	18.028	-5.48	21.597	-2.208	-15.139	18.974	8.207	-26.28
177	177	0.95744	-0.986	5.298	6.8	-2.891	24.172	-10.48	-3.057	15.875	-5.166	21.095	-2.275	-14.8	18.536	9.717	-25.707
178	178	0.96288	-0.997	5.303	6.828	-2.846	24	-10.512	-2.979	13.74	-5.022	20.557	-2.248	-14.518	18.066	11.327	-25.244
179	179	0.96832	-1.02	5.287	6.846	-2.82	23.794	-10.404	-2.819	11.63	-5.051	20.005	-1.935	-14.404	17.542	13.263	-25.002
180	180	0.97376	-1.055	5.257	6.868	-2.821	23.564	-10.184	-2.601	9.572	-5.29	19.459	-1.501	-14.328	17.02	15.318	-24.902
181	181	0.9792	-1.107	5.214	6.913	-2.877	23.317	-9.831	-2.317	7.614	-5.796	18.96	-1.237	-14.148	16.604	17.145	-24.833
182	182	0.98464	-1.173	5.137	6.937	-2.929	23.049	-9.332	-2.051	5.789	-6.543	18.578	-1.203	-13.88	16.337	18.688	-24.81
183	183	0.99008	-1.254	5.041	6.982	-3.03	22.77	-8.772	-1.761	4.072	-7.541	18.179	-1.229	-13.545	16.083	20.104	-24.894
184	184	0.99552	-1.334	4.925	7.025	-3.135	22.482	-8.174	-1.49	2.453	-8.716	17.885	-1.376	-13.237	15.942	21.403	-25.157
185	185	1.00096	-1.407	4.799	7.027	-3.194	22.232	-7.502	-1.292	1.012	-10.015	17.899	-1.514	-13.036	16.052	22.762	-25.652
186	186	1.0064	-1.475	4.643	6.996	-3.209	22.015	-6.886	-1.188	-0.215	-11.364	18.584	-1.621	-12.996	16.691	24.384	-26.529
187	187	1.01184	-1.54	4.458	6.953	-3.21	21.8	-6.312	-1.119	-1.253	-12.708	19.273	-1.668	-12.949	17.307	25.933	-27.455
188	188	1.01728	-1.598	4.264	6.894	-3.194	21.624	-5.758	-1.083	-2.095	-14.053	19.689	-1.679	-12.8	17.665	27.226	-28.275
189	189	1.02272	-1.642	4.071	6.805	-3.136	21.537	-5.31	-1.097	-2.672	-15.273	19.988	-1.982	-12.499	17.996	27.961	-28.941
190	190	1.02816	-1.676	3.882	6.716	-3.063	21.532	-4.982	-1.144	-2.985	-16.352	20.3	-2.659	-12.069	18.445	28.118	-29.468
191	191	1.0336	-1.703	3.692	6.63	-2.977	21.572	-4.806	-1.205	-3.062	-17.194	20.598	-3.236	-11.733	18.851	28.177	-29.995
192	192	1.03904	-1.725	3.503	6.529	-2.891	21.666	-4.799	-1.24	-2.891	-17.716	20.536	-3.148	-11.671	18.74	28.519	-30.574
193	193	1.04448	-1.752	3.325	6.433	-2.807	21.822	-4.905	-1.276	-2.489	-17.995	20.176	-2.693	-11.799	18.247	28.876	-31.144
194	194	1.04992	-1.782	3.172	6.351	-2.733	22.053	-5.067	-1.301	-1.859	-18.134	19.57	-2.338	-11.92	17.6	28.783	-31.569
195	195	1.05536	-1.825	3.073	6.299	-2.703	22.354	-5.34	-1.296	-1.051	-18.068	18.942	-2.028	-12.155	16.966	28.464	-31.991
196	196	1.0608	-1.863	3.013	6.25	-2.683	22.706	-5.668	-1.251	-0.076	-17.823	17.696	-1.59	-12.264	15.851	27.687	-32.057
197	197	1.06624	-1.899	2.994	6.22	-2.662	23.082	-6.063	-1.211	0.973	-17.486	16.448	-1.068	-12.394	14.728	26.888	-32.108
198	198	1.07168	-1.944	2.993	6.235	-2.677	23.477	-6.681	-1.168	2.108	-16.95	15.623	-0.497	-12.622	13.958	26.3	-32.311
199	199	1.07712	-1.997	3.007	6.283	-2.732	23.862	-7.349	-1.106	3.279	-16.387	15.288	-0.055	-12.936	13.659	25.82	-32.671
200	200	1.08256	-2.063	3.032	6.388	-2.839	24.218	-8.095	-1.038	4.481	-15.777	15.227	0.204	-13.265	13.668	25.256	-33.073
201	201	1.088	-2.132	3.071	6.545	-2.977	24.533	-8.896	-0.983	5.687	-15.178	15.207	0.262	-13.504	13.792	24.454	-33.411
