# Supplementary material for: Gait phenotypes in paediatric hereditary spastic paraplegia revealed by dynamic time warping analysis and random forests
Source: PLoS One. 2018 Mar 8;13(3):e0192345. doi: 10.1371/journal.pone.0192345 (PMC5843164; doi:10.1371/journal.pone.0192345)
Supplement: S2 Data — (ZIP) [file pone.0192345.s009.zip › Healthy/Left.SR.HEALTHY13.3.csv]

	Epoch	Time	Pelvic.obliquity	Pelvic.tilt	Pelvic rotation	Hip.abd.add	Hip.flexion	Hip.rotation	Knee.abd.add	Knee.flexion	Knee.rotation	Ankle.abd.add	Ankle.flexion	Ankle.rotation	Forefoot.abd.add	Forefoot.flexion	Forefoot.rotation
1	1	0	-1.881	4.621	7.138	-2.992	27.161	-10.263	-1.791	5.919	-14.707	12.978	-0.605	-12.861	11.805	23.095	-32.885
2	2	0.00507	-1.824	4.657	7.207	-2.882	27.379	-10.567	-1.867	7.214	-14.461	13.444	-0.265	-13.443	12.187	22.645	-33.456
3	3	0.01014	-1.75	4.692	7.285	-2.763	27.541	-10.892	-1.95	8.469	-14.138	14.057	-0.168	-13.958	12.776	22.009	-33.903
4	4	0.01521	-1.659	4.726	7.369	-2.627	27.639	-11.229	-2.05	9.618	-13.735	14.809	-0.472	-14.42	13.602	21.093	-34.239
5	5	0.02028	-1.542	4.75	7.447	-2.462	27.667	-11.554	-2.152	10.576	-13.247	15.42	-1.218	-14.869	14.442	19.785	-34.449
6	6	0.02535	-1.4	4.771	7.525	-2.271	27.647	-11.855	-2.254	11.293	-12.602	15.799	-2.282	-15.328	15.173	18.185	-34.442
7	7	0.03042	-1.211	4.795	7.594	-2.034	27.618	-12.124	-2.351	11.829	-11.837	15.916	-3.438	-15.674	15.71	16.432	-34.107
8	8	0.03549	-0.97	4.841	7.641	-1.738	27.639	-12.267	-2.456	12.325	-11.071	16.018	-4.379	-15.805	16.161	14.839	-33.402
9	9	0.04056	-0.683	4.912	7.654	-1.391	27.734	-12.229	-2.557	12.918	-10.317	16.141	-4.871	-15.866	16.48	13.569	-32.454
10	10	0.04563	-0.37	5.007	7.627	-1.014	27.891	-11.919	-2.616	13.668	-9.615	16.216	-4.96	-16.04	16.623	12.515	-31.408
11	11	0.0507	-0.027	5.122	7.553	-0.596	28.084	-11.309	-2.617	14.591	-9.018	16.341	-4.899	-16.422	16.733	11.486	-30.404
12	12	0.05577	0.345	5.263	7.423	-0.128	28.295	-10.468	-2.558	15.65	-8.492	16.558	-4.949	-17.107	16.9	10.298	-29.594
13	13	0.06084	0.717	5.426	7.235	0.359	28.489	-9.413	-2.405	16.748	-8.012	16.85	-5.057	-18.124	17.104	9.075	-29.023
14	14	0.06591	1.051	5.603	6.997	0.835	28.628	-8.205	-2.179	17.765	-7.545	17.136	-5.013	-19.377	17.245	8.066	-28.632
15	15	0.07098	1.342	5.79	6.713	1.294	28.703	-6.927	-1.906	18.635	-7.095	17.427	-4.765	-20.777	17.344	7.39	-28.425
16	16	0.07605	1.612	5.979	6.391	1.747	28.714	-5.643	-1.592	19.344	-6.713	17.609	-4.488	-22.233	17.352	6.84	-28.387
17	17	0.08112	1.878	6.154	6.042	2.209	28.661	-4.425	-1.258	19.906	-6.479	17.53	-4.348	-23.556	17.179	6.155	-28.435
18	18	0.08619	2.14	6.303	5.684	2.675	28.555	-3.349	-0.946	20.377	-6.404	17.344	-4.394	-24.642	16.954	5.312	-28.544
19	19	0.09126	2.386	6.427	5.342	3.113	28.416	-2.496	-0.688	20.807	-6.444	17.157	-4.591	-25.443	16.759	4.363	-28.696
20	20	0.09633	2.609	6.534	5.051	3.49	28.263	-1.928	-0.49	21.207	-6.593	16.989	-4.768	-25.889	16.613	3.475	-28.856
21	21	0.1014	2.82	6.627	4.829	3.809	28.102	-1.729	-0.388	21.564	-6.787	16.821	-4.708	-25.98	16.492	2.868	-29.015
22	22	0.10647	3.03	6.705	4.681	4.084	27.922	-1.896	-0.381	21.87	-7.014	16.554	-4.306	-25.731	16.309	2.594	-29.153
23	23	0.11154	3.24	6.767	4.606	4.317	27.721	-2.4	-0.469	22.134	-7.261	16.282	-3.691	-25.153	16.136	2.549	-29.245
24	24	0.11661	3.451	6.818	4.608	4.51	27.495	-3.185	-0.634	22.357	-7.504	16.08	-3.085	-24.323	16.031	2.538	-29.293
25	25	0.12168	3.671	6.86	4.678	4.669	27.246	-4.151	-0.82	22.53	-7.752	15.85	-2.599	-23.347	15.921	2.412	-29.309
26	26	0.12675	3.911	6.888	4.793	4.831	26.971	-5.221	-1.017	22.655	-7.989	15.522	-2.225	-22.317	15.74	2.149	-29.298
27	27	0.13182	4.17	6.893	4.94	5.004	26.657	-6.322	-1.219	22.734	-8.202	15.221	-1.914	-21.307	15.578	1.857	-29.282
28	28	0.13689	4.428	6.879	5.121	5.167	26.303	-7.385	-1.411	22.766	-8.371	15.04	-1.645	-20.418	15.496	1.611	-29.301
29	29	0.14196	4.668	6.849	5.319	5.315	25.911	-8.337	-1.568	22.757	-8.477	14.869	-1.374	-19.72	15.399	1.394	-29.345
30	30	0.14703	4.873	6.802	5.507	5.448	25.483	-9.122	-1.679	22.73	-8.499	14.693	-1.049	-19.233	15.275	1.234	-29.385
31	31	0.1521	5.023	6.736	5.664	5.568	25.018	-9.701	-1.753	22.704	-8.424	14.487	-0.679	-18.979	15.102	1.09	-29.413
32	32	0.15717	5.106	6.653	5.784	5.658	24.51	-10.077	-1.789	22.674	-8.267	14.32	-0.287	-18.933	14.945	0.976	-29.44
33	33	0.16224	5.115	6.57	5.871	5.699	23.97	-10.272	-1.787	22.628	-8.035	14.239	0.081	-19.049	14.861	0.878	-29.455
34	34	0.16731	5.068	6.494	5.916	5.717	23.407	-10.291	-1.758	22.554	-7.749	14.184	0.415	-19.302	14.802	0.767	-29.449
35	35	0.17238	4.97	6.425	5.925	5.712	22.832	-10.188	-1.715	22.459	-7.427	14.143	0.736	-19.662	14.757	0.663	-29.446
36	36	0.17745	4.832	6.361	5.896	5.704	22.24	-9.97	-1.675	22.337	-7.119	14.116	1.073	-20.078	14.712	0.599	-29.453
37	37	0.18252	4.67	6.306	5.831	5.703	21.637	-9.66	-1.646	22.177	-6.837	14.066	1.404	-20.515	14.641	0.537	-29.45
38	38	0.18759	4.502	6.268	5.735	5.713	21.034	-9.285	-1.618	21.976	-6.617	13.978	1.676	-20.926	14.542	0.424	-29.443
39	39	0.19266	4.333	6.249	5.618	5.724	20.438	-8.886	-1.58	21.745	-6.452	13.863	1.923	-21.282	14.433	0.296	-29.43
40	40	0.19773	4.157	6.242	5.486	5.725	19.846	-8.473	-1.538	21.493	-6.388	13.789	2.195	-21.544	14.359	0.231	-29.434
41	41	0.2028	3.967	6.252	5.351	5.706	19.263	-8.093	-1.51	21.214	-6.408	13.761	2.492	-21.701	14.313	0.237	-29.461
42	42	0.20787	3.768	6.281	5.22	5.656	18.682	-7.748	-1.471	20.887	-6.54	13.804	2.725	-21.704	14.34	0.248	-29.494
43	43	0.21294	3.553	6.329	5.113	5.567	18.11	-7.483	-1.435	20.515	-6.763	13.835	2.898	-21.545	14.365	0.224	-29.516
44	44	0.21801	3.33	6.388	5.01	5.47	17.546	-7.312	-1.438	20.116	-6.989	13.812	3.061	-21.316	14.335	0.186	-29.548
45	45	0.22308	3.101	6.457	4.911	5.36	16.983	-7.199	-1.446	19.69	-7.247	13.663	3.202	-21.021	14.2	0.083	-29.582
46	46	0.22815	2.868	6.535	4.811	5.24	16.427	-7.177	-1.482	19.255	-7.468	13.534	3.31	-20.674	14.08	-0.039	-29.615
47	47	0.23322	2.63	6.618	4.716	5.096	15.879	-7.262	-1.53	18.827	-7.594	13.48	3.368	-20.305	14.039	-0.183	-29.64
48	48	0.23829	2.395	6.702	4.633	4.93	15.346	-7.428	-1.569	18.429	-7.651	13.455	3.463	-19.926	14.028	-0.296	-29.658
49	49	0.24336	2.172	6.788	4.56	4.775	14.829	-7.7	-1.641	18.053	-7.559	13.426	3.586	-19.615	14.007	-0.396	-29.677
50	50	0.24843	1.967	6.877	4.499	4.636	14.331	-8.053	-1.738	17.708	-7.358	13.374	3.772	-19.352	13.954	-0.468	-29.689
51	51	0.2535	1.771	6.961	4.434	4.507	13.83	-8.453	-1.846	17.378	-7.029	13.388	3.96	-19.145	13.965	-0.525	-29.682
52	52	0.25857	1.579	7.037	4.356	4.382	13.332	-8.875	-1.95	17.075	-6.592	13.423	4.154	-19.031	14.001	-0.579	-29.695
53	53	0.26364	1.38	7.102	4.27	4.26	12.837	-9.339	-2.085	16.784	-6.066	13.424	4.325	-18.978	14.004	-0.671	-29.717
54	54	0.26871	1.192	7.165	4.157	4.161	12.354	-9.793	-2.227	16.491	-5.501	13.348	4.489	-18.975	13.939	-0.792	-29.75
55	55	0.27378	1.016	7.222	4.015	4.079	11.86	-10.206	-2.352	16.182	-4.945	13.304	4.634	-18.994	13.91	-0.9	-29.807
56	56	0.27885	0.844	7.276	3.869	3.995	11.36	-10.589	-2.46	15.865	-4.44	13.39	4.795	-19.003	13.984	-0.916	-29.898
57	57	0.28392	0.66	7.319	3.734	3.875	10.849	-10.937	-2.512	15.553	-4.015	13.367	4.984	-18.969	13.973	-0.959	-29.979
58	58	0.28899	0.469	7.357	3.601	3.745	10.34	-11.234	-2.554	15.238	-3.665	13.381	5.168	-18.918	13.985	-0.977	-30.068
59	59	0.29406	0.28	7.388	3.462	3.63	9.82	-11.51	-2.6	14.901	-3.377	13.325	5.308	-18.824	13.933	-1.06	-30.149
60	60	0.29913	0.098	7.414	3.305	3.53	9.281	-11.721	-2.631	14.531	-3.189	13.248	5.417	-18.678	13.862	-1.166	-30.227
61	61	0.3042	-0.084	7.43	3.134	3.43	8.723	-11.882	-2.659	14.146	-3.086	13.28	5.53	-18.505	13.865	-1.202	-30.338
62	62	0.30927	-0.25	7.434	2.931	3.352	8.162	-11.964	-2.675	13.777	-3.069	13.312	5.643	-18.291	13.866	-1.245	-30.443
63	63	0.31434	-0.401	7.418	2.736	3.287	7.582	-12.017	-2.69	13.409	-3.092	13.351	5.751	-18.072	13.865	-1.295	-30.539
64	64	0.31941	-0.526	7.388	2.555	3.23	6.994	-12.027	-2.665	13.062	-3.144	13.349	5.859	-17.875	13.842	-1.376	-30.626
65	65	0.32448	-0.638	7.343	2.391	3.173	6.391	-12.035	-2.628	12.731	-3.161	13.43	5.983	-17.735	13.892	-1.414	-30.724
66	66	0.32955	-0.74	7.294	2.231	3.127	5.785	-12.022	-2.587	12.408	-3.217	13.477	6.075	-17.566	13.92	-1.512	-30.799
67	67	0.33462	-0.83	7.237	2.084	3.087	5.173	-12.049	-2.557	12.101	-3.201	13.498	6.193	-17.446	13.919	-1.614	-30.87
68	68	0.33969	-0.908	7.172	1.939	3.07	4.549	-12.065	-2.541	11.778	-3.151	13.5	6.31	-17.389	13.896	-1.716	-30.952
69	69	0.34476	-0.983	7.103	1.785	3.063	3.915	-12.033	-2.531	11.448	-3.137	13.501	6.446	-17.342	13.86	-1.797	-31.035
70	70	0.34983	-1.048	7.033	1.625	3.065	3.276	-11.965	-2.525	11.108	-3.146	13.689	6.545	-17.297	13.982	-1.815	-31.136
71	71	0.3549	-1.109	6.973	1.49	3.054	2.647	-11.903	-2.497	10.785	-3.174	13.834	6.632	-17.245	14.08	-1.88	-31.226
72	72	0.35997	-1.164	6.92	1.4	3.042	2.031	-11.904	-2.466	10.478	-3.144	13.906	6.738	-17.239	14.117	-1.976	-31.311
73	73	0.36504	-1.219	6.871	1.346	3.026	1.426	-11.945	-2.448	10.196	-3.118	14.013	6.848	-17.24	14.173	-2.068	-31.412
74	74	0.37011	-1.257	6.829	1.311	3.028	0.827	-11.97	-2.416	9.925	-3.154	14.04	6.964	-17.22	14.163	-2.208	-31.507
75	75	0.37518	-1.276	6.805	1.297	3.045	0.245	-12.014	-2.383	9.654	-3.212	14.101	7.068	-17.182	14.183	-2.344	-31.61
76	76	0.38025	-1.279	6.794	1.3	3.087	-0.321	-12.086	-2.362	9.381	-3.285	14.149	7.173	-17.126	14.182	-2.484	-31.714
77	77	0.38532	-1.275	6.793	1.316	3.133	-0.88	-12.163	-2.328	9.114	-3.355	14.211	7.277	-17.092	14.203	-2.623	-31.835
78	78	0.39039	-1.251	6.795	1.32	3.207	-1.438	-12.208	-2.29	8.846	-3.454	14.284	7.371	-17.077	14.237	-2.758	-31.988
79	79	0.39546	-1.201	6.805	1.321	3.318	-1.996	-12.231	-2.252	8.564	-3.586	14.33	7.461	-17.061	14.249	-2.904	-32.153
80	80	0.40053	-1.116	6.818	1.327	3.459	-2.545	-12.268	-2.195	8.297	-3.703	14.269	7.562	-17.061	14.185	-3.1	-32.321
81	81	0.4056	-1.008	6.84	1.355	3.628	-3.081	-12.328	-2.135	8.041	-3.822	14.137	7.667	-17.068	14.065	-3.34	-32.494
82	82	0.41067	-0.882	6.871	1.388	3.815	-3.599	-12.398	-2.085	7.808	-3.94	14.086	7.802	-17.091	13.998	-3.517	-32.698
83	83	0.41574	-0.749	6.906	1.416	4.007	-4.104	-12.459	-2.034	7.601	-4.081	14.087	7.952	-17.113	13.967	-3.662	-32.929
84	84	0.42081	-0.612	6.928	1.436	4.201	-4.596	-12.542	-1.991	7.459	-4.182	14.015	8.107	-17.148	13.882	-3.886	-33.15
85	85	0.42588	-0.486	6.941	1.455	4.379	-5.073	-12.656	-1.954	7.381	-4.219	13.905	8.241	-17.194	13.783	-4.195	-33.342
86	86	0.43095	-0.376	6.944	1.474	4.536	-5.549	-12.781	-1.927	7.346	-4.214	13.768	8.373	-17.239	13.664	-4.56	-33.495
87	87	0.43602	-0.274	6.935	1.484	4.669	-6.028	-12.895	-1.897	7.352	-4.202	13.632	8.523	-17.274	13.541	-4.94	-33.626
88	88	0.44109	-0.18	6.916	1.493	4.783	-6.495	-13.019	-1.874	7.409	-4.151	13.481	8.663	-17.294	13.412	-5.376	-33.708
89	89	0.44616	-0.098	6.9	1.491	4.875	-6.928	-13.125	-1.872	7.525	-4.059	13.349	8.772	-17.304	13.306	-5.873	-33.723
90	90	0.45123	-0.043	6.886	1.483	4.921	-7.327	-13.228	-1.88	7.705	-3.918	13.245	8.84	-17.291	13.238	-6.44	-33.662
91	91	0.4563	-0.032	6.862	1.479	4.906	-7.715	-13.349	-1.899	7.948	-3.714	13.112	8.879	-17.263	13.157	-7.102	-33.522
92	92	0.46137	-0.06	6.821	1.469	4.834	-8.102	-13.468	-1.925	8.249	-3.454	12.966	8.884	-17.231	13.081	-7.854	-33.313
93	93	0.46644	-0.12	6.768	1.425	4.713	-8.483	-13.554	-1.965	8.608	-3.153	12.843	8.858	-17.184	13.033	-8.673	-33.036
94	94	0.47151	-0.21	6.702	1.357	4.546	-8.866	-13.599	-2.014	9.009	-2.828	12.754	8.766	-17.118	13.029	-9.573	-32.694
95	95	0.47658	-0.34	6.617	1.284	4.323	-9.249	-13.639	-2.073	9.458	-2.486	12.748	8.61	-17.029	13.105	-10.532	-32.303
96	96	0.48165	-0.504	6.512	1.217	4.052	-9.631	-13.667	-2.145	9.947	-2.182	12.818	8.382	-16.889	13.245	-11.549	-31.877
97	97	0.48672	-0.683	6.391	1.15	3.762	-10.011	-13.662	-2.226	10.483	-1.915	12.929	8.117	-16.74	13.418	-12.616	-31.439
98	98	0.49179	-0.869	6.259	1.095	3.468	-10.393	-13.646	-2.326	11.053	-1.641	13.082	7.827	-16.626	13.62	-13.716	-31.001
99	99	0.49686	-1.049	6.12	1.048	3.172	-10.776	-13.618	-2.424	11.644	-1.4	13.268	7.492	-16.493	13.85	-14.864	-30.556
100	100	0.50193	-1.217	5.975	0.996	2.884	-11.152	-13.589	-2.522	12.254	-1.207	13.472	7.111	-16.307	14.098	-16.058	-30.11
101	101	0.507	-1.366	5.828	0.943	2.614	-11.51	-13.554	-2.62	12.894	-1.069	13.684	6.706	-16.101	14.353	-17.282	-29.696
102	102	0.51207	-1.488	5.68	0.89	2.357	-11.849	-13.515	-2.698	13.589	-0.957	13.882	6.278	-15.895	14.609	-18.562	-29.306
103	103	0.51714	-1.571	5.539	0.82	2.142	-12.163	-13.471	-2.79	14.321	-0.86	14.062	5.788	-15.678	14.862	-19.936	-28.932
104	104	0.52221	-1.612	5.412	0.718	1.982	-12.445	-13.437	-2.913	15.088	-0.766	14.175	5.243	-15.446	15.068	-21.413	-28.579
105	105	0.52728	-1.628	5.304	0.596	1.848	-12.691	-13.419	-3.039	15.877	-0.693	14.181	4.684	-15.196	15.191	-22.957	-28.252
106	106	0.53235	-1.643	5.223	0.486	1.713	-12.876	-13.434	-3.17	16.716	-0.638	14.158	4.134	-14.962	15.289	-24.512	-27.975
107	107	0.53742	-1.678	5.178	0.398	1.554	-12.968	-13.522	-3.315	17.641	-0.548	14.15	3.569	-14.756	15.411	-26.099	-27.734
108	108	0.54249	-1.746	5.172	0.315	1.346	-12.946	-13.671	-3.467	18.678	-0.444	14.114	2.97	-14.515	15.536	-27.767	-27.479
109	109	0.54756	-1.848	5.204	0.216	1.101	-12.813	-13.841	-3.63	19.81	-0.356	14.039	2.336	-14.251	15.655	-29.508	-27.23
110	110	0.55263	-1.982	5.262	0.118	0.828	-12.592	-14.029	-3.809	21.02	-0.279	13.946	1.686	-14.02	15.776	-31.281	-27.023
111	111	0.5577	-2.134	5.335	0.053	0.552	-12.293	-14.218	-4.005	22.323	-0.244	13.878	0.999	-13.833	15.927	-33.102	-26.852
112	112	0.56277	-2.284	5.413	0.039	0.281	-11.936	-14.434	-4.206	23.718	-0.237	13.889	0.247	-13.657	16.171	-34.986	-26.695
113	113	0.56784	-2.412	5.491	0.079	0.035	-11.52	-14.654	-4.402	25.204	-0.31	13.991	-0.61	-13.471	16.524	-36.958	-26.559
114	114	0.57291	-2.527	5.562	0.203	-0.201	-11.073	-14.919	-4.577	26.753	-0.433	14.128	-1.56	-13.3	16.936	-39.018	-26.45
115	115	0.57798	-2.626	5.629	0.416	-0.422	-10.567	-15.198	-4.732	28.405	-0.663	14.3	-2.558	-13.124	17.389	-41.134	-26.371
116	116	0.58305	-2.711	5.688	0.708	-0.626	-10.047	-15.517	-4.881	30.065	-0.982	14.554	-3.645	-12.925	17.927	-43.274	-26.33
117	117	0.58812	-2.788	5.746	1.052	-0.836	-9.518	-15.879	-5.007	31.692	-1.384	14.802	-4.826	-12.695	18.482	-45.447	-26.336
118	118	0.59319	-2.869	5.799	1.441	-1.058	-9.002	-16.285	-5.116	33.246	-1.851	14.908	-6.151	-12.455	18.947	-47.737	-26.378
119	119	0.59826	-2.948	5.859	1.841	-1.282	-8.434	-16.728	-5.263	34.808	-2.37	14.865	-7.609	-12.222	19.307	-50.174	-26.464
120	120	0.60333	-3.008	5.929	2.2	-1.51	-7.79	-17.17	-5.45	36.409	-2.919	14.62	-9.165	-11.972	19.526	-52.765	-26.544
121	121	0.6084	-3.072	6.01	2.504	-1.755	-7.079	-17.591	-5.68	38.017	-3.471	14.209	-10.749	-11.734	19.615	-55.408	-26.622
122	122	0.61347	-3.18	6.104	2.762	-2.085	-6.303	-18.047	-5.944	39.642	-3.937	13.636	-12.209	-11.599	19.545	-57.948	-26.759
123	123	0.61854	-3.35	6.205	2.996	-2.489	-5.467	-18.549	-6.291	41.279	-4.303	12.98	-13.499	-11.645	19.332	-60.3	-27.017
124	124	0.62361	-3.573	6.308	3.176	-2.954	-4.591	-19.063	-6.708	42.892	-4.564	12.17	-14.56	-11.797	18.91	-62.444	-27.309
125	125	0.62868	-3.815	6.41	3.289	-3.456	-3.689	-19.513	-7.127	44.476	-4.732	11.385	-15.367	-12.001	18.448	-64.286	-27.589
126	126	0.63375	-4.052	6.504	3.31	-3.948	-2.76	-19.918	-7.605	46.031	-4.722	10.706	-15.875	-12.355	17.972	-65.749	-27.909
127	127	0.63882	-4.272	6.59	3.249	-4.411	-1.785	-20.246	-8.116	47.605	-4.559	10.145	-16.105	-12.923	17.491	-66.866	-28.321
128	128	0.64389	-4.482	6.657	3.106	-4.844	-0.786	-20.478	-8.654	49.171	-4.323	9.733	-16.071	-13.636	17.039	-67.622	-28.824
129	129	0.64896	-4.679	6.714	2.907	-5.237	0.223	-20.639	-9.213	50.675	-3.995	9.571	-15.788	-14.397	16.71	-67.96	-29.327
130	130	0.65403	-4.87	6.741	2.66	-5.604	1.214	-20.662	-9.707	52.128	-3.647	9.499	-15.258	-15.147	16.389	-67.963	-29.771
131	131	0.6591	-5.06	6.741	2.419	-5.955	2.199	-20.629	-10.163	53.523	-3.295	9.575	-14.58	-15.941	16.145	-67.664	-30.253
132	132	0.66417	-5.237	6.697	2.157	-6.277	3.164	-20.541	-10.595	54.86	-2.947	9.538	-13.795	-16.742	15.779	-67.24	-30.719
133	133	0.66924	-5.389	6.632	1.899	-6.535	4.125	-20.387	-11	56.109	-2.691	9.512	-12.95	-17.434	15.406	-66.658	-31.122
134	134	0.67431	-5.511	6.537	1.653	-6.739	5.027	-20.143	-11.311	57.212	-2.56	9.466	-12.067	-17.922	15.029	-65.935	-31.404
135	135	0.67938	-5.61	6.426	1.434	-6.906	5.902	-19.881	-11.57	58.192	-2.469	9.307	-11.181	-18.244	14.571	-65.172	-31.534
136	136	0.68445	-5.672	6.293	1.221	-7.013	6.713	-19.572	-11.762	58.995	-2.448	9.129	-10.314	-18.455	14.109	-64.305	-31.614
137	137	0.68952	-5.677	6.163	0.996	-7.031	7.525	-19.169	-11.893	59.726	-2.564	8.963	-9.423	-18.476	13.662	-63.346	-31.597
138	138	0.69459	-5.622	6.039	0.802	-6.976	8.327	-18.739	-11.961	60.383	-2.779	8.888	-8.542	-18.348	13.303	-62.29	-31.515
139	139	0.69966	-5.529	5.935	0.656	-6.857	9.137	-18.298	-11.994	60.947	-3.061	8.775	-7.721	-18.081	12.91	-61.24	-31.317
140	140	0.70473	-5.416	5.852	0.591	-6.74	9.915	-17.887	-11.942	61.348	-3.361	8.614	-7	-17.738	12.499	-60.191	-31.073
141	141	0.7098	-5.286	5.797	0.566	-6.59	10.713	-17.488	-11.882	61.667	-3.685	8.483	-6.331	-17.352	12.1	-59.107	-30.797
142	142	0.71487	-5.135	5.771	0.585	-6.418	11.527	-17.082	-11.776	61.917	-4.024	8.301	-5.697	-16.921	11.652	-58.023	-30.466
143	143	0.71994	-4.966	5.778	0.622	-6.221	12.384	-16.627	-11.611	62.149	-4.38	8.246	-5.052	-16.502	11.302	-56.831	-30.138
144	144	0.72501	-4.803	5.81	0.692	-6.043	13.235	-16.187	-11.403	62.276	-4.697	8.142	-4.43	-16.088	10.915	-55.609	-29.789
145	145	0.73008	-4.646	5.868	0.78	-5.87	14.115	-15.731	-11.169	62.375	-5.008	8.105	-3.81	-15.708	10.579	-54.317	-29.456
146	146	0.73515	-4.5	5.948	0.86	-5.689	14.987	-15.216	-10.891	62.348	-5.284	8.12	-3.237	-15.43	10.278	-52.948	-29.178
147	147	0.74022	-4.35	6.048	0.939	-5.477	15.859	-14.636	-10.569	62.224	-5.538	8.102	-2.718	-15.221	9.941	-51.571	-28.899
148	148	0.74529	-4.201	6.158	1.034	-5.267	16.703	-14.029	-10.194	61.993	-5.729	8.168	-2.254	-15.129	9.686	-50.127	-28.669
149	149	0.75036	-4.05	6.272	1.176	-5.072	17.532	-13.469	-9.817	61.717	-5.848	8.359	-1.804	-15.148	9.539	-48.603	-28.485
150	150	0.75543	-3.896	6.382	1.331	-4.899	18.354	-12.895	-9.379	61.419	-5.896	8.466	-1.339	-15.285	9.34	-47.075	-28.338
151	151	0.7605	-3.747	6.496	1.487	-4.725	19.183	-12.291	-8.919	61.084	-5.905	8.561	-0.864	-15.502	9.132	-45.499	-28.203
152	152	0.76557	-3.595	6.603	1.644	-4.554	19.985	-11.647	-8.406	60.678	-5.876	8.718	-0.406	-15.809	8.993	-43.854	-28.103
153	153	0.77064	-3.436	6.713	1.8	-4.349	20.766	-11.023	-7.943	60.18	-5.836	8.873	-0.029	-16.129	8.854	-42.229	-27.984
154	154	0.77571	-3.268	6.823	1.932	-4.097	21.514	-10.383	-7.522	59.553	-5.785	8.942	0.226	-16.428	8.642	-40.685	-27.797
155	155	0.78078	-3.1	6.931	2.046	-3.827	22.251	-9.671	-7.074	58.859	-5.756	8.949	0.421	-16.726	8.383	-39.175	-27.575
156	156	0.78585	-2.939	7.034	2.169	-3.585	22.954	-8.912	-6.561	58.087	-5.747	8.953	0.599	-17.025	8.143	-37.627	-27.35
157	157	0.79092	-2.788	7.133	2.306	-3.374	23.656	-8.189	-6.069	57.321	-5.749	8.986	0.808	-17.238	7.941	-36.048	-27.055
158	158	0.79599	-2.651	7.236	2.46	-3.197	24.365	-7.558	-5.652	56.555	-5.734	9.069	1.046	-17.382	7.786	-34.426	-26.709
159	159	0.80106	-2.531	7.335	2.619	-3.033	25.066	-6.979	-5.305	55.748	-5.75	9.146	1.288	-17.465	7.622	-32.773	-26.338
160	160	0.80613	-2.434	7.417	2.77	-2.868	25.696	-6.406	-5.014	54.766	-5.796	9.238	1.44	-17.477	7.468	-31.093	-25.917
161	161	0.8112	-2.352	7.481	2.879	-2.682	26.259	-5.818	-4.786	53.613	-5.866	9.351	1.469	-17.383	7.338	-29.419	-25.409
162	162	0.81627	-2.288	7.535	2.953	-2.492	26.788	-5.244	-4.625	52.381	-5.935	9.46	1.437	-17.177	7.215	-27.772	-24.802
163	163	0.82134	-2.238	7.586	3.02	-2.312	27.311	-4.721	-4.538	51.163	-5.968	9.732	1.43	-16.962	7.235	-26.056	-24.178
164	164	0.82641	-2.203	7.634	3.096	-2.167	27.816	-4.222	-4.46	49.946	-5.97	10.205	1.454	-16.8	7.452	-24.241	-23.597
165	165	0.83148	-2.18	7.675	3.188	-2.053	28.283	-3.798	-4.418	48.675	-5.924	10.778	1.457	-16.651	7.789	-22.39	-23.031
166	166	0.83655	-2.16	7.71	3.285	-1.942	28.709	-3.483	-4.464	47.322	-5.806	11.291	1.4	-16.438	8.096	-20.602	-22.389
167	167	0.84162	-2.151	7.734	3.392	-1.822	29.091	-3.278	-4.63	45.886	-5.614	11.694	1.335	-16.214	8.292	-18.834	-21.706
168	168	0.84669	-2.157	7.749	3.497	-1.694	29.43	-3.09	-4.859	44.371	-5.374	12.108	1.274	-16.099	8.482	-17.008	-21.085
169	169	0.85176	-2.171	7.759	3.591	-1.566	29.731	-2.879	-5.087	42.786	-5.071	12.546	1.21	-16.119	8.702	-15.13	-20.53
170	170	0.85683	-2.185	7.77	3.68	-1.45	30	-2.682	-5.304	41.135	-4.698	13.041	1.12	-16.228	9.003	-13.226	-20.026
171	171	0.8619	-2.2	7.782	3.773	-1.357	30.237	-2.542	-5.517	39.446	-4.254	13.598	1.065	-16.381	9.397	-11.264	-19.556
172	172	0.86697	-2.224	7.795	3.885	-1.292	30.442	-2.441	-5.725	37.739	-3.781	14.24	1.077	-16.547	9.895	-9.23	-19.101
173	173	0.87204	-2.251	7.806	4.002	-1.233	30.601	-2.343	-5.912	35.982	-3.275	14.811	1.109	-16.768	10.357	-7.193	-18.671
174	174	0.87711	-2.283	7.822	4.117	-1.181	30.724	-2.231	-6.059	34.17	-2.748	15.195	1.126	-17.025	10.686	-5.224	-18.248
175	175	0.88218	-2.321	7.851	4.229	-1.149	30.808	-2.048	-6.127	32.278	-2.247	15.495	1.044	-17.221	10.987	-3.369	-17.751
176	176	0.88725	-2.369	7.888	4.339	-1.134	30.861	-1.765	-6.116	30.353	-1.829	15.801	0.877	-17.306	11.338	-1.624	-17.159
177	177	0.89232	-2.42	7.927	4.434	-1.123	30.885	-1.392	-6.037	28.4	-1.476	16.054	0.7	-17.373	11.679	0.086	-16.551
178	178	0.89739	-2.47	7.968	4.508	-1.109	30.869	-0.95	-5.91	26.392	-1.206	16.154	0.639	-17.45	11.916	1.892	-15.975
179	179	0.90246	-2.525	8.009	4.592	-1.141	30.807	-0.468	-5.694	24.341	-1.015	16.152	0.677	-17.493	12.12	3.766	-15.406
180	180	0.90753	-2.583	8.041	4.71	-1.205	30.702	0.035	-5.447	22.29	-0.92	16.211	0.651	-17.455	12.411	5.551	-14.808
181	181	0.9126	-2.648	8.054	4.849	-1.303	30.547	0.579	-5.159	20.255	-0.926	16.293	0.512	-17.412	12.752	7.196	-14.258
182	182	0.91767	-2.707	8.06	4.985	-1.41	30.375	1.15	-4.859	18.266	-1.073	16.454	0.409	-17.445	13.179	8.884	-13.898
183	183	0.92274	-2.756	8.051	5.111	-1.494	30.137	1.725	-4.584	16.257	-1.343	16.572	0.345	-17.546	13.574	10.614	-13.715
184	184	0.92781	-2.786	8.026	5.228	-1.562	29.886	2.266	-4.312	14.336	-1.77	16.702	0.268	-17.572	14.004	12.269	-13.641
185	185	0.93288	-2.795	7.973	5.28	-1.564	29.597	2.779	-4.074	12.449	-2.365	16.789	0.146	-17.429	14.41	13.827	-13.627
186	186	0.93795	-2.792	7.901	5.331	-1.553	29.323	3.108	-3.869	10.712	-3.016	16.621	0.177	-17.209	14.588	15.386	-13.75
187	187	0.94302	-2.781	7.81	5.38	-1.543	29.054	3.294	-3.673	9.094	-3.753	16.427	0.33	-16.968	14.743	17.006	-14.079
188	188	0.94809	-2.766	7.704	5.442	-1.527	28.799	3.289	-3.515	7.616	-4.555	16.347	0.503	-16.658	14.979	18.601	-14.59
189	189	0.95316	-2.741	7.574	5.481	-1.475	28.543	3.132	-3.389	6.25	-5.368	16.502	0.481	-16.286	15.41	19.995	-15.239
190	190	0.95823	-2.717	7.421	5.537	-1.413	28.275	2.813	-3.295	5.021	-6.196	16.796	0.314	-15.891	15.938	21.198	-16.04
191	191	0.9633	-2.703	7.262	5.636	-1.401	28.04	2.264	-3.149	3.998	-7.017	16.98	0.126	-15.454	16.358	22.216	-16.986
192	192	0.96837	-2.707	7.115	5.791	-1.428	27.87	1.468	-3.012	3.228	-7.776	17.085	0.099	-15.006	16.657	23.211	-18.058
193	193	0.97344	-2.712	6.984	5.962	-1.465	27.761	0.53	-2.856	2.7	-8.427	16.99	0.253	-14.61	16.731	24.138	-19.18
194	194	0.97851	-2.715	6.869	6.143	-1.519	27.687	-0.551	-2.672	2.359	-8.965	16.871	0.434	-14.271	16.757	24.931	-20.374
195	195	0.98358	-2.731	6.781	6.339	-1.59	27.646	-1.685	-2.501	2.176	-9.451	16.74	0.516	-13.94	16.746	25.466	-21.558
196	196	0.98865	-2.755	6.714	6.524	-1.645	27.64	-2.893	-2.394	2.177	-9.768	16.852	0.632	-13.749	16.888	25.972	-22.816
197	197	0.99372	-2.805	6.668	6.752	-1.755	27.657	-4.087	-2.306	2.339	-10.056	17.043	0.771	-13.604	17.058	26.377	-24.049
198	198	0.99879	-2.861	6.644	6.984	-1.87	27.728	-5.352	-2.247	2.697	-10.119	17.27	1.031	-13.611	17.215	26.755	-25.277
199	199	1.00386	-2.947	6.65	7.269	-2.052	27.806	-6.617	-2.205	3.145	-9.994	17.748	1.167	-13.735	17.605	27.001	-26.425
200	200	1.00893	-3.026	6.656	7.499	-2.21	27.902	-7.764	-2.178	3.758	-9.797	18.344	1.227	-13.869	18.119	27.059	-27.448
201	201	1.014	-3.103	6.67	7.718	-2.357	28.01	-8.855	-2.213	4.494	-9.539	19.173	1.061	-13.998	18.864	26.873	-28.382
