# Supplementary material for: Gait phenotypes in paediatric hereditary spastic paraplegia revealed by dynamic time warping analysis and random forests
Source: PLoS One. 2018 Mar 8;13(3):e0192345. doi: 10.1371/journal.pone.0192345 (PMC5843164; doi:10.1371/journal.pone.0192345)
Supplement: S2 Data — (ZIP) [file pone.0192345.s009.zip › Healthy/Left.SR.HEALTHY13.4.csv]

	Epoch	Time	Pelvic.obliquity	Pelvic.tilt	Pelvic rotation	Hip.abd.add	Hip.flexion	Hip.rotation	Knee.abd.add	Knee.flexion	Knee.rotation	Ankle.abd.add	Ankle.flexion	Ankle.rotation	Forefoot.abd.add	Forefoot.flexion	Forefoot.rotation
1	1	0	-1.581	5.553	8.043	-2.529	27.526	-11.065	-1.714	2.269	-14.083	17.268	-6.8	-4.626	19.066	20.285	-24.404
2	2	0.00505	-1.696	5.419	8.306	-2.632	27.3	-11.276	-1.674	2.761	-14.623	17.774	-7.277	-4.759	19.831	19.703	-25.166
3	3	0.0101	-1.815	5.305	8.556	-2.732	27.106	-11.428	-1.675	3.415	-15.149	18.605	-8.078	-4.93	20.968	18.817	-25.95
4	4	0.01515	-1.933	5.214	8.779	-2.822	26.942	-11.554	-1.699	4.167	-15.593	19.687	-9.298	-5.181	22.441	17.578	-26.768
5	5	0.0202	-2.037	5.147	8.969	-2.89	26.803	-11.683	-1.735	4.915	-15.835	20.548	-10.921	-5.599	23.815	15.859	-27.528
6	6	0.02525	-2.111	5.108	9.131	-2.926	26.705	-11.819	-1.776	5.59	-15.826	20.692	-12.667	-6.178	24.547	13.711	-28.058
7	7	0.0303	-2.13	5.097	9.262	-2.911	26.662	-11.974	-1.824	6.222	-15.551	20.211	-14.115	-6.879	24.573	11.515	-28.32
8	8	0.03535	-2.056	5.111	9.351	-2.796	26.701	-12.103	-1.902	6.926	-15.1	19.624	-14.972	-7.611	24.254	9.712	-28.389
9	9	0.0404	-1.857	5.151	9.397	-2.553	26.843	-12.14	-2.016	7.807	-14.554	19.327	-15.288	-8.358	23.955	8.381	-28.341
10	10	0.04545	-1.533	5.199	9.394	-2.185	27.081	-12.017	-2.134	8.908	-13.964	19.202	-15.288	-9.186	23.651	7.232	-28.191
11	11	0.0505	-1.11	5.243	9.337	-1.713	27.376	-11.659	-2.215	10.218	-13.383	19.091	-15.082	-10.165	23.247	6.1	-27.967
12	12	0.05555	-0.628	5.285	9.22	-1.174	27.69	-11.053	-2.226	11.669	-12.791	19.051	-14.604	-11.354	22.787	5.135	-27.739
13	13	0.0606	-0.127	5.351	9.052	-0.611	28.007	-10.266	-2.143	13.15	-12.147	19.059	-13.823	-12.75	22.276	4.459	-27.549
14	14	0.06565	0.352	5.447	8.844	-0.064	28.291	-9.314	-1.958	14.529	-11.452	18.932	-12.879	-14.312	21.623	3.943	-27.35
15	15	0.0707	0.785	5.548	8.596	0.462	28.499	-8.207	-1.686	15.75	-10.745	18.75	-12.005	-15.994	20.962	3.441	-27.163
16	16	0.07575	1.187	5.631	8.306	0.991	28.616	-7.044	-1.368	16.824	-10.039	18.574	-11.292	-17.737	20.374	2.9	-27.044
17	17	0.0808	1.6	5.689	7.984	1.575	28.641	-5.873	-1.04	17.749	-9.433	18.337	-10.676	-19.425	19.793	2.345	-26.983
18	18	0.08585	2.045	5.725	7.653	2.22	28.583	-4.752	-0.729	18.538	-8.952	18.1	-10.062	-20.96	19.264	1.88	-26.945
19	19	0.0909	2.505	5.737	7.338	2.892	28.45	-3.742	-0.45	19.215	-8.557	17.843	-9.384	-22.294	18.766	1.53	-26.889
20	20	0.09595	2.965	5.728	7.061	3.568	28.271	-2.95	-0.25	19.827	-8.207	17.554	-8.648	-23.383	18.288	1.265	-26.811
21	21	0.101	3.429	5.709	6.843	4.231	28.074	-2.467	-0.139	20.394	-7.885	17.222	-7.878	-24.199	17.835	1.055	-26.733
22	22	0.10605	3.904	5.692	6.695	4.876	27.878	-2.288	-0.115	20.909	-7.686	16.924	-7.128	-24.685	17.475	0.894	-26.684
23	23	0.1111	4.376	5.682	6.622	5.496	27.683	-2.383	-0.199	21.356	-7.661	16.716	-6.451	-24.791	17.233	0.762	-26.638
24	24	0.11615	4.829	5.676	6.625	6.079	27.466	-2.677	-0.363	21.701	-7.833	16.551	-5.854	-24.531	17.064	0.632	-26.563
25	25	0.1212	5.251	5.672	6.704	6.602	27.221	-3.151	-0.581	21.939	-8.15	16.424	-5.307	-23.989	16.958	0.538	-26.479
26	26	0.12625	5.629	5.666	6.872	7.047	26.937	-3.717	-0.815	22.055	-8.636	16.258	-4.778	-23.236	16.828	0.486	-26.389
27	27	0.1313	5.955	5.656	7.117	7.397	26.607	-4.283	-1.023	22.062	-9.333	16.062	-4.266	-22.318	16.674	0.476	-26.319
28	28	0.13635	6.227	5.628	7.433	7.648	26.22	-4.835	-1.178	21.981	-10.186	15.834	-3.828	-21.293	16.499	0.431	-26.263
29	29	0.1414	6.441	5.574	7.797	7.81	25.775	-5.342	-1.27	21.848	-11.092	15.637	-3.478	-20.255	16.362	0.335	-26.211
30	30	0.14645	6.586	5.5	8.185	7.892	25.28	-5.82	-1.325	21.684	-11.909	15.52	-3.161	-19.327	16.294	0.255	-26.183
31	31	0.1515	6.665	5.409	8.566	7.91	24.732	-6.185	-1.323	21.493	-12.635	15.462	-2.798	-18.564	16.265	0.255	-26.174
32	32	0.15655	6.681	5.306	8.911	7.895	24.136	-6.432	-1.305	21.288	-13.202	15.459	-2.421	-18.021	16.257	0.292	-26.181
33	33	0.1616	6.632	5.189	9.21	7.836	23.5	-6.614	-1.269	21.088	-13.519	15.487	-2.055	-17.717	16.269	0.317	-26.187
34	34	0.16665	6.513	5.07	9.452	7.726	22.832	-6.707	-1.197	20.889	-13.593	15.501	-1.713	-17.664	16.277	0.303	-26.194
35	35	0.1717	6.337	4.957	9.624	7.583	22.144	-6.736	-1.109	20.698	-13.412	15.473	-1.369	-17.85	16.251	0.259	-26.202
36	36	0.17675	6.133	4.86	9.717	7.451	21.459	-6.723	-1.051	20.519	-13.037	15.443	-0.973	-18.193	16.208	0.254	-26.205
37	37	0.1818	5.914	4.78	9.727	7.336	20.781	-6.694	-1.017	20.339	-12.491	15.416	-0.556	-18.657	16.171	0.276	-26.217
38	38	0.18685	5.687	4.721	9.654	7.249	20.118	-6.672	-1.024	20.158	-11.793	15.402	-0.134	-19.198	16.152	0.315	-26.232
39	39	0.1919	5.456	4.687	9.496	7.182	19.487	-6.671	-1.057	19.992	-10.945	15.325	0.233	-19.806	16.098	0.272	-26.244
40	40	0.19695	5.233	4.677	9.261	7.155	18.889	-6.663	-1.134	19.841	-10.099	15.244	0.556	-20.351	16.047	0.178	-26.245
41	41	0.202	5.022	4.693	8.967	7.153	18.32	-6.636	-1.229	19.679	-9.346	15.157	0.9	-20.766	15.992	0.119	-26.237
42	42	0.20705	4.818	4.729	8.625	7.156	17.773	-6.638	-1.33	19.5	-8.68	14.935	1.307	-21.03	15.823	0.083	-26.223
43	43	0.2121	4.613	4.788	8.25	7.151	17.246	-6.649	-1.426	19.292	-8.158	14.695	1.724	-21.107	15.648	0.079	-26.208
44	44	0.21715	4.409	4.865	7.841	7.158	16.737	-6.679	-1.553	19.062	-7.765	14.549	2.055	-21.014	15.553	0.054	-26.205
45	45	0.2222	4.195	4.949	7.404	7.159	16.241	-6.756	-1.698	18.82	-7.503	14.433	2.303	-20.724	15.49	-0.022	-26.211
46	46	0.22725	3.963	5.046	6.943	7.143	15.755	-6.828	-1.85	18.565	-7.402	14.301	2.514	-20.268	15.402	-0.126	-26.231
47	47	0.2323	3.707	5.145	6.467	7.091	15.266	-6.856	-1.981	18.292	-7.447	14.247	2.726	-19.707	15.374	-0.173	-26.284
48	48	0.23735	3.427	5.257	5.988	7.003	14.783	-6.864	-2.101	18.005	-7.592	14.165	2.946	-19.033	15.311	-0.22	-26.311
49	49	0.2424	3.129	5.369	5.515	6.886	14.295	-6.867	-2.212	17.702	-7.783	14.075	3.153	-18.308	15.234	-0.28	-26.327
50	50	0.24745	2.813	5.489	5.053	6.736	13.82	-6.857	-2.321	17.398	-7.993	14.161	3.338	-17.602	15.298	-0.273	-26.38
51	51	0.2525	2.487	5.598	4.61	6.558	13.347	-6.859	-2.417	17.101	-8.129	14.223	3.515	-17.004	15.339	-0.277	-26.464
52	52	0.25755	2.164	5.705	4.188	6.367	12.882	-6.874	-2.499	16.804	-8.165	14.295	3.661	-16.535	15.396	-0.299	-26.569
53	53	0.2626	1.855	5.805	3.776	6.183	12.422	-6.906	-2.591	16.517	-8.058	14.394	3.823	-16.223	15.469	-0.293	-26.692
54	54	0.26765	1.559	5.895	3.379	6.008	11.966	-6.932	-2.688	16.249	-7.844	14.496	4.018	-16.051	15.533	-0.263	-26.82
55	55	0.2727	1.286	5.97	2.993	5.839	11.506	-6.934	-2.756	16.004	-7.549	14.527	4.266	-15.983	15.539	-0.231	-26.927
56	56	0.27775	1.038	6.023	2.643	5.677	11.032	-6.926	-2.811	15.781	-7.153	14.58	4.528	-16.062	15.564	-0.193	-27.032
57	57	0.2828	0.829	6.056	2.314	5.537	10.548	-6.945	-2.855	15.581	-6.648	14.632	4.792	-16.25	15.599	-0.171	-27.136
58	58	0.28785	0.65	6.077	2.009	5.416	10.066	-7.017	-2.895	15.408	-6.031	14.591	5.086	-16.523	15.563	-0.183	-27.223
59	59	0.2929	0.502	6.087	1.714	5.317	9.579	-7.112	-2.934	15.247	-5.405	14.582	5.346	-16.79	15.564	-0.226	-27.304
60	60	0.29795	0.383	6.079	1.42	5.252	9.064	-7.167	-2.973	15.063	-4.849	14.581	5.57	-17.02	15.573	-0.292	-27.373
61	61	0.303	0.287	6.058	1.135	5.208	8.528	-7.233	-3.014	14.864	-4.375	14.513	5.817	-17.173	15.509	-0.364	-27.435
62	62	0.30805	0.207	6.029	0.865	5.161	7.981	-7.324	-3.041	14.654	-3.984	14.472	6.112	-17.236	15.455	-0.369	-27.506
63	63	0.3131	0.134	5.99	0.615	5.114	7.425	-7.452	-3.063	14.441	-3.673	14.436	6.352	-17.21	15.408	-0.427	-27.582
64	64	0.31815	0.06	5.94	0.377	5.069	6.843	-7.536	-3.075	14.198	-3.503	14.379	6.514	-17.086	15.344	-0.561	-27.641
65	65	0.3232	-0.01	5.882	0.158	5.012	6.249	-7.656	-3.077	13.946	-3.391	14.33	6.682	-16.878	15.281	-0.684	-27.693
66	66	0.32825	-0.078	5.823	-0.034	4.952	5.639	-7.765	-3.066	13.67	-3.359	14.307	6.895	-16.649	15.222	-0.738	-27.774
67	67	0.3333	-0.144	5.765	-0.208	4.899	5.02	-7.882	-3.066	13.368	-3.364	14.345	7.108	-16.405	15.202	-0.751	-27.87
68	68	0.33835	-0.208	5.707	-0.372	4.849	4.385	-7.953	-3.054	13.045	-3.404	14.388	7.256	-16.172	15.196	-0.819	-27.959
69	69	0.3434	-0.276	5.654	-0.515	4.793	3.749	-8.022	-3.041	12.716	-3.504	14.435	7.374	-15.895	15.193	-0.921	-28.036
70	70	0.34845	-0.346	5.598	-0.644	4.744	3.112	-8.067	-3.039	12.407	-3.549	14.514	7.505	-15.74	15.215	-1.008	-28.143
71	71	0.3535	-0.412	5.555	-0.758	4.687	2.49	-8.102	-3.015	12.12	-3.567	14.545	7.692	-15.649	15.195	-1.075	-28.259
72	72	0.35855	-0.468	5.521	-0.859	4.644	1.873	-8.1	-2.982	11.832	-3.575	14.491	7.911	-15.618	15.105	-1.154	-28.364
73	73	0.3636	-0.523	5.506	-0.931	4.604	1.278	-8.067	-2.948	11.556	-3.599	14.499	8.114	-15.623	15.072	-1.229	-28.469
74	74	0.36865	-0.566	5.501	-0.987	4.578	0.696	-8.012	-2.925	11.291	-3.622	14.6	8.291	-15.663	15.119	-1.294	-28.575
75	75	0.3737	-0.593	5.509	-1.035	4.572	0.128	-7.975	-2.902	11.042	-3.627	14.644	8.466	-15.735	15.122	-1.398	-28.694
76	76	0.37875	-0.592	5.524	-1.08	4.601	-0.444	-7.92	-2.886	10.774	-3.659	14.735	8.653	-15.815	15.156	-1.458	-28.836
77	77	0.3838	-0.569	5.545	-1.126	4.651	-1.016	-7.875	-2.867	10.507	-3.683	14.78	8.847	-15.892	15.153	-1.54	-28.971
78	78	0.38885	-0.524	5.569	-1.167	4.72	-1.585	-7.826	-2.826	10.254	-3.75	14.643	9.029	-15.892	15.01	-1.743	-29.046
79	79	0.3939	-0.471	5.583	-1.209	4.794	-2.154	-7.81	-2.777	10.03	-3.819	14.41	9.219	-15.853	14.792	-2.009	-29.104
80	80	0.39895	-0.413	5.584	-1.242	4.865	-2.73	-7.808	-2.714	9.83	-3.861	14.11	9.43	-15.841	14.525	-2.302	-29.165
81	81	0.404	-0.343	5.579	-1.273	4.94	-3.3	-7.837	-2.633	9.659	-3.917	13.75	9.678	-15.798	14.207	-2.602	-29.233
82	82	0.40905	-0.248	5.564	-1.304	5.048	-3.868	-7.89	-2.571	9.516	-3.965	13.404	9.884	-15.749	13.906	-2.955	-29.311
83	83	0.4141	-0.148	5.54	-1.335	5.157	-4.43	-7.981	-2.523	9.406	-3.992	13.126	10.078	-15.685	13.656	-3.307	-29.396
84	84	0.41915	-0.064	5.502	-1.375	5.234	-4.991	-8.122	-2.47	9.337	-3.95	12.833	10.271	-15.615	13.403	-3.696	-29.462
85	85	0.4242	0.001	5.459	-1.423	5.285	-5.541	-8.303	-2.421	9.306	-3.879	12.453	10.501	-15.515	13.069	-4.119	-29.504
86	86	0.42925	0.048	5.403	-1.48	5.308	-6.088	-8.477	-2.371	9.318	-3.792	12.109	10.715	-15.431	12.77	-4.567	-29.548
87	87	0.4343	0.073	5.333	-1.534	5.303	-6.626	-8.681	-2.337	9.388	-3.668	11.793	10.894	-15.358	12.5	-5.076	-29.585
88	88	0.43935	0.081	5.251	-1.585	5.276	-7.151	-8.91	-2.321	9.526	-3.505	11.562	11.009	-15.316	12.317	-5.647	-29.636
89	89	0.4444	0.077	5.16	-1.635	5.234	-7.661	-9.146	-2.335	9.716	-3.331	11.508	11.059	-15.302	12.283	-6.223	-29.714
90	90	0.44945	0.058	5.053	-1.681	5.172	-8.167	-9.385	-2.377	9.953	-3.14	11.651	11.078	-15.291	12.413	-6.766	-29.784
91	91	0.4545	0.011	4.933	-1.728	5.073	-8.664	-9.62	-2.441	10.239	-2.979	11.919	11.087	-15.239	12.632	-7.292	-29.836
92	92	0.45955	-0.065	4.806	-1.789	4.945	-9.152	-9.817	-2.53	10.554	-2.837	12.159	11.09	-15.172	12.814	-7.86	-29.85
93	93	0.4646	-0.159	4.672	-1.87	4.791	-9.626	-9.985	-2.632	10.911	-2.694	12.389	11.058	-15.078	12.996	-8.499	-29.813
94	94	0.46965	-0.264	4.529	-1.966	4.619	-10.096	-10.125	-2.741	11.306	-2.549	12.608	10.934	-14.961	13.196	-9.267	-29.727
95	95	0.4747	-0.383	4.373	-2.061	4.429	-10.567	-10.236	-2.856	11.734	-2.455	12.835	10.691	-14.817	13.426	-10.174	-29.623
96	96	0.47975	-0.516	4.205	-2.15	4.205	-11.037	-10.343	-2.958	12.196	-2.373	13.151	10.361	-14.659	13.756	-11.145	-29.511
97	97	0.4848	-0.654	4.03	-2.223	3.964	-11.497	-10.485	-3.059	12.691	-2.283	13.517	9.968	-14.467	14.146	-12.176	-29.377
98	98	0.48985	-0.784	3.865	-2.283	3.721	-11.936	-10.616	-3.148	13.21	-2.226	13.865	9.478	-14.235	14.549	-13.331	-29.208
99	99	0.4949	-0.891	3.714	-2.336	3.491	-12.35	-10.774	-3.24	13.753	-2.162	14.2	8.918	-13.931	14.962	-14.586	-28.979
100	100	0.49995	-0.975	3.57	-2.393	3.262	-12.744	-10.961	-3.314	14.323	-2.101	14.471	8.334	-13.545	15.342	-15.921	-28.701
101	101	0.505	-1.044	3.43	-2.454	3.033	-13.124	-11.155	-3.371	14.928	-2.068	14.641	7.747	-13.115	15.647	-17.329	-28.408
102	102	0.51005	-1.1	3.302	-2.515	2.803	-13.48	-11.361	-3.421	15.566	-2.035	14.754	7.117	-12.664	15.926	-18.829	-28.102
103	103	0.5151	-1.143	3.201	-2.575	2.565	-13.791	-11.6	-3.459	16.253	-2.003	14.914	6.426	-12.164	16.277	-20.396	-27.788
104	104	0.52015	-1.167	3.138	-2.64	2.332	-14.042	-11.88	-3.509	16.984	-1.964	15.171	5.662	-11.622	16.741	-22.011	-27.482
105	105	0.5252	-1.184	3.118	-2.705	2.096	-14.212	-12.229	-3.588	17.773	-1.918	15.544	4.842	-11.032	17.325	-23.65	-27.199
106	106	0.53025	-1.213	3.142	-2.768	1.841	-14.298	-12.633	-3.69	18.623	-1.873	15.968	3.978	-10.405	17.98	-25.329	-26.928
107	107	0.5353	-1.276	3.199	-2.826	1.545	-14.299	-13.072	-3.803	19.542	-1.829	16.296	3.07	-9.756	18.585	-27.115	-26.641
108	108	0.54035	-1.383	3.283	-2.878	1.188	-14.209	-13.556	-3.929	20.555	-1.781	16.568	2.113	-9.081	19.18	-29.011	-26.332
109	109	0.5454	-1.539	3.38	-2.912	0.772	-14.032	-14.099	-4.083	21.678	-1.73	16.868	1.118	-8.385	19.835	-30.968	-26.017
110	110	0.55045	-1.727	3.482	-2.923	0.323	-13.775	-14.664	-4.268	22.9	-1.704	17.204	0.087	-7.688	20.546	-32.973	-25.707
111	111	0.5555	-1.92	3.585	-2.901	-0.125	-13.454	-15.223	-4.486	24.193	-1.723	17.613	-1.016	-6.998	21.35	-35.025	-25.402
112	112	0.56055	-2.104	3.686	-2.825	-0.558	-13.079	-15.793	-4.725	25.554	-1.792	18.056	-2.211	-6.286	22.226	-37.168	-25.074
113	113	0.5656	-2.274	3.782	-2.671	-0.975	-12.654	-16.398	-4.993	27	-1.92	18.588	-3.504	-5.543	23.217	-39.405	-24.729
114	114	0.57065	-2.426	3.871	-2.443	-1.365	-12.188	-17.006	-5.292	28.514	-2.15	19.238	-4.908	-4.771	24.347	-41.721	-24.389
115	115	0.5757	-2.548	3.959	-2.157	-1.715	-11.684	-17.588	-5.599	30.065	-2.492	19.85	-6.443	-3.959	25.49	-44.18	-24.019
116	116	0.58075	-2.644	4.048	-1.83	-2.037	-11.141	-18.138	-5.91	31.627	-2.928	20.319	-8.119	-3.122	26.556	-46.815	-23.603
117	117	0.5858	-2.722	4.141	-1.468	-2.343	-10.556	-18.644	-6.221	33.195	-3.47	20.66	-9.912	-2.251	27.544	-49.583	-23.143
118	118	0.59085	-2.783	4.244	-1.095	-2.631	-9.909	-19.07	-6.538	34.77	-4.134	20.848	-11.796	-1.333	28.419	-52.467	-22.623
119	119	0.5959	-2.825	4.366	-0.737	-2.886	-9.183	-19.408	-6.885	36.355	-4.872	20.828	-13.768	-0.432	29.118	-55.479	-22.05
120	120	0.60095	-2.861	4.504	-0.402	-3.13	-8.38	-19.664	-7.254	37.949	-5.655	20.606	-15.827	0.39	29.638	-58.588	-21.482
121	121	0.606	-2.902	4.644	-0.096	-3.38	-7.518	-19.845	-7.634	39.562	-6.444	20.216	-17.93	1.097	29.996	-61.749	-20.937
122	122	0.61105	-2.968	4.778	0.173	-3.657	-6.61	-19.956	-8.028	41.21	-7.178	19.713	-19.995	1.665	30.202	-64.89	-20.408
123	123	0.6161	-3.069	4.911	0.385	-3.961	-5.645	-19.982	-8.447	42.912	-7.818	19.187	-21.918	2.077	30.283	-67.904	-19.904
124	124	0.62115	-3.206	5.047	0.522	-4.297	-4.618	-19.891	-8.856	44.653	-8.341	18.624	-23.662	2.305	30.205	-70.742	-19.442
125	125	0.6262	-3.37	5.178	0.583	-4.653	-3.538	-19.692	-9.251	46.419	-8.693	18.034	-25.253	2.324	29.964	-73.427	-19.011
126	126	0.63125	-3.542	5.282	0.561	-4.997	-2.444	-19.361	-9.611	48.163	-8.897	17.483	-26.772	2.128	29.643	-75.973	-18.641
127	127	0.6363	-3.706	5.353	0.467	-5.306	-1.341	-18.94	-9.957	49.874	-8.932	17.015	-28.249	1.736	29.285	-78.403	-18.32
128	128	0.64135	-3.845	5.389	0.309	-5.55	-0.241	-18.465	-10.318	51.539	-8.786	16.695	-29.663	1.154	28.931	-80.668	-18.07
129	129	0.6464	-3.95	5.391	0.094	-5.714	0.856	-17.928	-10.678	53.164	-8.487	16.544	-30.952	0.379	28.581	-82.697	-17.929
130	130	0.65145	-4.041	5.335	-0.154	-5.834	1.903	-17.323	-10.979	54.742	-8.1	16.506	-32.081	-0.531	28.214	-84.466	-17.888
131	131	0.6565	-4.137	5.21	-0.409	-5.935	2.892	-16.724	-11.264	56.281	-7.626	16.608	-33.016	-1.491	27.864	-85.947	-17.902
132	132	0.66155	-4.24	5.027	-0.652	-6.028	3.826	-16.158	-11.536	57.783	-7.098	16.822	-33.712	-2.45	27.522	-87.105	-17.958
133	133	0.6666	-4.342	4.799	-0.876	-6.102	4.715	-15.617	-11.798	59.24	-6.544	17.131	-34.156	-3.375	27.181	-87.927	-18.038
134	134	0.67165	-4.442	4.537	-1.078	-6.161	5.554	-15.082	-12.028	60.609	-5.995	17.523	-34.36	-4.284	26.851	-88.383	-18.184
135	135	0.6767	-4.53	4.252	-1.25	-6.191	6.341	-14.577	-12.227	61.87	-5.471	17.868	-34.335	-5.147	26.445	-88.52	-18.352
136	136	0.68175	-4.593	3.959	-1.395	-6.183	7.088	-14.126	-12.413	63.004	-5.009	18.084	-34.097	-5.914	25.935	-88.373	-18.518
137	137	0.6868	-4.623	3.673	-1.496	-6.141	7.809	-13.731	-12.577	64.05	-4.631	18.232	-33.624	-6.57	25.384	-87.932	-18.681
138	138	0.69185	-4.625	3.407	-1.542	-6.073	8.521	-13.402	-12.723	65.019	-4.336	18.347	-32.932	-7.125	24.832	-87.212	-18.846
139	139	0.6969	-4.609	3.171	-1.514	-6.012	9.232	-13.124	-12.806	65.905	-4.11	18.383	-32.013	-7.601	24.237	-86.214	-19.014
140	140	0.70195	-4.571	2.978	-1.427	-5.944	9.962	-12.904	-12.852	66.681	-3.978	18.303	-30.913	-7.994	23.584	-84.962	-19.196
141	141	0.707	-4.518	2.829	-1.276	-5.877	10.709	-12.744	-12.868	67.338	-3.956	18.074	-29.688	-8.287	22.849	-83.518	-19.385
142	142	0.71205	-4.446	2.727	-1.073	-5.816	11.487	-12.627	-12.841	67.912	-4.015	17.774	-28.353	-8.523	22.095	-81.901	-19.599
143	143	0.7171	-4.355	2.66	-0.827	-5.752	12.268	-12.529	-12.764	68.388	-4.146	17.451	-26.934	-8.712	21.351	-80.126	-19.837
144	144	0.72215	-4.246	2.637	-0.546	-5.689	13.068	-12.437	-12.622	68.782	-4.361	17.081	-25.433	-8.882	20.604	-78.202	-20.132
145	145	0.7272	-4.127	2.649	-0.232	-5.64	13.874	-12.333	-12.398	69.07	-4.669	16.599	-23.883	-8.98	19.8	-76.183	-20.43
146	146	0.73225	-3.992	2.696	0.1	-5.594	14.696	-12.225	-12.119	69.259	-5.056	16.052	-22.323	-9.017	18.972	-74.091	-20.739
147	147	0.7373	-3.843	2.758	0.452	-5.541	15.499	-12.086	-11.773	69.325	-5.527	15.472	-20.79	-9.017	18.132	-71.939	-21.083
148	148	0.74235	-3.657	2.839	0.818	-5.453	16.299	-11.975	-11.413	69.291	-6.04	14.939	-19.329	-8.99	17.36	-69.77	-21.438
149	149	0.7474	-3.448	2.937	1.209	-5.367	17.083	-11.854	-10.979	69.156	-6.599	14.461	-17.959	-8.964	16.672	-67.592	-21.842
150	150	0.75245	-3.221	3.046	1.617	-5.288	17.849	-11.7	-10.454	68.924	-7.225	13.992	-16.687	-8.945	16.031	-65.428	-22.309
151	151	0.7575	-2.984	3.158	2.031	-5.218	18.607	-11.549	-9.891	68.631	-7.881	13.466	-15.484	-8.903	15.366	-63.31	-22.773
152	152	0.76255	-2.733	3.28	2.441	-5.143	19.364	-11.392	-9.298	68.27	-8.523	12.983	-14.351	-8.89	14.749	-61.202	-23.249
153	153	0.7676	-2.474	3.413	2.84	-5.053	20.116	-11.196	-8.673	67.821	-9.193	12.596	-13.301	-8.927	14.221	-59.066	-23.788
154	154	0.77265	-2.211	3.556	3.223	-4.957	20.844	-10.966	-8.012	67.237	-9.865	12.331	-12.369	-9.016	13.822	-56.899	-24.38
155	155	0.7777	-1.972	3.715	3.611	-4.9	21.57	-10.735	-7.339	66.559	-10.502	12.051	-11.533	-9.118	13.421	-54.772	-24.947
156	156	0.78275	-1.776	3.893	4.023	-4.913	22.292	-10.48	-6.622	65.803	-11.086	11.707	-10.807	-9.277	12.979	-52.735	-25.495
157	157	0.7878	-1.633	4.089	4.436	-4.998	23.035	-10.236	-5.927	65.047	-11.621	11.484	-10.162	-9.517	12.659	-50.722	-26.09
158	158	0.79285	-1.526	4.274	4.823	-5.125	23.754	-9.983	-5.245	64.249	-12.101	11.42	-9.611	-9.81	12.504	-48.709	-26.706
159	159	0.7979	-1.425	4.453	5.16	-5.246	24.473	-9.682	-4.56	63.427	-12.557	11.399	-9.142	-10.115	12.412	-46.738	-27.297
160	160	0.80295	-1.32	4.627	5.468	-5.35	25.156	-9.365	-3.883	62.49	-12.985	11.301	-8.799	-10.359	12.285	-44.866	-27.777
161	161	0.808	-1.213	4.799	5.753	-5.425	25.822	-9.144	-3.337	61.48	-13.33	10.969	-8.458	-10.527	11.939	-43.092	-28.093
162	162	0.81305	-1.11	4.949	6.006	-5.48	26.417	-8.909	-2.824	60.358	-13.656	10.775	-8.195	-10.714	11.72	-41.277	-28.407
163	163	0.8181	-1.024	5.069	6.237	-5.54	26.964	-8.705	-2.367	59.183	-13.939	10.769	-7.987	-10.89	11.678	-39.403	-28.699
164	164	0.82315	-0.948	5.17	6.445	-5.593	27.479	-8.562	-1.991	57.964	-14.163	10.826	-7.9	-11.002	11.731	-37.604	-28.896
165	165	0.8282	-0.872	5.249	6.649	-5.65	27.966	-8.555	-1.739	56.731	-14.292	10.755	-7.841	-11.003	11.686	-35.914	-28.939
166	166	0.83325	-0.808	5.315	6.855	-5.723	28.431	-8.614	-1.549	55.492	-14.394	10.721	-7.747	-10.943	11.665	-34.184	-28.932
167	167	0.8383	-0.738	5.36	7.038	-5.758	28.852	-8.782	-1.5	54.187	-14.398	10.866	-7.654	-10.914	11.769	-32.338	-28.929
168	168	0.84335	-0.671	5.393	7.195	-5.771	29.231	-9.01	-1.536	52.804	-14.312	11.033	-7.538	-10.891	11.864	-30.425	-28.887
169	169	0.8484	-0.601	5.398	7.327	-5.756	29.526	-9.256	-1.605	51.295	-14.184	11.179	-7.45	-10.855	11.939	-28.489	-28.809
170	170	0.85345	-0.542	5.384	7.432	-5.724	29.782	-9.555	-1.741	49.72	-13.992	11.372	-7.358	-10.853	12.043	-26.484	-28.757
171	171	0.8585	-0.497	5.355	7.507	-5.675	29.998	-9.944	-1.973	48.101	-13.702	11.706	-7.242	-10.908	12.25	-24.368	-28.759
172	172	0.86355	-0.461	5.322	7.568	-5.617	30.171	-10.356	-2.236	46.416	-13.315	12.408	-7.121	-11.105	12.748	-22.031	-28.884
173	173	0.8686	-0.433	5.285	7.634	-5.571	30.294	-10.796	-2.504	44.665	-12.846	13.325	-6.994	-11.332	13.417	-19.563	-29.025
174	174	0.87365	-0.418	5.247	7.711	-5.54	30.377	-11.303	-2.804	42.819	-12.28	14.241	-6.851	-11.566	14.065	-17.03	-29.144
175	175	0.8787	-0.422	5.215	7.782	-5.526	30.43	-11.77	-3.058	40.915	-11.684	15.124	-6.643	-11.768	14.67	-14.439	-29.204
176	176	0.88375	-0.448	5.193	7.845	-5.513	30.453	-12.155	-3.26	38.978	-11.073	15.797	-6.374	-11.865	15.085	-11.946	-29.07
177	177	0.8888	-0.481	5.189	7.877	-5.482	30.464	-12.534	-3.474	37.042	-10.376	16.427	-6.134	-11.845	15.482	-9.586	-28.751
178	178	0.89385	-0.523	5.202	7.907	-5.462	30.454	-12.872	-3.634	35.062	-9.697	17.066	-5.912	-11.782	15.908	-7.248	-28.395
179	179	0.8989	-0.574	5.234	7.917	-5.428	30.416	-13.091	-3.698	32.984	-9.054	17.708	-5.747	-11.853	16.357	-4.89	-28.142
180	180	0.90395	-0.643	5.285	7.939	-5.409	30.36	-13.265	-3.716	30.831	-8.431	18.278	-5.636	-11.985	16.757	-2.567	-27.929
181	181	0.909	-0.72	5.349	7.987	-5.407	30.268	-13.367	-3.673	28.623	-7.837	18.781	-5.658	-12.041	17.143	-0.433	-27.585
182	182	0.91405	-0.794	5.421	8.05	-5.399	30.146	-13.359	-3.569	26.406	-7.343	19.171	-5.727	-12.031	17.454	1.551	-27.139
183	183	0.9191	-0.853	5.497	8.12	-5.378	29.984	-13.235	-3.388	24.14	-7.006	19.296	-5.759	-11.943	17.547	3.439	-26.61
184	184	0.92415	-0.893	5.584	8.171	-5.307	29.809	-13.022	-3.197	21.853	-6.825	19.142	-5.726	-11.726	17.4	5.234	-25.968
185	185	0.9292	-0.92	5.672	8.235	-5.213	29.598	-12.731	-2.992	19.546	-6.749	18.895	-5.72	-11.4	17.193	6.916	-25.205
186	186	0.93425	-0.928	5.75	8.307	-5.096	29.354	-12.454	-2.817	17.266	-6.709	18.555	-5.711	-11.041	16.907	8.509	-24.416
187	187	0.9393	-0.918	5.818	8.387	-4.945	29.066	-12.173	-2.675	14.985	-6.772	18.137	-5.639	-10.712	16.526	10.13	-23.722
188	188	0.94435	-0.888	5.884	8.497	-4.783	28.758	-11.872	-2.544	12.747	-6.957	17.683	-5.47	-10.463	16.091	11.822	-23.17
189	189	0.9494	-0.838	5.95	8.625	-4.618	28.449	-11.58	-2.417	10.611	-7.173	17.248	-5.309	-10.259	15.694	13.436	-22.682
190	190	0.95445	-0.767	6.007	8.76	-4.432	28.176	-11.386	-2.35	8.653	-7.362	16.969	-5.131	-10.041	15.443	15.005	-22.251
191	191	0.9595	-0.676	6.053	8.881	-4.216	27.943	-11.254	-2.325	6.901	-7.546	16.829	-4.859	-9.899	15.307	16.599	-21.973
192	192	0.96455	-0.578	6.095	9.003	-3.998	27.752	-11.17	-2.311	5.365	-7.8	16.75	-4.423	-9.86	15.205	18.269	-21.926
193	193	0.9696	-0.483	6.13	9.125	-3.792	27.582	-11.121	-2.297	4.051	-8.149	16.797	-3.964	-9.856	15.228	19.864	-22.067
194	194	0.97465	-0.405	6.158	9.253	-3.606	27.432	-11.142	-2.289	2.982	-8.532	16.907	-3.55	-9.88	15.327	21.26	-22.359
195	195	0.9797	-0.344	6.177	9.404	-3.469	27.292	-11.224	-2.25	2.164	-8.968	17.091	-3.206	-9.949	15.522	22.436	-22.814
196	196	0.98475	-0.291	6.193	9.547	-3.349	27.179	-11.315	-2.197	1.592	-9.513	17.311	-2.913	-10.05	15.763	23.414	-23.446
197	197	0.9898	-0.238	6.201	9.633	-3.193	27.1	-11.348	-2.152	1.266	-10.181	17.585	-2.647	-10.147	16.059	24.214	-24.201
198	198	0.99485	-0.189	6.202	9.671	-3.024	27.057	-11.324	-2.093	1.18	-10.925	17.916	-2.443	-10.246	16.433	24.807	-25.038
199	199	0.9999	-0.144	6.188	9.685	-2.853	27.026	-11.263	-2.018	1.307	-11.733	18.114	-2.304	-10.252	16.72	25.086	-25.816
200	200	1.00495	-0.094	6.158	9.674	-2.653	27.006	-11.183	-1.975	1.636	-12.595	18.287	-2.246	-10.172	16.996	25.092	-26.558
201	201	1.01	-0.04	6.115	9.622	-2.428	27.01	-11.079	-1.959	2.166	-13.482	18.663	-2.374	-10.059	17.487	24.849	-27.33
