# Supplementary material for: Gait phenotypes in paediatric hereditary spastic paraplegia revealed by dynamic time warping analysis and random forests
Source: PLoS One. 2018 Mar 8;13(3):e0192345. doi: 10.1371/journal.pone.0192345 (PMC5843164; doi:10.1371/journal.pone.0192345)
Supplement: S2 Data — (ZIP) [file pone.0192345.s009.zip › Healthy/Left.SR.HEALTHY13.5.csv]

	Epoch	Time	Pelvic.obliquity	Pelvic.tilt	Pelvic rotation	Hip.abd.add	Hip.flexion	Hip.rotation	Knee.abd.add	Knee.flexion	Knee.rotation	Ankle.abd.add	Ankle.flexion	Ankle.rotation	Forefoot.abd.add	Forefoot.flexion	Forefoot.rotation
1	1	0	-0.933	4.824	6.074	-1.122	28.981	-10.378	-2.385	8.074	-14.549	17.233	-0.798	-9.744	16.225	23.83	-30.7
2	2	0.00494	-0.98	4.853	6.122	-1.079	29.058	-10.542	-2.489	9.39	-14.676	18.405	-1.72	-10.105	17.607	22.479	-31.488
3	3	0.00988	-1.016	4.892	6.194	-1.069	29.091	-10.796	-2.562	10.51	-14.711	19.333	-2.883	-10.479	18.848	20.937	-32.251
4	4	0.01482	-1.022	4.945	6.28	-1.05	29.083	-11.104	-2.623	11.288	-14.518	19.704	-4.101	-10.911	19.623	19.285	-32.781
5	5	0.01976	-0.985	5.002	6.376	-1.01	29.052	-11.492	-2.666	11.747	-14.086	19.468	-5.194	-11.216	19.871	17.594	-32.87
6	6	0.0247	-0.875	5.076	6.473	-0.913	29.067	-11.923	-2.718	12.074	-13.565	19.06	-6.088	-11.312	19.924	16.047	-32.615
7	7	0.02964	-0.691	5.168	6.576	-0.781	29.147	-12.311	-2.757	12.469	-12.985	18.713	-6.826	-11.387	19.965	14.605	-32.195
8	8	0.03458	-0.428	5.27	6.667	-0.592	29.294	-12.571	-2.789	13.053	-12.349	18.258	-7.529	-11.676	19.849	12.988	-31.739
9	9	0.03952	-0.103	5.362	6.734	-0.355	29.468	-12.573	-2.777	13.884	-11.751	17.776	-8.337	-12.253	19.673	11.052	-31.319
10	10	0.04446	0.261	5.432	6.775	-0.083	29.628	-12.373	-2.724	14.96	-11.167	17.646	-9.151	-13.089	19.726	9.074	-31.021
11	11	0.0494	0.627	5.484	6.794	0.198	29.75	-11.992	-2.617	16.173	-10.624	17.956	-9.736	-14.133	20.027	7.418	-30.892
12	12	0.05434	0.972	5.521	6.804	0.456	29.792	-11.465	-2.406	17.345	-10.11	18.323	-9.851	-15.302	20.24	6.246	-30.831
13	13	0.05928	1.292	5.541	6.793	0.711	29.756	-10.894	-2.143	18.381	-9.483	18.584	-9.622	-16.607	20.268	5.437	-30.789
14	14	0.06422	1.591	5.543	6.761	0.986	29.639	-10.309	-1.876	19.238	-8.757	18.605	-9.301	-18.049	20.053	4.72	-30.771
15	15	0.06916	1.892	5.536	6.702	1.299	29.475	-9.75	-1.614	19.959	-8.055	18.373	-8.967	-19.488	19.634	4.004	-30.788
16	16	0.0741	2.218	5.518	6.631	1.665	29.286	-9.238	-1.378	20.591	-7.441	18.052	-8.549	-20.84	19.147	3.411	-30.847
17	17	0.07904	2.578	5.488	6.56	2.075	29.093	-8.824	-1.171	21.201	-6.91	17.738	-7.947	-22.009	18.682	3.031	-30.898
18	18	0.08398	2.969	5.44	6.505	2.541	28.886	-8.505	-1.039	21.782	-6.564	17.515	-7.239	-22.876	18.317	2.819	-30.909
19	19	0.08892	3.374	5.38	6.485	3.022	28.676	-8.341	-0.973	22.34	-6.414	17.294	-6.511	-23.401	17.998	2.648	-30.887
20	20	0.09386	3.793	5.315	6.514	3.504	28.463	-8.428	-1	22.862	-6.386	17.09	-5.823	-23.587	17.735	2.473	-30.839
21	21	0.0988	4.226	5.239	6.583	4.003	28.226	-8.712	-1.113	23.299	-6.497	16.918	-5.212	-23.447	17.533	2.289	-30.749
22	22	0.10374	4.664	5.149	6.688	4.506	27.949	-9.157	-1.29	23.639	-6.723	16.748	-4.652	-23.032	17.357	2.11	-30.621
23	23	0.10868	5.078	5.043	6.829	4.989	27.616	-9.707	-1.52	23.851	-7.067	16.585	-4.133	-22.404	17.192	1.973	-30.482
24	24	0.11362	5.451	4.927	7.008	5.424	27.234	-10.256	-1.754	23.954	-7.595	16.471	-3.651	-21.612	17.06	1.899	-30.369
25	25	0.11856	5.768	4.794	7.214	5.788	26.781	-10.703	-1.916	23.947	-8.319	16.374	-3.208	-20.705	16.955	1.864	-30.269
26	26	0.1235	6.019	4.648	7.437	6.08	26.271	-11.039	-2.014	23.867	-9.183	16.32	-2.816	-19.736	16.895	1.842	-30.182
27	27	0.12844	6.204	4.484	7.667	6.31	25.697	-11.239	-2.05	23.718	-10.146	16.283	-2.509	-18.764	16.856	1.782	-30.105
28	28	0.13338	6.314	4.313	7.897	6.464	25.074	-11.313	-2.025	23.525	-11.087	16.274	-2.233	-17.905	16.838	1.731	-30.047
29	29	0.13832	6.356	4.128	8.111	6.547	24.406	-11.273	-1.93	23.309	-11.879	16.239	-1.969	-17.251	16.805	1.665	-29.995
30	30	0.14326	6.338	3.938	8.299	6.583	23.703	-11.159	-1.807	23.08	-12.441	16.173	-1.704	-16.853	16.741	1.58	-29.945
31	31	0.1482	6.268	3.747	8.453	6.582	22.965	-10.984	-1.669	22.835	-12.758	16.145	-1.421	-16.716	16.7	1.531	-29.914
32	32	0.15314	6.149	3.556	8.58	6.534	22.194	-10.782	-1.5	22.575	-12.834	16.097	-1.093	-16.821	16.644	1.518	-29.904
33	33	0.15808	5.981	3.37	8.684	6.43	21.413	-10.599	-1.318	22.317	-12.687	16.006	-0.741	-17.089	16.564	1.5	-29.891
34	34	0.16302	5.772	3.197	8.757	6.294	20.636	-10.434	-1.151	22.07	-12.355	15.943	-0.411	-17.491	16.517	1.467	-29.884
35	35	0.16796	5.553	3.038	8.792	6.157	19.865	-10.321	-1.009	21.823	-11.876	15.874	-0.106	-17.965	16.482	1.406	-29.884
36	36	0.1729	5.34	2.902	8.785	6.043	19.111	-10.291	-0.918	21.561	-11.293	15.809	0.198	-18.451	16.451	1.358	-29.898
37	37	0.17784	5.137	2.789	8.739	5.951	18.372	-10.32	-0.866	21.265	-10.686	15.77	0.479	-18.899	16.448	1.334	-29.94
38	38	0.18278	4.946	2.699	8.653	5.881	17.656	-10.419	-0.848	20.952	-10.089	15.704	0.742	-19.255	16.431	1.299	-29.989
39	39	0.18772	4.76	2.633	8.541	5.823	16.963	-10.596	-0.868	20.621	-9.559	15.569	0.991	-19.447	16.359	1.228	-30.024
40	40	0.19266	4.582	2.597	8.409	5.777	16.309	-10.828	-0.918	20.281	-9.16	15.415	1.232	-19.449	16.265	1.155	-30.058
41	41	0.1976	4.408	2.606	8.258	5.727	15.712	-11.107	-0.985	19.937	-8.883	15.278	1.471	-19.284	16.179	1.109	-30.11
42	42	0.20254	4.23	2.664	8.084	5.669	15.169	-11.419	-1.06	19.582	-8.73	15.156	1.691	-18.953	16.106	1.071	-30.172
43	43	0.20748	4.047	2.763	7.883	5.613	14.667	-11.738	-1.155	19.205	-8.701	15.071	1.866	-18.465	16.061	1.026	-30.233
44	44	0.21242	3.854	2.901	7.652	5.564	14.197	-12.057	-1.286	18.802	-8.756	15.068	1.969	-17.854	16.079	0.966	-30.287
45	45	0.21736	3.66	3.07	7.387	5.526	13.753	-12.341	-1.424	18.387	-8.862	15.094	2.029	-17.184	16.123	0.883	-30.331
46	46	0.2223	3.472	3.27	7.102	5.493	13.338	-12.59	-1.547	17.968	-8.965	15.104	2.105	-16.536	16.152	0.808	-30.376
47	47	0.22724	3.287	3.498	6.814	5.455	12.958	-12.819	-1.661	17.565	-9.026	15.138	2.208	-15.951	16.192	0.762	-30.429
48	48	0.23218	3.096	3.745	6.533	5.405	12.614	-13.003	-1.766	17.2	-9.049	15.219	2.311	-15.451	16.268	0.716	-30.481
49	49	0.23712	2.899	4.005	6.258	5.349	12.301	-13.135	-1.875	16.869	-9.01	15.389	2.398	-15.071	16.41	0.685	-30.543
50	50	0.24206	2.71	4.274	5.972	5.302	12.005	-13.182	-1.971	16.543	-8.887	15.617	2.506	-14.867	16.592	0.712	-30.631
51	51	0.247	2.537	4.556	5.665	5.28	11.73	-13.15	-2.054	16.214	-8.664	15.78	2.662	-14.845	16.708	0.77	-30.734
52	52	0.25194	2.383	4.841	5.336	5.286	11.47	-13.054	-2.129	15.897	-8.391	15.874	2.857	-14.926	16.76	0.828	-30.832
53	53	0.25688	2.241	5.12	4.999	5.301	11.215	-12.883	-2.186	15.622	-8.13	15.959	3.077	-15.054	16.803	0.874	-30.921
54	54	0.26182	2.111	5.386	4.669	5.323	10.948	-12.666	-2.237	15.363	-7.889	16.028	3.302	-15.202	16.824	0.898	-30.989
55	55	0.26676	1.991	5.642	4.361	5.348	10.658	-12.394	-2.265	15.076	-7.71	16.061	3.515	-15.347	16.818	0.905	-31.04
56	56	0.2717	1.885	5.887	4.069	5.377	10.346	-12.103	-2.268	14.748	-7.589	16.075	3.67	-15.461	16.812	0.875	-31.085
57	57	0.27664	1.796	6.112	3.786	5.417	10.005	-11.804	-2.261	14.389	-7.555	16.124	3.791	-15.509	16.839	0.85	-31.14
58	58	0.28158	1.714	6.312	3.509	5.46	9.631	-11.482	-2.25	14.031	-7.619	16.172	3.915	-15.496	16.852	0.82	-31.203
59	59	0.28652	1.643	6.493	3.235	5.511	9.249	-11.208	-2.259	13.702	-7.712	16.235	4.061	-15.414	16.863	0.796	-31.264
60	60	0.29146	1.584	6.661	2.978	5.554	8.858	-10.965	-2.237	13.387	-7.838	16.219	4.221	-15.28	16.822	0.734	-31.314
61	61	0.2964	1.536	6.813	2.734	5.599	8.443	-10.759	-2.204	13.053	-7.995	16.14	4.381	-15.113	16.726	0.652	-31.377
62	62	0.30134	1.492	6.94	2.495	5.651	7.991	-10.612	-2.198	12.702	-8.129	16.123	4.56	-14.92	16.662	0.624	-31.454
63	63	0.30628	1.452	7.044	2.252	5.705	7.518	-10.492	-2.206	12.366	-8.237	16.21	4.737	-14.735	16.678	0.636	-31.555
64	64	0.31122	1.42	7.129	2.014	5.772	7.029	-10.399	-2.23	12.033	-8.317	16.312	4.874	-14.564	16.713	0.615	-31.662
65	65	0.31616	1.4	7.203	1.789	5.846	6.538	-10.353	-2.25	11.715	-8.325	16.346	5.017	-14.414	16.704	0.553	-31.742
66	66	0.3211	1.371	7.258	1.574	5.897	6.033	-10.367	-2.265	11.413	-8.243	16.399	5.183	-14.314	16.711	0.514	-31.836
67	67	0.32604	1.331	7.297	1.364	5.932	5.525	-10.449	-2.296	11.157	-8.065	16.46	5.392	-14.262	16.712	0.49	-31.946
68	68	0.33098	1.283	7.326	1.148	5.957	5.012	-10.564	-2.335	10.92	-7.813	16.522	5.585	-14.245	16.722	0.437	-32.052
69	69	0.33592	1.233	7.348	0.92	5.983	4.487	-10.674	-2.377	10.679	-7.525	16.596	5.745	-14.251	16.756	0.36	-32.156
70	70	0.34086	1.187	7.359	0.681	6.008	3.944	-10.754	-2.4	10.424	-7.261	16.645	5.897	-14.261	16.775	0.273	-32.27
71	71	0.3458	1.151	7.361	0.433	6.041	3.393	-10.817	-2.422	10.187	-7.016	16.676	6.074	-14.259	16.774	0.183	-32.379
72	72	0.35074	1.122	7.356	0.193	6.073	2.837	-10.904	-2.44	9.973	-6.721	16.746	6.305	-14.291	16.795	0.145	-32.492
73	73	0.35568	1.113	7.345	-0.049	6.12	2.285	-10.963	-2.456	9.781	-6.446	16.95	6.569	-14.375	16.915	0.216	-32.673
74	74	0.36062	1.109	7.33	-0.273	6.165	1.737	-11.003	-2.455	9.61	-6.226	17.072	6.829	-14.446	16.971	0.228	-32.845
75	75	0.36556	1.123	7.308	-0.492	6.229	1.191	-11.079	-2.471	9.46	-5.956	16.969	7.124	-14.473	16.836	0.112	-32.912
76	76	0.3705	1.158	7.284	-0.714	6.303	0.651	-11.099	-2.466	9.34	-5.763	16.836	7.395	-14.457	16.692	-0.064	-32.956
77	77	0.37544	1.217	7.256	-0.958	6.402	0.109	-11.064	-2.46	9.238	-5.596	16.751	7.618	-14.465	16.606	-0.266	-33.024
78	78	0.38038	1.284	7.218	-1.221	6.514	-0.439	-10.945	-2.456	9.167	-5.471	16.853	7.826	-14.563	16.674	-0.38	-33.189
79	79	0.38532	1.351	7.171	-1.489	6.617	-0.975	-10.788	-2.449	9.148	-5.384	17.064	8.036	-14.681	16.831	-0.453	-33.396
80	80	0.39026	1.426	7.109	-1.749	6.727	-1.523	-10.612	-2.436	9.133	-5.335	17.158	8.274	-14.791	16.886	-0.565	-33.591
81	81	0.3952	1.496	7.037	-1.978	6.82	-2.067	-10.444	-2.415	9.172	-5.263	17.176	8.521	-14.923	16.892	-0.754	-33.747
82	82	0.40014	1.554	6.953	-2.188	6.887	-2.603	-10.302	-2.39	9.272	-5.149	17.112	8.861	-15.113	16.811	-0.935	-33.911
83	83	0.40508	1.588	6.862	-2.37	6.932	-3.123	-10.188	-2.382	9.419	-5.061	16.922	9.27	-15.292	16.598	-1.156	-34.058
84	84	0.41002	1.594	6.759	-2.546	6.948	-3.648	-10.084	-2.38	9.565	-5.016	16.586	9.679	-15.419	16.255	-1.463	-34.171
85	85	0.41496	1.581	6.649	-2.712	6.936	-4.166	-10.026	-2.392	9.737	-4.962	16.319	10.072	-15.501	15.969	-1.771	-34.27
86	86	0.4199	1.546	6.522	-2.9	6.882	-4.69	-9.923	-2.377	9.936	-4.944	15.92	10.419	-15.5	15.607	-2.226	-34.279
87	87	0.42484	1.489	6.379	-3.085	6.799	-5.203	-9.869	-2.389	10.197	-4.874	15.511	10.74	-15.5	15.24	-2.758	-34.267
88	88	0.42978	1.404	6.211	-3.244	6.676	-5.74	-9.894	-2.41	10.466	-4.758	15.001	10.982	-15.464	14.814	-3.445	-34.205
89	89	0.43472	1.297	6.036	-3.378	6.512	-6.255	-9.997	-2.426	10.798	-4.604	14.665	11.152	-15.409	14.562	-4.141	-34.159
90	90	0.43966	1.19	5.854	-3.521	6.352	-6.763	-10.111	-2.476	11.157	-4.457	14.447	11.204	-15.331	14.428	-4.902	-34.12
91	91	0.4446	1.075	5.67	-3.671	6.186	-7.246	-10.256	-2.57	11.564	-4.261	14.291	11.159	-15.264	14.361	-5.753	-34.071
92	92	0.44954	0.95	5.463	-3.809	5.985	-7.735	-10.467	-2.66	12.009	-4.023	14.185	11.055	-15.196	14.358	-6.653	-34.034
93	93	0.45448	0.808	5.247	-3.923	5.762	-8.226	-10.689	-2.766	12.48	-3.808	14.158	10.843	-15.086	14.443	-7.649	-33.961
94	94	0.45942	0.669	5.025	-4.051	5.51	-8.72	-10.913	-2.851	12.982	-3.616	14.207	10.608	-14.897	14.606	-8.654	-33.856
95	95	0.46436	0.539	4.805	-4.199	5.255	-9.193	-11.127	-2.935	13.527	-3.437	14.209	10.368	-14.679	14.742	-9.714	-33.735
96	96	0.4693	0.396	4.583	-4.314	4.959	-9.666	-11.378	-2.986	14.082	-3.244	14.209	10.123	-14.461	14.889	-10.789	-33.603
97	97	0.47424	0.262	4.366	-4.402	4.659	-10.129	-11.683	-3.039	14.657	-3.047	14.235	9.804	-14.217	15.079	-11.937	-33.467
98	98	0.47918	0.118	4.163	-4.453	4.339	-10.594	-12.041	-3.067	15.21	-2.867	14.147	9.401	-13.874	15.217	-13.237	-33.253
99	99	0.48412	-0.012	3.99	-4.528	4.033	-11.009	-12.394	-3.121	15.784	-2.744	14.016	8.889	-13.425	15.344	-14.679	-32.987
100	100	0.48906	-0.135	3.866	-4.63	3.733	-11.372	-12.743	-3.197	16.361	-2.634	13.878	8.265	-12.895	15.501	-16.242	-32.664
101	101	0.494	-0.241	3.781	-4.746	3.446	-11.672	-13.088	-3.278	16.979	-2.494	13.628	7.56	-12.321	15.618	-17.968	-32.251
102	102	0.49894	-0.359	3.729	-4.844	3.131	-11.925	-13.439	-3.329	17.612	-2.387	13.358	6.824	-11.683	15.746	-19.736	-31.79
103	103	0.50388	-0.505	3.712	-4.903	2.791	-12.09	-13.852	-3.4	18.322	-2.303	13.203	6.089	-11.059	15.973	-21.457	-31.387
104	104	0.50882	-0.678	3.743	-4.951	2.424	-12.152	-14.303	-3.488	19.127	-2.218	13.096	5.33	-10.424	16.272	-23.215	-30.984
105	105	0.51376	-0.862	3.817	-4.992	2.061	-12.13	-14.728	-3.601	20.01	-2.144	13.055	4.508	-9.845	16.659	-25.031	-30.6
106	106	0.5187	-1.054	3.914	-5.004	1.698	-12.06	-15.119	-3.715	20.918	-2.098	13.101	3.551	-9.275	17.173	-26.938	-30.184
107	107	0.52364	-1.249	4.021	-4.972	1.337	-11.931	-15.483	-3.821	21.88	-2.129	13.141	2.291	-8.667	17.797	-29.146	-29.703
108	108	0.52858	-1.447	4.135	-4.867	0.978	-11.748	-15.834	-3.913	22.905	-2.25	13.266	0.976	-8.107	18.511	-31.371	-29.271
109	109	0.53352	-1.643	4.261	-4.682	0.633	-11.505	-16.184	-3.998	23.999	-2.459	13.588	-0.256	-7.664	19.356	-33.408	-28.995
110	110	0.53846	-1.829	4.396	-4.413	0.299	-11.216	-16.545	-4.064	25.165	-2.734	14.133	-1.296	-7.357	20.321	-35.146	-28.908
111	111	0.5434	-1.984	4.55	-4.092	0.002	-10.868	-16.864	-4.11	26.39	-3.122	14.734	-2.389	-7.07	21.355	-36.906	-28.872
112	112	0.54834	-2.112	4.726	-3.714	-0.259	-10.459	-17.187	-4.168	27.659	-3.606	15.392	-3.672	-6.713	22.501	-38.829	-28.802
113	113	0.55328	-2.216	4.92	-3.274	-0.489	-10.004	-17.537	-4.239	28.936	-4.192	16.011	-5.118	-6.256	23.664	-40.915	-28.678
114	114	0.55822	-2.301	5.121	-2.769	-0.713	-9.512	-17.917	-4.304	30.246	-4.872	16.506	-6.674	-5.697	24.767	-43.178	-28.475
115	115	0.56316	-2.36	5.323	-2.226	-0.917	-8.979	-18.309	-4.386	31.587	-5.637	16.94	-8.331	-5.099	25.853	-45.551	-28.266
116	116	0.5681	-2.383	5.523	-1.686	-1.088	-8.388	-18.699	-4.517	32.969	-6.464	17.375	-10.067	-4.462	26.967	-47.979	-28.055
117	117	0.57304	-2.37	5.72	-1.175	-1.224	-7.729	-19.082	-4.708	34.383	-7.335	17.71	-11.854	-3.793	28.019	-50.469	-27.823
118	118	0.57798	-2.327	5.9	-0.716	-1.331	-7.024	-19.445	-4.953	35.809	-8.214	17.875	-13.66	-3.144	28.936	-53.007	-27.583
119	119	0.58292	-2.272	6.058	-0.301	-1.428	-6.282	-19.787	-5.241	37.243	-9.072	17.707	-15.452	-2.538	29.554	-55.653	-27.271
120	120	0.58786	-2.223	6.201	0.082	-1.539	-5.502	-20.105	-5.556	38.695	-9.875	17.205	-17.158	-2.026	29.828	-58.35	-26.908
121	121	0.5928	-2.2	6.342	0.422	-1.683	-4.665	-20.394	-5.901	40.192	-10.569	16.526	-18.691	-1.661	29.851	-60.96	-26.545
122	122	0.59774	-2.231	6.491	0.704	-1.89	-3.776	-20.645	-6.258	41.709	-11.119	15.773	-19.997	-1.429	29.686	-63.372	-26.189
123	123	0.60268	-2.32	6.644	0.918	-2.162	-2.853	-20.82	-6.601	43.214	-11.521	15.026	-21.076	-1.38	29.389	-65.521	-25.899
124	124	0.60762	-2.46	6.781	1.068	-2.482	-1.925	-20.895	-6.915	44.691	-11.753	14.39	-21.973	-1.62	29.045	-67.383	-25.774
125	125	0.61256	-2.621	6.892	1.158	-2.807	-0.994	-20.893	-7.225	46.16	-11.784	13.898	-22.723	-2.173	28.68	-69.006	-25.813
126	126	0.6175	-2.776	6.97	1.191	-3.109	-0.06	-20.826	-7.536	47.63	-11.623	13.487	-23.319	-2.955	28.246	-70.436	-25.928
127	127	0.62244	-2.912	7.007	1.166	-3.372	0.871	-20.689	-7.842	49.117	-11.303	13.151	-23.678	-3.883	27.727	-71.609	-26.079
128	128	0.62738	-3.028	6.991	1.11	-3.595	1.781	-20.507	-8.144	50.62	-10.875	12.974	-23.72	-4.884	27.185	-72.401	-26.283
129	129	0.63232	-3.131	6.925	1.043	-3.78	2.663	-20.296	-8.446	52.125	-10.393	12.944	-23.414	-5.899	26.621	-72.772	-26.53
130	130	0.63726	-3.217	6.824	0.961	-3.925	3.527	-20.069	-8.751	53.614	-9.843	13.024	-22.77	-6.943	26.019	-72.728	-26.822
131	131	0.6422	-3.286	6.686	0.854	-4.037	4.353	-19.817	-9.042	55.048	-9.229	13.266	-21.886	-8.056	25.475	-72.299	-27.203
132	132	0.64714	-3.338	6.503	0.713	-4.108	5.138	-19.512	-9.313	56.424	-8.637	13.614	-20.892	-9.198	25.003	-71.627	-27.658
133	133	0.65208	-3.382	6.289	0.566	-4.151	5.901	-19.181	-9.569	57.739	-8.141	13.89	-19.895	-10.286	24.498	-70.891	-28.12
134	134	0.65702	-3.428	6.057	0.44	-4.187	6.653	-18.873	-9.824	58.985	-7.716	14.005	-18.928	-11.285	23.894	-70.175	-28.526
135	135	0.66196	-3.476	5.814	0.35	-4.238	7.377	-18.604	-10.044	60.131	-7.334	13.932	-17.964	-12.206	23.174	-69.458	-28.88
136	136	0.6669	-3.504	5.558	0.261	-4.26	8.064	-18.308	-10.214	61.159	-7.059	13.676	-17.001	-13.012	22.345	-68.725	-29.193
137	137	0.67184	-3.503	5.295	0.178	-4.242	8.73	-17.974	-10.336	62.081	-6.955	13.466	-16.075	-13.689	21.609	-67.889	-29.543
138	138	0.67678	-3.47	5.047	0.109	-4.189	9.412	-17.618	-10.42	62.926	-7.027	13.45	-15.21	-14.228	21.096	-66.908	-29.96
139	139	0.68172	-3.417	4.823	0.075	-4.126	10.098	-17.288	-10.466	63.662	-7.221	13.348	-14.354	-14.568	20.557	-65.889	-30.305
140	140	0.68666	-3.351	4.625	0.073	-4.066	10.788	-16.968	-10.463	64.281	-7.509	13.011	-13.498	-14.71	19.857	-64.907	-30.527
141	141	0.6916	-3.28	4.454	0.093	-4.009	11.49	-16.621	-10.406	64.797	-7.925	12.48	-12.657	-14.659	19.015	-63.956	-30.657
142	142	0.69654	-3.199	4.313	0.148	-3.94	12.203	-16.253	-10.306	65.21	-8.465	11.948	-11.892	-14.456	18.192	-62.998	-30.746
143	143	0.70148	-3.103	4.205	0.218	-3.856	12.949	-15.903	-10.204	65.555	-9.065	11.584	-11.194	-14.166	17.533	-61.951	-30.844
144	144	0.70642	-2.993	4.122	0.269	-3.746	13.706	-15.563	-10.11	65.792	-9.683	11.291	-10.539	-13.803	16.952	-60.825	-30.921
145	145	0.71136	-2.877	4.067	0.305	-3.629	14.48	-15.218	-9.999	65.962	-10.309	10.994	-9.892	-13.417	16.376	-59.654	-30.997
146	146	0.7163	-2.759	4.046	0.361	-3.517	15.273	-14.824	-9.805	66.085	-10.967	10.783	-9.256	-13.053	15.878	-58.406	-31.121
147	147	0.72124	-2.645	4.054	0.484	-3.438	16.06	-14.424	-9.529	66.135	-11.616	10.697	-8.652	-12.737	15.483	-57.071	-31.296
148	148	0.72618	-2.522	4.085	0.645	-3.375	16.854	-14.067	-9.23	66.1	-12.211	10.585	-8.079	-12.432	15.078	-55.718	-31.442
149	149	0.73112	-2.387	4.126	0.8	-3.289	17.637	-13.761	-8.972	65.942	-12.732	10.368	-7.558	-12.124	14.587	-54.388	-31.521
150	150	0.73606	-2.236	4.185	0.954	-3.186	18.418	-13.453	-8.698	65.672	-13.19	10.009	-7.065	-11.842	13.976	-53.082	-31.546
151	151	0.741	-2.084	4.253	1.113	-3.101	19.19	-13.099	-8.339	65.328	-13.556	9.658	-6.596	-11.703	13.385	-51.73	-31.623
152	152	0.74594	-1.941	4.341	1.278	-3.04	19.961	-12.671	-7.867	64.917	-13.865	9.324	-6.134	-11.663	12.827	-50.323	-31.722
153	153	0.75088	-1.808	4.444	1.434	-3.003	20.757	-12.242	-7.372	64.519	-14.099	9.231	-5.633	-11.682	12.487	-48.757	-31.838
154	154	0.75582	-1.685	4.556	1.585	-2.98	21.542	-11.825	-6.875	64.08	-14.227	9.284	-5.115	-11.76	12.274	-47.085	-31.93
155	155	0.76076	-1.571	4.665	1.793	-3.014	22.272	-11.463	-6.349	63.517	-14.212	9.159	-4.617	-11.863	11.929	-45.469	-31.911
156	156	0.7657	-1.443	4.763	1.992	-3.028	22.93	-11.074	-5.777	62.773	-14.136	8.872	-4.206	-12.062	11.481	-43.898	-31.898
157	157	0.77064	-1.321	4.859	2.215	-3.064	23.549	-10.694	-5.185	61.914	-14.001	8.411	-3.866	-12.255	10.916	-42.419	-31.796
158	158	0.77558	-1.197	4.951	2.407	-3.082	24.171	-10.363	-4.682	61.051	-13.83	8.208	-3.571	-12.448	10.574	-40.844	-31.694
159	159	0.78052	-1.092	5.035	2.607	-3.133	24.774	-10.076	-4.217	60.188	-13.604	8.407	-3.312	-12.671	10.587	-39.102	-31.618
160	160	0.78546	-0.995	5.105	2.816	-3.212	25.352	-9.798	-3.72	59.289	-13.329	8.49	-3.082	-12.932	10.543	-37.422	-31.52
161	161	0.7904	-0.902	5.163	3.004	-3.29	25.888	-9.565	-3.255	58.311	-12.932	8.497	-2.9	-13.269	10.468	-35.784	-31.395
162	162	0.79534	-0.798	5.216	3.174	-3.325	26.406	-9.386	-2.888	57.287	-12.557	8.522	-2.746	-13.486	10.4	-34.15	-31.172
163	163	0.80028	-0.702	5.267	3.321	-3.34	26.894	-9.314	-2.661	56.186	-12.135	8.69	-2.644	-13.619	10.456	-32.463	-30.877
164	164	0.80522	-0.613	5.319	3.457	-3.339	27.359	-9.274	-2.485	54.993	-11.723	8.649	-2.582	-13.709	10.34	-30.863	-30.535
165	165	0.81016	-0.542	5.359	3.643	-3.395	27.769	-9.341	-2.346	53.691	-11.218	8.406	-2.589	-13.774	10.071	-29.37	-30.11
166	166	0.8151	-0.481	5.393	3.83	-3.453	28.154	-9.499	-2.318	52.354	-10.712	8.447	-2.634	-13.743	10.032	-27.763	-29.657
167	167	0.82004	-0.438	5.406	4.055	-3.558	28.464	-9.709	-2.321	50.957	-10.195	8.931	-2.716	-13.661	10.363	-25.97	-29.206
168	168	0.82498	-0.412	5.419	4.256	-3.667	28.758	-9.984	-2.383	49.481	-9.698	9.324	-2.813	-13.531	10.623	-24.177	-28.785
169	169	0.82992	-0.378	5.424	4.427	-3.752	28.999	-10.248	-2.428	47.863	-9.236	9.563	-2.949	-13.395	10.765	-22.4	-28.393
170	170	0.83486	-0.347	5.441	4.573	-3.82	29.244	-10.575	-2.548	46.251	-8.757	10.088	-3.012	-13.285	11.124	-20.427	-28.092
171	171	0.8398	-0.324	5.461	4.691	-3.863	29.446	-10.869	-2.713	44.59	-8.306	11.226	-3.071	-13.183	11.972	-18.168	-27.876
172	172	0.84474	-0.309	5.495	4.807	-3.901	29.6	-11.18	-2.893	42.787	-7.915	12.387	-3.163	-13.028	12.831	-15.854	-27.696
173	173	0.84968	-0.296	5.533	4.917	-3.95	29.69	-11.472	-3.005	40.817	-7.517	13.253	-3.328	-12.88	13.466	-13.652	-27.506
174	174	0.85462	-0.305	5.589	5.017	-3.99	29.762	-11.718	-3.125	38.764	-7.195	14.13	-3.519	-12.727	14.084	-11.425	-27.362
175	175	0.85956	-0.329	5.643	5.091	-4.036	29.835	-11.978	-3.268	36.799	-6.872	15.297	-3.596	-12.573	14.93	-9.034	-27.288
176	176	0.8645	-0.374	5.712	5.15	-4.078	29.911	-12.166	-3.388	34.842	-6.593	16.447	-3.613	-12.404	15.743	-6.623	-27.2
177	177	0.86944	-0.411	5.78	5.199	-4.087	29.914	-12.294	-3.457	32.744	-6.352	17.361	-3.724	-12.183	16.384	-4.37	-27.02
178	178	0.87438	-0.46	5.854	5.241	-4.091	29.892	-12.374	-3.49	30.61	-6.151	18.093	-3.892	-11.985	16.885	-2.248	-26.847
179	179	0.87932	-0.516	5.921	5.25	-4.079	29.813	-12.375	-3.483	28.386	-6.032	18.777	-4.111	-11.804	17.35	-0.145	-26.727
180	180	0.88426	-0.583	5.984	5.252	-4.063	29.712	-12.307	-3.453	26.17	-5.931	19.486	-4.31	-11.757	17.819	1.991	-26.707
181	181	0.8892	-0.654	6.048	5.278	-4.058	29.566	-12.159	-3.376	23.902	-5.926	20.031	-4.527	-11.666	18.156	4.03	-26.614
182	182	0.89414	-0.729	6.098	5.329	-4.067	29.374	-11.987	-3.263	21.647	-5.974	20.413	-4.628	-11.63	18.336	6.082	-26.555
183	183	0.89908	-0.8	6.135	5.398	-4.086	29.12	-11.773	-3.114	19.357	-6.126	20.735	-4.607	-11.695	18.431	8.262	-26.624
184	184	0.90402	-0.86	6.159	5.446	-4.048	28.799	-11.491	-3.001	16.995	-6.336	20.837	-4.668	-11.761	18.335	10.265	-26.643
185	185	0.90896	-0.921	6.176	5.541	-4.064	28.421	-11.257	-2.846	14.644	-6.556	20.821	-4.856	-11.754	18.206	12.023	-26.587
186	186	0.9139	-0.981	6.19	5.636	-4.076	28.038	-10.995	-2.712	12.379	-6.819	20.726	-5.272	-11.56	18.099	13.376	-26.338
187	187	0.91884	-1.045	6.204	5.722	-4.083	27.681	-10.767	-2.61	10.25	-7.1	20.581	-5.619	-11.359	17.946	14.677	-26.124
188	188	0.92378	-1.104	6.223	5.771	-4.067	27.387	-10.536	-2.539	8.304	-7.43	20.279	-5.719	-11.194	17.606	16.051	-25.988
189	189	0.92872	-1.186	6.257	5.867	-4.114	27.129	-10.373	-2.472	6.537	-7.797	20.054	-5.357	-11.139	17.228	17.812	-26.029
190	190	0.93366	-1.281	6.305	6.003	-4.202	26.917	-10.284	-2.417	4.984	-8.19	20.032	-4.781	-11.1	16.99	19.721	-26.173
191	191	0.9386	-1.384	6.362	6.18	-4.329	26.745	-10.285	-2.365	3.644	-8.64	20.025	-4.315	-10.872	16.83	21.33	-26.247
192	192	0.94354	-1.48	6.408	6.351	-4.439	26.63	-10.338	-2.342	2.595	-9.142	20.049	-3.99	-10.518	16.754	22.587	-26.315
193	193	0.94848	-1.577	6.447	6.547	-4.573	26.551	-10.46	-2.323	1.831	-9.662	20.065	-3.648	-10.142	16.677	23.632	-26.429
194	194	0.95342	-1.67	6.494	6.728	-4.695	26.505	-10.568	-2.307	1.297	-10.247	20.036	-3.316	-9.763	16.575	24.461	-26.602
195	195	0.95836	-1.745	6.554	6.849	-4.758	26.498	-10.645	-2.306	0.947	-10.867	20.008	-3.144	-9.36	16.531	24.983	-26.819
196	196	0.9633	-1.797	6.623	6.916	-4.745	26.549	-10.676	-2.338	0.814	-11.494	20.045	-3.113	-9.02	16.592	25.244	-27.124
197	197	0.96824	-1.827	6.69	6.979	-4.71	26.637	-10.716	-2.367	0.911	-12.091	20.23	-3.12	-8.825	16.804	25.389	-27.579
198	198	0.97318	-1.861	6.764	7.077	-4.708	26.756	-10.799	-2.403	1.231	-12.643	20.618	-3.056	-8.765	17.156	25.541	-28.17
199	199	0.97812	-1.908	6.844	7.222	-4.774	26.912	-10.926	-2.407	1.79	-13.125	21.108	-2.91	-8.83	17.574	25.651	-28.843
200	200	0.98306	-1.95	6.917	7.308	-4.803	27.121	-10.983	-2.432	2.577	-13.577	21.75	-2.879	-8.956	18.159	25.573	-29.569
201	201	0.988	-1.984	6.978	7.348	-4.766	27.363	-11.011	-2.546	3.551	-13.917	22.655	-3.339	-9.08	19.106	24.998	-30.266
