# Supplementary material for: Gait phenotypes in paediatric hereditary spastic paraplegia revealed by dynamic time warping analysis and random forests
Source: PLoS One. 2018 Mar 8;13(3):e0192345. doi: 10.1371/journal.pone.0192345 (PMC5843164; doi:10.1371/journal.pone.0192345)
Supplement: S2 Data — (ZIP) [file pone.0192345.s009.zip › Healthy/Left.SR.HEALTHY14.1.csv]

	Epoch	Time	Pelvic.obliquity	Pelvic.tilt	Pelvic rotation	Hip.abd.add	Hip.flexion	Hip.rotation	Knee.abd.add	Knee.flexion	Knee.rotation	Ankle.abd.add	Ankle.flexion	Ankle.rotation	Forefoot.abd.add	Forefoot.flexion	Forefoot.rotation
1	1	0	-4.228	5.2	-1.504	-0.785	28.21	2.817	-2.75	5.61	-14.793	16.942	-1.405	-1.417	16.112	20.954	-17.195
2	2	0.00519	-4.224	5.047	-1.455	-0.646	28.323	2.513	-2.809	7.052	-14.216	17.099	-1.888	-1.824	16.502	19.365	-17.245
3	3	0.01038	-4.236	4.867	-1.397	-0.536	28.358	2.264	-2.883	8.486	-13.626	17.395	-2.409	-2.129	17.024	17.683	-17.114
4	4	0.01557	-4.269	4.66	-1.318	-0.466	28.302	2.105	-2.96	9.821	-13.044	17.717	-3.033	-2.413	17.57	15.907	-16.86
5	5	0.02076	-4.305	4.432	-1.22	-0.424	28.152	2.045	-3.013	10.917	-12.431	17.672	-3.808	-2.729	17.777	14.003	-16.453
6	6	0.02595	-4.296	4.17	-1.118	-0.34	27.903	2.05	-3.061	11.674	-11.701	16.946	-4.677	-3.056	17.317	12.028	-15.784
7	7	0.03114	-4.202	3.866	-1.017	-0.164	27.561	2.094	-3.13	12.13	-10.845	15.826	-5.518	-3.365	16.414	10.173	-14.86
8	8	0.03633	-3.999	3.524	-0.909	0.137	27.153	2.128	-3.246	12.496	-9.864	14.814	-6.244	-3.719	15.51	8.52	-13.817
9	9	0.04152	-3.695	3.16	-0.79	0.545	26.724	2.22	-3.374	12.993	-8.852	14.176	-6.73	-4.206	14.854	7.092	-12.792
10	10	0.04671	-3.304	2.788	-0.672	1.051	26.299	2.49	-3.492	13.745	-7.952	13.959	-6.829	-4.838	14.48	5.938	-11.832
11	11	0.0519	-2.86	2.417	-0.57	1.624	25.885	3.016	-3.543	14.75	-7.261	13.907	-6.481	-5.603	14.191	5.066	-10.962
12	12	0.05709	-2.402	2.073	-0.492	2.231	25.497	3.777	-3.52	15.924	-6.715	13.965	-5.715	-6.535	13.971	4.509	-10.2
13	13	0.06228	-1.973	1.782	-0.444	2.825	25.138	4.817	-3.395	17.11	-6.298	14.007	-4.621	-7.735	13.738	4.301	-9.614
14	14	0.06747	-1.603	1.568	-0.431	3.37	24.804	6.136	-3.149	18.171	-5.955	13.842	-3.504	-9.186	13.359	4.205	-9.156
15	15	0.07266	-1.302	1.433	-0.459	3.872	24.481	7.682	-2.82	19.033	-5.725	13.475	-2.658	-10.725	12.844	3.969	-8.764
16	16	0.07785	-1.063	1.376	-0.536	4.336	24.161	9.412	-2.43	19.703	-5.677	13.012	-2.199	-12.248	12.27	3.479	-8.454
17	17	0.08304	-0.893	1.395	-0.666	4.738	23.85	11.297	-1.974	20.207	-5.803	12.486	-1.91	-13.747	11.657	2.932	-8.247
18	18	0.08823	-0.768	1.479	-0.831	5.101	23.564	13.173	-1.514	20.605	-6.037	11.949	-1.657	-15.199	11.057	2.437	-8.176
19	19	0.09342	-0.693	1.626	-1	5.409	23.297	15.039	-1.042	20.871	-6.511	11.445	-1.356	-16.47	10.535	2.093	-8.213
20	20	0.09861	-0.635	1.822	-1.146	5.684	23.072	16.679	-0.629	21.086	-7.046	10.954	-0.911	-17.492	10.075	1.922	-8.266
21	21	0.1038	-0.6	2.061	-1.259	5.915	22.907	17.999	-0.292	21.295	-7.542	10.438	-0.319	-18.26	9.642	1.892	-8.314
22	22	0.10899	-0.549	2.318	-1.339	6.149	22.808	18.843	-0.075	21.566	-7.872	9.863	0.382	-18.771	9.195	1.928	-8.349
23	23	0.11418	-0.478	2.594	-1.381	6.378	22.756	19.212	0.022	21.861	-8.005	9.257	1.093	-19.053	8.741	1.954	-8.367
24	24	0.11937	-0.377	2.867	-1.39	6.619	22.718	19.099	-0.024	22.154	-7.95	8.634	1.716	-19.08	8.269	1.892	-8.352
25	25	0.12456	-0.258	3.123	-1.366	6.853	22.661	18.523	-0.236	22.409	-7.742	8.202	2.189	-18.856	7.949	1.743	-8.335
26	26	0.12975	-0.118	3.345	-1.316	7.081	22.56	17.569	-0.589	22.612	-7.413	7.919	2.58	-18.435	7.746	1.569	-8.327
27	27	0.13494	0.03	3.533	-1.24	7.287	22.413	16.321	-1.037	22.76	-7.017	7.695	2.983	-17.855	7.595	1.444	-8.345
28	28	0.14013	0.167	3.69	-1.153	7.46	22.224	14.881	-1.549	22.859	-6.616	7.52	3.415	-17.148	7.485	1.384	-8.411
29	29	0.14532	0.266	3.816	-1.068	7.558	21.983	13.377	-2.052	22.895	-6.195	7.322	3.83	-16.384	7.352	1.321	-8.49
30	30	0.15051	0.307	3.912	-1.007	7.57	21.691	11.89	-2.509	22.877	-5.711	7.088	4.198	-15.625	7.193	1.215	-8.555
31	31	0.1557	0.278	3.983	-0.984	7.487	21.359	10.511	-2.898	22.823	-5.221	6.905	4.528	-14.907	7.091	1.092	-8.633
32	32	0.16089	0.167	4.034	-1.004	7.311	21	9.306	-3.209	22.759	-4.713	6.786	4.865	-14.296	7.058	0.988	-8.722
33	33	0.16608	-0.013	4.065	-1.06	7.059	20.616	8.276	-3.456	22.69	-4.195	6.672	5.215	-13.789	7.03	0.902	-8.805
34	34	0.17127	-0.236	4.081	-1.152	6.761	20.212	7.434	-3.637	22.618	-3.678	6.552	5.557	-13.399	6.999	0.814	-8.884
35	35	0.17646	-0.478	4.083	-1.282	6.448	19.779	6.781	-3.76	22.532	-3.188	6.463	5.891	-13.122	6.997	0.733	-8.973
36	36	0.18165	-0.719	4.066	-1.463	6.149	19.303	6.301	-3.84	22.429	-2.72	6.375	6.234	-12.951	6.997	0.668	-9.072
37	37	0.18684	-0.932	4.007	-1.705	5.902	18.751	6.052	-3.873	22.287	-2.36	6.269	6.566	-12.827	6.978	0.608	-9.155
38	38	0.19203	-1.094	3.896	-2.011	5.73	18.121	5.985	-3.875	22.113	-2.067	6.216	6.863	-12.762	7.006	0.545	-9.233
39	39	0.19722	-1.197	3.747	-2.365	5.644	17.426	6.097	-3.851	21.909	-1.811	6.103	7.167	-12.812	6.985	0.497	-9.316
40	40	0.20241	-1.268	3.584	-2.743	5.598	16.708	6.325	-3.802	21.691	-1.627	5.973	7.458	-12.894	6.945	0.449	-9.404
41	41	0.2076	-1.34	3.41	-3.126	5.558	15.981	6.648	-3.75	21.476	-1.495	5.918	7.686	-13.033	6.964	0.358	-9.513
42	42	0.21279	-1.44	3.238	-3.498	5.492	15.266	7.049	-3.688	21.279	-1.411	5.816	7.892	-13.194	6.93	0.233	-9.606
43	43	0.21798	-1.564	3.081	-3.867	5.399	14.568	7.508	-3.618	21.084	-1.427	5.676	8.131	-13.297	6.852	0.136	-9.688
44	44	0.22317	-1.708	2.951	-4.234	5.293	13.909	8.017	-3.555	20.891	-1.504	5.599	8.41	-13.383	6.824	0.1	-9.766
45	45	0.22836	-1.872	2.836	-4.594	5.156	13.261	8.522	-3.499	20.682	-1.604	5.609	8.677	-13.456	6.87	0.077	-9.853
46	46	0.23355	-2.049	2.729	-4.927	4.999	12.624	9.025	-3.445	20.467	-1.752	5.621	8.886	-13.515	6.909	0.002	-9.949
47	47	0.23874	-2.221	2.626	-5.227	4.833	11.98	9.513	-3.382	20.229	-1.955	5.583	9.064	-13.538	6.897	-0.104	-10.044
48	48	0.24393	-2.368	2.528	-5.485	4.673	11.356	9.899	-3.333	20.011	-2.084	5.599	9.224	-13.598	6.939	-0.228	-10.153
49	49	0.24912	-2.475	2.429	-5.698	4.541	10.736	10.257	-3.271	19.796	-2.222	5.459	9.413	-13.643	6.84	-0.355	-10.227
50	50	0.25431	-2.543	2.339	-5.861	4.445	10.135	10.517	-3.239	19.591	-2.365	5.335	9.657	-13.642	6.745	-0.427	-10.295
51	51	0.2595	-2.587	2.261	-5.972	4.363	9.543	10.717	-3.216	19.377	-2.49	5.236	9.882	-13.659	6.671	-0.508	-10.365
52	52	0.26469	-2.63	2.201	-6.039	4.262	8.969	10.832	-3.187	19.151	-2.558	5.11	10.056	-13.672	6.579	-0.644	-10.417
53	53	0.26988	-2.672	2.159	-6.075	4.157	8.421	10.85	-3.181	18.93	-2.569	5.061	10.18	-13.686	6.555	-0.818	-10.474
54	54	0.27507	-2.702	2.131	-6.085	4.066	7.893	10.792	-3.196	18.723	-2.506	5.018	10.346	-13.737	6.541	-0.96	-10.539
55	55	0.28026	-2.707	2.109	-6.07	3.995	7.372	10.672	-3.21	18.518	-2.433	4.869	10.538	-13.745	6.429	-1.097	-10.582
56	56	0.28545	-2.691	2.088	-6.035	3.946	6.855	10.495	-3.23	18.313	-2.349	4.62	10.728	-13.703	6.221	-1.259	-10.594
57	57	0.29064	-2.666	2.077	-5.984	3.9	6.354	10.251	-3.257	18.123	-2.187	4.361	10.92	-13.668	6.009	-1.435	-10.586
58	58	0.29583	-2.643	2.081	-5.924	3.85	5.874	9.971	-3.286	17.945	-1.979	4.132	11.116	-13.654	5.829	-1.61	-10.582
59	59	0.30102	-2.621	2.097	-5.87	3.805	5.415	9.654	-3.333	17.774	-1.762	3.949	11.298	-13.621	5.683	-1.789	-10.588
60	60	0.30621	-2.597	2.12	-5.837	3.762	4.969	9.334	-3.385	17.605	-1.532	3.821	11.455	-13.572	5.584	-1.978	-10.59
61	61	0.3114	-2.578	2.152	-5.826	3.716	4.532	9.033	-3.44	17.436	-1.286	3.677	11.617	-13.513	5.468	-2.166	-10.569
62	62	0.31659	-2.562	2.194	-5.831	3.671	4.102	8.746	-3.499	17.261	-1.035	3.523	11.807	-13.448	5.338	-2.325	-10.54
63	63	0.32178	-2.548	2.246	-5.849	3.621	3.679	8.499	-3.546	17.072	-0.82	3.387	12.003	-13.378	5.226	-2.461	-10.521
64	64	0.32697	-2.532	2.305	-5.881	3.566	3.265	8.319	-3.558	16.892	-0.668	3.176	12.285	-13.272	5.048	-2.531	-10.482
65	65	0.33216	-2.521	2.373	-5.941	3.505	2.866	8.213	-3.558	16.736	-0.571	3.035	12.592	-13.176	4.931	-2.574	-10.467
66	66	0.33735	-2.516	2.449	-6.03	3.438	2.481	8.145	-3.556	16.598	-0.466	2.974	12.849	-13.123	4.888	-2.663	-10.476
67	67	0.34254	-2.516	2.53	-6.157	3.363	2.094	8.162	-3.543	16.444	-0.413	2.969	12.963	-13.044	4.887	-2.872	-10.462
68	68	0.34773	-2.52	2.624	-6.316	3.293	1.707	8.271	-3.531	16.266	-0.427	3.002	12.992	-12.947	4.908	-3.143	-10.436
69	69	0.35292	-2.53	2.73	-6.517	3.205	1.333	8.444	-3.494	16.087	-0.419	2.97	13.077	-12.88	4.884	-3.367	-10.405
70	70	0.35811	-2.549	2.845	-6.743	3.106	0.962	8.737	-3.443	15.9	-0.492	3.002	13.147	-12.813	4.913	-3.588	-10.362
71	71	0.3633	-2.573	2.959	-6.991	2.999	0.597	9.09	-3.372	15.731	-0.557	2.952	13.17	-12.775	4.879	-3.882	-10.301
72	72	0.36849	-2.603	3.073	-7.251	2.878	0.238	9.419	-3.298	15.571	-0.612	2.96	13.143	-12.734	4.899	-4.22	-10.261
73	73	0.37368	-2.64	3.19	-7.532	2.737	-0.116	9.789	-3.212	15.405	-0.687	2.997	13.113	-12.678	4.945	-4.552	-10.209
74	74	0.37887	-2.688	3.305	-7.819	2.583	-0.465	10.159	-3.133	15.245	-0.746	3.003	13.083	-12.637	4.958	-4.892	-10.161
75	75	0.38406	-2.729	3.413	-8.125	2.435	-0.81	10.484	-3.072	15.103	-0.775	3.053	13.005	-12.582	5.006	-5.279	-10.123
76	76	0.38925	-2.756	3.513	-8.452	2.29	-1.164	10.832	-3	14.965	-0.814	3.061	12.894	-12.479	5.014	-5.715	-10.045
77	77	0.39444	-2.759	3.606	-8.795	2.165	-1.535	11.172	-2.93	14.82	-0.835	3.08	12.771	-12.388	5.039	-6.162	-9.985
78	78	0.39963	-2.738	3.686	-9.14	2.058	-1.912	11.436	-2.866	14.699	-0.821	3.095	12.675	-12.289	5.063	-6.598	-9.957
79	79	0.40482	-2.694	3.74	-9.477	1.964	-2.305	11.622	-2.813	14.599	-0.798	3.171	12.54	-12.15	5.133	-7.075	-9.946
80	80	0.41001	-2.631	3.767	-9.805	1.882	-2.718	11.737	-2.774	14.516	-0.751	3.294	12.362	-12.007	5.244	-7.596	-9.962
81	81	0.4152	-2.559	3.77	-10.12	1.803	-3.149	11.753	-2.749	14.441	-0.654	3.452	12.166	-11.873	5.388	-8.133	-10.02
82	82	0.42039	-2.476	3.752	-10.427	1.728	-3.594	11.722	-2.739	14.383	-0.563	3.692	11.982	-11.719	5.599	-8.65	-10.102
83	83	0.42558	-2.383	3.711	-10.729	1.658	-4.05	11.668	-2.735	14.358	-0.48	3.927	11.845	-11.545	5.799	-9.141	-10.186
84	84	0.43077	-2.288	3.645	-11.024	1.58	-4.511	11.557	-2.732	14.379	-0.356	4.115	11.758	-11.368	5.96	-9.619	-10.277
85	85	0.43596	-2.196	3.549	-11.31	1.481	-4.982	11.397	-2.721	14.439	-0.174	4.266	11.725	-11.215	6.097	-10.073	-10.373
86	86	0.44115	-2.117	3.419	-11.582	1.36	-5.471	11.201	-2.712	14.526	0.05	4.359	11.681	-11.081	6.183	-10.565	-10.464
87	87	0.44634	-2.055	3.259	-11.834	1.225	-5.977	10.976	-2.729	14.64	0.264	4.412	11.574	-10.907	6.212	-11.147	-10.52
88	88	0.45153	-2.016	3.073	-12.065	1.064	-6.494	10.734	-2.763	14.785	0.503	4.419	11.433	-10.716	6.191	-11.795	-10.519
89	89	0.45672	-1.997	2.86	-12.285	0.876	-7.014	10.527	-2.788	14.97	0.765	4.333	11.294	-10.541	6.09	-12.484	-10.458
90	90	0.46191	-2.003	2.626	-12.502	0.663	-7.526	10.362	-2.811	15.197	0.986	4.152	11.097	-10.322	5.894	-13.269	-10.339
91	91	0.4671	-2.033	2.371	-12.712	0.425	-8.028	10.252	-2.832	15.482	1.15	3.964	10.839	-10.067	5.683	-14.15	-10.167
92	92	0.47229	-2.086	2.099	-12.904	0.158	-8.525	10.166	-2.843	15.808	1.306	3.771	10.481	-9.805	5.47	-15.156	-9.949
93	93	0.47748	-2.138	1.815	-13.075	-0.105	-9.013	10.1	-2.849	16.177	1.476	3.512	10.096	-9.591	5.2	-16.222	-9.717
94	94	0.48267	-2.172	1.53	-13.229	-0.339	-9.485	10.074	-2.861	16.581	1.628	3.302	9.674	-9.422	4.971	-17.326	-9.491
95	95	0.48786	-2.169	1.245	-13.371	-0.511	-9.939	10.088	-2.9	17.052	1.735	3.175	9.312	-9.28	4.811	-18.388	-9.284
96	96	0.49305	-2.159	0.975	-13.483	-0.673	-10.362	10.134	-2.919	17.561	1.782	3.063	8.995	-9.11	4.662	-19.419	-9.055
97	97	0.49824	-2.158	0.731	-13.579	-0.835	-10.732	10.177	-2.926	18.116	1.848	2.871	8.71	-8.964	4.441	-20.454	-8.818
98	98	0.50343	-2.175	0.524	-13.655	-1.014	-11.045	10.226	-2.91	18.704	1.912	2.741	8.403	-8.843	4.287	-21.515	-8.591
99	99	0.50862	-2.178	0.355	-13.727	-1.157	-11.301	10.283	-2.907	19.346	1.975	2.655	8.135	-8.751	4.171	-22.558	-8.385
100	100	0.51381	-2.15	0.221	-13.795	-1.257	-11.512	10.328	-2.91	20.033	2.039	2.672	7.789	-8.682	4.154	-23.687	-8.214
101	101	0.519	-2.094	0.127	-13.866	-1.314	-11.662	10.356	-2.927	20.766	2.122	2.755	7.324	-8.603	4.2	-24.945	-8.038
102	102	0.52419	-2.033	0.061	-13.93	-1.361	-11.762	10.329	-2.953	21.539	2.216	2.84	6.747	-8.483	4.247	-26.336	-7.859
103	103	0.52938	-1.986	0.021	-13.981	-1.419	-11.814	10.255	-2.979	22.351	2.287	3.021	6.14	-8.358	4.387	-27.763	-7.733
104	104	0.53457	-1.956	0.007	-14.032	-1.486	-11.816	10.116	-3.032	23.207	2.38	3.267	5.544	-8.198	4.588	-29.198	-7.612
105	105	0.53976	-1.946	0.023	-14.094	-1.565	-11.753	9.929	-3.117	24.11	2.493	3.549	4.901	-8	4.819	-30.696	-7.482
106	106	0.54495	-1.972	0.058	-14.169	-1.681	-11.626	9.723	-3.207	25.054	2.613	3.816	4.233	-7.762	5.04	-32.229	-7.336
107	107	0.55014	-2.07	0.095	-14.251	-1.866	-11.433	9.483	-3.308	26.045	2.759	4.144	3.577	-7.559	5.325	-33.747	-7.229
108	108	0.55533	-2.266	0.114	-14.334	-2.152	-11.181	9.204	-3.416	27.097	2.896	4.59	2.916	-7.383	5.733	-35.261	-7.182
109	109	0.56052	-2.578	0.101	-14.405	-2.567	-10.866	8.897	-3.501	28.232	3.007	5.12	2.215	-7.23	6.236	-36.823	-7.193
110	110	0.56571	-2.989	0.05	-14.461	-3.095	-10.505	8.58	-3.569	29.439	3.066	5.795	1.424	-7.088	6.889	-38.463	-7.256
111	111	0.5709	-3.467	-0.033	-14.499	-3.702	-10.102	8.248	-3.623	30.703	3.109	6.578	0.56	-6.972	7.662	-40.159	-7.365
112	112	0.57609	-3.971	-0.136	-14.502	-4.34	-9.67	7.924	-3.646	32.007	3.104	7.465	-0.357	-6.897	8.555	-41.876	-7.54
113	113	0.58128	-4.47	-0.235	-14.463	-4.967	-9.189	7.595	-3.666	33.366	3.058	8.41	-1.299	-6.813	9.51	-43.607	-7.73
114	114	0.58647	-4.946	-0.317	-14.389	-5.561	-8.645	7.278	-3.678	34.783	2.957	9.341	-2.286	-6.695	10.462	-45.379	-7.924
115	115	0.59166	-5.394	-0.373	-14.269	-6.123	-8.034	6.957	-3.67	36.236	2.773	10.236	-3.394	-6.496	11.406	-47.254	-8.109
116	116	0.59685	-5.794	-0.408	-14.115	-6.632	-7.362	6.597	-3.683	37.719	2.576	11.041	-4.632	-6.23	12.286	-49.245	-8.264
117	117	0.60204	-6.135	-0.425	-13.945	-7.066	-6.643	6.225	-3.738	39.203	2.289	11.804	-6.026	-5.811	13.146	-51.358	-8.363
118	118	0.60723	-6.398	-0.417	-13.802	-7.414	-5.86	5.884	-3.829	40.687	1.955	12.515	-7.574	-5.258	13.993	-53.593	-8.381
119	119	0.61242	-6.603	-0.387	-13.691	-7.693	-5.019	5.535	-3.977	42.161	1.622	13.002	-9.302	-4.577	14.666	-56.004	-8.29
120	120	0.61761	-6.761	-0.343	-13.61	-7.91	-4.118	5.169	-4.193	43.622	1.31	13.175	-11.188	-3.857	15.079	-58.563	-8.15
121	121	0.6228	-6.898	-0.304	-13.58	-8.106	-3.157	4.775	-4.476	45.107	1.016	13.051	-13.178	-3.101	15.267	-61.233	-7.986
122	122	0.62799	-7.028	-0.267	-13.623	-8.276	-2.141	4.419	-4.83	46.6	0.774	12.765	-15.205	-2.388	15.326	-63.924	-7.8
123	123	0.63318	-7.17	-0.24	-13.768	-8.451	-1.068	4.132	-5.24	48.114	0.619	12.354	-17.184	-1.746	15.273	-66.561	-7.593
124	124	0.63837	-7.321	-0.221	-13.985	-8.621	0.048	3.881	-5.694	49.638	0.571	11.812	-18.97	-1.254	15.084	-68.987	-7.427
125	125	0.64356	-7.461	-0.216	-14.265	-8.763	1.184	3.628	-6.216	51.162	0.676	11.225	-20.421	-0.99	14.799	-71.043	-7.365
126	126	0.64875	-7.572	-0.219	-14.59	-8.858	2.331	3.395	-6.765	52.67	0.91	10.664	-21.464	-0.971	14.478	-72.636	-7.433
127	127	0.65394	-7.637	-0.241	-14.97	-8.885	3.459	3.227	-7.303	54.152	1.258	10.191	-22.079	-1.194	14.165	-73.745	-7.617
128	128	0.65913	-7.653	-0.28	-15.389	-8.833	4.574	3.068	-7.863	55.631	1.718	9.764	-22.21	-1.643	13.819	-74.335	-7.925
129	129	0.66432	-7.621	-0.335	-15.831	-8.704	5.66	2.914	-8.445	57.112	2.223	9.407	-21.767	-2.282	13.464	-74.327	-8.382
130	130	0.66951	-7.551	-0.396	-16.273	-8.52	6.714	2.788	-8.998	58.582	2.727	9.262	-20.797	-3.076	13.26	-73.739	-8.985
131	131	0.6747	-7.448	-0.468	-16.686	-8.3	7.728	2.697	-9.477	60.021	3.23	9.327	-19.506	-3.983	13.234	-72.759	-9.668
132	132	0.67989	-7.319	-0.545	-17.051	-8.04	8.711	2.603	-9.902	61.385	3.718	9.503	-18.148	-4.999	13.319	-71.597	-10.438
133	133	0.68508	-7.174	-0.618	-17.35	-7.753	9.661	2.486	-10.267	62.631	4.14	9.699	-16.872	-6.105	13.455	-70.379	-11.323
134	134	0.69027	-7.015	-0.685	-17.574	-7.456	10.578	2.304	-10.586	63.747	4.518	9.86	-15.69	-7.275	13.596	-69.124	-12.305
135	135	0.69546	-6.848	-0.751	-17.712	-7.168	11.435	2.108	-10.809	64.727	4.804	9.98	-14.551	-8.437	13.724	-67.8	-13.347
136	136	0.70065	-6.677	-0.815	-17.763	-6.895	12.241	1.929	-10.912	65.599	4.962	10.041	-13.4	-9.545	13.819	-66.39	-14.421
137	137	0.70584	-6.512	-0.876	-17.736	-6.64	13.004	1.749	-10.931	66.374	4.972	10.049	-12.235	-10.562	13.886	-64.902	-15.526
138	138	0.71103	-6.346	-0.932	-17.64	-6.399	13.728	1.566	-10.875	67.056	4.835	10.059	-11.083	-11.477	13.971	-63.354	-16.661
139	139	0.71622	-6.178	-0.99	-17.47	-6.182	14.405	1.399	-10.72	67.629	4.569	10.078	-9.986	-12.284	14.073	-61.78	-17.805
140	140	0.72141	-6.012	-1.039	-17.21	-6.002	15.051	1.192	-10.495	68.09	4.206	10.036	-8.942	-12.994	14.125	-60.196	-18.953
141	141	0.7266	-5.844	-1.076	-16.878	-5.838	15.675	0.957	-10.223	68.432	3.704	9.928	-7.949	-13.568	14.11	-58.589	-20.105
142	142	0.73179	-5.666	-1.098	-16.499	-5.667	16.275	0.764	-9.872	68.648	3.047	9.775	-7.022	-13.989	14.033	-56.975	-21.231
143	143	0.73698	-5.479	-1.116	-16.093	-5.499	16.86	0.613	-9.449	68.773	2.298	9.578	-6.17	-14.269	13.905	-55.393	-22.291
144	144	0.74217	-5.292	-1.131	-15.68	-5.338	17.423	0.498	-8.985	68.769	1.428	9.352	-5.415	-14.357	13.737	-53.837	-23.271
145	145	0.74736	-5.106	-1.144	-15.268	-5.182	17.968	0.463	-8.449	68.666	0.45	9.06	-4.726	-14.269	13.493	-52.318	-24.157
146	146	0.75255	-4.912	-1.152	-14.878	-5.012	18.509	0.455	-7.915	68.477	-0.626	8.83	-4.09	-14.016	13.281	-50.773	-24.978
147	147	0.75774	-4.707	-1.153	-14.506	-4.816	19.045	0.516	-7.353	68.22	-1.77	8.666	-3.53	-13.628	13.1	-49.242	-25.702
148	148	0.76293	-4.498	-1.144	-14.154	-4.613	19.58	0.595	-6.796	67.884	-2.947	8.474	-3.052	-13.095	12.882	-47.765	-26.307
149	149	0.76812	-4.289	-1.127	-13.841	-4.386	20.117	0.726	-6.253	67.458	-4.148	8.328	-2.675	-12.456	12.681	-46.313	-26.805
150	150	0.77331	-4.095	-1.099	-13.573	-4.165	20.669	0.9	-5.722	66.976	-5.351	8.261	-2.332	-11.709	12.533	-44.83	-27.207
151	151	0.7785	-3.932	-1.054	-13.344	-3.953	21.228	1.209	-5.124	66.408	-6.564	8.158	-2.047	-10.855	12.341	-43.379	-27.454
152	152	0.78369	-3.806	-0.99	-13.136	-3.776	21.801	1.531	-4.546	65.774	-7.695	7.988	-1.794	-9.975	12.08	-41.962	-27.591
153	153	0.78888	-3.716	-0.906	-12.941	-3.628	22.394	1.867	-4.001	65.087	-8.743	7.788	-1.577	-9.073	11.772	-40.578	-27.61
154	154	0.79407	-3.641	-0.806	-12.79	-3.47	22.996	2.189	-3.537	64.336	-9.687	7.548	-1.412	-8.139	11.414	-39.234	-27.493
155	155	0.79926	-3.578	-0.692	-12.668	-3.312	23.594	2.553	-3.063	63.505	-10.51	7.171	-1.281	-7.259	10.937	-37.941	-27.279
156	156	0.80445	-3.519	-0.571	-12.571	-3.143	24.175	2.936	-2.613	62.587	-11.241	6.74	-1.19	-6.424	10.4	-36.662	-26.997
157	157	0.80964	-3.472	-0.436	-12.479	-2.986	24.75	3.355	-2.155	61.639	-11.844	6.278	-1.084	-5.68	9.812	-35.382	-26.651
158	158	0.81483	-3.424	-0.292	-12.401	-2.82	25.317	3.752	-1.759	60.666	-12.294	5.933	-0.983	-5.068	9.301	-34.053	-26.287
159	159	0.82002	-3.374	-0.146	-12.34	-2.635	25.855	4.142	-1.407	59.63	-12.597	5.625	-0.894	-4.613	8.803	-32.686	-25.922
160	160	0.82521	-3.317	-0.005	-12.283	-2.442	26.349	4.502	-1.097	58.516	-12.781	5.41	-0.818	-4.297	8.378	-31.252	-25.575
161	161	0.8304	-3.255	0.135	-12.218	-2.244	26.803	4.803	-0.863	57.34	-12.848	5.428	-0.745	-4.11	8.136	-29.696	-25.259
162	162	0.83559	-3.183	0.274	-12.141	-2.041	27.224	5.054	-0.693	56.129	-12.812	5.636	-0.629	-4.039	8.025	-28.017	-24.962
163	163	0.84078	-3.099	0.408	-12.041	-1.843	27.607	5.262	-0.548	54.864	-12.703	5.853	-0.407	-4.083	7.881	-26.21	-24.706
164	164	0.84597	-3.016	0.536	-11.913	-1.671	27.943	5.42	-0.42	53.518	-12.539	6.126	-0.063	-4.255	7.749	-24.22	-24.531
165	165	0.85116	-2.95	0.663	-11.759	-1.54	28.234	5.53	-0.336	52.073	-12.342	6.579	0.334	-4.481	7.746	-22.053	-24.395
166	166	0.85635	-2.902	0.793	-11.598	-1.434	28.487	5.627	-0.289	50.531	-12.138	7.149	0.781	-4.737	7.819	-19.742	-24.279
167	167	0.86154	-2.871	0.923	-11.428	-1.344	28.701	5.646	-0.315	48.891	-11.911	7.709	1.276	-5.041	7.864	-17.328	-24.213
168	168	0.86673	-2.847	1.052	-11.244	-1.27	28.872	5.565	-0.414	47.161	-11.617	8.257	1.867	-5.422	7.872	-14.772	-24.199
169	169	0.87192	-2.827	1.188	-11.055	-1.213	29.001	5.429	-0.547	45.342	-11.322	8.929	2.485	-5.762	7.995	-12.104	-24.173
170	170	0.87711	-2.802	1.335	-10.867	-1.165	29.097	5.254	-0.693	43.457	-11.001	9.651	3.07	-6.03	8.191	-9.432	-24.075
171	171	0.8823	-2.775	1.486	-10.675	-1.125	29.151	5.023	-0.856	41.473	-10.673	10.237	3.494	-6.19	8.337	-6.93	-23.892
172	172	0.88749	-2.745	1.631	-10.46	-1.097	29.153	4.745	-1.019	39.397	-10.309	10.8	3.743	-6.374	8.532	-4.557	-23.718
173	173	0.89268	-2.723	1.776	-10.231	-1.091	29.12	4.389	-1.205	37.26	-9.889	11.397	3.872	-6.511	8.812	-2.273	-23.505
174	174	0.89787	-2.699	1.931	-10.01	-1.073	29.05	4.026	-1.405	35.043	-9.436	12.086	3.883	-6.604	9.21	-0.048	-23.233
175	175	0.90306	-2.69	2.094	-9.815	-1.056	28.95	3.686	-1.584	32.736	-8.963	12.724	3.806	-6.622	9.607	2.098	-22.878
176	176	0.90825	-2.69	2.251	-9.634	-1.043	28.795	3.397	-1.72	30.342	-8.548	13.287	3.673	-6.578	9.966	4.185	-22.494
177	177	0.91344	-2.715	2.402	-9.449	-1.065	28.587	3.144	-1.801	27.889	-8.182	13.841	3.492	-6.499	10.356	6.224	-22.112
178	178	0.91863	-2.754	2.539	-9.248	-1.113	28.314	2.956	-1.859	25.418	-7.861	14.519	3.265	-6.444	10.865	8.225	-21.746
179	179	0.92382	-2.803	2.666	-9.041	-1.183	27.987	2.854	-1.857	22.93	-7.591	15.061	2.988	-6.363	11.288	10.08	-21.32
180	180	0.92901	-2.847	2.778	-8.853	-1.232	27.607	2.802	-1.84	20.443	-7.384	15.407	2.725	-6.217	11.55	11.827	-20.838
181	181	0.9342	-2.89	2.877	-8.676	-1.273	27.187	2.805	-1.811	17.939	-7.258	15.697	2.578	-6.099	11.737	13.663	-20.407
182	182	0.93939	-2.935	2.961	-8.5	-1.316	26.735	2.867	-1.768	15.459	-7.226	15.862	2.593	-6.042	11.778	15.595	-20.049
183	183	0.94458	-2.991	3.032	-8.323	-1.374	26.278	2.982	-1.712	13.034	-7.306	15.914	2.661	-5.969	11.714	17.502	-19.726
184	184	0.94977	-3.054	3.086	-8.148	-1.432	25.831	3.137	-1.664	10.723	-7.523	15.923	2.661	-5.843	11.641	19.253	-19.455
185	185	0.95496	-3.13	3.12	-7.97	-1.506	25.404	3.342	-1.599	8.561	-7.911	15.843	2.662	-5.706	11.508	20.9	-19.296
186	186	0.96015	-3.216	3.135	-7.796	-1.579	25.009	3.583	-1.555	6.584	-8.442	15.72	2.809	-5.612	11.305	22.579	-19.287
187	187	0.96534	-3.299	3.136	-7.629	-1.637	24.651	3.814	-1.532	4.825	-9.044	15.609	3.09	-5.591	11.087	24.266	-19.434
188	188	0.97053	-3.371	3.127	-7.458	-1.692	24.325	4.037	-1.499	3.287	-9.811	15.537	3.378	-5.519	10.922	25.824	-19.708
189	189	0.97572	-3.426	3.101	-7.272	-1.744	24.017	4.232	-1.461	1.979	-10.757	15.5	3.643	-5.358	10.798	27.205	-20.094
190	190	0.98091	-3.453	3.054	-7.098	-1.756	23.734	4.367	-1.444	0.926	-11.794	15.566	3.892	-5.194	10.761	28.436	-20.647
191	191	0.9861	-3.447	2.993	-6.951	-1.708	23.487	4.438	-1.444	0.13	-12.869	15.686	4.154	-5.066	10.76	29.533	-21.363
192	192	0.99129	-3.417	2.923	-6.814	-1.631	23.283	4.454	-1.452	-0.424	-13.956	15.897	4.376	-4.919	10.841	30.448	-22.145
193	193	0.99648	-3.371	2.846	-6.669	-1.543	23.132	4.391	-1.461	-0.726	-15.011	16.138	4.571	-4.743	10.949	31.16	-22.944
194	194	1.00167	-3.31	2.759	-6.531	-1.435	23.048	4.278	-1.458	-0.752	-15.999	16.381	4.813	-4.508	11.061	31.703	-23.673
195	195	1.00686	-3.236	2.661	-6.429	-1.281	23.043	4.084	-1.475	-0.478	-16.786	16.674	4.813	-4.318	11.302	31.826	-24.392
196	196	1.01205	-3.16	2.557	-6.358	-1.11	23.096	3.81	-1.495	0.062	-17.323	17.057	4.682	-4.055	11.711	31.614	-24.922
197	197	1.01724	-3.097	2.451	-6.307	-0.943	23.19	3.487	-1.513	0.836	-17.629	17.47	4.35	-3.793	12.263	31.005	-25.325
198	198	1.02243	-3.059	2.343	-6.269	-0.799	23.303	3.169	-1.526	1.801	-17.712	17.808	4.051	-3.666	12.78	30.212	-25.651
199	199	1.02762	-3.053	2.248	-6.247	-0.674	23.473	2.809	-1.554	2.969	-17.473	18.154	3.692	-3.603	13.378	29.163	-25.794
200	200	1.03281	-3.067	2.163	-6.241	-0.573	23.686	2.438	-1.563	4.313	-16.953	18.497	3.296	-3.627	14.057	27.892	-25.779
201	201	1.038	-3.098	2.105	-6.247	-0.475	23.946	2.124	-1.603	5.794	-16.253	18.908	2.831	-3.732	14.846	26.432	-25.629
