# Supplementary material for: Gait phenotypes in paediatric hereditary spastic paraplegia revealed by dynamic time warping analysis and random forests
Source: PLoS One. 2018 Mar 8;13(3):e0192345. doi: 10.1371/journal.pone.0192345 (PMC5843164; doi:10.1371/journal.pone.0192345)
Supplement: S2 Data — (ZIP) [file pone.0192345.s009.zip › Healthy/Left.SR.HEALTHY14.2.csv]

	Epoch	Time	Pelvic.obliquity	Pelvic.tilt	Pelvic rotation	Hip.abd.add	Hip.flexion	Hip.rotation	Knee.abd.add	Knee.flexion	Knee.rotation	Ankle.abd.add	Ankle.flexion	Ankle.rotation	Forefoot.abd.add	Forefoot.flexion	Forefoot.rotation
1	1	0	-1.456	1.491	-4.13	-0.096	21.743	5.89	-1.645	2.624	-14.609	12.685	3.398	-4.818	9.324	24.817	-18.013
2	2	0.00513	-1.502	1.295	-4.078	-0.089	21.755	5.446	-1.652	3.581	-14.753	13.144	3.165	-4.483	9.827	24.021	-18.283
3	3	0.01026	-1.517	1.107	-4.045	-0.028	21.786	4.938	-1.681	4.7	-14.684	13.511	2.803	-4.172	10.306	22.9	-18.432
4	4	0.01539	-1.5	0.939	-4.018	0.08	21.845	4.397	-1.744	5.956	-14.428	13.858	2.134	-3.89	10.861	21.326	-18.463
5	5	0.02052	-1.483	0.804	-4.003	0.189	21.942	3.893	-1.815	7.315	-14.063	14.251	1.172	-3.628	11.556	19.363	-18.39
6	6	0.02565	-1.497	0.707	-3.99	0.265	22.084	3.44	-1.893	8.713	-13.536	14.58	0.017	-3.505	12.25	17.141	-18.249
7	7	0.03078	-1.534	0.652	-3.982	0.317	22.255	3.041	-1.969	10.012	-12.844	14.595	-1.409	-3.573	12.712	14.635	-18.069
8	8	0.03591	-1.538	0.623	-3.987	0.413	22.42	2.646	-2.067	11.074	-11.918	14.134	-2.929	-3.763	12.721	12.059	-17.718
9	9	0.04104	-1.447	0.605	-4.005	0.617	22.551	2.268	-2.186	11.887	-10.788	13.324	-4.202	-4.076	12.3	9.789	-17.191
10	10	0.04617	-1.225	0.581	-4.034	0.967	22.654	1.925	-2.311	12.615	-9.515	12.443	-4.918	-4.578	11.646	8.108	-16.607
11	11	0.0513	-0.868	0.543	-4.062	1.462	22.758	1.644	-2.444	13.479	-8.13	11.806	-5.111	-5.384	11.072	6.921	-16.096
12	12	0.05643	-0.417	0.494	-4.094	2.067	22.873	1.52	-2.582	14.567	-6.781	11.533	-4.952	-6.44	10.74	6.017	-15.687
13	13	0.06156	0.081	0.437	-4.147	2.745	22.984	1.599	-2.713	15.847	-5.57	11.409	-4.417	-7.638	10.476	5.37	-15.35
14	14	0.06669	0.574	0.379	-4.223	3.426	23.06	1.897	-2.787	17.202	-4.531	11.241	-3.543	-8.968	10.144	4.975	-15.113
15	15	0.07182	1.019	0.332	-4.323	4.07	23.084	2.415	-2.787	18.511	-3.63	10.931	-2.514	-10.442	9.696	4.718	-14.979
16	16	0.07695	1.385	0.306	-4.435	4.645	23.062	3.12	-2.714	19.697	-2.846	10.427	-1.568	-12.003	9.114	4.409	-14.912
17	17	0.08208	1.666	0.309	-4.552	5.14	23.004	3.985	-2.566	20.725	-2.201	9.783	-0.848	-13.568	8.454	3.944	-14.884
18	18	0.08721	1.874	0.335	-4.669	5.564	22.901	4.992	-2.358	21.594	-1.723	9.124	-0.341	-15.081	7.809	3.365	-14.887
19	19	0.09234	2.025	0.376	-4.79	5.937	22.74	6.139	-2.095	22.289	-1.487	8.453	0.048	-16.505	7.171	2.774	-14.954
20	20	0.09747	2.145	0.422	-4.904	6.282	22.516	7.353	-1.801	22.818	-1.511	7.75	0.449	-17.787	6.521	2.291	-15.094
21	21	0.1026	2.263	0.466	-4.991	6.616	22.234	8.537	-1.503	23.207	-1.765	7.013	0.941	-18.858	5.861	1.969	-15.268
22	22	0.10773	2.398	0.506	-5.028	6.95	21.91	9.572	-1.245	23.506	-2.185	6.284	1.519	-19.64	5.226	1.774	-15.414
23	23	0.11286	2.557	0.534	-5.003	7.283	21.557	10.38	-1.047	23.759	-2.708	5.565	2.144	-20.114	4.614	1.637	-15.509
24	24	0.11799	2.741	0.543	-4.908	7.609	21.182	10.914	-0.918	23.986	-3.241	4.917	2.755	-20.355	4.074	1.511	-15.576
25	25	0.12312	2.937	0.527	-4.745	7.919	20.786	11.154	-0.878	24.187	-3.727	4.399	3.289	-20.413	3.647	1.357	-15.629
26	26	0.12825	3.122	0.489	-4.524	8.188	20.356	11.157	-0.906	24.338	-4.186	3.961	3.739	-20.311	3.286	1.165	-15.676
27	27	0.13338	3.274	0.433	-4.244	8.391	19.888	10.937	-1.006	24.427	-4.614	3.604	4.156	-20.059	2.985	0.989	-15.717
28	28	0.13851	3.372	0.365	-3.913	8.512	19.388	10.537	-1.17	24.446	-5.058	3.309	4.586	-19.643	2.719	0.878	-15.756
29	29	0.14364	3.401	0.289	-3.534	8.524	18.864	10.016	-1.353	24.392	-5.548	3.076	5.044	-19.085	2.499	0.853	-15.805
30	30	0.14877	3.359	0.211	-3.129	8.44	18.332	9.392	-1.55	24.295	-6.021	2.859	5.499	-18.446	2.285	0.853	-15.859
31	31	0.1539	3.249	0.128	-2.714	8.262	17.783	8.72	-1.739	24.167	-6.444	2.708	5.902	-17.787	2.123	0.826	-15.911
32	32	0.15903	3.08	0.042	-2.307	8.005	17.211	8.108	-1.891	24.007	-6.824	2.688	6.218	-17.2	2.08	0.758	-15.973
33	33	0.16416	2.871	-0.049	-1.921	7.689	16.612	7.565	-1.985	23.807	-7.141	2.641	6.512	-16.686	2.027	0.675	-16.025
34	34	0.16929	2.643	-0.147	-1.569	7.349	15.981	7.07	-2.048	23.574	-7.331	2.588	6.831	-16.292	1.985	0.627	-16.065
35	35	0.17442	2.444	-0.254	-1.252	7.044	15.317	6.659	-2.082	23.31	-7.459	2.58	7.161	-16.029	1.994	0.618	-16.123
36	36	0.17955	2.3	-0.372	-0.985	6.805	14.632	6.313	-2.095	23.03	-7.507	2.581	7.47	-15.878	2.026	0.6	-16.186
37	37	0.18468	2.224	-0.492	-0.773	6.653	13.937	5.989	-2.113	22.743	-7.445	2.613	7.735	-15.832	2.099	0.555	-16.255
38	38	0.18981	2.172	-0.6	-0.626	6.542	13.242	5.774	-2.108	22.435	-7.366	2.635	7.959	-15.862	2.174	0.485	-16.335
39	39	0.19494	2.113	-0.68	-0.551	6.439	12.572	5.648	-2.081	22.125	-7.217	2.602	8.213	-15.969	2.217	0.434	-16.408
40	40	0.20007	2.025	-0.716	-0.549	6.333	11.951	5.62	-2.055	21.823	-7.08	2.504	8.478	-16.067	2.198	0.384	-16.457
41	41	0.2052	1.92	-0.722	-0.619	6.225	11.358	5.712	-2.015	21.516	-6.977	2.429	8.756	-16.177	2.199	0.365	-16.509
42	42	0.21033	1.8	-0.703	-0.746	6.12	10.797	5.826	-1.999	21.218	-6.859	2.434	8.991	-16.291	2.27	0.33	-16.579
43	43	0.21546	1.67	-0.667	-0.912	6.015	10.259	5.945	-1.997	20.921	-6.789	2.437	9.183	-16.323	2.329	0.26	-16.643
44	44	0.22059	1.516	-0.611	-1.099	5.883	9.748	6.099	-1.994	20.619	-6.762	2.505	9.32	-16.325	2.44	0.166	-16.709
45	45	0.22572	1.336	-0.536	-1.293	5.719	9.264	6.253	-1.985	20.308	-6.806	2.566	9.457	-16.258	2.534	0.088	-16.787
46	46	0.23085	1.139	-0.451	-1.496	5.536	8.795	6.403	-1.975	19.992	-6.885	2.525	9.642	-16.131	2.528	0.033	-16.852
47	47	0.23598	0.94	-0.356	-1.712	5.35	8.342	6.596	-1.956	19.677	-7.028	2.5	9.838	-15.973	2.526	0.002	-16.917
48	48	0.24111	0.745	-0.26	-1.942	5.166	7.892	6.818	-1.933	19.361	-7.192	2.534	9.981	-15.816	2.576	-0.063	-16.989
49	49	0.24624	0.557	-0.166	-2.173	4.985	7.445	7.02	-1.913	19.041	-7.367	2.613	10.084	-15.65	2.667	-0.148	-17.08
50	50	0.25137	0.383	-0.075	-2.405	4.817	6.989	7.207	-1.903	18.707	-7.548	2.705	10.182	-15.475	2.763	-0.226	-17.178
51	51	0.2565	0.222	0.016	-2.628	4.656	6.531	7.361	-1.9	18.367	-7.671	2.799	10.292	-15.339	2.865	-0.289	-17.277
52	52	0.26163	0.074	0.107	-2.842	4.502	6.07	7.516	-1.895	18.019	-7.791	2.871	10.413	-15.204	2.946	-0.345	-17.363
53	53	0.26676	-0.068	0.191	-3.045	4.35	5.608	7.659	-1.888	17.678	-7.885	2.897	10.56	-15.084	2.984	-0.391	-17.435
54	54	0.27189	-0.202	0.268	-3.238	4.2	5.145	7.767	-1.888	17.346	-7.924	2.924	10.709	-14.994	3.027	-0.441	-17.503
55	55	0.27702	-0.323	0.339	-3.422	4.065	4.67	7.835	-1.902	17.008	-7.918	2.921	10.825	-14.908	3.044	-0.535	-17.557
56	56	0.28215	-0.432	0.403	-3.594	3.938	4.177	7.855	-1.932	16.655	-7.859	2.919	10.903	-14.831	3.063	-0.663	-17.597
57	57	0.28728	-0.537	0.455	-3.746	3.804	3.67	7.802	-1.97	16.29	-7.739	2.931	10.995	-14.762	3.095	-0.769	-17.637
58	58	0.29241	-0.648	0.496	-3.876	3.659	3.147	7.691	-2.019	15.911	-7.602	2.941	11.088	-14.68	3.119	-0.868	-17.681
59	59	0.29754	-0.764	0.527	-3.993	3.508	2.609	7.53	-2.089	15.523	-7.447	2.983	11.146	-14.57	3.161	-0.991	-17.71
60	60	0.30267	-0.877	0.55	-4.107	3.357	2.06	7.327	-2.169	15.129	-7.251	3.003	11.173	-14.448	3.182	-1.154	-17.721
61	61	0.3078	-0.984	0.568	-4.217	3.21	1.498	7.116	-2.245	14.725	-7.041	3.006	11.223	-14.329	3.188	-1.297	-17.725
62	62	0.31293	-1.087	0.58	-4.324	3.063	0.927	6.87	-2.322	14.314	-6.808	2.97	11.324	-14.202	3.154	-1.399	-17.727
63	63	0.31806	-1.189	0.584	-4.424	2.908	0.347	6.612	-2.388	13.897	-6.602	2.913	11.439	-14.045	3.092	-1.493	-17.73
64	64	0.32319	-1.293	0.584	-4.514	2.743	-0.245	6.356	-2.438	13.467	-6.435	2.853	11.516	-13.855	3.028	-1.622	-17.728
65	65	0.32832	-1.396	0.584	-4.589	2.574	-0.849	6.11	-2.475	13.02	-6.313	2.833	11.563	-13.647	3	-1.765	-17.729
66	66	0.33345	-1.498	0.588	-4.652	2.398	-1.461	5.903	-2.492	12.559	-6.224	2.908	11.601	-13.47	3.062	-1.883	-17.746
67	67	0.33858	-1.597	0.593	-4.708	2.219	-2.074	5.73	-2.491	12.094	-6.158	2.995	11.66	-13.331	3.139	-1.975	-17.784
68	68	0.34371	-1.696	0.604	-4.749	2.035	-2.691	5.588	-2.47	11.617	-6.116	3.049	11.739	-13.219	3.188	-2.052	-17.828
69	69	0.34884	-1.789	0.625	-4.784	1.853	-3.308	5.47	-2.43	11.13	-6.094	3.059	11.827	-13.118	3.203	-2.132	-17.873
70	70	0.35397	-1.87	0.665	-4.819	1.679	-3.917	5.443	-2.356	10.633	-6.115	2.983	11.936	-13.056	3.155	-2.215	-17.913
71	71	0.3591	-1.944	0.724	-4.866	1.52	-4.513	5.477	-2.287	10.132	-6.201	2.942	12.113	-12.993	3.122	-2.216	-17.965
72	72	0.36423	-2.013	0.8	-4.919	1.359	-5.098	5.559	-2.198	9.623	-6.341	2.888	12.332	-12.938	3.078	-2.176	-18.04
73	73	0.36936	-2.074	0.89	-4.97	1.209	-5.675	5.682	-2.115	9.108	-6.53	2.916	12.505	-12.893	3.104	-2.154	-18.127
74	74	0.37449	-2.126	0.994	-5.011	1.072	-6.237	5.793	-2.034	8.604	-6.682	2.95	12.578	-12.862	3.154	-2.239	-18.194
75	75	0.37962	-2.158	1.117	-5.041	0.962	-6.774	5.9	-1.96	8.113	-6.86	2.956	12.616	-12.804	3.173	-2.375	-18.251
76	76	0.38475	-2.169	1.268	-5.065	0.874	-7.27	5.987	-1.884	7.654	-7.025	2.924	12.674	-12.742	3.155	-2.52	-18.305
77	77	0.38988	-2.158	1.438	-5.093	0.809	-7.731	6.068	-1.811	7.238	-7.216	2.866	12.738	-12.632	3.103	-2.692	-18.347
78	78	0.39501	-2.148	1.622	-5.134	0.746	-8.161	6.163	-1.739	6.85	-7.451	2.82	12.746	-12.488	3.059	-2.93	-18.396
79	79	0.40014	-2.136	1.814	-5.188	0.681	-8.564	6.233	-1.674	6.498	-7.655	2.866	12.705	-12.348	3.101	-3.205	-18.454
80	80	0.40527	-2.114	2.017	-5.265	0.629	-8.936	6.305	-1.612	6.177	-7.879	2.87	12.632	-12.154	3.099	-3.536	-18.497
81	81	0.4104	-2.075	2.225	-5.369	0.602	-9.265	6.336	-1.565	5.921	-8.04	2.817	12.579	-11.947	3.041	-3.894	-18.53
82	82	0.41553	-2.023	2.437	-5.493	0.582	-9.555	6.324	-1.51	5.731	-8.115	2.701	12.612	-11.774	2.927	-4.217	-18.577
83	83	0.42066	-1.959	2.643	-5.632	0.58	-9.813	6.266	-1.479	5.617	-8.113	2.655	12.717	-11.617	2.86	-4.482	-18.62
84	84	0.42579	-1.895	2.836	-5.78	0.575	-10.047	6.151	-1.445	5.572	-8.034	2.585	12.829	-11.474	2.778	-4.782	-18.664
85	85	0.43092	-1.829	3.009	-5.948	0.567	-10.264	6.032	-1.412	5.598	-7.936	2.574	12.885	-11.346	2.755	-5.151	-18.727
86	86	0.43605	-1.767	3.159	-6.133	0.553	-10.464	5.891	-1.396	5.695	-7.771	2.652	12.95	-11.272	2.809	-5.513	-18.809
87	87	0.44118	-1.702	3.281	-6.344	0.545	-10.653	5.734	-1.4	5.87	-7.558	2.697	13.073	-11.192	2.82	-5.866	-18.873
88	88	0.44631	-1.636	3.371	-6.576	0.531	-10.843	5.572	-1.403	6.109	-7.266	2.676	13.246	-11.147	2.778	-6.225	-18.918
89	89	0.45144	-1.568	3.426	-6.833	0.513	-11.03	5.411	-1.42	6.422	-6.925	2.632	13.416	-11.097	2.715	-6.63	-18.925
90	90	0.45657	-1.516	3.443	-7.104	0.475	-11.218	5.258	-1.453	6.797	-6.566	2.528	13.585	-11.023	2.591	-7.085	-18.887
91	91	0.4617	-1.495	3.426	-7.377	0.401	-11.413	5.106	-1.504	7.222	-6.164	2.407	13.706	-10.964	2.456	-7.619	-18.809
92	92	0.46683	-1.509	3.377	-7.634	0.282	-11.62	4.96	-1.559	7.674	-5.762	2.303	13.773	-10.908	2.34	-8.214	-18.702
93	93	0.47196	-1.546	3.299	-7.872	0.14	-11.844	4.844	-1.622	8.149	-5.389	2.145	13.792	-10.837	2.178	-8.889	-18.55
94	94	0.47709	-1.596	3.19	-8.098	-0.021	-12.082	4.763	-1.676	8.661	-5.047	1.912	13.777	-10.752	1.957	-9.644	-18.364
95	95	0.48222	-1.648	3.045	-8.316	-0.192	-12.346	4.747	-1.724	9.2	-4.75	1.684	13.672	-10.687	1.757	-10.5	-18.167
96	96	0.48735	-1.695	2.865	-8.518	-0.357	-12.637	4.763	-1.775	9.755	-4.489	1.462	13.494	-10.629	1.568	-11.434	-17.962
97	97	0.49248	-1.732	2.652	-8.694	-0.518	-12.96	4.811	-1.816	10.322	-4.268	1.238	13.284	-10.59	1.382	-12.408	-17.76
98	98	0.49761	-1.758	2.415	-8.842	-0.665	-13.313	4.863	-1.867	10.892	-4.079	1.128	13.059	-10.58	1.295	-13.367	-17.584
99	99	0.50274	-1.774	2.169	-8.969	-0.794	-13.678	4.922	-1.932	11.469	-3.937	1.099	12.831	-10.562	1.268	-14.313	-17.418
100	100	0.50787	-1.784	1.927	-9.082	-0.909	-14.037	4.985	-2.005	12.066	-3.827	1.049	12.61	-10.517	1.21	-15.276	-17.235
101	101	0.513	-1.798	1.695	-9.181	-1.021	-14.373	4.991	-2.097	12.698	-3.714	0.997	12.391	-10.423	1.137	-16.262	-17.039
102	102	0.51813	-1.819	1.466	-9.268	-1.133	-14.696	4.949	-2.204	13.354	-3.619	0.99	12.123	-10.279	1.097	-17.302	-16.841
103	103	0.52326	-1.851	1.242	-9.339	-1.256	-15	4.866	-2.316	14.031	-3.545	1.096	11.77	-10.124	1.164	-18.403	-16.676
104	104	0.52839	-1.906	1.02	-9.386	-1.395	-15.271	4.72	-2.433	14.75	-3.45	1.277	11.266	-9.99	1.321	-19.65	-16.543
105	105	0.53352	-2.016	0.8	-9.408	-1.578	-15.494	4.531	-2.557	15.52	-3.377	1.481	10.556	-9.832	1.517	-21.112	-16.413
106	106	0.53865	-2.203	0.585	-9.414	-1.822	-15.658	4.278	-2.704	16.359	-3.294	1.785	9.673	-9.677	1.821	-22.741	-16.298
107	107	0.54378	-2.483	0.371	-9.404	-2.154	-15.75	3.953	-2.861	17.268	-3.213	2.164	8.785	-9.505	2.192	-24.374	-16.203
108	108	0.54891	-2.843	0.168	-9.383	-2.561	-15.765	3.6	-3.014	18.246	-3.142	2.548	7.931	-9.331	2.569	-25.987	-16.116
109	109	0.55404	-3.268	-0.02	-9.364	-3.026	-15.705	3.294	-3.149	19.284	-3.138	2.852	7.075	-9.139	2.874	-27.631	-16.022
110	110	0.55917	-3.727	-0.191	-9.338	-3.512	-15.555	2.965	-3.302	20.428	-3.154	3.255	6.205	-8.925	3.275	-29.3	-15.937
111	111	0.5643	-4.187	-0.325	-9.287	-3.995	-15.323	2.712	-3.404	21.649	-3.288	3.837	5.307	-8.736	3.869	-30.968	-15.917
112	112	0.56943	-4.614	-0.421	-9.195	-4.451	-15.007	2.533	-3.432	22.965	-3.534	4.537	4.399	-8.571	4.603	-32.643	-15.959
113	113	0.57456	-4.97	-0.462	-9.068	-4.829	-14.587	2.383	-3.421	24.378	-3.83	5.302	3.402	-8.42	5.436	-34.414	-16.046
114	114	0.57969	-5.23	-0.452	-8.909	-5.099	-14.072	2.279	-3.401	25.881	-4.215	6.167	2.371	-8.218	6.369	-36.214	-16.145
115	115	0.58482	-5.407	-0.39	-8.734	-5.298	-13.47	2.239	-3.332	27.436	-4.758	7.114	1.323	-7.933	7.399	-37.999	-16.297
116	116	0.58995	-5.518	-0.29	-8.55	-5.448	-12.793	2.162	-3.254	29.026	-5.319	8.031	0.237	-7.583	8.432	-39.812	-16.47
117	117	0.59508	-5.57	-0.179	-8.384	-5.565	-12.067	2.079	-3.171	30.644	-5.914	8.888	-0.908	-7.134	9.444	-41.681	-16.631
118	118	0.60021	-5.558	-0.064	-8.249	-5.639	-11.296	1.996	-3.098	32.301	-6.496	9.767	-2.106	-6.665	10.516	-43.58	-16.819
119	119	0.60534	-5.501	0.044	-8.183	-5.691	-10.476	1.894	-3.065	33.981	-7.076	10.588	-3.303	-6.072	11.574	-45.465	-16.97
120	120	0.61047	-5.449	0.142	-8.188	-5.789	-9.594	1.732	-3.077	35.685	-7.587	11.26	-4.528	-5.348	12.549	-47.389	-17.04
121	121	0.6156	-5.443	0.219	-8.273	-5.962	-8.664	1.547	-3.14	37.393	-8.023	11.737	-5.816	-4.574	13.393	-49.387	-17.057
122	122	0.62073	-5.494	0.276	-8.449	-6.208	-7.677	1.324	-3.301	39.11	-8.351	11.993	-7.224	-3.791	14.082	-51.523	-17.027
123	123	0.62586	-5.607	0.314	-8.722	-6.526	-6.633	1.073	-3.567	40.81	-8.565	12.063	-8.846	-3.001	14.673	-53.862	-16.937
124	124	0.63099	-5.784	0.335	-9.072	-6.912	-5.543	0.84	-3.894	42.468	-8.717	11.888	-10.695	-2.178	15.126	-56.423	-16.742
125	125	0.63612	-6.025	0.34	-9.471	-7.361	-4.403	0.599	-4.276	44.122	-8.755	11.427	-12.62	-1.382	15.366	-59.106	-16.442
126	126	0.64125	-6.302	0.331	-9.914	-7.832	-3.222	0.368	-4.726	45.788	-8.647	10.846	-14.48	-0.728	15.476	-61.738	-16.118
127	127	0.64638	-6.591	0.318	-10.393	-8.294	-2.008	0.169	-5.224	47.461	-8.404	10.271	-16.186	-0.285	15.54	-64.201	-15.843
128	128	0.65151	-6.854	0.288	-10.905	-8.709	-0.802	0.041	-5.718	49.11	-8.083	9.635	-17.733	-0.025	15.495	-66.495	-15.612
129	129	0.65664	-7.058	0.238	-11.447	-9.029	0.387	-0.012	-6.215	50.743	-7.671	9.015	-19.009	0.02	15.361	-68.498	-15.457
130	130	0.66177	-7.152	0.17	-12.01	-9.194	1.548	-0.004	-6.713	52.35	-7.167	8.493	-19.906	-0.214	15.177	-70.062	-15.459
131	131	0.6669	-7.143	0.095	-12.554	-9.211	2.674	0.027	-7.197	53.908	-6.581	8.043	-20.358	-0.69	14.9	-71.12	-15.607
132	132	0.67203	-7.061	0.024	-13.052	-9.125	3.764	0.059	-7.643	55.403	-5.943	7.628	-20.359	-1.288	14.513	-71.678	-15.814
133	133	0.67716	-6.951	-0.036	-13.491	-8.986	4.824	0.07	-8.057	56.841	-5.274	7.33	-20.064	-1.959	14.147	-71.878	-16.054
134	134	0.68229	-6.842	-0.088	-13.875	-8.825	5.849	0.079	-8.428	58.223	-4.605	7.189	-19.771	-2.763	13.918	-71.998	-16.381
135	135	0.68742	-6.752	-0.134	-14.201	-8.67	6.848	0.064	-8.771	59.548	-3.938	7.221	-19.182	-3.619	13.781	-71.735	-16.771
136	136	0.69255	-6.678	-0.167	-14.471	-8.523	7.835	0.017	-9.088	60.803	-3.309	7.399	-18.086	-4.462	13.686	-70.863	-17.225
137	137	0.69768	-6.612	-0.178	-14.681	-8.382	8.819	-0.059	-9.365	61.975	-2.756	7.634	-16.771	-5.314	13.631	-69.661	-17.773
138	138	0.70281	-6.547	-0.173	-14.823	-8.238	9.783	-0.158	-9.593	63.044	-2.29	7.874	-15.757	-6.16	13.667	-68.658	-18.347
139	139	0.70794	-6.465	-0.16	-14.893	-8.073	10.707	-0.28	-9.776	64.006	-1.93	8.08	-15.071	-6.971	13.754	-67.894	-18.928
140	140	0.71307	-6.346	-0.134	-14.892	-7.873	11.585	-0.425	-9.902	64.857	-1.697	8.238	-14.343	-7.666	13.805	-67.015	-19.498
141	141	0.7182	-6.181	-0.089	-14.85	-7.626	12.431	-0.563	-9.967	65.597	-1.599	8.379	-13.547	-8.241	13.848	-65.982	-20.068
142	142	0.72333	-5.993	-0.022	-14.778	-7.351	13.265	-0.694	-9.989	66.232	-1.629	8.565	-12.715	-8.686	13.938	-64.804	-20.633
143	143	0.72846	-5.798	0.054	-14.68	-7.07	14.081	-0.812	-9.968	66.77	-1.762	8.736	-11.86	-9.029	14.01	-63.523	-21.192
144	144	0.73359	-5.593	0.132	-14.555	-6.784	14.865	-0.884	-9.862	67.197	-2.011	8.791	-10.995	-9.254	13.974	-62.188	-21.725
145	145	0.73872	-5.362	0.208	-14.412	-6.482	15.608	-0.897	-9.663	67.502	-2.37	8.713	-10.137	-9.371	13.818	-60.814	-22.232
146	146	0.74385	-5.112	0.284	-14.25	-6.17	16.322	-0.87	-9.39	67.706	-2.832	8.629	-9.301	-9.366	13.656	-59.385	-22.708
147	147	0.74898	-4.849	0.346	-14.072	-5.855	16.995	-0.806	-9.055	67.825	-3.355	8.554	-8.489	-9.272	13.495	-57.921	-23.14
148	148	0.75411	-4.579	0.393	-13.884	-5.531	17.635	-0.714	-8.691	67.866	-3.948	8.475	-7.723	-9.073	13.317	-56.452	-23.517
149	149	0.75924	-4.301	0.428	-13.711	-5.193	18.249	-0.576	-8.287	67.818	-4.589	8.36	-7.019	-8.824	13.101	-54.989	-23.871
150	150	0.76437	-4.041	0.448	-13.535	-4.878	18.843	-0.416	-7.858	67.702	-5.285	8.253	-6.351	-8.486	12.889	-53.51	-24.186
151	151	0.7695	-3.814	0.452	-13.344	-4.603	19.408	-0.246	-7.422	67.511	-5.991	8.231	-5.741	-8.116	12.741	-52.009	-24.475
152	152	0.77463	-3.626	0.448	-13.142	-4.37	19.957	-0.014	-6.938	67.265	-6.71	8.339	-5.186	-7.726	12.696	-50.48	-24.738
153	153	0.77976	-3.465	0.443	-12.947	-4.157	20.499	0.278	-6.405	66.954	-7.398	8.379	-4.673	-7.407	12.586	-48.968	-25.009
154	154	0.78489	-3.336	0.438	-12.755	-3.97	21.042	0.632	-5.824	66.591	-8.107	8.396	-4.201	-7.094	12.451	-47.466	-25.275
155	155	0.79002	-3.235	0.428	-12.555	-3.814	21.573	0.998	-5.247	66.165	-8.772	8.484	-3.773	-6.813	12.368	-45.935	-25.522
156	156	0.79515	-3.166	0.424	-12.335	-3.693	22.106	1.349	-4.689	65.691	-9.368	8.734	-3.416	-6.589	12.427	-44.373	-25.761
157	157	0.80028	-3.11	0.418	-12.108	-3.581	22.63	1.659	-4.169	65.159	-9.886	8.952	-3.095	-6.468	12.455	-42.814	-26.019
158	158	0.80541	-3.07	0.418	-11.868	-3.482	23.139	1.963	-3.658	64.544	-10.383	9.068	-2.803	-6.387	12.383	-41.269	-26.27
159	159	0.81054	-3.038	0.429	-11.622	-3.386	23.637	2.302	-3.121	63.87	-10.862	9.167	-2.524	-6.347	12.29	-39.716	-26.505
160	160	0.81567	-3.022	0.452	-11.369	-3.308	24.123	2.648	-2.581	63.135	-11.301	9.19	-2.272	-6.323	12.135	-38.197	-26.689
161	161	0.8208	-3.024	0.475	-11.111	-3.252	24.597	2.962	-2.086	62.35	-11.66	9.146	-2.032	-6.37	11.911	-36.694	-26.859
162	162	0.82593	-3.04	0.496	-10.842	-3.218	25.047	3.221	-1.644	61.491	-12.001	9.017	-1.817	-6.398	11.613	-35.213	-26.992
163	163	0.83106	-3.059	0.525	-10.558	-3.179	25.486	3.42	-1.27	60.583	-12.311	8.84	-1.616	-6.419	11.266	-33.747	-27.076
164	164	0.83619	-3.076	0.57	-10.265	-3.134	25.91	3.581	-0.946	59.601	-12.594	8.61	-1.453	-6.43	10.868	-32.308	-27.11
165	165	0.84132	-3.082	0.63	-9.985	-3.063	26.321	3.691	-0.694	58.558	-12.828	8.337	-1.288	-6.45	10.423	-30.86	-27.108
166	166	0.84645	-3.085	0.702	-9.726	-2.97	26.709	3.756	-0.513	57.446	-13.021	8.064	-1.134	-6.459	9.978	-29.395	-27.063
167	167	0.85158	-3.092	0.783	-9.481	-2.866	27.078	3.774	-0.413	56.284	-13.165	7.794	-0.991	-6.459	9.525	-27.926	-26.975
168	168	0.85671	-3.115	0.876	-9.236	-2.777	27.422	3.784	-0.345	55.047	-13.296	7.564	-0.848	-6.476	9.094	-26.405	-26.893
169	169	0.86184	-3.145	0.983	-8.999	-2.689	27.751	3.751	-0.34	53.744	-13.391	7.39	-0.67	-6.493	8.69	-24.793	-26.801
170	170	0.86697	-3.173	1.109	-8.793	-2.578	28.075	3.661	-0.42	52.383	-13.435	7.309	-0.46	-6.502	8.351	-23.079	-26.698
171	171	0.8721	-3.197	1.256	-8.613	-2.44	28.395	3.515	-0.582	50.97	-13.44	7.333	-0.198	-6.51	8.079	-21.241	-26.599
172	172	0.87723	-3.22	1.426	-8.439	-2.294	28.704	3.315	-0.797	49.491	-13.429	7.424	0.174	-6.561	7.822	-19.23	-26.564
173	173	0.88236	-3.242	1.621	-8.274	-2.142	29	3.066	-1.058	47.931	-13.375	7.621	0.642	-6.698	7.62	-17.03	-26.618
174	174	0.88749	-3.26	1.842	-8.134	-1.976	29.28	2.802	-1.337	46.277	-13.282	7.861	1.131	-6.812	7.455	-14.744	-26.641
175	175	0.89262	-3.279	2.081	-8.022	-1.795	29.539	2.534	-1.632	44.542	-13.117	8.187	1.589	-6.934	7.386	-12.413	-26.629
176	176	0.89775	-3.306	2.332	-7.929	-1.609	29.774	2.254	-1.948	42.739	-12.865	8.648	2.069	-7.171	7.428	-9.962	-26.68
177	177	0.90288	-3.348	2.596	-7.843	-1.437	29.989	1.96	-2.261	40.876	-12.538	9.103	2.563	-7.453	7.475	-7.475	-26.734
178	178	0.90801	-3.399	2.877	-7.757	-1.286	30.185	1.645	-2.549	38.947	-12.124	9.452	2.942	-7.64	7.504	-5.137	-26.643
179	179	0.91314	-3.447	3.168	-7.683	-1.129	30.353	1.341	-2.795	36.962	-11.657	9.789	3.147	-7.76	7.618	-2.961	-26.455
180	180	0.91827	-3.489	3.463	-7.623	-0.96	30.482	1.079	-2.983	34.923	-11.164	10.193	3.2	-7.916	7.872	-0.889	-26.278
181	181	0.9234	-3.525	3.758	-7.58	-0.789	30.563	0.879	-3.099	32.826	-10.682	10.643	3.1	-8.089	8.242	1.076	-26.12
182	182	0.92853	-3.568	4.04	-7.517	-0.662	30.576	0.729	-3.116	30.647	-10.2	11.122	2.736	-8.282	8.754	2.831	-25.97
183	183	0.93366	-3.608	4.301	-7.442	-0.542	30.51	0.665	-3.051	28.384	-9.769	11.575	2.249	-8.473	9.304	4.482	-25.8
184	184	0.93879	-3.632	4.543	-7.359	-0.419	30.37	0.685	-2.912	26.063	-9.433	11.999	1.86	-8.672	9.822	6.227	-25.648
185	185	0.94392	-3.637	4.765	-7.271	-0.284	30.165	0.722	-2.741	23.708	-9.165	12.469	1.62	-8.919	10.356	8.144	-25.584
186	186	0.94905	-3.623	4.961	-7.163	-0.145	29.882	0.765	-2.556	21.306	-9.016	12.919	1.383	-9.051	10.885	10.045	-25.494
187	187	0.95418	-3.591	5.127	-7.026	-0.008	29.522	0.817	-2.355	18.892	-8.993	13.316	1.128	-9.071	11.39	11.869	-25.376
188	188	0.95931	-3.53	5.264	-6.87	0.15	29.089	0.884	-2.164	16.48	-9.137	13.777	0.855	-9.01	11.959	13.665	-25.303
189	189	0.96444	-3.459	5.373	-6.689	0.313	28.599	0.958	-2	14.088	-9.493	14.397	0.514	-8.852	12.681	15.437	-25.333
190	190	0.96957	-3.379	5.439	-6.478	0.476	28.053	0.96	-1.874	11.745	-9.97	14.89	0.085	-8.489	13.327	16.991	-25.31
191	191	0.9747	-3.3	5.475	-6.246	0.639	27.504	0.844	-1.799	9.529	-10.509	15.226	-0.31	-7.903	13.837	18.39	-25.21
192	192	0.97983	-3.224	5.489	-6.008	0.82	26.998	0.637	-1.771	7.521	-11.062	15.377	-0.593	-7.189	14.17	19.663	-25.059
193	193	0.98496	-3.192	5.492	-5.77	0.986	26.573	0.415	-1.788	5.743	-11.71	15.319	-0.828	-6.648	14.267	20.817	-25.195
194	194	0.99009	-3.21	5.478	-5.515	1.101	26.231	0.115	-1.813	4.242	-12.391	15.603	-1.068	-5.106	14.801	21.716	-24.467
195	195	0.99522	-3.266	5.439	-5.22	1.16	25.931	-0.288	-1.848	3.003	-13.043	15.795	-1.187	-4.073	15.163	22.626	-24.306
196	196	1.00035	-3.326	5.378	-4.913	1.211	25.641	-0.705	-1.893	2.006	-13.642	16.073	-1.302	-3.473	15.568	23.464	-24.548
197	197	1.00548	-3.37	5.296	-4.61	1.275	25.373	-1.109	-1.921	1.296	-14.151	16.33	-1.23	-3.291	15.888	24.31	-25.103
198	198	1.01061	-3.398	5.194	-4.326	1.367	25.129	-1.51	-1.949	0.836	-14.591	16.541	-0.973	-3.342	16.1	25.148	-25.821
199	199	1.01574	-3.422	5.074	-4.034	1.456	24.922	-1.91	-1.978	0.643	-14.945	16.789	-0.633	-3.548	16.316	25.885	-26.598
200	200	1.02087	-3.445	4.935	-3.736	1.541	24.73	-2.299	-2.023	0.673	-15.131	17.109	-0.423	-3.809	16.656	26.311	-27.246
201	201	1.026	-3.471	4.773	-3.464	1.628	24.555	-2.589	-2.087	0.932	-15.232	17.639	-0.494	-3.974	17.32	26.322	-27.657
