# Supplementary material for: Gait phenotypes in paediatric hereditary spastic paraplegia revealed by dynamic time warping analysis and random forests
Source: PLoS One. 2018 Mar 8;13(3):e0192345. doi: 10.1371/journal.pone.0192345 (PMC5843164; doi:10.1371/journal.pone.0192345)
Supplement: S2 Data — (ZIP) [file pone.0192345.s009.zip › Healthy/Left.SR.HEALTHY14.3.csv]

	Epoch	Time	Pelvic.obliquity	Pelvic.tilt	Pelvic rotation	Hip.abd.add	Hip.flexion	Hip.rotation	Knee.abd.add	Knee.flexion	Knee.rotation	Ankle.abd.add	Ankle.flexion	Ankle.rotation	Forefoot.abd.add	Forefoot.flexion	Forefoot.rotation
1	1	0	-2.147	3.859	-7.122	0.772	26.204	6.954	-1.528	4.329	-17.259	17.678	1.253	-3.257	14.175	25.498	-21.557
2	2	0.00488	-2.176	3.635	-7.107	0.835	26.146	6.869	-1.479	5.215	-17.502	17.829	0.478	-2.711	14.733	24.058	-21.421
3	3	0.00976	-2.196	3.41	-7.109	0.911	26.097	6.765	-1.43	6.229	-17.483	17.785	-0.788	-2.237	15.289	21.921	-21.12
4	4	0.01464	-2.197	3.17	-7.122	1.013	26.041	6.595	-1.403	7.356	-17.096	17.583	-2.479	-2.011	15.823	19.2	-20.747
5	5	0.01952	-2.185	2.926	-7.155	1.139	25.991	6.353	-1.4	8.537	-16.339	17.137	-4.346	-2.049	16.151	16.157	-20.294
6	6	0.0244	-2.123	2.668	-7.227	1.341	25.934	6.065	-1.436	9.711	-15.215	16.425	-6.042	-2.381	16.111	13.176	-19.753
7	7	0.02928	-1.982	2.427	-7.329	1.65	25.888	5.744	-1.511	10.85	-13.755	15.408	-7.263	-2.997	15.564	10.559	-19.116
8	8	0.03416	-1.74	2.204	-7.437	2.08	25.882	5.349	-1.651	12.051	-11.977	14.433	-7.8	-3.921	14.773	8.59	-18.485
9	9	0.03904	-1.387	2.004	-7.544	2.635	25.939	5.017	-1.817	13.42	-10.11	13.706	-7.649	-5.164	13.983	7.294	-17.983
10	10	0.04392	-0.93	1.82	-7.659	3.31	26.081	4.814	-1.972	15.046	-8.249	13.055	-6.882	-6.688	13.124	6.496	-17.596
11	11	0.0488	-0.394	1.657	-7.798	4.088	26.282	4.787	-2.116	16.872	-6.491	12.5	-5.751	-8.39	12.308	5.98	-17.29
12	12	0.05368	0.179	1.517	-7.968	4.921	26.486	4.948	-2.221	18.76	-4.896	11.969	-4.527	-10.178	11.548	5.529	-17.05
13	13	0.05856	0.736	1.401	-8.167	5.748	26.62	5.357	-2.253	20.529	-3.505	11.429	-3.384	-12.03	10.839	5.06	-16.874
14	14	0.06344	1.237	1.314	-8.383	6.523	26.656	6.046	-2.189	22.071	-2.352	10.889	-2.414	-13.925	10.188	4.553	-16.771
15	15	0.06832	1.649	1.259	-8.603	7.202	26.609	6.95	-2.025	23.361	-1.432	10.314	-1.626	-15.777	9.559	4.005	-16.725
16	16	0.0732	1.968	1.231	-8.825	7.778	26.493	8.031	-1.768	24.414	-0.767	9.714	-0.982	-17.522	8.952	3.454	-16.734
17	17	0.07808	2.201	1.229	-9.048	8.264	26.319	9.264	-1.434	25.266	-0.409	9.075	-0.38	-19.078	8.342	2.967	-16.784
18	18	0.08296	2.359	1.252	-9.258	8.656	26.102	10.593	-1.036	25.958	-0.382	8.451	0.277	-20.365	7.781	2.621	-16.858
19	19	0.08784	2.458	1.296	-9.425	8.955	25.847	11.956	-0.587	26.523	-0.695	7.911	1	-21.335	7.331	2.415	-16.941
20	20	0.09272	2.529	1.35	-9.526	9.183	25.567	13.204	-0.138	26.994	-1.261	7.427	1.777	-21.949	6.96	2.308	-17.003
21	21	0.0976	2.603	1.403	-9.554	9.372	25.263	14.228	0.258	27.387	-1.982	6.998	2.552	-22.229	6.652	2.249	-17.041
22	22	0.10248	2.707	1.451	-9.512	9.547	24.938	14.99	0.582	27.709	-2.809	6.646	3.272	-22.21	6.412	2.201	-17.067
23	23	0.10736	2.852	1.486	-9.402	9.723	24.59	15.461	0.82	27.968	-3.669	6.343	3.926	-21.947	6.205	2.142	-17.076
24	24	0.11224	3.032	1.503	-9.219	9.887	24.203	15.617	0.955	28.159	-4.471	6.092	4.505	-21.511	6.032	2.062	-17.074
25	25	0.11712	3.223	1.497	-8.959	10.012	23.767	15.436	0.967	28.261	-5.199	5.898	5.013	-20.906	5.89	1.98	-17.071
26	26	0.122	3.395	1.47	-8.627	10.07	23.272	14.99	0.871	28.254	-5.873	5.758	5.457	-20.166	5.767	1.908	-17.074
27	27	0.12688	3.526	1.432	-8.244	10.044	22.725	14.378	0.717	28.141	-6.468	5.682	5.837	-19.394	5.688	1.841	-17.103
28	28	0.13176	3.602	1.392	-7.842	9.933	22.145	13.648	0.528	27.946	-6.959	5.643	6.165	-18.618	5.637	1.772	-17.149
29	29	0.13664	3.605	1.358	-7.437	9.729	21.552	12.855	0.331	27.691	-7.35	5.621	6.451	-17.842	5.604	1.69	-17.186
30	30	0.14152	3.529	1.328	-7.044	9.444	20.96	12.021	0.124	27.428	-7.566	5.555	6.751	-17.157	5.537	1.606	-17.222
31	31	0.1464	3.38	1.299	-6.681	9.086	20.368	11.203	-0.066	27.164	-7.596	5.449	7.088	-16.623	5.449	1.541	-17.264
32	32	0.15128	3.194	1.27	-6.365	8.705	19.767	10.465	-0.227	26.892	-7.487	5.299	7.452	-16.245	5.337	1.492	-17.307
33	33	0.15616	3.012	1.244	-6.116	8.358	19.157	9.766	-0.398	26.608	-7.223	5.172	7.776	-16.012	5.258	1.422	-17.357
34	34	0.16104	2.875	1.219	-5.945	8.086	18.533	9.106	-0.575	26.316	-6.821	5.072	8.071	-15.921	5.217	1.341	-17.428
35	35	0.16592	2.789	1.198	-5.859	7.902	17.895	8.499	-0.775	26.014	-6.333	5.071	8.319	-15.921	5.27	1.252	-17.512
36	36	0.1708	2.73	1.19	-5.851	7.779	17.251	7.987	-0.979	25.683	-5.748	5.068	8.544	-16.048	5.328	1.163	-17.594
37	37	0.17568	2.665	1.205	-5.909	7.658	16.625	7.548	-1.143	25.343	-5.04	4.989	8.759	-16.298	5.35	1.048	-17.681
38	38	0.18056	2.584	1.244	-6.044	7.545	16.02	7.197	-1.299	24.991	-4.325	4.901	8.967	-16.57	5.369	0.941	-17.773
39	39	0.18544	2.492	1.305	-6.258	7.45	15.425	7.03	-1.419	24.627	-3.723	4.835	9.178	-16.82	5.399	0.856	-17.858
40	40	0.19032	2.4	1.391	-6.543	7.381	14.861	6.951	-1.534	24.271	-3.15	4.749	9.389	-17.083	5.411	0.77	-17.963
41	41	0.1952	2.303	1.495	-6.88	7.311	14.309	7.043	-1.586	23.886	-2.754	4.678	9.549	-17.284	5.431	0.671	-18.077
42	42	0.20008	2.197	1.607	-7.26	7.232	13.768	7.235	-1.612	23.486	-2.507	4.702	9.659	-17.383	5.521	0.571	-18.189
43	43	0.20496	2.075	1.723	-7.66	7.128	13.239	7.482	-1.622	23.08	-2.414	4.821	9.753	-17.368	5.671	0.499	-18.315
44	44	0.20984	1.942	1.841	-8.056	6.996	12.71	7.801	-1.591	22.659	-2.49	4.961	9.818	-17.266	5.827	0.416	-18.458
45	45	0.21472	1.804	1.96	-8.435	6.847	12.188	8.146	-1.548	22.23	-2.644	5.121	9.884	-17.11	5.986	0.35	-18.585
46	46	0.2196	1.676	2.067	-8.816	6.701	11.632	8.58	-1.472	21.756	-2.908	5.252	9.922	-16.933	6.117	0.271	-18.719
47	47	0.22448	1.562	2.163	-9.195	6.561	11.066	9.014	-1.384	21.27	-3.211	5.312	9.95	-16.718	6.188	0.17	-18.845
48	48	0.22936	1.454	2.247	-9.549	6.416	10.484	9.464	-1.292	20.771	-3.576	5.416	9.964	-16.492	6.29	0.077	-18.983
49	49	0.23424	1.352	2.316	-9.862	6.268	9.896	9.861	-1.218	20.284	-3.926	5.532	9.963	-16.279	6.397	-0.034	-19.122
50	50	0.23912	1.255	2.373	-10.139	6.11	9.307	10.197	-1.149	19.808	-4.241	5.627	9.981	-16.081	6.486	-0.14	-19.265
51	51	0.244	1.173	2.416	-10.384	5.954	8.703	10.523	-1.07	19.324	-4.538	5.66	9.974	-15.919	6.531	-0.286	-19.398
52	52	0.24888	1.093	2.453	-10.591	5.798	8.108	10.735	-1.026	18.856	-4.724	5.674	9.997	-15.795	6.558	-0.414	-19.526
53	53	0.25376	1.016	2.486	-10.759	5.643	7.521	10.89	-0.994	18.411	-4.839	5.66	10.039	-15.739	6.567	-0.547	-19.661
54	54	0.25864	0.928	2.511	-10.884	5.475	6.945	10.952	-0.983	18.001	-4.862	5.612	10.149	-15.741	6.546	-0.644	-19.806
55	55	0.26352	0.83	2.529	-10.971	5.291	6.383	10.933	-0.98	17.624	-4.783	5.555	10.338	-15.813	6.522	-0.684	-19.961
56	56	0.2684	0.722	2.537	-11.026	5.098	5.828	10.831	-0.992	17.269	-4.65	5.426	10.579	-15.889	6.431	-0.706	-20.111
57	57	0.27328	0.611	2.532	-11.053	4.9	5.275	10.59	-1.038	16.942	-4.405	5.314	10.819	-15.97	6.356	-0.744	-20.256
58	58	0.27816	0.501	2.514	-11.052	4.696	4.714	10.254	-1.1	16.632	-4.098	5.275	10.997	-16.067	6.349	-0.832	-20.42
59	59	0.28304	0.399	2.48	-11.03	4.5	4.147	9.825	-1.175	16.336	-3.774	5.199	11.133	-16.112	6.307	-0.984	-20.575
60	60	0.28792	0.316	2.438	-11.002	4.328	3.582	9.343	-1.262	16.061	-3.453	5.086	11.225	-16.091	6.227	-1.203	-20.705
61	61	0.2928	0.257	2.384	-10.972	4.185	3.012	8.822	-1.363	15.818	-3.115	5.019	11.288	-16.05	6.186	-1.457	-20.827
62	62	0.29768	0.22	2.312	-10.935	4.069	2.428	8.267	-1.48	15.601	-2.777	5.005	11.33	-15.992	6.185	-1.734	-20.952
63	63	0.30256	0.201	2.228	-10.898	3.971	1.832	7.735	-1.59	15.388	-2.497	4.974	11.357	-15.895	6.162	-2.033	-21.072
64	64	0.30744	0.189	2.141	-10.874	3.881	1.246	7.21	-1.693	15.195	-2.245	4.901	11.374	-15.752	6.097	-2.364	-21.173
65	65	0.31232	0.172	2.06	-10.868	3.784	0.691	6.693	-1.789	15.043	-1.985	4.83	11.382	-15.59	6.038	-2.724	-21.257
66	66	0.3172	0.148	1.989	-10.886	3.682	0.166	6.212	-1.875	14.931	-1.739	4.739	11.384	-15.408	5.962	-3.119	-21.319
67	67	0.32208	0.118	1.931	-10.924	3.577	-0.33	5.786	-1.95	14.841	-1.533	4.621	11.37	-15.214	5.861	-3.545	-21.373
68	68	0.32696	0.084	1.89	-10.98	3.464	-0.802	5.458	-2.001	14.756	-1.367	4.501	11.335	-15.064	5.764	-3.987	-21.433
69	69	0.33184	0.044	1.861	-11.055	3.349	-1.255	5.221	-2.034	14.689	-1.214	4.327	11.299	-14.944	5.629	-4.461	-21.463
70	70	0.33672	-0.008	1.847	-11.152	3.217	-1.685	5.077	-2.054	14.645	-1.076	4.191	11.279	-14.859	5.529	-4.92	-21.474
71	71	0.3416	-0.066	1.852	-11.282	3.078	-2.087	5.063	-2.057	14.625	-0.971	4.152	11.262	-14.857	5.52	-5.35	-21.508
72	72	0.34648	-0.12	1.883	-11.45	2.948	-2.442	5.121	-2.047	14.647	-0.877	4.086	11.251	-14.892	5.498	-5.8	-21.553
73	73	0.35136	-0.168	1.94	-11.643	2.828	-2.755	5.236	-2.028	14.705	-0.776	3.967	11.233	-14.942	5.437	-6.292	-21.574
74	74	0.35624	-0.208	2.015	-11.866	2.709	-3.055	5.419	-1.994	14.763	-0.685	3.889	11.198	-15.008	5.42	-6.788	-21.585
75	75	0.36112	-0.245	2.105	-12.11	2.589	-3.34	5.658	-1.953	14.829	-0.586	3.838	11.144	-15.106	5.433	-7.3	-21.585
76	76	0.366	-0.28	2.204	-12.371	2.467	-3.62	6.007	-1.887	14.891	-0.557	3.762	11.083	-15.215	5.429	-7.825	-21.578
77	77	0.37088	-0.309	2.311	-12.633	2.35	-3.881	6.373	-1.82	14.993	-0.52	3.697	11.003	-15.312	5.438	-8.395	-21.532
78	78	0.37576	-0.335	2.422	-12.893	2.237	-4.13	6.715	-1.771	15.11	-0.452	3.665	10.874	-15.407	5.475	-9.013	-21.469
79	79	0.38064	-0.356	2.535	-13.147	2.124	-4.375	7.044	-1.722	15.239	-0.399	3.624	10.671	-15.447	5.507	-9.719	-21.368
80	80	0.38552	-0.363	2.643	-13.418	2.016	-4.624	7.373	-1.661	15.367	-0.378	3.483	10.448	-15.416	5.45	-10.481	-21.243
81	81	0.3904	-0.359	2.736	-13.695	1.918	-4.895	7.681	-1.624	15.497	-0.326	3.356	10.176	-15.36	5.4	-11.296	-21.084
82	82	0.39528	-0.339	2.808	-13.975	1.83	-5.177	7.907	-1.61	15.665	-0.225	3.166	9.941	-15.252	5.285	-12.125	-20.901
83	83	0.40016	-0.31	2.864	-14.247	1.741	-5.482	8.135	-1.592	15.837	-0.117	2.966	9.685	-15.136	5.165	-12.988	-20.692
84	84	0.40504	-0.275	2.9	-14.505	1.648	-5.808	8.322	-1.575	16.001	-0.005	2.739	9.418	-15.001	5.019	-13.866	-20.485
85	85	0.40992	-0.238	2.919	-14.755	1.546	-6.155	8.404	-1.582	16.162	0.206	2.497	9.087	-14.878	4.863	-14.817	-20.283
86	86	0.4148	-0.214	2.914	-14.961	1.429	-6.525	8.393	-1.617	16.316	0.418	2.269	8.722	-14.714	4.704	-15.796	-20.078
87	87	0.41968	-0.204	2.886	-15.121	1.274	-6.905	8.254	-1.646	16.505	0.7	2.017	8.421	-14.529	4.527	-16.75	-19.863
88	88	0.42456	-0.21	2.83	-15.254	1.094	-7.307	8.062	-1.695	16.686	0.967	1.844	8.158	-14.336	4.398	-17.635	-19.681
89	89	0.42944	-0.234	2.744	-15.377	0.875	-7.733	7.844	-1.737	16.865	1.266	1.65	7.929	-14.163	4.249	-18.491	-19.502
90	90	0.43432	-0.274	2.637	-15.48	0.642	-8.151	7.584	-1.793	17.088	1.61	1.396	7.69	-14.005	4.044	-19.399	-19.304
91	91	0.4392	-0.333	2.507	-15.554	0.383	-8.593	7.309	-1.861	17.295	1.935	1.298	7.379	-13.861	3.973	-20.318	-19.121
92	92	0.44408	-0.4	2.356	-15.601	0.106	-9.04	7.019	-1.916	17.538	2.234	1.276	7.038	-13.719	3.979	-21.267	-18.952
93	93	0.44896	-0.459	2.187	-15.63	-0.17	-9.513	6.742	-1.957	17.783	2.529	1.197	6.661	-13.603	3.942	-22.277	-18.778
94	94	0.45384	-0.499	2.007	-15.641	-0.419	-9.975	6.483	-2.001	18.087	2.788	1.118	6.272	-13.497	3.903	-23.33	-18.61
95	95	0.45872	-0.527	1.829	-15.623	-0.643	-10.414	6.246	-2.048	18.435	2.998	1.054	5.87	-13.375	3.87	-24.408	-18.425
96	96	0.4636	-0.552	1.658	-15.583	-0.856	-10.834	6.067	-2.073	18.802	3.132	0.994	5.45	-13.247	3.842	-25.506	-18.232
97	97	0.46848	-0.574	1.504	-15.533	-1.063	-11.222	5.936	-2.061	19.188	3.22	0.924	5.002	-13.161	3.818	-26.633	-18.076
98	98	0.47336	-0.57	1.374	-15.495	-1.228	-11.57	5.858	-2.051	19.605	3.248	0.918	4.53	-13.106	3.852	-27.769	-17.972
99	99	0.47824	-0.53	1.275	-15.458	-1.338	-11.868	5.82	-2.035	20.081	3.2	0.908	4.035	-13.024	3.891	-28.953	-17.886
100	100	0.48312	-0.46	1.201	-15.414	-1.411	-12.12	5.788	-2.005	20.619	3.092	0.957	3.547	-12.913	3.994	-30.143	-17.827
101	101	0.488	-0.371	1.15	-15.371	-1.464	-12.323	5.757	-1.959	21.213	2.975	1.05	3.086	-12.824	4.152	-31.317	-17.806
102	102	0.49288	-0.273	1.127	-15.333	-1.501	-12.471	5.684	-1.923	21.856	2.891	1.108	2.644	-12.75	4.287	-32.5	-17.817
103	103	0.49776	-0.175	1.138	-15.311	-1.515	-12.549	5.589	-1.914	22.556	2.804	1.154	2.188	-12.67	4.415	-33.72	-17.855
104	104	0.50264	-0.099	1.185	-15.313	-1.53	-12.538	5.464	-1.939	23.336	2.732	1.272	1.685	-12.604	4.622	-34.995	-17.931
105	105	0.50752	-0.076	1.25	-15.347	-1.586	-12.426	5.277	-1.998	24.21	2.719	1.445	1.128	-12.554	4.902	-36.331	-18.033
106	106	0.5124	-0.135	1.313	-15.41	-1.723	-12.212	5.015	-2.091	25.19	2.771	1.65	0.551	-12.515	5.226	-37.702	-18.159
107	107	0.51728	-0.306	1.355	-15.483	-1.969	-11.9	4.672	-2.219	26.28	2.883	1.92	-0.018	-12.513	5.62	-39.066	-18.321
108	108	0.52216	-0.603	1.362	-15.547	-2.34	-11.501	4.269	-2.374	27.48	3.024	2.255	-0.573	-12.533	6.076	-40.419	-18.499
109	109	0.52704	-1.014	1.326	-15.61	-2.826	-11.037	3.839	-2.558	28.777	3.172	2.649	-1.136	-12.562	6.585	-41.782	-18.68
110	110	0.53192	-1.51	1.255	-15.68	-3.4	-10.527	3.401	-2.77	30.151	3.341	3.116	-1.756	-12.635	7.166	-43.194	-18.878
111	111	0.5368	-2.06	1.163	-15.738	-4.026	-9.972	2.978	-2.99	31.594	3.495	3.656	-2.456	-12.749	7.825	-44.678	-19.097
112	112	0.54168	-2.636	1.071	-15.761	-4.667	-9.37	2.584	-3.206	33.086	3.578	4.269	-3.246	-12.865	8.56	-46.228	-19.327
113	113	0.54656	-3.217	0.995	-15.719	-5.301	-8.709	2.173	-3.423	34.616	3.592	4.961	-4.159	-12.947	9.38	-47.861	-19.556
114	114	0.55144	-3.765	0.944	-15.605	-5.893	-8.012	1.776	-3.617	36.153	3.529	5.719	-5.236	-13.014	10.278	-49.607	-19.785
115	115	0.55632	-4.265	0.917	-15.431	-6.43	-7.29	1.403	-3.793	37.678	3.367	6.487	-6.527	-12.997	11.205	-51.528	-19.962
116	116	0.5612	-4.706	0.897	-15.211	-6.908	-6.563	1.07	-3.945	39.191	3.133	7.21	-8.07	-12.902	12.121	-53.685	-20.057
117	117	0.56608	-5.084	0.883	-14.953	-7.316	-5.831	0.773	-4.076	40.693	2.831	7.81	-9.887	-12.759	12.961	-56.125	-20.086
118	118	0.57096	-5.405	0.869	-14.696	-7.662	-5.067	0.528	-4.202	42.223	2.495	8.292	-11.933	-12.628	13.727	-58.815	-20.095
119	119	0.57584	-5.689	0.86	-14.44	-7.958	-4.248	0.343	-4.325	43.798	2.099	8.669	-14.075	-12.508	14.412	-61.617	-20.108
120	120	0.58072	-5.956	0.855	-14.215	-8.231	-3.379	0.201	-4.462	45.39	1.761	8.892	-16.127	-12.454	14.933	-64.355	-20.111
121	121	0.5856	-6.225	0.847	-14.018	-8.507	-2.467	0.14	-4.565	46.982	1.442	8.929	-17.924	-12.44	15.242	-66.857	-20.11
122	122	0.59048	-6.494	0.837	-13.903	-8.772	-1.504	0.142	-4.701	48.561	1.255	8.786	-19.368	-12.512	15.302	-69.023	-20.101
123	123	0.59536	-6.759	0.817	-13.864	-9.021	-0.503	0.212	-4.864	50.15	1.167	8.495	-20.466	-12.672	15.142	-70.868	-20.111
124	124	0.60024	-7.01	0.795	-13.887	-9.229	0.536	0.367	-5.032	51.732	1.175	8.097	-21.301	-12.942	14.802	-72.451	-20.142
125	125	0.60512	-7.227	0.76	-13.975	-9.392	1.577	0.582	-5.2	53.283	1.281	7.631	-21.955	-13.282	14.344	-73.836	-20.165
126	126	0.61	-7.4	0.712	-14.125	-9.491	2.639	0.842	-5.385	54.841	1.55	7.167	-22.46	-13.719	13.818	-75.055	-20.151
127	127	0.61488	-7.502	0.652	-14.353	-9.487	3.683	1.164	-5.586	56.362	1.881	6.811	-22.698	-14.247	13.332	-75.928	-20.206
128	128	0.61976	-7.537	0.578	-14.631	-9.393	4.717	1.484	-5.835	57.872	2.28	6.579	-22.553	-14.814	12.898	-76.345	-20.307
129	129	0.62464	-7.522	0.499	-14.944	-9.22	5.719	1.809	-6.113	59.314	2.706	6.476	-21.988	-15.336	12.534	-76.248	-20.393
130	130	0.62952	-7.482	0.407	-15.273	-9.005	6.696	2.111	-6.408	60.71	3.176	6.395	-21.087	-15.766	12.168	-75.773	-20.383
131	131	0.6344	-7.435	0.306	-15.61	-8.771	7.655	2.356	-6.742	62.04	3.659	6.416	-20.047	-16.157	11.914	-75.061	-20.362
132	132	0.63928	-7.388	0.203	-15.943	-8.518	8.595	2.567	-7.092	63.293	4.136	6.496	-18.991	-16.57	11.729	-74.241	-20.373
133	133	0.64416	-7.332	0.106	-16.247	-8.242	9.531	2.696	-7.481	64.475	4.57	6.55	-17.936	-16.964	11.55	-73.354	-20.413
134	134	0.64904	-7.272	0.018	-16.513	-7.963	10.461	2.755	-7.868	65.581	4.993	6.521	-16.838	-17.334	11.325	-72.379	-20.45
135	135	0.65392	-7.205	-0.072	-16.741	-7.685	11.376	2.739	-8.257	66.612	5.371	6.439	-15.669	-17.647	11.092	-71.278	-20.489
136	136	0.6588	-7.123	-0.158	-16.938	-7.392	12.258	2.711	-8.601	67.55	5.716	6.395	-14.49	-17.983	10.919	-70.073	-20.574
137	137	0.66368	-7.026	-0.238	-17.086	-7.081	13.121	2.613	-8.944	68.412	5.992	6.372	-13.343	-18.333	10.796	-68.819	-20.739
138	138	0.66856	-6.906	-0.314	-17.183	-6.759	13.935	2.495	-9.225	69.143	6.2	6.287	-12.29	-18.664	10.647	-67.578	-20.935
139	139	0.67344	-6.768	-0.403	-17.212	-6.453	14.68	2.348	-9.42	69.735	6.366	6.125	-11.332	-18.981	10.456	-66.357	-21.153
140	140	0.67832	-6.625	-0.503	-17.164	-6.181	15.354	2.163	-9.537	70.178	6.462	5.918	-10.449	-19.275	10.259	-65.12	-21.422
141	141	0.6832	-6.485	-0.606	-17.058	-5.93	15.992	1.968	-9.589	70.526	6.454	5.718	-9.589	-19.514	10.089	-63.83	-21.734
142	142	0.68808	-6.337	-0.705	-16.898	-5.694	16.602	1.791	-9.555	70.802	6.362	5.557	-8.718	-19.69	9.965	-62.463	-22.061
143	143	0.69296	-6.172	-0.802	-16.684	-5.467	17.18	1.62	-9.441	70.992	6.21	5.436	-7.851	-19.816	9.888	-61.021	-22.397
144	144	0.69784	-5.998	-0.9	-16.421	-5.252	17.724	1.448	-9.265	71.097	6.011	5.373	-7.002	-19.927	9.863	-59.512	-22.766
145	145	0.70272	-5.831	-0.994	-16.12	-5.056	18.247	1.304	-9.021	71.118	5.731	5.349	-6.17	-19.985	9.872	-57.943	-23.155
146	146	0.7076	-5.673	-1.079	-15.805	-4.876	18.76	1.223	-8.698	71.073	5.366	5.352	-5.325	-19.95	9.902	-56.305	-23.523
147	147	0.71248	-5.52	-1.153	-15.486	-4.7	19.267	1.22	-8.287	70.963	4.904	5.349	-4.464	-19.795	9.922	-54.604	-23.851
148	148	0.71736	-5.368	-1.222	-15.15	-4.529	19.768	1.255	-7.822	70.79	4.355	5.349	-3.608	-19.551	9.933	-52.859	-24.16
149	149	0.72224	-5.21	-1.291	-14.812	-4.356	20.252	1.312	-7.33	70.542	3.752	5.362	-2.786	-19.259	9.937	-51.085	-24.47
150	150	0.72712	-5.044	-1.36	-14.484	-4.176	20.707	1.405	-6.808	70.182	3.084	5.382	-2.032	-18.883	9.93	-49.296	-24.756
151	151	0.732	-4.871	-1.425	-14.173	-3.991	21.128	1.568	-6.227	69.693	2.347	5.411	-1.374	-18.404	9.917	-47.515	-24.99
152	152	0.73688	-4.695	-1.477	-13.892	-3.803	21.54	1.841	-5.558	69.104	1.561	5.385	-0.805	-17.846	9.848	-45.778	-25.161
153	153	0.74176	-4.545	-1.502	-13.616	-3.633	21.978	2.163	-4.862	68.472	0.756	5.315	-0.297	-17.255	9.725	-44.095	-25.287
154	154	0.74664	-4.423	-1.498	-13.339	-3.487	22.438	2.494	-4.175	67.783	-0.06	5.221	0.144	-16.621	9.568	-42.454	-25.364
155	155	0.75152	-4.32	-1.467	-13.083	-3.361	22.917	2.855	-3.478	67.032	-0.908	5.095	0.527	-15.881	9.381	-40.849	-25.356
156	156	0.7564	-4.224	-1.417	-12.865	-3.232	23.389	3.308	-2.726	66.192	-1.797	4.877	0.842	-15.065	9.115	-39.301	-25.271
157	157	0.76128	-4.126	-1.342	-12.699	-3.062	23.887	3.769	-2.042	65.307	-2.664	4.688	1.087	-14.258	8.854	-37.777	-25.154
158	158	0.76616	-4.043	-1.237	-12.545	-2.899	24.415	4.172	-1.448	64.387	-3.449	4.501	1.25	-13.509	8.588	-36.308	-25.02
159	159	0.77104	-3.974	-1.108	-12.409	-2.742	24.952	4.519	-0.937	63.408	-4.154	4.313	1.332	-12.777	8.321	-34.888	-24.836
160	160	0.77592	-3.917	-0.962	-12.291	-2.608	25.475	4.864	-0.436	62.338	-4.808	4.112	1.359	-12.089	8.053	-33.473	-24.652
161	161	0.7808	-3.872	-0.81	-12.176	-2.484	25.98	5.16	-0.004	61.232	-5.397	3.997	1.407	-11.487	7.844	-31.996	-24.502
162	162	0.78568	-3.845	-0.641	-12.063	-2.376	26.477	5.443	0.394	60.063	-5.941	3.902	1.472	-10.963	7.635	-30.459	-24.38
163	163	0.79056	-3.812	-0.454	-11.974	-2.245	26.992	5.614	0.661	58.89	-6.401	3.931	1.575	-10.494	7.52	-28.83	-24.286
164	164	0.79544	-3.77	-0.259	-11.889	-2.109	27.477	5.708	0.86	57.601	-6.81	3.966	1.669	-10.086	7.401	-27.129	-24.23
165	165	0.80032	-3.725	-0.066	-11.797	-1.988	27.915	5.788	1.041	56.231	-7.202	4.057	1.81	-9.714	7.3	-25.322	-24.198
166	166	0.8052	-3.698	0.114	-11.65	-1.929	28.299	5.731	1.128	54.788	-7.454	4.411	2.023	-9.548	7.399	-23.304	-24.302
167	167	0.81008	-3.669	0.287	-11.511	-1.864	28.639	5.562	1.092	53.262	-7.603	4.901	2.283	-9.48	7.578	-21.135	-24.466
168	168	0.81496	-3.634	0.464	-11.39	-1.785	28.943	5.342	1.007	51.642	-7.677	5.319	2.555	-9.437	7.684	-18.929	-24.607
169	169	0.81984	-3.582	0.646	-11.305	-1.664	29.196	5.146	0.913	49.945	-7.73	5.878	2.912	-9.49	7.885	-16.549	-24.817
170	170	0.82472	-3.538	0.844	-11.22	-1.554	29.441	4.902	0.777	48.215	-7.714	6.76	3.414	-9.662	8.323	-13.876	-25.136
171	171	0.8296	-3.497	1.042	-11.097	-1.473	29.647	4.587	0.602	46.436	-7.619	7.7	3.943	-9.86	8.786	-11.138	-25.431
172	172	0.83448	-3.474	1.229	-10.955	-1.429	29.806	4.227	0.411	44.578	-7.471	8.544	4.447	-10.002	9.166	-8.432	-25.639
173	173	0.83936	-3.46	1.405	-10.792	-1.41	29.903	3.818	0.21	42.601	-7.259	9.272	4.858	-10.116	9.464	-5.804	-25.775
174	174	0.84424	-3.443	1.585	-10.652	-1.372	29.954	3.439	0.026	40.521	-7.003	9.972	5.226	-10.242	9.749	-3.185	-25.863
175	175	0.84912	-3.418	1.772	-10.514	-1.328	29.959	3.024	-0.177	38.347	-6.681	10.671	5.494	-10.329	10.052	-0.631	-25.874
176	176	0.854	-3.397	1.969	-10.371	-1.293	29.943	2.552	-0.386	36.125	-6.252	11.268	5.589	-10.335	10.33	1.702	-25.743
177	177	0.85888	-3.378	2.173	-10.236	-1.237	29.889	2.205	-0.536	33.846	-5.892	11.692	5.514	-10.235	10.501	3.779	-25.458
178	178	0.86376	-3.368	2.379	-10.079	-1.205	29.791	1.913	-0.623	31.505	-5.547	12.091	5.318	-10.146	10.693	5.734	-25.149
179	179	0.86864	-3.362	2.584	-9.898	-1.196	29.646	1.701	-0.626	29.154	-5.231	12.368	5.033	-10.111	10.827	7.518	-24.837
180	180	0.87352	-3.367	2.781	-9.708	-1.199	29.458	1.546	-0.593	26.8	-4.942	12.415	4.622	-10.008	10.808	9.027	-24.412
181	181	0.8784	-3.383	2.962	-9.51	-1.206	29.247	1.46	-0.54	24.513	-4.652	12.216	4.226	-9.899	10.583	10.36	-23.888
182	182	0.88328	-3.402	3.128	-9.33	-1.19	29.006	1.454	-0.47	22.252	-4.355	11.761	3.972	-9.854	10.114	11.691	-23.332
183	183	0.88816	-3.419	3.277	-9.154	-1.167	28.716	1.554	-0.404	20.228	-4.094	11.73	4.186	-9.921	9.95	13.388	-22.838
184	184	0.89304	-3.434	3.409	-8.974	-1.15	28.387	1.712	-0.331	17.963	-3.898	11.491	4.273	-10.025	9.589	15.107	-22.367
185	185	0.89792	-3.45	3.52	-8.754	-1.164	28.041	1.928	-0.234	15.643	-3.853	11.116	4.199	-10.113	9.135	16.687	-21.937
186	186	0.9028	-3.456	3.601	-8.51	-1.175	27.7	2.212	-0.149	13.623	-3.964	11.032	4.187	-10.236	8.966	18.198	-21.62
187	187	0.90768	-3.444	3.658	-8.279	-1.151	27.369	2.593	-0.085	11.878	-4.211	11.251	4.26	-10.485	9.085	19.698	-21.489
188	188	0.91256	-3.417	3.688	-8.064	-1.11	27.045	2.994	-0.025	10.39	-4.53	11.647	4.488	-10.836	9.373	21.225	-21.532
189	189	0.91744	-3.382	3.694	-7.842	-1.076	26.709	3.41	0.038	9.105	-5.009	12.08	4.883	-11.167	9.689	22.767	-21.694
190	190	0.92232	-3.338	3.667	-7.59	-1.056	26.364	3.792	0.097	8.017	-5.683	12.52	5.406	-11.421	9.992	24.288	-21.98
191	191	0.9272	-3.27	3.61	-7.325	-1.027	26.018	4.092	0.145	7.13	-6.499	13.005	5.933	-11.631	10.326	25.699	-22.434
192	192	0.93208	-3.179	3.531	-7.084	-0.967	25.674	4.391	0.194	6.404	-7.508	13.543	6.244	-11.773	10.731	26.817	-23.048
193	193	0.93696	-3.077	3.433	-6.865	-0.894	25.337	4.663	0.25	5.832	-8.692	14.088	6.195	-11.75	11.198	27.477	-23.74
194	194	0.94184	-2.983	3.323	-6.668	-0.824	25.013	4.866	0.305	5.4	-9.993	14.594	5.835	-11.514	11.683	27.71	-24.446
195	195	0.94672	-2.912	3.196	-6.479	-0.774	24.724	4.947	0.356	5.15	-11.338	15.012	5.374	-11.066	12.109	27.674	-25.129
196	196	0.9516	-2.883	3.056	-6.251	-0.793	24.461	4.924	0.413	5.059	-12.72	15.372	4.987	-10.478	12.473	27.564	-25.791
197	197	0.95648	-2.881	2.898	-6.049	-0.825	24.241	4.795	0.456	5.158	-14.033	15.739	4.578	-9.79	12.858	27.303	-26.43
198	198	0.96136	-2.9	2.731	-5.847	-0.889	24.059	4.579	0.513	5.429	-15.27	15.934	3.909	-8.916	13.207	26.559	-26.904
199	199	0.96624	-2.911	2.554	-5.691	-0.907	23.915	4.303	0.525	5.861	-16.368	15.858	2.696	-7.851	13.531	25.017	-27.139
200	200	0.97112	-2.908	2.359	-5.559	-0.892	23.789	3.91	0.492	6.443	-17.209	15.553	0.923	-6.805	13.888	22.723	-27.256
201	201	0.976	-2.879	2.144	-5.481	-0.82	23.669	3.402	0.407	7.148	-17.679	15.038	-1.111	-5.943	14.206	19.999	-27.303
