# Supplementary material for: Gait phenotypes in paediatric hereditary spastic paraplegia revealed by dynamic time warping analysis and random forests
Source: PLoS One. 2018 Mar 8;13(3):e0192345. doi: 10.1371/journal.pone.0192345 (PMC5843164; doi:10.1371/journal.pone.0192345)
Supplement: S2 Data — (ZIP) [file pone.0192345.s009.zip › Healthy/Left.SR.HEALTHY14.4.csv]

	Epoch	Time	Pelvic.obliquity	Pelvic.tilt	Pelvic rotation	Hip.abd.add	Hip.flexion	Hip.rotation	Knee.abd.add	Knee.flexion	Knee.rotation	Ankle.abd.add	Ankle.flexion	Ankle.rotation	Forefoot.abd.add	Forefoot.flexion	Forefoot.rotation
1	1	0	-1.141	1.083	-3.31	-1.441	22.487	7.019	-1.444	3.494	-14.862	15.358	2.244	-3.371	11.111	24.001	-14.931
2	2	0.00507	-1.154	0.932	-3.218	-1.374	22.41	6.308	-1.493	4.173	-15.227	15.655	2.018	-3.005	11.435	23.412	-15.622
3	3	0.01014	-1.177	0.808	-3.115	-1.316	22.375	5.498	-1.567	5.008	-15.383	15.997	1.745	-2.693	11.819	22.64	-16.258
4	4	0.01521	-1.202	0.711	-2.994	-1.269	22.379	4.62	-1.662	5.961	-15.368	16.312	1.352	-2.424	12.218	21.625	-16.825
5	5	0.02028	-1.227	0.648	-2.857	-1.23	22.424	3.725	-1.766	7.009	-15.22	16.454	0.796	-2.18	12.524	20.291	-17.286
6	6	0.02535	-1.26	0.624	-2.726	-1.198	22.51	2.86	-1.876	8.127	-14.941	16.432	0.066	-1.988	12.754	18.647	-17.642
7	7	0.03042	-1.303	0.638	-2.612	-1.173	22.625	2.065	-1.999	9.239	-14.535	16.3	-0.852	-1.884	12.949	16.76	-17.901
8	8	0.03549	-1.34	0.683	-2.513	-1.14	22.745	1.361	-2.14	10.212	-14.004	15.962	-1.914	-1.848	12.991	14.747	-18
9	9	0.04056	-1.337	0.751	-2.426	-1.064	22.852	0.742	-2.289	10.958	-13.34	15.415	-2.956	-1.836	12.826	12.821	-17.863
10	10	0.04563	-1.256	0.827	-2.352	-0.91	22.931	0.216	-2.43	11.514	-12.587	14.76	-3.769	-1.81	12.493	11.181	-17.475
11	11	0.0507	-1.077	0.891	-2.292	-0.652	22.989	-0.208	-2.558	12.039	-11.735	14.264	-4.27	-1.878	12.215	9.884	-16.941
12	12	0.05577	-0.8	0.933	-2.246	-0.287	23.036	-0.49	-2.68	12.653	-10.826	14.089	-4.536	-2.116	12.15	8.825	-16.359
13	13	0.06084	-0.445	0.954	-2.223	0.163	23.066	-0.573	-2.784	13.372	-9.965	14.106	-4.682	-2.493	12.206	7.837	-15.759
14	14	0.06591	-0.057	0.961	-2.241	0.661	23.061	-0.41	-2.839	14.157	-9.174	14.108	-4.826	-3.014	12.224	6.769	-15.152
15	15	0.07098	0.313	0.959	-2.308	1.168	23.011	0.009	-2.839	14.968	-8.439	14.025	-4.855	-3.697	12.123	5.74	-14.555
16	16	0.07605	0.632	0.96	-2.412	1.635	22.916	0.67	-2.778	15.779	-7.75	13.969	-4.523	-4.6	11.963	5.055	-14.035
17	17	0.08112	0.889	0.971	-2.543	2.045	22.791	1.588	-2.641	16.57	-7.143	13.924	-3.787	-5.739	11.749	4.79	-13.627
18	18	0.08619	1.095	0.99	-2.707	2.416	22.643	2.696	-2.447	17.334	-6.618	13.858	-2.947	-7.021	11.519	4.658	-13.314
19	19	0.09126	1.263	1.012	-2.912	2.764	22.462	3.945	-2.204	18.03	-6.214	13.797	-2.303	-8.356	11.345	4.397	-13.107
20	20	0.09633	1.42	1.037	-3.152	3.12	22.236	5.287	-1.93	18.62	-5.969	13.728	-1.864	-9.68	11.207	4.023	-13.013
21	21	0.1014	1.593	1.064	-3.406	3.498	21.959	6.636	-1.649	19.08	-5.868	13.554	-1.476	-10.945	10.99	3.672	-13.006
22	22	0.10647	1.789	1.09	-3.651	3.89	21.638	7.912	-1.373	19.41	-5.904	13.255	-1.137	-12.072	10.676	3.347	-13.061
23	23	0.11154	2.011	1.108	-3.869	4.29	21.268	9.059	-1.113	19.612	-6.078	12.782	-0.803	-13	10.225	3.065	-13.142
24	24	0.11661	2.264	1.115	-4.037	4.701	20.865	9.973	-0.913	19.738	-6.314	12.224	-0.407	-13.718	9.708	2.878	-13.242
25	25	0.12168	2.537	1.113	-4.151	5.11	20.449	10.624	-0.79	19.84	-6.597	11.796	0.082	-14.203	9.323	2.827	-13.355
26	26	0.12675	2.809	1.108	-4.206	5.487	20.041	11.014	-0.722	19.954	-6.92	11.501	0.609	-14.434	9.072	2.831	-13.462
27	27	0.13182	3.056	1.102	-4.206	5.813	19.629	11.148	-0.719	20.044	-7.264	11.293	1.056	-14.402	8.907	2.781	-13.541
28	28	0.13689	3.268	1.086	-4.139	6.075	19.204	10.991	-0.798	20.085	-7.625	11.096	1.443	-14.059	8.748	2.694	-13.555
29	29	0.14196	3.435	1.066	-3.995	6.258	18.756	10.633	-0.915	20.037	-8.051	10.815	1.776	-13.475	8.507	2.58	-13.536
30	30	0.14703	3.549	1.039	-3.789	6.353	18.296	10.105	-1.064	19.942	-8.499	10.553	2.121	-12.726	8.273	2.509	-13.502
31	31	0.1521	3.607	1.003	-3.533	6.357	17.821	9.462	-1.224	19.814	-8.953	10.383	2.467	-11.903	8.113	2.476	-13.494
32	32	0.15717	3.604	0.955	-3.247	6.278	17.321	8.754	-1.383	19.657	-9.359	10.36	2.798	-11.107	8.087	2.473	-13.528
33	33	0.16224	3.537	0.896	-2.944	6.126	16.798	8.052	-1.541	19.479	-9.74	10.5	3.088	-10.359	8.203	2.477	-13.596
34	34	0.16731	3.413	0.826	-2.628	5.901	16.27	7.323	-1.682	19.293	-10.009	10.615	3.339	-9.717	8.299	2.448	-13.69
35	35	0.17238	3.252	0.749	-2.309	5.634	15.729	6.661	-1.777	19.093	-10.196	10.585	3.633	-9.186	8.266	2.427	-13.755
36	36	0.17745	3.084	0.663	-1.994	5.354	15.175	6.076	-1.827	18.887	-10.288	10.427	3.95	-8.814	8.122	2.405	-13.812
37	37	0.18252	2.932	0.567	-1.702	5.101	14.606	5.555	-1.867	18.696	-10.264	10.332	4.286	-8.593	8.035	2.401	-13.86
38	38	0.18759	2.799	0.46	-1.44	4.884	14.023	5.127	-1.889	18.535	-10.154	10.294	4.605	-8.514	8.011	2.366	-13.896
39	39	0.19266	2.675	0.352	-1.232	4.69	13.43	4.814	-1.882	18.39	-9.908	10.319	4.916	-8.651	8.068	2.325	-13.953
40	40	0.19773	2.547	0.255	-1.089	4.519	12.841	4.631	-1.872	18.249	-9.611	10.374	5.268	-8.903	8.151	2.333	-14.005
41	41	0.2028	2.408	0.171	-1.01	4.363	12.26	4.526	-1.861	18.088	-9.242	10.271	5.628	-9.245	8.096	2.331	-14.052
42	42	0.20787	2.253	0.099	-0.983	4.208	11.695	4.492	-1.847	17.933	-8.801	10.069	5.98	-9.666	7.961	2.298	-14.084
43	43	0.21294	2.081	0.039	-1.012	4.052	11.149	4.573	-1.816	17.791	-8.432	9.826	6.321	-10.068	7.793	2.242	-14.112
44	44	0.21801	1.897	-0.007	-1.095	3.894	10.627	4.693	-1.784	17.66	-8.062	9.582	6.6	-10.482	7.635	2.13	-14.164
45	45	0.22308	1.704	-0.039	-1.238	3.75	10.129	4.876	-1.775	17.537	-7.723	9.378	6.893	-10.851	7.504	2.044	-14.194
46	46	0.22815	1.504	-0.056	-1.412	3.6	9.638	5.09	-1.776	17.382	-7.466	9.193	7.144	-11.147	7.379	1.947	-14.23
47	47	0.23322	1.287	-0.055	-1.611	3.434	9.179	5.312	-1.774	17.235	-7.283	8.929	7.414	-11.329	7.174	1.851	-14.239
48	48	0.23829	1.064	-0.041	-1.815	3.259	8.734	5.519	-1.766	17.075	-7.128	8.556	7.689	-11.468	6.868	1.742	-14.247
49	49	0.24336	0.84	-0.007	-2.033	3.08	8.303	5.722	-1.756	16.891	-7.034	8.181	7.903	-11.568	6.561	1.594	-14.298
50	50	0.24843	0.63	0.036	-2.263	2.916	7.876	5.923	-1.757	16.684	-7.047	7.84	8.08	-11.55	6.267	1.433	-14.345
51	51	0.2535	0.423	0.088	-2.497	2.752	7.465	6.109	-1.766	16.481	-7.108	7.577	8.217	-11.503	6.038	1.257	-14.428
52	52	0.25857	0.225	0.141	-2.72	2.596	7.055	6.311	-1.77	16.275	-7.264	7.37	8.365	-11.397	5.849	1.107	-14.519
53	53	0.26364	0.042	0.211	-2.921	2.445	6.655	6.52	-1.759	16.063	-7.488	7.203	8.535	-11.258	5.696	0.987	-14.614
54	54	0.26871	-0.121	0.296	-3.107	2.312	6.266	6.678	-1.758	15.84	-7.709	7.073	8.695	-11.108	5.574	0.871	-14.727
55	55	0.27378	-0.267	0.392	-3.27	2.194	5.889	6.808	-1.761	15.627	-7.883	6.931	8.881	-11.003	5.442	0.769	-14.836
56	56	0.27885	-0.401	0.484	-3.401	2.078	5.507	6.923	-1.748	15.408	-8.05	6.733	9.065	-10.927	5.264	0.653	-14.951
57	57	0.28392	-0.517	0.57	-3.497	1.974	5.126	6.962	-1.75	15.211	-8.13	6.538	9.311	-10.906	5.087	0.584	-15.07
58	58	0.28899	-0.623	0.653	-3.562	1.882	4.746	6.941	-1.776	15.031	-8.125	6.399	9.586	-10.953	4.956	0.546	-15.194
59	59	0.29406	-0.722	0.728	-3.599	1.788	4.358	6.866	-1.805	14.855	-8.081	6.316	9.857	-11.006	4.878	0.51	-15.312
60	60	0.29913	-0.821	0.8	-3.608	1.688	3.961	6.749	-1.84	14.681	-7.988	6.279	10.097	-11.081	4.847	0.446	-15.418
61	61	0.3042	-0.92	0.87	-3.595	1.588	3.565	6.576	-1.886	14.513	-7.831	6.27	10.328	-11.2	4.846	0.378	-15.535
62	62	0.30927	-1.019	0.934	-3.565	1.479	3.166	6.347	-1.934	14.351	-7.618	6.271	10.577	-11.33	4.856	0.325	-15.646
63	63	0.31434	-1.116	0.987	-3.525	1.365	2.757	6.069	-1.975	14.196	-7.339	6.192	10.847	-11.474	4.802	0.261	-15.744
64	64	0.31941	-1.212	1.023	-3.485	1.254	2.33	5.751	-2.029	14.043	-7.044	6.126	11.084	-11.59	4.756	0.16	-15.833
65	65	0.32448	-1.302	1.052	-3.438	1.152	1.894	5.424	-2.093	13.892	-6.731	6.058	11.317	-11.705	4.704	0.052	-15.903
66	66	0.32955	-1.379	1.074	-3.384	1.06	1.449	5.102	-2.151	13.728	-6.473	5.957	11.541	-11.779	4.613	-0.065	-15.971
67	67	0.33462	-1.437	1.092	-3.331	0.99	0.998	4.776	-2.217	13.569	-6.237	5.929	11.771	-11.832	4.579	-0.161	-16.044
68	68	0.33969	-1.482	1.103	-3.295	0.936	0.538	4.482	-2.279	13.415	-6.026	5.9	11.982	-11.866	4.546	-0.281	-16.108
69	69	0.34476	-1.518	1.105	-3.278	0.886	0.062	4.23	-2.324	13.251	-5.874	5.852	12.154	-11.859	4.495	-0.443	-16.167
70	70	0.34983	-1.545	1.105	-3.277	0.841	-0.426	4.033	-2.36	13.07	-5.782	5.843	12.308	-11.837	4.473	-0.605	-16.233
71	71	0.3549	-1.57	1.112	-3.296	0.795	-0.917	3.889	-2.386	12.875	-5.731	5.86	12.442	-11.827	4.474	-0.77	-16.323
72	72	0.35997	-1.596	1.13	-3.338	0.75	-1.399	3.821	-2.397	12.672	-5.729	5.844	12.559	-11.833	4.446	-0.952	-16.426
73	73	0.36504	-1.623	1.163	-3.402	0.705	-1.864	3.822	-2.399	12.472	-5.77	5.792	12.654	-11.836	4.388	-1.167	-16.523
74	74	0.37011	-1.645	1.212	-3.487	0.67	-2.308	3.853	-2.42	12.285	-5.814	5.804	12.757	-11.837	4.378	-1.362	-16.606
75	75	0.37518	-1.656	1.274	-3.583	0.642	-2.736	3.909	-2.434	12.11	-5.851	5.784	12.901	-11.837	4.336	-1.536	-16.671
76	76	0.38025	-1.661	1.345	-3.688	0.608	-3.161	4.003	-2.429	11.935	-5.909	5.753	13.073	-11.835	4.286	-1.691	-16.725
77	77	0.38532	-1.666	1.42	-3.799	0.565	-3.59	4.142	-2.41	11.757	-5.98	5.764	13.214	-11.861	4.282	-1.867	-16.787
78	78	0.39039	-1.673	1.495	-3.92	0.509	-4.025	4.338	-2.369	11.57	-6.101	5.76	13.312	-11.888	4.271	-2.085	-16.857
79	79	0.39546	-1.679	1.566	-4.053	0.447	-4.457	4.567	-2.316	11.39	-6.263	5.754	13.392	-11.909	4.26	-2.321	-16.942
80	80	0.40053	-1.675	1.631	-4.2	0.392	-4.888	4.816	-2.258	11.229	-6.426	5.69	13.56	-11.935	4.189	-2.499	-17.023
81	81	0.4056	-1.652	1.69	-4.359	0.356	-5.315	5.049	-2.219	11.096	-6.563	5.641	13.821	-11.956	4.115	-2.598	-17.097
82	82	0.41067	-1.611	1.738	-4.525	0.337	-5.741	5.237	-2.194	10.99	-6.661	5.602	14.088	-11.937	4.042	-2.706	-17.141
83	83	0.41574	-1.561	1.772	-4.694	0.316	-6.171	5.374	-2.174	10.913	-6.728	5.585	14.298	-11.86	3.99	-2.89	-17.151
84	84	0.42081	-1.508	1.791	-4.863	0.29	-6.605	5.469	-2.155	10.863	-6.776	5.586	14.461	-11.757	3.954	-3.134	-17.157
85	85	0.42588	-1.455	1.796	-5.031	0.258	-7.039	5.529	-2.138	10.841	-6.801	5.536	14.633	-11.645	3.864	-3.4	-17.165
86	86	0.43095	-1.409	1.779	-5.196	0.216	-7.473	5.533	-2.134	10.863	-6.776	5.483	14.771	-11.534	3.771	-3.725	-17.172
87	87	0.43602	-1.377	1.734	-5.359	0.154	-7.904	5.479	-2.138	10.949	-6.706	5.481	14.858	-11.41	3.726	-4.124	-17.172
88	88	0.44109	-1.359	1.666	-5.525	0.071	-8.323	5.336	-2.164	11.107	-6.542	5.572	14.949	-11.298	3.762	-4.531	-17.176
89	89	0.44616	-1.345	1.579	-5.691	-0.018	-8.728	5.128	-2.209	11.32	-6.305	5.62	15.108	-11.179	3.746	-4.915	-17.16
90	90	0.45123	-1.344	1.476	-5.861	-0.129	-9.119	4.88	-2.266	11.584	-6.013	5.6	15.28	-11.031	3.664	-5.332	-17.095
91	91	0.4563	-1.364	1.353	-6.031	-0.265	-9.495	4.597	-2.333	11.903	-5.667	5.56	15.402	-10.888	3.57	-5.829	-17.01
92	92	0.46137	-1.401	1.216	-6.201	-0.424	-9.855	4.313	-2.402	12.271	-5.309	5.453	15.482	-10.728	3.419	-6.413	-16.894
93	93	0.46644	-1.441	1.07	-6.368	-0.584	-10.2	4.045	-2.48	12.682	-4.956	5.317	15.514	-10.57	3.245	-7.074	-16.763
94	94	0.47151	-1.481	0.919	-6.533	-0.747	-10.524	3.796	-2.567	13.151	-4.598	5.219	15.443	-10.423	3.117	-7.857	-16.62
95	95	0.47658	-1.522	0.769	-6.691	-0.915	-10.823	3.573	-2.656	13.669	-4.274	5.171	15.276	-10.244	3.04	-8.75	-16.445
96	96	0.48165	-1.562	0.621	-6.846	-1.084	-11.099	3.398	-2.741	14.224	-4.014	5.124	15.02	-10.035	2.967	-9.747	-16.255
97	97	0.48672	-1.588	0.476	-6.989	-1.239	-11.355	3.262	-2.819	14.815	-3.811	5.067	14.737	-9.805	2.885	-10.791	-16.058
98	98	0.49179	-1.606	0.338	-7.124	-1.386	-11.582	3.148	-2.892	15.448	-3.632	5.06	14.342	-9.582	2.865	-11.951	-15.87
99	99	0.49686	-1.616	0.214	-7.25	-1.52	-11.784	3.089	-2.952	16.112	-3.521	5.018	13.883	-9.342	2.819	-13.2	-15.674
100	100	0.50193	-1.617	0.11	-7.363	-1.642	-11.958	3.068	-3.006	16.805	-3.439	4.956	13.433	-9.105	2.756	-14.463	-15.464
101	101	0.507	-1.603	0.026	-7.455	-1.74	-12.101	3.08	-3.065	17.531	-3.402	4.964	12.981	-8.875	2.749	-15.728	-15.257
102	102	0.51207	-1.584	-0.04	-7.532	-1.823	-12.212	3.114	-3.115	18.293	-3.405	4.877	12.504	-8.579	2.656	-17.065	-14.992
103	103	0.51714	-1.563	-0.081	-7.599	-1.906	-12.28	3.164	-3.151	19.096	-3.426	4.745	11.924	-8.273	2.536	-18.539	-14.718
104	104	0.52221	-1.548	-0.091	-7.66	-1.996	-12.297	3.218	-3.175	19.944	-3.439	4.669	11.25	-7.974	2.485	-20.115	-14.446
105	105	0.52728	-1.538	-0.076	-7.711	-2.081	-12.267	3.254	-3.212	20.838	-3.442	4.743	10.479	-7.708	2.586	-21.774	-14.207
106	106	0.53235	-1.542	-0.037	-7.746	-2.17	-12.186	3.248	-3.264	21.786	-3.418	4.919	9.555	-7.46	2.803	-23.586	-13.992
107	107	0.53742	-1.574	0.025	-7.759	-2.285	-12.046	3.206	-3.314	22.795	-3.394	5.157	8.577	-7.185	3.088	-25.471	-13.766
108	108	0.54249	-1.654	0.118	-7.746	-2.442	-11.828	3.124	-3.367	23.866	-3.338	5.455	7.528	-6.906	3.441	-27.434	-13.519
109	109	0.54756	-1.799	0.227	-7.71	-2.653	-11.53	3.013	-3.42	25.004	-3.298	5.736	6.494	-6.617	3.778	-29.401	-13.277
110	110	0.55263	-2.015	0.33	-7.647	-2.937	-11.17	2.851	-3.476	26.215	-3.253	6.085	5.41	-6.314	4.185	-31.418	-13.038
111	111	0.5577	-2.292	0.423	-7.554	-3.285	-10.764	2.674	-3.52	27.493	-3.235	6.58	4.327	-6.028	4.731	-33.414	-12.834
112	112	0.56277	-2.618	0.499	-7.43	-3.693	-10.316	2.453	-3.545	28.851	-3.224	7.122	3.195	-5.759	5.345	-35.473	-12.675
113	113	0.56784	-2.963	0.569	-7.275	-4.116	-9.822	2.218	-3.576	30.284	-3.244	7.818	2.121	-5.551	6.098	-37.454	-12.603
114	114	0.57291	-3.311	0.634	-7.084	-4.541	-9.288	1.972	-3.602	31.784	-3.335	8.6	1.029	-5.338	6.938	-39.444	-12.591
115	115	0.57798	-3.651	0.706	-6.854	-4.948	-8.718	1.726	-3.627	33.313	-3.52	9.375	-0.03	-5.107	7.765	-41.386	-12.634
116	116	0.58305	-3.988	0.79	-6.575	-5.361	-8.109	1.452	-3.635	34.855	-3.741	10.133	-1.141	-4.848	8.595	-43.357	-12.693
117	117	0.58812	-4.318	0.891	-6.254	-5.773	-7.45	1.183	-3.611	36.419	-3.98	10.86	-2.271	-4.629	9.415	-45.321	-12.795
118	118	0.59319	-4.629	1.001	-5.889	-6.164	-6.744	0.891	-3.597	37.992	-4.268	11.619	-3.469	-4.36	10.277	-47.303	-12.901
119	119	0.59826	-4.907	1.121	-5.515	-6.529	-5.99	0.623	-3.577	39.575	-4.609	12.33	-4.832	-4.005	11.131	-49.423	-12.972
120	120	0.60333	-5.153	1.249	-5.162	-6.863	-5.177	0.366	-3.59	41.161	-4.953	12.875	-6.445	-3.577	11.876	-51.783	-12.991
121	121	0.6084	-5.367	1.388	-4.851	-7.155	-4.297	0.152	-3.632	42.743	-5.309	13.175	-8.312	-3.124	12.446	-54.388	-12.994
122	122	0.61347	-5.556	1.519	-4.588	-7.42	-3.368	-0.065	-3.729	44.31	-5.629	13.156	-10.398	-2.625	12.774	-57.22	-12.934
123	123	0.61854	-5.721	1.635	-4.373	-7.65	-2.398	-0.242	-3.863	45.849	-5.938	12.924	-12.632	-2.085	12.944	-60.175	-12.803
124	124	0.62361	-5.872	1.742	-4.217	-7.861	-1.385	-0.4	-4.043	47.378	-6.203	12.515	-14.857	-1.524	12.968	-63.112	-12.609
125	125	0.62868	-6.02	1.844	-4.129	-8.058	-0.322	-0.502	-4.257	48.903	-6.385	11.986	-16.945	-1.008	12.855	-65.9	-12.362
126	126	0.63375	-6.176	1.943	-4.117	-8.253	0.78	-0.549	-4.5	50.425	-6.471	11.369	-18.822	-0.601	12.61	-68.461	-12.121
127	127	0.63882	-6.338	2.04	-4.18	-8.437	1.912	-0.534	-4.768	51.924	-6.442	10.695	-20.484	-0.344	12.245	-70.777	-11.913
128	128	0.64389	-6.49	2.13	-4.318	-8.585	3.064	-0.459	-5.059	53.394	-6.284	10.006	-21.921	-0.245	11.78	-72.831	-11.732
129	129	0.64896	-6.615	2.211	-4.518	-8.68	4.226	-0.348	-5.376	54.839	-5.939	9.361	-23.031	-0.363	11.231	-74.522	-11.599
130	130	0.65403	-6.699	2.274	-4.76	-8.701	5.393	-0.234	-5.736	56.269	-5.472	8.819	-23.71	-0.633	10.646	-75.736	-11.52
131	131	0.6591	-6.741	2.324	-5.029	-8.659	6.555	-0.122	-6.116	57.696	-4.885	8.414	-23.824	-1.015	10.047	-76.363	-11.455
132	132	0.66417	-6.739	2.36	-5.319	-8.551	7.701	-0.01	-6.509	59.124	-4.22	8.175	-23.363	-1.485	9.482	-76.391	-11.409
133	133	0.66924	-6.691	2.387	-5.618	-8.367	8.825	0.107	-6.904	60.547	-3.534	8.142	-22.478	-2.053	9.042	-75.951	-11.418
134	134	0.67431	-6.605	2.406	-5.909	-8.123	9.928	0.18	-7.327	61.944	-2.867	8.257	-21.371	-2.679	8.729	-75.226	-11.487
135	135	0.67938	-6.493	2.413	-6.161	-7.843	10.994	0.226	-7.725	63.259	-2.208	8.453	-20.223	-3.38	8.504	-74.362	-11.601
136	136	0.68445	-6.371	2.41	-6.361	-7.551	12.022	0.233	-8.087	64.463	-1.571	8.654	-19.129	-4.141	8.321	-73.437	-11.765
137	137	0.68952	-6.24	2.402	-6.499	-7.255	13.008	0.201	-8.408	65.532	-0.994	8.861	-18.134	-4.921	8.189	-72.481	-11.977
138	138	0.69459	-6.114	2.385	-6.58	-6.968	13.947	0.147	-8.684	66.484	-0.538	9.049	-17.229	-5.655	8.095	-71.512	-12.231
139	139	0.69966	-5.992	2.357	-6.606	-6.695	14.837	0.087	-8.903	67.333	-0.223	9.228	-16.378	-6.304	8.042	-70.51	-12.508
140	140	0.70473	-5.875	2.325	-6.575	-6.44	15.681	0.029	-9.05	68.079	-0.051	9.353	-15.513	-6.877	7.979	-69.423	-12.819
141	141	0.7098	-5.759	2.295	-6.488	-6.198	16.488	-0.044	-9.144	68.724	0.013	9.395	-14.58	-7.393	7.86	-68.207	-13.152
142	142	0.71487	-5.647	2.273	-6.345	-5.97	17.262	-0.092	-9.159	69.257	-0.044	9.364	-13.598	-7.841	7.688	-66.872	-13.502
143	143	0.71994	-5.535	2.26	-6.151	-5.754	18.011	-0.13	-9.105	69.686	-0.212	9.293	-12.614	-8.233	7.497	-65.456	-13.882
144	144	0.72501	-5.425	2.253	-5.91	-5.558	18.74	-0.141	-8.972	70.012	-0.479	9.185	-11.661	-8.565	7.291	-63.996	-14.28
145	145	0.73008	-5.313	2.254	-5.634	-5.376	19.447	-0.118	-8.761	70.241	-0.815	9.062	-10.767	-8.848	7.084	-62.526	-14.681
146	146	0.73515	-5.189	2.262	-5.327	-5.194	20.136	-0.092	-8.514	70.38	-1.234	8.923	-9.935	-9.051	6.874	-61.056	-15.076
147	147	0.74022	-5.047	2.274	-5.006	-5.002	20.811	-0.062	-8.237	70.432	-1.743	8.741	-9.143	-9.148	6.633	-59.57	-15.448
148	148	0.74529	-4.889	2.286	-4.688	-4.797	21.47	-0.004	-7.923	70.398	-2.35	8.541	-8.341	-9.142	6.383	-58.011	-15.802
149	149	0.75036	-4.717	2.3	-4.381	-4.577	22.118	0.083	-7.587	70.282	-3.019	8.391	-7.538	-9.072	6.174	-56.374	-16.146
150	150	0.75543	-4.539	2.324	-4.086	-4.347	22.761	0.17	-7.26	70.089	-3.731	8.269	-6.781	-8.926	5.987	-54.722	-16.458
151	151	0.7605	-4.37	2.359	-3.804	-4.126	23.404	0.277	-6.925	69.814	-4.495	8.18	-6.077	-8.7	5.832	-53.056	-16.745
152	152	0.76557	-4.219	2.41	-3.538	-3.923	24.051	0.423	-6.57	69.459	-5.303	8.135	-5.385	-8.43	5.714	-51.325	-17.027
153	153	0.77064	-4.086	2.473	-3.29	-3.735	24.702	0.599	-6.202	69.033	-6.136	8.138	-4.691	-8.14	5.635	-49.522	-17.311
154	154	0.77571	-3.966	2.546	-3.06	-3.561	25.349	0.798	-5.825	68.533	-6.974	8.177	-4.019	-7.839	5.586	-47.677	-17.589
155	155	0.78078	-3.858	2.627	-2.847	-3.398	25.993	1.013	-5.447	67.966	-7.81	8.191	-3.405	-7.498	5.518	-45.853	-17.826
156	156	0.78585	-3.761	2.716	-2.655	-3.24	26.628	1.256	-5.063	67.329	-8.635	8.192	-2.845	-7.122	5.439	-44.043	-18.011
157	157	0.79092	-3.674	2.81	-2.481	-3.09	27.247	1.523	-4.674	66.614	-9.455	8.198	-2.329	-6.726	5.367	-42.229	-18.163
158	158	0.79599	-3.597	2.907	-2.319	-2.947	27.848	1.797	-4.29	65.825	-10.234	8.182	-1.863	-6.364	5.28	-40.424	-18.306
159	159	0.80106	-3.524	3.011	-2.166	-2.809	28.439	2.054	-3.931	64.977	-10.946	8.09	-1.479	-6.047	5.135	-38.688	-18.43
160	160	0.80613	-3.451	3.121	-2.026	-2.667	29.014	2.318	-3.575	64.074	-11.599	7.928	-1.181	-5.735	4.944	-37.037	-18.497
161	161	0.8112	-3.371	3.228	-1.896	-2.52	29.557	2.597	-3.215	63.108	-12.211	7.736	-0.984	-5.403	4.748	-35.47	-18.49
162	162	0.81627	-3.285	3.325	-1.774	-2.371	30.057	2.869	-2.86	62.074	-12.749	7.451	-0.823	-5.123	4.48	-33.94	-18.457
163	163	0.82134	-3.195	3.413	-1.66	-2.221	30.51	3.138	-2.513	60.964	-13.232	7.09	-0.671	-4.924	4.145	-32.404	-18.443
164	164	0.82641	-3.094	3.492	-1.552	-2.061	30.916	3.39	-2.193	59.785	-13.657	6.679	-0.552	-4.755	3.77	-30.891	-18.395
165	165	0.83148	-2.988	3.569	-1.438	-1.905	31.277	3.614	-1.898	58.533	-14.022	6.251	-0.49	-4.567	3.394	-29.416	-18.268
166	166	0.83655	-2.878	3.639	-1.308	-1.761	31.593	3.786	-1.653	57.21	-14.311	5.992	-0.468	-4.465	3.177	-27.893	-18.169
167	167	0.84162	-2.777	3.706	-1.168	-1.64	31.869	3.914	-1.448	55.809	-14.536	5.491	-0.291	-4.366	2.699	-26.26	-18.012
168	168	0.84669	-2.682	3.771	-1.027	-1.537	32.102	4.025	-1.26	54.335	-14.684	4.917	-0.035	-4.319	2.136	-24.54	-17.834
169	169	0.85176	-2.597	3.839	-0.885	-1.451	32.3	4.106	-1.113	52.792	-14.786	3.134	0.323	-3.643	0.404	-23.085	-16.989
170	170	0.85683	-2.526	3.909	-0.749	-1.38	32.459	4.175	-1.002	51.18	-14.841	3.472	0.465	-3.862	0.728	-21.136	-17.021
171	171	0.8619	-2.467	3.985	-0.624	-1.319	32.592	4.207	-0.937	49.499	-14.825	4.447	0.684	-4.391	1.643	-18.864	-17.324
172	172	0.86697	-2.414	4.064	-0.509	-1.261	32.695	4.199	-0.925	47.747	-14.715	5.764	1.094	-5.146	2.833	-16.238	-17.789
173	173	0.87204	-2.361	4.151	-0.394	-1.205	32.769	4.156	-0.951	45.92	-14.545	6.372	1.542	-5.512	3.354	-13.786	-17.82
174	174	0.87711	-2.306	4.24	-0.286	-1.147	32.812	4.059	-1.02	44.037	-14.269	6.762	1.918	-5.715	3.703	-11.471	-17.626
175	175	0.88218	-2.251	4.335	-0.187	-1.089	32.827	3.909	-1.122	42.1	-13.883	7.192	2.251	-5.935	4.12	-9.175	-17.397
176	176	0.88725	-2.203	4.434	-0.091	-1.038	32.812	3.7	-1.267	40.104	-13.406	7.766	2.521	-6.217	4.694	-6.874	-17.204
177	177	0.89232	-2.165	4.541	0.005	-1.005	32.759	3.495	-1.396	38.033	-12.866	8.234	2.722	-6.421	5.204	-4.662	-16.889
178	178	0.89739	-2.144	4.656	0.094	-0.986	32.676	3.27	-1.542	35.905	-12.217	8.593	2.84	-6.51	5.639	-2.575	-16.389
179	179	0.90246	-2.143	4.774	0.169	-0.972	32.557	3.051	-1.695	33.709	-11.507	8.966	2.863	-6.548	6.113	-0.572	-15.808
180	180	0.90753	-2.154	4.89	0.225	-0.958	32.382	2.879	-1.834	31.443	-10.766	9.353	2.864	-6.586	6.61	1.418	-15.185
181	181	0.9126	-2.181	4.998	0.277	-0.949	32.152	2.747	-1.961	29.13	-10.015	9.747	2.774	-6.653	7.125	3.31	-14.569
182	182	0.91767	-2.215	5.099	0.325	-0.937	31.876	2.644	-2.08	26.803	-9.269	10.156	2.515	-6.753	7.673	5.011	-13.985
183	183	0.92274	-2.26	5.195	0.379	-0.936	31.563	2.589	-2.169	24.469	-8.564	10.451	2.132	-6.796	8.13	6.519	-13.351
184	184	0.92781	-2.309	5.281	0.435	-0.931	31.204	2.577	-2.256	22.127	-7.905	10.731	1.812	-6.807	8.552	8.049	-12.689
185	185	0.93288	-2.367	5.342	0.502	-0.946	30.789	2.617	-2.318	19.779	-7.317	10.982	1.704	-6.792	8.92	9.75	-12.015
186	186	0.93795	-2.436	5.379	0.574	-0.967	30.324	2.738	-2.378	17.439	-6.886	11.116	1.76	-6.697	9.148	11.554	-11.333
187	187	0.94302	-2.519	5.398	0.656	-1.01	29.836	2.945	-2.396	15.158	-6.587	11.067	1.844	-6.606	9.215	13.3	-10.702
188	188	0.94809	-2.607	5.409	0.741	-1.049	29.36	3.161	-2.43	12.995	-6.436	11.071	1.859	-6.541	9.332	14.919	-10.241
189	189	0.95316	-2.698	5.415	0.835	-1.097	28.906	3.464	-2.437	10.976	-6.504	11.277	1.756	-6.603	9.66	16.393	-10.05
190	190	0.95823	-2.787	5.408	0.932	-1.152	28.471	3.778	-2.433	9.12	-6.731	11.602	1.686	-6.786	10.106	17.841	-10.133
191	191	0.9633	-2.878	5.382	1.044	-1.219	28.057	4.085	-2.412	7.466	-7.141	11.901	1.848	-6.998	10.52	19.396	-10.421
192	192	0.96837	-2.966	5.343	1.182	-1.305	27.662	4.344	-2.373	6.022	-7.719	12.153	2.22	-7.167	10.878	21.005	-10.857
193	193	0.97344	-3.036	5.297	1.348	-1.396	27.293	4.527	-2.323	4.799	-8.474	12.392	2.703	-7.247	11.201	22.561	-11.425
194	194	0.97851	-3.078	5.249	1.522	-1.459	26.944	4.627	-2.274	3.778	-9.416	12.656	3.105	-7.302	11.525	23.91	-12.222
195	195	0.98358	-3.097	5.189	1.705	-1.506	26.609	4.612	-2.216	2.948	-10.537	12.925	3.349	-7.32	11.831	24.99	-13.266
196	196	0.98865	-3.086	5.122	1.884	-1.515	26.298	4.459	-2.166	2.311	-11.744	13.284	3.38	-7.31	12.203	25.76	-14.504
197	197	0.99372	-3.051	5.053	2.054	-1.49	26.04	4.16	-2.123	1.902	-12.945	13.767	3.19	-7.196	12.692	26.188	-15.786
198	198	0.99879	-2.99	4.978	2.208	-1.422	25.842	3.744	-2.101	1.733	-14.148	14.304	2.94	-6.873	13.212	26.389	-16.982
199	199	1.00386	-2.916	4.902	2.35	-1.337	25.718	3.234	-2.07	1.82	-15.283	14.766	2.729	-6.445	13.652	26.421	-18.098
200	200	1.00893	-2.83	4.822	2.471	-1.228	25.659	2.593	-2.045	2.162	-16.281	15.122	2.526	-5.891	13.991	26.217	-19.079
201	201	1.014	-2.741	4.746	2.568	-1.098	25.657	1.895	-2.041	2.737	-17.167	15.392	2.077	-5.166	14.317	25.519	-19.842
