# Supplementary material for: Gait phenotypes in paediatric hereditary spastic paraplegia revealed by dynamic time warping analysis and random forests
Source: PLoS One. 2018 Mar 8;13(3):e0192345. doi: 10.1371/journal.pone.0192345 (PMC5843164; doi:10.1371/journal.pone.0192345)
Supplement: S2 Data — (ZIP) [file pone.0192345.s009.zip › Healthy/Left.SR.HEALTHY14.5.csv]

	Epoch	Time	Pelvic.obliquity	Pelvic.tilt	Pelvic rotation	Hip.abd.add	Hip.flexion	Hip.rotation	Knee.abd.add	Knee.flexion	Knee.rotation	Ankle.abd.add	Ankle.flexion	Ankle.rotation	Forefoot.abd.add	Forefoot.flexion	Forefoot.rotation
1	1	0	-2.152	1.57	-2.271	1.302	20.777	0.858	-2.496	4.709	-14.428	20.128	0.995	-3.468	18.796	22.468	-20.872
2	2	0.00569	-2.175	1.531	-2.263	1.385	20.81	0.861	-2.505	5.38	-14.789	20.249	0.528	-3.136	19.153	21.476	-20.905
3	3	0.01138	-2.204	1.514	-2.24	1.45	20.883	0.843	-2.524	6.17	-15.14	20.43	-0.312	-2.657	19.685	19.999	-20.79
4	4	0.01707	-2.237	1.518	-2.188	1.491	20.977	0.824	-2.535	7.038	-15.419	20.615	-1.401	-2.177	20.309	18.173	-20.57
5	5	0.02276	-2.26	1.549	-2.104	1.524	21.1	0.773	-2.54	7.94	-15.564	20.565	-2.559	-1.746	20.744	16.126	-20.214
6	6	0.02845	-2.251	1.599	-2.006	1.577	21.231	0.724	-2.545	8.745	-15.587	20.201	-3.777	-1.373	20.893	13.957	-19.709
7	7	0.03414	-2.177	1.641	-1.909	1.69	21.334	0.662	-2.557	9.345	-15.37	19.477	-4.917	-1.105	20.649	11.871	-18.999
8	8	0.03983	-2.008	1.644	-1.815	1.902	21.356	0.591	-2.581	9.751	-14.906	18.707	-5.747	-1.054	20.229	10.206	-18.231
9	9	0.04552	-1.748	1.603	-1.721	2.212	21.321	0.59	-2.617	10.137	-14.323	18.138	-6.233	-1.251	19.841	8.963	-17.513
10	10	0.05121	-1.44	1.532	-1.627	2.559	21.289	0.683	-2.642	10.702	-13.61	17.892	-6.378	-1.743	19.608	8.029	-16.885
11	11	0.0569	-1.142	1.44	-1.539	2.895	21.282	0.933	-2.632	11.481	-12.834	17.749	-6.168	-2.557	19.347	7.342	-16.385
12	12	0.06259	-0.866	1.316	-1.481	3.227	21.254	1.36	-2.593	12.39	-12.034	17.577	-5.655	-3.624	18.972	6.861	-15.975
13	13	0.06828	-0.605	1.162	-1.449	3.563	21.169	1.957	-2.536	13.345	-11.195	17.47	-4.949	-4.939	18.602	6.554	-15.648
14	14	0.07397	-0.362	0.984	-1.437	3.885	21.02	2.685	-2.433	14.309	-10.34	17.449	-4.174	-6.472	18.32	6.336	-15.437
15	15	0.07966	-0.166	0.805	-1.444	4.169	20.849	3.522	-2.269	15.277	-9.53	17.323	-3.387	-8.102	17.983	6.112	-15.296
16	16	0.08535	-0.027	0.633	-1.482	4.42	20.647	4.46	-2.07	16.166	-8.875	17.084	-2.717	-9.675	17.602	5.809	-15.204
17	17	0.09104	0.075	0.471	-1.549	4.655	20.39	5.468	-1.863	16.882	-8.438	16.764	-2.173	-11.112	17.185	5.495	-15.174
18	18	0.09673	0.172	0.32	-1.629	4.893	20.075	6.455	-1.656	17.401	-8.161	16.299	-1.695	-12.372	16.673	5.212	-15.165
19	19	0.10242	0.282	0.188	-1.7	5.144	19.734	7.319	-1.471	17.788	-7.974	15.735	-1.245	-13.436	16.106	4.963	-15.16
20	20	0.10811	0.408	0.069	-1.745	5.405	19.379	8.063	-1.303	18.089	-7.981	15.087	-0.787	-14.215	15.494	4.753	-15.153
21	21	0.1138	0.552	-0.027	-1.768	5.68	19.036	8.586	-1.201	18.346	-8.039	14.479	-0.275	-14.731	14.935	4.627	-15.127
22	22	0.11949	0.709	-0.096	-1.759	5.95	18.708	8.912	-1.13	18.553	-8.22	13.917	0.204	-14.98	14.44	4.517	-15.123
23	23	0.12518	0.864	-0.145	-1.714	6.197	18.396	9.054	-1.087	18.706	-8.521	13.402	0.601	-14.969	14.005	4.377	-15.133
24	24	0.13087	1.015	-0.183	-1.626	6.421	18.085	9.037	-1.09	18.795	-8.974	12.901	0.952	-14.657	13.578	4.235	-15.112
25	25	0.13656	1.167	-0.217	-1.498	6.624	17.767	8.881	-1.123	18.831	-9.529	12.5	1.293	-14.161	13.236	4.149	-15.118
26	26	0.14225	1.32	-0.245	-1.317	6.793	17.455	8.534	-1.189	18.849	-10.025	12.158	1.632	-13.609	12.938	4.087	-15.155
27	27	0.14794	1.459	-0.282	-1.097	6.914	17.125	8.094	-1.242	18.833	-10.524	11.823	1.932	-12.991	12.65	4.001	-15.196
28	28	0.15363	1.57	-0.333	-0.867	7.003	16.777	7.563	-1.325	18.801	-10.949	11.516	2.167	-12.388	12.38	3.87	-15.269
29	29	0.15932	1.643	-0.401	-0.65	7.045	16.404	7.03	-1.392	18.76	-11.255	11.216	2.409	-11.864	12.124	3.741	-15.333
30	30	0.16501	1.68	-0.481	-0.444	7.042	16.018	6.513	-1.449	18.725	-11.482	10.952	2.692	-11.403	11.893	3.656	-15.392
31	31	0.1707	1.69	-0.578	-0.246	7.004	15.621	6.002	-1.507	18.713	-11.553	10.795	2.998	-11.08	11.751	3.604	-15.454
32	32	0.17639	1.685	-0.689	-0.077	6.959	15.212	5.527	-1.569	18.724	-11.442	10.713	3.277	-10.922	11.68	3.529	-15.497
33	33	0.18208	1.663	-0.81	0.047	6.905	14.789	5.111	-1.633	18.74	-11.207	10.704	3.545	-10.888	11.677	3.458	-15.533
34	34	0.18777	1.621	-0.937	0.114	6.849	14.353	4.775	-1.687	18.757	-10.833	10.649	3.842	-11.039	11.64	3.405	-15.595
35	35	0.19346	1.569	-1.069	0.111	6.811	13.893	4.542	-1.743	18.765	-10.331	10.476	4.179	-11.327	11.497	3.36	-15.629
36	36	0.19915	1.513	-1.193	0.033	6.791	13.43	4.46	-1.767	18.764	-9.834	10.182	4.492	-11.657	11.265	3.261	-15.63
37	37	0.20484	1.442	-1.31	-0.107	6.782	12.97	4.481	-1.801	18.767	-9.274	9.961	4.813	-12.08	11.102	3.191	-15.624
38	38	0.21053	1.348	-1.412	-0.289	6.756	12.517	4.605	-1.835	18.754	-8.756	9.839	5.156	-12.511	11.025	3.187	-15.619
39	39	0.21622	1.241	-1.499	-0.499	6.734	12.071	4.804	-1.88	18.719	-8.304	9.766	5.487	-12.922	10.986	3.205	-15.616
40	40	0.22191	1.124	-1.572	-0.728	6.707	11.641	5.048	-1.916	18.679	-7.893	9.642	5.782	-13.318	10.908	3.182	-15.612
41	41	0.2276	0.99	-1.642	-0.976	6.649	11.202	5.379	-1.916	18.607	-7.621	9.49	6.054	-13.616	10.807	3.147	-15.59
42	42	0.23329	0.845	-1.708	-1.229	6.576	10.765	5.684	-1.921	18.522	-7.431	9.307	6.309	-13.796	10.671	3.095	-15.562
43	43	0.23898	0.703	-1.769	-1.479	6.51	10.321	5.995	-1.926	18.403	-7.344	9.092	6.528	-13.897	10.504	3.023	-15.546
44	44	0.24467	0.578	-1.819	-1.724	6.443	9.89	6.242	-1.938	18.272	-7.337	8.948	6.729	-13.858	10.391	2.959	-15.529
45	45	0.25036	0.469	-1.865	-1.963	6.391	9.449	6.491	-1.958	18.112	-7.445	8.873	6.894	-13.73	10.326	2.896	-15.527
46	46	0.25605	0.361	-1.91	-2.18	6.328	9.007	6.683	-1.995	17.939	-7.577	8.857	7.053	-13.546	10.302	2.848	-15.528
47	47	0.26174	0.241	-1.954	-2.361	6.226	8.567	6.814	-2.017	17.745	-7.753	8.81	7.217	-13.294	10.245	2.813	-15.537
48	48	0.26743	0.118	-1.998	-2.516	6.099	8.132	6.856	-2.032	17.548	-7.897	8.755	7.411	-13.021	10.182	2.805	-15.557
49	49	0.27312	0.004	-2.035	-2.656	5.963	7.713	6.827	-2.045	17.359	-7.962	8.777	7.59	-12.784	10.196	2.798	-15.593
50	50	0.27881	-0.094	-2.068	-2.797	5.848	7.302	6.766	-2.072	17.183	-7.991	8.8	7.779	-12.588	10.21	2.798	-15.66
51	51	0.2845	-0.189	-2.094	-2.928	5.744	6.908	6.64	-2.122	17.029	-7.902	8.76	7.995	-12.464	10.169	2.794	-15.727
52	52	0.29019	-0.277	-2.118	-3.053	5.637	6.523	6.493	-2.164	16.884	-7.744	8.765	8.196	-12.399	10.18	2.784	-15.799
53	53	0.29588	-0.352	-2.145	-3.17	5.541	6.142	6.317	-2.215	16.751	-7.495	8.743	8.418	-12.391	10.167	2.78	-15.857
54	54	0.30157	-0.418	-2.171	-3.288	5.454	5.764	6.133	-2.274	16.625	-7.207	8.709	8.662	-12.402	10.143	2.786	-15.898
55	55	0.30726	-0.488	-2.187	-3.417	5.355	5.402	5.944	-2.319	16.517	-6.869	8.677	8.914	-12.453	10.132	2.79	-15.949
56	56	0.31295	-0.56	-2.196	-3.57	5.255	5.041	5.818	-2.348	16.4	-6.563	8.62	9.127	-12.518	10.104	2.755	-16.007
57	57	0.31864	-0.634	-2.196	-3.73	5.156	4.68	5.733	-2.381	16.277	-6.22	8.605	9.334	-12.645	10.117	2.725	-16.056
58	58	0.32433	-0.701	-2.188	-3.892	5.068	4.331	5.649	-2.425	16.154	-5.945	8.625	9.553	-12.705	10.148	2.719	-16.107
59	59	0.33002	-0.767	-2.168	-4.049	4.981	3.991	5.59	-2.462	16.022	-5.731	8.602	9.778	-12.703	10.13	2.71	-16.124
60	60	0.33571	-0.827	-2.135	-4.213	4.894	3.651	5.551	-2.488	15.865	-5.563	8.522	10.007	-12.647	10.058	2.697	-16.119
61	61	0.3414	-0.888	-2.088	-4.375	4.802	3.314	5.543	-2.501	15.695	-5.454	8.467	10.209	-12.588	10.004	2.671	-16.142
62	62	0.34709	-0.945	-2.026	-4.546	4.71	2.987	5.598	-2.498	15.52	-5.47	8.468	10.375	-12.455	9.99	2.626	-16.163
63	63	0.35278	-0.998	-1.944	-4.725	4.617	2.68	5.722	-2.466	15.349	-5.561	8.527	10.515	-12.323	10.035	2.572	-16.204
64	64	0.35847	-1.05	-1.833	-4.915	4.53	2.396	5.877	-2.428	15.163	-5.636	8.544	10.651	-12.232	10.052	2.513	-16.252
65	65	0.36416	-1.104	-1.697	-5.092	4.449	2.142	5.995	-2.413	14.99	-5.708	8.52	10.86	-12.102	10.01	2.502	-16.276
66	66	0.36985	-1.153	-1.54	-5.266	4.372	1.905	6.085	-2.407	14.824	-5.756	8.527	11.099	-11.982	9.991	2.521	-16.308
67	67	0.37554	-1.195	-1.368	-5.43	4.302	1.684	6.197	-2.394	14.655	-5.82	8.529	11.33	-11.86	9.969	2.532	-16.325
68	68	0.38123	-1.235	-1.183	-5.582	4.228	1.485	6.301	-2.373	14.498	-5.823	8.552	11.546	-11.807	9.98	2.53	-16.347
69	69	0.38692	-1.269	-0.99	-5.725	4.158	1.303	6.394	-2.347	14.368	-5.787	8.56	11.799	-11.802	9.982	2.545	-16.382
70	70	0.39261	-1.293	-0.795	-5.869	4.092	1.117	6.505	-2.311	14.249	-5.771	8.641	12.051	-11.809	10.054	2.566	-16.432
71	71	0.3983	-1.323	-0.596	-6.01	4.017	0.929	6.579	-2.266	14.132	-5.649	8.611	12.292	-11.865	10.051	2.531	-16.461
72	72	0.40399	-1.361	-0.405	-6.145	3.937	0.725	6.646	-2.227	14.009	-5.485	8.555	12.531	-11.977	10.029	2.487	-16.505
73	73	0.40968	-1.394	-0.221	-6.275	3.86	0.519	6.665	-2.215	13.893	-5.265	8.528	12.809	-12.097	10.023	2.487	-16.54
74	74	0.41537	-1.421	-0.045	-6.397	3.789	0.304	6.676	-2.206	13.778	-5.039	8.546	13.103	-12.225	10.056	2.513	-16.578
75	75	0.42106	-1.447	0.12	-6.518	3.713	0.079	6.693	-2.189	13.671	-4.814	8.551	13.383	-12.356	10.085	2.513	-16.613
76	76	0.42675	-1.473	0.267	-6.647	3.638	-0.157	6.69	-2.177	13.591	-4.555	8.551	13.671	-12.496	10.112	2.501	-16.649
77	77	0.43244	-1.502	0.402	-6.779	3.555	-0.399	6.668	-2.16	13.523	-4.32	8.451	13.967	-12.611	10.041	2.46	-16.699
78	78	0.43813	-1.528	0.527	-6.91	3.472	-0.659	6.643	-2.131	13.45	-4.077	8.247	14.246	-12.721	9.885	2.37	-16.735
79	79	0.44382	-1.56	0.647	-7.035	3.382	-0.926	6.591	-2.121	13.377	-3.799	8.117	14.509	-12.855	9.794	2.281	-16.783
80	80	0.44951	-1.584	0.752	-7.154	3.305	-1.209	6.522	-2.131	13.312	-3.541	7.975	14.79	-12.963	9.672	2.198	-16.826
81	81	0.4552	-1.601	0.844	-7.261	3.229	-1.501	6.423	-2.15	13.25	-3.294	7.924	15.065	-13.048	9.622	2.136	-16.877
82	82	0.46089	-1.605	0.931	-7.358	3.169	-1.803	6.287	-2.174	13.182	-3.046	7.826	15.325	-13.106	9.528	2.044	-16.923
83	83	0.46658	-1.605	1.018	-7.445	3.121	-2.107	6.146	-2.207	13.116	-2.824	7.683	15.564	-13.151	9.385	1.914	-16.97
84	84	0.47227	-1.607	1.107	-7.512	3.069	-2.401	5.977	-2.249	13.069	-2.595	7.566	15.827	-13.179	9.255	1.802	-16.999
85	85	0.47796	-1.619	1.202	-7.562	3	-2.686	5.83	-2.274	13.019	-2.428	7.531	16.067	-13.196	9.199	1.696	-17.043
86	86	0.48365	-1.638	1.301	-7.609	2.929	-2.97	5.687	-2.299	12.962	-2.271	7.427	16.323	-13.208	9.077	1.587	-17.082
87	87	0.48934	-1.664	1.396	-7.646	2.852	-3.253	5.527	-2.333	12.919	-2.124	7.395	16.522	-13.215	9.017	1.434	-17.132
88	88	0.49503	-1.696	1.489	-7.668	2.779	-3.534	5.352	-2.386	12.89	-1.988	7.4	16.676	-13.204	8.982	1.233	-17.166
89	89	0.50072	-1.735	1.585	-7.671	2.693	-3.81	5.162	-2.43	12.855	-1.877	7.385	16.808	-13.157	8.926	1.007	-17.181
90	90	0.50641	-1.779	1.685	-7.662	2.599	-4.084	5.005	-2.456	12.804	-1.79	7.322	16.96	-13.121	8.831	0.8	-17.192
91	91	0.5121	-1.828	1.783	-7.646	2.509	-4.353	4.865	-2.49	12.77	-1.715	7.26	17.086	-13.107	8.734	0.559	-17.207
92	92	0.51779	-1.874	1.878	-7.611	2.414	-4.605	4.709	-2.518	12.781	-1.637	7.209	17.183	-13.073	8.652	0.264	-17.193
93	93	0.52348	-1.913	1.984	-7.557	2.314	-4.836	4.563	-2.511	12.803	-1.587	7.172	17.28	-13.048	8.592	-0.027	-17.196
94	94	0.52917	-1.949	2.103	-7.49	2.231	-5.043	4.44	-2.508	12.846	-1.556	7.058	17.43	-13.077	8.457	-0.29	-17.233
95	95	0.53486	-1.971	2.229	-7.429	2.175	-5.231	4.337	-2.525	12.906	-1.559	6.962	17.598	-13.091	8.321	-0.532	-17.269
96	96	0.54055	-1.986	2.354	-7.36	2.126	-5.406	4.266	-2.531	12.993	-1.586	6.832	17.786	-13.109	8.157	-0.776	-17.294
97	97	0.54624	-1.991	2.472	-7.289	2.084	-5.578	4.228	-2.524	13.11	-1.656	6.622	18.09	-13.112	7.907	-0.946	-17.312
98	98	0.55193	-1.991	2.581	-7.229	2.043	-5.747	4.227	-2.497	13.267	-1.793	6.375	18.452	-13.098	7.615	-1.093	-17.354
99	99	0.55762	-1.982	2.675	-7.192	2.008	-5.917	4.247	-2.464	13.47	-1.914	6.201	18.709	-13.127	7.412	-1.352	-17.425
100	100	0.56331	-1.97	2.74	-7.166	1.973	-6.103	4.186	-2.456	13.682	-1.986	6.16	18.787	-13.147	7.331	-1.746	-17.524
101	101	0.569	-1.947	2.77	-7.156	1.948	-6.309	4.146	-2.452	13.917	-2.102	6.167	18.788	-13.128	7.288	-2.21	-17.617
102	102	0.57469	-1.912	2.768	-7.174	1.934	-6.513	4.077	-2.47	14.215	-2.189	6.203	18.789	-13.104	7.262	-2.692	-17.726
103	103	0.58038	-1.883	2.734	-7.214	1.908	-6.723	4.001	-2.491	14.579	-2.269	6.258	18.798	-13.087	7.251	-3.202	-17.858
104	104	0.58607	-1.862	2.663	-7.291	1.861	-6.943	3.906	-2.518	15.013	-2.282	6.29	18.829	-13.071	7.228	-3.743	-17.974
105	105	0.59176	-1.858	2.554	-7.413	1.778	-7.182	3.82	-2.548	15.496	-2.24	6.284	18.809	-13.031	7.182	-4.384	-18.039
106	106	0.59745	-1.886	2.404	-7.574	1.651	-7.43	3.692	-2.606	16.028	-2.167	6.29	18.758	-12.92	7.134	-5.081	-18.064
107	107	0.60314	-1.949	2.223	-7.767	1.468	-7.668	3.532	-2.671	16.621	-2.045	6.288	18.688	-12.78	7.079	-5.834	-18.068
108	108	0.60883	-2.028	2.023	-7.997	1.258	-7.892	3.4	-2.744	17.296	-1.889	6.185	18.499	-12.581	6.952	-6.796	-17.973
109	109	0.61452	-2.104	1.793	-8.268	1.044	-8.133	3.29	-2.846	18.012	-1.759	6.121	18.096	-12.305	6.865	-7.995	-17.828
110	110	0.62021	-2.18	1.544	-8.541	0.81	-8.375	3.19	-2.939	18.77	-1.613	6.071	17.593	-12.014	6.811	-9.32	-17.644
111	111	0.6259	-2.249	1.287	-8.838	0.568	-8.591	3.107	-3.025	19.591	-1.433	6.003	17.006	-11.723	6.766	-10.765	-17.434
112	112	0.63159	-2.304	1.041	-9.162	0.34	-8.763	3.055	-3.136	20.476	-1.275	5.945	16.306	-11.376	6.733	-12.355	-17.178
113	113	0.63728	-2.348	0.806	-9.49	0.129	-8.893	3.039	-3.266	21.431	-1.141	5.836	15.54	-10.941	6.65	-14.074	-16.815
114	114	0.64297	-2.423	0.601	-9.791	-0.119	-8.934	2.946	-3.396	22.471	-0.998	5.654	14.778	-10.438	6.508	-15.848	-16.418
115	115	0.64866	-2.568	0.403	-10.069	-0.439	-8.895	2.858	-3.507	23.601	-0.861	5.495	13.993	-9.996	6.409	-17.661	-16.06
116	116	0.65435	-2.791	0.208	-10.322	-0.834	-8.787	2.798	-3.589	24.804	-0.756	5.374	12.99	-9.597	6.383	-19.698	-15.717
117	117	0.66004	-3.055	0.016	-10.535	-1.268	-8.621	2.765	-3.638	26.087	-0.692	5.419	11.734	-9.277	6.559	-21.963	-15.432
118	118	0.66573	-3.336	-0.156	-10.701	-1.712	-8.383	2.751	-3.651	27.436	-0.676	5.598	10.36	-9.02	6.889	-24.321	-15.205
119	119	0.67142	-3.619	-0.291	-10.803	-2.158	-8.07	2.77	-3.591	28.839	-0.762	5.755	9.04	-8.758	7.208	-26.639	-15.005
120	120	0.67711	-3.886	-0.376	-10.832	-2.579	-7.679	2.791	-3.472	30.3	-0.93	5.938	7.78	-8.528	7.566	-28.906	-14.876
121	121	0.6828	-4.126	-0.388	-10.773	-2.957	-7.2	2.798	-3.307	31.805	-1.162	6.144	6.488	-8.305	7.962	-31.212	-14.77
122	122	0.68849	-4.319	-0.32	-10.633	-3.274	-6.614	2.794	-3.085	33.358	-1.506	6.444	5.128	-8.057	8.475	-33.56	-14.723
123	123	0.69418	-4.471	-0.179	-10.432	-3.535	-5.925	2.728	-2.852	34.931	-1.922	6.965	3.728	-7.884	9.22	-35.849	-14.854
124	124	0.69987	-4.589	0.011	-10.206	-3.759	-5.15	2.622	-2.629	36.528	-2.35	7.579	2.334	-7.723	10.068	-38.077	-15.049
125	125	0.70556	-4.689	0.242	-9.965	-3.96	-4.297	2.452	-2.437	38.149	-2.785	8.196	0.92	-7.537	10.938	-40.296	-15.277
126	126	0.71125	-4.788	0.5	-9.714	-4.159	-3.362	2.178	-2.324	39.821	-3.189	8.894	-0.533	-7.32	11.901	-42.521	-15.526
127	127	0.71694	-4.898	0.762	-9.448	-4.376	-2.366	1.772	-2.314	41.524	-3.574	9.577	-2.052	-6.979	12.869	-44.795	-15.723
128	128	0.72263	-5.023	1.014	-9.197	-4.621	-1.318	1.283	-2.38	43.234	-3.918	10.144	-3.684	-6.567	13.773	-47.159	-15.871
129	129	0.72832	-5.165	1.245	-8.999	-4.871	-0.223	0.778	-2.553	44.941	-4.198	10.504	-5.474	-6.171	14.512	-49.677	-15.976
130	130	0.73401	-5.338	1.445	-8.859	-5.155	0.912	0.255	-2.824	46.627	-4.428	10.626	-7.406	-5.8	15.061	-52.315	-16.064
131	131	0.7397	-5.526	1.62	-8.769	-5.449	2.08	-0.266	-3.171	48.276	-4.586	10.467	-9.415	-5.424	15.368	-55.037	-16.055
132	132	0.74539	-5.715	1.783	-8.722	-5.737	3.267	-0.784	-3.584	49.842	-4.603	9.974	-11.423	-5.092	15.357	-57.761	-15.924
133	133	0.75108	-5.892	1.936	-8.723	-5.994	4.457	-1.235	-4.02	51.335	-4.547	9.236	-13.288	-4.85	15.071	-60.335	-15.76
134	134	0.75677	-6.053	2.066	-8.767	-6.217	5.636	-1.63	-4.486	52.801	-4.381	8.525	-14.893	-4.801	14.727	-62.605	-15.663
135	135	0.76246	-6.185	2.16	-8.857	-6.394	6.786	-1.982	-4.976	54.27	-4.059	7.909	-16.182	-4.932	14.373	-64.536	-15.596
136	136	0.76815	-6.277	2.201	-8.986	-6.509	7.875	-2.262	-5.471	55.715	-3.612	7.454	-17.102	-5.224	14.044	-66.049	-15.561
137	137	0.77384	-6.328	2.199	-9.137	-6.556	8.911	-2.441	-5.918	57.137	-3.067	7.053	-17.418	-5.757	13.599	-66.92	-15.658
138	138	0.77953	-6.347	2.162	-9.304	-6.547	9.918	-2.593	-6.375	58.56	-2.431	6.732	-17.043	-6.446	13.068	-67.07	-15.868
139	139	0.78522	-6.349	2.084	-9.459	-6.506	10.875	-2.719	-6.816	59.966	-1.737	6.575	-16.121	-7.232	12.581	-66.612	-16.132
140	140	0.79091	-6.334	1.968	-9.605	-6.428	11.776	-2.79	-7.21	61.319	-0.993	6.553	-14.941	-8.168	12.167	-65.81	-16.465
141	141	0.7966	-6.305	1.83	-9.733	-6.321	12.63	-2.808	-7.541	62.565	-0.237	6.594	-13.773	-9.278	11.813	-64.894	-16.908
142	142	0.80229	-6.274	1.678	-9.813	-6.209	13.44	-2.761	-7.768	63.686	0.467	6.683	-12.761	-10.5	11.539	-63.993	-17.445
143	143	0.80798	-6.25	1.521	-9.849	-6.095	14.223	-2.669	-7.919	64.708	1.126	6.784	-11.864	-11.759	11.3	-63.108	-18.009
144	144	0.81367	-6.229	1.375	-9.841	-5.97	14.99	-2.516	-7.985	65.618	1.657	6.909	-11.011	-12.932	11.108	-62.157	-18.562
145	145	0.81936	-6.209	1.237	-9.787	-5.854	15.722	-2.253	-7.901	66.402	2.018	6.989	-10.168	-13.961	10.903	-61.131	-19.085
146	146	0.82505	-6.18	1.101	-9.675	-5.739	16.414	-1.931	-7.696	67.056	2.243	6.954	-9.341	-14.838	10.619	-60.059	-19.548
147	147	0.83074	-6.122	0.986	-9.527	-5.585	17.094	-1.586	-7.436	67.59	2.311	6.887	-8.525	-15.547	10.321	-58.915	-19.974
148	148	0.83643	-6.028	0.898	-9.33	-5.39	17.758	-1.21	-7.101	67.999	2.229	6.769	-7.73	-16.112	9.986	-57.712	-20.371
149	149	0.84212	-5.892	0.833	-9.078	-5.166	18.399	-0.853	-6.718	68.286	2.034	6.647	-6.97	-16.539	9.657	-56.464	-20.731
150	150	0.84781	-5.738	0.795	-8.776	-4.935	19.035	-0.516	-6.307	68.476	1.714	6.573	-6.269	-16.804	9.383	-55.192	-21.047
151	151	0.8535	-5.583	0.788	-8.471	-4.703	19.682	-0.146	-5.857	68.546	1.233	6.501	-5.641	-16.868	9.124	-53.9	-21.312
152	152	0.85919	-5.443	0.804	-8.156	-4.499	20.342	0.217	-5.403	68.525	0.665	6.419	-5.04	-16.77	8.86	-52.569	-21.517
153	153	0.86488	-5.3	0.839	-7.825	-4.306	21.002	0.513	-4.987	68.394	0.03	6.327	-4.469	-16.506	8.593	-51.193	-21.649
154	154	0.87057	-5.154	0.896	-7.497	-4.107	21.666	0.805	-4.575	68.169	-0.704	6.223	-3.917	-16.046	8.316	-49.778	-21.678
155	155	0.87626	-5.003	0.974	-7.181	-3.887	22.341	1.058	-4.23	67.857	-1.544	6.141	-3.397	-15.39	8.043	-48.323	-21.618
156	156	0.88195	-4.849	1.059	-6.88	-3.656	23.017	1.277	-3.942	67.462	-2.442	6.089	-2.921	-14.626	7.782	-46.833	-21.515
157	157	0.88764	-4.695	1.145	-6.581	-3.436	23.676	1.45	-3.695	66.969	-3.346	6.047	-2.487	-13.798	7.525	-45.31	-21.371
158	158	0.89333	-4.553	1.232	-6.256	-3.264	24.322	1.567	-3.47	66.402	-4.232	5.948	-2.092	-12.91	7.216	-43.797	-21.17
159	159	0.89902	-4.415	1.318	-5.923	-3.098	24.954	1.635	-3.308	65.793	-5.176	5.847	-1.711	-11.909	6.883	-42.28	-20.913
160	160	0.90471	-4.269	1.4	-5.616	-2.915	25.557	1.701	-3.169	65.125	-6.098	5.783	-1.349	-10.93	6.578	-40.737	-20.649
161	161	0.9104	-4.12	1.473	-5.332	-2.725	26.123	1.733	-3.084	64.368	-6.96	5.754	-1.04	-9.975	6.303	-39.179	-20.364
162	162	0.91609	-3.973	1.547	-5.063	-2.528	26.661	1.814	-2.984	63.521	-7.807	5.691	-0.801	-9.02	5.989	-37.649	-20.031
163	163	0.92178	-3.822	1.617	-4.812	-2.321	27.164	1.944	-2.865	62.6	-8.619	5.606	-0.623	-8.123	5.657	-36.144	-19.689
164	164	0.92747	-3.675	1.675	-4.565	-2.128	27.613	2.097	-2.726	61.59	-9.35	5.557	-0.489	-7.324	5.369	-34.624	-19.352
165	165	0.93316	-3.545	1.72	-4.306	-1.98	28.015	2.279	-2.541	60.516	-9.967	5.553	-0.373	-6.641	5.14	-33.079	-19.005
166	166	0.93885	-3.444	1.753	-4.033	-1.885	28.376	2.441	-2.373	59.369	-10.461	5.527	-0.246	-6.07	4.892	-31.494	-18.653
167	167	0.94454	-3.361	1.785	-3.759	-1.797	28.698	2.655	-2.191	58.13	-10.925	5.559	-0.085	-5.608	4.681	-29.799	-18.331
168	168	0.95023	-3.271	1.813	-3.506	-1.686	28.97	2.91	-2.002	56.795	-11.343	5.672	0.114	-5.273	4.543	-27.988	-18.052
169	169	0.95592	-3.184	1.844	-3.264	-1.591	29.21	3.177	-1.804	55.407	-11.68	5.934	0.345	-5.044	4.555	-26.081	-17.792
170	170	0.96161	-3.115	1.877	-3.014	-1.522	29.417	3.476	-1.597	53.957	-11.976	6.304	0.618	-4.884	4.663	-24.079	-17.527
171	171	0.9673	-3.061	1.911	-2.775	-1.473	29.592	3.77	-1.407	52.434	-12.202	6.733	0.983	-4.839	4.826	-21.93	-17.304
172	172	0.97299	-3.014	1.947	-2.548	-1.425	29.719	4.026	-1.268	50.798	-12.358	7.267	1.442	-4.935	5.082	-19.588	-17.16
173	173	0.97868	-2.968	1.983	-2.357	-1.368	29.789	4.289	-1.158	49.041	-12.481	7.885	1.913	-5.089	5.434	-17.145	-17.039
174	174	0.98437	-2.932	2.044	-2.169	-1.311	29.851	4.443	-1.16	47.203	-12.498	8.563	2.358	-5.281	5.86	-14.666	-16.905
175	175	0.99006	-2.899	2.121	-1.99	-1.245	29.897	4.538	-1.236	45.291	-12.479	9.23	2.774	-5.438	6.29	-12.184	-16.733
176	176	0.99575	-2.871	2.218	-1.81	-1.193	29.931	4.544	-1.378	43.291	-12.394	9.88	3.183	-5.587	6.723	-9.663	-16.549
177	177	1.00144	-2.838	2.325	-1.658	-1.145	29.938	4.503	-1.534	41.216	-12.22	10.558	3.509	-5.773	7.238	-7.182	-16.386
178	178	1.00713	-2.817	2.451	-1.511	-1.121	29.923	4.422	-1.688	39.08	-11.972	11.243	3.616	-5.901	7.842	-4.915	-16.156
179	179	1.01282	-2.798	2.583	-1.403	-1.084	29.872	4.299	-1.855	36.907	-11.66	11.81	3.485	-5.918	8.42	-2.946	-15.833
180	180	1.01851	-2.79	2.719	-1.304	-1.069	29.778	4.114	-2.02	34.652	-11.262	12.281	3.214	-5.937	8.966	-1.119	-15.512
181	181	1.0242	-2.769	2.855	-1.241	-1.023	29.629	3.911	-2.178	32.284	-10.81	12.694	2.941	-5.998	9.484	0.747	-15.224
182	182	1.02989	-2.77	3.005	-1.147	-1.034	29.447	3.66	-2.305	29.827	-10.31	13.099	2.578	-5.998	10.034	2.543	-14.881
183	183	1.03558	-2.787	3.158	-1.053	-1.066	29.209	3.44	-2.397	27.296	-9.849	13.56	2.108	-5.89	10.662	4.241	-14.472
184	184	1.04127	-2.825	3.303	-0.961	-1.139	28.902	3.291	-2.409	24.708	-9.453	14.003	1.658	-5.795	11.287	5.947	-14.102
185	185	1.04696	-2.87	3.433	-0.877	-1.23	28.52	3.229	-2.336	22.091	-9.144	14.339	1.35	-5.809	11.816	7.767	-13.856
186	186	1.05265	-2.912	3.548	-0.798	-1.308	28.084	3.233	-2.239	19.512	-8.915	14.689	1.094	-5.871	12.353	9.579	-13.677
187	187	1.05834	-2.941	3.636	-0.726	-1.347	27.575	3.175	-2.192	16.956	-8.734	14.904	0.802	-5.774	12.759	11.234	-13.426
188	188	1.06403	-2.967	3.702	-0.612	-1.4	27.006	3.047	-2.159	14.414	-8.688	15.095	0.588	-5.602	13.122	12.93	-13.263
189	189	1.06972	-2.989	3.745	-0.491	-1.443	26.419	2.899	-2.138	11.936	-8.761	15.314	0.572	-5.432	13.471	14.803	-13.231
190	190	1.07541	-2.996	3.771	-0.364	-1.456	25.872	2.742	-2.129	9.656	-8.986	15.564	0.636	-5.227	13.828	16.652	-13.315
191	191	1.0811	-2.985	3.78	-0.217	-1.444	25.366	2.593	-2.121	7.597	-9.419	15.79	0.647	-4.936	14.162	18.309	-13.494
192	192	1.08679	-2.967	3.765	-0.036	-1.437	24.896	2.402	-2.087	5.798	-9.939	15.927	0.741	-4.692	14.407	19.867	-13.818
193	193	1.09248	-2.946	3.721	0.156	-1.417	24.457	2.153	-2.047	4.274	-10.55	16.028	1.121	-4.469	14.569	21.523	-14.297
194	194	1.09817	-2.911	3.647	0.343	-1.36	24.066	1.873	-2.019	3.107	-11.327	16.202	1.745	-4.124	14.737	23.178	-14.85
195	195	1.10386	-2.872	3.545	0.559	-1.305	23.697	1.53	-1.999	2.232	-12.247	16.585	2.292	-3.665	15.076	24.586	-15.481
196	196	1.10955	-2.832	3.427	0.798	-1.26	23.36	1.143	-1.953	1.629	-13.23	17.011	2.55	-3.18	15.502	25.523	-16.189
197	197	1.11524	-2.784	3.288	1.037	-1.205	23.051	0.731	-1.902	1.286	-14.135	17.493	2.427	-2.808	16.053	25.918	-16.971
198	198	1.12093	-2.727	3.128	1.24	-1.106	22.789	0.359	-1.873	1.244	-14.988	17.927	2.067	-2.451	16.615	25.834	-17.705
199	199	1.12662	-2.678	2.947	1.402	-0.98	22.559	0.067	-1.867	1.463	-15.787	18.186	1.617	-2.051	17.049	25.369	-18.281
200	200	1.13231	-2.647	2.737	1.545	-0.862	22.345	-0.217	-1.85	1.925	-16.348	18.236	1.2	-1.685	17.322	24.613	-18.633
201	201	1.138	-2.631	2.515	1.662	-0.742	22.182	-0.519	-1.854	2.644	-16.676	18.306	0.81	-1.32	17.627	23.637	-18.78
