# Supplementary material for: Gait phenotypes in paediatric hereditary spastic paraplegia revealed by dynamic time warping analysis and random forests
Source: PLoS One. 2018 Mar 8;13(3):e0192345. doi: 10.1371/journal.pone.0192345 (PMC5843164; doi:10.1371/journal.pone.0192345)
Supplement: S2 Data — (ZIP) [file pone.0192345.s009.zip › Healthy/Left.SR.HEALTHY15.1.csv]

	Epoch	Time	Pelvic.obliquity	Pelvic.tilt	Pelvic rotation	Hip.abd.add	Hip.flexion	Hip.rotation	Knee.abd.add	Knee.flexion	Knee.rotation	Ankle.abd.add	Ankle.flexion	Ankle.rotation	Forefoot.abd.add	Forefoot.flexion	Forefoot.rotation
1	1	0	-0.099	17.208	8.42	-3.528	36.876	1.859	-0.021	-3.123	-24.321	6.913	-1.185	-5.845	8.799	24.32	-21.945
2	2	0.00508	-0.156	17.027	8.524	-3.592	36.898	1.674	0.225	-1.867	-23.779	7.078	-1.306	-6.636	9.061	23.234	-22.3
3	3	0.01016	-0.198	16.828	8.646	-3.659	36.842	1.447	0.449	-0.734	-23.296	7.434	-2.111	-7.429	9.659	21.636	-22.726
4	4	0.01524	-0.227	16.616	8.789	-3.738	36.703	1.148	0.646	0.215	-22.837	8.105	-3.779	-8.194	10.74	19.449	-23.18
5	5	0.02032	-0.227	16.402	8.938	-3.806	36.493	0.812	0.834	0.933	-22.459	8.628	-6.136	-8.834	11.859	16.69	-23.55
6	6	0.0254	-0.165	16.184	9.084	-3.819	36.234	0.461	1.009	1.441	-22.2	8.593	-8.592	-9.233	12.505	13.742	-23.698
7	7	0.03048	-0.023	15.954	9.221	-3.76	35.969	0.081	1.164	1.864	-22.035	8.232	-10.518	-9.334	12.73	11.228	-23.609
8	8	0.03556	0.19	15.713	9.329	-3.632	35.746	-0.284	1.329	2.353	-21.97	7.724	-11.671	-9.212	12.649	9.367	-23.39
9	9	0.04064	0.45	15.477	9.38	-3.442	35.602	-0.519	1.538	3.073	-22.012	7.179	-12.207	-9.057	12.397	7.926	-23.177
10	10	0.04572	0.748	15.26	9.36	-3.187	35.54	-0.59	1.802	4.103	-22.181	6.869	-12.408	-8.919	12.284	6.65	-23.03
11	11	0.0508	1.075	15.062	9.264	-2.878	35.527	-0.545	2.102	5.398	-22.407	7.101	-12.47	-8.86	12.614	5.492	-23.013
12	12	0.05588	1.406	14.886	9.095	-2.524	35.528	-0.39	2.414	6.788	-22.604	7.721	-12.346	-8.918	13.225	4.565	-23.095
13	13	0.06096	1.719	14.741	8.859	-2.141	35.518	-0.159	2.727	8.1	-22.638	8.427	-11.988	-9.077	13.83	3.924	-23.143
14	14	0.06604	1.996	14.631	8.566	-1.749	35.469	0.145	3.043	9.188	-22.467	8.845	-11.587	-9.414	14.149	3.345	-23.136
15	15	0.07112	2.229	14.551	8.232	-1.36	35.367	0.525	3.345	10.006	-22.153	8.76	-11.408	-9.978	14.04	2.538	-23.132
16	16	0.0762	2.41	14.507	7.855	-0.978	35.221	0.924	3.589	10.604	-21.725	8.321	-11.415	-10.65	13.619	1.563	-23.121
17	17	0.08128	2.546	14.492	7.452	-0.609	35.029	1.283	3.785	11.063	-21.181	7.834	-11.379	-11.319	13.132	0.685	-23.08
18	18	0.08636	2.652	14.498	7.04	-0.252	34.785	1.607	3.958	11.442	-20.562	7.485	-11.098	-11.944	12.731	0.121	-23.015
19	19	0.09144	2.735	14.519	6.646	0.086	34.505	1.878	4.101	11.749	-19.899	7.204	-10.633	-12.526	12.369	-0.205	-22.935
20	20	0.09652	2.82	14.55	6.297	0.408	34.196	1.988	4.187	12.017	-19.154	7.147	-10.021	-13.044	12.19	-0.276	-22.866
21	21	0.1016	2.928	14.595	6.01	0.723	33.862	1.937	4.213	12.218	-18.401	7.192	-9.345	-13.468	12.104	-0.201	-22.805
22	22	0.10668	3.06	14.632	5.793	1.037	33.48	1.774	4.209	12.342	-17.679	7.068	-8.699	-13.763	11.898	-0.187	-22.667
23	23	0.11176	3.205	14.665	5.639	1.333	33.056	1.513	4.167	12.374	-17.067	6.831	-8.121	-13.805	11.62	-0.23	-22.408
24	24	0.11684	3.346	14.688	5.538	1.609	32.571	1.279	4.117	12.268	-16.661	6.513	-7.632	-13.738	11.303	-0.305	-22.17
25	25	0.12192	3.489	14.704	5.49	1.861	32.016	1.081	4.044	12.013	-16.527	6.361	-7.244	-13.523	11.155	-0.322	-21.986
26	26	0.127	3.608	14.735	5.474	2.08	31.435	0.968	3.965	11.661	-16.654	6.463	-7.004	-13.223	11.266	-0.324	-21.896
27	27	0.13208	3.697	14.77	5.485	2.262	30.834	0.996	3.907	11.235	-17.014	6.591	-6.869	-12.919	11.423	-0.367	-21.885
28	28	0.13716	3.737	14.829	5.504	2.385	30.24	1.184	3.883	10.772	-17.628	6.655	-6.685	-12.526	11.523	-0.364	-21.904
29	29	0.14224	3.737	14.887	5.53	2.46	29.641	1.472	3.882	10.278	-18.411	6.513	-6.427	-12.05	11.431	-0.338	-21.923
30	30	0.14732	3.697	14.942	5.543	2.5	29.029	1.845	3.881	9.753	-19.326	6.263	-6.156	-11.482	11.236	-0.315	-21.919
31	31	0.1524	3.617	15.001	5.539	2.505	28.414	2.307	3.893	9.199	-20.302	5.943	-6	-10.926	10.997	-0.409	-21.923
32	32	0.15748	3.503	15.07	5.525	2.482	27.799	2.761	3.908	8.646	-21.208	5.867	-5.862	-10.444	10.994	-0.433	-21.976
33	33	0.16256	3.356	15.166	5.51	2.422	27.215	3.136	3.893	8.129	-21.998	6.101	-5.742	-10	11.261	-0.372	-22.069
34	34	0.16764	3.179	15.274	5.499	2.326	26.64	3.387	3.862	7.623	-22.567	6.296	-5.619	-9.681	11.478	-0.325	-22.193
35	35	0.17272	2.982	15.389	5.479	2.215	26.082	3.502	3.8	7.157	-22.959	6.439	-5.466	-9.31	11.629	-0.29	-22.239
36	36	0.1778	2.765	15.507	5.439	2.1	25.544	3.454	3.715	6.748	-22.999	6.42	-5.204	-9.089	11.588	-0.242	-22.262
37	37	0.18288	2.534	15.621	5.371	1.983	25.031	3.301	3.646	6.406	-22.805	6.184	-4.921	-8.974	11.353	-0.292	-22.275
38	38	0.18796	2.287	15.742	5.276	1.865	24.548	3.06	3.564	6.109	-22.427	5.922	-4.632	-8.911	11.087	-0.362	-22.269
39	39	0.19304	2.029	15.876	5.163	1.745	24.095	2.72	3.466	5.869	-21.849	5.995	-4.463	-8.98	11.137	-0.449	-22.329
40	40	0.19812	1.776	16.014	5.044	1.631	23.663	2.28	3.363	5.661	-21.184	5.968	-4.218	-9.03	11.081	-0.51	-22.382
41	41	0.2032	1.518	16.16	4.921	1.504	23.256	1.793	3.275	5.483	-20.512	5.96	-3.96	-9.049	11.047	-0.564	-22.447
42	42	0.20828	1.264	16.313	4.789	1.384	22.877	1.203	3.163	5.329	-19.868	5.914	-3.713	-8.958	10.974	-0.636	-22.538
43	43	0.21336	1.016	16.476	4.646	1.255	22.528	0.546	3.082	5.213	-19.199	5.8	-3.479	-8.802	10.857	-0.769	-22.605
44	44	0.21844	0.768	16.636	4.479	1.13	22.186	-0.071	3.02	5.093	-18.673	5.69	-3.303	-8.596	10.772	-0.936	-22.743
45	45	0.22352	0.528	16.778	4.3	1.018	21.847	-0.665	2.955	4.984	-18.247	5.583	-3.114	-8.288	10.683	-1.087	-22.863
46	46	0.2286	0.3	16.903	4.11	0.906	21.501	-1.236	2.918	4.877	-17.876	5.515	-2.883	-7.989	10.628	-1.17	-23.038
47	47	0.23368	0.102	17.009	3.919	0.823	21.144	-1.778	2.905	4.769	-17.63	5.262	-2.637	-7.591	10.418	-1.314	-23.184
48	48	0.23876	-0.064	17.098	3.722	0.775	20.788	-2.33	2.878	4.686	-17.412	5.004	-2.341	-7.121	10.178	-1.423	-23.292
49	49	0.24384	-0.206	17.17	3.528	0.741	20.422	-2.844	2.853	4.583	-17.272	4.884	-2.142	-6.669	10.076	-1.55	-23.451
50	50	0.24892	-0.329	17.225	3.332	0.735	20.04	-3.291	2.815	4.453	-17.188	4.804	-1.956	-6.235	10	-1.649	-23.613
51	51	0.254	-0.432	17.263	3.143	0.746	19.646	-3.724	2.775	4.329	-17.11	4.875	-1.818	-5.854	10.065	-1.737	-23.813
52	52	0.25908	-0.523	17.288	2.956	0.766	19.256	-4.156	2.74	4.25	-16.931	4.959	-1.666	-5.567	10.137	-1.838	-23.999
53	53	0.26416	-0.608	17.301	2.784	0.789	18.842	-4.43	2.717	4.134	-16.826	4.972	-1.532	-5.343	10.147	-1.974	-24.14
54	54	0.26924	-0.699	17.309	2.629	0.809	18.424	-4.606	2.666	4.001	-16.759	5.045	-1.373	-5.191	10.172	-2.054	-24.286
55	55	0.27432	-0.787	17.311	2.501	0.827	17.998	-4.686	2.616	3.87	-16.697	5.022	-1.158	-5.099	10.085	-2.137	-24.368
56	56	0.2794	-0.875	17.313	2.395	0.838	17.574	-4.739	2.585	3.762	-16.564	4.928	-0.93	-5.126	9.946	-2.26	-24.446
57	57	0.28448	-0.958	17.308	2.312	0.854	17.135	-4.731	2.536	3.647	-16.455	4.92	-0.683	-5.208	9.86	-2.338	-24.524
58	58	0.28956	-1.039	17.298	2.243	0.871	16.677	-4.633	2.482	3.504	-16.433	4.948	-0.387	-5.312	9.784	-2.344	-24.613
59	59	0.29464	-1.116	17.288	2.189	0.888	16.203	-4.452	2.434	3.336	-16.48	5.016	-0.071	-5.448	9.736	-2.312	-24.709
60	60	0.29972	-1.202	17.288	2.146	0.882	15.737	-4.275	2.416	3.181	-16.563	4.974	0.238	-5.537	9.615	-2.345	-24.781
61	61	0.3048	-1.292	17.294	2.115	0.859	15.269	-4.105	2.417	3.029	-16.655	4.96	0.498	-5.614	9.545	-2.424	-24.843
62	62	0.30988	-1.376	17.302	2.092	0.854	14.794	-3.899	2.392	2.859	-16.821	5.016	0.726	-5.66	9.535	-2.5	-24.904
63	63	0.31496	-1.45	17.314	2.08	0.857	14.319	-3.703	2.366	2.679	-17.039	5.034	0.916	-5.688	9.503	-2.621	-24.992
64	64	0.32004	-1.523	17.335	2.08	0.851	13.866	-3.583	2.344	2.531	-17.225	5.037	1.089	-5.687	9.466	-2.779	-25.077
65	65	0.32512	-1.597	17.367	2.095	0.83	13.436	-3.556	2.339	2.413	-17.347	4.967	1.265	-5.673	9.37	-2.981	-25.159
66	66	0.3302	-1.664	17.414	2.116	0.81	13.025	-3.608	2.336	2.307	-17.413	4.868	1.471	-5.635	9.24	-3.173	-25.235
67	67	0.33528	-1.722	17.473	2.131	0.799	12.632	-3.705	2.331	2.207	-17.434	4.75	1.711	-5.575	9.081	-3.343	-25.289
68	68	0.34036	-1.777	17.543	2.137	0.796	12.268	-3.847	2.315	2.144	-17.401	4.716	1.992	-5.531	8.979	-3.451	-25.368
69	69	0.34544	-1.834	17.62	2.133	0.795	11.939	-4.044	2.291	2.137	-17.315	4.764	2.315	-5.508	8.931	-3.511	-25.483
70	70	0.35052	-1.892	17.702	2.123	0.792	11.636	-4.303	2.272	2.187	-17.149	4.805	2.632	-5.509	8.888	-3.61	-25.61
71	71	0.3556	-1.95	17.792	2.107	0.796	11.353	-4.578	2.234	2.267	-16.926	4.984	2.907	-5.552	8.974	-3.706	-25.747
72	72	0.36068	-2.007	17.892	2.081	0.8	11.09	-4.828	2.198	2.362	-16.705	5.097	3.188	-5.605	8.999	-3.83	-25.877
73	73	0.36576	-2.055	17.994	2.04	0.802	10.846	-5.067	2.179	2.49	-16.445	5.09	3.568	-5.679	8.892	-3.93	-25.986
74	74	0.37084	-2.089	18.089	1.984	0.82	10.617	-5.317	2.148	2.671	-16.099	5.108	4.01	-5.809	8.784	-3.99	-26.091
75	75	0.37592	-2.119	18.18	1.908	0.852	10.402	-5.541	2.123	2.881	-15.785	5.019	4.41	-5.909	8.609	-4.152	-26.179
76	76	0.381	-2.16	18.275	1.81	0.873	10.209	-5.748	2.108	3.13	-15.492	4.864	4.736	-5.985	8.413	-4.431	-26.263
77	77	0.38608	-2.21	18.372	1.688	0.891	10.032	-5.898	2.079	3.402	-15.257	4.801	5.052	-6.08	8.288	-4.687	-26.395
78	78	0.39116	-2.255	18.467	1.544	0.912	9.865	-6.012	2.046	3.707	-15.043	4.876	5.398	-6.183	8.272	-4.874	-26.546
79	79	0.39624	-2.292	18.564	1.382	0.94	9.706	-6.084	2.023	4.035	-14.833	4.927	5.764	-6.287	8.24	-5.07	-26.677
80	80	0.40132	-2.325	18.659	1.204	0.969	9.551	-6.118	2.008	4.382	-14.609	4.927	6.154	-6.4	8.164	-5.281	-26.779
81	81	0.4064	-2.367	18.757	1.017	0.985	9.402	-6.107	1.987	4.73	-14.425	4.906	6.554	-6.496	8.056	-5.493	-26.864
82	82	0.41148	-2.408	18.851	0.822	1	9.263	-6.079	1.963	5.094	-14.264	4.741	6.953	-6.565	7.816	-5.777	-26.927
83	83	0.41656	-2.453	18.955	0.622	1.007	9.141	-6.062	1.944	5.484	-14.064	4.5	7.356	-6.678	7.516	-6.104	-27.006
84	84	0.42164	-2.492	19.066	0.418	1.023	9.021	-6.005	1.936	5.873	-13.907	4.17	7.727	-6.8	7.162	-6.508	-27.095
85	85	0.42672	-2.532	19.184	0.21	1.034	8.902	-5.938	1.93	6.254	-13.808	3.94	8.071	-6.843	6.899	-6.894	-27.162
86	86	0.4318	-2.56	19.297	-0.003	1.051	8.767	-5.857	1.908	6.614	-13.702	3.925	8.333	-6.906	6.834	-7.251	-27.237
87	87	0.43688	-2.577	19.402	-0.224	1.074	8.617	-5.74	1.884	6.968	-13.611	4.075	8.569	-6.986	6.916	-7.557	-27.32
88	88	0.44196	-2.576	19.494	-0.444	1.101	8.447	-5.612	1.887	7.328	-13.543	4.129	8.782	-7.032	6.935	-7.941	-27.375
89	89	0.44704	-2.571	19.584	-0.657	1.132	8.278	-5.485	1.883	7.7	-13.506	4.142	8.876	-7.064	6.953	-8.467	-27.43
90	90	0.45212	-2.557	19.664	-0.867	1.166	8.105	-5.392	1.858	8.08	-13.48	4.261	8.837	-7.042	7.087	-9.077	-27.466
91	91	0.4572	-2.529	19.736	-1.074	1.204	7.921	-5.334	1.823	8.458	-13.466	4.472	8.744	-6.953	7.303	-9.697	-27.478
92	92	0.46228	-2.491	19.792	-1.278	1.246	7.704	-5.253	1.792	8.832	-13.453	4.725	8.667	-6.86	7.554	-10.298	-27.464
93	93	0.46736	-2.441	19.827	-1.475	1.287	7.46	-5.16	1.782	9.215	-13.461	5.043	8.614	-6.764	7.863	-10.859	-27.455
94	94	0.47244	-2.404	19.851	-1.671	1.3	7.213	-5.06	1.776	9.624	-13.475	5.372	8.512	-6.639	8.196	-11.483	-27.414
95	95	0.47752	-2.361	19.844	-1.864	1.307	6.966	-5.032	1.753	10.11	-13.389	5.682	8.401	-6.514	8.515	-12.17	-27.337
96	96	0.4826	-2.331	19.815	-2.055	1.281	6.71	-4.995	1.747	10.636	-13.234	5.907	8.214	-6.472	8.804	-12.989	-27.258
97	97	0.48768	-2.305	19.749	-2.232	1.229	6.434	-4.985	1.75	11.21	-13.061	6.146	8.002	-6.375	9.116	-13.862	-27.119
98	98	0.49276	-2.289	19.665	-2.395	1.149	6.156	-4.959	1.785	11.829	-12.905	6.144	7.783	-6.226	9.241	-14.888	-26.902
99	99	0.49784	-2.283	19.567	-2.553	1.049	5.892	-4.935	1.794	12.521	-12.712	6.318	7.607	-6.085	9.492	-15.842	-26.662
100	100	0.50292	-2.28	19.448	-2.715	0.929	5.641	-4.915	1.784	13.287	-12.492	6.711	7.34	-5.917	9.955	-16.831	-26.384
101	101	0.508	-2.29	19.313	-2.88	0.778	5.392	-4.838	1.835	14.091	-12.325	6.722	6.968	-5.713	10.15	-18.115	-26.047
102	102	0.51308	-2.306	19.15	-3.034	0.617	5.141	-4.756	1.888	14.965	-12.123	6.658	6.514	-5.54	10.319	-19.556	-25.674
103	103	0.51816	-2.341	18.993	-3.164	0.428	4.946	-4.77	1.91	15.951	-11.878	6.636	6.021	-5.334	10.531	-21.08	-25.294
104	104	0.52324	-2.395	18.837	-3.271	0.201	4.801	-4.771	1.963	17.035	-11.651	6.469	5.492	-5.137	10.641	-22.75	-24.894
105	105	0.52832	-2.472	18.693	-3.353	-0.057	4.739	-4.781	2.015	18.233	-11.409	6.36	4.863	-5.004	10.837	-24.532	-24.526
106	106	0.5334	-2.584	18.549	-3.408	-0.372	4.739	-4.72	2.117	19.515	-11.244	6.353	4.156	-4.899	11.16	-26.369	-24.178
107	107	0.53848	-2.722	18.407	-3.423	-0.728	4.8	-4.619	2.271	20.878	-11.154	6.361	3.411	-4.803	11.522	-28.259	-23.843
108	108	0.54356	-2.883	18.268	-3.377	-1.11	4.91	-4.504	2.455	22.307	-11.146	6.258	2.66	-4.774	11.786	-30.22	-23.582
109	109	0.54864	-3.038	18.133	-3.278	-1.488	5.077	-4.46	2.631	23.823	-11.112	6.244	1.959	-4.803	12.109	-32.122	-23.38
110	110	0.55372	-3.191	18.008	-3.112	-1.87	5.285	-4.409	2.864	25.372	-11.165	6.122	1.276	-4.884	12.345	-34.045	-23.249
111	111	0.5588	-3.335	17.89	-2.882	-2.252	5.521	-4.342	3.169	26.928	-11.29	5.864	0.517	-5.02	12.501	-36.074	-23.164
112	112	0.56388	-3.464	17.767	-2.58	-2.627	5.781	-4.37	3.471	28.499	-11.41	5.641	-0.307	-5.155	12.703	-38.13	-23.096
113	113	0.56896	-3.551	17.636	-2.209	-2.975	6.058	-4.443	3.791	30.057	-11.647	5.547	-1.172	-5.205	13.023	-40.131	-23.051
114	114	0.57404	-3.571	17.504	-1.786	-3.262	6.353	-4.556	4.12	31.584	-11.96	5.489	-2.013	-5.201	13.36	-42.037	-23.026
115	115	0.57912	-3.531	17.372	-1.339	-3.469	6.668	-4.734	4.406	33.059	-12.334	5.391	-2.93	-5.158	13.672	-43.952	-23.036
116	116	0.5842	-3.455	17.238	-0.909	-3.617	7.013	-4.955	4.643	34.504	-12.738	5.117	-3.955	-5.115	13.856	-45.971	-23.083
117	117	0.58928	-3.368	17.104	-0.515	-3.723	7.41	-5.205	4.811	35.958	-13.112	4.676	-5.053	-5.075	13.905	-48.089	-23.11
118	118	0.59436	-3.283	16.985	-0.164	-3.804	7.895	-5.535	4.858	37.475	-13.347	4.228	-6.102	-5.07	13.915	-50.152	-23.117
119	119	0.59944	-3.209	16.875	0.15	-3.879	8.448	-5.919	4.826	39.044	-13.417	3.711	-6.892	-5.134	13.776	-51.99	-23.119
120	120	0.60452	-3.141	16.756	0.437	-3.945	9.019	-6.269	4.77	40.628	-13.411	3.257	-7.265	-5.297	13.546	-53.394	-23.195
121	121	0.6096	-3.076	16.619	0.696	-4	9.598	-6.655	4.641	42.239	-13.291	2.851	-7.215	-5.503	13.212	-54.376	-23.31
122	122	0.61468	-3.012	16.477	0.914	-4.019	10.188	-7.014	4.453	43.841	-13.092	2.511	-6.849	-5.785	12.813	-55.011	-23.465
123	123	0.61976	-2.947	16.349	1.081	-4.006	10.803	-7.288	4.256	45.378	-12.8	2.213	-6.305	-6.242	12.371	-55.399	-23.69
124	124	0.62484	-2.867	16.245	1.204	-3.943	11.447	-7.458	4.078	46.799	-12.481	1.873	-5.638	-6.862	11.835	-55.576	-24.004
125	125	0.62992	-2.757	16.158	1.302	-3.824	12.111	-7.543	3.923	48.092	-12.176	1.454	-4.957	-7.568	11.207	-55.653	-24.355
126	126	0.635	-2.619	16.093	1.384	-3.66	12.804	-7.56	3.799	49.28	-11.881	0.892	-4.348	-8.283	10.459	-55.759	-24.655
127	127	0.64008	-2.462	16.047	1.452	-3.463	13.526	-7.479	3.721	50.363	-11.639	0.252	-3.859	-8.943	9.657	-55.913	-24.867
128	128	0.64516	-2.301	16.025	1.507	-3.248	14.285	-7.323	3.664	51.354	-11.468	-0.313	-3.432	-9.537	8.916	-55.999	-25.041
129	129	0.65024	-2.135	16.028	1.558	-3.019	15.064	-7.063	3.663	52.232	-11.45	-0.753	-3.047	-10.021	8.272	-55.967	-25.202
130	130	0.65532	-1.959	16.057	1.614	-2.784	15.864	-6.748	3.685	53.003	-11.591	-1.046	-2.696	-10.34	7.738	-55.807	-25.335
131	131	0.6604	-1.775	16.109	1.673	-2.538	16.687	-6.442	3.682	53.685	-11.829	-1.289	-2.368	-10.481	7.226	-55.555	-25.394
132	132	0.66548	-1.587	16.177	1.737	-2.296	17.52	-6.089	3.724	54.279	-12.135	-1.52	-2.035	-10.493	6.709	-55.211	-25.376
133	133	0.67056	-1.398	16.26	1.804	-2.07	18.359	-5.699	3.808	54.786	-12.505	-1.645	-1.69	-10.391	6.273	-54.725	-25.309
134	134	0.67564	-1.206	16.358	1.872	-1.847	19.204	-5.321	3.882	55.19	-12.916	-1.688	-1.344	-10.191	5.892	-54.106	-25.205
135	135	0.68072	-1.009	16.468	1.938	-1.629	20.056	-4.975	3.937	55.499	-13.309	-1.818	-0.998	-9.937	5.425	-53.429	-25.053
136	136	0.6858	-0.808	16.591	1.997	-1.41	20.917	-4.627	3.983	55.712	-13.668	-1.991	-0.692	-9.655	4.911	-52.716	-24.84
137	137	0.69088	-0.604	16.733	2.053	-1.191	21.79	-4.261	4.028	55.838	-13.994	-2.102	-0.427	-9.39	4.437	-51.932	-24.601
138	138	0.69596	-0.4	16.892	2.107	-0.982	22.67	-3.895	4.067	55.888	-14.275	-2.136	-0.174	-9.176	4.022	-51.059	-24.375
139	139	0.70104	-0.204	17.057	2.156	-0.792	23.549	-3.526	4.111	55.873	-14.518	-2.146	0.082	-9.018	3.625	-50.117	-24.177
140	140	0.70612	-0.02	17.218	2.201	-0.62	24.41	-3.119	4.182	55.795	-14.703	-2.251	0.313	-8.923	3.147	-49.184	-23.964
141	141	0.7112	0.14	17.375	2.246	-0.474	25.256	-2.681	4.279	55.659	-14.813	-2.506	0.541	-8.903	2.536	-48.265	-23.733
142	142	0.71628	0.285	17.525	2.297	-0.358	26.08	-2.21	4.405	55.453	-14.856	-2.709	0.778	-8.974	1.969	-47.258	-23.513
143	143	0.72136	0.426	17.668	2.349	-0.252	26.886	-1.734	4.516	55.174	-14.864	-2.746	1.014	-9.126	1.538	-46.122	-23.336
144	144	0.72644	0.564	17.796	2.399	-0.159	27.669	-1.27	4.615	54.832	-14.814	-2.728	1.233	-9.334	1.163	-44.924	-23.163
145	145	0.73152	0.692	17.913	2.447	-0.075	28.419	-0.793	4.711	54.403	-14.749	-2.759	1.419	-9.582	0.749	-43.71	-22.998
146	146	0.7366	0.806	18.017	2.495	0.012	29.138	-0.327	4.749	53.899	-14.68	-2.703	1.568	-9.858	0.4	-42.439	-22.841
147	147	0.74168	0.918	18.108	2.535	0.097	29.829	0.163	4.789	53.317	-14.656	-2.665	1.714	-10.12	0.031	-41.113	-22.694
148	148	0.74676	1.032	18.178	2.568	0.185	30.497	0.631	4.801	52.678	-14.698	-2.557	1.843	-10.293	-0.27	-39.721	-22.526
149	149	0.75184	1.145	18.231	2.604	0.27	31.127	1.121	4.82	51.959	-14.84	-2.438	1.989	-10.386	-0.563	-38.246	-22.35
150	150	0.75692	1.26	18.27	2.644	0.352	31.726	1.572	4.803	51.188	-15.019	-2.233	2.131	-10.441	-0.776	-36.706	-22.178
151	151	0.762	1.375	18.3	2.693	0.42	32.304	1.948	4.737	50.368	-15.213	-1.918	2.245	-10.449	-0.873	-35.112	-22.006
152	152	0.76708	1.497	18.321	2.742	0.498	32.856	2.272	4.62	49.48	-15.488	-1.547	2.251	-10.322	-0.894	-33.546	-21.79
153	153	0.77216	1.616	18.325	2.785	0.573	33.366	2.56	4.472	48.498	-15.824	-1.174	2.163	-10.141	-0.881	-32.003	-21.595
154	154	0.77724	1.717	18.329	2.826	0.636	33.856	2.818	4.286	47.456	-16.208	-0.769	2.072	-9.905	-0.832	-30.409	-21.406
155	155	0.78232	1.801	18.331	2.862	0.69	34.314	3.077	4.078	46.337	-16.66	-0.291	1.958	-9.617	-0.706	-28.763	-21.227
156	156	0.7874	1.867	18.339	2.9	0.713	34.753	3.346	3.886	45.155	-17.164	0.315	1.784	-9.267	-0.424	-27.091	-21.039
157	157	0.79248	1.922	18.345	2.926	0.71	35.152	3.659	3.769	43.895	-17.668	0.837	1.621	-8.917	-0.165	-25.406	-20.837
158	158	0.79756	1.969	18.353	2.941	0.716	35.53	3.945	3.623	42.6	-18.165	1.477	1.422	-8.575	0.235	-23.702	-20.652
159	159	0.80264	1.997	18.374	2.949	0.705	35.896	4.258	3.496	41.276	-18.623	2.231	1.219	-8.323	0.772	-21.96	-20.51
160	160	0.80772	2.016	18.406	2.949	0.686	36.26	4.552	3.378	39.94	-19.051	2.988	0.957	-8.11	1.364	-20.277	-20.4
161	161	0.8128	2.02	18.455	2.949	0.643	36.623	4.852	3.301	38.571	-19.411	3.619	0.653	-7.982	1.902	-18.669	-20.314
162	162	0.81788	2.018	18.517	2.941	0.595	36.978	5.119	3.218	37.163	-19.736	4.246	0.33	-7.888	2.472	-17.061	-20.26
163	163	0.82296	2.006	18.591	2.925	0.519	37.311	5.444	3.206	35.7	-20.058	4.963	-0.027	-7.894	3.176	-15.437	-20.28
164	164	0.82804	1.987	18.672	2.904	0.439	37.638	5.754	3.21	34.223	-20.376	5.636	-0.296	-7.911	3.86	-13.744	-20.32
165	165	0.83312	1.971	18.762	2.877	0.366	37.962	5.999	3.201	32.745	-20.654	6.322	-0.486	-7.944	4.578	-11.978	-20.391
166	166	0.8382	1.952	18.868	2.848	0.282	38.279	6.228	3.219	31.24	-20.918	7.011	-0.618	-8.019	5.325	-10.148	-20.509
167	167	0.84328	1.934	18.982	2.808	0.201	38.592	6.387	3.234	29.725	-21.14	7.541	-0.66	-8.101	5.946	-8.285	-20.654
168	168	0.84836	1.922	19.101	2.762	0.127	38.902	6.461	3.221	28.211	-21.325	8.195	-0.61	-8.208	6.677	-6.286	-20.872
169	169	0.85344	1.905	19.228	2.716	0.036	39.209	6.47	3.228	26.69	-21.55	8.769	-0.562	-8.24	7.372	-4.315	-21.126
170	170	0.85852	1.875	19.354	2.679	-0.078	39.506	6.369	3.232	25.172	-21.733	9.092	-0.546	-8.201	7.875	-2.476	-21.366
171	171	0.8636	1.832	19.479	2.647	-0.199	39.79	6.18	3.221	23.657	-21.845	9.287	-0.558	-8.111	8.285	-0.725	-21.569
172	172	0.86868	1.794	19.595	2.618	-0.306	40.049	5.945	3.188	22.113	-22.001	9.285	-0.511	-7.838	8.502	1.01	-21.661
173	173	0.87376	1.749	19.713	2.598	-0.426	40.295	5.622	3.14	20.567	-22.138	9.288	-0.393	-7.479	8.706	2.807	-21.735
174	174	0.87884	1.692	19.822	2.6	-0.557	40.514	5.202	3.05	19.019	-22.221	9.358	-0.298	-7.044	8.961	4.591	-21.771
175	175	0.88392	1.617	19.929	2.618	-0.7	40.713	4.729	2.934	17.475	-22.246	9.582	-0.305	-6.585	9.361	6.318	-21.794
176	176	0.889	1.547	20.024	2.636	-0.827	40.876	4.212	2.809	15.935	-22.225	9.892	-0.559	-6.116	9.895	7.813	-21.812
177	177	0.89408	1.485	20.103	2.657	-0.922	41.011	3.615	2.646	14.429	-22.128	10.137	-0.779	-5.61	10.339	9.271	-21.786
178	178	0.89916	1.43	20.162	2.68	-0.979	41.102	3.001	2.442	12.939	-22.041	10.247	-0.913	-5.031	10.6	10.718	-21.7
179	179	0.90424	1.364	20.208	2.721	-1.039	41.163	2.393	2.233	11.472	-21.935	10.07	-0.863	-4.429	10.52	12.186	-21.548
180	180	0.90932	1.296	20.236	2.771	-1.084	41.197	1.786	2.005	10.053	-21.717	9.906	-0.854	-3.923	10.431	13.562	-21.379
181	181	0.9144	1.218	20.24	2.846	-1.14	41.2	1.19	1.772	8.675	-21.42	9.854	-0.875	-3.498	10.424	14.9	-21.205
182	182	0.91948	1.133	20.224	2.935	-1.193	41.175	0.637	1.529	7.335	-21.096	9.872	-0.862	-3.177	10.439	16.252	-21.07
183	183	0.92456	1.031	20.192	3.033	-1.251	41.116	0.163	1.28	6.033	-20.743	10.083	-0.738	-3.033	10.565	17.735	-21.028
184	184	0.92964	0.92	20.144	3.135	-1.299	41.03	-0.249	1.037	4.788	-20.348	10.205	-0.495	-3	10.564	19.228	-20.993
185	185	0.93472	0.786	20.08	3.248	-1.367	40.919	-0.59	0.821	3.613	-19.946	10.207	-0.21	-3.058	10.445	20.641	-20.976
186	186	0.9398	0.623	20.007	3.369	-1.466	40.779	-0.823	0.639	2.492	-19.565	10.163	0.091	-3.188	10.286	21.976	-20.961
187	187	0.94488	0.436	19.929	3.494	-1.586	40.609	-0.942	0.47	1.417	-19.246	10.128	0.356	-3.375	10.143	23.213	-20.963
188	188	0.94996	0.249	19.842	3.619	-1.705	40.413	-0.966	0.319	0.387	-18.986	10.051	0.583	-3.622	9.985	24.339	-20.993
189	189	0.95504	0.078	19.743	3.751	-1.823	40.196	-0.946	0.204	-0.565	-18.765	9.997	0.737	-3.925	9.892	25.324	-21.061
190	190	0.96012	-0.076	19.622	3.895	-1.939	39.957	-0.899	0.104	-1.425	-18.641	10.045	0.807	-4.173	9.928	26.171	-21.132
191	191	0.9652	-0.212	19.49	4.052	-2.05	39.697	-0.776	0.008	-2.204	-18.714	10.108	0.803	-4.325	10.005	26.863	-21.209
192	192	0.97028	-0.328	19.356	4.211	-2.14	39.425	-0.569	-0.09	-2.891	-18.978	10.284	0.794	-4.429	10.192	27.497	-21.337
193	193	0.97536	-0.422	19.224	4.359	-2.201	39.157	-0.321	-0.17	-3.456	-19.338	10.514	0.853	-4.5	10.433	28.095	-21.488
194	194	0.98044	-0.486	19.093	4.479	-2.214	38.899	-0.039	-0.231	-3.878	-19.803	10.686	0.918	-4.536	10.643	28.551	-21.674
195	195	0.98552	-0.534	18.969	4.587	-2.199	38.653	0.34	-0.292	-4.166	-20.438	10.865	0.937	-4.493	10.882	28.835	-21.858
196	196	0.9906	-0.576	18.856	4.695	-2.185	38.425	0.783	-0.33	-4.311	-21.197	11.022	0.937	-4.349	11.124	28.948	-21.993
197	197	0.99568	-0.622	18.753	4.806	-2.187	38.222	1.221	-0.327	-4.295	-21.969	11.042	0.998	-4.104	11.25	28.903	-22.031
198	198	1.00076	-0.668	18.659	4.913	-2.194	38.041	1.675	-0.274	-4.122	-22.71	10.993	1.107	-3.825	11.331	28.716	-21.984
199	199	1.00584	-0.708	18.581	5.008	-2.196	37.891	2.164	-0.192	-3.788	-23.388	11.328	1.042	-3.65	11.829	28.364	-21.976
200	200	1.01092	-0.744	18.509	5.088	-2.187	37.76	2.698	-0.097	-3.316	-24.003	11.99	0.579	-3.578	12.748	27.628	-21.993
201	201	1.016	-0.778	18.435	5.157	-2.179	37.627	3.253	0.029	-2.763	-24.525	12.552	-0.369	-3.548	13.732	26.292	-21.926
