# Supplementary material for: Gait phenotypes in paediatric hereditary spastic paraplegia revealed by dynamic time warping analysis and random forests
Source: PLoS One. 2018 Mar 8;13(3):e0192345. doi: 10.1371/journal.pone.0192345 (PMC5843164; doi:10.1371/journal.pone.0192345)
Supplement: S2 Data — (ZIP) [file pone.0192345.s009.zip › Healthy/Left.SR.HEALTHY15.2.csv]

	Epoch	Time	Pelvic.obliquity	Pelvic.tilt	Pelvic rotation	Hip.abd.add	Hip.flexion	Hip.rotation	Knee.abd.add	Knee.flexion	Knee.rotation	Ankle.abd.add	Ankle.flexion	Ankle.rotation	Forefoot.abd.add	Forefoot.flexion	Forefoot.rotation
1	1	0	1.797	15.469	8.939	0.299	36.904	5.705	-0.544	3.6	-15.059	11.536	-2.693	-4.864	14.321	16.064	-5.791
2	2	0.00526	1.72	15.379	8.959	0.267	36.934	5.528	-0.441	4.065	-14.991	11.182	-4.175	-5.353	14.031	14.292	-6.319
3	3	0.01052	1.676	15.296	8.977	0.264	36.994	5.33	-0.298	4.763	-15.013	10.625	-6.26	-5.782	13.554	11.662	-6.829
4	4	0.01578	1.682	15.226	8.982	0.316	37.117	5.114	-0.096	5.868	-15.158	10.134	-8.331	-6.072	13.149	8.668	-7.298
5	5	0.02104	1.745	15.166	8.968	0.434	37.306	4.939	0.166	7.398	-15.458	10.067	-9.763	-6.202	13.155	5.978	-7.729
6	6	0.0263	1.863	15.111	8.922	0.619	37.559	4.838	0.462	9.16	-15.867	10.257	-10.352	-6.208	13.399	3.975	-8.111
7	7	0.03156	2.038	15.053	8.83	0.883	37.846	4.849	0.749	10.877	-16.332	10.492	-10.252	-6.179	13.655	2.739	-8.455
8	8	0.03682	2.259	14.987	8.684	1.23	38.108	4.959	0.983	12.339	-16.78	10.49	-9.777	-6.115	13.644	2.063	-8.687
9	9	0.04208	2.507	14.912	8.493	1.652	38.293	5.185	1.139	13.49	-17.178	10.173	-9.328	-6.076	13.282	1.541	-8.788
10	10	0.04734	2.749	14.831	8.271	2.104	38.392	5.521	1.271	14.432	-17.491	9.689	-9.171	-6.2	12.738	0.831	-8.869
11	11	0.0526	2.963	14.749	8.028	2.548	38.443	5.938	1.429	15.358	-17.669	9.277	-9.239	-6.446	12.248	-0.135	-8.883
12	12	0.05786	3.126	14.672	7.767	2.958	38.442	6.39	1.612	16.365	-17.658	9.408	-9.267	-6.767	12.25	-1.119	-8.82
13	13	0.06312	3.226	14.576	7.512	3.321	38.321	6.897	1.819	17.33	-17.499	9.723	-9.107	-7.223	12.406	-1.943	-8.743
14	14	0.06838	3.285	14.469	7.276	3.656	38.076	7.371	1.97	18.145	-17.1	10.153	-8.664	-7.886	12.633	-2.409	-8.695
15	15	0.07364	3.308	14.35	7.077	3.937	37.727	7.739	2.08	18.778	-16.399	10.43	-8.002	-8.787	12.713	-2.574	-8.689
16	16	0.0789	3.308	14.235	6.919	4.168	37.312	7.912	2.125	19.283	-15.405	10.536	-7.294	-9.817	12.641	-2.649	-8.681
17	17	0.08416	3.276	14.105	6.81	4.343	36.83	7.932	2.124	19.714	-14.265	10.542	-6.684	-10.879	12.503	-2.807	-8.678
18	18	0.08942	3.23	13.951	6.759	4.468	36.287	7.805	2.088	20.085	-13.046	10.419	-6.102	-11.914	12.274	-2.991	-8.666
19	19	0.09468	3.178	13.78	6.775	4.545	35.7	7.587	2.025	20.398	-11.856	10.318	-5.463	-12.888	12.094	-3.081	-8.659
20	20	0.09994	3.135	13.599	6.853	4.587	35.08	7.306	1.938	20.622	-10.837	10.242	-4.817	-13.691	11.972	-3.098	-8.666
21	21	0.1052	3.109	13.408	6.971	4.616	34.432	7.02	1.86	20.775	-10.087	10.189	-4.205	-14.264	11.909	-3.099	-8.673
22	22	0.11046	3.124	13.185	7.121	4.651	33.737	6.77	1.837	20.836	-9.689	10.096	-3.691	-14.567	11.855	-3.152	-8.682
23	23	0.11572	3.188	12.934	7.288	4.71	32.997	6.553	1.85	20.794	-9.66	10.009	-3.293	-14.58	11.837	-3.249	-8.703
24	24	0.12098	3.282	12.691	7.455	4.788	32.234	6.397	1.893	20.629	-9.966	9.827	-2.999	-14.336	11.748	-3.384	-8.728
25	25	0.12624	3.361	12.49	7.601	4.856	31.49	6.371	1.972	20.376	-10.61	9.551	-2.75	-13.86	11.585	-3.514	-8.763
26	26	0.1315	3.406	12.341	7.722	4.894	30.793	6.462	2.087	20.093	-11.484	9.265	-2.497	-13.239	11.424	-3.611	-8.816
27	27	0.13676	3.42	12.238	7.812	4.908	30.139	6.667	2.232	19.777	-12.529	9.021	-2.281	-12.51	11.308	-3.703	-8.868
28	28	0.14202	3.421	12.184	7.867	4.93	29.531	6.91	2.35	19.438	-13.589	8.874	-2.081	-11.766	11.272	-3.771	-8.92
29	29	0.14728	3.413	12.176	7.896	4.952	28.965	7.156	2.443	19.081	-14.609	8.796	-1.882	-11.05	11.293	-3.803	-8.987
30	30	0.15254	3.378	12.212	7.896	4.961	28.459	7.397	2.537	18.752	-15.526	8.554	-1.664	-10.404	11.156	-3.849	-9.054
31	31	0.1578	3.319	12.287	7.875	4.949	28.013	7.535	2.602	18.473	-16.206	8.272	-1.422	-9.849	10.977	-3.899	-9.102
32	32	0.16306	3.227	12.406	7.835	4.916	27.639	7.59	2.616	18.275	-16.569	8.1	-1.174	-9.514	10.874	-3.96	-9.163
33	33	0.16832	3.131	12.547	7.806	4.876	27.288	7.56	2.586	18.089	-16.733	8.021	-0.903	-9.278	10.839	-3.988	-9.201
34	34	0.17358	3.02	12.709	7.778	4.823	26.968	7.472	2.527	17.941	-16.666	8.038	-0.596	-9.201	10.882	-3.984	-9.23
35	35	0.17884	2.908	12.871	7.756	4.764	26.657	7.335	2.456	17.806	-16.42	8.034	-0.272	-9.267	10.898	-3.969	-9.266
36	36	0.1841	2.784	13.046	7.723	4.69	26.367	7.165	2.383	17.696	-16.031	7.986	0.091	-9.407	10.874	-3.94	-9.279
37	37	0.18936	2.659	13.222	7.685	4.623	26.073	6.982	2.286	17.58	-15.6	8.006	0.423	-9.57	10.905	-3.923	-9.29
38	38	0.19462	2.524	13.405	7.634	4.546	25.767	6.851	2.205	17.441	-15.158	8.017	0.732	-9.797	10.932	-3.926	-9.32
39	39	0.19988	2.369	13.579	7.576	4.446	25.439	6.788	2.148	17.283	-14.764	8.046	1.044	-10.013	10.982	-3.918	-9.34
40	40	0.20514	2.188	13.744	7.516	4.312	25.102	6.744	2.108	17.126	-14.406	8.067	1.357	-10.179	11.029	-3.912	-9.343
41	41	0.2104	2.002	13.891	7.459	4.16	24.744	6.719	2.088	16.952	-14.109	8.066	1.649	-10.321	11.056	-3.917	-9.364
42	42	0.21566	1.83	14.011	7.402	4.017	24.352	6.712	2.083	16.742	-13.945	8.014	1.906	-10.371	11.039	-3.939	-9.401
43	43	0.22092	1.674	14.098	7.34	3.889	23.925	6.69	2.078	16.506	-13.869	7.984	2.119	-10.323	11.044	-3.982	-9.44
44	44	0.22618	1.521	14.163	7.264	3.759	23.465	6.652	2.082	16.236	-13.851	7.948	2.274	-10.21	11.048	-4.06	-9.498
45	45	0.23144	1.367	14.211	7.173	3.625	22.983	6.601	2.092	15.938	-13.901	7.854	2.431	-10	10.998	-4.126	-9.554
46	46	0.2367	1.213	14.246	7.067	3.507	22.488	6.508	2.072	15.64	-13.952	7.76	2.64	-9.742	10.939	-4.133	-9.614
47	47	0.24196	1.058	14.27	6.962	3.381	21.981	6.405	2.063	15.335	-14.029	7.639	2.856	-9.475	10.857	-4.132	-9.7
48	48	0.24722	0.914	14.281	6.866	3.266	21.477	6.237	2.038	15.052	-14.071	7.574	3.022	-9.197	10.823	-4.176	-9.789
49	49	0.25248	0.777	14.289	6.779	3.156	20.978	6.023	1.998	14.773	-14.09	7.527	3.179	-8.911	10.798	-4.222	-9.879
50	50	0.25774	0.645	14.293	6.688	3.052	20.472	5.813	1.962	14.486	-14.104	7.438	3.362	-8.635	10.732	-4.246	-9.969
51	51	0.263	0.511	14.309	6.593	2.949	19.974	5.614	1.905	14.198	-14.1	7.533	3.563	-8.379	10.825	-4.216	-10.062
52	52	0.26826	0.388	14.322	6.498	2.857	19.483	5.463	1.871	13.933	-14.068	7.531	3.795	-8.177	10.831	-4.196	-10.125
53	53	0.27352	0.282	14.336	6.397	2.785	19.011	5.29	1.831	13.696	-13.937	7.473	4.032	-8.074	10.779	-4.189	-10.207
54	54	0.27878	0.189	14.359	6.294	2.727	18.552	5.131	1.794	13.471	-13.763	7.427	4.235	-8.042	10.744	-4.223	-10.298
55	55	0.28404	0.107	14.398	6.192	2.696	18.109	4.976	1.733	13.244	-13.579	7.284	4.422	-8.015	10.606	-4.288	-10.369
56	56	0.2893	0.027	14.446	6.093	2.659	17.681	4.855	1.68	13.032	-13.44	7.242	4.625	-7.975	10.556	-4.331	-10.436
57	57	0.29456	-0.047	14.499	5.995	2.614	17.26	4.79	1.645	12.824	-13.357	7.322	4.872	-7.924	10.616	-4.311	-10.502
58	58	0.29982	-0.113	14.559	5.892	2.581	16.853	4.73	1.615	12.634	-13.263	7.343	5.112	-7.875	10.623	-4.324	-10.551
59	59	0.30508	-0.168	14.626	5.794	2.557	16.448	4.712	1.594	12.425	-13.246	7.302	5.293	-7.798	10.57	-4.397	-10.595
60	60	0.31034	-0.216	14.701	5.699	2.536	16.05	4.695	1.568	12.209	-13.259	7.258	5.45	-7.696	10.507	-4.491	-10.637
61	61	0.3156	-0.263	14.785	5.607	2.509	15.667	4.65	1.551	12.009	-13.251	7.121	5.624	-7.607	10.357	-4.591	-10.694
62	62	0.32086	-0.314	14.875	5.522	2.473	15.296	4.558	1.527	11.83	-13.213	6.97	5.813	-7.516	10.186	-4.695	-10.759
63	63	0.32612	-0.37	14.966	5.442	2.433	14.92	4.462	1.485	11.648	-13.224	6.982	5.969	-7.374	10.156	-4.801	-10.823
64	64	0.33138	-0.434	15.058	5.363	2.39	14.543	4.371	1.436	11.458	-13.274	7.077	6.094	-7.195	10.202	-4.916	-10.885
65	65	0.33664	-0.495	15.148	5.279	2.345	14.162	4.296	1.395	11.264	-13.334	7.167	6.23	-7.033	10.242	-5.018	-10.963
66	66	0.3419	-0.553	15.238	5.193	2.302	13.785	4.217	1.356	11.089	-13.368	7.269	6.381	-6.907	10.291	-5.115	-11.057
67	67	0.34716	-0.604	15.324	5.1	2.274	13.41	4.105	1.318	10.934	-13.334	7.18	6.58	-6.814	10.164	-5.218	-11.148
68	68	0.35242	-0.657	15.404	5.005	2.247	13.033	4.015	1.283	10.791	-13.295	7.024	6.779	-6.756	9.972	-5.34	-11.248
69	69	0.35768	-0.718	15.478	4.904	2.214	12.656	3.921	1.23	10.661	-13.231	6.981	7.003	-6.704	9.873	-5.422	-11.34
70	70	0.36294	-0.778	15.546	4.803	2.173	12.272	3.83	1.19	10.549	-13.137	6.976	7.238	-6.687	9.815	-5.503	-11.436
71	71	0.3682	-0.83	15.618	4.701	2.148	11.908	3.705	1.128	10.476	-13.009	7.003	7.509	-6.694	9.772	-5.563	-11.553
72	72	0.37346	-0.871	15.68	4.606	2.129	11.539	3.596	1.072	10.414	-12.908	7.044	7.751	-6.705	9.74	-5.655	-11.674
73	73	0.37872	-0.9	15.744	4.505	2.122	11.168	3.519	1.017	10.346	-12.855	7.159	7.954	-6.695	9.777	-5.769	-11.795
74	74	0.38398	-0.924	15.801	4.396	2.117	10.788	3.426	0.971	10.279	-12.767	7.172	8.137	-6.687	9.726	-5.932	-11.901
75	75	0.38924	-0.93	15.851	4.281	2.129	10.4	3.358	0.932	10.213	-12.733	7.171	8.339	-6.645	9.655	-6.084	-12.005
76	76	0.3945	-0.923	15.894	4.166	2.158	10.01	3.275	0.873	10.171	-12.689	7.306	8.575	-6.6	9.699	-6.19	-12.11
77	77	0.39976	-0.907	15.937	4.056	2.194	9.621	3.201	0.814	10.136	-12.669	7.441	8.799	-6.544	9.735	-6.317	-12.21
78	78	0.40502	-0.896	15.984	3.951	2.217	9.236	3.134	0.753	10.107	-12.68	7.636	9.008	-6.456	9.819	-6.451	-12.298
79	79	0.41028	-0.886	16.032	3.854	2.234	8.866	3.035	0.687	10.104	-12.674	7.811	9.212	-6.347	9.875	-6.61	-12.371
80	80	0.41554	-0.873	16.077	3.761	2.246	8.505	2.927	0.631	10.126	-12.668	7.975	9.417	-6.234	9.921	-6.784	-12.443
81	81	0.4208	-0.856	16.119	3.666	2.253	8.15	2.823	0.586	10.172	-12.663	8.185	9.622	-6.131	10.01	-6.962	-12.525
82	82	0.42606	-0.834	16.155	3.571	2.258	7.793	2.742	0.55	10.236	-12.7	8.431	9.809	-5.989	10.13	-7.167	-12.586
83	83	0.43132	-0.803	16.185	3.467	2.266	7.433	2.684	0.537	10.312	-12.743	8.676	9.958	-5.846	10.267	-7.423	-12.642
84	84	0.43658	-0.761	16.207	3.353	2.288	7.075	2.626	0.527	10.415	-12.777	8.868	10.107	-5.713	10.354	-7.708	-12.703
85	85	0.44184	-0.721	16.213	3.224	2.322	6.711	2.581	0.484	10.545	-12.793	9.099	10.271	-5.593	10.459	-7.984	-12.755
86	86	0.4471	-0.691	16.197	3.098	2.337	6.327	2.56	0.453	10.697	-12.824	9.241	10.443	-5.474	10.478	-8.291	-12.795
87	87	0.45236	-0.668	16.161	2.98	2.336	5.939	2.541	0.43	10.886	-12.894	9.444	10.572	-5.314	10.549	-8.653	-12.824
88	88	0.45762	-0.644	16.107	2.869	2.335	5.556	2.489	0.401	11.143	-12.918	9.626	10.686	-5.157	10.602	-9.08	-12.831
89	89	0.46288	-0.621	16.039	2.75	2.335	5.186	2.431	0.372	11.462	-12.901	9.76	10.802	-5.026	10.612	-9.553	-12.834
90	90	0.46814	-0.605	15.959	2.621	2.319	4.825	2.387	0.359	11.842	-12.856	9.924	10.892	-4.948	10.666	-10.079	-12.861
91	91	0.4734	-0.601	15.871	2.489	2.299	4.483	2.346	0.33	12.281	-12.829	9.988	10.915	-4.833	10.618	-10.731	-12.857
92	92	0.47866	-0.605	15.773	2.356	2.265	4.149	2.345	0.314	12.766	-12.839	10.122	10.875	-4.688	10.648	-11.462	-12.826
93	93	0.48392	-0.626	15.678	2.226	2.198	3.84	2.326	0.313	13.31	-12.75	10.223	10.809	-4.598	10.668	-12.266	-12.77
94	94	0.48918	-0.654	15.587	2.105	2.128	3.565	2.296	0.286	13.912	-12.695	10.312	10.724	-4.421	10.655	-13.131	-12.655
95	95	0.49444	-0.688	15.509	1.993	2.042	3.332	2.273	0.263	14.592	-12.633	10.467	10.596	-4.232	10.708	-14.078	-12.504
96	96	0.4997	-0.724	15.434	1.894	1.945	3.124	2.238	0.243	15.336	-12.561	10.634	10.363	-4.024	10.785	-15.174	-12.328
97	97	0.50496	-0.77	15.37	1.813	1.839	2.963	2.154	0.213	16.172	-12.43	10.743	10.015	-3.83	10.826	-16.456	-12.133
98	98	0.51022	-0.82	15.327	1.758	1.721	2.856	2.066	0.192	17.082	-12.284	10.876	9.581	-3.644	10.907	-17.865	-11.914
99	99	0.51548	-0.882	15.313	1.734	1.578	2.827	1.996	0.199	18.071	-12.171	10.998	9.092	-3.442	10.991	-19.369	-11.67
100	100	0.52074	-0.968	15.325	1.75	1.399	2.875	1.919	0.232	19.142	-12.075	11.021	8.54	-3.22	10.994	-20.991	-11.399
101	101	0.526	-1.094	15.353	1.805	1.159	2.996	1.823	0.307	20.315	-11.962	10.953	7.912	-3.016	10.938	-22.753	-11.121
102	102	0.53126	-1.278	15.394	1.912	0.841	3.182	1.722	0.429	21.588	-11.856	10.881	7.193	-2.861	10.902	-24.649	-10.876
103	103	0.53652	-1.512	15.443	2.082	0.456	3.416	1.602	0.585	22.937	-11.813	10.864	6.359	-2.726	10.933	-26.671	-10.69
104	104	0.54178	-1.778	15.493	2.323	0.019	3.697	1.407	0.758	24.351	-11.78	10.932	5.418	-2.618	11.062	-28.788	-10.571
105	105	0.54704	-2.035	15.532	2.617	-0.425	4	1.179	0.972	25.808	-11.773	10.92	4.435	-2.518	11.137	-30.965	-10.483
106	106	0.5523	-2.249	15.56	2.959	-0.842	4.327	0.896	1.224	27.309	-11.799	10.753	3.465	-2.419	11.089	-33.155	-10.449
107	107	0.55756	-2.404	15.563	3.337	-1.213	4.669	0.576	1.506	28.857	-11.863	10.496	2.54	-2.311	10.967	-35.315	-10.454
108	108	0.56282	-2.506	15.537	3.741	-1.541	5.021	0.209	1.797	30.437	-11.934	10.168	1.607	-2.229	10.797	-37.478	-10.523
109	109	0.56808	-2.584	15.498	4.138	-1.845	5.433	-0.273	2.005	32.089	-11.964	9.893	0.637	-2.14	10.677	-39.647	-10.654
110	110	0.57334	-2.656	15.459	4.501	-2.153	5.892	-0.737	2.196	33.744	-12.024	9.669	-0.372	-2.048	10.622	-41.788	-10.84
111	111	0.5786	-2.729	15.419	4.81	-2.464	6.41	-1.197	2.33	35.402	-12.085	9.557	-1.398	-1.98	10.678	-43.85	-11.101
112	112	0.58386	-2.8	15.368	5.054	-2.764	6.974	-1.681	2.383	37.054	-12.105	9.302	-2.416	-1.916	10.606	-45.86	-11.39
113	113	0.58912	-2.855	15.289	5.22	-3.029	7.572	-2.204	2.324	38.701	-12.075	8.868	-3.473	-1.838	10.371	-47.874	-11.687
114	114	0.59438	-2.892	15.191	5.303	-3.253	8.207	-2.729	2.158	40.334	-11.986	8.322	-4.575	-1.796	10.036	-49.889	-11.998
115	115	0.59964	-2.916	15.085	5.306	-3.441	8.884	-3.211	1.931	41.944	-11.859	7.797	-5.701	-1.832	9.736	-51.855	-12.355
116	116	0.6049	-2.947	14.986	5.246	-3.622	9.605	-3.635	1.66	43.536	-11.692	7.276	-6.81	-1.972	9.44	-53.751	-12.759
117	117	0.61016	-3	14.899	5.126	-3.8	10.372	-4.001	1.335	45.125	-11.503	6.805	-7.745	-2.195	9.153	-55.434	-13.209
118	118	0.61542	-3.078	14.836	4.956	-3.983	11.185	-4.278	0.997	46.71	-11.323	6.442	-8.352	-2.486	8.908	-56.752	-13.708
119	119	0.62068	-3.169	14.794	4.753	-4.161	12.037	-4.425	0.702	48.27	-11.187	6.099	-8.571	-2.844	8.606	-57.65	-14.25
120	120	0.62594	-3.264	14.764	4.531	-4.326	12.916	-4.473	0.444	49.781	-11.07	5.765	-8.453	-3.292	8.242	-58.159	-14.846
121	121	0.6312	-3.363	14.742	4.304	-4.474	13.814	-4.471	0.199	51.21	-10.935	5.399	-8.069	-3.82	7.787	-58.333	-15.468
122	122	0.63646	-3.451	14.725	4.085	-4.597	14.704	-4.397	-0.002	52.501	-10.85	5.076	-7.481	-4.36	7.323	-58.181	-16.095
123	123	0.64172	-3.504	14.712	3.891	-4.675	15.576	-4.256	-0.138	53.621	-10.838	4.801	-6.763	-4.881	6.873	-57.751	-16.711
124	124	0.64698	-3.506	14.692	3.729	-4.685	16.413	-4.067	-0.215	54.574	-10.882	4.506	-6.006	-5.363	6.387	-57.16	-17.271
125	125	0.65224	-3.463	14.677	3.601	-4.649	17.232	-3.832	-0.218	55.368	-10.959	4.108	-5.334	-5.791	5.818	-56.561	-17.744
126	126	0.6575	-3.38	14.662	3.51	-4.561	18.025	-3.587	-0.202	56.015	-11.098	3.787	-4.802	-6.132	5.331	-55.964	-18.143
127	127	0.66276	-3.261	14.659	3.455	-4.44	18.817	-3.378	-0.189	56.553	-11.258	3.543	-4.389	-6.344	4.933	-55.374	-18.422
128	128	0.66802	-3.124	14.673	3.437	-4.304	19.604	-3.166	-0.166	56.984	-11.445	3.395	-4.028	-6.427	4.61	-54.727	-18.569
129	129	0.67328	-2.972	14.705	3.45	-4.159	20.401	-2.975	-0.139	57.306	-11.642	3.297	-3.713	-6.377	4.34	-54.015	-18.582
130	130	0.67854	-2.813	14.758	3.47	-4	21.211	-2.808	-0.136	57.537	-11.81	3.337	-3.436	-6.231	4.195	-53.219	-18.471
131	131	0.6838	-2.637	14.818	3.491	-3.814	22.011	-2.632	-0.12	57.667	-11.946	3.358	-3.229	-6.031	4.048	-52.423	-18.249
132	132	0.68906	-2.462	14.888	3.521	-3.628	22.79	-2.415	-0.074	57.687	-12.103	3.52	-3.097	-5.732	4.04	-51.581	-17.92
133	133	0.69432	-2.286	14.962	3.562	-3.452	23.561	-2.206	-0.001	57.617	-12.163	3.645	-2.985	-5.474	4.014	-50.7	-17.533
134	134	0.69958	-2.103	15.047	3.602	-3.267	24.335	-2.016	0.062	57.481	-12.114	3.834	-2.821	-5.305	4.042	-49.693	-17.131
135	135	0.70484	-1.909	15.135	3.634	-3.067	25.101	-1.784	0.159	57.266	-12.024	4.118	-2.611	-5.237	4.15	-48.548	-16.761
136	136	0.7101	-1.717	15.22	3.675	-2.876	25.849	-1.522	0.299	56.985	-11.915	4.393	-2.383	-5.252	4.256	-47.337	-16.426
137	137	0.71536	-1.529	15.293	3.731	-2.701	26.571	-1.255	0.472	56.647	-11.747	4.59	-2.146	-5.376	4.301	-46.094	-16.131
138	138	0.72062	-1.343	15.358	3.786	-2.524	27.266	-0.963	0.673	56.255	-11.559	4.748	-1.884	-5.604	4.317	-44.801	-15.891
139	139	0.72588	-1.162	15.418	3.83	-2.341	27.931	-0.598	0.924	55.793	-11.411	4.914	-1.584	-5.935	4.342	-43.419	-15.748
140	140	0.73114	-0.993	15.479	3.873	-2.178	28.573	-0.186	1.22	55.263	-11.316	5.08	-1.277	-6.338	4.381	-41.976	-15.701
141	141	0.7364	-0.838	15.537	3.927	-2.04	29.192	0.223	1.517	54.651	-11.301	5.19	-1.016	-6.715	4.382	-40.529	-15.702
142	142	0.74166	-0.699	15.587	3.998	-1.936	29.774	0.637	1.834	53.96	-11.372	5.22	-0.806	-7.064	4.329	-39.098	-15.747
143	143	0.74692	-0.585	15.632	4.081	-1.865	30.341	0.963	2.073	53.211	-11.506	5.252	-0.589	-7.346	4.281	-37.607	-15.833
144	144	0.75218	-0.497	15.671	4.179	-1.824	30.871	1.333	2.325	52.368	-11.819	5.366	-0.383	-7.551	4.303	-36.034	-15.98
145	145	0.75744	-0.427	15.697	4.275	-1.801	31.368	1.703	2.564	51.434	-12.214	5.425	-0.236	-7.713	4.29	-34.46	-16.16
146	146	0.7627	-0.373	15.714	4.375	-1.795	31.834	2.037	2.755	50.413	-12.7	5.481	-0.203	-7.764	4.291	-32.933	-16.333
147	147	0.76796	-0.328	15.728	4.485	-1.813	32.276	2.288	2.887	49.313	-13.267	5.588	-0.242	-7.698	4.364	-31.404	-16.515
148	148	0.77322	-0.284	15.745	4.606	-1.842	32.685	2.5	2.986	48.145	-13.933	5.828	-0.24	-7.586	4.559	-29.754	-16.766
149	149	0.77848	-0.225	15.765	4.719	-1.857	33.078	2.639	3.032	46.937	-14.634	6.147	-0.195	-7.432	4.832	-28.012	-17.05
150	150	0.78374	-0.158	15.791	4.831	-1.866	33.461	2.657	2.981	45.692	-15.301	6.478	-0.128	-7.226	5.113	-26.218	-17.324
151	151	0.789	-0.101	15.832	4.946	-1.891	33.837	2.62	2.897	44.383	-15.95	6.823	-0.089	-7.005	5.427	-24.398	-17.606
152	152	0.79426	-0.055	15.888	5.068	-1.933	34.204	2.524	2.773	43.026	-16.564	7.221	-0.048	-6.812	5.796	-22.527	-17.927
153	153	0.79952	-0.016	15.968	5.181	-1.974	34.577	2.374	2.597	41.644	-17.088	7.62	-0.006	-6.659	6.163	-20.639	-18.248
154	154	0.80478	0.019	16.071	5.293	-2.022	34.949	2.22	2.423	40.221	-17.554	8.043	-0.02	-6.547	6.572	-18.78	-18.568
155	155	0.81004	0.055	16.19	5.406	-2.082	35.329	1.972	2.216	38.777	-17.915	8.492	-0.108	-6.457	7.04	-16.965	-18.894
156	156	0.8153	0.091	16.323	5.527	-2.157	35.705	1.693	2.024	37.308	-18.212	8.939	-0.258	-6.389	7.541	-15.2	-19.215
157	157	0.82056	0.125	16.467	5.648	-2.236	36.067	1.4	1.843	35.818	-18.404	9.357	-0.469	-6.355	8.044	-13.514	-19.489
158	158	0.82582	0.152	16.625	5.766	-2.317	36.418	1.125	1.677	34.3	-18.561	9.733	-0.717	-6.286	8.528	-11.882	-19.691
159	159	0.83108	0.173	16.792	5.881	-2.408	36.757	0.865	1.546	32.757	-18.684	10.017	-0.937	-6.208	8.942	-10.257	-19.849
160	160	0.83634	0.196	16.961	5.988	-2.499	37.08	0.616	1.458	31.202	-18.767	10.198	-1.105	-6.14	9.278	-8.627	-19.979
161	161	0.8416	0.215	17.128	6.091	-2.588	37.376	0.373	1.383	29.638	-18.808	10.406	-1.322	-6.069	9.659	-7.059	-20.072
162	162	0.84686	0.216	17.295	6.192	-2.694	37.64	0.181	1.34	28.045	-18.868	10.672	-1.648	-5.977	10.127	-5.582	-20.14
163	163	0.85212	0.191	17.463	6.303	-2.835	37.882	-0.012	1.319	26.421	-18.926	10.808	-2.017	-5.845	10.502	-4.187	-20.177
164	164	0.85738	0.152	17.628	6.421	-2.99	38.101	-0.195	1.301	24.754	-19.007	10.884	-2.399	-5.666	10.825	-2.802	-20.181
165	165	0.86264	0.113	17.785	6.537	-3.14	38.286	-0.335	1.303	23.034	-19.127	10.824	-2.838	-5.411	11.044	-1.511	-20.1
166	166	0.8679	0.078	17.932	6.647	-3.264	38.451	-0.544	1.25	21.3	-19.213	10.7	-3.323	-5.087	11.204	-0.284	-19.97
167	167	0.87316	0.03	18.067	6.749	-3.39	38.577	-0.706	1.197	19.534	-19.361	10.696	-3.832	-4.695	11.474	0.962	-19.814
168	168	0.87842	-0.026	18.196	6.838	-3.506	38.68	-0.877	1.134	17.784	-19.472	10.735	-4.295	-4.312	11.769	2.236	-19.654
169	169	0.88368	-0.098	18.317	6.918	-3.607	38.754	-1.03	1.042	16.05	-19.569	10.781	-4.765	-3.937	12.057	3.47	-19.487
170	170	0.88894	-0.181	18.436	6.992	-3.701	38.819	-1.183	0.931	14.347	-19.659	10.736	-5.048	-3.495	12.2	4.806	-19.253
171	171	0.8942	-0.27	18.547	7.066	-3.788	38.871	-1.334	0.795	12.684	-19.726	10.723	-5.149	-3.018	12.302	6.276	-18.971
172	172	0.89946	-0.36	18.663	7.134	-3.861	38.932	-1.515	0.633	11.073	-19.72	10.722	-5.105	-2.529	12.357	7.835	-18.649
173	173	0.90472	-0.451	18.783	7.203	-3.922	38.994	-1.715	0.443	9.505	-19.649	10.737	-5.052	-2.055	12.4	9.357	-18.301
174	174	0.90998	-0.545	18.907	7.282	-3.979	39.055	-1.881	0.24	7.971	-19.569	10.826	-5.026	-1.644	12.494	10.841	-17.979
175	175	0.91524	-0.635	19.03	7.364	-4.028	39.118	-2.038	0.029	6.483	-19.479	10.861	-5.043	-1.276	12.531	12.223	-17.68
176	176	0.9205	-0.716	19.156	7.443	-4.074	39.179	-2.155	-0.164	5.035	-19.372	10.944	-5.1	-1.013	12.617	13.545	-17.436
177	177	0.92576	-0.791	19.288	7.519	-4.108	39.241	-2.234	-0.338	3.626	-19.262	10.917	-5.116	-0.816	12.594	14.832	-17.214
178	178	0.93102	-0.863	19.427	7.598	-4.137	39.309	-2.284	-0.504	2.261	-19.166	10.787	-5.104	-0.67	12.469	16.074	-17.025
179	179	0.93628	-0.926	19.564	7.677	-4.165	39.364	-2.282	-0.634	0.924	-19.137	10.596	-5.086	-0.554	12.304	17.272	-16.877
180	180	0.94154	-0.977	19.695	7.759	-4.182	39.409	-2.263	-0.76	-0.361	-19.173	10.49	-5.111	-0.482	12.236	18.414	-16.818
181	181	0.9468	-1.008	19.815	7.836	-4.173	39.446	-2.254	-0.888	-1.571	-19.254	10.452	-5.201	-0.455	12.253	19.458	-16.858
182	182	0.95206	-1.038	19.932	7.914	-4.165	39.481	-2.194	-0.99	-2.708	-19.452	10.348	-5.404	-0.464	12.262	20.32	-16.996
183	183	0.95732	-1.067	20.049	7.99	-4.162	39.516	-2.083	-1.07	-3.774	-19.817	10.326	-5.71	-0.446	12.403	21.055	-17.229
184	184	0.96258	-1.102	20.155	8.066	-4.173	39.54	-1.914	-1.132	-4.778	-20.407	10.234	-6.007	-0.33	12.506	21.735	-17.531
185	185	0.96784	-1.117	20.244	8.124	-4.16	39.567	-1.792	-1.173	-5.669	-21.019	10.161	-6.264	-0.213	12.633	22.377	-17.903
186	186	0.9731	-1.132	20.319	8.173	-4.132	39.585	-1.621	-1.216	-6.468	-21.793	9.943	-6.431	0	12.621	22.979	-18.292
187	187	0.97836	-1.14	20.392	8.197	-4.059	39.633	-1.504	-1.29	-7.111	-22.599	9.806	-6.551	0.301	12.665	23.533	-18.703
188	188	0.98362	-1.156	20.456	8.219	-3.999	39.683	-1.337	-1.358	-7.641	-23.521	9.809	-6.543	0.649	12.806	24.158	-19.153
189	189	0.98888	-1.162	20.5	8.228	-3.915	39.738	-1.181	-1.436	-8.035	-24.474	9.912	-6.494	1.05	13.018	24.747	-19.605
190	190	0.99414	-1.168	20.533	8.23	-3.821	39.813	-1.062	-1.518	-8.268	-25.368	10.063	-6.337	1.448	13.221	25.321	-20.047
191	191	0.9994	-1.169	20.562	8.211	-3.715	39.917	-0.965	-1.575	-8.329	-26.182	10.208	-6.144	1.827	13.401	25.782	-20.459
192	192	1.00466	-1.171	20.593	8.178	-3.591	40.046	-0.861	-1.632	-8.231	-26.864	10.437	-5.953	2.088	13.641	26.126	-20.864
193	193	1.00992	-1.175	20.619	8.143	-3.461	40.189	-0.756	-1.678	-7.992	-27.42	10.668	-5.837	2.247	13.904	26.269	-21.238
194	194	1.01518	-1.19	20.648	8.12	-3.348	40.345	-0.663	-1.687	-7.611	-27.799	10.761	-5.76	2.269	14.062	26.181	-21.557
195	195	1.02044	-1.207	20.676	8.104	-3.241	40.511	-0.58	-1.67	-7.091	-28.024	10.888	-5.69	2.177	14.257	25.957	-21.837
196	196	1.0257	-1.22	20.702	8.09	-3.13	40.689	-0.521	-1.618	-6.428	-28.093	11.005	-5.603	2.007	14.448	25.596	-22.047
197	197	1.03096	-1.222	20.721	8.073	-3.009	40.875	-0.533	-1.516	-5.618	-27.914	11.127	-5.521	1.73	14.668	25.069	-22.167
198	198	1.03622	-1.212	20.731	8.057	-2.873	41.064	-0.641	-1.372	-4.671	-27.488	11.237	-5.436	1.378	14.9	24.386	-22.187
199	199	1.04148	-1.197	20.732	8.049	-2.733	41.233	-0.809	-1.2	-3.63	-26.85	11.314	-5.314	0.94	15.102	23.596	-22.116
200	200	1.04674	-1.18	20.723	8.047	-2.602	41.375	-0.974	-1.001	-2.524	-26.138	11.391	-5.153	0.492	15.311	22.74	-21.96
201	201	1.052	-1.167	20.71	8.052	-2.48	41.486	-1.076	-0.786	-1.378	-25.405	11.642	-5.125	0.029	15.746	21.745	-21.732
