# Supplementary material for: Gait phenotypes in paediatric hereditary spastic paraplegia revealed by dynamic time warping analysis and random forests
Source: PLoS One. 2018 Mar 8;13(3):e0192345. doi: 10.1371/journal.pone.0192345 (PMC5843164; doi:10.1371/journal.pone.0192345)
Supplement: S2 Data — (ZIP) [file pone.0192345.s009.zip › Healthy/Left.SR.HEALTHY15.3.csv]

	Epoch	Time	Pelvic.obliquity	Pelvic.tilt	Pelvic rotation	Hip.abd.add	Hip.flexion	Hip.rotation	Knee.abd.add	Knee.flexion	Knee.rotation	Ankle.abd.add	Ankle.flexion	Ankle.rotation	Forefoot.abd.add	Forefoot.flexion	Forefoot.rotation
1	1	0	-0.845	14.218	6.99	-1.791	33.801	-3.574	-1.138	-3.077	-23.376	12.273	-4.739	-1.924	14.735	23.315	-24.288
2	2	0.00516	-0.818	14.117	7.023	-1.629	33.677	-2.391	-1.114	-2.384	-23.919	12.896	-5.488	-1.946	15.781	21.996	-23.614
3	3	0.01032	-0.792	14.033	7.06	-1.498	33.566	-1.219	-1.029	-1.626	-24.599	13.581	-6.54	-1.895	16.983	20.34	-22.993
4	4	0.01548	-0.749	13.958	7.092	-1.377	33.46	-0.132	-0.895	-0.91	-25.199	14.11	-7.869	-1.958	18.1	18.387	-22.443
5	5	0.02064	-0.673	13.887	7.108	-1.231	33.347	0.821	-0.742	-0.376	-25.657	14.007	-9.372	-2.028	18.659	16.155	-21.782
6	6	0.0258	-0.542	13.812	7.107	-1.042	33.203	1.667	-0.571	-0.094	-26.03	13.19	-10.866	-2.027	18.535	13.842	-20.952
7	7	0.03096	-0.34	13.712	7.089	-0.791	33.038	2.34	-0.411	0.083	-26.172	12.237	-12.11	-2.06	18.139	11.81	-20.066
8	8	0.03612	-0.069	13.592	7.058	-0.48	32.89	2.827	-0.262	0.34	-26.05	11.593	-13.01	-2.207	17.838	10.179	-19.25
9	9	0.04128	0.266	13.449	7.013	-0.122	32.777	3.194	-0.085	0.79	-25.707	11.26	-13.615	-2.535	17.664	8.807	-18.549
10	10	0.04644	0.631	13.293	6.937	0.251	32.717	3.461	0.141	1.518	-25.183	11.236	-14.002	-2.983	17.658	7.542	-17.948
11	11	0.0516	0.998	13.118	6.805	0.643	32.68	3.727	0.433	2.516	-24.56	11.293	-14.302	-3.573	17.67	6.165	-17.449
12	12	0.05676	1.335	12.936	6.616	1.02	32.655	4.025	0.815	3.756	-23.813	11.429	-14.492	-4.391	17.706	4.714	-17.1
13	13	0.06192	1.627	12.769	6.384	1.368	32.654	4.344	1.24	5.139	-22.93	11.733	-14.499	-5.424	17.819	3.39	-16.918
14	14	0.06708	1.871	12.621	6.116	1.692	32.67	4.679	1.666	6.534	-21.93	12.141	-14.284	-6.612	17.959	2.335	-16.862
15	15	0.07224	2.07	12.492	5.822	1.988	32.672	5.019	2.077	7.794	-20.856	12.447	-13.981	-7.885	17.985	1.47	-16.875
16	16	0.0774	2.236	12.365	5.515	2.277	32.624	5.317	2.437	8.859	-19.719	12.486	-13.769	-9.236	17.778	0.616	-16.951
17	17	0.08256	2.373	12.239	5.213	2.563	32.519	5.546	2.732	9.73	-18.537	12.176	-13.68	-10.616	17.267	-0.299	-17.056
18	18	0.08772	2.487	12.118	4.924	2.84	32.361	5.733	2.965	10.431	-17.44	11.574	-13.572	-11.873	16.504	-1.15	-17.147
19	19	0.09288	2.581	11.997	4.656	3.11	32.163	5.865	3.119	11.036	-16.48	11.027	-13.281	-12.911	15.799	-1.724	-17.232
20	20	0.09804	2.661	11.875	4.42	3.376	31.936	5.95	3.215	11.607	-15.691	10.602	-12.763	-13.74	15.232	-2.011	-17.334
21	21	0.1032	2.742	11.751	4.226	3.637	31.673	5.98	3.278	12.158	-15.068	10.416	-12.104	-14.384	14.93	-2.086	-17.468
22	22	0.10836	2.825	11.635	4.078	3.884	31.381	5.931	3.318	12.671	-14.579	10.465	-11.373	-14.822	14.899	-2.016	-17.586
23	23	0.11352	2.908	11.527	3.976	4.117	31.063	5.799	3.326	13.101	-14.263	10.6	-10.67	-14.986	15.008	-1.906	-17.648
24	24	0.11868	2.986	11.426	3.932	4.315	30.711	5.656	3.326	13.395	-14.176	10.564	-10.046	-14.877	15.009	-1.852	-17.609
25	25	0.12384	3.053	11.324	3.951	4.48	30.312	5.544	3.322	13.534	-14.38	10.311	-9.535	-14.51	14.856	-1.884	-17.5
26	26	0.129	3.103	11.234	4.03	4.595	29.891	5.471	3.326	13.558	-14.838	9.998	-9.105	-13.95	14.678	-1.94	-17.364
27	27	0.13416	3.143	11.15	4.144	4.672	29.447	5.443	3.332	13.507	-15.466	9.735	-8.712	-13.314	14.541	-1.968	-17.263
28	28	0.13932	3.181	11.077	4.28	4.726	28.989	5.511	3.349	13.411	-16.302	9.745	-8.374	-12.658	14.652	-1.935	-17.267
29	29	0.14448	3.22	11.01	4.421	4.766	28.509	5.673	3.41	13.282	-17.217	9.772	-8.056	-12.047	14.782	-1.918	-17.302
30	30	0.14964	3.251	10.97	4.558	4.799	28.046	5.945	3.495	13.131	-18.247	9.781	-7.795	-11.425	14.896	-1.956	-17.336
31	31	0.1548	3.278	10.951	4.677	4.825	27.597	6.203	3.588	12.963	-19.162	9.645	-7.493	-10.881	14.86	-1.989	-17.359
32	32	0.15996	3.275	10.964	4.785	4.815	27.168	6.458	3.683	12.767	-19.946	9.433	-7.173	-10.441	14.734	-2.008	-17.379
33	33	0.16512	3.247	10.989	4.878	4.792	26.733	6.659	3.738	12.546	-20.553	9.178	-6.877	-10.094	14.54	-2.047	-17.389
34	34	0.17028	3.172	11.042	4.961	4.718	26.32	6.791	3.788	12.336	-20.925	9.012	-6.619	-9.889	14.421	-2.105	-17.406
35	35	0.17544	3.071	11.11	5.021	4.632	25.923	6.854	3.812	12.151	-21.051	8.974	-6.37	-9.829	14.402	-2.148	-17.429
36	36	0.1806	2.928	11.221	5.064	4.5	25.582	6.803	3.818	12.018	-20.911	8.957	-6.081	-9.897	14.377	-2.169	-17.464
37	37	0.18576	2.767	11.342	5.095	4.368	25.262	6.642	3.767	11.934	-20.502	9.099	-5.778	-10.108	14.461	-2.147	-17.509
38	38	0.19092	2.578	11.471	5.114	4.215	24.959	6.433	3.717	11.87	-19.959	9.04	-5.455	-10.357	14.362	-2.179	-17.509
39	39	0.19608	2.383	11.591	5.111	4.068	24.653	6.164	3.658	11.829	-19.275	8.94	-5.132	-10.676	14.225	-2.235	-17.514
40	40	0.20124	2.178	11.711	5.091	3.929	24.358	5.797	3.553	11.815	-18.444	8.874	-4.785	-11.034	14.105	-2.259	-17.528
41	41	0.2064	1.975	11.83	5.059	3.782	24.064	5.39	3.465	11.794	-17.593	8.803	-4.462	-11.362	14.002	-2.299	-17.539
42	42	0.21156	1.764	11.941	5.019	3.629	23.759	5.006	3.364	11.748	-16.877	8.872	-4.145	-11.572	14.033	-2.277	-17.565
43	43	0.21672	1.546	12.027	4.962	3.481	23.423	4.643	3.249	11.676	-16.305	9.061	-3.825	-11.662	14.179	-2.187	-17.621
44	44	0.22188	1.319	12.083	4.888	3.327	23.043	4.307	3.147	11.567	-15.867	9.163	-3.524	-11.637	14.263	-2.12	-17.679
45	45	0.22704	1.082	12.121	4.796	3.157	22.638	3.993	3.074	11.424	-15.554	9.046	-3.277	-11.477	14.167	-2.153	-17.709
46	46	0.2322	0.852	12.148	4.683	2.99	22.222	3.699	3.013	11.261	-15.375	8.977	-3.073	-11.19	14.129	-2.194	-17.74
47	47	0.23736	0.633	12.167	4.557	2.84	21.792	3.486	2.953	11.053	-15.393	8.949	-2.866	-10.79	14.126	-2.183	-17.788
48	48	0.24252	0.427	12.176	4.427	2.699	21.349	3.297	2.896	10.819	-15.515	8.96	-2.673	-10.329	14.156	-2.151	-17.858
49	49	0.24768	0.23	12.168	4.297	2.563	20.898	3.071	2.83	10.585	-15.662	9.016	-2.545	-9.806	14.232	-2.162	-17.919
50	50	0.25284	0.055	12.15	4.154	2.449	20.443	2.832	2.772	10.35	-15.842	8.999	-2.451	-9.233	14.25	-2.224	-17.97
51	51	0.258	-0.094	12.13	3.994	2.364	19.997	2.589	2.716	10.132	-16.012	8.946	-2.312	-8.678	14.221	-2.258	-18.04
52	52	0.26316	-0.214	12.111	3.822	2.307	19.564	2.352	2.67	9.936	-16.121	8.847	-2.131	-8.196	14.141	-2.279	-18.116
53	53	0.26832	-0.304	12.083	3.646	2.28	19.127	2.135	2.642	9.736	-16.185	8.647	-1.968	-7.757	13.975	-2.354	-18.155
54	54	0.27348	-0.368	12.055	3.475	2.275	18.69	1.938	2.62	9.537	-16.2	8.452	-1.818	-7.386	13.813	-2.445	-18.178
55	55	0.27864	-0.412	12.035	3.312	2.289	18.266	1.729	2.577	9.366	-16.099	8.469	-1.624	-7.128	13.818	-2.451	-18.216
56	56	0.2838	-0.45	12.032	3.156	2.318	17.864	1.55	2.515	9.223	-15.934	8.61	-1.379	-6.991	13.909	-2.389	-18.28
57	57	0.28896	-0.489	12.047	3.009	2.333	17.488	1.38	2.477	9.11	-15.689	8.656	-1.131	-6.938	13.918	-2.379	-18.329
58	58	0.29412	-0.527	12.073	2.874	2.345	17.122	1.222	2.447	9.007	-15.37	8.647	-0.865	-6.977	13.872	-2.385	-18.365
59	59	0.29928	-0.556	12.103	2.745	2.363	16.752	1.133	2.431	8.9	-15.063	8.566	-0.599	-7.071	13.762	-2.425	-18.388
60	60	0.30444	-0.574	12.137	2.62	2.379	16.374	1.098	2.434	8.789	-14.736	8.566	-0.305	-7.232	13.721	-2.42	-18.409
61	61	0.3096	-0.587	12.177	2.5	2.401	16.009	1.06	2.417	8.693	-14.428	8.722	-0.023	-7.382	13.814	-2.386	-18.442
62	62	0.31476	-0.6	12.228	2.393	2.423	15.641	1.05	2.409	8.583	-14.154	8.905	0.283	-7.531	13.939	-2.323	-18.474
63	63	0.31992	-0.621	12.283	2.292	2.437	15.276	1.025	2.401	8.473	-13.894	9.028	0.587	-7.656	14.012	-2.281	-18.5
64	64	0.32508	-0.641	12.336	2.199	2.443	14.902	0.968	2.406	8.363	-13.622	9.088	0.87	-7.816	14.038	-2.278	-18.571
65	65	0.33024	-0.659	12.382	2.117	2.444	14.518	0.922	2.411	8.243	-13.416	9.129	1.139	-7.914	14.044	-2.294	-18.622
66	66	0.3354	-0.666	12.42	2.051	2.455	14.109	0.908	2.427	8.103	-13.334	9.022	1.404	-7.917	13.917	-2.365	-18.639
67	67	0.34056	-0.68	12.468	1.982	2.464	13.713	0.828	2.418	7.965	-13.274	8.967	1.69	-7.839	13.82	-2.393	-18.673
68	68	0.34572	-0.702	12.519	1.916	2.47	13.315	0.763	2.398	7.812	-13.27	8.903	1.991	-7.734	13.706	-2.397	-18.719
69	69	0.35088	-0.727	12.571	1.853	2.465	12.915	0.693	2.382	7.649	-13.343	8.938	2.262	-7.538	13.682	-2.395	-18.759
70	70	0.35604	-0.753	12.623	1.801	2.457	12.523	0.57	2.365	7.528	-13.348	8.981	2.52	-7.373	13.671	-2.433	-18.803
71	71	0.3612	-0.776	12.675	1.747	2.459	12.138	0.433	2.343	7.43	-13.367	9.005	2.77	-7.191	13.643	-2.504	-18.853
72	72	0.36636	-0.804	12.732	1.694	2.449	11.765	0.283	2.337	7.363	-13.349	8.966	3.064	-7.029	13.555	-2.573	-18.9
73	73	0.37152	-0.816	12.778	1.638	2.453	11.395	0.136	2.324	7.326	-13.328	8.957	3.38	-6.893	13.482	-2.628	-18.966
74	74	0.37668	-0.812	12.822	1.579	2.485	11.029	-0.011	2.28	7.306	-13.271	9.09	3.681	-6.785	13.523	-2.661	-19.029
75	75	0.38184	-0.781	12.863	1.506	2.551	10.667	-0.143	2.231	7.303	-13.216	9.13	3.981	-6.666	13.478	-2.739	-19.068
76	76	0.387	-0.736	12.905	1.421	2.638	10.316	-0.259	2.177	7.322	-13.156	9.176	4.308	-6.582	13.431	-2.801	-19.129
77	77	0.39216	-0.691	12.943	1.326	2.727	9.976	-0.348	2.125	7.382	-13.04	9.259	4.661	-6.591	13.415	-2.844	-19.217
78	78	0.39732	-0.65	12.974	1.227	2.81	9.638	-0.405	2.071	7.474	-12.851	9.378	5.032	-6.701	13.433	-2.88	-19.305
79	79	0.40248	-0.609	12.997	1.117	2.891	9.307	-0.457	2.019	7.611	-12.611	9.506	5.428	-6.831	13.457	-2.92	-19.368
80	80	0.40764	-0.557	13.013	0.99	2.983	8.993	-0.481	1.968	7.805	-12.4	9.651	5.841	-6.934	13.495	-2.973	-19.419
81	81	0.4128	-0.503	13.029	0.854	3.076	8.707	-0.475	1.92	8.062	-12.212	9.809	6.284	-7.044	13.537	-3.026	-19.478
82	82	0.41796	-0.445	13.033	0.718	3.167	8.43	-0.472	1.872	8.368	-11.985	9.938	6.737	-7.191	13.551	-3.106	-19.534
83	83	0.42312	-0.392	13.018	0.59	3.252	8.141	-0.456	1.817	8.682	-11.783	10.04	7.154	-7.334	13.543	-3.233	-19.583
84	84	0.42828	-0.341	12.983	0.465	3.334	7.833	-0.39	1.763	9.001	-11.639	10.085	7.547	-7.472	13.481	-3.408	-19.624
85	85	0.43344	-0.304	12.937	0.334	3.401	7.536	-0.284	1.709	9.369	-11.486	10.125	7.97	-7.636	13.409	-3.585	-19.648
86	86	0.4386	-0.277	12.882	0.204	3.46	7.252	-0.177	1.649	9.793	-11.298	10.188	8.438	-7.82	13.356	-3.744	-19.655
87	87	0.44376	-0.259	12.811	0.085	3.507	6.974	-0.077	1.594	10.265	-11.092	10.184	8.932	-8.025	13.247	-3.927	-19.657
88	88	0.44892	-0.249	12.723	-0.008	3.531	6.681	0.045	1.558	10.751	-10.938	10.167	9.403	-8.201	13.131	-4.155	-19.633
89	89	0.45408	-0.243	12.619	-0.087	3.546	6.395	0.139	1.515	11.274	-10.767	10.272	9.847	-8.376	13.133	-4.384	-19.61
90	90	0.45924	-0.249	12.508	-0.141	3.543	6.119	0.253	1.488	11.821	-10.633	10.403	10.251	-8.592	13.171	-4.647	-19.62
91	91	0.4644	-0.264	12.395	-0.169	3.523	5.853	0.353	1.486	12.393	-10.467	10.399	10.638	-8.849	13.113	-4.983	-19.624
92	92	0.46956	-0.29	12.281	-0.171	3.495	5.595	0.45	1.465	12.983	-10.395	10.41	11.003	-9.027	13.045	-5.355	-19.611
93	93	0.47472	-0.324	12.17	-0.157	3.458	5.326	0.616	1.47	13.552	-10.405	10.318	11.329	-9.163	12.894	-5.802	-19.549
94	94	0.47988	-0.342	12.062	-0.129	3.438	5.067	0.742	1.463	14.138	-10.37	10.267	11.644	-9.317	12.783	-6.255	-19.483
95	95	0.48504	-0.342	11.967	-0.082	3.432	4.813	0.808	1.475	14.711	-10.313	10.088	11.961	-9.495	12.571	-6.737	-19.457
96	96	0.4902	-0.339	11.888	-0.025	3.428	4.57	0.83	1.486	15.3	-10.246	9.899	12.265	-9.665	12.351	-7.257	-19.444
97	97	0.49536	-0.346	11.831	0.033	3.394	4.337	0.857	1.519	15.885	-10.239	9.84	12.463	-9.768	12.261	-7.847	-19.43
98	98	0.50052	-0.342	11.78	0.076	3.37	4.102	0.872	1.555	16.468	-10.274	9.783	12.638	-9.8	12.166	-8.468	-19.41
99	99	0.50568	-0.32	11.74	0.099	3.365	3.871	0.804	1.557	17.031	-10.283	9.763	12.764	-9.767	12.094	-9.108	-19.397
100	100	0.51084	-0.287	11.72	0.099	3.387	3.65	0.697	1.512	17.578	-10.273	9.74	12.812	-9.702	12.01	-9.823	-19.377
101	101	0.516	-0.257	11.726	0.08	3.401	3.459	0.578	1.456	18.146	-10.248	9.738	12.746	-9.599	11.958	-10.659	-19.332
102	102	0.52116	-0.25	11.752	0.046	3.388	3.305	0.442	1.376	18.741	-10.205	9.849	12.556	-9.434	12.016	-11.599	-19.235
103	103	0.52632	-0.281	11.795	-0.003	3.325	3.192	0.315	1.32	19.369	-10.101	9.898	12.282	-9.282	12.059	-12.657	-19.098
104	104	0.53148	-0.369	11.851	-0.062	3.189	3.124	0.163	1.273	20.046	-9.955	9.941	11.911	-9.138	12.123	-13.826	-18.964
105	105	0.53664	-0.526	11.907	-0.119	2.964	3.082	0.064	1.262	20.77	-9.849	9.951	11.476	-8.935	12.172	-15.103	-18.764
106	106	0.5418	-0.763	11.961	-0.161	2.642	3.058	0.008	1.261	21.537	-9.809	10.084	10.956	-8.658	12.333	-16.461	-18.507
107	107	0.54696	-1.075	12.019	-0.162	2.224	3.064	-0.069	1.284	22.348	-9.749	10.184	10.341	-8.411	12.484	-17.943	-18.246
108	108	0.55212	-1.415	12.074	-0.106	1.758	3.098	-0.191	1.337	23.208	-9.638	10.098	9.638	-8.195	12.495	-19.594	-17.949
109	109	0.55728	-1.719	12.109	0.014	1.318	3.143	-0.326	1.416	24.111	-9.543	9.955	8.855	-8.005	12.47	-21.356	-17.644
110	110	0.56244	-1.949	12.121	0.188	0.951	3.198	-0.462	1.531	25.074	-9.517	9.771	8.031	-7.816	12.42	-23.195	-17.353
111	111	0.5676	-2.124	12.116	0.421	0.625	3.277	-0.657	1.673	26.113	-9.495	9.561	7.183	-7.633	12.364	-25.094	-17.077
112	112	0.57276	-2.282	12.1	0.709	0.299	3.387	-0.933	1.829	27.222	-9.45	9.305	6.302	-7.459	12.277	-27.063	-16.815
113	113	0.57792	-2.441	12.077	1.027	-0.052	3.533	-1.26	2.013	28.404	-9.398	8.939	5.382	-7.287	12.106	-29.121	-16.573
114	114	0.58308	-2.593	12.048	1.335	-0.416	3.729	-1.599	2.215	29.672	-9.377	8.554	4.461	-7.073	11.928	-31.206	-16.349
115	115	0.58824	-2.738	12.012	1.616	-0.779	3.988	-1.971	2.385	31.035	-9.349	8.21	3.552	-6.865	11.783	-33.276	-16.187
116	116	0.5934	-2.884	11.958	1.871	-1.161	4.296	-2.426	2.511	32.494	-9.219	7.877	2.638	-6.731	11.658	-35.355	-16.103
117	117	0.59856	-3.031	11.887	2.101	-1.559	4.643	-2.929	2.588	34.008	-9.074	7.568	1.66	-6.561	11.566	-37.478	-16.034
118	118	0.60372	-3.178	11.803	2.272	-1.963	5.031	-3.419	2.609	35.567	-8.954	7.46	0.604	-6.355	11.667	-39.606	-16
119	119	0.60888	-3.32	11.72	2.369	-2.357	5.499	-3.9	2.552	37.177	-8.863	7.403	-0.521	-6.112	11.827	-41.752	-16.003
120	120	0.61404	-3.453	11.642	2.375	-2.74	6.058	-4.349	2.432	38.861	-8.779	7.393	-1.711	-5.856	12.055	-43.931	-16.04
121	121	0.6192	-3.573	11.572	2.312	-3.113	6.705	-4.758	2.259	40.601	-8.704	7.404	-3.004	-5.561	12.334	-46.185	-16.057
122	122	0.62436	-3.679	11.508	2.173	-3.468	7.434	-5.12	2.027	42.381	-8.651	7.33	-4.414	-5.223	12.563	-48.548	-16.045
123	123	0.62952	-3.773	11.454	1.981	-3.802	8.241	-5.425	1.77	44.142	-8.684	7.055	-5.949	-4.874	12.654	-51.002	-16.066
124	124	0.63468	-3.868	11.416	1.739	-4.112	9.129	-5.666	1.446	45.863	-8.789	6.757	-7.596	-4.549	12.739	-53.468	-16.135
125	125	0.63984	-3.968	11.402	1.446	-4.393	10.091	-5.839	1.088	47.534	-8.896	6.221	-9.335	-4.32	12.634	-55.997	-16.234
126	126	0.645	-4.077	11.413	1.125	-4.674	11.11	-5.983	0.719	49.166	-8.951	5.581	-11.025	-4.155	12.448	-58.444	-16.322
127	127	0.65016	-4.178	11.457	0.785	-4.91	12.189	-6.067	0.347	50.731	-9.06	4.917	-12.458	-4.026	12.209	-60.555	-16.461
128	128	0.65532	-4.272	11.512	0.47	-5.142	13.293	-6.184	-0.028	52.284	-9.056	4.256	-13.404	-4.066	11.878	-62.161	-16.703
129	129	0.66048	-4.36	11.583	0.187	-5.353	14.413	-6.293	-0.379	53.805	-9.027	3.475	-13.818	-4.174	11.326	-63.253	-16.996
130	130	0.66564	-4.434	11.656	-0.051	-5.54	15.52	-6.476	-0.776	55.307	-8.882	2.812	-13.766	-4.376	10.758	-63.859	-17.33
131	131	0.6708	-4.492	11.749	-0.23	-5.707	16.62	-6.651	-1.13	56.757	-8.657	2.188	-13.37	-4.757	10.127	-64.1	-17.753
132	132	0.67596	-4.532	11.848	-0.362	-5.852	17.691	-6.834	-1.446	58.147	-8.341	1.572	-12.745	-5.338	9.438	-64.097	-18.271
133	133	0.68112	-4.548	11.949	-0.446	-5.958	18.735	-7.016	-1.739	59.451	-7.999	1.006	-11.985	-6.047	8.749	-63.899	-18.859
134	134	0.68628	-4.542	12.042	-0.48	-6.044	19.743	-7.228	-2.019	60.668	-7.55	0.585	-11.139	-6.905	8.154	-63.52	-19.48
135	135	0.69144	-4.505	12.123	-0.466	-6.107	20.702	-7.462	-2.254	61.761	-7.039	0.183	-10.239	-7.883	7.573	-62.996	-20.145
136	136	0.6966	-4.446	12.195	-0.395	-6.165	21.609	-7.704	-2.44	62.707	-6.507	-0.157	-9.33	-8.909	7.045	-62.338	-20.816
137	137	0.70176	-4.353	12.252	-0.288	-6.196	22.461	-7.928	-2.568	63.51	-6.008	-0.499	-8.453	-9.918	6.528	-61.606	-21.47
138	138	0.70692	-4.232	12.293	-0.15	-6.206	23.272	-8.135	-2.642	64.203	-5.551	-0.87	-7.622	-10.865	6.002	-60.845	-22.069
139	139	0.71208	-4.088	12.314	0.01	-6.191	24.033	-8.287	-2.64	64.769	-5.186	-1.294	-6.845	-11.711	5.448	-60.06	-22.613
140	140	0.71724	-3.927	12.315	0.181	-6.164	24.737	-8.342	-2.525	65.187	-4.928	-1.739	-6.135	-12.454	4.899	-59.239	-23.114
141	141	0.7224	-3.756	12.297	0.363	-6.128	25.382	-8.304	-2.302	65.44	-4.821	-2.211	-5.523	-13.005	4.351	-58.396	-23.532
142	142	0.72756	-3.579	12.264	0.543	-6.076	25.986	-8.207	-2.034	65.551	-4.866	-2.637	-5.012	-13.338	3.858	-57.523	-23.856
143	143	0.73272	-3.405	12.225	0.723	-6.02	26.556	-8.044	-1.719	65.534	-5.032	-2.94	-4.599	-13.506	3.48	-56.595	-24.109
144	144	0.73788	-3.227	12.179	0.895	-5.952	27.086	-7.79	-1.318	65.389	-5.323	-3.181	-4.271	-13.526	3.174	-55.632	-24.299
145	145	0.74304	-3.049	12.131	1.07	-5.878	27.578	-7.451	-0.833	65.113	-5.774	-3.375	-4.021	-13.374	2.925	-54.63	-24.431
146	146	0.7482	-2.87	12.085	1.236	-5.788	28.039	-7.029	-0.288	64.733	-6.347	-3.415	-3.795	-13.088	2.811	-53.519	-24.514
147	147	0.75336	-2.695	12.051	1.392	-5.688	28.489	-6.537	0.293	64.26	-7.037	-3.362	-3.568	-12.682	2.766	-52.301	-24.556
148	148	0.75852	-2.527	12.029	1.538	-5.58	28.924	-5.977	0.919	63.665	-7.82	-3.294	-3.331	-12.188	2.722	-50.976	-24.567
149	149	0.76368	-2.364	12.024	1.699	-5.491	29.354	-5.401	1.576	62.953	-8.673	-3.255	-3.109	-11.645	2.656	-49.588	-24.58
150	150	0.76884	-2.195	12.033	1.865	-5.391	29.767	-4.808	2.241	62.141	-9.585	-3.208	-2.893	-11.073	2.588	-48.138	-24.585
151	151	0.774	-2.032	12.058	2.042	-5.299	30.184	-4.241	2.872	61.277	-10.501	-3.094	-2.693	-10.504	2.572	-46.642	-24.583
152	152	0.77916	-1.875	12.095	2.23	-5.224	30.582	-3.678	3.508	60.327	-11.419	-2.892	-2.517	-9.963	2.647	-45.081	-24.591
153	153	0.78432	-1.731	12.154	2.418	-5.166	30.992	-3.204	4.059	59.304	-12.282	-2.684	-2.392	-9.455	2.741	-43.51	-24.598
154	154	0.78948	-1.583	12.224	2.594	-5.098	31.4	-2.765	4.569	58.227	-13.086	-2.605	-2.329	-8.964	2.737	-42.013	-24.555
155	155	0.79464	-1.443	12.31	2.774	-5.035	31.811	-2.386	5.008	57.123	-13.81	-2.582	-2.297	-8.52	2.683	-40.558	-24.48
156	156	0.7998	-1.304	12.401	2.971	-4.996	32.207	-2.087	5.395	55.988	-14.412	-2.364	-2.292	-8.207	2.819	-39.041	-24.441
157	157	0.80496	-1.175	12.507	3.181	-4.97	32.596	-1.924	5.665	54.808	-14.914	-1.991	-2.291	-7.981	3.1	-37.435	-24.445
158	158	0.81012	-1.047	12.614	3.386	-4.941	32.959	-1.815	5.873	53.562	-15.334	-1.366	-2.085	-7.865	3.546	-35.491	-24.518
159	159	0.81528	-0.937	12.728	3.623	-4.951	33.308	-1.814	6	52.279	-15.65	-0.698	-1.717	-7.849	3.979	-33.352	-24.647
160	160	0.82044	-0.829	12.837	3.868	-4.966	33.625	-1.857	6.083	50.931	-15.875	-0.07	-1.364	-7.893	4.371	-31.203	-24.755
161	161	0.8256	-0.728	12.949	4.099	-4.984	33.946	-2.02	6.048	49.566	-16.037	0.618	-1.202	-7.938	4.865	-29.185	-24.87
162	162	0.83076	-0.636	13.047	4.317	-4.997	34.244	-2.278	5.919	48.178	-16.148	1.353	-1.183	-7.942	5.439	-27.261	-24.955
163	163	0.83592	-0.57	13.148	4.548	-5.038	34.522	-2.609	5.726	46.742	-16.206	2.172	-1.255	-7.919	6.11	-25.358	-25.013
164	164	0.84108	-0.517	13.243	4.788	-5.107	34.749	-2.948	5.547	45.216	-16.255	3.213	-1.509	-7.927	7.041	-23.483	-25.112
165	165	0.84624	-0.482	13.341	5.013	-5.182	34.943	-3.277	5.362	43.609	-16.356	4.583	-1.785	-7.969	8.273	-21.43	-25.339
166	166	0.8514	-0.462	13.424	5.215	-5.246	35.099	-3.62	5.14	41.957	-16.495	6.118	-1.939	-7.994	9.605	-19.149	-25.646
167	167	0.85656	-0.464	13.498	5.403	-5.318	35.22	-4.004	4.885	40.251	-16.624	7.532	-1.938	-7.931	10.784	-16.73	-25.927
168	168	0.86172	-0.477	13.563	5.587	-5.391	35.301	-4.421	4.623	38.474	-16.726	8.783	-1.897	-7.799	11.816	-14.301	-26.149
169	169	0.86688	-0.499	13.62	5.767	-5.469	35.342	-4.855	4.372	36.622	-16.819	9.77	-1.896	-7.589	12.635	-11.982	-26.297
170	170	0.87204	-0.53	13.665	5.938	-5.549	35.346	-5.3	4.121	34.702	-16.931	10.562	-1.981	-7.301	13.304	-9.793	-26.4
171	171	0.8772	-0.571	13.704	6.096	-5.619	35.315	-5.729	3.877	32.699	-17.056	11.209	-2.234	-6.964	13.897	-7.78	-26.453
172	172	0.88236	-0.621	13.743	6.235	-5.671	35.252	-6.135	3.648	30.618	-17.154	11.736	-2.598	-6.618	14.427	-5.89	-26.46
173	173	0.88752	-0.673	13.782	6.352	-5.703	35.157	-6.535	3.441	28.476	-17.223	12.041	-2.923	-6.274	14.763	-4.037	-26.435
174	174	0.89268	-0.728	13.816	6.443	-5.701	35.031	-6.907	3.249	26.303	-17.299	12.054	-3.115	-5.895	14.805	-2.195	-26.354
175	175	0.89784	-0.779	13.838	6.505	-5.653	34.882	-7.258	3.052	24.132	-17.372	11.813	-3.215	-5.472	14.594	-0.411	-26.199
176	176	0.903	-0.836	13.855	6.553	-5.59	34.723	-7.622	2.841	21.973	-17.429	11.5	-3.302	-4.997	14.304	1.328	-26.001
177	177	0.90816	-0.908	13.881	6.608	-5.545	34.559	-7.977	2.638	19.807	-17.5	11.133	-3.379	-4.464	13.949	3.042	-25.763
178	178	0.91332	-0.997	13.913	6.684	-5.528	34.379	-8.271	2.465	17.627	-17.632	10.625	-3.481	-3.878	13.466	4.657	-25.465
179	179	0.91848	-1.098	13.949	6.753	-5.502	34.195	-8.52	2.282	15.462	-17.803	10.123	-3.641	-3.299	12.986	6.2	-25.189
180	180	0.92364	-1.198	13.982	6.786	-5.432	34.009	-8.724	2.079	13.337	-17.968	9.682	-3.838	-2.77	12.555	7.697	-24.953
181	181	0.9288	-1.299	14.019	6.778	-5.321	33.833	-8.871	1.851	11.241	-18.157	9.286	-4.031	-2.23	12.145	9.188	-24.719
182	182	0.93396	-1.414	14.062	6.75	-5.203	33.664	-8.912	1.619	9.179	-18.445	8.902	-4.124	-1.679	11.692	10.747	-24.51
183	183	0.93912	-1.536	14.123	6.712	-5.088	33.518	-8.872	1.374	7.162	-18.779	8.615	-4.157	-1.163	11.277	12.365	-24.336
184	184	0.94428	-1.658	14.194	6.651	-4.961	33.382	-8.728	1.128	5.207	-19.113	8.513	-4.119	-0.787	10.987	14.066	-24.246
185	185	0.94944	-1.77	14.274	6.596	-4.834	33.246	-8.511	0.885	3.293	-19.489	8.398	-4.124	-0.448	10.698	15.673	-24.156
186	186	0.9546	-1.876	14.352	6.546	-4.718	33.109	-8.186	0.665	1.458	-19.935	8.295	-4.087	-0.163	10.423	17.251	-24.084
187	187	0.95976	-1.983	14.451	6.52	-4.631	32.989	-7.763	0.473	-0.328	-20.447	8.123	-4.073	0.05	10.12	18.735	-24.032
188	188	0.96492	-2.067	14.558	6.467	-4.502	32.896	-7.232	0.258	-2.012	-20.944	7.978	-3.959	0.112	9.81	20.239	-24.033
189	189	0.97008	-2.147	14.693	6.417	-4.392	32.832	-6.683	0.049	-3.617	-21.435	7.925	-3.791	0.173	9.579	21.757	-24.019
190	190	0.97524	-2.225	14.843	6.339	-4.295	32.804	-6.003	-0.129	-5.075	-21.992	7.804	-3.569	0.206	9.307	23.175	-23.994
191	191	0.9804	-2.308	15.009	6.282	-4.227	32.803	-5.234	-0.31	-6.399	-22.718	7.587	-3.373	0.338	8.99	24.412	-23.934
192	192	0.98556	-2.376	15.183	6.218	-4.158	32.862	-4.424	-0.494	-7.492	-23.454	7.35	-3.157	0.431	8.668	25.484	-23.888
193	193	0.99072	-2.429	15.363	6.162	-4.104	32.975	-3.627	-0.647	-8.344	-24.151	7.077	-2.88	0.494	8.323	26.41	-23.832
194	194	0.99588	-2.47	15.558	6.094	-4.043	33.168	-2.798	-0.795	-8.945	-24.867	6.697	-2.651	0.624	7.923	27.053	-23.702
195	195	1.00104	-2.489	15.746	6.007	-3.96	33.415	-1.944	-0.941	-9.299	-25.686	6.401	-2.6	0.901	7.688	27.381	-23.507
196	196	1.0062	-2.485	15.923	5.909	-3.859	33.722	-1.124	-1.074	-9.364	-26.45	6.454	-2.619	1.141	7.801	27.568	-23.343
197	197	1.01136	-2.467	16.086	5.808	-3.745	34.087	-0.384	-1.183	-9.145	-27.089	6.659	-2.631	1.363	8.051	27.602	-23.149
198	198	1.01652	-2.449	16.234	5.729	-3.659	34.485	0.252	-1.226	-8.677	-27.507	6.847	-2.591	1.495	8.28	27.465	-22.896
199	199	1.02168	-2.429	16.37	5.669	-3.595	34.893	0.86	-1.198	-8.014	-27.816	6.995	-2.686	1.557	8.558	27.007	-22.6
200	200	1.02684	-2.396	16.484	5.609	-3.522	35.305	1.401	-1.108	-7.143	-27.945	7.192	-2.904	1.487	8.953	26.261	-22.306
201	201	1.032	-2.354	16.576	5.557	-3.431	35.723	1.827	-0.958	-6.074	-27.835	7.455	-3.127	1.243	9.428	25.357	-22.043
