# Supplementary material for: Gait phenotypes in paediatric hereditary spastic paraplegia revealed by dynamic time warping analysis and random forests
Source: PLoS One. 2018 Mar 8;13(3):e0192345. doi: 10.1371/journal.pone.0192345 (PMC5843164; doi:10.1371/journal.pone.0192345)
Supplement: S2 Data — (ZIP) [file pone.0192345.s009.zip › Healthy/Left.SR.HEALTHY15.4.csv]

	Epoch	Time	Pelvic.obliquity	Pelvic.tilt	Pelvic rotation	Hip.abd.add	Hip.flexion	Hip.rotation	Knee.abd.add	Knee.flexion	Knee.rotation	Ankle.abd.add	Ankle.flexion	Ankle.rotation	Forefoot.abd.add	Forefoot.flexion	Forefoot.rotation
1	1	0	-1.882	12.547	0.61	0.351	30.694	-8.033	-1.77	-6.407	-22.467	10.439	-7.113	-1.534	12.021	23.86	-33.28
2	2	0.00513	-1.852	12.355	0.473	0.56	30.589	-8.144	-1.735	-6.126	-22.994	10.288	-7.134	-1.426	12.092	23.709	-33.909
3	3	0.01026	-1.808	12.165	0.331	0.768	30.519	-8.214	-1.683	-5.615	-23.524	10.216	-7.113	-1.345	12.244	23.442	-34.525
4	4	0.01539	-1.757	11.982	0.185	0.97	30.487	-8.267	-1.617	-4.879	-23.948	10.139	-7.028	-1.335	12.391	23.019	-35.078
5	5	0.02052	-1.706	11.818	0.04	1.149	30.498	-8.272	-1.518	-3.942	-24.328	10.005	-6.947	-1.358	12.536	22.373	-35.553
6	6	0.02565	-1.662	11.681	-0.097	1.296	30.558	-8.229	-1.403	-2.827	-24.616	9.905	-7.031	-1.445	12.822	21.436	-35.937
7	7	0.03078	-1.638	11.568	-0.227	1.404	30.659	-8.145	-1.293	-1.565	-24.774	9.905	-7.291	-1.56	13.285	20.251	-36.178
8	8	0.03591	-1.626	11.471	-0.345	1.475	30.782	-8.038	-1.191	-0.216	-24.828	9.992	-7.679	-1.677	13.874	18.902	-36.285
9	9	0.04104	-1.625	11.391	-0.454	1.501	30.91	-7.866	-1.061	1.112	-24.767	10.107	-8.133	-1.911	14.497	17.501	-36.318
10	10	0.04617	-1.617	11.336	-0.554	1.505	31.037	-7.643	-0.888	2.289	-24.538	10.311	-8.822	-2.311	15.284	16.052	-36.287
11	11	0.0513	-1.58	11.3	-0.657	1.527	31.146	-7.42	-0.665	3.199	-24.127	10.175	-9.675	-2.711	15.863	14.436	-35.992
12	12	0.05643	-1.481	11.266	-0.756	1.591	31.204	-7.1	-0.419	3.802	-23.689	9.805	-10.569	-3.038	16.214	12.834	-35.419
13	13	0.06156	-1.311	11.219	-0.854	1.721	31.216	-6.703	-0.187	4.268	-23.118	9.339	-11.331	-3.469	16.318	11.335	-34.683
14	14	0.06669	-1.082	11.148	-0.965	1.909	31.204	-6.245	0.042	4.779	-22.369	8.768	-11.935	-4.134	16.174	9.83	-33.904
15	15	0.07182	-0.826	11.058	-1.091	2.133	31.178	-5.681	0.246	5.436	-21.552	8.499	-12.281	-4.975	16.072	8.566	-33.19
16	16	0.07695	-0.565	10.941	-1.235	2.379	31.121	-5.016	0.439	6.238	-20.652	8.449	-12.291	-5.991	15.938	7.564	-32.543
17	17	0.08208	-0.309	10.803	-1.393	2.627	31.034	-4.302	0.63	7.188	-19.688	8.702	-12.059	-7.255	15.911	6.812	-32.12
18	18	0.08721	-0.061	10.642	-1.565	2.877	30.911	-3.526	0.85	8.262	-18.686	9.024	-11.642	-8.789	15.861	6.163	-31.913
19	19	0.09234	0.179	10.471	-1.735	3.12	30.757	-2.678	1.124	9.409	-17.678	9.49	-11.102	-10.525	15.908	5.642	-31.87
20	20	0.09747	0.411	10.283	-1.907	3.377	30.568	-1.851	1.4	10.576	-16.692	10.07	-10.417	-12.255	16.034	5.313	-31.905
21	21	0.1026	0.638	10.08	-2.084	3.654	30.326	-1.093	1.681	11.66	-15.772	10.496	-9.722	-13.861	16.091	4.988	-31.943
22	22	0.10773	0.865	9.862	-2.266	3.958	30.013	-0.387	1.941	12.565	-14.974	10.691	-9.086	-15.308	16.019	4.629	-31.973
23	23	0.11286	1.09	9.639	-2.437	4.276	29.641	0.201	2.176	13.259	-14.295	10.428	-8.498	-16.527	15.632	4.155	-31.943
24	24	0.11799	1.33	9.411	-2.593	4.62	29.211	0.673	2.373	13.743	-13.809	9.787	-7.875	-17.437	14.974	3.686	-31.854
25	25	0.12312	1.584	9.184	-2.725	4.978	28.749	1.01	2.516	14.087	-13.526	9.093	-7.24	-17.99	14.307	3.324	-31.726
26	26	0.12825	1.845	8.966	-2.822	5.323	28.265	1.221	2.62	14.331	-13.466	8.553	-6.618	-18.181	13.807	3.114	-31.585
27	27	0.13338	2.11	8.768	-2.873	5.653	27.774	1.276	2.673	14.508	-13.605	8.253	-6.051	-18.036	13.542	3.028	-31.454
28	28	0.13851	2.373	8.592	-2.884	5.959	27.259	1.264	2.718	14.583	-14.009	8.002	-5.546	-17.584	13.356	2.97	-31.328
29	29	0.14364	2.621	8.438	-2.861	6.235	26.735	1.18	2.737	14.574	-14.654	7.824	-5.13	-16.864	13.26	2.925	-31.234
30	30	0.14877	2.843	8.304	-2.801	6.473	26.211	1.015	2.722	14.511	-15.431	7.748	-4.82	-15.985	13.262	2.871	-31.181
31	31	0.1539	3.039	8.192	-2.709	6.657	25.696	0.833	2.727	14.403	-16.289	7.644	-4.54	-15.048	13.247	2.807	-31.156
32	32	0.15903	3.207	8.106	-2.595	6.788	25.203	0.662	2.757	14.26	-17.207	7.474	-4.271	-14.105	13.17	2.727	-31.167
33	33	0.16416	3.345	8.05	-2.471	6.877	24.737	0.492	2.795	14.101	-18.105	7.313	-4.01	-13.201	13.087	2.657	-31.204
34	34	0.16929	3.459	8.017	-2.345	6.939	24.286	0.332	2.829	13.937	-18.919	7.246	-3.769	-12.386	13.066	2.612	-31.256
35	35	0.17442	3.551	8.003	-2.233	6.988	23.853	0.168	2.854	13.791	-19.562	7.18	-3.516	-11.726	13.021	2.561	-31.317
36	36	0.17955	3.615	8.002	-2.147	7.025	23.437	0.009	2.87	13.669	-19.995	7.072	-3.24	-11.248	12.918	2.486	-31.373
37	37	0.18468	3.646	8.011	-2.089	7.044	23.04	-0.166	2.881	13.586	-20.18	6.974	-2.975	-10.963	12.816	2.375	-31.422
38	38	0.18981	3.638	8.03	-2.053	7.037	22.658	-0.352	2.875	13.537	-20.146	6.92	-2.729	-10.837	12.744	2.241	-31.459
39	39	0.19494	3.585	8.059	-2.044	7.003	22.296	-0.544	2.854	13.518	-19.911	6.857	-2.457	-10.85	12.649	2.108	-31.474
40	40	0.20007	3.482	8.103	-2.073	6.933	21.957	-0.728	2.838	13.527	-19.434	6.751	-2.124	-11.03	12.504	1.99	-31.459
41	41	0.2052	3.327	8.155	-2.146	6.836	21.632	-0.876	2.81	13.557	-18.79	6.638	-1.752	-11.329	12.336	1.893	-31.418
42	42	0.21033	3.129	8.207	-2.26	6.726	21.313	-1.028	2.745	13.606	-18.022	6.464	-1.388	-11.702	12.113	1.751	-31.368
43	43	0.21546	2.89	8.249	-2.4	6.586	20.985	-1.16	2.678	13.653	-17.224	6.21	-1.038	-12.083	11.832	1.56	-31.305
44	44	0.22059	2.631	8.283	-2.562	6.432	20.644	-1.256	2.601	13.676	-16.48	6.04	-0.753	-12.408	11.639	1.37	-31.234
45	45	0.22572	2.353	8.309	-2.747	6.268	20.296	-1.32	2.515	13.688	-15.816	5.961	-0.496	-12.669	11.527	1.216	-31.182
46	46	0.23085	2.063	8.326	-2.947	6.085	19.932	-1.33	2.451	13.675	-15.311	5.858	-0.201	-12.818	11.389	1.106	-31.148
47	47	0.23598	1.759	8.321	-3.151	5.884	19.54	-1.31	2.368	13.626	-14.984	5.966	0.102	-12.825	11.403	1.142	-31.15
48	48	0.24111	1.456	8.303	-3.358	5.68	19.129	-1.275	2.299	13.537	-14.832	5.946	0.324	-12.68	11.337	1.064	-31.144
49	49	0.24624	1.169	8.282	-3.578	5.475	18.712	-1.239	2.266	13.413	-14.833	5.787	0.493	-12.383	11.186	0.896	-31.131
50	50	0.25137	0.905	8.267	-3.816	5.291	18.299	-1.197	2.221	13.265	-14.967	5.801	0.662	-11.97	11.161	0.841	-31.154
51	51	0.2565	0.657	8.243	-4.065	5.124	17.882	-1.157	2.163	13.097	-15.25	5.846	0.881	-11.445	11.129	0.874	-31.228
52	52	0.26163	0.429	8.208	-4.318	4.959	17.458	-1.138	2.13	12.923	-15.6	5.922	1.065	-10.834	11.142	0.902	-31.303
53	53	0.26676	0.22	8.167	-4.571	4.8	17.032	-1.096	2.116	12.73	-15.998	5.95	1.168	-10.21	11.142	0.846	-31.373
54	54	0.27189	0.045	8.13	-4.819	4.676	16.613	-1.12	2.066	12.54	-16.309	6.117	1.248	-9.638	11.246	0.843	-31.467
55	55	0.27702	-0.096	8.097	-5.073	4.589	16.22	-1.223	2.007	12.4	-16.481	6.1	1.388	-9.149	11.182	0.775	-31.557
56	56	0.28215	-0.202	8.068	-5.32	4.531	15.83	-1.285	1.979	12.271	-16.621	5.936	1.532	-8.723	11.012	0.618	-31.609
57	57	0.28728	-0.297	8.051	-5.565	4.487	15.481	-1.405	1.92	12.205	-16.6	6.011	1.759	-8.433	11	0.634	-31.709
58	58	0.29241	-0.381	8.038	-5.796	4.441	15.141	-1.539	1.891	12.171	-16.434	5.939	2.026	-8.292	10.876	0.585	-31.799
59	59	0.29754	-0.454	8.039	-6.02	4.393	14.829	-1.672	1.866	12.18	-16.161	5.978	2.301	-8.242	10.843	0.569	-31.875
60	60	0.30267	-0.504	8.05	-6.25	4.384	14.537	-1.819	1.828	12.223	-15.75	5.98	2.545	-8.333	10.802	0.486	-31.953
61	61	0.3078	-0.548	8.082	-6.481	4.384	14.273	-1.946	1.8	12.284	-15.318	5.785	2.87	-8.445	10.578	0.363	-31.996
62	62	0.31293	-0.586	8.122	-6.707	4.386	14.022	-2.07	1.771	12.365	-14.821	5.633	3.277	-8.641	10.36	0.326	-32.06
63	63	0.31806	-0.616	8.165	-6.914	4.397	13.772	-2.17	1.748	12.451	-14.355	5.472	3.672	-8.884	10.145	0.267	-32.157
64	64	0.32319	-0.636	8.215	-7.111	4.413	13.528	-2.262	1.726	12.531	-13.938	5.333	3.973	-9.065	9.984	0.134	-32.213
65	65	0.32832	-0.647	8.269	-7.296	4.435	13.283	-2.324	1.715	12.601	-13.583	5.181	4.226	-9.196	9.834	-0.049	-32.239
66	66	0.33345	-0.659	8.335	-7.466	4.451	13.045	-2.37	1.715	12.669	-13.305	5.033	4.538	-9.299	9.663	-0.18	-32.286
67	67	0.33858	-0.665	8.411	-7.609	4.458	12.819	-2.433	1.72	12.753	-13.073	4.918	4.914	-9.371	9.492	-0.247	-32.347
68	68	0.34371	-0.662	8.504	-7.726	4.469	12.609	-2.466	1.746	12.828	-12.939	4.651	5.293	-9.365	9.197	-0.395	-32.357
69	69	0.34884	-0.646	8.616	-7.826	4.504	12.42	-2.504	1.754	12.902	-12.846	4.454	5.576	-9.333	8.989	-0.591	-32.366
70	70	0.35397	-0.628	8.747	-7.913	4.555	12.249	-2.522	1.741	12.969	-12.806	4.385	5.786	-9.302	8.899	-0.786	-32.396
71	71	0.3591	-0.612	8.891	-7.979	4.602	12.077	-2.521	1.72	13.009	-12.843	4.435	6.025	-9.234	8.876	-0.884	-32.44
72	72	0.36423	-0.597	9.045	-8.015	4.642	11.907	-2.539	1.704	13.034	-12.898	4.427	6.319	-9.157	8.783	-0.959	-32.482
73	73	0.36936	-0.573	9.208	-8.026	4.686	11.734	-2.545	1.705	13.055	-12.949	4.3	6.632	-9.099	8.595	-1.086	-32.495
74	74	0.37449	-0.549	9.38	-8.019	4.729	11.571	-2.561	1.704	13.091	-12.942	4.152	6.927	-9.09	8.405	-1.259	-32.488
75	75	0.37962	-0.525	9.559	-8	4.776	11.413	-2.579	1.694	13.137	-12.914	4.095	7.197	-9.142	8.299	-1.415	-32.514
76	76	0.38475	-0.492	9.748	-7.967	4.833	11.262	-2.591	1.686	13.186	-12.858	4.096	7.484	-9.28	8.241	-1.526	-32.584
77	77	0.38988	-0.448	9.94	-7.922	4.906	11.111	-2.6	1.674	13.24	-12.785	4.078	7.813	-9.446	8.156	-1.614	-32.648
78	78	0.39501	-0.403	10.128	-7.866	4.983	10.954	-2.618	1.639	13.298	-12.697	4.105	8.177	-9.6	8.084	-1.659	-32.683
79	79	0.40014	-0.37	10.305	-7.798	5.038	10.783	-2.645	1.613	13.362	-12.588	4.104	8.542	-9.751	7.996	-1.726	-32.693
80	80	0.40527	-0.333	10.463	-7.731	5.087	10.586	-2.656	1.613	13.426	-12.503	3.941	8.889	-9.873	7.796	-1.905	-32.674
81	81	0.4104	-0.287	10.6	-7.679	5.143	10.36	-2.635	1.629	13.484	-12.464	3.706	9.204	-9.972	7.552	-2.15	-32.658
82	82	0.41553	-0.232	10.716	-7.649	5.208	10.11	-2.607	1.651	13.55	-12.412	3.528	9.501	-10.107	7.372	-2.388	-32.681
83	83	0.42066	-0.172	10.811	-7.647	5.28	9.834	-2.556	1.669	13.617	-12.373	3.407	9.765	-10.209	7.25	-2.628	-32.692
84	84	0.42579	-0.11	10.883	-7.66	5.36	9.542	-2.531	1.652	13.698	-12.363	3.391	10.006	-10.224	7.196	-2.848	-32.682
85	85	0.43092	-0.053	10.933	-7.678	5.426	9.234	-2.498	1.643	13.8	-12.373	3.289	10.282	-10.215	7.059	-3.096	-32.662
86	86	0.43605	0	10.971	-7.701	5.478	8.923	-2.448	1.655	13.925	-12.388	3.097	10.628	-10.216	6.831	-3.34	-32.647
87	87	0.44118	0.06	10.986	-7.739	5.535	8.595	-2.4	1.657	14.072	-12.398	2.939	10.992	-10.199	6.619	-3.564	-32.626
88	88	0.44631	0.114	10.969	-7.79	5.578	8.25	-2.37	1.664	14.259	-12.363	2.787	11.342	-10.207	6.431	-3.818	-32.616
89	89	0.45144	0.151	10.903	-7.858	5.59	7.866	-2.32	1.68	14.47	-12.314	2.658	11.661	-10.232	6.281	-4.101	-32.61
90	90	0.45657	0.161	10.799	-7.943	5.564	7.465	-2.259	1.694	14.73	-12.241	2.568	12.053	-10.302	6.136	-4.324	-32.639
91	91	0.4617	0.145	10.661	-8.043	5.516	7.044	-2.2	1.681	15.018	-12.127	2.535	12.431	-10.415	6.037	-4.544	-32.686
92	92	0.46683	0.08	10.488	-8.144	5.406	6.62	-2.219	1.644	15.366	-11.898	2.433	12.79	-10.53	5.896	-4.851	-32.693
93	93	0.47196	-0.034	10.285	-8.256	5.233	6.176	-2.238	1.606	15.719	-11.711	2.332	13.072	-10.568	5.769	-5.235	-32.673
94	94	0.47709	-0.166	10.049	-8.378	5.033	5.703	-2.242	1.561	16.072	-11.507	2.317	13.387	-10.659	5.697	-5.54	-32.689
95	95	0.48222	-0.282	9.788	-8.513	4.846	5.219	-2.255	1.517	16.464	-11.29	2.319	13.695	-10.768	5.655	-5.862	-32.727
96	96	0.48735	-0.374	9.523	-8.647	4.677	4.746	-2.289	1.463	16.888	-11.084	2.482	13.916	-10.861	5.773	-6.195	-32.773
97	97	0.49248	-0.456	9.281	-8.773	4.522	4.304	-2.329	1.402	17.325	-10.908	2.48	14.049	-10.891	5.78	-6.709	-32.766
98	98	0.49761	-0.525	9.075	-8.885	4.373	3.889	-2.399	1.344	17.756	-10.764	2.54	14.174	-10.891	5.832	-7.202	-32.774
99	99	0.50274	-0.583	8.899	-8.997	4.232	3.488	-2.463	1.287	18.152	-10.708	2.699	14.321	-10.84	5.93	-7.608	-32.817
100	100	0.50787	-0.626	8.747	-9.107	4.108	3.102	-2.548	1.228	18.541	-10.673	2.828	14.428	-10.743	6.014	-8.07	-32.848
101	101	0.513	-0.655	8.63	-9.207	4.002	2.744	-2.653	1.144	18.923	-10.648	3.088	14.379	-10.626	6.245	-8.612	-32.872
102	102	0.51813	-0.667	8.561	-9.292	3.906	2.431	-2.772	1.079	19.312	-10.691	3.411	14.208	-10.446	6.568	-9.242	-32.899
103	103	0.52326	-0.665	8.546	-9.371	3.825	2.172	-2.843	1.044	19.699	-10.833	3.701	14	-10.22	6.875	-9.926	-32.925
104	104	0.52839	-0.666	8.586	-9.456	3.749	1.977	-2.862	1.032	20.099	-10.99	3.854	13.78	-9.993	7.091	-10.695	-32.916
105	105	0.53352	-0.694	8.677	-9.543	3.652	1.868	-2.899	1.021	20.553	-11.107	3.926	13.52	-9.749	7.274	-11.566	-32.861
106	106	0.53865	-0.764	8.807	-9.627	3.515	1.841	-2.915	1.016	21.059	-11.19	3.993	13.158	-9.525	7.508	-12.548	-32.765
107	107	0.54378	-0.89	8.952	-9.708	3.322	1.866	-2.919	1.009	21.608	-11.238	3.996	12.736	-9.333	7.717	-13.634	-32.639
108	108	0.54891	-1.07	9.096	-9.768	3.058	1.916	-2.919	1.019	22.179	-11.287	3.94	12.243	-9.141	7.908	-14.824	-32.487
109	109	0.55404	-1.306	9.23	-9.781	2.721	1.98	-2.921	1.067	22.787	-11.319	3.726	11.693	-8.959	8.013	-16.173	-32.277
110	110	0.55917	-1.589	9.347	-9.734	2.318	2.06	-2.957	1.13	23.451	-11.328	3.447	11.085	-8.793	8.094	-17.641	-32.026
111	111	0.5643	-1.895	9.437	-9.638	1.871	2.149	-3.014	1.219	24.181	-11.352	3.134	10.439	-8.631	8.168	-19.198	-31.762
112	112	0.56943	-2.191	9.503	-9.505	1.417	2.243	-3.1	1.325	24.976	-11.361	2.854	9.765	-8.489	8.291	-20.793	-31.493
113	113	0.57456	-2.454	9.559	-9.333	0.981	2.356	-3.218	1.442	25.84	-11.352	2.661	9.043	-8.376	8.513	-22.417	-31.226
114	114	0.57969	-2.677	9.61	-9.118	0.574	2.498	-3.412	1.549	26.783	-11.322	2.476	8.278	-8.255	8.76	-24.113	-30.949
115	115	0.58482	-2.858	9.648	-8.871	0.2	2.66	-3.678	1.637	27.808	-11.289	2.24	7.514	-8.098	8.959	-25.877	-30.655
116	116	0.58995	-3.015	9.647	-8.606	-0.163	2.815	-3.963	1.726	28.913	-11.299	1.975	6.787	-7.9	9.121	-27.663	-30.353
117	117	0.59508	-3.175	9.597	-8.335	-0.55	2.964	-4.292	1.806	30.087	-11.324	1.779	6.068	-7.669	9.339	-29.43	-30.07
118	118	0.60021	-3.354	9.515	-8.075	-0.976	3.135	-4.676	1.868	31.336	-11.288	1.629	5.324	-7.449	9.618	-31.208	-29.797
119	119	0.60534	-3.542	9.422	-7.838	-1.419	3.361	-5.1	1.885	32.661	-11.195	1.509	4.511	-7.247	9.949	-33.045	-29.526
120	120	0.61047	-3.735	9.322	-7.619	-1.884	3.642	-5.541	1.888	34.058	-11.105	1.457	3.607	-7.027	10.381	-34.937	-29.261
121	121	0.6156	-3.932	9.209	-7.424	-2.363	3.968	-6.019	1.844	35.531	-10.989	1.595	2.639	-6.822	11.006	-36.808	-29.035
122	122	0.62073	-4.134	9.086	-7.276	-2.844	4.346	-6.479	1.755	37.06	-10.891	1.85	1.624	-6.615	11.751	-38.663	-28.839
123	123	0.62586	-4.349	8.969	-7.186	-3.336	4.815	-6.919	1.624	38.671	-10.811	1.978	0.583	-6.39	12.406	-40.607	-28.645
124	124	0.63099	-4.571	8.865	-7.136	-3.824	5.367	-7.341	1.424	40.313	-10.784	2.088	-0.601	-6.144	13.083	-42.66	-28.454
125	125	0.63612	-4.792	8.781	-7.117	-4.306	6.007	-7.701	1.194	41.982	-10.833	2.329	-1.926	-5.906	13.911	-44.751	-28.298
126	126	0.64125	-5.005	8.721	-7.121	-4.774	6.736	-8.033	0.928	43.654	-10.959	2.668	-3.368	-5.681	14.865	-46.843	-28.208
127	127	0.64638	-5.21	8.698	-7.145	-5.22	7.572	-8.36	0.612	45.309	-11.115	2.947	-4.885	-5.502	15.79	-48.95	-28.171
128	128	0.65151	-5.388	8.723	-7.191	-5.614	8.5	-8.665	0.263	46.901	-11.313	2.999	-6.487	-5.346	16.553	-51.141	-28.13
129	129	0.65664	-5.545	8.796	-7.276	-5.957	9.512	-8.908	-0.096	48.409	-11.558	2.821	-8.153	-5.204	17.142	-53.388	-28.07
130	130	0.66177	-5.676	8.918	-7.41	-6.233	10.598	-9.045	-0.436	49.855	-11.853	2.51	-9.75	-5.083	17.596	-55.551	-28.004
131	131	0.6669	-5.797	9.08	-7.555	-6.469	11.744	-9.208	-0.829	51.249	-12.038	2.14	-11.152	-5.07	17.913	-57.497	-27.969
132	132	0.67203	-5.901	9.279	-7.703	-6.666	12.951	-9.376	-1.251	52.631	-12.179	1.82	-12.228	-5.106	18.139	-59.075	-28.005
133	133	0.67716	-5.997	9.499	-7.824	-6.842	14.185	-9.581	-1.696	54.016	-12.213	1.479	-12.848	-5.168	18.16	-60.232	-28.051
134	134	0.68229	-6.085	9.742	-7.935	-6.976	15.443	-9.764	-2.154	55.389	-12.171	1.311	-13.017	-5.25	18.123	-60.875	-28.137
135	135	0.68742	-6.155	9.993	-8.037	-7.078	16.684	-9.956	-2.61	56.731	-12.01	1.268	-12.79	-5.369	18.023	-61.078	-28.245
136	136	0.69255	-6.212	10.253	-8.133	-7.142	17.923	-10.194	-3.107	58.048	-11.747	1.335	-12.272	-5.523	17.89	-60.944	-28.371
137	137	0.69768	-6.251	10.512	-8.209	-7.169	19.138	-10.425	-3.598	59.298	-11.396	1.469	-11.538	-5.738	17.697	-60.533	-28.497
138	138	0.70281	-6.275	10.766	-8.266	-7.165	20.328	-10.625	-4.05	60.46	-10.976	1.579	-10.617	-6.027	17.383	-59.886	-28.634
139	139	0.70794	-6.275	10.995	-8.309	-7.129	21.468	-10.78	-4.441	61.484	-10.499	1.683	-9.65	-6.39	17.021	-59.082	-28.767
140	140	0.71307	-6.247	11.186	-8.337	-7.061	22.538	-10.907	-4.772	62.372	-9.946	1.767	-8.716	-6.84	16.641	-58.206	-28.878
141	141	0.7182	-6.187	11.33	-8.337	-6.968	23.519	-10.981	-5.02	63.138	-9.376	1.891	-7.885	-7.33	16.316	-57.318	-28.956
142	142	0.72333	-6.085	11.431	-8.325	-6.828	24.399	-10.923	-5.116	63.766	-8.885	1.928	-7.168	-7.798	15.955	-56.482	-28.983
143	143	0.72846	-5.937	11.499	-8.307	-6.633	25.207	-10.775	-5.096	64.289	-8.437	1.957	-6.547	-8.261	15.625	-55.663	-28.974
144	144	0.73359	-5.743	11.548	-8.291	-6.376	25.956	-10.523	-4.959	64.683	-8.04	1.989	-6.008	-8.709	15.319	-54.816	-28.943
145	145	0.73872	-5.513	11.583	-8.266	-6.08	26.652	-10.18	-4.702	64.952	-7.755	2.023	-5.521	-9.08	15.034	-53.914	-28.898
146	146	0.74385	-5.264	11.598	-8.231	-5.769	27.285	-9.725	-4.301	65.068	-7.59	1.97	-5.08	-9.361	14.696	-52.977	-28.837
147	147	0.74898	-4.999	11.592	-8.191	-5.45	27.859	-9.168	-3.777	65.062	-7.527	1.929	-4.691	-9.579	14.386	-51.988	-28.779
148	148	0.75411	-4.719	11.576	-8.15	-5.119	28.391	-8.518	-3.138	64.947	-7.575	1.89	-4.317	-9.741	14.09	-50.927	-28.745
149	149	0.75924	-4.434	11.558	-8.099	-4.787	28.89	-7.815	-2.413	64.731	-7.72	1.82	-3.932	-9.856	13.779	-49.796	-28.74
150	150	0.76437	-4.166	11.54	-8.036	-4.48	29.346	-7.039	-1.593	64.373	-7.982	1.66	-3.541	-9.908	13.397	-48.601	-28.763
151	151	0.7695	-3.93	11.523	-7.969	-4.215	29.774	-6.228	-0.729	63.887	-8.355	1.525	-3.14	-9.897	13.038	-47.291	-28.844
152	152	0.77463	-3.726	11.517	-7.906	-3.979	30.197	-5.417	0.138	63.301	-8.762	1.396	-2.741	-9.902	12.692	-45.902	-28.984
153	153	0.77976	-3.542	11.528	-7.845	-3.766	30.63	-4.629	0.985	62.626	-9.212	1.164	-2.387	-9.879	12.272	-44.536	-29.13
154	154	0.78489	-3.369	11.557	-7.782	-3.565	31.067	-3.882	1.806	61.86	-9.757	0.831	-2.117	-9.772	11.799	-43.229	-29.274
155	155	0.79002	-3.199	11.595	-7.707	-3.381	31.495	-3.191	2.601	61.016	-10.374	0.587	-1.905	-9.657	11.434	-41.876	-29.492
156	156	0.79515	-3.03	11.643	-7.622	-3.207	31.915	-2.567	3.345	60.092	-11.045	0.45	-1.731	-9.562	11.171	-40.45	-29.805
157	157	0.80028	-2.863	11.698	-7.525	-3.04	32.32	-2.009	4.032	59.065	-11.795	0.334	-1.521	-9.459	10.902	-38.905	-30.203
158	158	0.80541	-2.706	11.764	-7.418	-2.889	32.72	-1.539	4.644	57.947	-12.591	0.22	-1.295	-9.305	10.625	-37.272	-30.626
159	159	0.81054	-2.557	11.834	-7.311	-2.748	33.101	-1.15	5.181	56.744	-13.404	0.133	-1.134	-9.123	10.388	-35.632	-31.056
160	160	0.81567	-2.423	11.907	-7.201	-2.628	33.461	-0.853	5.632	55.474	-14.201	0.117	-1.067	-8.954	10.24	-34.003	-31.511
161	161	0.8208	-2.297	11.983	-7.081	-2.528	33.8	-0.676	5.985	54.143	-14.957	0.147	-1.037	-8.804	10.141	-32.347	-31.996
162	162	0.82593	-2.182	12.059	-6.937	-2.459	34.108	-0.584	6.267	52.738	-15.717	0.393	-1.036	-8.588	10.217	-30.558	-32.466
163	163	0.83106	-2.073	12.129	-6.768	-2.417	34.38	-0.611	6.446	51.248	-16.486	0.786	-1.127	-8.271	10.425	-28.713	-32.899
164	164	0.83619	-1.983	12.189	-6.585	-2.398	34.611	-0.706	6.536	49.679	-17.21	1.377	-1.279	-7.962	10.785	-26.764	-33.339
165	165	0.84132	-1.918	12.242	-6.383	-2.417	34.807	-0.892	6.522	48.04	-17.822	1.852	-1.456	-7.636	11.014	-24.859	-33.69
166	166	0.84645	-1.875	12.291	-6.177	-2.459	34.977	-1.156	6.434	46.379	-18.347	2.151	-1.676	-7.223	11.104	-23.091	-33.897
167	167	0.85158	-1.846	12.334	-5.974	-2.516	35.118	-1.527	6.247	44.698	-18.744	2.578	-1.925	-6.792	11.297	-21.273	-34.056
168	168	0.85671	-1.822	12.376	-5.791	-2.555	35.238	-1.938	5.986	42.993	-19.046	3.157	-2.194	-6.344	11.59	-19.389	-34.152
169	169	0.86184	-1.811	12.418	-5.626	-2.58	35.34	-2.403	5.657	41.251	-19.265	3.95	-2.448	-5.999	12.032	-17.341	-34.353
170	170	0.86697	-1.801	12.447	-5.465	-2.609	35.396	-2.94	5.275	39.437	-19.375	4.867	-2.719	-5.688	12.552	-15.192	-34.567
171	171	0.8721	-1.808	12.467	-5.29	-2.675	35.399	-3.483	4.903	37.551	-19.411	6.064	-2.954	-5.489	13.254	-12.815	-34.886
172	172	0.87723	-1.822	12.485	-5.131	-2.728	35.366	-4.006	4.532	35.598	-19.423	7.141	-3.162	-5.292	13.82	-10.45	-35.181
173	173	0.88236	-1.852	12.514	-4.986	-2.782	35.331	-4.498	4.198	33.627	-19.369	7.89	-3.347	-5.095	14.116	-8.262	-35.365
174	174	0.88749	-1.891	12.54	-4.864	-2.818	35.264	-4.936	3.89	31.57	-19.244	8.43	-3.585	-4.941	14.252	-6.203	-35.461
175	175	0.89262	-1.944	12.565	-4.734	-2.878	35.163	-5.367	3.633	29.442	-19.059	8.793	-3.83	-4.873	14.252	-4.214	-35.565
176	176	0.89775	-2.011	12.59	-4.601	-2.942	35.015	-5.751	3.422	27.229	-18.906	9.165	-4.135	-4.876	14.282	-2.23	-35.734
177	177	0.90288	-2.086	12.613	-4.482	-2.986	34.843	-6.094	3.201	24.974	-18.772	9.618	-4.498	-4.878	14.378	-0.238	-35.901
178	178	0.90801	-2.162	12.627	-4.373	-3.006	34.645	-6.393	2.961	22.743	-18.692	10.344	-4.813	-4.869	14.647	1.913	-36.114
179	179	0.91314	-2.238	12.635	-4.277	-3.004	34.429	-6.623	2.686	20.629	-18.67	11.674	-4.904	-4.83	15.258	4.48	-36.397
180	180	0.91827	-2.311	12.642	-4.175	-2.99	34.195	-6.795	2.377	18.653	-18.715	13.474	-4.816	-4.711	16.138	7.32	-36.688
181	181	0.9234	-2.389	12.653	-4.072	-2.963	33.95	-6.926	2.044	16.989	-18.82	15.89	-4.35	-4.471	17.375	10.523	-36.981
182	182	0.92853	-2.479	12.662	-3.972	-2.937	33.695	-7.055	1.806	14.42	-18.924	14.179	-4.572	-4.139	15.582	11.435	-36.446
183	183	0.93366	-2.588	12.666	-3.878	-2.923	33.42	-7.099	1.62	11.832	-19.068	12.007	-4.627	-3.74	13.357	12.231	-35.794
184	184	0.93879	-2.716	12.665	-3.783	-2.923	33.136	-7.069	1.414	9.359	-19.332	10.085	-4.561	-3.222	11.265	13.179	-35.156
185	185	0.94392	-2.851	12.663	-3.68	-2.939	32.85	-6.98	1.147	7.276	-19.676	9.569	-4.242	-2.62	10.198	14.794	-34.655
186	186	0.94905	-2.976	12.662	-3.587	-2.943	32.567	-6.818	0.882	5.259	-20.068	9.046	-3.946	-2.025	9.148	16.327	-34.142
187	187	0.95418	-3.086	12.655	-3.52	-2.934	32.279	-6.561	0.641	3.303	-20.458	8.564	-3.735	-1.556	8.193	17.769	-33.683
188	188	0.95931	-3.19	12.64	-3.47	-2.925	31.986	-6.233	0.426	1.431	-20.847	8.104	-3.578	-1.192	7.321	19.119	-33.277
189	189	0.96444	-3.302	12.613	-3.427	-2.939	31.691	-5.844	0.257	-0.322	-21.263	7.527	-3.484	-0.867	6.445	20.264	-32.888
190	190	0.96957	-3.412	12.574	-3.392	-2.966	31.405	-5.419	0.115	-1.916	-21.679	7.034	-3.429	-0.636	5.711	21.308	-32.579
191	191	0.9747	-3.505	12.529	-3.373	-2.983	31.147	-4.974	-0.021	-3.326	-22.086	6.763	-3.414	-0.574	5.219	22.316	-32.44
192	192	0.97983	-3.579	12.483	-3.365	-2.984	30.93	-4.497	-0.144	-4.532	-22.535	6.598	-3.335	-0.67	4.83	23.304	-32.478
193	193	0.98496	-3.643	12.441	-3.361	-2.982	30.768	-4.014	-0.269	-5.517	-23.041	6.538	-3.189	-0.83	4.53	24.256	-32.645
194	194	0.99009	-3.701	12.395	-3.361	-2.984	30.664	-3.573	-0.387	-6.248	-23.553	6.637	-3.038	-1.029	4.394	25.122	-32.914
195	195	0.99522	-3.744	12.343	-3.356	-2.986	30.607	-3.186	-0.492	-6.725	-24.076	6.873	-2.942	-1.228	4.438	25.831	-33.256
196	196	1.00035	-3.765	12.287	-3.353	-2.972	30.601	-2.84	-0.585	-6.956	-24.615	7.165	-2.904	-1.384	4.598	26.342	-33.621
197	197	1.00548	-3.76	12.23	-3.376	-2.917	30.657	-2.56	-0.672	-6.923	-25.127	7.528	-2.846	-1.478	4.837	26.717	-33.985
198	198	1.01061	-3.741	12.176	-3.404	-2.844	30.77	-2.341	-0.737	-6.64	-25.62	7.919	-2.777	-1.501	5.137	26.926	-34.333
199	199	1.01574	-3.721	12.124	-3.407	-2.796	30.933	-2.216	-0.754	-6.108	-26.029	8.323	-2.766	-1.517	5.528	26.901	-34.675
200	200	1.02087	-3.702	12.073	-3.386	-2.779	31.129	-2.175	-0.721	-5.374	-26.314	8.822	-2.885	-1.592	6.106	26.661	-35.041
201	201	1.026	-3.679	12.025	-3.362	-2.765	31.353	-2.196	-0.641	-4.456	-26.454	9.067	-3.083	-1.634	6.58	26.044	-35.283
