# Supplementary material for: Gait phenotypes in paediatric hereditary spastic paraplegia revealed by dynamic time warping analysis and random forests
Source: PLoS One. 2018 Mar 8;13(3):e0192345. doi: 10.1371/journal.pone.0192345 (PMC5843164; doi:10.1371/journal.pone.0192345)
Supplement: S2 Data — (ZIP) [file pone.0192345.s009.zip › Healthy/Left.SR.HEALTHY15.5.csv]

	Epoch	Time	Pelvic.obliquity	Pelvic.tilt	Pelvic rotation	Hip.abd.add	Hip.flexion	Hip.rotation	Knee.abd.add	Knee.flexion	Knee.rotation	Ankle.abd.add	Ankle.flexion	Ankle.rotation	Forefoot.abd.add	Forefoot.flexion	Forefoot.rotation
1	1	0	-1.541	13.924	3.572	-2.752	33.048	2.105	-0.978	-5.137	-23.6	10.793	-3.359	-0.769	11.131	25.01	-20.549
2	2	0.00506	-1.476	13.813	3.652	-2.696	33.081	1.949	-0.88	-4.463	-23.574	11.104	-3.288	-0.934	11.479	24.686	-20.764
3	3	0.01012	-1.408	13.702	3.758	-2.65	33.134	1.685	-0.761	-3.626	-23.435	11.582	-3.37	-1.195	12.032	24.151	-21.06
4	4	0.01518	-1.336	13.583	3.881	-2.615	33.186	1.374	-0.615	-2.669	-23.252	12.031	-3.655	-1.507	12.638	23.31	-21.393
5	5	0.02024	-1.259	13.452	4.03	-2.599	33.222	0.999	-0.446	-1.638	-22.986	12.399	-4.308	-1.932	13.29	22.03	-21.788
6	6	0.0253	-1.184	13.309	4.201	-2.604	33.23	0.567	-0.276	-0.614	-22.662	12.625	-5.513	-2.444	13.985	20.181	-22.233
7	7	0.03036	-1.103	13.159	4.38	-2.618	33.21	0.091	-0.102	0.332	-22.286	12.498	-7.236	-2.992	14.52	17.759	-22.642
8	8	0.03542	-0.976	12.993	4.551	-2.589	33.153	-0.444	0.065	1.2	-21.845	12.2	-9.16	-3.54	14.958	15.116	-22.975
9	9	0.04048	-0.776	12.803	4.706	-2.485	33.067	-0.977	0.225	2.044	-21.432	11.933	-10.796	-3.991	15.336	12.742	-23.193
10	10	0.04554	-0.494	12.588	4.839	-2.29	32.976	-1.455	0.387	2.937	-21.054	11.772	-11.774	-4.31	15.61	10.96	-23.251
11	11	0.0506	-0.15	12.355	4.937	-2.018	32.901	-1.754	0.542	3.916	-20.802	11.812	-12.028	-4.483	15.831	9.85	-23.156
12	12	0.05566	0.233	12.109	4.978	-1.678	32.849	-1.844	0.704	5.019	-20.663	11.955	-11.799	-4.548	15.988	9.113	-22.916
13	13	0.06072	0.612	11.86	4.966	-1.313	32.806	-1.696	0.886	6.24	-20.622	12.242	-11.474	-4.643	16.225	8.396	-22.638
14	14	0.06578	0.956	11.612	4.904	-0.947	32.742	-1.317	1.096	7.506	-20.623	12.57	-11.307	-4.889	16.516	7.468	-22.379
15	15	0.07084	1.253	11.371	4.804	-0.598	32.644	-0.792	1.329	8.729	-20.526	13.013	-11.272	-5.326	16.908	6.449	-22.138
16	16	0.0759	1.504	11.146	4.678	-0.263	32.497	-0.134	1.583	9.797	-20.315	13.452	-11.27	-5.956	17.267	5.469	-21.891
17	17	0.08096	1.7	10.936	4.534	0.044	32.275	0.664	1.863	10.65	-19.969	13.717	-11.228	-6.811	17.419	4.573	-21.625
18	18	0.08602	1.842	10.745	4.399	0.31	31.973	1.585	2.164	11.277	-19.607	13.76	-11.193	-7.848	17.343	3.722	-21.406
19	19	0.09108	1.939	10.558	4.289	0.537	31.593	2.526	2.471	11.743	-19.193	13.653	-11.163	-9.025	17.119	2.902	-21.245
20	20	0.09614	1.998	10.384	4.235	0.724	31.158	3.416	2.746	12.099	-18.762	13.55	-11.054	-10.223	16.874	2.219	-21.118
21	21	0.1012	2.036	10.22	4.237	0.865	30.686	4.153	2.977	12.399	-18.273	13.703	-10.805	-11.369	16.836	1.796	-21.035
22	22	0.10626	2.069	10.071	4.317	0.969	30.201	4.615	3.159	12.674	-17.725	13.871	-10.357	-12.37	16.822	1.594	-20.967
23	23	0.11132	2.128	9.943	4.464	1.085	29.719	4.807	3.272	12.917	-17.165	13.961	-9.813	-13.243	16.762	1.504	-20.945
24	24	0.11638	2.22	9.839	4.69	1.205	29.237	4.721	3.317	13.088	-16.675	13.939	-9.188	-13.873	16.643	1.52	-20.931
25	25	0.12144	2.344	9.749	4.984	1.325	28.746	4.417	3.331	13.169	-16.298	13.67	-8.556	-14.226	16.362	1.517	-20.864
26	26	0.1265	2.481	9.681	5.339	1.435	28.248	4.002	3.315	13.16	-16.113	13.363	-7.99	-14.319	16.096	1.497	-20.77
27	27	0.13156	2.615	9.636	5.742	1.515	27.745	3.525	3.288	13.05	-16.259	13.068	-7.484	-14.039	15.895	1.495	-20.657
28	28	0.13662	2.733	9.616	6.168	1.566	27.236	2.99	3.244	12.857	-16.657	12.757	-7.085	-13.482	15.721	1.444	-20.56
29	29	0.14168	2.804	9.617	6.592	1.584	26.718	2.478	3.178	12.595	-17.272	12.523	-6.787	-12.726	15.633	1.373	-20.485
30	30	0.14674	2.832	9.637	6.987	1.569	26.198	2.059	3.112	12.294	-18.109	12.395	-6.589	-11.833	15.652	1.275	-20.46
31	31	0.1518	2.821	9.672	7.345	1.523	25.682	1.715	3.055	11.958	-19.066	12.387	-6.419	-10.866	15.781	1.23	-20.47
32	32	0.15686	2.805	9.711	7.663	1.501	25.158	1.45	3.009	11.59	-20.044	12.159	-6.229	-9.935	15.703	1.146	-20.477
33	33	0.16192	2.775	9.751	7.931	1.483	24.615	1.335	2.989	11.173	-21.01	11.961	-6.031	-9.128	15.636	1.11	-20.503
34	34	0.16698	2.721	9.798	8.15	1.458	24.071	1.306	2.971	10.753	-21.864	11.82	-5.81	-8.432	15.588	1.107	-20.504
35	35	0.17204	2.633	9.853	8.315	1.414	23.531	1.344	2.977	10.34	-22.536	11.575	-5.567	-7.921	15.428	1.077	-20.496
36	36	0.1771	2.511	9.915	8.444	1.365	23.004	1.39	2.948	9.964	-22.97	11.452	-5.317	-7.617	15.337	1.076	-20.503
37	37	0.18216	2.385	9.976	8.533	1.324	22.487	1.417	2.924	9.623	-23.178	11.405	-5.086	-7.442	15.313	1.051	-20.475
38	38	0.18722	2.234	10.032	8.601	1.266	21.967	1.402	2.891	9.322	-23.082	11.42	-4.831	-7.484	15.318	1.033	-20.433
39	39	0.19228	2.06	10.074	8.641	1.211	21.436	1.364	2.826	9.059	-22.759	11.589	-4.517	-7.702	15.424	1.102	-20.412
40	40	0.19734	1.869	10.11	8.638	1.151	20.899	1.371	2.772	8.809	-22.286	11.741	-4.146	-8.063	15.498	1.209	-20.384
41	41	0.2024	1.672	10.135	8.606	1.093	20.369	1.346	2.743	8.588	-21.656	11.632	-3.776	-8.483	15.357	1.197	-20.289
42	42	0.20746	1.471	10.159	8.555	1.028	19.83	1.348	2.728	8.352	-20.998	11.532	-3.462	-8.95	15.246	1.147	-20.206
43	43	0.21252	1.256	10.183	8.508	0.94	19.299	1.298	2.707	8.125	-20.39	11.464	-3.16	-9.336	15.166	1.103	-20.144
44	44	0.21758	1.044	10.2	8.45	0.86	18.759	1.242	2.676	7.887	-19.826	11.358	-2.845	-9.694	15.053	1.079	-20.112
45	45	0.22264	0.834	10.222	8.383	0.769	18.234	1.147	2.646	7.642	-19.366	11.425	-2.603	-9.927	15.117	1.071	-20.119
46	46	0.2277	0.622	10.251	8.301	0.675	17.716	1.085	2.617	7.359	-19.092	11.491	-2.426	-9.987	15.201	1.033	-20.115
47	47	0.23276	0.403	10.298	8.217	0.558	17.214	1.041	2.596	7.046	-19.021	11.507	-2.274	-9.875	15.246	0.987	-20.124
48	48	0.23782	0.198	10.353	8.121	0.454	16.742	0.913	2.566	6.753	-19.009	11.479	-2.063	-9.67	15.241	1.001	-20.192
49	49	0.24288	0.006	10.416	8.019	0.368	16.282	0.738	2.524	6.447	-19.093	11.411	-1.871	-9.347	15.201	1.002	-20.28
50	50	0.24794	-0.171	10.493	7.911	0.285	15.84	0.548	2.503	6.126	-19.295	11.2	-1.75	-8.895	15.055	0.9	-20.357
51	51	0.253	-0.338	10.581	7.798	0.199	15.423	0.294	2.486	5.813	-19.518	11.066	-1.659	-8.378	14.985	0.806	-20.463
52	52	0.25806	-0.482	10.675	7.689	0.139	15.041	-0.02	2.448	5.535	-19.747	11.095	-1.552	-7.856	15.045	0.791	-20.637
53	53	0.26312	-0.6	10.778	7.579	0.107	14.687	-0.372	2.409	5.283	-19.918	11.074	-1.402	-7.356	15.048	0.787	-20.803
54	54	0.26818	-0.698	10.89	7.472	0.097	14.35	-0.756	2.356	5.045	-20.033	11.129	-1.269	-6.874	15.111	0.787	-20.961
55	55	0.27324	-0.781	10.994	7.355	0.106	14.016	-1.19	2.296	4.822	-20.083	11.187	-1.139	-6.393	15.173	0.777	-21.111
56	56	0.2783	-0.859	11.091	7.235	0.128	13.68	-1.601	2.247	4.609	-20.053	11.074	-0.971	-6.006	15.071	0.73	-21.236
57	57	0.28336	-0.922	11.174	7.102	0.171	13.353	-2.036	2.193	4.454	-19.862	10.973	-0.763	-5.741	14.963	0.688	-21.355
58	58	0.28842	-0.975	11.252	6.961	0.227	13.034	-2.453	2.144	4.333	-19.583	10.841	-0.537	-5.549	14.82	0.62	-21.446
59	59	0.29348	-1.027	11.32	6.815	0.292	12.703	-2.796	2.088	4.22	-19.303	10.763	-0.293	-5.426	14.714	0.576	-21.539
60	60	0.29854	-1.085	11.378	6.666	0.347	12.356	-3.047	2.045	4.109	-19.008	10.778	-0.01	-5.403	14.678	0.594	-21.639
61	61	0.3036	-1.149	11.425	6.511	0.399	11.993	-3.236	2.002	4.009	-18.671	10.823	0.274	-5.454	14.67	0.604	-21.719
62	62	0.30866	-1.215	11.455	6.347	0.463	11.616	-3.393	1.945	3.924	-18.316	10.843	0.522	-5.54	14.642	0.551	-21.785
63	63	0.31372	-1.29	11.478	6.184	0.521	11.23	-3.489	1.877	3.844	-18.015	10.859	0.78	-5.625	14.597	0.5	-21.841
64	64	0.31878	-1.369	11.498	6.033	0.566	10.844	-3.579	1.809	3.779	-17.747	10.908	1.069	-5.686	14.568	0.477	-21.894
65	65	0.32384	-1.455	11.514	5.899	0.588	10.445	-3.64	1.775	3.712	-17.521	10.848	1.364	-5.742	14.455	0.408	-21.929
66	66	0.3289	-1.542	11.522	5.77	0.604	10.024	-3.663	1.75	3.628	-17.349	10.775	1.635	-5.776	14.34	0.312	-21.95
67	67	0.33396	-1.624	11.52	5.631	0.632	9.599	-3.673	1.711	3.544	-17.236	10.768	1.899	-5.755	14.277	0.238	-21.977
68	68	0.33902	-1.692	11.52	5.493	0.679	9.173	-3.66	1.661	3.451	-17.211	10.734	2.177	-5.675	14.179	0.17	-22.003
69	69	0.34408	-1.749	11.529	5.366	0.727	8.75	-3.629	1.623	3.35	-17.235	10.728	2.448	-5.582	14.109	0.106	-22.036
70	70	0.34914	-1.802	11.548	5.248	0.769	8.337	-3.616	1.588	3.261	-17.235	10.773	2.714	-5.503	14.086	0.045	-22.071
71	71	0.3542	-1.853	11.573	5.12	0.816	7.944	-3.612	1.547	3.202	-17.234	10.794	2.998	-5.418	14.032	-0.021	-22.118
72	72	0.35926	-1.896	11.607	4.983	0.867	7.58	-3.626	1.512	3.183	-17.241	10.763	3.284	-5.312	13.93	-0.126	-22.169
73	73	0.36432	-1.94	11.663	4.857	0.907	7.256	-3.668	1.484	3.205	-17.24	10.71	3.585	-5.184	13.805	-0.249	-22.206
74	74	0.36938	-1.986	11.739	4.739	0.93	6.971	-3.723	1.469	3.273	-17.21	10.647	3.929	-5.076	13.664	-0.362	-22.241
75	75	0.37444	-2.033	11.835	4.616	0.948	6.724	-3.769	1.456	3.382	-17.164	10.569	4.321	-4.997	13.495	-0.455	-22.282
76	76	0.3795	-2.073	11.947	4.475	0.978	6.522	-3.817	1.434	3.548	-17.067	10.541	4.731	-4.958	13.366	-0.54	-22.336
77	77	0.38456	-2.101	12.08	4.317	1.02	6.371	-3.882	1.399	3.769	-16.903	10.538	5.12	-4.966	13.262	-0.658	-22.401
78	78	0.38962	-2.121	12.232	4.148	1.067	6.263	-3.943	1.371	4.036	-16.691	10.453	5.5	-5.021	13.094	-0.835	-22.464
79	79	0.39468	-2.13	12.396	3.974	1.12	6.185	-4.015	1.35	4.346	-16.417	10.309	5.909	-5.132	12.876	-1.032	-22.531
80	80	0.39974	-2.133	12.566	3.799	1.184	6.129	-4.101	1.304	4.693	-16.128	10.241	6.352	-5.25	12.705	-1.188	-22.608
81	81	0.4048	-2.133	12.739	3.614	1.249	6.099	-4.168	1.248	5.088	-15.869	10.262	6.826	-5.339	12.6	-1.305	-22.678
82	82	0.40986	-2.133	12.913	3.42	1.315	6.095	-4.229	1.187	5.524	-15.611	10.316	7.287	-5.427	12.526	-1.44	-22.75
83	83	0.41492	-2.125	13.085	3.227	1.386	6.103	-4.283	1.129	5.985	-15.37	10.34	7.712	-5.532	12.439	-1.626	-22.843
84	84	0.41998	-2.108	13.249	3.042	1.449	6.107	-4.33	1.093	6.452	-15.142	10.308	8.121	-5.654	12.313	-1.851	-22.946
85	85	0.42504	-2.087	13.402	2.875	1.509	6.11	-4.393	1.059	6.949	-14.897	10.246	8.548	-5.792	12.158	-2.09	-23.04
86	86	0.4301	-2.074	13.539	2.72	1.555	6.115	-4.476	1.023	7.487	-14.643	10.214	9.011	-5.927	12.019	-2.307	-23.133
87	87	0.43516	-2.069	13.661	2.577	1.589	6.105	-4.531	0.98	8.022	-14.46	10.226	9.464	-6.037	11.909	-2.512	-23.229
88	88	0.44022	-2.067	13.758	2.447	1.619	6.063	-4.564	0.929	8.533	-14.35	10.275	9.892	-6.094	11.823	-2.719	-23.309
89	89	0.44528	-2.065	13.829	2.34	1.65	5.982	-4.573	0.865	9.025	-14.293	10.395	10.268	-6.144	11.801	-2.944	-23.389
90	90	0.45034	-2.062	13.865	2.262	1.667	5.863	-4.594	0.816	9.529	-14.265	10.587	10.615	-6.19	11.851	-3.181	-23.478
91	91	0.4554	-2.06	13.868	2.198	1.671	5.714	-4.61	0.787	10.053	-14.247	10.78	10.961	-6.238	11.912	-3.436	-23.562
92	92	0.46046	-2.066	13.845	2.15	1.661	5.538	-4.604	0.781	10.583	-14.253	10.86	11.293	-6.294	11.886	-3.756	-23.634
93	93	0.46552	-2.077	13.794	2.119	1.634	5.336	-4.617	0.793	11.129	-14.252	10.9	11.598	-6.334	11.842	-4.137	-23.683
94	94	0.47058	-2.094	13.718	2.116	1.591	5.097	-4.643	0.809	11.671	-14.251	10.982	11.85	-6.379	11.848	-4.559	-23.725
95	95	0.47564	-2.108	13.618	2.126	1.541	4.822	-4.694	0.832	12.196	-14.267	11.045	12.07	-6.388	11.841	-5.017	-23.758
96	96	0.4807	-2.108	13.501	2.131	1.502	4.522	-4.746	0.869	12.706	-14.314	11.055	12.26	-6.352	11.796	-5.521	-23.779
97	97	0.48576	-2.093	13.377	2.128	1.475	4.219	-4.768	0.915	13.218	-14.374	11.025	12.417	-6.304	11.727	-6.076	-23.776
98	98	0.49082	-2.058	13.249	2.116	1.464	3.928	-4.788	0.956	13.764	-14.425	11.069	12.536	-6.226	11.735	-6.66	-23.744
99	99	0.49588	-2.008	13.124	2.101	1.456	3.65	-4.82	1.009	14.348	-14.451	11.15	12.556	-6.165	11.811	-7.349	-23.724
100	100	0.50094	-1.937	13	2.072	1.457	3.38	-4.865	1.065	14.966	-14.484	11.292	12.447	-6.062	11.975	-8.166	-23.701
101	101	0.506	-1.846	12.88	2.024	1.474	3.131	-4.908	1.124	15.624	-14.55	11.375	12.217	-5.894	12.12	-9.152	-23.654
102	102	0.51106	-1.752	12.786	1.958	1.483	2.935	-4.924	1.199	16.332	-14.659	11.421	11.893	-5.67	12.26	-10.269	-23.585
103	103	0.51612	-1.651	12.718	1.877	1.489	2.8	-4.97	1.273	17.129	-14.716	11.441	11.552	-5.442	12.395	-11.465	-23.503
104	104	0.52118	-1.559	12.683	1.786	1.478	2.715	-5.018	1.337	17.981	-14.767	11.444	11.172	-5.168	12.525	-12.752	-23.378
105	105	0.52624	-1.48	12.666	1.684	1.446	2.68	-5.092	1.382	18.896	-14.79	11.439	10.771	-4.835	12.652	-14.098	-23.197
106	106	0.5313	-1.422	12.671	1.571	1.385	2.697	-5.119	1.432	19.861	-14.811	11.424	10.317	-4.497	12.792	-15.524	-22.975
107	107	0.53636	-1.391	12.702	1.461	1.286	2.784	-5.138	1.477	20.882	-14.827	11.448	9.776	-4.154	12.988	-17.032	-22.735
108	108	0.54142	-1.38	12.751	1.35	1.153	2.944	-5.162	1.529	22.011	-14.786	11.45	9.142	-3.842	13.213	-18.688	-22.473
109	109	0.54648	-1.416	12.817	1.248	0.952	3.182	-5.227	1.59	23.247	-14.677	11.346	8.4	-3.534	13.397	-20.533	-22.173
110	110	0.55154	-1.506	12.879	1.169	0.68	3.468	-5.316	1.662	24.594	-14.497	11.201	7.561	-3.264	13.596	-22.545	-21.84
111	111	0.5566	-1.648	12.928	1.13	0.336	3.781	-5.421	1.764	26.03	-14.288	10.937	6.684	-3.04	13.716	-24.68	-21.498
112	112	0.56166	-1.798	12.948	1.148	-0.031	4.105	-5.584	1.859	27.549	-13.968	10.669	5.774	-2.928	13.849	-26.887	-21.154
113	113	0.56672	-1.934	12.933	1.208	-0.391	4.439	-5.817	1.924	29.126	-13.608	10.455	4.793	-2.836	14.042	-29.152	-20.811
114	114	0.57178	-2.033	12.877	1.293	-0.713	4.776	-6.088	1.947	30.746	-13.302	10.322	3.753	-2.693	14.296	-31.448	-20.471
115	115	0.57684	-2.108	12.781	1.41	-1.017	5.105	-6.407	1.943	32.396	-13.012	10.289	2.667	-2.569	14.644	-33.743	-20.176
116	116	0.5819	-2.163	12.649	1.577	-1.312	5.439	-6.75	1.936	34.084	-12.74	10.246	1.569	-2.489	14.973	-36.045	-19.912
117	117	0.58696	-2.208	12.49	1.788	-1.601	5.791	-7.201	1.859	35.797	-12.508	10.171	0.421	-2.367	15.262	-38.38	-19.682
118	118	0.59202	-2.264	12.317	2.002	-1.911	6.181	-7.65	1.756	37.537	-12.354	10.069	-0.839	-2.204	15.542	-40.802	-19.469
119	119	0.59708	-2.353	12.149	2.188	-2.254	6.63	-8.094	1.595	39.294	-12.272	9.956	-2.212	-1.97	15.828	-43.301	-19.251
120	120	0.60214	-2.502	12.007	2.36	-2.65	7.133	-8.432	1.426	40.989	-12.263	9.829	-3.726	-1.755	16.104	-45.849	-19.036
121	121	0.6072	-2.702	11.903	2.535	-3.109	7.728	-8.734	1.241	42.651	-12.295	9.574	-5.311	-1.556	16.258	-48.415	-18.837
122	122	0.61226	-2.927	11.833	2.697	-3.592	8.407	-9.001	1.02	44.263	-12.366	9.205	-6.95	-1.352	16.297	-50.968	-18.641
123	123	0.61732	-3.142	11.798	2.851	-4.054	9.172	-9.222	0.761	45.815	-12.481	8.714	-8.63	-1.149	16.201	-53.49	-18.439
124	124	0.62238	-3.292	11.779	2.959	-4.406	10.004	-9.306	0.506	47.326	-12.595	8.073	-10.288	-1.008	15.92	-55.968	-18.192
125	125	0.62744	-3.349	11.779	3.021	-4.616	10.899	-9.276	0.263	48.814	-12.64	7.366	-11.815	-1.015	15.496	-58.292	-17.95
126	126	0.6325	-3.342	11.802	3.055	-4.73	11.835	-9.097	0.096	50.292	-12.675	6.61	-13.083	-1.096	14.918	-60.367	-17.703
127	127	0.63756	-3.289	11.85	3.06	-4.753	12.804	-8.825	-0.061	51.786	-12.637	5.992	-13.904	-1.284	14.279	-61.987	-17.499
128	128	0.64262	-3.21	11.922	3.041	-4.719	13.789	-8.405	-0.13	53.315	-12.517	5.591	-14.189	-1.58	13.647	-63.074	-17.327
129	129	0.64768	-3.099	12.004	3	-4.61	14.771	-7.925	-0.166	54.841	-12.25	5.383	-13.934	-1.988	13.01	-63.6	-17.166
130	130	0.65274	-2.974	12.1	2.946	-4.451	15.742	-7.37	-0.156	56.271	-11.882	5.312	-13.294	-2.501	12.362	-63.648	-17.022
131	131	0.6578	-2.841	12.193	2.892	-4.265	16.691	-6.786	-0.102	57.584	-11.399	5.235	-12.345	-3.222	11.617	-63.285	-16.989
132	132	0.66286	-2.707	12.274	2.828	-4.047	17.614	-6.122	0.024	58.777	-10.831	5.066	-11.245	-4.133	10.748	-62.689	-17.019
133	133	0.66792	-2.576	12.343	2.774	-3.821	18.523	-5.447	0.175	59.87	-10.176	4.882	-10.135	-5.185	9.868	-61.976	-17.09
134	134	0.67298	-2.468	12.407	2.747	-3.633	19.419	-4.805	0.344	60.866	-9.419	4.662	-9.141	-6.358	9.005	-61.283	-17.185
135	135	0.67804	-2.382	12.46	2.744	-3.478	20.299	-4.232	0.495	61.762	-8.606	4.289	-8.308	-7.645	8.063	-60.682	-17.354
136	136	0.6831	-2.315	12.498	2.764	-3.35	21.146	-3.674	0.648	62.538	-7.851	3.896	-7.665	-8.941	7.155	-60.158	-17.585
137	137	0.68816	-2.26	12.524	2.8	-3.23	21.972	-3.223	0.711	63.208	-7.159	3.554	-7.168	-10.19	6.341	-59.654	-17.872
138	138	0.69322	-2.219	12.541	2.842	-3.136	22.768	-2.794	0.778	63.763	-6.589	3.279	-6.739	-11.266	5.642	-59.097	-18.128
139	139	0.69828	-2.195	12.554	2.908	-3.071	23.538	-2.412	0.825	64.2	-6.145	3.079	-6.297	-12.169	5.04	-58.403	-18.36
140	140	0.70334	-2.177	12.569	2.98	-3.015	24.291	-2.024	0.879	64.511	-5.872	2.859	-5.796	-12.892	4.438	-57.548	-18.58
141	141	0.7084	-2.163	12.596	3.064	-2.976	25.038	-1.646	0.944	64.695	-5.752	2.589	-5.244	-13.435	3.815	-56.544	-18.777
142	142	0.71346	-2.139	12.63	3.143	-2.929	25.768	-1.297	0.986	64.732	-5.793	2.365	-4.676	-13.717	3.258	-55.392	-18.886
143	143	0.71852	-2.098	12.673	3.226	-2.874	26.483	-1.023	0.981	64.631	-5.99	2.153	-4.124	-13.779	2.743	-54.134	-18.955
144	144	0.72358	-2.025	12.72	3.31	-2.787	27.181	-0.793	0.951	64.41	-6.345	1.935	-3.626	-13.677	2.241	-52.835	-19.016
145	145	0.72864	-1.922	12.777	3.405	-2.675	27.869	-0.548	0.958	64.08	-6.867	1.691	-3.215	-13.415	1.737	-51.541	-19.054
146	146	0.7337	-1.794	12.844	3.501	-2.533	28.537	-0.275	1.003	63.628	-7.542	1.434	-2.919	-12.976	1.245	-50.276	-19.031
147	147	0.73876	-1.651	12.925	3.596	-2.369	29.199	-0.039	1.016	63.081	-8.285	1.202	-2.711	-12.465	0.791	-49.015	-18.997
148	148	0.74382	-1.494	13.014	3.681	-2.191	29.851	0.21	1.039	62.463	-9.061	1.086	-2.577	-11.935	0.459	-47.737	-18.967
149	149	0.74888	-1.332	13.109	3.764	-2.017	30.498	0.437	1.058	61.783	-9.834	1.001	-2.519	-11.407	0.182	-46.473	-18.941
150	150	0.75394	-1.169	13.203	3.846	-1.85	31.127	0.691	1.119	61.031	-10.613	0.892	-2.511	-10.891	-0.089	-45.212	-18.915
151	151	0.759	-1.017	13.301	3.938	-1.713	31.732	0.929	1.189	60.217	-11.348	0.823	-2.482	-10.411	-0.307	-43.881	-18.886
152	152	0.76406	-0.872	13.399	4.042	-1.597	32.311	1.127	1.242	59.354	-12.008	0.843	-2.412	-9.969	-0.43	-42.459	-18.833
153	153	0.76912	-0.731	13.494	4.149	-1.483	32.848	1.332	1.313	58.415	-12.625	0.987	-2.346	-9.586	-0.419	-40.965	-18.773
154	154	0.77418	-0.592	13.583	4.258	-1.371	33.348	1.522	1.369	57.395	-13.16	1.238	-2.304	-9.29	-0.294	-39.411	-18.712
155	155	0.77924	-0.468	13.669	4.38	-1.287	33.814	1.722	1.448	56.307	-13.619	1.479	-2.266	-9.05	-0.162	-37.829	-18.616
156	156	0.7843	-0.366	13.752	4.527	-1.253	34.25	1.89	1.518	55.172	-13.978	1.75	-2.236	-8.857	0.013	-36.227	-18.485
157	157	0.78936	-0.275	13.83	4.69	-1.263	34.652	2.024	1.591	53.998	-14.225	2.176	-2.22	-8.742	0.356	-34.581	-18.344
158	158	0.79442	-0.192	13.899	4.859	-1.302	35.017	2.159	1.696	52.782	-14.397	2.733	-2.181	-8.699	0.848	-32.862	-18.204
159	159	0.79948	-0.124	13.963	5.038	-1.366	35.349	2.294	1.811	51.521	-14.55	3.332	-2.125	-8.683	1.397	-31.099	-18.067
160	160	0.80454	-0.073	14.024	5.215	-1.443	35.654	2.429	1.907	50.212	-14.712	3.978	-2.118	-8.659	2.005	-29.348	-17.93
161	161	0.8096	-0.034	14.081	5.384	-1.528	35.932	2.514	1.951	48.843	-14.853	4.721	-2.183	-8.623	2.728	-27.603	-17.799
162	162	0.81466	0.002	14.135	5.538	-1.616	36.177	2.593	1.989	47.403	-15.009	5.571	-2.253	-8.597	3.573	-25.79	-17.708
163	163	0.81972	0.033	14.187	5.692	-1.712	36.389	2.658	2.017	45.906	-15.199	6.534	-2.288	-8.577	4.533	-23.877	-17.67
164	164	0.82478	0.053	14.236	5.838	-1.821	36.571	2.73	2.056	44.358	-15.451	7.506	-2.31	-8.519	5.522	-21.926	-17.662
165	165	0.82984	0.068	14.286	5.974	-1.946	36.726	2.798	2.124	42.757	-15.757	8.402	-2.358	-8.411	6.485	-19.997	-17.681
166	166	0.8349	0.082	14.334	6.099	-2.075	36.853	2.844	2.191	41.097	-16.11	9.257	-2.432	-8.3	7.439	-18.067	-17.769
167	167	0.83996	0.093	14.387	6.219	-2.199	36.962	2.856	2.231	39.398	-16.512	10.068	-2.515	-8.161	8.368	-16.13	-17.907
168	168	0.84502	0.103	14.446	6.325	-2.313	37.053	2.825	2.242	37.649	-16.97	10.78	-2.594	-7.94	9.221	-14.188	-18.058
169	169	0.85008	0.103	14.514	6.417	-2.431	37.125	2.783	2.252	35.835	-17.522	11.337	-2.663	-7.614	9.951	-12.244	-18.217
170	170	0.85514	0.099	14.584	6.492	-2.544	37.175	2.709	2.253	33.979	-18.119	11.756	-2.685	-7.255	10.565	-10.265	-18.425
171	171	0.8602	0.086	14.648	6.554	-2.661	37.193	2.619	2.264	32.1	-18.725	12.09	-2.692	-6.87	11.119	-8.295	-18.648
172	172	0.86526	0.068	14.708	6.62	-2.779	37.183	2.513	2.273	30.19	-19.343	12.372	-2.736	-6.447	11.64	-6.373	-18.857
173	173	0.87032	0.044	14.766	6.7	-2.903	37.147	2.338	2.258	28.247	-19.932	12.542	-2.853	-5.986	12.086	-4.547	-19.051
174	174	0.87538	0.013	14.832	6.779	-3.037	37.09	2.13	2.251	26.268	-20.55	12.58	-2.987	-5.48	12.429	-2.766	-19.263
175	175	0.88044	-0.018	14.9	6.837	-3.158	37.027	1.837	2.215	24.314	-21.095	12.569	-3.123	-4.957	12.732	-1.029	-19.486
176	176	0.8855	-0.045	14.965	6.88	-3.252	36.955	1.503	2.157	22.395	-21.575	12.472	-3.253	-4.399	12.949	0.636	-19.65
177	177	0.89056	-0.067	15.022	6.934	-3.332	36.859	1.129	2.092	20.488	-22.035	12.406	-3.387	-3.801	13.198	2.278	-19.791
178	178	0.89562	-0.099	15.075	6.993	-3.421	36.744	0.702	2.028	18.599	-22.461	12.437	-3.451	-3.226	13.513	4.003	-19.991
179	179	0.90068	-0.137	15.124	7.043	-3.49	36.609	0.252	1.934	16.717	-22.812	12.345	-3.464	-2.62	13.674	5.7	-20.112
180	180	0.90574	-0.184	15.175	7.092	-3.549	36.468	-0.28	1.797	14.867	-23.05	12.081	-3.276	-1.968	13.583	7.483	-20.153
181	181	0.9108	-0.241	15.234	7.157	-3.607	36.336	-0.843	1.638	13.051	-23.211	11.821	-3.108	-1.363	13.465	9.218	-20.199
182	182	0.91586	-0.303	15.291	7.243	-3.66	36.203	-1.482	1.449	11.286	-23.239	11.532	-3.077	-0.784	13.326	10.755	-20.202
183	183	0.92092	-0.369	15.356	7.336	-3.719	36.076	-2.13	1.281	9.567	-23.233	11.121	-3.11	-0.196	13.078	12.137	-20.167
184	184	0.92598	-0.43	15.412	7.406	-3.732	35.941	-2.807	1.074	7.894	-23.2	10.678	-3.23	0.479	12.793	13.368	-20.064
185	185	0.93104	-0.496	15.467	7.47	-3.733	35.834	-3.499	0.871	6.322	-23.06	10.105	-3.395	1.162	12.384	14.423	-19.866
186	186	0.9361	-0.565	15.517	7.538	-3.728	35.734	-4.075	0.692	4.837	-22.931	9.464	-3.441	1.763	11.85	15.488	-19.65
187	187	0.94116	-0.62	15.557	7.624	-3.71	35.638	-4.613	0.51	3.432	-22.8	9.128	-3.404	2.209	11.539	16.682	-19.56
188	188	0.94622	-0.658	15.592	7.72	-3.684	35.55	-5.144	0.349	2.134	-22.593	8.532	-3.048	2.671	10.859	17.972	-19.351
189	189	0.95128	-0.675	15.603	7.78	-3.598	35.439	-5.554	0.189	0.897	-22.409	8.018	-2.696	3.041	10.247	19.218	-19.161
190	190	0.95634	-0.695	15.607	7.838	-3.523	35.323	-5.855	0.072	-0.239	-22.276	7.562	-2.22	3.282	9.649	20.511	-19.056
191	191	0.9614	-0.712	15.599	7.87	-3.421	35.2	-6.001	-0.027	-1.263	-22.143	7.144	-2.112	3.342	9.238	21.368	-18.994
192	192	0.96646	-0.744	15.586	7.936	-3.384	35.071	-6.034	-0.072	-2.162	-22.087	6.723	-2.182	3.352	8.908	21.938	-18.918
193	193	0.97152	-0.774	15.558	7.983	-3.33	34.943	-5.945	-0.124	-2.923	-22.172	6.545	-2.41	3.27	8.868	22.332	-18.977
194	194	0.97658	-0.816	15.522	8.057	-3.317	34.796	-5.718	-0.177	-3.587	-22.393	6.291	-2.33	3.228	8.636	22.879	-18.98
195	195	0.98164	-0.854	15.471	8.092	-3.281	34.654	-5.234	-0.235	-4.118	-22.784	6.075	-2.111	3.104	8.398	23.453	-19.013
196	196	0.9867	-0.904	15.417	8.127	-3.268	34.532	-4.681	-0.278	-4.476	-23.209	5.951	-1.797	2.925	8.224	24.001	-19.076
197	197	0.99176	-0.958	15.352	8.135	-3.241	34.449	-4.104	-0.311	-4.631	-23.697	5.911	-1.621	2.743	8.197	24.301	-19.203
198	198	0.99682	-1.039	15.296	8.191	-3.288	34.381	-3.551	-0.321	-4.626	-24.245	5.919	-1.795	2.661	8.346	24.141	-19.274
199	199	1.00188	-1.127	15.244	8.245	-3.349	34.341	-2.949	-0.32	-4.451	-24.78	6.157	-2.011	2.443	8.722	23.881	-19.432
200	200	1.00694	-1.222	15.192	8.29	-3.407	34.314	-2.325	-0.306	-4.124	-25.308	6.507	-2.107	2.162	9.16	23.634	-19.638
201	201	1.012	-1.305	15.133	8.28	-3.4	34.312	-1.677	-0.294	-3.627	-25.737	7.264	-1.999	1.654	9.901	23.593	-20.017
