# Supplementary material for: Gait phenotypes in paediatric hereditary spastic paraplegia revealed by dynamic time warping analysis and random forests
Source: PLoS One. 2018 Mar 8;13(3):e0192345. doi: 10.1371/journal.pone.0192345 (PMC5843164; doi:10.1371/journal.pone.0192345)
Supplement: S2 Data — (ZIP) [file pone.0192345.s009.zip › Healthy/Left.SR.HEALTHY16.1.csv]

	Epoch	Time	Pelvic.obliquity	Pelvic.tilt	Pelvic rotation	Hip.abd.add	Hip.flexion	Hip.rotation	Knee.abd.add	Knee.flexion	Knee.rotation	Ankle.abd.add	Ankle.flexion	Ankle.rotation	Forefoot.abd.add	Forefoot.flexion	Forefoot.rotation
1	1	0	-1.788	-5.066	0.793	1.531	18.014	-14.944	-6.18	4.401	-6.873	4.681	5.271	-0.187	1.059	23.89	-21.224
2	2	0.00683	-1.855	-4.883	0.942	1.719	17.262	-13.747	-6.176	4.328	-7.933	4.634	4.649	-0.273	1.411	22.535	-21.066
3	3	0.01366	-1.934	-4.666	1.107	1.88	16.512	-12.6	-6.155	4.051	-9.052	4.729	4.014	-0.227	1.858	21.382	-20.883
4	4	0.02049	-2.03	-4.417	1.294	1.997	15.746	-11.543	-6.066	3.189	-10.106	4.656	2.98	-0.081	2.241	20.324	-20.669
5	5	0.02732	-2.11	-4.162	1.474	2.119	14.884	-10.51	-5.898	1.507	-11.149	4.049	1.676	0.136	2.178	19.543	-20.455
6	6	0.03415	-2.116	-3.919	1.647	2.293	13.966	-9.53	-5.733	-0.451	-12.181	3.158	0.383	0.329	1.837	18.906	-20.301
7	7	0.04098	-2.008	-3.704	1.795	2.554	13.192	-8.941	-5.64	-1.983	-12.914	2.363	-1.003	0.487	1.635	17.929	-20.234
8	8	0.04781	-1.808	-3.532	1.881	2.876	12.648	-8.638	-5.641	-2.751	-13.293	2.099	-2.479	0.521	1.953	16.526	-20.205
9	9	0.05464	-1.571	-3.397	1.904	3.192	12.298	-8.622	-5.667	-2.785	-13.313	2.3	-3.735	0.567	2.638	14.956	-20.084
10	10	0.06147	-1.344	-3.276	1.87	3.453	12.079	-8.629	-5.659	-2.325	-13.139	2.97	-4.377	0.594	3.573	13.764	-19.835
11	11	0.0683	-1.112	-3.165	1.775	3.674	11.96	-9.079	-5.568	-1.73	-12.26	3.547	-4.605	0.474	4.296	12.856	-19.517
12	12	0.07513	-0.875	-3.058	1.612	3.885	11.863	-9.809	-5.392	-1.231	-10.879	3.576	-4.722	0.221	4.501	11.967	-19.17
13	13	0.08196	-0.635	-2.94	1.38	4.098	11.734	-10.304	-5.177	-0.855	-9.619	3.409	-4.884	-0.115	4.548	11.086	-18.864
14	14	0.08879	-0.397	-2.809	1.091	4.335	11.698	-10.892	-5.026	-0.31	-8.164	3.437	-4.988	-0.526	4.743	10.224	-18.581
15	15	0.09562	-0.167	-2.677	0.775	4.59	11.709	-11.15	-4.976	0.348	-7.052	3.718	-5.118	-0.88	5.138	9.367	-18.283
16	16	0.10245	0.041	-2.531	0.457	4.813	11.829	-11.506	-4.953	1.17	-5.933	4.022	-5.083	-1.101	5.525	8.601	-17.934
17	17	0.10928	0.223	-2.368	0.148	5.001	12.065	-12.321	-4.965	2.12	-4.478	4.307	-4.924	-1.186	5.892	7.881	-17.557
18	18	0.11611	0.353	-2.197	-0.121	5.116	12.32	-13.399	-4.993	3.053	-2.779	4.476	-4.86	-1.259	6.193	7.045	-17.146
19	19	0.12294	0.425	-2.015	-0.345	5.205	12.493	-14.085	-5.044	3.79	-1.576	4.581	-5.052	-1.24	6.483	6.069	-16.724
20	20	0.12977	0.44	-1.826	-0.515	5.243	12.559	-14.323	-5.055	4.332	-0.839	4.825	-5.468	-1.26	6.943	5.034	-16.335
21	21	0.1366	0.426	-1.669	-0.597	5.235	12.561	-14.798	-5.067	4.793	0.04	5.034	-6.064	-1.249	7.415	3.84	-15.924
22	22	0.14343	0.416	-1.545	-0.601	5.225	12.497	-15.275	-5.061	5.184	0.735	5.184	-6.775	-1.154	7.874	2.558	-15.533
23	23	0.15026	0.395	-1.448	-0.521	5.169	12.405	-15.876	-5.019	5.575	1.443	5.223	-7.389	-1.083	8.228	1.342	-15.19
24	24	0.15709	0.354	-1.365	-0.365	5.097	12.255	-16.225	-4.955	5.883	1.817	5.164	-7.769	-1.093	8.413	0.395	-14.956
25	25	0.16392	0.303	-1.302	-0.167	5.053	11.986	-15.979	-4.847	6.028	1.579	5.052	-7.986	-1.206	8.469	-0.3	-14.83
26	26	0.17075	0.285	-1.286	0.065	5.072	11.61	-15.479	-4.732	6.045	0.984	4.956	-8.136	-1.39	8.5	-0.834	-14.86
27	27	0.17758	0.322	-1.312	0.326	5.14	11.181	-15.136	-4.606	6.038	0.518	4.73	-8.273	-1.664	8.417	-1.381	-14.962
28	28	0.18441	0.389	-1.357	0.597	5.237	10.749	-15.081	-4.492	6.068	0.27	4.33	-8.238	-1.88	8.162	-1.846	-15.054
29	29	0.19124	0.507	-1.444	0.868	5.392	10.302	-15.259	-4.419	6.166	0.262	3.875	-7.948	-2.151	7.798	-2.138	-15.19
30	30	0.19807	0.674	-1.575	1.136	5.626	9.772	-15.175	-4.367	6.215	0.048	3.528	-7.657	-2.446	7.494	-2.394	-15.304
31	31	0.2049	0.866	-1.718	1.389	5.914	9.199	-15.003	-4.342	6.232	-0.194	3.337	-7.404	-2.753	7.321	-2.654	-15.393
32	32	0.21173	1.058	-1.882	1.584	6.229	8.639	-15.147	-4.395	6.317	-0.056	3.168	-6.977	-3.046	7.132	-2.803	-15.463
33	33	0.21856	1.227	-2.061	1.708	6.506	8.109	-15.718	-4.476	6.482	0.594	2.988	-6.455	-3.334	6.938	-2.921	-15.509
34	34	0.22539	1.34	-2.235	1.78	6.726	7.557	-16.307	-4.536	6.605	1.349	2.72	-6.002	-3.568	6.691	-3.11	-15.476
35	35	0.23222	1.379	-2.416	1.839	6.87	6.957	-16.79	-4.591	6.655	2.073	2.591	-5.516	-3.857	6.543	-3.189	-15.466
36	36	0.23905	1.351	-2.598	1.883	6.952	6.292	-16.973	-4.617	6.589	2.506	2.606	-5.061	-4.181	6.509	-3.181	-15.532
37	37	0.24588	1.23	-2.772	1.89	6.956	5.559	-16.775	-4.597	6.393	2.571	2.596	-4.775	-4.444	6.472	-3.257	-15.582
38	38	0.25271	1.032	-2.936	1.839	6.871	4.816	-16.52	-4.537	6.166	2.598	2.463	-4.522	-4.638	6.345	-3.37	-15.606
39	39	0.25954	0.806	-3.095	1.752	6.757	4.053	-16.183	-4.466	5.891	2.519	2.316	-4.184	-4.768	6.188	-3.37	-15.638
40	40	0.26637	0.565	-3.233	1.646	6.624	3.298	-15.748	-4.39	5.573	2.301	2.279	-3.894	-4.847	6.136	-3.351	-15.68
41	41	0.2732	0.322	-3.341	1.539	6.476	2.575	-15.309	-4.315	5.235	1.999	2.388	-3.786	-4.864	6.253	-3.446	-15.735
42	42	0.28003	0.079	-3.411	1.443	6.321	1.936	-15.046	-4.27	4.931	1.735	2.43	-3.696	-4.803	6.312	-3.579	-15.825
43	43	0.28686	-0.146	-3.439	1.327	6.171	1.373	-14.874	-4.237	4.67	1.492	2.469	-3.482	-4.651	6.348	-3.607	-15.907
44	44	0.29369	-0.345	-3.443	1.171	6.049	0.835	-14.683	-4.197	4.405	1.239	2.333	-3.256	-4.447	6.225	-3.662	-15.963
45	45	0.30052	-0.522	-3.414	0.975	5.944	0.347	-14.5	-4.159	4.144	1.002	2.183	-3.077	-4.253	6.101	-3.755	-16.052
46	46	0.30735	-0.687	-3.362	0.755	5.858	-0.107	-14.257	-4.15	3.895	0.71	2.179	-2.969	-4.065	6.11	-3.879	-16.163
47	47	0.31418	-0.849	-3.302	0.54	5.753	-0.528	-14.036	-4.112	3.669	0.429	2.131	-2.872	-3.898	6.097	-4.02	-16.295
48	48	0.32101	-0.995	-3.235	0.345	5.648	-0.872	-14.073	-4.091	3.515	0.395	2.042	-2.636	-3.765	6.015	-4.055	-16.449
49	49	0.32784	-1.122	-3.171	0.153	5.549	-1.199	-14.181	-4.069	3.398	0.433	1.879	-2.439	-3.633	5.872	-4.171	-16.591
50	50	0.33467	-1.232	-3.13	-0.053	5.462	-1.543	-14.356	-4.056	3.309	0.593	1.798	-2.22	-3.543	5.799	-4.273	-16.732
51	51	0.3415	-1.34	-3.113	-0.295	5.379	-1.904	-14.482	-4.03	3.243	0.769	1.66	-1.905	-3.517	5.668	-4.304	-16.908
52	52	0.34833	-1.454	-3.116	-0.538	5.283	-2.276	-14.57	-4.014	3.191	0.92	1.632	-1.585	-3.476	5.625	-4.308	-17.057
53	53	0.35516	-1.56	-3.146	-0.744	5.188	-2.67	-14.582	-3.995	3.157	0.919	1.646	-1.333	-3.367	5.63	-4.373	-17.171
54	54	0.36199	-1.646	-3.211	-0.904	5.107	-3.072	-14.698	-3.988	3.158	0.985	1.691	-1.034	-3.299	5.648	-4.403	-17.316
55	55	0.36882	-1.714	-3.311	-1.044	5.046	-3.515	-14.855	-4.004	3.144	1.061	1.848	-0.757	-3.201	5.753	-4.42	-17.444
56	56	0.37565	-1.775	-3.442	-1.191	4.992	-4.004	-14.949	-4	3.133	1.068	1.796	-0.467	-3.066	5.676	-4.5	-17.54
57	57	0.38248	-1.831	-3.593	-1.352	4.95	-4.501	-15.019	-4.016	3.168	1.093	1.712	-0.109	-2.943	5.551	-4.559	-17.613
58	58	0.38931	-1.878	-3.763	-1.503	4.906	-5.016	-15.045	-4.015	3.22	1.121	1.61	0.247	-2.879	5.414	-4.636	-17.687
59	59	0.39614	-1.921	-3.947	-1.62	4.842	-5.525	-15.11	-3.998	3.297	1.168	1.598	0.598	-2.824	5.363	-4.694	-17.758
60	60	0.40297	-1.941	-4.144	-1.699	4.815	-6.025	-15.233	-4.013	3.42	1.22	1.561	0.971	-2.791	5.277	-4.772	-17.858
61	61	0.4098	-1.963	-4.341	-1.74	4.802	-6.514	-15.41	-4.076	3.578	1.34	1.593	1.369	-2.793	5.228	-4.846	-17.936
62	62	0.41663	-1.976	-4.527	-1.806	4.788	-6.983	-15.528	-4.123	3.759	1.458	1.626	1.814	-2.825	5.18	-4.877	-18.014
63	63	0.42346	-1.963	-4.699	-1.913	4.797	-7.407	-15.643	-4.177	4.011	1.67	1.542	2.332	-2.941	5.024	-4.91	-18.117
64	64	0.43029	-1.938	-4.837	-2.027	4.821	-7.79	-15.63	-4.245	4.296	1.786	1.532	2.815	-3.077	4.94	-4.975	-18.212
65	65	0.43712	-1.929	-4.937	-2.128	4.827	-8.101	-15.707	-4.343	4.637	1.975	1.629	3.272	-3.217	4.957	-5.066	-18.305
66	66	0.44395	-1.91	-5.011	-2.234	4.838	-8.356	-15.826	-4.446	5.025	2.211	1.709	3.808	-3.361	4.95	-5.102	-18.401
67	67	0.45078	-1.89	-5.053	-2.363	4.861	-8.566	-15.861	-4.568	5.419	2.342	1.693	4.348	-3.473	4.841	-5.156	-18.507
68	68	0.45761	-1.876	-5.056	-2.521	4.863	-8.718	-15.871	-4.674	5.869	2.523	1.653	4.853	-3.598	4.746	-5.281	-18.571
69	69	0.46444	-1.868	-5.018	-2.722	4.84	-8.783	-15.911	-4.776	6.414	2.728	1.524	5.375	-3.693	4.588	-5.461	-18.641
70	70	0.47127	-1.875	-4.95	-2.974	4.814	-8.776	-15.971	-4.946	7.011	3.006	1.439	5.941	-3.79	4.444	-5.611	-18.697
71	71	0.4781	-1.879	-4.875	-3.24	4.792	-8.764	-15.966	-5.121	7.591	3.177	1.482	6.441	-3.848	4.424	-5.768	-18.771
72	72	0.48493	-1.874	-4.799	-3.506	4.77	-8.74	-15.952	-5.301	8.19	3.295	1.616	6.865	-3.907	4.498	-5.977	-18.885
73	73	0.49176	-1.872	-4.717	-3.794	4.732	-8.721	-15.789	-5.441	8.794	3.242	1.693	7.254	-3.943	4.534	-6.235	-19.017
74	74	0.49859	-1.852	-4.637	-4.12	4.718	-8.697	-15.599	-5.609	9.412	3.2	1.837	7.708	-3.981	4.608	-6.42	-19.151
75	75	0.50542	-1.83	-4.559	-4.482	4.708	-8.667	-15.46	-5.797	10.035	3.218	1.908	8.232	-3.979	4.597	-6.564	-19.265
76	76	0.51225	-1.82	-4.492	-4.851	4.671	-8.675	-15.335	-5.981	10.618	3.172	2.085	8.672	-3.929	4.682	-6.745	-19.417
77	77	0.51908	-1.797	-4.443	-5.221	4.642	-8.73	-15.19	-6.154	11.17	3.119	2.369	9.009	-3.908	4.892	-6.983	-19.586
78	78	0.52591	-1.765	-4.417	-5.572	4.611	-8.814	-15.07	-6.303	11.7	3.008	2.645	9.301	-3.862	5.104	-7.249	-19.799
79	79	0.53274	-1.73	-4.412	-5.892	4.577	-8.948	-14.956	-6.432	12.192	2.858	2.793	9.563	-3.755	5.197	-7.575	-19.964
80	80	0.53957	-1.674	-4.426	-6.208	4.56	-9.119	-14.906	-6.564	12.671	2.781	2.843	9.897	-3.609	5.19	-7.875	-20.078
81	81	0.5464	-1.613	-4.465	-6.518	4.534	-9.345	-14.947	-6.694	13.11	2.811	2.944	10.276	-3.493	5.226	-8.108	-20.209
82	82	0.55323	-1.549	-4.526	-6.794	4.496	-9.625	-15.061	-6.809	13.51	2.884	3.057	10.603	-3.381	5.286	-8.38	-20.346
83	83	0.56006	-1.467	-4.592	-7.039	4.474	-9.941	-15.142	-6.893	13.86	2.887	3.142	10.859	-3.236	5.338	-8.706	-20.463
84	84	0.56689	-1.38	-4.663	-7.26	4.449	-10.28	-15.315	-6.971	14.195	2.974	3.155	11.257	-3.108	5.296	-8.926	-20.591
85	85	0.57372	-1.285	-4.752	-7.463	4.435	-10.673	-15.496	-7.052	14.481	3.033	3.185	11.675	-2.961	5.248	-9.112	-20.722
86	86	0.58055	-1.181	-4.849	-7.652	4.43	-11.11	-15.62	-7.106	14.713	3.03	3.215	11.938	-2.779	5.238	-9.422	-20.816
87	87	0.58738	-1.067	-4.946	-7.839	4.446	-11.576	-15.662	-7.144	14.896	2.952	3.253	12.089	-2.623	5.262	-9.809	-20.934
88	88	0.59421	-0.954	-5.035	-8.03	4.461	-12.045	-15.698	-7.196	15.073	2.871	3.351	12.254	-2.46	5.326	-10.17	-21.044
89	89	0.60104	-0.847	-5.123	-8.235	4.477	-12.535	-15.66	-7.261	15.235	2.757	3.444	12.392	-2.321	5.381	-10.566	-21.147
90	90	0.60787	-0.743	-5.194	-8.459	4.498	-13.041	-15.395	-7.275	15.352	2.427	3.478	12.406	-2.128	5.404	-11.071	-21.212
91	91	0.6147	-0.639	-5.246	-8.685	4.506	-13.505	-15.161	-7.304	15.5	2.142	3.565	12.343	-1.943	5.499	-11.642	-21.264
92	92	0.62153	-0.535	-5.283	-8.928	4.512	-13.939	-14.908	-7.361	15.674	1.889	3.784	12.289	-1.811	5.704	-12.17	-21.334
93	93	0.62836	-0.432	-5.294	-9.209	4.5	-14.339	-14.672	-7.443	15.859	1.706	4.091	12.21	-1.68	5.993	-12.699	-21.387
94	94	0.63519	-0.333	-5.272	-9.506	4.446	-14.708	-14.446	-7.476	16.046	1.572	4.231	12.02	-1.47	6.191	-13.387	-21.343
95	95	0.64202	-0.233	-5.23	-9.825	4.36	-15.009	-14.462	-7.562	16.313	1.703	4.357	11.903	-1.228	6.383	-14.066	-21.253
96	96	0.64885	-0.133	-5.165	-10.175	4.239	-15.258	-14.523	-7.65	16.648	1.929	4.431	11.806	-1.029	6.545	-14.778	-21.18
97	97	0.65568	-0.027	-5.077	-10.542	4.08	-15.471	-14.661	-7.699	17.006	2.256	4.381	11.534	-0.785	6.693	-15.701	-21.057
98	98	0.66251	0.086	-4.964	-10.926	3.912	-15.612	-14.942	-7.819	17.409	2.719	4.433	11.159	-0.49	6.962	-16.708	-20.892
99	99	0.66934	0.201	-4.834	-11.329	3.728	-15.688	-15.302	-7.982	17.882	3.259	4.53	10.858	-0.18	7.255	-17.662	-20.722
100	100	0.67617	0.321	-4.697	-11.745	3.526	-15.752	-15.706	-8.139	18.379	3.848	4.413	10.567	0.178	7.375	-18.699	-20.502
101	101	0.683	0.443	-4.568	-12.174	3.302	-15.835	-16.072	-8.289	18.902	4.393	4.325	10.203	0.604	7.556	-19.828	-20.225
102	102	0.68983	0.558	-4.44	-12.619	3.095	-15.905	-16.438	-8.539	19.448	4.9	4.451	9.757	1.038	7.924	-21.001	-19.965
103	103	0.69666	0.671	-4.323	-13.086	2.859	-15.956	-16.787	-8.811	20.03	5.414	4.526	9.255	1.428	8.263	-22.254	-19.728
104	104	0.70349	0.755	-4.225	-13.545	2.588	-16.014	-17.11	-9.091	20.64	5.896	4.719	8.671	1.827	8.746	-23.57	-19.464
105	105	0.71032	0.775	-4.154	-13.966	2.281	-16.087	-17.263	-9.358	21.259	6.129	5.017	8.015	2.268	9.317	-24.934	-19.175
106	106	0.71715	0.712	-4.138	-14.358	1.872	-16.144	-17.434	-9.589	21.953	6.35	5.116	7.301	2.644	9.77	-26.423	-18.909
107	107	0.72398	0.559	-4.192	-14.708	1.38	-16.205	-17.681	-9.84	22.692	6.617	5.069	6.47	2.95	10.149	-28.075	-18.638
108	108	0.73081	0.291	-4.311	-14.982	0.784	-16.233	-17.923	-10.099	23.528	6.732	5.168	5.531	3.245	10.69	-29.811	-18.394
109	109	0.73764	-0.091	-4.499	-15.161	0.086	-16.238	-18.122	-10.316	24.466	6.709	5.174	4.574	3.462	11.158	-31.611	-18.178
110	110	0.74447	-0.522	-4.73	-15.239	-0.673	-16.214	-18.421	-10.494	25.502	6.739	5.094	3.573	3.596	11.605	-33.494	-17.959
111	111	0.7513	-0.896	-4.959	-15.192	-1.317	-16.129	-18.922	-10.768	26.641	6.814	5.052	2.52	3.705	12.128	-35.459	-17.754
112	112	0.75813	-1.174	-5.151	-15.039	-1.827	-15.953	-19.606	-11.111	27.885	6.913	4.901	1.427	3.861	12.603	-37.525	-17.521
113	113	0.76496	-1.37	-5.293	-14.816	-2.24	-15.67	-20.425	-11.516	29.239	7.036	4.766	0.29	4.012	13.142	-39.658	-17.303
114	114	0.77179	-1.485	-5.377	-14.546	-2.54	-15.263	-21.277	-11.998	30.702	7.075	4.724	-0.882	4.137	13.792	-41.818	-17.144
115	115	0.77862	-1.542	-5.4	-14.242	-2.78	-14.747	-22.168	-12.51	32.211	6.983	4.794	-2.186	4.342	14.609	-44.048	-17.011
116	116	0.78545	-1.524	-5.367	-13.917	-2.954	-14.124	-23.193	-13.111	33.772	6.915	4.852	-3.606	4.611	15.492	-46.388	-16.839
117	117	0.79228	-1.418	-5.285	-13.612	-3.042	-13.379	-24.26	-13.821	35.419	6.748	5.038	-5.05	4.947	16.534	-48.718	-16.69
118	118	0.79911	-1.289	-5.165	-13.354	-3.126	-12.526	-25.185	-14.505	37.121	6.313	5.176	-6.645	5.418	17.622	-51.163	-16.51
119	119	0.80594	-1.203	-5.028	-13.205	-3.296	-11.597	-25.831	-15.059	38.837	5.594	5.09	-8.518	6.051	18.648	-53.856	-16.184
120	120	0.81277	-1.189	-4.875	-13.147	-3.557	-10.583	-26.346	-15.596	40.536	4.685	4.895	-10.547	6.789	19.657	-56.643	-15.803
121	121	0.8196	-1.214	-4.719	-13.141	-3.863	-9.523	-26.683	-16.057	42.19	3.58	4.623	-12.674	7.597	20.653	-59.437	-15.382
122	122	0.82643	-1.276	-4.582	-13.211	-4.235	-8.42	-26.902	-16.454	43.798	2.382	4.059	-14.859	8.444	21.448	-62.234	-14.897
123	123	0.83326	-1.387	-4.456	-13.358	-4.665	-7.25	-27.021	-16.848	45.448	1.141	3.287	-16.874	9.2	22.019	-64.877	-14.475
124	124	0.84009	-1.543	-4.345	-13.564	-5.114	-6.05	-26.877	-17.15	47.137	-0.352	2.49	-18.679	9.928	22.508	-67.281	-14.172
125	125	0.84692	-1.725	-4.261	-13.799	-5.576	-4.887	-26.42	-17.212	48.817	-1.932	1.575	-20.192	10.476	22.778	-69.38	-13.991
126	126	0.85375	-1.91	-4.198	-14.035	-5.999	-3.743	-25.844	-17.213	50.483	-3.484	0.733	-21.415	10.849	22.964	-71.17	-13.952
127	127	0.86058	-2.099	-4.172	-14.244	-6.392	-2.627	-25.107	-17.113	52.199	-5.082	0.138	-22.278	11.029	23.197	-72.585	-14.148
128	128	0.86741	-2.27	-4.166	-14.41	-6.753	-1.527	-24.339	-16.948	53.972	-6.513	-0.257	-22.599	10.963	23.341	-73.498	-14.581
129	129	0.87424	-2.404	-4.171	-14.538	-7.061	-0.436	-23.726	-16.836	55.753	-7.616	-0.6	-22.283	10.691	23.209	-73.833	-15.199
130	130	0.88107	-2.509	-4.186	-14.604	-7.315	0.629	-23.229	-16.761	57.502	-8.416	-0.574	-21.29	10.21	23.035	-73.444	-16.068
131	131	0.8879	-2.581	-4.214	-14.603	-7.525	1.658	-22.977	-16.807	59.157	-8.85	-0.248	-19.826	9.527	22.854	-72.486	-17.115
132	132	0.89473	-2.617	-4.263	-14.554	-7.707	2.666	-23.105	-17.071	60.689	-8.81	0.173	-17.966	8.584	22.53	-71.05	-18.309
133	133	0.90156	-2.594	-4.306	-14.466	-7.837	3.681	-23.682	-17.627	62.041	-8.307	0.762	-15.816	7.368	22.195	-69.121	-19.679
134	134	0.90839	-2.506	-4.333	-14.36	-7.901	4.713	-24.514	-18.341	63.229	-7.528	1.229	-13.667	5.909	21.735	-67.065	-21.138
135	135	0.91522	-2.375	-4.342	-14.209	-7.894	5.72	-25.372	-19.01	64.235	-6.648	1.432	-11.676	4.278	21.079	-65.083	-22.592
136	136	0.92205	-2.181	-4.332	-14.008	-7.78	6.651	-26.071	-19.488	65.003	-5.858	1.562	-9.925	2.634	20.428	-63.157	-24.012
137	137	0.92888	-1.955	-4.315	-13.792	-7.592	7.505	-26.511	-19.729	65.58	-5.177	1.717	-8.303	1.048	19.809	-61.195	-25.378
138	138	0.93571	-1.716	-4.286	-13.575	-7.349	8.314	-26.722	-19.751	65.982	-4.666	1.742	-6.758	-0.331	19.088	-59.215	-26.607
139	139	0.94254	-1.453	-4.238	-13.359	-7.015	9.06	-26.426	-19.329	66.194	-4.487	1.788	-5.344	-1.476	18.387	-57.191	-27.734
140	140	0.94937	-1.188	-4.188	-13.125	-6.657	9.749	-25.804	-18.594	66.234	-4.559	1.807	-4.077	-2.378	17.679	-55.18	-28.743
141	141	0.9562	-0.927	-4.134	-12.878	-6.286	10.418	-25.164	-17.826	66.062	-4.777	1.802	-3.048	-3.04	17.002	-53.238	-29.648
142	142	0.96303	-0.655	-4.083	-12.637	-5.884	11.034	-24.385	-16.916	65.688	-5.194	1.686	-2.232	-3.47	16.281	-51.404	-30.451
143	143	0.96986	-0.391	-4.032	-12.382	-5.491	11.636	-23.547	-15.933	65.195	-5.807	1.597	-1.517	-3.702	15.598	-49.558	-31.227
144	144	0.97669	-0.142	-3.963	-12.129	-5.091	12.242	-22.612	-14.878	64.565	-6.678	1.424	-0.856	-3.68	14.813	-47.708	-31.944
145	145	0.98352	0.089	-3.911	-11.901	-4.712	12.808	-21.649	-13.81	63.789	-7.649	1.256	-0.119	-3.565	13.957	-45.694	-32.703
146	146	0.99035	0.29	-3.865	-11.693	-4.364	13.391	-20.867	-12.941	62.905	-8.603	1.132	0.525	-3.36	13.131	-43.668	-33.427
147	147	0.99718	0.463	-3.804	-11.446	-4.051	14.004	-20.239	-12.204	61.962	-9.65	1.137	1.008	-3.046	12.444	-41.681	-34.146
148	148	1.00401	0.632	-3.742	-11.189	-3.73	14.579	-19.495	-11.379	60.928	-10.801	1.486	1.524	-2.796	11.973	-39.425	-34.986
149	149	1.01084	0.794	-3.68	-10.94	-3.412	15.119	-18.742	-10.549	59.763	-11.946	1.901	1.986	-2.572	11.544	-37.096	-35.825
150	150	1.01767	0.921	-3.635	-10.679	-3.131	15.637	-18.103	-9.847	58.493	-13.117	2.413	2.382	-2.294	11.168	-34.699	-36.658
151	151	1.0245	1.019	-3.613	-10.417	-2.887	16.134	-17.539	-9.227	57.153	-14.218	2.854	2.763	-2.056	10.709	-32.308	-37.462
152	152	1.03133	1.077	-3.576	-10.162	-2.678	16.656	-17.142	-8.798	55.766	-15.156	3.549	3.115	-1.904	10.422	-29.757	-38.262
153	153	1.03816	1.138	-3.538	-9.941	-2.456	17.211	-17.004	-8.623	54.36	-15.869	4.175	3.398	-1.731	10.111	-27.286	-38.92
154	154	1.04499	1.212	-3.505	-9.743	-2.215	17.759	-16.879	-8.466	52.916	-16.409	4.638	3.665	-1.661	9.685	-24.892	-39.481
155	155	1.05182	1.279	-3.477	-9.547	-1.968	18.283	-16.7	-8.284	51.463	-16.858	5.095	4.095	-1.632	9.16	-22.385	-39.918
156	156	1.05865	1.319	-3.454	-9.351	-1.754	18.841	-16.766	-8.317	50.085	-16.981	5.637	4.604	-1.648	8.683	-19.827	-40.193
157	157	1.06548	1.339	-3.44	-9.183	-1.572	19.415	-17.006	-8.486	48.737	-16.76	6.184	5.013	-1.687	8.319	-17.37	-40.26
158	158	1.07231	1.324	-3.415	-9.033	-1.421	20.01	-17.327	-8.713	47.38	-16.232	6.538	5.305	-1.817	7.923	-15.127	-40.156
159	159	1.07914	1.315	-3.393	-8.897	-1.26	20.604	-17.748	-9.014	46.027	-15.438	7.141	5.461	-2.185	7.822	-12.828	-40.115
160	160	1.08597	1.312	-3.37	-8.782	-1.111	21.218	-18.314	-9.367	44.737	-14.289	7.749	5.668	-2.645	7.79	-10.53	-39.931
161	161	1.0928	1.318	-3.341	-8.687	-0.93	21.812	-18.849	-9.702	43.424	-13.023	8.093	6.08	-3.006	7.473	-8.265	-39.485
162	162	1.09963	1.315	-3.31	-8.588	-0.752	22.368	-19.394	-10.02	42.048	-11.625	8.214	6.604	-3.389	6.947	-6.04	-38.918
163	163	1.10646	1.286	-3.278	-8.495	-0.613	22.904	-20.012	-10.35	40.632	-10.075	8.194	7.078	-3.624	6.386	-3.949	-38.132
164	164	1.11329	1.251	-3.257	-8.422	-0.476	23.389	-20.466	-10.551	39.181	-8.632	7.959	7.316	-3.596	5.818	-2.199	-37.093
165	165	1.12012	1.209	-3.236	-8.346	-0.321	23.824	-20.744	-10.643	37.687	-7.319	7.567	7.504	-3.485	5.145	-0.58	-35.955
166	166	1.12695	1.164	-3.195	-8.257	-0.185	24.226	-20.954	-10.634	36.121	-6.114	7.219	7.837	-3.308	4.421	1.234	-34.814
167	167	1.13378	1.131	-3.144	-8.168	-0.025	24.59	-21.084	-10.547	34.489	-5.062	6.988	8.131	-3.09	3.805	3.125	-33.727
168	168	1.14061	1.083	-3.096	-8.077	0.139	24.908	-21.061	-10.393	32.8	-4.219	6.989	8.126	-2.805	3.495	4.906	-32.672
169	169	1.14744	1.006	-3.05	-7.981	0.263	25.165	-20.951	-10.149	31.055	-3.49	6.828	7.891	-2.393	3.17	6.412	-31.554
170	170	1.15427	0.897	-2.997	-7.855	0.323	25.369	-20.769	-9.802	29.252	-2.947	6.52	7.727	-1.865	2.682	7.921	-30.438
171	171	1.1611	0.791	-2.939	-7.732	0.406	25.525	-20.389	-9.396	27.435	-2.674	6.362	7.616	-1.312	2.264	9.539	-29.364
172	172	1.16793	0.679	-2.878	-7.573	0.476	25.64	-19.89	-8.952	25.615	-2.623	6.328	7.395	-0.805	1.987	11.102	-28.408
173	173	1.17476	0.558	-2.822	-7.379	0.504	25.718	-19.38	-8.492	23.796	-2.655	6.331	7.091	-0.387	1.782	12.599	-27.582
174	174	1.18159	0.427	-2.773	-7.173	0.536	25.759	-18.795	-8.057	21.99	-2.915	6.306	6.721	0.07	1.571	13.981	-26.839
175	175	1.18842	0.273	-2.714	-6.965	0.545	25.791	-18.119	-7.655	20.205	-3.343	6.392	6.359	0.524	1.428	15.378	-26.161
176	176	1.19525	0.131	-2.649	-6.773	0.578	25.797	-17.347	-7.259	18.441	-3.891	6.381	6.089	0.868	1.171	16.785	-25.601
177	177	1.20208	-0.008	-2.574	-6.569	0.599	25.789	-16.482	-6.868	16.719	-4.599	6.31	5.546	1.203	0.999	17.879	-25.111
178	178	1.20891	-0.155	-2.505	-6.337	0.606	25.747	-15.522	-6.53	15.011	-5.524	6.303	4.79	1.572	0.952	18.766	-24.69
179	179	1.21574	-0.301	-2.435	-6.101	0.619	25.685	-14.397	-6.239	13.353	-6.659	6.345	4.025	1.874	0.947	19.611	-24.361
180	180	1.22257	-0.427	-2.367	-5.858	0.655	25.602	-13.23	-6.018	11.766	-7.832	6.225	3.265	2.111	0.821	20.317	-24.058
181	181	1.2294	-0.555	-2.296	-5.588	0.672	25.516	-12.131	-5.86	10.265	-9.02	6.066	2.444	2.306	0.713	20.871	-23.851
182	182	1.23623	-0.703	-2.206	-5.296	0.634	25.455	-11.159	-5.788	8.889	-10.187	6.116	1.428	2.527	0.889	21.211	-23.724
183	183	1.24306	-0.824	-2.118	-5.039	0.627	25.403	-10.403	-5.774	7.618	-11.109	6.12	0.275	2.732	1.14	21.308	-23.609
184	184	1.24989	-0.94	-2.027	-4.777	0.613	25.355	-9.804	-5.793	6.41	-11.91	6.046	-0.787	2.928	1.312	21.396	-23.519
185	185	1.25672	-1.055	-1.942	-4.482	0.561	25.322	-9.599	-5.849	5.339	-12.424	6.046	-1.752	3.156	1.557	21.463	-23.464
186	186	1.26355	-1.165	-1.865	-4.164	0.488	25.281	-9.69	-5.904	4.388	-12.582	6.001	-2.816	3.395	1.866	21.282	-23.32
187	187	1.27038	-1.259	-1.797	-3.835	0.404	25.248	-10.031	-5.924	3.604	-12.482	5.846	-3.755	3.568	2.094	21.019	-23.2
188	188	1.27721	-1.321	-1.743	-3.545	0.367	25.215	-10.419	-5.971	2.978	-12.398	5.877	-4.443	3.828	2.402	20.904	-23.058
189	189	1.28404	-1.377	-1.709	-3.287	0.342	25.16	-10.801	-5.998	2.487	-12.203	5.958	-4.919	4.104	2.704	20.852	-22.792
190	190	1.29087	-1.45	-1.704	-3.017	0.278	25.05	-10.998	-5.983	2.142	-12.034	6.023	-5.113	4.222	2.902	20.897	-22.499
191	191	1.2977	-1.536	-1.725	-2.729	0.193	24.895	-11.03	-5.971	1.931	-12.075	5.99	-5.082	4.396	2.93	20.965	-22.165
192	192	1.30453	-1.612	-1.749	-2.464	0.124	24.739	-11.064	-5.946	1.86	-12.036	5.934	-5.058	4.564	2.98	20.881	-21.768
193	193	1.31136	-1.669	-1.782	-2.223	0.094	24.58	-11.071	-5.954	1.949	-11.859	6.026	-5.031	4.578	3.172	20.693	-21.375
194	194	1.31819	-1.713	-1.842	-1.99	0.07	24.383	-11.067	-5.953	2.173	-11.664	6.085	-4.978	4.548	3.349	20.378	-20.988
195	195	1.32502	-1.765	-1.922	-1.769	0.038	24.143	-11.062	-5.961	2.474	-11.423	6.167	-4.98	4.571	3.576	19.91	-20.515
196	196	1.33185	-1.818	-2.027	-1.571	0.015	23.884	-11.23	-5.96	2.932	-10.845	6.086	-4.858	4.44	3.641	19.328	-20.033
197	197	1.33868	-1.861	-2.144	-1.384	-0.002	23.614	-11.545	-5.971	3.492	-10.098	6.092	-4.647	4.19	3.765	18.752	-19.645
198	198	1.34551	-1.916	-2.257	-1.199	-0.034	23.348	-12.083	-6.018	4.144	-9.15	6.089	-4.474	4.039	3.908	18.02	-19.18
199	199	1.35234	-2	-2.354	-0.983	-0.112	23.041	-12.634	-6.072	4.794	-8.14	6.106	-4.344	3.893	4.081	17.19	-18.64
200	200	1.35917	-2.099	-2.446	-0.745	-0.197	22.619	-12.829	-6.096	5.321	-7.462	6.193	-4.308	3.586	4.327	16.346	-18.225
201	201	1.366	-2.218	-2.518	-0.476	-0.302	22.118	-12.733	-6.094	5.739	-7.099	6.152	-4.6	3.294	4.539	15.194	-17.806
