# Supplementary material for: Gait phenotypes in paediatric hereditary spastic paraplegia revealed by dynamic time warping analysis and random forests
Source: PLoS One. 2018 Mar 8;13(3):e0192345. doi: 10.1371/journal.pone.0192345 (PMC5843164; doi:10.1371/journal.pone.0192345)
Supplement: S2 Data — (ZIP) [file pone.0192345.s009.zip › Healthy/Left.SR.HEALTHY16.2.csv]

	Epoch	Time	Pelvic.obliquity	Pelvic.tilt	Pelvic rotation	Hip.abd.add	Hip.flexion	Hip.rotation	Knee.abd.add	Knee.flexion	Knee.rotation	Ankle.abd.add	Ankle.flexion	Ankle.rotation	Forefoot.abd.add	Forefoot.flexion	Forefoot.rotation
1	1	0	-3.716	-1.731	5.136	-2.723	24.523	-10.992	-6.147	3.723	-10.088	7.67	-9.425	4.046	7.544	14.789	-14.049
2	2	0.00643	-3.705	-1.696	5.197	-2.555	24.463	-10.839	-6.177	4.389	-10.453	7.511	-9.771	4.108	7.727	13.685	-14.046
3	3	0.01286	-3.688	-1.653	5.22	-2.354	24.382	-10.356	-6.201	5.086	-11.024	7.355	-10.241	4.204	7.921	12.404	-13.907
4	4	0.01929	-3.659	-1.616	5.21	-2.131	24.272	-9.736	-6.186	5.748	-11.594	6.973	-10.823	4.296	7.919	10.971	-13.642
5	5	0.02572	-3.636	-1.563	5.182	-1.934	24.177	-9.137	-6.123	6.257	-12.003	6.489	-11.745	4.397	7.895	9.32	-13.244
6	6	0.03215	-3.578	-1.498	5.143	-1.696	24.06	-8.377	-6.042	6.519	-12.412	5.945	-13.062	4.425	7.857	7.486	-12.756
7	7	0.03858	-3.459	-1.452	5.085	-1.402	23.933	-7.668	-5.964	6.687	-12.661	5.246	-14.421	4.454	7.62	5.657	-12.143
8	8	0.04501	-3.26	-1.444	5.001	-1.018	23.849	-7.17	-5.914	6.993	-12.531	4.452	-15.497	4.349	7.147	3.984	-11.481
9	9	0.05144	-2.98	-1.482	4.913	-0.573	23.863	-6.974	-5.931	7.737	-11.951	4.082	-15.999	4.034	6.833	2.619	-10.865
10	10	0.05787	-2.653	-1.557	4.807	-0.117	23.956	-7.065	-5.976	8.937	-10.977	4.131	-16.049	3.548	6.766	1.401	-10.311
11	11	0.0643	-2.309	-1.662	4.686	0.35	24.11	-7.514	-6.105	10.529	-9.512	4.424	-15.709	2.834	6.801	0.269	-9.844
12	12	0.07073	-1.972	-1.801	4.566	0.773	24.21	-7.989	-6.227	12.233	-7.861	4.917	-15.017	1.922	6.931	-0.615	-9.415
13	13	0.07716	-1.675	-1.94	4.457	1.163	24.235	-8.544	-6.414	13.717	-6.046	5.424	-14.235	0.808	7.036	-1.256	-9.116
14	14	0.08359	-1.445	-2.047	4.377	1.477	24.18	-9.17	-6.621	14.865	-4.072	5.801	-13.579	-0.582	7.033	-1.797	-9.018
15	15	0.09002	-1.273	-2.148	4.314	1.721	24.016	-9.936	-6.848	15.737	-1.944	5.913	-13.083	-2.08	6.82	-2.364	-9.021
16	16	0.09645	-1.148	-2.246	4.299	1.904	23.704	-10.651	-7.069	16.384	0.018	6.167	-12.709	-3.536	6.785	-2.929	-9.088
17	17	0.10288	-1.031	-2.309	4.306	2.082	23.329	-11.13	-7.215	16.919	1.568	6.405	-12.247	-4.874	6.787	-3.348	-9.205
18	18	0.10931	-0.918	-2.346	4.35	2.274	22.934	-11.568	-7.362	17.378	2.879	6.517	-11.654	-6.094	6.712	-3.611	-9.364
19	19	0.11574	-0.814	-2.362	4.45	2.476	22.458	-11.623	-7.4	17.66	3.512	6.478	-11.136	-7.011	6.553	-3.85	-9.484
20	20	0.12217	-0.723	-2.345	4.618	2.65	21.95	-11.699	-7.414	17.763	3.814	6.347	-10.632	-7.577	6.376	-4.004	-9.565
21	21	0.1286	-0.623	-2.292	4.827	2.837	21.417	-11.81	-7.41	17.684	3.932	6.146	-10.137	-7.959	6.182	-4.061	-9.651
22	22	0.13503	-0.46	-2.24	5.042	3.104	20.805	-11.844	-7.358	17.408	3.704	5.891	-9.706	-8.016	5.998	-4.076	-9.671
23	23	0.14146	-0.252	-2.154	5.287	3.42	20.183	-11.913	-7.295	17.003	3.194	5.703	-9.377	-7.702	5.94	-4.114	-9.606
24	24	0.14789	-0.028	-2.036	5.575	3.745	19.574	-12.088	-7.236	16.512	2.555	5.492	-9.073	-7.168	5.9	-4.131	-9.521
25	25	0.15432	0.207	-1.895	5.894	4.052	19.005	-12.447	-7.186	16.008	1.967	5.181	-8.76	-6.555	5.79	-4.141	-9.456
26	26	0.16075	0.448	-1.733	6.222	4.363	18.465	-12.82	-7.126	15.483	1.321	4.836	-8.509	-5.868	5.66	-4.193	-9.388
27	27	0.16718	0.692	-1.538	6.547	4.657	17.988	-13.183	-7.065	14.946	0.631	4.658	-8.353	-5.147	5.683	-4.27	-9.343
28	28	0.17361	0.921	-1.342	6.869	4.92	17.537	-13.571	-6.992	14.434	0.097	4.592	-8.173	-4.579	5.795	-4.303	-9.334
29	29	0.18004	1.135	-1.154	7.19	5.152	17.1	-14.003	-6.906	13.958	-0.283	4.472	-7.95	-4.131	5.842	-4.318	-9.346
30	30	0.18647	1.325	-0.963	7.498	5.371	16.68	-14.399	-6.85	13.517	-0.598	4.489	-7.738	-3.738	5.981	-4.342	-9.337
31	31	0.1929	1.508	-0.791	7.783	5.598	16.261	-14.69	-6.789	13.147	-0.741	4.451	-7.462	-3.618	6.018	-4.357	-9.347
32	32	0.19933	1.69	-0.653	8.011	5.875	15.8	-14.751	-6.733	12.762	-0.825	4.415	-7.172	-3.747	6.003	-4.337	-9.381
33	33	0.20576	1.833	-0.527	8.21	6.106	15.321	-14.562	-6.604	12.412	-0.84	4.408	-6.894	-4.134	5.998	-4.332	-9.404
34	34	0.21219	1.939	-0.429	8.371	6.343	14.793	-14.107	-6.488	12.084	-0.818	4.496	-6.627	-4.743	6.029	-4.346	-9.397
35	35	0.21862	2.003	-0.359	8.496	6.574	14.199	-13.343	-6.337	11.731	-0.838	4.521	-6.352	-5.537	5.979	-4.345	-9.363
36	36	0.22505	2.021	-0.327	8.583	6.762	13.524	-12.369	-6.119	11.331	-0.917	4.391	-6.109	-6.418	5.802	-4.363	-9.323
37	37	0.23148	1.994	-0.315	8.629	6.922	12.818	-11.338	-5.949	10.907	-0.965	4.429	-5.923	-7.319	5.765	-4.388	-9.27
38	38	0.23791	1.93	-0.315	8.649	7.032	12.103	-10.445	-5.802	10.487	-0.896	4.582	-5.737	-8.149	5.858	-4.403	-9.201
39	39	0.24434	1.838	-0.334	8.604	7.114	11.332	-9.522	-5.623	10.004	-0.861	4.653	-5.559	-8.873	5.918	-4.403	-9.102
40	40	0.25077	1.716	-0.376	8.502	7.17	10.553	-8.802	-5.472	9.523	-0.801	4.556	-5.304	-9.382	5.863	-4.355	-9.017
41	41	0.2572	1.559	-0.44	8.398	7.164	9.723	-8.25	-5.339	9.007	-0.79	4.629	-5.046	-9.696	5.993	-4.276	-8.969
42	42	0.26363	1.394	-0.522	8.277	7.155	8.86	-7.895	-5.254	8.409	-0.879	4.758	-4.934	-9.698	6.197	-4.282	-8.927
43	43	0.27006	1.232	-0.595	8.146	7.113	8.033	-7.75	-5.159	7.781	-1.047	4.783	-4.886	-9.456	6.339	-4.326	-8.935
44	44	0.27649	1.063	-0.654	8.038	7.026	7.257	-7.91	-5.077	7.183	-1.26	4.858	-4.745	-8.947	6.554	-4.278	-9.001
45	45	0.28292	0.87	-0.709	7.941	6.892	6.475	-8.197	-4.972	6.565	-1.578	4.915	-4.612	-8.228	6.776	-4.236	-9.079
46	46	0.28935	0.707	-0.782	7.812	6.792	5.695	-8.612	-4.86	5.97	-1.841	4.802	-4.484	-7.418	6.853	-4.241	-9.157
47	47	0.29578	0.594	-0.859	7.64	6.755	4.925	-9.085	-4.762	5.367	-2.093	4.615	-4.327	-6.567	6.854	-4.21	-9.277
48	48	0.30221	0.491	-0.913	7.477	6.706	4.216	-9.752	-4.675	4.805	-2.167	4.622	-4.161	-5.76	7.023	-4.153	-9.445
49	49	0.30864	0.388	-0.934	7.34	6.63	3.595	-10.542	-4.562	4.353	-2.03	4.535	-3.965	-5.033	7.095	-4.141	-9.568
50	50	0.31507	0.303	-0.938	7.213	6.56	3.049	-11.382	-4.437	4.004	-1.746	4.363	-3.743	-4.434	7.076	-4.166	-9.694
51	51	0.3215	0.234	-0.934	7.077	6.506	2.512	-12.122	-4.302	3.679	-1.358	4.173	-3.497	-4.025	7.017	-4.182	-9.816
52	52	0.32793	0.193	-0.921	6.898	6.489	2.036	-12.753	-4.191	3.469	-0.842	4.175	-3.21	-3.818	7.115	-4.186	-9.937
53	53	0.33436	0.16	-0.888	6.712	6.473	1.655	-13.397	-4.109	3.387	-0.161	4.107	-2.949	-3.752	7.125	-4.282	-10.038
54	54	0.34079	0.115	-0.841	6.523	6.436	1.305	-13.899	-4.009	3.342	0.538	3.958	-2.649	-3.842	7.051	-4.359	-10.135
55	55	0.34722	0.09	-0.788	6.294	6.422	1.003	-14.232	-3.936	3.393	1.141	3.98	-2.249	-3.984	7.118	-4.353	-10.25
56	56	0.35365	0.083	-0.738	6.029	6.465	0.738	-14.482	-3.947	3.526	1.759	3.9	-1.848	-4.172	7.054	-4.414	-10.333
57	57	0.36008	0.077	-0.703	5.758	6.519	0.457	-14.631	-3.969	3.655	2.232	3.762	-1.477	-4.299	6.934	-4.509	-10.404
58	58	0.36651	0.076	-0.704	5.48	6.587	0.11	-14.62	-4.005	3.713	2.509	3.83	-1.139	-4.409	6.992	-4.55	-10.515
59	59	0.37294	0.064	-0.712	5.226	6.622	-0.215	-14.61	-4.027	3.818	2.732	3.871	-0.776	-4.487	7.026	-4.586	-10.621
60	60	0.37937	0.068	-0.744	4.958	6.674	-0.513	-14.668	-4.08	3.997	2.92	3.859	-0.416	-4.431	7.002	-4.668	-10.697
61	61	0.3858	0.068	-0.801	4.674	6.734	-0.87	-14.582	-4.128	4.139	2.95	3.848	-0.055	-4.355	6.979	-4.736	-10.788
62	62	0.39223	0.045	-0.861	4.418	6.766	-1.233	-14.59	-4.188	4.277	3.039	3.927	0.343	-4.283	7.029	-4.754	-10.894
63	63	0.39866	0.024	-0.944	4.135	6.798	-1.588	-14.629	-4.265	4.47	3.108	3.929	0.741	-4.119	7.002	-4.815	-10.975
64	64	0.40509	0.01	-1.046	3.828	6.845	-1.98	-14.595	-4.364	4.636	3.064	4.028	1.082	-3.899	7.055	-4.905	-11.066
65	65	0.41152	-0.003	-1.148	3.526	6.869	-2.361	-14.675	-4.431	4.836	3.196	4.058	1.498	-3.785	7.058	-4.953	-11.195
66	66	0.41795	-0.043	-1.24	3.265	6.864	-2.738	-14.789	-4.517	5.008	3.339	4.107	1.881	-3.677	7.058	-5.018	-11.31
67	67	0.42438	-0.092	-1.317	2.99	6.855	-3.074	-14.921	-4.621	5.245	3.527	4.033	2.274	-3.568	6.948	-5.141	-11.397
68	68	0.43081	-0.15	-1.371	2.701	6.797	-3.349	-15.102	-4.693	5.575	3.883	3.91	2.771	-3.606	6.805	-5.213	-11.52
69	69	0.43724	-0.202	-1.403	2.417	6.747	-3.57	-15.264	-4.801	5.961	4.225	3.89	3.252	-3.659	6.75	-5.313	-11.639
70	70	0.44367	-0.245	-1.402	2.152	6.689	-3.739	-15.546	-4.92	6.355	4.66	3.857	3.672	-3.685	6.685	-5.478	-11.733
71	71	0.4501	-0.292	-1.381	1.915	6.619	-3.932	-15.82	-5.014	6.667	5.067	3.833	4.09	-3.745	6.628	-5.598	-11.866
72	72	0.45653	-0.335	-1.352	1.66	6.57	-4.107	-16.026	-5.138	7.035	5.513	3.766	4.569	-3.886	6.529	-5.717	-11.982
73	73	0.46296	-0.347	-1.322	1.367	6.542	-4.229	-16.233	-5.3	7.508	5.946	3.78	5.052	-3.974	6.503	-5.871	-12.081
74	74	0.46939	-0.34	-1.278	1.035	6.524	-4.36	-16.353	-5.427	7.934	6.301	3.771	5.505	-4.049	6.471	-6.022	-12.205
75	75	0.47582	-0.31	-1.22	0.622	6.55	-4.452	-16.417	-5.608	8.377	6.628	3.799	5.932	-4.119	6.467	-6.189	-12.369
76	76	0.48225	-0.274	-1.163	0.179	6.597	-4.533	-16.436	-5.847	8.864	6.911	3.92	6.347	-4.161	6.53	-6.387	-12.519
77	77	0.48868	-0.245	-1.128	-0.234	6.629	-4.659	-16.508	-6.072	9.307	7.193	3.954	6.767	-4.172	6.508	-6.582	-12.665
78	78	0.49511	-0.231	-1.092	-0.603	6.623	-4.816	-16.521	-6.224	9.708	7.364	3.856	7.186	-4.18	6.373	-6.778	-12.826
79	79	0.50154	-0.226	-1.057	-0.963	6.599	-4.937	-16.526	-6.383	10.185	7.477	3.787	7.577	-4.146	6.273	-7.036	-12.971
80	80	0.50797	-0.213	-1.048	-1.342	6.58	-5.131	-16.327	-6.512	10.603	7.434	3.809	7.903	-4.152	6.253	-7.306	-13.139
81	81	0.5144	-0.185	-1.072	-1.736	6.577	-5.424	-15.946	-6.574	10.909	7.247	3.748	8.154	-4.17	6.171	-7.597	-13.315
82	82	0.52083	-0.146	-1.099	-2.135	6.585	-5.705	-15.705	-6.659	11.211	7.152	3.663	8.406	-4.127	6.069	-7.89	-13.477
83	83	0.52726	-0.121	-1.138	-2.498	6.562	-6.023	-15.495	-6.735	11.519	7.071	3.82	8.695	-4.114	6.191	-8.122	-13.661
84	84	0.53369	-0.121	-1.2	-2.818	6.485	-6.366	-15.44	-6.799	11.847	7.108	3.979	9.029	-4.104	6.322	-8.337	-13.839
85	85	0.54012	-0.092	-1.283	-3.147	6.435	-6.738	-15.317	-6.834	12.134	7.011	4.07	9.335	-4.016	6.386	-8.554	-14.023
86	86	0.54655	-0.025	-1.403	-3.511	6.436	-7.206	-15.003	-6.848	12.353	6.748	4.315	9.684	-3.957	6.578	-8.66	-14.268
87	87	0.55298	0.031	-1.55	-3.834	6.423	-7.72	-14.853	-6.888	12.562	6.623	4.553	10.082	-3.939	6.754	-8.744	-14.534
88	88	0.55941	0.064	-1.692	-4.103	6.383	-8.232	-14.766	-6.914	12.755	6.426	4.751	10.409	-3.852	6.892	-8.901	-14.808
89	89	0.56584	0.124	-1.843	-4.408	6.372	-8.748	-14.999	-7.029	12.913	6.486	4.992	10.763	-3.726	7.051	-9.017	-15.137
90	90	0.57227	0.181	-2.002	-4.725	6.338	-9.269	-15.221	-7.122	13.105	6.53	5.179	11.142	-3.614	7.166	-9.14	-15.495
91	91	0.5787	0.205	-2.147	-4.995	6.272	-9.762	-15.473	-7.237	13.327	6.519	5.424	11.453	-3.45	7.321	-9.346	-15.822
92	92	0.58513	0.226	-2.282	-5.271	6.19	-10.268	-15.568	-7.302	13.541	6.29	5.593	11.714	-3.185	7.401	-9.623	-16.118
93	93	0.59156	0.272	-2.39	-5.615	6.119	-10.734	-15.747	-7.4	13.763	6.211	5.673	11.87	-2.915	7.428	-10.029	-16.401
94	94	0.59799	0.326	-2.479	-6.019	6.065	-11.172	-15.926	-7.579	13.992	6.226	5.844	11.919	-2.627	7.547	-10.535	-16.614
95	95	0.60442	0.377	-2.546	-6.45	5.978	-11.562	-16.091	-7.762	14.277	6.201	6.117	11.902	-2.221	7.771	-11.115	-16.753
96	96	0.61085	0.397	-2.569	-6.865	5.819	-11.881	-16.266	-7.898	14.595	6.212	6.222	11.815	-1.817	7.876	-11.809	-16.847
97	97	0.61728	0.409	-2.56	-7.288	5.631	-12.119	-16.532	-8.076	15.007	6.399	6.287	11.709	-1.463	7.976	-12.592	-16.893
98	98	0.62371	0.436	-2.531	-7.724	5.431	-12.308	-16.806	-8.274	15.502	6.607	6.432	11.63	-1.103	8.149	-13.384	-16.926
99	99	0.63014	0.47	-2.46	-8.173	5.234	-12.44	-17.129	-8.508	15.989	6.905	6.51	11.477	-0.736	8.278	-14.257	-16.915
100	100	0.63657	0.513	-2.363	-8.644	5.02	-12.505	-17.356	-8.723	16.559	7.2	6.637	11.33	-0.442	8.482	-15.131	-16.906
101	101	0.643	0.578	-2.234	-9.161	4.841	-12.497	-17.569	-9.024	17.186	7.581	6.901	11.21	-0.247	8.804	-15.968	-16.926
102	102	0.64943	0.654	-2.052	-9.692	4.682	-12.41	-17.72	-9.358	17.87	7.898	7.143	11.025	0.009	9.118	-16.914	-16.883
103	103	0.65586	0.722	-1.854	-10.177	4.509	-12.283	-17.972	-9.734	18.614	8.26	7.424	10.777	0.294	9.491	-17.97	-16.801
104	104	0.66229	0.753	-1.68	-10.593	4.319	-12.187	-18.272	-10.154	19.351	8.611	7.779	10.497	0.559	9.927	-19.064	-16.71
105	105	0.66872	0.706	-1.495	-10.946	4.058	-11.996	-18.584	-10.586	20.185	8.862	8.197	10.142	0.9	10.447	-20.252	-16.56
106	106	0.67515	0.575	-1.306	-11.256	3.773	-11.715	-18.787	-11.072	21.092	8.929	8.586	9.636	1.287	10.952	-21.619	-16.339
107	107	0.68158	0.344	-1.17	-11.514	3.426	-11.412	-18.86	-11.548	22.088	8.812	9.012	9.023	1.595	11.53	-23.093	-16.159
108	108	0.68801	0.019	-1.093	-11.676	2.979	-11.099	-19.01	-12.021	23.156	8.622	9.499	8.325	1.895	12.192	-24.652	-16.009
109	109	0.69444	-0.401	-1.07	-11.662	2.457	-10.789	-19.12	-12.412	24.321	8.225	9.801	7.579	2.222	12.701	-26.347	-15.796
110	110	0.70087	-0.821	-1.09	-11.479	1.949	-10.484	-19.254	-12.758	25.59	7.7	10.152	6.833	2.455	13.264	-28.056	-15.656
111	111	0.7073	-1.14	-1.146	-11.244	1.539	-10.233	-19.52	-13.09	26.874	7.245	10.464	6.058	2.619	13.853	-29.795	-15.598
112	112	0.71373	-1.369	-1.199	-10.96	1.218	-9.994	-19.842	-13.371	28.169	6.806	10.597	5.166	2.824	14.362	-31.682	-15.487
113	113	0.72016	-1.498	-1.237	-10.629	1.026	-9.71	-20.172	-13.664	29.546	6.296	10.587	4.224	3.047	14.771	-33.684	-15.358
114	114	0.72659	-1.56	-1.246	-10.222	0.888	-9.319	-20.78	-14.023	31.021	5.902	10.441	3.272	3.265	15.108	-35.744	-15.27
115	115	0.73302	-1.579	-1.238	-9.775	0.748	-8.904	-21.411	-14.272	32.491	5.437	10.089	2.18	3.582	15.349	-37.935	-15.137
116	116	0.73945	-1.574	-1.227	-9.324	0.589	-8.454	-22.011	-14.439	34.016	4.943	9.541	0.988	3.934	15.485	-40.261	-14.937
117	117	0.74588	-1.501	-1.206	-8.986	0.503	-7.919	-22.553	-14.665	35.613	4.369	8.934	-0.258	4.342	15.617	-42.638	-14.74
118	118	0.75231	-1.422	-1.185	-8.716	0.378	-7.348	-23.053	-14.849	37.211	3.764	8.377	-1.585	4.726	15.867	-45.011	-14.6
119	119	0.75874	-1.385	-1.142	-8.473	0.175	-6.715	-23.509	-14.964	38.796	3.13	7.728	-3.014	5.077	16.095	-47.424	-14.482
120	120	0.76517	-1.388	-1.081	-8.306	-0.081	-5.993	-23.939	-15.11	40.386	2.498	7.02	-4.548	5.359	16.316	-49.887	-14.412
121	121	0.7716	-1.417	-1.015	-8.28	-0.394	-5.179	-24.32	-15.327	42.076	1.902	6.376	-6.073	5.532	16.637	-52.338	-14.411
122	122	0.77803	-1.474	-0.925	-8.34	-0.734	-4.272	-24.594	-15.557	43.809	1.204	5.798	-7.523	5.688	17.011	-54.669	-14.47
123	123	0.78446	-1.584	-0.82	-8.432	-1.131	-3.252	-24.856	-15.845	45.601	0.51	5.239	-8.806	5.809	17.338	-56.817	-14.547
124	124	0.79089	-1.764	-0.73	-8.526	-1.606	-2.182	-25.256	-16.264	47.381	-0.056	4.701	-9.863	5.905	17.593	-58.712	-14.624
125	125	0.79732	-1.97	-0.621	-8.694	-2.077	-1.109	-25.339	-16.531	49.127	-0.822	4.064	-10.773	6.004	17.694	-60.441	-14.73
126	126	0.80375	-2.181	-0.499	-8.908	-2.511	0.024	-25.234	-16.779	50.934	-1.673	3.459	-11.587	6.042	17.743	-62.094	-14.85
127	127	0.81018	-2.435	-0.386	-9.053	-2.983	1.182	-25.109	-17.005	52.793	-2.456	2.951	-12.323	5.985	17.806	-63.681	-14.933
128	128	0.81661	-2.713	-0.286	-9.107	-3.474	2.298	-24.962	-17.122	54.59	-3.106	2.431	-12.931	5.773	17.773	-65.113	-15.019
129	129	0.82304	-2.962	-0.23	-9.144	-3.919	3.367	-24.878	-17.33	56.365	-3.706	2.158	-13.268	5.532	17.828	-66.224	-15.186
130	130	0.82947	-3.167	-0.218	-9.173	-4.278	4.388	-24.713	-17.534	58.168	-4.241	2.183	-13.137	5.246	17.927	-66.848	-15.381
131	131	0.8359	-3.305	-0.231	-9.234	-4.527	5.357	-24.553	-17.761	59.859	-4.506	2.476	-12.542	4.833	18.053	-66.881	-15.608
132	132	0.84233	-3.42	-0.27	-9.254	-4.732	6.27	-24.33	-17.902	61.437	-4.753	2.945	-11.759	4.325	18.24	-66.58	-15.962
133	133	0.84876	-3.521	-0.339	-9.173	-4.94	7.093	-24.235	-18.051	62.886	-4.815	3.552	-10.949	3.681	18.503	-66.142	-16.356
134	134	0.85519	-3.572	-0.417	-9.081	-5.063	7.895	-24.126	-18.175	64.192	-4.751	4.196	-10.13	2.961	18.753	-65.549	-16.731
135	135	0.86162	-3.562	-0.509	-9.047	-5.053	8.645	-23.705	-18.05	65.31	-4.743	4.781	-9.302	2.216	18.92	-64.775	-17.114
136	136	0.86805	-3.53	-0.613	-8.948	-5.013	9.331	-23.242	-17.816	66.242	-4.802	5.314	-8.461	1.585	19.015	-63.848	-17.483
137	137	0.87448	-3.485	-0.737	-8.771	-4.961	9.941	-22.873	-17.568	66.985	-4.796	5.655	-7.667	1.026	18.929	-62.896	-17.76
138	138	0.88091	-3.376	-0.849	-8.665	-4.784	10.523	-22.265	-17.12	67.572	-4.815	5.79	-6.957	0.509	18.687	-61.961	-17.945
139	139	0.88734	-3.214	-0.937	-8.635	-4.486	11.136	-21.44	-16.553	68.073	-5.008	5.86	-6.29	0.064	18.384	-60.983	-18.161
140	140	0.89377	-3.068	-1.012	-8.515	-4.239	11.769	-20.768	-16.006	68.494	-5.169	5.775	-5.614	-0.358	17.95	-59.955	-18.391
141	141	0.9002	-2.923	-1.093	-8.348	-4.019	12.384	-20.318	-15.571	68.767	-5.231	5.615	-4.959	-0.732	17.474	-58.85	-18.599
142	142	0.90663	-2.775	-1.168	-8.201	-3.778	12.942	-19.729	-15.001	68.828	-5.334	5.559	-4.388	-1.176	17.103	-57.631	-18.943
143	143	0.91306	-2.641	-1.222	-7.998	-3.584	13.524	-19.346	-14.545	68.81	-5.462	5.492	-3.862	-1.563	16.751	-56.381	-19.348
144	144	0.91949	-2.51	-1.27	-7.738	-3.416	14.123	-19.206	-14.251	68.709	-5.597	5.426	-3.322	-1.887	16.399	-55.035	-19.8
145	145	0.92592	-2.371	-1.341	-7.463	-3.27	14.656	-19.114	-13.94	68.499	-5.706	5.454	-2.729	-2.268	16.13	-53.526	-20.365
146	146	0.93235	-2.201	-1.358	-7.26	-3.061	15.281	-18.846	-13.532	68.263	-5.979	5.376	-2.12	-2.515	15.746	-51.975	-20.905
147	147	0.93878	-2.033	-1.348	-7.055	-2.808	15.946	-18.567	-13.163	67.926	-6.411	5.041	-1.601	-2.59	15.096	-50.515	-21.372
148	148	0.94521	-1.881	-1.364	-6.771	-2.622	16.557	-18.458	-12.89	67.464	-6.8	4.728	-1.208	-2.581	14.47	-49.098	-21.78
149	149	0.95164	-1.768	-1.375	-6.41	-2.503	17.092	-18.358	-12.559	66.833	-7.126	4.488	-0.919	-2.655	13.916	-47.671	-22.222
150	150	0.95807	-1.646	-1.38	-6.117	-2.315	17.655	-18.056	-12.161	66.187	-7.703	4.066	-0.565	-2.468	13.128	-46.235	-22.542
151	151	0.9645	-1.51	-1.402	-5.839	-2.086	18.229	-17.727	-11.826	65.603	-8.445	3.891	0.009	-2.118	12.44	-44.552	-22.84
152	152	0.97093	-1.371	-1.402	-5.524	-1.865	18.787	-17.536	-11.625	64.904	-9.117	4.14	0.453	-1.805	12.121	-42.772	-23.172
153	153	0.97736	-1.238	-1.385	-5.237	-1.636	19.328	-17.429	-11.548	64.023	-9.769	4.393	0.713	-1.352	11.821	-41.046	-23.392
154	154	0.98379	-1.147	-1.36	-4.954	-1.433	19.909	-17.37	-11.588	63.129	-10.521	4.922	1.066	-0.832	11.681	-39.099	-23.677
155	155	0.99022	-1.078	-1.352	-4.669	-1.259	20.477	-17.411	-11.782	62.242	-11.195	6.116	1.247	-0.351	12.156	-37.066	-23.986
156	156	0.99665	-1.004	-1.324	-4.379	-1.113	21.09	-17.599	-12.1	61.397	-11.678	7.639	1.315	-0.078	12.968	-35.007	-24.4
157	157	1.00308	-0.928	-1.308	-4.124	-0.947	21.669	-17.764	-12.401	60.459	-12.019	8.914	1.711	-0.039	13.419	-32.654	-24.926
158	158	1.00951	-0.882	-1.294	-3.862	-0.827	22.166	-17.796	-12.572	59.386	-12.184	10.399	2.127	-0.192	14.032	-30.108	-25.469
159	159	1.01594	-0.825	-1.275	-3.609	-0.696	22.657	-17.718	-12.67	58.344	-12.274	12.335	2.238	-0.516	15.161	-27.644	-26.073
160	160	1.02237	-0.78	-1.242	-3.37	-0.563	23.206	-17.733	-12.865	57.253	-12.235	13.662	2.591	-0.807	15.641	-25.157	-26.497
161	161	1.0288	-0.763	-1.224	-3.1	-0.494	23.679	-17.594	-12.838	56.026	-12.082	14.381	3.206	-1.238	15.511	-22.6	-26.829
162	162	1.03523	-0.73	-1.225	-2.879	-0.398	24.048	-17.145	-12.544	54.751	-12.023	15.082	3.611	-1.624	15.504	-20.254	-27.046
163	163	1.04166	-0.645	-1.244	-2.741	-0.188	24.432	-16.647	-12.3	53.632	-12.13	15.947	3.641	-1.783	15.835	-18.323	-27.127
164	164	1.04809	-0.578	-1.237	-2.572	-0.014	24.855	-16.16	-12.012	52.453	-12.19	16.641	3.478	-2.003	16.124	-16.561	-27.206
165	165	1.05452	-0.541	-1.232	-2.359	0.079	25.227	-15.557	-11.554	51.113	-12.207	16.945	3.299	-2.181	16.113	-14.891	-27.107
166	166	1.06095	-0.503	-1.276	-2.146	0.187	25.5	-14.878	-11.053	49.646	-12.266	16.782	3.146	-2.168	15.699	-13.393	-26.723
167	167	1.06738	-0.486	-1.355	-1.907	0.234	25.768	-14.327	-10.596	48.328	-12.169	16.38	3.055	-2.117	15.148	-12.099	-26.153
168	168	1.07381	-0.457	-1.44	-1.701	0.312	25.992	-13.721	-10.116	47.031	-11.985	16.119	2.981	-2.159	14.754	-10.777	-25.558
169	169	1.08024	-0.402	-1.544	-1.534	0.421	26.157	-13.049	-9.593	45.681	-11.805	15.818	2.813	-2.175	14.387	-9.549	-24.903
170	170	1.08667	-0.365	-1.661	-1.372	0.52	26.305	-12.55	-9.23	44.242	-11.46	15.115	2.667	-2.02	13.652	-8.456	-23.98
171	171	1.0931	-0.356	-1.794	-1.202	0.575	26.42	-12.094	-8.902	42.854	-11.029	14.451	2.645	-1.885	12.923	-7.296	-23.014
172	172	1.09953	-0.341	-1.924	-1.033	0.615	26.539	-11.682	-8.595	41.571	-10.675	14.017	2.71	-1.709	12.388	-6.042	-22.118
173	173	1.10596	-0.338	-2.052	-0.803	0.587	26.643	-11.441	-8.331	40.298	-10.356	13.663	2.686	-1.461	11.974	-4.847	-21.296
174	174	1.11239	-0.318	-2.194	-0.617	0.593	26.707	-11.231	-8.079	38.961	-9.953	13.315	2.201	-1.2	11.744	-4.048	-20.446
175	175	1.11882	-0.309	-2.319	-0.418	0.568	26.765	-11.117	-7.857	37.545	-9.571	12.863	1.433	-0.756	11.509	-3.517	-19.516
176	176	1.12525	-0.343	-2.454	-0.172	0.45	26.791	-11.173	-7.676	36.087	-9.188	12.27	0.772	-0.155	11.111	-2.915	-18.548
177	177	1.13168	-0.364	-2.585	0.015	0.396	26.809	-11.306	-7.556	34.631	-8.674	11.453	0.325	0.328	10.449	-2.174	-17.632
178	178	1.13811	-0.339	-2.699	0.112	0.424	26.813	-11.343	-7.369	33.134	-8.117	10.59	-0.153	0.696	9.772	-1.425	-16.765
179	179	1.14454	-0.322	-2.791	0.246	0.414	26.794	-11.53	-7.223	31.578	-7.488	9.857	-0.609	0.969	9.193	-0.571	-16.044
180	180	1.15097	-0.34	-2.856	0.459	0.33	26.764	-11.75	-7.07	30.063	-6.892	9.2	-0.914	1.147	8.617	0.401	-15.432
181	181	1.1574	-0.355	-2.912	0.653	0.283	26.727	-11.951	-6.957	28.612	-6.184	8.631	-1.114	1.124	8.071	1.435	-14.888
182	182	1.16383	-0.366	-2.933	0.837	0.263	26.712	-12.112	-6.864	27.195	-5.54	8.117	-1.273	1.111	7.543	2.484	-14.357
183	183	1.17026	-0.379	-2.898	1.012	0.254	26.746	-12.115	-6.754	25.85	-5.079	7.844	-1.433	1.123	7.213	3.529	-13.847
184	184	1.17669	-0.41	-2.827	1.206	0.232	26.842	-12.046	-6.691	24.626	-4.767	7.687	-1.65	1.185	6.961	4.454	-13.347
185	185	1.18312	-0.43	-2.753	1.373	0.239	26.917	-11.782	-6.591	23.433	-4.627	7.522	-1.999	1.342	6.718	5.199	-12.757
186	186	1.18955	-0.475	-2.637	1.599	0.173	27.007	-11.521	-6.48	22.261	-4.612	7.591	-2.448	1.557	6.714	5.863	-12.208
187	187	1.19598	-0.498	-2.478	1.75	0.217	27.13	-11.105	-6.416	21.141	-4.82	7.598	-2.896	1.825	6.643	6.459	-11.707
188	188	1.20241	-0.525	-2.323	1.889	0.265	27.229	-10.642	-6.377	20.088	-5.168	7.667	-3.26	2.16	6.607	7.07	-11.238
189	189	1.20884	-0.569	-2.183	2.061	0.251	27.26	-10.162	-6.292	19.034	-5.601	7.719	-3.536	2.459	6.554	7.734	-10.855
190	190	1.21527	-0.653	-2.034	2.289	0.149	27.259	-9.706	-6.18	17.996	-6.086	7.777	-3.674	2.675	6.496	8.504	-10.601
191	191	1.2217	-0.724	-1.888	2.423	0.115	27.281	-9.324	-6.161	17.052	-6.619	8.008	-3.788	2.884	6.608	9.271	-10.532
192	192	1.22813	-0.798	-1.741	2.592	0.052	27.294	-9.053	-6.146	16.214	-7.092	8.196	-3.854	3.066	6.702	9.962	-10.497
193	193	1.23456	-0.879	-1.605	2.82	-0.07	27.29	-8.951	-6.125	15.46	-7.399	8.367	-3.777	3.094	6.773	10.709	-10.561
194	194	1.24099	-0.906	-1.507	2.952	-0.054	27.265	-8.942	-6.172	14.823	-7.728	8.422	-3.558	3.167	6.737	11.468	-10.718
195	195	1.24742	-0.915	-1.439	3.034	0.011	27.176	-9.059	-6.258	14.201	-7.848	8.561	-3.508	3.209	6.834	12.007	-10.855
196	196	1.25385	-0.91	-1.415	3.113	0.074	27.01	-9.133	-6.262	13.608	-7.978	8.663	-3.624	3.22	6.985	12.331	-10.995
197	197	1.26028	-0.907	-1.432	3.239	0.089	26.815	-9.346	-6.241	13.158	-7.952	8.943	-3.64	3.104	7.317	12.658	-11.197
198	198	1.26671	-0.864	-1.488	3.287	0.209	26.556	-9.587	-6.286	12.801	-7.83	9.498	-3.679	2.913	7.911	12.894	-11.449
199	199	1.27314	-0.859	-1.549	3.353	0.291	26.211	-9.855	-6.287	12.41	-7.575	9.694	-3.932	2.669	8.242	12.8	-11.644
200	200	1.27957	-0.852	-1.657	3.37	0.39	25.776	-10.143	-6.244	12.082	-7.181	9.523	-4.341	2.451	8.303	12.356	-11.721
201	201	1.286	-0.837	-1.767	3.336	0.539	25.426	-10.449	-6.28	12.051	-6.769	9.033	-4.894	2.444	8.082	11.456	-11.595
