# Supplementary material for: Gait phenotypes in paediatric hereditary spastic paraplegia revealed by dynamic time warping analysis and random forests
Source: PLoS One. 2018 Mar 8;13(3):e0192345. doi: 10.1371/journal.pone.0192345 (PMC5843164; doi:10.1371/journal.pone.0192345)
Supplement: S2 Data — (ZIP) [file pone.0192345.s009.zip › Healthy/Left.SR.HEALTHY16.4.csv]

	Epoch	Time	Pelvic.obliquity	Pelvic.tilt	Pelvic rotation	Hip.abd.add	Hip.flexion	Hip.rotation	Knee.abd.add	Knee.flexion	Knee.rotation	Ankle.abd.add	Ankle.flexion	Ankle.rotation	Forefoot.abd.add	Forefoot.flexion	Forefoot.rotation
1	1	0	-1.972	2.22	1.447	-2.393	29.287	-9.79	-6.62	12.206	1.486	8.464	-2.995	-1.668	4.255	12.436	-9.705
2	2	0.00507	-2.046	2.001	1.439	-2.274	28.965	-10.019	-6.705	12.96	1.269	8.158	-3.492	-1.061	4.324	10.995	-9.518
3	3	0.01014	-2.123	1.775	1.37	-2.128	28.635	-10.404	-6.879	13.743	1.25	7.899	-4.076	-0.359	4.435	9.404	-9.234
4	4	0.01521	-2.216	1.55	1.281	-1.998	28.258	-10.682	-7.04	14.453	1.227	7.503	-4.683	0.346	4.396	7.793	-8.858
5	5	0.02028	-2.305	1.316	1.182	-1.861	27.821	-10.932	-7.206	14.979	1.269	7.083	-5.274	1.026	4.294	6.322	-8.418
6	6	0.02535	-2.348	1.073	1.068	-1.674	27.362	-11.273	-7.392	15.275	1.584	6.679	-5.978	1.584	4.181	4.941	-7.92
7	7	0.03042	-2.304	0.828	0.946	-1.402	26.91	-11.656	-7.586	15.413	2.177	6.28	-6.847	1.975	4.047	3.549	-7.331
8	8	0.03549	-2.186	0.588	0.841	-1.077	26.534	-12.175	-7.82	15.571	3.092	5.716	-7.702	2.255	3.696	2.177	-6.613
9	9	0.04056	-2.013	0.365	0.738	-0.713	26.28	-12.79	-8.128	15.9	4.218	5.123	-8.336	2.364	3.229	0.95	-5.907
10	10	0.04563	-1.784	0.141	0.62	-0.296	26.084	-13.235	-8.428	16.44	5.391	4.609	-8.65	2.105	2.747	-0.071	-5.321
11	11	0.0507	-1.484	-0.085	0.489	0.199	25.894	-13.537	-8.771	17.181	6.587	4.395	-8.836	1.558	2.474	-1.108	-4.824
12	12	0.05577	-1.11	-0.324	0.337	0.784	25.672	-13.722	-9.149	18.102	7.838	4.342	-9.038	0.703	2.3	-2.329	-4.431
13	13	0.06084	-0.717	-0.559	0.197	1.363	25.426	-13.809	-9.527	19.19	9.102	4.416	-9.057	-0.42	2.19	-3.525	-4.162
14	14	0.06591	-0.345	-0.777	0.061	1.882	25.162	-13.836	-9.855	20.368	10.534	4.566	-8.603	-1.904	2.11	-4.336	-4.011
15	15	0.07098	-0.043	-0.961	-0.062	2.308	24.905	-13.921	-10.189	21.555	12.18	4.651	-7.765	-3.642	1.965	-4.793	-3.953
16	16	0.07605	0.211	-1.114	-0.191	2.665	24.633	-14.103	-10.501	22.58	14.03	4.707	-6.939	-5.53	1.844	-5.144	-3.97
17	17	0.08112	0.418	-1.241	-0.32	2.947	24.323	-14.223	-10.72	23.396	15.817	4.763	-6.354	-7.382	1.774	-5.564	-4.021
18	18	0.08619	0.609	-1.338	-0.441	3.219	23.951	-14.189	-10.831	23.957	17.354	4.668	-5.903	-9.184	1.589	-5.93	-4.167
19	19	0.09126	0.788	-1.41	-0.54	3.492	23.535	-13.967	-10.864	24.387	18.568	4.535	-5.397	-10.92	1.392	-6.145	-4.393
20	20	0.09633	0.961	-1.455	-0.603	3.766	23.059	-13.389	-10.742	24.702	19.254	4.455	-4.83	-12.45	1.277	-6.216	-4.601
21	21	0.1014	1.142	-1.492	-0.647	4.064	22.551	-12.688	-10.571	24.982	19.535	4.409	-4.229	-13.676	1.24	-6.242	-4.778
22	22	0.10647	1.338	-1.516	-0.668	4.37	22.022	-11.84	-10.289	25.232	19.338	4.249	-3.617	-14.542	1.159	-6.253	-4.922
23	23	0.11154	1.548	-1.527	-0.653	4.682	21.47	-10.8	-9.898	25.45	18.651	4.078	-3.008	-15.057	1.098	-6.249	-5.006
24	24	0.11661	1.767	-1.52	-0.582	4.981	20.958	-10.005	-9.569	25.636	17.844	3.897	-2.392	-15.218	1.066	-6.231	-5.037
25	25	0.12168	1.991	-1.507	-0.445	5.261	20.487	-9.804	-9.446	25.755	17.209	3.69	-1.815	-15.036	1.033	-6.243	-5.041
26	26	0.12675	2.215	-1.502	-0.25	5.519	19.979	-9.893	-9.399	25.722	16.515	3.556	-1.352	-14.531	1.066	-6.282	-5.027
27	27	0.13182	2.421	-1.493	-0.002	5.75	19.404	-9.953	-9.316	25.516	15.529	3.462	-0.97	-13.762	1.109	-6.296	-5.003
28	28	0.13689	2.608	-1.468	0.281	5.961	18.772	-9.89	-9.162	25.156	14.243	3.397	-0.692	-12.844	1.152	-6.31	-5.024
29	29	0.14196	2.773	-1.426	0.588	6.12	18.134	-9.865	-8.972	24.732	12.869	3.402	-0.435	-11.814	1.271	-6.299	-5.065
30	30	0.14703	2.901	-1.375	0.923	6.205	17.513	-9.973	-8.777	24.291	11.574	3.447	-0.192	-10.748	1.442	-6.285	-5.116
31	31	0.1521	2.974	-1.325	1.28	6.194	16.95	-10.481	-8.695	23.912	10.721	3.451	0.085	-9.761	1.589	-6.293	-5.169
32	32	0.15717	2.998	-1.271	1.648	6.114	16.431	-11.285	-8.707	23.58	10.266	3.479	0.41	-8.888	1.764	-6.292	-5.214
33	33	0.16224	2.978	-1.205	2.003	5.995	15.964	-12.367	-8.85	23.279	10.247	3.531	0.784	-8.174	1.946	-6.269	-5.254
34	34	0.16731	2.924	-1.134	2.323	5.85	15.538	-13.581	-9.058	23.018	10.546	3.527	1.22	-7.626	2.067	-6.209	-5.297
35	35	0.17238	2.82	-1.065	2.614	5.652	15.104	-14.682	-9.215	22.77	10.993	3.581	1.623	-7.29	2.243	-6.175	-5.348
36	36	0.17745	2.669	-1.003	2.871	5.408	14.645	-15.602	-9.311	22.551	11.555	3.684	1.98	-7.181	2.461	-6.199	-5.391
37	37	0.18252	2.487	-0.95	3.089	5.142	14.187	-16.45	-9.413	22.407	12.295	3.763	2.351	-7.285	2.651	-6.265	-5.435
38	38	0.18759	2.296	-0.905	3.25	4.895	13.741	-17.298	-9.572	22.322	13.282	3.825	2.781	-7.604	2.822	-6.321	-5.484
39	39	0.19266	2.099	-0.857	3.352	4.658	13.308	-18.194	-9.776	22.251	14.514	3.863	3.25	-8.065	2.986	-6.356	-5.522
40	40	0.19773	1.876	-0.797	3.409	4.397	12.876	-19.029	-9.959	22.147	15.816	3.866	3.703	-8.582	3.124	-6.38	-5.543
41	41	0.2028	1.624	-0.727	3.431	4.121	12.449	-19.685	-10.106	22.049	17.016	3.869	4.141	-9.116	3.258	-6.41	-5.553
42	42	0.20787	1.363	-0.658	3.414	3.857	12.044	-20.189	-10.255	22.007	18.04	3.907	4.574	-9.631	3.404	-6.462	-5.598
43	43	0.21294	1.112	-0.579	3.356	3.613	11.647	-20.523	-10.355	21.962	18.849	3.863	4.967	-10.1	3.461	-6.534	-5.69
44	44	0.21801	0.863	-0.484	3.272	3.373	11.232	-20.655	-10.352	21.849	19.372	3.835	5.26	-10.449	3.526	-6.637	-5.797
45	45	0.22308	0.628	-0.385	3.154	3.157	10.792	-20.615	-10.283	21.665	19.661	3.936	5.466	-10.683	3.694	-6.745	-5.9
46	46	0.22815	0.422	-0.286	2.989	2.992	10.345	-20.429	-10.187	21.463	19.692	4.03	5.665	-10.767	3.833	-6.837	-6.011
47	47	0.23322	0.258	-0.182	2.766	2.875	9.919	-20.219	-10.088	21.254	19.529	4.123	5.872	-10.641	3.961	-6.9	-6.127
48	48	0.23829	0.098	-0.062	2.548	2.725	9.521	-20.152	-9.996	21.052	19.401	4.309	6.086	-10.418	4.187	-6.946	-6.247
49	49	0.24336	-0.069	0.068	2.356	2.537	9.128	-20.183	-9.883	20.831	19.252	4.466	6.229	-10.103	4.385	-7.05	-6.379
50	50	0.24843	-0.24	0.199	2.21	2.334	8.729	-20.243	-9.76	20.582	19.028	4.543	6.311	-9.714	4.483	-7.205	-6.499
51	51	0.2535	-0.387	0.325	2.058	2.157	8.328	-20.344	-9.648	20.305	18.847	4.604	6.361	-9.333	4.561	-7.37	-6.625
52	52	0.25857	-0.517	0.444	1.906	1.994	7.938	-20.539	-9.573	20.028	18.757	4.723	6.412	-8.973	4.692	-7.525	-6.763
53	53	0.26364	-0.615	0.544	1.721	1.876	7.553	-20.715	-9.508	19.802	18.744	4.816	6.493	-8.666	4.82	-7.682	-6.877
54	54	0.26871	-0.695	0.641	1.53	1.786	7.18	-20.809	-9.46	19.629	18.762	4.988	6.604	-8.471	5.02	-7.838	-6.983
55	55	0.27378	-0.741	0.728	1.332	1.729	6.81	-20.801	-9.381	19.502	18.826	5.144	6.741	-8.426	5.225	-7.988	-7.096
56	56	0.27885	-0.788	0.811	1.181	1.663	6.45	-20.834	-9.318	19.428	18.952	5.186	6.929	-8.449	5.326	-8.141	-7.2
57	57	0.28392	-0.831	0.874	1.095	1.584	6.071	-20.95	-9.262	19.357	19.168	5.286	7.136	-8.557	5.483	-8.274	-7.319
58	58	0.28899	-0.87	0.927	1.068	1.519	5.666	-20.982	-9.203	19.284	19.33	5.424	7.355	-8.788	5.655	-8.394	-7.473
59	59	0.29406	-0.886	0.979	1.052	1.498	5.211	-20.829	-9.079	19.127	19.316	5.52	7.499	-9.011	5.769	-8.539	-7.612
60	60	0.29913	-0.889	1.025	1.02	1.501	4.778	-20.7	-9.001	19.023	19.313	5.666	7.67	-9.204	5.928	-8.691	-7.732
61	61	0.3042	-0.883	1.054	0.985	1.516	4.307	-20.487	-8.89	18.909	19.287	5.843	7.883	-9.472	6.129	-8.791	-7.877
62	62	0.30927	-0.888	1.065	0.993	1.523	3.831	-20.31	-8.81	18.826	19.206	5.966	8.176	-9.709	6.258	-8.843	-8.03
63	63	0.31434	-0.868	1.066	1.007	1.556	3.336	-20.162	-8.716	18.72	19.088	6.005	8.43	-9.859	6.31	-8.932	-8.156
64	64	0.31941	-0.836	1.081	1.011	1.602	2.898	-20.106	-8.678	18.661	18.985	6.104	8.622	-9.926	6.407	-9.098	-8.272
65	65	0.32448	-0.802	1.109	1.04	1.63	2.485	-20.179	-8.631	18.606	18.95	6.142	8.806	-9.948	6.465	-9.275	-8.381
66	66	0.32955	-0.785	1.135	1.113	1.628	2.104	-20.446	-8.634	18.599	18.975	6.072	9.076	-9.897	6.415	-9.414	-8.496
67	67	0.33462	-0.778	1.162	1.238	1.598	1.704	-20.796	-8.616	18.555	18.999	5.963	9.313	-9.842	6.319	-9.567	-8.648
68	68	0.33969	-0.754	1.175	1.323	1.589	1.289	-21.22	-8.629	18.521	19.127	5.791	9.532	-9.758	6.172	-9.776	-8.774
69	69	0.34476	-0.716	1.211	1.373	1.591	0.874	-21.651	-8.612	18.412	19.323	5.64	9.694	-9.644	6.062	-9.987	-8.856
70	70	0.34983	-0.671	1.255	1.378	1.632	0.451	-22.067	-8.623	18.255	19.557	5.42	9.856	-9.561	5.881	-10.187	-8.956
71	71	0.3549	-0.619	1.296	1.366	1.662	0.059	-22.528	-8.649	18.16	19.856	5.224	10.084	-9.492	5.733	-10.348	-9.065
72	72	0.35997	-0.568	1.349	1.352	1.681	-0.293	-23.151	-8.733	18.134	20.292	5.061	10.357	-9.396	5.631	-10.521	-9.16
73	73	0.36504	-0.497	1.395	1.324	1.728	-0.658	-23.611	-8.797	18.136	20.564	4.976	10.607	-9.299	5.586	-10.722	-9.271
74	74	0.37011	-0.452	1.46	1.321	1.736	-1.038	-23.81	-8.77	18.12	20.641	5.063	10.723	-9.278	5.691	-11.008	-9.389
75	75	0.37518	-0.413	1.532	1.315	1.75	-1.429	-23.94	-8.738	18.072	20.639	5.131	10.743	-9.213	5.755	-11.381	-9.475
76	76	0.38025	-0.369	1.626	1.261	1.78	-1.801	-24.051	-8.714	17.993	20.639	5.167	10.739	-9.127	5.788	-11.759	-9.567
77	77	0.38532	-0.287	1.717	1.108	1.878	-2.208	-23.981	-8.693	17.87	20.528	5.332	10.718	-8.986	5.928	-12.122	-9.634
78	78	0.39039	-0.224	1.828	0.964	1.942	-2.59	-23.909	-8.689	17.792	20.435	5.651	10.722	-8.864	6.209	-12.478	-9.688
79	79	0.39546	-0.163	1.942	0.82	2.008	-2.987	-23.803	-8.672	17.708	20.315	5.922	10.661	-8.782	6.449	-12.908	-9.779
80	80	0.40053	-0.117	2.085	0.68	2.04	-3.348	-23.814	-8.656	17.574	20.279	6.167	10.51	-8.658	6.663	-13.384	-9.862
81	81	0.4056	-0.031	2.199	0.484	2.107	-3.748	-23.813	-8.637	17.414	20.27	6.442	10.295	-8.498	6.913	-13.904	-9.932
82	82	0.41067	0.043	2.3	0.263	2.168	-4.16	-23.728	-8.624	17.301	20.188	6.663	10.132	-8.376	7.107	-14.418	-10.045
83	83	0.41574	0.122	2.382	0.033	2.222	-4.612	-23.577	-8.603	17.181	20.024	6.941	10.026	-8.212	7.331	-14.873	-10.148
84	84	0.42081	0.175	2.466	-0.19	2.214	-5.034	-23.547	-8.587	17.131	20.005	7.145	9.945	-8.035	7.516	-15.362	-10.203
85	85	0.42588	0.239	2.553	-0.415	2.209	-5.437	-23.715	-8.61	17.056	20.178	7.224	9.774	-7.825	7.597	-15.946	-10.227
86	86	0.43095	0.309	2.614	-0.685	2.199	-5.848	-23.867	-8.659	17.019	20.415	7.348	9.565	-7.668	7.73	-16.586	-10.267
87	87	0.43602	0.377	2.658	-0.965	2.161	-6.284	-23.957	-8.694	16.995	20.627	7.535	9.35	-7.502	7.91	-17.235	-10.275
88	88	0.44109	0.428	2.68	-1.232	2.082	-6.713	-24.11	-8.755	17.041	20.913	7.726	9.129	-7.343	8.102	-17.938	-10.256
89	89	0.44616	0.47	2.701	-1.499	1.968	-7.071	-24.272	-8.836	17.229	21.188	7.819	8.892	-7.11	8.221	-18.752	-10.169
90	90	0.45123	0.515	2.704	-1.789	1.845	-7.389	-24.494	-9.007	17.498	21.528	8.02	8.676	-6.837	8.421	-19.583	-10.039
91	91	0.4563	0.553	2.667	-2.095	1.711	-7.761	-24.588	-9.167	17.775	21.77	8.261	8.453	-6.586	8.649	-20.43	-9.916
92	92	0.46137	0.575	2.589	-2.375	1.53	-8.201	-24.7	-9.292	18.038	22.053	8.427	8.189	-6.334	8.812	-21.34	-9.753
93	93	0.46644	0.586	2.481	-2.667	1.324	-8.652	-24.798	-9.431	18.324	22.35	8.557	7.869	-6.04	8.942	-22.33	-9.524
94	94	0.47151	0.6	2.366	-2.945	1.106	-9.017	-25.024	-9.668	18.769	22.776	8.621	7.627	-5.785	9.02	-23.347	-9.289
95	95	0.47658	0.624	2.241	-3.227	0.889	-9.351	-25.195	-9.924	19.288	23.172	8.67	7.395	-5.567	9.085	-24.389	-9.062
96	96	0.48165	0.656	2.106	-3.497	0.666	-9.674	-25.303	-10.16	19.84	23.468	8.687	7.109	-5.317	9.118	-25.492	-8.827
97	97	0.48672	0.694	1.97	-3.751	0.431	-9.99	-25.376	-10.357	20.399	23.688	8.617	6.721	-5.005	9.08	-26.693	-8.563
98	98	0.49179	0.749	1.821	-3.987	0.218	-10.305	-25.46	-10.58	20.985	23.903	8.556	6.274	-4.7	9.051	-27.974	-8.298
99	99	0.49686	0.822	1.655	-4.205	0.026	-10.634	-25.527	-10.824	21.585	24.077	8.441	5.78	-4.369	8.958	-29.328	-8.008
100	100	0.50193	0.898	1.465	-4.411	-0.168	-10.962	-25.673	-11.112	22.21	24.265	8.214	5.259	-3.946	8.757	-30.747	-7.669
101	101	0.507	0.967	1.261	-4.622	-0.381	-11.288	-25.77	-11.372	22.87	24.391	7.801	4.692	-3.476	8.395	-32.24	-7.293
102	102	0.51207	0.999	1.059	-4.806	-0.639	-11.568	-25.879	-11.648	23.618	24.448	7.237	4.104	-2.973	7.895	-33.81	-6.918
103	103	0.51714	0.993	0.866	-4.963	-0.925	-11.794	-25.968	-11.944	24.437	24.427	6.598	3.446	-2.449	7.325	-35.481	-6.532
104	104	0.52221	0.947	0.679	-5.101	-1.263	-11.945	-26.13	-12.283	25.336	24.45	5.993	2.709	-1.935	6.806	-37.242	-6.141
105	105	0.52728	0.868	0.474	-5.233	-1.639	-12.053	-26.366	-12.655	26.249	24.482	5.442	1.851	-1.392	6.356	-39.076	-5.76
106	106	0.53235	0.718	0.249	-5.332	-2.096	-12.087	-26.719	-13.075	27.219	24.556	4.904	0.914	-0.869	5.94	-40.956	-5.41
107	107	0.53742	0.468	-0.003	-5.381	-2.676	-12.036	-27.239	-13.563	28.313	24.738	4.473	-0.036	-0.448	5.661	-42.855	-5.121
108	108	0.54249	0.13	-0.28	-5.409	-3.349	-11.922	-27.881	-14.148	29.514	24.964	4.193	-0.972	-0.103	5.552	-44.765	-4.901
109	109	0.54756	-0.272	-0.58	-5.404	-4.11	-11.778	-28.673	-14.803	30.812	25.23	3.911	-1.906	0.229	5.485	-46.72	-4.716
110	110	0.55263	-0.698	-0.893	-5.338	-4.914	-11.629	-29.571	-15.48	32.163	25.494	3.679	-2.908	0.512	5.51	-48.756	-4.592
111	111	0.5577	-1.102	-1.209	-5.231	-5.678	-11.483	-30.342	-16.107	33.516	25.558	3.759	-4.064	0.728	5.854	-50.88	-4.57
112	112	0.56277	-1.455	-1.513	-5.107	-6.36	-11.304	-30.882	-16.648	34.86	25.36	4.196	-5.434	0.954	6.558	-53.115	-4.573
113	113	0.56784	-1.74	-1.786	-4.992	-6.941	-11.037	-31.242	-17.145	36.207	24.953	4.859	-7.045	1.27	7.51	-55.497	-4.527
114	114	0.57291	-1.985	-2.023	-4.874	-7.463	-10.669	-31.423	-17.579	37.604	24.251	5.587	-8.932	1.754	8.579	-58.101	-4.422
115	115	0.57798	-2.221	-2.235	-4.733	-7.959	-10.246	-31.429	-17.913	39.048	23.249	6.197	-11.131	2.341	9.608	-60.993	-4.312
116	116	0.58305	-2.464	-2.43	-4.59	-8.443	-9.781	-31.271	-18.156	40.518	21.984	6.705	-13.603	2.986	10.622	-64.125	-4.226
117	117	0.58812	-2.703	-2.601	-4.482	-8.906	-9.245	-31.05	-18.387	41.949	20.608	6.986	-16.274	3.768	11.498	-67.394	-4.053
118	118	0.59319	-2.949	-2.739	-4.412	-9.397	-8.611	-30.964	-18.7	43.307	19.302	6.842	-19.036	4.763	12.056	-70.693	-3.702
119	119	0.59826	-3.209	-2.831	-4.406	-9.931	-7.828	-31.085	-19.188	44.615	18.128	6.399	-21.902	5.835	12.443	-74.018	-3.295
120	120	0.60333	-3.471	-2.878	-4.489	-10.441	-6.904	-31.202	-19.826	45.921	16.917	5.91	-24.783	6.931	12.857	-77.309	-2.885
121	121	0.6084	-3.719	-2.89	-4.684	-10.893	-5.851	-31.057	-20.477	47.313	15.573	5.445	-27.431	8.022	13.281	-80.373	-2.434
122	122	0.61347	-3.956	-2.877	-4.933	-11.342	-4.662	-31.082	-21.36	48.822	14.379	4.771	-29.56	9.174	13.464	-82.989	-1.886
123	123	0.61854	-4.201	-2.858	-5.2	-11.823	-3.406	-31.39	-22.476	50.391	13.449	3.912	-31.317	10.207	13.433	-85.288	-1.36
124	124	0.62361	-4.426	-2.833	-5.502	-12.238	-2.13	-31.455	-23.494	52.046	12.441	3.094	-32.864	11.006	13.362	-87.397	-0.962
125	125	0.62868	-4.626	-2.77	-5.856	-12.541	-0.802	-30.965	-24.189	53.806	11.217	2.424	-34.181	11.503	13.284	-89.268	-0.746
126	126	0.63375	-4.802	-2.68	-6.234	-12.767	0.559	-30.139	-24.645	55.588	10.044	2.118	-34.893	11.768	13.286	-90.502	-0.667
127	127	0.63882	-4.936	-2.568	-6.631	-12.927	1.902	-29.235	-24.955	57.25	9.18	1.998	-35.023	11.783	13.202	-91.075	-0.697
128	128	0.64389	-5.014	-2.429	-7.056	-13.005	3.271	-28.425	-25.296	58.851	8.576	2.078	-34.534	11.587	13.117	-90.997	-0.895
129	129	0.64896	-5.045	-2.276	-7.485	-12.979	4.584	-27.303	-25.316	60.41	7.982	2.381	-33.58	11.118	13.065	-90.408	-1.313
130	130	0.65403	-5.031	-2.123	-7.93	-12.866	5.906	-26.183	-25.323	62.045	7.544	2.926	-32.12	10.42	13.079	-89.373	-1.863
131	131	0.6591	-4.994	-1.984	-8.297	-12.775	7.229	-25.689	-25.695	63.618	7.529	3.572	-30.29	9.468	13.143	-87.939	-2.575
132	132	0.66417	-4.904	-1.831	-8.672	-12.621	8.669	-25.868	-26.615	65.182	7.867	4.269	-28.11	8.304	13.242	-86.11	-3.424
133	133	0.66924	-4.792	-1.66	-8.998	-12.418	10.09	-26.089	-27.431	66.583	8.333	4.856	-25.952	6.836	13.244	-84.112	-4.446
134	134	0.67431	-4.662	-1.5	-9.287	-12.159	11.421	-26.289	-28.125	67.784	8.814	5.434	-23.969	5.178	13.292	-82.092	-5.61
135	135	0.67938	-4.522	-1.348	-9.505	-11.883	12.689	-26.621	-28.814	68.806	9.379	5.957	-22.288	3.316	13.36	-80.2	-6.913
136	136	0.68445	-4.367	-1.193	-9.635	-11.564	13.899	-26.916	-29.365	69.756	9.882	6.446	-20.728	1.383	13.43	-78.333	-8.258
137	137	0.68952	-4.175	-1.044	-9.725	-11.185	15.057	-27.23	-29.826	70.62	10.358	6.659	-19.258	-0.552	13.299	-76.499	-9.579
138	138	0.69459	-3.963	-0.887	-9.734	-10.794	16.126	-27.485	-30.108	71.373	10.733	6.907	-17.816	-2.436	13.252	-74.603	-10.925
139	139	0.69966	-3.718	-0.724	-9.752	-10.318	17.149	-27.499	-30.131	72.096	10.922	7.171	-16.382	-4.396	13.268	-72.642	-12.414
140	140	0.70473	-3.479	-0.552	-9.681	-9.847	18.124	-27.457	-30	72.743	11.008	7.474	-14.961	-6.327	13.344	-70.612	-13.947
141	141	0.7098	-3.254	-0.395	-9.539	-9.378	18.995	-27.228	-29.588	73.194	11.007	7.662	-13.599	-8.166	13.321	-68.527	-15.461
142	142	0.71487	-3.047	-0.254	-9.324	-9.003	19.8	-27.174	-29.167	73.416	11.038	7.633	-12.28	-9.783	13.178	-66.388	-16.884
143	143	0.71994	-2.807	-0.142	-9.14	-8.566	20.52	-27.081	-28.67	73.387	10.969	7.472	-11.09	-11.212	12.958	-64.246	-18.287
144	144	0.72501	-2.546	-0.038	-8.98	-8.055	21.242	-27.006	-28.209	73.228	10.688	7.313	-9.964	-12.346	12.76	-62.063	-19.631
145	145	0.73008	-2.251	0.052	-8.858	-7.459	21.946	-26.81	-27.653	72.934	10.244	7.015	-8.951	-13.327	12.435	-59.924	-20.962
146	146	0.73515	-1.987	0.15	-8.623	-6.993	22.615	-26.638	-26.971	72.506	9.654	6.553	-8.006	-13.914	12	-57.848	-22.119
147	147	0.74022	-1.74	0.229	-8.364	-6.588	23.258	-26.495	-26.268	72.014	8.932	5.935	-7.121	-14.203	11.45	-55.873	-23.136
148	148	0.74529	-1.538	0.296	-8.058	-6.267	23.889	-26.508	-25.678	71.456	8.069	5.4	-6.283	-14.166	10.99	-53.901	-24.047
149	149	0.75036	-1.354	0.365	-7.804	-5.919	24.579	-26.6	-25.271	70.934	7.082	5.005	-5.549	-13.94	10.636	-52.015	-24.881
150	150	0.75543	-1.186	0.446	-7.54	-5.592	25.245	-26.701	-24.887	70.255	6.046	4.659	-4.993	-13.461	10.297	-50.216	-25.568
151	151	0.7605	-1.049	0.521	-7.235	-5.335	25.845	-26.717	-24.389	69.338	4.929	4.045	-4.614	-12.74	9.691	-48.563	-26.14
152	152	0.76557	-0.91	0.582	-6.981	-5.065	26.425	-26.78	-23.967	68.249	3.785	3.256	-4.32	-11.74	8.919	-46.959	-26.545
153	153	0.77064	-0.795	0.644	-6.776	-4.786	26.987	-26.561	-23.361	67.148	2.562	2.519	-4.056	-10.627	8.155	-45.369	-26.818
154	154	0.77571	-0.697	0.709	-6.629	-4.512	27.56	-26.319	-22.837	66.087	1.36	2.311	-3.805	-9.479	7.821	-43.608	-27.056
155	155	0.78078	-0.634	0.77	-6.49	-4.277	28.112	-25.991	-22.321	65.062	0.143	2.466	-3.554	-8.273	7.744	-41.751	-27.218
156	156	0.78585	-0.581	0.844	-6.343	-4.044	28.606	-25.421	-21.589	63.914	-1.03	2.526	-3.354	-7.098	7.542	-39.916	-27.277
157	157	0.79092	-0.543	0.942	-6.207	-3.83	29.061	-24.736	-20.738	62.603	-2.043	2.513	-3.237	-6.104	7.272	-38.087	-27.346
158	158	0.79599	-0.494	1.05	-6.148	-3.528	29.485	-23.951	-19.934	61.198	-2.972	3.233	-3.171	-5.31	7.582	-35.933	-27.51
159	159	0.80106	-0.463	1.16	-6.101	-3.227	29.874	-23.028	-19.131	59.839	-3.81	4.766	-3.041	-4.752	8.504	-33.426	-27.749
160	160	0.80613	-0.404	1.274	-6.121	-2.864	30.27	-21.985	-18.313	58.578	-4.537	6.437	-2.794	-4.425	9.481	-30.818	-28.003
161	161	0.8112	-0.365	1.392	-6.13	-2.562	30.663	-21.01	-17.502	57.244	-5.015	7.615	-2.56	-4.273	10.045	-28.383	-28.194
162	162	0.81627	-0.344	1.511	-6.132	-2.282	31.044	-19.98	-16.656	55.912	-5.371	8.82	-2.304	-4.337	10.623	-25.912	-28.411
163	163	0.82134	-0.336	1.628	-6.113	-2.056	31.415	-19.126	-15.975	54.63	-5.518	10.4	-1.974	-4.572	11.491	-23.264	-28.676
164	164	0.82641	-0.307	1.773	-6.095	-1.787	31.787	-18.357	-15.407	53.276	-5.547	11.898	-1.71	-4.766	12.288	-20.716	-28.774
165	165	0.83148	-0.249	1.915	-6.141	-1.463	32.099	-17.696	-14.882	51.668	-5.308	12.663	-1.63	-4.911	12.56	-18.545	-28.6
166	166	0.83655	-0.21	2.069	-6.173	-1.189	32.392	-17.049	-14.296	49.935	-4.9	13.004	-1.619	-5.144	12.525	-16.552	-28.324
167	167	0.84162	-0.185	2.225	-6.207	-0.933	32.69	-16.528	-13.838	48.192	-4.353	13.365	-1.57	-5.438	12.487	-14.533	-28.024
168	168	0.84669	-0.157	2.392	-6.235	-0.665	33.014	-16.046	-13.467	46.52	-3.799	13.747	-1.489	-5.667	12.452	-12.567	-27.612
169	169	0.85176	-0.126	2.551	-6.25	-0.446	33.282	-15.631	-13.059	44.758	-3.178	13.677	-1.513	-5.662	12.12	-10.913	-26.914
170	170	0.85683	-0.117	2.699	-6.214	-0.297	33.468	-15.148	-12.532	42.914	-2.554	13.265	-1.59	-5.538	11.539	-9.463	-25.999
171	171	0.8619	-0.119	2.841	-6.16	-0.149	33.604	-14.705	-12.056	41.017	-1.923	12.854	-1.622	-5.389	10.931	-7.969	-25.04
172	172	0.86697	-0.132	2.998	-6.079	-0.027	33.741	-14.324	-11.64	39.108	-1.341	12.572	-1.601	-5.162	10.406	-6.376	-24.072
173	173	0.87204	-0.153	3.175	-5.965	0.05	33.851	-14.093	-11.277	37.088	-0.711	12.108	-1.699	-4.729	9.757	-4.94	-22.946
174	174	0.87711	-0.173	3.362	-5.852	0.122	33.91	-13.844	-10.859	34.946	-0.066	11.38	-1.843	-4.141	8.894	-3.59	-21.626
175	175	0.88218	-0.189	3.532	-5.773	0.208	33.923	-13.612	-10.435	32.749	0.659	10.567	-1.933	-3.533	7.95	-2.177	-20.229
176	176	0.88725	-0.222	3.682	-5.666	0.266	33.882	-13.447	-10.052	30.518	1.432	10.014	-2.055	-3.003	7.231	-0.674	-18.907
177	177	0.89232	-0.297	3.815	-5.45	0.184	33.8	-13.557	-9.722	28.266	2.341	9.692	-2.241	-2.475	6.75	0.841	-17.653
178	178	0.89739	-0.376	3.925	-5.189	0.03	33.637	-13.726	-9.317	25.975	3.24	9.469	-2.581	-1.85	6.433	2.24	-16.355
179	179	0.90246	-0.432	4.031	-4.965	-0.07	33.454	-13.848	-8.888	23.746	4.171	9.177	-2.914	-1.24	6.063	3.56	-14.98
180	180	0.90753	-0.458	4.139	-4.789	-0.067	33.292	-13.991	-8.532	21.654	5.195	8.877	-3.202	-0.827	5.679	4.822	-13.697
181	181	0.9126	-0.49	4.246	-4.572	-0.096	33.124	-14.163	-8.173	19.687	6.161	8.701	-3.396	-0.565	5.409	6.119	-12.599
182	182	0.91767	-0.53	4.327	-4.293	-0.186	32.888	-14.398	-7.809	17.777	7.056	8.688	-3.593	-0.334	5.298	7.372	-11.614
183	183	0.92274	-0.545	4.376	-4.033	-0.211	32.588	-14.678	-7.475	15.894	7.943	8.604	-3.938	-0.129	5.161	8.414	-10.693
184	184	0.92781	-0.523	4.416	-3.834	-0.139	32.326	-14.893	-7.149	14.167	8.781	8.282	-4.209	-0.041	4.817	9.408	-9.869
185	185	0.93288	-0.475	4.442	-3.701	0.024	32.12	-15.002	-6.882	12.655	9.532	7.985	-4.236	-0.145	4.463	10.532	-9.224
186	186	0.93795	-0.436	4.448	-3.52	0.142	31.933	-15.048	-6.636	11.394	10.048	7.828	-4.073	-0.354	4.246	11.702	-8.797
187	187	0.94302	-0.388	4.423	-3.285	0.221	31.723	-15.072	-6.39	10.36	10.296	7.678	-3.996	-0.499	4.104	12.606	-8.5
188	188	0.94809	-0.333	4.37	-2.99	0.287	31.493	-15.114	-6.176	9.489	10.384	7.391	-4.108	-0.588	3.889	13.16	-8.27
189	189	0.95316	-0.26	4.293	-2.726	0.415	31.274	-15.102	-6.022	8.817	10.348	7.016	-4.215	-0.739	3.62	13.557	-8.173
190	190	0.95823	-0.188	4.178	-2.51	0.571	31.023	-14.916	-5.867	8.312	9.958	6.617	-4.125	-0.866	3.352	14.025	-8.255
191	191	0.9633	-0.117	4.036	-2.32	0.738	30.789	-14.667	-5.762	8.042	9.312	6.356	-3.85	-0.891	3.224	14.514	-8.436
192	192	0.96837	-0.058	3.884	-2.128	0.906	30.62	-14.462	-5.753	8.037	8.652	6.215	-3.611	-0.855	3.225	14.771	-8.609
193	193	0.97344	-0.015	3.757	-1.905	1.05	30.529	-14.267	-5.793	8.259	7.961	6.073	-3.533	-0.722	3.263	14.684	-8.705
194	194	0.97851	0.002	3.628	-1.694	1.157	30.431	-14.039	-5.826	8.569	7.179	6.116	-3.592	-0.515	3.512	14.399	-8.814
195	195	0.98358	-0.026	3.479	-1.443	1.181	30.292	-13.908	-5.864	8.945	6.34	6.423	-3.534	-0.268	4.01	14.189	-9.022
196	196	0.98865	-0.078	3.298	-1.256	1.234	30.192	-13.815	-5.973	9.558	5.562	6.596	-3.508	0.008	4.403	13.747	-9.222
197	197	0.99372	-0.153	3.138	-1.109	1.301	30.23	-13.756	-6.191	10.515	4.902	6.626	-3.624	0.369	4.674	12.88	-9.273
198	198	0.99879	-0.274	3.021	-0.933	1.267	30.336	-13.768	-6.419	11.663	4.42	6.713	-3.891	0.699	5.022	11.694	-9.236
199	199	1.00386	-0.429	2.917	-0.701	1.133	30.387	-13.878	-6.601	12.783	4.058	6.839	-4.278	0.997	5.438	10.357	-9.179
200	200	1.00893	-0.59	2.786	-0.415	0.976	30.319	-14.15	-6.838	13.771	3.862	7.08	-4.736	1.31	5.933	8.979	-9.057
201	201	1.014	-0.712	2.639	-0.192	0.92	30.208	-14.466	-7.166	14.66	3.822	7.513	-5.34	1.612	6.583	7.52	-8.863
