# Supplementary material for: Gait phenotypes in paediatric hereditary spastic paraplegia revealed by dynamic time warping analysis and random forests
Source: PLoS One. 2018 Mar 8;13(3):e0192345. doi: 10.1371/journal.pone.0192345 (PMC5843164; doi:10.1371/journal.pone.0192345)
Supplement: S2 Data — (ZIP) [file pone.0192345.s009.zip › Healthy/Left.SR.HEALTHY16.5.csv]

	Epoch	Time	Pelvic.obliquity	Pelvic.tilt	Pelvic rotation	Hip.abd.add	Hip.flexion	Hip.rotation	Knee.abd.add	Knee.flexion	Knee.rotation	Ankle.abd.add	Ankle.flexion	Ankle.rotation	Forefoot.abd.add	Forefoot.flexion	Forefoot.rotation
1	1	0	-1.062	-2.286	-0.584	1.005	23.62	-6.624	-4.321	8.834	-7.978	5.199	-1.229	-4.422	3.818	17.177	-19.69
2	2	0.00507	-1.053	-2.444	-0.374	1.037	23.306	-7.229	-4.41	9.336	-7.13	5.248	-1.346	-4.728	4.042	16.373	-19.508
3	3	0.01014	-1.043	-2.617	-0.17	1.075	22.973	-7.831	-4.509	9.928	-6.272	5.289	-1.576	-5.07	4.294	15.365	-19.341
4	4	0.01521	-1.032	-2.793	0.023	1.121	22.634	-8.436	-4.614	10.581	-5.401	5.211	-1.813	-5.407	4.445	14.243	-19.158
5	5	0.02028	-1.014	-2.985	0.195	1.16	22.258	-9.041	-4.712	11.236	-4.546	5.165	-1.9	-5.68	4.586	13.253	-18.937
6	6	0.02535	-0.982	-3.181	0.357	1.217	21.848	-9.671	-4.815	11.809	-3.7	5.136	-2.188	-5.938	4.783	12.122	-18.739
7	7	0.03042	-0.943	-3.378	0.515	1.282	21.404	-10.353	-4.911	12.229	-2.768	5.112	-2.793	-6.274	5.044	10.802	-18.592
8	8	0.03549	-0.887	-3.585	0.658	1.367	20.944	-11.085	-5.012	12.49	-1.762	5.154	-3.713	-6.614	5.405	9.338	-18.437
9	9	0.04056	-0.801	-3.803	0.777	1.494	20.499	-11.832	-5.113	12.667	-0.73	4.976	-4.616	-6.922	5.539	7.923	-18.241
10	10	0.04563	-0.657	-4.044	0.858	1.69	20.082	-12.577	-5.211	12.87	0.267	4.686	-5.274	-7.163	5.524	6.734	-18.014
11	11	0.0507	-0.469	-4.289	0.923	1.944	19.72	-13.277	-5.345	13.194	1.189	4.386	-5.564	-7.374	5.419	5.84	-17.779
12	12	0.05577	-0.235	-4.556	0.98	2.251	19.399	-13.929	-5.534	13.704	2.004	4.135	-5.634	-7.513	5.304	5.046	-17.507
13	13	0.06084	0.034	-4.84	1.024	2.596	19.104	-14.449	-5.777	14.437	2.648	4.194	-5.671	-7.601	5.448	4.196	-17.211
14	14	0.06591	0.344	-5.149	1.048	2.984	18.794	-14.857	-6.043	15.345	3.167	4.444	-5.696	-7.652	5.766	3.249	-16.886
15	15	0.07098	0.66	-5.462	1.058	3.384	18.447	-15.138	-6.295	16.306	3.621	4.803	-5.536	-7.724	6.152	2.433	-16.532
16	16	0.07605	0.955	-5.777	1.062	3.76	18.027	-15.264	-6.472	17.158	4.045	5.075	-5.179	-7.904	6.423	1.843	-16.195
17	17	0.08112	1.204	-6.085	1.062	4.074	17.575	-15.528	-6.651	17.862	4.708	5.219	-4.778	-8.232	6.562	1.365	-15.937
18	18	0.08619	1.416	-6.391	1.05	4.318	17.158	-16.483	-6.993	18.483	6.127	5.108	-4.439	-8.669	6.492	0.811	-15.716
19	19	0.09126	1.601	-6.684	1.031	4.569	16.581	-16.761	-7.095	18.79	6.966	4.815	-4.405	-9.176	6.266	0.125	-15.547
20	20	0.09633	1.776	-6.958	1.007	4.849	15.897	-16.501	-7.04	18.898	7.36	4.658	-4.508	-9.766	6.141	-0.533	-15.433
21	21	0.1014	1.936	-7.198	0.992	5.13	15.226	-16.169	-6.995	18.998	7.716	4.594	-4.465	-10.408	6.069	-1.03	-15.345
22	22	0.10647	2.076	-7.405	0.996	5.399	14.603	-15.867	-6.99	19.146	8.072	4.616	-4.258	-11.094	6.057	-1.379	-15.313
23	23	0.11154	2.192	-7.583	1.028	5.641	14.002	-15.505	-6.961	19.306	8.351	4.637	-3.982	-11.821	6.044	-1.665	-15.326
24	24	0.11661	2.29	-7.735	1.078	5.892	13.351	-14.601	-6.747	19.354	8.069	4.526	-3.834	-12.503	5.911	-2.023	-15.34
25	25	0.12168	2.377	-7.852	1.144	6.149	12.66	-13.217	-6.373	19.27	7.293	4.395	-3.77	-13.13	5.754	-2.365	-15.344
26	26	0.12675	2.47	-7.934	1.231	6.411	11.985	-11.801	-5.985	19.101	6.378	4.328	-3.639	-13.687	5.66	-2.562	-15.381
27	27	0.13182	2.569	-7.983	1.34	6.685	11.299	-10.308	-5.575	18.805	5.258	4.265	-3.445	-14.11	5.573	-2.613	-15.407
28	28	0.13689	2.671	-8.002	1.468	6.965	10.578	-8.627	-5.105	18.371	3.837	4.17	-3.265	-14.375	5.471	-2.608	-15.394
29	29	0.14196	2.774	-8	1.605	7.243	9.87	-7.033	-4.677	17.894	2.402	4.14	-3.142	-14.553	5.446	-2.625	-15.382
30	30	0.14703	2.885	-7.987	1.754	7.517	9.198	-5.704	-4.324	17.435	1.102	4.025	-3.028	-14.644	5.367	-2.693	-15.379
31	31	0.1521	2.998	-7.966	1.912	7.784	8.541	-4.468	-4.001	16.967	-0.245	3.864	-2.957	-14.636	5.26	-2.812	-15.402
32	32	0.15717	3.107	-7.941	2.071	8.029	7.927	-3.492	-3.749	16.545	-1.429	3.656	-2.892	-14.574	5.119	-2.975	-15.452
33	33	0.16224	3.203	-7.921	2.225	8.245	7.341	-2.731	-3.546	16.155	-2.477	3.421	-2.835	-14.429	4.968	-3.17	-15.494
34	34	0.16731	3.282	-7.914	2.362	8.425	6.791	-2.308	-3.431	15.823	-3.25	3.31	-2.723	-14.21	4.934	-3.304	-15.534
35	35	0.17238	3.332	-7.923	2.476	8.567	6.254	-2.125	-3.381	15.54	-3.786	3.274	-2.545	-13.985	4.968	-3.383	-15.588
36	36	0.17745	3.357	-7.952	2.567	8.682	5.699	-1.97	-3.343	15.272	-4.276	3.207	-2.35	-13.771	4.968	-3.463	-15.662
37	37	0.18252	3.353	-8.003	2.637	8.756	5.138	-1.916	-3.313	15.045	-4.64	3.038	-2.135	-13.573	4.877	-3.579	-15.745
38	38	0.18759	3.319	-8.075	2.685	8.79	4.567	-1.937	-3.29	14.844	-4.876	2.864	-1.919	-13.406	4.782	-3.71	-15.831
39	39	0.19266	3.269	-8.172	2.696	8.808	4.003	-2.197	-3.339	14.706	-4.832	2.717	-1.658	-13.246	4.703	-3.829	-15.908
40	40	0.19773	3.2	-8.288	2.666	8.81	3.436	-2.632	-3.451	14.605	-4.553	2.622	-1.334	-13.113	4.656	-3.898	-15.985
41	41	0.2028	3.112	-8.424	2.606	8.777	2.871	-3.264	-3.608	14.548	-3.981	2.561	-0.925	-13.04	4.63	-3.904	-16.053
42	42	0.20787	2.995	-8.57	2.535	8.71	2.306	-3.99	-3.777	14.514	-3.244	2.477	-0.493	-13.014	4.585	-3.911	-16.105
43	43	0.21294	2.858	-8.722	2.456	8.613	1.724	-4.62	-3.914	14.476	-2.553	2.45	-0.086	-13.018	4.598	-3.929	-16.149
44	44	0.21801	2.706	-8.866	2.356	8.492	1.132	-5.102	-4.01	14.433	-1.917	2.428	0.314	-13.084	4.616	-3.953	-16.19
45	45	0.22308	2.549	-8.999	2.226	8.381	0.558	-5.562	-4.141	14.402	-1.195	2.409	0.733	-13.238	4.621	-3.965	-16.232
46	46	0.22815	2.402	-9.122	2.068	8.286	-0.011	-5.996	-4.28	14.355	-0.465	2.416	1.14	-13.4	4.653	-3.966	-16.275
47	47	0.23322	2.253	-9.23	1.905	8.177	-0.606	-6.223	-4.348	14.232	0.038	2.429	1.468	-13.517	4.703	-3.996	-16.313
48	48	0.23829	2.103	-9.322	1.74	8.055	-1.18	-6.517	-4.427	14.113	0.566	2.455	1.773	-13.596	4.76	-4.049	-16.351
49	49	0.24336	1.954	-9.389	1.567	7.925	-1.694	-6.985	-4.549	14.038	1.202	2.479	2.105	-13.634	4.813	-4.098	-16.41
50	50	0.24843	1.801	-9.422	1.386	7.776	-2.151	-7.552	-4.67	13.991	1.891	2.428	2.453	-13.624	4.807	-4.164	-16.464
51	51	0.2535	1.649	-9.416	1.196	7.62	-2.547	-8.241	-4.812	13.956	2.637	2.396	2.823	-13.538	4.823	-4.204	-16.511
52	52	0.25857	1.5	-9.374	0.995	7.467	-2.881	-9.077	-5	13.932	3.436	2.394	3.209	-13.355	4.858	-4.218	-16.555
53	53	0.26364	1.367	-9.308	0.776	7.321	-3.18	-9.909	-5.175	13.919	4.203	2.299	3.609	-13.14	4.809	-4.248	-16.612
54	54	0.26871	1.243	-9.222	0.541	7.174	-3.449	-10.761	-5.347	13.917	4.97	2.145	4.008	-12.907	4.708	-4.297	-16.681
55	55	0.27378	1.124	-9.113	0.293	7.034	-3.703	-11.529	-5.509	13.899	5.619	2.067	4.366	-12.644	4.669	-4.352	-16.771
56	56	0.27885	1.016	-8.983	0.033	6.899	-3.953	-12.097	-5.619	13.853	6.034	2.045	4.648	-12.328	4.677	-4.441	-16.862
57	57	0.28392	0.922	-8.851	-0.239	6.778	-4.209	-12.518	-5.708	13.797	6.331	2.061	4.898	-12.021	4.709	-4.538	-16.95
58	58	0.28899	0.841	-8.721	-0.518	6.674	-4.451	-12.911	-5.812	13.765	6.649	2.084	5.154	-11.753	4.739	-4.637	-17.032
59	59	0.29406	0.762	-8.581	-0.801	6.572	-4.706	-13.105	-5.868	13.709	6.817	2.085	5.452	-11.514	4.739	-4.684	-17.108
60	60	0.29913	0.699	-8.425	-1.102	6.483	-4.955	-13.085	-5.871	13.681	6.857	2.023	5.782	-11.334	4.688	-4.732	-17.181
61	61	0.3042	0.658	-8.263	-1.429	6.425	-5.172	-13.012	-5.903	13.711	6.879	2.003	6.112	-11.185	4.667	-4.798	-17.263
62	62	0.30927	0.643	-8.11	-1.783	6.392	-5.384	-12.868	-5.93	13.776	6.889	1.939	6.425	-11.068	4.612	-4.91	-17.343
63	63	0.31434	0.633	-7.957	-2.147	6.368	-5.584	-12.683	-5.969	13.866	6.942	1.89	6.747	-11.057	4.571	-5.018	-17.452
64	64	0.31941	0.628	-7.808	-2.51	6.342	-5.763	-12.643	-6.053	13.988	7.202	1.911	7.122	-11.131	4.593	-5.074	-17.574
65	65	0.32448	0.637	-7.658	-2.885	6.344	-5.938	-12.419	-6.134	14.116	7.297	1.959	7.504	-11.196	4.618	-5.107	-17.682
66	66	0.32955	0.652	-7.517	-3.258	6.34	-6.1	-12.21	-6.212	14.286	7.437	1.951	7.894	-11.288	4.601	-5.168	-17.781
67	67	0.33462	0.661	-7.377	-3.621	6.323	-6.254	-11.945	-6.26	14.493	7.497	1.863	8.278	-11.353	4.522	-5.279	-17.864
68	68	0.33969	0.643	-7.238	-3.966	6.261	-6.399	-11.79	-6.306	14.725	7.619	1.768	8.686	-11.397	4.44	-5.392	-17.952
69	69	0.34476	0.621	-7.098	-4.313	6.201	-6.531	-11.601	-6.366	14.989	7.648	1.72	9.096	-11.409	4.391	-5.508	-18.061
70	70	0.34983	0.603	-6.967	-4.672	6.143	-6.678	-11.374	-6.415	15.257	7.602	1.703	9.519	-11.392	4.365	-5.608	-18.192
71	71	0.3549	0.587	-6.835	-5.029	6.1	-6.799	-11.269	-6.525	15.552	7.673	1.642	9.898	-11.378	4.298	-5.786	-18.31
72	72	0.35997	0.574	-6.704	-5.372	6.036	-6.935	-11.216	-6.611	15.823	7.751	1.667	10.25	-11.335	4.317	-5.955	-18.439
73	73	0.36504	0.549	-6.576	-5.69	5.973	-7.079	-11.212	-6.727	16.075	7.82	1.769	10.609	-11.281	4.387	-6.091	-18.585
74	74	0.37011	0.518	-6.447	-5.992	5.894	-7.23	-11.174	-6.81	16.318	7.791	1.92	11.004	-11.164	4.492	-6.169	-18.726
75	75	0.37518	0.485	-6.304	-6.286	5.827	-7.37	-11.089	-6.912	16.538	7.639	2.154	11.355	-10.986	4.64	-6.251	-18.867
76	76	0.38025	0.453	-6.148	-6.571	5.75	-7.492	-11.089	-7	16.775	7.547	2.295	11.695	-10.797	4.726	-6.386	-19.011
77	77	0.38532	0.422	-6	-6.864	5.675	-7.657	-10.927	-7.038	16.988	7.323	2.42	11.97	-10.622	4.808	-6.582	-19.156
78	78	0.39039	0.37	-5.846	-7.16	5.584	-7.825	-10.795	-7.094	17.198	7.17	2.521	12.241	-10.511	4.873	-6.803	-19.319
79	79	0.39546	0.321	-5.677	-7.463	5.504	-7.967	-10.653	-7.159	17.442	7.046	2.53	12.511	-10.437	4.865	-7.078	-19.477
80	80	0.40053	0.292	-5.478	-7.76	5.433	-8.083	-10.565	-7.206	17.668	6.961	2.531	12.771	-10.334	4.86	-7.347	-19.626
81	81	0.4056	0.274	-5.266	-8.037	5.382	-8.211	-10.387	-7.226	17.854	6.794	2.564	13.012	-10.232	4.881	-7.602	-19.759
82	82	0.41067	0.238	-5.041	-8.285	5.305	-8.334	-10.267	-7.245	18.01	6.629	2.676	13.233	-10.107	4.962	-7.838	-19.898
83	83	0.41574	0.192	-4.805	-8.519	5.22	-8.387	-10.6	-7.412	18.243	6.879	2.711	13.518	-9.99	4.979	-8.109	-20.031
84	84	0.42081	0.159	-4.558	-8.758	5.144	-8.42	-11.076	-7.613	18.485	7.292	2.655	13.846	-9.895	4.927	-8.381	-20.166
85	85	0.42588	0.14	-4.303	-8.996	5.088	-8.444	-11.672	-7.857	18.725	7.809	2.546	14.191	-9.8	4.826	-8.666	-20.308
86	86	0.43095	0.124	-4.056	-9.238	5.028	-8.486	-12.272	-8.093	18.975	8.347	2.401	14.585	-9.713	4.703	-8.933	-20.447
87	87	0.43602	0.116	-3.81	-9.472	4.959	-8.511	-13.064	-8.387	19.264	9.067	2.249	15.043	-9.638	4.577	-9.185	-20.587
88	88	0.44109	0.114	-3.562	-9.71	4.898	-8.527	-14.014	-8.751	19.551	9.881	2.116	15.514	-9.506	4.455	-9.436	-20.723
89	89	0.44616	0.111	-3.319	-9.922	4.831	-8.557	-14.967	-9.103	19.822	10.626	2.015	15.932	-9.327	4.36	-9.727	-20.859
90	90	0.45123	0.082	-3.094	-10.091	4.74	-8.635	-15.835	-9.424	20.038	11.214	2.047	16.246	-9.111	4.376	-10.051	-20.992
91	91	0.4563	0.054	-2.893	-10.224	4.656	-8.768	-16.676	-9.735	20.202	11.772	2.057	16.475	-8.921	4.378	-10.451	-21.121
92	92	0.46137	0.028	-2.706	-10.331	4.568	-8.929	-17.529	-10.048	20.344	12.293	2.075	16.647	-8.692	4.38	-10.904	-21.231
93	93	0.46644	0.009	-2.551	-10.429	4.484	-9.168	-18.094	-10.261	20.463	12.577	2.136	16.72	-8.461	4.434	-11.421	-21.298
94	94	0.47151	-0.027	-2.418	-10.505	4.38	-9.48	-18.232	-10.317	20.578	12.502	2.256	16.696	-8.268	4.558	-11.993	-21.341
95	95	0.47658	-0.087	-2.32	-10.551	4.241	-9.838	-18.258	-10.331	20.699	12.325	2.44	16.624	-8.089	4.74	-12.595	-21.36
96	96	0.48165	-0.167	-2.254	-10.57	4.073	-10.226	-18.231	-10.332	20.855	12.093	2.631	16.532	-7.896	4.929	-13.246	-21.334
97	97	0.48672	-0.255	-2.224	-10.564	3.891	-10.624	-18.301	-10.387	21.056	11.92	2.796	16.394	-7.664	5.098	-13.995	-21.255
98	98	0.49179	-0.336	-2.227	-10.542	3.712	-11.019	-18.476	-10.509	21.313	11.885	2.996	16.212	-7.465	5.321	-14.815	-21.137
99	99	0.49686	-0.411	-2.248	-10.49	3.528	-11.406	-18.675	-10.641	21.619	11.903	3.192	15.967	-7.288	5.568	-15.722	-20.972
100	100	0.50193	-0.485	-2.284	-10.42	3.329	-11.745	-19.02	-10.851	22.013	12.044	3.425	15.69	-7.086	5.855	-16.702	-20.759
101	101	0.507	-0.55	-2.327	-10.34	3.13	-12.042	-19.401	-11.106	22.499	12.215	3.652	15.357	-6.868	6.154	-17.792	-20.499
102	102	0.51207	-0.595	-2.377	-10.262	2.947	-12.299	-19.799	-11.41	23.075	12.428	3.903	14.983	-6.648	6.493	-18.965	-20.192
103	103	0.51714	-0.641	-2.446	-10.167	2.761	-12.54	-20.239	-11.755	23.714	12.679	4.128	14.563	-6.441	6.826	-20.236	-19.861
104	104	0.52221	-0.709	-2.54	-10.044	2.556	-12.763	-20.75	-12.151	24.415	12.944	4.322	14.074	-6.219	7.14	-21.626	-19.507
105	105	0.52728	-0.823	-2.654	-9.883	2.31	-12.954	-21.244	-12.556	25.181	13.128	4.504	13.502	-5.952	7.447	-23.125	-19.102
106	106	0.53235	-0.985	-2.784	-9.691	2.024	-13.103	-21.631	-12.932	26.022	13.167	4.736	12.845	-5.685	7.807	-24.699	-18.683
107	107	0.53742	-1.192	-2.933	-9.476	1.703	-13.202	-21.858	-13.26	26.962	13.033	5.028	12.097	-5.466	8.23	-26.349	-18.282
108	108	0.54249	-1.434	-3.11	-9.242	1.344	-13.268	-21.912	-13.517	28.02	12.685	5.343	11.249	-5.228	8.687	-28.115	-17.869
109	109	0.54756	-1.698	-3.315	-8.994	0.952	-13.303	-21.893	-13.729	29.192	12.194	5.658	10.3	-4.922	9.163	-30.017	-17.423
110	110	0.55263	-1.987	-3.542	-8.723	0.52	-13.314	-21.889	-13.913	30.458	11.677	5.95	9.297	-4.613	9.645	-32.017	-16.974
111	111	0.5577	-2.299	-3.794	-8.428	0.046	-13.318	-21.923	-14.065	31.787	11.164	6.291	8.255	-4.323	10.198	-34.058	-16.548
112	112	0.56277	-2.614	-4.07	-8.115	-0.451	-13.299	-22.077	-14.246	33.167	10.677	6.672	7.137	-3.974	10.807	-36.178	-16.119
113	113	0.56784	-2.909	-4.358	-7.788	-0.953	-13.229	-22.406	-14.49	34.605	10.308	7.05	5.911	-3.595	11.459	-38.419	-15.67
114	114	0.57291	-3.152	-4.638	-7.464	-1.445	-13.067	-22.969	-14.843	36.131	10.109	7.466	4.586	-3.185	12.21	-40.771	-15.212
115	115	0.57798	-3.334	-4.893	-7.137	-1.911	-12.788	-23.762	-15.327	37.753	9.998	7.933	3.169	-2.736	13.066	-43.225	-14.793
116	116	0.58305	-3.444	-5.108	-6.828	-2.315	-12.397	-24.591	-15.89	39.457	9.779	8.469	1.605	-2.221	14.033	-45.814	-14.419
117	117	0.58812	-3.486	-5.282	-6.559	-2.673	-11.907	-25.339	-16.44	41.21	9.391	8.971	-0.159	-1.599	15.04	-48.58	-14.03
118	118	0.59319	-3.47	-5.416	-6.348	-2.994	-11.319	-26.02	-16.992	42.968	8.857	9.408	-2.14	-0.834	16.071	-51.518	-13.589
119	119	0.59826	-3.432	-5.516	-6.192	-3.306	-10.622	-26.71	-17.602	44.709	8.226	9.74	-4.34	0.026	17.092	-54.614	-13.13
120	120	0.60333	-3.416	-5.594	-6.07	-3.654	-9.832	-27.331	-18.207	46.434	7.416	9.966	-6.748	0.976	18.095	-57.844	-12.663
121	121	0.6084	-3.458	-5.66	-5.968	-4.075	-8.981	-27.843	-18.743	48.094	6.425	9.991	-9.319	2.035	18.987	-61.145	-12.146
122	122	0.61347	-3.545	-5.71	-5.883	-4.545	-8.085	-28.188	-19.141	49.665	5.254	9.713	-11.916	3.204	19.663	-64.379	-11.555
123	123	0.61854	-3.655	-5.729	-5.819	-5.055	-7.125	-28.437	-19.444	51.161	4.005	9.23	-14.383	4.41	20.194	-67.373	-10.957
124	124	0.62361	-3.764	-5.705	-5.772	-5.55	-6.089	-28.608	-19.724	52.625	2.615	8.657	-16.596	5.732	20.645	-70.037	-10.343
125	125	0.62868	-3.862	-5.634	-5.734	-6.001	-4.99	-28.645	-19.952	54.104	1.104	8.018	-18.472	7.097	20.99	-72.337	-9.731
126	126	0.63375	-3.942	-5.522	-5.714	-6.397	-3.847	-28.437	-20.032	55.632	-0.517	7.349	-19.981	8.425	21.221	-74.268	-9.147
127	127	0.63882	-4.01	-5.396	-5.699	-6.761	-2.68	-28.233	-20.136	57.191	-2.038	6.718	-21.114	9.59	21.378	-75.822	-8.68
128	128	0.64389	-4.081	-5.262	-5.671	-7.097	-1.514	-27.856	-20.109	58.785	-3.528	6.205	-21.911	10.561	21.502	-77.033	-8.34
129	129	0.64896	-4.157	-5.122	-5.629	-7.396	-0.382	-27.065	-19.721	60.391	-5.026	5.761	-22.396	11.267	21.51	-77.919	-8.143
130	130	0.65403	-4.217	-4.961	-5.582	-7.636	0.765	-25.982	-19.071	61.996	-6.4	5.46	-22.516	11.655	21.437	-78.413	-8.126
131	131	0.6591	-4.239	-4.791	-5.543	-7.902	2.128	-26.256	-19.571	63.67	-6.847	5.304	-22.119	11.661	21.324	-78.447	-8.326
132	132	0.66417	-4.235	-4.621	-5.473	-8.056	3.315	-25.477	-19.087	65.185	-7.479	5.388	-21.347	11.333	21.17	-77.968	-8.744
133	133	0.66924	-4.217	-4.446	-5.392	-8.144	4.411	-24.187	-18.094	66.558	-8.043	5.565	-20.252	10.73	20.897	-77.078	-9.312
134	134	0.67431	-4.187	-4.265	-5.29	-8.22	5.507	-23.101	-17.211	67.82	-8.243	5.813	-18.97	9.823	20.584	-75.93	-10.015
135	135	0.67938	-4.149	-4.095	-5.179	-8.348	6.745	-23.107	-17.267	69.134	-7.782	6.091	-17.566	8.516	20.282	-74.661	-10.901
136	136	0.68445	-4.094	-3.948	-5.053	-8.435	7.912	-22.894	-17.095	70.347	-7.228	6.454	-16.19	6.918	20.027	-73.311	-11.92
137	137	0.68952	-4.022	-3.806	-4.914	-8.514	9.116	-22.969	-17.159	71.497	-6.482	6.764	-14.834	5.192	19.746	-71.887	-12.976
138	138	0.69459	-3.932	-3.664	-4.773	-8.523	10.223	-22.398	-16.597	72.471	-5.874	6.915	-13.567	3.443	19.325	-70.45	-13.985
139	139	0.69966	-3.837	-3.524	-4.627	-8.541	11.407	-22.41	-16.567	73.399	-5.049	6.877	-12.338	1.661	18.775	-69.01	-14.974
140	140	0.70473	-3.733	-3.408	-4.467	-8.553	12.566	-22.682	-16.766	74.249	-4.107	6.845	-11.151	-0.158	18.26	-67.543	-15.956
141	141	0.7098	-3.622	-3.306	-4.273	-8.556	13.629	-22.783	-16.747	74.928	-3.187	6.771	-10.044	-1.955	17.742	-66.056	-16.904
142	142	0.71487	-3.489	-3.22	-4.089	-8.397	14.361	-20.951	-14.904	75.229	-2.836	6.653	-9.094	-3.592	17.15	-64.58	-17.768
143	143	0.71994	-3.362	-3.127	-3.898	-8.323	15.285	-20.381	-14.237	75.59	-2.199	6.477	-8.148	-5.074	16.595	-63.082	-18.54
144	144	0.72501	-3.215	-3.031	-3.735	-8.202	16.203	-19.775	-13.563	75.849	-1.638	6.372	-7.242	-6.397	16.129	-61.524	-19.236
145	145	0.73008	-3.061	-2.942	-3.549	-8.07	17.015	-18.731	-12.419	75.913	-1.26	6.231	-6.417	-7.541	15.66	-59.946	-19.859
146	146	0.73515	-2.881	-2.885	-3.389	-7.885	17.773	-17.732	-11.338	75.836	-1.037	6.07	-5.665	-8.492	15.193	-58.344	-20.458
147	147	0.74022	-2.704	-2.848	-3.232	-7.695	18.511	-16.839	-10.364	75.639	-0.956	5.835	-4.996	-9.212	14.685	-56.753	-20.986
148	148	0.74529	-2.548	-2.816	-3.072	-7.527	19.236	-16.034	-9.477	75.333	-0.995	5.572	-4.44	-9.71	14.174	-55.204	-21.43
149	149	0.75036	-2.417	-2.783	-2.901	-7.405	19.932	-15.286	-8.625	74.88	-1.115	5.364	-3.99	-10.055	13.737	-53.629	-21.846
150	150	0.75543	-2.297	-2.749	-2.732	-7.302	20.68	-15.043	-8.266	74.4	-1.269	5.198	-3.572	-10.239	13.351	-52.017	-22.26
151	151	0.7605	-2.178	-2.705	-2.572	-7.185	21.452	-14.973	-8.086	73.872	-1.508	4.964	-3.187	-10.325	12.905	-50.415	-22.69
152	152	0.76557	-2.055	-2.663	-2.417	-7.051	22.223	-15.057	-8.067	73.283	-1.882	4.576	-2.862	-10.15	12.322	-48.892	-23.006
153	153	0.77064	-1.944	-2.623	-2.258	-6.943	22.969	-15.265	-8.148	72.611	-2.246	4.392	-2.588	-9.956	11.934	-47.285	-23.365
154	154	0.77571	-1.85	-2.602	-2.108	-6.846	23.7	-15.741	-8.501	71.868	-2.676	4.334	-2.331	-9.652	11.651	-45.588	-23.784
155	155	0.78078	-1.782	-2.588	-1.951	-6.788	24.407	-16.35	-8.966	71.063	-3.082	4.313	-2.032	-9.366	11.382	-43.793	-24.276
156	156	0.78585	-1.709	-2.579	-1.829	-6.675	25.092	-16.989	-9.517	70.17	-3.529	4.429	-1.612	-9.103	11.159	-41.772	-24.869
157	157	0.79092	-1.646	-2.566	-1.692	-6.569	25.761	-17.731	-10.157	69.208	-3.892	4.66	-1.15	-8.932	10.995	-39.624	-25.529
158	158	0.79599	-1.589	-2.544	-1.555	-6.473	26.409	-18.509	-10.814	68.166	-4.248	4.857	-0.749	-8.664	10.8	-37.514	-26.125
159	159	0.80106	-1.55	-2.519	-1.404	-6.391	27.009	-19.283	-11.452	67.003	-4.55	5.069	-0.538	-8.331	10.648	-35.532	-26.615
160	160	0.80613	-1.504	-2.494	-1.276	-6.268	27.558	-20.018	-12.072	65.742	-4.845	5.408	-0.36	-7.971	10.588	-33.494	-27.088
161	161	0.8112	-1.459	-2.461	-1.142	-6.128	28.069	-20.662	-12.595	64.431	-5.059	5.749	-0.147	-7.726	10.504	-31.421	-27.565
162	162	0.81627	-1.415	-2.431	-1.009	-5.973	28.537	-21.199	-13.024	63.062	-5.25	6.31	-0.004	-7.551	10.611	-29.292	-28.072
163	163	0.82134	-1.376	-2.402	-0.886	-5.802	28.951	-21.633	-13.366	61.613	-5.359	7.16	0.069	-7.509	10.971	-27.057	-28.626
164	164	0.82641	-1.344	-2.374	-0.774	-5.609	29.295	-21.849	-13.515	60.072	-5.478	7.995	0.104	-7.43	11.32	-24.833	-29.063
165	165	0.83148	-1.315	-2.333	-0.664	-5.382	29.572	-21.722	-13.361	58.45	-5.598	8.561	0.2	-7.429	11.407	-22.658	-29.374
166	166	0.83655	-1.289	-2.292	-0.544	-5.132	29.777	-21.259	-12.931	56.772	-5.798	8.957	0.344	-7.474	11.318	-20.512	-29.583
167	167	0.84162	-1.259	-2.247	-0.445	-4.852	29.945	-20.568	-12.335	55.067	-6.03	9.201	0.506	-7.505	11.102	-18.431	-29.634
168	168	0.84669	-1.235	-2.208	-0.354	-4.58	30.074	-19.801	-11.688	53.337	-6.208	9.328	0.644	-7.439	10.826	-16.457	-29.448
169	169	0.85176	-1.226	-2.169	-0.256	-4.33	30.179	-19.058	-11.072	51.554	-6.214	9.392	0.747	-7.427	10.525	-14.535	-29.123
170	170	0.85683	-1.235	-2.135	-0.15	-4.099	30.234	-18.268	-10.424	49.691	-6.151	9.326	0.795	-7.432	10.149	-12.699	-28.675
171	171	0.8619	-1.251	-2.089	-0.052	-3.863	30.259	-17.355	-9.702	47.782	-6.135	9.132	0.743	-7.393	9.725	-11.011	-28.103
172	172	0.86697	-1.262	-2.036	0.03	-3.613	30.249	-16.382	-8.964	45.827	-6.095	8.959	0.526	-7.319	9.396	-9.473	-27.397
173	173	0.87204	-1.267	-1.992	0.104	-3.368	30.213	-15.487	-8.298	43.878	-5.903	8.874	0.161	-7.291	9.224	-8.07	-26.611
174	174	0.87711	-1.282	-1.956	0.177	-3.142	30.149	-14.676	-7.696	41.925	-5.584	8.734	-0.217	-7.277	9.037	-6.733	-25.737
175	175	0.88218	-1.322	-1.916	0.261	-2.956	30.074	-13.978	-7.176	39.943	-5.156	8.493	-0.512	-7.225	8.752	-5.364	-24.774
176	176	0.88725	-1.379	-1.862	0.344	-2.802	30.012	-13.496	-6.794	37.935	-4.574	8.108	-0.696	-7.068	8.32	-3.945	-23.703
177	177	0.89232	-1.436	-1.802	0.419	-2.646	29.926	-13.111	-6.481	35.876	-3.938	7.709	-0.876	-6.849	7.881	-2.508	-22.584
178	178	0.89739	-1.49	-1.746	0.488	-2.48	29.782	-12.644	-6.122	33.758	-3.389	7.384	-1.133	-6.641	7.529	-1.091	-21.491
179	179	0.90246	-1.559	-1.693	0.576	-2.335	29.603	-12.278	-5.822	31.613	-2.856	7.053	-1.459	-6.391	7.194	0.261	-20.434
180	180	0.90753	-1.637	-1.646	0.67	-2.193	29.391	-12.012	-5.584	29.45	-2.366	6.695	-1.807	-6.066	6.843	1.581	-19.415
181	181	0.9126	-1.704	-1.608	0.75	-2.035	29.148	-11.857	-5.395	27.301	-1.876	6.354	-2.082	-5.708	6.511	2.954	-18.459
182	182	0.91767	-1.761	-1.579	0.83	-1.87	28.868	-11.806	-5.238	25.163	-1.406	6.014	-2.242	-5.327	6.17	4.415	-17.583
183	183	0.92274	-1.818	-1.551	0.922	-1.707	28.572	-11.83	-5.119	23.06	-1.042	5.697	-2.348	-4.9	5.842	5.899	-16.823
184	184	0.92781	-1.889	-1.52	1.022	-1.556	28.286	-11.929	-5.044	21.037	-0.765	5.428	-2.469	-4.461	5.567	7.324	-16.203
185	185	0.93288	-1.962	-1.497	1.113	-1.403	27.998	-12.085	-4.994	19.1	-0.573	5.287	-2.669	-4.013	5.442	8.639	-15.724
186	186	0.93795	-2.035	-1.483	1.207	-1.254	27.692	-12.263	-4.947	17.219	-0.519	5.296	-2.914	-3.544	5.481	9.9	-15.383
187	187	0.94302	-2.095	-1.482	1.291	-1.079	27.38	-12.454	-4.914	15.452	-0.596	5.382	-3.072	-3.072	5.593	11.17	-15.183
188	188	0.94809	-2.153	-1.481	1.374	-0.904	27.093	-12.658	-4.884	13.861	-0.745	5.384	-3.079	-2.632	5.622	12.429	-15.09
189	189	0.95316	-2.203	-1.497	1.451	-0.716	26.823	-12.921	-4.885	12.469	-0.882	5.393	-2.982	-2.24	5.652	13.627	-15.082
190	190	0.95823	-2.235	-1.533	1.537	-0.533	26.56	-13.239	-4.871	11.273	-1.032	5.469	-2.937	-1.911	5.796	14.638	-15.185
191	191	0.9633	-2.249	-1.593	1.636	-0.347	26.309	-13.581	-4.856	10.284	-1.204	5.553	-2.974	-1.653	5.994	15.41	-15.377
192	192	0.96837	-2.264	-1.668	1.738	-0.175	26.087	-13.934	-4.861	9.526	-1.372	5.61	-3.017	-1.469	6.178	15.989	-15.636
193	193	0.97344	-2.283	-1.746	1.835	-0.025	25.901	-14.284	-4.876	9.006	-1.531	5.652	-2.972	-1.328	6.341	16.457	-15.918
194	194	0.97851	-2.307	-1.826	1.923	0.117	25.749	-14.635	-4.897	8.725	-1.599	5.626	-2.786	-1.275	6.438	16.841	-16.194
195	195	0.98358	-2.33	-1.912	2.001	0.247	25.633	-14.976	-4.927	8.69	-1.575	5.635	-2.509	-1.331	6.566	17.122	-16.471
196	196	0.98865	-2.365	-2	2.098	0.342	25.557	-15.381	-4.987	8.868	-1.416	5.576	-2.258	-1.452	6.646	17.179	-16.712
197	197	0.99372	-2.404	-2.1	2.211	0.411	25.504	-15.865	-5.074	9.245	-1.088	5.419	-2.128	-1.635	6.682	16.916	-16.886
198	198	0.99879	-2.437	-2.196	2.338	0.474	25.474	-16.364	-5.208	9.785	-0.624	5.359	-2.065	-1.924	6.817	16.462	-17.012
199	199	1.00386	-2.457	-2.306	2.463	0.542	25.437	-16.872	-5.38	10.456	-0.089	5.341	-1.937	-2.225	6.974	15.944	-17.07
200	200	1.00893	-2.457	-2.426	2.568	0.625	25.397	-17.373	-5.57	11.267	0.552	5.238	-1.766	-2.593	7.051	15.305	-17.065
201	201	1.014	-2.469	-2.547	2.684	0.685	25.333	-17.903	-5.802	12.137	1.325	5.25	-1.756	-3.039	7.258	14.448	-17.013
