# Supplementary material for: Gait phenotypes in paediatric hereditary spastic paraplegia revealed by dynamic time warping analysis and random forests
Source: PLoS One. 2018 Mar 8;13(3):e0192345. doi: 10.1371/journal.pone.0192345 (PMC5843164; doi:10.1371/journal.pone.0192345)
Supplement: S2 Data — (ZIP) [file pone.0192345.s009.zip › Healthy/Left.SR.HEALTHY17.1.csv]

	Epoch	Time	Pelvic.obliquity	Pelvic.tilt	Pelvic rotation	Hip.abd.add	Hip.flexion	Hip.rotation	Knee.abd.add	Knee.flexion	Knee.rotation	Ankle.abd.add	Ankle.flexion	Ankle.rotation	Forefoot.abd.add	Forefoot.flexion	Forefoot.rotation
1	1	0	-3.644	5.924	2.683	-5.173	27.325	-0.566	-3.575	4.488	-13.985	10.875	0.444	0.11	6.17	20.057	-13.797
2	2	0.00536	-3.619	5.849	2.748	-5.063	27.017	-0.763	-3.637	4.814	-12.985	11.197	0.392	-0.132	6.589	19.402	-13.152
3	3	0.01072	-3.597	5.746	2.811	-4.942	26.619	-1.009	-3.703	5.074	-11.885	11.316	0.204	-0.422	6.85	18.56	-12.503
4	4	0.01608	-3.593	5.618	2.866	-4.821	26.141	-1.248	-3.759	5.287	-10.769	11.318	-0.151	-0.688	7.042	17.512	-11.821
5	5	0.02144	-3.607	5.469	2.913	-4.708	25.59	-1.467	-3.803	5.433	-9.639	11.35	-0.823	-0.989	7.319	16.175	-11.171
6	6	0.0268	-3.635	5.305	2.954	-4.597	24.989	-1.737	-3.863	5.461	-8.466	11.493	-2.053	-1.287	7.765	14.389	-10.565
7	7	0.03216	-3.671	5.134	2.991	-4.499	24.365	-2.011	-3.913	5.373	-7.286	11.78	-3.759	-1.575	8.379	12.248	-9.976
8	8	0.03752	-3.707	4.96	3.017	-4.393	23.768	-2.262	-3.951	5.302	-6.134	12.002	-5.293	-1.863	8.869	10.267	-9.38
9	9	0.04288	-3.717	4.791	3.019	-4.246	23.23	-2.447	-3.974	5.357	-5.095	12.017	-6.17	-2.129	9.057	8.827	-8.77
10	10	0.04824	-3.671	4.618	3.004	-4.034	22.764	-2.59	-3.997	5.628	-4.175	11.892	-6.41	-2.383	9.03	7.867	-8.183
11	11	0.0536	-3.552	4.449	2.968	-3.742	22.361	-2.547	-4.002	6.102	-3.543	11.685	-6.422	-2.611	8.91	7.003	-7.651
12	12	0.05896	-3.348	4.295	2.893	-3.351	22.033	-2.33	-4.014	6.784	-3.194	11.601	-6.406	-2.752	8.902	6.052	-7.147
13	13	0.06432	-3.058	4.166	2.774	-2.864	21.761	-1.92	-4.009	7.587	-3.067	11.536	-6.311	-2.828	8.902	5.097	-6.616
14	14	0.06968	-2.703	4.065	2.618	-2.309	21.506	-1.325	-3.982	8.362	-3.134	11.44	-6.109	-2.947	8.848	4.285	-6.149
15	15	0.07504	-2.316	4.002	2.43	-1.722	21.262	-0.557	-3.922	9.03	-3.354	11.293	-5.858	-3.163	8.729	3.629	-5.786
16	16	0.0804	-1.932	3.983	2.206	-1.144	21.022	0.385	-3.812	9.565	-3.723	11.131	-5.705	-3.487	8.597	3.006	-5.557
17	17	0.08576	-1.583	4.011	1.944	-0.605	20.778	1.526	-3.645	9.979	-4.261	10.955	-5.671	-3.898	8.46	2.367	-5.45
18	18	0.09112	-1.291	4.079	1.641	-0.127	20.531	2.817	-3.432	10.312	-4.932	10.781	-5.65	-4.356	8.334	1.779	-5.446
19	19	0.09648	-1.07	4.184	1.308	0.271	20.3	4.194	-3.174	10.605	-5.703	10.616	-5.569	-4.816	8.229	1.283	-5.517
20	20	0.10184	-0.911	4.312	0.967	0.583	20.088	5.586	-2.869	10.881	-6.529	10.439	-5.486	-5.218	8.135	0.8	-5.609
21	21	0.1072	-0.81	4.461	0.64	0.817	19.898	6.888	-2.555	11.124	-7.333	10.227	-5.477	-5.557	8.019	0.263	-5.72
22	22	0.11256	-0.756	4.619	0.333	0.985	19.727	7.973	-2.25	11.338	-7.91	9.944	-5.53	-5.931	7.845	-0.319	-5.855
23	23	0.11792	-0.751	4.777	0.056	1.092	19.577	8.743	-1.993	11.535	-8.238	9.626	-5.562	-6.254	7.645	-0.862	-5.988
24	24	0.12328	-0.765	4.929	-0.181	1.173	19.43	9.202	-1.788	11.723	-8.302	9.34	-5.525	-6.54	7.485	-1.335	-6.093
25	25	0.12864	-0.792	5.078	-0.363	1.239	19.294	9.288	-1.679	11.926	-8.144	9.071	-5.38	-6.703	7.338	-1.709	-6.166
26	26	0.134	-0.837	5.227	-0.486	1.279	19.178	9.047	-1.636	12.16	-7.775	8.777	-5.111	-6.78	7.17	-1.987	-6.208
27	27	0.13936	-0.902	5.365	-0.549	1.295	19.071	8.511	-1.669	12.426	-7.22	8.547	-4.77	-6.809	7.061	-2.201	-6.251
28	28	0.14472	-0.981	5.492	-0.559	1.29	18.967	7.732	-1.757	12.705	-6.568	8.273	-4.378	-6.742	6.916	-2.374	-6.29
29	29	0.15008	-1.065	5.604	-0.523	1.26	18.85	6.758	-1.873	12.976	-5.818	7.934	-3.964	-6.618	6.718	-2.532	-6.319
30	30	0.15544	-1.157	5.698	-0.444	1.212	18.709	5.638	-2.029	13.231	-5.017	7.558	-3.546	-6.441	6.481	-2.684	-6.349
31	31	0.1608	-1.253	5.765	-0.328	1.151	18.517	4.423	-2.219	13.439	-4.204	7.177	-3.171	-6.235	6.237	-2.859	-6.396
32	32	0.16616	-1.346	5.802	-0.184	1.084	18.258	3.23	-2.413	13.568	-3.483	6.828	-2.858	-5.982	6.019	-3.05	-6.44
33	33	0.17152	-1.429	5.813	-0.015	1.017	17.936	2.164	-2.587	13.619	-2.952	6.586	-2.596	-5.706	5.896	-3.236	-6.504
34	34	0.17688	-1.499	5.793	0.181	0.955	17.548	1.241	-2.736	13.608	-2.629	6.4	-2.372	-5.407	5.814	-3.417	-6.586
35	35	0.18224	-1.548	5.722	0.389	0.912	17.07	0.5	-2.842	13.539	-2.487	6.196	-2.152	-5.128	5.707	-3.578	-6.674
36	36	0.1876	-1.563	5.593	0.585	0.905	16.49	-0.05	-2.913	13.402	-2.515	6.042	-1.96	-4.87	5.634	-3.728	-6.771
37	37	0.19296	-1.547	5.419	0.755	0.929	15.843	-0.394	-2.93	13.225	-2.743	5.838	-1.765	-4.572	5.511	-3.857	-6.843
38	38	0.19832	-1.551	5.22	0.899	0.943	15.149	-0.523	-2.913	13.025	-3.089	5.663	-1.564	-4.308	5.398	-3.969	-6.892
39	39	0.20368	-1.6	5.015	1.005	0.925	14.437	-0.5	-2.887	12.822	-3.5	5.534	-1.307	-4.087	5.312	-4.021	-6.944
40	40	0.20904	-1.69	4.801	1.067	0.884	13.708	-0.314	-2.857	12.62	-3.943	5.437	-1.036	-3.946	5.236	-4.058	-6.999
41	41	0.2144	-1.774	4.575	1.093	0.855	12.976	-0.034	-2.819	12.436	-4.366	5.398	-0.774	-3.88	5.207	-4.103	-7.051
42	42	0.21976	-1.853	4.337	1.08	0.837	12.244	0.257	-2.788	12.277	-4.672	5.386	-0.508	-3.9	5.201	-4.156	-7.094
43	43	0.22512	-1.945	4.11	1.025	0.808	11.534	0.52	-2.759	12.141	-4.86	5.335	-0.208	-3.971	5.162	-4.192	-7.138
44	44	0.23048	-2.063	3.906	0.918	0.755	10.858	0.758	-2.736	12.025	-4.907	5.272	0.134	-4.1	5.115	-4.203	-7.177
45	45	0.23584	-2.197	3.724	0.759	0.693	10.215	0.958	-2.726	11.925	-4.82	5.188	0.481	-4.255	5.053	-4.22	-7.199
46	46	0.2412	-2.34	3.563	0.552	0.628	9.595	1.128	-2.733	11.812	-4.659	5.115	0.805	-4.407	5.006	-4.248	-7.22
47	47	0.24656	-2.497	3.435	0.316	0.559	9.014	1.266	-2.766	11.694	-4.453	5.079	1.134	-4.569	4.992	-4.256	-7.265
48	48	0.25192	-2.669	3.347	0.07	0.473	8.485	1.311	-2.82	11.584	-4.183	5.053	1.449	-4.722	4.99	-4.277	-7.341
49	49	0.25728	-2.858	3.298	-0.177	0.368	7.985	1.331	-2.884	11.443	-3.921	5.047	1.697	-4.836	5.006	-4.342	-7.415
50	50	0.26264	-3.052	3.289	-0.416	0.241	7.526	1.284	-2.944	11.283	-3.673	5.038	1.915	-4.86	5.024	-4.425	-7.474
51	51	0.268	-3.243	3.314	-0.643	0.106	7.094	1.223	-2.992	11.099	-3.459	5.112	2.14	-4.87	5.127	-4.472	-7.559
52	52	0.27336	-3.426	3.376	-0.855	-0.023	6.709	1.15	-3.035	10.92	-3.312	5.15	2.41	-4.837	5.192	-4.474	-7.663
53	53	0.27872	-3.611	3.464	-1.052	-0.163	6.352	1.076	-3.069	10.733	-3.223	5.24	2.611	-4.775	5.308	-4.527	-7.785
54	54	0.28408	-3.798	3.586	-1.229	-0.298	6.035	1.021	-3.116	10.553	-3.196	5.323	2.773	-4.679	5.405	-4.619	-7.897
55	55	0.28944	-3.971	3.739	-1.378	-0.421	5.757	0.942	-3.164	10.386	-3.203	5.419	2.95	-4.585	5.511	-4.698	-8.038
56	56	0.2948	-4.124	3.908	-1.499	-0.531	5.503	0.865	-3.199	10.232	-3.257	5.531	3.163	-4.475	5.631	-4.742	-8.181
57	57	0.30016	-4.258	4.084	-1.59	-0.621	5.266	0.772	-3.238	10.099	-3.306	5.598	3.384	-4.373	5.702	-4.794	-8.308
58	58	0.30552	-4.378	4.264	-1.651	-0.705	5.04	0.662	-3.27	9.989	-3.309	5.673	3.596	-4.318	5.783	-4.869	-8.422
59	59	0.31088	-4.481	4.449	-1.686	-0.783	4.834	0.492	-3.296	9.917	-3.229	5.756	3.837	-4.308	5.876	-4.94	-8.532
60	60	0.31624	-4.558	4.64	-1.698	-0.836	4.637	0.307	-3.319	9.871	-3.1	5.865	4.1	-4.375	5.996	-5.004	-8.658
61	61	0.3216	-4.602	4.831	-1.697	-0.854	4.448	0.119	-3.333	9.847	-2.938	5.87	4.358	-4.487	6.027	-5.1	-8.782
62	62	0.32696	-4.623	5.011	-1.686	-0.852	4.246	-0.051	-3.343	9.83	-2.789	5.866	4.609	-4.595	6.049	-5.212	-8.886
63	63	0.33232	-4.626	5.176	-1.671	-0.83	4.031	-0.195	-3.351	9.831	-2.618	5.898	4.877	-4.752	6.109	-5.317	-8.983
64	64	0.33768	-4.614	5.327	-1.646	-0.78	3.81	-0.362	-3.387	9.861	-2.395	5.97	5.181	-4.975	6.198	-5.397	-9.102
65	65	0.34304	-4.58	5.466	-1.621	-0.709	3.586	-0.519	-3.428	9.904	-2.202	6.078	5.519	-5.176	6.315	-5.441	-9.216
66	66	0.3484	-4.526	5.579	-1.598	-0.613	3.344	-0.661	-3.47	9.972	-2.018	6.133	5.852	-5.369	6.38	-5.516	-9.314
67	67	0.35376	-4.464	5.678	-1.575	-0.519	3.098	-0.795	-3.499	10.063	-1.863	6.184	6.195	-5.537	6.445	-5.594	-9.408
68	68	0.35912	-4.4	5.757	-1.555	-0.439	2.831	-0.906	-3.493	10.165	-1.758	6.194	6.557	-5.674	6.481	-5.67	-9.503
69	69	0.36448	-4.342	5.812	-1.554	-0.361	2.529	-0.911	-3.484	10.247	-1.779	6.27	6.914	-5.799	6.568	-5.723	-9.627
70	70	0.36984	-4.285	5.838	-1.571	-0.279	2.188	-0.887	-3.485	10.311	-1.842	6.377	7.208	-5.898	6.678	-5.827	-9.751
71	71	0.3752	-4.224	5.844	-1.604	-0.193	1.823	-0.853	-3.488	10.373	-1.91	6.481	7.446	-5.969	6.788	-5.989	-9.859
72	72	0.38056	-4.159	5.829	-1.657	-0.097	1.439	-0.816	-3.5	10.44	-1.98	6.566	7.709	-6.012	6.875	-6.137	-9.954
73	73	0.38592	-4.093	5.796	-1.733	0.005	1.033	-0.761	-3.518	10.51	-2.055	6.574	8.032	-6.045	6.88	-6.242	-10.046
74	74	0.39128	-4.029	5.746	-1.825	0.091	0.602	-0.674	-3.508	10.567	-2.153	6.558	8.38	-6.049	6.87	-6.326	-10.119
75	75	0.39664	-3.974	5.675	-1.927	0.151	0.136	-0.563	-3.466	10.607	-2.25	6.528	8.669	-6.053	6.866	-6.466	-10.182
76	76	0.402	-3.926	5.584	-2.043	0.207	-0.36	-0.432	-3.434	10.632	-2.393	6.491	8.929	-6.028	6.844	-6.631	-10.253
77	77	0.40736	-3.891	5.479	-2.164	0.243	-0.881	-0.312	-3.388	10.644	-2.525	6.374	9.209	-5.981	6.752	-6.792	-10.31
78	78	0.41272	-3.857	5.373	-2.287	0.282	-1.41	-0.239	-3.363	10.659	-2.577	6.254	9.551	-5.969	6.652	-6.904	-10.365
79	79	0.41808	-3.823	5.256	-2.407	0.328	-1.953	-0.218	-3.353	10.677	-2.599	6.03	9.915	-5.92	6.447	-7.024	-10.4
80	80	0.42344	-3.785	5.135	-2.526	0.372	-2.504	-0.213	-3.332	10.702	-2.618	5.791	10.221	-5.867	6.241	-7.216	-10.443
81	81	0.4288	-3.752	5.012	-2.634	0.415	-3.058	-0.26	-3.337	10.731	-2.628	5.627	10.381	-5.786	6.1	-7.547	-10.488
82	82	0.43416	-3.722	4.892	-2.729	0.442	-3.615	-0.297	-3.32	10.755	-2.653	5.574	10.421	-5.746	6.083	-7.975	-10.569
83	83	0.43952	-3.687	4.78	-2.82	0.462	-4.162	-0.343	-3.283	10.79	-2.707	5.55	10.43	-5.681	6.102	-8.436	-10.664
84	84	0.44488	-3.65	4.677	-2.911	0.49	-4.705	-0.376	-3.246	10.827	-2.8	5.467	10.472	-5.591	6.059	-8.883	-10.758
85	85	0.45024	-3.625	4.586	-2.992	0.506	-5.235	-0.391	-3.217	10.875	-2.933	5.41	10.524	-5.5	6.026	-9.322	-10.862
86	86	0.4556	-3.609	4.512	-3.06	0.51	-5.734	-0.43	-3.185	10.949	-3.067	5.336	10.623	-5.398	5.973	-9.732	-10.967
87	87	0.46096	-3.595	4.456	-3.127	0.514	-6.198	-0.488	-3.158	11.059	-3.158	5.303	10.761	-5.341	5.96	-10.113	-11.092
88	88	0.46632	-3.587	4.416	-3.2	0.511	-6.636	-0.525	-3.133	11.189	-3.268	5.301	10.904	-5.296	5.971	-10.492	-11.232
89	89	0.47168	-3.59	4.395	-3.277	0.491	-7.051	-0.519	-3.102	11.332	-3.391	5.321	11.027	-5.27	6.003	-10.894	-11.365
90	90	0.47704	-3.605	4.397	-3.363	0.453	-7.432	-0.486	-3.074	11.498	-3.493	5.427	11.131	-5.273	6.117	-11.312	-11.49
91	91	0.4824	-3.62	4.422	-3.461	0.404	-7.774	-0.415	-3.035	11.696	-3.615	5.547	11.202	-5.247	6.249	-11.777	-11.58
92	92	0.48776	-3.643	4.469	-3.566	0.346	-8.067	-0.384	-3.004	11.952	-3.653	5.516	11.246	-5.196	6.246	-12.336	-11.602
93	93	0.49312	-3.67	4.54	-3.684	0.288	-8.304	-0.404	-3	12.269	-3.618	5.398	11.272	-5.114	6.158	-12.969	-11.574
94	94	0.49848	-3.722	4.633	-3.812	0.197	-8.51	-0.399	-3.01	12.618	-3.533	5.323	11.242	-5.068	6.11	-13.674	-11.512
95	95	0.50384	-3.794	4.736	-3.949	0.071	-8.688	-0.436	-3.01	12.992	-3.435	5.24	11.05	-4.95	6.075	-14.558	-11.413
96	96	0.5092	-3.878	4.843	-4.093	-0.081	-8.841	-0.507	-3.007	13.4	-3.3	5.228	10.738	-4.804	6.125	-15.565	-11.286
97	97	0.51456	-3.969	4.954	-4.257	-0.248	-8.973	-0.544	-3.006	13.838	-3.158	5.281	10.371	-4.673	6.243	-16.628	-11.151
98	98	0.51992	-4.074	5.072	-4.436	-0.439	-9.086	-0.579	-3	14.297	-3.033	5.28	10.02	-4.494	6.305	-17.7	-10.996
99	99	0.52528	-4.187	5.191	-4.616	-0.659	-9.188	-0.641	-2.977	14.779	-2.884	5.277	9.67	-4.284	6.372	-18.789	-10.813
100	100	0.53064	-4.292	5.309	-4.801	-0.885	-9.28	-0.709	-2.94	15.283	-2.742	5.245	9.323	-4.03	6.417	-19.894	-10.609
101	101	0.536	-4.376	5.426	-4.989	-1.103	-9.365	-0.769	-2.884	15.819	-2.614	5.207	9.011	-3.757	6.464	-20.988	-10.401
102	102	0.54136	-4.443	5.536	-5.176	-1.313	-9.458	-0.824	-2.83	16.365	-2.514	5.349	8.667	-3.488	6.682	-22.09	-10.221
103	103	0.54672	-4.496	5.628	-5.368	-1.515	-9.569	-0.857	-2.784	16.929	-2.451	5.652	8.257	-3.214	7.053	-23.245	-10.06
104	104	0.55208	-4.522	5.709	-5.58	-1.7	-9.674	-0.934	-2.753	17.536	-2.36	6.008	7.787	-2.912	7.489	-24.48	-9.905
105	105	0.55744	-4.513	5.778	-5.81	-1.857	-9.78	-1.03	-2.74	18.182	-2.223	6.354	7.293	-2.589	7.922	-25.775	-9.717
106	106	0.5628	-4.493	5.844	-6.049	-2.011	-9.879	-1.098	-2.728	18.839	-2.094	6.697	6.753	-2.231	8.359	-27.122	-9.485
107	107	0.56816	-4.487	5.905	-6.287	-2.193	-9.955	-1.198	-2.713	19.536	-1.952	7.007	6.208	-1.843	8.775	-28.497	-9.24
108	108	0.57352	-4.516	5.962	-6.522	-2.413	-9.981	-1.324	-2.713	20.3	-1.797	7.371	5.642	-1.449	9.247	-29.908	-8.99
109	109	0.57888	-4.576	6.009	-6.738	-2.672	-9.968	-1.457	-2.71	21.112	-1.702	7.816	4.935	-1.016	9.817	-31.45	-8.746
110	110	0.58424	-4.69	6.044	-6.932	-3.003	-9.901	-1.626	-2.684	21.991	-1.618	8.205	4.085	-0.555	10.37	-33.153	-8.488
111	111	0.5896	-4.87	6.066	-7.105	-3.406	-9.773	-1.805	-2.655	22.945	-1.533	8.634	3.177	-0.151	10.978	-34.911	-8.272
112	112	0.59496	-5.13	6.071	-7.245	-3.891	-9.586	-1.98	-2.615	23.979	-1.493	9.063	2.271	0.172	11.589	-36.668	-8.135
113	113	0.60032	-5.47	6.071	-7.337	-4.46	-9.332	-2.147	-2.54	25.082	-1.561	9.377	1.29	0.498	12.111	-38.509	-8.047
114	114	0.60568	-5.876	6.087	-7.36	-5.095	-9.004	-2.307	-2.422	26.248	-1.721	9.592	0.171	0.811	12.571	-40.497	-7.988
115	115	0.61104	-6.321	6.122	-7.302	-5.756	-8.606	-2.46	-2.281	27.465	-1.982	9.72	-1.039	1.129	12.961	-42.58	-7.943
116	116	0.6164	-6.771	6.178	-7.167	-6.405	-8.147	-2.624	-2.128	28.738	-2.301	9.773	-2.287	1.469	13.298	-44.716	-7.877
117	117	0.62176	-7.204	6.256	-6.977	-7.018	-7.63	-2.763	-1.972	30.054	-2.68	9.817	-3.607	1.891	13.64	-46.935	-7.721
118	118	0.62712	-7.597	6.363	-6.751	-7.576	-7.047	-2.846	-1.808	31.423	-3.131	9.821	-4.964	2.413	13.952	-49.215	-7.463
119	119	0.63248	-7.939	6.501	-6.489	-8.058	-6.388	-2.944	-1.675	32.87	-3.539	9.636	-6.259	2.927	14.068	-51.487	-7.156
120	120	0.63784	-8.207	6.663	-6.192	-8.43	-5.672	-3.016	-1.584	34.378	-3.914	9.312	-7.416	3.329	13.995	-53.651	-6.883
121	121	0.6432	-8.399	6.836	-5.869	-8.706	-4.898	-3.096	-1.52	35.946	-4.22	8.789	-8.482	3.625	13.698	-55.742	-6.643
122	122	0.64856	-8.517	7.02	-5.533	-8.887	-4.062	-3.185	-1.494	37.579	-4.437	8.117	-9.366	3.861	13.203	-57.677	-6.384
123	123	0.65392	-8.584	7.205	-5.196	-9.003	-3.164	-3.281	-1.526	39.277	-4.493	7.552	-10.003	3.924	12.718	-59.352	-6.173
124	124	0.65928	-8.605	7.381	-4.894	-9.06	-2.217	-3.311	-1.575	41.021	-4.379	7.181	-10.339	3.727	12.32	-60.691	-6.064
125	125	0.66464	-8.588	7.544	-4.641	-9.084	-1.237	-3.3	-1.622	42.766	-4.098	6.92	-10.472	3.285	11.973	-61.765	-6.069
126	126	0.67	-8.527	7.699	-4.448	-9.05	-0.226	-3.207	-1.669	44.505	-3.695	6.735	-10.45	2.551	11.642	-62.624	-6.244
127	127	0.67536	-8.426	7.839	-4.312	-8.965	0.799	-3.046	-1.716	46.232	-3.218	6.523	-10.286	1.573	11.241	-63.293	-6.592
128	128	0.68072	-8.293	7.942	-4.243	-8.845	1.805	-2.798	-1.727	47.931	-2.661	6.31	-9.927	0.322	10.806	-63.711	-7.132
129	129	0.68608	-8.153	7.993	-4.246	-8.722	2.746	-2.406	-1.646	49.53	-2.094	6.171	-9.354	-1.119	10.427	-63.81	-7.828
130	130	0.69144	-8.019	7.996	-4.321	-8.611	3.633	-1.904	-1.493	51.018	-1.546	6.127	-8.577	-2.609	10.144	-63.588	-8.597
131	131	0.6968	-7.896	7.954	-4.462	-8.499	4.47	-1.296	-1.289	52.381	-1.062	6.176	-7.682	-4.087	9.962	-63.113	-9.409
132	132	0.70216	-7.777	7.862	-4.666	-8.384	5.259	-0.57	-1.012	53.59	-0.718	6.276	-6.853	-5.517	9.867	-62.535	-10.29
133	133	0.70752	-7.661	7.719	-4.906	-8.285	5.989	0.199	-0.656	54.623	-0.494	6.275	-6.183	-6.852	9.747	-61.961	-11.206
134	134	0.71288	-7.524	7.539	-5.165	-8.165	6.67	0.969	-0.28	55.518	-0.395	6.205	-5.678	-8.044	9.6	-61.438	-12.117
135	135	0.71824	-7.36	7.327	-5.443	-7.998	7.311	1.738	0.084	56.303	-0.498	6.055	-5.22	-9.003	9.393	-60.88	-13
136	136	0.7236	-7.165	7.093	-5.742	-7.797	7.921	2.487	0.44	56.984	-0.822	5.928	-4.755	-9.672	9.233	-60.222	-13.848
137	137	0.72896	-6.957	6.837	-6.05	-7.588	8.496	3.221	0.806	57.537	-1.322	5.932	-4.302	-10.194	9.218	-59.422	-14.756
138	138	0.73432	-6.726	6.563	-6.332	-7.35	9.024	3.874	1.132	57.97	-2	5.977	-3.887	-10.508	9.241	-58.549	-15.659
139	139	0.73968	-6.467	6.277	-6.579	-7.083	9.534	4.403	1.387	58.324	-2.841	5.948	-3.512	-10.544	9.196	-57.661	-16.487
140	140	0.74504	-6.186	5.991	-6.778	-6.795	10.033	4.827	1.6	58.597	-3.818	5.845	-3.149	-10.337	9.076	-56.731	-17.231
141	141	0.7504	-5.896	5.721	-6.915	-6.512	10.535	5.144	1.789	58.774	-4.916	5.687	-2.778	-9.908	8.902	-55.729	-17.898
142	142	0.75576	-5.609	5.47	-6.98	-6.254	11.04	5.322	1.935	58.873	-6.039	5.532	-2.374	-9.347	8.715	-54.629	-18.506
143	143	0.76112	-5.341	5.238	-6.976	-6.029	11.547	5.4	2.049	58.881	-7.168	5.427	-1.959	-8.746	8.547	-53.43	-19.103
144	144	0.76648	-5.099	5.027	-6.903	-5.846	12.056	5.38	2.14	58.797	-8.306	5.34	-1.55	-8.109	8.381	-52.158	-19.691
145	145	0.77184	-4.891	4.839	-6.754	-5.729	12.569	5.263	2.227	58.627	-9.413	5.356	-1.14	-7.47	8.298	-50.786	-20.276
146	146	0.7772	-4.713	4.669	-6.53	-5.671	13.068	5.058	2.314	58.377	-10.427	5.352	-0.767	-6.886	8.192	-49.411	-20.835
147	147	0.78256	-4.564	4.521	-6.249	-5.654	13.576	4.753	2.369	58.062	-11.316	5.168	-0.436	-6.371	7.919	-48.095	-21.35
148	148	0.78792	-4.427	4.405	-5.934	-5.655	14.098	4.401	2.423	57.674	-12.075	4.847	-0.117	-5.946	7.525	-46.793	-21.817
149	149	0.79328	-4.315	4.323	-5.568	-5.689	14.634	4.007	2.478	57.224	-12.715	4.623	0.227	-5.681	7.199	-45.391	-22.324
150	150	0.79864	-4.226	4.273	-5.151	-5.76	15.18	3.566	2.529	56.709	-13.233	4.461	0.611	-5.605	6.907	-43.883	-22.902
151	151	0.804	-4.144	4.262	-4.706	-5.859	15.751	3.101	2.609	56.147	-13.595	4.219	1.029	-5.711	6.542	-42.341	-23.505
152	152	0.80936	-4.061	4.277	-4.277	-5.948	16.346	2.681	2.718	55.551	-13.824	3.937	1.456	-5.953	6.146	-40.783	-24.084
153	153	0.81472	-3.975	4.314	-3.859	-6.021	16.96	2.261	2.805	54.935	-13.978	3.631	1.838	-6.211	5.735	-39.271	-24.59
154	154	0.82008	-3.89	4.379	-3.44	-6.089	17.595	1.862	2.886	54.278	-14.052	3.403	2.189	-6.551	5.389	-37.728	-25.077
155	155	0.82544	-3.796	4.475	-3.021	-6.15	18.245	1.496	2.983	53.538	-14.098	3.181	2.492	-6.895	5.052	-36.17	-25.506
156	156	0.8308	-3.684	4.591	-2.611	-6.191	18.897	1.156	3.095	52.723	-14.114	2.907	2.733	-7.189	4.689	-34.644	-25.83
157	157	0.83616	-3.555	4.719	-2.224	-6.205	19.551	0.838	3.195	51.874	-14.107	2.602	2.938	-7.375	4.302	-33.155	-26.002
158	158	0.84152	-3.41	4.861	-1.877	-6.182	20.21	0.593	3.298	50.999	-14.153	2.345	3.113	-7.41	3.952	-31.67	-26.031
159	159	0.84688	-3.254	5.012	-1.572	-6.13	20.876	0.37	3.36	50.088	-14.239	2.104	3.215	-7.273	3.615	-30.223	-25.922
160	160	0.85224	-3.094	5.167	-1.307	-6.065	21.538	0.162	3.394	49.113	-14.315	2.034	3.301	-7.121	3.424	-28.668	-25.796
161	161	0.8576	-2.944	5.32	-1.076	-5.986	22.193	-0.057	3.37	48.073	-14.381	2.054	3.41	-6.901	3.288	-26.999	-25.607
162	162	0.86296	-2.802	5.468	-0.89	-5.879	22.845	-0.226	3.301	47.003	-14.512	2.123	3.564	-6.542	3.149	-25.248	-25.317
163	163	0.86832	-2.67	5.597	-0.742	-5.76	23.482	-0.379	3.188	45.948	-14.595	2.299	3.678	-6.141	3.105	-23.51	-24.939
164	164	0.87368	-2.548	5.697	-0.641	-5.629	24.082	-0.506	3.059	44.861	-14.649	2.476	3.383	-5.653	3.198	-22.147	-24.446
165	165	0.87904	-2.452	5.772	-0.568	-5.516	24.625	-0.615	2.93	43.7	-14.648	2.602	2.821	-5.144	3.34	-21.02	-23.89
166	166	0.8844	-2.387	5.826	-0.524	-5.399	25.116	-0.67	2.779	42.458	-14.621	2.698	2.297	-4.66	3.424	-19.83	-23.3
167	167	0.88976	-2.345	5.853	-0.51	-5.284	25.552	-0.705	2.607	41.156	-14.543	2.802	2.104	-4.22	3.403	-18.298	-22.711
168	168	0.89512	-2.326	5.847	-0.529	-5.171	25.925	-0.729	2.411	39.792	-14.376	3.072	2.001	-3.975	3.504	-16.584	-22.251
169	169	0.90048	-2.334	5.809	-0.563	-5.074	26.23	-0.739	2.213	38.367	-14.095	3.484	1.855	-3.914	3.755	-14.833	-21.87
170	170	0.90584	-2.372	5.742	-0.591	-5.007	26.467	-0.726	2.026	36.882	-13.787	3.972	1.694	-3.886	4.081	-13.054	-21.485
171	171	0.9112	-2.426	5.648	-0.608	-4.954	26.639	-0.72	1.84	35.341	-13.466	4.379	1.614	-3.876	4.312	-11.214	-21.103
172	172	0.91656	-2.486	5.534	-0.614	-4.909	26.742	-0.71	1.657	33.728	-13.129	4.768	1.66	-3.961	4.49	-9.238	-20.787
173	173	0.92192	-2.561	5.407	-0.605	-4.877	26.789	-0.684	1.481	32.074	-12.81	5.216	1.811	-4.096	4.694	-7.143	-20.515
174	174	0.92728	-2.642	5.262	-0.578	-4.856	26.78	-0.66	1.312	30.393	-12.493	5.659	2.007	-4.22	4.891	-5.019	-20.219
175	175	0.93264	-2.723	5.099	-0.529	-4.831	26.715	-0.674	1.116	28.67	-12.152	5.952	2.141	-4.303	4.968	-3.01	-19.863
176	176	0.938	-2.784	4.925	-0.454	-4.798	26.595	-0.753	0.909	26.914	-11.793	6.221	2.383	-4.428	5.003	-0.909	-19.555
177	177	0.94336	-2.837	4.757	-0.348	-4.767	26.437	-0.853	0.698	25.123	-11.459	6.632	2.598	-4.615	5.177	1.213	-19.327
178	178	0.94872	-2.883	4.596	-0.217	-4.727	26.247	-0.943	0.488	23.302	-11.205	7.021	2.595	-4.695	5.386	3.098	-19.042
179	179	0.95408	-2.925	4.442	-0.057	-4.683	26.016	-1.034	0.255	21.49	-11.053	7.411	2.415	-4.643	5.628	4.747	-18.703
180	180	0.95944	-2.961	4.297	0.127	-4.637	25.77	-1.16	-0.005	19.81	-10.91	8.007	2.417	-4.609	6.012	6.483	-18.407
181	181	0.9648	-2.983	4.169	0.321	-4.569	25.509	-1.304	-0.313	17.985	-10.792	8.46	2.437	-4.581	6.221	8.301	-18.133
182	182	0.97016	-2.991	4.057	0.519	-4.475	25.239	-1.479	-0.672	16.712	-10.689	9.867	3	-4.556	7.208	10.367	-17.919
183	183	0.97552	-2.992	3.96	0.726	-4.373	24.964	-1.717	-1.065	15.811	-10.573	11.623	3.792	-4.462	8.489	12.352	-17.68
184	184	0.98088	-2.995	3.879	0.944	-4.275	24.694	-1.994	-1.473	15.1	-10.488	13.271	4.755	-4.29	9.637	14.247	-17.412
185	185	0.98624	-2.993	3.816	1.164	-4.167	24.438	-2.268	-1.88	14.399	-10.463	14.599	5.794	-4.109	10.468	16.098	-17.163
186	186	0.9916	-2.991	3.773	1.387	-4.058	24.216	-2.55	-2.27	13.568	-10.436	15.3	6.718	-3.881	10.744	17.775	-16.842
187	187	0.99696	-3.005	3.735	1.612	-3.975	24.023	-2.847	-2.615	12.439	-10.323	15.242	7.188	-3.629	10.429	19.091	-16.433
188	188	1.00232	-3.039	3.708	1.836	-3.928	23.852	-3.113	-2.88	10.809	-10.1	14.385	6.925	-3.415	9.553	19.981	-15.976
189	189	1.00768	-3.073	3.698	2.031	-3.883	23.715	-3.341	-3.05	8.489	-9.745	12.63	5.759	-3.318	8.051	20.478	-15.565
190	190	1.01304	-3.103	3.712	2.188	-3.82	23.631	-3.473	-3.165	5.432	-9.366	9.913	3.671	-3.314	5.802	20.624	-15.229
191	191	1.0184	-3.15	3.74	2.337	-3.78	23.564	-3.448	-3.221	2.573	-9.081	6.936	1.624	-3.374	3.316	20.581	-14.931
192	192	1.02376	-3.206	3.765	2.486	-3.763	23.503	-3.394	-3.341	1.804	-8.872	6.863	1.408	-3.537	3.27	21.024	-14.724
193	193	1.02912	-3.267	3.785	2.657	-3.787	23.436	-3.286	-3.412	1.201	-8.728	6.869	1.297	-3.765	3.308	21.437	-14.569
194	194	1.03448	-3.321	3.801	2.845	-3.818	23.377	-3.11	-3.47	0.777	-8.663	7.073	1.268	-4.065	3.536	21.827	-14.481
195	195	1.03984	-3.364	3.824	3.032	-3.841	23.344	-2.856	-3.501	0.544	-8.644	7.414	1.266	-4.462	3.924	22.12	-14.457
196	196	1.0452	-3.384	3.844	3.193	-3.825	23.333	-2.548	-3.496	0.483	-8.666	7.68	1.229	-4.893	4.293	22.218	-14.474
197	197	1.05056	-3.378	3.858	3.327	-3.765	23.33	-2.15	-3.493	0.582	-8.805	8.004	1.167	-5.296	4.73	22.164	-14.505
198	198	1.05592	-3.357	3.86	3.458	-3.678	23.335	-1.739	-3.504	0.853	-9.075	8.355	1.138	-5.567	5.182	21.993	-14.515
199	199	1.06128	-3.326	3.848	3.592	-3.579	23.343	-1.365	-3.516	1.284	-9.404	8.7	1.151	-5.671	5.622	21.705	-14.445
200	200	1.06664	-3.285	3.822	3.72	-3.466	23.35	-1.016	-3.509	1.852	-9.725	8.977	1.221	-5.649	6.002	21.31	-14.259
201	201	1.072	-3.231	3.78	3.832	-3.327	23.35	-0.763	-3.519	2.546	-9.944	9.349	1.311	-5.529	6.459	20.816	-13.972
