# Supplementary material for: Gait phenotypes in paediatric hereditary spastic paraplegia revealed by dynamic time warping analysis and random forests
Source: PLoS One. 2018 Mar 8;13(3):e0192345. doi: 10.1371/journal.pone.0192345 (PMC5843164; doi:10.1371/journal.pone.0192345)
Supplement: S2 Data — (ZIP) [file pone.0192345.s009.zip › Healthy/Left.SR.HEALTHY17.2.csv]

	Epoch	Time	Pelvic.obliquity	Pelvic.tilt	Pelvic rotation	Hip.abd.add	Hip.flexion	Hip.rotation	Knee.abd.add	Knee.flexion	Knee.rotation	Ankle.abd.add	Ankle.flexion	Ankle.rotation	Forefoot.abd.add	Forefoot.flexion	Forefoot.rotation
1	1	0	-2.465	3.772	4.367	-0.324	26.614	-2.589	-4.226	3.564	-6.673	8.232	2.755	2.165	7.502	22.633	-4.067
2	2	0.00484	-2.429	3.669	4.439	-0.218	26.39	-1.832	-4.257	3.985	-6.753	8.493	2.679	2.053	7.815	21.991	-3.373
3	3	0.00968	-2.38	3.557	4.516	-0.103	26.158	-1.138	-4.268	4.527	-6.826	8.828	2.416	1.895	8.218	21.051	-2.763
4	4	0.01452	-2.329	3.434	4.595	0.011	25.899	-0.429	-4.244	5.158	-6.979	9.236	1.952	1.712	8.707	19.814	-2.236
5	5	0.01936	-2.282	3.294	4.668	0.14	25.605	0.289	-4.225	5.84	-7.191	9.682	1.23	1.51	9.222	18.255	-1.778
6	6	0.0242	-2.235	3.15	4.736	0.277	25.281	1.017	-4.196	6.485	-7.47	10.026	0.127	1.336	9.632	16.322	-1.355
7	7	0.02904	-2.177	3.008	4.805	0.422	24.933	1.688	-4.152	7.024	-7.712	10.28	-1.349	1.179	9.95	14.085	-0.934
8	8	0.03388	-2.104	2.873	4.87	0.581	24.576	2.297	-4.102	7.437	-7.946	10.455	-2.943	1.074	10.177	11.829	-0.52
9	9	0.03872	-2.008	2.741	4.933	0.758	24.209	2.808	-4.049	7.755	-8.122	10.583	-4.277	0.985	10.336	9.904	-0.124
10	10	0.04356	-1.883	2.617	4.999	0.957	23.846	3.22	-3.994	8.043	-8.264	10.741	-5.184	0.91	10.51	8.425	0.235
11	11	0.0484	-1.723	2.501	5.07	1.194	23.493	3.556	-3.941	8.355	-8.417	10.953	-5.826	0.845	10.731	7.191	0.537
12	12	0.05324	-1.526	2.39	5.141	1.468	23.167	3.804	-3.878	8.75	-8.511	11.151	-6.424	0.739	10.936	5.935	0.788
13	13	0.05808	-1.3	2.286	5.198	1.771	22.873	4.016	-3.788	9.254	-8.586	11.225	-7.088	0.619	11.019	4.526	1.011
14	14	0.06292	-1.051	2.188	5.235	2.097	22.596	4.24	-3.673	9.826	-8.678	11.128	-7.79	0.51	10.925	3.021	1.229
15	15	0.06776	-0.794	2.103	5.252	2.428	22.338	4.408	-3.559	10.427	-8.673	10.938	-8.407	0.377	10.718	1.575	1.446
16	16	0.0726	-0.534	2.029	5.257	2.749	22.088	4.49	-3.446	11.008	-8.513	10.746	-8.876	0.177	10.493	0.29	1.647
17	17	0.07744	-0.276	1.974	5.255	3.043	21.84	4.508	-3.308	11.529	-8.216	10.554	-9.148	-0.123	10.275	-0.752	1.804
18	18	0.08228	-0.033	1.942	5.241	3.319	21.588	4.463	-3.192	11.986	-7.802	10.441	-9.209	-0.51	10.128	-1.542	1.905
19	19	0.08712	0.189	1.93	5.207	3.584	21.323	4.354	-3.119	12.39	-7.284	10.401	-9.071	-0.973	10.047	-2.099	1.938
20	20	0.09196	0.37	1.945	5.149	3.819	21.05	4.2	-3.075	12.76	-6.679	10.306	-8.796	-1.495	9.916	-2.504	1.916
21	21	0.0968	0.509	1.974	5.065	4.028	20.777	4.023	-3.053	13.141	-6.032	10.177	-8.423	-2.063	9.762	-2.82	1.825
22	22	0.10164	0.605	2.023	4.969	4.197	20.504	3.831	-3.043	13.511	-5.327	10.013	-7.989	-2.698	9.579	-3.07	1.683
23	23	0.10648	0.687	2.078	4.879	4.327	20.207	3.61	-3.009	13.804	-4.629	9.78	-7.537	-3.317	9.365	-3.254	1.517
24	24	0.11132	0.755	2.139	4.797	4.436	19.89	3.336	-2.99	14.004	-3.929	9.567	-7.094	-3.886	9.191	-3.384	1.348
25	25	0.11616	0.815	2.203	4.718	4.546	19.553	3.043	-3.019	14.123	-3.28	9.397	-6.648	-4.364	9.057	-3.455	1.196
26	26	0.121	0.862	2.262	4.641	4.646	19.204	2.731	-3.067	14.206	-2.642	9.268	-6.176	-4.777	8.97	-3.475	1.076
27	27	0.12584	0.883	2.329	4.571	4.714	18.856	2.509	-3.076	14.266	-2.174	9.104	-5.735	-5.1	8.875	-3.508	0.958
28	28	0.13068	0.884	2.399	4.513	4.772	18.515	2.302	-3.115	14.315	-1.895	8.951	-5.313	-5.225	8.79	-3.546	0.872
29	29	0.13552	0.867	2.476	4.451	4.819	18.173	2.137	-3.161	14.348	-1.728	8.873	-4.916	-5.246	8.778	-3.601	0.807
30	30	0.14036	0.85	2.551	4.403	4.864	17.799	2.069	-3.19	14.307	-1.767	8.756	-4.555	-5.144	8.733	-3.646	0.762
31	31	0.1452	0.823	2.62	4.366	4.891	17.399	2.087	-3.194	14.216	-1.973	8.622	-4.18	-4.951	8.677	-3.645	0.727
32	32	0.15004	0.787	2.682	4.346	4.897	16.982	2.142	-3.184	14.08	-2.252	8.511	-3.828	-4.726	8.643	-3.631	0.693
33	33	0.15488	0.742	2.736	4.334	4.891	16.527	2.285	-3.155	13.876	-2.665	8.407	-3.508	-4.446	8.613	-3.606	0.668
34	34	0.15972	0.693	2.782	4.319	4.896	16.037	2.488	-3.154	13.623	-3.135	8.369	-3.28	-4.16	8.618	-3.642	0.643
35	35	0.16456	0.642	2.81	4.309	4.901	15.51	2.758	-3.155	13.338	-3.664	8.366	-3.101	-3.892	8.642	-3.71	0.609
36	36	0.1694	0.58	2.823	4.306	4.88	14.965	3.014	-3.131	13.065	-4.102	8.351	-2.896	-3.702	8.661	-3.767	0.578
37	37	0.17424	0.51	2.819	4.315	4.839	14.398	3.275	-3.093	12.777	-4.531	8.299	-2.673	-3.528	8.647	-3.799	0.552
38	38	0.17908	0.423	2.806	4.329	4.781	13.807	3.517	-3.07	12.467	-4.93	8.217	-2.449	-3.35	8.594	-3.822	0.541
39	39	0.18392	0.324	2.779	4.34	4.707	13.201	3.693	-3.059	12.155	-5.196	8.129	-2.216	-3.238	8.531	-3.839	0.528
40	40	0.18876	0.208	2.742	4.342	4.617	12.589	3.824	-3.056	11.857	-5.351	8.041	-1.978	-3.195	8.466	-3.857	0.503
41	41	0.1936	0.073	2.692	4.327	4.512	11.975	3.896	-3.069	11.579	-5.407	7.973	-1.742	-3.189	8.416	-3.887	0.464
42	42	0.19844	-0.078	2.632	4.294	4.393	11.356	3.888	-3.102	11.315	-5.336	7.958	-1.522	-3.229	8.414	-3.944	0.411
43	43	0.20328	-0.245	2.564	4.249	4.262	10.725	3.83	-3.15	11.045	-5.174	7.951	-1.306	-3.31	8.417	-4.003	0.346
44	44	0.20812	-0.423	2.49	4.194	4.12	10.09	3.696	-3.208	10.775	-4.921	7.89	-1.064	-3.406	8.371	-4.036	0.276
45	45	0.21296	-0.61	2.417	4.127	3.964	9.474	3.45	-3.271	10.523	-4.571	7.795	-0.806	-3.48	8.299	-4.06	0.203
46	46	0.2178	-0.795	2.347	4.047	3.803	8.877	3.137	-3.326	10.283	-4.172	7.677	-0.555	-3.527	8.216	-4.094	0.13
47	47	0.22264	-0.976	2.283	3.954	3.644	8.297	2.81	-3.375	10.051	-3.762	7.545	-0.311	-3.554	8.124	-4.138	0.065
48	48	0.22748	-1.156	2.226	3.85	3.491	7.726	2.487	-3.438	9.818	-3.397	7.466	-0.064	-3.535	8.073	-4.171	-0.004
49	49	0.23232	-1.336	2.175	3.731	3.339	7.167	2.126	-3.513	9.59	-2.973	7.477	0.182	-3.561	8.105	-4.204	-0.107
50	50	0.23716	-1.511	2.131	3.589	3.198	6.623	1.789	-3.595	9.366	-2.583	7.523	0.4	-3.564	8.167	-4.26	-0.217
51	51	0.242	-1.682	2.1	3.43	3.063	6.095	1.512	-3.665	9.14	-2.276	7.54	0.583	-3.509	8.2	-4.346	-0.307
52	52	0.24684	-1.85	2.095	3.255	2.913	5.595	1.289	-3.689	8.914	-2.021	7.495	0.733	-3.449	8.191	-4.463	-0.407
53	53	0.25168	-2.007	2.112	3.075	2.769	5.124	1.117	-3.691	8.696	-1.808	7.408	0.921	-3.408	8.153	-4.539	-0.521
54	54	0.25652	-2.151	2.153	2.893	2.643	4.676	1.007	-3.703	8.463	-1.682	7.329	1.102	-3.326	8.106	-4.609	-0.62
55	55	0.26136	-2.281	2.21	2.719	2.523	4.256	0.927	-3.711	8.242	-1.654	7.296	1.291	-3.184	8.098	-4.668	-0.718
56	56	0.2662	-2.394	2.286	2.554	2.417	3.875	0.913	-3.705	8.063	-1.692	7.262	1.474	-3.061	8.087	-4.753	-0.822
57	57	0.27104	-2.494	2.379	2.384	2.328	3.527	1.006	-3.698	7.922	-1.769	7.258	1.669	-3.018	8.098	-4.838	-0.941
58	58	0.27588	-2.582	2.484	2.204	2.265	3.207	1.11	-3.728	7.811	-1.852	7.286	1.891	-2.977	8.117	-4.907	-1.061
59	59	0.28072	-2.659	2.596	2.016	2.211	2.883	1.291	-3.749	7.682	-1.951	7.37	2.127	-3.005	8.194	-4.95	-1.198
60	60	0.28556	-2.718	2.717	1.836	2.164	2.572	1.517	-3.746	7.565	-2.15	7.414	2.361	-2.96	8.237	-5.003	-1.308
61	61	0.2904	-2.756	2.845	1.661	2.139	2.287	1.748	-3.735	7.493	-2.3	7.393	2.649	-2.959	8.224	-5.034	-1.402
62	62	0.29524	-2.786	2.982	1.492	2.118	2.028	2.007	-3.722	7.461	-2.454	7.437	2.944	-3.013	8.271	-5.075	-1.518
63	63	0.30008	-2.804	3.118	1.322	2.115	1.783	2.237	-3.738	7.456	-2.564	7.547	3.236	-3.088	8.366	-5.126	-1.637
64	64	0.30492	-2.816	3.25	1.161	2.112	1.555	2.419	-3.746	7.489	-2.62	7.597	3.538	-3.168	8.407	-5.194	-1.744
65	65	0.30976	-2.813	3.373	1.003	2.125	1.321	2.587	-3.75	7.535	-2.64	7.569	3.838	-3.278	8.379	-5.276	-1.855
66	66	0.3146	-2.805	3.488	0.845	2.134	1.087	2.753	-3.737	7.608	-2.614	7.534	4.177	-3.419	8.355	-5.342	-1.952
67	67	0.31944	-2.792	3.601	0.686	2.139	0.858	2.944	-3.698	7.703	-2.612	7.463	4.545	-3.545	8.31	-5.396	-2.033
68	68	0.32428	-2.773	3.706	0.534	2.148	0.635	3.096	-3.666	7.831	-2.561	7.441	4.938	-3.688	8.312	-5.447	-2.114
69	69	0.32912	-2.741	3.804	0.398	2.169	0.404	3.22	-3.637	7.962	-2.528	7.457	5.316	-3.805	8.346	-5.515	-2.197
70	70	0.33396	-2.7	3.895	0.28	2.198	0.166	3.3	-3.612	8.096	-2.496	7.422	5.675	-3.887	8.328	-5.61	-2.275
71	71	0.3388	-2.648	3.975	0.174	2.244	-0.073	3.324	-3.598	8.252	-2.427	7.33	6.026	-3.966	8.252	-5.732	-2.35
72	72	0.34364	-2.593	4.044	0.075	2.289	-0.321	3.311	-3.584	8.428	-2.34	7.226	6.398	-4.036	8.163	-5.85	-2.427
73	73	0.34848	-2.534	4.098	-0.021	2.328	-0.592	3.273	-3.557	8.599	-2.229	7.121	6.79	-4.117	8.083	-5.955	-2.517
74	74	0.35332	-2.471	4.138	-0.115	2.37	-0.895	3.226	-3.532	8.746	-2.129	7.041	7.16	-4.185	8.024	-6.073	-2.612
75	75	0.35816	-2.412	4.171	-0.208	2.413	-1.213	3.174	-3.526	8.88	-2.065	7.034	7.483	-4.204	8.021	-6.231	-2.696
76	76	0.363	-2.354	4.2	-0.302	2.45	-1.537	3.106	-3.513	9.013	-2.02	7.049	7.77	-4.186	8.04	-6.426	-2.781
77	77	0.36784	-2.293	4.225	-0.397	2.487	-1.866	3.002	-3.491	9.146	-1.984	6.997	8.081	-4.127	7.998	-6.603	-2.87
78	78	0.37268	-2.224	4.252	-0.487	2.548	-2.187	2.842	-3.506	9.293	-1.909	6.882	8.457	-4.063	7.882	-6.729	-2.963
79	79	0.37752	-2.154	4.28	-0.569	2.612	-2.501	2.621	-3.52	9.45	-1.805	6.684	8.847	-3.994	7.688	-6.85	-3.076
80	80	0.38236	-2.079	4.307	-0.645	2.671	-2.822	2.365	-3.505	9.604	-1.707	6.367	9.225	-3.902	7.394	-6.994	-3.205
81	81	0.3872	-2.012	4.333	-0.724	2.726	-3.153	2.095	-3.496	9.756	-1.588	6.052	9.575	-3.841	7.102	-7.172	-3.36
82	82	0.39204	-1.943	4.351	-0.813	2.779	-3.503	1.843	-3.469	9.897	-1.518	5.758	9.926	-3.761	6.838	-7.347	-3.541
83	83	0.39688	-1.88	4.369	-0.912	2.827	-3.847	1.58	-3.45	10.064	-1.417	5.53	10.333	-3.709	6.637	-7.482	-3.74
84	84	0.40172	-1.809	4.389	-1.02	2.884	-4.186	1.309	-3.434	10.247	-1.364	5.296	10.777	-3.601	6.42	-7.594	-3.948
85	85	0.40656	-1.734	4.416	-1.136	2.945	-4.526	1.094	-3.408	10.428	-1.417	5.012	11.224	-3.42	6.144	-7.71	-4.141
86	86	0.4114	-1.666	4.45	-1.257	2.996	-4.841	0.834	-3.374	10.643	-1.417	4.644	11.625	-3.247	5.797	-7.901	-4.34
87	87	0.41624	-1.597	4.494	-1.387	3.062	-5.149	0.557	-3.371	10.86	-1.388	4.228	11.95	-3.106	5.391	-8.175	-4.559
88	88	0.42108	-1.528	4.545	-1.523	3.14	-5.451	0.361	-3.404	11.08	-1.406	3.997	12.227	-3.009	5.142	-8.486	-4.788
89	89	0.42592	-1.453	4.608	-1.676	3.217	-5.74	0.229	-3.436	11.317	-1.475	3.914	12.508	-2.914	5.028	-8.793	-5.023
90	90	0.43076	-1.382	4.677	-1.843	3.283	-5.993	0.108	-3.471	11.618	-1.543	3.936	12.775	-2.817	5.009	-9.138	-5.253
91	91	0.4356	-1.319	4.75	-2.017	3.341	-6.25	0.047	-3.531	11.92	-1.63	4.039	13.013	-2.727	5.05	-9.513	-5.448
92	92	0.44044	-1.277	4.822	-2.198	3.363	-6.501	0.013	-3.586	12.241	-1.734	4.195	13.239	-2.6	5.132	-9.909	-5.6
93	93	0.44528	-1.255	4.897	-2.387	3.363	-6.75	-0.007	-3.665	12.576	-1.77	4.388	13.461	-2.517	5.245	-10.323	-5.713
94	94	0.45012	-1.255	4.979	-2.592	3.339	-6.976	0.037	-3.76	12.949	-1.798	4.607	13.681	-2.455	5.373	-10.758	-5.784
95	95	0.45496	-1.276	5.066	-2.796	3.283	-7.194	0.149	-3.844	13.334	-1.855	4.835	13.854	-2.38	5.51	-11.249	-5.798
96	96	0.4598	-1.319	5.158	-2.994	3.197	-7.372	0.188	-3.954	13.783	-1.806	5.071	13.993	-2.288	5.651	-11.812	-5.743
97	97	0.46464	-1.386	5.244	-3.18	3.081	-7.549	0.235	-4.078	14.25	-1.728	5.354	14.056	-2.207	5.834	-12.466	-5.642
98	98	0.46948	-1.472	5.324	-3.363	2.931	-7.734	0.348	-4.182	14.724	-1.677	5.654	14.027	-2.116	6.039	-13.223	-5.488
99	99	0.47432	-1.576	5.394	-3.535	2.75	-7.922	0.453	-4.274	15.214	-1.609	5.844	13.914	-1.973	6.144	-14.093	-5.26
100	100	0.47916	-1.696	5.458	-3.686	2.541	-8.101	0.527	-4.35	15.733	-1.508	5.975	13.716	-1.805	6.205	-15.078	-4.984
101	101	0.484	-1.827	5.516	-3.813	2.305	-8.278	0.58	-4.41	16.271	-1.364	6.084	13.449	-1.636	6.258	-16.152	-4.663
102	102	0.48884	-1.967	5.567	-3.921	2.051	-8.452	0.614	-4.464	16.835	-1.197	6.186	13.145	-1.44	6.304	-17.29	-4.292
103	103	0.49368	-2.106	5.606	-4.004	1.805	-8.624	0.631	-4.532	17.427	-1.064	6.268	12.796	-1.19	6.314	-18.494	-3.887
104	104	0.49852	-2.233	5.637	-4.055	1.579	-8.793	0.61	-4.62	18.046	-0.949	6.268	12.412	-0.878	6.225	-19.759	-3.44
105	105	0.50336	-2.35	5.658	-4.072	1.363	-8.963	0.531	-4.706	18.679	-0.816	6.111	11.998	-0.505	5.983	-21.079	-2.942
106	106	0.5082	-2.466	5.667	-4.056	1.151	-9.141	0.401	-4.789	19.317	-0.679	5.851	11.549	-0.09	5.644	-22.439	-2.418
107	107	0.51304	-2.589	5.662	-4.009	0.936	-9.317	0.248	-4.867	19.98	-0.556	5.583	11.061	0.327	5.298	-23.843	-1.898
108	108	0.51788	-2.727	5.641	-3.927	0.71	-9.482	0.085	-4.922	20.693	-0.453	5.292	10.482	0.735	4.944	-25.353	-1.386
109	109	0.52272	-2.885	5.604	-3.809	0.468	-9.621	-0.116	-4.963	21.47	-0.383	4.994	9.77	1.171	4.595	-27.015	-0.879
110	110	0.52756	-3.073	5.551	-3.65	0.198	-9.73	-0.351	-4.983	22.309	-0.35	4.749	8.915	1.606	4.307	-28.827	-0.409
111	111	0.5324	-3.298	5.483	-3.45	-0.108	-9.808	-0.592	-4.965	23.203	-0.343	4.549	7.955	1.97	4.086	-30.74	-0.005
112	112	0.53724	-3.566	5.399	-3.206	-0.447	-9.854	-0.848	-4.92	24.158	-0.399	4.37	6.958	2.306	3.898	-32.692	0.339
113	113	0.54208	-3.879	5.305	-2.922	-0.828	-9.861	-1.079	-4.826	25.189	-0.582	4.289	5.913	2.655	3.816	-34.706	0.627
114	114	0.54692	-4.234	5.21	-2.592	-1.26	-9.818	-1.306	-4.663	26.314	-0.813	4.25	4.817	2.961	3.805	-36.801	0.861
115	115	0.55176	-4.61	5.124	-2.219	-1.744	-9.717	-1.513	-4.384	27.526	-1.071	4.266	3.677	3.187	3.906	-38.966	1.021
116	116	0.5566	-4.988	5.049	-1.806	-2.233	-9.571	-1.686	-4.031	28.775	-1.445	4.394	2.481	3.382	4.148	-41.171	1.081
117	117	0.56144	-5.347	4.991	-1.361	-2.708	-9.369	-1.87	-3.639	30.058	-1.932	4.603	1.199	3.594	4.496	-43.444	1.042
118	118	0.56628	-5.667	4.949	-0.9	-3.149	-9.112	-2.044	-3.21	31.372	-2.448	4.795	-0.205	3.737	4.864	-45.814	0.906
119	119	0.57112	-5.939	4.924	-0.431	-3.55	-8.799	-2.167	-2.729	32.695	-3.078	5.02	-1.727	3.871	5.304	-48.257	0.675
120	120	0.57596	-6.163	4.914	0.033	-3.926	-8.426	-2.246	-2.184	34.052	-3.811	5.167	-3.353	3.998	5.727	-50.775	0.342
121	121	0.5808	-6.339	4.918	0.479	-4.26	-7.994	-2.284	-1.618	35.447	-4.592	5.257	-5.071	4.076	6.141	-53.368	-0.082
122	122	0.58564	-6.477	4.935	0.89	-4.564	-7.47	-2.403	-1.122	36.933	-5.371	5.228	-6.789	4.19	6.482	-55.967	-0.57
123	123	0.59048	-6.572	4.96	1.25	-4.839	-6.887	-2.499	-0.637	38.431	-6.184	4.966	-8.419	4.326	6.643	-58.444	-1.097
124	124	0.59532	-6.646	4.999	1.553	-5.107	-6.23	-2.633	-0.202	39.96	-6.892	4.471	-9.834	4.41	6.599	-60.686	-1.651
125	125	0.60016	-6.692	5.048	1.786	-5.343	-5.526	-2.735	0.18	41.475	-7.614	3.903	-10.991	4.502	6.486	-62.632	-2.238
126	126	0.605	-6.723	5.104	1.945	-5.571	-4.755	-2.915	0.445	43.027	-8.244	3.266	-11.871	4.588	6.306	-64.293	-2.858
127	127	0.60984	-6.743	5.163	2.016	-5.798	-3.917	-3.14	0.613	44.604	-8.772	2.576	-12.525	4.621	6.075	-65.709	-3.528
128	128	0.61468	-6.76	5.228	2	-6.014	-3.019	-3.369	0.678	46.175	-9.191	1.896	-13.035	4.517	5.83	-66.938	-4.284
129	129	0.61952	-6.784	5.301	1.908	-6.234	-2.062	-3.62	0.644	47.747	-9.475	1.22	-13.405	4.282	5.563	-68.006	-5.098
130	130	0.62436	-6.821	5.379	1.75	-6.455	-1.063	-3.907	0.506	49.309	-9.606	0.527	-13.612	3.919	5.24	-68.893	-5.945
131	131	0.6292	-6.871	5.465	1.529	-6.668	-0.017	-4.218	0.258	50.874	-9.614	-0.095	-13.624	3.454	4.933	-69.573	-6.819
132	132	0.63404	-6.93	5.554	1.249	-6.871	1.068	-4.539	-0.081	52.436	-9.495	-0.598	-13.397	2.862	4.677	-69.998	-7.732
133	133	0.63888	-6.995	5.647	0.92	-7.063	2.182	-4.813	-0.445	53.98	-9.278	-0.989	-12.926	2.152	4.468	-70.153	-8.664
134	134	0.64372	-7.068	5.744	0.56	-7.244	3.315	-5.045	-0.83	55.468	-8.996	-1.221	-12.242	1.382	4.352	-70.026	-9.588
135	135	0.64856	-7.143	5.841	0.188	-7.4	4.458	-5.245	-1.24	56.855	-8.69	-1.284	-11.438	0.589	4.35	-69.653	-10.494
136	136	0.6534	-7.214	5.933	-0.179	-7.532	5.605	-5.448	-1.67	58.126	-8.339	-1.264	-10.594	-0.255	4.402	-69.11	-11.394
137	137	0.65824	-7.278	6.022	-0.52	-7.632	6.741	-5.626	-2.082	59.268	-7.967	-1.212	-9.779	-1.143	4.468	-68.465	-12.275
138	138	0.66308	-7.334	6.106	-0.819	-7.694	7.852	-5.717	-2.423	60.269	-7.632	-1.123	-9.046	-2.022	4.549	-67.768	-13.094
139	139	0.66792	-7.38	6.186	-1.076	-7.742	8.937	-5.732	-2.666	61.15	-7.321	-1.049	-8.374	-2.84	4.615	-67.026	-13.813
140	140	0.67276	-7.413	6.259	-1.292	-7.777	9.994	-5.681	-2.802	61.928	-7.059	-1.016	-7.716	-3.536	4.65	-66.213	-14.412
141	141	0.6776	-7.417	6.32	-1.463	-7.77	11.009	-5.578	-2.865	62.605	-6.881	-0.982	-7.039	-4.082	4.669	-65.297	-14.893
142	142	0.68244	-7.39	6.372	-1.58	-7.727	11.981	-5.436	-2.859	63.196	-6.78	-0.95	-6.349	-4.471	4.663	-64.303	-15.251
143	143	0.68728	-7.327	6.413	-1.635	-7.657	12.911	-5.26	-2.766	63.719	-6.694	-0.927	-5.67	-4.767	4.635	-63.27	-15.489
144	144	0.69212	-7.229	6.445	-1.632	-7.558	13.816	-5.06	-2.602	64.177	-6.649	-0.877	-5.042	-4.941	4.629	-62.218	-15.606
145	145	0.69696	-7.084	6.47	-1.567	-7.426	14.697	-4.877	-2.388	64.574	-6.606	-0.799	-4.456	-5.058	4.647	-61.143	-15.645
146	146	0.7018	-6.9	6.485	-1.443	-7.262	15.545	-4.694	-2.126	64.904	-6.602	-0.716	-3.928	-5.086	4.665	-60.07	-15.597
147	147	0.70664	-6.691	6.487	-1.263	-7.095	16.343	-4.481	-1.774	65.158	-6.602	-0.618	-3.438	-5.054	4.694	-58.98	-15.458
148	148	0.71148	-6.471	6.476	-1.049	-6.929	17.103	-4.233	-1.354	65.321	-6.614	-0.539	-2.98	-4.944	4.703	-57.861	-15.225
149	149	0.71632	-6.25	6.453	-0.806	-6.787	17.825	-3.992	-0.887	65.375	-6.58	-0.467	-2.523	-4.849	4.718	-56.655	-14.969
150	150	0.72116	-6.025	6.417	-0.544	-6.654	18.517	-3.772	-0.407	65.338	-6.564	-0.368	-2.064	-4.731	4.763	-55.368	-14.713
151	151	0.726	-5.806	6.368	-0.258	-6.531	19.169	-3.512	0.115	65.198	-6.569	-0.263	-1.618	-4.592	4.798	-54.018	-14.425
152	152	0.73084	-5.581	6.302	0.04	-6.408	19.777	-3.186	0.704	64.973	-6.595	-0.153	-1.192	-4.449	4.832	-52.632	-14.114
153	153	0.73568	-5.341	6.209	0.338	-6.296	20.336	-2.853	1.347	64.658	-6.529	-0.126	-0.773	-4.417	4.816	-51.208	-13.823
154	154	0.74052	-5.086	6.1	0.627	-6.157	20.851	-2.514	1.997	64.234	-6.454	-0.136	-0.387	-4.458	4.776	-49.75	-13.573
155	155	0.74536	-4.831	5.977	0.907	-6.02	21.328	-2.128	2.686	63.714	-6.394	-0.203	-0.046	-4.558	4.691	-48.283	-13.366
156	156	0.7502	-4.605	5.855	1.171	-5.893	21.801	-1.705	3.355	63.134	-6.367	-0.309	0.223	-4.649	4.563	-46.854	-13.143
157	157	0.75504	-4.421	5.729	1.422	-5.808	22.265	-1.243	4.025	62.487	-6.304	-0.46	0.426	-4.821	4.394	-45.443	-12.944
158	158	0.75988	-4.265	5.602	1.645	-5.733	22.728	-0.755	4.661	61.773	-6.234	-0.567	0.588	-5.061	4.261	-44.005	-12.784
159	159	0.76472	-4.124	5.468	1.839	-5.665	23.168	-0.213	5.3	60.972	-6.144	-0.596	0.719	-5.386	4.199	-42.52	-12.659
160	160	0.76956	-3.986	5.328	2	-5.584	23.589	0.397	5.939	60.118	-6.119	-0.585	0.819	-5.681	4.161	-41.03	-12.524
161	161	0.7744	-3.869	5.182	2.141	-5.507	23.991	1.029	6.528	59.214	-6.131	-0.556	0.91	-5.965	4.112	-39.514	-12.386
162	162	0.77924	-3.783	5.043	2.272	-5.453	24.392	1.668	7.067	58.263	-6.168	-0.493	1.019	-6.246	4.072	-37.943	-12.253
163	163	0.78408	-3.735	4.919	2.394	-5.447	24.796	2.291	7.56	57.25	-6.245	-0.395	1.134	-6.477	4.062	-36.311	-12.12
164	164	0.78892	-3.712	4.811	2.501	-5.457	25.2	2.891	7.969	56.166	-6.406	-0.194	1.214	-6.616	4.128	-34.642	-11.978
165	165	0.79376	-3.697	4.709	2.582	-5.458	25.588	3.484	8.302	55.005	-6.678	0.092	1.279	-6.668	4.249	-32.917	-11.847
166	166	0.7986	-3.684	4.608	2.641	-5.446	25.951	4.069	8.564	53.763	-7.056	0.467	1.369	-6.631	4.428	-31.099	-11.72
167	167	0.80344	-3.677	4.508	2.681	-5.426	26.29	4.634	8.749	52.434	-7.512	0.904	1.473	-6.512	4.643	-29.197	-11.584
168	168	0.80828	-3.684	4.42	2.707	-5.414	26.612	5.157	8.854	51.023	-8.024	1.381	1.573	-6.317	4.887	-27.234	-11.437
169	169	0.81312	-3.702	4.348	2.725	-5.407	26.925	5.608	8.855	49.534	-8.585	1.913	1.707	-6.032	5.163	-25.17	-11.282
170	170	0.81796	-3.726	4.287	2.734	-5.399	27.22	5.979	8.746	47.968	-9.221	2.472	1.907	-5.634	5.441	-22.979	-11.127
171	171	0.8228	-3.751	4.234	2.731	-5.377	27.491	6.275	8.534	46.331	-9.917	3.067	2.109	-5.148	5.737	-20.734	-10.978
172	172	0.82764	-3.772	4.185	2.717	-5.341	27.738	6.485	8.23	44.632	-10.581	3.652	2.241	-4.64	6.026	-18.518	-10.821
173	173	0.83248	-3.799	4.153	2.7	-5.312	27.972	6.607	7.85	42.871	-11.224	4.184	2.294	-4.069	6.273	-16.353	-10.636
174	174	0.83732	-3.837	4.143	2.694	-5.301	28.196	6.605	7.37	41.048	-11.795	4.733	2.332	-3.484	6.533	-14.154	-10.454
175	175	0.84216	-3.882	4.151	2.693	-5.294	28.397	6.524	6.825	39.15	-12.275	5.245	2.36	-2.935	6.757	-11.933	-10.272
176	176	0.847	-3.928	4.169	2.697	-5.288	28.564	6.377	6.241	37.187	-12.663	5.649	2.312	-2.371	6.893	-9.785	-10.035
177	177	0.85184	-3.97	4.196	2.702	-5.274	28.708	6.132	5.593	35.183	-12.908	6.069	2.157	-1.809	7.061	-7.73	-9.74
178	178	0.85668	-4.016	4.231	2.723	-5.276	28.84	5.74	4.893	33.176	-13.008	6.425	1.993	-1.226	7.18	-5.71	-9.414
179	179	0.86152	-4.063	4.281	2.765	-5.286	28.963	5.247	4.163	31.148	-12.986	6.824	1.837	-0.669	7.343	-3.678	-9.087
180	180	0.86636	-4.112	4.34	2.833	-5.314	29.052	4.701	3.443	29.086	-12.871	7.198	1.68	-0.128	7.484	-1.667	-8.736
181	181	0.8712	-4.169	4.416	2.926	-5.356	29.129	4.068	2.724	27.028	-12.581	7.515	1.488	0.322	7.586	0.263	-8.386
182	182	0.87604	-4.224	4.492	3.029	-5.403	29.173	3.409	2.041	24.964	-12.19	7.739	1.189	0.713	7.623	2.036	-8.035
183	183	0.88088	-4.274	4.574	3.137	-5.438	29.201	2.696	1.376	22.932	-11.645	7.937	0.871	1.011	7.644	3.724	-7.693
184	184	0.88572	-4.318	4.648	3.247	-5.473	29.193	1.959	0.763	20.918	-11.03	8.166	0.508	1.235	7.715	5.322	-7.4
185	185	0.89056	-4.353	4.724	3.36	-5.494	29.161	1.238	0.208	18.933	-10.361	8.214	0.193	1.413	7.614	6.875	-7.095
186	186	0.8954	-4.366	4.788	3.482	-5.474	29.107	0.494	-0.346	17.012	-9.658	8.254	-0.084	1.56	7.482	8.387	-6.805
187	187	0.90024	-4.353	4.847	3.605	-5.427	29.048	-0.268	-0.857	15.171	-8.926	8.348	-0.307	1.648	7.403	9.875	-6.571
188	188	0.90508	-4.322	4.892	3.733	-5.366	28.977	-1.046	-1.303	13.421	-8.202	8.342	-0.451	1.742	7.239	11.334	-6.356
189	189	0.90992	-4.283	4.927	3.856	-5.291	28.894	-1.783	-1.679	11.774	-7.449	8.283	-0.56	1.747	7.044	12.714	-6.171
190	190	0.91476	-4.226	4.94	3.96	-5.193	28.786	-2.409	-1.981	10.241	-6.803	8.159	-0.613	1.755	6.801	14.023	-5.998
191	191	0.9196	-4.15	4.932	4.044	-5.063	28.663	-2.944	-2.22	8.844	-6.229	7.98	-0.636	1.743	6.53	15.224	-5.84
192	192	0.92444	-4.057	4.901	4.103	-4.898	28.529	-3.352	-2.415	7.593	-5.787	7.831	-0.64	1.734	6.304	16.318	-5.701
193	193	0.92928	-3.958	4.851	4.144	-4.717	28.395	-3.657	-2.572	6.508	-5.434	7.8	-0.672	1.686	6.224	17.255	-5.607
194	194	0.93412	-3.87	4.787	4.168	-4.54	28.267	-3.819	-2.687	5.611	-5.235	7.827	-0.768	1.641	6.235	17.973	-5.545
195	195	0.93896	-3.802	4.714	4.179	-4.369	28.154	-3.828	-2.782	4.933	-5.196	7.835	-0.878	1.64	6.247	18.488	-5.47
196	196	0.9438	-3.761	4.625	4.184	-4.227	28.057	-3.726	-2.856	4.498	-5.264	7.919	-0.937	1.663	6.345	18.85	-5.382
197	197	0.94864	-3.742	4.519	4.185	-4.117	27.965	-3.509	-2.892	4.29	-5.439	8.046	-0.895	1.696	6.496	19.119	-5.285
198	198	0.95348	-3.739	4.399	4.177	-4.02	27.861	-3.161	-2.901	4.26	-5.726	8.147	-0.759	1.726	6.632	19.309	-5.182
199	199	0.95832	-3.749	4.273	4.154	-3.92	27.747	-2.703	-2.902	4.38	-6.092	8.273	-0.586	1.752	6.798	19.385	-5.065
200	200	0.96316	-3.768	4.148	4.111	-3.81	27.626	-2.157	-2.913	4.633	-6.542	8.476	-0.442	1.83	7.036	19.294	-4.911
201	201	0.968	-3.796	4.02	4.056	-3.692	27.487	-1.563	-2.941	5.003	-7.05	8.737	-0.363	1.965	7.326	19.007	-4.723
