# Supplementary material for: Gait phenotypes in paediatric hereditary spastic paraplegia revealed by dynamic time warping analysis and random forests
Source: PLoS One. 2018 Mar 8;13(3):e0192345. doi: 10.1371/journal.pone.0192345 (PMC5843164; doi:10.1371/journal.pone.0192345)
Supplement: S2 Data — (ZIP) [file pone.0192345.s009.zip › Healthy/Left.SR.HEALTHY17.3.csv]

	Epoch	Time	Pelvic.obliquity	Pelvic.tilt	Pelvic rotation	Hip.abd.add	Hip.flexion	Hip.rotation	Knee.abd.add	Knee.flexion	Knee.rotation	Ankle.abd.add	Ankle.flexion	Ankle.rotation	Forefoot.abd.add	Forefoot.flexion	Forefoot.rotation
1	1	0	-3.49	1.948	0.868	-1.296	23.314	2.011	-3.757	5.258	-9.683	15.759	0.373	0.568	13.926	18.7	-7.701
2	2	0.00453	-3.494	1.962	0.836	-1.154	23.159	2.191	-3.811	5.99	-10.006	16.183	0.212	1.107	14.426	17.597	-7.297
3	3	0.00906	-3.508	1.975	0.807	-1.025	22.955	2.383	-3.86	6.674	-10.334	16.579	-0.046	1.672	14.914	16.381	-6.856
4	4	0.01359	-3.544	1.993	0.771	-0.94	22.69	2.711	-3.848	7.186	-10.697	16.895	-0.573	2.228	15.384	14.975	-6.344
5	5	0.01812	-3.581	2.02	0.746	-0.879	22.37	3.018	-3.82	7.419	-10.922	17.051	-1.42	2.696	15.747	13.436	-5.802
6	6	0.02265	-3.607	2.046	0.733	-0.821	22	3.246	-3.788	7.347	-10.925	16.877	-2.435	3.076	15.814	11.926	-5.184
7	7	0.02718	-3.606	2.073	0.736	-0.744	21.605	3.356	-3.78	7.07	-10.63	16.566	-3.386	3.295	15.713	10.631	-4.521
8	8	0.03171	-3.571	2.098	0.753	-0.644	21.206	3.388	-3.774	6.731	-10.1	16.274	-4.148	3.325	15.583	9.583	-3.861
9	9	0.03624	-3.493	2.121	0.781	-0.506	20.814	3.382	-3.766	6.471	-9.387	16.123	-4.742	3.13	15.544	8.655	-3.253
10	10	0.04077	-3.36	2.146	0.817	-0.305	20.437	3.392	-3.768	6.392	-8.581	16.111	-5.242	2.731	15.592	7.683	-2.707
11	11	0.0453	-3.163	2.176	0.856	-0.028	20.088	3.473	-3.773	6.553	-7.78	16.129	-5.649	2.189	15.624	6.606	-2.208
12	12	0.04983	-2.901	2.214	0.896	0.316	19.791	3.613	-3.762	6.985	-6.983	16.122	-5.875	1.504	15.587	5.499	-1.766
13	13	0.05436	-2.585	2.256	0.935	0.703	19.566	3.804	-3.724	7.673	-6.192	16.122	-5.876	0.701	15.519	4.448	-1.374
14	14	0.05889	-2.24	2.297	0.961	1.111	19.394	4.11	-3.647	8.493	-5.435	16.094	-5.673	-0.233	15.402	3.544	-1.034
15	15	0.06342	-1.885	2.336	0.983	1.517	19.257	4.478	-3.54	9.32	-4.64	16.073	-5.393	-1.324	15.287	2.77	-0.762
16	16	0.06795	-1.548	2.381	0.987	1.91	19.13	4.911	-3.434	10.043	-3.878	16.059	-5.121	-2.476	15.175	2.119	-0.553
17	17	0.07248	-1.231	2.437	0.988	2.278	19.001	5.413	-3.325	10.643	-3.243	16.072	-4.924	-3.617	15.091	1.527	-0.415
18	18	0.07701	-0.945	2.502	0.976	2.614	18.84	6.04	-3.202	11.104	-2.847	16.112	-4.807	-4.688	15.04	0.984	-0.36
19	19	0.08154	-0.698	2.576	0.949	2.905	18.638	6.807	-3.042	11.451	-2.765	16.147	-4.782	-5.615	15.005	0.436	-0.377
20	20	0.08607	-0.488	2.658	0.919	3.146	18.393	7.671	-2.841	11.712	-2.994	16.161	-4.827	-6.344	14.973	-0.134	-0.436
21	21	0.0906	-0.31	2.747	0.895	3.342	18.117	8.552	-2.615	11.907	-3.471	16.147	-4.898	-6.848	14.943	-0.706	-0.512
22	22	0.09513	-0.163	2.843	0.881	3.486	17.831	9.366	-2.37	12.049	-4.107	16.097	-4.963	-7.134	14.915	-1.248	-0.602
23	23	0.09966	-0.05	2.948	0.882	3.57	17.537	10.062	-2.114	12.112	-4.833	16	-5.004	-7.244	14.881	-1.711	-0.723
24	24	0.10419	0.026	3.065	0.887	3.61	17.248	10.644	-1.875	12.099	-5.597	15.831	-4.981	-7.194	14.81	-2.057	-0.844
25	25	0.10872	0.064	3.192	0.908	3.611	16.975	11.015	-1.689	12.035	-6.324	15.639	-4.934	-6.974	14.735	-2.335	-0.959
26	26	0.11325	0.073	3.317	0.935	3.587	16.715	11.15	-1.543	11.966	-6.961	15.424	-4.86	-6.606	14.663	-2.58	-1.067
27	27	0.11778	0.059	3.431	0.973	3.552	16.453	11.101	-1.454	11.916	-7.515	15.206	-4.693	-6.136	14.593	-2.746	-1.162
28	28	0.12231	0.038	3.53	1.024	3.521	16.18	10.814	-1.424	11.891	-7.924	15.021	-4.434	-5.591	14.561	-2.844	-1.257
29	29	0.12684	0.021	3.607	1.085	3.51	15.886	10.32	-1.457	11.876	-8.192	14.826	-4.115	-4.994	14.513	-2.893	-1.347
30	30	0.13137	0.014	3.662	1.159	3.525	15.562	9.679	-1.544	11.846	-8.347	14.621	-3.787	-4.368	14.441	-2.929	-1.421
31	31	0.1359	0.014	3.692	1.245	3.559	15.208	8.917	-1.681	11.797	-8.371	14.415	-3.47	-3.746	14.35	-2.968	-1.472
32	32	0.14043	0.002	3.699	1.341	3.591	14.828	8.04	-1.858	11.742	-8.219	14.206	-3.146	-3.178	14.235	-3.002	-1.508
33	33	0.14496	-0.035	3.683	1.445	3.599	14.417	7.087	-2.047	11.682	-7.894	13.999	-2.804	-2.717	14.111	-3.024	-1.55
34	34	0.14949	-0.094	3.641	1.556	3.58	13.957	6.147	-2.228	11.6	-7.471	13.792	-2.478	-2.379	13.977	-3.062	-1.605
35	35	0.15402	-0.17	3.572	1.669	3.544	13.455	5.248	-2.403	11.509	-6.962	13.607	-2.189	-2.149	13.853	-3.146	-1.645
36	36	0.15855	-0.257	3.473	1.787	3.497	12.913	4.348	-2.586	11.41	-6.328	13.521	-1.916	-2.051	13.806	-3.246	-1.692
37	37	0.16308	-0.367	3.357	1.904	3.426	12.335	3.572	-2.74	11.291	-5.679	13.407	-1.659	-2.099	13.725	-3.354	-1.755
38	38	0.16761	-0.503	3.221	2.022	3.323	11.715	2.886	-2.878	11.148	-5.015	13.245	-1.386	-2.236	13.586	-3.444	-1.808
39	39	0.17214	-0.666	3.076	2.138	3.181	11.072	2.308	-2.978	10.992	-4.402	13.109	-1.11	-2.416	13.474	-3.529	-1.857
40	40	0.17667	-0.845	2.923	2.247	3.019	10.406	1.856	-3.05	10.826	-3.856	12.99	-0.844	-2.64	13.374	-3.62	-1.902
41	41	0.1812	-1.032	2.765	2.34	2.854	9.729	1.523	-3.106	10.657	-3.371	12.875	-0.581	-2.899	13.275	-3.715	-1.939
42	42	0.18573	-1.219	2.61	2.411	2.691	9.054	1.274	-3.15	10.493	-2.928	12.774	-0.31	-3.176	13.188	-3.801	-1.972
43	43	0.19026	-1.407	2.46	2.456	2.528	8.387	1.099	-3.181	10.335	-2.543	12.684	-0.025	-3.454	13.113	-3.871	-2.015
44	44	0.19479	-1.605	2.323	2.469	2.353	7.738	1.049	-3.186	10.188	-2.29	12.605	0.263	-3.706	13.053	-3.935	-2.07
45	45	0.19932	-1.804	2.198	2.447	2.174	7.11	1.115	-3.169	10.054	-2.148	12.598	0.537	-3.944	13.066	-4.005	-2.142
46	46	0.20385	-2.004	2.094	2.386	1.997	6.513	1.248	-3.153	9.935	-2.048	12.638	0.804	-4.181	13.121	-4.079	-2.222
47	47	0.20838	-2.177	2.013	2.307	1.855	5.944	1.409	-3.146	9.794	-2.07	12.686	1.017	-4.313	13.179	-4.18	-2.304
48	48	0.21291	-2.325	1.965	2.208	1.735	5.414	1.586	-3.132	9.656	-2.121	12.681	1.242	-4.413	13.192	-4.27	-2.384
49	49	0.21744	-2.448	1.941	2.085	1.641	4.921	1.748	-3.126	9.515	-2.232	12.685	1.476	-4.418	13.211	-4.338	-2.464
50	50	0.22197	-2.549	1.943	1.931	1.568	4.461	1.929	-3.118	9.368	-2.411	12.706	1.715	-4.347	13.248	-4.386	-2.547
51	51	0.2265	-2.631	1.97	1.746	1.518	4.03	2.126	-3.114	9.21	-2.627	12.711	1.924	-4.231	13.269	-4.45	-2.636
52	52	0.23103	-2.698	2.024	1.533	1.487	3.63	2.327	-3.122	9.046	-2.865	12.748	2.084	-4.079	13.318	-4.551	-2.732
53	53	0.23556	-2.755	2.107	1.303	1.463	3.264	2.542	-3.129	8.882	-3.122	12.853	2.206	-3.91	13.429	-4.681	-2.835
54	54	0.24009	-2.805	2.219	1.063	1.436	2.929	2.769	-3.124	8.721	-3.375	12.987	2.311	-3.761	13.574	-4.823	-2.954
55	55	0.24462	-2.852	2.355	0.826	1.411	2.635	2.966	-3.129	8.584	-3.604	13.186	2.434	-3.63	13.778	-4.946	-3.096
56	56	0.24915	-2.902	2.515	0.587	1.379	2.371	3.187	-3.126	8.452	-3.819	13.325	2.57	-3.53	13.926	-5.06	-3.233
57	57	0.25368	-2.961	2.693	0.345	1.345	2.139	3.404	-3.129	8.345	-4.006	13.323	2.714	-3.43	13.934	-5.186	-3.347
58	58	0.25821	-3.022	2.885	0.109	1.314	1.944	3.58	-3.151	8.275	-4.175	13.316	2.886	-3.31	13.924	-5.305	-3.454
59	59	0.26274	-3.081	3.093	-0.118	1.278	1.776	3.741	-3.165	8.236	-4.252	13.305	3.088	-3.287	13.919	-5.412	-3.574
60	60	0.26727	-3.141	3.311	-0.333	1.24	1.623	3.92	-3.17	8.217	-4.303	13.331	3.313	-3.338	13.954	-5.502	-3.712
61	61	0.2718	-3.208	3.536	-0.535	1.19	1.483	4.098	-3.173	8.216	-4.315	13.377	3.544	-3.445	14.007	-5.598	-3.855
62	62	0.27633	-3.287	3.764	-0.725	1.129	1.356	4.24	-3.185	8.243	-4.265	13.446	3.767	-3.594	14.08	-5.715	-4.001
63	63	0.28086	-3.374	3.989	-0.91	1.064	1.241	4.332	-3.211	8.301	-4.144	13.526	4	-3.765	14.161	-5.844	-4.141
64	64	0.28539	-3.461	4.208	-1.09	0.998	1.128	4.379	-3.238	8.38	-3.954	13.559	4.268	-3.96	14.201	-5.958	-4.272
65	65	0.28992	-3.541	4.42	-1.255	0.933	1.008	4.377	-3.251	8.465	-3.694	13.521	4.574	-4.199	14.188	-6.048	-4.412
66	66	0.29445	-3.612	4.625	-1.394	0.87	0.887	4.298	-3.263	8.564	-3.394	13.491	4.881	-4.423	14.183	-6.149	-4.547
67	67	0.29898	-3.667	4.817	-1.513	0.82	0.753	4.192	-3.268	8.664	-3.117	13.388	5.179	-4.602	14.113	-6.272	-4.664
68	68	0.30351	-3.711	4.996	-1.618	0.775	0.61	3.988	-3.273	8.774	-2.761	13.28	5.427	-4.777	14.046	-6.457	-4.779
69	69	0.30804	-3.73	5.16	-1.704	0.753	0.444	3.761	-3.276	8.886	-2.419	13.236	5.723	-4.961	14.042	-6.591	-4.924
70	70	0.31257	-3.732	5.31	-1.77	0.741	0.258	3.514	-3.264	8.993	-2.085	13.194	6.031	-5.15	14.05	-6.713	-5.083
71	71	0.3171	-3.713	5.442	-1.823	0.748	0.05	3.234	-3.262	9.101	-1.76	13.153	6.363	-5.307	14.052	-6.817	-5.238
72	72	0.32163	-3.685	5.554	-1.866	0.764	-0.182	2.922	-3.262	9.2	-1.481	13.096	6.682	-5.386	14.032	-6.934	-5.38
73	73	0.32616	-3.646	5.644	-1.899	0.784	-0.44	2.58	-3.248	9.289	-1.229	13.015	7.004	-5.422	13.996	-7.045	-5.529
74	74	0.33069	-3.593	5.714	-1.922	0.816	-0.723	2.218	-3.224	9.381	-0.976	12.881	7.355	-5.461	13.916	-7.137	-5.689
75	75	0.33522	-3.528	5.764	-1.936	0.864	-1.03	1.859	-3.202	9.479	-0.74	12.668	7.719	-5.505	13.757	-7.232	-5.856
76	76	0.33975	-3.45	5.797	-1.946	0.927	-1.364	1.532	-3.174	9.57	-0.546	12.44	8.068	-5.562	13.584	-7.339	-6.043
77	77	0.34428	-3.358	5.82	-1.951	1.005	-1.716	1.225	-3.142	9.657	-0.413	12.28	8.372	-5.573	13.474	-7.489	-6.221
78	78	0.34881	-3.25	5.83	-1.955	1.114	-2.094	0.955	-3.137	9.729	-0.353	12.171	8.664	-5.552	13.392	-7.643	-6.399
79	79	0.35334	-3.143	5.82	-1.968	1.224	-2.5	0.737	-3.127	9.805	-0.307	12.115	8.937	-5.555	13.367	-7.82	-6.573
80	80	0.35787	-3.046	5.792	-1.984	1.323	-2.927	0.537	-3.122	9.89	-0.283	12.106	9.227	-5.561	13.378	-7.983	-6.759
81	81	0.3624	-2.964	5.754	-2.004	1.404	-3.36	0.36	-3.111	9.989	-0.28	12.072	9.486	-5.543	13.365	-8.195	-6.92
82	82	0.36693	-2.892	5.705	-2.027	1.47	-3.801	0.193	-3.096	10.103	-0.283	11.943	9.724	-5.504	13.257	-8.458	-7.054
83	83	0.37146	-2.833	5.649	-2.058	1.522	-4.248	0.066	-3.073	10.227	-0.308	11.736	9.913	-5.463	13.077	-8.79	-7.173
84	84	0.37599	-2.79	5.585	-2.096	1.559	-4.704	-0.012	-3.047	10.36	-0.346	11.527	10.065	-5.445	12.898	-9.17	-7.283
85	85	0.38052	-2.767	5.511	-2.143	1.572	-5.164	-0.053	-3.028	10.512	-0.38	11.386	10.206	-5.445	12.778	-9.568	-7.376
86	86	0.38505	-2.768	5.433	-2.2	1.554	-5.613	-0.061	-3.016	10.698	-0.425	11.325	10.328	-5.429	12.726	-10.001	-7.436
87	87	0.38958	-2.794	5.357	-2.273	1.506	-6.05	-0.033	-3.009	10.914	-0.477	11.309	10.43	-5.404	12.712	-10.473	-7.468
88	88	0.39411	-2.84	5.285	-2.362	1.429	-6.469	-0.005	-3.008	11.163	-0.521	11.368	10.491	-5.34	12.763	-11.004	-7.466
89	89	0.39864	-2.905	5.214	-2.474	1.328	-6.875	0.068	-3.017	11.435	-0.59	11.421	10.535	-5.251	12.795	-11.568	-7.431
90	90	0.40317	-2.985	5.141	-2.603	1.201	-7.266	0.14	-3.015	11.738	-0.619	11.305	10.544	-5.135	12.673	-12.218	-7.337
91	91	0.4077	-3.07	5.069	-2.753	1.053	-7.634	0.23	-2.998	12.088	-0.601	11.151	10.513	-5.036	12.526	-12.941	-7.215
92	92	0.41223	-3.159	5	-2.915	0.892	-7.971	0.335	-2.977	12.492	-0.573	10.982	10.428	-4.918	12.369	-13.754	-7.056
93	93	0.41676	-3.245	4.933	-3.092	0.728	-8.278	0.435	-2.968	12.955	-0.509	10.847	10.296	-4.79	12.241	-14.648	-6.864
94	94	0.42129	-3.331	4.87	-3.284	0.559	-8.553	0.536	-2.971	13.475	-0.417	10.756	10.097	-4.649	12.154	-15.639	-6.639
95	95	0.42582	-3.414	4.813	-3.487	0.378	-8.798	0.634	-2.965	14.041	-0.309	10.7	9.831	-4.477	12.105	-16.721	-6.381
96	96	0.43035	-3.487	4.76	-3.702	0.19	-9.014	0.719	-2.95	14.649	-0.189	10.679	9.524	-4.264	12.09	-17.865	-6.097
97	97	0.43488	-3.54	4.713	-3.923	0.017	-9.195	0.802	-2.949	15.31	-0.061	10.674	9.196	-4.023	12.084	-19.058	-5.784
98	98	0.43941	-3.57	4.677	-4.151	-0.142	-9.335	0.857	-2.942	16.039	0.141	10.63	8.873	-3.812	12.053	-20.289	-5.466
99	99	0.44394	-3.583	4.649	-4.391	-0.3	-9.44	0.923	-2.924	16.821	0.354	10.662	8.473	-3.596	12.105	-21.619	-5.138
100	100	0.44847	-3.597	4.63	-4.647	-0.468	-9.509	0.994	-2.901	17.656	0.561	10.693	8.007	-3.355	12.159	-23.044	-4.802
101	101	0.453	-3.606	4.616	-4.904	-0.652	-9.543	1.034	-2.858	18.545	0.803	10.716	7.496	-3.102	12.222	-24.543	-4.457
102	102	0.45753	-3.608	4.612	-5.156	-0.836	-9.547	1.081	-2.811	19.47	1.03	10.842	6.993	-2.843	12.382	-26.042	-4.116
103	103	0.46206	-3.589	4.623	-5.4	-1.016	-9.512	1.111	-2.756	20.439	1.231	11.068	6.475	-2.531	12.638	-27.572	-3.767
104	104	0.46659	-3.562	4.644	-5.644	-1.203	-9.442	1.148	-2.683	21.449	1.423	11.333	5.948	-2.2	12.941	-29.131	-3.411
105	105	0.47112	-3.535	4.669	-5.892	-1.399	-9.333	1.197	-2.597	22.512	1.6	11.645	5.383	-1.861	13.3	-30.744	-3.061
106	106	0.47565	-3.52	4.702	-6.139	-1.612	-9.169	1.248	-2.501	23.636	1.75	12.027	4.733	-1.514	13.738	-32.456	-2.728
107	107	0.48018	-3.535	4.744	-6.369	-1.857	-8.946	1.301	-2.388	24.817	1.871	12.444	3.961	-1.172	14.223	-34.297	-2.413
108	108	0.48471	-3.584	4.79	-6.578	-2.132	-8.664	1.345	-2.268	26.049	1.947	12.832	3.036	-0.797	14.687	-36.298	-2.094
109	109	0.48924	-3.672	4.839	-6.761	-2.447	-8.31	1.355	-2.138	27.347	1.993	13.155	1.99	-0.384	15.103	-38.429	-1.773
110	110	0.49377	-3.806	4.877	-6.918	-2.796	-7.901	1.403	-2	28.686	1.894	13.445	0.86	0.123	15.48	-40.628	-1.438
111	111	0.4983	-3.987	4.901	-7.043	-3.193	-7.425	1.454	-1.834	30.096	1.723	13.706	-0.332	0.633	15.851	-42.877	-1.148
112	112	0.50283	-4.224	4.908	-7.132	-3.646	-6.907	1.47	-1.667	31.551	1.548	13.945	-1.651	1.106	16.212	-45.236	-0.899
113	113	0.50736	-4.503	4.897	-7.181	-4.13	-6.364	1.499	-1.491	33.021	1.29	14.097	-3.138	1.554	16.5	-47.728	-0.708
114	114	0.51189	-4.818	4.873	-7.181	-4.643	-5.8	1.508	-1.309	34.492	0.965	14.094	-4.798	1.964	16.658	-50.343	-0.599
115	115	0.51642	-5.166	4.848	-7.128	-5.178	-5.213	1.47	-1.132	35.948	0.596	13.846	-6.564	2.347	16.601	-53.006	-0.557
116	116	0.52095	-5.538	4.832	-7.021	-5.722	-4.597	1.383	-0.975	37.377	0.173	13.363	-8.372	2.748	16.335	-55.656	-0.546
117	117	0.52548	-5.917	4.834	-6.861	-6.26	-3.947	1.252	-0.837	38.777	-0.3	12.724	-10.173	3.192	15.939	-58.247	-0.536
118	118	0.53001	-6.282	4.86	-6.655	-6.777	-3.259	1.071	-0.719	40.152	-0.766	11.966	-11.906	3.655	15.451	-60.722	-0.514
119	119	0.53454	-6.611	4.903	-6.417	-7.244	-2.546	0.827	-0.656	41.508	-1.196	11.123	-13.524	4.12	14.884	-63.046	-0.479
120	120	0.53907	-6.894	4.957	-6.153	-7.643	-1.825	0.528	-0.67	42.822	-1.554	10.372	-14.981	4.535	14.38	-65.156	-0.449
121	121	0.5436	-7.117	5.014	-5.875	-7.966	-1.108	0.205	-0.739	44.112	-1.845	9.714	-16.171	4.859	13.936	-66.963	-0.463
122	122	0.54813	-7.292	5.06	-5.592	-8.222	-0.394	-0.114	-0.835	45.39	-2.058	9.05	-17.042	5.044	13.432	-68.417	-0.542
123	123	0.55266	-7.429	5.097	-5.31	-8.426	0.322	-0.455	-0.991	46.674	-2.155	8.455	-17.581	5.104	12.919	-69.527	-0.667
124	124	0.55719	-7.531	5.126	-5.034	-8.586	1.035	-0.773	-1.157	47.967	-2.126	7.885	-17.781	4.989	12.35	-70.299	-0.851
125	125	0.56172	-7.587	5.152	-4.766	-8.689	1.746	-1.059	-1.338	49.275	-1.992	7.39	-17.671	4.715	11.771	-70.77	-1.09
126	126	0.56625	-7.581	5.17	-4.525	-8.714	2.454	-1.278	-1.508	50.599	-1.759	6.961	-17.274	4.29	11.185	-70.968	-1.364
127	127	0.57078	-7.505	5.177	-4.325	-8.647	3.161	-1.402	-1.656	51.926	-1.425	6.652	-16.635	3.701	10.647	-70.918	-1.666
128	128	0.57531	-7.364	5.171	-4.169	-8.487	3.867	-1.424	-1.789	53.23	-0.998	6.545	-15.814	2.922	10.24	-70.646	-2.02
129	129	0.57984	-7.186	5.148	-4.059	-8.267	4.563	-1.321	-1.867	54.478	-0.489	6.577	-14.853	1.924	9.925	-70.159	-2.458
130	130	0.58437	-7.007	5.091	-3.991	-8.035	5.221	-1.083	-1.871	55.635	0.063	6.725	-13.816	0.732	9.701	-69.499	-2.988
131	131	0.5889	-6.857	4.999	-3.965	-7.823	5.837	-0.716	-1.8	56.664	0.615	6.959	-12.795	-0.606	9.562	-68.713	-3.613
132	132	0.59343	-6.735	4.871	-3.983	-7.636	6.414	-0.235	-1.643	57.594	1.138	7.086	-11.835	-2.042	9.353	-67.888	-4.325
133	133	0.59796	-6.627	4.736	-4.043	-7.457	6.989	0.392	-1.369	58.431	1.64	7.103	-10.955	-3.533	9.068	-67.05	-5.054
134	134	0.60249	-6.502	4.583	-4.15	-7.256	7.544	1.124	-1.019	59.178	2.063	7.097	-10.112	-4.968	8.799	-66.166	-5.775
135	135	0.60702	-6.364	4.414	-4.298	-7.035	8.073	1.96	-0.592	59.809	2.367	7.097	-9.309	-6.313	8.577	-65.217	-6.497
136	136	0.61155	-6.226	4.231	-4.472	-6.805	8.572	2.877	-0.103	60.326	2.519	7.081	-8.541	-7.505	8.371	-64.21	-7.187
137	137	0.61608	-6.101	4.044	-4.659	-6.584	9.062	3.842	0.431	60.75	2.552	7.039	-7.806	-8.527	8.173	-63.165	-7.814
138	138	0.62061	-5.985	3.866	-4.851	-6.369	9.564	4.814	0.98	61.099	2.47	6.998	-7.104	-9.364	8.004	-62.084	-8.375
139	139	0.62514	-5.855	3.693	-5.042	-6.13	10.072	5.765	1.513	61.377	2.226	6.969	-6.427	-9.977	7.867	-60.965	-8.877
140	140	0.62967	-5.696	3.521	-5.227	-5.862	10.573	6.696	2.054	61.593	1.837	6.914	-5.762	-10.389	7.732	-59.809	-9.329
141	141	0.6342	-5.516	3.348	-5.394	-5.586	11.065	7.55	2.572	61.762	1.338	6.925	-5.112	-10.631	7.689	-58.618	-9.756
142	142	0.63873	-5.335	3.197	-5.541	-5.311	11.571	8.313	3.051	61.863	0.713	6.873	-4.528	-10.693	7.607	-57.446	-10.159
143	143	0.64326	-5.156	3.073	-5.668	-5.049	12.101	9.01	3.512	61.89	-0.023	6.804	-4.036	-10.557	7.527	-56.304	-10.501
144	144	0.64779	-4.975	2.977	-5.78	-4.789	12.653	9.66	3.962	61.852	-0.833	6.709	-3.602	-10.275	7.434	-55.172	-10.784
145	145	0.65232	-4.782	2.9	-5.868	-4.519	13.221	10.197	4.34	61.743	-1.708	6.684	-3.189	-9.878	7.408	-53.975	-11.053
146	146	0.65685	-4.585	2.85	-5.922	-4.248	13.813	10.626	4.657	61.567	-2.634	6.699	-2.762	-9.409	7.418	-52.688	-11.327
147	147	0.66138	-4.39	2.829	-5.931	-3.984	14.424	10.953	4.929	61.317	-3.588	6.678	-2.32	-8.885	7.391	-51.326	-11.591
148	148	0.66591	-4.205	2.835	-5.894	-3.748	15.051	11.159	5.15	60.998	-4.545	6.629	-1.887	-8.302	7.34	-49.919	-11.832
149	149	0.67044	-4.038	2.863	-5.813	-3.547	15.691	11.236	5.306	60.622	-5.488	6.578	-1.497	-7.674	7.291	-48.509	-12.055
150	150	0.67497	-3.888	2.915	-5.703	-3.37	16.342	11.204	5.401	60.182	-6.394	6.48	-1.169	-7.041	7.202	-47.118	-12.265
151	151	0.6795	-3.755	2.989	-5.567	-3.225	17.01	11.085	5.462	59.693	-7.217	6.336	-0.867	-6.471	7.081	-45.721	-12.487
152	152	0.68403	-3.645	3.085	-5.403	-3.12	17.695	10.908	5.521	59.163	-7.978	6.174	-0.57	-5.984	6.96	-44.295	-12.751
153	153	0.68856	-3.548	3.203	-5.207	-3.032	18.392	10.673	5.546	58.594	-8.665	6.012	-0.292	-5.558	6.83	-42.86	-13.006
154	154	0.69309	-3.466	3.33	-4.979	-2.974	19.1	10.388	5.554	58.009	-9.279	5.9	-0.045	-5.173	6.749	-41.429	-13.243
155	155	0.69762	-3.394	3.47	-4.729	-2.937	19.813	10.06	5.552	57.382	-9.798	5.776	0.164	-4.875	6.668	-40.007	-13.482
156	156	0.70215	-3.337	3.619	-4.455	-2.929	20.521	9.712	5.549	56.703	-10.24	5.66	0.343	-4.632	6.6	-38.579	-13.699
157	157	0.70668	-3.293	3.779	-4.168	-2.94	21.225	9.332	5.526	55.974	-10.604	5.601	0.519	-4.434	6.586	-37.107	-13.892
158	158	0.71121	-3.254	3.948	-3.881	-2.957	21.923	8.93	5.476	55.206	-10.881	5.544	0.708	-4.273	6.571	-35.602	-14.042
159	159	0.71574	-3.219	4.121	-3.605	-2.977	22.613	8.524	5.412	54.406	-11.056	5.468	0.91	-4.156	6.534	-34.074	-14.142
160	160	0.72027	-3.19	4.294	-3.341	-3.005	23.287	8.129	5.346	53.564	-11.123	5.441	1.096	-4.102	6.551	-32.53	-14.201
161	161	0.7248	-3.168	4.462	-3.089	-3.039	23.933	7.774	5.288	52.668	-11.109	5.488	1.216	-4.093	6.641	-31.008	-14.206
162	162	0.72933	-3.155	4.63	-2.845	-3.088	24.562	7.443	5.239	51.737	-11.022	5.561	1.315	-4.077	6.759	-29.493	-14.127
163	163	0.73386	-3.151	4.792	-2.612	-3.152	25.162	7.117	5.183	50.769	-10.839	5.759	1.389	-4.074	7.004	-27.965	-13.98
164	164	0.73839	-3.147	4.945	-2.395	-3.207	25.731	6.795	5.084	49.739	-10.594	6.031	1.514	-4.032	7.288	-26.339	-13.734
165	165	0.74292	-3.147	5.091	-2.202	-3.259	26.275	6.45	4.942	48.664	-10.284	6.349	1.68	-3.95	7.603	-24.643	-13.415
166	166	0.74745	-3.145	5.225	-2.032	-3.298	26.784	6.095	4.762	47.529	-9.897	6.749	1.847	-3.851	7.989	-22.903	-13.023
167	167	0.75198	-3.144	5.347	-1.891	-3.325	27.258	5.75	4.549	46.334	-9.452	7.231	2.026	-3.715	8.441	-21.11	-12.547
168	168	0.75651	-3.15	5.452	-1.78	-3.342	27.692	5.406	4.299	45.076	-8.939	7.791	2.188	-3.572	8.96	-19.292	-12.018
169	169	0.76104	-3.169	5.539	-1.698	-3.352	28.086	5.06	4.008	43.763	-8.348	8.37	2.38	-3.436	9.482	-17.426	-11.438
170	170	0.76557	-3.202	5.608	-1.638	-3.363	28.438	4.708	3.681	42.403	-7.664	8.985	2.647	-3.316	10.02	-15.474	-10.813
171	171	0.7701	-3.249	5.658	-1.597	-3.381	28.741	4.347	3.327	40.987	-6.891	9.72	2.95	-3.241	10.664	-13.455	-10.178
172	172	0.77463	-3.311	5.686	-1.576	-3.396	28.995	4.01	2.96	39.507	-6.072	10.445	3.271	-3.184	11.29	-11.405	-9.516
173	173	0.77916	-3.381	5.692	-1.582	-3.394	29.2	3.683	2.579	37.974	-5.196	10.971	3.566	-3.105	11.73	-9.418	-8.779
174	174	0.78369	-3.478	5.681	-1.597	-3.406	29.368	3.339	2.171	36.417	-4.221	11.488	3.749	-3.091	12.166	-7.557	-8.043
175	175	0.78822	-3.581	5.653	-1.624	-3.402	29.483	3.054	1.756	34.817	-3.261	12.019	3.902	-3.142	12.59	-5.727	-7.35
176	176	0.79275	-3.697	5.611	-1.66	-3.403	29.548	2.846	1.378	33.178	-2.312	12.485	4.014	-3.285	12.946	-3.945	-6.712
177	177	0.79728	-3.81	5.557	-1.712	-3.383	29.573	2.71	1.028	31.512	-1.415	12.76	4.058	-3.427	13.111	-2.266	-6.073
178	178	0.80181	-3.919	5.492	-1.772	-3.354	29.553	2.662	0.724	29.813	-0.627	12.91	4.006	-3.543	13.151	-0.703	-5.446
179	179	0.80634	-4.024	5.42	-1.83	-3.318	29.491	2.674	0.438	28.097	0.055	13.079	3.906	-3.678	13.193	0.807	-4.891
180	180	0.81087	-4.12	5.342	-1.882	-3.267	29.39	2.732	0.15	26.368	0.622	13.268	3.826	-3.838	13.227	2.336	-4.428
181	181	0.8154	-4.205	5.257	-1.928	-3.203	29.243	2.863	-0.125	24.613	1.013	13.394	3.751	-3.975	13.176	3.87	-4.043
182	182	0.81993	-4.276	5.166	-1.969	-3.129	29.05	3.085	-0.372	22.824	1.185	13.44	3.583	-4.053	13.031	5.317	-3.725
183	183	0.82446	-4.33	5.067	-1.999	-3.042	28.818	3.347	-0.608	21.014	1.177	13.336	3.309	-4.042	12.729	6.65	-3.443
184	184	0.82899	-4.373	4.969	-2.01	-2.951	28.556	3.675	-0.839	19.212	0.945	13.143	3.019	-3.947	12.324	7.945	-3.22
185	185	0.83352	-4.398	4.881	-1.997	-2.853	28.286	3.999	-1.092	17.463	0.539	12.941	2.853	-3.84	11.896	9.332	-3.139
186	186	0.83805	-4.414	4.81	-1.963	-2.759	28.017	4.384	-1.338	15.771	-0.102	12.777	2.698	-3.693	11.503	10.694	-3.179
187	187	0.84258	-4.425	4.757	-1.903	-2.674	27.765	4.762	-1.578	14.17	-0.876	12.571	2.494	-3.492	11.087	11.93	-3.285
188	188	0.84711	-4.434	4.72	-1.817	-2.6	27.54	5.099	-1.821	12.69	-1.769	12.408	2.258	-3.21	10.727	13.047	-3.457
189	189	0.85164	-4.442	4.704	-1.702	-2.542	27.353	5.416	-2.06	11.343	-2.765	12.385	2.041	-2.916	10.523	14.097	-3.721
190	190	0.85617	-4.449	4.713	-1.563	-2.497	27.212	5.699	-2.291	10.148	-3.828	12.432	1.923	-2.612	10.403	15.139	-4.062
191	191	0.8607	-4.452	4.744	-1.402	-2.462	27.118	5.924	-2.506	9.11	-4.923	12.419	1.923	-2.265	10.245	16.17	-4.43
192	192	0.86523	-4.45	4.796	-1.218	-2.441	27.068	6.093	-2.69	8.222	-6.013	12.345	1.989	-1.893	10.051	17.133	-4.802
193	193	0.86976	-4.443	4.864	-1.016	-2.441	27.05	6.197	-2.828	7.485	-7.047	12.311	2.085	-1.539	9.929	17.994	-5.191
194	194	0.87429	-4.437	4.941	-0.794	-2.459	27.056	6.234	-2.933	6.879	-8.008	12.355	2.135	-1.203	9.914	18.695	-5.581
195	195	0.87882	-4.428	5.04	-0.57	-2.472	27.101	6.222	-3.025	6.423	-8.906	12.556	2.116	-0.882	10.076	19.209	-5.975
196	196	0.88335	-4.41	5.148	-0.357	-2.471	27.178	6.122	-3.089	6.13	-9.65	12.773	2.059	-0.548	10.29	19.528	-6.302
197	197	0.88788	-4.382	5.263	-0.152	-2.471	27.269	5.993	-3.11	5.967	-10.283	13.025	2.012	-0.183	10.569	19.709	-6.519
198	198	0.89241	-4.351	5.377	0.053	-2.466	27.372	5.783	-3.126	5.952	-10.743	13.305	1.956	0.23	10.889	19.715	-6.593
199	199	0.89694	-4.314	5.489	0.255	-2.463	27.487	5.495	-3.132	6.072	-11.036	13.604	1.859	0.685	11.243	19.525	-6.534
200	200	0.90147	-4.265	5.596	0.444	-2.443	27.601	5.156	-3.129	6.311	-11.136	13.946	1.635	1.129	11.671	19.063	-6.353
201	201	0.906	-4.2	5.69	0.611	-2.399	27.703	4.773	-3.126	6.661	-11.023	14.329	1.248	1.544	12.173	18.299	-6.043
