# Supplementary material for: Gait phenotypes in paediatric hereditary spastic paraplegia revealed by dynamic time warping analysis and random forests
Source: PLoS One. 2018 Mar 8;13(3):e0192345. doi: 10.1371/journal.pone.0192345 (PMC5843164; doi:10.1371/journal.pone.0192345)
Supplement: S2 Data — (ZIP) [file pone.0192345.s009.zip › Healthy/Left.SR.HEALTHY17.4.csv]

	Epoch	Time	Pelvic.obliquity	Pelvic.tilt	Pelvic rotation	Hip.abd.add	Hip.flexion	Hip.rotation	Knee.abd.add	Knee.flexion	Knee.rotation	Ankle.abd.add	Ankle.flexion	Ankle.rotation	Forefoot.abd.add	Forefoot.flexion	Forefoot.rotation
1	1	0	-3.478	7.728	2.801	-3.604	28.754	4.281	-3.575	2.02	-5.369	9.638	2.607	-5.684	6.631	23.027	-5.86
2	2	0.00477	-3.396	7.517	2.96	-3.43	28.523	4.617	-3.613	2.822	-6.486	10.085	2.502	-5.03	7.095	22.179	-5.785
3	3	0.00954	-3.318	7.286	3.124	-3.261	28.237	4.901	-3.612	3.686	-7.672	10.519	2.217	-4.18	7.568	21.033	-5.637
4	4	0.01431	-3.26	7.035	3.285	-3.116	27.89	5.19	-3.573	4.549	-8.915	10.928	1.63	-3.171	8.047	19.518	-5.4
5	5	0.01908	-3.228	6.76	3.448	-3.007	27.466	5.506	-3.511	5.289	-10.14	11.281	0.594	-2.114	8.517	17.604	-5.094
6	6	0.02385	-3.231	6.467	3.61	-2.932	26.982	5.813	-3.465	5.809	-11.171	11.493	-0.869	-1.138	8.892	15.411	-4.712
7	7	0.02862	-3.257	6.165	3.78	-2.887	26.469	6.028	-3.435	6.138	-11.833	11.494	-2.481	-0.346	9.083	13.201	-4.236
8	8	0.03339	-3.284	5.852	3.96	-2.859	25.943	6.115	-3.397	6.403	-12.076	11.329	-3.862	0.203	9.098	11.249	-3.682
9	9	0.03816	-3.297	5.526	4.143	-2.821	25.417	6.113	-3.34	6.757	-11.929	11.167	-4.782	0.464	9.065	9.663	-3.079
10	10	0.04293	-3.273	5.186	4.325	-2.737	24.896	6.044	-3.277	7.285	-11.427	11.167	-5.262	0.403	9.122	8.364	-2.474
11	11	0.0477	-3.191	4.838	4.505	-2.584	24.383	5.924	-3.212	7.987	-10.645	11.267	-5.453	0.022	9.219	7.205	-1.923
12	12	0.05247	-3.035	4.495	4.681	-2.353	23.884	5.805	-3.119	8.839	-9.669	11.284	-5.53	-0.646	9.201	6.02	-1.432
13	13	0.05724	-2.796	4.156	4.835	-2.038	23.392	5.715	-3.009	9.781	-8.513	11.244	-5.635	-1.559	9.089	4.721	-0.969
14	14	0.06201	-2.498	3.843	4.942	-1.642	22.933	5.691	-2.913	10.752	-7.193	11.252	-5.734	-2.701	8.969	3.411	-0.531
15	15	0.06678	-2.148	3.55	5.026	-1.186	22.493	5.687	-2.854	11.673	-5.723	11.446	-5.783	-4.106	8.98	2.229	-0.197
16	16	0.07155	-1.775	3.299	5.098	-0.702	22.097	5.72	-2.815	12.541	-4.175	11.776	-5.728	-5.731	9.1	1.233	0.022
17	17	0.07632	-1.402	3.091	5.157	-0.231	21.734	5.754	-2.777	13.331	-2.66	12.098	-5.601	-7.371	9.221	0.39	0.173
18	18	0.08109	-1.061	2.94	5.181	0.219	21.397	5.867	-2.735	14.037	-1.343	12.334	-5.476	-8.881	9.28	-0.39	0.285
19	19	0.08586	-0.775	2.84	5.169	0.624	21.06	6.101	-2.697	14.615	-0.332	12.575	-5.319	-10.202	9.371	-1.043	0.338
20	20	0.09063	-0.544	2.799	5.147	0.956	20.712	6.447	-2.618	15.043	0.333	12.717	-5.153	-11.282	9.415	-1.596	0.359
21	21	0.0954	-0.371	2.816	5.127	1.209	20.38	6.834	-2.507	15.348	0.643	12.747	-4.936	-12.045	9.416	-2.019	0.36
22	22	0.10017	-0.256	2.892	5.101	1.377	20.055	7.247	-2.361	15.492	0.589	12.764	-4.736	-12.49	9.471	-2.35	0.303
23	23	0.10494	-0.194	3.004	5.079	1.477	19.739	7.653	-2.218	15.517	0.213	12.849	-4.527	-12.622	9.636	-2.576	0.213
24	24	0.10971	-0.168	3.149	5.056	1.538	19.424	8.037	-2.09	15.437	-0.447	12.95	-4.345	-12.44	9.847	-2.76	0.116
25	25	0.11448	-0.167	3.323	5.049	1.557	19.108	8.346	-1.966	15.275	-1.306	13.018	-4.209	-11.991	10.056	-2.945	0.017
26	26	0.11925	-0.186	3.517	5.037	1.556	18.785	8.583	-1.861	15.056	-2.321	13.047	-4.061	-11.291	10.254	-3.099	-0.066
27	27	0.12402	-0.232	3.715	5.013	1.532	18.444	8.759	-1.783	14.778	-3.454	12.977	-3.883	-10.367	10.376	-3.194	-0.119
28	28	0.12879	-0.3	3.903	4.973	1.509	18.075	8.871	-1.757	14.457	-4.639	12.824	-3.662	-9.295	10.418	-3.22	-0.154
29	29	0.13356	-0.384	4.081	4.926	1.479	17.689	8.898	-1.762	14.121	-5.784	12.634	-3.462	-8.185	10.418	-3.255	-0.203
30	30	0.13833	-0.482	4.252	4.888	1.43	17.297	8.839	-1.777	13.789	-6.842	12.415	-3.291	-7.099	10.38	-3.318	-0.273
31	31	0.1431	-0.596	4.416	4.858	1.365	16.905	8.709	-1.814	13.478	-7.778	12.216	-3.115	-6.083	10.344	-3.385	-0.355
32	32	0.14787	-0.734	4.571	4.829	1.274	16.496	8.514	-1.871	13.166	-8.526	12.093	-2.948	-5.205	10.361	-3.459	-0.461
33	33	0.15264	-0.891	4.71	4.798	1.157	16.044	8.262	-1.942	12.824	-9.058	12.023	-2.78	-4.481	10.41	-3.526	-0.568
34	34	0.15741	-1.065	4.831	4.764	1.021	15.554	7.957	-2.025	12.472	-9.37	11.946	-2.596	-3.889	10.436	-3.594	-0.644
35	35	0.16218	-1.247	4.93	4.74	0.865	15.032	7.601	-2.1	12.115	-9.454	11.801	-2.4	-3.487	10.383	-3.656	-0.727
36	36	0.16695	-1.439	5.013	4.714	0.688	14.51	7.231	-2.149	11.803	-9.356	11.628	-2.189	-3.254	10.297	-3.737	-0.814
37	37	0.17172	-1.637	5.077	4.67	0.508	13.986	6.862	-2.197	11.536	-9.068	11.465	-1.984	-3.196	10.202	-3.851	-0.901
38	38	0.17649	-1.833	5.128	4.621	0.322	13.464	6.464	-2.231	11.31	-8.585	11.245	-1.787	-3.292	10.045	-4.004	-0.981
39	39	0.18126	-2.03	5.169	4.549	0.133	12.946	6.006	-2.264	11.108	-7.908	11.028	-1.554	-3.518	9.891	-4.134	-1.074
40	40	0.18603	-2.231	5.197	4.45	-0.057	12.414	5.592	-2.293	10.906	-7.185	10.877	-1.325	-3.827	9.795	-4.263	-1.188
41	41	0.1908	-2.435	5.211	4.298	-0.231	11.884	5.209	-2.344	10.728	-6.416	10.857	-1.09	-4.16	9.818	-4.391	-1.297
42	42	0.19557	-2.632	5.224	4.113	-0.4	11.365	4.853	-2.369	10.563	-5.623	10.823	-0.864	-4.53	9.845	-4.532	-1.42
43	43	0.20034	-2.819	5.242	3.906	-0.551	10.879	4.489	-2.403	10.433	-4.845	10.824	-0.624	-4.889	9.906	-4.66	-1.575
44	44	0.20511	-2.993	5.263	3.679	-0.686	10.408	4.181	-2.437	10.291	-4.191	10.826	-0.363	-5.155	9.968	-4.746	-1.719
45	45	0.20988	-3.152	5.283	3.437	-0.797	9.945	3.896	-2.479	10.159	-3.605	10.805	-0.08	-5.386	10.007	-4.807	-1.883
46	46	0.21465	-3.303	5.31	3.176	-0.891	9.501	3.65	-2.526	10.03	-3.145	10.732	0.211	-5.503	9.994	-4.856	-2.037
47	47	0.21942	-3.444	5.338	2.896	-0.968	9.081	3.407	-2.589	9.934	-2.773	10.701	0.535	-5.513	10.013	-4.883	-2.185
48	48	0.22419	-3.578	5.367	2.59	-1.032	8.689	3.162	-2.656	9.866	-2.481	10.662	0.85	-5.438	10.024	-4.919	-2.351
49	49	0.22896	-3.7	5.397	2.267	-1.079	8.306	2.953	-2.724	9.787	-2.309	10.624	1.112	-5.274	10.032	-4.989	-2.527
50	50	0.23373	-3.814	5.431	1.931	-1.114	7.924	2.793	-2.792	9.691	-2.252	10.651	1.294	-5.042	10.095	-5.117	-2.717
51	51	0.2385	-3.933	5.47	1.579	-1.159	7.547	2.666	-2.847	9.586	-2.248	10.708	1.446	-4.782	10.193	-5.267	-2.914
52	52	0.24327	-4.062	5.512	1.22	-1.224	7.175	2.568	-2.879	9.489	-2.259	10.708	1.622	-4.507	10.241	-5.403	-3.094
53	53	0.24804	-4.2	5.554	0.86	-1.301	6.814	2.507	-2.904	9.409	-2.305	10.619	1.819	-4.218	10.199	-5.534	-3.255
54	54	0.25281	-4.339	5.598	0.506	-1.374	6.466	2.484	-2.938	9.352	-2.382	10.474	2.039	-3.934	10.091	-5.657	-3.408
55	55	0.25758	-4.471	5.641	0.168	-1.444	6.126	2.471	-2.976	9.327	-2.44	10.288	2.29	-3.677	9.934	-5.777	-3.538
56	56	0.26235	-4.59	5.681	-0.146	-1.507	5.795	2.454	-3.014	9.331	-2.463	10.081	2.548	-3.456	9.749	-5.913	-3.644
57	57	0.26712	-4.698	5.714	-0.431	-1.574	5.46	2.46	-3.044	9.367	-2.452	9.956	2.813	-3.321	9.638	-6.064	-3.752
58	58	0.27189	-4.798	5.736	-0.694	-1.642	5.118	2.452	-3.062	9.433	-2.346	9.849	3.106	-3.314	9.554	-6.209	-3.882
59	59	0.27666	-4.904	5.75	-0.948	-1.717	4.771	2.504	-3.076	9.522	-2.22	9.778	3.428	-3.413	9.504	-6.336	-4.027
60	60	0.28143	-5.009	5.767	-1.19	-1.798	4.431	2.625	-3.086	9.628	-2.096	9.762	3.754	-3.574	9.503	-6.467	-4.157
61	61	0.2862	-5.106	5.773	-1.407	-1.873	4.108	2.714	-3.098	9.781	-1.919	9.63	4.095	-3.758	9.39	-6.615	-4.257
62	62	0.29097	-5.177	5.769	-1.597	-1.916	3.771	2.842	-3.121	9.96	-1.738	9.509	4.465	-4.006	9.28	-6.76	-4.346
63	63	0.29574	-5.235	5.743	-1.767	-1.956	3.407	2.951	-3.134	10.141	-1.525	9.321	4.956	-4.314	9.113	-6.793	-4.458
64	64	0.30051	-5.282	5.707	-1.926	-1.985	3.033	3.12	-3.139	10.327	-1.411	9.179	5.439	-4.606	8.991	-6.829	-4.58
65	65	0.30528	-5.322	5.672	-2.069	-2.018	2.646	3.257	-3.147	10.499	-1.251	9.083	5.83	-4.92	8.914	-6.957	-4.696
66	66	0.31005	-5.334	5.622	-2.185	-2.03	2.233	3.368	-3.144	10.669	-1.078	9.028	6.193	-5.262	8.886	-7.113	-4.823
67	67	0.31482	-5.325	5.56	-2.287	-2.022	1.785	3.474	-3.144	10.827	-0.925	9.006	6.611	-5.626	8.891	-7.217	-4.982
68	68	0.31959	-5.285	5.484	-2.369	-1.986	1.328	3.518	-3.132	10.999	-0.785	8.845	7.089	-5.938	8.773	-7.284	-5.141
69	69	0.32436	-5.219	5.403	-2.433	-1.931	0.842	3.576	-3.109	11.138	-0.725	8.736	7.551	-6.197	8.703	-7.35	-5.297
70	70	0.32913	-5.132	5.318	-2.484	-1.859	0.334	3.612	-3.078	11.249	-0.698	8.663	7.967	-6.433	8.672	-7.446	-5.474
71	71	0.3339	-5.03	5.221	-2.532	-1.773	-0.204	3.619	-3.039	11.331	-0.703	8.538	8.379	-6.633	8.594	-7.537	-5.675
72	72	0.33867	-4.913	5.118	-2.58	-1.677	-0.757	3.624	-2.983	11.394	-0.766	8.395	8.785	-6.795	8.504	-7.624	-5.901
73	73	0.34344	-4.777	5.013	-2.623	-1.565	-1.321	3.609	-2.918	11.444	-0.875	8.254	9.153	-6.911	8.414	-7.742	-6.149
74	74	0.34821	-4.628	4.905	-2.668	-1.436	-1.897	3.55	-2.861	11.482	-1	8.091	9.521	-6.958	8.296	-7.864	-6.389
75	75	0.35298	-4.476	4.792	-2.727	-1.3	-2.476	3.456	-2.823	11.528	-1.123	7.935	9.926	-6.953	8.173	-7.959	-6.621
76	76	0.35775	-4.33	4.677	-2.797	-1.166	-3.054	3.344	-2.799	11.589	-1.255	7.847	10.317	-6.923	8.103	-8.07	-6.868
77	77	0.36252	-4.191	4.564	-2.875	-1.037	-3.629	3.21	-2.788	11.652	-1.419	7.856	10.631	-6.845	8.112	-8.25	-7.13
78	78	0.36729	-4.059	4.453	-2.964	-0.915	-4.199	3.044	-2.791	11.721	-1.58	7.933	10.856	-6.734	8.174	-8.514	-7.397
79	79	0.37206	-3.931	4.344	-3.078	-0.802	-4.764	2.86	-2.805	11.798	-1.683	8.028	11.025	-6.631	8.253	-8.841	-7.659
80	80	0.37683	-3.809	4.241	-3.212	-0.699	-5.31	2.681	-2.822	11.911	-1.746	8.117	11.189	-6.525	8.327	-9.197	-7.893
81	81	0.3816	-3.701	4.16	-3.362	-0.616	-5.813	2.472	-2.85	12.062	-1.778	8.184	11.335	-6.382	8.374	-9.601	-8.104
82	82	0.38637	-3.607	4.095	-3.517	-0.555	-6.273	2.242	-2.891	12.273	-1.736	8.273	11.526	-6.254	8.436	-9.995	-8.28
83	83	0.39114	-3.528	4.044	-3.687	-0.507	-6.699	2.02	-2.96	12.535	-1.64	8.357	11.734	-6.148	8.48	-10.409	-8.422
84	84	0.39591	-3.465	3.994	-3.872	-0.477	-7.086	1.806	-3.06	12.87	-1.5	8.567	11.849	-6.073	8.64	-10.936	-8.554
85	85	0.40068	-3.426	3.95	-4.072	-0.477	-7.44	1.62	-3.167	13.271	-1.281	8.87	11.882	-6.062	8.904	-11.573	-8.654
86	86	0.40545	-3.422	3.911	-4.305	-0.54	-7.751	1.489	-3.249	13.737	-1.037	9.127	11.913	-6.057	9.136	-12.254	-8.711
87	87	0.41022	-3.431	3.883	-4.562	-0.631	-8.035	1.394	-3.314	14.237	-0.737	9.242	11.967	-6.048	9.253	-12.966	-8.695
88	88	0.41499	-3.446	3.868	-4.831	-0.746	-8.292	1.323	-3.366	14.779	-0.37	9.255	11.985	-6.06	9.288	-13.764	-8.622
89	89	0.41976	-3.463	3.864	-5.1	-0.87	-8.532	1.294	-3.409	15.345	0.033	9.179	11.917	-6.076	9.257	-14.691	-8.475
90	90	0.42453	-3.485	3.854	-5.371	-1.009	-8.75	1.276	-3.452	15.96	0.436	9.075	11.772	-6.047	9.198	-15.73	-8.27
91	91	0.4293	-3.52	3.845	-5.653	-1.161	-8.942	1.269	-3.513	16.619	0.857	8.995	11.533	-6.001	9.163	-16.886	-8.021
92	92	0.43407	-3.559	3.833	-5.933	-1.322	-9.132	1.259	-3.586	17.285	1.302	8.964	11.188	-5.944	9.171	-18.152	-7.736
93	93	0.43884	-3.607	3.822	-6.211	-1.511	-9.332	1.271	-3.632	17.93	1.725	8.888	10.736	-5.847	9.145	-19.526	-7.413
94	94	0.44361	-3.662	3.808	-6.486	-1.722	-9.541	1.279	-3.662	18.563	2.132	8.777	10.22	-5.703	9.087	-20.969	-7.06
95	95	0.44838	-3.724	3.788	-6.755	-1.948	-9.744	1.241	-3.697	19.214	2.558	8.682	9.644	-5.526	9.044	-22.482	-6.692
96	96	0.45315	-3.794	3.765	-7.009	-2.201	-9.938	1.155	-3.716	19.881	2.984	8.532	9	-5.293	8.953	-24.079	-6.305
97	97	0.45792	-3.867	3.733	-7.239	-2.466	-10.139	1.042	-3.726	20.545	3.358	8.355	8.331	-4.987	8.83	-25.701	-5.897
98	98	0.46269	-3.943	3.696	-7.443	-2.73	-10.347	0.906	-3.754	21.205	3.678	8.281	7.682	-4.641	8.787	-27.289	-5.5
99	99	0.46746	-4.017	3.66	-7.624	-2.999	-10.544	0.733	-3.786	21.881	3.966	8.267	7.058	-4.265	8.798	-28.85	-5.12
100	100	0.47223	-4.073	3.62	-7.785	-3.254	-10.733	0.528	-3.821	22.582	4.213	8.287	6.402	-3.838	8.842	-30.449	-4.746
101	101	0.477	-4.113	3.58	-7.93	-3.504	-10.908	0.281	-3.853	23.31	4.445	8.353	5.652	-3.394	8.943	-32.149	-4.399
102	102	0.48177	-4.131	3.538	-8.053	-3.735	-11.085	0.05	-3.861	24.057	4.654	8.457	4.827	-2.988	9.1	-33.929	-4.087
103	103	0.48654	-4.135	3.508	-8.163	-3.958	-11.235	-0.175	-3.845	24.829	4.776	8.646	3.934	-2.564	9.359	-35.766	-3.833
104	104	0.49131	-4.14	3.486	-8.256	-4.178	-11.359	-0.385	-3.822	25.639	4.876	8.868	2.992	-2.183	9.665	-37.665	-3.613
105	105	0.49608	-4.155	3.473	-8.342	-4.396	-11.422	-0.61	-3.825	26.501	4.942	9.168	1.978	-1.764	10.05	-39.634	-3.391
106	106	0.50085	-4.207	3.472	-8.413	-4.653	-11.422	-0.835	-3.81	27.41	4.913	9.443	0.861	-1.295	10.433	-41.702	-3.197
107	107	0.50562	-4.291	3.477	-8.458	-4.928	-11.348	-1.017	-3.769	28.376	4.783	9.633	-0.334	-0.818	10.754	-43.836	-3.027
108	108	0.51039	-4.427	3.473	-8.489	-5.241	-11.206	-1.208	-3.749	29.413	4.572	9.923	-1.591	-0.347	11.186	-46.014	-2.926
109	109	0.51516	-4.625	3.459	-8.512	-5.61	-10.99	-1.367	-3.699	30.515	4.299	10.074	-2.919	0.086	11.517	-48.246	-2.875
110	110	0.51993	-4.898	3.444	-8.521	-6.03	-10.702	-1.516	-3.668	31.659	3.964	10.172	-4.334	0.492	11.81	-50.535	-2.872
111	111	0.5247	-5.24	3.428	-8.493	-6.5	-10.346	-1.663	-3.629	32.842	3.541	10.194	-5.841	0.882	12.055	-52.88	-2.925
112	112	0.52947	-5.643	3.421	-8.409	-7.019	-9.932	-1.832	-3.579	34.05	3.046	10.13	-7.359	1.265	12.241	-55.207	-3.021
113	113	0.53424	-6.09	3.43	-8.265	-7.566	-9.46	-2.026	-3.525	35.277	2.456	9.931	-8.891	1.682	12.326	-57.52	-3.143
114	114	0.53901	-6.56	3.472	-8.059	-8.11	-8.924	-2.23	-3.471	36.518	1.765	9.583	-10.45	2.129	12.292	-59.836	-3.285
115	115	0.54378	-7.026	3.549	-7.8	-8.621	-8.318	-2.45	-3.436	37.792	0.993	9.122	-12.018	2.62	12.183	-62.151	-3.425
116	116	0.54855	-7.47	3.66	-7.506	-9.082	-7.631	-2.669	-3.426	39.111	0.17	8.561	-13.523	3.14	11.998	-64.399	-3.551
117	117	0.55332	-7.878	3.803	-7.195	-9.478	-6.871	-2.863	-3.437	40.463	-0.67	7.905	-14.893	3.649	11.725	-66.497	-3.67
118	118	0.55809	-8.241	3.974	-6.87	-9.8	-6.041	-3.064	-3.502	41.831	-1.472	7.214	-16.101	4.12	11.397	-68.406	-3.789
119	119	0.56286	-8.557	4.176	-6.523	-10.053	-5.147	-3.276	-3.614	43.202	-2.218	6.511	-17.17	4.53	11.022	-70.14	-3.914
120	120	0.56763	-8.83	4.401	-6.144	-10.247	-4.207	-3.464	-3.723	44.564	-2.91	5.763	-18.123	4.842	10.563	-71.721	-4.052
121	121	0.5724	-9.067	4.646	-5.747	-10.399	-3.218	-3.651	-3.84	45.926	-3.499	5.006	-18.937	5.019	10.049	-73.13	-4.224
122	122	0.57717	-9.259	4.891	-5.343	-10.508	-2.2	-3.808	-3.945	47.297	-3.957	4.353	-19.564	5.027	9.565	-74.328	-4.434
123	123	0.58194	-9.405	5.129	-4.955	-10.565	-1.167	-3.906	-4.04	48.688	-4.269	3.897	-19.915	4.849	9.167	-75.241	-4.684
124	124	0.58671	-9.496	5.36	-4.594	-10.561	-0.12	-3.914	-4.09	50.1	-4.461	3.588	-19.932	4.501	8.812	-75.82	-4.975
125	125	0.59148	-9.535	5.583	-4.275	-10.489	0.933	-3.801	-4.1	51.525	-4.555	3.471	-19.598	3.991	8.523	-76.041	-5.308
126	126	0.59625	-9.515	5.786	-4.002	-10.363	1.995	-3.656	-4.097	52.974	-4.454	3.517	-18.907	3.289	8.299	-75.901	-5.683
127	127	0.60102	-9.43	5.96	-3.776	-10.164	3.032	-3.382	-4.013	54.405	-4.273	3.754	-17.953	2.39	8.191	-75.454	-6.141
128	128	0.60579	-9.291	6.102	-3.604	-9.907	4.044	-3.015	-3.857	55.751	-4.03	4.038	-16.868	1.338	8.114	-74.773	-6.675
129	129	0.61056	-9.109	6.231	-3.494	-9.595	5.046	-2.574	-3.657	56.981	-3.712	4.354	-15.789	0.139	8.074	-73.97	-7.271
130	130	0.61533	-8.891	6.331	-3.448	-9.247	6.007	-1.968	-3.299	58.039	-3.409	4.551	-14.814	-1.133	7.977	-73.115	-7.897
131	131	0.6201	-8.656	6.38	-3.467	-8.871	6.919	-1.3	-2.903	58.98	-3.105	4.736	-13.885	-2.429	7.9	-72.187	-8.542
132	132	0.62487	-8.417	6.366	-3.54	-8.48	7.774	-0.58	-2.49	59.816	-2.814	4.913	-12.984	-3.693	7.836	-71.176	-9.171
133	133	0.62964	-8.2	6.304	-3.656	-8.115	8.589	0.141	-2.075	60.574	-2.532	5.037	-12.064	-4.868	7.756	-70.073	-9.751
134	134	0.63441	-8.005	6.208	-3.805	-7.78	9.377	0.875	-1.631	61.245	-2.33	5.051	-11.167	-5.879	7.631	-68.925	-10.266
135	135	0.63918	-7.823	6.085	-3.966	-7.457	10.132	1.596	-1.189	61.838	-2.203	4.985	-10.269	-6.741	7.463	-67.721	-10.727
136	136	0.64395	-7.64	5.93	-4.134	-7.134	10.855	2.238	-0.797	62.381	-2.104	4.871	-9.371	-7.484	7.281	-66.48	-11.139
137	137	0.64872	-7.441	5.748	-4.3	-6.798	11.545	2.821	-0.433	62.866	-2.074	4.773	-8.524	-8.094	7.148	-65.233	-11.516
138	138	0.65349	-7.221	5.553	-4.462	-6.446	12.216	3.352	-0.083	63.273	-2.134	4.682	-7.778	-8.538	7.061	-64.017	-11.839
139	139	0.65826	-6.978	5.35	-4.617	-6.076	12.874	3.811	0.236	63.596	-2.258	4.585	-7.132	-8.813	6.999	-62.823	-12.087
140	140	0.66303	-6.721	5.138	-4.761	-5.695	13.507	4.225	0.539	63.821	-2.463	4.519	-6.552	-8.928	6.984	-61.608	-12.271
141	141	0.6678	-6.466	4.921	-4.884	-5.329	14.115	4.589	0.827	63.943	-2.742	4.49	-6.004	-8.901	7.016	-60.334	-12.407
142	142	0.67257	-6.219	4.704	-4.977	-4.991	14.715	4.852	1.074	63.982	-3.041	4.462	-5.467	-8.761	7.062	-58.998	-12.495
143	143	0.67734	-5.977	4.496	-5.02	-4.687	15.317	5.031	1.315	63.943	-3.372	4.399	-4.963	-8.506	7.093	-57.631	-12.528
144	144	0.68211	-5.748	4.306	-5.008	-4.42	15.923	5.161	1.578	63.824	-3.743	4.347	-4.495	-8.163	7.148	-56.233	-12.522
145	145	0.68688	-5.544	4.13	-4.94	-4.203	16.518	5.27	1.876	63.617	-4.164	4.374	-4.061	-7.778	7.283	-54.787	-12.519
146	146	0.69165	-5.38	3.979	-4.828	-4.047	17.12	5.31	2.149	63.321	-4.582	4.413	-3.647	-7.383	7.429	-53.29	-12.525
147	147	0.69642	-5.254	3.844	-4.682	-3.955	17.717	5.349	2.459	62.927	-5.023	4.433	-3.218	-6.969	7.558	-51.71	-12.539
148	148	0.70119	-5.16	3.733	-4.502	-3.919	18.31	5.385	2.802	62.441	-5.487	4.44	-2.837	-6.547	7.683	-50.116	-12.563
149	149	0.70596	-5.103	3.637	-4.283	-3.933	18.889	5.416	3.155	61.876	-5.931	4.437	-2.457	-6.16	7.782	-48.48	-12.59
150	150	0.71073	-5.076	3.56	-4.032	-3.991	19.457	5.446	3.513	61.233	-6.336	4.478	-2.091	-5.875	7.906	-46.8	-12.666
151	151	0.7155	-5.047	3.485	-3.741	-4.066	19.994	5.429	3.851	60.502	-6.721	4.569	-1.746	-5.674	8.063	-45.068	-12.802
152	152	0.72027	-4.982	3.42	-3.421	-4.124	20.507	5.363	4.186	59.688	-7.05	4.69	-1.442	-5.582	8.253	-43.313	-12.99
153	153	0.72504	-4.882	3.374	-3.077	-4.156	20.991	5.283	4.527	58.774	-7.376	4.821	-1.189	-5.586	8.45	-41.546	-13.242
154	154	0.72981	-4.786	3.353	-2.727	-4.183	21.478	5.178	4.816	57.799	-7.668	5	-0.964	-5.682	8.67	-39.753	-13.543
155	155	0.73458	-4.728	3.36	-2.375	-4.255	21.973	5.063	5.076	56.758	-7.933	5.233	-0.776	-5.852	8.937	-37.933	-13.897
156	156	0.73935	-4.694	3.395	-2.026	-4.355	22.483	4.947	5.309	55.649	-8.183	5.393	-0.603	-6.041	9.119	-36.092	-14.254
157	157	0.74412	-4.649	3.457	-1.678	-4.448	22.992	4.848	5.532	54.453	-8.433	5.501	-0.449	-6.255	9.234	-34.225	-14.611
158	158	0.74889	-4.574	3.542	-1.343	-4.503	23.495	4.737	5.715	53.187	-8.666	5.608	-0.294	-6.514	9.326	-32.311	-14.987
159	159	0.75366	-4.482	3.641	-1.034	-4.53	23.987	4.623	5.852	51.862	-8.902	5.746	-0.154	-6.782	9.43	-30.368	-15.37
160	160	0.75843	-4.396	3.755	-0.753	-4.553	24.478	4.517	5.943	50.481	-9.166	5.933	-0.083	-7.012	9.569	-28.444	-15.741
161	161	0.7632	-4.324	3.894	-0.499	-4.577	24.983	4.395	5.961	49.054	-9.439	6.176	-0.077	-7.19	9.744	-26.534	-16.09
162	162	0.76797	-4.254	4.057	-0.27	-4.589	25.493	4.254	5.913	47.572	-9.729	6.447	-0.09	-7.29	9.923	-24.601	-16.393
163	163	0.77274	-4.169	4.234	-0.072	-4.57	25.987	4.114	5.808	46.025	-10.057	6.702	-0.078	-7.265	10.055	-22.618	-16.613
164	164	0.77751	-4.067	4.415	0.083	-4.503	26.465	3.956	5.613	44.433	-10.4	6.931	-0.005	-7.11	10.114	-20.567	-16.737
165	165	0.78228	-3.965	4.598	0.199	-4.405	26.926	3.78	5.335	42.799	-10.755	7.113	0.105	-6.84	10.091	-18.475	-16.781
166	166	0.78705	-3.881	4.784	0.289	-4.314	27.366	3.626	5.027	41.106	-11.14	7.242	0.214	-6.465	9.996	-16.376	-16.754
167	167	0.79182	-3.825	4.973	0.353	-4.233	27.781	3.456	4.646	39.333	-11.522	7.387	0.249	-6.014	9.893	-14.299	-16.679
168	168	0.79659	-3.798	5.159	0.392	-4.159	28.168	3.274	4.195	37.48	-11.891	7.713	0.171	-5.555	9.951	-12.22	-16.625
169	169	0.80136	-3.783	5.335	0.402	-4.073	28.524	3.054	3.683	35.571	-12.164	8.124	0.02	-5.102	10.088	-10.16	-16.538
170	170	0.80613	-3.775	5.501	0.39	-3.981	28.851	2.8	3.13	33.618	-12.402	8.533	-0.095	-4.525	10.208	-8.054	-16.348
171	171	0.8109	-3.777	5.653	0.358	-3.879	29.126	2.513	2.523	31.611	-12.527	9.071	-0.174	-3.928	10.418	-5.875	-16.085
172	172	0.81567	-3.809	5.79	0.306	-3.795	29.351	2.249	1.927	29.551	-12.54	9.486	-0.165	-3.328	10.497	-3.651	-15.726
173	173	0.82044	-3.868	5.909	0.234	-3.717	29.521	2.03	1.35	27.448	-12.459	9.7	-0.126	-2.722	10.382	-1.475	-15.25
174	174	0.82521	-3.941	6.013	0.153	-3.638	29.655	1.81	0.771	25.34	-12.237	9.827	-0.095	-2.187	10.18	0.642	-14.724
175	175	0.82998	-4.015	6.096	0.072	-3.555	29.733	1.616	0.216	23.214	-11.863	9.979	-0.121	-1.805	10.015	2.681	-14.188
176	176	0.83475	-4.095	6.157	0	-3.482	29.742	1.492	-0.294	21.059	-11.397	10.113	-0.219	-1.528	9.847	4.617	-13.606
177	177	0.83952	-4.181	6.191	-0.064	-3.416	29.69	1.379	-0.798	18.916	-10.791	10.179	-0.315	-1.32	9.606	6.473	-12.944
178	178	0.84429	-4.277	6.201	-0.123	-3.363	29.575	1.337	-1.262	16.794	-10.115	10.14	-0.356	-1.169	9.258	8.283	-12.205
179	179	0.84906	-4.377	6.188	-0.17	-3.331	29.406	1.378	-1.661	14.723	-9.377	9.841	-0.286	-1.084	8.661	10.061	-11.382
180	180	0.85383	-4.476	6.149	-0.202	-3.314	29.187	1.486	-2.009	12.71	-8.574	9.345	-0.154	-1.093	7.884	11.784	-10.51
181	181	0.8586	-4.558	6.085	-0.221	-3.293	28.919	1.651	-2.331	10.756	-7.721	8.853	-0.072	-1.254	7.13	13.4	-9.672
182	182	0.86337	-4.62	5.996	-0.234	-3.26	28.611	1.89	-2.627	8.875	-6.866	8.355	-0.105	-1.563	6.402	14.843	-8.899
183	183	0.86814	-4.661	5.888	-0.245	-3.209	28.278	2.201	-2.9	7.1	-6.042	7.807	-0.212	-1.985	5.655	16.123	-8.194
184	184	0.87291	-4.681	5.762	-0.252	-3.145	27.931	2.578	-3.154	5.464	-5.262	7.265	-0.303	-2.515	4.933	17.315	-7.565
185	185	0.87768	-4.686	5.617	-0.25	-3.089	27.574	3.046	-3.367	3.977	-4.578	6.734	-0.321	-3.124	4.246	18.467	-7.006
186	186	0.88245	-4.679	5.455	-0.242	-3.043	27.205	3.621	-3.541	2.648	-4.051	6.233	-0.242	-3.754	3.618	19.598	-6.508
187	187	0.88722	-4.671	5.274	-0.23	-3.011	26.835	4.283	-3.699	1.507	-3.699	5.823	-0.078	-4.379	3.101	20.674	-6.084
188	188	0.89199	-4.663	5.079	-0.217	-2.993	26.465	5.026	-3.833	0.568	-3.554	5.576	0.143	-4.975	2.779	21.659	-5.753
189	189	0.89676	-4.659	4.878	-0.202	-2.992	26.115	5.871	-3.93	-0.157	-3.682	5.498	0.332	-5.493	2.665	22.458	-5.517
190	190	0.90153	-4.656	4.686	-0.184	-2.997	25.815	6.713	-4.014	-0.642	-3.981	5.611	0.496	-5.934	2.756	23.065	-5.376
191	191	0.9063	-4.652	4.501	-0.162	-3	25.561	7.572	-4.094	-0.909	-4.499	5.831	0.627	-6.245	2.954	23.475	-5.306
192	192	0.91107	-4.649	4.33	-0.13	-3.008	25.349	8.414	-4.158	-0.981	-5.24	6.071	0.71	-6.352	3.172	23.677	-5.263
193	193	0.91584	-4.634	4.16	-0.087	-3.003	25.164	9.204	-4.21	-0.858	-6.112	6.339	0.755	-6.277	3.411	23.673	-5.208
194	194	0.92061	-4.609	4.005	-0.044	-2.977	25.009	9.943	-4.254	-0.567	-7.085	6.798	0.768	-6.099	3.828	23.506	-5.196
195	195	0.92538	-4.584	3.86	0.008	-2.95	24.883	10.565	-4.293	-0.117	-8.077	7.418	0.792	-5.805	4.381	23.22	-5.196
196	196	0.93015	-4.566	3.73	0.061	-2.92	24.781	11.062	-4.324	0.461	-9.07	8.205	0.795	-5.436	5.083	22.81	-5.25
197	197	0.93492	-4.56	3.617	0.125	-2.898	24.707	11.421	-4.326	1.172	-10.007	9.027	0.785	-5.056	5.82	22.271	-5.373
198	198	0.93969	-4.563	3.519	0.194	-2.872	24.659	11.642	-4.294	2.007	-10.914	9.67	0.814	-4.596	6.392	21.634	-5.52
199	199	0.94446	-4.582	3.434	0.282	-2.865	24.624	11.721	-4.222	2.949	-11.766	10.073	0.878	-4.09	6.743	20.895	-5.693
200	200	0.94923	-4.625	3.362	0.399	-2.896	24.592	11.671	-4.111	3.963	-12.533	10.372	0.707	-3.571	7.021	19.822	-5.896
201	201	0.954	-4.694	3.306	0.546	-2.979	24.555	11.511	-3.968	4.945	-13.141	10.658	-0.075	-3.084	7.35	18.138	-6.105
