# Supplementary material for: Gait phenotypes in paediatric hereditary spastic paraplegia revealed by dynamic time warping analysis and random forests
Source: PLoS One. 2018 Mar 8;13(3):e0192345. doi: 10.1371/journal.pone.0192345 (PMC5843164; doi:10.1371/journal.pone.0192345)
Supplement: S2 Data — (ZIP) [file pone.0192345.s009.zip › Healthy/Left.SR.HEALTHY17.5.csv]

	Epoch	Time	Pelvic.obliquity	Pelvic.tilt	Pelvic rotation	Hip.abd.add	Hip.flexion	Hip.rotation	Knee.abd.add	Knee.flexion	Knee.rotation	Ankle.abd.add	Ankle.flexion	Ankle.rotation	Forefoot.abd.add	Forefoot.flexion	Forefoot.rotation
1	1	0	-4.266	3.329	4.461	-4.086	25.827	-5.269	-2.994	0.924	-7.831	13.903	-2.896	-0.359	12.938	21.558	-11.631
2	2	0.0046	-4.182	3.374	4.42	-3.877	26.039	-4.738	-3.088	1.587	-7.595	14.235	-2.978	-0.637	13.309	20.932	-11.143
3	3	0.0092	-4.108	3.431	4.355	-3.667	26.25	-4.035	-3.161	2.35	-7.566	14.62	-3.381	-0.861	13.792	19.892	-10.66
4	4	0.0138	-4.046	3.501	4.268	-3.458	26.454	-3.194	-3.211	3.19	-7.702	15.002	-4.118	-1.04	14.318	18.427	-10.182
5	5	0.0184	-3.991	3.578	4.158	-3.236	26.64	-2.25	-3.254	4.078	-7.958	15.319	-5.15	-1.18	14.794	16.586	-9.697
6	6	0.023	-3.946	3.657	4.024	-3.011	26.805	-1.212	-3.276	4.983	-8.336	15.493	-6.443	-1.28	15.135	14.42	-9.211
7	7	0.0276	-3.914	3.74	3.877	-2.802	26.954	-0.098	-3.247	5.901	-8.807	15.504	-7.886	-1.363	15.315	12.05	-8.732
8	8	0.0322	-3.89	3.823	3.72	-2.604	27.097	1.026	-3.182	6.869	-9.289	15.472	-9.204	-1.438	15.405	9.74	-8.25
9	9	0.0368	-3.852	3.904	3.555	-2.395	27.25	2.111	-3.095	7.918	-9.744	15.513	-10.098	-1.486	15.487	7.785	-7.756
10	10	0.0414	-3.773	3.968	3.379	-2.139	27.394	3.126	-2.991	9.031	-10.107	15.591	-10.417	-1.55	15.515	6.339	-7.243
11	11	0.046	-3.63	4.016	3.199	-1.834	27.512	4.115	-2.838	10.124	-10.458	15.684	-10.321	-1.671	15.518	5.325	-6.778
12	12	0.0506	-3.392	4.034	3.004	-1.434	27.568	5.067	-2.645	11.152	-10.812	15.702	-10.04	-1.895	15.445	4.544	-6.425
13	13	0.0552	-3.074	4.05	2.799	-0.95	27.584	5.956	-2.443	12.13	-11.055	15.582	-9.757	-2.26	15.222	3.774	-6.136
14	14	0.0598	-2.696	4.066	2.582	-0.412	27.54	6.823	-2.215	13.033	-11.237	15.451	-9.579	-2.76	14.99	2.933	-5.933
15	15	0.0644	-2.293	4.083	2.364	0.14	27.426	7.665	-1.983	13.839	-11.328	15.412	-9.514	-3.384	14.832	2.027	-5.791
16	16	0.069	-1.895	4.103	2.146	0.678	27.252	8.453	-1.761	14.537	-11.345	15.385	-9.516	-4.036	14.675	1.107	-5.668
17	17	0.0736	-1.519	4.124	1.932	1.167	27.015	9.201	-1.511	15.109	-11.295	15.303	-9.466	-4.738	14.477	0.3	-5.586
18	18	0.0782	-1.177	4.149	1.724	1.602	26.728	9.886	-1.256	15.568	-11.14	15.169	-9.263	-5.524	14.236	-0.291	-5.562
19	19	0.0828	-0.881	4.183	1.524	1.98	26.402	10.498	-1.022	15.941	-10.901	15.039	-8.889	-6.348	14.003	-0.661	-5.581
20	20	0.0874	-0.643	4.226	1.336	2.285	26.041	11.058	-0.803	16.244	-10.639	14.954	-8.417	-7.152	13.834	-0.893	-5.631
21	21	0.092	-0.472	4.277	1.166	2.516	25.656	11.541	-0.613	16.485	-10.338	14.883	-7.946	-7.937	13.695	-1.088	-5.717
22	22	0.0966	-0.364	4.333	1.013	2.673	25.261	11.965	-0.445	16.683	-10.047	14.787	-7.482	-8.682	13.552	-1.253	-5.845
23	23	0.1012	-0.311	4.401	0.894	2.763	24.867	12.27	-0.315	16.827	-9.782	14.73	-7.035	-9.314	13.473	-1.383	-5.996
24	24	0.1058	-0.3	4.477	0.81	2.781	24.485	12.416	-0.204	16.943	-9.456	14.712	-6.556	-9.856	13.465	-1.456	-6.14
25	25	0.1104	-0.313	4.567	0.771	2.745	24.087	12.418	-0.122	16.963	-9.163	14.649	-6.127	-10.191	13.445	-1.539	-6.219
26	26	0.115	-0.345	4.664	0.777	2.663	23.669	12.28	-0.063	16.899	-8.919	14.483	-5.749	-10.334	13.357	-1.643	-6.255
27	27	0.1196	-0.384	4.766	0.829	2.551	23.247	11.971	-0.038	16.782	-8.716	14.28	-5.373	-10.3	13.258	-1.72	-6.278
28	28	0.1242	-0.423	4.873	0.918	2.432	22.821	11.533	-0.054	16.634	-8.481	14.058	-5.003	-10.212	13.143	-1.78	-6.306
29	29	0.1288	-0.448	4.981	1.04	2.334	22.394	10.971	-0.135	16.467	-8.252	13.886	-4.668	-10.027	13.062	-1.846	-6.323
30	30	0.1334	-0.459	5.096	1.191	2.25	21.967	10.323	-0.256	16.259	-8.101	13.771	-4.368	-9.712	13.035	-1.907	-6.34
31	31	0.138	-0.465	5.223	1.373	2.166	21.549	9.603	-0.395	16.02	-8.013	13.676	-4.074	-9.312	13.03	-1.939	-6.375
32	32	0.1426	-0.472	5.356	1.583	2.076	21.143	8.831	-0.543	15.777	-7.95	13.568	-3.756	-8.873	13.009	-1.939	-6.422
33	33	0.1472	-0.483	5.486	1.813	1.974	20.735	8.068	-0.667	15.531	-7.937	13.435	-3.419	-8.402	12.967	-1.92	-6.463
34	34	0.1518	-0.484	5.606	2.053	1.878	20.322	7.332	-0.769	15.29	-7.989	13.306	-3.103	-7.898	12.93	-1.926	-6.499
35	35	0.1564	-0.469	5.716	2.293	1.821	19.898	6.644	-0.888	15.05	-8.075	13.19	-2.8	-7.41	12.88	-1.942	-6.529
36	36	0.161	-0.443	5.824	2.534	1.778	19.461	5.97	-1.007	14.787	-8.128	13.014	-2.515	-6.964	12.761	-1.971	-6.549
37	37	0.1656	-0.415	5.919	2.756	1.766	18.99	5.388	-1.144	14.479	-8.235	12.959	-2.263	-6.573	12.737	-1.983	-6.606
38	38	0.1702	-0.398	6.002	2.965	1.765	18.501	4.86	-1.31	14.179	-8.285	13.021	-2.028	-6.255	12.792	-2.011	-6.642
39	39	0.1748	-0.397	6.078	3.156	1.755	17.995	4.443	-1.441	13.87	-8.323	13.013	-1.784	-6.025	12.779	-2.041	-6.667
40	40	0.1794	-0.425	6.148	3.338	1.714	17.478	4.114	-1.543	13.562	-8.373	13.02	-1.518	-5.846	12.778	-2.051	-6.69
41	41	0.184	-0.487	6.207	3.494	1.639	16.945	3.893	-1.601	13.25	-8.415	13.011	-1.234	-5.75	12.769	-2.044	-6.718
42	42	0.1886	-0.58	6.247	3.61	1.541	16.397	3.777	-1.633	12.958	-8.438	12.989	-0.958	-5.73	12.75	-2.057	-6.744
43	43	0.1932	-0.707	6.272	3.679	1.426	15.84	3.746	-1.653	12.692	-8.415	12.964	-0.693	-5.791	12.725	-2.097	-6.774
44	44	0.1978	-0.864	6.288	3.696	1.299	15.277	3.797	-1.676	12.44	-8.362	12.992	-0.448	-5.918	12.746	-2.154	-6.816
45	45	0.2024	-1.047	6.3	3.665	1.166	14.715	3.898	-1.717	12.203	-8.278	13.096	-0.222	-6.089	12.83	-2.224	-6.87
46	46	0.207	-1.257	6.312	3.598	1.01	14.166	3.994	-1.754	11.988	-8.091	13.141	0.029	-6.323	12.864	-2.284	-6.928
47	47	0.2116	-1.484	6.316	3.487	0.834	13.617	4.129	-1.764	11.784	-7.889	13.104	0.303	-6.555	12.831	-2.338	-6.971
48	48	0.2162	-1.733	6.315	3.359	0.637	13.065	4.279	-1.779	11.583	-7.67	13.071	0.597	-6.788	12.8	-2.375	-7.002
49	49	0.2208	-1.992	6.315	3.2	0.423	12.531	4.449	-1.768	11.42	-7.414	12.994	0.913	-7.06	12.741	-2.418	-7.046
50	50	0.2254	-2.249	6.317	3.022	0.217	12.019	4.647	-1.767	11.281	-7.208	12.932	1.217	-7.315	12.688	-2.469	-7.107
51	51	0.23	-2.499	6.323	2.807	0.016	11.54	4.811	-1.771	11.185	-6.933	12.971	1.526	-7.583	12.735	-2.521	-7.18
52	52	0.2346	-2.742	6.333	2.559	-0.173	11.064	5.001	-1.777	11.071	-6.676	13.04	1.803	-7.844	12.816	-2.58	-7.27
53	53	0.2392	-2.976	6.349	2.282	-0.338	10.597	5.208	-1.811	10.945	-6.491	13.097	2.086	-8.035	12.874	-2.619	-7.364
54	54	0.2438	-3.205	6.377	1.99	-0.499	10.145	5.365	-1.856	10.811	-6.306	13.114	2.373	-8.156	12.892	-2.656	-7.449
55	55	0.2484	-3.422	6.414	1.695	-0.653	9.694	5.513	-1.903	10.652	-6.163	13.126	2.657	-8.22	12.905	-2.683	-7.525
56	56	0.253	-3.616	6.454	1.402	-0.795	9.239	5.637	-1.942	10.472	-6.035	13.133	2.925	-8.257	12.919	-2.717	-7.609
57	57	0.2576	-3.784	6.497	1.11	-0.925	8.788	5.707	-1.965	10.283	-5.91	13.129	3.16	-8.262	12.931	-2.774	-7.711
58	58	0.2622	-3.92	6.542	0.822	-1.03	8.341	5.758	-1.988	10.077	-5.85	13.167	3.363	-8.198	12.982	-2.842	-7.822
59	59	0.2668	-4.033	6.588	0.542	-1.117	7.904	5.73	-2.016	9.879	-5.734	13.228	3.533	-8.123	13.057	-2.943	-7.932
60	60	0.2714	-4.129	6.638	0.276	-1.182	7.473	5.668	-2.061	9.675	-5.673	13.249	3.673	-7.994	13.081	-3.067	-8.057
61	61	0.276	-4.205	6.682	0.02	-1.239	7.043	5.558	-2.104	9.486	-5.593	13.278	3.853	-7.837	13.11	-3.162	-8.17
62	62	0.2806	-4.259	6.726	-0.23	-1.283	6.632	5.428	-2.121	9.327	-5.529	13.25	4.104	-7.653	13.095	-3.208	-8.284
63	63	0.2852	-4.293	6.757	-0.471	-1.291	6.197	5.308	-2.168	9.153	-5.517	13.248	4.325	-7.454	13.088	-3.271	-8.409
64	64	0.2898	-4.315	6.786	-0.687	-1.299	5.762	5.148	-2.199	8.987	-5.511	13.256	4.531	-7.239	13.098	-3.354	-8.539
65	65	0.2944	-4.324	6.8	-0.884	-1.302	5.303	4.944	-2.226	8.823	-5.442	13.227	4.729	-7.054	13.073	-3.464	-8.661
66	66	0.299	-4.328	6.801	-1.067	-1.302	4.831	4.716	-2.255	8.674	-5.299	13.199	4.95	-6.945	13.052	-3.564	-8.79
67	67	0.3036	-4.326	6.788	-1.235	-1.305	4.338	4.446	-2.28	8.523	-5.091	13.161	5.195	-6.872	13.022	-3.649	-8.918
68	68	0.3082	-4.322	6.769	-1.378	-1.307	3.831	4.139	-2.319	8.365	-4.858	13.098	5.453	-6.806	12.959	-3.727	-9.035
69	69	0.3128	-4.315	6.746	-1.493	-1.302	3.319	3.809	-2.368	8.214	-4.603	13.029	5.726	-6.76	12.882	-3.8	-9.143
70	70	0.3174	-4.297	6.71	-1.589	-1.294	2.796	3.465	-2.41	8.084	-4.305	12.978	6.012	-6.751	12.827	-3.877	-9.24
71	71	0.322	-4.271	6.663	-1.681	-1.277	2.263	3.138	-2.453	7.973	-3.992	12.963	6.292	-6.777	12.808	-3.973	-9.335
72	72	0.3266	-4.237	6.601	-1.765	-1.263	1.703	2.825	-2.475	7.868	-3.642	12.964	6.552	-6.86	12.82	-4.102	-9.43
73	73	0.3312	-4.201	6.532	-1.834	-1.255	1.13	2.488	-2.483	7.759	-3.325	12.879	6.85	-6.895	12.746	-4.212	-9.518
74	74	0.3358	-4.163	6.458	-1.886	-1.247	0.552	2.079	-2.496	7.661	-2.911	12.75	7.157	-6.971	12.635	-4.333	-9.602
75	75	0.3404	-4.115	6.378	-1.926	-1.229	-0.036	1.669	-2.509	7.565	-2.483	12.59	7.468	-7.051	12.496	-4.465	-9.664
76	76	0.345	-4.058	6.301	-1.964	-1.209	-0.628	1.304	-2.511	7.46	-2.075	12.471	7.77	-7.142	12.398	-4.598	-9.716
77	77	0.3496	-3.991	6.216	-1.993	-1.177	-1.229	0.95	-2.515	7.367	-1.683	12.434	8.067	-7.249	12.378	-4.731	-9.779
78	78	0.3542	-3.913	6.132	-2.014	-1.131	-1.822	0.613	-2.524	7.29	-1.344	12.427	8.375	-7.313	12.378	-4.858	-9.831
79	79	0.3588	-3.82	6.052	-2.04	-1.072	-2.402	0.325	-2.516	7.234	-1.063	12.357	8.674	-7.365	12.324	-5.014	-9.885
80	80	0.3634	-3.717	5.982	-2.074	-1.008	-2.977	0.117	-2.481	7.182	-0.852	12.194	8.961	-7.406	12.191	-5.205	-9.931
81	81	0.368	-3.609	5.92	-2.113	-0.937	-3.55	-0.018	-2.436	7.136	-0.699	11.955	9.254	-7.438	11.989	-5.413	-9.957
82	82	0.3726	-3.503	5.865	-2.152	-0.861	-4.118	-0.082	-2.391	7.102	-0.606	11.676	9.552	-7.482	11.748	-5.638	-9.984
83	83	0.3772	-3.403	5.819	-2.183	-0.788	-4.679	-0.078	-2.338	7.078	-0.613	11.408	9.835	-7.526	11.515	-5.877	-10.038
84	84	0.3818	-3.311	5.784	-2.211	-0.712	-5.212	-0.059	-2.306	7.079	-0.674	11.205	10.12	-7.543	11.328	-6.11	-10.102
85	85	0.3864	-3.231	5.76	-2.241	-0.649	-5.737	0.03	-2.272	7.089	-0.741	11.049	10.412	-7.629	11.189	-6.336	-10.175
86	86	0.391	-3.161	5.74	-2.282	-0.587	-6.238	0.183	-2.266	7.135	-0.897	11.013	10.719	-7.693	11.138	-6.539	-10.259
87	87	0.3956	-3.112	5.734	-2.334	-0.563	-6.699	0.389	-2.228	7.244	-1.139	11.022	11.094	-7.733	11.131	-6.699	-10.367
88	88	0.4002	-3.076	5.735	-2.402	-0.549	-7.117	0.619	-2.19	7.435	-1.355	10.938	11.511	-7.81	11.041	-6.881	-10.473
89	89	0.4048	-3.065	5.748	-2.465	-0.571	-7.531	0.838	-2.14	7.624	-1.54	10.819	11.88	-7.882	10.924	-7.13	-10.548
90	90	0.4094	-3.064	5.775	-2.533	-0.604	-7.916	1.086	-2.088	7.852	-1.75	10.7	12.166	-7.937	10.808	-7.489	-10.601
91	91	0.414	-3.071	5.812	-2.605	-0.63	-8.281	1.336	-2.082	8.099	-1.968	10.67	12.374	-7.977	10.753	-7.922	-10.644
92	92	0.4186	-3.09	5.86	-2.682	-0.661	-8.612	1.559	-2.101	8.386	-2.163	10.706	12.554	-7.995	10.748	-8.394	-10.669
93	93	0.4232	-3.121	5.916	-2.761	-0.719	-8.909	1.743	-2.104	8.723	-2.324	10.792	12.698	-7.983	10.797	-8.922	-10.671
94	94	0.4278	-3.156	5.979	-2.839	-0.789	-9.169	1.874	-2.117	9.111	-2.454	10.965	12.761	-7.921	10.922	-9.545	-10.64
95	95	0.4324	-3.193	6.05	-2.912	-0.848	-9.384	1.946	-2.18	9.578	-2.543	11.219	12.756	-7.8	11.096	-10.276	-10.556
96	96	0.437	-3.232	6.121	-2.984	-0.918	-9.562	1.979	-2.248	10.127	-2.582	11.48	12.724	-7.644	11.277	-11.09	-10.42
97	97	0.4416	-3.282	6.194	-3.05	-1.016	-9.729	1.961	-2.295	10.692	-2.58	11.734	12.644	-7.464	11.464	-11.968	-10.266
98	98	0.4462	-3.353	6.262	-3.106	-1.167	-9.919	1.874	-2.301	11.214	-2.467	11.98	12.503	-7.314	11.677	-12.893	-10.1
99	99	0.4508	-3.435	6.327	-3.156	-1.323	-10.088	1.74	-2.334	11.792	-2.327	12.106	12.334	-7.12	11.759	-13.909	-9.89
100	100	0.4554	-3.522	6.379	-3.205	-1.473	-10.242	1.501	-2.433	12.441	-2.122	12.238	12.152	-6.841	11.815	-14.997	-9.618
101	101	0.46	-3.61	6.417	-3.251	-1.641	-10.374	1.197	-2.533	13.16	-1.901	12.368	11.969	-6.484	11.863	-16.138	-9.312
102	102	0.4646	-3.699	6.443	-3.293	-1.815	-10.525	0.854	-2.644	13.852	-1.647	12.493	11.731	-6.108	11.907	-17.317	-8.989
103	103	0.4692	-3.792	6.457	-3.326	-2.014	-10.678	0.436	-2.741	14.542	-1.313	12.55	11.46	-5.708	11.908	-18.542	-8.632
104	104	0.4738	-3.902	6.462	-3.343	-2.241	-10.797	-0.059	-2.849	15.307	-0.898	12.597	11.148	-5.302	11.909	-19.852	-8.246
105	105	0.4784	-4.038	6.45	-3.349	-2.485	-10.899	-0.608	-3.004	16.128	-0.44	12.694	10.726	-4.895	11.951	-21.294	-7.85
106	106	0.483	-4.204	6.419	-3.339	-2.764	-10.994	-1.215	-3.175	16.987	0.05	12.782	10.173	-4.473	11.992	-22.886	-7.442
107	107	0.4876	-4.404	6.368	-3.307	-3.103	-11.08	-1.854	-3.305	17.888	0.57	12.778	9.518	-4.054	11.983	-24.607	-7.026
108	108	0.4922	-4.642	6.291	-3.26	-3.487	-11.161	-2.465	-3.408	18.825	1.07	12.707	8.783	-3.674	11.934	-26.415	-6.622
109	109	0.4968	-4.928	6.194	-3.191	-3.906	-11.208	-3.075	-3.531	19.839	1.516	12.597	8.011	-3.293	11.841	-28.281	-6.237
110	110	0.5014	-5.264	6.074	-3.113	-4.372	-11.228	-3.653	-3.662	20.916	1.873	12.46	7.208	-2.871	11.715	-30.19	-5.848
111	111	0.506	-5.644	5.937	-3.018	-4.899	-11.216	-4.175	-3.744	22.069	2.185	12.327	6.361	-2.461	11.618	-32.161	-5.45
112	112	0.5106	-6.044	5.786	-2.919	-5.476	-11.162	-4.582	-3.72	23.29	2.383	12.218	5.41	-2.1	11.599	-34.215	-5.125
113	113	0.5152	-6.457	5.628	-2.799	-6.053	-11.074	-4.881	-3.665	24.552	2.424	12.209	4.333	-1.768	11.683	-36.358	-4.867
114	114	0.5198	-6.869	5.473	-2.645	-6.637	-10.923	-5.16	-3.577	25.913	2.402	12.27	3.168	-1.441	11.858	-38.602	-4.644
115	115	0.5244	-7.281	5.328	-2.449	-7.213	-10.728	-5.357	-3.44	27.322	2.233	12.333	1.888	-1.134	12.048	-40.946	-4.487
116	116	0.529	-7.682	5.198	-2.225	-7.784	-10.499	-5.473	-3.235	28.727	1.922	12.375	0.467	-0.838	12.244	-43.38	-4.407
117	117	0.5336	-8.062	5.082	-1.981	-8.34	-10.229	-5.523	-2.965	30.137	1.485	12.344	-1.097	-0.518	12.404	-45.917	-4.372
118	118	0.5382	-8.413	4.981	-1.715	-8.875	-9.915	-5.514	-2.633	31.568	0.956	12.166	-2.813	-0.189	12.464	-48.59	-4.369
119	119	0.5428	-8.72	4.896	-1.438	-9.37	-9.536	-5.461	-2.269	33.058	0.369	11.865	-4.694	0.132	12.446	-51.432	-4.402
120	120	0.5474	-8.963	4.832	-1.179	-9.798	-9.068	-5.362	-1.918	34.614	-0.28	11.503	-6.754	0.48	12.405	-54.452	-4.46
121	121	0.552	-9.135	4.795	-0.96	-10.156	-8.52	-5.187	-1.562	36.181	-0.99	10.994	-8.977	0.863	12.271	-57.611	-4.523
122	122	0.5566	-9.238	4.786	-0.785	-10.457	-7.873	-4.966	-1.188	37.793	-1.683	10.231	-11.256	1.221	11.956	-60.824	-4.597
123	123	0.5612	-9.309	4.8	-0.639	-10.721	-7.148	-4.762	-0.859	39.421	-2.348	9.33	-13.415	1.571	11.53	-63.896	-4.683
124	124	0.5658	-9.364	4.821	-0.532	-10.952	-6.345	-4.598	-0.639	41.095	-2.937	8.424	-15.209	1.91	11.067	-66.594	-4.768
125	125	0.5704	-9.414	4.863	-0.483	-11.165	-5.46	-4.458	-0.504	42.799	-3.409	7.49	-16.471	2.167	10.522	-68.746	-4.892
126	126	0.575	-9.446	4.93	-0.505	-11.35	-4.515	-4.303	-0.424	44.455	-3.747	6.539	-17.303	2.302	9.896	-70.408	-5.064
127	127	0.5796	-9.479	5.031	-0.566	-11.555	-3.509	-4.186	-0.376	46.047	-3.927	5.574	-17.847	2.342	9.223	-71.706	-5.259
128	128	0.5842	-9.521	5.153	-0.674	-11.753	-2.444	-4.099	-0.416	47.603	-3.941	4.679	-18.217	2.273	8.556	-72.775	-5.464
129	129	0.5888	-9.575	5.297	-0.831	-11.951	-1.294	-4.015	-0.533	49.198	-3.789	3.85	-18.434	2.081	7.887	-73.688	-5.673
130	130	0.5934	-9.636	5.464	-1.043	-12.142	-0.066	-3.896	-0.696	50.829	-3.462	3.147	-18.472	1.725	7.27	-74.421	-5.901
131	131	0.598	-9.696	5.652	-1.309	-12.307	1.202	-3.74	-0.893	52.418	-3.005	2.559	-18.321	1.213	6.703	-74.917	-6.172
132	132	0.6026	-9.754	5.855	-1.604	-12.445	2.484	-3.582	-1.124	53.933	-2.439	2.06	-17.955	0.558	6.17	-75.131	-6.501
133	133	0.6072	-9.812	6.06	-1.91	-12.563	3.77	-3.43	-1.38	55.4	-1.749	1.736	-17.36	-0.255	5.752	-75.062	-6.883
134	134	0.6118	-9.869	6.27	-2.218	-12.641	5.057	-3.257	-1.657	56.798	-1.027	1.591	-16.657	-1.15	5.47	-74.804	-7.294
135	135	0.6164	-9.92	6.49	-2.528	-12.683	6.37	-3.075	-1.936	58.132	-0.227	1.493	-15.923	-2.176	5.223	-74.432	-7.737
136	136	0.621	-9.954	6.709	-2.834	-12.706	7.665	-2.814	-2.099	59.328	0.58	1.386	-15.246	-3.287	5.002	-73.99	-8.21
137	137	0.6256	-9.959	6.922	-3.118	-12.704	8.934	-2.486	-2.142	60.383	1.359	1.297	-14.6	-4.46	4.83	-73.441	-8.733
138	138	0.6302	-9.926	7.118	-3.39	-12.636	10.166	-2.151	-2.159	61.336	2.072	1.162	-13.924	-5.598	4.635	-72.777	-9.26
139	139	0.6348	-9.857	7.307	-3.623	-12.505	11.358	-1.834	-2.162	62.152	2.7	1.072	-13.258	-6.623	4.49	-71.997	-9.729
140	140	0.6394	-9.744	7.483	-3.824	-12.335	12.494	-1.506	-2.069	62.83	3.26	0.928	-12.576	-7.565	4.338	-71.095	-10.162
141	141	0.644	-9.587	7.643	-3.978	-12.125	13.57	-1.157	-1.873	63.402	3.709	0.767	-11.854	-8.43	4.207	-70.072	-10.593
142	142	0.6486	-9.385	7.788	-4.09	-11.867	14.6	-0.836	-1.643	63.901	4.046	0.619	-11.098	-9.188	4.112	-68.956	-11.009
143	143	0.6532	-9.136	7.914	-4.162	-11.561	15.593	-0.546	-1.39	64.362	4.281	0.514	-10.328	-9.83	4.076	-67.781	-11.396
144	144	0.6578	-8.847	8.022	-4.179	-11.22	16.539	-0.293	-1.106	64.761	4.404	0.462	-9.588	-10.345	4.107	-66.574	-11.748
145	145	0.6624	-8.527	8.117	-4.132	-10.87	17.428	-0.113	-0.802	65.052	4.422	0.435	-8.91	-10.714	4.18	-65.343	-12.054
146	146	0.667	-8.191	8.195	-4.03	-10.54	18.259	0.018	-0.452	65.252	4.362	0.428	-8.251	-10.954	4.296	-64.063	-12.32
147	147	0.6716	-7.855	8.259	-3.871	-10.251	19.024	0.152	-0.021	65.349	4.213	0.493	-7.583	-11.089	4.489	-62.696	-12.56
148	148	0.6762	-7.527	8.297	-3.69	-9.965	19.754	0.258	0.397	65.399	3.934	0.524	-6.91	-11.062	4.649	-61.292	-12.758
149	149	0.6808	-7.204	8.318	-3.488	-9.688	20.47	0.277	0.758	65.407	3.608	0.59	-6.247	-10.908	4.843	-59.846	-12.895
150	150	0.6854	-6.892	8.331	-3.281	-9.424	21.147	0.325	1.148	65.267	3.131	0.752	-5.69	-10.599	5.123	-58.37	-13.01
151	151	0.69	-6.597	8.326	-3.046	-9.19	21.764	0.373	1.564	64.974	2.609	0.89	-5.231	-10.263	5.367	-56.887	-13.123
152	152	0.6946	-6.331	8.3	-2.768	-9.006	22.304	0.402	1.994	64.497	2.005	0.97	-4.897	-9.841	5.54	-55.417	-13.21
153	153	0.6992	-6.083	8.247	-2.476	-8.846	22.796	0.418	2.419	63.937	1.383	1.093	-4.628	-9.396	5.746	-53.94	-13.283
154	154	0.7038	-5.853	8.179	-2.186	-8.706	23.275	0.449	2.85	63.346	0.723	1.263	-4.358	-8.908	5.995	-52.424	-13.34
155	155	0.7084	-5.64	8.099	-1.913	-8.568	23.752	0.519	3.284	62.752	0.033	1.437	-4.041	-8.376	6.234	-50.858	-13.36
156	156	0.713	-5.444	8.012	-1.649	-8.441	24.225	0.624	3.723	62.142	-0.653	1.596	-3.68	-7.833	6.438	-49.242	-13.348
157	157	0.7176	-5.259	7.918	-1.387	-8.326	24.675	0.751	4.166	61.463	-1.321	1.788	-3.331	-7.333	6.654	-47.583	-13.34
158	158	0.7222	-5.071	7.809	-1.142	-8.184	25.082	0.909	4.59	60.672	-1.994	2.051	-3.05	-6.896	6.911	-45.902	-13.357
159	159	0.7268	-4.899	7.689	-0.908	-8.034	25.459	1.088	4.982	59.778	-2.677	2.332	-2.818	-6.47	7.157	-44.191	-13.361
160	160	0.7314	-4.74	7.555	-0.69	-7.893	25.81	1.321	5.377	58.834	-3.296	2.717	-2.579	-6.123	7.474	-42.424	-13.348
161	161	0.736	-4.623	7.436	-0.495	-7.783	26.173	1.648	5.793	57.854	-3.903	3.208	-2.323	-5.841	7.871	-40.596	-13.353
162	162	0.7406	-4.537	7.329	-0.321	-7.689	26.546	2.017	6.196	56.835	-4.465	3.717	-2.068	-5.625	8.272	-38.741	-13.352
163	163	0.7452	-4.473	7.235	-0.183	-7.604	26.926	2.442	6.617	55.762	-5.014	4.207	-1.828	-5.46	8.67	-36.865	-13.364
164	164	0.7498	-4.427	7.135	-0.038	-7.547	27.278	2.895	7.034	54.618	-5.518	4.833	-1.589	-5.389	9.177	-34.915	-13.401
165	165	0.7544	-4.389	7.027	0.089	-7.497	27.61	3.326	7.398	53.43	-5.979	5.555	-1.309	-5.392	9.761	-32.871	-13.484
166	166	0.759	-4.355	6.922	0.201	-7.44	27.928	3.749	7.71	52.184	-6.425	6.461	-1.027	-5.493	10.504	-30.734	-13.647
167	167	0.7636	-4.327	6.828	0.291	-7.372	28.241	4.194	7.986	50.857	-6.877	7.536	-0.763	-5.689	11.395	-28.501	-13.897
168	168	0.7682	-4.303	6.749	0.357	-7.291	28.555	4.671	8.248	49.46	-7.36	8.6	-0.486	-5.931	12.27	-26.196	-14.192
169	169	0.7728	-4.284	6.683	0.406	-7.207	28.858	5.158	8.496	47.99	-7.839	9.517	-0.165	-6.195	13.007	-23.828	-14.489
170	170	0.7774	-4.27	6.624	0.435	-7.124	29.136	5.613	8.687	46.433	-8.276	10.351	0.214	-6.471	13.655	-21.364	-14.768
171	171	0.782	-4.253	6.571	0.453	-7.028	29.392	5.997	8.773	44.814	-8.716	11.182	0.637	-6.684	14.271	-18.817	-15.02
172	172	0.7866	-4.242	6.525	0.484	-6.95	29.629	6.276	8.76	43.13	-9.138	11.854	1.014	-6.805	14.727	-16.312	-15.204
173	173	0.7912	-4.231	6.491	0.502	-6.858	29.856	6.538	8.699	41.356	-9.552	12.262	1.359	-6.855	14.937	-13.856	-15.283
174	174	0.7958	-4.235	6.469	0.525	-6.791	30.063	6.729	8.583	39.503	-9.926	12.459	1.738	-6.865	14.949	-11.374	-15.314
175	175	0.8004	-4.245	6.471	0.507	-6.698	30.284	6.858	8.354	37.627	-10.277	12.684	2.257	-6.82	14.943	-8.725	-15.34
176	176	0.805	-4.255	6.482	0.479	-6.587	30.489	6.851	8.016	35.747	-10.562	12.776	2.856	-6.669	14.798	-6.049	-15.295
177	177	0.8096	-4.277	6.507	0.46	-6.472	30.675	6.762	7.582	33.838	-10.802	12.863	3.385	-6.422	14.633	-3.452	-15.156
178	178	0.8142	-4.31	6.538	0.455	-6.378	30.83	6.582	7.087	31.84	-11.023	12.845	3.76	-6.029	14.376	-0.997	-14.913
179	179	0.8188	-4.363	6.587	0.468	-6.316	30.979	6.284	6.532	29.803	-11.185	12.752	3.98	-5.505	14.057	1.295	-14.581
180	180	0.8234	-4.429	6.657	0.481	-6.255	31.14	5.888	5.904	27.769	-11.249	12.686	4.013	-4.925	13.767	3.396	-14.199
181	181	0.828	-4.502	6.743	0.496	-6.187	31.291	5.437	5.225	25.735	-11.263	12.702	3.789	-4.328	13.567	5.245	-13.817
182	182	0.8326	-4.582	6.842	0.525	-6.129	31.414	4.937	4.539	23.684	-11.264	12.797	3.25	-3.74	13.479	6.788	-13.494
183	183	0.8372	-4.658	6.953	0.561	-6.07	31.514	4.382	3.868	21.626	-11.233	12.931	2.45	-3.21	13.482	8.074	-13.274
184	184	0.8418	-4.724	7.078	0.592	-5.983	31.591	3.806	3.212	19.592	-11.223	13.028	1.654	-2.716	13.451	9.314	-13.156
185	185	0.8464	-4.775	7.212	0.599	-5.855	31.675	3.164	2.536	17.627	-11.161	13.048	1.235	-2.266	13.269	10.853	-13.132
186	186	0.851	-4.813	7.344	0.596	-5.699	31.755	2.492	1.876	15.746	-11.059	12.997	1.23	-1.827	12.941	12.697	-13.135
187	187	0.8556	-4.851	7.485	0.628	-5.568	31.825	1.812	1.288	13.917	-10.984	12.83	1.421	-1.314	12.481	14.615	-13.09
188	188	0.8602	-4.88	7.615	0.683	-5.464	31.848	1.167	0.785	12.106	-10.885	12.752	1.444	-0.828	12.158	16.321	-13.017
189	189	0.8648	-4.896	7.732	0.737	-5.351	31.83	0.645	0.37	10.348	-10.887	12.728	1.276	-0.323	11.958	17.758	-12.922
190	190	0.8694	-4.903	7.834	0.782	-5.216	31.789	0.204	-0.009	8.691	-10.882	12.733	1.007	0.156	11.825	18.981	-12.784
191	191	0.874	-4.909	7.927	0.829	-5.087	31.741	-0.149	-0.314	7.161	-10.875	12.606	0.713	0.623	11.618	20.008	-12.576
192	192	0.8786	-4.922	8.009	0.891	-4.996	31.675	-0.404	-0.524	5.763	-10.895	12.386	0.492	1.071	11.359	20.941	-12.316
193	193	0.8832	-4.939	8.069	0.964	-4.93	31.579	-0.574	-0.677	4.501	-10.919	12.167	0.383	1.483	11.11	21.833	-12.008
194	194	0.8878	-4.957	8.101	1.037	-4.875	31.449	-0.637	-0.79	3.4	-10.917	11.984	0.363	1.844	10.906	22.641	-11.621
195	195	0.8924	-4.977	8.107	1.112	-4.836	31.3	-0.593	-0.863	2.499	-10.866	11.897	0.374	2.146	10.824	23.289	-11.141
196	196	0.897	-4.998	8.087	1.191	-4.792	31.142	-0.498	-0.947	1.821	-10.742	11.987	0.359	2.395	10.929	23.728	-10.596
197	197	0.9016	-5.025	8.04	1.272	-4.753	30.961	-0.282	-1.021	1.356	-10.626	12.122	0.352	2.582	11.099	23.963	-9.998
198	198	0.9062	-5.047	7.957	1.356	-4.728	30.762	0.087	-1.061	1.15	-10.528	12.274	0.314	2.657	11.318	23.927	-9.374
199	199	0.9108	-5.054	7.832	1.422	-4.65	30.547	0.483	-1.152	1.22	-10.28	12.45	0.201	2.563	11.562	23.566	-8.746
200	200	0.9154	-5.035	7.669	1.503	-4.546	30.328	0.858	-1.238	1.571	-9.961	12.687	-0.113	2.38	11.914	22.77	-8.131
201	201	0.92	-5.004	7.481	1.571	-4.432	30.092	1.227	-1.29	2.081	-9.617	13.045	-0.665	2.136	12.434	21.609	-7.565
