# Supplementary material for: Gait phenotypes in paediatric hereditary spastic paraplegia revealed by dynamic time warping analysis and random forests
Source: PLoS One. 2018 Mar 8;13(3):e0192345. doi: 10.1371/journal.pone.0192345 (PMC5843164; doi:10.1371/journal.pone.0192345)
Supplement: S2 Data — (ZIP) [file pone.0192345.s009.zip › Healthy/Left.SR.HEALTHY18.1.csv]

	Epoch	Time	Pelvic.obliquity	Pelvic.tilt	Pelvic rotation	Hip.abd.add	Hip.flexion	Hip.rotation	Knee.abd.add	Knee.flexion	Knee.rotation	Ankle.abd.add	Ankle.flexion	Ankle.rotation	Forefoot.abd.add	Forefoot.flexion	Forefoot.rotation
1	1	0	-2.989	15.294	-5.962	4.446	48.564	2.482	-9.985	19.058	-27.313	10.086	2.494	17.557	1.678	18.24	-12.236
2	2	0.00487	-2.995	15.161	-5.998	4.56	48.396	2.41	-10.017	19.757	-27.52	10.057	1.291	18.471	2.408	16.361	-11.733
3	3	0.00974	-2.965	15.027	-6.038	4.703	48.183	2.273	-10.062	20.296	-27.582	9.829	-0.192	19.369	3.098	14.308	-11.158
4	4	0.01461	-2.91	14.912	-6.071	4.9	47.972	2.115	-10.19	20.685	-27.457	9.554	-1.905	20.127	3.812	12.182	-10.52
5	5	0.01948	-2.824	14.81	-6.098	5.139	47.79	2.021	-10.308	21.023	-27.271	9.114	-3.583	20.7	4.332	10.147	-9.875
6	6	0.02435	-2.716	14.724	-6.12	5.421	47.646	2.011	-10.4	21.431	-27.027	8.675	-4.922	20.988	4.67	8.39	-9.29
7	7	0.02922	-2.581	14.639	-6.14	5.755	47.538	2.105	-10.466	22.028	-26.712	8.305	-5.914	20.95	4.877	6.816	-8.775
8	8	0.03409	-2.405	14.549	-6.172	6.118	47.431	2.36	-10.427	22.832	-26.259	8.069	-6.594	20.467	5.039	5.365	-8.356
9	9	0.03896	-2.19	14.459	-6.218	6.517	47.34	2.771	-10.294	23.856	-25.687	8.044	-6.792	19.573	5.148	4.189	-8.025
10	10	0.04383	-1.935	14.365	-6.279	6.947	47.262	3.334	-10.036	25.052	-25.119	8.109	-6.445	18.42	5.101	3.389	-7.762
11	11	0.0487	-1.653	14.277	-6.337	7.35	47.216	4.012	-9.597	26.367	-24.613	8.207	-5.656	17.109	4.959	2.931	-7.582
12	12	0.05357	-1.344	14.196	-6.388	7.769	47.182	4.778	-9.08	27.728	-24.207	8.328	-4.708	15.702	4.797	2.62	-7.494
13	13	0.05844	-1.014	14.13	-6.434	8.225	47.141	5.542	-8.574	29.052	-23.894	8.436	-3.764	14.287	4.633	2.349	-7.495
14	14	0.06331	-0.662	14.072	-6.483	8.712	47.047	6.304	-8.07	30.246	-23.662	8.49	-2.853	12.873	4.447	2.131	-7.581
15	15	0.06818	-0.293	14.022	-6.549	9.207	46.881	7.05	-7.531	31.235	-23.534	8.345	-1.995	11.557	4.134	1.971	-7.722
16	16	0.07305	0.091	13.978	-6.638	9.714	46.644	7.754	-7	32.01	-23.534	8.105	-1.203	10.437	3.785	1.868	-7.869
17	17	0.07792	0.477	13.946	-6.75	10.227	46.352	8.37	-6.522	32.603	-23.65	7.864	-0.475	9.578	3.473	1.804	-7.992
18	18	0.08279	0.843	13.93	-6.873	10.7	46.026	8.858	-6.098	33.061	-23.845	7.677	0.191	8.981	3.252	1.749	-8.098
19	19	0.08766	1.166	13.935	-6.984	11.101	45.7	9.216	-5.725	33.438	-24.101	7.542	0.795	8.626	3.112	1.67	-8.187
20	20	0.09253	1.429	13.962	-7.071	11.426	45.406	9.426	-5.424	33.781	-24.355	7.39	1.356	8.449	2.972	1.567	-8.26
21	21	0.0974	1.628	14.006	-7.127	11.68	45.156	9.477	-5.22	34.106	-24.565	7.259	1.893	8.39	2.852	1.466	-8.33
22	22	0.10227	1.776	14.055	-7.156	11.896	44.933	9.375	-5.152	34.402	-24.737	7.199	2.412	8.43	2.774	1.396	-8.398
23	23	0.10714	1.895	14.096	-7.162	12.09	44.704	9.124	-5.218	34.652	-24.872	7.172	2.914	8.559	2.7	1.355	-8.459
24	24	0.11201	2.002	14.119	-7.146	12.247	44.445	8.785	-5.326	34.842	-25.005	7.137	3.384	8.766	2.626	1.314	-8.521
25	25	0.11688	2.099	14.123	-7.111	12.36	44.14	8.429	-5.421	34.974	-25.193	7.104	3.827	9.051	2.565	1.266	-8.588
26	26	0.12175	2.177	14.111	-7.058	12.44	43.8	8.047	-5.539	35.074	-25.451	7.135	4.252	9.433	2.552	1.216	-8.659
27	27	0.12662	2.225	14.078	-6.981	12.481	43.429	7.633	-5.687	35.147	-25.729	7.204	4.659	9.859	2.57	1.162	-8.739
28	28	0.13149	2.242	14.023	-6.875	12.471	43.02	7.204	-5.845	35.18	-25.981	7.266	5.044	10.288	2.583	1.104	-8.812
29	29	0.13636	2.226	13.947	-6.737	12.414	42.579	6.745	-6.032	35.169	-26.173	7.362	5.439	10.697	2.615	1.081	-8.873
30	30	0.14123	2.184	13.866	-6.571	12.311	42.114	6.264	-6.229	35.117	-26.274	7.419	5.823	11.048	2.614	1.055	-8.923
31	31	0.1461	2.137	13.772	-6.383	12.175	41.614	5.744	-6.416	35.024	-26.249	7.419	6.203	11.307	2.578	1.026	-8.976
32	32	0.15097	2.101	13.663	-6.183	12.018	41.065	5.174	-6.596	34.886	-26.06	7.426	6.541	11.453	2.586	0.965	-9.028
33	33	0.15584	2.083	13.542	-5.979	11.853	40.472	4.565	-6.761	34.699	-25.643	7.444	6.876	11.413	2.642	0.915	-9.078
34	34	0.16071	2.054	13.435	-5.786	11.682	39.875	3.994	-6.896	34.49	-25.115	7.422	7.223	11.262	2.677	0.883	-9.116
35	35	0.16558	1.99	13.358	-5.608	11.497	39.316	3.416	-7.048	34.286	-24.475	7.36	7.604	11.038	2.671	0.881	-9.144
36	36	0.17045	1.876	13.314	-5.449	11.273	38.801	2.828	-7.22	34.092	-23.71	7.301	8.002	10.768	2.665	0.892	-9.144
37	37	0.17532	1.731	13.286	-5.303	11.035	38.312	2.216	-7.43	33.909	-22.844	7.284	8.391	10.436	2.703	0.905	-9.146
38	38	0.18019	1.577	13.272	-5.175	10.818	37.821	1.678	-7.649	33.704	-22.05	7.286	8.731	10.127	2.746	0.889	-9.142
39	39	0.18506	1.438	13.285	-5.07	10.618	37.358	1.174	-7.853	33.5	-21.336	7.401	9.039	9.884	2.893	0.863	-9.138
40	40	0.18993	1.316	13.336	-4.986	10.43	36.929	0.715	-8.015	33.286	-20.725	7.56	9.305	9.698	3.089	0.818	-9.16
41	41	0.1948	1.197	13.425	-4.925	10.269	36.552	0.242	-8.207	33.084	-20.158	7.652	9.574	9.571	3.199	0.761	-9.178
42	42	0.19967	1.066	13.522	-4.874	10.097	36.175	-0.163	-8.371	32.873	-19.711	7.82	9.834	9.528	3.362	0.711	-9.194
43	43	0.20454	0.918	13.627	-4.848	9.93	35.796	-0.477	-8.51	32.643	-19.404	7.94	10.062	9.562	3.467	0.641	-9.222
44	44	0.20941	0.757	13.737	-4.835	9.775	35.421	-0.732	-8.657	32.386	-19.265	8.044	10.264	9.709	3.523	0.569	-9.261
45	45	0.21428	0.612	13.853	-4.845	9.678	35.062	-0.999	-8.873	32.121	-19.212	8.23	10.412	9.931	3.626	0.476	-9.309
46	46	0.21915	0.484	13.968	-4.87	9.581	34.709	-1.21	-9.017	31.857	-19.196	8.421	10.538	10.125	3.759	0.379	-9.397
47	47	0.22402	0.378	14.063	-4.913	9.509	34.339	-1.412	-9.154	31.596	-19.163	8.636	10.622	10.264	3.934	0.254	-9.52
48	48	0.22889	0.269	14.136	-4.968	9.435	33.956	-1.579	-9.258	31.349	-19.136	8.741	10.7	10.394	4.018	0.107	-9.644
49	49	0.23376	0.156	14.19	-5.036	9.327	33.555	-1.685	-9.273	31.125	-19.101	8.766	10.789	10.494	4.057	-0.056	-9.77
50	50	0.23863	0.035	14.228	-5.117	9.211	33.156	-1.818	-9.29	30.922	-18.973	8.742	10.899	10.516	4.059	-0.209	-9.918
51	51	0.2435	-0.084	14.247	-5.219	9.121	32.746	-1.966	-9.338	30.73	-18.759	8.661	11.021	10.464	4.01	-0.36	-10.07
52	52	0.24837	-0.192	14.24	-5.343	9.055	32.296	-2.052	-9.381	30.517	-18.546	8.648	11.109	10.373	4.033	-0.511	-10.225
53	53	0.25324	-0.287	14.205	-5.486	9.009	31.817	-2.119	-9.43	30.312	-18.306	8.643	11.156	10.255	4.077	-0.703	-10.37
54	54	0.25811	-0.378	14.144	-5.644	8.977	31.32	-2.194	-9.501	30.134	-18.03	8.63	11.21	10.121	4.108	-0.911	-10.505
55	55	0.26298	-0.469	14.062	-5.811	8.974	30.811	-2.25	-9.618	29.981	-17.757	8.642	11.296	9.958	4.132	-1.097	-10.637
56	56	0.26785	-0.559	13.959	-5.981	8.956	30.291	-2.262	-9.689	29.862	-17.491	8.597	11.415	9.762	4.107	-1.277	-10.774
57	57	0.27272	-0.64	13.84	-6.149	8.937	29.763	-2.248	-9.742	29.767	-17.225	8.553	11.52	9.555	4.092	-1.482	-10.895
58	58	0.27759	-0.709	13.709	-6.319	8.933	29.226	-2.202	-9.793	29.675	-17.007	8.518	11.594	9.368	4.087	-1.711	-11.009
59	59	0.28246	-0.768	13.576	-6.491	8.935	28.689	-2.118	-9.823	29.597	-16.849	8.452	11.678	9.19	4.045	-1.942	-11.135
60	60	0.28733	-0.819	13.449	-6.662	8.954	28.17	-2.035	-9.872	29.549	-16.706	8.396	11.823	9.002	3.982	-2.13	-11.268
61	61	0.2922	-0.871	13.335	-6.83	8.974	27.677	-1.934	-9.918	29.534	-16.593	8.35	12.038	8.815	3.901	-2.268	-11.397
62	62	0.29707	-0.93	13.242	-7	8.989	27.212	-1.768	-9.939	29.531	-16.549	8.353	12.278	8.636	3.852	-2.37	-11.528
63	63	0.30194	-0.996	13.177	-7.167	9.005	26.782	-1.593	-9.972	29.529	-16.512	8.389	12.499	8.442	3.835	-2.473	-11.67
64	64	0.30681	-1.066	13.145	-7.318	9.011	26.404	-1.474	-10.018	29.553	-16.419	8.354	12.689	8.217	3.77	-2.634	-11.822
65	65	0.31168	-1.134	13.154	-7.449	9.011	26.081	-1.391	-10.071	29.596	-16.309	8.293	12.863	7.989	3.685	-2.824	-11.972
66	66	0.31655	-1.201	13.212	-7.568	8.996	25.826	-1.337	-10.108	29.672	-16.184	8.205	13.062	7.779	3.576	-3.017	-12.104
67	67	0.32142	-1.269	13.321	-7.681	8.959	25.649	-1.321	-10.108	29.788	-16.015	8.029	13.326	7.565	3.394	-3.186	-12.229
68	68	0.32629	-1.344	13.481	-7.79	8.945	25.536	-1.325	-10.157	29.929	-15.835	7.859	13.625	7.339	3.191	-3.335	-12.348
69	69	0.33116	-1.426	13.687	-7.89	8.907	25.481	-1.35	-10.191	30.083	-15.636	7.716	13.906	7.123	3.029	-3.503	-12.462
70	70	0.33603	-1.514	13.933	-7.99	8.88	25.471	-1.393	-10.251	30.238	-15.419	7.562	14.122	6.912	2.874	-3.734	-12.564
71	71	0.3409	-1.601	14.218	-8.08	8.834	25.513	-1.467	-10.292	30.394	-15.177	7.401	14.305	6.722	2.735	-3.994	-12.654
72	72	0.34577	-1.683	14.538	-8.156	8.788	25.609	-1.599	-10.35	30.578	-14.893	7.211	14.499	6.546	2.568	-4.268	-12.72
73	73	0.35064	-1.764	14.884	-8.208	8.752	25.741	-1.774	-10.444	30.757	-14.596	6.979	14.707	6.388	2.347	-4.533	-12.762
74	74	0.35551	-1.842	15.248	-8.242	8.697	25.911	-2.048	-10.546	30.96	-14.215	6.649	14.955	6.24	2.042	-4.801	-12.783
75	75	0.36038	-1.917	15.615	-8.262	8.618	26.076	-2.285	-10.595	31.144	-13.892	6.356	15.172	6.15	1.788	-5.079	-12.78
76	76	0.36525	-1.985	15.98	-8.27	8.533	26.227	-2.562	-10.663	31.31	-13.568	6.129	15.345	6.111	1.598	-5.388	-12.754
77	77	0.37012	-2.046	16.333	-8.271	8.429	26.353	-2.845	-10.706	31.47	-13.237	5.912	15.473	6.087	1.441	-5.747	-12.721
78	78	0.37499	-2.093	16.668	-8.266	8.34	26.434	-3.114	-10.764	31.607	-12.916	5.785	15.598	6.051	1.356	-6.089	-12.684
79	79	0.37986	-2.125	16.973	-8.266	8.233	26.492	-3.414	-10.804	31.763	-12.587	5.705	15.766	6.059	1.312	-6.397	-12.632
80	80	0.38473	-2.135	17.243	-8.267	8.166	26.494	-3.722	-10.872	31.886	-12.277	5.484	15.893	6.1	1.134	-6.764	-12.557
81	81	0.3896	-2.131	17.475	-8.268	8.101	26.46	-4.06	-10.955	32.013	-11.96	5.3	15.978	6.179	0.997	-7.172	-12.461
82	82	0.39447	-2.104	17.674	-8.271	8.062	26.373	-4.392	-11.065	32.128	-11.638	5.199	16.048	6.258	0.93	-7.581	-12.34
83	83	0.39934	-2.057	17.84	-8.268	8.025	26.235	-4.712	-11.158	32.225	-11.363	5.16	16.104	6.348	0.915	-7.988	-12.244
84	84	0.40421	-1.984	17.979	-8.269	7.997	26.056	-5.051	-11.246	32.317	-11.07	5.143	16.138	6.443	0.934	-8.42	-12.141
85	85	0.40908	-1.889	18.097	-8.278	7.983	25.824	-5.318	-11.29	32.379	-10.839	5.112	16.14	6.562	0.945	-8.874	-12.026
86	86	0.41395	-1.776	18.191	-8.316	8.003	25.565	-5.569	-11.36	32.467	-10.607	5.093	16.121	6.667	0.966	-9.37	-11.915
87	87	0.41882	-1.652	18.26	-8.374	8.04	25.277	-5.789	-11.432	32.57	-10.378	5.095	16.11	6.734	1.002	-9.864	-11.826
88	88	0.42369	-1.526	18.311	-8.449	8.086	24.976	-5.981	-11.506	32.707	-10.15	5.105	16.083	6.777	1.054	-10.394	-11.745
89	89	0.42856	-1.392	18.354	-8.531	8.145	24.661	-6.127	-11.573	32.838	-9.969	5.125	16.034	6.851	1.11	-10.938	-11.642
90	90	0.43343	-1.253	18.392	-8.617	8.207	24.337	-6.245	-11.634	32.971	-9.797	5.179	15.964	6.914	1.199	-11.497	-11.54
91	91	0.4383	-1.108	18.421	-8.71	8.273	23.994	-6.309	-11.673	33.106	-9.656	5.238	15.888	6.96	1.292	-12.062	-11.446
92	92	0.44317	-0.964	18.443	-8.808	8.338	23.648	-6.323	-11.694	33.268	-9.563	5.248	15.803	7.032	1.336	-12.663	-11.331
93	93	0.44804	-0.822	18.456	-8.918	8.398	23.296	-6.289	-11.684	33.454	-9.533	5.188	15.663	7.156	1.328	-13.345	-11.206
94	94	0.45291	-0.686	18.465	-9.035	8.448	22.936	-6.197	-11.637	33.649	-9.541	5.052	15.448	7.309	1.275	-14.117	-11.056
95	95	0.45778	-0.56	18.468	-9.158	8.489	22.562	-6.043	-11.566	33.841	-9.578	4.867	15.165	7.481	1.194	-14.963	-10.881
96	96	0.46265	-0.446	18.465	-9.287	8.52	22.183	-5.858	-11.496	34.037	-9.64	4.695	14.821	7.672	1.133	-15.865	-10.695
97	97	0.46752	-0.336	18.454	-9.413	8.542	21.806	-5.647	-11.414	34.253	-9.737	4.496	14.426	7.904	1.055	-16.831	-10.482
98	98	0.47239	-0.223	18.436	-9.53	8.561	21.433	-5.421	-11.31	34.496	-9.873	4.21	13.975	8.187	0.914	-17.878	-10.238
99	99	0.47726	-0.111	18.413	-9.629	8.571	21.067	-5.191	-11.199	34.77	-10.037	3.867	13.487	8.488	0.728	-18.987	-9.985
100	100	0.48213	-0.006	18.379	-9.714	8.56	20.703	-4.973	-11.084	35.079	-10.195	3.51	12.99	8.777	0.532	-20.129	-9.736
101	101	0.487	0.095	18.328	-9.782	8.524	20.334	-4.783	-10.967	35.416	-10.353	3.138	12.485	9.093	0.325	-21.301	-9.479
102	102	0.49187	0.193	18.256	-9.837	8.471	19.954	-4.604	-10.846	35.769	-10.55	2.782	11.964	9.46	0.131	-22.495	-9.209
103	103	0.49674	0.285	18.167	-9.891	8.398	19.575	-4.444	-10.726	36.147	-10.749	2.51	11.426	9.824	0.026	-23.698	-8.966
104	104	0.50161	0.366	18.058	-9.94	8.298	19.191	-4.285	-10.599	36.554	-10.939	2.304	10.852	10.154	0	-24.939	-8.753
105	105	0.50648	0.438	17.931	-9.978	8.171	18.807	-4.158	-10.479	36.999	-11.091	2.15	10.228	10.466	0.047	-26.244	-8.543
106	106	0.51135	0.501	17.787	-9.991	8.005	18.431	-4.069	-10.354	37.478	-11.282	2.082	9.521	10.817	0.202	-27.631	-8.355
107	107	0.51622	0.553	17.631	-9.972	7.792	18.081	-4.028	-10.205	38.001	-11.505	2.051	8.761	11.187	0.423	-29.076	-8.21
108	108	0.52109	0.59	17.467	-9.923	7.521	17.777	-4.029	-10.03	38.586	-11.787	2.087	7.956	11.619	0.733	-30.571	-8.088
109	109	0.52596	0.617	17.288	-9.847	7.208	17.515	-4.082	-9.863	39.243	-12.1	2.332	7.048	12.081	1.282	-32.159	-7.995
110	110	0.53083	0.627	17.093	-9.759	6.855	17.299	-4.096	-9.666	39.979	-12.53	2.753	5.987	12.624	2.051	-33.879	-7.904
111	111	0.5357	0.612	16.884	-9.663	6.444	17.147	-4.128	-9.451	40.791	-13.057	3.321	4.816	13.271	3.019	-35.687	-7.833
112	112	0.54057	0.558	16.658	-9.54	5.96	17.044	-4.114	-9.186	41.639	-13.794	4.078	3.529	14.073	4.218	-37.543	-7.789
113	113	0.54544	0.457	16.405	-9.407	5.397	16.991	-4.083	-8.9	42.551	-14.644	4.957	2.143	15.008	5.595	-39.463	-7.732
114	114	0.55031	0.305	16.122	-9.264	4.76	16.978	-4.011	-8.601	43.526	-15.637	5.786	0.59	16.127	7.008	-41.534	-7.611
115	115	0.55518	0.106	15.802	-9.111	4.063	17.008	-3.943	-8.318	44.564	-16.712	6.503	-1.098	17.414	8.404	-43.727	-7.408
116	116	0.56005	-0.147	15.464	-8.943	3.295	17.073	-3.821	-8.01	45.616	-17.998	7.009	-2.961	18.935	9.714	-46.054	-7.142
117	117	0.56492	-0.448	15.114	-8.756	2.473	17.183	-3.736	-7.746	46.664	-19.326	7.159	-5.012	20.585	10.82	-48.516	-6.795
118	118	0.56979	-0.8	14.769	-8.547	1.578	17.342	-3.63	-7.466	47.711	-20.685	6.918	-7.197	22.374	11.675	-51.073	-6.302
119	119	0.57466	-1.19	14.433	-8.326	0.656	17.546	-3.579	-7.26	48.73	-21.939	6.334	-9.412	24.153	12.26	-53.601	-5.719
120	120	0.57953	-1.601	14.115	-8.102	-0.276	17.802	-3.539	-7.081	49.738	-23.049	5.386	-11.575	25.838	12.514	-56.03	-5.07
121	121	0.5844	-2.01	13.83	-7.909	-1.178	18.15	-3.6	-7.011	50.775	-23.863	4.202	-13.624	27.291	12.508	-58.321	-4.412
122	122	0.58927	-2.391	13.583	-7.745	-1.998	18.581	-3.719	-7.041	51.824	-24.353	2.962	-15.494	28.418	12.332	-60.409	-3.783
123	123	0.59414	-2.73	13.374	-7.594	-2.728	19.107	-3.941	-7.184	52.934	-24.426	1.705	-17.027	29.15	11.912	-62.227	-3.193
124	124	0.59901	-3.017	13.195	-7.438	-3.364	19.695	-4.234	-7.401	54.08	-24.068	0.6	-18.175	29.415	11.345	-63.746	-2.693
125	125	0.60388	-3.248	13.051	-7.286	-3.892	20.363	-4.608	-7.727	55.296	-23.306	-0.173	-18.94	29.218	10.792	-65	-2.31
126	126	0.60875	-3.419	12.939	-7.153	-4.318	21.088	-4.972	-8.071	56.562	-22.218	-0.647	-19.306	28.572	10.232	-65.966	-2.078
127	127	0.61362	-3.528	12.858	-7.061	-4.621	21.889	-5.301	-8.44	57.889	-20.906	-0.794	-19.163	27.553	9.665	-66.526	-2.028
128	128	0.61849	-3.586	12.809	-7.001	-4.824	22.753	-5.537	-8.772	59.249	-19.518	-0.514	-18.46	26.277	9.214	-66.575	-2.166
129	129	0.62336	-3.608	12.789	-6.969	-4.934	23.668	-5.662	-9.058	60.619	-18.163	0.108	-17.294	24.815	8.89	-66.157	-2.491
130	130	0.62823	-3.594	12.788	-6.958	-4.962	24.593	-5.635	-9.231	61.936	-16.903	0.888	-15.932	23.193	8.668	-65.456	-2.982
131	131	0.6331	-3.536	12.792	-6.962	-4.907	25.507	-5.425	-9.243	63.176	-15.793	1.721	-14.586	21.464	8.556	-64.635	-3.602
132	132	0.63797	-3.437	12.804	-6.979	-4.774	26.409	-5.069	-9.11	64.328	-14.851	2.509	-13.355	19.707	8.508	-63.778	-4.305
133	133	0.64284	-3.311	12.827	-7.002	-4.585	27.311	-4.566	-8.823	65.402	-14.102	3.214	-12.248	18.019	8.491	-62.909	-5.034
134	134	0.64771	-3.175	12.854	-7.033	-4.361	28.192	-3.911	-8.39	66.378	-13.557	3.869	-11.285	16.498	8.527	-62.053	-5.72
135	135	0.65258	-3.026	12.87	-7.072	-4.11	29.025	-3.144	-7.832	67.22	-13.185	4.443	-10.486	15.152	8.585	-61.221	-6.355
136	136	0.65745	-2.86	12.875	-7.107	-3.844	29.803	-2.325	-7.168	67.908	-12.971	4.831	-9.825	14.003	8.564	-60.403	-6.932
137	137	0.66232	-2.689	12.886	-7.136	-3.575	30.55	-1.521	-6.468	68.446	-12.907	5.004	-9.246	13.113	8.411	-59.563	-7.411
138	138	0.66719	-2.541	12.917	-7.157	-3.32	31.293	-0.753	-5.78	68.855	-13	5.056	-8.7	12.521	8.187	-58.667	-7.768
139	139	0.67206	-2.438	12.964	-7.162	-3.117	32.03	-0.031	-5.115	69.147	-13.233	5.009	-8.17	12.209	7.906	-57.713	-8.018
140	140	0.67693	-2.38	13.02	-7.147	-2.97	32.755	0.623	-4.489	69.324	-13.581	4.854	-7.662	12.132	7.56	-56.712	-8.186
141	141	0.6818	-2.35	13.088	-7.117	-2.857	33.471	1.193	-3.923	69.376	-14.048	4.683	-7.179	12.281	7.228	-55.641	-8.282
142	142	0.68667	-2.323	13.183	-7.084	-2.746	34.205	1.641	-3.443	69.329	-14.617	4.478	-6.667	12.626	6.88	-54.46	-8.33
143	143	0.69154	-2.282	13.318	-7.036	-2.623	34.968	1.991	-3.018	69.205	-15.332	4.241	-6.086	13.168	6.497	-53.149	-8.349
144	144	0.69641	-2.223	13.481	-6.962	-2.491	35.744	2.256	-2.629	69.006	-16.147	4.014	-5.423	13.843	6.1	-51.699	-8.346
145	145	0.70128	-2.155	13.66	-6.861	-2.367	36.526	2.453	-2.263	68.757	-17.034	3.826	-4.716	14.589	5.727	-50.163	-8.356
146	146	0.70615	-2.09	13.842	-6.748	-2.25	37.302	2.582	-1.932	68.43	-17.954	3.578	-4.041	15.345	5.309	-48.596	-8.399
147	147	0.71102	-2.027	14.02	-6.624	-2.125	38.068	2.683	-1.626	68.033	-18.953	3.351	-3.433	16.179	4.922	-47.034	-8.429
148	148	0.71589	-1.959	14.183	-6.482	-2.002	38.797	2.76	-1.327	67.551	-19.947	3.111	-2.907	16.972	4.54	-45.488	-8.482
149	149	0.72076	-1.871	14.32	-6.318	-1.871	39.47	2.855	-0.995	67.017	-20.978	2.901	-2.412	17.749	4.182	-43.947	-8.551
150	150	0.72563	-1.759	14.422	-6.146	-1.735	40.091	2.887	-0.688	66.452	-21.966	2.68	-1.972	18.507	3.843	-42.448	-8.606
151	151	0.7305	-1.632	14.495	-5.974	-1.583	40.652	2.996	-0.302	65.851	-22.985	2.484	-1.62	19.256	3.565	-41.024	-8.646
152	152	0.73537	-1.495	14.533	-5.789	-1.436	41.157	3.035	0.034	65.217	-23.929	2.308	-1.375	19.934	3.354	-39.685	-8.694
153	153	0.74024	-1.356	14.537	-5.599	-1.287	41.596	3.114	0.404	64.533	-24.871	2.16	-1.201	20.535	3.203	-38.389	-8.778
154	154	0.74511	-1.222	14.512	-5.391	-1.141	41.98	3.172	0.728	63.775	-25.774	2.081	-1.081	21.068	3.12	-37.09	-8.875
155	155	0.74998	-1.098	14.466	-5.183	-1.02	42.309	3.304	1.12	62.931	-26.634	2.026	-1.017	21.475	3.091	-35.786	-9.024
156	156	0.75485	-0.998	14.411	-4.946	-0.924	42.622	3.34	1.41	62.067	-27.428	2.011	-0.95	21.819	3.094	-34.467	-9.189
157	157	0.75972	-0.911	14.341	-4.68	-0.855	42.898	3.354	1.665	61.173	-28.161	2.167	-0.801	22.059	3.207	-33.046	-9.392
158	158	0.76459	-0.824	14.243	-4.406	-0.804	43.141	3.335	1.896	60.304	-28.81	2.389	-0.571	22.161	3.349	-31.573	-9.668
159	159	0.76946	-0.725	14.114	-4.131	-0.743	43.331	3.288	2.102	59.365	-29.405	2.564	-0.321	22.163	3.432	-30.044	-9.987
160	160	0.77433	-0.608	13.966	-3.857	-0.657	43.495	3.151	2.219	58.424	-29.922	2.778	-0.046	22.082	3.533	-28.488	-10.336
161	161	0.7792	-0.488	13.812	-3.566	-0.572	43.629	3.003	2.32	57.439	-30.377	3.063	0.242	21.866	3.687	-26.888	-10.748
162	162	0.78407	-0.37	13.649	-3.273	-0.489	43.756	2.726	2.293	56.482	-30.699	3.483	0.598	21.553	3.928	-25.221	-11.192
163	163	0.78894	-0.264	13.476	-2.985	-0.409	43.865	2.452	2.242	55.5	-30.983	3.951	0.991	21.197	4.184	-23.495	-11.644
164	164	0.79381	-0.162	13.29	-2.701	-0.316	43.96	2.116	2.105	54.509	-31.213	4.494	1.457	20.848	4.457	-21.682	-12.067
165	165	0.79868	-0.067	13.115	-2.406	-0.246	44.061	1.724	1.923	53.5	-31.382	5.143	1.967	20.484	4.804	-19.787	-12.485
166	166	0.80355	0.024	12.959	-2.11	-0.166	44.171	1.256	1.636	52.446	-31.497	5.942	2.452	20.147	5.279	-17.843	-12.869
167	167	0.80842	0.118	12.83	-1.821	-0.072	44.294	0.72	1.271	51.348	-31.582	6.814	2.881	19.843	5.833	-15.892	-13.236
168	168	0.81329	0.227	12.723	-1.545	0.045	44.426	0.125	0.847	50.214	-31.655	7.681	3.239	19.599	6.407	-13.976	-13.578
169	169	0.81816	0.355	12.635	-1.273	0.188	44.561	-0.52	0.379	49.049	-31.74	8.491	3.596	19.46	6.915	-12.065	-13.86
170	170	0.82303	0.49	12.578	-1.002	0.349	44.707	-1.195	-0.134	47.848	-31.835	9.306	3.959	19.415	7.401	-10.14	-14.076
171	171	0.8279	0.624	12.559	-0.729	0.511	44.877	-1.921	-0.689	46.611	-31.873	10.093	4.32	19.407	7.855	-8.212	-14.245
172	172	0.83277	0.747	12.589	-0.446	0.653	45.088	-2.7	-1.282	45.33	-31.846	10.838	4.609	19.439	8.297	-6.329	-14.374
173	173	0.83764	0.86	12.672	-0.163	0.79	45.334	-3.465	-1.888	43.964	-31.8	11.588	4.744	19.504	8.806	-4.518	-14.472
174	174	0.84251	0.969	12.807	0.12	0.932	45.611	-4.23	-2.507	42.538	-31.709	12.28	4.733	19.598	9.328	-2.818	-14.525
175	175	0.84738	1.084	12.994	0.4	1.083	45.916	-5.002	-3.117	41.071	-31.561	12.832	4.623	19.701	9.779	-1.232	-14.54
176	176	0.85225	1.206	13.234	0.666	1.252	46.257	-5.759	-3.704	39.581	-31.35	13.255	4.537	19.779	10.106	0.335	-14.528
177	177	0.85712	1.33	13.526	0.914	1.44	46.638	-6.51	-4.273	38.086	-31.047	13.549	4.562	19.811	10.269	1.942	-14.484
178	178	0.86199	1.451	13.856	1.159	1.624	47.037	-7.214	-4.783	36.573	-30.682	13.736	4.64	19.804	10.324	3.555	-14.403
179	179	0.86686	1.565	14.211	1.417	1.782	47.453	-7.855	-5.235	35.052	-30.305	13.871	4.707	19.81	10.343	5.132	-14.27
180	180	0.87173	1.681	14.58	1.689	1.933	47.878	-8.475	-5.668	33.5	-29.891	13.991	4.706	19.787	10.382	6.668	-14.13
181	181	0.8766	1.805	14.96	1.96	2.085	48.308	-9.063	-6.063	31.931	-29.431	14.147	4.668	19.668	10.484	8.201	-14.036
182	182	0.88147	1.951	15.334	2.219	2.251	48.7	-9.567	-6.373	30.33	-28.995	14.237	4.618	19.505	10.549	9.715	-13.959
183	183	0.88634	2.126	15.686	2.469	2.438	49.046	-10.018	-6.626	28.737	-28.567	14.256	4.546	19.34	10.575	11.159	-13.852
184	184	0.89121	2.325	16.002	2.71	2.647	49.336	-10.403	-6.823	27.175	-28.172	14.181	4.512	19.172	10.508	12.555	-13.715
185	185	0.89608	2.531	16.287	2.944	2.864	49.583	-10.75	-6.988	25.658	-27.765	13.984	4.556	18.975	10.299	13.932	-13.562
186	186	0.90095	2.705	16.561	3.192	3.026	49.799	-10.993	-7.091	24.177	-27.396	13.757	4.605	18.759	10.068	15.263	-13.4
187	187	0.90582	2.813	16.844	3.436	3.137	50.014	-11.106	-7.167	22.731	-27.056	13.519	4.542	18.557	9.884	16.457	-13.198
188	188	0.91069	2.847	17.128	3.684	3.18	50.238	-11.137	-7.244	21.359	-26.79	13.268	4.35	18.499	9.743	17.462	-12.91
189	189	0.91556	2.836	17.378	3.925	3.199	50.425	-11.023	-7.297	20.073	-26.592	12.997	4.071	18.465	9.625	18.307	-12.571
190	190	0.92043	2.815	17.575	4.169	3.223	50.542	-10.871	-7.382	18.876	-26.394	12.728	3.819	18.382	9.48	19.077	-12.235
191	191	0.9253	2.817	17.704	4.415	3.281	50.407	-10.657	-7.406	17.374	-26.217	12.343	3.356	18.274	9.346	19.771	-11.913
192	192	0.93017	2.844	17.767	4.658	3.384	50.099	-10.36	-7.403	15.742	-26.198	11.801	2.639	18.329	9.193	20.228	-11.508
193	193	0.93504	2.888	17.754	4.907	3.503	49.711	-10.175	-7.443	14.183	-26.085	11.243	1.856	18.418	9.059	20.525	-11.053
194	194	0.93991	2.908	17.679	5.149	3.621	49.304	-9.841	-7.492	12.866	-26.019	10.833	1.11	18.378	9.041	20.714	-10.626
195	195	0.94478	2.889	17.573	5.39	3.71	49.01	-9.519	-7.605	11.985	-25.936	10.616	0.697	18.305	9.032	20.94	-10.199
196	196	0.94965	2.825	17.452	5.609	3.769	48.926	-9.105	-7.757	11.698	-25.917	10.481	0.552	18.198	8.966	21.065	-9.761
197	197	0.95452	2.738	17.303	5.831	3.791	49.107	-8.649	-7.96	12.158	-26.014	10.562	0.665	18.099	8.966	21.019	-9.322
198	198	0.95939	2.644	17.116	6.051	3.783	49.619	-8.172	-8.209	13.531	-26.19	10.908	1.139	17.967	9.034	20.805	-8.875
199	199	0.96426	2.549	16.889	6.279	3.731	50.061	-7.7	-8.335	15.019	-26.301	11.158	1.639	17.698	9.053	20.48	-8.49
200	200	0.96913	2.46	16.627	6.486	3.676	50.559	-7.214	-8.387	16.83	-26.444	11.362	2.221	17.41	9.024	20.002	-8.112
201	201	0.974	2.368	16.337	6.678	3.728	50.568	-6.681	-8.451	17.711	-26.601	11.287	2.016	17.316	9.06	19.218	-7.623
