# Supplementary material for: Gait phenotypes in paediatric hereditary spastic paraplegia revealed by dynamic time warping analysis and random forests
Source: PLoS One. 2018 Mar 8;13(3):e0192345. doi: 10.1371/journal.pone.0192345 (PMC5843164; doi:10.1371/journal.pone.0192345)
Supplement: S2 Data — (ZIP) [file pone.0192345.s009.zip › Healthy/Left.SR.HEALTHY18.2.csv]

	Epoch	Time	Pelvic.obliquity	Pelvic.tilt	Pelvic rotation	Hip.abd.add	Hip.flexion	Hip.rotation	Knee.abd.add	Knee.flexion	Knee.rotation	Ankle.abd.add	Ankle.flexion	Ankle.rotation	Forefoot.abd.add	Forefoot.flexion	Forefoot.rotation
1	1	0	-0.616	19.939	2.005	3.495	54.441	-5.033	-9.861	20.05	-18.792	10.586	3.939	14.57	5.914	18.777	-6.189
2	2	0.00482	-0.63	19.446	2.101	3.717	53.99	-3.785	-9.646	20.495	-18.717	10.444	3.463	14.845	6.103	17.843	-4.497
3	3	0.00964	-0.633	18.901	2.186	3.952	53.413	-2.507	-9.445	20.856	-18.791	10.485	2.611	15.222	6.505	16.576	-2.851
4	4	0.01446	-0.617	18.339	2.268	4.182	52.75	-1.286	-9.205	21.132	-18.948	10.436	1.219	15.582	6.949	14.812	-1.385
5	5	0.01928	-0.595	17.824	2.341	4.41	52.078	-0.077	-8.914	21.662	-19.178	10.206	-0.623	15.784	7.292	12.331	-0.151
6	6	0.0241	-0.577	17.371	2.415	4.628	51.421	1.088	-8.6	22.214	-19.388	9.732	-3.007	15.795	7.472	9.28	0.862
7	7	0.02892	-0.572	16.97	2.481	4.902	50.815	2.277	-8.356	22.864	-19.57	9.147	-5.304	15.567	7.38	6.248	1.715
8	8	0.03374	-0.565	16.587	2.552	5.209	50.253	3.505	-8.112	23.652	-19.719	8.668	-6.763	15.074	7.089	3.944	2.423
9	9	0.03856	-0.535	16.225	2.631	5.549	49.788	4.776	-7.81	24.639	-19.842	8.418	-7.202	14.297	6.743	2.534	2.974
10	10	0.04338	-0.461	15.891	2.736	5.949	49.462	6.045	-7.476	25.882	-19.992	8.269	-6.866	13.315	6.309	1.768	3.381
11	11	0.0482	-0.336	15.582	2.867	6.4	49.183	7.312	-7.102	27.188	-20.173	8.087	-6.229	12.169	5.789	1.287	3.655
12	12	0.05302	-0.165	15.291	3.02	6.888	48.981	8.552	-6.649	28.703	-20.385	7.77	-5.286	10.876	5.106	0.991	3.791
13	13	0.05784	0.046	15.006	3.191	7.378	48.543	9.755	-6.186	29.746	-20.583	7.241	-4.445	9.46	4.302	0.846	3.783
14	14	0.06266	0.303	14.72	3.375	7.884	48.14	10.857	-5.673	30.862	-20.778	6.668	-3.471	7.986	3.48	0.789	3.665
15	15	0.06748	0.611	14.433	3.571	8.404	47.897	11.795	-5.093	32.278	-20.945	6.153	-2.283	6.565	2.727	0.769	3.528
16	16	0.0723	0.975	14.15	3.774	8.934	47.588	12.56	-4.546	33.469	-21.082	5.692	-1.204	5.317	2.097	0.744	3.448
17	17	0.07712	1.385	13.887	3.973	9.523	47.097	13.157	-4.212	34.215	-21.275	5.305	-0.376	4.322	1.566	0.706	3.432
18	18	0.08194	1.814	13.658	4.159	10.159	46.444	13.57	-4.128	34.555	-21.546	4.983	0.236	3.606	1.109	0.665	3.453
19	19	0.08676	2.228	13.472	4.33	10.758	45.838	13.767	-4.13	34.871	-21.859	4.71	0.847	3.165	0.719	0.621	3.483
20	20	0.09158	2.603	13.318	4.491	11.294	45.311	13.719	-4.212	35.209	-22.207	4.466	1.469	3	0.379	0.576	3.498
21	21	0.0964	2.938	13.194	4.654	11.747	44.858	13.397	-4.386	35.546	-22.511	4.276	2.104	3.043	0.113	0.549	3.487
22	22	0.10122	3.239	13.1	4.824	12.1	44.466	12.843	-4.602	35.842	-22.715	4.087	2.726	3.218	-0.113	0.529	3.459
23	23	0.10604	3.504	13.036	5.001	12.381	44.123	12.097	-4.894	36.105	-22.833	3.936	3.318	3.504	-0.293	0.5	3.431
24	24	0.11086	3.718	12.985	5.195	12.576	43.787	11.277	-5.206	36.311	-22.865	3.844	3.864	3.818	-0.4	0.451	3.411
25	25	0.11568	3.875	12.932	5.405	12.697	43.431	10.389	-5.561	36.456	-22.79	3.799	4.407	4.123	-0.454	0.43	3.395
26	26	0.1205	3.981	12.862	5.642	12.75	43.015	9.502	-5.931	36.512	-22.626	3.82	4.938	4.361	-0.433	0.439	3.377
27	27	0.12532	4.051	12.782	5.901	12.752	42.549	8.668	-6.285	36.491	-22.368	3.894	5.404	4.476	-0.35	0.422	3.349
28	28	0.13014	4.095	12.694	6.185	12.695	42.046	7.865	-6.59	36.407	-22.007	3.948	5.809	4.487	-0.254	0.369	3.319
29	29	0.13496	4.117	12.589	6.49	12.598	41.498	7.173	-6.809	36.29	-21.58	4.015	6.226	4.371	-0.12	0.333	3.304
30	30	0.13978	4.129	12.457	6.813	12.48	40.905	6.545	-6.973	36.161	-21.127	4.055	6.693	4.184	0.003	0.344	3.296
31	31	0.1446	4.136	12.302	7.15	12.341	40.265	6.002	-7.068	36.009	-20.652	4.067	7.16	3.91	0.115	0.359	3.286
32	32	0.14942	4.141	12.14	7.486	12.217	39.593	5.494	-7.166	35.828	-20.157	4.086	7.591	3.612	0.234	0.35	3.3
33	33	0.15424	4.133	11.996	7.809	12.081	38.897	5.09	-7.21	35.583	-19.732	4.095	7.973	3.347	0.354	0.323	3.329
34	34	0.15906	4.102	11.881	8.11	11.929	38.195	4.703	-7.25	35.286	-19.306	4.102	8.325	3.091	0.483	0.288	3.339
35	35	0.16388	4.048	11.797	8.382	11.773	37.51	4.286	-7.33	34.968	-18.901	4.104	8.651	2.902	0.596	0.243	3.336
36	36	0.1687	3.97	11.744	8.621	11.606	36.842	3.874	-7.419	34.625	-18.516	4.103	8.95	2.787	0.702	0.185	3.346
37	37	0.17352	3.878	11.731	8.825	11.448	36.21	3.446	-7.543	34.255	-18.138	4.064	9.21	2.737	0.764	0.119	3.367
38	38	0.17834	3.779	11.769	8.994	11.298	35.634	2.98	-7.701	33.862	-17.804	4.011	9.448	2.792	0.8	0.059	3.387
39	39	0.18316	3.676	11.861	9.124	11.159	35.115	2.529	-7.871	33.454	-17.524	3.941	9.671	2.923	0.807	0.009	3.408
40	40	0.18798	3.568	11.997	9.213	11.037	34.637	2.14	-8.048	33.029	-17.337	3.97	9.857	3.113	0.884	-0.052	3.416
41	41	0.1928	3.451	12.167	9.262	10.916	34.188	1.819	-8.209	32.598	-17.222	4.072	9.996	3.343	1.015	-0.148	3.408
42	42	0.19762	3.326	12.366	9.278	10.798	33.766	1.551	-8.359	32.163	-17.147	4.207	10.079	3.595	1.168	-0.288	3.393
43	43	0.20244	3.195	12.594	9.27	10.681	33.376	1.355	-8.48	31.726	-17.12	4.362	10.112	3.846	1.339	-0.464	3.366
44	44	0.20726	3.066	12.843	9.247	10.565	33.019	1.197	-8.584	31.308	-17.088	4.499	10.137	4.059	1.492	-0.646	3.327
45	45	0.21208	2.943	13.093	9.21	10.47	32.682	1.057	-8.694	30.924	-17.018	4.608	10.175	4.212	1.612	-0.822	3.283
46	46	0.2169	2.827	13.33	9.151	10.392	32.34	1	-8.769	30.572	-16.934	4.712	10.223	4.295	1.732	-1.003	3.245
47	47	0.22172	2.71	13.551	9.072	10.325	31.986	1.022	-8.813	30.248	-16.832	4.815	10.272	4.305	1.858	-1.191	3.209
48	48	0.22654	2.585	13.758	8.975	10.265	31.63	1.085	-8.855	29.948	-16.722	4.889	10.314	4.28	1.95	-1.387	3.17
49	49	0.23136	2.449	13.947	8.867	10.199	31.268	1.16	-8.89	29.673	-16.563	4.944	10.37	4.202	2.032	-1.577	3.126
50	50	0.23618	2.301	14.112	8.745	10.135	30.888	1.258	-8.924	29.419	-16.331	4.947	10.44	4.037	2.072	-1.761	3.077
51	51	0.241	2.148	14.245	8.609	10.077	30.473	1.383	-8.953	29.176	-16.096	4.924	10.503	3.86	2.086	-1.958	3.034
52	52	0.24582	1.99	14.345	8.459	10.021	30.038	1.488	-8.987	28.965	-15.814	4.852	10.585	3.691	2.054	-2.157	3.019
53	53	0.25064	1.828	14.41	8.294	9.973	29.579	1.634	-9.008	28.785	-15.562	4.76	10.676	3.525	1.999	-2.361	3.007
54	54	0.25546	1.662	14.444	8.119	9.921	29.088	1.832	-9.001	28.607	-15.365	4.645	10.758	3.372	1.92	-2.57	2.988
55	55	0.26028	1.488	14.453	7.939	9.873	28.583	1.987	-9.032	28.444	-15.138	4.512	10.827	3.236	1.813	-2.798	2.98
56	56	0.2651	1.309	14.429	7.762	9.822	28.036	2.168	-9.05	28.271	-14.962	4.378	10.86	3.123	1.7	-3.057	2.967
57	57	0.26992	1.126	14.383	7.578	9.777	27.495	2.274	-9.121	28.148	-14.752	4.274	10.922	3.02	1.596	-3.316	2.941
58	58	0.27474	0.941	14.317	7.387	9.739	26.935	2.425	-9.184	28.036	-14.609	4.113	11.022	2.939	1.424	-3.535	2.912
59	59	0.27956	0.76	14.243	7.185	9.707	26.385	2.584	-9.246	27.958	-14.472	3.98	11.155	2.837	1.277	-3.739	2.865
60	60	0.28438	0.585	14.161	6.983	9.69	25.833	2.769	-9.308	27.894	-14.358	3.824	11.312	2.708	1.104	-3.918	2.805
61	61	0.2892	0.417	14.08	6.778	9.676	25.289	2.993	-9.354	27.859	-14.288	3.697	11.489	2.574	0.953	-4.093	2.736
62	62	0.29402	0.253	14.005	6.577	9.658	24.773	3.176	-9.412	27.856	-14.189	3.549	11.697	2.425	0.779	-4.255	2.654
63	63	0.29884	0.086	13.953	6.377	9.626	24.296	3.351	-9.458	27.887	-14.057	3.378	11.922	2.236	0.591	-4.418	2.561
64	64	0.30366	-0.076	13.928	6.178	9.586	23.885	3.46	-9.523	27.971	-13.857	3.212	12.178	2.021	0.411	-4.577	2.458
65	65	0.30848	-0.232	13.938	5.976	9.548	23.531	3.557	-9.593	28.089	-13.638	3.037	12.473	1.791	0.221	-4.709	2.357
66	66	0.3133	-0.383	13.989	5.779	9.506	23.237	3.67	-9.647	28.229	-13.418	2.833	12.781	1.532	0.012	-4.832	2.248
67	67	0.31812	-0.527	14.087	5.582	9.465	23.011	3.744	-9.713	28.388	-13.15	2.614	13.065	1.247	-0.203	-4.984	2.129
68	68	0.32294	-0.66	14.233	5.388	9.415	22.851	3.815	-9.776	28.577	-12.898	2.572	13.329	0.974	-0.258	-5.174	2.007
69	69	0.32776	-0.779	14.429	5.194	9.362	22.769	3.835	-9.852	28.808	-12.632	2.618	13.597	0.727	-0.236	-5.388	1.888
70	70	0.33258	-0.883	14.673	5.007	9.303	22.763	3.781	-9.932	29.072	-12.337	2.651	13.889	0.514	-0.225	-5.6	1.774
71	71	0.3374	-0.971	14.964	4.83	9.234	22.819	3.681	-9.999	29.341	-12.039	2.681	14.19	0.344	-0.21	-5.808	1.667
72	72	0.34222	-1.039	15.292	4.658	9.169	22.926	3.528	-10.068	29.603	-11.741	2.691	14.477	0.227	-0.212	-6.024	1.571
73	73	0.34704	-1.088	15.651	4.483	9.114	23.076	3.32	-10.148	29.868	-11.434	2.672	14.742	0.168	-0.245	-6.264	1.49
74	74	0.35186	-1.123	16.031	4.301	9.063	23.255	3.057	-10.236	30.125	-11.114	2.63	14.972	0.152	-0.299	-6.539	1.409
75	75	0.35668	-1.144	16.422	4.117	9.014	23.444	2.744	-10.333	30.363	-10.795	2.586	15.174	0.179	-0.357	-6.836	1.318
76	76	0.3615	-1.144	16.815	3.93	8.97	23.633	2.36	-10.439	30.583	-10.44	2.532	15.352	0.243	-0.42	-7.156	1.233
77	77	0.36632	-1.124	17.208	3.742	8.93	23.829	1.861	-10.573	30.788	-10.008	2.458	15.5	0.346	-0.497	-7.512	1.158
78	78	0.37114	-1.078	17.597	3.552	8.9	24.016	1.29	-10.715	30.967	-9.549	2.324	15.606	0.499	-0.626	-7.903	1.091
79	79	0.37596	-1.003	17.974	3.36	8.89	24.191	0.646	-10.883	31.123	-9.061	2.191	15.68	0.704	-0.757	-8.321	1.045
80	80	0.38078	-0.899	18.326	3.148	8.907	24.34	-0.033	-11.063	31.273	-8.522	2.093	15.75	0.914	-0.845	-8.748	1.015
81	81	0.3856	-0.769	18.652	2.908	8.95	24.451	-0.666	-11.215	31.421	-7.997	1.986	15.797	1.131	-0.932	-9.202	0.999
82	82	0.39042	-0.618	18.945	2.644	9.018	24.507	-1.267	-11.365	31.552	-7.464	1.913	15.829	1.344	-0.986	-9.671	0.999
83	83	0.39524	-0.448	19.205	2.367	9.106	24.511	-1.851	-11.507	31.668	-6.918	1.805	15.854	1.541	-1.067	-10.148	1.004
84	84	0.40006	-0.259	19.43	2.064	9.214	24.467	-2.388	-11.622	31.79	-6.371	1.636	15.878	1.731	-1.195	-10.635	1.023
85	85	0.40488	-0.058	19.623	1.723	9.352	24.384	-2.844	-11.723	31.932	-5.88	1.482	15.86	1.932	-1.317	-11.175	1.047
86	86	0.4097	0.155	19.776	1.353	9.52	24.248	-3.226	-11.827	32.072	-5.427	1.388	15.787	2.132	-1.392	-11.764	1.08
87	87	0.41452	0.37	19.895	0.967	9.688	24.069	-3.54	-11.907	32.224	-4.995	1.287	15.697	2.324	-1.471	-12.374	1.128
88	88	0.41934	0.591	19.971	0.567	9.873	23.816	-3.695	-11.921	32.362	-4.662	1.124	15.561	2.495	-1.609	-13.018	1.176
89	89	0.42416	0.811	20.009	0.157	10.067	23.494	-3.726	-11.9	32.482	-4.424	0.976	15.383	2.691	-1.744	-13.69	1.251
90	90	0.42898	1.032	20.009	-0.256	10.267	23.1	-3.611	-11.825	32.589	-4.302	0.824	15.154	2.893	-1.889	-14.405	1.331
91	91	0.4338	1.251	19.974	-0.658	10.47	22.652	-3.437	-11.733	32.7	-4.208	0.602	14.912	3.071	-2.101	-15.14	1.42
92	92	0.43862	1.468	19.912	-1.045	10.669	22.17	-3.221	-11.631	32.817	-4.158	0.35	14.657	3.27	-2.35	-15.889	1.531
93	93	0.44344	1.676	19.827	-1.403	10.852	21.652	-2.962	-11.507	32.924	-4.166	0.048	14.351	3.487	-2.65	-16.681	1.655
94	94	0.44826	1.866	19.726	-1.715	11	21.109	-2.687	-11.366	33.018	-4.208	-0.285	13.995	3.712	-2.981	-17.515	1.788
95	95	0.45308	2.029	19.616	-1.977	11.106	20.557	-2.392	-11.214	33.121	-4.313	-0.564	13.588	3.953	-3.273	-18.405	1.924
96	96	0.4579	2.164	19.503	-2.186	11.171	20.007	-2.089	-11.054	33.237	-4.464	-0.824	13.123	4.205	-3.553	-19.361	2.064
97	97	0.46272	2.271	19.393	-2.34	11.189	19.468	-1.803	-10.885	33.371	-4.633	-1.094	12.6	4.455	-3.841	-20.387	2.204
98	98	0.46754	2.344	19.287	-2.445	11.159	18.937	-1.493	-10.684	33.515	-4.849	-1.359	12.018	4.689	-4.119	-21.478	2.327
99	99	0.47236	2.385	19.193	-2.503	11.083	18.427	-1.189	-10.477	33.678	-5.103	-1.538	11.397	4.917	-4.319	-22.625	2.43
100	100	0.47718	2.399	19.117	-2.521	10.969	17.957	-0.933	-10.283	33.873	-5.371	-1.617	10.741	5.154	-4.424	-23.829	2.516
101	101	0.482	2.391	19.066	-2.501	10.818	17.536	-0.705	-10.07	34.097	-5.669	-1.683	10.045	5.407	-4.508	-25.09	2.589
102	102	0.48682	2.369	19.047	-2.437	10.628	17.168	-0.491	-9.819	34.35	-6.029	-1.736	9.313	5.704	-4.57	-26.403	2.656
103	103	0.49164	2.336	19.066	-2.338	10.405	16.86	-0.287	-9.532	34.628	-6.469	-1.703	8.547	6.033	-4.541	-27.763	2.684
104	104	0.49646	2.3	19.123	-2.208	10.155	16.629	-0.152	-9.241	34.954	-6.928	-1.564	7.75	6.359	-4.4	-29.183	2.651
105	105	0.50128	2.269	19.206	-2.056	9.888	16.454	-0.09	-8.96	35.298	-7.4	-1.331	6.888	6.725	-4.156	-30.673	2.592
106	106	0.5061	2.244	19.307	-1.897	9.609	16.322	-0.088	-8.691	35.651	-7.913	-0.971	5.941	7.172	-3.777	-32.247	2.517
107	107	0.51092	2.226	19.42	-1.742	9.316	16.23	-0.142	-8.43	36.02	-8.441	-0.481	4.926	7.674	-3.248	-33.891	2.418
108	108	0.51574	2.209	19.548	-1.61	9.005	16.2	-0.261	-8.194	36.444	-8.971	0.133	3.874	8.238	-2.576	-35.589	2.296
109	109	0.52056	2.19	19.68	-1.484	8.657	16.227	-0.445	-7.968	36.929	-9.521	0.922	2.764	8.887	-1.7	-37.364	2.164
110	110	0.52538	2.158	19.8	-1.354	8.252	16.298	-0.715	-7.748	37.474	-10.09	1.875	1.565	9.635	-0.614	-39.238	2.018
111	111	0.5302	2.109	19.895	-1.219	7.795	16.393	-1.086	-7.563	38.074	-10.668	2.881	0.229	10.512	0.583	-41.258	1.893
112	112	0.53502	2.032	19.95	-1.102	7.279	16.505	-1.481	-7.394	38.725	-11.287	3.96	-1.235	11.523	1.914	-43.392	1.802
113	113	0.53984	1.928	19.954	-1.021	6.717	16.643	-1.94	-7.284	39.469	-11.963	5.022	-2.803	12.732	3.305	-45.634	1.762
114	114	0.54466	1.791	19.898	-0.976	6.115	16.799	-2.464	-7.254	40.271	-12.655	5.916	-4.461	14.093	4.613	-47.927	1.776
115	115	0.54948	1.629	19.785	-0.943	5.482	16.953	-3.002	-7.262	41.133	-13.365	6.411	-6.246	15.603	5.626	-50.325	1.91
116	116	0.5543	1.433	19.62	-0.907	4.796	17.098	-3.592	-7.325	42.006	-14.068	6.556	-8.182	17.212	6.411	-52.813	2.111
117	117	0.55912	1.199	19.408	-0.87	4.066	17.228	-4.227	-7.442	42.872	-14.759	6.288	-10.221	18.9	6.908	-55.323	2.389
118	118	0.56394	0.93	19.155	-0.834	3.304	17.366	-4.928	-7.644	43.745	-15.355	5.691	-12.259	20.605	7.156	-57.754	2.758
119	119	0.56876	0.639	18.866	-0.808	2.537	17.529	-5.64	-7.911	44.63	-15.856	4.854	-14.258	22.242	7.21	-60.056	3.18
120	120	0.57358	0.35	18.544	-0.793	1.803	17.715	-6.384	-8.261	45.556	-16.155	3.868	-16.107	23.611	7.085	-62.168	3.556
121	121	0.5784	0.075	18.196	-0.784	1.121	17.925	-7.163	-8.699	46.522	-16.216	2.802	-17.698	24.631	6.775	-64.011	3.835
122	122	0.58322	-0.172	17.822	-0.786	0.513	18.156	-7.93	-9.199	47.554	-16.06	1.768	-18.924	25.244	6.316	-65.538	3.963
123	123	0.58804	-0.395	17.434	-0.778	-0.038	18.433	-8.689	-9.739	48.687	-15.69	0.857	-19.803	25.444	5.789	-66.811	3.937
124	124	0.59286	-0.602	17.051	-0.763	-0.528	18.774	-9.372	-10.276	49.949	-15.101	0.162	-20.36	25.153	5.264	-67.899	3.732
125	125	0.59768	-0.806	16.686	-0.736	-0.973	19.191	-9.943	-10.781	51.325	-14.329	-0.215	-20.55	24.388	4.819	-68.753	3.339
126	126	0.6025	-1.01	16.348	-0.696	-1.394	19.701	-10.383	-11.222	52.818	-13.462	-0.176	-20.227	23.196	4.535	-69.214	2.707
127	127	0.60732	-1.2	16.033	-0.649	-1.772	20.288	-10.627	-11.533	54.396	-12.625	0.154	-19.539	21.663	4.385	-69.358	1.848
128	128	0.61214	-1.355	15.745	-0.597	-2.081	20.937	-10.65	-11.677	56.006	-11.902	0.569	-18.82	19.802	4.311	-69.428	0.725
129	129	0.61696	-1.466	15.494	-0.55	-2.313	21.653	-10.465	-11.649	57.622	-11.32	0.862	-18.777	17.742	4.343	-70.07	-0.547
130	130	0.62178	-1.533	15.282	-0.516	-2.469	22.413	-10.056	-11.416	59.198	-10.904	1.331	-18.423	15.74	4.497	-70.309	-1.806
131	131	0.6266	-1.565	15.102	-0.49	-2.558	23.2	-9.42	-10.972	60.698	-10.704	2.361	-16.185	13.791	4.688	-68.594	-3.201
132	132	0.63142	-1.565	14.943	-0.472	-2.597	23.997	-8.602	-10.338	62.072	-10.747	3.149	-14.282	12.035	4.822	-67.021	-4.535
133	133	0.63624	-1.547	14.814	-0.449	-2.613	24.82	-7.682	-9.56	63.303	-10.986	3.725	-12.597	10.562	4.882	-65.494	-5.741
134	134	0.64106	-1.521	14.732	-0.44	-2.619	25.678	-6.656	-8.638	64.376	-11.386	3.834	-12.045	9.371	4.865	-64.939	-6.795
135	135	0.64588	-1.507	14.712	-0.45	-2.628	26.577	-5.571	-7.641	65.296	-11.948	3.722	-11.555	8.476	4.7	-64.344	-7.738
136	136	0.6507	-1.502	14.739	-0.494	-2.634	27.496	-4.481	-6.632	66.057	-12.634	3.415	-11.08	7.926	4.393	-63.68	-8.512
137	137	0.65552	-1.512	14.807	-0.556	-2.665	28.431	-3.419	-5.609	66.688	-13.399	2.95	-10.593	7.692	3.986	-62.948	-9.111
138	138	0.66034	-1.509	14.913	-0.647	-2.67	29.392	-2.473	-4.675	67.178	-14.203	2.423	-10.103	7.804	3.553	-62.122	-9.48
139	139	0.66516	-1.5	15.079	-0.75	-2.648	30.403	-1.622	-3.832	67.538	-15.041	1.936	-9.58	8.087	3.152	-61.157	-9.763
140	140	0.66998	-1.473	15.302	-0.869	-2.605	31.47	-0.855	-3.042	67.797	-15.884	1.516	-8.987	8.581	2.813	-60.026	-9.891
141	141	0.6748	-1.44	15.574	-0.991	-2.538	32.587	-0.161	-2.313	67.964	-16.762	1.224	-8.318	9.203	2.572	-58.719	-9.953
142	142	0.67962	-1.405	15.866	-1.12	-2.47	33.734	0.416	-1.657	68.08	-17.574	1.002	-7.588	9.898	2.392	-57.291	-9.936
143	143	0.68444	-1.368	16.169	-1.256	-2.385	34.905	0.897	-1.062	68.167	-18.346	0.767	-6.805	10.623	2.194	-55.779	-9.88
144	144	0.68926	-1.316	16.466	-1.386	-2.277	36.05	1.381	-0.448	68.187	-19.117	0.686	-6.022	11.389	2.129	-54.201	-9.769
145	145	0.69408	-1.242	16.752	-1.517	-2.136	37.172	1.851	0.178	68.15	-19.879	0.672	-5.281	12.135	2.137	-52.612	-9.659
146	146	0.6989	-1.146	17.013	-1.63	-1.973	38.221	2.258	0.78	67.982	-20.599	0.709	-4.669	12.854	2.23	-51.057	-9.528
147	147	0.70372	-1.038	17.24	-1.724	-1.805	39.202	2.608	1.364	67.719	-21.264	0.7	-4.157	13.508	2.314	-49.546	-9.405
148	148	0.70854	-0.92	17.416	-1.796	-1.639	40.088	2.918	1.953	67.378	-21.895	0.666	-3.71	14.108	2.403	-48.069	-9.295
149	149	0.71336	-0.804	17.548	-1.851	-1.472	40.887	3.226	2.55	66.952	-22.519	0.618	-3.319	14.633	2.496	-46.607	-9.226
150	150	0.71818	-0.694	17.636	-1.895	-1.305	41.605	3.501	3.123	66.45	-23.091	0.59	-2.956	15.085	2.617	-45.135	-9.169
151	151	0.723	-0.599	17.689	-1.909	-1.163	42.247	3.738	3.673	65.846	-23.592	0.497	-2.616	15.449	2.68	-43.639	-9.118
152	152	0.72782	-0.516	17.707	-1.891	-1.046	42.821	3.916	4.18	65.139	-24.037	0.311	-2.31	15.755	2.663	-42.124	-9.072
153	153	0.73264	-0.437	17.69	-1.842	-0.946	43.333	3.995	4.602	64.361	-24.437	0.114	-2.027	15.993	2.634	-40.587	-9.066
154	154	0.73746	-0.348	17.641	-1.764	-0.848	43.786	3.968	4.923	63.539	-24.774	0.031	-1.766	16.132	2.702	-39.035	-9.112
155	155	0.74228	-0.228	17.559	-1.644	-0.739	44.181	3.813	5.148	62.706	-25.016	-0.048	-1.521	16.176	2.765	-37.511	-9.175
156	156	0.7471	-0.07	17.447	-1.481	-0.608	44.527	3.486	5.247	61.86	-25.168	-0.285	-1.317	16.18	2.679	-36.052	-9.217
157	157	0.75192	0.12	17.307	-1.298	-0.446	44.827	3.015	5.22	60.964	-25.273	-0.611	-1.177	16.174	2.517	-34.634	-9.249
158	158	0.75674	0.325	17.142	-1.107	-0.264	45.078	2.468	5.111	60.016	-25.376	-0.862	-1.034	16.151	2.407	-33.17	-9.319
159	159	0.76156	0.528	16.962	-0.909	-0.075	45.303	1.856	4.9	59.054	-25.469	-0.889	-0.822	16.117	2.452	-31.607	-9.423
160	160	0.76638	0.716	16.781	-0.687	0.099	45.534	1.149	4.566	58.103	-25.483	-0.751	-0.562	16.054	2.596	-29.978	-9.531
161	161	0.7712	0.891	16.601	-0.447	0.252	45.759	0.375	4.149	57.122	-25.481	-0.538	-0.316	16.033	2.792	-28.327	-9.627
162	162	0.77602	1.052	16.433	-0.172	0.371	45.99	-0.485	3.642	56.103	-25.475	-0.241	-0.062	16.02	3.036	-26.623	-9.769
163	163	0.78084	1.199	16.276	0.106	0.484	46.22	-1.428	3.039	55.063	-25.467	0.216	0.266	16.009	3.381	-24.816	-9.976
164	164	0.78566	1.333	16.138	0.402	0.577	46.458	-2.417	2.369	54.016	-25.439	0.93	0.703	15.974	3.893	-22.873	-10.242
165	165	0.79048	1.453	16.028	0.677	0.704	46.709	-3.391	1.634	52.931	-25.483	1.842	1.189	16.014	4.527	-20.83	-10.515
166	166	0.7953	1.559	15.943	0.951	0.824	46.961	-4.326	0.917	51.781	-25.56	2.757	1.702	16.069	5.131	-18.724	-10.815
167	167	0.80012	1.646	15.895	1.21	0.943	47.237	-5.275	0.146	50.548	-25.672	3.772	2.188	16.185	5.804	-16.554	-11.14
168	168	0.80494	1.713	15.893	1.45	1.07	47.535	-6.2	-0.669	49.234	-25.787	5.012	2.666	16.315	6.642	-14.29	-11.483
169	169	0.80976	1.771	15.941	1.687	1.21	47.86	-7.065	-1.468	47.843	-26.008	6.204	3.134	16.52	7.4	-11.995	-11.843
170	170	0.81458	1.82	16.034	1.93	1.336	48.21	-7.925	-2.248	46.397	-26.164	7.298	3.659	16.647	8.027	-9.627	-12.247
171	171	0.8194	1.873	16.167	2.174	1.486	48.565	-8.731	-3.002	44.881	-26.338	8.321	4.147	16.734	8.575	-7.27	-12.686
172	172	0.82422	1.933	16.35	2.415	1.645	48.936	-9.526	-3.732	43.306	-26.442	9.208	4.504	16.812	9.053	-5.037	-13.083
173	173	0.82904	2.005	16.585	2.641	1.824	49.347	-10.276	-4.415	41.716	-26.501	9.976	4.766	16.893	9.464	-2.92	-13.426
174	174	0.83386	2.086	16.869	2.87	2.001	49.8	-10.994	-5.062	40.082	-26.472	10.702	4.982	16.897	9.855	-0.815	-13.763
175	175	0.83868	2.172	17.197	3.083	2.204	50.283	-11.6	-5.636	38.399	-26.422	11.354	5.228	16.826	10.159	1.338	-14.093
176	176	0.8435	2.268	17.565	3.266	2.452	50.769	-12.051	-6.116	36.648	-26.363	11.826	5.375	16.686	10.351	3.398	-14.393
177	177	0.84832	2.368	17.971	3.438	2.716	51.252	-12.392	-6.534	34.853	-26.299	12.141	5.344	16.544	10.489	5.264	-14.628
178	178	0.85314	2.479	18.397	3.631	2.972	51.713	-12.676	-6.913	33.147	-26.258	12.58	5.29	16.417	10.763	7.006	-14.818
179	179	0.85796	2.598	18.836	3.855	3.207	52.145	-12.816	-7.155	31.255	-26.292	12.574	5.041	16.283	10.744	8.623	-14.985
180	180	0.86278	2.721	19.284	4.09	3.421	52.562	-12.819	-7.357	29.964	-26.483	13.677	5.461	16.111	11.465	10.5	-15.173
181	181	0.8676	2.834	19.74	4.307	3.64	52.967	-12.696	-7.59	29.355	-26.839	15.945	6.647	15.932	12.9	12.653	-15.358
182	182	0.87242	2.925	20.189	4.5	3.861	53.344	-12.449	-7.758	28.476	-27.222	17.42	7.634	15.813	13.688	14.675	-15.436
183	183	0.87724	2.993	20.613	4.686	4.066	53.67	-12.076	-7.77	26.366	-27.418	16.455	7.419	15.757	12.799	16.209	-15.318
184	184	0.88206	3.038	20.998	4.877	4.255	53.941	-11.601	-7.732	23.492	-27.471	14.14	6.36	15.741	11.056	17.399	-15.047
185	185	0.88688	3.062	21.34	5.072	4.438	54.169	-11.081	-7.793	20.87	-27.524	12.314	5.42	15.736	9.681	18.573	-14.712
186	186	0.8917	3.073	21.64	5.263	4.618	54.353	-10.51	-7.901	18.624	-27.539	10.874	4.762	15.671	8.545	19.725	-14.318
187	187	0.89652	3.078	21.892	5.446	4.791	54.5	-9.929	-8.039	17.199	-27.514	10.398	4.794	15.509	8.036	20.926	-13.877
188	188	0.90134	3.074	22.089	5.632	4.943	54.616	-9.388	-8.188	15.93	-27.3	9.849	4.77	15.265	7.52	21.93	-13.363
189	189	0.90616	3.054	22.219	5.859	5.033	54.688	-8.811	-8.327	14.858	-27.029	9.36	4.613	14.973	7.137	22.677	-12.788
190	190	0.91098	3.018	22.282	6.091	5.094	54.729	-8.162	-8.465	14.018	-26.683	9.012	4.416	14.595	6.912	23.244	-12.145
191	191	0.9158	2.963	22.27	6.327	5.123	54.749	-7.535	-8.612	13.408	-26.262	8.74	4.243	14.192	6.748	23.677	-11.456
192	192	0.92062	2.893	22.185	6.523	5.178	54.758	-6.926	-8.775	13.055	-25.727	8.57	4.228	13.708	6.626	24.085	-10.748
193	193	0.92544	2.803	22.039	6.716	5.218	54.728	-6.231	-8.896	12.907	-25.237	8.414	4.318	13.225	6.501	24.426	-9.986
194	194	0.93026	2.693	21.848	6.897	5.249	54.706	-5.569	-9.006	13.064	-24.737	8.247	4.524	12.777	6.332	24.624	-9.185
195	195	0.93508	2.563	21.625	7.068	5.276	54.66	-4.894	-9.116	13.383	-24.358	8.178	4.674	12.473	6.267	24.638	-8.349
196	196	0.9399	2.421	21.367	7.21	5.303	54.609	-4.154	-9.161	13.936	-24.035	8.162	4.755	12.13	6.298	24.415	-7.542
197	197	0.94472	2.274	21.092	7.349	5.295	54.557	-3.389	-9.106	14.647	-23.815	8.038	4.813	11.839	6.261	24.02	-6.754
198	198	0.94954	2.14	20.778	7.495	5.277	54.49	-2.625	-9.002	15.545	-23.743	8.097	4.854	11.638	6.395	23.471	-5.988
199	199	0.95436	2.021	20.437	7.629	5.282	54.403	-1.922	-8.89	16.57	-23.777	8.241	4.774	11.597	6.624	22.674	-5.202
200	200	0.95918	1.929	20.064	7.742	5.337	54.256	-1.152	-8.719	17.658	-24.036	8.208	4.6	11.696	6.699	21.678	-4.416
201	201	0.964	1.858	19.699	7.815	5.446	54.096	-0.468	-8.535	18.765	-24.391	8.041	4.198	11.95	6.696	20.395	-3.659
