# Supplementary material for: Gait phenotypes in paediatric hereditary spastic paraplegia revealed by dynamic time warping analysis and random forests
Source: PLoS One. 2018 Mar 8;13(3):e0192345. doi: 10.1371/journal.pone.0192345 (PMC5843164; doi:10.1371/journal.pone.0192345)
Supplement: S2 Data — (ZIP) [file pone.0192345.s009.zip › Healthy/Left.SR.HEALTHY18.3.csv]

	Epoch	Time	Pelvic.obliquity	Pelvic.tilt	Pelvic rotation	Hip.abd.add	Hip.flexion	Hip.rotation	Knee.abd.add	Knee.flexion	Knee.rotation	Ankle.abd.add	Ankle.flexion	Ankle.rotation	Forefoot.abd.add	Forefoot.flexion	Forefoot.rotation
1	1	0	3.631	15.862	10.363	4.76	52.45	-8.114	-9.433	19.186	-20.076	8.481	6.053	9.068	7.067	23.076	-6.367
2	2	0.0059	3.602	15.969	10.327	4.94	52.806	-7.316	-9.399	20.214	-19.954	8.713	6.216	8.644	7.295	22.543	-5.746
3	3	0.0118	3.577	16.06	10.274	5.131	53.143	-6.503	-9.314	21.359	-19.903	9.045	6.32	8.292	7.637	21.835	-5.105
4	4	0.0177	3.558	16.133	10.189	5.353	53.447	-5.726	-9.189	22.557	-19.932	9.376	6.101	8.093	8.055	20.721	-4.438
5	5	0.0236	3.531	16.187	10.076	5.598	53.711	-5.023	-9.057	23.786	-20.038	9.697	5.375	8.105	8.548	19.026	-3.732
6	6	0.0295	3.492	16.221	9.948	5.848	53.916	-4.376	-8.913	25.017	-20.234	9.932	4.23	8.307	9.01	16.847	-2.997
7	7	0.0354	3.445	16.228	9.801	6.115	54.051	-3.844	-8.806	26.16	-20.366	10.144	2.815	8.568	9.47	14.419	-2.27
8	8	0.0413	3.393	16.218	9.631	6.411	54.123	-3.327	-8.734	27.206	-20.448	10.338	1.399	8.801	9.864	12.033	-1.551
9	9	0.0472	3.357	16.174	9.434	6.748	54.156	-2.871	-8.679	28.232	-20.353	10.399	0.24	8.879	10.059	9.901	-0.861
10	10	0.0531	3.351	16.093	9.207	7.166	54.172	-2.397	-8.631	29.312	-20.163	10.275	-0.558	8.747	9.969	8.098	-0.237
11	11	0.059	3.374	15.972	8.958	7.643	54.169	-1.881	-8.545	30.459	-19.966	10.023	-1.129	8.416	9.696	6.499	0.257
12	12	0.0649	3.424	15.808	8.692	8.155	54.13	-1.293	-8.35	31.704	-19.777	9.566	-1.57	7.853	9.206	4.967	0.591
13	13	0.0708	3.523	15.599	8.391	8.738	54.015	-0.565	-8.073	32.991	-19.708	9.369	-1.766	7.136	8.896	3.644	0.787
14	14	0.0767	3.685	15.363	8.073	9.388	53.823	0.239	-7.706	34.234	-19.672	9.149	-1.546	6.291	8.521	2.736	0.91
15	15	0.0826	3.888	15.131	7.749	10.073	53.549	1.084	-7.279	35.332	-19.621	8.938	-0.949	5.341	8.149	2.263	0.976
16	16	0.0885	4.089	14.932	7.426	10.748	53.206	1.925	-6.84	36.277	-19.561	8.672	-0.156	4.34	7.742	2.047	0.961
17	17	0.0944	4.25	14.776	7.103	11.373	52.827	2.701	-6.416	37.11	-19.521	8.192	0.693	3.412	7.167	1.923	0.879
18	18	0.1003	4.381	14.648	6.77	11.979	52.444	3.25	-6.136	37.895	-19.453	7.614	1.499	2.622	6.515	1.768	0.74
19	19	0.1062	4.504	14.549	6.452	12.568	52.072	3.611	-5.975	38.557	-19.458	6.987	2.26	2.05	5.843	1.656	0.581
20	20	0.1121	4.622	14.476	6.166	13.115	51.688	3.811	-5.895	39.102	-19.459	6.361	2.993	1.614	5.202	1.571	0.427
21	21	0.118	4.719	14.428	5.942	13.587	51.269	3.917	-5.883	39.554	-19.484	5.902	3.7	1.33	4.722	1.482	0.324
22	22	0.1239	4.793	14.403	5.772	13.973	50.835	3.846	-5.952	39.943	-19.481	5.548	4.383	1.186	4.351	1.371	0.242
23	23	0.1298	4.847	14.399	5.641	14.297	50.383	3.729	-6.056	40.254	-19.465	5.325	5.056	1.083	4.109	1.285	0.165
24	24	0.1357	4.87	14.428	5.554	14.558	49.951	3.495	-6.236	40.507	-19.377	5.06	5.676	0.977	3.834	1.185	0.061
25	25	0.1416	4.866	14.474	5.519	14.763	49.497	3.353	-6.391	40.677	-19.43	4.897	6.227	0.954	3.642	1.076	-0.028
26	26	0.1475	4.845	14.528	5.52	14.918	49.038	3.222	-6.533	40.817	-19.518	4.797	6.783	0.996	3.507	0.982	-0.081
27	27	0.1534	4.821	14.576	5.559	15.025	48.556	3.131	-6.627	40.912	-19.666	4.764	7.339	1.077	3.439	0.912	-0.122
28	28	0.1593	4.806	14.619	5.633	15.072	48.048	3.103	-6.623	40.953	-19.892	4.887	7.887	1.199	3.54	0.859	-0.165
29	29	0.1652	4.784	14.675	5.747	15.052	47.534	3.147	-6.53	40.915	-20.171	4.971	8.399	1.342	3.623	0.822	-0.202
30	30	0.1711	4.739	14.744	5.848	15.03	47.023	3.157	-6.49	40.853	-20.387	4.975	8.866	1.456	3.624	0.759	-0.25
31	31	0.177	4.661	14.823	5.927	15.002	46.5	3.201	-6.466	40.733	-20.528	4.884	9.275	1.493	3.545	0.692	-0.312
32	32	0.1829	4.568	14.905	5.986	14.969	45.968	3.156	-6.511	40.537	-20.51	4.814	9.645	1.475	3.514	0.642	-0.375
33	33	0.1888	4.475	15.004	6.043	14.906	45.447	3.059	-6.56	40.293	-20.395	4.794	9.987	1.438	3.559	0.593	-0.43
34	34	0.1947	4.383	15.125	6.088	14.822	44.94	2.898	-6.617	40.022	-20.14	4.722	10.353	1.357	3.583	0.571	-0.467
35	35	0.2006	4.283	15.28	6.094	14.76	44.464	2.738	-6.71	39.767	-19.803	4.697	10.754	1.209	3.648	0.58	-0.508
36	36	0.2065	4.182	15.446	6.067	14.728	43.98	2.541	-6.863	39.427	-19.407	4.666	11.073	1.028	3.719	0.577	-0.582
37	37	0.2124	4.09	15.627	6.019	14.72	43.502	2.375	-7.028	39.045	-19.011	4.649	11.28	0.835	3.802	0.502	-0.654
38	38	0.2183	4.001	15.826	5.955	14.733	43.059	2.119	-7.275	38.682	-18.572	4.63	11.47	0.684	3.86	0.407	-0.709
39	39	0.2242	3.918	16.041	5.863	14.731	42.631	1.937	-7.443	38.327	-18.209	4.692	11.697	0.578	3.998	0.342	-0.774
40	40	0.2301	3.849	16.254	5.738	14.758	42.214	1.706	-7.642	37.987	-17.835	4.838	11.96	0.513	4.21	0.307	-0.837
41	41	0.236	3.793	16.458	5.59	14.808	41.768	1.696	-7.732	37.607	-17.7	5.01	12.158	0.512	4.424	0.253	-0.917
42	42	0.2419	3.738	16.645	5.425	14.885	41.308	1.536	-7.952	37.173	-17.477	5.165	12.267	0.563	4.604	0.157	-0.984
43	43	0.2478	3.68	16.804	5.238	14.974	40.802	1.421	-8.158	36.695	-17.355	5.304	12.346	0.694	4.754	0.065	-1.062
44	44	0.2537	3.615	16.934	5.025	15.052	40.265	1.324	-8.327	36.223	-17.272	5.435	12.487	0.866	4.896	0.025	-1.16
45	45	0.2596	3.538	17.037	4.788	15.116	39.695	1.226	-8.473	35.765	-17.103	5.496	12.622	0.99	4.992	-0.044	-1.262
46	46	0.2655	3.446	17.111	4.533	15.177	39.077	1.164	-8.613	35.241	-16.924	5.425	12.668	1.146	4.968	-0.152	-1.332
47	47	0.2714	3.343	17.151	4.291	15.19	38.446	0.856	-8.868	34.704	-16.467	5.574	12.678	1.211	5.17	-0.289	-1.433
48	48	0.2773	3.235	17.153	4.047	15.209	37.776	0.536	-9.141	34.16	-15.97	5.679	12.718	1.218	5.326	-0.387	-1.568
49	49	0.2832	3.11	17.118	3.788	15.204	37.048	0.263	-9.359	33.606	-15.44	5.699	12.739	1.203	5.422	-0.515	-1.694
50	50	0.2891	2.972	17.047	3.52	15.169	36.299	-0.046	-9.565	33.093	-14.847	5.764	12.751	1.198	5.571	-0.686	-1.801
51	51	0.295	2.826	16.945	3.248	15.118	35.551	-0.364	-9.751	32.625	-14.237	5.802	12.811	1.161	5.697	-0.825	-1.939
52	52	0.3009	2.686	16.816	2.937	15.083	34.746	-0.496	-9.875	32.129	-13.78	6.105	12.873	1.135	6.053	-0.919	-2.099
53	53	0.3068	2.536	16.68	2.616	15.065	33.938	-0.711	-10.072	31.612	-13.225	6.26	12.872	1.113	6.267	-1.064	-2.232
54	54	0.3127	2.383	16.525	2.298	15.031	33.116	-0.867	-10.229	31.124	-12.78	6.459	12.838	1.189	6.508	-1.264	-2.323
55	55	0.3186	2.239	16.349	1.989	14.997	32.299	-1.049	-10.404	30.688	-12.36	6.784	12.869	1.249	6.842	-1.419	-2.454
56	56	0.3245	2.108	16.164	1.683	14.968	31.474	-1.025	-10.462	30.264	-12.133	6.931	12.928	1.318	7.005	-1.534	-2.588
57	57	0.3304	1.978	15.981	1.36	14.951	30.662	-0.885	-10.498	29.86	-12.011	7.153	12.911	1.459	7.222	-1.715	-2.654
58	58	0.3363	1.827	15.827	1.045	14.9	29.923	-0.83	-10.575	29.527	-11.869	7.404	12.918	1.672	7.446	-1.915	-2.686
59	59	0.3422	1.674	15.693	0.742	14.834	29.204	-0.74	-10.617	29.221	-11.737	7.553	12.982	1.832	7.578	-2.085	-2.743
60	60	0.3481	1.528	15.587	0.443	14.76	28.527	-0.612	-10.619	28.936	-11.638	7.522	13.05	2	7.543	-2.263	-2.782
61	61	0.354	1.39	15.512	0.138	14.705	27.905	-0.492	-10.637	28.669	-11.532	7.378	13.034	2.194	7.401	-2.532	-2.785
62	62	0.3599	1.257	15.48	-0.168	14.647	27.35	-0.442	-10.696	28.415	-11.336	7.333	13.013	2.34	7.352	-2.8	-2.801
63	63	0.3658	1.125	15.504	-0.467	14.584	26.855	-0.399	-10.76	28.138	-11.137	7.204	13.011	2.426	7.216	-3.021	-2.875
64	64	0.3717	0.991	15.568	-0.765	14.516	26.39	-0.335	-10.833	27.832	-10.944	7.17	12.978	2.518	7.164	-3.248	-2.934
65	65	0.3776	0.866	15.675	-1.074	14.444	25.991	-0.318	-10.898	27.575	-10.746	7.091	12.932	2.688	7.072	-3.532	-2.951
66	66	0.3835	0.753	15.832	-1.386	14.368	25.686	-0.4	-10.971	27.384	-10.463	6.939	12.938	2.827	6.917	-3.806	-2.991
67	67	0.3894	0.65	16.033	-1.691	14.296	25.423	-0.444	-11.027	27.211	-10.184	6.825	13.02	2.899	6.794	-4.015	-3.058
68	68	0.3953	0.556	16.262	-1.99	14.246	25.198	-0.528	-11.124	27.052	-9.916	6.691	13.068	3.001	6.632	-4.27	-3.116
69	69	0.4012	0.478	16.518	-2.33	14.231	24.996	-0.611	-11.238	26.879	-9.639	6.689	13.099	3.137	6.601	-4.527	-3.157
70	70	0.4071	0.405	16.792	-2.672	14.225	24.854	-0.751	-11.373	26.758	-9.343	6.604	13.14	3.297	6.483	-4.8	-3.191
71	71	0.413	0.339	17.083	-3.014	14.212	24.743	-0.903	-11.475	26.68	-9.02	6.414	13.263	3.431	6.276	-5.028	-3.234
72	72	0.4189	0.285	17.381	-3.344	14.199	24.637	-1.056	-11.562	26.614	-8.668	6.25	13.405	3.528	6.104	-5.251	-3.271
73	73	0.4248	0.25	17.67	-3.671	14.192	24.534	-1.202	-11.621	26.553	-8.394	6.091	13.51	3.715	5.938	-5.509	-3.286
74	74	0.4307	0.222	17.952	-4.004	14.198	24.4	-1.387	-11.702	26.442	-8.057	5.913	13.564	3.845	5.765	-5.795	-3.343
75	75	0.4366	0.205	18.223	-4.354	14.244	24.267	-1.455	-11.794	26.394	-7.809	5.934	13.724	3.914	5.745	-5.986	-3.424
76	76	0.4425	0.185	18.486	-4.695	14.282	24.117	-1.5	-11.855	26.354	-7.595	5.847	13.895	3.962	5.635	-6.183	-3.539
77	77	0.4484	0.163	18.731	-5.039	14.319	23.929	-1.454	-11.869	26.32	-7.453	5.627	14.041	4.014	5.404	-6.425	-3.646
78	78	0.4543	0.142	18.946	-5.391	14.367	23.698	-1.346	-11.88	26.313	-7.348	5.396	14.23	4.04	5.154	-6.651	-3.756
79	79	0.4602	0.114	19.132	-5.722	14.388	23.447	-1.294	-11.912	26.342	-7.165	5.299	14.5	4.008	5.027	-6.823	-3.876
80	80	0.4661	0.09	19.29	-6.042	14.426	23.159	-1.154	-11.943	26.335	-7.058	5.327	14.742	3.929	5.009	-6.97	-4.027
81	81	0.472	0.064	19.434	-6.329	14.447	22.853	-1.037	-11.98	26.3	-6.976	5.325	14.922	3.897	4.958	-7.167	-4.156
82	82	0.4779	0.03	19.561	-6.606	14.463	22.545	-0.938	-12.026	26.3	-6.85	5.185	15.103	3.798	4.786	-7.392	-4.305
83	83	0.4838	-0.016	19.67	-6.88	14.46	22.223	-0.847	-12.059	26.328	-6.669	4.929	15.316	3.662	4.521	-7.622	-4.448
84	84	0.4897	-0.069	19.771	-7.181	14.438	21.886	-0.73	-12.072	26.379	-6.466	4.688	15.569	3.551	4.277	-7.838	-4.551
85	85	0.4956	-0.123	19.875	-7.473	14.4	21.548	-0.632	-12.097	26.409	-6.204	4.491	15.846	3.432	4.071	-8.02	-4.621
86	86	0.5015	-0.179	19.985	-7.782	14.382	21.214	-0.527	-12.179	26.427	-5.963	4.51	16.113	3.328	4.04	-8.183	-4.689
87	87	0.5074	-0.238	20.097	-8.053	14.346	20.885	-0.539	-12.303	26.429	-5.641	4.52	16.343	3.208	4.004	-8.391	-4.765
88	88	0.5133	-0.302	20.224	-8.309	14.285	20.565	-0.526	-12.395	26.475	-5.322	4.481	16.574	3.087	3.935	-8.65	-4.81
89	89	0.5192	-0.366	20.372	-8.574	14.21	20.299	-0.55	-12.484	26.61	-4.963	4.373	16.855	2.983	3.802	-8.932	-4.825
90	90	0.5251	-0.436	20.54	-8.871	14.139	20.089	-0.583	-12.569	26.799	-4.588	4.153	17.193	2.914	3.567	-9.185	-4.816
91	91	0.531	-0.515	20.727	-9.176	14.053	19.868	-0.591	-12.678	26.946	-4.217	4.165	17.448	2.863	3.54	-9.491	-4.785
92	92	0.5369	-0.606	20.926	-9.464	13.957	19.634	-0.596	-12.797	27.023	-3.824	4.101	17.566	2.821	3.457	-9.902	-4.724
93	93	0.5428	-0.708	21.13	-9.734	13.84	19.399	-0.583	-12.887	27.081	-3.466	3.903	17.593	2.804	3.258	-10.401	-4.653
94	94	0.5487	-0.816	21.341	-10	13.721	19.183	-0.573	-12.98	27.174	-3.163	3.675	17.631	2.837	3.02	-10.919	-4.574
95	95	0.5546	-0.923	21.555	-10.284	13.601	19.006	-0.567	-13.062	27.351	-2.843	3.38	17.694	2.888	2.731	-11.466	-4.467
96	96	0.5605	-1.033	21.75	-10.542	13.442	18.78	-0.538	-13.086	27.477	-2.539	3.015	17.673	3.003	2.404	-12.084	-4.3
97	97	0.5664	-1.147	21.908	-10.797	13.285	18.533	-0.514	-13.122	27.613	-2.306	2.618	17.586	3.169	2.038	-12.762	-4.146
98	98	0.5723	-1.259	22.029	-10.982	13.102	18.242	-0.562	-13.185	27.768	-2.071	2.349	17.477	3.334	1.789	-13.498	-3.985
99	99	0.5782	-1.367	22.111	-11.148	12.907	17.917	-0.577	-13.241	27.966	-1.897	2.199	17.303	3.505	1.653	-14.324	-3.816
100	100	0.5841	-1.475	22.151	-11.327	12.709	17.536	-0.552	-13.262	28.145	-1.781	1.851	17.064	3.734	1.343	-15.212	-3.635
101	101	0.59	-1.58	22.149	-11.503	12.477	17.102	-0.448	-13.208	28.322	-1.765	1.549	16.782	4.014	1.088	-16.136	-3.448
102	102	0.5959	-1.68	22.106	-11.64	12.227	16.645	-0.35	-13.173	28.6	-1.78	1.443	16.527	4.258	1.007	-17.105	-3.266
103	103	0.6018	-1.762	22.032	-11.745	11.965	16.157	-0.244	-13.111	28.886	-1.883	1.319	16.194	4.567	0.902	-18.16	-3.069
104	104	0.6077	-1.83	21.929	-11.821	11.696	15.607	-0.117	-13.013	29.098	-2.053	1.089	15.737	4.916	0.702	-19.301	-2.872
105	105	0.6136	-1.884	21.801	-11.861	11.414	15.018	-0.021	-12.921	29.3	-2.259	1.005	15.204	5.28	0.638	-20.52	-2.69
106	106	0.6195	-1.926	21.657	-11.901	11.125	14.447	0.059	-12.842	29.619	-2.45	1.068	14.649	5.644	0.718	-21.839	-2.481
107	107	0.6254	-1.958	21.499	-11.959	10.826	13.919	0.15	-12.745	30.038	-2.671	1.132	14.024	6.078	0.807	-23.269	-2.225
108	108	0.6313	-1.99	21.341	-12.004	10.497	13.456	0.165	-12.624	30.501	-2.888	0.979	13.254	6.576	0.718	-24.846	-1.968
109	109	0.6372	-2.036	21.186	-11.987	10.144	13.056	0.078	-12.547	31.02	-3.09	0.936	12.385	7.062	0.739	-26.536	-1.73
110	110	0.6431	-2.119	21.021	-11.951	9.75	12.706	-0.076	-12.524	31.602	-3.241	1.173	11.386	7.494	1.046	-28.366	-1.527
111	111	0.649	-2.251	20.825	-11.916	9.288	12.37	-0.228	-12.483	32.186	-3.418	1.443	10.225	7.966	1.417	-30.327	-1.332
112	112	0.6549	-2.433	20.585	-11.834	8.726	12.064	-0.397	-12.391	32.805	-3.639	1.79	8.947	8.483	1.899	-32.378	-1.135
113	113	0.6608	-2.678	20.298	-11.677	8.055	11.83	-0.613	-12.279	33.588	-3.862	2.344	7.655	9.008	2.602	-34.506	-0.905
114	114	0.6667	-3.005	19.983	-11.444	7.264	11.65	-0.824	-12.143	34.495	-4.177	3.178	6.316	9.571	3.581	-36.735	-0.666
115	115	0.6726	-3.402	19.659	-11.156	6.356	11.492	-0.913	-11.865	35.398	-4.724	4.182	4.802	10.247	4.777	-39.094	-0.443
116	116	0.6785	-3.827	19.337	-10.786	5.374	11.39	-1.04	-11.532	36.323	-5.431	5.403	3.113	11.016	6.243	-41.595	-0.282
117	117	0.6844	-4.226	19.025	-10.341	4.412	11.391	-1.192	-11.195	37.395	-6.372	6.824	1.312	11.984	7.938	-44.249	-0.096
118	118	0.6903	-4.581	18.732	-9.851	3.473	11.463	-1.235	-10.76	38.54	-7.625	8.253	-0.681	13.246	9.722	-47.09	0.191
119	119	0.6962	-4.873	18.434	-9.338	2.562	11.556	-1.411	-10.358	39.679	-9.051	9.186	-2.931	14.914	11.162	-50.159	0.613
120	120	0.7021	-5.114	18.112	-8.869	1.701	11.608	-1.626	-9.992	40.728	-10.562	9.486	-5.435	16.84	12.148	-53.386	1.153
121	121	0.708	-5.305	17.755	-8.44	0.894	11.665	-1.911	-9.715	41.776	-12.09	9.317	-7.983	18.907	12.789	-56.572	1.756
122	122	0.7139	-5.474	17.362	-8.039	0.106	11.734	-2.299	-9.524	42.803	-13.579	8.657	-10.411	21.045	13.038	-59.515	2.378
123	123	0.7198	-5.639	16.933	-7.683	-0.702	11.831	-2.823	-9.41	43.816	-14.854	7.523	-12.629	23.074	12.886	-62.107	2.96
124	124	0.7257	-5.812	16.463	-7.4	-1.509	11.936	-3.576	-9.522	44.822	-15.688	6.178	-14.505	24.768	12.468	-64.271	3.416
125	125	0.7316	-5.997	15.96	-7.214	-2.295	12.128	-4.385	-9.771	45.959	-16.028	4.758	-15.972	25.953	11.814	-66.049	3.746
126	126	0.7375	-6.197	15.427	-7.099	-3.072	12.382	-5.144	-10.067	47.216	-15.936	3.405	-17.136	26.537	11.052	-67.585	3.889
127	127	0.7434	-6.403	14.877	-7.06	-3.818	12.745	-6.026	-10.558	48.658	-15.3	2.238	-17.983	26.51	10.271	-68.952	3.844
128	128	0.7493	-6.61	14.316	-7.095	-4.509	13.189	-6.867	-11.148	50.254	-14.24	1.46	-18.374	25.865	9.586	-70.041	3.59
129	129	0.7552	-6.812	13.763	-7.239	-5.144	13.716	-7.502	-11.722	51.96	-12.897	1.373	-18.107	24.555	9.243	-70.631	2.987
130	130	0.7611	-6.993	13.248	-7.441	-5.682	14.352	-7.956	-12.28	53.747	-11.49	1.846	-17.197	22.785	9.183	-70.643	2.06
131	131	0.767	-7.153	12.806	-7.654	-6.165	15.127	-8.273	-12.756	55.626	-10.116	2.701	-15.891	20.631	9.412	-70.255	0.806
132	132	0.7729	-7.293	12.457	-7.855	-6.586	16.037	-8.395	-13.091	57.551	-8.865	3.824	-14.454	18.223	9.916	-69.643	-0.674
133	133	0.7788	-7.414	12.211	-8.025	-6.945	17.066	-8.328	-13.278	59.467	-7.815	5.073	-13.033	15.772	10.601	-68.901	-2.248
134	134	0.7847	-7.508	12.08	-8.204	-7.205	18.21	-8.075	-13.326	61.301	-6.98	6.219	-11.654	13.407	11.255	-68.006	-3.836
135	135	0.7906	-7.562	12.1	-8.411	-7.325	19.49	-7.602	-13.193	62.955	-6.421	7.005	-10.404	11.275	11.654	-66.998	-5.351
136	136	0.7965	-7.574	12.273	-8.596	-7.329	20.898	-7.034	-12.932	64.431	-6.036	7.466	-9.305	9.34	11.818	-65.951	-6.783
137	137	0.8024	-7.571	12.573	-8.7	-7.302	22.453	-6.408	-12.528	65.847	-5.885	7.728	-8.298	7.634	11.856	-64.888	-8.169
138	138	0.8083	-7.563	12.976	-8.759	-7.226	24.125	-5.775	-12.078	67.144	-5.942	7.737	-7.377	6.345	11.69	-63.819	-9.329
139	139	0.8142	-7.565	13.463	-8.754	-7.155	25.858	-5.126	-11.534	68.284	-6.157	7.562	-6.526	5.57	11.389	-62.747	-10.129
140	140	0.8201	-7.564	14.008	-8.712	-7.06	27.627	-4.498	-10.971	69.285	-6.551	7.322	-5.755	5.332	11.056	-61.69	-10.578
141	141	0.826	-7.551	14.597	-8.638	-6.935	29.426	-3.874	-10.382	70.167	-7.176	7.223	-5.068	5.695	10.884	-60.626	-10.66
142	142	0.8319	-7.511	15.191	-8.53	-6.799	31.21	-3.19	-9.651	70.944	-7.922	7.086	-4.473	6.428	10.725	-59.592	-10.475
143	143	0.8378	-7.44	15.743	-8.334	-6.694	32.905	-2.595	-8.864	71.568	-8.745	6.744	-4.005	7.549	10.423	-58.629	-9.996
144	144	0.8437	-7.315	16.232	-8.095	-6.576	34.463	-2.075	-8.065	71.972	-9.607	6.341	-3.749	8.918	10.106	-57.741	-9.321
145	145	0.8496	-7.133	16.663	-7.819	-6.451	35.874	-1.592	-7.209	72.144	-10.43	6.041	-3.67	10.358	9.934	-56.855	-8.553
146	146	0.8555	-6.907	17.012	-7.547	-6.286	37.106	-1.003	-6.221	72.053	-11.225	5.808	-3.716	11.806	9.839	-55.907	-7.7
147	147	0.8614	-6.695	17.264	-7.279	-6.143	38.252	-0.401	-5.224	71.941	-11.897	5.595	-3.679	13.172	9.727	-54.858	-6.792
148	148	0.8673	-6.523	17.433	-7.029	-6.047	39.337	0.232	-4.194	71.858	-12.377	5.212	-3.541	14.383	9.441	-53.751	-5.845
149	149	0.8732	-6.364	17.531	-6.769	-5.98	40.321	0.956	-3.056	71.772	-12.657	4.826	-3.288	15.227	9.116	-52.549	-5.028
150	150	0.8791	-6.181	17.561	-6.538	-5.873	41.181	1.797	-1.822	71.639	-12.816	4.58	-2.934	15.794	8.879	-51.237	-4.315
151	151	0.885	-5.949	17.523	-6.341	-5.676	41.939	2.512	-0.729	71.421	-12.819	4.263	-2.499	16.104	8.515	-49.799	-3.696
152	152	0.8909	-5.691	17.376	-6.116	-5.506	42.488	3.117	0.305	70.931	-12.648	3.958	-2.119	16.126	8.159	-48.227	-3.208
153	153	0.8968	-5.415	17.12	-5.906	-5.323	42.878	3.683	1.309	70.322	-12.354	3.712	-1.796	15.834	7.887	-46.627	-2.894
154	154	0.9027	-5.132	16.773	-5.661	-5.177	43.11	4.21	2.298	69.641	-12.039	3.463	-1.465	15.344	7.607	-45.005	-2.738
155	155	0.9086	-4.837	16.36	-5.381	-5.063	43.251	4.52	3.118	68.928	-11.613	3.075	-1.115	14.754	7.196	-43.363	-2.621
156	156	0.9145	-4.541	15.949	-5.094	-4.934	43.406	4.636	3.725	68.207	-11.135	2.693	-0.74	14.123	6.767	-41.676	-2.529
157	157	0.9204	-4.25	15.582	-4.805	-4.766	43.609	4.599	4.116	67.496	-10.775	2.532	-0.329	13.456	6.508	-39.946	-2.605
158	158	0.9263	-4.005	15.273	-4.526	-4.613	43.926	4.429	4.304	66.803	-10.525	2.544	0.036	12.84	6.408	-38.216	-2.793
159	159	0.9322	-3.79	14.985	-4.306	-4.422	44.295	4.116	4.278	66.128	-10.405	2.423	0.335	12.409	6.185	-36.55	-2.983
160	160	0.9381	-3.552	14.736	-4.097	-4.168	44.697	3.698	4.108	65.464	-10.527	2.366	0.648	12.175	5.985	-34.881	-3.225
161	161	0.944	-3.231	14.523	-3.804	-3.903	45.062	3.05	3.811	64.665	-10.997	2.492	0.927	12.274	5.943	-33.161	-3.51
162	162	0.9499	-2.843	14.353	-3.433	-3.63	45.385	2.245	3.418	63.581	-11.783	2.767	1.012	12.701	6.041	-31.417	-3.781
163	163	0.9558	-2.462	14.258	-3.093	-3.299	45.813	1.29	2.785	62.483	-12.76	3.22	1.095	13.454	6.246	-29.634	-3.972
164	164	0.9617	-2.139	14.241	-2.764	-3.002	46.338	0.271	2.046	61.377	-13.937	3.707	1.265	14.402	6.443	-27.745	-4.242
165	165	0.9676	-1.854	14.286	-2.421	-2.737	46.919	-0.761	1.298	60.269	-15.235	4.106	1.495	15.394	6.541	-25.815	-4.62
166	166	0.9735	-1.555	14.386	-2.11	-2.418	47.542	-1.744	0.552	59.192	-16.635	4.57	1.743	16.433	6.672	-23.914	-5.03
167	167	0.9794	-1.211	14.54	-1.829	-2.008	48.237	-2.796	-0.318	58.159	-18.038	5.32	2.022	17.435	7.013	-21.991	-5.488
168	168	0.9853	-0.856	14.747	-1.509	-1.596	48.965	-3.865	-1.216	56.934	-19.345	6.176	2.223	18.354	7.439	-19.97	-5.926
169	169	0.9912	-0.538	14.973	-1.136	-1.273	49.704	-4.983	-2.123	55.641	-20.417	7.131	2.416	19.008	7.976	-17.874	-6.464
170	170	0.9971	-0.248	15.206	-0.733	-0.984	50.423	-5.966	-2.932	54.435	-21.367	8.093	2.748	19.445	8.463	-15.759	-7.027
171	171	1.003	0.039	15.445	-0.356	-0.668	51.115	-6.881	-3.691	53.276	-22.125	8.905	3.164	19.678	8.789	-13.664	-7.574
172	172	1.0089	0.338	15.695	-0.036	-0.298	51.784	-7.719	-4.369	52.075	-22.615	9.605	3.59	19.627	9.051	-11.556	-8.122
173	173	1.0148	0.635	15.941	0.29	0.067	52.408	-8.422	-4.923	50.765	-22.905	10.217	3.941	19.318	9.288	-9.447	-8.666
174	174	1.0207	0.918	16.159	0.632	0.39	52.943	-8.849	-5.263	49.364	-23.112	10.837	4.253	18.856	9.555	-7.328	-9.142
175	175	1.0266	1.155	16.37	0.979	0.64	53.446	-9.188	-5.468	47.952	-23.036	11.085	4.349	18.195	9.659	-5.462	-9.54
176	176	1.0325	1.336	16.587	1.344	0.81	53.929	-9.374	-5.538	46.572	-22.823	11.212	4.4	17.433	9.728	-3.713	-9.85
177	177	1.0384	1.463	16.797	1.708	0.945	54.381	-9.422	-5.531	45.177	-22.586	11.277	4.508	16.607	9.743	-1.923	-10.139
178	178	1.0443	1.572	16.975	2.04	1.095	54.755	-9.369	-5.465	43.639	-22.315	11.165	4.755	15.783	9.553	0.051	-10.353
179	179	1.0502	1.687	17.121	2.35	1.259	55.072	-9.404	-5.445	42.071	-21.818	11.02	4.968	14.895	9.399	1.978	-10.488
180	180	1.0561	1.82	17.251	2.671	1.439	55.358	-9.443	-5.471	40.552	-21.382	11.154	5.092	14.034	9.537	3.807	-10.643
181	181	1.062	1.946	17.374	3.02	1.552	55.643	-9.438	-5.436	39.138	-21.057	11.375	5.22	13.241	9.776	5.569	-10.824
182	182	1.0679	2.042	17.478	3.377	1.639	55.879	-9.399	-5.407	37.659	-20.905	11.588	5.479	12.684	9.946	7.466	-10.934
183	183	1.0738	2.1	17.567	3.702	1.747	56.103	-9.399	-5.482	36.205	-20.847	11.911	5.8	12.279	10.172	9.409	-11.046
184	184	1.0797	2.14	17.663	3.999	1.869	56.305	-9.413	-5.605	34.749	-20.881	12.249	6.03	12.003	10.428	11.24	-11.167
185	185	1.0856	2.194	17.746	4.334	1.985	56.459	-9.524	-5.821	33.28	-21.106	12.676	6.166	11.983	10.758	12.955	-11.277
186	186	1.0915	2.243	17.816	4.58	2.195	56.628	-9.675	-6.113	31.87	-21.505	12.964	6.417	12.169	10.887	14.708	-11.418
187	187	1.0974	2.267	17.882	4.76	2.442	56.802	-9.733	-6.415	30.519	-22.14	13.366	6.838	12.541	11.009	16.589	-11.576
188	188	1.1033	2.262	17.956	4.95	2.644	56.947	-9.727	-6.672	29.195	-22.783	13.732	7.334	12.869	11.071	18.481	-11.762
189	189	1.1092	2.255	18.027	5.187	2.753	57.053	-9.705	-6.821	27.911	-23.496	13.888	7.725	13.274	11.005	20.162	-11.94
190	190	1.1151	2.26	18.087	5.41	2.862	57.221	-9.827	-7.013	26.928	-24.236	14.004	8.118	13.796	10.901	21.588	-12.129
191	191	1.121	2.283	18.123	5.563	3.1	57.312	-10.01	-7.292	26.003	-24.779	14.029	8.304	14.066	10.807	22.714	-12.435
192	192	1.1269	2.297	18.139	5.665	3.37	57.357	-10.155	-7.508	25.116	-25.14	13.833	8.261	14.146	10.671	23.542	-12.773
193	193	1.1328	2.31	18.123	5.774	3.644	57.302	-10.241	-7.706	24.168	-25.435	13.573	7.84	14.18	10.653	24.011	-13.067
194	194	1.1387	2.32	18.071	5.931	3.859	57.207	-10.256	-7.829	23.4	-25.695	13.262	7.454	14.068	10.612	24.339	-13.374
195	195	1.1446	2.329	17.999	6.094	4.023	57.144	-10.302	-7.894	22.912	-25.724	12.98	7.43	13.588	10.493	24.813	-13.816
196	196	1.1505	2.338	17.916	6.199	4.239	57.08	-10.32	-7.953	22.641	-25.632	12.717	7.53	12.893	10.369	25.216	-14.321
197	197	1.1564	2.349	17.799	6.315	4.501	56.939	-10.358	-8.107	22.409	-25.643	12.521	7.481	12.504	10.333	25.356	-14.605
198	198	1.1623	2.37	17.641	6.488	4.74	56.699	-10.252	-8.258	22.196	-25.971	12.559	7.484	12.388	10.43	25.499	-14.746
199	199	1.1682	2.393	17.47	6.714	4.945	56.425	-10.115	-8.444	22.055	-26.366	12.996	7.798	12.267	10.723	25.935	-14.881
200	200	1.1741	2.409	17.299	6.943	5.149	56.13	-9.792	-8.611	22.084	-27.063	13.576	7.672	12.546	11.313	25.781	-14.735
201	201	1.18	2.407	17.128	7.119	5.395	55.859	-9.485	-8.886	22.253	-28.176	14.189	6.295	13.772	12.413	24.273	-14.126
