# Supplementary material for: Gait phenotypes in paediatric hereditary spastic paraplegia revealed by dynamic time warping analysis and random forests
Source: PLoS One. 2018 Mar 8;13(3):e0192345. doi: 10.1371/journal.pone.0192345 (PMC5843164; doi:10.1371/journal.pone.0192345)
Supplement: S2 Data — (ZIP) [file pone.0192345.s009.zip › Healthy/Left.SR.HEALTHY18.4.csv]

	Epoch	Time	Pelvic.obliquity	Pelvic.tilt	Pelvic rotation	Hip.abd.add	Hip.flexion	Hip.rotation	Knee.abd.add	Knee.flexion	Knee.rotation	Ankle.abd.add	Ankle.flexion	Ankle.rotation	Forefoot.abd.add	Forefoot.flexion	Forefoot.rotation
1	1	0	0.564	11.967	3.403	3.222	48.534	-14.589	-12.804	17.809	-21.957	10.312	4.287	12.325	3.66	23.583	-18.861
2	2	0.00597	0.491	11.886	3.437	3.364	48.44	-14.262	-12.908	18.18	-21.568	10.67	4.492	11.954	4.026	23.49	-18.427
3	3	0.01194	0.427	11.823	3.461	3.487	48.404	-13.845	-12.922	18.794	-21.192	11.05	4.729	11.612	4.48	23.243	-17.869
4	4	0.01791	0.375	11.769	3.479	3.614	48.369	-13.333	-12.858	19.523	-20.921	11.326	4.593	11.456	5.068	22.511	-17.169
5	5	0.02388	0.324	11.737	3.49	3.733	48.323	-12.745	-12.713	20.284	-20.723	11.398	3.815	11.548	5.8	21.063	-16.29
6	6	0.02985	0.277	11.736	3.499	3.856	48.27	-12.112	-12.511	21.034	-20.548	11.181	2.498	11.76	6.507	19.008	-15.306
7	7	0.03582	0.242	11.756	3.509	3.976	48.269	-11.483	-12.297	21.868	-20.431	10.833	0.891	11.975	7.163	16.599	-14.35
8	8	0.04179	0.227	11.789	3.521	4.089	48.307	-10.794	-12.024	22.771	-20.319	10.251	-0.888	12.1	7.617	13.942	-13.385
9	9	0.04776	0.234	11.82	3.528	4.257	48.355	-9.992	-11.765	23.681	-20.214	9.707	-2.497	12.042	7.925	11.458	-12.44
10	10	0.05373	0.289	11.835	3.52	4.523	48.37	-9.06	-11.501	24.567	-20.134	9.303	-3.589	11.719	8.057	9.505	-11.593
11	11	0.0597	0.393	11.829	3.489	4.859	48.407	-7.996	-11.165	25.61	-20.001	8.988	-4.063	11.022	7.982	8.058	-10.88
12	12	0.06567	0.539	11.796	3.429	5.238	48.508	-6.708	-10.684	26.982	-19.974	8.856	-4.145	10.007	7.905	6.828	-10.343
13	13	0.07164	0.723	11.74	3.328	5.679	48.611	-5.357	-10.132	28.531	-19.981	8.708	-4.096	8.818	7.741	5.59	-9.947
14	14	0.07761	0.944	11.665	3.2	6.165	48.642	-3.968	-9.505	30.027	-20.058	8.578	-3.813	7.535	7.505	4.594	-9.702
15	15	0.08358	1.207	11.573	3.051	6.694	48.588	-2.618	-8.833	31.349	-20.192	8.503	-3.284	6.23	7.267	3.954	-9.598
16	16	0.08955	1.496	11.485	2.879	7.25	48.445	-1.332	-8.134	32.428	-20.378	8.351	-2.681	5.006	6.976	3.514	-9.568
17	17	0.09552	1.769	11.421	2.675	7.813	48.212	-0.11	-7.456	33.244	-20.7	8.088	-2.105	3.986	6.617	3.171	-9.604
18	18	0.10149	2.016	11.378	2.449	8.357	47.926	0.85	-6.906	33.874	-21.047	7.718	-1.472	3.213	6.178	2.951	-9.706
19	19	0.10746	2.257	11.34	2.212	8.863	47.607	1.482	-6.462	34.367	-21.366	7.227	-0.841	2.711	5.685	2.766	-9.837
20	20	0.11343	2.507	11.302	1.979	9.375	47.247	1.799	-6.202	34.725	-21.687	6.755	-0.315	2.497	5.241	2.541	-9.954
21	21	0.1194	2.773	11.249	1.769	9.913	46.844	1.722	-6.206	34.978	-21.891	6.319	0.104	2.449	4.837	2.262	-10.091
22	22	0.12537	3.05	11.168	1.597	10.451	46.384	1.358	-6.387	35.15	-21.951	5.904	0.513	2.446	4.448	2.003	-10.247
23	23	0.13134	3.317	11.075	1.467	10.94	45.893	0.788	-6.66	35.249	-21.886	5.54	0.966	2.507	4.11	1.82	-10.384
24	24	0.13731	3.548	10.98	1.381	11.363	45.392	0.113	-6.986	35.299	-21.728	5.166	1.472	2.611	3.754	1.706	-10.479
25	25	0.14328	3.733	10.878	1.352	11.715	44.862	-0.561	-7.321	35.292	-21.569	4.849	2.022	2.729	3.436	1.678	-10.563
26	26	0.14925	3.888	10.755	1.364	12.01	44.301	-1.163	-7.614	35.263	-21.479	4.636	2.54	2.874	3.217	1.65	-10.639
27	27	0.15522	4.032	10.612	1.407	12.277	43.714	-1.667	-7.851	35.234	-21.5	4.525	2.969	3.056	3.106	1.555	-10.703
28	28	0.16119	4.181	10.452	1.489	12.531	43.101	-2.04	-8.021	35.199	-21.683	4.376	3.384	3.274	2.937	1.447	-10.762
29	29	0.16716	4.331	10.279	1.6	12.765	42.464	-2.327	-8.135	35.134	-21.967	4.292	3.797	3.505	2.821	1.371	-10.832
30	30	0.17313	4.47	10.101	1.734	12.981	41.823	-2.551	-8.227	35.064	-22.243	4.308	4.167	3.701	2.799	1.283	-10.872
31	31	0.1791	4.585	9.932	1.888	13.162	41.18	-2.695	-8.277	34.972	-22.509	4.341	4.529	3.867	2.794	1.209	-10.876
32	32	0.18507	4.663	9.796	2.049	13.305	40.564	-2.785	-8.309	34.879	-22.721	4.321	4.95	3.957	2.72	1.189	-10.875
33	33	0.19104	4.702	9.7	2.207	13.406	39.968	-2.761	-8.293	34.751	-22.949	4.419	5.361	4.014	2.756	1.213	-10.866
34	34	0.19701	4.709	9.653	2.358	13.475	39.407	-2.664	-8.245	34.607	-23.098	4.55	5.749	3.955	2.841	1.238	-10.865
35	35	0.20298	4.708	9.66	2.484	13.542	38.902	-2.559	-8.201	34.459	-23.113	4.73	6.114	3.763	2.991	1.263	-10.88
36	36	0.20895	4.696	9.728	2.586	13.608	38.47	-2.481	-8.179	34.32	-23.013	4.848	6.442	3.503	3.101	1.247	-10.891
37	37	0.21492	4.655	9.865	2.672	13.628	38.11	-2.409	-8.14	34.176	-22.857	4.93	6.738	3.238	3.204	1.202	-10.898
38	38	0.22089	4.582	10.056	2.742	13.611	37.821	-2.404	-8.138	34.044	-22.558	5.085	7.099	2.926	3.371	1.237	-10.893
39	39	0.22686	4.488	10.302	2.804	13.558	37.593	-2.418	-8.15	33.899	-22.258	5.255	7.433	2.66	3.554	1.27	-10.886
40	40	0.23283	4.391	10.589	2.851	13.496	37.419	-2.473	-8.177	33.749	-21.968	5.434	7.743	2.443	3.748	1.292	-10.89
41	41	0.2388	4.299	10.91	2.871	13.447	37.277	-2.514	-8.2	33.586	-21.745	5.665	8.051	2.281	3.989	1.338	-10.914
42	42	0.24477	4.205	11.247	2.862	13.409	37.142	-2.526	-8.212	33.408	-21.573	5.808	8.363	2.166	4.145	1.381	-10.944
43	43	0.25074	4.093	11.582	2.839	13.345	37.014	-2.664	-8.276	33.221	-21.378	5.895	8.657	2.163	4.246	1.396	-10.974
44	44	0.25671	3.97	11.897	2.813	13.257	36.867	-2.89	-8.362	33.004	-21.17	5.927	8.953	2.273	4.296	1.415	-10.975
45	45	0.26268	3.855	12.18	2.781	13.181	36.686	-3.143	-8.47	32.766	-20.991	5.959	9.234	2.422	4.333	1.435	-10.992
46	46	0.26865	3.754	12.415	2.745	13.123	36.449	-3.452	-8.618	32.505	-20.776	6.041	9.49	2.577	4.41	1.447	-11.016
47	47	0.27462	3.665	12.579	2.704	13.087	36.121	-3.787	-8.792	32.197	-20.549	6.167	9.681	2.753	4.532	1.425	-11.035
48	48	0.28059	3.566	12.678	2.64	13.08	35.702	-4.113	-8.985	31.847	-20.291	6.146	9.849	2.924	4.524	1.371	-11.042
49	49	0.28656	3.453	12.722	2.554	13.074	35.225	-4.456	-9.186	31.518	-19.956	6.076	10.042	3.051	4.473	1.309	-11.055
50	50	0.29253	3.317	12.73	2.462	13.063	34.7	-4.743	-9.393	31.182	-19.61	6.086	10.278	3.13	4.477	1.31	-11.071
51	51	0.2985	3.157	12.707	2.367	13.03	34.145	-5.013	-9.587	30.86	-19.198	6.034	10.519	3.139	4.435	1.297	-11.091
52	52	0.30447	2.973	12.66	2.262	12.979	33.562	-5.195	-9.739	30.544	-18.818	5.893	10.731	3.137	4.318	1.242	-11.103
53	53	0.31044	2.758	12.606	2.143	12.93	32.975	-5.248	-9.891	30.252	-18.51	5.824	10.954	3.075	4.242	1.221	-11.139
54	54	0.31641	2.526	12.54	2.016	12.854	32.394	-5.307	-10.043	29.974	-18.199	5.809	11.182	3.011	4.207	1.217	-11.197
55	55	0.32238	2.322	12.452	1.867	12.818	31.798	-5.298	-10.164	29.708	-17.931	5.817	11.385	2.929	4.209	1.199	-11.257
56	56	0.32835	2.166	12.355	1.69	12.861	31.199	-5.205	-10.277	29.461	-17.731	5.738	11.562	2.837	4.124	1.137	-11.303
57	57	0.33432	2.019	12.29	1.496	12.919	30.653	-5.092	-10.394	29.258	-17.548	5.618	11.768	2.745	3.984	1.076	-11.341
58	58	0.34029	1.825	12.283	1.313	12.901	30.176	-4.882	-10.45	29.079	-17.446	5.535	11.987	2.678	3.874	1.038	-11.37
59	59	0.34626	1.578	12.323	1.135	12.807	29.768	-4.657	-10.473	28.925	-17.331	5.3	12.205	2.608	3.631	0.97	-11.401
60	60	0.35223	1.33	12.399	0.946	12.693	29.426	-4.462	-10.496	28.818	-17.203	5.146	12.39	2.566	3.47	0.861	-11.424
61	61	0.3582	1.109	12.522	0.74	12.612	29.152	-4.277	-10.542	28.738	-17.061	5.108	12.548	2.516	3.418	0.74	-11.442
62	62	0.36417	0.908	12.691	0.526	12.542	28.944	-4.135	-10.578	28.661	-16.868	4.962	12.743	2.445	3.275	0.644	-11.469
63	63	0.37014	0.694	12.905	0.301	12.475	28.786	-3.994	-10.643	28.573	-16.644	4.804	12.962	2.345	3.108	0.586	-11.501
64	64	0.37611	0.46	13.131	0.073	12.379	28.635	-3.836	-10.71	28.5	-16.403	4.693	13.154	2.255	2.983	0.493	-11.503
65	65	0.38208	0.228	13.368	-0.15	12.266	28.516	-3.723	-10.772	28.444	-16.186	4.535	13.334	2.23	2.813	0.369	-11.504
66	66	0.38805	0.027	13.612	-0.36	12.163	28.421	-3.698	-10.828	28.398	-15.907	4.313	13.562	2.166	2.591	0.271	-11.539
67	67	0.39402	-0.135	13.858	-0.562	12.083	28.338	-3.746	-10.898	28.368	-15.569	4.084	13.804	2.075	2.367	0.166	-11.582
68	68	0.39999	-0.278	14.09	-0.774	12.029	28.247	-3.816	-10.999	28.367	-15.238	4.024	14.043	2.015	2.287	0.065	-11.609
69	69	0.40596	-0.435	14.301	-0.996	11.958	28.145	-3.902	-11.105	28.38	-14.89	3.976	14.28	1.948	2.221	-0.045	-11.654
70	70	0.41193	-0.599	14.499	-1.226	11.897	28.025	-3.93	-11.211	28.391	-14.611	3.921	14.54	1.896	2.126	-0.127	-11.702
71	71	0.4179	-0.749	14.679	-1.448	11.851	27.898	-3.977	-11.329	28.423	-14.332	3.888	14.785	1.815	2.053	-0.232	-11.774
72	72	0.42387	-0.86	14.833	-1.657	11.834	27.757	-4.064	-11.459	28.476	-14.064	3.889	15.043	1.739	2.005	-0.335	-11.854
73	73	0.42984	-0.946	14.971	-1.855	11.832	27.604	-4.166	-11.57	28.55	-13.784	3.828	15.315	1.634	1.912	-0.454	-11.943
74	74	0.43581	-1.025	15.085	-2.059	11.83	27.451	-4.308	-11.694	28.667	-13.427	3.848	15.657	1.482	1.896	-0.511	-12.032
75	75	0.44178	-1.11	15.181	-2.266	11.83	27.288	-4.446	-11.836	28.808	-13.084	3.883	16.052	1.358	1.875	-0.533	-12.093
76	76	0.44775	-1.185	15.269	-2.473	11.832	27.092	-4.494	-11.927	28.939	-12.852	3.938	16.442	1.264	1.866	-0.554	-12.158
77	77	0.45372	-1.236	15.35	-2.683	11.863	26.878	-4.522	-12.004	29.065	-12.637	3.896	16.768	1.145	1.79	-0.659	-12.243
78	78	0.45969	-1.271	15.427	-2.895	11.92	26.672	-4.576	-12.123	29.205	-12.423	3.966	17.048	1.053	1.814	-0.792	-12.305
79	79	0.46566	-1.309	15.495	-3.1	11.948	26.479	-4.693	-12.217	29.374	-12.116	3.86	17.317	0.92	1.713	-0.989	-12.379
80	80	0.47163	-1.346	15.56	-3.305	11.964	26.276	-4.775	-12.294	29.518	-11.865	3.852	17.614	0.815	1.684	-1.117	-12.46
81	81	0.4776	-1.378	15.623	-3.508	11.981	26.064	-4.861	-12.371	29.663	-11.598	3.837	17.945	0.711	1.645	-1.22	-12.521
82	82	0.48357	-1.407	15.695	-3.714	11.996	25.856	-4.944	-12.447	29.817	-11.357	3.885	18.261	0.632	1.661	-1.342	-12.581
83	83	0.48954	-1.426	15.777	-3.935	12.041	25.642	-4.992	-12.528	29.96	-11.126	3.86	18.595	0.525	1.606	-1.456	-12.653
84	84	0.49551	-1.448	15.875	-4.155	12.062	25.44	-5.012	-12.57	30.09	-10.915	3.867	18.941	0.401	1.583	-1.536	-12.751
85	85	0.50148	-1.476	15.981	-4.363	12.07	25.249	-5.056	-12.633	30.247	-10.681	4.004	19.259	0.238	1.687	-1.642	-12.873
86	86	0.50745	-1.506	16.101	-4.565	12.081	25.081	-5.152	-12.741	30.416	-10.405	4.149	19.505	0.077	1.808	-1.829	-12.983
87	87	0.51342	-1.527	16.233	-4.764	12.082	24.922	-5.238	-12.801	30.579	-10.125	4.117	19.745	-0.089	1.785	-2.056	-13.097
88	88	0.51939	-1.548	16.377	-4.957	12.086	24.756	-5.237	-12.829	30.738	-9.932	4.157	20.017	-0.264	1.814	-2.232	-13.224
89	89	0.52536	-1.58	16.529	-5.147	12.09	24.6	-5.267	-12.912	30.918	-9.735	4.332	20.349	-0.395	1.934	-2.348	-13.307
90	90	0.53133	-1.621	16.691	-5.349	12.088	24.43	-5.222	-12.947	31.067	-9.608	4.417	20.668	-0.455	1.974	-2.483	-13.352
91	91	0.5373	-1.663	16.853	-5.554	12.089	24.252	-5.156	-12.978	31.194	-9.48	4.455	20.898	-0.53	1.993	-2.695	-13.402
92	92	0.54327	-1.705	17.014	-5.748	12.082	24.082	-5.104	-13.017	31.351	-9.37	4.556	21.111	-0.577	2.065	-2.936	-13.439
93	93	0.54924	-1.742	17.172	-5.926	12.068	23.92	-5.08	-13.074	31.546	-9.284	4.711	21.293	-0.556	2.177	-3.233	-13.424
94	94	0.55521	-1.773	17.315	-6.089	12.052	23.735	-5.026	-13.11	31.747	-9.238	4.786	21.41	-0.497	2.225	-3.623	-13.376
95	95	0.56118	-1.806	17.435	-6.227	12.013	23.533	-5	-13.142	31.95	-9.159	4.819	21.509	-0.407	2.248	-4.046	-13.274
96	96	0.56715	-1.846	17.533	-6.364	11.966	23.292	-4.955	-13.172	32.151	-9.105	4.804	21.564	-0.269	2.23	-4.537	-13.133
97	97	0.57312	-1.887	17.604	-6.499	11.919	23.025	-4.96	-13.233	32.355	-9.036	4.699	21.551	-0.079	2.131	-5.134	-12.961
98	98	0.57909	-1.918	17.644	-6.628	11.859	22.731	-4.981	-13.277	32.572	-8.951	4.596	21.506	0.125	2.055	-5.77	-12.776
99	99	0.58506	-1.933	17.659	-6.748	11.791	22.416	-5.06	-13.348	32.785	-8.786	4.617	21.445	0.294	2.103	-6.397	-12.588
100	100	0.59103	-1.933	17.655	-6.866	11.731	22.079	-5.121	-13.394	32.989	-8.655	4.531	21.303	0.507	2.067	-7.116	-12.379
101	101	0.597	-1.924	17.623	-6.976	11.65	21.699	-5.194	-13.395	33.187	-8.552	4.383	21.15	0.771	1.989	-7.874	-12.168
102	102	0.60297	-1.904	17.563	-7.087	11.575	21.282	-5.281	-13.429	33.408	-8.448	4.503	20.993	0.974	2.15	-8.608	-12.012
103	103	0.60894	-1.87	17.492	-7.199	11.509	20.861	-5.451	-13.514	33.649	-8.283	4.686	20.814	1.16	2.375	-9.378	-11.871
104	104	0.61491	-1.831	17.425	-7.305	11.429	20.434	-5.611	-13.58	33.854	-8.164	4.918	20.535	1.416	2.65	-10.215	-11.711
105	105	0.62088	-1.782	17.349	-7.409	11.329	20.018	-5.83	-13.658	34.091	-8.022	5.242	20.298	1.669	2.999	-11.017	-11.578
106	106	0.62685	-1.723	17.266	-7.502	11.201	19.594	-6.033	-13.709	34.364	-7.921	5.735	20.068	1.957	3.496	-11.815	-11.431
107	107	0.63282	-1.662	17.182	-7.584	11.061	19.171	-6.23	-13.731	34.663	-7.849	5.965	19.754	2.305	3.769	-12.775	-11.245
108	108	0.63879	-1.603	17.097	-7.667	10.911	18.74	-6.427	-13.735	34.976	-7.805	5.997	19.334	2.729	3.882	-13.903	-11.019
109	109	0.64476	-1.545	17.012	-7.775	10.754	18.311	-6.586	-13.706	35.316	-7.779	5.891	18.846	3.23	3.896	-15.144	-10.73
110	110	0.65073	-1.491	16.932	-7.897	10.593	17.911	-6.754	-13.694	35.711	-7.702	5.635	18.298	3.702	3.795	-16.5	-10.428
111	111	0.6567	-1.468	16.865	-8.028	10.373	17.574	-6.886	-13.634	36.196	-7.646	5.214	17.631	4.237	3.582	-18.033	-10.074
112	112	0.66267	-1.488	16.791	-8.148	10.076	17.27	-7.005	-13.535	36.726	-7.602	4.656	16.834	4.831	3.278	-19.721	-9.677
113	113	0.66864	-1.562	16.695	-8.264	9.693	16.983	-7.056	-13.379	37.292	-7.611	4.059	15.947	5.468	2.961	-21.49	-9.256
114	114	0.67461	-1.688	16.565	-8.395	9.225	16.713	-7.013	-13.156	37.92	-7.664	3.476	15.021	6.103	2.677	-23.286	-8.839
115	115	0.68058	-1.87	16.403	-8.538	8.691	16.464	-6.901	-12.92	38.598	-7.75	2.966	14.039	6.712	2.468	-25.107	-8.442
116	116	0.68655	-2.103	16.213	-8.671	8.075	16.25	-6.756	-12.66	39.329	-7.885	2.625	12.861	7.334	2.468	-27.088	-8.06
117	117	0.69252	-2.387	16.015	-8.771	7.352	16.088	-6.539	-12.305	40.111	-8.107	2.508	11.539	7.984	2.732	-29.158	-7.691
118	118	0.69849	-2.712	15.818	-8.851	6.548	16.015	-6.274	-11.888	40.963	-8.435	2.615	10.092	8.681	3.249	-31.305	-7.35
119	119	0.70446	-3.052	15.619	-8.917	5.701	16.039	-5.978	-11.438	41.908	-8.838	2.932	8.523	9.404	4.009	-33.539	-7.029
120	120	0.71043	-3.379	15.426	-8.967	4.855	16.161	-5.631	-10.96	42.95	-9.374	3.53	6.823	10.179	5.079	-35.868	-6.729
121	121	0.7164	-3.682	15.258	-9.004	4.027	16.379	-5.244	-10.379	44.172	-10.049	3.846	5.096	11.076	5.974	-38.353	-6.383
122	122	0.72237	-3.965	15.108	-9.042	3.211	16.71	-4.894	-9.83	45.44	-10.769	4.314	3.168	12.068	7.097	-40.972	-6.013
123	123	0.72834	-4.233	14.962	-9.076	2.423	17.141	-4.641	-9.395	46.788	-11.515	4.748	1.106	13.162	8.235	-43.724	-5.604
124	124	0.73431	-4.477	14.815	-9.122	1.679	17.636	-4.423	-9.063	48.196	-12.296	5.073	-1.065	14.361	9.302	-46.589	-5.12
125	125	0.74028	-4.692	14.667	-9.182	0.971	18.196	-4.263	-8.82	49.658	-13.088	5.112	-3.283	15.704	10.136	-49.516	-4.525
126	126	0.74625	-4.879	14.504	-9.274	0.308	18.803	-4.217	-8.722	51.117	-13.763	4.83	-5.359	17.142	10.639	-52.274	-3.799
127	127	0.75222	-5.053	14.319	-9.412	-0.289	19.445	-4.205	-8.761	52.566	-14.26	4.412	-7.091	18.522	10.876	-54.65	-2.998
128	128	0.75819	-5.225	14.105	-9.602	-0.839	20.113	-4.25	-8.929	54.002	-14.516	3.836	-8.463	19.795	10.817	-56.63	-2.142
129	129	0.76416	-5.396	13.859	-9.849	-1.341	20.8	-4.371	-9.253	55.4	-14.461	3.215	-9.555	20.855	10.576	-58.273	-1.28
130	130	0.77013	-5.563	13.593	-10.142	-1.803	21.507	-4.551	-9.677	56.767	-14.047	2.535	-10.427	21.506	10.157	-59.646	-0.541
131	131	0.7761	-5.717	13.299	-10.454	-2.214	22.223	-4.764	-10.191	58.173	-13.263	1.786	-11.104	21.549	9.525	-60.85	-0.052
132	132	0.78207	-5.859	12.985	-10.789	-2.571	22.941	-4.884	-10.689	59.61	-12.277	1.239	-11.644	21.089	8.977	-61.936	0.195
133	133	0.78804	-5.995	12.655	-11.163	-2.888	23.682	-4.956	-11.183	61.072	-11.131	0.969	-11.882	20.202	8.575	-62.732	0.171
134	134	0.79401	-6.12	12.32	-11.559	-3.157	24.433	-4.938	-11.624	62.543	-9.906	0.998	-11.551	18.938	8.266	-62.978	-0.154
135	135	0.79998	-6.233	11.998	-11.967	-3.354	25.193	-4.746	-11.964	63.993	-8.73	1.419	-10.67	17.4	8.155	-62.653	-0.75
136	136	0.80595	-6.327	11.698	-12.383	-3.465	25.983	-4.371	-12.171	65.429	-7.703	2.055	-9.457	15.606	8.184	-61.925	-1.655
137	137	0.81192	-6.41	11.436	-12.781	-3.542	26.801	-3.832	-12.172	66.759	-6.848	2.659	-8.313	13.674	8.275	-61.099	-2.794
138	138	0.81789	-6.476	11.223	-13.155	-3.577	27.649	-3.134	-11.971	67.996	-6.228	3.195	-7.348	11.748	8.413	-60.304	-4.078
139	139	0.82386	-6.519	11.083	-13.498	-3.543	28.551	-2.295	-11.595	69.154	-5.856	3.627	-6.605	9.935	8.545	-59.612	-5.408
140	140	0.82983	-6.541	11.037	-13.784	-3.45	29.512	-1.367	-11.056	70.171	-5.746	3.899	-6.045	8.371	8.598	-58.961	-6.696
141	141	0.8358	-6.541	11.1	-14.009	-3.335	30.508	-0.402	-10.356	70.923	-5.847	3.872	-5.651	7.106	8.439	-58.291	-7.911
142	142	0.84177	-6.525	11.251	-14.192	-3.191	31.54	0.499	-9.618	71.486	-6.162	3.603	-5.341	6.192	8.108	-57.594	-9.02
143	143	0.84774	-6.495	11.479	-14.331	-3.03	32.623	1.352	-8.851	71.95	-6.73	3.271	-5.003	5.638	7.736	-56.814	-10.043
144	144	0.85371	-6.455	11.771	-14.419	-2.866	33.75	2.172	-8.026	72.309	-7.506	2.887	-4.592	5.369	7.325	-55.891	-11.01
145	145	0.85968	-6.392	12.117	-14.476	-2.687	34.908	2.897	-7.197	72.53	-8.445	2.382	-4.122	5.326	6.81	-54.822	-11.956
146	146	0.86565	-6.291	12.488	-14.496	-2.484	36.03	3.546	-6.366	72.54	-9.586	1.945	-3.605	5.556	6.339	-53.551	-12.863
147	147	0.87162	-6.142	12.846	-14.474	-2.265	37.097	4.076	-5.58	72.415	-10.874	1.688	-3.026	5.987	6.002	-52.091	-13.74
148	148	0.87759	-5.948	13.164	-14.425	-2.035	38.075	4.567	-4.768	72.168	-12.244	1.511	-2.396	6.543	5.702	-50.493	-14.572
149	149	0.88356	-5.713	13.43	-14.359	-1.809	38.957	4.994	-3.946	71.818	-13.641	1.275	-1.744	7.225	5.332	-48.838	-15.312
150	150	0.88953	-5.474	13.641	-14.279	-1.616	39.749	5.329	-3.183	71.353	-15.066	1.065	-1.113	8.014	4.967	-47.136	-15.997
151	151	0.8955	-5.273	13.778	-14.175	-1.511	40.438	5.665	-2.419	70.763	-16.464	0.916	-0.548	8.854	4.648	-45.419	-16.611
152	152	0.90147	-5.105	13.829	-14.06	-1.45	41.007	5.997	-1.712	70.052	-17.84	0.884	-0.132	9.788	4.438	-43.749	-17.082
153	153	0.90744	-4.943	13.799	-13.918	-1.433	41.464	6.205	-1.124	69.245	-19.153	0.812	0.111	10.778	4.235	-42.197	-17.446
154	154	0.91341	-4.774	13.707	-13.772	-1.447	41.816	6.376	-0.568	68.334	-20.404	0.86	0.249	11.777	4.174	-40.651	-17.746
155	155	0.91938	-4.599	13.555	-13.623	-1.48	42.081	6.428	-0.132	67.378	-21.496	0.996	0.402	12.685	4.17	-39.053	-18.011
156	156	0.92535	-4.402	13.319	-13.475	-1.496	42.22	6.353	0.156	66.351	-22.428	1.169	0.558	13.539	4.161	-37.418	-18.181
157	157	0.93132	-4.177	13.021	-13.343	-1.475	42.249	6.166	0.318	65.234	-23.173	1.358	0.691	14.277	4.153	-35.75	-18.292
158	158	0.93729	-3.929	12.691	-13.218	-1.423	42.196	5.897	0.38	64.001	-23.742	1.692	0.791	14.801	4.26	-33.999	-18.452
159	159	0.94326	-3.685	12.363	-13.072	-1.377	42.127	5.515	0.319	62.737	-24.09	2.16	0.945	15.118	4.431	-32.148	-18.632
160	160	0.94923	-3.471	12.056	-12.902	-1.354	42.083	5.026	0.141	61.464	-24.235	2.609	1.153	15.317	4.528	-30.255	-18.768
161	161	0.9552	-3.291	11.791	-12.744	-1.333	42.096	4.49	-0.106	60.196	-24.245	3.039	1.379	15.44	4.589	-28.353	-18.875
162	162	0.96117	-3.144	11.579	-12.596	-1.304	42.178	3.891	-0.472	58.923	-24.056	3.738	1.62	15.383	4.847	-26.34	-19.007
163	163	0.96714	-3.008	11.438	-12.477	-1.212	42.333	3.242	-0.96	57.611	-23.746	4.449	1.831	15.229	5.08	-24.316	-19.126
164	164	0.97311	-2.873	11.382	-12.365	-1.063	42.563	2.55	-1.522	56.224	-23.345	5.049	2.028	15.08	5.176	-22.286	-19.147
165	165	0.97908	-2.723	11.407	-12.254	-0.866	42.868	1.81	-2.142	54.808	-22.89	5.732	2.309	14.943	5.271	-20.144	-19.111
166	166	0.98505	-2.557	11.504	-12.138	-0.621	43.237	1.016	-2.852	53.385	-22.454	6.672	2.763	14.83	5.455	-17.788	-19.074
167	167	0.99102	-2.389	11.691	-12.043	-0.326	43.687	0.222	-3.586	51.948	-21.954	7.617	3.293	14.667	5.584	-15.375	-19.014
168	168	0.99699	-2.244	11.961	-11.933	-0.046	44.206	-0.561	-4.3	50.438	-21.371	8.341	3.733	14.541	5.552	-13.077	-18.829
169	169	1.00296	-2.118	12.286	-11.826	0.247	44.763	-1.329	-5.04	48.875	-20.78	9.019	4.092	14.489	5.492	-10.86	-18.556
170	170	1.00893	-2	12.653	-11.709	0.549	45.328	-2.045	-5.778	47.249	-20.26	9.917	4.458	14.442	5.588	-8.555	-18.308
171	171	1.0149	-1.876	13.054	-11.577	0.857	45.88	-2.692	-6.459	45.525	-19.761	10.777	4.726	14.357	5.685	-6.302	-18.068
172	172	1.02087	-1.736	13.473	-11.421	1.158	46.388	-3.27	-7.02	43.693	-19.183	11.229	4.759	14.299	5.565	-4.347	-17.685
173	173	1.02684	-1.588	13.887	-11.268	1.463	46.859	-3.794	-7.528	41.816	-18.59	11.65	4.687	14.211	5.481	-2.481	-17.297
174	174	1.03281	-1.462	14.297	-11.09	1.773	47.287	-4.242	-8.059	39.868	-18.091	12.137	4.702	14.106	5.359	-0.505	-16.933
175	175	1.03878	-1.385	14.691	-10.902	2.034	47.641	-4.505	-8.468	37.808	-17.589	12.426	4.772	13.913	5.036	1.515	-16.54
176	176	1.04475	-1.372	15.048	-10.705	2.2	47.897	-4.616	-8.736	35.619	-17.029	12.416	4.75	13.691	4.521	3.432	-16.074
177	177	1.05072	-1.393	15.35	-10.5	2.353	48.078	-4.594	-8.987	33.478	-16.524	12.356	4.775	13.476	3.944	5.305	-15.541
178	178	1.05669	-1.409	15.595	-10.277	2.497	48.184	-4.441	-9.187	31.408	-16.156	12.308	4.828	13.275	3.384	7.139	-14.999
179	179	1.06266	-1.404	15.787	-10.042	2.611	48.186	-4.142	-9.256	29.318	-15.878	12.04	4.872	13.107	2.676	8.906	-14.383
180	180	1.06863	-1.393	15.922	-9.763	2.638	48.064	-3.739	-9.172	27.148	-15.639	11.499	4.868	12.989	1.803	10.601	-13.669
181	181	1.0746	-1.383	15.994	-9.462	2.621	47.868	-3.259	-9.038	25.023	-15.394	10.909	4.851	12.807	0.94	12.249	-12.936
182	182	1.08057	-1.39	16.007	-9.153	2.571	47.629	-2.671	-8.889	23.022	-15.215	10.296	4.786	12.586	0.111	13.776	-12.21
183	183	1.08654	-1.414	15.973	-8.831	2.451	47.319	-1.936	-8.64	21.07	-15.142	9.612	4.648	12.365	-0.689	15.19	-11.478
184	184	1.09251	-1.448	15.902	-8.493	2.299	46.982	-1.207	-8.397	19.235	-14.992	8.867	4.498	12.015	-1.485	16.504	-10.791
185	185	1.09848	-1.491	15.793	-8.158	2.152	46.63	-0.444	-8.185	17.547	-14.858	8.167	4.438	11.615	-2.231	17.811	-10.115
186	186	1.10445	-1.545	15.646	-7.82	1.999	46.277	0.392	-8.003	16.066	-14.838	7.574	4.475	11.17	-2.885	19.091	-9.501
187	187	1.11042	-1.595	15.467	-7.496	1.862	45.941	1.303	-7.837	14.84	-14.969	7.071	4.548	10.725	-3.426	20.244	-8.956
188	188	1.11639	-1.63	15.269	-7.167	1.749	45.641	2.128	-7.738	13.859	-15.129	6.702	4.558	10.311	-3.789	21.176	-8.479
189	189	1.12236	-1.647	15.053	-6.821	1.671	45.349	2.914	-7.7	13.066	-15.372	6.399	4.538	9.907	-4.067	21.944	-8.087
190	190	1.12833	-1.648	14.803	-6.465	1.619	45.066	3.629	-7.709	12.496	-15.763	6.226	4.548	9.602	-4.223	22.587	-7.785
191	191	1.1343	-1.626	14.53	-6.13	1.633	44.796	4.276	-7.776	12.156	-16.257	6.199	4.586	9.364	-4.243	23.088	-7.574
192	192	1.14027	-1.581	14.268	-5.82	1.681	44.569	4.797	-7.817	12.047	-16.723	6.12	4.613	9.175	-4.257	23.366	-7.42
193	193	1.14624	-1.527	14.031	-5.535	1.733	44.388	5.312	-7.79	12.145	-17.307	6.189	4.696	9.058	-4.101	23.533	-7.329
194	194	1.15221	-1.466	13.806	-5.272	1.817	44.256	5.715	-7.785	12.42	-17.928	6.456	4.919	9.014	-3.796	23.709	-7.296
195	195	1.15818	-1.392	13.598	-5.021	1.924	44.163	5.99	-7.772	12.84	-18.54	6.757	5.214	9.105	-3.459	23.813	-7.237
196	196	1.16415	-1.303	13.419	-4.784	2.058	44.116	6.081	-7.765	13.385	-19.071	7.098	5.482	9.335	-3.056	23.755	-7.143
197	197	1.17012	-1.207	13.281	-4.583	2.242	44.132	6.082	-7.781	14.09	-19.56	7.423	5.7	9.618	-2.658	23.493	-7.067
198	198	1.17609	-1.128	13.186	-4.393	2.424	44.21	5.991	-7.8	14.971	-19.928	7.821	5.836	9.896	-2.154	22.986	-6.994
199	199	1.18206	-1.061	13.121	-4.209	2.612	44.32	5.811	-7.851	15.953	-20.201	8.19	5.774	10.299	-1.622	22.159	-6.826
200	200	1.18803	-0.99	13.087	-4.031	2.814	44.446	5.56	-7.933	16.977	-20.404	8.579	5.616	10.856	-1.044	21.15	-6.512
201	201	1.194	-0.913	13.088	-3.854	3.038	44.575	5.331	-8.037	18.014	-20.597	9.04	5.357	11.493	-0.373	19.993	-6.084
