# Supplementary material for: Gait phenotypes in paediatric hereditary spastic paraplegia revealed by dynamic time warping analysis and random forests
Source: PLoS One. 2018 Mar 8;13(3):e0192345. doi: 10.1371/journal.pone.0192345 (PMC5843164; doi:10.1371/journal.pone.0192345)
Supplement: S2 Data — (ZIP) [file pone.0192345.s009.zip › Healthy/Left.SR.HEALTHY18.5.csv]

	Epoch	Time	Pelvic.obliquity	Pelvic.tilt	Pelvic rotation	Hip.abd.add	Hip.flexion	Hip.rotation	Knee.abd.add	Knee.flexion	Knee.rotation	Ankle.abd.add	Ankle.flexion	Ankle.rotation	Forefoot.abd.add	Forefoot.flexion	Forefoot.rotation
1	1	0	0.217	17.295	4.239	4.158	50.492	-8.351	-10.817	14.27	-21.273	13.753	4.21	12.801	9.318	24.521	-11.842
2	2	0.0055	0.173	17.243	4.268	4.303	50.621	-7.816	-10.964	15.194	-21.016	13.765	3.99	12.609	9.476	23.527	-11.105
3	3	0.011	0.138	17.196	4.295	4.421	50.753	-7.169	-11.001	16.259	-20.919	13.762	3.52	12.514	9.736	22.171	-10.329
4	4	0.0165	0.115	17.144	4.314	4.546	50.897	-6.515	-10.97	17.475	-20.864	13.664	2.729	12.459	10.043	20.367	-9.542
5	5	0.022	0.093	17.092	4.318	4.673	51.048	-5.849	-10.879	18.777	-20.871	13.5	1.568	12.469	10.411	18.124	-8.757
6	6	0.0275	0.064	17.049	4.301	4.804	51.194	-5.144	-10.727	20.066	-20.891	13.173	0.123	12.494	10.7	15.585	-7.957
7	7	0.033	0.02	17.018	4.265	4.94	51.341	-4.397	-10.539	21.265	-20.886	12.784	-1.379	12.476	10.903	13.062	-7.158
8	8	0.0385	-0.023	16.984	4.219	5.074	51.452	-3.622	-10.296	22.315	-20.813	12.456	-2.669	12.358	11.061	10.862	-6.377
9	9	0.044	-0.038	16.931	4.176	5.227	51.469	-2.787	-9.991	23.213	-20.735	12.172	-3.638	12.092	11.127	9.061	-5.667
10	10	0.0495	-0.01	16.852	4.132	5.411	51.507	-1.953	-9.66	24.252	-20.669	12.078	-4.206	11.705	11.213	7.575	-5.041
11	11	0.055	0.066	16.762	4.082	5.642	51.588	-1.115	-9.3	25.501	-20.595	12.036	-4.506	11.184	11.23	6.203	-4.48
12	12	0.0605	0.183	16.651	4.008	5.883	51.672	-0.256	-8.816	26.913	-20.531	11.978	-4.448	10.579	11.144	5.039	-3.981
13	13	0.066	0.333	16.52	3.914	6.211	51.624	0.595	-8.383	28.168	-20.49	11.962	-4.076	9.883	10.988	4.25	-3.6
14	14	0.0715	0.512	16.376	3.796	6.589	51.528	1.449	-7.958	29.404	-20.506	12.144	-3.36	9.131	10.93	3.813	-3.33
15	15	0.077	0.722	16.24	3.655	7.002	51.376	2.315	-7.49	30.54	-20.556	12.294	-2.548	8.341	10.848	3.517	-3.136
16	16	0.0825	0.954	16.124	3.492	7.433	51.173	3.123	-7.004	31.542	-20.64	12.307	-1.753	7.573	10.679	3.262	-3.03
17	17	0.088	1.2	16.027	3.316	7.87	50.923	3.833	-6.537	32.406	-20.775	12.188	-0.925	6.867	10.411	3.11	-3.026
18	18	0.0935	1.454	15.933	3.132	8.318	50.628	4.424	-6.132	33.141	-20.994	12.036	-0.082	6.285	10.128	3.055	-3.103
19	19	0.099	1.719	15.824	2.949	8.79	50.287	4.828	-5.85	33.756	-21.256	11.959	0.707	5.878	9.931	3.028	-3.206
20	20	0.1045	2.004	15.7	2.777	9.285	49.901	4.998	-5.707	34.242	-21.528	11.839	1.405	5.683	9.719	2.983	-3.291
21	21	0.11	2.296	15.58	2.629	9.763	49.485	4.907	-5.688	34.62	-21.758	11.627	2.076	5.668	9.437	2.947	-3.367
22	22	0.1155	2.577	15.47	2.508	10.216	49.023	4.614	-5.791	34.886	-21.888	11.376	2.7	5.725	9.128	2.899	-3.442
23	23	0.121	2.829	15.349	2.431	10.593	48.508	4.211	-5.918	35.061	-21.964	11.074	3.274	5.865	8.8	2.822	-3.494
24	24	0.1265	3.052	15.218	2.402	10.904	47.963	3.71	-6.073	35.158	-21.968	10.72	3.766	6.051	8.456	2.699	-3.519
25	25	0.132	3.246	15.084	2.427	11.156	47.423	3.146	-6.266	35.221	-21.946	10.516	4.244	6.238	8.253	2.607	-3.565
26	26	0.1375	3.418	14.958	2.491	11.369	46.898	2.534	-6.5	35.269	-21.886	10.398	4.719	6.391	8.124	2.54	-3.638
27	27	0.143	3.576	14.823	2.589	11.558	46.356	1.958	-6.721	35.301	-21.833	10.29	5.172	6.499	7.999	2.463	-3.723
28	28	0.1485	3.717	14.678	2.714	11.711	45.789	1.455	-6.886	35.316	-21.817	10.082	5.576	6.595	7.791	2.337	-3.804
29	29	0.154	3.831	14.525	2.866	11.823	45.212	1.012	-7.005	35.327	-21.829	9.819	5.976	6.687	7.535	2.205	-3.871
30	30	0.1595	3.911	14.378	3.047	11.887	44.637	0.608	-7.102	35.334	-21.816	9.55	6.417	6.733	7.265	2.116	-3.936
31	31	0.165	3.949	14.236	3.246	11.917	44.056	0.249	-7.205	35.32	-21.722	9.364	6.916	6.686	7.065	2.11	-3.986
32	32	0.1705	3.933	14.103	3.458	11.894	43.461	-0.025	-7.282	35.261	-21.603	9.236	7.359	6.557	6.933	2.094	-4.057
33	33	0.176	3.88	13.974	3.673	11.844	42.864	-0.254	-7.369	35.18	-21.443	9.21	7.755	6.394	6.9	2.065	-4.106
34	34	0.1815	3.825	13.83	3.871	11.802	42.247	-0.458	-7.455	35.098	-21.203	9.264	8.108	6.156	6.959	2.003	-4.144
35	35	0.187	3.797	13.677	4.045	11.814	41.605	-0.615	-7.521	34.984	-20.952	9.122	8.477	5.869	6.839	1.961	-4.177
36	36	0.1925	3.794	13.541	4.189	11.867	40.969	-0.72	-7.558	34.85	-20.716	8.916	8.87	5.552	6.663	1.952	-4.219
37	37	0.198	3.78	13.454	4.314	11.901	40.397	-0.84	-7.591	34.736	-20.44	8.743	9.236	5.241	6.532	1.911	-4.254
38	38	0.2035	3.719	13.424	4.424	11.89	39.899	-0.942	-7.631	34.652	-20.138	8.597	9.53	4.963	6.435	1.795	-4.257
39	39	0.209	3.621	13.434	4.522	11.84	39.45	-1.053	-7.685	34.569	-19.819	8.494	9.799	4.704	6.38	1.671	-4.264
40	40	0.2145	3.527	13.485	4.59	11.804	39.048	-1.17	-7.749	34.472	-19.514	8.412	10.138	4.443	6.335	1.642	-4.31
41	41	0.22	3.48	13.583	4.62	11.83	38.689	-1.241	-7.8	34.339	-19.355	8.354	10.46	4.285	6.298	1.629	-4.362
42	42	0.2255	3.472	13.749	4.607	11.908	38.416	-1.411	-7.924	34.205	-19.168	8.316	10.707	4.215	6.272	1.548	-4.386
43	43	0.231	3.468	13.958	4.571	11.99	38.186	-1.616	-8.06	34.057	-18.943	8.219	10.907	4.124	6.201	1.428	-4.444
44	44	0.2365	3.444	14.202	4.518	12.054	37.986	-1.778	-8.179	33.89	-18.826	8.149	11.132	4.1	6.136	1.359	-4.539
45	45	0.242	3.402	14.473	4.454	12.088	37.828	-1.982	-8.323	33.734	-18.716	8.272	11.368	4.13	6.24	1.319	-4.644
46	46	0.2475	3.361	14.765	4.376	12.123	37.701	-2.22	-8.5	33.584	-18.593	8.483	11.58	4.204	6.414	1.26	-4.729
47	47	0.253	3.34	15.058	4.284	12.184	37.575	-2.442	-8.669	33.424	-18.482	8.628	11.776	4.3	6.524	1.187	-4.793
48	48	0.2585	3.333	15.333	4.184	12.242	37.444	-2.743	-8.845	33.262	-18.293	8.723	11.987	4.39	6.598	1.126	-4.862
49	49	0.264	3.308	15.58	4.086	12.27	37.282	-3.083	-9.016	33.109	-18.005	8.698	12.203	4.438	6.574	1.04	-4.925
50	50	0.2695	3.244	15.789	3.989	12.261	37.059	-3.412	-9.204	32.937	-17.658	8.777	12.395	4.463	6.649	0.942	-4.971
51	51	0.275	3.145	15.96	3.893	12.215	36.786	-3.736	-9.391	32.76	-17.246	8.902	12.539	4.417	6.783	0.803	-5.049
52	52	0.2805	3.046	16.069	3.794	12.183	36.446	-4.014	-9.557	32.563	-16.819	8.947	12.616	4.337	6.866	0.611	-5.114
53	53	0.286	2.958	16.126	3.707	12.154	36.048	-4.182	-9.662	32.374	-16.505	9.055	12.686	4.262	7	0.417	-5.182
54	54	0.2915	2.879	16.132	3.623	12.137	35.598	-4.299	-9.753	32.207	-16.242	9.246	12.819	4.164	7.189	0.28	-5.263
55	55	0.297	2.789	16.101	3.541	12.098	35.121	-4.395	-9.816	32.078	-15.987	9.411	13.003	4.058	7.351	0.168	-5.348
56	56	0.3025	2.685	16.033	3.441	12.069	34.616	-4.481	-9.887	31.964	-15.738	9.497	13.158	3.948	7.441	0.02	-5.445
57	57	0.308	2.574	15.938	3.324	12.052	34.079	-4.505	-9.951	31.854	-15.538	9.551	13.287	3.847	7.495	-0.156	-5.54
58	58	0.3135	2.464	15.822	3.196	12.05	33.519	-4.507	-10.031	31.751	-15.349	9.636	13.411	3.727	7.565	-0.336	-5.647
59	59	0.319	2.358	15.7	3.065	12.042	32.956	-4.447	-10.077	31.649	-15.256	9.763	13.541	3.668	7.661	-0.497	-5.736
60	60	0.3245	2.257	15.577	2.931	12.031	32.396	-4.297	-10.068	31.545	-15.258	9.93	13.629	3.617	7.8	-0.676	-5.844
61	61	0.33	2.154	15.469	2.798	12.007	31.875	-4.203	-10.084	31.469	-15.269	10.104	13.735	3.636	7.927	-0.853	-5.932
62	62	0.3355	2.037	15.385	2.652	11.965	31.369	-4.023	-10.056	31.392	-15.368	10.23	13.798	3.714	8.008	-1.075	-5.997
63	63	0.341	1.907	15.327	2.493	11.902	30.914	-3.917	-10.05	31.332	-15.379	10.269	13.865	3.777	8.017	-1.306	-6.071
64	64	0.3465	1.771	15.303	2.32	11.832	30.528	-3.902	-10.07	31.324	-15.279	10.1	14.017	3.818	7.832	-1.506	-6.137
65	65	0.352	1.641	15.315	2.131	11.77	30.2	-3.922	-10.11	31.351	-15.153	9.927	14.161	3.877	7.643	-1.734	-6.19
66	66	0.3575	1.517	15.364	1.934	11.697	29.918	-3.933	-10.125	31.39	-14.995	9.749	14.258	3.938	7.47	-2.018	-6.216
67	67	0.363	1.391	15.447	1.734	11.608	29.685	-3.986	-10.158	31.435	-14.786	9.66	14.328	3.979	7.389	-2.313	-6.253
68	68	0.3685	1.261	15.562	1.539	11.513	29.505	-4.041	-10.2	31.503	-14.587	9.578	14.436	4.002	7.3	-2.568	-6.311
69	69	0.374	1.137	15.711	1.339	11.422	29.376	-4.094	-10.246	31.585	-14.401	9.515	14.52	4.018	7.225	-2.841	-6.383
70	70	0.3795	1.023	15.886	1.141	11.335	29.291	-4.248	-10.33	31.686	-14.106	9.335	14.55	4.061	7.062	-3.207	-6.4
71	71	0.385	0.92	16.086	0.942	11.257	29.237	-4.424	-10.408	31.816	-13.756	9.039	14.648	4.067	6.797	-3.544	-6.408
72	72	0.3905	0.822	16.303	0.733	11.173	29.222	-4.662	-10.518	31.998	-13.307	8.9	14.809	4	6.68	-3.836	-6.443
73	73	0.396	0.73	16.53	0.505	11.118	29.233	-4.905	-10.651	32.194	-12.89	8.697	14.982	3.974	6.49	-4.124	-6.47
74	74	0.4015	0.637	16.763	0.28	11.064	29.24	-5.086	-10.764	32.365	-12.532	8.541	15.051	3.972	6.356	-4.487	-6.484
75	75	0.407	0.554	17.001	0.069	11.025	29.255	-5.259	-10.892	32.539	-12.171	8.406	15.113	3.921	6.239	-4.851	-6.512
76	76	0.4125	0.485	17.232	-0.135	10.994	29.256	-5.424	-11.001	32.711	-11.819	8.252	15.201	3.841	6.108	-5.194	-6.562
77	77	0.418	0.435	17.442	-0.336	10.975	29.231	-5.604	-11.093	32.884	-11.473	8.022	15.334	3.761	5.909	-5.51	-6.623
78	78	0.4235	0.392	17.635	-0.538	10.96	29.18	-5.736	-11.156	33.068	-11.195	7.824	15.509	3.707	5.73	-5.794	-6.683
79	79	0.429	0.35	17.811	-0.743	10.949	29.107	-5.848	-11.218	33.265	-10.951	7.677	15.707	3.663	5.588	-6.065	-6.744
80	80	0.4345	0.306	17.968	-0.952	10.952	29.002	-5.961	-11.307	33.43	-10.727	7.578	15.898	3.61	5.48	-6.318	-6.836
81	81	0.44	0.271	18.108	-1.154	10.959	28.855	-6.032	-11.383	33.562	-10.556	7.552	16.079	3.576	5.429	-6.557	-6.922
82	82	0.4455	0.253	18.229	-1.359	10.996	28.681	-6.08	-11.443	33.691	-10.474	7.378	16.263	3.597	5.227	-6.818	-7.01
83	83	0.451	0.249	18.335	-1.555	11.014	28.494	-6.154	-11.487	33.86	-10.348	7.277	16.449	3.608	5.108	-7.11	-7.082
84	84	0.4565	0.257	18.424	-1.746	11.031	28.279	-6.238	-11.534	34.007	-10.227	7.271	16.616	3.631	5.076	-7.399	-7.154
85	85	0.462	0.266	18.504	-1.936	11.042	28.046	-6.303	-11.565	34.13	-10.123	7.201	16.755	3.684	4.986	-7.711	-7.207
86	86	0.4675	0.274	18.575	-2.138	11.065	27.793	-6.371	-11.631	34.225	-10.027	7.16	16.873	3.78	4.902	-8.028	-7.232
87	87	0.473	0.283	18.636	-2.339	11.089	27.511	-6.419	-11.702	34.301	-9.913	7.082	16.97	3.877	4.784	-8.37	-7.222
88	88	0.4785	0.299	18.69	-2.536	11.099	27.199	-6.457	-11.743	34.367	-9.746	6.938	17.061	3.962	4.626	-8.738	-7.175
89	89	0.484	0.321	18.742	-2.735	11.102	26.888	-6.499	-11.795	34.461	-9.551	6.892	17.128	4.037	4.56	-9.143	-7.11
90	90	0.4895	0.347	18.796	-2.925	11.096	26.58	-6.529	-11.841	34.559	-9.313	6.822	17.141	4.089	4.487	-9.608	-7.015
91	91	0.495	0.381	18.853	-3.104	11.088	26.286	-6.553	-11.872	34.684	-9.046	6.575	17.132	4.132	4.262	-10.13	-6.881
92	92	0.5005	0.415	18.908	-3.28	11.068	25.988	-6.582	-11.908	34.819	-8.709	6.312	17.07	4.178	4.041	-10.722	-6.681
93	93	0.506	0.445	18.958	-3.468	11.066	25.698	-6.549	-11.945	35.019	-8.459	5.971	17.031	4.271	3.721	-11.343	-6.454
94	94	0.5115	0.473	19.004	-3.667	11.071	25.406	-6.456	-11.981	35.247	-8.241	5.655	16.957	4.373	3.416	-12.01	-6.198
95	95	0.517	0.5	19.041	-3.878	11.072	25.106	-6.274	-11.969	35.479	-8.086	5.372	16.787	4.494	3.159	-12.756	-5.932
96	96	0.5225	0.525	19.068	-4.102	11.069	24.788	-5.995	-11.898	35.705	-7.973	5.092	16.502	4.601	2.935	-13.598	-5.668
97	97	0.528	0.554	19.085	-4.329	11.07	24.467	-5.726	-11.844	35.964	-7.874	4.863	16.207	4.729	2.75	-14.47	-5.397
98	98	0.5335	0.592	19.087	-4.543	11.077	24.133	-5.468	-11.797	36.25	-7.835	4.594	15.952	4.917	2.5	-15.335	-5.112
99	99	0.539	0.634	19.071	-4.733	11.07	23.777	-5.195	-11.712	36.545	-7.833	4.192	15.71	5.134	2.125	-16.209	-4.81
100	100	0.5445	0.676	19.035	-4.906	11.053	23.389	-4.844	-11.568	36.821	-7.919	3.754	15.44	5.383	1.718	-17.093	-4.498
101	101	0.55	0.717	18.969	-5.08	11.012	22.974	-4.54	-11.439	37.097	-7.988	3.489	15.114	5.644	1.477	-18.019	-4.211
102	102	0.5555	0.758	18.877	-5.26	10.974	22.528	-4.205	-11.304	37.382	-8.138	3.204	14.698	5.961	1.214	-19.047	-3.929
103	103	0.561	0.797	18.769	-5.414	10.904	22.058	-3.873	-11.14	37.657	-8.318	2.9	14.193	6.311	0.945	-20.164	-3.647
104	104	0.5665	0.839	18.644	-5.553	10.808	21.59	-3.598	-10.968	37.974	-8.489	2.602	13.683	6.659	0.695	-21.314	-3.401
105	105	0.572	0.883	18.496	-5.676	10.691	21.118	-3.43	-10.843	38.31	-8.585	2.332	13.137	7.02	0.479	-22.515	-3.146
106	106	0.5775	0.924	18.327	-5.775	10.543	20.647	-3.372	-10.766	38.656	-8.663	2.03	12.524	7.462	0.227	-23.789	-2.872
107	107	0.583	0.961	18.147	-5.846	10.355	20.171	-3.34	-10.673	38.999	-8.783	1.753	11.872	7.968	-0.002	-25.099	-2.593
108	108	0.5885	0.996	17.962	-5.909	10.135	19.709	-3.372	-10.594	39.378	-8.865	1.559	11.219	8.481	-0.143	-26.431	-2.324
109	109	0.594	1.025	17.77	-5.977	9.885	19.272	-3.435	-10.504	39.811	-8.958	1.454	10.496	9.009	-0.166	-27.853	-2.094
110	110	0.5995	1.038	17.565	-6.045	9.589	18.871	-3.588	-10.448	40.292	-9.035	1.459	9.628	9.572	-0.049	-29.427	-1.902
111	111	0.605	1.021	17.36	-6.093	9.235	18.526	-3.711	-10.35	40.844	-9.17	1.481	8.625	10.133	0.122	-31.145	-1.746
112	112	0.6105	0.961	17.149	-6.126	8.796	18.252	-3.891	-10.259	41.455	-9.279	1.701	7.479	10.699	0.536	-32.99	-1.62
113	113	0.616	0.847	16.927	-6.14	8.261	18.035	-4.076	-10.135	42.124	-9.39	2.122	6.254	11.239	1.195	-34.899	-1.541
114	114	0.6215	0.677	16.686	-6.148	7.641	17.874	-4.244	-9.997	42.874	-9.593	2.725	4.97	11.86	2.057	-36.868	-1.476
115	115	0.627	0.443	16.441	-6.141	6.936	17.781	-4.354	-9.823	43.718	-9.939	3.468	3.602	12.581	3.094	-38.935	-1.412
116	116	0.6325	0.144	16.207	-6.136	6.153	17.781	-4.397	-9.618	44.653	-10.375	4.378	2.075	13.386	4.36	-41.155	-1.322
117	117	0.638	-0.217	15.995	-6.12	5.301	17.894	-4.421	-9.423	45.661	-10.894	5.359	0.405	14.311	5.757	-43.497	-1.184
118	118	0.6435	-0.623	15.812	-6.086	4.396	18.136	-4.45	-9.258	46.761	-11.524	6.348	-1.404	15.397	7.226	-45.972	-0.986
119	119	0.649	-1.039	15.67	-6.034	3.494	18.508	-4.517	-9.175	47.933	-12.192	7.236	-3.438	16.612	8.676	-48.657	-0.687
120	120	0.6545	-1.426	15.573	-5.989	2.651	18.983	-4.547	-9.119	49.13	-12.891	7.825	-5.73	17.927	9.945	-51.558	-0.26
121	121	0.66	-1.767	15.519	-5.955	1.885	19.548	-4.566	-9.102	50.309	-13.615	8.086	-8.215	19.357	10.996	-54.577	0.308
122	122	0.6655	-2.061	15.493	-5.934	1.22	20.192	-4.599	-9.175	51.49	-14.294	8.021	-10.733	20.761	11.765	-57.564	0.942
123	123	0.671	-2.328	15.485	-5.934	0.63	20.915	-4.707	-9.383	52.655	-14.816	7.602	-13.312	22.047	12.213	-60.519	1.61
124	124	0.6765	-2.564	15.481	-5.947	0.1	21.687	-4.836	-9.638	53.795	-15.12	6.732	-15.955	23.123	12.231	-63.441	2.312
125	125	0.682	-2.753	15.477	-5.992	-0.334	22.496	-4.972	-9.956	54.902	-15.192	5.584	-18.582	23.959	11.922	-66.259	3.03
126	126	0.6875	-2.887	15.46	-6.072	-0.672	23.337	-5.134	-10.335	56.015	-15.031	4.23	-21.043	24.549	11.291	-68.862	3.73
127	127	0.693	-2.985	15.42	-6.19	-0.931	24.192	-5.264	-10.726	57.127	-14.652	2.742	-23.328	24.885	10.381	-71.249	4.403
128	128	0.6985	-3.069	15.345	-6.343	-1.128	25.041	-5.289	-11.08	58.245	-14.085	1.213	-25.487	24.915	9.265	-73.493	5.002
129	129	0.704	-3.139	15.224	-6.539	-1.255	25.861	-5.187	-11.389	59.366	-13.397	-0.299	-27.553	24.679	8.011	-75.634	5.504
130	130	0.7095	-3.185	15.051	-6.767	-1.312	26.645	-5.02	-11.681	60.511	-12.613	-1.615	-29.462	24.2	6.789	-77.659	5.876
131	131	0.715	-3.207	14.836	-7.013	-1.299	27.387	-4.768	-11.937	61.651	-11.751	-2.557	-31.114	23.492	5.728	-79.482	6.099
132	132	0.7205	-3.211	14.591	-7.286	-1.22	28.084	-4.272	-12.009	62.805	-10.949	-3.204	-32.447	22.717	4.776	-81.046	6.259
133	133	0.726	-3.209	14.335	-7.567	-1.094	28.752	-3.617	-11.98	63.975	-10.199	-3.44	-33.375	21.959	4.038	-82.283	6.385
134	134	0.7315	-3.208	14.071	-7.858	-0.93	29.398	-2.861	-11.887	65.135	-9.495	-3.321	-33.893	21.26	3.505	-83.155	6.5
135	135	0.737	-3.207	13.811	-8.159	-0.734	30.022	-1.935	-11.637	66.256	-8.896	-2.961	-33.902	20.628	3.094	-83.522	6.582
136	136	0.7425	-3.202	13.585	-8.463	-0.491	30.669	-0.89	-11.292	67.339	-8.429	-2.29	-33.415	20.093	2.9	-83.389	6.635
137	137	0.748	-3.192	13.411	-8.757	-0.218	31.357	0.231	-10.853	68.394	-8.08	-1.457	-32.498	19.61	2.828	-82.814	6.636
138	138	0.7535	-3.179	13.291	-9.041	0.072	32.087	1.372	-10.352	69.389	-7.817	-0.574	-31.324	19.194	2.827	-81.925	6.629
139	139	0.759	-3.168	13.223	-9.324	0.375	32.856	2.509	-9.81	70.282	-7.636	0.339	-29.969	18.776	2.907	-80.759	6.544
140	140	0.7645	-3.172	13.213	-9.579	0.655	33.67	3.712	-9.143	71.082	-7.602	1.17	-28.433	18.378	2.979	-79.307	6.374
141	141	0.77	-3.194	13.256	-9.8	0.896	34.519	4.896	-8.42	71.767	-7.649	1.915	-26.748	18.036	3.031	-77.59	6.18
142	142	0.7755	-3.211	13.333	-10	1.135	35.393	6	-7.705	72.363	-7.774	2.605	-24.891	17.693	3.084	-75.604	5.912
143	143	0.781	-3.218	13.433	-10.191	1.358	36.255	7.107	-6.909	72.824	-7.96	3.273	-22.958	17.405	3.183	-73.434	5.652
144	144	0.7865	-3.209	13.546	-10.373	1.601	37.097	8.222	-6.068	73.162	-8.275	3.926	-20.94	17.155	3.307	-71.067	5.34
145	145	0.792	-3.19	13.668	-10.516	1.812	37.918	9.28	-5.202	73.367	-8.652	4.571	-18.936	16.885	3.48	-68.599	4.951
146	146	0.7975	-3.161	13.791	-10.626	1.99	38.714	10.279	-4.289	73.461	-9.064	5.055	-17.016	16.62	3.575	-66.107	4.536
147	147	0.803	-3.13	13.911	-10.695	2.139	39.489	11.17	-3.429	73.477	-9.545	5.449	-15.249	16.434	3.64	-63.695	4.124
148	148	0.8085	-3.103	14.009	-10.73	2.253	40.228	11.944	-2.645	73.414	-10.053	5.794	-13.7	16.282	3.712	-61.428	3.696
149	149	0.814	-3.071	14.075	-10.735	2.337	40.904	12.639	-1.89	73.211	-10.614	6.006	-12.449	16.191	3.732	-59.335	3.268
150	150	0.8195	-3.012	14.105	-10.713	2.404	41.49	13.22	-1.19	72.815	-11.198	6.07	-11.488	16.162	3.681	-57.379	2.865
151	151	0.825	-2.928	14.108	-10.656	2.467	42.032	13.671	-0.575	72.35	-11.837	6.062	-10.688	16.155	3.598	-55.515	2.422
152	152	0.8305	-2.821	14.07	-10.573	2.515	42.518	13.933	-0.101	71.855	-12.452	5.989	-9.955	16.13	3.466	-53.701	1.943
153	153	0.836	-2.699	13.998	-10.49	2.58	42.954	14.11	0.293	71.308	-13.124	5.825	-9.235	16.161	3.24	-51.857	1.467
154	154	0.8415	-2.571	13.893	-10.388	2.609	43.328	14.113	0.56	70.638	-13.743	5.612	-8.497	16.252	2.967	-49.916	1.06
155	155	0.847	-2.452	13.761	-10.24	2.59	43.665	13.968	0.706	69.925	-14.355	5.336	-7.694	16.409	2.6	-47.891	0.692
156	156	0.8525	-2.34	13.605	-10.051	2.542	43.96	13.656	0.674	69.163	-14.938	5.143	-6.92	16.578	2.273	-45.872	0.326
157	157	0.858	-2.227	13.43	-9.847	2.475	44.214	13.237	0.548	68.347	-15.442	5	-6.223	16.686	1.994	-43.9	-0.057
158	158	0.8635	-2.101	13.241	-9.642	2.416	44.412	12.775	0.391	67.42	-15.958	4.736	-5.632	16.856	1.621	-41.965	-0.396
159	159	0.869	-1.967	13.049	-9.43	2.35	44.577	12.25	0.2	66.423	-16.428	4.402	-5.121	17.091	1.201	-40.079	-0.648
160	160	0.8745	-1.826	12.863	-9.238	2.32	44.732	11.615	-0.128	65.404	-16.833	4.236	-4.62	17.345	0.92	-38.2	-0.856
161	161	0.88	-1.703	12.693	-9.047	2.29	44.909	10.874	-0.586	64.373	-17.16	4.281	-4.126	17.614	0.816	-36.316	-1.027
162	162	0.8855	-1.596	12.558	-8.852	2.255	45.103	10.073	-1.125	63.231	-17.457	4.453	-3.73	17.971	0.837	-34.439	-1.116
163	163	0.891	-1.502	12.473	-8.648	2.2	45.332	9.211	-1.695	61.97	-17.644	4.566	-3.471	18.305	0.844	-32.601	-1.176
164	164	0.8965	-1.411	12.444	-8.449	2.161	45.593	8.303	-2.3	60.662	-17.781	4.711	-3.201	18.566	0.875	-30.729	-1.292
165	165	0.902	-1.322	12.469	-8.252	2.14	45.889	7.362	-2.939	59.352	-17.849	5.055	-2.828	18.76	1.053	-28.771	-1.429
166	166	0.9075	-1.233	12.549	-8.057	2.144	46.216	6.396	-3.608	57.988	-17.883	5.494	-2.459	18.928	1.31	-26.79	-1.578
167	167	0.913	-1.144	12.689	-7.864	2.166	46.57	5.397	-4.3	56.504	-17.84	5.912	-2.165	19.07	1.557	-24.798	-1.712
168	168	0.9185	-1.055	12.894	-7.667	2.191	46.96	4.361	-4.994	54.909	-17.685	6.407	-1.878	19.064	1.883	-22.727	-1.928
169	169	0.924	-0.954	13.152	-7.484	2.258	47.382	3.294	-5.71	53.275	-17.498	7.013	-1.466	18.974	2.261	-20.512	-2.223
170	170	0.9295	-0.835	13.457	-7.306	2.346	47.821	2.234	-6.398	51.6	-17.261	7.687	-1.004	18.846	2.679	-18.239	-2.522
171	171	0.935	-0.704	13.802	-7.15	2.464	48.265	1.224	-7.003	49.873	-16.971	8.269	-0.51	18.678	3.014	-15.922	-2.805
172	172	0.9405	-0.584	14.183	-6.969	2.55	48.691	0.236	-7.54	47.997	-16.629	8.945	-0.048	18.412	3.458	-13.53	-3.16
173	173	0.946	-0.46	14.572	-6.799	2.66	49.08	-0.708	-8.035	46.011	-16.33	9.702	0.39	18.129	3.979	-11.078	-3.575
174	174	0.9515	-0.328	14.959	-6.615	2.768	49.408	-1.627	-8.469	43.935	-16.022	10.299	0.686	17.897	4.397	-8.742	-3.95
175	175	0.957	-0.208	15.343	-6.45	2.884	49.695	-2.462	-8.836	41.821	-15.706	10.782	0.809	17.68	4.762	-6.573	-4.303
176	176	0.9625	-0.127	15.711	-6.291	2.965	49.922	-3.141	-9.063	39.665	-15.422	11.082	0.919	17.443	4.971	-4.424	-4.655
177	177	0.968	-0.099	16.048	-6.151	3.003	50.084	-3.659	-9.148	37.448	-15.186	11.306	1.062	17.23	5.123	-2.216	-4.982
178	178	0.9735	-0.113	16.345	-6.011	3.007	50.159	-3.996	-9.121	35.148	-15.042	11.518	1.195	17.105	5.262	0.014	-5.219
179	179	0.979	-0.162	16.598	-5.866	2.97	50.147	-4.163	-8.981	32.803	-14.943	11.669	1.304	16.985	5.355	2.225	-5.395
180	180	0.9845	-0.233	16.796	-5.694	2.903	50.042	-4.229	-8.801	30.472	-14.967	11.724	1.473	16.862	5.322	4.447	-5.603
181	181	0.99	-0.32	16.933	-5.528	2.839	49.836	-4.236	-8.622	28.115	-15.043	11.827	1.563	16.633	5.352	6.617	-5.934
182	182	0.9955	-0.413	17.004	-5.366	2.79	49.517	-4.104	-8.411	25.777	-15.207	11.794	1.55	16.402	5.29	8.621	-6.237
183	183	1.001	-0.527	17.027	-5.211	2.717	49.143	-3.97	-8.179	23.451	-15.359	11.623	1.493	16.236	5.138	10.54	-6.482
184	184	1.0065	-0.648	17.001	-5.078	2.657	48.733	-3.765	-7.961	21.23	-15.642	11.535	1.618	16.121	4.989	12.547	-6.73
185	185	1.012	-0.779	16.939	-4.957	2.604	48.295	-3.597	-7.782	19.117	-15.898	11.495	2.002	15.965	4.799	14.699	-6.999
186	186	1.0175	-0.912	16.847	-4.797	2.517	47.835	-3.502	-7.639	17.126	-16.092	11.443	2.389	15.789	4.594	16.731	-7.266
187	187	1.023	-1.038	16.731	-4.599	2.419	47.353	-3.46	-7.526	15.211	-16.276	11.248	2.502	15.656	4.359	18.408	-7.521
188	188	1.0285	-1.142	16.596	-4.412	2.365	46.874	-3.503	-7.452	13.433	-16.403	10.882	2.483	15.531	4.027	19.82	-7.791
189	189	1.034	-1.228	16.445	-4.241	2.371	46.415	-3.632	-7.449	11.865	-16.423	10.517	2.577	15.329	3.658	21.154	-8.088
190	190	1.0395	-1.3	16.281	-4.052	2.384	46.052	-3.8	-7.487	10.671	-16.316	10.285	2.911	15.013	3.339	22.453	-8.349
191	191	1.045	-1.357	16.118	-3.849	2.414	45.671	-3.944	-7.538	9.601	-16.171	9.917	3.108	14.708	2.958	23.453	-8.531
192	192	1.0505	-1.405	15.974	-3.657	2.468	45.306	-4.017	-7.553	8.662	-16.046	9.401	3.179	14.358	2.528	24.194	-8.726
193	193	1.056	-1.436	15.845	-3.491	2.568	44.973	-4.004	-7.592	7.944	-15.893	9.004	3.154	13.894	2.266	24.673	-8.932
194	194	1.0615	-1.458	15.726	-3.317	2.677	44.68	-3.869	-7.641	7.481	-15.845	8.733	3.1	13.35	2.149	24.943	-9.187
195	195	1.067	-1.465	15.621	-3.133	2.805	44.456	-3.666	-7.717	7.318	-15.908	8.57	3.105	12.859	2.124	25.04	-9.393
196	196	1.0725	-1.46	15.544	-2.942	2.964	44.346	-3.401	-7.852	7.508	-16.081	8.612	3.186	12.416	2.267	24.978	-9.561
197	197	1.078	-1.45	15.495	-2.755	3.161	44.379	-3.079	-8.053	8.122	-16.352	8.861	3.389	11.969	2.555	24.764	-9.726
198	198	1.0835	-1.446	15.472	-2.571	3.38	44.58	-2.669	-8.314	9.205	-16.778	9.316	3.673	11.601	2.989	24.342	-9.843
199	199	1.089	-1.452	15.477	-2.39	3.62	44.976	-2.183	-8.623	10.784	-17.413	9.899	4.049	11.427	3.486	23.696	-9.85
200	200	1.0945	-1.464	15.514	-2.233	3.846	45.298	-1.675	-8.831	12.259	-18.024	10.419	4.218	11.407	4.041	22.828	-9.706
201	201	1.1	-1.476	15.577	-2.073	4.069	45.723	-1.222	-9.033	14.011	-18.618	11.12	4.469	11.597	4.743	21.823	-9.348
