# Supplementary material for: Gait phenotypes in paediatric hereditary spastic paraplegia revealed by dynamic time warping analysis and random forests
Source: PLoS One. 2018 Mar 8;13(3):e0192345. doi: 10.1371/journal.pone.0192345 (PMC5843164; doi:10.1371/journal.pone.0192345)
Supplement: S2 Data — (ZIP) [file pone.0192345.s009.zip › Healthy/Left.SR.HEALTHY19.1.csv]

	Epoch	Time	Pelvic.obliquity	Pelvic.tilt	Pelvic rotation	Hip.abd.add	Hip.flexion	Hip.rotation	Knee.abd.add	Knee.flexion	Knee.rotation	Ankle.abd.add	Ankle.flexion	Ankle.rotation	Forefoot.abd.add	Forefoot.flexion	Forefoot.rotation
1	1	0	-4.937	17.466	12.518	-13.373	35.131	-13.444	-6.46	6.688	0.623	12.517	-4.112	-11.452	4.629	11.502	-17.668
2	2	0.00537	-4.924	17.53	12.586	-13.33	35.133	-13.392	-6.481	7.256	0.125	12.644	-4.889	-10.774	4.979	10.111	-17.485
3	3	0.01074	-4.926	17.583	12.629	-13.293	35.126	-13.53	-6.511	7.685	0.008	12.624	-5.939	-10.233	5.215	8.516	-17.297
4	4	0.01611	-4.94	17.626	12.638	-13.242	35.099	-13.69	-6.539	7.941	0.178	12.559	-7.21	-9.862	5.41	6.831	-17.061
5	5	0.02148	-4.956	17.646	12.624	-13.172	35.042	-13.913	-6.569	8.083	0.67	12.564	-8.487	-9.707	5.642	5.242	-16.787
6	6	0.02685	-4.975	17.634	12.581	-13.084	34.96	-14.257	-6.614	8.271	1.484	12.605	-9.5	-9.704	5.856	3.852	-16.448
7	7	0.03222	-4.977	17.578	12.528	-12.972	34.845	-14.693	-6.685	8.574	2.502	12.786	-10.246	-9.88	6.143	2.653	-16.139
8	8	0.03759	-4.948	17.475	12.455	-12.818	34.72	-15.201	-6.793	9.021	3.657	13.132	-10.94	-10.273	6.552	1.454	-15.971
9	9	0.04296	-4.881	17.324	12.342	-12.604	34.599	-15.712	-6.921	9.638	4.928	13.523	-11.63	-10.924	6.979	0.172	-15.953
10	10	0.04833	-4.769	17.141	12.18	-12.32	34.511	-16.215	-7.069	10.442	6.383	13.861	-12.133	-11.844	7.315	-1.061	-15.998
11	11	0.0537	-4.619	16.954	11.987	-11.979	34.446	-16.576	-7.222	11.352	7.894	14.124	-12.236	-12.98	7.508	-1.994	-16.015
12	12	0.05907	-4.458	16.788	11.772	-11.617	34.4	-16.763	-7.365	12.291	9.414	14.29	-12.029	-14.298	7.552	-2.661	-16.004
13	13	0.06444	-4.315	16.656	11.537	-11.254	34.363	-16.723	-7.488	13.214	10.721	14.396	-11.682	-15.616	7.529	-3.189	-15.988
14	14	0.06981	-4.192	16.563	11.282	-10.891	34.332	-16.484	-7.572	14.114	11.71	14.458	-11.308	-16.836	7.503	-3.674	-16.013
15	15	0.07518	-4.055	16.498	11.028	-10.511	34.273	-16.093	-7.599	14.941	12.297	14.484	-10.789	-17.854	7.503	-3.976	-16.057
16	16	0.08055	-3.905	16.437	10.768	-10.104	34.156	-15.472	-7.544	15.639	12.373	14.514	-10.186	-18.63	7.566	-4.091	-16.126
17	17	0.08592	-3.762	16.386	10.493	-9.687	34.013	-14.717	-7.43	16.235	12.163	14.443	-9.602	-19.24	7.574	-4.169	-16.201
18	18	0.09129	-3.623	16.35	10.226	-9.283	33.831	-13.876	-7.242	16.729	11.76	14.264	-9.076	-19.69	7.516	-4.284	-16.226
19	19	0.09666	-3.483	16.33	9.989	-8.899	33.612	-13.107	-7.037	17.109	11.285	14.063	-8.596	-19.992	7.46	-4.397	-16.231
20	20	0.10203	-3.339	16.313	9.788	-8.534	33.347	-12.468	-6.851	17.387	10.758	13.895	-8.086	-20.106	7.453	-4.438	-16.197
21	21	0.1074	-3.199	16.299	9.613	-8.196	33.059	-11.956	-6.681	17.6	10.154	13.804	-7.589	-20.03	7.543	-4.438	-16.166
22	22	0.11277	-3.054	16.276	9.472	-7.875	32.757	-11.636	-6.545	17.781	9.541	13.691	-7.108	-19.802	7.633	-4.449	-16.152
23	23	0.11814	-2.899	16.24	9.363	-7.557	32.433	-11.48	-6.453	17.923	8.927	13.51	-6.654	-19.45	7.666	-4.486	-16.14
24	24	0.12351	-2.745	16.193	9.285	-7.249	32.086	-11.509	-6.419	18.015	8.403	13.356	-6.208	-19.059	7.715	-4.495	-16.16
25	25	0.12888	-2.607	16.147	9.241	-6.983	31.733	-11.733	-6.43	18.08	8.029	13.194	-5.715	-18.674	7.749	-4.448	-16.202
26	26	0.13425	-2.491	16.104	9.233	-6.76	31.377	-12.159	-6.487	18.129	7.875	13.003	-5.241	-18.305	7.752	-4.432	-16.222
27	27	0.13962	-2.402	16.051	9.26	-6.58	30.988	-12.669	-6.56	18.142	7.856	12.834	-4.781	-17.972	7.763	-4.42	-16.213
28	28	0.14499	-2.348	15.996	9.317	-6.439	30.568	-13.22	-6.66	18.09	7.955	12.754	-4.386	-17.746	7.82	-4.406	-16.235
29	29	0.15036	-2.31	15.941	9.424	-6.342	30.116	-13.752	-6.734	18.002	8.092	12.611	-3.938	-17.599	7.805	-4.341	-16.245
30	30	0.15573	-2.289	15.904	9.572	-6.296	29.662	-14.232	-6.754	17.908	8.254	12.507	-3.531	-17.576	7.824	-4.295	-16.29
31	31	0.1611	-2.296	15.88	9.765	-6.302	29.206	-14.714	-6.763	17.817	8.478	12.463	-3.185	-17.645	7.889	-4.297	-16.352
32	32	0.16647	-2.355	15.874	9.975	-6.363	28.762	-15.163	-6.788	17.723	8.756	12.408	-2.848	-17.736	7.918	-4.314	-16.365
33	33	0.17184	-2.459	15.888	10.192	-6.478	28.341	-15.569	-6.801	17.651	9.072	12.339	-2.425	-17.864	7.93	-4.264	-16.347
34	34	0.17721	-2.583	15.92	10.416	-6.623	27.944	-15.941	-6.798	17.608	9.392	12.21	-1.953	-18.016	7.891	-4.197	-16.319
35	35	0.18258	-2.709	15.977	10.645	-6.772	27.556	-16.234	-6.767	17.546	9.614	12.046	-1.494	-18.134	7.819	-4.142	-16.276
36	36	0.18795	-2.836	16.061	10.868	-6.92	27.177	-16.453	-6.716	17.446	9.757	11.952	-1.148	-18.261	7.802	-4.147	-16.267
37	37	0.19332	-2.967	16.171	11.073	-7.066	26.821	-16.64	-6.663	17.334	9.854	11.927	-0.874	-18.35	7.847	-4.192	-16.264
38	38	0.19869	-3.1	16.309	11.256	-7.204	26.503	-16.797	-6.609	17.229	9.87	11.914	-0.63	-18.362	7.906	-4.263	-16.258
39	39	0.20406	-3.228	16.481	11.431	-7.339	26.214	-16.904	-6.544	17.112	9.805	11.889	-0.307	-18.303	7.952	-4.255	-16.221
40	40	0.20943	-3.35	16.69	11.598	-7.468	25.97	-17.021	-6.502	16.993	9.735	11.85	0.042	-18.204	7.973	-4.224	-16.162
41	41	0.2148	-3.469	16.928	11.74	-7.587	25.756	-17.113	-6.451	16.851	9.622	11.784	0.328	-18.098	7.968	-4.233	-16.144
42	42	0.22017	-3.59	17.189	11.834	-7.69	25.571	-17.144	-6.389	16.703	9.481	11.726	0.588	-17.99	7.974	-4.253	-16.141
43	43	0.22554	-3.712	17.459	11.894	-7.771	25.388	-17.142	-6.335	16.521	9.257	11.703	0.781	-17.819	8.003	-4.305	-16.158
44	44	0.23091	-3.826	17.729	11.935	-7.835	25.214	-17.174	-6.309	16.34	9.039	11.732	1.052	-17.598	8.071	-4.272	-16.165
45	45	0.23628	-3.932	17.99	11.957	-7.881	25.039	-17.182	-6.281	16.168	8.798	11.742	1.375	-17.391	8.121	-4.191	-16.193
46	46	0.24165	-4.043	18.24	11.956	-7.92	24.868	-17.212	-6.272	16.008	8.615	11.725	1.709	-17.197	8.141	-4.11	-16.217
47	47	0.24702	-4.155	18.469	11.939	-7.948	24.681	-17.273	-6.282	15.849	8.496	11.744	1.919	-17.021	8.185	-4.148	-16.242
48	48	0.25239	-4.26	18.669	11.913	-7.97	24.465	-17.368	-6.29	15.693	8.455	11.779	2.062	-16.906	8.248	-4.249	-16.29
49	49	0.25776	-4.356	18.841	11.886	-7.984	24.227	-17.509	-6.302	15.558	8.501	11.774	2.303	-16.856	8.28	-4.282	-16.351
50	50	0.26313	-4.452	18.984	11.859	-7.995	23.963	-17.664	-6.319	15.435	8.575	11.746	2.611	-16.825	8.288	-4.263	-16.405
51	51	0.2685	-4.559	19.098	11.836	-8.02	23.673	-17.827	-6.34	15.325	8.685	11.738	2.885	-16.789	8.311	-4.29	-16.425
52	52	0.27387	-4.684	19.192	11.813	-8.064	23.368	-18.017	-6.369	15.234	8.849	11.75	3.137	-16.747	8.353	-4.35	-16.42
53	53	0.27924	-4.817	19.267	11.793	-8.121	23.036	-18.243	-6.399	15.141	9.073	11.76	3.44	-16.777	8.392	-4.357	-16.456
54	54	0.28461	-4.947	19.33	11.782	-8.181	22.679	-18.447	-6.412	15.026	9.265	11.742	3.704	-16.836	8.4	-4.392	-16.521
55	55	0.28998	-5.064	19.366	11.793	-8.244	22.288	-18.711	-6.42	14.898	9.503	11.706	3.909	-16.881	8.391	-4.486	-16.561
56	56	0.29535	-5.172	19.391	11.81	-8.302	21.884	-18.942	-6.409	14.767	9.73	11.653	4.097	-16.916	8.373	-4.605	-16.56
57	57	0.30072	-5.271	19.406	11.83	-8.35	21.457	-19.133	-6.383	14.617	9.862	11.594	4.388	-16.938	8.341	-4.607	-16.587
58	58	0.30609	-5.365	19.424	11.852	-8.387	21.038	-19.313	-6.366	14.474	9.968	11.562	4.683	-16.972	8.328	-4.595	-16.637
59	59	0.31146	-5.437	19.446	11.895	-8.383	20.637	-19.449	-6.365	14.331	9.952	11.584	4.892	-16.94	8.358	-4.647	-16.672
60	60	0.31683	-5.487	19.463	11.956	-8.383	20.25	-19.659	-6.358	14.214	9.983	11.621	5.053	-16.916	8.409	-4.745	-16.724
61	61	0.3222	-5.517	19.497	12.027	-8.375	19.874	-19.874	-6.339	14.088	9.999	11.612	5.283	-16.914	8.413	-4.778	-16.801
62	62	0.32757	-5.54	19.542	12.095	-8.362	19.504	-20.05	-6.312	13.951	9.971	11.554	5.572	-16.902	8.362	-4.76	-16.87
63	63	0.33294	-5.552	19.594	12.159	-8.333	19.136	-20.172	-6.274	13.809	9.906	11.488	5.842	-16.891	8.305	-4.764	-16.927
64	64	0.33831	-5.55	19.655	12.219	-8.294	18.777	-20.294	-6.227	13.673	9.863	11.425	6.106	-16.897	8.258	-4.78	-16.98
65	65	0.34368	-5.524	19.73	12.27	-8.227	18.427	-20.372	-6.174	13.526	9.805	11.371	6.39	-16.939	8.218	-4.768	-17.042
66	66	0.34905	-5.477	19.815	12.315	-8.133	18.085	-20.438	-6.134	13.366	9.727	11.35	6.632	-16.985	8.194	-4.781	-17.118
67	67	0.35442	-5.418	19.905	12.359	-8.029	17.746	-20.493	-6.092	13.207	9.663	11.378	6.817	-17.065	8.216	-4.84	-17.206
68	68	0.35979	-5.361	20.002	12.394	-7.916	17.426	-20.472	-6.056	13.063	9.548	11.397	6.985	-17.138	8.224	-4.925	-17.274
69	69	0.36516	-5.295	20.094	12.427	-7.798	17.103	-20.486	-6.025	12.929	9.492	11.391	7.193	-17.234	8.212	-4.989	-17.336
70	70	0.37053	-5.223	20.185	12.459	-7.676	16.783	-20.484	-5.993	12.795	9.402	11.375	7.379	-17.302	8.184	-5.079	-17.387
71	71	0.3759	-5.144	20.273	12.488	-7.538	16.454	-20.465	-5.972	12.652	9.276	11.366	7.596	-17.348	8.15	-5.135	-17.434
72	72	0.38127	-5.064	20.364	12.501	-7.397	16.135	-20.439	-5.952	12.522	9.15	11.405	7.807	-17.399	8.162	-5.189	-17.497
73	73	0.38664	-4.985	20.446	12.494	-7.252	15.809	-20.44	-5.94	12.4	9.043	11.519	7.973	-17.437	8.243	-5.274	-17.58
74	74	0.39201	-4.917	20.517	12.472	-7.11	15.469	-20.428	-5.929	12.276	8.916	11.651	8.117	-17.454	8.336	-5.378	-17.666
75	75	0.39738	-4.856	20.574	12.438	-6.966	15.111	-20.42	-5.925	12.143	8.791	11.709	8.341	-17.465	8.354	-5.42	-17.752
76	76	0.40275	-4.795	20.621	12.396	-6.821	14.742	-20.437	-5.925	12.004	8.673	11.739	8.598	-17.449	8.34	-5.438	-17.832
77	77	0.40812	-4.728	20.652	12.346	-6.661	14.364	-20.499	-5.943	11.87	8.6	11.781	8.809	-17.409	8.335	-5.508	-17.895
78	78	0.41349	-4.651	20.672	12.289	-6.494	13.981	-20.614	-5.968	11.752	8.577	11.853	9.003	-17.358	8.362	-5.605	-17.955
79	79	0.41886	-4.57	20.678	12.22	-6.319	13.588	-20.756	-5.998	11.64	8.588	11.927	9.222	-17.308	8.391	-5.681	-18.019
80	80	0.42423	-4.487	20.675	12.136	-6.134	13.194	-20.905	-6.037	11.538	8.617	11.992	9.402	-17.241	8.413	-5.809	-18.07
81	81	0.4296	-4.402	20.654	12.037	-5.953	12.779	-21.062	-6.059	11.439	8.67	11.996	9.528	-17.15	8.388	-6.021	-18.099
82	82	0.43497	-4.315	20.617	11.923	-5.76	12.349	-21.258	-6.091	11.343	8.761	11.977	9.624	-17.032	8.344	-6.282	-18.116
83	83	0.44034	-4.222	20.566	11.785	-5.544	11.905	-21.461	-6.143	11.245	8.901	11.964	9.74	-16.942	8.302	-6.527	-18.136
84	84	0.44571	-4.132	20.491	11.63	-5.336	11.45	-21.668	-6.182	11.17	9.063	11.908	9.815	-16.85	8.233	-6.836	-18.159
85	85	0.45108	-4.044	20.394	11.471	-5.127	10.965	-21.837	-6.214	11.088	9.154	11.845	9.89	-16.673	8.151	-7.152	-18.134
86	86	0.45645	-3.965	20.276	11.314	-4.93	10.457	-22.022	-6.241	11.009	9.256	11.695	9.98	-16.451	7.989	-7.493	-18.064
87	87	0.46182	-3.891	20.14	11.151	-4.742	9.923	-22.163	-6.249	10.934	9.315	11.509	10.077	-16.197	7.796	-7.845	-17.969
88	88	0.46719	-3.825	19.99	10.978	-4.564	9.385	-22.276	-6.262	10.89	9.362	11.357	10.146	-15.926	7.633	-8.236	-17.856
89	89	0.47256	-3.761	19.829	10.801	-4.399	8.846	-22.375	-6.276	10.879	9.394	11.215	10.165	-15.614	7.477	-8.699	-17.712
90	90	0.47793	-3.71	19.666	10.62	-4.259	8.318	-22.461	-6.297	10.904	9.438	11.112	10.105	-15.3	7.357	-9.252	-17.555
91	91	0.4833	-3.674	19.505	10.433	-4.142	7.799	-22.513	-6.326	10.958	9.499	11.047	9.992	-15.018	7.273	-9.864	-17.393
92	92	0.48867	-3.651	19.344	10.243	-4.046	7.289	-22.495	-6.352	11.041	9.512	10.956	9.879	-14.718	7.16	-10.5	-17.198
93	93	0.49404	-3.625	19.179	10.044	-3.964	6.785	-22.371	-6.35	11.158	9.45	10.822	9.747	-14.383	7.014	-11.186	-16.95
94	94	0.49941	-3.6	19.02	9.836	-3.889	6.297	-22.166	-6.355	11.307	9.336	10.807	9.61	-14.047	6.971	-11.861	-16.685
95	95	0.50478	-3.572	18.871	9.614	-3.825	5.843	-21.968	-6.377	11.51	9.268	10.838	9.492	-13.751	6.966	-12.538	-16.439
96	96	0.51015	-3.533	18.73	9.382	-3.768	5.416	-21.734	-6.391	11.763	9.196	10.862	9.395	-13.476	6.96	-13.22	-16.192
97	97	0.51552	-3.482	18.588	9.13	-3.706	5.022	-21.47	-6.416	12.067	9.126	11.01	9.173	-13.224	7.077	-14.009	-15.97
98	98	0.52089	-3.431	18.453	8.868	-3.661	4.656	-21.157	-6.424	12.418	9.007	11.104	8.939	-12.985	7.147	-14.838	-15.774
99	99	0.52626	-3.39	18.319	8.598	-3.632	4.305	-20.785	-6.433	12.802	8.86	11.175	8.758	-12.767	7.189	-15.638	-15.577
100	100	0.53163	-3.375	18.191	8.32	-3.643	3.995	-20.414	-6.448	13.248	8.732	11.28	8.592	-12.555	7.267	-16.434	-15.38
101	101	0.537	-3.392	18.067	8.043	-3.702	3.727	-20.004	-6.452	13.757	8.555	11.375	8.321	-12.299	7.346	-17.359	-15.162
102	102	0.54237	-3.452	17.946	7.774	-3.825	3.507	-19.611	-6.452	14.344	8.384	11.492	7.959	-12.025	7.46	-18.396	-14.945
103	103	0.54774	-3.551	17.821	7.517	-4.001	3.32	-19.258	-6.461	14.999	8.227	11.714	7.518	-11.785	7.68	-19.5	-14.788
104	104	0.55311	-3.684	17.686	7.274	-4.221	3.156	-18.95	-6.475	15.709	8.053	11.915	6.996	-11.504	7.887	-20.709	-14.645
105	105	0.55848	-3.849	17.546	7.058	-4.494	3.03	-18.693	-6.474	16.495	7.895	11.988	6.419	-11.185	8.001	-22.036	-14.481
106	106	0.56385	-4.036	17.414	6.896	-4.814	2.949	-18.498	-6.451	17.352	7.761	11.96	5.829	-10.841	8.045	-23.43	-14.282
107	107	0.56922	-4.23	17.3	6.803	-5.17	2.918	-18.406	-6.41	18.275	7.648	11.752	5.262	-10.432	7.943	-24.876	-14.032
108	108	0.57459	-4.424	17.209	6.782	-5.567	2.952	-18.436	-6.351	19.281	7.566	11.513	4.671	-9.987	7.837	-26.384	-13.775
109	109	0.57996	-4.599	17.146	6.827	-5.986	3.061	-18.603	-6.289	20.373	7.523	11.298	4.099	-9.51	7.78	-27.892	-13.528
110	110	0.58533	-4.74	17.119	6.918	-6.395	3.241	-18.777	-6.193	21.52	7.422	11.081	3.334	-9.044	7.762	-29.591	-13.332
111	111	0.5907	-4.826	17.126	7.026	-6.761	3.487	-19.012	-6.104	22.71	7.351	10.827	2.455	-8.604	7.743	-31.414	-13.181
112	112	0.59607	-4.882	17.16	7.141	-7.12	3.8	-19.316	-6.028	23.965	7.36	10.502	1.543	-8.231	7.689	-33.301	-13.075
113	113	0.60144	-4.901	17.211	7.261	-7.456	4.169	-19.617	-5.947	25.274	7.376	10.056	0.735	-7.91	7.534	-35.115	-12.996
114	114	0.60681	-4.89	17.271	7.386	-7.781	4.583	-19.964	-5.878	26.618	7.449	9.607	0.043	-7.681	7.387	-36.799	-12.983
115	115	0.61218	-4.849	17.324	7.493	-8.08	5.029	-20.325	-5.839	27.972	7.564	9.239	-0.623	-7.53	7.319	-38.408	-13.027
116	116	0.61755	-4.788	17.364	7.574	-8.355	5.506	-20.659	-5.838	29.339	7.666	8.98	-1.278	-7.39	7.349	-39.958	-13.085
117	117	0.62292	-4.719	17.387	7.625	-8.615	6.01	-20.943	-5.865	30.742	7.781	8.842	-1.886	-7.378	7.485	-41.42	-13.23
118	118	0.62829	-4.658	17.391	7.642	-8.867	6.54	-21.174	-5.931	32.178	7.933	8.804	-2.372	-7.552	7.69	-42.721	-13.491
119	119	0.63366	-4.615	17.375	7.618	-9.115	7.089	-21.385	-6.056	33.639	8.17	8.823	-2.776	-7.876	7.929	-43.916	-13.819
120	120	0.63903	-4.597	17.338	7.547	-9.371	7.654	-21.604	-6.247	35.109	8.528	8.893	-3.244	-8.279	8.213	-45.155	-14.138
121	121	0.6444	-4.603	17.286	7.436	-9.629	8.236	-21.762	-6.471	36.589	8.92	9.076	-3.728	-8.758	8.592	-46.369	-14.468
122	122	0.64977	-4.635	17.224	7.286	-9.884	8.833	-21.837	-6.728	38.073	9.336	9.391	-4.001	-9.358	9.045	-47.325	-14.843
123	123	0.65514	-4.693	17.153	7.102	-10.151	9.47	-21.896	-7.032	39.608	9.85	9.732	-4.015	-10.133	9.49	-48.014	-15.295
124	124	0.66051	-4.773	17.07	6.895	-10.416	10.125	-21.889	-7.349	41.15	10.311	10.033	-3.999	-10.896	9.884	-48.668	-15.734
125	125	0.66588	-4.866	16.983	6.677	-10.669	10.798	-21.823	-7.666	42.672	10.732	10.351	-3.939	-11.67	10.28	-49.235	-16.174
126	126	0.67125	-4.963	16.893	6.46	-10.905	11.475	-21.684	-7.942	44.145	11.116	10.63	-3.699	-12.542	10.615	-49.558	-16.682
127	127	0.67662	-5.06	16.812	6.246	-11.128	12.16	-21.495	-8.178	45.529	11.423	10.881	-3.273	-13.464	10.902	-49.593	-17.283
128	128	0.68199	-5.151	16.736	6.039	-11.33	12.849	-21.269	-8.372	46.817	11.664	11.116	-2.858	-14.321	11.175	-49.55	-17.856
129	129	0.68736	-5.234	16.669	5.833	-11.511	13.538	-20.976	-8.49	48.006	11.788	11.252	-2.514	-15.053	11.368	-49.515	-18.375
130	130	0.69273	-5.311	16.614	5.635	-11.671	14.217	-20.583	-8.504	49.088	11.773	11.36	-2.218	-15.723	11.539	-49.439	-18.906
131	131	0.6981	-5.377	16.579	5.456	-11.815	14.896	-20.17	-8.456	50.071	11.658	11.434	-1.932	-16.312	11.686	-49.296	-19.442
132	132	0.70347	-5.416	16.561	5.298	-11.928	15.584	-19.761	-8.361	50.966	11.423	11.413	-1.697	-16.747	11.759	-49.155	-19.938
133	133	0.70884	-5.426	16.552	5.159	-12.008	16.289	-19.37	-8.248	51.784	11.092	11.391	-1.53	-17.01	11.837	-49.012	-20.361
134	134	0.71421	-5.406	16.56	5.048	-12.06	17.004	-19.021	-8.12	52.519	10.756	11.377	-1.358	-17.2	11.925	-48.791	-20.732
135	135	0.71958	-5.359	16.589	4.982	-12.106	17.716	-18.709	-7.941	53.167	10.417	11.345	-1.184	-17.332	12.006	-48.505	-21.064
136	136	0.72495	-5.278	16.634	4.95	-12.132	18.432	-18.491	-7.762	53.728	10.077	11.241	-1.013	-17.38	12.037	-48.174	-21.355
137	137	0.73032	-5.172	16.691	4.944	-12.146	19.159	-18.323	-7.565	54.236	9.777	11.115	-0.896	-17.379	12.072	-47.855	-21.577
138	138	0.73569	-5.041	16.752	4.945	-12.139	19.887	-18.213	-7.376	54.675	9.505	10.937	-0.763	-17.347	12.066	-47.481	-21.774
139	139	0.74106	-4.892	16.83	4.953	-12.108	20.63	-18.169	-7.23	55.05	9.287	10.81	-0.679	-17.302	12.104	-47.087	-21.938
140	140	0.74643	-4.724	16.916	4.959	-12.049	21.375	-18.161	-7.096	55.355	9.151	10.696	-0.591	-17.293	12.157	-46.629	-22.075
141	141	0.7518	-4.544	17.005	4.966	-11.978	22.123	-18.204	-6.982	55.601	9.078	10.615	-0.508	-17.319	12.243	-46.103	-22.219
142	142	0.75717	-4.358	17.088	4.977	-11.897	22.869	-18.272	-6.876	55.797	9.082	10.563	-0.402	-17.397	12.35	-45.493	-22.351
143	143	0.76254	-4.173	17.167	4.992	-11.811	23.612	-18.375	-6.789	55.946	9.126	10.492	-0.317	-17.443	12.444	-44.875	-22.426
144	144	0.76791	-3.996	17.24	4.999	-11.721	24.349	-18.456	-6.686	56.034	9.164	10.346	-0.216	-17.439	12.465	-44.218	-22.443
145	145	0.77328	-3.829	17.302	4.989	-11.627	25.077	-18.514	-6.576	56.051	9.23	10.154	-0.058	-17.435	12.428	-43.46	-22.43
146	146	0.77865	-3.679	17.35	4.969	-11.532	25.785	-18.523	-6.432	56	9.331	9.921	0.124	-17.45	12.345	-42.638	-22.381
147	147	0.78402	-3.544	17.383	4.94	-11.437	26.466	-18.477	-6.247	55.875	9.426	9.667	0.21	-17.448	12.242	-41.863	-22.295
148	148	0.78939	-3.429	17.404	4.903	-11.347	27.13	-18.403	-6.049	55.689	9.525	9.401	0.207	-17.416	12.128	-41.136	-22.161
149	149	0.79476	-3.324	17.417	4.845	-11.246	27.773	-18.212	-5.759	55.426	9.61	9.019	0.169	-17.409	11.907	-40.421	-22.007
150	150	0.80013	-3.241	17.422	4.767	-11.157	28.403	-17.936	-5.403	55.105	9.657	8.562	0.148	-17.363	11.613	-39.665	-21.821
151	151	0.8055	-3.181	17.418	4.682	-11.069	29.003	-17.602	-5.034	54.695	9.631	8.192	0.112	-17.205	11.369	-38.838	-21.575
152	152	0.81087	-3.139	17.409	4.594	-10.995	29.58	-17.215	-4.632	54.216	9.564	7.844	0.031	-16.98	11.131	-38	-21.283
153	153	0.81624	-3.103	17.398	4.486	-10.899	30.143	-16.769	-4.212	53.66	9.445	7.501	-0.105	-16.709	10.877	-37.16	-20.963
154	154	0.82161	-3.067	17.389	4.363	-10.779	30.701	-16.25	-3.768	53.035	9.26	7.226	-0.252	-16.415	10.659	-36.25	-20.644
155	155	0.82698	-3.031	17.377	4.236	-10.646	31.247	-15.702	-3.317	52.361	9.064	6.959	-0.361	-16.123	10.428	-35.265	-20.316
156	156	0.83235	-3	17.371	4.112	-10.51	31.786	-15.136	-2.88	51.637	8.843	6.775	-0.466	-15.825	10.245	-34.212	-19.99
157	157	0.83772	-2.974	17.373	3.982	-10.367	32.328	-14.54	-2.465	50.872	8.589	6.797	-0.579	-15.543	10.218	-33.069	-19.699
158	158	0.84309	-2.95	17.387	3.845	-10.209	32.878	-13.937	-2.087	50.065	8.301	6.958	-0.69	-15.267	10.29	-31.845	-19.442
159	159	0.84846	-2.928	17.416	3.705	-10.045	33.433	-13.352	-1.752	49.205	7.996	7.258	-0.803	-15.026	10.466	-30.537	-19.247
160	160	0.85383	-2.908	17.454	3.567	-9.868	33.977	-12.796	-1.474	48.282	7.654	7.684	-0.897	-14.79	10.725	-29.128	-19.106
161	161	0.8592	-2.891	17.491	3.428	-9.682	34.498	-12.246	-1.23	47.306	7.291	8.144	-0.914	-14.557	10.99	-27.606	-18.987
162	162	0.86457	-2.873	17.528	3.287	-9.48	35.009	-11.771	-1.076	46.303	6.965	8.641	-0.853	-14.353	11.259	-25.982	-18.898
163	163	0.86994	-2.856	17.568	3.155	-9.279	35.512	-11.341	-0.972	45.258	6.653	9.151	-0.745	-14.181	11.516	-24.274	-18.847
164	164	0.87531	-2.836	17.611	3.047	-9.088	35.998	-11.007	-0.941	44.191	6.436	9.636	-0.601	-14.105	11.725	-22.53	-18.842
165	165	0.88068	-2.817	17.653	2.957	-8.898	36.464	-10.755	-0.986	43.078	6.232	10.072	-0.411	-14.007	11.86	-20.732	-18.832
166	166	0.88605	-2.808	17.688	2.875	-8.71	36.903	-10.573	-1.099	41.921	6.051	10.525	-0.273	-13.91	11.997	-18.956	-18.842
167	167	0.89142	-2.812	17.717	2.802	-8.534	37.317	-10.473	-1.266	40.725	5.938	10.905	-0.171	-13.838	12.063	-17.218	-18.858
168	168	0.89679	-2.831	17.734	2.732	-8.362	37.703	-10.454	-1.494	39.505	5.897	11.25	-0.035	-13.826	12.089	-15.443	-18.922
169	169	0.90216	-2.864	17.749	2.677	-8.204	38.063	-10.5	-1.762	38.256	5.928	11.58	0.124	-13.847	12.094	-13.644	-18.993
170	170	0.90753	-2.915	17.764	2.644	-8.07	38.399	-10.604	-2.06	36.97	5.983	11.833	0.255	-13.828	12.023	-11.892	-19.032
171	171	0.9129	-2.972	17.776	2.636	-7.961	38.703	-10.766	-2.371	35.646	6.094	12.06	0.348	-13.803	11.929	-10.178	-19.05
172	172	0.91827	-3.034	17.779	2.651	-7.868	38.964	-10.965	-2.686	34.277	6.227	12.315	0.458	-13.791	11.851	-8.426	-19.083
173	173	0.92364	-3.099	17.771	2.686	-7.785	39.179	-11.202	-3.011	32.864	6.36	12.622	0.546	-13.783	11.814	-6.667	-19.146
174	174	0.92901	-3.18	17.757	2.746	-7.731	39.352	-11.451	-3.32	31.411	6.466	12.925	0.538	-13.715	11.78	-5.002	-19.184
175	175	0.93438	-3.273	17.73	2.832	-7.704	39.478	-11.699	-3.6	29.92	6.509	13.119	0.423	-13.586	11.656	-3.476	-19.214
176	176	0.93975	-3.387	17.707	2.936	-7.705	39.561	-11.896	-3.834	28.387	6.46	13.222	0.332	-13.415	11.445	-1.955	-19.249
177	177	0.94512	-3.518	17.681	3.057	-7.733	39.591	-12.063	-4.037	26.825	6.336	13.346	0.24	-13.241	11.248	-0.433	-19.334
178	178	0.95049	-3.668	17.661	3.199	-7.787	39.588	-12.191	-4.217	25.231	6.073	13.534	0.109	-12.962	11.109	1.064	-19.418
179	179	0.95586	-3.814	17.627	3.375	-7.861	39.519	-12.277	-4.367	23.599	5.66	13.745	-0.105	-12.582	10.988	2.48	-19.493
180	180	0.96123	-3.973	17.597	3.58	-7.964	39.407	-12.31	-4.483	21.953	5.161	13.882	-0.349	-12.21	10.803	3.825	-19.593
181	181	0.9666	-4.147	17.564	3.814	-8.097	39.258	-12.341	-4.608	20.316	4.597	14.016	-0.565	-11.853	10.602	5.171	-19.753
182	182	0.97197	-4.337	17.529	4.073	-8.261	39.082	-12.366	-4.732	18.707	3.989	14.091	-0.767	-11.508	10.344	6.473	-19.946
183	183	0.97734	-4.531	17.488	4.358	-8.447	38.871	-12.385	-4.847	17.128	3.33	14.133	-1.008	-11.158	10.071	7.68	-20.16
184	184	0.98271	-4.733	17.45	4.668	-8.66	38.633	-12.394	-4.96	15.59	2.663	14.187	-1.296	-10.85	9.823	8.789	-20.399
185	185	0.98808	-4.941	17.417	5.003	-8.901	38.383	-12.448	-5.088	14.113	2.081	14.287	-1.581	-10.601	9.621	9.845	-20.64
186	186	0.99345	-5.145	17.388	5.354	-9.158	38.129	-12.557	-5.224	12.72	1.597	14.361	-1.817	-10.43	9.401	10.856	-20.892
187	187	0.99882	-5.33	17.36	5.727	-9.417	37.87	-12.729	-5.366	11.421	1.213	14.37	-2.009	-10.309	9.134	11.788	-21.116
188	188	1.00419	-5.499	17.34	6.12	-9.685	37.615	-12.976	-5.515	10.239	1.02	14.373	-2.195	-10.285	8.878	12.595	-21.295
189	189	1.00956	-5.645	17.328	6.529	-9.949	37.359	-13.31	-5.659	9.163	1.015	14.324	-2.395	-10.352	8.607	13.248	-21.434
190	190	1.01493	-5.763	17.328	6.938	-10.191	37.116	-13.704	-5.813	8.208	1.131	14.376	-2.605	-10.437	8.452	13.792	-21.517
191	191	1.0203	-5.838	17.332	7.347	-10.41	36.888	-14.195	-5.948	7.406	1.478	14.459	-2.762	-10.616	8.359	14.243	-21.535
192	192	1.02567	-5.881	17.358	7.758	-10.608	36.692	-14.711	-6.066	6.754	1.949	14.425	-2.827	-10.835	8.183	14.586	-21.463
193	193	1.03104	-5.891	17.395	8.176	-10.786	36.515	-15.267	-6.169	6.247	2.54	14.349	-2.887	-11.047	8.01	14.76	-21.277
194	194	1.03641	-5.866	17.444	8.585	-10.945	36.37	-15.877	-6.25	5.907	3.215	14.305	-2.941	-11.186	7.922	14.779	-20.983
195	195	1.04178	-5.805	17.5	8.984	-11.071	36.24	-16.466	-6.31	5.718	3.9	14.247	-2.986	-11.311	7.865	14.654	-20.632
196	196	1.04715	-5.716	17.564	9.363	-11.158	36.126	-17.028	-6.368	5.662	4.573	14.172	-3.021	-11.399	7.823	14.398	-20.227
197	197	1.05252	-5.598	17.625	9.718	-11.196	36.004	-17.499	-6.432	5.71	5.147	14.113	-3.109	-11.413	7.823	13.973	-19.761
198	198	1.05789	-5.46	17.673	10.038	-11.18	35.861	-17.855	-6.497	5.839	5.564	14.03	-3.313	-11.289	7.842	13.324	-19.22
199	199	1.06326	-5.317	17.711	10.325	-11.13	35.691	-18.099	-6.559	6.028	5.832	13.916	-3.597	-11.017	7.86	12.491	-18.589
200	200	1.06863	-5.181	17.746	10.584	-11.06	35.499	-18.26	-6.616	6.263	5.99	13.8	-3.946	-10.669	7.893	11.527	-17.936
201	201	1.074	-5.05	17.777	10.812	-10.957	35.273	-18.279	-6.673	6.509	5.929	13.645	-4.461	-10.206	7.906	10.351	-17.277
