# Supplementary material for: Gait phenotypes in paediatric hereditary spastic paraplegia revealed by dynamic time warping analysis and random forests
Source: PLoS One. 2018 Mar 8;13(3):e0192345. doi: 10.1371/journal.pone.0192345 (PMC5843164; doi:10.1371/journal.pone.0192345)
Supplement: S2 Data — (ZIP) [file pone.0192345.s009.zip › Healthy/Left.SR.HEALTHY19.2.csv]

	Epoch	Time	Pelvic.obliquity	Pelvic.tilt	Pelvic rotation	Hip.abd.add	Hip.flexion	Hip.rotation	Knee.abd.add	Knee.flexion	Knee.rotation	Ankle.abd.add	Ankle.flexion	Ankle.rotation	Forefoot.abd.add	Forefoot.flexion	Forefoot.rotation
1	1	0	-5.152	16.209	10.301	-8.978	33.525	-14.633	-7.563	6.445	6.96	15.388	-1.488	-13.143	9.467	13.184	-15.289
2	2	0.0052	-5.135	16.217	10.516	-8.952	33.344	-14.269	-7.636	6.872	6.792	15.297	-2.071	-13.007	9.445	11.904	-14.761
3	3	0.0104	-5.129	16.252	10.726	-8.938	33.179	-13.85	-7.68	7.293	6.617	15.21	-3.05	-12.877	9.431	10.232	-14.237
4	4	0.0156	-5.128	16.304	10.92	-8.913	33.027	-13.383	-7.709	7.654	6.523	15.068	-4.333	-12.825	9.346	8.302	-13.706
5	5	0.0208	-5.142	16.376	11.099	-8.897	32.895	-12.888	-7.726	7.937	6.528	14.931	-5.424	-12.982	9.216	6.67	-13.268
6	6	0.026	-5.15	16.467	11.259	-8.865	32.797	-12.431	-7.757	8.211	6.67	14.807	-6.051	-13.369	9.056	5.55	-12.937
7	7	0.0312	-5.112	16.56	11.39	-8.769	32.735	-12.074	-7.805	8.551	6.951	14.63	-6.302	-13.923	8.836	4.764	-12.693
8	8	0.0364	-4.99	16.633	11.481	-8.57	32.681	-11.814	-7.868	8.968	7.277	14.52	-6.474	-14.509	8.69	4.015	-12.512
9	9	0.0416	-4.793	16.673	11.515	-8.255	32.616	-11.57	-7.947	9.445	7.58	14.443	-6.67	-15.097	8.575	3.199	-12.368
10	10	0.0468	-4.56	16.696	11.488	-7.871	32.563	-11.341	-8.049	9.994	7.929	14.376	-6.822	-15.687	8.458	2.368	-12.221
11	11	0.052	-4.324	16.724	11.397	-7.449	32.546	-11.063	-8.163	10.612	8.258	14.351	-6.888	-16.295	8.375	1.593	-12.108
12	12	0.0572	-4.091	16.763	11.256	-7.012	32.554	-10.709	-8.263	11.269	8.524	14.338	-6.887	-16.871	8.309	0.867	-11.988
13	13	0.0624	-3.875	16.797	11.083	-6.579	32.552	-10.31	-8.354	11.913	8.71	14.346	-6.875	-17.352	8.263	0.16	-11.844
14	14	0.0676	-3.701	16.822	10.888	-6.184	32.51	-9.888	-8.421	12.486	8.748	14.379	-6.884	-17.698	8.254	-0.508	-11.735
15	15	0.0728	-3.585	16.839	10.676	-5.846	32.411	-9.437	-8.447	12.95	8.591	14.4	-6.878	-17.878	8.268	-1.086	-11.672
16	16	0.078	-3.518	16.844	10.455	-5.55	32.235	-9.005	-8.444	13.285	8.288	14.353	-6.862	-17.887	8.254	-1.595	-11.633
17	17	0.0832	-3.483	16.826	10.24	-5.296	31.972	-8.642	-8.419	13.493	7.902	14.308	-6.868	-17.753	8.272	-2.065	-11.617
18	18	0.0884	-3.476	16.785	10.042	-5.085	31.628	-8.313	-8.373	13.604	7.47	14.343	-6.915	-17.564	8.375	-2.509	-11.629
19	19	0.0936	-3.491	16.729	9.873	-4.931	31.253	-8.113	-8.32	13.691	7.158	14.361	-6.912	-17.411	8.478	-2.901	-11.671
20	20	0.0988	-3.523	16.662	9.746	-4.835	30.877	-8.064	-8.264	13.795	6.922	14.368	-6.853	-17.255	8.592	-3.247	-11.752
21	21	0.104	-3.568	16.597	9.666	-4.794	30.517	-8.147	-8.204	13.931	6.774	14.303	-6.718	-17.061	8.659	-3.562	-11.801
22	22	0.1092	-3.627	16.537	9.627	-4.808	30.185	-8.383	-8.151	14.106	6.786	14.189	-6.495	-16.879	8.689	-3.834	-11.818
23	23	0.1144	-3.701	16.491	9.627	-4.867	29.887	-8.772	-8.124	14.304	6.895	14.084	-6.18	-16.717	8.74	-4.016	-11.878
24	24	0.1196	-3.786	16.457	9.672	-4.974	29.613	-9.356	-8.117	14.514	7.2	13.975	-5.816	-16.61	8.794	-4.16	-11.959
25	25	0.1248	-3.875	16.436	9.753	-5.103	29.332	-9.988	-8.123	14.69	7.564	13.924	-5.529	-16.535	8.888	-4.352	-12.038
26	26	0.13	-3.959	16.426	9.863	-5.239	29.054	-10.726	-8.161	14.836	8.049	13.892	-5.294	-16.492	8.982	-4.58	-12.111
27	27	0.1352	-4.039	16.435	9.994	-5.386	28.769	-11.421	-8.173	14.933	8.493	13.802	-5.046	-16.457	9.025	-4.774	-12.173
28	28	0.1404	-4.101	16.438	10.136	-5.513	28.456	-12.09	-8.176	14.996	8.953	13.659	-4.721	-16.469	9.016	-4.889	-12.211
29	29	0.1456	-4.129	16.427	10.279	-5.6	28.114	-12.796	-8.183	15.03	9.456	13.493	-4.358	-16.489	8.993	-4.966	-12.225
30	30	0.1508	-4.117	16.404	10.415	-5.626	27.746	-13.457	-8.203	15.031	9.903	13.428	-4.01	-16.491	9.051	-5.026	-12.22
31	31	0.156	-4.082	16.395	10.553	-5.626	27.394	-14.126	-8.239	15.036	10.393	13.386	-3.645	-16.536	9.121	-5.07	-12.213
32	32	0.1612	-4.056	16.411	10.692	-5.633	27.064	-14.73	-8.264	15.033	10.838	13.33	-3.316	-16.594	9.17	-5.139	-12.208
33	33	0.1664	-4.051	16.448	10.833	-5.663	26.75	-15.264	-8.272	15.032	11.218	13.236	-3.018	-16.639	9.18	-5.24	-12.203
34	34	0.1716	-4.062	16.5	10.964	-5.7	26.444	-15.692	-8.263	15.018	11.499	13.135	-2.727	-16.683	9.177	-5.33	-12.208
35	35	0.1768	-4.072	16.558	11.077	-5.716	26.137	-16.039	-8.253	14.993	11.68	13.049	-2.427	-16.677	9.182	-5.4	-12.2
36	36	0.182	-4.08	16.616	11.174	-5.713	25.819	-16.307	-8.229	14.945	11.777	12.988	-2.187	-16.641	9.207	-5.512	-12.186
37	37	0.1872	-4.098	16.67	11.248	-5.698	25.482	-16.489	-8.197	14.872	11.79	12.958	-1.966	-16.581	9.256	-5.616	-12.173
38	38	0.1924	-4.13	16.722	11.3	-5.681	25.14	-16.649	-8.171	14.781	11.794	12.962	-1.698	-16.511	9.337	-5.657	-12.161
39	39	0.1976	-4.175	16.777	11.344	-5.667	24.798	-16.806	-8.161	14.677	11.785	12.954	-1.39	-16.442	9.398	-5.645	-12.17
40	40	0.2028	-4.233	16.837	11.394	-5.667	24.451	-16.921	-8.139	14.558	11.748	12.885	-1.098	-16.379	9.394	-5.651	-12.173
41	41	0.208	-4.297	16.896	11.445	-5.673	24.094	-16.974	-8.092	14.432	11.666	12.748	-0.853	-16.323	9.325	-5.711	-12.168
42	42	0.2132	-4.362	16.943	11.487	-5.676	23.727	-16.978	-8.032	14.308	11.547	12.635	-0.604	-16.295	9.278	-5.751	-12.19
43	43	0.2184	-4.422	16.969	11.511	-5.658	23.347	-16.961	-7.984	14.188	11.415	12.568	-0.346	-16.283	9.269	-5.767	-12.233
44	44	0.2236	-4.486	16.985	11.522	-5.634	22.954	-16.915	-7.935	14.06	11.274	12.506	-0.099	-16.247	9.262	-5.794	-12.242
45	45	0.2288	-4.554	16.991	11.527	-5.613	22.547	-16.856	-7.878	13.925	11.14	12.433	0.157	-16.216	9.245	-5.813	-12.243
46	46	0.234	-4.633	16.995	11.526	-5.595	22.138	-16.78	-7.832	13.784	11.01	12.35	0.395	-16.196	9.211	-5.845	-12.243
47	47	0.2392	-4.709	16.973	11.507	-5.564	21.713	-16.743	-7.805	13.654	10.974	12.308	0.652	-16.233	9.212	-5.856	-12.256
48	48	0.2444	-4.784	16.934	11.483	-5.531	21.274	-16.721	-7.772	13.522	10.959	12.254	0.839	-16.319	9.202	-5.928	-12.316
49	49	0.2496	-4.848	16.878	11.468	-5.492	20.811	-16.675	-7.726	13.388	10.932	12.187	1.005	-16.4	9.18	-6.031	-12.348
50	50	0.2548	-4.914	16.816	11.46	-5.468	20.33	-16.605	-7.653	13.251	10.87	12.136	1.171	-16.444	9.179	-6.133	-12.351
51	51	0.26	-4.981	16.733	11.44	-5.439	19.837	-16.565	-7.602	13.119	10.832	12.141	1.409	-16.524	9.225	-6.149	-12.398
52	52	0.2652	-5.049	16.642	11.402	-5.4	19.341	-16.525	-7.555	12.982	10.77	12.097	1.686	-16.55	9.232	-6.131	-12.432
53	53	0.2704	-5.106	16.54	11.356	-5.341	18.841	-16.52	-7.522	12.843	10.747	12.086	1.926	-16.596	9.265	-6.141	-12.484
54	54	0.2756	-5.151	16.439	11.311	-5.275	18.338	-16.524	-7.484	12.692	10.734	12.098	2.088	-16.643	9.318	-6.217	-12.537
55	55	0.2808	-5.189	16.335	11.258	-5.201	17.839	-16.551	-7.45	12.549	10.725	12.074	2.237	-16.677	9.337	-6.317	-12.601
56	56	0.286	-5.228	16.24	11.199	-5.137	17.354	-16.598	-7.404	12.412	10.74	12.026	2.431	-16.716	9.343	-6.378	-12.673
57	57	0.2912	-5.258	16.149	11.129	-5.072	16.877	-16.665	-7.352	12.278	10.782	11.982	2.665	-16.741	9.363	-6.403	-12.731
58	58	0.2964	-5.276	16.07	11.056	-4.99	16.408	-16.738	-7.302	12.127	10.816	11.871	2.881	-16.706	9.32	-6.458	-12.747
59	59	0.3016	-5.287	16.009	10.974	-4.9	15.972	-16.843	-7.272	11.987	10.861	11.743	3.098	-16.628	9.255	-6.526	-12.745
60	60	0.3068	-5.292	15.973	10.893	-4.816	15.571	-16.982	-7.245	11.86	10.936	11.65	3.292	-16.581	9.219	-6.608	-12.786
61	61	0.312	-5.283	15.955	10.807	-4.719	15.193	-17.109	-7.216	11.736	10.993	11.565	3.456	-16.534	9.191	-6.715	-12.838
62	62	0.3172	-5.258	15.958	10.723	-4.604	14.839	-17.235	-7.194	11.611	11.06	11.479	3.6	-16.492	9.158	-6.843	-12.882
63	63	0.3224	-5.221	15.99	10.639	-4.489	14.52	-17.357	-7.171	11.5	11.132	11.444	3.752	-16.488	9.172	-6.953	-12.957
64	64	0.3276	-5.179	16.047	10.558	-4.38	14.232	-17.47	-7.138	11.402	11.168	11.39	3.953	-16.45	9.173	-7.025	-13.027
65	65	0.3328	-5.125	16.119	10.469	-4.26	13.965	-17.601	-7.112	11.313	11.224	11.296	4.178	-16.379	9.137	-7.095	-13.066
66	66	0.338	-5.071	16.206	10.37	-4.136	13.711	-17.733	-7.096	11.223	11.312	11.212	4.43	-16.335	9.11	-7.141	-13.111
67	67	0.3432	-5.026	16.309	10.263	-4.021	13.475	-17.854	-7.08	11.141	11.368	11.148	4.725	-16.305	9.099	-7.134	-13.204
68	68	0.3484	-4.995	16.434	10.16	-3.932	13.257	-17.938	-7.045	11.065	11.353	11.099	4.991	-16.252	9.102	-7.149	-13.315
69	69	0.3536	-4.965	16.563	10.066	-3.851	13.042	-18.03	-7.007	10.996	11.342	11.112	5.17	-16.196	9.159	-7.245	-13.424
70	70	0.3588	-4.935	16.7	9.982	-3.778	12.825	-18.082	-6.952	10.919	11.241	11.153	5.293	-16.083	9.237	-7.383	-13.524
71	71	0.364	-4.904	16.837	9.9	-3.703	12.611	-18.153	-6.897	10.851	11.157	11.137	5.524	-15.978	9.27	-7.434	-13.625
72	72	0.3692	-4.881	16.973	9.827	-3.648	12.393	-18.23	-6.83	10.789	11.059	11.12	5.804	-15.859	9.302	-7.439	-13.727
73	73	0.3744	-4.857	17.104	9.758	-3.597	12.175	-18.344	-6.768	10.745	10.986	11.168	6.053	-15.704	9.396	-7.48	-13.803
74	74	0.3796	-4.832	17.227	9.695	-3.539	11.944	-18.428	-6.711	10.702	10.861	11.238	6.25	-15.505	9.501	-7.577	-13.849
75	75	0.3848	-4.808	17.347	9.628	-3.474	11.725	-18.534	-6.679	10.695	10.804	11.32	6.506	-15.402	9.616	-7.631	-13.948
76	76	0.39	-4.778	17.452	9.555	-3.402	11.478	-18.567	-6.624	10.677	10.659	11.443	6.699	-15.291	9.767	-7.728	-14.061
77	77	0.3952	-4.738	17.561	9.485	-3.315	11.245	-18.584	-6.573	10.673	10.467	11.538	6.889	-15.108	9.889	-7.849	-14.127
78	78	0.4004	-4.681	17.661	9.418	-3.208	11.002	-18.572	-6.519	10.671	10.283	11.553	7.07	-14.951	9.938	-8.004	-14.171
79	79	0.4056	-4.618	17.761	9.366	-3.096	10.768	-18.601	-6.488	10.685	10.145	11.575	7.332	-14.839	9.984	-8.085	-14.237
80	80	0.4108	-4.539	17.842	9.316	-2.967	10.521	-18.622	-6.455	10.705	9.996	11.675	7.535	-14.738	10.103	-8.206	-14.315
81	81	0.416	-4.445	17.921	9.267	-2.82	10.288	-18.682	-6.442	10.755	9.9	11.828	7.685	-14.669	10.271	-8.385	-14.409
82	82	0.4212	-4.341	17.993	9.216	-2.659	10.044	-18.683	-6.423	10.799	9.741	12.008	7.83	-14.574	10.461	-8.559	-14.483
83	83	0.4264	-4.235	18.059	9.168	-2.501	9.799	-18.699	-6.404	10.856	9.585	12.158	8.043	-14.485	10.621	-8.681	-14.57
84	84	0.4316	-4.122	18.112	9.13	-2.34	9.533	-18.707	-6.37	10.91	9.418	12.222	8.286	-14.407	10.701	-8.792	-14.657
85	85	0.4368	-3.998	18.157	9.106	-2.173	9.26	-18.749	-6.332	10.97	9.254	12.274	8.518	-14.321	10.769	-8.923	-14.753
86	86	0.442	-3.869	18.194	9.085	-2	8.968	-18.762	-6.284	11.016	9.021	12.365	8.682	-14.202	10.869	-9.103	-14.857
87	87	0.4472	-3.738	18.219	9.059	-1.819	8.667	-18.789	-6.243	11.064	8.809	12.483	8.794	-14.101	10.994	-9.328	-14.978
88	88	0.4524	-3.607	18.23	9.023	-1.631	8.359	-18.824	-6.217	11.126	8.62	12.631	8.889	-13.996	11.144	-9.575	-15.089
89	89	0.4576	-3.474	18.226	8.979	-1.446	8.048	-18.881	-6.202	11.216	8.485	12.804	9.036	-13.896	11.317	-9.788	-15.181
90	90	0.4628	-3.346	18.209	8.929	-1.267	7.729	-18.951	-6.186	11.33	8.384	12.936	9.226	-13.811	11.456	-9.986	-15.272
91	91	0.468	-3.223	18.178	8.882	-1.094	7.394	-18.995	-6.166	11.454	8.265	13.022	9.388	-13.714	11.553	-10.236	-15.337
92	92	0.4732	-3.103	18.135	8.831	-0.918	7.054	-19.047	-6.156	11.592	8.158	13.105	9.486	-13.589	11.648	-10.566	-15.376
93	93	0.4784	-2.986	18.078	8.77	-0.748	6.714	-19.087	-6.149	11.763	8.049	13.217	9.538	-13.451	11.771	-10.957	-15.404
94	94	0.4836	-2.879	18.016	8.702	-0.59	6.38	-19.116	-6.156	11.966	7.94	13.355	9.594	-13.285	11.913	-11.364	-15.397
95	95	0.4888	-2.78	17.949	8.621	-0.446	6.059	-19.113	-6.169	12.213	7.837	13.517	9.643	-13.123	12.076	-11.8	-15.373
96	96	0.494	-2.695	17.876	8.523	-0.329	5.749	-19.14	-6.189	12.509	7.843	13.673	9.707	-12.993	12.248	-12.258	-15.318
97	97	0.4992	-2.625	17.789	8.396	-0.229	5.434	-19.13	-6.218	12.83	7.841	13.83	9.706	-12.828	12.416	-12.805	-15.226
98	98	0.5044	-2.572	17.703	8.248	-0.155	5.124	-19.07	-6.24	13.187	7.835	13.982	9.658	-12.648	12.584	-13.431	-15.099
99	99	0.5096	-2.533	17.618	8.077	-0.111	4.83	-19	-6.259	13.584	7.824	14.122	9.621	-12.403	12.744	-14.084	-14.925
100	100	0.5148	-2.495	17.529	7.872	-0.061	4.548	-18.869	-6.289	14.022	7.762	14.279	9.595	-12.119	12.913	-14.751	-14.728
101	101	0.52	-2.452	17.432	7.638	-0.013	4.265	-18.677	-6.308	14.473	7.669	14.437	9.56	-11.788	13.087	-15.44	-14.486
102	102	0.5252	-2.411	17.345	7.384	0.015	4.024	-18.489	-6.332	14.977	7.58	14.639	9.417	-11.434	13.305	-16.248	-14.244
103	103	0.5304	-2.372	17.257	7.102	0.035	3.807	-18.312	-6.378	15.523	7.558	14.807	9.189	-11.061	13.497	-17.185	-13.95
104	104	0.5356	-2.344	17.174	6.791	0.043	3.63	-18.12	-6.44	16.132	7.581	14.848	8.964	-10.69	13.579	-18.189	-13.615
105	105	0.5408	-2.338	17.087	6.458	0.007	3.478	-17.928	-6.485	16.791	7.652	14.808	8.682	-10.336	13.607	-19.282	-13.273
106	106	0.546	-2.375	17.005	6.142	-0.098	3.374	-17.747	-6.505	17.512	7.671	14.666	8.376	-9.897	13.552	-20.438	-12.892
107	107	0.5512	-2.458	16.92	5.847	-0.273	3.309	-17.578	-6.502	18.306	7.681	14.446	7.939	-9.425	13.447	-21.766	-12.482
108	108	0.5564	-2.585	16.823	5.577	-0.515	3.287	-17.488	-6.5	19.194	7.767	14.115	7.405	-8.96	13.267	-23.248	-12.052
109	109	0.5616	-2.761	16.71	5.338	-0.831	3.293	-17.456	-6.483	20.146	7.869	13.7	6.768	-8.492	13.03	-24.858	-11.631
110	110	0.5668	-2.971	16.584	5.144	-1.207	3.315	-17.456	-6.426	21.144	7.942	13.176	6.068	-8.009	12.716	-26.544	-11.216
111	111	0.572	-3.187	16.45	5.006	-1.623	3.358	-17.537	-6.333	22.196	7.997	12.574	5.306	-7.475	12.361	-28.315	-10.798
112	112	0.5772	-3.382	16.315	4.921	-2.046	3.438	-17.695	-6.221	23.32	8.055	11.951	4.473	-6.94	12.021	-30.176	-10.396
113	113	0.5824	-3.548	16.189	4.891	-2.469	3.558	-17.89	-6.068	24.516	8.059	11.303	3.564	-6.394	11.696	-32.128	-10.023
114	114	0.5876	-3.679	16.085	4.905	-2.886	3.732	-18.098	-5.87	25.759	7.975	10.665	2.578	-5.851	11.416	-34.139	-9.712
115	115	0.5928	-3.774	16.012	4.957	-3.292	3.971	-18.348	-5.649	27.045	7.83	10.056	1.554	-5.308	11.2	-36.163	-9.466
116	116	0.598	-3.834	15.971	5.025	-3.684	4.282	-18.657	-5.441	28.368	7.675	9.502	0.538	-4.797	11.062	-38.148	-9.298
117	117	0.6032	-3.864	15.956	5.089	-4.054	4.659	-18.971	-5.255	29.725	7.486	9.065	-0.446	-4.348	11.05	-40.058	-9.227
118	118	0.6084	-3.866	15.957	5.13	-4.396	5.095	-19.276	-5.104	31.107	7.26	8.828	-1.432	-3.955	11.243	-41.909	-9.251
119	119	0.6136	-3.853	15.971	5.149	-4.731	5.587	-19.576	-4.978	32.517	7.033	8.765	-2.438	-3.653	11.626	-43.72	-9.374
120	120	0.6188	-3.832	15.995	5.146	-5.065	6.124	-19.899	-4.899	33.929	6.851	8.851	-3.425	-3.468	12.159	-45.446	-9.605
121	121	0.624	-3.807	16.025	5.11	-5.393	6.715	-20.247	-4.899	35.377	6.752	9.028	-4.342	-3.406	12.768	-47.072	-9.908
122	122	0.6292	-3.788	16.058	5.034	-5.72	7.351	-20.591	-4.962	36.856	6.723	9.246	-5.156	-3.458	13.402	-48.574	-10.273
123	123	0.6344	-3.779	16.086	4.915	-6.041	8.02	-20.9	-5.091	38.353	6.752	9.541	-5.87	-3.624	14.079	-49.947	-10.69
124	124	0.6396	-3.796	16.117	4.765	-6.378	8.708	-21.21	-5.279	39.834	6.846	9.916	-6.459	-3.879	14.802	-51.143	-11.157
125	125	0.6448	-3.829	16.136	4.594	-6.72	9.409	-21.571	-5.565	41.314	7.034	10.374	-6.928	-4.248	15.566	-52.177	-11.699
126	126	0.65	-3.876	16.146	4.414	-7.063	10.106	-21.869	-5.849	42.765	7.188	10.819	-7.252	-4.677	16.283	-53.02	-12.297
127	127	0.6552	-3.927	16.15	4.217	-7.387	10.803	-22.068	-6.124	44.183	7.313	11.272	-7.404	-5.148	16.955	-53.648	-12.908
128	128	0.6604	-3.974	16.16	4.007	-7.695	11.526	-22.293	-6.439	45.574	7.488	11.695	-7.355	-5.704	17.567	-54.021	-13.593
129	129	0.6656	-4.022	16.177	3.804	-7.995	12.268	-22.502	-6.761	46.922	7.635	12.049	-7.169	-6.279	18.078	-54.205	-14.317
130	130	0.6708	-4.043	16.193	3.617	-8.255	12.998	-22.644	-7.02	48.159	7.725	12.311	-6.939	-6.898	18.476	-54.249	-15.089
131	131	0.676	-4.054	16.212	3.458	-8.491	13.725	-22.7	-7.208	49.307	7.739	12.498	-6.672	-7.545	18.77	-54.175	-15.891
132	132	0.6812	-4.053	16.237	3.329	-8.707	14.449	-22.712	-7.33	50.356	7.706	12.613	-6.382	-8.25	18.976	-53.984	-16.757
133	133	0.6864	-4.046	16.269	3.241	-8.918	15.181	-22.753	-7.449	51.334	7.633	12.686	-6.079	-8.947	19.124	-53.708	-17.658
134	134	0.6916	-4.021	16.304	3.187	-9.106	15.903	-22.789	-7.525	52.22	7.531	12.679	-5.771	-9.649	19.184	-53.364	-18.57
135	135	0.6968	-3.983	16.337	3.164	-9.273	16.613	-22.771	-7.536	53.046	7.401	12.604	-5.486	-10.34	19.168	-53.021	-19.434
136	136	0.702	-3.942	16.368	3.163	-9.421	17.306	-22.669	-7.474	53.783	7.228	12.474	-5.233	-10.982	19.08	-52.671	-20.221
137	137	0.7072	-3.905	16.4	3.183	-9.564	17.997	-22.565	-7.402	54.446	7.06	12.354	-4.998	-11.576	18.985	-52.284	-20.945
138	138	0.7124	-3.867	16.432	3.22	-9.703	18.681	-22.464	-7.313	55.03	6.924	12.193	-4.752	-12.143	18.842	-51.843	-21.611
139	139	0.7176	-3.82	16.457	3.263	-9.825	19.358	-22.318	-7.177	55.557	6.803	11.97	-4.471	-12.664	18.629	-51.356	-22.182
140	140	0.7228	-3.766	16.476	3.317	-9.928	20.029	-22.132	-7.003	56.028	6.699	11.721	-4.161	-13.119	18.38	-50.821	-22.638
141	141	0.728	-3.707	16.489	3.385	-10.029	20.699	-21.967	-6.833	56.444	6.627	11.485	-3.825	-13.496	18.133	-50.22	-23
142	142	0.7332	-3.647	16.493	3.451	-10.12	21.36	-21.826	-6.684	56.784	6.591	11.311	-3.514	-13.828	17.935	-49.564	-23.307
143	143	0.7384	-3.582	16.488	3.493	-10.179	22.014	-21.638	-6.517	57.041	6.574	11.185	-3.261	-14.12	17.779	-48.884	-23.544
144	144	0.7436	-3.512	16.476	3.506	-10.207	22.662	-21.398	-6.328	57.228	6.603	11.104	-3.074	-14.385	17.665	-48.207	-23.689
145	145	0.7488	-3.428	16.458	3.5	-10.202	23.303	-21.116	-6.119	57.363	6.618	11.049	-2.911	-14.545	17.573	-47.52	-23.723
146	146	0.754	-3.326	16.432	3.474	-10.162	23.94	-20.853	-5.936	57.449	6.646	10.974	-2.726	-14.626	17.459	-46.789	-23.682
147	147	0.7592	-3.216	16.402	3.425	-10.101	24.588	-20.622	-5.786	57.503	6.746	10.864	-2.512	-14.725	17.31	-46.005	-23.614
148	148	0.7644	-3.114	16.377	3.357	-10.026	25.25	-20.366	-5.637	57.487	6.879	10.739	-2.3	-14.824	17.134	-45.167	-23.51
149	149	0.7696	-3.018	16.358	3.258	-9.924	25.927	-20.081	-5.499	57.41	7.019	10.606	-2.141	-14.872	16.947	-44.336	-23.336
150	150	0.7748	-2.927	16.343	3.129	-9.8	26.614	-19.779	-5.369	57.276	7.139	10.391	-2.023	-14.88	16.686	-43.527	-23.135
151	151	0.78	-2.842	16.327	2.971	-9.653	27.286	-19.404	-5.199	57.067	7.235	10.145	-1.94	-14.904	16.386	-42.705	-22.944
152	152	0.7852	-2.771	16.31	2.799	-9.488	27.949	-18.942	-4.977	56.796	7.303	9.86	-1.852	-14.963	16.038	-41.841	-22.769
153	153	0.7904	-2.707	16.295	2.611	-9.309	28.609	-18.424	-4.724	56.453	7.304	9.529	-1.816	-14.975	15.638	-40.981	-22.585
154	154	0.7956	-2.645	16.283	2.411	-9.112	29.262	-17.86	-4.445	56.042	7.273	9.164	-1.866	-14.976	15.204	-40.167	-22.388
155	155	0.8008	-2.591	16.269	2.204	-8.906	29.892	-17.249	-4.137	55.562	7.171	8.63	-1.969	-14.882	14.607	-39.428	-22.125
156	156	0.806	-2.547	16.248	2	-8.693	30.494	-16.563	-3.788	55.034	6.994	8.06	-2.064	-14.757	13.956	-38.669	-21.851
157	157	0.8112	-2.517	16.229	1.809	-8.488	31.079	-15.855	-3.429	54.464	6.759	7.511	-2.11	-14.626	13.301	-37.821	-21.618
158	158	0.8164	-2.499	16.214	1.635	-8.287	31.64	-15.136	-3.067	53.814	6.42	6.966	-2.09	-14.46	12.622	-36.846	-21.447
159	159	0.8216	-2.482	16.2	1.46	-8.08	32.164	-14.404	-2.697	53.075	6	6.405	-1.878	-14.29	11.89	-35.62	-21.364
160	160	0.8268	-2.463	16.187	1.281	-7.853	32.662	-13.637	-2.321	52.268	5.477	5.945	-1.604	-14.114	11.224	-34.252	-21.359
161	161	0.832	-2.445	16.182	1.12	-7.626	33.141	-12.883	-1.959	51.396	4.887	5.642	-1.445	-13.933	10.702	-32.899	-21.404
162	162	0.8372	-2.433	16.185	1.001	-7.433	33.605	-12.189	-1.624	50.47	4.25	5.398	-1.475	-13.707	10.249	-31.678	-21.45
163	163	0.8424	-2.428	16.19	0.926	-7.281	34.044	-11.589	-1.337	49.491	3.584	5.222	-1.55	-13.438	9.858	-30.444	-21.523
164	164	0.8476	-2.422	16.196	0.875	-7.145	34.456	-11.07	-1.107	48.46	2.92	5.268	-1.703	-13.155	9.674	-29.178	-21.621
165	165	0.8528	-2.413	16.204	0.837	-7.006	34.845	-10.624	-0.949	47.37	2.255	5.648	-2.029	-12.89	9.806	-27.924	-21.775
166	166	0.858	-2.401	16.214	0.805	-6.861	35.213	-10.266	-0.87	46.236	1.617	6.277	-2.352	-12.7	10.154	-26.542	-22.037
167	167	0.8632	-2.395	16.222	0.796	-6.734	35.554	-10.006	-0.856	45.068	1.027	6.927	-2.457	-12.566	10.483	-24.911	-22.377
168	168	0.8684	-2.397	16.227	0.817	-6.637	35.86	-9.845	-0.891	43.867	0.523	7.569	-2.328	-12.493	10.762	-23.036	-22.765
169	169	0.8736	-2.403	16.23	0.871	-6.571	36.139	-9.81	-0.987	42.645	0.145	8.197	-2.112	-12.519	11.005	-21.066	-23.201
170	170	0.8788	-2.413	16.237	0.953	-6.524	36.402	-9.873	-1.147	41.401	-0.113	8.891	-1.827	-12.706	11.271	-18.979	-23.744
171	171	0.884	-2.421	16.247	1.052	-6.478	36.657	-10.048	-1.392	40.116	-0.244	9.531	-1.399	-12.885	11.432	-16.75	-24.216
172	172	0.8892	-2.434	16.256	1.163	-6.444	36.897	-10.343	-1.712	38.776	-0.253	10.176	-0.976	-12.997	11.581	-14.497	-24.584
173	173	0.8944	-2.452	16.254	1.284	-6.417	37.108	-10.742	-2.084	37.39	-0.084	10.816	-0.619	-13.117	11.734	-12.299	-24.857
174	174	0.8996	-2.483	16.259	1.421	-6.406	37.301	-11.203	-2.483	35.987	0.24	11.455	-0.617	-13.268	11.955	-10.473	-25.046
175	175	0.9048	-2.516	16.271	1.558	-6.389	37.477	-11.678	-2.884	34.567	0.631	12.049	-0.95	-13.393	12.201	-9.02	-25.151
176	176	0.91	-2.558	16.29	1.703	-6.376	37.651	-12.233	-3.324	33.15	1.123	12.482	-1.257	-13.407	12.308	-7.659	-25.102
177	177	0.9152	-2.603	16.298	1.86	-6.371	37.782	-12.784	-3.728	31.688	1.685	12.772	-1.281	-13.336	12.247	-6.104	-24.887
178	178	0.9204	-2.657	16.31	2.047	-6.402	37.894	-13.414	-4.132	30.2	2.381	12.949	-0.944	-13.168	12.026	-4.281	-24.491
179	179	0.9256	-2.715	16.325	2.249	-6.432	37.973	-13.985	-4.507	28.661	3.047	13.226	-0.661	-12.841	11.903	-2.505	-23.912
180	180	0.9308	-2.781	16.342	2.464	-6.462	38.019	-14.488	-4.845	27.102	3.672	13.486	-0.603	-12.272	11.82	-1.035	-23.065
181	181	0.936	-2.854	16.359	2.691	-6.505	38.034	-14.957	-5.134	25.537	4.302	13.684	-0.819	-11.499	11.761	0.06	-21.981
182	182	0.9412	-2.934	16.375	2.934	-6.569	38.021	-15.372	-5.358	23.978	4.919	13.74	-1.104	-10.734	11.598	0.995	-20.861
183	183	0.9464	-3.023	16.388	3.187	-6.64	37.979	-15.718	-5.55	22.435	5.496	13.673	-1.369	-9.955	11.311	1.859	-19.695
184	184	0.9516	-3.123	16.394	3.459	-6.732	37.902	-15.998	-5.71	20.907	5.989	13.66	-1.785	-9.179	11.084	2.559	-18.561
185	185	0.9568	-3.225	16.387	3.74	-6.831	37.781	-16.246	-5.851	19.383	6.401	13.731	-2.423	-8.427	10.957	3.053	-17.517
186	186	0.962	-3.33	16.368	4.029	-6.933	37.611	-16.383	-5.945	17.851	6.701	13.844	-3.198	-7.801	10.876	3.436	-16.613
187	187	0.9672	-3.437	16.335	4.32	-7.04	37.409	-16.459	-6.018	16.366	6.954	13.984	-3.867	-7.408	10.791	3.92	-15.929
188	188	0.9724	-3.542	16.287	4.614	-7.14	37.178	-16.506	-6.102	14.942	7.155	14.187	-4.315	-7.26	10.72	4.626	-15.498
189	189	0.9776	-3.642	16.215	4.905	-7.23	36.899	-16.447	-6.171	13.575	7.258	14.312	-4.429	-7.334	10.518	5.616	-15.251
190	190	0.9828	-3.744	16.122	5.193	-7.327	36.59	-16.371	-6.231	12.294	7.398	14.296	-4.216	-7.596	10.153	6.832	-15.107
191	191	0.988	-3.849	16.012	5.488	-7.442	36.257	-16.244	-6.277	11.108	7.496	14.257	-3.828	-8.016	9.761	8.161	-15.084
192	192	0.9932	-3.953	15.883	5.783	-7.555	35.905	-16.061	-6.333	10.027	7.573	14.225	-3.379	-8.603	9.378	9.485	-15.174
193	193	0.9984	-4.053	15.736	6.09	-7.677	35.528	-15.864	-6.391	9.048	7.67	14.217	-2.995	-9.321	9.047	10.674	-15.343
194	194	1.0036	-4.149	15.577	6.395	-7.793	35.124	-15.624	-6.449	8.162	7.739	14.218	-2.806	-10.074	8.771	11.582	-15.535
195	195	1.0088	-4.237	15.414	6.707	-7.91	34.696	-15.31	-6.493	7.377	7.77	14.22	-2.754	-10.815	8.541	12.239	-15.673
196	196	1.014	-4.315	15.254	6.993	-8.002	34.289	-15.001	-6.543	6.734	7.825	14.187	-2.745	-11.436	8.329	12.691	-15.684
197	197	1.0192	-4.379	15.095	7.262	-8.068	33.908	-14.735	-6.609	6.247	7.947	14.124	-2.707	-11.898	8.135	12.987	-15.51
198	198	1.0244	-4.434	14.939	7.523	-8.119	33.522	-14.345	-6.668	5.883	7.912	14.095	-2.773	-12.093	8.018	13.022	-15.11
199	199	1.0296	-4.469	14.784	7.795	-8.166	33.15	-14.024	-6.731	5.661	7.922	14.068	-2.95	-12.097	7.944	12.775	-14.533
200	200	1.0348	-4.488	14.638	8.07	-8.201	32.794	-13.723	-6.788	5.555	7.833	14.081	-3.301	-11.907	7.947	12.243	-13.888
201	201	1.04	-4.486	14.504	8.333	-8.204	32.457	-13.379	-6.842	5.551	7.63	14.119	-3.981	-11.676	8.001	11.311	-13.305
