# Supplementary material for: Gait phenotypes in paediatric hereditary spastic paraplegia revealed by dynamic time warping analysis and random forests
Source: PLoS One. 2018 Mar 8;13(3):e0192345. doi: 10.1371/journal.pone.0192345 (PMC5843164; doi:10.1371/journal.pone.0192345)
Supplement: S2 Data — (ZIP) [file pone.0192345.s009.zip › Healthy/Left.SR.HEALTHY19.3.csv]

	Epoch	Time	Pelvic.obliquity	Pelvic.tilt	Pelvic rotation	Hip.abd.add	Hip.flexion	Hip.rotation	Knee.abd.add	Knee.flexion	Knee.rotation	Ankle.abd.add	Ankle.flexion	Ankle.rotation	Forefoot.abd.add	Forefoot.flexion	Forefoot.rotation
1	1	0	-3.436	13.512	12.345	-8.231	31.426	-16.525	-6.908	7.865	4.558	13.944	-2.486	-10.74	9.09	11.004	-14.143
2	2	0.00523	-3.407	13.552	12.497	-8.117	31.298	-16.585	-7.013	8.236	4.674	13.851	-3.167	-10.255	9.14	9.59	-13.446
3	3	0.01046	-3.382	13.604	12.628	-7.994	31.175	-16.572	-7.12	8.561	4.92	13.712	-4.115	-9.93	9.12	7.942	-12.742
4	4	0.01569	-3.358	13.669	12.733	-7.856	31.079	-16.512	-7.24	8.839	5.344	13.531	-5.202	-9.777	9.011	6.2	-12.019
5	5	0.02092	-3.328	13.754	12.812	-7.708	31.031	-16.394	-7.366	9.125	5.887	13.33	-6.174	-9.804	8.826	4.596	-11.317
6	6	0.02615	-3.274	13.855	12.867	-7.53	31.035	-16.204	-7.513	9.495	6.5	13.186	-6.836	-10.021	8.627	3.278	-10.653
7	7	0.03138	-3.192	13.958	12.899	-7.314	31.083	-15.959	-7.688	9.992	7.143	13.139	-7.219	-10.391	8.472	2.185	-10.046
8	8	0.03661	-3.075	14.042	12.885	-7.05	31.152	-15.624	-7.856	10.621	7.771	13.159	-7.412	-10.917	8.359	1.222	-9.523
9	9	0.04184	-2.921	14.099	12.813	-6.717	31.231	-15.179	-8.03	11.369	8.391	13.295	-7.497	-11.647	8.331	0.334	-9.12
10	10	0.04707	-2.726	14.133	12.692	-6.325	31.314	-14.628	-8.182	12.214	8.987	13.475	-7.521	-12.54	8.33	-0.528	-8.808
11	11	0.0523	-2.504	14.154	12.531	-5.897	31.383	-13.944	-8.283	13.106	9.525	13.645	-7.511	-13.57	8.311	-1.371	-8.57
12	12	0.05753	-2.27	14.159	12.333	-5.449	31.411	-13.117	-8.315	13.988	9.926	13.842	-7.509	-14.648	8.316	-2.193	-8.404
13	13	0.06276	-2.042	14.147	12.109	-5.007	31.374	-12.17	-8.264	14.792	10.104	14.027	-7.505	-15.654	8.336	-2.949	-8.3
14	14	0.06799	-1.835	14.116	11.882	-4.591	31.249	-11.153	-8.136	15.461	9.981	14.215	-7.519	-16.477	8.395	-3.626	-8.266
15	15	0.07322	-1.649	14.068	11.667	-4.208	31.03	-10.149	-7.953	15.973	9.628	14.423	-7.588	-17.083	8.51	-4.261	-8.269
16	16	0.07845	-1.478	13.992	11.465	-3.85	30.71	-9.25	-7.743	16.324	9.147	14.609	-7.69	-17.471	8.65	-4.856	-8.291
17	17	0.08368	-1.322	13.894	11.281	-3.521	30.306	-8.525	-7.523	16.537	8.643	14.707	-7.765	-17.699	8.759	-5.375	-8.336
18	18	0.08891	-1.179	13.779	11.128	-3.224	29.855	-7.967	-7.32	16.69	8.164	14.772	-7.696	-17.857	8.886	-5.735	-8.416
19	19	0.09414	-1.048	13.656	11.024	-2.975	29.394	-7.6	-7.123	16.833	7.731	14.737	-7.507	-17.931	8.971	-6	-8.51
20	20	0.09937	-0.931	13.535	10.968	-2.776	28.955	-7.421	-6.946	17.018	7.393	14.61	-7.212	-17.949	9.002	-6.213	-8.593
21	21	0.1046	-0.83	13.431	10.969	-2.634	28.54	-7.462	-6.799	17.194	7.175	14.459	-6.883	-17.909	9.032	-6.397	-8.676
22	22	0.10983	-0.734	13.353	11.026	-2.528	28.166	-7.739	-6.705	17.371	7.102	14.25	-6.486	-17.839	9.023	-6.528	-8.762
23	23	0.11506	-0.639	13.303	11.141	-2.441	27.827	-8.271	-6.694	17.529	7.175	13.99	-6.052	-17.707	8.967	-6.63	-8.837
24	24	0.12029	-0.548	13.279	11.315	-2.374	27.522	-9.016	-6.764	17.69	7.424	13.715	-5.59	-17.583	8.88	-6.72	-8.898
25	25	0.12552	-0.452	13.273	11.533	-2.326	27.223	-9.885	-6.853	17.808	7.814	13.424	-5.094	-17.524	8.779	-6.758	-8.964
26	26	0.13075	-0.352	13.284	11.807	-2.297	26.922	-10.828	-6.959	17.885	8.281	13.123	-4.612	-17.516	8.654	-6.789	-9.03
27	27	0.13598	-0.236	13.295	12.113	-2.257	26.602	-11.758	-7.061	17.928	8.771	12.838	-4.151	-17.562	8.531	-6.824	-9.083
28	28	0.14121	-0.112	13.295	12.44	-2.205	26.263	-12.64	-7.155	17.956	9.244	12.574	-3.725	-17.648	8.411	-6.883	-9.126
29	29	0.14644	0.032	13.279	12.77	-2.114	25.899	-13.459	-7.245	17.97	9.722	12.272	-3.259	-17.815	8.247	-6.902	-9.169
30	30	0.15167	0.184	13.261	13.103	-2.009	25.527	-14.245	-7.336	17.969	10.204	12.026	-2.802	-18.014	8.127	-6.913	-9.204
31	31	0.1569	0.323	13.246	13.454	-1.922	25.147	-14.97	-7.406	17.953	10.631	11.814	-2.382	-18.2	8.03	-6.948	-9.22
32	32	0.16213	0.426	13.239	13.817	-1.873	24.756	-15.576	-7.445	17.924	10.966	11.637	-2.008	-18.372	7.949	-7.012	-9.213
33	33	0.16736	0.487	13.234	14.183	-1.866	24.355	-16.064	-7.452	17.901	11.216	11.494	-1.631	-18.562	7.897	-7.061	-9.213
34	34	0.17259	0.51	13.23	14.527	-1.885	23.939	-16.418	-7.427	17.877	11.384	11.402	-1.248	-18.771	7.89	-7.089	-9.224
35	35	0.17782	0.503	13.221	14.845	-1.913	23.498	-16.685	-7.385	17.834	11.501	11.317	-0.878	-18.96	7.888	-7.121	-9.218
36	36	0.18305	0.472	13.203	15.132	-1.939	23.031	-16.904	-7.341	17.761	11.597	11.209	-0.539	-19.125	7.86	-7.172	-9.199
37	37	0.18828	0.417	13.183	15.392	-1.971	22.553	-17.072	-7.298	17.678	11.641	11.125	-0.192	-19.276	7.85	-7.2	-9.203
38	38	0.19351	0.336	13.169	15.627	-2.015	22.08	-17.221	-7.271	17.593	11.662	11.09	0.162	-19.4	7.879	-7.207	-9.214
39	39	0.19874	0.229	13.166	15.839	-2.074	21.614	-17.378	-7.258	17.496	11.679	11.042	0.532	-19.472	7.897	-7.192	-9.214
40	40	0.20397	0.11	13.17	16.015	-2.126	21.142	-17.473	-7.23	17.363	11.623	10.952	0.842	-19.498	7.872	-7.213	-9.221
41	41	0.2092	-0.025	13.186	16.168	-2.179	20.677	-17.545	-7.209	17.221	11.539	10.824	1.17	-19.494	7.809	-7.217	-9.227
42	42	0.21443	-0.165	13.211	16.288	-2.224	20.229	-17.644	-7.207	17.083	11.484	10.693	1.471	-19.457	7.74	-7.253	-9.228
43	43	0.21966	-0.319	13.25	16.395	-2.284	19.788	-17.725	-7.201	16.936	11.414	10.598	1.736	-19.427	7.697	-7.307	-9.253
44	44	0.22489	-0.487	13.302	16.477	-2.351	19.357	-17.795	-7.195	16.77	11.35	10.497	1.97	-19.36	7.647	-7.38	-9.254
45	45	0.23012	-0.655	13.363	16.553	-2.421	18.94	-17.916	-7.208	16.611	11.338	10.393	2.231	-19.304	7.594	-7.43	-9.269
46	46	0.23535	-0.816	13.423	16.603	-2.469	18.525	-18.003	-7.232	16.438	11.258	10.322	2.502	-19.208	7.563	-7.448	-9.295
47	47	0.24058	-0.972	13.486	16.652	-2.512	18.113	-18.048	-7.247	16.266	11.151	10.283	2.769	-19.124	7.557	-7.464	-9.321
48	48	0.24581	-1.131	13.548	16.693	-2.556	17.705	-18.122	-7.272	16.1	11.099	10.182	3.018	-19.043	7.49	-7.515	-9.327
49	49	0.25104	-1.288	13.609	16.726	-2.605	17.288	-18.16	-7.271	15.931	11.038	10.091	3.279	-19.028	7.439	-7.543	-9.383
50	50	0.25627	-1.438	13.658	16.735	-2.635	16.862	-18.158	-7.265	15.758	10.959	10.068	3.526	-19.031	7.451	-7.566	-9.457
51	51	0.2615	-1.585	13.707	16.749	-2.673	16.433	-18.166	-7.263	15.583	10.921	10.074	3.762	-19.035	7.482	-7.6	-9.497
52	52	0.26673	-1.728	13.756	16.757	-2.71	16.011	-18.179	-7.26	15.417	10.915	10.103	3.962	-19.063	7.529	-7.67	-9.538
53	53	0.27196	-1.859	13.804	16.754	-2.733	15.588	-18.173	-7.25	15.241	10.91	10.107	4.193	-19.123	7.562	-7.702	-9.599
54	54	0.27719	-1.974	13.845	16.728	-2.732	15.171	-18.157	-7.239	15.067	10.891	10.069	4.454	-19.163	7.563	-7.707	-9.657
55	55	0.28242	-2.076	13.885	16.693	-2.718	14.76	-18.125	-7.221	14.9	10.847	10.018	4.668	-19.179	7.545	-7.764	-9.706
56	56	0.28765	-2.167	13.933	16.651	-2.704	14.368	-18.104	-7.201	14.748	10.827	9.986	4.841	-19.192	7.54	-7.867	-9.748
57	57	0.29288	-2.249	13.989	16.597	-2.683	13.994	-18.13	-7.194	14.595	10.851	9.952	5.047	-19.204	7.539	-7.934	-9.8
58	58	0.29811	-2.323	14.054	16.526	-2.657	13.629	-18.143	-7.179	14.427	10.864	9.908	5.277	-19.222	7.535	-7.963	-9.872
59	59	0.30334	-2.393	14.123	16.44	-2.622	13.269	-18.157	-7.175	14.254	10.87	9.874	5.476	-19.193	7.527	-8.023	-9.919
60	60	0.30857	-2.46	14.197	16.35	-2.592	12.922	-18.185	-7.179	14.094	10.873	9.854	5.683	-19.113	7.527	-8.084	-9.935
61	61	0.3138	-2.509	14.27	16.247	-2.546	12.585	-18.207	-7.177	13.944	10.874	9.856	5.919	-19.061	7.556	-8.11	-9.984
62	62	0.31903	-2.546	14.35	16.14	-2.5	12.266	-18.219	-7.158	13.801	10.847	9.832	6.174	-19.005	7.567	-8.116	-10.053
63	63	0.32426	-2.572	14.429	16.025	-2.456	11.953	-18.237	-7.127	13.671	10.809	9.824	6.351	-18.901	7.583	-8.204	-10.1
64	64	0.32949	-2.604	14.51	15.907	-2.416	11.649	-18.269	-7.119	13.561	10.807	9.845	6.518	-18.813	7.612	-8.314	-10.143
65	65	0.33472	-2.625	14.589	15.767	-2.36	11.348	-18.278	-7.116	13.458	10.817	9.871	6.707	-18.737	7.65	-8.407	-10.183
66	66	0.33995	-2.648	14.676	15.627	-2.308	11.06	-18.351	-7.132	13.355	10.885	9.877	6.916	-18.661	7.666	-8.486	-10.225
67	67	0.34518	-2.657	14.762	15.462	-2.241	10.768	-18.361	-7.129	13.24	10.935	9.89	7.096	-18.597	7.692	-8.583	-10.262
68	68	0.35041	-2.665	14.846	15.298	-2.187	10.484	-18.404	-7.122	13.163	11.027	9.904	7.285	-18.547	7.722	-8.699	-10.302
69	69	0.35564	-2.67	14.932	15.128	-2.126	10.212	-18.42	-7.128	13.101	11.068	9.969	7.483	-18.47	7.792	-8.803	-10.344
70	70	0.36087	-2.68	15.027	14.961	-2.081	9.961	-18.421	-7.126	13.075	11.092	10.062	7.693	-18.421	7.891	-8.901	-10.416
71	71	0.3661	-2.686	15.125	14.78	-2.027	9.717	-18.446	-7.133	13.044	11.145	10.102	7.902	-18.368	7.939	-9.008	-10.49
72	72	0.37133	-2.692	15.229	14.598	-1.971	9.482	-18.485	-7.155	13.014	11.213	10.122	8.137	-18.321	7.968	-9.094	-10.568
73	73	0.37656	-2.697	15.331	14.427	-1.918	9.24	-18.525	-7.183	12.989	11.282	10.202	8.382	-18.295	8.044	-9.164	-10.655
74	74	0.38179	-2.705	15.436	14.255	-1.869	9.008	-18.567	-7.217	12.98	11.331	10.291	8.611	-18.221	8.123	-9.262	-10.718
75	75	0.38702	-2.71	15.533	14.068	-1.819	8.766	-18.61	-7.234	12.979	11.408	10.374	8.829	-18.154	8.211	-9.384	-10.776
76	76	0.39225	-2.71	15.627	13.862	-1.756	8.521	-18.625	-7.256	12.97	11.451	10.52	9.015	-18.102	8.348	-9.511	-10.877
77	77	0.39748	-2.699	15.71	13.649	-1.675	8.268	-18.628	-7.28	12.961	11.456	10.7	9.144	-18.015	8.508	-9.689	-10.974
78	78	0.40271	-2.683	15.782	13.45	-1.584	7.997	-18.652	-7.311	12.938	11.452	10.869	9.183	-17.886	8.64	-9.958	-11.045
79	79	0.40794	-2.664	15.838	13.269	-1.493	7.701	-18.726	-7.341	12.899	11.48	11.008	9.201	-17.759	8.744	-10.248	-11.12
80	80	0.41317	-2.637	15.871	13.078	-1.393	7.377	-18.816	-7.357	12.85	11.537	11.084	9.281	-17.655	8.807	-10.483	-11.211
81	81	0.4184	-2.607	15.879	12.872	-1.281	7.015	-18.881	-7.364	12.796	11.616	11.167	9.412	-17.619	8.891	-10.667	-11.337
82	82	0.42363	-2.581	15.861	12.663	-1.166	6.622	-18.933	-7.374	12.74	11.677	11.296	9.508	-17.574	9.011	-10.879	-11.465
83	83	0.42886	-2.568	15.82	12.46	-1.064	6.203	-18.984	-7.383	12.693	11.695	11.422	9.569	-17.452	9.116	-11.142	-11.551
84	84	0.43409	-2.549	15.755	12.253	-0.956	5.771	-19.051	-7.396	12.672	11.775	11.515	9.654	-17.386	9.202	-11.402	-11.648
85	85	0.43932	-2.522	15.66	12.041	-0.831	5.296	-19.121	-7.406	12.629	11.835	11.6	9.775	-17.354	9.28	-11.61	-11.805
86	86	0.44455	-2.491	15.54	11.832	-0.697	4.795	-19.179	-7.421	12.588	11.875	11.657	9.877	-17.294	9.321	-11.849	-11.938
87	87	0.44978	-2.469	15.411	11.633	-0.581	4.283	-19.195	-7.428	12.574	11.866	11.713	9.889	-17.191	9.349	-12.206	-12.028
88	88	0.45501	-2.448	15.275	11.434	-0.474	3.79	-19.224	-7.445	12.612	11.889	11.773	9.839	-17.075	9.378	-12.657	-12.085
89	89	0.46024	-2.435	15.128	11.255	-0.392	3.271	-19.244	-7.442	12.642	11.888	11.88	9.788	-16.941	9.451	-13.097	-12.129
90	90	0.46547	-2.421	14.952	11.06	-0.309	2.745	-19.224	-7.439	12.721	11.895	11.971	9.787	-16.829	9.519	-13.519	-12.156
91	91	0.4707	-2.42	14.771	10.885	-0.249	2.234	-19.24	-7.458	12.849	11.902	12.048	9.754	-16.652	9.559	-14.017	-12.132
92	92	0.47593	-2.418	14.594	10.72	-0.203	1.747	-19.226	-7.474	13.03	11.831	12.132	9.635	-16.377	9.591	-14.636	-12.05
93	93	0.48116	-2.434	14.441	10.581	-0.205	1.283	-19.207	-7.463	13.237	11.758	12.24	9.486	-16.116	9.652	-15.294	-11.963
94	94	0.48639	-2.462	14.306	10.428	-0.238	0.851	-19.143	-7.434	13.486	11.702	12.331	9.322	-15.915	9.708	-15.985	-11.892
95	95	0.49162	-2.496	14.201	10.262	-0.288	0.476	-19.029	-7.416	13.786	11.591	12.434	9.154	-15.657	9.765	-16.706	-11.781
96	96	0.49685	-2.521	14.125	10.069	-0.337	0.155	-18.871	-7.405	14.129	11.434	12.532	8.963	-15.337	9.813	-17.478	-11.635
97	97	0.50208	-2.541	14.079	9.857	-0.403	-0.12	-18.69	-7.373	14.522	11.272	12.602	8.76	-14.994	9.849	-18.299	-11.472
98	98	0.50731	-2.555	14.056	9.617	-0.472	-0.348	-18.475	-7.34	14.958	11.083	12.66	8.546	-14.634	9.878	-19.154	-11.314
99	99	0.51254	-2.561	14.059	9.366	-0.552	-0.514	-18.245	-7.302	15.465	10.857	12.672	8.304	-14.244	9.866	-20.077	-11.161
100	100	0.51777	-2.554	14.086	9.112	-0.634	-0.614	-18.039	-7.272	16.033	10.606	12.604	8.012	-13.775	9.773	-21.092	-10.978
101	101	0.523	-2.538	14.131	8.858	-0.724	-0.667	-17.865	-7.244	16.629	10.366	12.488	7.653	-13.249	9.638	-22.194	-10.765
102	102	0.52823	-2.526	14.192	8.606	-0.834	-0.676	-17.707	-7.205	17.257	10.165	12.309	7.233	-12.708	9.459	-23.375	-10.518
103	103	0.53346	-2.542	14.269	8.364	-0.99	-0.621	-17.617	-7.178	17.953	10.035	12.04	6.731	-12.161	9.206	-24.677	-10.25
104	104	0.53869	-2.6	14.357	8.146	-1.202	-0.502	-17.61	-7.179	18.728	9.908	11.744	6.109	-11.545	8.926	-26.129	-9.973
105	105	0.54392	-2.696	14.443	7.93	-1.467	-0.338	-17.661	-7.184	19.566	9.786	11.424	5.345	-10.889	8.643	-27.735	-9.712
106	106	0.54915	-2.831	14.515	7.746	-1.8	-0.145	-17.77	-7.165	20.486	9.713	10.993	4.511	-10.23	8.29	-29.457	-9.433
107	107	0.55438	-2.99	14.557	7.605	-2.171	0.075	-17.978	-7.173	21.505	9.679	10.518	3.679	-9.59	7.916	-31.215	-9.181
108	108	0.55961	-3.157	14.567	7.537	-2.575	0.314	-18.267	-7.174	22.638	9.654	10.091	2.889	-9.031	7.616	-32.959	-9.007
109	109	0.56484	-3.304	14.548	7.532	-2.986	0.563	-18.645	-7.175	23.844	9.646	9.718	2.115	-8.527	7.394	-34.693	-8.899
110	110	0.57007	-3.425	14.529	7.595	-3.397	0.834	-19.083	-7.153	25.079	9.652	9.428	1.241	-8.11	7.288	-36.496	-8.866
111	111	0.5753	-3.508	14.507	7.713	-3.788	1.133	-19.553	-7.106	26.349	9.636	9.239	0.318	-7.791	7.319	-38.306	-8.934
112	112	0.58053	-3.562	14.489	7.882	-4.173	1.462	-20.014	-7.028	27.659	9.495	9.208	-0.596	-7.507	7.528	-40.064	-9.109
113	113	0.58576	-3.577	14.476	8.079	-4.54	1.835	-20.513	-6.959	29.029	9.318	9.322	-1.445	-7.299	7.905	-41.731	-9.4
114	114	0.59099	-3.571	14.471	8.297	-4.905	2.246	-21.006	-6.884	30.431	9.115	9.532	-2.296	-7.178	8.396	-43.362	-9.781
115	115	0.59622	-3.542	14.467	8.501	-5.26	2.696	-21.457	-6.802	31.864	8.902	9.792	-3.178	-7.157	8.957	-44.983	-10.242
116	116	0.60145	-3.5	14.465	8.694	-5.605	3.186	-21.851	-6.728	33.315	8.677	10.125	-4.07	-7.234	9.593	-46.565	-10.767
117	117	0.60668	-3.445	14.462	8.858	-5.929	3.719	-22.197	-6.688	34.794	8.447	10.529	-4.927	-7.367	10.292	-48.077	-11.324
118	118	0.61191	-3.388	14.456	8.993	-6.25	4.301	-22.512	-6.684	36.319	8.258	10.869	-5.704	-7.522	10.92	-49.523	-11.843
119	119	0.61714	-3.338	14.445	9.08	-6.567	4.911	-22.773	-6.716	37.846	8.107	11.136	-6.408	-7.711	11.461	-50.887	-12.334
120	120	0.62237	-3.31	14.439	9.128	-6.892	5.553	-22.993	-6.784	39.368	8.038	11.36	-7.04	-7.995	11.939	-52.163	-12.824
121	121	0.6276	-3.304	14.436	9.137	-7.229	6.223	-23.192	-6.897	40.882	8.063	11.539	-7.613	-8.359	12.347	-53.367	-13.301
122	122	0.63283	-3.328	14.441	9.114	-7.59	6.935	-23.365	-7.051	42.422	8.174	11.673	-8.085	-8.824	12.683	-54.473	-13.786
123	123	0.63806	-3.381	14.447	9.055	-7.97	7.686	-23.515	-7.249	43.98	8.343	11.779	-8.414	-9.389	12.963	-55.424	-14.313
124	124	0.64329	-3.461	14.451	8.958	-8.367	8.471	-23.625	-7.473	45.55	8.517	11.868	-8.558	-10.013	13.204	-56.165	-14.884
125	125	0.64852	-3.556	14.437	8.828	-8.759	9.265	-23.7	-7.716	47.094	8.691	11.88	-8.516	-10.683	13.349	-56.691	-15.489
126	126	0.65375	-3.656	14.404	8.659	-9.122	10.056	-23.706	-7.958	48.571	8.799	11.805	-8.317	-11.344	13.394	-57.008	-16.119
127	127	0.65898	-3.753	14.352	8.467	-9.457	10.827	-23.631	-8.149	49.952	8.847	11.696	-7.982	-12.058	13.389	-57.095	-16.825
128	128	0.66421	-3.836	14.283	8.247	-9.751	11.585	-23.449	-8.283	51.232	8.809	11.654	-7.594	-12.835	13.429	-56.993	-17.641
129	129	0.66944	-3.901	14.2	8.033	-10.014	12.332	-23.217	-8.354	52.418	8.692	11.594	-7.196	-13.65	13.45	-56.772	-18.547
130	130	0.67467	-3.963	14.118	7.855	-10.27	13.086	-22.961	-8.379	53.531	8.511	11.529	-6.841	-14.452	13.457	-56.509	-19.474
131	131	0.6799	-4.019	14.05	7.699	-10.509	13.847	-22.64	-8.338	54.535	8.201	11.561	-6.555	-15.174	13.545	-56.179	-20.42
132	132	0.68513	-4.081	13.998	7.563	-10.744	14.622	-22.285	-8.259	55.467	7.84	11.688	-6.31	-15.82	13.712	-55.793	-21.327
133	133	0.69036	-4.128	13.952	7.419	-10.944	15.385	-21.891	-8.143	56.286	7.454	11.82	-6.083	-16.366	13.877	-55.345	-22.152
134	134	0.69559	-4.169	13.922	7.314	-11.133	16.135	-21.505	-7.995	57.011	7.088	11.874	-5.815	-16.834	13.955	-54.837	-22.869
135	135	0.70082	-4.184	13.899	7.236	-11.292	16.864	-21.119	-7.798	57.635	6.733	11.846	-5.532	-17.214	13.957	-54.29	-23.475
136	136	0.70605	-4.148	13.874	7.193	-11.397	17.572	-20.807	-7.616	58.165	6.43	11.847	-5.236	-17.513	13.977	-53.671	-23.971
137	137	0.71128	-4.032	13.839	7.167	-11.403	18.239	-20.514	-7.403	58.558	6.122	11.839	-4.946	-17.713	13.984	-52.981	-24.365
138	138	0.71651	-3.85	13.819	7.188	-11.342	18.89	-20.29	-7.183	58.831	5.851	11.762	-4.675	-17.824	13.926	-52.277	-24.626
139	139	0.72174	-3.645	13.831	7.246	-11.264	19.551	-20.142	-6.98	59.007	5.657	11.566	-4.435	-17.829	13.766	-51.607	-24.714
140	140	0.72697	-3.446	13.877	7.324	-11.198	20.245	-20.068	-6.83	59.114	5.533	11.396	-4.223	-17.775	13.622	-50.911	-24.705
141	141	0.7322	-3.263	13.955	7.416	-11.146	20.963	-19.985	-6.665	59.162	5.448	11.224	-4.012	-17.7	13.472	-50.176	-24.631
142	142	0.73743	-3.082	14.059	7.526	-11.105	21.707	-19.915	-6.495	59.171	5.404	11.01	-3.779	-17.555	13.286	-49.415	-24.439
143	143	0.74266	-2.897	14.18	7.657	-11.065	22.469	-19.879	-6.336	59.133	5.413	10.752	-3.544	-17.305	13.061	-48.648	-24.09
144	144	0.74789	-2.704	14.303	7.793	-11.014	23.239	-19.894	-6.218	59.061	5.497	10.5	-3.315	-17.035	12.838	-47.862	-23.662
145	145	0.75312	-2.513	14.423	7.934	-10.959	24.007	-19.947	-6.134	58.943	5.639	10.337	-3.111	-16.816	12.687	-47.019	-23.246
146	146	0.75835	-2.325	14.533	8.079	-10.892	24.757	-20.003	-6.057	58.76	5.823	10.27	-2.915	-16.653	12.611	-46.089	-22.846
147	147	0.76358	-2.145	14.632	8.218	-10.816	25.473	-20.054	-5.969	58.477	6.111	10.191	-2.712	-16.552	12.519	-45.092	-22.405
148	148	0.76881	-1.976	14.716	8.359	-10.746	26.151	-20.148	-5.897	58.114	6.486	9.993	-2.488	-16.452	12.322	-44.069	-21.896
149	149	0.77404	-1.825	14.787	8.504	-10.693	26.785	-20.23	-5.799	57.661	6.858	9.823	-2.273	-16.4	12.148	-42.971	-21.449
150	150	0.77927	-1.688	14.845	8.656	-10.649	27.387	-20.255	-5.649	57.158	7.259	9.564	-2.088	-16.414	11.889	-41.897	-21.001
151	151	0.7845	-1.554	14.882	8.784	-10.581	27.969	-20.221	-5.468	56.601	7.611	9.255	-1.923	-16.415	11.58	-40.806	-20.556
152	152	0.78973	-1.422	14.898	8.884	-10.493	28.536	-20.114	-5.242	56.011	7.954	8.904	-1.71	-16.497	11.232	-39.633	-20.171
153	153	0.79496	-1.295	14.892	8.97	-10.389	29.06	-19.92	-4.946	55.355	8.273	8.532	-1.532	-16.672	10.865	-38.444	-19.856
154	154	0.80019	-1.19	14.881	9.08	-10.307	29.538	-19.723	-4.644	54.633	8.517	8.096	-1.361	-16.786	10.428	-37.251	-19.539
155	155	0.80542	-1.096	14.859	9.161	-10.199	29.991	-19.42	-4.296	53.863	8.635	7.587	-1.311	-16.768	9.921	-36.182	-19.146
156	156	0.81065	-1.023	14.838	9.226	-10.09	30.42	-19.058	-3.94	53	8.657	7.079	-1.316	-16.677	9.392	-35.1	-18.749
157	157	0.81588	-0.96	14.808	9.266	-9.958	30.814	-18.595	-3.548	52.046	8.527	6.689	-1.387	-16.531	8.953	-33.979	-18.396
158	158	0.82111	-0.916	14.775	9.321	-9.855	31.179	-18.14	-3.17	51.037	8.315	6.503	-1.422	-16.355	8.69	-32.716	-18.107
159	159	0.82634	-0.876	14.74	9.375	-9.744	31.523	-17.667	-2.817	50	8.018	6.491	-1.411	-16.127	8.567	-31.347	-17.835
160	160	0.83157	-0.843	14.714	9.431	-9.625	31.868	-17.197	-2.52	48.948	7.631	6.6	-1.376	-15.805	8.534	-29.924	-17.541
161	161	0.8368	-0.813	14.698	9.506	-9.519	32.203	-16.719	-2.228	47.862	7.121	6.854	-1.295	-15.429	8.626	-28.392	-17.301
162	162	0.84203	-0.786	14.686	9.588	-9.405	32.519	-16.259	-1.986	46.718	6.543	7.229	-1.184	-15.028	8.806	-26.762	-17.099
163	163	0.84726	-0.766	14.681	9.67	-9.283	32.824	-15.827	-1.823	45.521	5.902	7.757	-1.064	-14.586	9.098	-25.052	-16.927
164	164	0.85249	-0.757	14.69	9.744	-9.158	33.125	-15.401	-1.708	44.294	5.266	8.378	-0.947	-14.183	9.462	-23.309	-16.79
165	165	0.85772	-0.751	14.717	9.815	-9.031	33.439	-15	-1.647	43.062	4.662	9.028	-0.828	-13.842	9.84	-21.554	-16.692
166	166	0.86295	-0.742	14.761	9.891	-8.895	33.759	-14.655	-1.652	41.803	4.079	9.674	-0.672	-13.567	10.202	-19.742	-16.663
167	167	0.86818	-0.731	14.822	9.986	-8.773	34.075	-14.393	-1.703	40.507	3.564	10.316	-0.445	-13.403	10.554	-17.824	-16.724
168	168	0.87341	-0.726	14.898	10.102	-8.676	34.377	-14.176	-1.776	39.151	3.112	10.957	-0.232	-13.317	10.9	-15.876	-16.826
169	169	0.87864	-0.725	14.987	10.233	-8.596	34.686	-14.048	-1.913	37.755	2.753	11.549	-0.13	-13.265	11.201	-14.015	-16.927
170	170	0.88387	-0.72	15.082	10.355	-8.506	34.995	-13.94	-2.072	36.354	2.477	12.085	-0.087	-13.289	11.456	-12.227	-17.034
171	171	0.8891	-0.712	15.178	10.479	-8.406	35.293	-13.904	-2.287	34.947	2.299	12.559	0.048	-13.377	11.644	-10.369	-17.153
172	172	0.89433	-0.713	15.271	10.609	-8.329	35.563	-13.998	-2.554	33.527	2.291	12.943	0.302	-13.484	11.757	-8.437	-17.233
173	173	0.89956	-0.728	15.371	10.743	-8.263	35.81	-14.129	-2.831	32.069	2.417	13.179	0.563	-13.61	11.744	-6.547	-17.225
174	174	0.90479	-0.754	15.465	10.884	-8.202	36.032	-14.267	-3.123	30.587	2.561	13.394	0.742	-13.674	11.714	-4.761	-17.142
175	175	0.91002	-0.79	15.553	11.045	-8.163	36.235	-14.457	-3.423	29.104	2.76	13.592	0.815	-13.705	11.685	-3.104	-17.015
176	176	0.91525	-0.826	15.618	11.205	-8.116	36.4	-14.687	-3.737	27.618	3.02	13.868	0.751	-13.683	11.748	-1.594	-16.823
177	177	0.92048	-0.867	15.665	11.394	-8.092	36.527	-14.96	-4.052	26.144	3.287	14.168	0.579	-13.575	11.841	-0.232	-16.567
178	178	0.92571	-0.914	15.698	11.591	-8.075	36.627	-15.245	-4.364	24.7	3.535	14.376	0.446	-13.398	11.852	1.089	-16.269
179	179	0.93094	-0.977	15.716	11.795	-8.062	36.681	-15.564	-4.682	23.219	3.787	14.484	0.345	-13.216	11.767	2.42	-15.993
180	180	0.93617	-1.06	15.716	11.985	-8.051	36.672	-15.793	-4.944	21.71	3.919	14.597	0.228	-12.985	11.697	3.728	-15.734
181	181	0.9414	-1.148	15.696	12.142	-8.014	36.63	-16.067	-5.218	20.22	4.054	14.739	0.11	-12.643	11.673	4.99	-15.435
182	182	0.94663	-1.253	15.668	12.324	-8.011	36.549	-16.298	-5.456	18.755	4.133	14.902	0.021	-12.321	11.668	6.248	-15.167
183	183	0.95186	-1.37	15.635	12.53	-8.032	36.426	-16.473	-5.651	17.294	4.139	15.036	-0.002	-12.118	11.632	7.568	-15.027
184	184	0.95709	-1.498	15.589	12.745	-8.083	36.267	-16.669	-5.809	15.86	4.136	15.114	-0.05	-11.995	11.558	8.835	-15.002
185	185	0.96232	-1.631	15.526	12.942	-8.123	36.077	-16.828	-5.947	14.487	4.086	15.22	-0.232	-11.886	11.53	9.914	-15.026
186	186	0.96755	-1.769	15.453	13.135	-8.165	35.865	-16.96	-6.074	13.192	3.983	15.348	-0.499	-11.774	11.535	10.838	-15.084
187	187	0.97278	-1.911	15.376	13.315	-8.208	35.653	-17.039	-6.169	12.012	3.892	15.407	-0.652	-11.816	11.491	11.779	-15.236
188	188	0.97801	-2.048	15.297	13.486	-8.249	35.444	-17.102	-6.246	10.959	3.855	15.391	-0.545	-12.024	11.377	12.864	-15.468
189	189	0.98324	-2.172	15.217	13.66	-8.292	35.222	-17.107	-6.294	10.007	3.776	15.319	-0.376	-12.243	11.224	13.889	-15.677
190	190	0.98847	-2.28	15.135	13.844	-8.334	35.005	-17.183	-6.341	9.19	3.799	15.155	-0.225	-12.439	11.01	14.719	-15.804
191	191	0.9937	-2.366	15.048	14.02	-8.346	34.801	-17.216	-6.396	8.503	3.881	15	-0.152	-12.729	10.82	15.357	-15.918
192	192	0.99893	-2.433	14.964	14.195	-8.341	34.628	-17.289	-6.462	7.981	4.033	14.825	-0.062	-13.076	10.631	15.866	-16.044
193	193	1.00416	-2.479	14.892	14.385	-8.344	34.476	-17.38	-6.502	7.594	4.167	14.659	-0.067	-13.353	10.487	16.148	-16.121
194	194	1.00939	-2.511	14.841	14.578	-8.353	34.362	-17.54	-6.542	7.381	4.447	14.514	-0.176	-13.582	10.398	16.139	-16.069
195	195	1.01462	-2.52	14.801	14.738	-8.309	34.278	-17.665	-6.594	7.32	4.692	14.262	-0.295	-13.621	10.24	15.904	-15.83
196	196	1.01985	-2.511	14.77	14.923	-8.283	34.199	-17.766	-6.623	7.392	4.874	14.013	-0.368	-13.528	10.103	15.562	-15.458
197	197	1.02508	-2.492	14.748	15.1	-8.234	34.111	-17.799	-6.666	7.543	4.929	13.761	-0.411	-13.209	9.966	15.117	-14.909
198	198	1.03031	-2.468	14.737	15.32	-8.214	34.025	-17.878	-6.721	7.774	4.961	13.526	-0.606	-12.749	9.836	14.419	-14.256
199	199	1.03554	-2.431	14.73	15.502	-8.14	33.938	-17.842	-6.791	8.084	4.821	13.332	-1.043	-12.214	9.75	13.408	-13.614
200	200	1.04077	-2.388	14.742	15.73	-8.099	33.834	-17.828	-6.857	8.456	4.649	13.269	-1.842	-11.652	9.782	11.979	-12.976
201	201	1.046	-2.352	14.774	15.95	-8.069	33.73	-17.777	-6.926	8.891	4.462	13.259	-2.906	-11.044	9.852	10.211	-12.294
