# Supplementary material for: Gait phenotypes in paediatric hereditary spastic paraplegia revealed by dynamic time warping analysis and random forests
Source: PLoS One. 2018 Mar 8;13(3):e0192345. doi: 10.1371/journal.pone.0192345 (PMC5843164; doi:10.1371/journal.pone.0192345)
Supplement: S2 Data — (ZIP) [file pone.0192345.s009.zip › Healthy/Left.SR.HEALTHY19.4.csv]

	Epoch	Time	Pelvic.obliquity	Pelvic.tilt	Pelvic rotation	Hip.abd.add	Hip.flexion	Hip.rotation	Knee.abd.add	Knee.flexion	Knee.rotation	Ankle.abd.add	Ankle.flexion	Ankle.rotation	Forefoot.abd.add	Forefoot.flexion	Forefoot.rotation
1	1	0	-3.622	15.055	14.059	-10.744	33.28	-15.21	-7.096	8.99	4.446	11.716	-1.724	-10.971	5.408	10.682	-12.176
2	2	0.00525	-3.601	15.129	14.328	-10.76	33.027	-15.569	-7.123	9.129	4.351	11.768	-3.054	-10.587	5.575	8.893	-12.092
3	3	0.0105	-3.6	15.188	14.552	-10.769	32.769	-15.97	-7.159	9.08	4.566	11.782	-4.725	-10.423	5.691	6.939	-12.039
4	4	0.01575	-3.594	15.239	14.722	-10.738	32.518	-16.35	-7.204	8.946	4.997	11.757	-6.134	-10.485	5.732	5.329	-11.988
5	5	0.021	-3.54	15.27	14.842	-10.634	32.288	-16.753	-7.26	8.89	5.565	11.756	-6.935	-10.738	5.768	4.281	-11.966
6	6	0.02625	-3.439	15.28	14.893	-10.443	32.115	-17.128	-7.358	9.036	6.198	11.84	-7.355	-11.079	5.866	3.479	-11.936
7	7	0.0315	-3.284	15.271	14.873	-10.167	32.027	-17.452	-7.503	9.429	6.824	12.009	-7.683	-11.408	6.038	2.612	-11.878
8	8	0.03675	-3.085	15.268	14.767	-9.82	32.044	-17.693	-7.678	10.065	7.497	12.194	-7.956	-11.741	6.215	1.624	-11.744
9	9	0.042	-2.845	15.284	14.577	-9.399	32.163	-17.726	-7.875	10.909	8.19	12.374	-8.086	-12.181	6.35	0.632	-11.529
10	10	0.04725	-2.581	15.318	14.314	-8.929	32.349	-17.537	-8.061	11.877	8.909	12.613	-8.077	-12.816	6.509	-0.275	-11.3
11	11	0.0525	-2.309	15.365	13.997	-8.429	32.541	-17.106	-8.187	12.834	9.561	12.869	-8.03	-13.6	6.667	-1.107	-11.083
12	12	0.05775	-2.05	15.435	13.646	-7.917	32.694	-16.491	-8.258	13.648	10.049	13.145	-8.075	-14.363	6.829	-1.923	-10.871
13	13	0.063	-1.827	15.531	13.267	-7.42	32.779	-15.712	-8.258	14.268	10.256	13.397	-8.182	-14.98	6.98	-2.673	-10.681
14	14	0.06825	-1.645	15.639	12.88	-6.948	32.774	-14.795	-8.175	14.716	10.135	13.576	-8.261	-15.422	7.103	-3.3	-10.531
15	15	0.0735	-1.493	15.736	12.504	-6.509	32.676	-13.81	-8.031	15.047	9.757	13.76	-8.297	-15.724	7.268	-3.817	-10.432
16	16	0.07875	-1.36	15.818	12.164	-6.109	32.503	-12.849	-7.851	15.303	9.22	13.976	-8.333	-15.908	7.496	-4.294	-10.376
17	17	0.084	-1.242	15.878	11.869	-5.755	32.276	-11.981	-7.652	15.518	8.667	14.151	-8.385	-16.045	7.705	-4.779	-10.354
18	18	0.08925	-1.135	15.917	11.619	-5.435	32.017	-11.225	-7.457	15.719	8.129	14.271	-8.377	-16.161	7.883	-5.207	-10.365
19	19	0.0945	-1.032	15.937	11.417	-5.149	31.758	-10.697	-7.3	15.947	7.748	14.314	-8.203	-16.306	8.013	-5.503	-10.415
20	20	0.09975	-0.924	15.95	11.267	-4.894	31.519	-10.444	-7.189	16.201	7.542	14.194	-7.869	-16.444	8.02	-5.686	-10.487
21	21	0.105	-0.818	15.952	11.175	-4.668	31.291	-10.464	-7.145	16.469	7.455	14.032	-7.385	-16.518	8.015	-5.739	-10.578
22	22	0.11025	-0.721	15.939	11.149	-4.48	31.038	-10.683	-7.137	16.709	7.447	13.823	-6.918	-16.52	7.977	-5.814	-10.662
23	23	0.1155	-0.644	15.909	11.168	-4.322	30.736	-10.998	-7.155	16.87	7.455	13.698	-6.544	-16.452	8.008	-5.926	-10.735
24	24	0.12075	-0.584	15.883	11.238	-4.202	30.402	-11.464	-7.202	16.951	7.556	13.557	-6.182	-16.361	8.025	-6.02	-10.808
25	25	0.126	-0.54	15.864	11.358	-4.116	30.031	-12.026	-7.269	16.956	7.743	13.443	-5.787	-16.277	8.062	-6.051	-10.86
26	26	0.13125	-0.512	15.85	11.524	-4.06	29.622	-12.644	-7.342	16.903	8.007	13.341	-5.398	-16.22	8.1	-6.072	-10.886
27	27	0.1365	-0.5	15.835	11.73	-4.04	29.184	-13.274	-7.4	16.811	8.315	13.181	-5.029	-16.194	8.073	-6.11	-10.888
28	28	0.14175	-0.51	15.814	11.969	-4.063	28.729	-13.88	-7.437	16.708	8.615	13.053	-4.66	-16.189	8.071	-6.132	-10.883
29	29	0.147	-0.545	15.791	12.231	-4.116	28.264	-14.426	-7.457	16.595	8.862	12.933	-4.278	-16.228	8.065	-6.116	-10.912
30	30	0.15225	-0.603	15.764	12.504	-4.197	27.785	-14.92	-7.453	16.482	9.048	12.844	-3.906	-16.272	8.089	-6.097	-10.958
31	31	0.1575	-0.661	15.732	12.789	-4.28	27.285	-15.366	-7.428	16.37	9.211	12.735	-3.563	-16.308	8.089	-6.126	-10.965
32	32	0.16275	-0.703	15.694	13.08	-4.345	26.77	-15.796	-7.399	16.253	9.361	12.636	-3.219	-16.35	8.089	-6.156	-10.959
33	33	0.168	-0.735	15.658	13.363	-4.393	26.246	-16.197	-7.362	16.11	9.495	12.567	-2.85	-16.416	8.117	-6.138	-10.971
34	34	0.17325	-0.78	15.64	13.618	-4.436	25.736	-16.547	-7.322	15.949	9.62	12.49	-2.482	-16.482	8.134	-6.109	-10.97
35	35	0.1785	-0.847	15.651	13.834	-4.48	25.261	-16.816	-7.283	15.798	9.69	12.465	-2.186	-16.522	8.193	-6.138	-10.971
36	36	0.18375	-0.922	15.692	14.016	-4.521	24.821	-17.041	-7.237	15.655	9.746	12.414	-1.931	-16.557	8.229	-6.213	-10.979
37	37	0.189	-0.997	15.762	14.161	-4.549	24.409	-17.196	-7.182	15.502	9.775	12.335	-1.638	-16.6	8.241	-6.248	-10.984
38	38	0.19425	-1.064	15.853	14.287	-4.558	24.019	-17.335	-7.143	15.332	9.808	12.276	-1.303	-16.668	8.262	-6.22	-11.008
39	39	0.1995	-1.137	15.967	14.389	-4.578	23.664	-17.506	-7.107	15.176	9.914	12.191	-0.982	-16.717	8.264	-6.222	-10.998
40	40	0.20475	-1.223	16.096	14.469	-4.605	23.33	-17.646	-7.072	15.025	10.022	12.083	-0.667	-16.738	8.244	-6.239	-10.958
41	41	0.21	-1.326	16.25	14.511	-4.629	23.023	-17.721	-7.037	14.869	10.102	11.931	-0.379	-16.784	8.177	-6.275	-10.947
42	42	0.21525	-1.447	16.421	14.507	-4.659	22.747	-17.777	-7.017	14.714	10.174	11.859	-0.105	-16.821	8.181	-6.292	-10.974
43	43	0.2205	-1.567	16.592	14.484	-4.681	22.473	-17.791	-6.992	14.555	10.197	11.731	0.13	-16.807	8.126	-6.357	-10.974
44	44	0.22575	-1.696	16.752	14.442	-4.704	22.195	-17.849	-6.982	14.405	10.258	11.609	0.372	-16.785	8.076	-6.42	-10.99
45	45	0.231	-1.823	16.895	14.388	-4.72	21.9	-17.921	-6.968	14.258	10.323	11.488	0.638	-16.74	8.035	-6.467	-11
46	46	0.23625	-1.959	17.015	14.322	-4.743	21.583	-17.997	-6.949	14.11	10.402	11.34	0.927	-16.675	7.973	-6.496	-10.994
47	47	0.2415	-2.102	17.109	14.251	-4.768	21.258	-18.15	-6.956	13.977	10.539	11.198	1.204	-16.598	7.911	-6.539	-10.994
48	48	0.24675	-2.236	17.173	14.18	-4.782	20.913	-18.333	-6.968	13.856	10.685	11.038	1.48	-16.509	7.83	-6.595	-10.997
49	49	0.252	-2.359	17.211	14.102	-4.774	20.546	-18.491	-6.977	13.747	10.807	10.889	1.699	-16.454	7.755	-6.707	-11.035
50	50	0.25725	-2.48	17.219	14.02	-4.758	20.153	-18.616	-6.98	13.648	10.89	10.806	1.883	-16.437	7.735	-6.837	-11.121
51	51	0.2625	-2.618	17.203	13.938	-4.765	19.741	-18.748	-6.983	13.559	10.987	10.782	2.076	-16.413	7.769	-6.948	-11.197
52	52	0.26775	-2.773	17.178	13.857	-4.794	19.318	-18.89	-6.99	13.467	11.129	10.739	2.326	-16.38	7.783	-7.011	-11.232
53	53	0.273	-2.934	17.146	13.773	-4.826	18.885	-19.042	-6.996	13.372	11.328	10.616	2.631	-16.39	7.729	-7.037	-11.261
54	54	0.27825	-3.095	17.104	13.686	-4.858	18.439	-19.179	-6.994	13.279	11.534	10.473	2.961	-16.426	7.66	-7.041	-11.291
55	55	0.2835	-3.247	17.051	13.605	-4.886	17.987	-19.322	-6.995	13.191	11.765	10.379	3.25	-16.504	7.631	-7.078	-11.341
56	56	0.28875	-3.377	16.987	13.526	-4.887	17.526	-19.455	-6.999	13.096	11.994	10.316	3.455	-16.633	7.622	-7.18	-11.426
57	57	0.294	-3.471	16.911	13.445	-4.838	17.048	-19.52	-6.997	12.986	12.15	10.285	3.599	-16.755	7.635	-7.33	-11.5
58	58	0.29925	-3.536	16.827	13.362	-4.762	16.571	-19.568	-6.987	12.88	12.276	10.23	3.817	-16.857	7.632	-7.417	-11.556
59	59	0.3045	-3.597	16.755	13.277	-4.69	16.113	-19.601	-6.978	12.791	12.379	10.198	4.122	-16.944	7.656	-7.419	-11.609
60	60	0.30975	-3.661	16.709	13.193	-4.631	15.688	-19.632	-6.979	12.719	12.503	10.107	4.47	-17.027	7.62	-7.404	-11.633
61	61	0.315	-3.72	16.679	13.094	-4.57	15.289	-19.64	-6.979	12.655	12.618	10.001	4.75	-17.09	7.564	-7.463	-11.639
62	62	0.32025	-3.754	16.663	12.999	-4.482	14.91	-19.608	-6.971	12.59	12.651	9.986	4.917	-17.19	7.585	-7.594	-11.726
63	63	0.3255	-3.766	16.656	12.897	-4.372	14.537	-19.556	-6.962	12.505	12.652	9.969	5.095	-17.264	7.598	-7.705	-11.799
64	64	0.33075	-3.766	16.665	12.795	-4.251	14.175	-19.493	-6.954	12.414	12.626	9.904	5.329	-17.328	7.567	-7.772	-11.875
65	65	0.336	-3.766	16.687	12.678	-4.128	13.826	-19.419	-6.945	12.325	12.579	9.78	5.587	-17.346	7.483	-7.832	-11.93
66	66	0.34125	-3.772	16.718	12.556	-4.011	13.488	-19.324	-6.945	12.24	12.503	9.669	5.865	-17.323	7.404	-7.873	-11.958
67	67	0.3465	-3.766	16.756	12.435	-3.892	13.166	-19.251	-6.949	12.169	12.451	9.64	6.115	-17.339	7.398	-7.927	-12.023
68	68	0.35175	-3.755	16.802	12.316	-3.776	12.858	-19.21	-6.958	12.11	12.428	9.668	6.352	-17.375	7.444	-7.991	-12.113
69	69	0.357	-3.75	16.85	12.196	-3.672	12.559	-19.166	-6.964	12.076	12.412	9.675	6.548	-17.413	7.471	-8.113	-12.199
70	70	0.36225	-3.759	16.898	12.077	-3.595	12.26	-19.135	-6.959	12.055	12.423	9.67	6.784	-17.458	7.495	-8.208	-12.281
71	71	0.3675	-3.774	16.947	11.961	-3.531	11.962	-19.126	-6.956	12.043	12.452	9.652	7.078	-17.506	7.51	-8.253	-12.368
72	72	0.37275	-3.789	16.993	11.839	-3.466	11.659	-19.108	-6.954	12.036	12.491	9.588	7.381	-17.555	7.48	-8.311	-12.439
73	73	0.378	-3.808	17.036	11.714	-3.402	11.351	-19.059	-6.949	12.038	12.523	9.527	7.63	-17.622	7.452	-8.429	-12.512
74	74	0.38325	-3.832	17.077	11.588	-3.343	11.044	-19.022	-6.949	12.051	12.558	9.54	7.852	-17.685	7.493	-8.565	-12.592
75	75	0.3885	-3.85	17.122	11.457	-3.279	10.745	-19.024	-6.966	12.064	12.613	9.575	8.11	-17.726	7.551	-8.665	-12.672
76	76	0.39375	-3.856	17.167	11.329	-3.207	10.448	-19.06	-6.989	12.08	12.678	9.616	8.4	-17.769	7.611	-8.733	-12.772
77	77	0.399	-3.858	17.207	11.208	-3.14	10.148	-19.139	-7.007	12.1	12.772	9.648	8.666	-17.785	7.666	-8.833	-12.854
78	78	0.40425	-3.861	17.233	11.096	-3.076	9.823	-19.229	-7.011	12.106	12.853	9.66	8.861	-17.77	7.702	-9.005	-12.92
79	79	0.4095	-3.864	17.243	10.977	-2.997	9.462	-19.265	-7.016	12.077	12.875	9.743	8.988	-17.781	7.788	-9.206	-13.029
80	80	0.41475	-3.866	17.247	10.851	-2.912	9.091	-19.314	-7.027	12.041	12.893	9.802	9.103	-17.77	7.846	-9.424	-13.136
81	81	0.42	-3.861	17.243	10.728	-2.822	8.706	-19.335	-7.031	12.001	12.84	9.844	9.261	-17.696	7.883	-9.605	-13.218
82	82	0.42525	-3.854	17.229	10.599	-2.719	8.324	-19.389	-7.061	11.976	12.777	9.947	9.428	-17.578	7.967	-9.774	-13.299
83	83	0.4305	-3.841	17.193	10.471	-2.611	7.913	-19.467	-7.089	11.948	12.721	10.058	9.608	-17.459	8.057	-9.932	-13.393
84	84	0.43575	-3.831	17.137	10.344	-2.508	7.474	-19.57	-7.117	11.913	12.681	10.181	9.716	-17.311	8.152	-10.164	-13.47
85	85	0.441	-3.818	17.061	10.231	-2.403	6.993	-19.634	-7.129	11.851	12.591	10.288	9.776	-17.172	8.221	-10.433	-13.551
86	86	0.44625	-3.804	16.967	10.129	-2.299	6.481	-19.685	-7.139	11.78	12.51	10.397	9.823	-17.037	8.288	-10.721	-13.606
87	87	0.4515	-3.79	16.859	10.03	-2.195	5.953	-19.688	-7.142	11.716	12.377	10.485	9.904	-16.889	8.334	-10.986	-13.646
88	88	0.45675	-3.778	16.733	9.934	-2.092	5.408	-19.687	-7.155	11.664	12.228	10.645	9.935	-16.723	8.434	-11.296	-13.677
89	89	0.462	-3.775	16.587	9.841	-2.006	4.849	-19.667	-7.159	11.641	12.104	10.812	9.915	-16.579	8.548	-11.676	-13.687
90	90	0.46725	-3.786	16.427	9.75	-1.946	4.288	-19.655	-7.157	11.656	12.007	10.957	9.873	-16.426	8.647	-12.109	-13.67
91	91	0.4725	-3.802	16.252	9.662	-1.895	3.724	-19.598	-7.154	11.707	11.87	11.046	9.851	-16.263	8.69	-12.556	-13.631
92	92	0.47775	-3.814	16.064	9.577	-1.848	3.154	-19.511	-7.148	11.79	11.758	11.086	9.837	-16.126	8.691	-13.035	-13.556
93	93	0.483	-3.819	15.862	9.495	-1.8	2.585	-19.435	-7.146	11.909	11.688	11.172	9.797	-15.999	8.741	-13.557	-13.46
94	94	0.48825	-3.828	15.657	9.404	-1.765	2.034	-19.353	-7.151	12.074	11.609	11.321	9.712	-15.863	8.845	-14.131	-13.37
95	95	0.4935	-3.835	15.449	9.3	-1.743	1.508	-19.275	-7.16	12.296	11.532	11.52	9.575	-15.711	8.995	-14.777	-13.281
96	96	0.49875	-3.842	15.253	9.182	-1.732	1.007	-19.142	-7.146	12.562	11.389	11.651	9.417	-15.499	9.088	-15.484	-13.162
97	97	0.504	-3.842	15.062	9.052	-1.731	0.528	-19.008	-7.124	12.865	11.238	11.703	9.272	-15.214	9.11	-16.23	-12.985
98	98	0.50925	-3.842	14.892	8.901	-1.746	0.084	-18.823	-7.082	13.198	11.048	11.674	9.156	-14.898	9.063	-16.976	-12.79
99	99	0.5145	-3.842	14.76	8.732	-1.783	-0.292	-18.666	-7.039	13.576	10.827	11.672	9.014	-14.499	9.039	-17.758	-12.594
100	100	0.51975	-3.836	14.671	8.538	-1.829	-0.591	-18.504	-7.014	14.001	10.55	11.736	8.739	-14.018	9.06	-18.678	-12.399
101	101	0.525	-3.831	14.617	8.311	-1.886	-0.83	-18.307	-6.999	14.473	10.289	11.869	8.308	-13.544	9.149	-19.765	-12.203
102	102	0.53025	-3.811	14.586	8.053	-1.946	-1.011	-18.138	-6.977	15.004	10.068	11.955	7.863	-13.049	9.22	-20.903	-12.012
103	103	0.5355	-3.796	14.581	7.78	-2.029	-1.128	-17.977	-6.947	15.598	9.859	11.815	7.485	-12.497	9.095	-22.054	-11.768
104	104	0.54075	-3.798	14.604	7.518	-2.147	-1.169	-17.855	-6.925	16.263	9.648	11.525	7.137	-11.876	8.834	-23.234	-11.478
105	105	0.546	-3.839	14.646	7.277	-2.328	-1.144	-17.797	-6.902	17	9.494	11.195	6.691	-11.218	8.556	-24.545	-11.147
106	106	0.55125	-3.919	14.699	7.059	-2.565	-1.06	-17.762	-6.878	17.808	9.344	10.903	6.061	-10.565	8.328	-26.042	-10.827
107	107	0.5565	-4.05	14.757	6.866	-2.874	-0.916	-17.834	-6.877	18.702	9.291	10.635	5.267	-9.964	8.147	-27.716	-10.55
108	108	0.56175	-4.228	14.809	6.705	-3.247	-0.732	-17.964	-6.877	19.68	9.274	10.369	4.368	-9.416	7.994	-29.515	-10.32
109	109	0.567	-4.434	14.845	6.587	-3.667	-0.519	-18.183	-6.883	20.742	9.309	10.007	3.439	-8.897	7.78	-31.386	-10.11
110	110	0.57225	-4.643	14.859	6.524	-4.104	-0.288	-18.436	-6.872	21.877	9.333	9.558	2.534	-8.44	7.511	-33.259	-9.948
111	111	0.5775	-4.837	14.858	6.53	-4.548	-0.032	-18.736	-6.842	23.083	9.321	9.136	1.662	-8.038	7.295	-35.097	-9.855
112	112	0.58275	-5.001	14.852	6.611	-4.985	0.255	-19.114	-6.806	24.353	9.277	8.804	0.836	-7.666	7.19	-36.878	-9.83
113	113	0.588	-5.127	14.842	6.755	-5.404	0.573	-19.552	-6.766	25.677	9.216	8.629	0.028	-7.364	7.262	-38.611	-9.89
114	114	0.59325	-5.222	14.84	6.94	-5.817	0.919	-19.994	-6.701	27.034	9.129	8.607	-0.732	-7.146	7.505	-40.256	-10.029
115	115	0.5985	-5.287	14.842	7.141	-6.217	1.298	-20.42	-6.621	28.423	8.972	8.701	-1.433	-6.961	7.881	-41.803	-10.243
116	116	0.60375	-5.317	14.844	7.332	-6.591	1.721	-20.876	-6.575	29.849	8.819	8.909	-2.085	-6.838	8.383	-43.262	-10.547
117	117	0.609	-5.313	14.841	7.51	-6.936	2.181	-21.28	-6.532	31.305	8.619	9.228	-2.812	-6.82	9.004	-44.743	-10.963
118	118	0.61425	-5.288	14.833	7.67	-7.269	2.676	-21.646	-6.498	32.782	8.394	9.581	-3.618	-6.87	9.674	-46.261	-11.451
119	119	0.6195	-5.256	14.823	7.804	-7.592	3.211	-21.988	-6.507	34.274	8.2	9.999	-4.495	-6.965	10.403	-47.812	-11.945
120	120	0.62475	-5.216	14.802	7.899	-7.903	3.775	-22.279	-6.544	35.781	8.036	10.408	-5.265	-7.076	11.11	-49.24	-12.404
121	121	0.63	-5.181	14.771	7.958	-8.22	4.369	-22.598	-6.656	37.306	8.014	10.772	-5.846	-7.215	11.742	-50.489	-12.79
122	122	0.63525	-5.161	14.724	7.979	-8.542	4.987	-22.897	-6.819	38.847	8.036	11.088	-6.259	-7.421	12.301	-51.561	-13.198
123	123	0.6405	-5.165	14.671	7.952	-8.872	5.627	-23.138	-7.015	40.399	8.143	11.324	-6.695	-7.714	12.768	-52.669	-13.579
124	124	0.64575	-5.188	14.611	7.873	-9.205	6.299	-23.325	-7.245	41.958	8.261	11.471	-7.199	-8.047	13.145	-53.843	-13.961
125	125	0.651	-5.238	14.553	7.751	-9.544	7.001	-23.471	-7.519	43.521	8.421	11.589	-7.608	-8.482	13.467	-54.911	-14.388
126	126	0.65625	-5.322	14.495	7.595	-9.898	7.734	-23.554	-7.815	45.085	8.614	11.656	-7.766	-9.018	13.693	-55.715	-14.852
127	127	0.6615	-5.439	14.43	7.408	-10.265	8.481	-23.593	-8.129	46.627	8.826	11.65	-7.688	-9.569	13.814	-56.272	-15.293
128	128	0.66675	-5.578	14.346	7.191	-10.629	9.224	-23.579	-8.437	48.106	9.02	11.562	-7.397	-10.135	13.832	-56.565	-15.748
129	129	0.672	-5.721	14.243	6.958	-10.967	9.954	-23.494	-8.713	49.503	9.172	11.435	-6.957	-10.766	13.788	-56.629	-16.272
130	130	0.67725	-5.86	14.13	6.719	-11.278	10.679	-23.327	-8.926	50.821	9.268	11.253	-6.454	-11.48	13.686	-56.548	-16.884
131	131	0.6825	-6.001	14.015	6.491	-11.578	11.404	-23.104	-9.075	52.057	9.296	11.096	-6.002	-12.277	13.608	-56.402	-17.613
132	132	0.68775	-6.151	13.908	6.283	-11.878	12.136	-22.824	-9.154	53.205	9.267	10.97	-5.571	-13.133	13.557	-56.163	-18.428
133	133	0.693	-6.316	13.825	6.094	-12.184	12.891	-22.503	-9.192	54.269	9.182	10.878	-5.13	-13.991	13.523	-55.813	-19.286
134	134	0.69825	-6.489	13.77	5.922	-12.487	13.667	-22.1	-9.148	55.244	9.016	10.801	-4.7	-14.796	13.496	-55.388	-20.134
135	135	0.7035	-6.65	13.744	5.775	-12.773	14.457	-21.667	-9.045	56.129	8.822	10.736	-4.265	-15.515	13.48	-54.889	-20.913
136	136	0.70875	-6.782	13.744	5.66	-13.026	15.256	-21.233	-8.902	56.928	8.624	10.677	-3.795	-16.174	13.46	-54.294	-21.632
137	137	0.714	-6.87	13.767	5.576	-13.23	16.054	-20.781	-8.694	57.636	8.396	10.577	-3.308	-16.76	13.402	-53.639	-22.291
138	138	0.71925	-6.897	13.808	5.527	-13.374	16.849	-20.382	-8.478	58.252	8.214	10.527	-2.939	-17.228	13.399	-53.037	-22.797
139	139	0.7245	-6.841	13.853	5.521	-13.44	17.619	-20.052	-8.241	58.757	8.065	10.437	-2.65	-17.568	13.376	-52.47	-23.15
140	140	0.72975	-6.714	13.912	5.55	-13.439	18.38	-19.751	-7.967	59.166	7.897	10.357	-2.392	-17.788	13.362	-51.87	-23.401
141	141	0.735	-6.553	13.992	5.6	-13.403	19.161	-19.51	-7.726	59.511	7.799	10.333	-2.121	-17.945	13.39	-51.197	-23.541
142	142	0.74025	-6.396	14.11	5.658	-13.363	19.974	-19.245	-7.468	59.781	7.739	10.299	-1.946	-17.977	13.41	-50.588	-23.498
143	143	0.7455	-6.24	14.249	5.724	-13.326	20.796	-18.985	-7.184	59.963	7.677	10.222	-1.818	-17.892	13.404	-49.98	-23.348
144	144	0.75075	-6.074	14.402	5.798	-13.286	21.619	-18.765	-6.905	60.069	7.625	10.178	-1.74	-17.716	13.441	-49.358	-23.124
145	145	0.756	-5.885	14.547	5.87	-13.221	22.433	-18.602	-6.663	60.12	7.62	10.164	-1.684	-17.514	13.502	-48.705	-22.854
146	146	0.76125	-5.687	14.681	5.948	-13.14	23.222	-18.455	-6.416	60.108	7.622	10.159	-1.656	-17.239	13.577	-48.04	-22.505
147	147	0.7665	-5.484	14.796	6.03	-13.053	23.984	-18.354	-6.189	60.026	7.663	10.169	-1.6	-16.934	13.663	-47.287	-22.114
148	148	0.77175	-5.28	14.893	6.111	-12.955	24.712	-18.256	-5.959	59.856	7.722	10.224	-1.531	-16.651	13.771	-46.435	-21.734
149	149	0.777	-5.078	14.968	6.176	-12.837	25.409	-18.119	-5.704	59.602	7.789	10.285	-1.485	-16.406	13.878	-45.532	-21.369
150	150	0.78225	-4.878	15.017	6.222	-12.701	26.073	-17.995	-5.467	59.282	7.912	10.276	-1.452	-16.185	13.915	-44.622	-20.972
151	151	0.7875	-4.694	15.044	6.258	-12.566	26.697	-17.857	-5.215	58.897	8.033	10.138	-1.394	-15.981	13.828	-43.682	-20.586
152	152	0.79275	-4.529	15.05	6.293	-12.446	27.281	-17.687	-4.93	58.45	8.101	9.936	-1.284	-15.772	13.671	-42.661	-20.238
153	153	0.798	-4.382	15.041	6.326	-12.336	27.835	-17.496	-4.636	57.949	8.158	9.735	-1.158	-15.569	13.502	-41.581	-19.902
154	154	0.80325	-4.25	15.024	6.351	-12.225	28.373	-17.27	-4.332	57.389	8.211	9.513	-1.088	-15.386	13.3	-40.515	-19.569
155	155	0.8085	-4.132	15.002	6.368	-12.112	28.896	-17.027	-4.032	56.774	8.233	9.243	-1.087	-15.194	13.043	-39.493	-19.236
156	156	0.81375	-4.025	14.975	6.378	-11.99	29.406	-16.778	-3.758	56.111	8.241	8.963	-1.129	-15.012	12.757	-38.481	-18.918
157	157	0.819	-3.926	14.941	6.386	-11.864	29.886	-16.478	-3.463	55.393	8.203	8.716	-1.219	-14.837	12.48	-37.472	-18.617
158	158	0.82425	-3.835	14.902	6.382	-11.733	30.346	-16.149	-3.163	54.617	8.097	8.453	-1.371	-14.627	12.177	-36.487	-18.331
159	159	0.8295	-3.754	14.856	6.383	-11.608	30.787	-15.833	-2.893	53.798	7.949	8.167	-1.554	-14.357	11.833	-35.514	-18.025
160	160	0.83475	-3.674	14.811	6.388	-11.482	31.215	-15.531	-2.649	52.931	7.702	7.952	-1.744	-14.06	11.537	-34.482	-17.795
161	161	0.84	-3.591	14.77	6.408	-11.346	31.628	-15.202	-2.413	52.007	7.342	7.858	-1.908	-13.739	11.316	-33.348	-17.626
162	162	0.84525	-3.505	14.738	6.434	-11.202	32.034	-14.897	-2.222	51.039	6.971	7.808	-2	-13.438	11.105	-32.101	-17.495
163	163	0.8505	-3.423	14.71	6.465	-11.056	32.427	-14.62	-2.083	50.018	6.548	7.837	-2.021	-13.139	10.937	-30.72	-17.431
164	164	0.85575	-3.358	14.694	6.5	-10.919	32.816	-14.352	-1.99	48.957	6.118	7.934	-1.915	-12.878	10.794	-29.168	-17.422
165	165	0.861	-3.308	14.69	6.538	-10.785	33.198	-14.09	-1.946	47.862	5.697	8.184	-1.745	-12.696	10.755	-27.487	-17.487
166	166	0.86625	-3.262	14.699	6.578	-10.645	33.578	-13.821	-1.933	46.73	5.225	8.577	-1.503	-12.558	10.818	-25.662	-17.64
167	167	0.8715	-3.211	14.718	6.625	-10.497	33.951	-13.588	-1.981	45.563	4.773	9.097	-1.25	-12.46	10.966	-23.769	-17.825
168	168	0.87675	-3.158	14.748	6.689	-10.351	34.319	-13.414	-2.095	44.368	4.368	9.682	-1.003	-12.378	11.146	-21.852	-17.998
169	169	0.882	-3.105	14.787	6.775	-10.213	34.68	-13.307	-2.273	43.138	4.024	10.258	-0.717	-12.315	11.29	-19.882	-18.154
170	170	0.88725	-3.056	14.831	6.878	-10.087	35.03	-13.269	-2.51	41.869	3.754	10.784	-0.365	-12.258	11.361	-17.844	-18.275
171	171	0.8925	-3.014	14.878	6.994	-9.977	35.368	-13.299	-2.791	40.572	3.586	11.247	-0.01	-12.215	11.365	-15.817	-18.343
172	172	0.89775	-2.981	14.926	7.116	-9.878	35.69	-13.412	-3.122	39.249	3.538	11.737	0.193	-12.219	11.414	-13.927	-18.399
173	173	0.903	-2.953	14.974	7.237	-9.781	35.995	-13.579	-3.482	37.894	3.608	12.231	0.221	-12.282	11.489	-12.2	-18.44
174	174	0.90825	-2.931	15.024	7.356	-9.681	36.284	-13.777	-3.856	36.504	3.764	12.635	0.178	-12.398	11.493	-10.556	-18.476
175	175	0.9135	-2.918	15.075	7.481	-9.589	36.554	-14.005	-4.24	35.085	3.966	12.956	0.116	-12.523	11.421	-8.953	-18.498
176	176	0.91875	-2.908	15.122	7.622	-9.506	36.793	-14.28	-4.646	33.636	4.236	13.228	0.078	-12.617	11.296	-7.358	-18.447
177	177	0.924	-2.903	15.161	7.785	-9.446	36.986	-14.589	-5.044	32.152	4.537	13.47	0.088	-12.667	11.141	-5.739	-18.346
178	178	0.92925	-2.906	15.192	7.955	-9.397	37.14	-14.89	-5.412	30.645	4.803	13.68	0.144	-12.696	10.962	-4.086	-18.252
179	179	0.9345	-2.924	15.22	8.131	-9.367	37.256	-15.168	-5.737	29.119	5.046	13.852	0.197	-12.751	10.759	-2.452	-18.195
180	180	0.93975	-2.948	15.242	8.309	-9.334	37.327	-15.396	-6.023	27.579	5.244	14.029	0.19	-12.826	10.577	-0.891	-18.164
181	181	0.945	-2.979	15.258	8.494	-9.309	37.348	-15.594	-6.274	26.016	5.384	14.162	0.17	-12.872	10.363	0.628	-18.133
182	182	0.95025	-3.019	15.262	8.672	-9.289	37.305	-15.698	-6.45	24.423	5.412	14.195	0.194	-12.871	10.071	2.149	-18.083
183	183	0.9555	-3.066	15.255	8.846	-9.263	37.208	-15.709	-6.579	22.804	5.303	14.219	0.263	-12.825	9.777	3.707	-18.035
184	184	0.96075	-3.119	15.236	9.025	-9.243	37.051	-15.64	-6.662	21.178	5.113	14.292	0.27	-12.764	9.549	5.189	-17.979
185	185	0.966	-3.18	15.203	9.211	-9.243	36.844	-15.546	-6.716	19.569	4.852	14.5	0.149	-12.68	9.477	6.552	-17.956
186	186	0.97125	-3.252	15.155	9.398	-9.259	36.593	-15.428	-6.733	17.999	4.559	14.696	-0.065	-12.593	9.437	7.769	-17.947
187	187	0.9765	-3.329	15.091	9.58	-9.277	36.31	-15.269	-6.717	16.489	4.23	14.845	-0.267	-12.559	9.388	8.929	-17.985
188	188	0.98175	-3.412	15.017	9.761	-9.3	36.003	-15.1	-6.684	15.05	3.896	14.879	-0.423	-12.536	9.261	10.022	-18.014
189	189	0.987	-3.498	14.93	9.949	-9.336	35.667	-14.949	-6.642	13.687	3.582	14.884	-0.529	-12.505	9.133	11.067	-18.019
190	190	0.99225	-3.583	14.824	10.137	-9.377	35.304	-14.858	-6.6	12.41	3.324	14.875	-0.63	-12.463	9.021	12.013	-18.003
191	191	0.9975	-3.653	14.701	10.32	-9.398	34.921	-14.795	-6.56	11.234	3.109	14.823	-0.72	-12.432	8.898	12.847	-17.969
192	192	1.00275	-3.706	14.565	10.496	-9.394	34.527	-14.772	-6.537	10.174	2.945	14.817	-0.831	-12.426	8.838	13.559	-17.942
193	193	1.008	-3.744	14.42	10.668	-9.378	34.14	-14.825	-6.525	9.251	2.879	14.837	-0.92	-12.45	8.825	14.171	-17.914
194	194	1.01325	-3.773	14.273	10.837	-9.35	33.766	-14.929	-6.517	8.47	2.901	14.825	-0.999	-12.472	8.814	14.641	-17.843
195	195	1.0185	-3.784	14.124	11.001	-9.3	33.408	-15.083	-6.511	7.834	3.004	14.763	-1.082	-12.472	8.788	14.942	-17.709
196	196	1.02375	-3.778	13.978	11.157	-9.224	33.068	-15.267	-6.513	7.345	3.161	14.688	-1.177	-12.462	8.78	15.083	-17.54
197	197	1.029	-3.759	13.842	11.298	-9.121	32.755	-15.454	-6.53	6.998	3.36	14.658	-1.27	-12.452	8.832	15.099	-17.34
198	198	1.03425	-3.728	13.725	11.443	-9.007	32.474	-15.649	-6.554	6.787	3.591	14.637	-1.358	-12.42	8.911	14.983	-17.087
199	199	1.0395	-3.689	13.636	11.598	-8.9	32.235	-15.847	-6.565	6.722	3.836	14.557	-1.453	-12.36	8.964	14.703	-16.783
200	200	1.04475	-3.636	13.567	11.763	-8.777	32.026	-16.033	-6.601	6.782	4.064	14.427	-1.554	-12.22	8.977	14.266	-16.386
201	201	1.05	-3.584	13.518	11.919	-8.646	31.849	-16.211	-6.655	6.959	4.254	14.267	-1.603	-11.954	8.969	13.74	-15.895
