# Supplementary material for: Gait phenotypes in paediatric hereditary spastic paraplegia revealed by dynamic time warping analysis and random forests
Source: PLoS One. 2018 Mar 8;13(3):e0192345. doi: 10.1371/journal.pone.0192345 (PMC5843164; doi:10.1371/journal.pone.0192345)
Supplement: S2 Data — (ZIP) [file pone.0192345.s009.zip › Healthy/Left.SR.HEALTHY19.5.csv]

	Epoch	Time	Pelvic.obliquity	Pelvic.tilt	Pelvic rotation	Hip.abd.add	Hip.flexion	Hip.rotation	Knee.abd.add	Knee.flexion	Knee.rotation	Ankle.abd.add	Ankle.flexion	Ankle.rotation	Forefoot.abd.add	Forefoot.flexion	Forefoot.rotation
1	1	0	-6.031	12.506	5.602	-9.113	30.982	-17.148	-6.235	6.945	4.839	10.205	-1.277	-10.292	4.551	12.971	-21.109
2	2	0.0056	-5.985	12.502	5.865	-9.039	30.821	-17.11	-6.395	7.348	5.212	10.351	-1.775	-9.963	4.893	11.829	-20.126
3	3	0.0112	-5.951	12.534	6.118	-8.974	30.677	-17.035	-6.55	7.783	5.536	10.371	-2.632	-9.549	5.162	10.232	-19.111
4	4	0.0168	-5.931	12.599	6.329	-8.916	30.562	-16.938	-6.683	8.196	5.924	10.275	-3.901	-9.167	5.36	8.203	-18.114
5	5	0.0224	-5.938	12.7	6.497	-8.869	30.479	-16.772	-6.784	8.544	6.404	10.135	-5.34	-8.962	5.49	6.067	-17.196
6	6	0.028	-5.968	12.831	6.619	-8.828	30.445	-16.54	-6.868	8.862	6.925	9.993	-6.585	-8.923	5.538	4.186	-16.372
7	7	0.0336	-5.981	12.985	6.703	-8.766	30.465	-16.268	-6.951	9.226	7.442	9.944	-7.419	-9.043	5.58	2.739	-15.671
8	8	0.0392	-5.925	13.153	6.745	-8.621	30.526	-15.944	-7.053	9.677	7.823	10.021	-7.899	-9.238	5.678	1.636	-15.107
9	9	0.0448	-5.777	13.308	6.736	-8.364	30.598	-15.624	-7.187	10.227	8.135	10.163	-8.19	-9.511	5.807	0.671	-14.672
10	10	0.0504	-5.553	13.441	6.65	-7.997	30.668	-15.133	-7.293	10.879	8.294	10.306	-8.451	-9.941	5.93	-0.313	-14.393
11	11	0.056	-5.294	13.568	6.487	-7.575	30.749	-14.508	-7.363	11.616	8.402	10.513	-8.805	-10.476	6.114	-1.421	-14.192
12	12	0.0616	-5.028	13.713	6.265	-7.128	30.857	-13.785	-7.409	12.403	8.493	10.713	-9.159	-11.068	6.273	-2.565	-14.015
13	13	0.0672	-4.782	13.869	6.013	-6.698	30.956	-12.932	-7.391	13.176	8.478	10.971	-9.437	-11.708	6.476	-3.597	-13.897
14	14	0.0728	-4.569	14.031	5.743	-6.306	31.017	-11.994	-7.299	13.863	8.271	11.175	-9.556	-12.256	6.649	-4.414	-13.82
15	15	0.0784	-4.392	14.186	5.461	-5.947	31.015	-11.018	-7.146	14.433	7.867	11.339	-9.51	-12.643	6.815	-5.002	-13.755
16	16	0.084	-4.241	14.322	5.185	-5.62	30.946	-10.087	-6.966	14.901	7.322	11.508	-9.287	-12.878	7.019	-5.351	-13.722
17	17	0.0896	-4.091	14.417	4.924	-5.304	30.795	-9.308	-6.778	15.286	6.808	11.594	-8.918	-13.063	7.175	-5.538	-13.724
18	18	0.0952	-3.931	14.473	4.688	-4.999	30.57	-8.776	-6.597	15.592	6.501	11.564	-8.465	-13.294	7.248	-5.631	-13.771
19	19	0.1008	-3.769	14.498	4.506	-4.73	30.29	-8.461	-6.434	15.84	6.32	11.503	-8.038	-13.464	7.308	-5.742	-13.799
20	20	0.1064	-3.617	14.514	4.394	-4.523	30.01	-8.423	-6.305	16.103	6.355	11.33	-7.554	-13.6	7.277	-5.851	-13.791
21	21	0.112	-3.473	14.528	4.347	-4.357	29.741	-8.634	-6.23	16.393	6.585	11.072	-6.992	-13.754	7.17	-5.93	-13.79
22	22	0.1176	-3.334	14.538	4.349	-4.208	29.468	-9.017	-6.202	16.666	6.882	10.799	-6.402	-13.875	7.06	-5.975	-13.814
23	23	0.1232	-3.209	14.546	4.4	-4.091	29.189	-9.594	-6.224	16.907	7.276	10.528	-5.867	-13.923	6.958	-6.06	-13.827
24	24	0.1288	-3.103	14.553	4.508	-4.018	28.896	-10.312	-6.292	17.101	7.74	10.338	-5.392	-13.947	6.919	-6.158	-13.853
25	25	0.1344	-3.013	14.557	4.678	-3.992	28.588	-11.179	-6.389	17.251	8.291	10.126	-4.915	-13.969	6.855	-6.234	-13.891
26	26	0.14	-2.93	14.558	4.889	-3.994	28.257	-12.084	-6.475	17.368	8.891	9.844	-4.407	-14.022	6.725	-6.279	-13.917
27	27	0.1456	-2.875	14.553	5.126	-4.021	27.892	-12.924	-6.554	17.444	9.44	9.639	-3.949	-14.114	6.653	-6.332	-13.964
28	28	0.1512	-2.849	14.54	5.37	-4.067	27.488	-13.656	-6.614	17.476	9.919	9.456	-3.51	-14.174	6.588	-6.384	-13.954
29	29	0.1568	-2.843	14.516	5.626	-4.125	27.047	-14.3	-6.643	17.464	10.338	9.254	-3.103	-14.272	6.504	-6.443	-13.956
30	30	0.1624	-2.837	14.473	5.901	-4.179	26.561	-14.877	-6.654	17.415	10.69	9.09	-2.702	-14.41	6.444	-6.473	-13.985
31	31	0.168	-2.829	14.415	6.201	-4.237	26.042	-15.397	-6.644	17.342	10.95	8.975	-2.32	-14.53	6.422	-6.496	-14.013
32	32	0.1736	-2.833	14.357	6.513	-4.311	25.516	-15.893	-6.623	17.265	11.214	8.847	-1.964	-14.658	6.381	-6.549	-14.018
33	33	0.1792	-2.864	14.311	6.821	-4.408	24.997	-16.327	-6.589	17.177	11.439	8.755	-1.641	-14.783	6.367	-6.613	-14.019
34	34	0.1848	-2.927	14.282	7.107	-4.524	24.494	-16.73	-6.547	17.082	11.635	8.619	-1.286	-14.889	6.317	-6.645	-14.033
35	35	0.1904	-2.999	14.273	7.359	-4.629	24.005	-17.037	-6.495	16.973	11.713	8.491	-0.902	-14.927	6.268	-6.635	-14.036
36	36	0.196	-3.065	14.278	7.573	-4.701	23.533	-17.337	-6.47	16.853	11.778	8.411	-0.594	-14.918	6.253	-6.687	-14.032
37	37	0.2016	-3.127	14.295	7.769	-4.76	23.075	-17.655	-6.455	16.719	11.829	8.354	-0.308	-14.859	6.257	-6.746	-14.024
38	38	0.2072	-3.19	14.329	7.948	-4.806	22.625	-17.936	-6.436	16.555	11.851	8.296	-0.066	-14.805	6.255	-6.826	-14.035
39	39	0.2128	-3.254	14.385	8.109	-4.842	22.198	-18.212	-6.427	16.378	11.868	8.234	0.156	-14.733	6.242	-6.915	-14.042
40	40	0.2184	-3.323	14.462	8.254	-4.882	21.799	-18.453	-6.413	16.206	11.871	8.121	0.384	-14.637	6.179	-7.013	-14.027
41	41	0.224	-3.411	14.568	8.385	-4.936	21.434	-18.651	-6.401	16.037	11.829	8.021	0.633	-14.511	6.118	-7.083	-14.005
42	42	0.2296	-3.497	14.69	8.497	-4.972	21.095	-18.823	-6.405	15.869	11.766	7.941	0.891	-14.421	6.067	-7.129	-14.031
43	43	0.2352	-3.584	14.827	8.582	-4.992	20.778	-18.924	-6.41	15.698	11.686	7.847	1.117	-14.373	5.995	-7.199	-14.071
44	44	0.2408	-3.665	14.954	8.648	-4.987	20.452	-18.949	-6.415	15.528	11.601	7.731	1.313	-14.368	5.893	-7.307	-14.096
45	45	0.2464	-3.751	15.075	8.715	-4.988	20.129	-18.985	-6.434	15.373	11.561	7.659	1.508	-14.414	5.829	-7.412	-14.14
46	46	0.252	-3.836	15.181	8.786	-4.988	19.796	-18.984	-6.442	15.235	11.524	7.569	1.761	-14.536	5.747	-7.466	-14.211
47	47	0.2576	-3.917	15.273	8.849	-4.986	19.448	-18.912	-6.426	15.099	11.465	7.474	2.03	-14.721	5.661	-7.496	-14.303
48	48	0.2632	-3.995	15.343	8.9	-4.979	19.075	-18.826	-6.402	14.953	11.413	7.419	2.243	-14.905	5.615	-7.567	-14.386
49	49	0.2688	-4.067	15.387	8.944	-4.963	18.675	-18.712	-6.373	14.807	11.342	7.411	2.431	-15.088	5.61	-7.653	-14.462
50	50	0.2744	-4.134	15.409	8.994	-4.942	18.248	-18.611	-6.347	14.665	11.305	7.391	2.662	-15.324	5.596	-7.704	-14.558
51	51	0.28	-4.197	15.417	9.046	-4.922	17.813	-18.542	-6.318	14.529	11.323	7.318	2.898	-15.601	5.538	-7.763	-14.666
52	52	0.2856	-4.266	15.417	9.105	-4.917	17.344	-18.423	-6.262	14.356	11.268	7.321	3.06	-15.839	5.544	-7.858	-14.76
53	53	0.2912	-4.336	15.408	9.167	-4.915	16.877	-18.348	-6.221	14.189	11.209	7.353	3.199	-16.026	5.574	-7.97	-14.848
54	54	0.2968	-4.398	15.393	9.232	-4.918	16.419	-18.324	-6.179	14.049	11.182	7.414	3.37	-16.205	5.639	-8.053	-14.94
55	55	0.3024	-4.449	15.375	9.283	-4.911	15.965	-18.287	-6.124	13.917	11.126	7.44	3.57	-16.359	5.679	-8.117	-15.035
56	56	0.308	-4.492	15.358	9.322	-4.893	15.513	-18.279	-6.081	13.781	11.046	7.453	3.798	-16.431	5.701	-8.161	-15.106
57	57	0.3136	-4.53	15.351	9.365	-4.871	15.075	-18.349	-6.059	13.647	11.024	7.428	4.039	-16.482	5.685	-8.209	-15.168
58	58	0.3192	-4.557	15.361	9.424	-4.843	14.652	-18.417	-6.038	13.495	10.984	7.404	4.213	-16.538	5.661	-8.306	-15.236
59	59	0.3248	-4.567	15.387	9.496	-4.82	14.255	-18.553	-6.015	13.351	10.977	7.406	4.364	-16.569	5.663	-8.419	-15.305
60	60	0.3304	-4.57	15.428	9.555	-4.788	13.896	-18.681	-6.014	13.231	10.921	7.465	4.492	-16.55	5.7	-8.548	-15.375
61	61	0.336	-4.565	15.483	9.606	-4.757	13.569	-18.807	-6.007	13.151	10.871	7.513	4.67	-16.512	5.735	-8.654	-15.428
62	62	0.3416	-4.555	15.552	9.639	-4.712	13.266	-18.911	-6.009	13.086	10.818	7.551	4.838	-16.481	5.76	-8.78	-15.484
63	63	0.3472	-4.543	15.637	9.665	-4.663	12.974	-19.011	-6.022	13.018	10.78	7.587	5.043	-16.471	5.776	-8.874	-15.548
64	64	0.3528	-4.532	15.736	9.675	-4.604	12.698	-19.085	-6.049	12.948	10.729	7.634	5.231	-16.467	5.791	-8.981	-15.619
65	65	0.3584	-4.509	15.842	9.664	-4.53	12.445	-19.132	-6.082	12.892	10.683	7.663	5.41	-16.461	5.789	-9.106	-15.676
66	66	0.364	-4.479	15.95	9.645	-4.452	12.206	-19.174	-6.112	12.854	10.673	7.694	5.593	-16.504	5.793	-9.232	-15.75
67	67	0.3696	-4.449	16.064	9.63	-4.382	11.969	-19.192	-6.134	12.823	10.618	7.713	5.815	-16.527	5.782	-9.328	-15.819
68	68	0.3752	-4.423	16.182	9.613	-4.329	11.746	-19.286	-6.163	12.808	10.629	7.791	6.006	-16.553	5.828	-9.446	-15.908
69	69	0.3808	-4.396	16.292	9.57	-4.251	11.519	-19.315	-6.203	12.789	10.624	7.833	6.132	-16.574	5.838	-9.639	-15.966
70	70	0.3864	-4.378	16.386	9.521	-4.186	11.269	-19.312	-6.225	12.764	10.584	7.884	6.25	-16.587	5.857	-9.832	-16.03
71	71	0.392	-4.364	16.467	9.464	-4.122	10.989	-19.261	-6.235	12.722	10.51	7.954	6.358	-16.621	5.891	-10.022	-16.108
72	72	0.3976	-4.349	16.53	9.393	-4.053	10.684	-19.274	-6.245	12.672	10.508	7.97	6.47	-16.612	5.887	-10.233	-16.147
73	73	0.4032	-4.322	16.561	9.304	-3.966	10.338	-19.301	-6.244	12.601	10.506	7.955	6.524	-16.553	5.862	-10.505	-16.164
74	74	0.4088	-4.281	16.563	9.208	-3.855	9.954	-19.336	-6.239	12.505	10.478	7.935	6.551	-16.481	5.831	-10.79	-16.206
75	75	0.4144	-4.223	16.539	9.105	-3.722	9.537	-19.367	-6.227	12.386	10.473	7.975	6.567	-16.484	5.861	-11.05	-16.303
76	76	0.42	-4.154	16.489	8.984	-3.561	9.074	-19.369	-6.212	12.22	10.4	7.978	6.521	-16.412	5.848	-11.359	-16.378
77	77	0.4256	-4.078	16.398	8.852	-3.391	8.57	-19.432	-6.21	12.062	10.396	8.059	6.481	-16.335	5.911	-11.656	-16.448
78	78	0.4312	-4.002	16.274	8.729	-3.221	8.01	-19.434	-6.179	11.889	10.337	8.112	6.492	-16.288	5.952	-11.907	-16.534
79	79	0.4368	-3.914	16.124	8.585	-3.035	7.422	-19.428	-6.138	11.719	10.241	8.189	6.53	-16.243	6.019	-12.122	-16.67
80	80	0.4424	-3.808	15.95	8.427	-2.829	6.824	-19.482	-6.114	11.573	10.215	8.277	6.5	-16.17	6.102	-12.428	-16.782
81	81	0.448	-3.682	15.748	8.268	-2.607	6.203	-19.544	-6.091	11.452	10.198	8.339	6.426	-16.059	6.163	-12.81	-16.855
82	82	0.4536	-3.543	15.523	8.111	-2.377	5.553	-19.575	-6.063	11.332	10.162	8.457	6.38	-15.965	6.27	-13.151	-16.933
83	83	0.4592	-3.398	15.288	7.949	-2.148	4.897	-19.561	-6.029	11.224	10.11	8.603	6.361	-15.888	6.401	-13.462	-17.008
84	84	0.4648	-3.25	15.045	7.771	-1.921	4.246	-19.515	-6.008	11.136	10.054	8.809	6.257	-15.799	6.578	-13.85	-17.066
85	85	0.4704	-3.111	14.792	7.601	-1.718	3.604	-19.476	-6.001	11.102	10.027	8.996	6.086	-15.675	6.734	-14.351	-17.063
86	86	0.476	-2.987	14.532	7.43	-1.551	2.977	-19.407	-5.985	11.137	10.026	9.185	5.947	-15.565	6.9	-14.864	-17.024
87	87	0.4816	-2.875	14.28	7.257	-1.413	2.39	-19.297	-5.974	11.255	10.017	9.34	5.879	-15.476	7.033	-15.36	-16.976
88	88	0.4872	-2.766	14.043	7.072	-1.295	1.859	-19.203	-5.985	11.445	10.019	9.451	5.872	-15.345	7.114	-15.847	-16.898
89	89	0.4928	-2.671	13.826	6.882	-1.209	1.364	-19.062	-5.998	11.674	10.02	9.579	5.842	-15.214	7.206	-16.375	-16.784
90	90	0.4984	-2.597	13.635	6.684	-1.166	0.909	-18.886	-6.011	11.943	10.005	9.765	5.739	-15.068	7.347	-16.979	-16.654
91	91	0.504	-2.542	13.486	6.461	-1.164	0.53	-18.707	-6.032	12.28	10.021	10.001	5.605	-14.922	7.537	-17.636	-16.522
92	92	0.5096	-2.498	13.384	6.219	-1.199	0.225	-18.467	-6.038	12.679	9.962	10.184	5.523	-14.731	7.68	-18.283	-16.379
93	93	0.5152	-2.456	13.324	5.938	-1.244	-0.004	-18.196	-6.061	13.135	9.91	10.399	5.434	-14.507	7.852	-18.962	-16.204
94	94	0.5208	-2.402	13.295	5.633	-1.291	-0.18	-17.946	-6.099	13.628	9.864	10.59	5.313	-14.158	8.005	-19.715	-15.944
95	95	0.5264	-2.343	13.287	5.314	-1.343	-0.308	-17.71	-6.151	14.16	9.79	10.754	5.125	-13.739	8.128	-20.564	-15.673
96	96	0.532	-2.29	13.301	4.994	-1.42	-0.382	-17.488	-6.196	14.741	9.684	10.917	4.893	-13.307	8.257	-21.465	-15.44
97	97	0.5376	-2.252	13.331	4.673	-1.527	-0.398	-17.263	-6.236	15.394	9.569	11.07	4.584	-12.862	8.393	-22.474	-15.209
98	98	0.5432	-2.238	13.371	4.353	-1.669	-0.35	-17.09	-6.301	16.133	9.495	11.211	4.201	-12.403	8.529	-23.595	-14.973
99	99	0.5488	-2.266	13.408	4.038	-1.863	-0.253	-16.984	-6.382	16.933	9.431	11.267	3.787	-11.933	8.596	-24.775	-14.775
100	100	0.5544	-2.347	13.44	3.746	-2.127	-0.118	-16.911	-6.447	17.787	9.365	11.264	3.367	-11.491	8.628	-25.971	-14.618
101	101	0.56	-2.481	13.46	3.492	-2.449	0.043	-16.912	-6.526	18.694	9.346	11.211	2.903	-11.092	8.632	-27.23	-14.495
102	102	0.5656	-2.661	13.446	3.303	-2.835	0.236	-17.026	-6.628	19.718	9.36	11.156	2.437	-10.738	8.649	-28.531	-14.426
103	103	0.5712	-2.865	13.391	3.174	-3.269	0.433	-17.206	-6.706	20.834	9.356	10.997	2.001	-10.441	8.599	-29.843	-14.438
104	104	0.5768	-3.057	13.314	3.11	-3.711	0.658	-17.458	-6.765	22.052	9.391	10.78	1.578	-10.239	8.536	-31.186	-14.511
105	105	0.5824	-3.218	13.226	3.119	-4.135	0.907	-17.77	-6.815	23.349	9.426	10.604	1.144	-10.02	8.546	-32.567	-14.553
106	106	0.588	-3.353	13.129	3.211	-4.556	1.169	-18.145	-6.844	24.713	9.452	10.427	0.726	-9.795	8.583	-33.964	-14.581
107	107	0.5936	-3.472	13.034	3.376	-4.99	1.448	-18.603	-6.849	26.117	9.475	10.215	0.302	-9.614	8.619	-35.369	-14.667
108	108	0.5992	-3.568	12.958	3.576	-5.416	1.769	-19.082	-6.846	27.556	9.516	10.004	-0.193	-9.51	8.684	-36.838	-14.803
109	109	0.6048	-3.64	12.899	3.78	-5.828	2.13	-19.528	-6.823	29.017	9.557	9.777	-0.804	-9.443	8.765	-38.412	-14.94
110	110	0.6104	-3.685	12.847	3.955	-6.199	2.538	-19.907	-6.821	30.499	9.532	9.567	-1.428	-9.408	8.868	-39.974	-15.125
111	111	0.616	-3.72	12.804	4.117	-6.572	3	-20.25	-6.818	32.022	9.498	9.373	-1.955	-9.436	8.987	-41.42	-15.357
112	112	0.6216	-3.759	12.77	4.264	-6.948	3.522	-20.598	-6.866	33.613	9.539	9.167	-2.356	-9.538	9.084	-42.768	-15.589
113	113	0.6272	-3.819	12.737	4.388	-7.341	4.079	-20.915	-6.962	35.235	9.605	9.015	-2.722	-9.697	9.206	-44.071	-15.833
114	114	0.6328	-3.908	12.701	4.475	-7.754	4.665	-21.188	-7.103	36.88	9.677	8.888	-3.081	-9.933	9.334	-45.356	-16.131
115	115	0.6384	-4.015	12.667	4.512	-8.173	5.293	-21.432	-7.305	38.554	9.821	8.8	-3.481	-10.275	9.489	-46.671	-16.466
116	116	0.644	-4.143	12.648	4.501	-8.594	5.983	-21.667	-7.602	40.251	10.02	8.796	-3.917	-10.609	9.702	-48.01	-16.747
117	117	0.6496	-4.292	12.639	4.45	-9.011	6.727	-21.821	-7.949	41.976	10.222	8.819	-4.281	-10.942	9.901	-49.283	-16.968
118	118	0.6552	-4.475	12.639	4.375	-9.46	7.511	-21.924	-8.302	43.713	10.409	8.847	-4.464	-11.333	10.082	-50.35	-17.237
119	119	0.6608	-4.679	12.632	4.256	-9.896	8.331	-21.966	-8.705	45.45	10.627	8.955	-4.505	-11.802	10.295	-51.23	-17.523
120	120	0.6664	-4.895	12.618	4.105	-10.315	9.156	-21.939	-9.113	47.133	10.844	9.088	-4.494	-12.242	10.508	-52.009	-17.743
121	121	0.672	-5.098	12.592	3.92	-10.685	9.984	-21.8	-9.483	48.757	11.007	9.223	-4.431	-12.71	10.703	-52.668	-17.976
122	122	0.6776	-5.273	12.551	3.718	-10.99	10.799	-21.592	-9.817	50.278	11.107	9.312	-4.347	-13.247	10.835	-53.21	-18.295
123	123	0.6832	-5.423	12.495	3.526	-11.25	11.598	-21.308	-10.069	51.735	11.133	9.343	-4.222	-13.798	10.91	-53.652	-18.638
124	124	0.6888	-5.552	12.437	3.376	-11.488	12.381	-20.959	-10.217	53.112	11.082	9.388	-4.08	-14.329	10.992	-53.99	-18.983
125	125	0.6944	-5.666	12.385	3.239	-11.7	13.166	-20.59	-10.314	54.386	10.941	9.404	-3.918	-14.818	11.043	-54.209	-19.369
126	126	0.7	-5.757	12.344	3.097	-11.853	13.946	-20.135	-10.324	55.537	10.717	9.37	-3.776	-15.308	11.044	-54.348	-19.792
127	127	0.7056	-5.833	12.311	2.962	-11.977	14.716	-19.659	-10.273	56.559	10.422	9.304	-3.621	-15.727	11.018	-54.371	-20.219
128	128	0.7112	-5.889	12.299	2.847	-12.07	15.494	-19.186	-10.194	57.486	10.093	9.225	-3.438	-16.058	10.972	-54.298	-20.594
129	129	0.7168	-5.923	12.307	2.773	-12.157	16.269	-18.747	-10.059	58.311	9.757	9.041	-3.229	-16.277	10.842	-54.156	-20.884
130	130	0.7224	-5.925	12.33	2.734	-12.221	17.04	-18.379	-9.911	59.043	9.45	8.791	-3.03	-16.412	10.665	-53.979	-21.095
131	131	0.728	-5.894	12.367	2.728	-12.254	17.787	-18.045	-9.732	59.656	9.174	8.525	-2.874	-16.477	10.475	-53.775	-21.219
132	132	0.7336	-5.819	12.413	2.747	-12.255	18.518	-17.747	-9.524	60.17	8.947	8.286	-2.707	-16.507	10.309	-53.483	-21.284
133	133	0.7392	-5.693	12.469	2.781	-12.192	19.23	-17.494	-9.315	60.577	8.755	8.156	-2.531	-16.535	10.236	-53.064	-21.332
134	134	0.7448	-5.52	12.531	2.821	-12.073	19.932	-17.27	-9.095	60.896	8.58	8.1	-2.351	-16.518	10.234	-52.55	-21.332
135	135	0.7504	-5.332	12.617	2.878	-11.945	20.648	-17.06	-8.853	61.155	8.491	8.083	-2.196	-16.513	10.274	-52.002	-21.266
136	136	0.756	-5.146	12.724	2.954	-11.831	21.388	-16.879	-8.61	61.367	8.474	8.131	-2.052	-16.563	10.368	-51.387	-21.207
137	137	0.7616	-4.967	12.85	3.049	-11.727	22.141	-16.726	-8.371	61.502	8.518	8.172	-1.923	-16.586	10.449	-50.73	-21.071
138	138	0.7672	-4.783	12.98	3.154	-11.618	22.884	-16.611	-8.137	61.548	8.617	8.228	-1.777	-16.628	10.546	-49.978	-20.922
139	139	0.7728	-4.599	13.115	3.292	-11.523	23.609	-16.53	-7.892	61.504	8.754	8.329	-1.632	-16.703	10.674	-49.137	-20.786
140	140	0.7784	-4.424	13.251	3.45	-11.453	24.321	-16.449	-7.605	61.398	8.915	8.388	-1.499	-16.768	10.778	-48.272	-20.62
141	141	0.784	-4.261	13.378	3.592	-11.384	25.015	-16.343	-7.286	61.221	9.076	8.395	-1.378	-16.814	10.845	-47.378	-20.432
142	142	0.7896	-4.113	13.488	3.712	-11.309	25.682	-16.218	-6.956	60.965	9.242	8.385	-1.249	-16.868	10.901	-46.418	-20.249
143	143	0.7952	-3.974	13.577	3.818	-11.235	26.304	-16.016	-6.547	60.6	9.378	8.272	-1.183	-16.87	10.866	-45.474	-20.015
144	144	0.8008	-3.832	13.645	3.948	-11.165	26.86	-15.797	-6.076	60.121	9.462	8.059	-1.179	-16.837	10.742	-44.548	-19.776
145	145	0.8064	-3.697	13.699	4.077	-11.095	27.383	-15.479	-5.515	59.561	9.476	7.805	-1.164	-16.808	10.57	-43.558	-19.558
146	146	0.812	-3.563	13.74	4.177	-10.999	27.884	-15.09	-4.91	58.942	9.39	7.537	-1.123	-16.768	10.384	-42.493	-19.396
147	147	0.8176	-3.435	13.771	4.248	-10.884	28.372	-14.628	-4.276	58.28	9.237	7.324	-1.113	-16.741	10.246	-41.403	-19.274
148	148	0.8232	-3.314	13.79	4.329	-10.773	28.823	-14.138	-3.617	57.553	9.014	7.121	-1.157	-16.691	10.109	-40.324	-19.168
149	149	0.8288	-3.204	13.8	4.431	-10.687	29.243	-13.681	-2.975	56.774	8.737	6.922	-1.209	-16.625	9.967	-39.215	-19.105
150	150	0.8344	-3.098	13.809	4.532	-10.586	29.651	-13.276	-2.424	55.934	8.373	6.877	-1.256	-16.538	9.934	-38.007	-19.123
151	151	0.84	-2.98	13.816	4.611	-10.442	30.057	-12.867	-1.915	55.053	7.844	6.923	-1.285	-16.367	9.966	-36.717	-19.205
152	152	0.8456	-2.865	13.826	4.7	-10.303	30.46	-12.522	-1.481	54.146	7.253	7.019	-1.307	-16.093	10.029	-35.393	-19.264
153	153	0.8512	-2.755	13.826	4.764	-10.14	30.835	-12.201	-1.11	53.187	6.584	7.122	-1.364	-15.748	10.087	-34.076	-19.335
154	154	0.8568	-2.664	13.835	4.852	-10.01	31.19	-11.924	-0.787	52.184	5.934	7.244	-1.383	-15.405	10.138	-32.702	-19.406
155	155	0.8624	-2.582	13.86	4.942	-9.881	31.549	-11.721	-0.544	51.137	5.276	7.375	-1.354	-15.053	10.182	-31.246	-19.514
156	156	0.868	-2.514	13.899	5.037	-9.76	31.909	-11.575	-0.371	50.046	4.64	7.556	-1.312	-14.746	10.252	-29.726	-19.675
157	157	0.8736	-2.456	13.949	5.123	-9.64	32.273	-11.506	-0.291	48.935	4.059	7.785	-1.298	-14.494	10.351	-28.202	-19.887
158	158	0.8792	-2.404	14.007	5.225	-9.533	32.633	-11.503	-0.266	47.799	3.46	8.072	-1.333	-14.241	10.495	-26.686	-20.152
159	159	0.8848	-2.36	14.081	5.358	-9.455	32.998	-11.576	-0.29	46.644	2.932	8.416	-1.4	-14.057	10.685	-25.164	-20.457
160	160	0.8904	-2.317	14.161	5.488	-9.374	33.361	-11.682	-0.338	45.455	2.476	8.7	-1.377	-13.969	10.807	-23.537	-20.812
161	161	0.896	-2.287	14.255	5.611	-9.298	33.749	-11.872	-0.468	44.296	2.237	8.916	-1.192	-14.026	10.84	-21.797	-21.161
162	162	0.9016	-2.267	14.355	5.744	-9.224	34.123	-12.104	-0.637	43.122	2.115	9.102	-0.989	-14.2	10.831	-20.048	-21.535
163	163	0.9072	-2.259	14.458	5.892	-9.162	34.479	-12.412	-0.86	41.903	2.11	9.325	-0.831	-14.442	10.848	-18.308	-21.911
164	164	0.9128	-2.258	14.562	6.033	-9.085	34.838	-12.778	-1.139	40.659	2.216	9.499	-0.664	-14.701	10.813	-16.565	-22.238
165	165	0.9184	-2.256	14.666	6.172	-8.994	35.205	-13.188	-1.469	39.408	2.438	9.71	-0.453	-14.998	10.794	-14.761	-22.526
166	166	0.924	-2.247	14.764	6.331	-8.91	35.553	-13.635	-1.801	38.15	2.778	9.937	-0.219	-15.318	10.787	-12.945	-22.74
167	167	0.9296	-2.237	14.85	6.518	-8.833	35.844	-14.059	-2.1	36.834	3.124	10.101	-0.062	-15.514	10.733	-11.242	-22.786
168	168	0.9352	-2.232	14.926	6.699	-8.752	36.12	-14.508	-2.419	35.533	3.55	10.304	0.018	-15.619	10.733	-9.65	-22.691
169	169	0.9408	-2.227	14.987	6.885	-8.664	36.35	-14.932	-2.716	34.184	3.974	10.52	0.024	-15.626	10.756	-8.133	-22.482
170	170	0.9464	-2.227	15.045	7.08	-8.584	36.54	-15.325	-2.976	32.79	4.387	10.846	0.047	-15.585	10.882	-6.559	-22.223
171	171	0.952	-2.241	15.103	7.276	-8.507	36.691	-15.642	-3.198	31.34	4.74	11.168	0.041	-15.466	11.003	-5.017	-21.891
172	172	0.9576	-2.261	15.163	7.46	-8.425	36.818	-15.862	-3.365	29.858	4.995	11.472	-0.009	-15.257	11.118	-3.531	-21.498
173	173	0.9632	-2.278	15.215	7.656	-8.349	36.919	-16.095	-3.517	28.364	5.229	11.709	-0.068	-14.982	11.184	-2.093	-21.066
174	174	0.9688	-2.291	15.257	7.873	-8.285	36.988	-16.297	-3.635	26.852	5.338	11.928	-0.14	-14.644	11.233	-0.672	-20.653
175	175	0.9744	-2.308	15.285	8.089	-8.226	37.019	-16.443	-3.71	25.333	5.311	12.107	-0.254	-14.234	11.26	0.684	-20.257
176	176	0.98	-2.323	15.304	8.276	-8.124	37.017	-16.506	-3.774	23.778	5.079	12.278	-0.441	-13.724	11.284	1.978	-19.906
177	177	0.9856	-2.346	15.304	8.456	-8.021	36.981	-16.558	-3.833	22.245	4.786	12.399	-0.664	-13.2	11.277	3.19	-19.598
178	178	0.9912	-2.376	15.285	8.64	-7.919	36.904	-16.56	-3.879	20.734	4.433	12.544	-0.861	-12.752	11.292	4.413	-19.379
179	179	0.9968	-2.419	15.255	8.847	-7.848	36.794	-16.549	-3.905	19.251	3.966	12.614	-1.043	-12.265	11.249	5.596	-19.209
180	180	1.0024	-2.466	15.212	9.047	-7.771	36.653	-16.557	-3.939	17.793	3.44	12.622	-1.282	-11.744	11.167	6.67	-19.085
181	181	1.008	-2.509	15.15	9.244	-7.682	36.485	-16.595	-3.992	16.38	2.88	12.619	-1.571	-11.27	11.088	7.655	-19.068
182	182	1.0136	-2.554	15.064	9.427	-7.579	36.283	-16.665	-4.061	15.01	2.294	12.622	-1.837	-10.855	11.02	8.638	-19.177
183	183	1.0192	-2.616	14.958	9.605	-7.49	36.037	-16.716	-4.113	13.673	1.686	12.678	-2.084	-10.515	11.012	9.624	-19.383
184	184	1.0248	-2.688	14.843	9.776	-7.416	35.767	-16.806	-4.157	12.394	1.149	12.66	-2.233	-10.254	10.94	10.627	-19.64
185	185	1.0304	-2.761	14.714	9.965	-7.366	35.479	-16.975	-4.2	11.251	0.73	12.486	-2.163	-10.116	10.704	11.666	-19.947
186	186	1.036	-2.841	14.582	10.156	-7.327	35.185	-17.185	-4.252	10.209	0.417	12.31	-1.979	-10.173	10.444	12.736	-20.38
187	187	1.0416	-2.922	14.443	10.32	-7.271	34.881	-17.354	-4.288	9.271	0.138	12.151	-1.905	-10.272	10.245	13.593	-20.804
188	188	1.0472	-3	14.314	10.507	-7.25	34.585	-17.565	-4.3	8.437	-0.066	12	-1.966	-10.349	10.102	14.208	-21.159
189	189	1.0528	-3.073	14.204	10.713	-7.248	34.336	-17.854	-4.337	7.767	-0.1	11.941	-2.007	-10.553	10.042	14.738	-21.534
190	190	1.0584	-3.148	14.126	10.907	-7.253	34.139	-18.076	-4.371	7.255	-0.079	11.916	-1.965	-10.847	10.012	15.224	-21.892
191	191	1.064	-3.215	14.077	11.086	-7.26	33.985	-18.313	-4.39	6.897	0.033	11.845	-1.933	-11.067	9.982	15.519	-22.104
192	192	1.0696	-3.272	14.06	11.242	-7.24	33.87	-18.448	-4.423	6.66	0.15	11.712	-1.948	-11.199	9.921	15.591	-22.128
193	193	1.0752	-3.308	14.072	11.418	-7.229	33.796	-18.565	-4.453	6.583	0.337	11.527	-1.847	-11.39	9.811	15.604	-22.089
194	194	1.0808	-3.332	14.129	11.596	-7.219	33.78	-18.566	-4.489	6.653	0.469	11.473	-1.664	-11.575	9.815	15.607	-21.982
195	195	1.0864	-3.341	14.219	11.825	-7.241	33.774	-18.486	-4.508	6.809	0.489	11.492	-1.662	-11.621	9.93	15.34	-21.724
196	196	1.092	-3.343	14.341	12.045	-7.26	33.792	-18.316	-4.519	7.057	0.467	11.467	-1.861	-11.497	10.06	14.722	-21.248
197	197	1.0976	-3.335	14.487	12.233	-7.245	33.841	-18.134	-4.561	7.411	0.465	11.478	-2.07	-11.311	10.222	13.982	-20.697
198	198	1.1032	-3.327	14.658	12.42	-7.22	33.887	-17.87	-4.626	7.822	0.386	11.514	-2.301	-11.071	10.39	13.134	-20.08
199	199	1.1088	-3.321	14.842	12.612	-7.206	33.918	-17.554	-4.694	8.268	0.182	11.56	-2.647	-10.612	10.574	12.085	-19.308
200	200	1.1144	-3.333	15.044	12.85	-7.257	33.926	-17.267	-4.742	8.725	-0.054	11.567	-3.128	-10.009	10.731	10.829	-18.42
201	201	1.12	-3.342	15.235	13.076	-7.292	33.891	-16.944	-4.785	9.13	-0.25	11.537	-3.654	-9.473	10.831	9.535	-17.523
