# Supplementary material for: Gait phenotypes in paediatric hereditary spastic paraplegia revealed by dynamic time warping analysis and random forests
Source: PLoS One. 2018 Mar 8;13(3):e0192345. doi: 10.1371/journal.pone.0192345 (PMC5843164; doi:10.1371/journal.pone.0192345)
Supplement: S2 Data — (ZIP) [file pone.0192345.s009.zip › Healthy/Left.SR.HEALTHY2.1.csv]

	Epoch	Time	Pelvic.obliquity	Pelvic.tilt	Pelvic rotation	Hip.abd.add	Hip.flexion	Hip.rotation	Knee.abd.add	Knee.flexion	Knee.rotation	Ankle.abd.add	Ankle.flexion	Ankle.rotation	Forefoot.abd.add	Forefoot.flexion	Forefoot.rotation
1	1	0	-0.202	2.608	3.402	-0.95	25.704	-14.637	-4.931	-0.45	-19.74	21.927	3.89	9.066	14.084	34.205	-22.645
2	2	0.00519	-0.264	2.544	3.509	-1.1	25.808	-15.028	-5.018	0.572	-19.761	22.007	3.828	9.008	14.199	33.448	-23.075
3	3	0.01038	-0.322	2.479	3.607	-1.193	25.781	-15.42	-5.096	1.441	-19.614	21.967	3.646	8.837	14.31	32.557	-23.47
4	4	0.01557	-0.37	2.4	3.706	-1.286	25.808	-15.851	-5.207	2.554	-19.371	22.107	3.587	8.638	14.561	31.649	-23.826
5	5	0.02076	-0.407	2.312	3.8	-1.364	25.802	-16.274	-5.312	3.735	-18.998	22.311	3.53	8.299	14.913	30.691	-24.19
6	6	0.02595	-0.429	2.215	3.892	-1.425	25.758	-16.73	-5.421	4.956	-18.572	22.524	3.448	7.977	15.314	29.633	-24.514
7	7	0.03114	-0.449	2.116	3.981	-1.483	25.672	-17.189	-5.53	6.175	-18.142	22.822	3.315	7.717	15.84	28.514	-24.79
8	8	0.03633	-0.462	2.015	4.072	-1.531	25.53	-17.614	-5.631	7.268	-17.765	23.333	2.936	7.499	16.675	27.357	-25.099
9	9	0.04152	-0.462	1.912	4.156	-1.547	25.337	-18.068	-5.695	8.08	-17.305	23.538	1.99	7.29	17.526	25.819	-25.394
10	10	0.04671	-0.43	1.802	4.221	-1.487	25.064	-18.47	-5.703	8.455	-16.84	22.971	0.467	7.158	17.967	23.781	-25.526
11	11	0.0519	-0.369	1.685	4.265	-1.34	24.721	-18.883	-5.699	8.431	-16.34	21.81	-1.047	7.232	17.864	21.711	-25.318
12	12	0.05709	-0.281	1.563	4.282	-1.091	24.313	-19.294	-5.699	8.134	-15.766	20.465	-2.02	7.451	17.329	20.122	-24.784
13	13	0.06228	-0.178	1.436	4.273	-0.785	23.837	-19.625	-5.653	7.707	-15.119	19.282	-2.571	7.671	16.751	18.997	-24.088
14	14	0.06747	-0.055	1.291	4.232	-0.411	23.295	-19.92	-5.584	7.284	-14.327	17.845	-3.192	7.762	16.001	17.663	-23.334
15	15	0.07266	0.095	1.124	4.151	0.031	22.775	-20.16	-5.814	7.068	-13.507	18.238	-4.146	7.761	16.863	16.557	-22.824
16	16	0.07785	0.279	0.946	4.017	0.546	22.346	-20.294	-6.595	7.129	-12.749	22.432	-5.234	7.721	20.846	16.559	-22.836
17	17	0.08304	0.479	0.769	3.832	1.087	22.017	-20.264	-7.584	7.501	-12.023	28.797	-5.981	7.554	26.509	17.549	-23.348
18	18	0.08823	0.663	0.599	3.601	1.59	21.775	-20.04	-8.37	8.193	-11.31	36.02	-6.058	7.214	32.84	19.516	-24.365
19	19	0.09342	0.803	0.443	3.324	2.024	21.611	-19.555	-8.663	8.963	-10.656	36.8	-5.761	6.651	33.502	18.954	-23.936
20	20	0.09861	0.907	0.305	3.005	2.4	21.504	-18.895	-8.78	9.642	-10.051	32.274	-5.476	5.967	29.348	16.222	-22.368
21	21	0.1038	0.976	0.18	2.647	2.748	21.412	-18.06	-8.866	10.241	-9.626	26.876	-5.309	5.264	24.34	13.41	-20.972
22	22	0.10899	1.025	0.053	2.256	3.039	21.241	-17.048	-8.804	10.921	-9.495	24.78	-5.076	4.582	22.423	12.073	-20.411
23	23	0.11418	1.053	-0.073	1.835	3.309	21.062	-16.013	-8.732	11.758	-9.479	25.997	-4.694	3.912	23.569	12.056	-20.476
24	24	0.11937	1.073	-0.202	1.391	3.527	20.813	-14.935	-8.595	12.5	-9.583	28.899	-4.351	3.286	26.276	12.759	-20.931
25	25	0.12456	1.077	-0.325	0.948	3.685	20.587	-13.882	-8.51	13.203	-9.798	31.421	-4.023	2.788	28.536	13.395	-21.399
26	26	0.12975	1.073	-0.45	0.511	3.804	20.352	-12.921	-8.029	13.929	-9.991	30.486	-3.554	2.259	27.888	12.863	-21.366
27	27	0.13494	1.052	-0.576	0.102	3.858	20.03	-12.157	-7.109	14.522	-10.066	26.204	-3.046	1.733	24.506	11.195	-20.895
28	28	0.14013	1.036	-0.719	-0.284	3.917	19.662	-11.594	-6.25	15.001	-10.115	21.533	-2.599	1.387	20.766	9.423	-20.461
29	29	0.14532	1.011	-0.873	-0.642	3.98	19.262	-11.337	-5.884	15.301	-10.128	19.59	-2.317	1.334	19.241	8.57	-20.387
30	30	0.15051	1.011	-1.04	-0.974	4.093	18.819	-11.371	-5.824	15.446	-10.119	18.991	-2.034	1.537	18.771	8.256	-20.443
31	31	0.1557	1.028	-1.213	-1.265	4.208	18.342	-11.604	-5.886	15.495	-10.135	19.031	-1.673	1.927	18.785	8.282	-20.565
32	32	0.16089	1.081	-1.405	-1.505	4.32	17.83	-12.109	-5.99	15.508	-9.996	19.192	-1.268	2.402	18.891	8.385	-20.673
33	33	0.16608	1.169	-1.609	-1.704	4.446	17.29	-12.754	-6.108	15.497	-9.753	19.456	-0.925	2.913	19.124	8.447	-20.745
34	34	0.17127	1.289	-1.816	-1.871	4.597	16.777	-13.487	-6.264	15.537	-9.506	19.869	-0.599	3.453	19.489	8.519	-20.844
35	35	0.17646	1.435	-2.016	-2.002	4.814	16.171	-14.36	-6.483	15.357	-9.096	20.083	-0.314	3.945	19.65	8.566	-20.912
36	36	0.18165	1.593	-2.205	-2.089	5.058	15.515	-15.264	-6.703	15.063	-8.607	20.147	-0.032	4.363	19.66	8.593	-20.953
37	37	0.18684	1.759	-2.388	-2.125	5.29	14.869	-16.181	-6.902	14.785	-8.086	20.14	0.234	4.763	19.614	8.547	-20.934
38	38	0.19203	1.925	-2.559	-2.111	5.477	14.307	-17.097	-7.058	14.668	-7.535	19.993	0.568	5.101	19.448	8.426	-20.875
39	39	0.19722	2.086	-2.71	-2.067	5.633	13.82	-17.961	-7.181	14.671	-7.008	19.841	0.976	5.354	19.261	8.325	-20.837
40	40	0.20241	2.246	-2.849	-2.009	5.786	13.319	-18.679	-7.268	14.643	-6.558	19.827	1.378	5.525	19.187	8.292	-20.83
41	41	0.2076	2.407	-2.985	-1.95	5.947	12.789	-19.258	-7.325	14.581	-6.161	19.928	1.716	5.636	19.236	8.254	-20.822
42	42	0.21279	2.567	-3.121	-1.889	6.147	12.232	-19.707	-7.394	14.461	-5.863	19.995	2.023	5.764	19.243	8.188	-20.762
43	43	0.21798	2.703	-3.245	-1.831	6.369	11.686	-20.023	-7.501	14.314	-5.667	20.122	2.337	5.878	19.264	8.162	-20.693
44	44	0.22317	2.781	-3.358	-1.782	6.563	11.157	-20.26	-7.649	14.155	-5.481	20.243	2.664	5.945	19.245	8.145	-20.612
45	45	0.22836	2.785	-3.459	-1.747	6.714	10.623	-20.392	-7.816	13.971	-5.315	20.283	2.961	5.934	19.139	8.084	-20.542
46	46	0.23355	2.726	-3.543	-1.738	6.804	10.068	-20.429	-7.958	13.743	-5.165	20.384	3.23	5.882	19.094	8.039	-20.49
47	47	0.23874	2.624	-3.587	-1.764	6.828	9.553	-20.393	-8.045	13.549	-5.038	20.456	3.5	5.813	19.044	7.981	-20.45
48	48	0.24393	2.493	-3.598	-1.822	6.79	8.964	-20.263	-7.994	13.189	-4.92	20.469	3.668	5.714	19.005	7.92	-20.437
49	49	0.24912	2.345	-3.581	-1.918	6.766	8.4	-20.115	-7.996	12.794	-4.831	20.441	3.876	5.682	18.879	7.885	-20.387
50	50	0.25431	2.188	-3.538	-2.057	6.846	8.046	-19.984	-8.318	12.657	-4.754	20.559	4.243	5.631	18.726	7.88	-20.335
51	51	0.2595	2.014	-3.472	-2.239	6.94	7.74	-19.842	-8.695	12.528	-4.711	20.722	4.607	5.614	18.594	7.895	-20.306
52	52	0.26469	1.831	-3.383	-2.445	7.022	7.476	-19.708	-9.074	12.427	-4.714	20.857	4.889	5.638	18.471	7.826	-20.309
53	53	0.26988	1.638	-3.277	-2.674	7.085	7.179	-19.616	-9.414	12.221	-4.626	21.052	5.055	5.621	18.458	7.748	-20.366
54	54	0.27507	1.459	-3.156	-2.922	7.118	6.917	-19.581	-9.71	12.046	-4.553	21.246	5.193	5.7	18.474	7.642	-20.422
55	55	0.28026	1.286	-3.042	-3.189	7.122	6.67	-19.582	-9.942	11.917	-4.449	21.182	5.371	5.792	18.28	7.477	-20.466
56	56	0.28545	1.134	-2.939	-3.467	7.105	6.422	-19.621	-10.131	11.805	-4.371	21.169	5.583	5.966	18.13	7.359	-20.508
57	57	0.29064	1.002	-2.831	-3.76	7.08	6.193	-19.682	-10.282	11.726	-4.232	21.081	5.82	6.108	17.927	7.232	-20.551
58	58	0.29583	0.889	-2.717	-4.066	7.101	6.034	-19.835	-10.528	11.721	-4.058	21.027	6.019	6.286	17.756	7.038	-20.604
59	59	0.30102	0.793	-2.611	-4.373	7.153	5.867	-20.049	-10.81	11.684	-3.852	20.978	6.183	6.47	17.582	6.827	-20.676
60	60	0.30621	0.703	-2.51	-4.669	7.181	5.691	-20.262	-11.044	11.649	-3.638	20.891	6.349	6.608	17.387	6.625	-20.781
61	61	0.3114	0.622	-2.411	-4.953	7.193	5.519	-20.519	-11.251	11.613	-3.386	20.867	6.516	6.733	17.26	6.459	-20.908
62	62	0.31659	0.555	-2.317	-5.226	7.198	5.35	-20.827	-11.451	11.587	-3.023	20.923	6.668	6.804	17.226	6.3	-21.027
63	63	0.32178	0.508	-2.237	-5.494	7.206	5.158	-21.118	-11.625	11.567	-2.624	21.08	6.805	6.823	17.308	6.167	-21.157
64	64	0.32697	0.481	-2.179	-5.761	7.222	4.927	-21.367	-11.76	11.541	-2.233	21.223	6.977	6.8	17.379	6.072	-21.297
65	65	0.33216	0.458	-2.138	-6.017	7.227	4.665	-21.584	-11.845	11.52	-1.853	21.188	7.178	6.737	17.298	5.946	-21.432
66	66	0.33735	0.432	-2.111	-6.255	7.207	4.387	-21.8	-11.9	11.503	-1.471	21.045	7.371	6.664	17.131	5.775	-21.553
67	67	0.34254	0.409	-2.093	-6.471	7.176	4.092	-21.984	-11.926	11.49	-1.09	20.95	7.554	6.535	17.025	5.624	-21.688
68	68	0.34773	0.394	-2.087	-6.662	7.145	3.77	-22.1	-11.914	11.473	-0.748	20.951	7.733	6.334	17.018	5.528	-21.863
69	69	0.35292	0.384	-2.095	-6.827	7.11	3.417	-22.157	-11.874	11.448	-0.449	21.007	7.931	6.107	17.057	5.477	-22.031
70	70	0.35811	0.366	-2.113	-6.973	7.057	3.046	-22.17	-11.819	11.43	-0.169	21.107	8.174	5.868	17.119	5.47	-22.17
71	71	0.3633	0.352	-2.142	-7.108	7	2.66	-22.147	-11.753	11.432	0.116	21.139	8.496	5.593	17.099	5.489	-22.277
72	72	0.36849	0.342	-2.18	-7.229	6.946	2.251	-22.047	-11.657	11.441	0.304	21.126	8.875	5.327	17.02	5.537	-22.373
73	73	0.37368	0.338	-2.228	-7.328	6.888	1.824	-21.937	-11.537	11.464	0.464	21.111	9.209	5.047	16.975	5.548	-22.488
74	74	0.37887	0.326	-2.288	-7.4	6.813	1.383	-21.842	-11.406	11.495	0.634	21.089	9.495	4.779	16.959	5.494	-22.574
75	75	0.38406	0.307	-2.351	-7.444	6.724	0.942	-21.745	-11.28	11.531	0.756	21.127	9.74	4.556	17.004	5.411	-22.643
76	76	0.38925	0.301	-2.424	-7.47	6.646	0.489	-21.65	-11.157	11.563	0.816	21.219	10.023	4.384	17.069	5.379	-22.705
77	77	0.39444	0.301	-2.506	-7.475	6.566	0.019	-21.541	-11.003	11.593	0.808	21.186	10.339	4.281	17.015	5.319	-22.718
78	78	0.39963	0.316	-2.606	-7.461	6.495	-0.473	-21.447	-10.831	11.634	0.773	20.95	10.631	4.231	16.803	5.14	-22.683
79	79	0.40482	0.341	-2.707	-7.432	6.419	-0.943	-21.443	-10.69	11.697	0.781	20.969	10.887	4.219	16.825	5.007	-22.665
80	80	0.41001	0.394	-2.81	-7.401	6.368	-1.409	-21.448	-10.552	11.805	0.786	20.972	11.162	4.16	16.83	4.87	-22.699
81	81	0.4152	0.464	-2.914	-7.365	6.336	-1.866	-21.488	-10.422	11.938	0.753	20.952	11.468	4.17	16.803	4.728	-22.724
82	82	0.42039	0.529	-3.036	-7.315	6.289	-2.343	-21.517	-10.277	12.081	0.655	20.956	11.8	4.225	16.782	4.605	-22.742
83	83	0.42558	0.602	-3.161	-7.255	6.24	-2.799	-21.66	-10.152	12.269	0.665	20.868	12.198	4.269	16.667	4.474	-22.748
84	84	0.43077	0.683	-3.282	-7.183	6.199	-3.238	-21.833	-10.044	12.486	0.678	20.758	12.671	4.312	16.494	4.379	-22.754
85	85	0.43596	0.768	-3.401	-7.103	6.157	-3.659	-22.061	-9.952	12.741	0.715	20.635	13.147	4.352	16.308	4.26	-22.781
86	86	0.44115	0.844	-3.522	-7.01	6.099	-4.074	-22.304	-9.856	13.019	0.717	20.527	13.579	4.419	16.151	4.095	-22.824
87	87	0.44634	0.913	-3.641	-6.909	6.034	-4.471	-22.544	-9.77	13.33	0.744	20.379	13.993	4.457	15.975	3.88	-22.853
88	88	0.45153	0.967	-3.752	-6.806	5.956	-4.83	-22.783	-9.714	13.68	0.771	20.355	14.423	4.485	15.895	3.706	-22.889
89	89	0.45672	1	-3.847	-6.707	5.861	-5.147	-22.997	-9.68	14.078	0.765	20.445	14.84	4.53	15.921	3.537	-22.919
90	90	0.46191	1.005	-3.925	-6.604	5.746	-5.431	-23.133	-9.645	14.51	0.677	20.515	15.224	4.578	15.942	3.315	-22.94
91	91	0.4671	0.986	-3.98	-6.492	5.613	-5.667	-23.243	-9.631	14.979	0.558	20.579	15.577	4.634	15.962	3.037	-22.938
92	92	0.47229	0.943	-4.016	-6.372	5.454	-5.845	-23.373	-9.641	15.511	0.471	20.575	15.891	4.668	15.946	2.667	-22.921
93	93	0.47748	0.882	-4.033	-6.248	5.281	-5.974	-23.49	-9.674	16.097	0.384	20.526	16.173	4.692	15.906	2.216	-22.88
94	94	0.48267	0.812	-4.027	-6.121	5.103	-6.061	-23.587	-9.73	16.716	0.26	20.471	16.434	4.744	15.859	1.717	-22.813
95	95	0.48786	0.738	-3.997	-5.989	4.918	-6.112	-23.671	-9.796	17.355	0.1	20.48	16.688	4.832	15.857	1.214	-22.727
96	96	0.49305	0.668	-3.945	-5.852	4.736	-6.119	-23.782	-9.89	18.034	-0.028	20.517	16.941	4.939	15.885	0.684	-22.602
97	97	0.49824	0.623	-3.875	-5.719	4.588	-6.211	-23.948	-9.963	18.504	-0.048	20.663	17.05	5.058	16.049	0.161	-22.473
98	98	0.50343	0.604	-3.782	-5.591	4.48	-6.293	-24.099	-10.059	18.947	-0.087	20.839	17.118	5.193	16.233	-0.386	-22.338
99	99	0.50862	0.607	-3.675	-5.471	4.387	-6.327	-24.266	-10.186	19.463	-0.148	20.989	17.159	5.361	16.401	-1.014	-22.201
100	100	0.51381	0.63	-3.561	-5.367	4.3	-6.337	-24.481	-10.352	20.022	-0.19	21.258	17.134	5.557	16.695	-1.692	-22.087
101	101	0.519	0.672	-3.443	-5.286	4.219	-6.318	-24.746	-10.542	20.637	-0.178	21.443	17.082	5.753	16.942	-2.454	-21.98
102	102	0.52419	0.719	-3.312	-5.23	4.142	-6.258	-24.944	-10.747	21.311	-0.219	21.707	17.045	5.935	17.249	-3.198	-21.891
103	103	0.52938	0.765	-3.175	-5.189	4.057	-6.158	-25.135	-10.972	22.03	-0.283	22.071	17.038	6.135	17.632	-3.891	-21.811
104	104	0.53457	0.802	-3.046	-5.18	3.954	-6.035	-25.271	-11.205	22.815	-0.403	22.401	17.014	6.38	17.997	-4.656	-21.7
105	105	0.53976	0.818	-2.937	-5.198	3.797	-5.908	-25.35	-11.391	23.637	-0.576	22.685	16.918	6.714	18.37	-5.516	-21.534
106	106	0.54495	0.777	-2.837	-5.244	3.573	-5.752	-25.375	-11.59	24.509	-0.831	23.118	16.728	7.091	18.904	-6.425	-21.386
107	107	0.55014	0.672	-2.76	-5.318	3.267	-5.585	-25.365	-11.79	25.423	-1.087	23.614	16.463	7.434	19.53	-7.375	-21.273
108	108	0.55533	0.501	-2.697	-5.419	2.886	-5.417	-25.247	-11.95	26.375	-1.431	24.012	16.02	7.852	20.161	-8.551	-21.097
109	109	0.56052	0.269	-2.659	-5.546	2.415	-5.25	-25.144	-12.089	27.364	-1.723	24.309	15.446	8.288	20.795	-9.895	-20.893
110	110	0.56571	-0.02	-2.639	-5.682	1.863	-5.075	-25.007	-12.196	28.404	-2.025	24.473	14.729	8.785	21.4	-11.452	-20.609
111	111	0.5709	-0.36	-2.638	-5.825	1.226	-4.887	-24.864	-12.265	29.509	-2.382	24.438	14.016	9.39	21.847	-13.128	-20.24
112	112	0.57609	-0.724	-2.652	-5.968	0.548	-4.689	-24.682	-12.305	30.651	-2.759	24.466	13.232	9.997	22.396	-14.849	-19.866
113	113	0.58128	-1.097	-2.68	-6.1	-0.17	-4.486	-24.529	-12.312	31.799	-3.109	24.412	12.362	10.678	22.932	-16.68	-19.41
114	114	0.58647	-1.455	-2.72	-6.21	-0.891	-4.279	-24.403	-12.3	32.94	-3.478	24.276	11.326	11.448	23.478	-18.679	-18.891
115	115	0.59166	-1.796	-2.756	-6.299	-1.619	-4.059	-24.307	-12.266	34.078	-3.861	24.181	10.21	12.248	24.101	-20.708	-18.384
116	116	0.59685	-2.094	-2.781	-6.381	-2.307	-3.823	-24.207	-12.215	35.223	-4.223	23.909	9.061	13.043	24.597	-22.821	-17.824
117	117	0.60204	-2.332	-2.799	-6.456	-2.944	-3.584	-24.132	-12.145	36.368	-4.568	23.452	7.851	13.861	24.977	-25.039	-17.215
118	118	0.60723	-2.494	-2.81	-6.511	-3.514	-3.339	-24.089	-12.07	37.517	-4.923	23.013	6.552	14.639	25.426	-27.285	-16.671
119	119	0.61242	-2.577	-2.805	-6.548	-4.011	-3.065	-24.104	-12.018	38.662	-5.278	22.548	5.156	15.391	25.898	-29.575	-16.175
120	120	0.61761	-2.591	-2.769	-6.576	-4.438	-2.739	-24.157	-11.994	39.81	-5.673	21.998	3.707	16.168	26.318	-31.897	-15.691
121	121	0.6228	-2.545	-2.705	-6.599	-4.796	-2.37	-24.249	-12.006	40.951	-6.072	21.448	2.255	16.869	26.741	-34.155	-15.297
122	122	0.62799	-2.45	-2.616	-6.614	-5.098	-1.968	-24.41	-12.076	42.089	-6.418	20.918	0.939	17.461	27.115	-36.24	-14.997
123	123	0.63318	-2.306	-2.504	-6.634	-5.34	-1.525	-24.607	-12.204	43.224	-6.736	20.408	-0.16	17.953	27.393	-38.077	-14.796
124	124	0.63837	-2.141	-2.36	-6.667	-5.545	-1.027	-24.799	-12.346	44.335	-7.038	19.941	-1.039	18.349	27.598	-39.63	-14.694
125	125	0.64356	-1.961	-2.187	-6.711	-5.711	-0.484	-24.973	-12.492	45.408	-7.322	19.546	-1.722	18.654	27.769	-40.912	-14.68
126	126	0.64875	-1.779	-1.999	-6.755	-5.853	0.091	-25.211	-12.71	46.454	-7.519	19.324	-2.157	18.795	27.96	-41.862	-14.822
127	127	0.65394	-1.602	-1.803	-6.804	-5.975	0.693	-25.449	-12.967	47.508	-7.696	19.192	-2.38	18.794	28.106	-42.565	-15.102
128	128	0.65913	-1.435	-1.598	-6.869	-6.082	1.339	-25.673	-13.251	48.56	-7.77	18.923	-2.499	18.629	28.053	-43.182	-15.417
129	129	0.66432	-1.297	-1.383	-6.946	-6.199	2.028	-25.847	-13.521	49.593	-7.788	18.499	-2.599	18.355	27.829	-43.782	-15.725
130	130	0.66951	-1.187	-1.163	-7.028	-6.316	2.739	-25.933	-13.744	50.598	-7.726	18.087	-2.652	17.858	27.565	-44.273	-16.122
131	131	0.6747	-1.114	-0.949	-7.113	-6.428	3.468	-25.958	-13.978	51.581	-7.644	17.822	-2.631	17.196	27.355	-44.614	-16.631
132	132	0.67989	-1.062	-0.736	-7.206	-6.535	4.207	-25.872	-14.152	52.548	-7.577	17.604	-2.521	16.435	27.12	-44.825	-17.194
133	133	0.68508	-1.052	-0.526	-7.299	-6.658	4.954	-25.695	-14.266	53.467	-7.553	17.259	-2.35	15.684	26.71	-44.983	-17.723
134	134	0.69027	-1.076	-0.32	-7.4	-6.79	5.699	-25.428	-14.313	54.339	-7.522	16.816	-2.038	14.851	26.119	-44.998	-18.282
135	135	0.69546	-1.116	-0.127	-7.495	-6.914	6.425	-25.103	-14.326	55.139	-7.538	16.436	-1.546	14.044	25.461	-44.785	-18.861
136	136	0.70065	-1.139	0.039	-7.602	-6.994	7.117	-24.72	-14.299	55.859	-7.624	16.107	-0.914	13.293	24.758	-44.366	-19.455
137	137	0.70584	-1.128	0.185	-7.707	-7.026	7.782	-24.258	-14.205	56.49	-7.864	15.81	-0.249	12.695	24.038	-43.834	-20.029
138	138	0.71103	-1.082	0.314	-7.815	-7.011	8.423	-23.724	-14.05	57.019	-8.226	15.634	0.375	12.211	23.412	-43.206	-20.607
139	139	0.71622	-1.001	0.43	-7.921	-6.933	9.048	-23.159	-13.876	57.472	-8.707	15.486	0.932	11.879	22.815	-42.577	-21.126
140	140	0.72141	-0.899	0.53	-8.014	-6.816	9.649	-22.572	-13.691	57.841	-9.261	15.443	1.429	11.647	22.301	-41.91	-21.608
141	141	0.7266	-0.772	0.614	-8.105	-6.663	10.229	-21.915	-13.456	58.157	-9.924	15.511	1.845	11.526	21.897	-41.237	-22.06
142	142	0.73179	-0.633	0.689	-8.193	-6.498	10.803	-21.24	-13.192	58.434	-10.622	15.581	2.207	11.506	21.51	-40.585	-22.436
143	143	0.73698	-0.465	0.755	-8.291	-6.285	11.374	-20.545	-12.929	58.67	-11.331	15.722	2.512	11.566	21.199	-39.933	-22.733
144	144	0.74217	-0.272	0.812	-8.388	-6.05	11.936	-19.837	-12.641	58.872	-12.009	15.972	2.806	11.665	20.987	-39.228	-22.968
145	145	0.74736	-0.067	0.862	-8.473	-5.806	12.49	-19.12	-12.313	59.023	-12.605	16.265	3.096	11.757	20.821	-38.468	-23.135
146	146	0.75255	0.138	0.914	-8.535	-5.569	13.041	-18.403	-11.941	59.098	-13.129	16.589	3.349	11.828	20.696	-37.656	-23.263
147	147	0.75774	0.343	0.965	-8.582	-5.318	13.591	-17.709	-11.565	59.084	-13.603	16.812	3.547	11.908	20.501	-36.863	-23.324
148	148	0.76293	0.55	1.008	-8.621	-5.055	14.13	-17.07	-11.206	59.013	-13.977	16.865	3.709	11.976	20.191	-36.131	-23.295
149	149	0.76812	0.738	1.039	-8.642	-4.817	14.652	-16.474	-10.842	58.888	-14.229	16.838	3.869	11.98	19.825	-35.388	-23.223
150	150	0.77331	0.906	1.059	-8.644	-4.614	15.167	-15.907	-10.479	58.706	-14.392	16.857	4.043	11.924	19.488	-34.559	-23.152
151	151	0.7785	1.069	1.078	-8.631	-4.422	15.696	-15.443	-10.17	58.497	-14.471	16.802	4.243	11.857	19.086	-33.7	-23.051
152	152	0.78369	1.235	1.097	-8.61	-4.222	16.24	-15.045	-9.909	58.231	-14.53	16.833	4.38	11.817	18.783	-32.803	-22.94
153	153	0.78888	1.398	1.12	-8.57	-4.025	16.785	-14.679	-9.661	57.909	-14.548	16.938	4.441	11.758	18.582	-31.89	-22.824
154	154	0.79407	1.542	1.146	-8.519	-3.85	17.337	-14.398	-9.46	57.556	-14.512	16.999	4.497	11.727	18.357	-30.978	-22.663
155	155	0.79926	1.67	1.163	-8.455	-3.696	17.886	-14.171	-9.309	57.161	-14.479	17.229	4.604	11.715	18.238	-29.921	-22.528
156	156	0.80445	1.785	1.166	-8.387	-3.559	18.432	-14.008	-9.227	56.716	-14.466	17.665	4.762	11.716	18.246	-28.686	-22.457
157	157	0.80964	1.881	1.156	-8.302	-3.447	18.974	-13.935	-9.198	56.214	-14.391	18.102	4.914	11.711	18.255	-27.401	-22.376
158	158	0.81483	1.956	1.131	-8.213	-3.375	19.49	-13.873	-9.152	55.625	-14.332	18.616	5.01	11.756	18.361	-26.06	-22.306
159	159	0.82002	2.016	1.108	-8.124	-3.316	19.998	-13.822	-9.122	54.954	-14.295	19.216	5.072	11.827	18.535	-24.653	-22.253
160	160	0.82521	2.061	1.077	-8.04	-3.268	20.498	-13.815	-9.145	54.234	-14.256	19.937	5.21	11.911	18.76	-23.098	-22.218
161	161	0.8304	2.091	1.04	-7.954	-3.236	21.001	-13.852	-9.193	53.495	-14.163	20.671	5.428	11.965	18.962	-21.451	-22.182
162	162	0.83559	2.097	0.993	-7.872	-3.217	21.477	-13.86	-9.215	52.668	-14.091	21.414	5.682	12.005	19.142	-19.696	-22.166
163	163	0.84078	2.083	0.948	-7.795	-3.217	21.951	-13.889	-9.233	51.78	-13.97	21.967	5.921	12.077	19.174	-17.995	-22.067
164	164	0.84597	2.057	0.911	-7.726	-3.232	22.423	-13.956	-9.28	50.86	-13.78	22.551	6.168	12.126	19.232	-16.264	-21.956
165	165	0.85116	2.018	0.873	-7.664	-3.25	22.879	-14.002	-9.322	49.901	-13.506	23.219	6.411	12.032	19.365	-14.464	-21.901
166	166	0.85635	1.96	0.845	-7.617	-3.271	23.33	-14.034	-9.346	48.88	-13.152	23.783	6.722	11.821	19.377	-12.585	-21.864
167	167	0.86154	1.892	0.828	-7.586	-3.289	23.782	-14.07	-9.357	47.792	-12.725	24.19	7.015	11.575	19.273	-10.73	-21.785
168	168	0.86673	1.817	0.826	-7.574	-3.308	24.245	-14.104	-9.371	46.668	-12.268	24.735	7.247	11.308	19.327	-8.84	-21.731
169	169	0.87192	1.736	0.836	-7.567	-3.328	24.712	-14.146	-9.391	45.52	-11.708	25.303	7.494	10.949	19.405	-6.914	-21.67
170	170	0.87711	1.637	0.872	-7.568	-3.36	25.191	-14.155	-9.371	44.337	-11.096	25.772	7.82	10.512	19.37	-4.927	-21.596
171	171	0.8823	1.528	0.936	-7.585	-3.393	25.688	-14.158	-9.328	43.113	-10.462	26.106	8.181	10.06	19.211	-2.928	-21.498
172	172	0.88749	1.401	1.025	-7.611	-3.434	26.203	-14.186	-9.298	41.87	-9.798	26.298	8.516	9.642	18.95	-1.012	-21.344
173	173	0.89268	1.249	1.136	-7.632	-3.506	26.725	-14.2	-9.241	40.603	-9.125	26.434	8.8	9.227	18.674	0.845	-21.171
174	174	0.89787	1.072	1.265	-7.645	-3.605	27.24	-14.185	-9.144	39.297	-8.47	26.52	8.997	8.788	18.396	2.642	-21.031
175	175	0.90306	0.876	1.407	-7.656	-3.718	27.742	-14.162	-9.023	37.939	-7.841	26.44	9.072	8.377	18.023	4.3	-20.886
176	176	0.90825	0.668	1.567	-7.673	-3.837	28.247	-14.144	-8.891	36.549	-7.266	26.159	9.059	8.06	17.503	5.81	-20.704
177	177	0.91344	0.458	1.745	-7.694	-3.959	28.748	-14.118	-8.738	35.119	-6.749	25.818	9.021	7.794	16.926	7.297	-20.521
178	178	0.91863	0.251	1.939	-7.714	-4.065	29.237	-14.075	-8.568	33.646	-6.285	25.414	8.968	7.57	16.291	8.758	-20.319
179	179	0.92382	0.042	2.146	-7.733	-4.162	29.707	-14.027	-8.379	32.131	-5.899	24.884	8.902	7.419	15.542	10.173	-20.098
180	180	0.92901	-0.171	2.363	-7.745	-4.269	30.161	-14.009	-8.204	30.593	-5.585	24.493	8.795	7.338	14.911	11.598	-19.917
181	181	0.9342	-0.375	2.58	-7.761	-4.353	30.592	-13.987	-8.05	29.045	-5.343	24.151	8.72	7.28	14.285	13.057	-19.762
182	182	0.93939	-0.567	2.791	-7.766	-4.431	30.97	-13.942	-7.866	27.462	-5.248	23.764	8.642	7.297	13.596	14.502	-19.633
183	183	0.94458	-0.742	2.999	-7.747	-4.512	31.302	-13.911	-7.673	25.853	-5.242	23.394	8.556	7.386	12.909	15.93	-19.501
184	184	0.94977	-0.905	3.213	-7.706	-4.598	31.609	-13.895	-7.491	24.245	-5.334	23.067	8.474	7.623	12.244	17.312	-19.3
185	185	0.95496	-1.062	3.421	-7.643	-4.682	31.883	-13.853	-7.3	22.681	-5.545	22.748	8.409	7.927	11.585	18.647	-19.094
186	186	0.96015	-1.218	3.61	-7.577	-4.768	32.111	-13.768	-7.092	21.135	-5.822	22.466	8.313	8.224	10.983	19.943	-18.919
187	187	0.96534	-1.36	3.777	-7.477	-4.867	32.273	-13.672	-6.863	19.603	-6.112	22.286	8.1	8.469	10.548	21.142	-18.795
188	188	0.97053	-1.472	3.934	-7.376	-4.941	32.392	-13.557	-6.626	18.108	-6.501	22.282	7.775	8.759	10.341	22.251	-18.717
189	189	0.97572	-1.566	4.074	-7.254	-5.007	32.472	-13.428	-6.389	16.695	-6.902	22.27	7.418	9.009	10.183	23.246	-18.658
190	190	0.98091	-1.65	4.183	-7.115	-5.082	32.495	-13.291	-6.134	15.362	-7.309	22.215	7.129	9.203	10	24.211	-18.619
191	191	0.9861	-1.727	4.262	-6.935	-5.178	32.456	-13.198	-5.867	14.116	-7.663	22.063	6.932	9.285	9.742	25.147	-18.627
192	192	0.99129	-1.792	4.319	-6.727	-5.282	32.364	-13.125	-5.594	12.973	-8.054	21.855	6.765	9.339	9.461	25.991	-18.685
193	193	0.99648	-1.847	4.345	-6.492	-5.376	32.234	-13.095	-5.361	11.964	-8.426	21.683	6.57	9.364	9.267	26.693	-18.781
194	194	1.00167	-1.888	4.337	-6.231	-5.468	32.074	-13.144	-5.154	11.129	-8.742	21.548	6.39	9.342	9.157	27.273	-18.931
195	195	1.00686	-1.917	4.289	-5.942	-5.563	31.877	-13.265	-4.991	10.508	-9.001	21.601	6.317	9.222	9.216	27.831	-19.167
196	196	1.01205	-1.936	4.201	-5.625	-5.665	31.643	-13.46	-4.847	9.958	-9.255	21.7	6.205	9.082	9.345	28.323	-19.48
197	197	1.01724	-1.944	4.071	-5.29	-5.753	31.382	-13.757	-4.731	9.464	-9.44	21.588	5.961	8.936	9.354	28.599	-19.833
198	198	1.02243	-1.934	3.911	-4.946	-5.799	31.104	-14.124	-4.759	9.388	-9.616	21.775	5.885	8.796	9.602	28.71	-20.233
199	199	1.02762	-1.907	3.725	-4.595	-5.814	30.805	-14.577	-4.872	9.583	-9.786	22.132	5.88	8.716	10.01	28.666	-20.652
200	200	1.03281	-1.868	3.509	-4.235	-5.819	30.469	-15.107	-5.009	9.898	-9.974	22.579	5.818	8.745	10.559	28.475	-21.075
201	201	1.038	-1.826	3.264	-3.864	-5.825	30.093	-15.668	-5.115	10.194	-10.197	22.96	5.418	8.908	11.242	27.979	-21.495
