# Supplementary material for: Gait phenotypes in paediatric hereditary spastic paraplegia revealed by dynamic time warping analysis and random forests
Source: PLoS One. 2018 Mar 8;13(3):e0192345. doi: 10.1371/journal.pone.0192345 (PMC5843164; doi:10.1371/journal.pone.0192345)
Supplement: S2 Data — (ZIP) [file pone.0192345.s009.zip › Healthy/Left.SR.HEALTHY2.2.csv]

	Epoch	Time	Pelvic.obliquity	Pelvic.tilt	Pelvic rotation	Hip.abd.add	Hip.flexion	Hip.rotation	Knee.abd.add	Knee.flexion	Knee.rotation	Ankle.abd.add	Ankle.flexion	Ankle.rotation	Forefoot.abd.add	Forefoot.flexion	Forefoot.rotation
1	1	0	-0.215	4.804	-2.138	2.133	32.875	-16.495	-7.151	5.041	-9.937	20.698	1.839	10.823	14.833	28.947	-17.802
2	2	0.00476	-0.158	4.518	-1.745	2.016	32.53	-16.42	-7.173	6.327	-10.106	21.218	1.557	10.966	15.89	27.463	-17.432
3	3	0.00952	-0.086	4.226	-1.342	1.938	32.25	-16.357	-7.311	7.831	-10.349	21.996	1.09	11.254	17.244	25.676	-16.989
4	4	0.01428	0.001	3.933	-0.929	1.907	32.057	-16.296	-7.578	9.526	-10.674	22.984	0.32	11.65	18.879	23.515	-16.506
5	5	0.01904	0.103	3.64	-0.52	1.93	31.904	-16.235	-7.91	11.155	-10.966	23.889	-0.976	12.014	20.592	20.928	-16.022
6	6	0.0238	0.217	3.363	-0.138	1.986	31.612	-16.151	-8.08	12.149	-11.149	23.554	-2.78	12.345	21.292	17.992	-15.379
7	7	0.02856	0.378	3.095	0.221	2.12	31.307	-16.097	-8.187	12.702	-11.141	21.768	-4.52	12.613	20.491	15.077	-14.466
8	8	0.03332	0.594	2.838	0.544	2.35	30.82	-16.122	-8.196	12.587	-10.825	19.472	-6.066	12.77	19.022	12.667	-13.421
9	9	0.03808	0.885	2.564	0.838	2.681	30.315	-16.215	-8.243	12.462	-10.282	17.732	-7.21	12.739	17.842	10.785	-12.425
10	10	0.04284	1.266	2.28	1.102	3.137	29.933	-16.339	-8.501	12.876	-9.486	17.237	-8.079	12.265	17.628	9.041	-11.664
11	11	0.0476	1.749	1.99	1.337	3.746	29.148	-16.345	-8.658	12.818	-8.577	17.26	-9.245	11.397	17.932	7.254	-11.138
12	12	0.05236	2.324	1.702	1.542	4.504	28.212	-16.138	-8.802	12.774	-7.638	17.443	-10.149	10.167	18.196	5.595	-10.737
13	13	0.05712	2.951	1.421	1.708	5.365	27.382	-15.666	-9.001	13.081	-6.759	17.73	-10.311	8.661	18.219	4.417	-10.398
14	14	0.06188	3.592	1.146	1.832	6.277	26.927	-14.939	-9.313	14.096	-5.979	17.958	-9.651	6.852	17.871	3.726	-10.153
15	15	0.06664	4.219	0.884	1.913	7.186	27.104	-13.991	-9.768	16.264	-5.413	18.055	-8.28	4.804	17.186	3.248	-9.991
16	16	0.0714	4.808	0.65	1.959	8.025	27.402	-12.824	-10.018	18.613	-4.961	17.708	-6.895	2.603	16.161	2.737	-9.873
17	17	0.07616	5.332	0.459	1.988	8.772	27.774	-11.529	-10.07	21.052	-4.67	17.067	-5.512	0.394	14.964	2.221	-9.811
18	18	0.08092	5.757	0.316	2.01	9.45	27.785	-10.079	-9.916	22.713	-4.515	16.351	-4.382	-1.705	13.831	1.882	-9.815
19	19	0.08568	6.069	0.216	2.035	10.031	27.515	-8.521	-9.619	23.753	-4.571	15.739	-3.42	-3.588	12.911	1.744	-9.888
20	20	0.09044	6.283	0.148	2.069	10.508	27.189	-6.957	-9.272	24.636	-4.848	15.319	-2.486	-5.19	12.248	1.695	-9.977
21	21	0.0952	6.434	0.109	2.123	10.905	26.807	-5.5	-8.927	25.343	-5.259	15.009	-1.667	-6.461	11.751	1.618	-10.027
22	22	0.09996	6.557	0.101	2.216	11.226	26.39	-4.279	-8.606	25.865	-5.718	14.688	-0.975	-7.404	11.307	1.485	-10.041
23	23	0.10472	6.678	0.121	2.365	11.477	25.966	-3.391	-8.329	26.223	-6.167	14.38	-0.349	-8.036	10.929	1.363	-10.036
24	24	0.10948	6.809	0.165	2.574	11.677	25.551	-2.89	-8.155	26.428	-6.616	14.148	0.21	-8.339	10.651	1.263	-10.036
25	25	0.11424	6.949	0.238	2.836	11.835	25.153	-2.77	-8.08	26.513	-7.022	13.944	0.661	-8.387	10.428	1.119	-10.062
26	26	0.119	7.097	0.332	3.142	11.962	24.762	-2.983	-8.107	26.486	-7.373	13.759	1.062	-8.2	10.234	0.973	-10.084
27	27	0.12376	7.25	0.46	3.489	12.06	24.394	-3.496	-8.233	26.365	-7.667	13.602	1.437	-7.828	10.064	0.846	-10.113
28	28	0.12852	7.403	0.613	3.887	12.102	24.05	-4.237	-8.395	26.157	-7.986	13.437	1.832	-7.225	9.887	0.779	-10.121
29	29	0.13328	7.535	0.789	4.334	12.067	23.737	-5.18	-8.578	25.894	-8.22	13.468	2.221	-6.513	9.906	0.769	-10.113
30	30	0.13804	7.646	0.979	4.82	11.949	23.438	-6.254	-8.739	25.574	-8.45	13.539	2.549	-5.684	9.974	0.74	-10.111
31	31	0.1428	7.731	1.189	5.328	11.767	23.14	-7.424	-8.884	25.211	-8.529	13.562	2.862	-4.907	10.003	0.698	-10.111
32	32	0.14756	7.798	1.412	5.83	11.534	22.821	-8.622	-8.984	24.811	-8.486	13.74	3.073	-4.224	10.202	0.599	-10.159
33	33	0.15232	7.834	1.637	6.302	11.288	22.455	-9.791	-9.068	24.354	-8.309	13.803	3.223	-3.646	10.305	0.438	-10.202
34	34	0.15708	7.825	1.853	6.719	11.033	22.046	-10.924	-9.167	23.868	-7.998	13.896	3.331	-3.154	10.436	0.251	-10.236
35	35	0.16184	7.78	2.072	7.079	10.778	21.589	-12.013	-9.268	23.328	-7.53	13.923	3.47	-2.769	10.5	0.097	-10.246
36	36	0.1666	7.7	2.296	7.381	10.523	21.103	-13.059	-9.381	22.743	-6.961	14.005	3.613	-2.447	10.609	-0.02	-10.248
37	37	0.17136	7.582	2.52	7.626	10.26	20.62	-14.081	-9.515	22.179	-6.334	14.149	3.744	-2.155	10.768	-0.142	-10.257
38	38	0.17612	7.412	2.742	7.791	9.956	20.178	-15.048	-9.63	21.735	-5.679	14.267	3.881	-1.873	10.908	-0.313	-10.272
39	39	0.18088	7.192	2.958	7.86	9.637	19.745	-15.939	-9.751	21.352	-4.956	14.415	3.972	-1.646	11.086	-0.545	-10.297
40	40	0.18564	6.932	3.176	7.823	9.329	19.303	-16.711	-9.878	20.969	-4.226	14.499	4.033	-1.44	11.201	-0.806	-10.322
41	41	0.1904	6.634	3.401	7.686	9.023	18.859	-17.349	-9.991	20.585	-3.517	14.466	4.091	-1.236	11.205	-1.075	-10.338
42	42	0.19516	6.301	3.622	7.455	8.719	18.406	-17.849	-10.088	20.197	-2.852	14.382	4.155	-1.016	11.157	-1.329	-10.342
43	43	0.19992	5.943	3.828	7.14	8.421	17.93	-18.207	-10.167	19.79	-2.3	14.272	4.192	-0.731	11.076	-1.586	-10.342
44	44	0.20468	5.572	4.014	6.763	8.133	17.426	-18.443	-10.224	19.36	-1.877	14.158	4.143	-0.382	10.993	-1.894	-10.358
45	45	0.20944	5.199	4.176	6.336	7.854	16.897	-18.558	-10.251	18.92	-1.578	14.094	4.012	0.001	10.963	-2.248	-10.402
46	46	0.2142	4.832	4.324	5.866	7.588	16.354	-18.561	-10.246	18.484	-1.353	14.074	3.799	0.373	10.992	-2.659	-10.468
47	47	0.21896	4.484	4.452	5.353	7.348	15.803	-18.467	-10.213	18.053	-1.205	13.994	3.521	0.75	10.978	-3.127	-10.545
48	48	0.22372	4.159	4.553	4.794	7.147	15.227	-18.237	-10.155	17.612	-1.15	13.874	3.209	1.117	10.93	-3.609	-10.631
49	49	0.22848	3.85	4.639	4.193	6.969	14.638	-17.901	-10.092	17.152	-1.172	13.883	2.874	1.47	10.995	-4.058	-10.744
50	50	0.23324	3.578	4.701	3.573	6.829	14.018	-17.48	-10.018	16.669	-1.29	13.965	2.547	1.835	11.118	-4.463	-10.869
51	51	0.238	3.339	4.748	2.944	6.718	13.381	-17.005	-9.916	16.171	-1.513	14.035	2.152	2.23	11.254	-4.912	-11.024
52	52	0.24276	3.147	4.768	2.323	6.642	12.718	-16.488	-9.797	15.668	-1.762	14.11	1.736	2.572	11.406	-5.367	-11.199
53	53	0.24752	2.994	4.761	1.721	6.595	12.039	-15.976	-9.699	15.159	-2.027	14.294	1.318	2.903	11.647	-5.792	-11.381
54	54	0.25228	2.876	4.736	1.145	6.574	11.36	-15.492	-9.617	14.665	-2.299	14.444	0.919	3.223	11.85	-6.206	-11.568
55	55	0.25704	2.801	4.698	0.605	6.582	10.673	-15.011	-9.521	14.186	-2.511	14.521	0.513	3.445	12	-6.652	-11.748
56	56	0.2618	2.746	4.656	0.107	6.592	9.987	-14.593	-9.429	13.726	-2.63	14.684	0.083	3.579	12.249	-7.119	-11.944
57	57	0.26656	2.71	4.611	-0.351	6.612	9.297	-14.219	-9.345	13.255	-2.751	14.809	-0.362	3.739	12.468	-7.609	-12.113
58	58	0.27132	2.694	4.57	-0.759	6.638	8.616	-13.9	-9.264	12.785	-2.845	14.9	-0.794	3.874	12.655	-8.097	-12.28
59	59	0.27608	2.706	4.538	-1.118	6.679	7.957	-13.641	-9.185	12.335	-2.908	14.961	-1.197	3.986	12.811	-8.576	-12.438
60	60	0.28084	2.743	4.515	-1.416	6.729	7.328	-13.462	-9.101	11.916	-2.96	14.888	-1.54	4.115	12.84	-9.047	-12.571
61	61	0.2856	2.791	4.492	-1.646	6.774	6.719	-13.38	-9.014	11.536	-2.958	14.722	-1.852	4.219	12.785	-9.54	-12.689
62	62	0.29036	2.84	4.463	-1.805	6.803	6.123	-13.406	-8.934	11.191	-2.888	14.564	-2.153	4.301	12.738	-10.05	-12.796
63	63	0.29512	2.887	4.429	-1.905	6.815	5.539	-13.543	-8.864	10.876	-2.786	14.459	-2.444	4.393	12.744	-10.563	-12.912
64	64	0.29988	2.934	4.39	-1.961	6.82	4.97	-13.778	-8.801	10.599	-2.643	14.382	-2.702	4.46	12.777	-11.06	-13.059
65	65	0.30464	2.984	4.348	-1.987	6.826	4.417	-14.086	-8.743	10.365	-2.453	14.25	-2.892	4.508	12.751	-11.534	-13.209
66	66	0.3094	3.036	4.303	-1.984	6.83	3.881	-14.45	-8.692	10.166	-2.295	14.065	-3.073	4.615	12.678	-12.034	-13.353
67	67	0.31416	3.09	4.25	-1.949	6.833	3.357	-14.883	-8.657	10.006	-2.17	13.873	-3.232	4.812	12.599	-12.548	-13.469
68	68	0.31892	3.148	4.186	-1.882	6.828	2.844	-15.364	-8.622	9.892	-2.04	13.605	-3.29	5.056	12.42	-13.021	-13.537
69	69	0.32368	3.208	4.105	-1.791	6.814	2.331	-15.849	-8.579	9.824	-1.927	13.379	-3.302	5.263	12.271	-13.459	-13.639
70	70	0.32844	3.27	4.006	-1.676	6.797	1.815	-16.332	-8.539	9.786	-1.872	13.191	-3.268	5.492	12.141	-13.855	-13.749
71	71	0.3332	3.338	3.89	-1.553	6.78	1.304	-16.854	-8.514	9.796	-1.815	13.11	-3.3	5.728	12.134	-14.316	-13.885
72	72	0.33796	3.41	3.76	-1.437	6.761	0.804	-17.381	-8.507	9.871	-1.706	13.159	-3.331	5.931	12.249	-14.786	-14.017
73	73	0.34272	3.496	3.601	-1.35	6.758	0.301	-17.879	-8.511	10.012	-1.626	13.062	-3.255	6.192	12.199	-15.236	-14.1
74	74	0.34748	3.574	3.42	-1.296	6.74	-0.209	-18.259	-8.511	10.211	-1.61	12.989	-3.108	6.424	12.146	-15.639	-14.189
75	75	0.35224	3.656	3.217	-1.267	6.719	-0.713	-18.601	-8.536	10.481	-1.569	12.953	-2.829	6.647	12.071	-15.961	-14.24
76	76	0.357	3.741	3.002	-1.267	6.686	-1.2	-18.875	-8.567	10.822	-1.595	12.886	-2.546	6.931	11.965	-16.328	-14.251
77	77	0.36176	3.83	2.776	-1.293	6.64	-1.671	-19.085	-8.596	11.239	-1.631	12.839	-2.301	7.207	11.894	-16.768	-14.24
78	78	0.36652	3.93	2.532	-1.345	6.585	-2.129	-19.28	-8.636	11.725	-1.616	12.875	-2.071	7.433	11.906	-17.237	-14.241
79	79	0.37128	4.031	2.273	-1.42	6.515	-2.531	-19.432	-8.694	12.344	-1.629	12.936	-1.8	7.625	11.935	-17.708	-14.268
80	80	0.37604	4.143	1.994	-1.526	6.445	-2.867	-19.548	-8.808	13.123	-1.661	13.04	-1.456	7.819	11.973	-18.182	-14.285
81	81	0.3808	4.266	1.691	-1.667	6.361	-3.44	-19.607	-8.798	13.551	-1.61	13.17	-1.287	8.012	12.088	-18.657	-14.274
82	82	0.38556	4.397	1.371	-1.845	6.261	-4.199	-19.6	-8.679	13.705	-1.503	13.207	-1.234	8.229	12.154	-19.147	-14.206
83	83	0.39032	4.532	1.048	-2.065	6.15	-4.957	-19.549	-8.559	13.885	-1.381	13.099	-1.109	8.475	12.06	-19.629	-14.083
84	84	0.39508	4.657	0.733	-2.324	6.015	-5.693	-19.46	-8.446	14.095	-1.24	12.947	-0.923	8.699	11.899	-20.079	-13.958
85	85	0.39984	4.765	0.429	-2.617	5.874	-6.4	-19.359	-8.397	14.323	-1.075	12.828	-0.747	8.897	11.746	-20.546	-13.848
86	86	0.4046	4.864	0.127	-2.929	5.752	-7.085	-19.3	-8.449	14.551	-0.878	12.679	-0.642	9.131	11.553	-21.106	-13.718
87	87	0.40936	4.954	-0.17	-3.254	5.608	-7.749	-19.258	-8.517	14.803	-0.678	12.508	-0.613	9.38	11.367	-21.751	-13.596
88	88	0.41412	5.039	-0.465	-3.59	5.44	-8.406	-19.189	-8.579	15.073	-0.468	12.457	-0.622	9.557	11.309	-22.402	-13.527
89	89	0.41888	5.113	-0.749	-3.94	5.238	-9.035	-19.118	-8.639	15.383	-0.208	12.348	-0.62	9.696	11.201	-23.078	-13.452
90	90	0.42364	5.18	-1.008	-4.313	5.015	-9.632	-19.027	-8.699	15.709	0.04	12.098	-0.642	9.859	10.971	-23.819	-13.356
91	91	0.4284	5.234	-1.234	-4.708	4.766	-10.175	-18.968	-8.784	16.049	0.277	11.845	-0.687	10.086	10.74	-24.588	-13.254
92	92	0.43316	5.283	-1.424	-5.121	4.499	-10.664	-18.952	-8.889	16.407	0.536	11.489	-0.719	10.363	10.412	-25.38	-13.127
93	93	0.43792	5.346	-1.584	-5.531	4.233	-11.123	-18.905	-8.974	16.768	0.754	11.133	-0.787	10.616	10.102	-26.194	-13.038
94	94	0.44268	5.42	-1.708	-5.936	3.973	-11.539	-18.852	-9.069	17.137	0.952	10.966	-0.898	10.825	9.981	-26.996	-13.01
95	95	0.44744	5.51	-1.807	-6.324	3.717	-11.924	-18.811	-9.16	17.514	1.107	10.87	-1.104	11.055	9.969	-27.865	-13.009
96	96	0.4522	5.597	-1.875	-6.701	3.445	-12.271	-18.774	-9.236	17.904	1.2	10.734	-1.352	11.349	9.943	-28.786	-12.998
97	97	0.45696	5.696	-1.916	-7.069	3.174	-12.582	-18.749	-9.312	18.305	1.254	10.574	-1.602	11.679	9.9	-29.712	-12.995
98	98	0.46172	5.802	-1.923	-7.43	2.902	-12.851	-18.734	-9.385	18.716	1.319	10.402	-1.871	11.99	9.857	-30.655	-13.006
99	99	0.46648	5.925	-1.904	-7.776	2.64	-13.092	-18.752	-9.465	19.141	1.403	10.161	-2.115	12.297	9.742	-31.603	-13.017
100	100	0.47124	6.064	-1.866	-8.101	2.4	-13.317	-18.817	-9.573	19.559	1.481	9.947	-2.399	12.648	9.666	-32.589	-13.019
101	101	0.476	6.218	-1.806	-8.401	2.183	-13.528	-18.891	-9.691	19.964	1.517	9.801	-2.761	13.035	9.684	-33.628	-13.019
102	102	0.48076	6.377	-1.714	-8.673	1.984	-13.709	-18.976	-9.817	20.358	1.552	9.743	-3.191	13.404	9.812	-34.698	-13.028
103	103	0.48552	6.532	-1.585	-8.911	1.799	-13.832	-19.073	-9.949	20.764	1.596	9.735	-3.635	13.719	9.997	-35.761	-13.054
104	104	0.49028	6.663	-1.418	-9.111	1.619	-13.881	-19.18	-10.097	21.195	1.62	9.723	-4.11	14.014	10.19	-36.844	-13.081
105	105	0.49504	6.74	-1.229	-9.277	1.415	-13.854	-19.317	-10.271	21.663	1.63	9.645	-4.652	14.307	10.353	-38.001	-13.092
106	106	0.4998	6.73	-1.041	-9.412	1.145	-13.767	-19.485	-10.465	22.173	1.625	9.488	-5.257	14.586	10.473	-39.23	-13.097
107	107	0.50456	6.603	-0.868	-9.519	0.777	-13.638	-19.662	-10.682	22.718	1.586	9.387	-5.906	14.836	10.656	-40.486	-13.115
108	108	0.50932	6.353	-0.715	-9.595	0.299	-13.472	-19.863	-10.921	23.308	1.564	9.437	-6.541	15.001	10.97	-41.703	-13.169
109	109	0.51408	5.989	-0.576	-9.629	-0.273	-13.274	-20.082	-11.168	23.933	1.517	9.573	-7.199	15.122	11.374	-42.925	-13.242
110	110	0.51884	5.522	-0.45	-9.61	-0.92	-13.055	-20.255	-11.392	24.572	1.34	9.748	-7.944	15.245	11.853	-44.193	-13.331
111	111	0.5236	4.968	-0.328	-9.531	-1.648	-12.802	-20.444	-11.591	25.251	1.08	9.974	-8.754	15.378	12.422	-45.498	-13.436
112	112	0.52836	4.34	-0.202	-9.384	-2.456	-12.51	-20.663	-11.747	25.983	0.767	10.304	-9.624	15.436	13.14	-46.812	-13.633
113	113	0.53312	3.68	-0.065	-9.165	-3.302	-12.181	-20.949	-11.89	26.759	0.44	10.732	-10.569	15.468	14.002	-48.158	-13.873
114	114	0.53788	3.027	0.085	-8.875	-4.155	-11.814	-21.322	-12.005	27.582	0.078	11.014	-11.607	15.54	14.814	-49.596	-14.119
115	115	0.54264	2.411	0.257	-8.525	-4.969	-11.408	-21.726	-12.108	28.432	-0.389	11.201	-12.78	15.726	15.636	-51.145	-14.323
116	116	0.5474	1.83	0.45	-8.138	-5.766	-10.955	-22.243	-12.241	29.308	-0.83	11.408	-14.012	15.973	16.543	-52.715	-14.516
117	117	0.55216	1.294	0.651	-7.729	-6.541	-10.484	-22.8	-12.382	30.183	-1.339	11.569	-15.349	16.324	17.496	-54.335	-14.694
118	118	0.55692	0.815	0.841	-7.305	-7.286	-10	-23.428	-12.54	31.076	-1.875	11.606	-16.813	16.727	18.455	-56.043	-14.878
119	119	0.56168	0.395	1.005	-6.863	-7.995	-9.512	-24.144	-12.738	32.004	-2.45	11.295	-18.495	17.22	19.27	-57.992	-15.008
120	120	0.56644	0.03	1.114	-6.413	-8.674	-9.043	-24.908	-12.981	32.989	-3.07	10.726	-20.365	17.737	20.007	-60.149	-15.118
121	121	0.5712	-0.291	1.155	-5.975	-9.343	-8.596	-25.727	-13.301	34.066	-3.663	10.054	-22.323	18.194	20.756	-62.424	-15.243
122	122	0.57596	-0.571	1.129	-5.574	-9.998	-8.166	-26.559	-13.696	35.248	-4.234	9.312	-24.186	18.564	21.447	-64.671	-15.416
123	123	0.58072	-0.805	1.057	-5.23	-10.613	-7.73	-27.346	-14.167	36.522	-4.809	8.559	-25.818	18.86	22.047	-66.755	-15.637
124	124	0.58548	-0.987	0.954	-4.962	-11.171	-7.26	-28.052	-14.709	37.881	-5.376	7.842	-27.147	19.077	22.537	-68.608	-15.908
125	125	0.59024	-1.103	0.826	-4.792	-11.643	-6.747	-28.611	-15.3	39.317	-5.918	7.168	-28.179	19.174	22.898	-70.242	-16.225
126	126	0.595	-1.135	0.671	-4.734	-12.001	-6.184	-28.994	-15.922	40.816	-6.394	6.605	-28.97	19.063	23.191	-71.683	-16.628
127	127	0.59976	-1.081	0.488	-4.784	-12.241	-5.568	-29.214	-16.565	42.362	-6.781	6.155	-29.566	18.672	23.432	-72.951	-17.176
128	128	0.60452	-0.958	0.278	-4.934	-12.375	-4.904	-29.267	-17.2	43.94	-7.101	5.736	-30.001	18.022	23.56	-74.087	-17.847
129	129	0.60928	-0.799	0.049	-5.177	-12.444	-4.184	-29.173	-17.814	45.551	-7.349	5.406	-30.31	17.148	23.654	-75.1	-18.616
130	130	0.61404	-0.643	-0.193	-5.512	-12.481	-3.419	-28.903	-18.384	47.177	-7.557	5.243	-30.554	16.093	23.811	-76.007	-19.458
131	131	0.6188	-0.522	-0.464	-5.932	-12.52	-2.627	-28.471	-18.896	48.814	-7.71	5.258	-30.699	14.838	24.02	-76.767	-20.401
132	132	0.62356	-0.446	-0.769	-6.431	-12.572	-1.821	-27.929	-19.374	50.457	-7.787	5.343	-30.709	13.452	24.166	-77.384	-21.387
133	133	0.62832	-0.398	-1.103	-6.977	-12.62	-1.014	-27.296	-19.806	52.082	-7.837	5.578	-30.532	12.024	24.308	-77.748	-22.415
134	134	0.63308	-0.342	-1.403	-7.539	-12.61	-0.155	-26.6	-20.206	53.669	-7.954	5.899	-30.193	10.702	24.423	-77.863	-23.42
135	135	0.63784	-0.258	-1.642	-8.093	-12.514	0.765	-25.878	-20.557	55.204	-8.087	6.279	-29.683	9.445	24.476	-77.728	-24.398
136	136	0.6426	-0.174	-1.824	-8.639	-12.358	1.728	-25.111	-20.838	56.665	-8.294	6.608	-28.995	8.325	24.389	-77.36	-25.316
137	137	0.64736	-0.094	-1.99	-9.173	-12.17	2.682	-24.412	-21.129	58.034	-8.487	7.032	-28.111	7.342	24.283	-76.698	-26.186
138	138	0.65212	-0.013	-2.13	-9.688	-11.937	3.62	-23.682	-21.343	59.301	-8.788	7.411	-27.096	6.586	24.084	-75.84	-26.939
139	139	0.65688	0.093	-2.221	-10.161	-11.637	4.563	-22.948	-21.473	60.498	-9.188	7.736	-25.937	6.021	23.791	-74.805	-27.59
140	140	0.66164	0.239	-2.256	-10.58	-11.249	5.519	-22.274	-21.575	61.597	-9.691	7.987	-24.709	5.655	23.418	-73.65	-28.142
141	141	0.6664	0.407	-2.244	-10.926	-10.808	6.479	-21.67	-21.638	62.604	-10.238	8.198	-23.45	5.408	22.995	-72.407	-28.621
142	142	0.67116	0.59	-2.19	-11.195	-10.335	7.438	-21.136	-21.641	63.519	-10.839	8.331	-22.213	5.297	22.531	-71.144	-29.004
143	143	0.67592	0.786	-2.087	-11.39	-9.833	8.403	-20.642	-21.562	64.341	-11.476	8.362	-21.041	5.302	22.02	-69.915	-29.273
144	144	0.68068	0.997	-1.936	-11.521	-9.301	9.382	-20.178	-21.407	65.079	-12.174	8.305	-19.924	5.422	21.47	-68.706	-29.456
145	145	0.68544	1.218	-1.745	-11.591	-8.752	10.371	-19.77	-21.202	65.743	-12.88	8.263	-18.828	5.595	20.945	-67.452	-29.604
146	146	0.6902	1.439	-1.526	-11.595	-8.204	11.357	-19.431	-20.951	66.324	-13.551	8.251	-17.758	5.798	20.454	-66.154	-29.704
147	147	0.69496	1.656	-1.287	-11.532	-7.672	12.328	-19.146	-20.637	66.806	-14.183	8.199	-16.74	6.041	19.955	-64.86	-29.732
148	148	0.69972	1.861	-1.038	-11.41	-7.168	13.275	-18.87	-20.228	67.177	-14.779	8.1	-15.782	6.283	19.438	-63.565	-29.728
149	149	0.70448	2.05	-0.78	-11.242	-6.696	14.204	-18.588	-19.727	67.449	-15.368	7.973	-14.86	6.53	18.918	-62.242	-29.716
150	150	0.70924	2.213	-0.522	-11.033	-6.268	15.121	-18.356	-19.2	67.643	-15.897	7.898	-13.954	6.768	18.448	-60.855	-29.689
151	151	0.714	2.349	-0.267	-10.79	-5.883	16.021	-18.148	-18.638	67.745	-16.38	7.9	-13.072	6.995	18.053	-59.387	-29.662
152	152	0.71876	2.461	-0.027	-10.511	-5.546	16.879	-17.925	-17.981	67.756	-16.789	7.837	-12.23	7.153	17.632	-57.927	-29.626
153	153	0.72352	2.544	0.191	-10.194	-5.274	17.689	-17.703	-17.239	67.668	-17.128	7.627	-11.43	7.285	17.126	-56.512	-29.546
154	154	0.72828	2.614	0.378	-9.852	-5.042	18.459	-17.533	-16.507	67.49	-17.409	7.505	-10.683	7.373	16.72	-55.027	-29.505
155	155	0.73304	2.672	0.529	-9.497	-4.849	19.18	-17.393	-15.765	67.23	-17.671	7.482	-9.964	7.428	16.424	-53.444	-29.528
156	156	0.7378	2.72	0.647	-9.135	-4.675	19.856	-17.27	-15.027	66.873	-17.832	7.478	-9.297	7.419	16.155	-51.833	-29.531
157	157	0.74256	2.765	0.729	-8.78	-4.518	20.465	-17.116	-14.234	66.415	-17.971	7.372	-8.685	7.399	15.843	-50.248	-29.522
158	158	0.74732	2.808	0.779	-8.427	-4.384	21.014	-16.961	-13.426	65.862	-18.062	7.378	-8.132	7.313	15.654	-48.59	-29.572
159	159	0.75208	2.862	0.79	-8.084	-4.249	21.499	-16.817	-12.635	65.215	-18.143	7.543	-7.634	7.211	15.62	-46.83	-29.67
160	160	0.75684	2.922	0.772	-7.753	-4.112	21.939	-16.729	-11.901	64.514	-18.198	7.753	-7.147	7.106	15.63	-45.026	-29.779
161	161	0.7616	2.982	0.732	-7.428	-3.988	22.347	-16.669	-11.201	63.738	-18.223	7.983	-6.699	7.027	15.665	-43.193	-29.861
162	162	0.76636	3.042	0.676	-7.118	-3.878	22.721	-16.62	-10.517	62.908	-18.2	8.213	-6.285	6.97	15.714	-41.364	-29.894
163	163	0.77112	3.101	0.603	-6.826	-3.773	23.054	-16.56	-9.848	62.002	-18.202	8.491	-5.908	6.979	15.81	-39.499	-29.903
164	164	0.77588	3.154	0.507	-6.553	-3.673	23.337	-16.55	-9.255	61.012	-18.211	8.914	-5.573	7.014	16.03	-37.545	-29.955
165	165	0.78064	3.197	0.385	-6.296	-3.585	23.566	-16.567	-8.719	59.937	-18.22	9.374	-5.317	7.093	16.3	-35.597	-29.993
166	166	0.7854	3.225	0.242	-6.052	-3.511	23.748	-16.591	-8.216	58.774	-18.214	9.741	-5.158	7.233	16.523	-33.733	-29.958
167	167	0.79016	3.243	0.086	-5.825	-3.45	23.897	-16.632	-7.753	57.528	-18.214	10.106	-5.07	7.427	16.759	-31.88	-29.899
168	168	0.79492	3.252	-0.074	-5.616	-3.396	24.02	-16.702	-7.349	56.214	-18.238	10.597	-4.964	7.676	17.063	-29.911	-29.864
169	169	0.79968	3.25	-0.239	-5.429	-3.345	24.116	-16.818	-7.026	54.833	-18.255	11.252	-4.766	7.919	17.416	-27.748	-29.899
170	170	0.80444	3.235	-0.413	-5.262	-3.296	24.178	-16.981	-6.779	53.388	-18.24	12.043	-4.49	8.075	17.796	-25.409	-30.059
171	171	0.8092	3.201	-0.602	-5.121	-3.257	24.21	-17.203	-6.61	51.878	-18.143	12.821	-4.139	8.189	18.089	-22.981	-30.238
172	172	0.81396	3.15	-0.798	-5.006	-3.221	24.206	-17.418	-6.47	50.287	-18.033	13.637	-3.781	8.369	18.375	-20.502	-30.36
173	173	0.81872	3.086	-0.993	-4.919	-3.175	24.185	-17.674	-6.38	48.62	-17.906	14.339	-3.342	8.565	18.493	-17.969	-30.474
174	174	0.82348	3.02	-1.183	-4.855	-3.098	24.144	-17.975	-6.369	46.881	-17.751	15.219	-2.611	8.65	18.523	-15.066	-30.731
175	175	0.82824	2.941	-1.358	-4.802	-3.026	24.098	-18.344	-6.412	45.056	-17.491	16.137	-1.782	8.622	18.473	-12.001	-31.053
176	176	0.833	2.851	-1.532	-4.752	-2.949	24.018	-18.703	-6.44	43.14	-17.177	16.756	-0.968	8.633	18.159	-9.093	-31.211
177	177	0.83776	2.728	-1.686	-4.694	-2.906	23.945	-19.11	-6.493	41.136	-16.76	17.433	-0.493	8.63	18.066	-6.372	-31.337
178	178	0.84252	2.583	-1.824	-4.64	-2.868	23.862	-19.546	-6.582	39.063	-16.265	18.199	0.041	8.588	17.969	-3.543	-31.453
179	179	0.84728	2.42	-1.937	-4.594	-2.828	23.776	-20.003	-6.658	36.931	-15.681	18.848	0.692	8.506	17.701	-0.672	-31.504
180	180	0.85204	2.251	-2.023	-4.566	-2.759	23.688	-20.46	-6.732	34.744	-14.961	19.49	1.239	8.305	17.482	2.123	-31.54
181	181	0.8568	2.089	-2.089	-4.541	-2.664	23.587	-20.921	-6.785	32.511	-14.156	20.001	1.614	8.171	17.277	4.674	-31.405
182	182	0.86156	1.936	-2.13	-4.515	-2.533	23.472	-21.354	-6.816	30.237	-13.314	20.463	1.926	8.07	17.074	7.112	-31.152
183	183	0.86632	1.801	-2.151	-4.478	-2.394	23.344	-21.818	-6.808	27.943	-12.43	20.841	2.348	7.988	16.751	9.563	-30.819
184	184	0.87108	1.681	-2.15	-4.42	-2.254	23.21	-22.254	-6.733	25.641	-11.535	21.246	2.792	7.905	16.455	12.018	-30.423
185	185	0.87584	1.582	-2.125	-4.339	-2.114	23.081	-22.665	-6.586	23.368	-10.635	21.58	3.164	7.86	16.184	14.32	-29.926
186	186	0.8806	1.506	-2.073	-4.231	-1.972	22.961	-23.053	-6.368	21.143	-9.754	21.709	3.45	7.841	15.832	16.391	-29.344
187	187	0.88536	1.449	-1.982	-4.098	-1.826	22.919	-23.405	-6.144	19.068	-8.933	21.792	3.655	7.795	15.511	18.275	-28.774
188	188	0.89012	1.407	-1.842	-3.941	-1.638	22.962	-23.714	-5.989	17.122	-8.194	21.892	3.76	7.705	15.245	19.986	-28.246
189	189	0.89488	1.377	-1.652	-3.764	-1.407	23.026	-23.912	-5.836	15.203	-7.573	21.879	3.763	7.559	14.937	21.515	-27.744
190	190	0.89964	1.353	-1.416	-3.568	-1.192	23.114	-23.943	-5.593	13.369	-7.081	21.761	3.757	7.329	14.593	22.936	-27.269
191	191	0.9044	1.321	-1.142	-3.342	-1.017	23.228	-23.852	-5.304	11.638	-6.712	21.562	3.821	7.066	14.182	24.299	-26.786
192	192	0.90916	1.274	-0.836	-3.082	-0.892	23.364	-23.621	-4.999	10.015	-6.553	21.368	3.88	6.841	13.8	25.565	-26.31
193	193	0.91392	1.221	-0.504	-2.793	-0.8	23.525	-23.283	-4.716	8.536	-6.531	21.322	3.935	6.529	13.569	26.795	-25.944
194	194	0.91868	1.162	-0.136	-2.481	-0.74	23.72	-22.797	-4.45	7.212	-6.753	21.271	3.946	6.244	13.383	27.863	-25.636
195	195	0.92344	1.098	0.258	-2.148	-0.699	23.944	-22.179	-4.211	6.062	-7.172	21.247	3.892	5.94	13.297	28.758	-25.413
196	196	0.9282	1.02	0.654	-1.782	-0.702	24.187	-21.524	-4.009	5.11	-7.752	21.23	3.671	5.699	13.345	29.359	-25.268
197	197	0.93296	0.955	1.024	-1.401	-0.704	24.408	-20.735	-3.853	4.357	-8.568	21.115	3.492	5.499	13.316	29.782	-25.158
198	198	0.93772	0.908	1.368	-0.997	-0.712	24.621	-19.898	-3.754	3.824	-9.519	20.95	3.372	5.394	13.252	30.02	-25.008
199	199	0.94248	0.891	1.692	-0.577	-0.712	24.839	-19.062	-3.689	3.53	-10.582	20.77	3.322	5.321	13.186	30.123	-24.914
200	200	0.94724	0.887	1.991	-0.132	-0.717	25.071	-18.278	-3.669	3.484	-11.691	20.641	3.109	5.336	13.285	29.9	-24.844
201	201	0.952	0.908	2.254	0.323	-0.717	25.318	-17.56	-3.707	3.709	-12.824	20.584	2.811	5.464	13.514	29.395	-24.759
