# Supplementary material for: Gait phenotypes in paediatric hereditary spastic paraplegia revealed by dynamic time warping analysis and random forests
Source: PLoS One. 2018 Mar 8;13(3):e0192345. doi: 10.1371/journal.pone.0192345 (PMC5843164; doi:10.1371/journal.pone.0192345)
Supplement: S2 Data — (ZIP) [file pone.0192345.s009.zip › Healthy/Left.SR.HEALTHY2.3.csv]

	Epoch	Time	Pelvic.obliquity	Pelvic.tilt	Pelvic rotation	Hip.abd.add	Hip.flexion	Hip.rotation	Knee.abd.add	Knee.flexion	Knee.rotation	Ankle.abd.add	Ankle.flexion	Ankle.rotation	Forefoot.abd.add	Forefoot.flexion	Forefoot.rotation
1	1	0	0.016	2.461	-4.296	-0.331	28.364	-22.337	-6.655	1.786	-28.428	27.053	3.821	22.945	12.467	37.592	-31.758
2	2	0.00507	-0.039	2.238	-3.853	-0.401	28.009	-22.033	-6.933	2.277	-28.55	27.824	3.487	22.44	13.517	37.239	-31.957
3	3	0.01014	-0.081	1.965	-3.432	-0.493	27.668	-21.632	-7.242	3.053	-28.913	28.744	2.87	22.158	14.935	36.591	-32.213
4	4	0.01521	-0.114	1.66	-3.02	-0.628	27.383	-21.163	-7.517	4.153	-29.427	29.697	1.591	22.019	16.956	35.423	-32.654
5	5	0.02028	-0.13	1.326	-2.63	-0.803	27.129	-20.582	-7.69	5.398	-30.188	30.419	-0.129	21.952	19.124	33.92	-33.284
6	6	0.02535	-0.115	0.968	-2.267	-0.909	26.444	-19.901	-7.574	5.695	-31.085	29.966	-2.266	21.969	20.54	32.094	-33.735
7	7	0.03042	-0.047	0.584	-1.961	-0.955	25.722	-19.218	-7.35	5.747	-32.135	28.197	-3.829	22.281	20.465	29.967	-33.579
8	8	0.03549	0.081	0.184	-1.704	-0.93	24.911	-18.581	-7.027	5.566	-33.177	26.33	-4.513	22.71	19.669	28.377	-33.09
9	9	0.04056	0.275	-0.242	-1.481	-0.928	24.083	-18.033	-6.538	5.521	-33.992	25.389	-4.66	23.056	19.347	27.517	-32.63
10	10	0.04563	0.562	-0.698	-1.295	-0.818	23.268	-17.594	-6.132	5.742	-34.432	25.416	-4.494	23.035	19.582	27.148	-32.391
11	11	0.0507	0.943	-1.185	-1.145	-0.622	22.51	-17.25	-5.782	6.352	-34.547	25.582	-4.414	22.742	20.036	26.505	-32.255
12	12	0.05577	1.412	-1.688	-1.066	-0.248	21.812	-16.964	-5.629	7.193	-34.448	25.676	-4.654	22.377	20.631	25.401	-32.11
13	13	0.06084	1.925	-2.195	-1.061	0.226	21.266	-16.653	-5.612	8.301	-34.235	25.722	-4.872	22.089	21.163	24.057	-31.772
14	14	0.06591	2.438	-2.694	-1.119	0.745	20.837	-16.319	-5.652	9.539	-33.82	25.684	-4.606	21.69	21.253	22.859	-31.249
15	15	0.07098	2.901	-3.169	-1.215	1.24	20.475	-15.985	-5.707	10.767	-33.197	25.666	-3.813	21.063	20.933	22.04	-30.695
16	16	0.07605	3.287	-3.594	-1.336	1.695	20.126	-15.554	-5.76	11.878	-32.537	25.649	-2.942	20.302	20.522	21.38	-30.176
17	17	0.08112	3.598	-3.946	-1.514	2.111	19.779	-15.006	-5.777	12.854	-31.841	25.714	-2.368	19.367	20.381	20.717	-29.839
18	18	0.08619	3.812	-4.224	-1.741	2.44	19.431	-14.419	-5.737	13.701	-30.968	25.922	-2.135	18.271	20.612	20.005	-29.627
19	19	0.09126	3.925	-4.438	-2.012	2.691	19.083	-13.831	-5.68	14.414	-29.931	26.002	-2.047	17.16	20.846	19.175	-29.345
20	20	0.09633	3.93	-4.598	-2.286	2.833	18.732	-13.287	-5.6	14.979	-28.852	25.957	-2.053	16.082	21.033	18.313	-29.069
21	21	0.1014	3.86	-4.718	-2.553	2.898	18.383	-12.836	-5.527	15.434	-27.817	25.825	-2.029	15.057	21.098	17.531	-28.875
22	22	0.10647	3.73	-4.802	-2.801	2.895	18.025	-12.462	-5.459	15.789	-26.877	25.608	-2.038	14.136	21.087	16.763	-28.745
23	23	0.11154	3.578	-4.861	-3.051	2.879	17.671	-12.286	-5.451	16.071	-25.963	25.399	-2.049	13.355	21.067	16.065	-28.702
24	24	0.11661	3.394	-4.884	-3.282	2.824	17.333	-12.283	-5.464	16.278	-25.139	25.21	-2.088	12.749	21.084	15.436	-28.745
25	25	0.12168	3.187	-4.865	-3.464	2.721	17.019	-12.451	-5.499	16.397	-24.522	25.039	-2.131	12.449	21.109	14.889	-28.824
26	26	0.12675	2.971	-4.809	-3.59	2.584	16.72	-12.77	-5.537	16.427	-24.086	24.924	-2.174	12.401	21.184	14.445	-28.943
27	27	0.13182	2.776	-4.72	-3.655	2.453	16.444	-13.239	-5.602	16.403	-23.879	24.827	-2.203	12.675	21.265	14.055	-29.051
28	28	0.13689	2.621	-4.596	-3.648	2.351	16.193	-13.818	-5.7	16.326	-23.914	24.751	-2.222	13.233	21.344	13.711	-29.138
29	29	0.14196	2.522	-4.434	-3.564	2.295	15.978	-14.431	-5.801	16.221	-24.186	24.662	-2.197	13.961	21.368	13.426	-29.225
30	30	0.14703	2.496	-4.244	-3.442	2.322	15.78	-14.971	-5.878	16.062	-24.678	24.513	-2.139	14.756	21.304	13.195	-29.322
31	31	0.1521	2.544	-4.036	-3.296	2.433	15.587	-15.379	-5.926	15.883	-25.368	24.276	-2.045	15.553	21.121	12.969	-29.418
32	32	0.15717	2.635	-3.807	-3.091	2.561	15.419	-15.703	-5.94	15.75	-26.147	24.043	-1.89	16.271	20.88	12.757	-29.524
33	33	0.16224	2.758	-3.565	-2.814	2.694	15.278	-15.982	-5.934	15.692	-26.907	23.815	-1.672	16.86	20.595	12.526	-29.608
34	34	0.16731	2.92	-3.317	-2.497	2.847	15.154	-16.196	-5.89	15.683	-27.592	23.542	-1.427	17.284	20.259	12.248	-29.659
35	35	0.17238	3.13	-3.067	-2.185	3.061	15.029	-16.346	-5.823	15.675	-28.148	23.23	-1.17	17.506	19.888	11.954	-29.705
36	36	0.17745	3.375	-2.819	-1.872	3.327	14.886	-16.426	-5.745	15.647	-28.593	22.94	-0.897	17.549	19.521	11.681	-29.741
37	37	0.18252	3.632	-2.588	-1.553	3.612	14.726	-16.518	-5.688	15.615	-28.837	22.704	-0.642	17.431	19.207	11.401	-29.75
38	38	0.18759	3.866	-2.378	-1.222	3.867	14.558	-16.653	-5.639	15.604	-28.866	22.465	-0.36	17.142	18.874	11.117	-29.748
39	39	0.19266	4.055	-2.183	-0.893	4.068	14.392	-16.785	-5.586	15.626	-28.777	22.281	-0.005	16.718	18.54	10.908	-29.775
40	40	0.19773	4.181	-1.994	-0.586	4.2	14.239	-16.902	-5.53	15.689	-28.581	22.208	0.428	16.197	18.255	10.794	-29.825
41	41	0.2028	4.235	-1.813	-0.323	4.264	14.087	-17.008	-5.467	15.784	-28.225	22.119	0.889	15.593	17.966	10.67	-29.841
42	42	0.20787	4.205	-1.661	-0.102	4.261	13.905	-17.141	-5.428	15.888	-27.722	21.966	1.367	14.958	17.631	10.508	-29.813
43	43	0.21294	4.093	-1.564	0.083	4.19	13.654	-17.293	-5.416	15.98	-27.156	21.88	1.781	14.345	17.398	10.331	-29.796
44	44	0.21801	3.92	-1.524	0.234	4.075	13.323	-17.466	-5.434	16.042	-26.591	21.782	2.138	13.791	17.184	10.118	-29.798
45	45	0.22308	3.684	-1.516	0.373	3.902	12.941	-17.635	-5.453	16.05	-26.094	21.636	2.429	13.341	16.965	9.865	-29.791
46	46	0.22815	3.41	-1.528	0.488	3.692	12.542	-17.836	-5.484	16.039	-25.622	21.503	2.772	12.975	16.716	9.676	-29.779
47	47	0.23322	3.114	-1.559	0.564	3.459	12.136	-18.093	-5.538	16.042	-25.172	21.394	3.128	12.72	16.48	9.504	-29.772
48	48	0.23829	2.804	-1.613	0.612	3.21	11.717	-18.376	-5.606	16.069	-24.827	21.278	3.471	12.617	16.239	9.3	-29.771
49	49	0.24336	2.474	-1.682	0.665	2.93	11.276	-18.643	-5.665	16.091	-24.593	21.152	3.801	12.635	15.991	9.07	-29.738
50	50	0.24843	2.136	-1.758	0.724	2.635	10.829	-18.925	-5.717	16.101	-24.442	20.876	4.158	12.795	15.6	8.774	-29.63
51	51	0.2535	1.818	-1.844	0.765	2.373	10.363	-19.213	-5.781	16.079	-24.375	20.613	4.462	13.03	15.234	8.468	-29.553
52	52	0.25857	1.526	-1.95	0.782	2.134	9.86	-19.547	-5.862	16.018	-24.335	20.573	4.77	13.294	15.026	8.304	-29.564
53	53	0.26364	1.249	-2.073	0.811	1.895	9.319	-19.827	-5.904	15.939	-24.379	20.476	5.124	13.589	14.735	8.145	-29.55
54	54	0.26871	1.002	-2.208	0.837	1.687	8.771	-20.076	-5.919	15.869	-24.485	20.11	5.561	13.949	14.175	7.896	-29.45
55	55	0.27378	0.782	-2.334	0.869	1.498	8.249	-20.312	-5.926	15.831	-24.556	19.715	6.053	14.267	13.561	7.655	-29.318
56	56	0.27885	0.605	-2.466	0.869	1.366	7.735	-20.58	-5.968	15.798	-24.518	19.453	6.472	14.522	13.105	7.43	-29.219
57	57	0.28392	0.445	-2.592	0.856	1.263	7.217	-20.824	-6.01	15.753	-24.412	19.299	6.807	14.615	12.793	7.231	-29.224
58	58	0.28899	0.297	-2.712	0.846	1.181	6.684	-21.018	-6.034	15.646	-24.315	19.126	7.018	14.664	12.542	6.983	-29.247
59	59	0.29406	0.154	-2.833	0.874	1.092	6.131	-21.197	-6.025	15.527	-24.165	18.889	7.215	14.647	12.26	6.693	-29.234
60	60	0.29913	0.036	-2.958	0.897	1.024	5.585	-21.447	-6.019	15.452	-23.916	18.726	7.491	14.501	12.003	6.496	-29.319
61	61	0.3042	-0.042	-3.091	0.897	1.002	5.052	-21.691	-6.037	15.442	-23.514	18.62	7.734	14.236	11.845	6.262	-29.387
62	62	0.30927	-0.08	-3.219	0.853	1.053	4.542	-21.911	-6.102	15.429	-23.1	18.466	7.99	14.008	11.632	6.004	-29.402
63	63	0.31434	-0.119	-3.337	0.834	1.097	4.024	-22.133	-6.146	15.386	-22.681	18.281	8.277	13.74	11.373	5.778	-29.426
64	64	0.31941	-0.151	-3.447	0.831	1.144	3.477	-22.35	-6.168	15.263	-22.341	18.243	8.534	13.501	11.235	5.653	-29.505
65	65	0.32448	-0.187	-3.543	0.833	1.185	2.926	-22.565	-6.2	15.127	-21.967	18.363	8.714	13.215	11.268	5.552	-29.619
66	66	0.32955	-0.206	-3.626	0.829	1.248	2.396	-22.767	-6.245	15.012	-21.659	18.413	8.873	13.028	11.254	5.365	-29.679
67	67	0.33462	-0.236	-3.677	0.844	1.283	1.89	-22.954	-6.25	14.915	-21.396	18.479	9.13	12.815	11.201	5.256	-29.773
68	68	0.33969	-0.262	-3.704	0.885	1.309	1.38	-23.109	-6.208	14.778	-21.317	18.423	9.41	12.799	11.022	5.096	-29.787
69	69	0.34476	-0.281	-3.718	0.931	1.345	0.858	-23.26	-6.163	14.59	-21.315	18.329	9.629	12.904	10.829	4.874	-29.755
70	70	0.34983	-0.273	-3.734	0.939	1.415	0.348	-23.37	-6.137	14.427	-21.345	18.452	9.886	12.956	10.782	4.791	-29.811
71	71	0.3549	-0.269	-3.735	0.967	1.479	-0.149	-23.473	-6.113	14.235	-21.433	18.653	10.106	13.064	10.803	4.732	-29.855
72	72	0.35997	-0.257	-3.716	0.985	1.551	-0.645	-23.564	-6.061	14.002	-21.556	18.786	10.349	13.16	10.745	4.695	-29.938
73	73	0.36504	-0.242	-3.684	1.011	1.623	-1.152	-23.596	-5.986	13.767	-21.748	18.9	10.577	13.295	10.684	4.611	-29.991
74	74	0.37011	-0.211	-3.657	0.993	1.728	-1.694	-23.561	-5.91	13.498	-21.909	18.976	10.749	13.412	10.635	4.469	-30.016
75	75	0.37518	-0.189	-3.617	0.995	1.808	-2.209	-23.599	-5.835	13.271	-22.036	19.106	10.899	13.535	10.658	4.314	-30.063
76	76	0.38025	-0.161	-3.569	1.02	1.903	-2.749	-23.598	-5.729	12.978	-22.226	19.188	11.073	13.646	10.612	4.194	-30.121
77	77	0.38532	-0.142	-3.508	1.076	1.967	-3.27	-23.629	-5.603	12.731	-22.412	19.343	11.377	13.631	10.536	4.208	-30.289
78	78	0.39039	-0.099	-3.456	1.098	2.076	-3.823	-23.661	-5.503	12.434	-22.56	19.408	11.596	13.691	10.436	4.106	-30.382
79	79	0.39546	-0.049	-3.417	1.079	2.206	-4.405	-23.671	-5.436	12.119	-22.603	19.386	11.668	13.794	10.38	3.822	-30.366
80	80	0.40053	0.003	-3.385	1.043	2.327	-4.99	-23.693	-5.348	11.812	-22.624	19.393	11.816	13.856	10.305	3.623	-30.393
81	81	0.4056	0.047	-3.347	1.035	2.434	-5.54	-23.8	-5.277	11.552	-22.597	19.314	12.046	13.909	10.103	3.418	-30.408
82	82	0.41067	0.086	-3.281	1.061	2.523	-6.03	-23.963	-5.226	11.344	-22.571	19.214	12.349	13.997	9.826	3.219	-30.387
83	83	0.41574	0.17	-3.23	1.031	2.659	-6.513	-24.101	-5.214	11.2	-22.439	19.227	12.641	14.002	9.664	3.032	-30.387
84	84	0.42081	0.271	-3.183	0.972	2.784	-7	-24.221	-5.166	11.1	-22.326	19.245	12.929	14.04	9.532	2.815	-30.393
85	85	0.42588	0.361	-3.132	0.891	2.898	-7.468	-24.334	-5.138	11.022	-22.212	19.223	13.174	14.147	9.399	2.518	-30.346
86	86	0.43095	0.413	-3.052	0.856	2.954	-7.874	-24.523	-5.13	11.007	-22.096	19.176	13.379	14.318	9.262	2.13	-30.257
87	87	0.43602	0.47	-2.973	0.778	2.994	-8.225	-24.741	-5.155	11.1	-21.867	19.205	13.61	14.411	9.191	1.761	-30.199
88	88	0.44109	0.537	-2.898	0.661	3.04	-8.581	-24.883	-5.183	11.194	-21.637	19.265	13.796	14.445	9.175	1.391	-30.177
89	89	0.44616	0.612	-2.816	0.494	3.078	-8.894	-24.988	-5.207	11.343	-21.392	19.228	13.953	14.471	9.115	0.943	-30.159
90	90	0.45123	0.691	-2.73	0.302	3.11	-9.163	-25.08	-5.264	11.578	-21.189	19.181	14.16	14.561	9.013	0.462	-30.111
91	91	0.4563	0.779	-2.643	0.084	3.135	-9.364	-25.198	-5.378	11.93	-20.982	19.204	14.401	14.678	8.944	-0.026	-30.062
92	92	0.46137	0.866	-2.57	-0.157	3.148	-9.553	-25.24	-5.51	12.319	-20.835	19.319	14.599	14.747	8.959	-0.494	-30.078
93	93	0.46644	0.934	-2.494	-0.406	3.121	-9.717	-25.274	-5.626	12.724	-20.675	19.352	14.74	14.772	8.946	-1.019	-30.128
94	94	0.47151	1.01	-2.423	-0.699	3.107	-9.855	-25.247	-5.78	13.18	-20.513	19.322	14.84	14.843	8.923	-1.646	-30.108
95	95	0.47658	1.083	-2.35	-1.019	3.089	-9.976	-25.218	-5.985	13.66	-20.359	19.418	14.909	14.956	9.01	-2.267	-30.078
96	96	0.48165	1.138	-2.271	-1.337	3.026	-10.068	-25.141	-6.182	14.209	-20.349	19.592	14.973	15.121	9.146	-2.895	-30.086
97	97	0.48672	1.171	-2.199	-1.643	2.923	-10.162	-25.056	-6.373	14.783	-20.381	19.804	14.976	15.315	9.35	-3.567	-30.097
98	98	0.49179	1.192	-2.131	-1.955	2.803	-10.236	-24.89	-6.578	15.392	-20.462	19.956	14.851	15.572	9.595	-4.393	-30.033
99	99	0.49686	1.212	-2.072	-2.268	2.661	-10.296	-24.746	-6.777	16.046	-20.444	19.977	14.639	15.836	9.828	-5.367	-29.896
100	100	0.50193	1.222	-2.021	-2.561	2.495	-10.364	-24.575	-6.966	16.691	-20.442	20.054	14.396	16.085	10.116	-6.325	-29.752
101	101	0.507	1.242	-1.981	-2.849	2.328	-10.446	-24.388	-7.156	17.356	-20.451	20.232	14.172	16.317	10.473	-7.237	-29.622
102	102	0.51207	1.286	-1.953	-3.135	2.175	-10.551	-24.172	-7.331	18.041	-20.474	20.244	13.893	16.628	10.751	-8.317	-29.396
103	103	0.51714	1.354	-1.938	-3.406	2.035	-10.659	-23.998	-7.503	18.771	-20.425	20.051	13.534	17.01	10.952	-9.607	-29.059
104	104	0.52221	1.437	-1.942	-3.644	1.9	-10.79	-23.849	-7.675	19.504	-20.371	19.845	13.076	17.439	11.212	-10.991	-28.68
105	105	0.52728	1.528	-1.964	-3.857	1.75	-10.953	-23.769	-7.846	20.228	-20.246	19.629	12.562	17.861	11.497	-12.42	-28.293
106	106	0.53235	1.628	-2.002	-4.051	1.591	-11.165	-23.734	-8	20.9	-20.081	19.362	11.946	18.309	11.801	-13.928	-27.887
107	107	0.53742	1.734	-2.053	-4.244	1.437	-11.414	-23.726	-8.161	21.505	-19.904	18.976	11.215	18.826	12.065	-15.55	-27.431
108	108	0.54249	1.828	-2.105	-4.429	1.257	-11.644	-23.764	-8.336	22.154	-19.715	18.479	10.446	19.405	12.268	-17.282	-26.919
109	109	0.54756	1.883	-2.147	-4.585	1.012	-11.823	-23.889	-8.533	22.888	-19.476	18.094	9.681	19.962	12.575	-19	-26.423
110	110	0.55263	1.872	-2.192	-4.7	0.697	-11.989	-24.088	-8.754	23.632	-19.234	17.893	8.869	20.509	13.06	-20.665	-25.966
111	111	0.5577	1.767	-2.253	-4.783	0.29	-12.137	-24.336	-8.981	24.389	-19.039	17.694	7.97	21.074	13.599	-22.372	-25.534
112	112	0.56277	1.562	-2.336	-4.856	-0.228	-12.269	-24.596	-9.186	25.168	-18.879	17.368	6.984	21.623	14.093	-24.158	-25.126
113	113	0.56784	1.271	-2.439	-4.917	-0.838	-12.39	-24.875	-9.382	25.968	-18.732	17.006	5.935	22.13	14.605	-25.981	-24.753
114	114	0.57291	0.92	-2.557	-4.941	-1.501	-12.509	-25.172	-9.576	26.792	-18.622	16.721	4.843	22.582	15.212	-27.786	-24.438
115	115	0.57798	0.527	-2.673	-4.919	-2.202	-12.581	-25.44	-9.75	27.689	-18.683	16.498	3.727	23.03	15.891	-29.573	-24.206
116	116	0.58305	0.108	-2.764	-4.861	-2.925	-12.563	-25.71	-9.893	28.628	-18.878	16.097	2.527	23.491	16.482	-31.428	-24.033
117	117	0.58812	-0.327	-2.809	-4.783	-3.643	-12.45	-25.995	-10.027	29.546	-19.145	15.467	1.207	23.95	16.956	-33.359	-23.893
118	118	0.59319	-0.766	-2.821	-4.675	-4.361	-12.259	-26.312	-10.152	30.488	-19.428	14.861	-0.192	24.289	17.523	-35.257	-23.879
119	119	0.59826	-1.19	-2.803	-4.529	-5.043	-12.011	-26.605	-10.282	31.478	-19.86	14.407	-1.634	24.584	18.265	-37.092	-23.999
120	120	0.60333	-1.563	-2.761	-4.365	-5.645	-11.719	-26.847	-10.413	32.493	-20.422	13.875	-3.143	24.874	19.001	-38.979	-24.154
121	121	0.6084	-1.859	-2.695	-4.17	-6.16	-11.378	-27.107	-10.557	33.547	-21.101	13.138	-4.742	25.254	19.657	-40.996	-24.274
122	122	0.61347	-2.087	-2.597	-3.921	-6.631	-10.935	-27.477	-10.745	34.703	-21.799	12.338	-6.441	25.603	20.374	-43.086	-24.46
123	123	0.61854	-2.248	-2.479	-3.617	-7.023	-10.394	-27.902	-11.024	35.938	-22.619	11.643	-8.296	25.918	21.304	-45.196	-24.767
124	124	0.62361	-2.36	-2.348	-3.279	-7.357	-9.783	-28.324	-11.338	37.197	-23.519	10.83	-10.332	26.174	22.27	-47.412	-25.108
125	125	0.62868	-2.42	-2.214	-2.95	-7.646	-9.126	-28.694	-11.65	38.468	-24.526	9.608	-12.498	26.494	23.006	-49.839	-25.321
126	126	0.63375	-2.409	-2.088	-2.68	-7.86	-8.439	-29.038	-12.001	39.728	-25.54	8.108	-14.702	26.777	23.567	-52.363	-25.475
127	127	0.63882	-2.328	-1.974	-2.484	-7.985	-7.702	-29.319	-12.421	41.027	-26.606	6.661	-16.829	26.998	24.153	-54.793	-25.671
128	128	0.64389	-2.178	-1.877	-2.351	-8.016	-6.913	-29.492	-12.859	42.382	-27.677	5.301	-18.746	27.084	24.684	-57.052	-25.911
129	129	0.64896	-2.033	-1.769	-2.206	-8.047	-6.061	-29.581	-13.255	43.809	-28.774	3.96	-20.402	27.169	25.044	-59.166	-26.062
130	130	0.65403	-1.898	-1.65	-2.135	-8.091	-5.138	-29.633	-13.671	45.251	-29.69	2.694	-21.786	27.165	25.254	-61.09	-26.146
131	131	0.6591	-1.827	-1.515	-2.109	-8.212	-4.154	-29.62	-14.052	46.703	-30.462	1.525	-22.943	27.023	25.348	-62.842	-26.227
132	132	0.66417	-1.802	-1.383	-2.156	-8.376	-3.105	-29.534	-14.426	48.197	-31.044	0.31	-23.902	26.663	25.218	-64.552	-26.304
133	133	0.66924	-1.796	-1.248	-2.267	-8.523	-2	-29.28	-14.737	49.716	-31.487	-0.972	-24.768	26.097	24.902	-66.311	-26.309
134	134	0.67431	-1.775	-1.111	-2.484	-8.625	-0.822	-28.933	-15.044	51.301	-31.703	-2.112	-25.48	25.275	24.567	-68.02	-26.328
135	135	0.67938	-1.746	-0.97	-2.783	-8.682	0.397	-28.48	-15.306	52.905	-31.691	-3.088	-25.977	24.198	24.16	-69.606	-26.386
136	136	0.68445	-1.747	-0.835	-3.08	-8.752	1.656	-28.044	-15.562	54.549	-31.497	-3.811	-26.173	23	23.704	-70.933	-26.492
137	137	0.68952	-1.776	-0.711	-3.371	-8.824	2.9	-27.455	-15.663	56.159	-31.255	-4.3	-25.974	21.813	23.103	-71.854	-26.633
138	138	0.69459	-1.817	-0.577	-3.68	-8.897	4.175	-26.875	-15.743	57.72	-30.884	-4.352	-25.335	20.733	22.539	-72.182	-26.815
139	139	0.69966	-1.876	-0.447	-3.989	-8.973	5.407	-26.224	-15.707	59.198	-30.384	-3.879	-24.19	19.792	22.04	-71.826	-27
140	140	0.70473	-1.943	-0.317	-4.304	-9.039	6.652	-25.602	-15.662	60.618	-29.809	-3.1	-22.661	18.949	21.552	-70.941	-27.225
141	141	0.7098	-2.035	-0.188	-4.569	-9.122	7.861	-24.898	-15.457	61.954	-29.309	-2.284	-20.922	18.171	20.983	-69.754	-27.494
142	142	0.71487	-2.123	-0.06	-4.791	-9.187	9.046	-24.223	-15.209	63.149	-28.831	-1.555	-19.216	17.449	20.379	-68.462	-27.734
143	143	0.71994	-2.222	0.077	-4.914	-9.277	10.197	-23.568	-14.845	64.225	-28.418	-0.945	-17.6	16.829	19.774	-67.147	-27.901
144	144	0.72501	-2.26	0.198	-5.046	-9.305	11.31	-22.964	-14.458	65.171	-27.995	-0.603	-16.122	16.292	19.083	-65.916	-27.957
145	145	0.73008	-2.239	0.32	-5.163	-9.259	12.378	-22.356	-14.019	65.982	-27.676	-0.443	-14.825	15.851	18.386	-64.772	-27.971
146	146	0.73515	-2.157	0.42	-5.255	-9.139	13.405	-21.788	-13.602	66.731	-27.462	-0.154	-13.532	15.565	17.804	-63.492	-27.967
147	147	0.74022	-2.033	0.526	-5.252	-8.993	14.386	-21.3	-13.145	67.374	-27.272	0.188	-12.257	15.429	17.281	-62.113	-27.859
148	148	0.74529	-1.866	0.631	-5.19	-8.814	15.322	-20.9	-12.67	67.892	-27.016	0.455	-10.986	15.389	16.702	-60.675	-27.615
149	149	0.75036	-1.625	0.735	-5.119	-8.55	16.185	-20.549	-12.185	68.172	-26.807	0.594	-9.915	15.373	16.132	-59.264	-27.402
150	150	0.75543	-1.356	0.828	-5.004	-8.287	17.011	-20.3	-11.742	68.401	-26.704	0.897	-8.918	15.397	15.766	-57.781	-27.303
151	151	0.7605	-1.062	0.915	-4.885	-7.982	17.853	-20.069	-11.331	68.607	-26.7	1.319	-8.048	15.533	15.577	-56.296	-27.162
152	152	0.76557	-0.772	0.987	-4.726	-7.683	18.634	-19.821	-10.866	68.7	-26.772	1.733	-7.298	15.755	15.442	-54.834	-26.984
153	153	0.77064	-0.47	1.048	-4.537	-7.389	19.402	-19.638	-10.413	68.71	-26.869	2.18	-6.606	15.936	15.373	-53.317	-26.898
154	154	0.77571	-0.181	1.11	-4.302	-7.127	20.132	-19.539	-9.995	68.577	-26.987	2.722	-5.994	16.059	15.412	-51.708	-26.941
155	155	0.78078	0.106	1.168	-4.081	-6.827	20.875	-19.482	-9.678	68.337	-27.214	3.225	-5.425	16.328	15.389	-50.056	-26.939
156	156	0.78585	0.369	1.219	-3.899	-6.532	21.594	-19.339	-9.306	67.971	-27.473	3.5	-4.88	16.695	15.165	-48.434	-26.841
157	157	0.79092	0.588	1.251	-3.71	-6.297	22.294	-19.241	-8.98	67.582	-27.688	3.96	-4.297	17.034	15.071	-46.688	-26.775
158	158	0.79599	0.751	1.285	-3.51	-6.142	22.999	-19.149	-8.664	67.171	-27.848	4.684	-3.727	17.209	15.204	-44.807	-26.865
159	159	0.80106	0.87	1.321	-3.31	-6.039	23.707	-19.057	-8.379	66.722	-28.073	5.492	-3.197	17.464	15.416	-42.889	-26.955
160	160	0.80613	0.96	1.354	-3.119	-5.969	24.391	-18.946	-8.067	66.151	-28.326	6.004	-2.741	17.806	15.411	-41.068	-26.967
161	161	0.8112	1.011	1.366	-2.932	-5.927	25.019	-18.827	-7.778	65.457	-28.629	6.481	-2.348	18.204	15.378	-39.237	-26.976
162	162	0.81627	1.028	1.345	-2.737	-5.936	25.556	-18.692	-7.46	64.61	-28.825	7.034	-2.036	18.428	15.443	-37.331	-27.085
163	163	0.82134	1.041	1.311	-2.608	-5.906	26.048	-18.503	-7.163	63.668	-29.036	7.85	-1.77	18.637	15.742	-35.286	-27.252
164	164	0.82641	1.048	1.285	-2.509	-5.86	26.514	-18.28	-6.877	62.603	-29.304	8.724	-1.566	18.913	16.098	-33.176	-27.412
165	165	0.83148	1.06	1.253	-2.403	-5.81	26.96	-18.091	-6.632	61.476	-29.634	9.418	-1.374	19.353	16.278	-31.136	-27.445
166	166	0.83655	1.069	1.203	-2.276	-5.79	27.378	-17.965	-6.414	60.287	-29.939	9.919	-1.187	19.841	16.284	-29.148	-27.409
167	167	0.84162	1.085	1.129	-2.133	-5.762	27.736	-17.833	-6.211	59.038	-30.26	10.66	-0.885	20.274	16.372	-26.949	-27.447
168	168	0.84669	1.108	1.043	-1.998	-5.709	28.037	-17.724	-6.068	57.722	-30.625	11.736	-0.381	20.705	16.564	-24.442	-27.568
169	169	0.85176	1.142	0.939	-1.868	-5.63	28.263	-17.68	-6.006	56.311	-30.983	12.876	0.011	21.211	16.858	-21.978	-27.624
170	170	0.85683	1.203	0.824	-1.789	-5.48	28.414	-17.633	-5.97	54.716	-31.272	14.004	0.129	21.685	17.312	-19.605	-27.651
171	171	0.8619	1.284	0.711	-1.743	-5.264	28.512	-17.548	-5.943	52.947	-31.478	15.258	0.083	22.008	17.946	-17.167	-27.742
172	172	0.86697	1.366	0.599	-1.671	-5.06	28.571	-17.516	-5.941	51.085	-31.559	16.689	0.303	22.115	18.499	-14.396	-27.958
173	173	0.87204	1.436	0.485	-1.576	-4.88	28.583	-17.514	-5.949	49.153	-31.576	18.265	0.808	22.062	18.935	-11.319	-28.274
174	174	0.87711	1.49	0.375	-1.498	-4.705	28.534	-17.507	-5.934	47.124	-31.523	19.948	1.45	21.869	19.357	-8.033	-28.666
175	175	0.88218	1.533	0.28	-1.454	-4.512	28.457	-17.449	-5.901	45.039	-31.427	21.87	2.154	21.535	19.928	-4.543	-29.148
176	176	0.88725	1.559	0.197	-1.422	-4.328	28.353	-17.367	-5.85	42.895	-31.243	23.76	2.817	21.106	20.499	-1.058	-29.606
177	177	0.89232	1.556	0.119	-1.374	-4.169	28.21	-17.303	-5.783	40.612	-30.986	25.322	3.318	20.654	20.907	2.248	-29.969
178	178	0.89739	1.534	0.044	-1.338	-4.009	28.001	-17.247	-5.672	38.136	-30.625	26.398	3.475	20.256	21.193	5.175	-30.15
179	179	0.90246	1.494	-0.001	-1.327	-3.85	27.764	-17.115	-5.472	35.578	-30.198	27.104	3.339	19.944	21.46	7.696	-30.116
180	180	0.90753	1.421	0.005	-1.328	-3.71	27.548	-16.947	-5.226	33.008	-29.672	27.598	3.149	19.61	21.658	10.025	-29.946
181	181	0.9126	1.314	0.044	-1.325	-3.604	27.351	-16.806	-4.963	30.459	-29.035	27.919	3.207	19.151	21.576	12.402	-29.727
182	182	0.91767	1.189	0.084	-1.304	-3.526	27.12	-16.733	-4.68	27.867	-28.276	27.996	3.521	18.548	21.134	14.858	-29.471
183	183	0.92274	1.042	0.12	-1.234	-3.495	26.831	-16.692	-4.355	25.198	-27.559	27.662	3.833	18.091	20.383	17.087	-29.018
184	184	0.92781	0.861	0.164	-1.108	-3.525	26.474	-16.648	-3.987	22.404	-26.953	27.054	3.995	17.848	19.512	19.078	-28.394
185	185	0.93288	0.677	0.221	-1.005	-3.523	26.076	-16.599	-3.677	19.67	-26.32	26.448	4.162	17.68	18.663	20.916	-27.653
186	186	0.93795	0.51	0.302	-0.948	-3.465	25.691	-16.567	-3.438	17.078	-25.683	25.964	4.395	17.623	17.91	22.667	-26.83
187	187	0.94302	0.363	0.407	-0.918	-3.357	25.34	-16.538	-3.405	15.178	-25.292	26.687	5.271	17.656	17.818	24.758	-26.197
188	188	0.94809	0.22	0.528	-0.85	-3.286	25.017	-16.58	-3.18	12.732	-25.013	25.234	5.665	17.798	16.065	26.154	-25.427
189	189	0.95316	0.089	0.643	-0.762	-3.233	24.701	-16.64	-2.861	10.071	-24.794	23.167	5.93	17.96	13.832	27.475	-24.661
190	190	0.95823	-0.038	0.75	-0.644	-3.195	24.39	-16.716	-2.612	7.679	-24.587	21.917	6.293	18.044	12.258	29.022	-24.066
191	191	0.9633	-0.156	0.84	-0.502	-3.171	24.098	-16.813	-2.614	6.142	-24.472	22.709	7.092	18.09	12.25	30.921	-23.702
192	192	0.96837	-0.265	0.921	-0.331	-3.18	23.805	-16.943	-2.81	5.408	-24.496	24.926	8.231	18.209	13.34	32.833	-23.469
193	193	0.97344	-0.358	1.007	-0.188	-3.179	23.546	-16.963	-2.974	4.836	-24.631	26.68	9.204	18.269	14.155	34.347	-23.316
194	194	0.97851	-0.471	1.109	-0.023	-3.222	23.365	-16.968	-2.91	3.813	-24.637	26.908	9.373	18.099	14.147	35.299	-23.296
195	195	0.98358	-0.591	1.199	0.14	-3.283	23.252	-16.947	-2.408	1.673	-24.649	24.208	8.158	17.985	12.414	35.361	-23.262
196	196	0.98865	-0.71	1.264	0.335	-3.406	23.166	-16.94	-1.948	0.001	-24.859	21.856	7.055	18.023	10.964	35.231	-23.286
197	197	0.99372	-0.805	1.306	0.481	-3.489	23.122	-16.948	-1.533	-1.499	-25.122	19.43	5.8	18.022	9.539	34.874	-23.477
198	198	0.99879	-0.878	1.325	0.621	-3.549	23.16	-16.963	-1.405	-2.041	-25.42	18.925	5.141	17.925	9.478	34.865	-23.86
199	199	1.00386	-0.943	1.314	0.778	-3.622	23.245	-16.919	-1.543	-1.584	-25.995	20.309	5.249	18.038	10.645	35.223	-24.273
200	200	1.00893	-0.985	1.268	0.925	-3.652	23.354	-16.914	-1.829	-0.545	-26.562	22.478	5.571	18.184	12.409	35.541	-24.758
201	201	1.014	-0.994	1.193	1.015	-3.628	23.477	-16.897	-2.084	0.658	-27.166	24.434	5.513	18.432	14.286	35.418	-25.316
