# Supplementary material for: Gait phenotypes in paediatric hereditary spastic paraplegia revealed by dynamic time warping analysis and random forests
Source: PLoS One. 2018 Mar 8;13(3):e0192345. doi: 10.1371/journal.pone.0192345 (PMC5843164; doi:10.1371/journal.pone.0192345)
Supplement: S2 Data — (ZIP) [file pone.0192345.s009.zip › Healthy/Left.SR.HEALTHY2.4.csv]

	Epoch	Time	Pelvic.obliquity	Pelvic.tilt	Pelvic rotation	Hip.abd.add	Hip.flexion	Hip.rotation	Knee.abd.add	Knee.flexion	Knee.rotation	Ankle.abd.add	Ankle.flexion	Ankle.rotation	Forefoot.abd.add	Forefoot.flexion	Forefoot.rotation
1	1	0	-0.681	4.894	-1.33	2.051	28.273	-14.645	-8.519	5.433	-12.425	25.503	3.445	8	17.636	27.822	-20.944
2	2	0.00463	-0.702	4.945	-0.937	2.282	28.288	-14.982	-9.072	5.545	-12.845	26.072	2.523	8.55	18.529	26.894	-20.966
3	3	0.00926	-0.713	4.952	-0.542	2.503	28.253	-15.305	-9.622	5.799	-13.309	26.693	1.237	9.236	19.691	25.5	-20.931
4	4	0.01389	-0.721	4.911	-0.143	2.7	28.185	-15.7	-10.17	6.212	-13.669	27.09	-0.256	10.029	20.815	23.639	-20.733
5	5	0.01852	-0.713	4.819	0.253	2.884	28.075	-16.131	-10.726	6.735	-13.969	27.362	-1.735	10.87	21.847	21.598	-20.4
6	6	0.02315	-0.662	4.667	0.64	3.081	27.91	-16.566	-11.257	7.29	-14.213	27.192	-3.115	11.689	22.435	19.426	-19.916
7	7	0.02778	-0.539	4.459	0.996	3.329	27.699	-17.004	-11.766	7.871	-14.234	26.704	-4.276	12.359	22.619	17.255	-19.249
8	8	0.03241	-0.333	4.185	1.32	3.636	27.434	-17.441	-12.233	8.507	-13.987	26.129	-5.064	12.801	22.536	15.293	-18.446
9	9	0.03704	-0.057	3.845	1.619	3.982	27.108	-17.817	-12.632	9.25	-13.485	25.74	-5.35	12.935	22.39	13.712	-17.573
10	10	0.04167	0.268	3.44	1.904	4.335	26.719	-18.079	-12.939	10.133	-12.791	25.621	-5.198	12.727	22.299	12.488	-16.699
11	11	0.0463	0.628	2.973	2.175	4.682	26.265	-18.169	-13.132	11.176	-11.979	25.613	-4.823	12.153	22.232	11.412	-15.882
12	12	0.05093	1.02	2.454	2.424	5.022	25.757	-18.021	-13.176	12.384	-11.096	25.543	-4.433	11.167	22.129	10.284	-15.166
13	13	0.05556	1.445	1.897	2.644	5.354	25.211	-17.596	-13.036	13.741	-10.167	25.346	-4.075	9.771	21.957	9.083	-14.555
14	14	0.06019	1.886	1.311	2.836	5.673	24.79	-16.932	-12.783	15.479	-9.27	25.081	-3.486	8.074	21.682	7.955	-14.008
15	15	0.06482	2.316	0.712	3.001	5.98	24.792	-16.14	-12.598	18.055	-8.491	24.959	-2.292	6.201	21.375	7.091	-13.514
16	16	0.06945	2.718	0.106	3.143	6.269	24.725	-15.206	-12.237	20.487	-7.71	24.853	-0.988	4.193	21.132	6.502	-13.1
17	17	0.07408	3.08	-0.492	3.263	6.578	23.805	-14.06	-11.494	21.267	-6.82	24.435	-0.372	2.165	20.841	6.042	-12.773
18	18	0.07871	3.376	-1.067	3.351	6.794	22.836	-12.858	-10.665	22.002	-6.082	23.965	0.263	0.259	20.541	5.605	-12.539
19	19	0.08334	3.583	-1.619	3.423	6.904	21.846	-11.654	-9.776	22.676	-5.554	23.405	0.924	-1.438	20.202	5.222	-12.402
20	20	0.08797	3.686	-2.137	3.488	6.893	20.832	-10.462	-8.819	23.225	-5.242	22.679	1.629	-2.869	19.756	4.92	-12.316
21	21	0.0926	3.716	-2.631	3.56	6.867	19.788	-9.379	-7.974	23.582	-5.149	21.921	2.35	-3.984	19.258	4.736	-12.266
22	22	0.09723	3.684	-3.102	3.638	6.933	18.717	-8.418	-7.438	23.718	-5.342	21.311	2.955	-4.738	18.792	4.595	-12.243
23	23	0.10186	3.61	-3.557	3.723	7.052	17.635	-7.672	-7.155	23.695	-5.713	20.773	3.428	-5.148	18.321	4.433	-12.236
24	24	0.10649	3.505	-3.991	3.819	7.161	16.57	-7.152	-6.998	23.579	-6.209	20.245	3.795	-5.218	17.842	4.221	-12.221
25	25	0.11112	3.381	-4.387	3.933	7.241	15.546	-6.824	-6.91	23.395	-6.845	19.764	4.1	-4.972	17.395	4.004	-12.2
26	26	0.11575	3.251	-4.736	4.066	7.289	14.581	-6.69	-6.859	23.161	-7.574	19.344	4.389	-4.474	17	3.828	-12.197
27	27	0.12038	3.126	-5.036	4.209	7.307	13.687	-6.754	-6.834	22.898	-8.341	18.969	4.675	-3.778	16.646	3.691	-12.218
28	28	0.12501	3.011	-5.287	4.355	7.324	12.863	-6.978	-6.868	22.607	-9.137	18.678	4.962	-2.921	16.343	3.605	-12.254
29	29	0.12964	2.903	-5.489	4.495	7.324	12.11	-7.354	-6.947	22.316	-9.82	18.478	5.248	-2.015	16.112	3.535	-12.28
30	30	0.13427	2.793	-5.635	4.624	7.304	11.453	-7.854	-7.041	22.069	-10.294	18.149	5.556	-1.18	15.768	3.436	-12.284
31	31	0.1389	2.677	-5.732	4.735	7.259	10.883	-8.483	-7.152	21.877	-10.498	17.651	5.863	-0.461	15.282	3.264	-12.26
32	32	0.14353	2.569	-5.787	4.83	7.179	10.413	-9.237	-7.282	21.808	-10.409	17.319	6.261	0.088	14.948	3.147	-12.247
33	33	0.14816	2.495	-5.825	4.912	7.111	9.994	-10.082	-7.44	21.783	-10.09	17.128	6.676	0.498	14.746	3.055	-12.242
34	34	0.15279	2.46	-5.84	4.975	7.068	9.625	-11.036	-7.635	21.797	-9.488	16.967	7.083	0.727	14.59	2.944	-12.249
35	35	0.15742	2.476	-5.845	5.016	7.064	9.262	-11.992	-7.816	21.798	-8.632	16.737	7.459	0.762	14.407	2.787	-12.218
36	36	0.16205	2.524	-5.827	5.031	7.075	8.917	-12.952	-7.988	21.787	-7.576	16.517	7.824	0.638	14.262	2.632	-12.183
37	37	0.16668	2.59	-5.786	5.017	7.089	8.593	-13.925	-8.153	21.766	-6.382	16.332	8.19	0.405	14.17	2.505	-12.17
38	38	0.17131	2.665	-5.728	4.971	7.111	8.279	-14.868	-8.323	21.732	-5.142	16.184	8.558	0.128	14.113	2.4	-12.161
39	39	0.17594	2.743	-5.656	4.893	7.137	7.964	-15.744	-8.483	21.675	-3.922	16.063	8.881	-0.14	14.091	2.27	-12.139
40	40	0.18057	2.817	-5.578	4.782	7.158	7.633	-16.53	-8.6	21.589	-2.773	15.94	9.132	-0.373	14.091	2.09	-12.117
41	41	0.1852	2.879	-5.498	4.634	7.176	7.279	-17.194	-8.685	21.476	-1.782	15.841	9.356	-0.55	14.105	1.916	-12.125
42	42	0.18983	2.928	-5.414	4.452	7.194	6.912	-17.743	-8.759	21.326	-0.994	15.862	9.531	-0.642	14.205	1.761	-12.187
43	43	0.19446	2.963	-5.331	4.234	7.202	6.532	-18.195	-8.817	21.164	-0.421	15.958	9.689	-0.59	14.344	1.617	-12.268
44	44	0.19909	2.954	-5.239	4.005	7.17	6.142	-18.537	-8.829	20.966	-0.077	16.036	9.765	-0.408	14.458	1.429	-12.368
45	45	0.20372	2.903	-5.144	3.759	7.102	5.746	-18.809	-8.837	20.743	0.167	16.172	9.771	-0.163	14.62	1.204	-12.463
46	46	0.20835	2.814	-5.05	3.512	6.991	5.34	-18.976	-8.79	20.505	0.237	16.3	9.804	0.162	14.758	1.031	-12.562
47	47	0.21298	2.696	-4.95	3.263	6.864	4.943	-19.11	-8.764	20.25	0.135	16.535	9.827	0.604	14.956	0.888	-12.684
48	48	0.21761	2.55	-4.854	3.013	6.716	4.539	-19.152	-8.709	19.976	-0.11	16.748	9.862	1.09	15.113	0.781	-12.819
49	49	0.22224	2.372	-4.756	2.768	6.537	4.132	-19.146	-8.636	19.698	-0.396	16.825	9.888	1.6	15.144	0.63	-12.913
50	50	0.22687	2.18	-4.658	2.529	6.339	3.725	-19.104	-8.542	19.423	-0.705	16.82	9.921	2.099	15.098	0.469	-12.996
51	51	0.2315	1.98	-4.559	2.295	6.137	3.326	-19.015	-8.438	19.155	-1.045	16.845	9.893	2.565	15.096	0.261	-13.094
52	52	0.23613	1.779	-4.46	2.062	5.936	2.937	-18.91	-8.347	18.898	-1.374	16.939	9.79	2.997	15.174	-0.003	-13.197
53	53	0.24076	1.58	-4.373	1.832	5.733	2.551	-18.823	-8.273	18.659	-1.637	17.073	9.651	3.39	15.304	-0.304	-13.286
54	54	0.24539	1.388	-4.304	1.615	5.53	2.154	-18.741	-8.201	18.438	-1.836	17.181	9.486	3.738	15.428	-0.656	-13.344
55	55	0.25002	1.21	-4.257	1.418	5.341	1.739	-18.651	-8.125	18.224	-2.027	17.205	9.335	4.076	15.471	-1.023	-13.365
56	56	0.25465	1.055	-4.23	1.245	5.163	1.324	-18.582	-8.049	18.04	-2.265	17.206	9.189	4.471	15.486	-1.411	-13.364
57	57	0.25928	0.934	-4.226	1.089	5.011	0.904	-18.559	-7.976	17.863	-2.62	17.153	9.048	5.006	15.427	-1.808	-13.36
58	58	0.26391	0.843	-4.228	0.954	4.874	0.518	-18.627	-7.937	17.741	-2.996	17.165	8.962	5.645	15.4	-2.179	-13.329
59	59	0.26854	0.786	-4.245	0.824	4.778	0.132	-18.743	-7.931	17.63	-3.399	17.245	8.831	6.332	15.438	-2.582	-13.316
60	60	0.27317	0.76	-4.273	0.69	4.729	-0.252	-18.916	-7.981	17.515	-3.847	17.424	8.67	7.113	15.554	-2.997	-13.306
61	61	0.2778	0.747	-4.317	0.563	4.673	-0.665	-19.105	-8.002	17.39	-4.377	17.646	8.418	7.978	15.744	-3.482	-13.321
62	62	0.28243	0.745	-4.387	0.442	4.621	-1.105	-19.321	-8.013	17.264	-4.913	17.834	8.14	8.857	15.921	-3.995	-13.352
63	63	0.28706	0.749	-4.474	0.323	4.564	-1.528	-19.613	-8.056	17.193	-5.342	17.966	7.91	9.706	16.041	-4.509	-13.366
64	64	0.29169	0.763	-4.582	0.193	4.519	-1.951	-19.917	-8.11	17.172	-5.649	17.963	7.749	10.451	16.036	-5.014	-13.367
65	65	0.29632	0.784	-4.705	0.051	4.488	-2.393	-20.203	-8.157	17.168	-5.816	17.865	7.625	11.03	15.966	-5.51	-13.382
66	66	0.30095	0.805	-4.839	-0.101	4.46	-2.872	-20.487	-8.184	17.144	-5.804	17.741	7.49	11.413	15.915	-6.004	-13.431
67	67	0.30558	0.821	-4.987	-0.262	4.426	-3.389	-20.796	-8.201	17.096	-5.58	17.609	7.328	11.598	15.905	-6.505	-13.508
68	68	0.31021	0.829	-5.144	-0.428	4.384	-3.912	-21.146	-8.24	17.065	-5.127	17.516	7.157	11.589	15.96	-7.01	-13.598
69	69	0.31484	0.833	-5.307	-0.611	4.345	-4.433	-21.475	-8.296	17.059	-4.512	17.477	7.005	11.372	16.078	-7.487	-13.726
70	70	0.31947	0.82	-5.478	-0.804	4.288	-4.946	-21.769	-8.361	17.098	-3.857	17.448	6.905	11.056	16.193	-7.931	-13.88
71	71	0.3241	0.802	-5.642	-1.01	4.203	-5.444	-22.02	-8.385	17.153	-3.185	17.4	6.845	10.698	16.295	-8.333	-14.031
72	72	0.32873	0.767	-5.795	-1.226	4.081	-5.927	-22.258	-8.387	17.241	-2.505	17.229	6.834	10.362	16.275	-8.746	-14.139
73	73	0.33336	0.735	-5.944	-1.462	3.964	-6.417	-22.481	-8.417	17.299	-1.924	17.094	6.812	10.132	16.26	-9.163	-14.241
74	74	0.33799	0.687	-6.09	-1.718	3.834	-6.937	-22.616	-8.446	17.312	-1.535	17.037	6.766	10.047	16.287	-9.582	-14.328
75	75	0.34262	0.625	-6.234	-1.996	3.678	-7.475	-22.699	-8.439	17.289	-1.294	16.9	6.679	10.113	16.248	-10.046	-14.381
76	76	0.34725	0.557	-6.365	-2.292	3.507	-8.001	-22.766	-8.435	17.244	-1.198	16.798	6.511	10.353	16.249	-10.573	-14.409
77	77	0.35188	0.488	-6.476	-2.602	3.325	-8.507	-22.776	-8.421	17.194	-1.261	16.698	6.297	10.739	16.253	-11.145	-14.404
78	78	0.35651	0.422	-6.568	-2.918	3.131	-8.987	-22.744	-8.396	17.168	-1.414	16.62	6.079	11.205	16.273	-11.736	-14.374
79	79	0.36114	0.361	-6.637	-3.229	2.927	-9.443	-22.686	-8.361	17.152	-1.626	16.599	5.841	11.722	16.35	-12.342	-14.325
80	80	0.36577	0.312	-6.677	-3.53	2.726	-9.873	-22.599	-8.309	17.125	-1.89	16.561	5.553	12.294	16.43	-12.994	-14.238
81	81	0.3704	0.289	-6.684	-3.828	2.552	-10.267	-22.493	-8.251	17.094	-2.15	16.45	5.223	12.894	16.467	-13.704	-14.095
82	82	0.37503	0.291	-6.659	-4.124	2.409	-10.628	-22.371	-8.203	17.053	-2.375	16.345	4.886	13.468	16.512	-14.414	-13.927
83	83	0.37966	0.308	-6.605	-4.412	2.291	-10.959	-22.23	-8.171	17.015	-2.57	16.198	4.595	13.987	16.492	-15.098	-13.75
84	84	0.38429	0.329	-6.533	-4.687	2.178	-11.286	-22.075	-8.139	16.977	-2.74	16.086	4.344	14.446	16.485	-15.744	-13.584
85	85	0.38892	0.359	-6.44	-4.953	2.069	-11.59	-21.888	-8.091	16.967	-2.837	15.92	4.067	14.815	16.458	-16.447	-13.392
86	86	0.39355	0.392	-6.32	-5.201	1.959	-11.849	-21.764	-8.061	17.005	-2.801	15.76	3.78	15.092	16.457	-17.187	-13.198
87	87	0.39818	0.439	-6.181	-5.433	1.869	-12.079	-21.646	-8.043	17.063	-2.701	15.616	3.45	15.293	16.494	-17.968	-13.007
88	88	0.40281	0.488	-6.014	-5.638	1.78	-12.284	-21.521	-8.016	17.131	-2.571	15.473	3.142	15.439	16.522	-18.741	-12.807
89	89	0.40744	0.549	-5.828	-5.829	1.71	-12.468	-21.435	-8.012	17.205	-2.378	15.36	2.85	15.552	16.564	-19.502	-12.604
90	90	0.41207	0.62	-5.624	-6.004	1.654	-12.636	-21.376	-8.024	17.28	-2.173	15.302	2.569	15.643	16.646	-20.245	-12.424
91	91	0.4167	0.694	-5.408	-6.149	1.604	-12.782	-21.361	-8.041	17.373	-1.934	15.235	2.261	15.698	16.734	-21.02	-12.258
92	92	0.42133	0.764	-5.186	-6.253	1.552	-12.908	-21.39	-8.061	17.492	-1.685	15.141	1.91	15.764	16.818	-21.858	-12.071
93	93	0.42596	0.835	-4.953	-6.321	1.501	-13.008	-21.447	-8.085	17.637	-1.464	15.02	1.528	15.872	16.885	-22.745	-11.857
94	94	0.43059	0.919	-4.705	-6.368	1.46	-13.073	-21.533	-8.116	17.819	-1.259	14.896	1.161	16.009	16.945	-23.637	-11.637
95	95	0.43522	1.023	-4.453	-6.404	1.428	-13.112	-21.648	-8.153	18.046	-1.074	14.818	0.85	16.185	17.031	-24.491	-11.418
96	96	0.43985	1.148	-4.192	-6.432	1.42	-13.124	-21.76	-8.201	18.304	-0.944	14.723	0.544	16.412	17.099	-25.355	-11.192
97	97	0.44448	1.284	-3.926	-6.434	1.444	-13.121	-21.89	-8.285	18.572	-0.889	14.662	0.162	16.7	17.219	-26.293	-10.965
98	98	0.44911	1.422	-3.656	-6.413	1.466	-13.112	-21.989	-8.334	18.866	-0.901	14.454	-0.3	17.023	17.25	-27.343	-10.708
99	99	0.45374	1.562	-3.382	-6.374	1.487	-13.107	-22.059	-8.374	19.151	-0.988	14.354	-0.819	17.355	17.396	-28.412	-10.482
100	100	0.45837	1.704	-3.116	-6.338	1.506	-13.09	-22.202	-8.443	19.473	-0.998	14.194	-1.275	17.679	17.469	-29.46	-10.248
101	101	0.463	1.848	-2.859	-6.298	1.523	-13.065	-22.325	-8.529	19.829	-1.042	14.113	-1.689	18.029	17.59	-30.479	-10
102	102	0.46763	1.978	-2.604	-6.245	1.513	-13.023	-22.456	-8.606	20.223	-1.099	14.001	-2.102	18.404	17.69	-31.52	-9.727
103	103	0.47226	2.097	-2.358	-6.176	1.476	-12.965	-22.606	-8.674	20.666	-1.159	13.846	-2.508	18.799	17.757	-32.584	-9.431
104	104	0.47689	2.202	-2.114	-6.098	1.412	-12.886	-22.804	-8.76	21.141	-1.18	13.712	-2.955	19.179	17.863	-33.692	-9.144
105	105	0.48152	2.3	-1.886	-6.015	1.334	-12.797	-23.028	-8.874	21.672	-1.173	13.642	-3.432	19.521	18.047	-34.845	-8.877
106	106	0.48615	2.392	-1.684	-5.932	1.237	-12.712	-23.267	-9.01	22.252	-1.138	13.644	-3.927	19.823	18.31	-36.033	-8.628
107	107	0.49078	2.469	-1.507	-5.851	1.115	-12.639	-23.508	-9.153	22.851	-1.08	13.672	-4.439	20.094	18.604	-37.237	-8.386
108	108	0.49541	2.53	-1.353	-5.778	0.965	-12.571	-23.729	-9.292	23.479	-1.028	13.708	-4.956	20.344	18.913	-38.451	-8.15
109	109	0.50004	2.563	-1.213	-5.723	0.767	-12.474	-23.951	-9.45	24.163	-0.974	13.843	-5.515	20.581	19.338	-39.698	-7.935
110	110	0.50467	2.554	-1.092	-5.682	0.516	-12.344	-24.183	-9.65	24.905	-0.93	14.091	-6.134	20.808	19.895	-41.002	-7.741
111	111	0.5093	2.476	-1.003	-5.646	0.159	-12.197	-24.461	-9.853	25.724	-0.845	14.346	-6.816	20.999	20.508	-42.381	-7.567
112	112	0.51393	2.306	-0.957	-5.616	-0.32	-12.058	-24.663	-10.002	26.552	-0.875	14.758	-7.609	21.165	21.327	-43.783	-7.464
113	113	0.51856	2.036	-0.98	-5.602	-0.926	-11.906	-24.899	-10.172	27.472	-0.97	15.148	-8.468	21.358	22.186	-45.242	-7.408
114	114	0.52319	1.686	-1.067	-5.597	-1.615	-11.771	-25.073	-10.348	28.43	-1.205	15.537	-9.451	21.6	23.1	-46.801	-7.358
115	115	0.52782	1.275	-1.214	-5.594	-2.367	-11.644	-25.266	-10.579	29.409	-1.52	15.983	-10.553	21.889	24.119	-48.437	-7.333
116	116	0.53245	0.811	-1.412	-5.585	-3.192	-11.531	-25.48	-10.81	30.408	-1.912	16.372	-11.827	22.23	25.189	-50.198	-7.315
117	117	0.53708	0.332	-1.652	-5.584	-4.04	-11.41	-25.696	-11.054	31.412	-2.419	16.614	-13.317	22.662	26.254	-52.109	-7.281
118	118	0.54171	-0.14	-1.919	-5.589	-4.873	-11.26	-25.891	-11.323	32.437	-3.078	16.622	-15.016	23.211	27.234	-54.191	-7.197
119	119	0.54634	-0.591	-2.197	-5.596	-5.675	-11.056	-26.105	-11.656	33.512	-3.841	16.447	-16.887	23.826	28.168	-56.422	-7.091
120	120	0.55097	-1.022	-2.473	-5.597	-6.452	-10.784	-26.339	-12.052	34.651	-4.689	16.074	-18.91	24.468	29.035	-58.789	-6.975
121	121	0.5556	-1.44	-2.74	-5.593	-7.204	-10.443	-26.563	-12.491	35.855	-5.638	15.412	-21.06	25.106	29.742	-61.284	-6.847
122	122	0.56023	-1.835	-2.991	-5.591	-7.91	-10.028	-26.776	-12.984	37.119	-6.657	14.488	-23.281	25.697	30.283	-63.85	-6.727
123	123	0.56486	-2.203	-3.212	-5.598	-8.562	-9.525	-26.926	-13.508	38.441	-7.744	13.348	-25.49	26.255	30.645	-66.423	-6.575
124	124	0.56949	-2.52	-3.42	-5.622	-9.142	-8.951	-27.042	-14.09	39.863	-8.779	12.118	-27.519	26.672	30.836	-68.896	-6.452
125	125	0.57412	-2.796	-3.602	-5.649	-9.646	-8.314	-27.065	-14.691	41.357	-9.797	10.981	-29.29	26.931	30.951	-71.168	-6.408
126	126	0.57875	-3.009	-3.77	-5.689	-10.072	-7.612	-27.023	-15.301	42.937	-10.658	10.026	-30.748	26.927	31.016	-73.208	-6.479
127	127	0.58338	-3.155	-3.902	-5.742	-10.406	-6.832	-26.843	-15.832	44.575	-11.408	9.05	-31.962	26.685	30.863	-75.08	-6.61
128	128	0.58801	-3.225	-4	-5.812	-10.628	-5.977	-26.604	-16.345	46.238	-11.911	8.102	-32.963	26.083	30.5	-76.816	-6.861
129	129	0.59264	-3.225	-4.072	-5.901	-10.747	-5.058	-26.3	-16.84	47.922	-12.221	7.293	-33.771	25.164	30.055	-78.41	-7.256
130	130	0.59727	-3.182	-4.116	-6.025	-10.795	-4.082	-25.886	-17.263	49.609	-12.346	6.69	-34.391	23.914	29.592	-79.838	-7.814
131	131	0.6019	-3.127	-4.137	-6.178	-10.808	-3.056	-25.386	-17.611	51.297	-12.33	6.231	-34.839	22.444	29.093	-81.105	-8.475
132	132	0.60653	-3.077	-4.142	-6.361	-10.806	-1.985	-24.846	-17.915	52.971	-12.191	5.951	-35.1	20.82	28.609	-82.161	-9.238
133	133	0.61116	-3.03	-4.137	-6.574	-10.781	-0.88	-24.266	-18.19	54.632	-11.969	5.933	-35.131	19.123	28.211	-82.936	-10.092
134	134	0.61579	-2.973	-4.133	-6.824	-10.718	0.243	-23.61	-18.414	56.279	-11.711	6.171	-34.863	17.407	27.881	-83.339	-11.038
135	135	0.62042	-2.899	-4.135	-7.119	-10.609	1.368	-22.869	-18.561	57.873	-11.436	6.592	-34.256	15.691	27.56	-83.291	-12.09
136	136	0.62505	-2.809	-4.148	-7.446	-10.454	2.468	-22.067	-18.627	59.373	-11.184	7.115	-33.368	14.07	27.231	-82.822	-13.178
137	137	0.62968	-2.716	-4.171	-7.776	-10.276	3.536	-21.206	-18.585	60.783	-10.975	7.677	-32.273	12.555	26.883	-82.021	-14.261
138	138	0.63431	-2.608	-4.213	-8.097	-10.048	4.55	-20.316	-18.477	62.11	-10.856	8.395	-31.01	11.16	26.652	-80.905	-15.365
139	139	0.63894	-2.496	-4.279	-8.392	-9.808	5.495	-19.385	-18.247	63.329	-10.821	9.137	-29.592	9.852	26.432	-79.494	-16.506
140	140	0.64357	-2.369	-4.365	-8.675	-9.542	6.367	-18.403	-17.891	64.394	-10.89	9.779	-28.001	8.752	26.107	-77.783	-17.576
141	141	0.6482	-2.237	-4.463	-8.951	-9.262	7.183	-17.382	-17.413	65.318	-11.063	10.189	-26.265	7.857	25.581	-75.874	-18.54
142	142	0.65283	-2.107	-4.566	-9.197	-8.98	7.967	-16.373	-16.88	66.142	-11.399	10.54	-24.431	7.206	25.035	-73.78	-19.441
143	143	0.65746	-1.981	-4.674	-9.39	-8.708	8.703	-15.376	-16.271	66.843	-11.876	10.84	-22.623	6.705	24.497	-71.61	-20.328
144	144	0.66209	-1.846	-4.773	-9.531	-8.432	9.403	-14.382	-15.573	67.413	-12.496	11.03	-20.939	6.347	23.949	-69.477	-21.183
145	145	0.66672	-1.687	-4.857	-9.629	-8.152	10.075	-13.386	-14.772	67.852	-13.229	11.129	-19.407	6.107	23.422	-67.401	-22.014
146	146	0.67135	-1.496	-4.921	-9.699	-7.841	10.73	-12.404	-13.918	68.167	-14.09	11.194	-18.006	6.061	22.943	-65.367	-22.767
147	147	0.67598	-1.28	-4.963	-9.731	-7.5	11.37	-11.473	-13.064	68.363	-15.088	11.228	-16.707	6.273	22.484	-63.366	-23.393
148	148	0.68061	-1.057	-4.987	-9.703	-7.164	11.991	-10.624	-12.213	68.437	-16.198	11.192	-15.489	6.723	21.996	-61.398	-23.897
149	149	0.68524	-0.834	-4.989	-9.619	-6.844	12.595	-9.844	-11.347	68.388	-17.38	11.092	-14.347	7.338	21.479	-59.46	-24.311
150	150	0.68987	-0.608	-4.956	-9.493	-6.55	13.195	-9.113	-10.44	68.216	-18.554	11.015	-13.29	8.013	21.01	-57.52	-24.681
151	151	0.6945	-0.371	-4.878	-9.345	-6.236	13.822	-8.444	-9.566	67.956	-19.753	11.029	-12.325	8.756	20.633	-55.574	-25.015
152	152	0.69913	-0.124	-4.76	-9.178	-5.923	14.489	-7.909	-8.771	67.631	-20.916	11.015	-11.468	9.531	20.275	-53.694	-25.305
153	153	0.70376	0.113	-4.611	-8.989	-5.611	15.198	-7.509	-8.094	67.256	-22.069	10.928	-10.734	10.397	19.882	-51.933	-25.49
154	154	0.70839	0.343	-4.44	-8.783	-5.316	15.895	-7.169	-7.434	66.728	-23.184	10.848	-10.134	11.22	19.536	-50.176	-25.695
155	155	0.71302	0.567	-4.238	-8.57	-5.033	16.609	-6.868	-6.79	66.126	-24.254	10.906	-9.579	11.96	19.314	-48.34	-25.966
156	156	0.71765	0.781	-4.001	-8.344	-4.777	17.351	-6.731	-6.26	65.441	-25.187	11.05	-9.089	12.614	19.185	-46.465	-26.257
157	157	0.72228	0.983	-3.739	-8.121	-4.516	18.125	-6.734	-5.878	64.724	-26.056	11.159	-8.641	13.279	19.024	-44.631	-26.495
158	158	0.72691	1.163	-3.458	-7.895	-4.277	18.91	-6.847	-5.594	63.946	-26.838	11.286	-8.236	13.891	18.879	-42.791	-26.736
159	159	0.73154	1.323	-3.163	-7.663	-4.065	19.693	-7.033	-5.365	63.1	-27.501	11.499	-7.834	14.374	18.786	-40.877	-27.027
160	160	0.73617	1.46	-2.858	-7.413	-3.899	20.468	-7.306	-5.187	62.191	-27.995	11.841	-7.425	14.712	18.78	-38.864	-27.357
161	161	0.7408	1.57	-2.55	-7.144	-3.786	21.236	-7.689	-5.092	61.218	-28.32	12.278	-7.038	14.963	18.84	-36.796	-27.675
162	162	0.74543	1.659	-2.241	-6.879	-3.686	22.003	-8.159	-5.1	60.199	-28.514	12.739	-6.68	15.169	18.907	-34.725	-27.944
163	163	0.75006	1.732	-1.926	-6.627	-3.595	22.767	-8.672	-5.166	59.142	-28.57	13.257	-6.319	15.278	18.997	-32.62	-28.202
164	164	0.75469	1.784	-1.602	-6.392	-3.515	23.525	-9.164	-5.238	58.035	-28.518	13.85	-5.927	15.273	19.105	-30.432	-28.476
165	165	0.75932	1.819	-1.279	-6.171	-3.463	24.272	-9.676	-5.319	56.881	-28.322	14.471	-5.483	15.165	19.194	-28.167	-28.749
166	166	0.76395	1.821	-0.968	-5.952	-3.439	24.996	-10.27	-5.489	55.69	-27.996	15.176	-5.024	15.015	19.327	-25.847	-28.996
167	167	0.76858	1.818	-0.663	-5.764	-3.395	25.692	-10.916	-5.748	54.441	-27.546	15.994	-4.536	14.83	19.508	-23.443	-29.21
168	168	0.77321	1.816	-0.363	-5.617	-3.316	26.348	-11.516	-5.998	53.101	-27.002	16.736	-4.049	14.541	19.602	-21.031	-29.414
169	169	0.77784	1.813	-0.075	-5.5	-3.223	26.955	-12.097	-6.231	51.655	-26.342	17.467	-3.557	14.112	19.661	-18.548	-29.658
170	170	0.78247	1.797	0.201	-5.392	-3.134	27.522	-12.656	-6.443	50.128	-25.619	18.204	-3.03	13.617	19.689	-15.982	-29.908
171	171	0.7871	1.774	0.467	-5.297	-3.038	28.043	-13.211	-6.662	48.522	-24.813	19.041	-2.458	13.073	19.752	-13.299	-30.15
172	172	0.79173	1.752	0.726	-5.219	-2.921	28.525	-13.785	-6.893	46.834	-23.875	19.857	-1.841	12.449	19.758	-10.558	-30.355
173	173	0.79636	1.737	0.971	-5.17	-2.774	28.946	-14.35	-7.097	45.041	-22.82	20.572	-1.193	11.736	19.663	-7.791	-30.524
174	174	0.80099	1.727	1.194	-5.147	-2.602	29.285	-14.86	-7.223	43.145	-21.742	21.155	-0.535	11.016	19.474	-5.036	-30.642
175	175	0.80562	1.714	1.389	-5.142	-2.423	29.543	-15.305	-7.265	41.187	-20.693	21.617	0.092	10.365	19.237	-2.365	-30.673
176	176	0.81025	1.691	1.563	-5.15	-2.242	29.729	-15.692	-7.252	39.189	-19.644	22.014	0.594	9.776	19.049	0.15	-30.617
177	177	0.81488	1.661	1.732	-5.164	-2.058	29.865	-16.022	-7.174	37.133	-18.616	22.22	0.873	9.236	18.855	2.398	-30.49
178	178	0.81951	1.623	1.896	-5.186	-1.879	29.948	-16.3	-6.998	35.016	-17.586	22.065	1.002	8.706	18.481	4.367	-30.294
179	179	0.82414	1.58	2.061	-5.215	-1.691	29.978	-16.501	-6.716	32.8	-16.667	21.699	1.031	8.22	18.003	6.22	-30.095
180	180	0.82877	1.528	2.202	-5.253	-1.5	29.92	-16.539	-6.332	30.522	-15.928	21.446	0.969	7.819	17.676	8.067	-29.893
181	181	0.8334	1.47	2.324	-5.295	-1.287	29.775	-16.412	-5.905	28.17	-15.519	21.388	0.879	7.619	17.497	9.989	-29.692
182	182	0.83803	1.416	2.428	-5.34	-1.058	29.558	-16.198	-5.447	25.775	-15.285	21.287	0.83	7.559	17.264	11.892	-29.417
183	183	0.84266	1.362	2.52	-5.366	-0.831	29.28	-15.929	-4.969	23.344	-15.245	21.131	0.913	7.643	16.913	13.85	-29.081
184	184	0.84729	1.301	2.6	-5.366	-0.618	28.941	-15.612	-4.487	20.887	-15.422	20.969	1.039	7.892	16.535	15.809	-28.708
185	185	0.85192	1.234	2.662	-5.347	-0.405	28.539	-15.197	-4.036	18.431	-15.88	20.845	1.244	8.289	16.122	17.794	-28.328
186	186	0.85655	1.166	2.71	-5.313	-0.188	28.096	-14.734	-3.659	15.997	-16.524	20.776	1.51	8.805	15.688	19.78	-27.928
187	187	0.86118	1.101	2.747	-5.268	0.039	27.634	-14.285	-3.384	13.607	-17.269	20.795	1.787	9.402	15.293	21.742	-27.53
188	188	0.86581	1.044	2.775	-5.22	0.279	27.167	-13.915	-3.213	11.337	-18.02	21	2.054	10.044	15.061	23.655	-27.17
189	189	0.87044	0.998	2.79	-5.166	0.517	26.699	-13.659	-3.116	9.226	-18.674	21.406	2.28	10.689	15.05	25.47	-26.834
190	190	0.87507	0.961	2.791	-5.098	0.745	26.229	-13.455	-3.053	7.239	-19.245	21.81	2.463	11.286	15.081	27.138	-26.504
191	191	0.8797	0.941	2.773	-5.01	0.965	25.781	-13.354	-3.024	5.439	-19.706	21.971	2.643	11.805	14.927	28.56	-26.196
192	192	0.88433	0.916	2.742	-4.888	1.153	25.37	-13.332	-2.966	3.671	-19.984	21.623	2.622	12.156	14.464	29.644	-25.908
193	193	0.88896	0.901	2.672	-4.752	1.328	24.951	-13.439	-2.874	2.075	-19.956	20.918	2.535	12.324	13.801	30.401	-25.6
194	194	0.89359	0.869	2.6	-4.568	1.447	24.565	-13.643	-2.83	0.937	-19.678	20.667	2.611	12.3	13.525	31.077	-25.343
195	195	0.89822	0.853	2.502	-4.394	1.58	24.178	-13.851	-2.799	0.04	-19.262	20.578	2.776	12.093	13.393	31.708	-25.156
196	196	0.90285	0.822	2.392	-4.177	1.654	23.805	-14.058	-2.75	-0.585	-18.654	20.502	3.008	11.655	13.305	32.179	-24.981
197	197	0.90748	0.779	2.255	-3.934	1.681	23.458	-14.273	-2.702	-0.918	-17.973	20.464	3.25	11.154	13.315	32.446	-24.804
198	198	0.91211	0.712	2.099	-3.641	1.64	23.142	-14.487	-2.651	-0.975	-17.266	20.499	3.333	10.608	13.542	32.407	-24.653
199	199	0.91674	0.645	1.936	-3.352	1.586	22.877	-14.632	-2.604	-0.759	-16.575	20.557	3.248	9.989	13.939	32.058	-24.567
200	200	0.92137	0.584	1.763	-3.078	1.56	22.629	-14.66	-2.62	-0.347	-15.953	20.782	3.002	9.281	14.578	31.494	-24.574
201	201	0.926	0.524	1.573	-2.8	1.55	22.368	-14.59	-2.722	0.213	-15.462	21.257	2.568	8.579	15.506	30.73	-24.651
