# Supplementary material for: Gait phenotypes in paediatric hereditary spastic paraplegia revealed by dynamic time warping analysis and random forests
Source: PLoS One. 2018 Mar 8;13(3):e0192345. doi: 10.1371/journal.pone.0192345 (PMC5843164; doi:10.1371/journal.pone.0192345)
Supplement: S2 Data — (ZIP) [file pone.0192345.s009.zip › Healthy/Left.SR.HEALTHY2.5.csv]

	Epoch	Time	Pelvic.obliquity	Pelvic.tilt	Pelvic rotation	Hip.abd.add	Hip.flexion	Hip.rotation	Knee.abd.add	Knee.flexion	Knee.rotation	Ankle.abd.add	Ankle.flexion	Ankle.rotation	Forefoot.abd.add	Forefoot.flexion	Forefoot.rotation
1	1	0	-1.216	5.04	5.365	-2.305	30.876	-16.664	-5.296	3.409	-21.885	25.555	1.556	15.909	20.376	31.112	-19.723
2	2	0.00501	-1.271	4.828	5.637	-2.326	30.501	-15.824	-5.482	4.698	-22.47	26.714	0.628	15.822	22.181	29.248	-19.539
3	3	0.01002	-1.323	4.616	5.915	-2.323	30.228	-15.099	-5.752	6.181	-23.125	28.14	-0.712	15.841	24.387	27.049	-19.499
4	4	0.01503	-1.365	4.398	6.201	-2.341	29.937	-14.522	-5.938	7.436	-23.739	28.878	-2.626	15.935	26.233	24.366	-19.438
5	5	0.02004	-1.38	4.165	6.506	-2.363	29.467	-14.125	-5.962	7.932	-24.3	28.15	-4.765	16.26	26.826	21.494	-19.011
6	6	0.02505	-1.348	3.911	6.833	-2.379	28.855	-13.926	-5.842	7.711	-24.862	26.351	-6.514	16.97	26.235	19.053	-18.119
7	7	0.03006	-1.257	3.624	7.169	-2.355	28.1	-13.934	-5.634	6.962	-25.387	24.725	-7.697	17.99	25.537	17.499	-17.02
8	8	0.03507	-1.102	3.303	7.5	-2.26	27.258	-14.18	-5.434	6.077	-25.728	23.884	-8.695	19.026	25.481	16.45	-16.028
9	9	0.04008	-0.907	2.955	7.811	-2.095	26.409	-14.585	-5.322	5.45	-25.735	23.692	-9.786	19.713	26.034	15.313	-15.279
10	10	0.04509	-0.683	2.589	8.082	-1.9	25.627	-15.051	-5.294	5.372	-25.41	23.969	-11.037	19.99	27.05	13.724	-14.727
11	11	0.0501	-0.443	2.22	8.302	-1.698	24.969	-15.487	-5.293	5.873	-24.847	24.389	-12.211	19.994	28.137	11.75	-14.204
12	12	0.05511	-0.186	1.848	8.486	-1.483	24.42	-15.85	-5.293	6.737	-24.045	24.908	-12.811	19.698	28.976	9.986	-13.683
13	13	0.06012	0.099	1.473	8.645	-1.225	23.962	-16.16	-5.303	7.709	-22.942	25.482	-12.557	19.035	29.36	8.909	-13.204
14	14	0.06513	0.415	1.095	8.768	-0.915	23.571	-16.409	-5.325	8.667	-21.556	25.828	-11.634	18.072	29.138	8.395	-12.681
15	15	0.07014	0.739	0.728	8.834	-0.553	23.263	-16.571	-5.392	9.653	-20	25.666	-10.477	16.896	28.29	8.003	-12.102
16	16	0.07515	1.05	0.376	8.823	-0.141	23.022	-16.565	-5.523	10.733	-18.465	25.191	-9.332	15.579	27.143	7.544	-11.561
17	17	0.08016	1.325	0.047	8.746	0.283	22.828	-16.366	-5.686	11.918	-17.053	24.956	-8.181	14.159	26.251	7.159	-11.152
18	18	0.08517	1.559	-0.253	8.627	0.691	22.663	-16.004	-5.836	13.166	-15.764	25.02	-6.989	12.66	25.685	6.907	-10.865
19	19	0.09018	1.758	-0.526	8.479	1.085	22.513	-15.525	-5.97	14.388	-14.619	25.329	-5.831	11.163	25.421	6.764	-10.664
20	20	0.09519	1.934	-0.78	8.285	1.495	22.368	-14.982	-6.104	15.506	-13.622	25.697	-4.792	9.741	25.308	6.671	-10.532
21	21	0.1002	2.08	-1.016	8.044	1.925	22.204	-14.407	-6.241	16.471	-12.765	25.872	-3.912	8.434	25.111	6.553	-10.437
22	22	0.10521	2.172	-1.219	7.781	2.318	21.998	-13.847	-6.361	17.267	-12.04	25.843	-3.173	7.311	24.81	6.385	-10.341
23	23	0.11022	2.205	-1.39	7.514	2.64	21.732	-13.349	-6.448	17.921	-11.427	25.63	-2.488	6.394	24.397	6.205	-10.238
24	24	0.11523	2.19	-1.54	7.232	2.936	21.403	-12.907	-6.552	18.442	-10.95	25.321	-1.829	5.695	23.926	6.046	-10.138
25	25	0.12024	2.142	-1.679	6.923	3.236	21.02	-12.519	-6.679	18.813	-10.635	24.865	-1.264	5.236	23.368	5.863	-10.048
26	26	0.12525	2.066	-1.81	6.61	3.502	20.565	-12.168	-6.76	19.006	-10.497	24.369	-0.848	4.994	22.853	5.651	-9.994
27	27	0.13026	1.967	-1.93	6.336	3.702	20.027	-11.875	-6.784	19.01	-10.515	23.957	-0.548	4.956	22.476	5.452	-9.965
28	28	0.13527	1.865	-2.037	6.108	3.869	19.44	-11.701	-6.807	18.884	-10.667	23.653	-0.251	5.145	22.212	5.331	-9.942
29	29	0.14028	1.787	-2.128	5.909	4.045	18.847	-11.653	-6.856	18.691	-10.869	23.481	0.095	5.473	22.061	5.312	-9.931
30	30	0.14529	1.746	-2.214	5.723	4.25	18.251	-11.698	-6.915	18.459	-11.019	23.269	0.462	5.833	21.875	5.318	-9.904
31	31	0.1503	1.722	-2.296	5.572	4.447	17.638	-11.805	-6.957	18.177	-11.173	22.963	0.776	6.253	21.614	5.272	-9.848
32	32	0.15531	1.686	-2.361	5.495	4.591	17.037	-12.022	-7.002	17.876	-11.33	22.613	1.002	6.712	21.319	5.146	-9.81
33	33	0.16032	1.643	-2.403	5.491	4.692	16.481	-12.322	-7.055	17.619	-11.452	22.189	1.184	7.124	20.95	4.948	-9.796
34	34	0.16533	1.609	-2.423	5.533	4.777	15.99	-12.63	-7.095	17.442	-11.529	21.672	1.404	7.452	20.475	4.731	-9.77
35	35	0.17034	1.604	-2.432	5.594	4.862	15.561	-12.95	-7.124	17.363	-11.508	21.16	1.705	7.666	19.984	4.546	-9.74
36	36	0.17535	1.623	-2.439	5.676	4.94	15.161	-13.25	-7.129	17.357	-11.449	20.77	2.104	7.789	19.576	4.436	-9.724
37	37	0.18036	1.645	-2.451	5.796	4.989	14.757	-13.586	-7.135	17.387	-11.331	20.494	2.563	7.853	19.245	4.37	-9.714
38	38	0.18537	1.659	-2.478	5.943	5.021	14.323	-13.995	-7.163	17.409	-11.084	20.299	3.029	7.826	18.978	4.315	-9.718
39	39	0.19038	1.683	-2.52	6.08	5.071	13.857	-14.409	-7.192	17.418	-10.7	20.119	3.476	7.67	18.74	4.242	-9.73
40	40	0.19539	1.733	-2.575	6.169	5.169	13.36	-14.793	-7.234	17.412	-10.244	19.958	3.934	7.454	18.521	4.178	-9.743
41	41	0.2004	1.795	-2.639	6.204	5.3	12.838	-15.148	-7.294	17.393	-9.812	19.838	4.436	7.27	18.319	4.162	-9.768
42	42	0.20541	1.835	-2.699	6.198	5.414	12.299	-15.502	-7.35	17.352	-9.342	19.655	4.943	7.092	18.065	4.147	-9.795
43	43	0.21042	1.825	-2.749	6.157	5.472	11.746	-15.824	-7.384	17.273	-8.825	19.404	5.376	6.919	17.777	4.067	-9.792
44	44	0.21543	1.756	-2.79	6.071	5.464	11.188	-16.116	-7.413	17.175	-8.294	19.191	5.742	6.797	17.543	3.936	-9.761
45	45	0.22044	1.637	-2.819	5.922	5.416	10.64	-16.425	-7.473	17.071	-7.734	19.068	6.083	6.718	17.394	3.805	-9.746
46	46	0.22545	1.484	-2.837	5.699	5.338	10.11	-16.76	-7.562	16.966	-7.171	19.038	6.419	6.713	17.328	3.696	-9.761
47	47	0.23046	1.285	-2.82	5.418	5.202	9.619	-17.116	-7.652	16.865	-6.566	19.001	6.746	6.762	17.264	3.578	-9.765
48	48	0.23547	1.039	-2.766	5.093	5.017	9.157	-17.439	-7.74	16.754	-5.953	18.917	7.038	6.833	17.167	3.419	-9.753
49	49	0.24048	0.758	-2.678	4.742	4.786	8.726	-17.7	-7.809	16.647	-5.417	18.789	7.337	6.949	17.017	3.261	-9.74
50	50	0.24549	0.468	-2.568	4.366	4.525	8.341	-17.935	-7.867	16.569	-4.962	18.702	7.656	7.125	16.888	3.131	-9.749
51	51	0.2505	0.185	-2.453	3.961	4.262	7.99	-18.115	-7.922	16.513	-4.571	18.665	7.948	7.321	16.803	2.997	-9.776
52	52	0.25551	-0.087	-2.337	3.529	4.006	7.654	-18.188	-7.95	16.479	-4.25	18.61	8.201	7.5	16.713	2.825	-9.807
53	53	0.26052	-0.337	-2.231	3.07	3.772	7.302	-18.166	-7.962	16.423	-3.996	18.658	8.416	7.654	16.722	2.661	-9.869
54	54	0.26553	-0.567	-2.13	2.599	3.564	6.94	-18.085	-7.974	16.351	-3.804	18.806	8.641	7.792	16.808	2.544	-9.964
55	55	0.27054	-0.76	-2.037	2.12	3.399	6.571	-17.948	-7.983	16.283	-3.663	18.928	8.873	7.918	16.864	2.426	-10.063
56	56	0.27555	-0.912	-1.957	1.651	3.268	6.198	-17.769	-7.974	16.223	-3.559	18.999	9.08	8.042	16.882	2.274	-10.145
57	57	0.28056	-1.019	-1.889	1.199	3.183	5.816	-17.539	-7.952	16.16	-3.512	19.067	9.28	8.146	16.895	2.126	-10.229
58	58	0.28557	-1.073	-1.841	0.755	3.154	5.404	-17.266	-7.922	16.079	-3.514	19.153	9.464	8.212	16.924	1.984	-10.346
59	59	0.29058	-1.07	-1.816	0.313	3.182	4.96	-16.989	-7.88	15.998	-3.515	19.181	9.6	8.272	16.925	1.782	-10.461
60	60	0.29559	-1.015	-1.811	-0.108	3.262	4.486	-16.756	-7.841	15.914	-3.489	19.147	9.674	8.345	16.898	1.492	-10.552
61	61	0.3006	-0.937	-1.81	-0.481	3.353	4.006	-16.569	-7.793	15.836	-3.445	19.034	9.761	8.39	16.796	1.195	-10.648
62	62	0.30561	-0.853	-1.809	-0.803	3.437	3.526	-16.466	-7.739	15.761	-3.362	18.82	9.978	8.38	16.565	1.012	-10.786
63	63	0.31062	-0.771	-1.809	-1.094	3.518	3.052	-16.468	-7.706	15.691	-3.205	18.57	10.291	8.337	16.273	0.914	-10.948
64	64	0.31563	-0.701	-1.811	-1.347	3.565	2.567	-16.548	-7.646	15.599	-3.028	18.275	10.555	8.354	15.967	0.761	-11.08
65	65	0.32064	-0.639	-1.819	-1.564	3.583	2.05	-16.701	-7.553	15.461	-2.852	17.977	10.686	8.431	15.704	0.503	-11.212
66	66	0.32565	-0.576	-1.831	-1.746	3.59	1.522	-16.968	-7.461	15.285	-2.669	17.708	10.781	8.525	15.469	0.251	-11.408
67	67	0.33066	-0.487	-1.857	-1.908	3.616	0.968	-17.311	-7.359	15.081	-2.489	17.437	10.91	8.648	15.214	0.053	-11.639
68	68	0.33567	-0.378	-1.887	-2.039	3.647	0.387	-17.702	-7.222	14.851	-2.325	17.133	11.021	8.811	14.944	-0.162	-11.872
69	69	0.34068	-0.265	-1.913	-2.132	3.679	-0.225	-18.139	-7.065	14.593	-2.186	16.825	11.08	9.022	14.689	-0.436	-12.1
70	70	0.34569	-0.153	-1.933	-2.191	3.701	-0.853	-18.648	-6.908	14.307	-2.075	16.587	11.131	9.305	14.48	-0.708	-12.329
71	71	0.3507	-0.034	-1.957	-2.226	3.723	-1.49	-19.211	-6.76	14.01	-1.991	16.48	11.188	9.633	14.369	-0.945	-12.576
72	72	0.35571	0.098	-1.995	-2.238	3.763	-2.146	-19.777	-6.624	13.685	-1.945	16.553	11.208	9.984	14.418	-1.162	-12.83
73	73	0.36072	0.233	-2.044	-2.224	3.794	-2.822	-20.309	-6.46	13.355	-1.946	16.663	11.197	10.384	14.509	-1.407	-13.032
74	74	0.36573	0.37	-2.095	-2.186	3.811	-3.493	-20.799	-6.283	13.072	-1.986	16.802	11.184	10.801	14.626	-1.689	-13.19
75	75	0.37074	0.51	-2.148	-2.131	3.837	-4.16	-21.26	-6.136	12.818	-2.046	17.027	11.161	11.189	14.808	-1.988	-13.349
76	76	0.37575	0.664	-2.194	-2.091	3.886	-4.808	-21.688	-6.019	12.607	-2.095	17.22	11.138	11.557	14.955	-2.333	-13.491
77	77	0.38076	0.831	-2.227	-2.069	3.945	-5.445	-22.013	-5.882	12.417	-2.137	17.437	11.129	11.848	15.136	-2.662	-13.625
78	78	0.38577	1.006	-2.258	-2.07	4.017	-6.077	-22.217	-5.754	12.232	-2.171	17.758	11.138	12.032	15.407	-2.943	-13.769
79	79	0.39078	1.181	-2.294	-2.08	4.083	-6.692	-22.372	-5.634	12.092	-2.183	17.993	11.17	12.21	15.593	-3.255	-13.848
80	80	0.39579	1.366	-2.329	-2.111	4.153	-7.265	-22.495	-5.547	12.028	-2.174	18.184	11.245	12.402	15.722	-3.593	-13.864
81	81	0.4008	1.569	-2.347	-2.171	4.241	-7.792	-22.553	-5.493	12.023	-2.166	18.446	11.356	12.551	15.899	-3.912	-13.884
82	82	0.40581	1.789	-2.348	-2.273	4.342	-8.276	-22.542	-5.461	12.076	-2.103	18.646	11.484	12.637	16.027	-4.262	-13.878
83	83	0.41082	2.002	-2.337	-2.418	4.426	-8.722	-22.508	-5.432	12.171	-1.947	18.684	11.532	12.687	16.062	-4.738	-13.829
84	84	0.41583	2.207	-2.312	-2.608	4.495	-9.105	-22.456	-5.441	12.342	-1.762	18.748	11.513	12.728	16.157	-5.299	-13.78
85	85	0.42084	2.409	-2.257	-2.855	4.556	-9.414	-22.382	-5.504	12.575	-1.584	18.869	11.467	12.824	16.306	-5.91	-13.707
86	86	0.42585	2.606	-2.163	-3.156	4.603	-9.631	-22.282	-5.612	12.895	-1.397	18.958	11.465	12.953	16.405	-6.54	-13.597
87	87	0.43086	2.772	-2.034	-3.499	4.609	-9.777	-22.188	-5.742	13.263	-1.149	18.976	11.478	13.068	16.44	-7.192	-13.467
88	88	0.43587	2.89	-1.887	-3.86	4.553	-9.881	-22.151	-5.895	13.658	-0.861	18.945	11.481	13.226	16.43	-7.883	-13.312
89	89	0.44088	2.975	-1.732	-4.249	4.458	-9.966	-22.136	-6.072	14.082	-0.603	18.878	11.483	13.461	16.378	-8.619	-13.143
90	90	0.44589	3.035	-1.562	-4.665	4.342	-10.026	-22.054	-6.281	14.517	-0.453	18.972	11.448	13.704	16.463	-9.356	-13.029
91	91	0.4509	3.071	-1.379	-5.1	4.194	-10.029	-21.947	-6.51	15.014	-0.344	19.157	11.372	13.936	16.649	-10.12	-12.957
92	92	0.45591	3.078	-1.188	-5.532	4.006	-9.983	-21.855	-6.741	15.567	-0.25	19.308	11.301	14.16	16.809	-10.897	-12.908
93	93	0.46092	3.07	-1.002	-5.954	3.796	-9.906	-21.798	-6.989	16.173	-0.183	19.44	11.254	14.393	16.941	-11.673	-12.892
94	94	0.46593	3.053	-0.812	-6.357	3.578	-9.817	-21.707	-7.238	16.798	-0.226	19.593	11.229	14.672	17.067	-12.441	-12.879
95	95	0.47094	3.034	-0.616	-6.74	3.359	-9.716	-21.607	-7.491	17.418	-0.312	19.744	11.192	14.986	17.181	-13.226	-12.842
96	96	0.47595	3.025	-0.42	-7.096	3.146	-9.614	-21.517	-7.742	18.047	-0.408	19.855	11.142	15.312	17.264	-14.046	-12.786
97	97	0.48096	3.037	-0.238	-7.423	2.947	-9.531	-21.489	-8.002	18.682	-0.463	19.977	11.04	15.653	17.387	-14.928	-12.714
98	98	0.48597	3.063	-0.078	-7.737	2.762	-9.456	-21.466	-8.293	19.347	-0.549	20.18	10.857	16.041	17.618	-15.901	-12.62
99	99	0.49098	3.078	0.064	-8.035	2.571	-9.376	-21.481	-8.618	20.063	-0.62	20.295	10.579	16.446	17.82	-17.022	-12.501
100	100	0.49599	3.062	0.186	-8.314	2.351	-9.28	-21.519	-8.956	20.832	-0.678	20.336	10.172	16.835	18.034	-18.295	-12.38
101	101	0.501	2.99	0.266	-8.573	2.059	-9.197	-21.618	-9.294	21.644	-0.68	20.359	9.651	17.182	18.315	-19.677	-12.281
102	102	0.50601	2.829	0.27	-8.804	1.66	-9.138	-21.747	-9.624	22.508	-0.662	20.235	9.001	17.523	18.546	-21.214	-12.148
103	103	0.51102	2.543	0.184	-8.998	1.118	-9.099	-21.931	-9.943	23.418	-0.603	19.988	8.225	17.833	18.748	-22.876	-11.997
104	104	0.51603	2.135	0.011	-9.177	0.428	-9.085	-22.142	-10.251	24.359	-0.561	19.83	7.343	18.117	19.101	-24.58	-11.89
105	105	0.52104	1.626	-0.222	-9.348	-0.406	-9.103	-22.363	-10.498	25.32	-0.563	19.732	6.368	18.37	19.586	-26.307	-11.865
106	106	0.52605	1.033	-0.495	-9.486	-1.359	-9.154	-22.545	-10.645	26.296	-0.697	19.604	5.254	18.604	20.136	-28.114	-11.923
107	107	0.53106	0.401	-0.786	-9.595	-2.373	-9.195	-22.754	-10.752	27.31	-0.904	19.376	3.998	18.845	20.693	-30.038	-12.032
108	108	0.53607	-0.217	-1.083	-9.706	-3.387	-9.211	-22.993	-10.858	28.362	-1.218	19.121	2.63	19.156	21.313	-32.039	-12.19
109	109	0.54108	-0.789	-1.382	-9.812	-4.378	-9.209	-23.279	-10.945	29.433	-1.65	18.903	1.183	19.523	22.054	-34.037	-12.45
110	110	0.54609	-1.305	-1.665	-9.849	-5.341	-9.175	-23.657	-11.011	30.52	-2.229	18.786	-0.347	19.972	22.976	-36.006	-12.816
111	111	0.5511	-1.731	-1.911	-9.851	-6.225	-9.067	-24.138	-11.115	31.617	-2.918	18.673	-2.026	20.564	24.026	-38.027	-13.203
112	112	0.55611	-2.025	-2.111	-9.89	-6.977	-8.869	-24.662	-11.311	32.735	-3.766	18.44	-3.836	21.408	25.094	-40.145	-13.531
113	113	0.56112	-2.181	-2.27	-9.98	-7.589	-8.592	-25.22	-11.606	33.849	-4.789	18.095	-5.795	22.462	26.213	-42.33	-13.853
114	114	0.56613	-2.235	-2.389	-10.054	-8.114	-8.251	-25.832	-11.945	34.961	-5.967	17.574	-7.939	23.621	27.36	-44.591	-14.209
115	115	0.57114	-2.21	-2.466	-10.092	-8.575	-7.83	-26.486	-12.31	36.111	-7.247	16.696	-10.272	24.794	28.389	-46.998	-14.553
116	116	0.57615	-2.108	-2.516	-10.126	-8.958	-7.336	-27.189	-12.766	37.288	-8.584	15.567	-12.729	25.96	29.356	-49.48	-14.883
117	117	0.58116	-1.932	-2.542	-10.175	-9.258	-6.782	-27.885	-13.293	38.483	-9.969	14.31	-15.163	27.117	30.287	-51.899	-15.174
118	118	0.58617	-1.691	-2.528	-10.247	-9.473	-6.162	-28.496	-13.83	39.683	-11.392	13.009	-17.434	28.206	31.152	-54.115	-15.454
119	119	0.59118	-1.42	-2.453	-10.356	-9.625	-5.435	-29.027	-14.395	40.916	-12.73	11.661	-19.441	29.151	31.844	-56.116	-15.7
120	120	0.59619	-1.148	-2.322	-10.512	-9.754	-4.57	-29.522	-15.035	42.252	-13.845	10.4	-21.076	29.87	32.382	-57.879	-15.923
121	121	0.6012	-0.892	-2.149	-10.703	-9.871	-3.578	-29.94	-15.725	43.711	-14.709	9.334	-22.316	30.31	32.794	-59.416	-16.137
122	122	0.60621	-0.655	-1.945	-10.92	-9.973	-2.482	-30.23	-16.404	45.279	-15.323	8.411	-23.219	30.407	33.036	-60.798	-16.352
123	123	0.61122	-0.442	-1.717	-11.175	-10.064	-1.284	-30.398	-17.059	46.944	-15.63	7.666	-23.843	30.066	33.163	-62.06	-16.624
124	124	0.61623	-0.257	-1.474	-11.476	-10.138	-0.012	-30.455	-17.689	48.641	-15.662	7.115	-24.307	29.262	33.262	-63.232	-17.023
125	125	0.62124	-0.121	-1.22	-11.777	-10.217	1.312	-30.429	-18.274	50.358	-15.454	6.729	-24.606	28.02	33.292	-64.303	-17.567
126	126	0.62625	-0.022	-0.962	-12.077	-10.272	2.657	-30.224	-18.744	52.066	-15.169	6.574	-24.695	26.475	33.29	-65.157	-18.28
127	127	0.63126	0.054	-0.709	-12.386	-10.285	3.999	-29.812	-19.066	53.751	-14.877	6.637	-24.536	24.783	33.247	-65.727	-19.098
128	128	0.63627	0.106	-0.48	-12.707	-10.272	5.325	-29.247	-19.274	55.424	-14.608	6.933	-24.09	23.086	33.184	-65.952	-19.985
129	129	0.64128	0.109	-0.284	-13.024	-10.267	6.631	-28.602	-19.401	57.073	-14.271	7.338	-23.337	21.348	32.976	-65.853	-20.91
130	130	0.64629	0.034	-0.134	-13.31	-10.303	7.912	-27.812	-19.383	58.724	-13.961	7.784	-22.286	19.603	32.583	-65.446	-21.879
131	131	0.6513	-0.114	-0.031	-13.557	-10.394	9.144	-26.917	-19.226	60.303	-13.673	8.271	-21.026	17.923	32.073	-64.743	-22.85
132	132	0.65631	-0.306	0.022	-13.764	-10.522	10.295	-25.973	-18.968	61.76	-13.429	8.862	-19.618	16.39	31.565	-63.732	-23.814
133	133	0.66132	-0.509	0.027	-13.918	-10.655	11.349	-25.031	-18.62	63.071	-13.17	9.383	-18.084	15.001	30.922	-62.522	-24.674
134	134	0.66633	-0.676	0.008	-14.029	-10.726	12.324	-24.076	-18.181	64.22	-12.944	9.612	-16.485	13.779	29.986	-61.255	-25.364
135	135	0.67134	-0.761	-0.029	-14.132	-10.671	13.224	-23.075	-17.66	65.224	-12.764	9.676	-14.906	12.694	28.923	-59.97	-25.906
136	136	0.67635	-0.754	-0.096	-14.21	-10.494	14.019	-22.082	-17.099	66.087	-12.721	9.784	-13.413	11.804	27.965	-58.625	-26.386
137	137	0.68136	-0.647	-0.21	-14.245	-10.217	14.7	-21.178	-16.545	66.834	-12.745	9.884	-12.045	11.075	27.092	-57.311	-26.771
138	138	0.68637	-0.471	-0.36	-14.216	-9.888	15.298	-20.381	-16.004	67.474	-12.845	9.81	-10.825	10.558	26.161	-56.132	-26.987
139	139	0.69138	-0.233	-0.528	-14.172	-9.476	15.84	-19.578	-15.422	68.015	-13.009	9.635	-9.72	10.192	25.21	-55.033	-27.063
140	140	0.69639	0.032	-0.713	-14.098	-9.037	16.33	-18.797	-14.831	68.45	-13.286	9.533	-8.734	9.989	24.377	-53.923	-27.106
141	141	0.7014	0.322	-0.915	-13.991	-8.588	16.773	-18.065	-14.251	68.762	-13.65	9.562	-7.923	9.91	23.733	-52.796	-27.154
142	142	0.70641	0.617	-1.129	-13.848	-8.153	17.167	-17.362	-13.633	68.917	-14.091	9.531	-7.285	9.981	23.123	-51.723	-27.145
143	143	0.71142	0.906	-1.344	-13.673	-7.735	17.541	-16.693	-12.988	68.934	-14.558	9.39	-6.78	10.14	22.482	-50.699	-27.079
144	144	0.71643	1.193	-1.575	-13.484	-7.324	17.896	-16.077	-12.374	68.864	-15.09	9.259	-6.317	10.393	21.857	-49.628	-27.014
145	145	0.72144	1.477	-1.814	-13.28	-6.913	18.244	-15.485	-11.767	68.726	-15.694	9.202	-5.872	10.744	21.3	-48.476	-26.942
146	146	0.72645	1.765	-2.06	-13.091	-6.485	18.566	-14.884	-11.149	68.491	-16.377	9.222	-5.44	11.209	20.811	-47.225	-26.855
147	147	0.73146	2.01	-2.308	-12.895	-6.118	18.871	-14.284	-10.52	68.141	-17.028	9.34	-5.004	11.69	20.382	-45.848	-26.773
148	148	0.73647	2.216	-2.569	-12.718	-5.783	19.171	-13.725	-9.958	67.694	-17.6	9.529	-4.59	12.155	20.001	-44.386	-26.67
149	149	0.74148	2.355	-2.857	-12.507	-5.541	19.449	-13.26	-9.459	67.166	-18.055	9.709	-4.169	12.564	19.591	-42.868	-26.55
150	150	0.74649	2.444	-3.156	-12.268	-5.371	19.702	-12.86	-8.997	66.554	-18.479	9.933	-3.733	12.964	19.201	-41.264	-26.449
151	151	0.7515	2.492	-3.445	-12.001	-5.258	19.934	-12.496	-8.539	65.883	-18.833	10.265	-3.28	13.313	18.895	-39.583	-26.351
152	152	0.75651	2.519	-3.703	-11.735	-5.148	20.183	-12.208	-8.186	65.17	-19.134	10.782	-2.806	13.658	18.715	-37.804	-26.236
153	153	0.76152	2.545	-3.929	-11.487	-5.01	20.445	-11.969	-7.903	64.349	-19.405	11.307	-2.383	14.013	18.546	-36	-26.083
154	154	0.76653	2.549	-4.132	-11.227	-4.89	20.71	-11.757	-7.621	63.388	-19.645	11.69	-2.064	14.375	18.302	-34.238	-25.876
155	155	0.77154	2.548	-4.307	-10.956	-4.78	20.98	-11.572	-7.322	62.313	-19.806	12.21	-1.827	14.579	18.225	-32.37	-25.78
156	156	0.77655	2.56	-4.451	-10.679	-4.644	21.27	-11.48	-7.136	61.226	-19.915	13.132	-1.571	14.671	18.465	-30.305	-25.803
157	157	0.78156	2.563	-4.557	-10.357	-4.532	21.566	-11.465	-7.027	60.089	-20.013	14.3	-1.31	14.854	18.886	-28.148	-25.755
158	158	0.78657	2.57	-4.629	-10.021	-4.421	21.851	-11.478	-6.918	58.855	-20.099	15.457	-1.026	15.096	19.285	-25.948	-25.633
159	159	0.79158	2.57	-4.649	-9.675	-4.323	22.146	-11.517	-6.763	57.439	-20.101	16.261	-0.56	15.235	19.254	-23.617	-25.494
160	160	0.79659	2.589	-4.625	-9.353	-4.146	22.472	-11.62	-6.718	55.931	-19.994	17.071	0.168	15.162	19.021	-21.003	-25.437
161	161	0.8016	2.602	-4.565	-9.037	-3.956	22.837	-11.806	-6.799	54.438	-19.784	18.344	0.907	14.934	19.169	-18.189	-25.496
162	162	0.80661	2.611	-4.479	-8.764	-3.745	23.224	-11.983	-6.944	52.92	-19.616	20.043	1.359	14.717	19.851	-15.388	-25.651
163	163	0.81162	2.607	-4.364	-8.523	-3.535	23.609	-12.125	-7.036	51.28	-19.414	21.474	1.568	14.483	20.469	-12.796	-25.771
164	164	0.81663	2.567	-4.206	-8.28	-3.355	24.048	-12.284	-7.108	49.591	-19.134	22.447	1.921	14.178	20.619	-10.24	-25.809
165	165	0.82164	2.49	-4.014	-8.016	-3.217	24.495	-12.481	-7.208	47.841	-18.726	23.473	2.472	13.694	20.685	-7.458	-25.897
166	166	0.82665	2.387	-3.795	-7.761	-3.098	24.932	-12.635	-7.296	46.036	-18.345	24.453	3.045	13.299	20.707	-4.703	-25.869
167	167	0.83166	2.277	-3.566	-7.556	-2.985	25.311	-12.741	-7.307	44.057	-17.936	25.128	3.509	13.021	20.573	-2.102	-25.673
168	168	0.83667	2.142	-3.315	-7.368	-2.89	25.692	-12.847	-7.254	41.951	-17.565	25.393	3.845	12.839	20.196	0.321	-25.397
169	169	0.84168	1.985	-3.06	-7.172	-2.805	26.061	-12.966	-7.208	39.828	-17.163	25.644	4.3	12.504	19.745	2.875	-25.217
170	170	0.84669	1.807	-2.79	-6.971	-2.75	26.4	-13.004	-7.094	37.647	-16.814	26.038	4.795	12.064	19.391	5.59	-25.148
171	171	0.8517	1.624	-2.51	-6.793	-2.733	26.701	-13.04	-6.918	35.438	-16.489	26.358	5.236	11.731	19.057	8.208	-25.027
172	172	0.85671	1.436	-2.207	-6.627	-2.713	26.956	-13.056	-6.673	33.091	-16.348	26.368	5.399	11.706	18.645	10.5	-24.773
173	173	0.86172	1.257	-1.893	-6.465	-2.668	27.181	-13.053	-6.406	30.722	-16.381	26.182	5.454	11.816	18.133	12.612	-24.52
174	174	0.86673	1.08	-1.57	-6.298	-2.622	27.367	-13.024	-6.126	28.347	-16.598	26.055	5.597	11.946	17.605	14.825	-24.384
175	175	0.87174	0.92	-1.249	-6.164	-2.544	27.513	-12.991	-5.858	25.972	-16.911	26.06	5.771	12.058	17.165	17.126	-24.374
176	176	0.87675	0.773	-0.929	-6.06	-2.441	27.607	-12.942	-5.541	23.536	-17.43	25.816	5.925	12.392	16.542	19.311	-24.323
177	177	0.88176	0.638	-0.61	-5.945	-2.32	27.643	-12.852	-5.222	21.028	-18.202	25.582	6.003	12.974	15.954	21.424	-24.218
178	178	0.88677	0.512	-0.288	-5.795	-2.2	27.622	-12.753	-4.91	18.463	-19.202	25.485	6.127	13.601	15.418	23.664	-24.243
179	179	0.89178	0.398	0.038	-5.598	-2.096	27.555	-12.746	-4.612	15.892	-20.237	25.526	6.392	14.075	14.896	26.107	-24.47
180	180	0.89679	0.303	0.373	-5.371	-1.997	27.465	-12.861	-4.333	13.312	-21.356	25.489	6.635	14.652	14.297	28.483	-24.747
181	181	0.9018	0.224	0.708	-5.144	-1.872	27.365	-13.093	-4.105	10.807	-22.395	25.28	6.779	15.292	13.623	30.596	-24.983
182	182	0.90681	0.139	1.035	-4.886	-1.756	27.237	-13.333	-3.911	8.385	-23.425	25.041	6.874	15.919	12.963	32.542	-25.21
183	183	0.91182	0.059	1.339	-4.64	-1.634	27.123	-13.698	-3.758	6.141	-24.243	24.875	7.137	16.407	12.282	34.511	-25.47
184	184	0.91683	-0.026	1.634	-4.368	-1.549	27.063	-14.229	-3.627	4.092	-24.957	24.972	7.435	16.867	11.811	36.498	-25.818
185	185	0.92184	-0.106	1.924	-4.102	-1.459	27.092	-14.873	-3.525	2.318	-25.556	25.105	7.612	17.382	11.492	38.212	-26.165
186	186	0.92685	-0.209	2.206	-3.774	-1.443	27.169	-15.562	-3.448	0.82	-26.024	25.326	7.537	17.897	11.464	39.54	-26.476
187	187	0.93186	-0.344	2.452	-3.387	-1.508	27.237	-16.29	-3.386	-0.435	-26.202	25.573	7.385	18.157	11.562	40.636	-26.801
188	188	0.93687	-0.489	2.672	-3.001	-1.594	27.302	-16.98	-3.298	-1.443	-26.178	25.642	7.288	18.153	11.552	41.522	-27.161
189	189	0.94188	-0.629	2.894	-2.673	-1.639	27.435	-17.682	-3.227	-2.194	-25.953	25.588	7.272	18.045	11.457	42.219	-27.486
190	190	0.94689	-0.801	3.122	-2.317	-1.762	27.605	-18.262	-3.15	-2.681	-25.685	25.545	7.417	17.776	11.329	42.829	-27.781
191	191	0.9519	-0.998	3.329	-1.95	-1.939	27.795	-18.71	-3.078	-2.894	-25.3	25.575	7.605	17.275	11.321	43.312	-28.091
192	192	0.95691	-1.222	3.509	-1.527	-2.194	27.968	-19.029	-3.005	-2.893	-24.963	25.548	7.743	16.708	11.368	43.558	-28.388
193	193	0.96192	-1.408	3.667	-1.161	-2.386	28.191	-19.244	-2.991	-2.61	-24.622	25.687	7.795	16.124	11.678	43.616	-28.703
194	194	0.96693	-1.554	3.828	-0.803	-2.548	28.426	-19.334	-3.014	-2.145	-24.455	26.011	7.83	15.663	12.198	43.558	-28.973
195	195	0.97194	-1.669	3.969	-0.477	-2.671	28.662	-19.358	-3.058	-1.425	-24.322	26.317	8.003	15.247	12.686	43.347	-29.17
196	196	0.97695	-1.763	4.087	-0.196	-2.753	28.901	-19.313	-3.149	-0.509	-24.195	26.855	8.156	14.753	13.404	43.091	-29.459
197	197	0.98196	-1.831	4.187	0.045	-2.787	29.165	-19.177	-3.284	0.631	-24.07	27.437	8.108	14.275	14.346	42.529	-29.746
198	198	0.98697	-1.854	4.276	0.266	-2.782	29.415	-19.028	-3.401	1.908	-24.084	27.77	7.704	14.097	15.369	41.4	-29.93
199	199	0.99198	-1.849	4.354	0.492	-2.754	29.604	-18.822	-3.559	3.175	-24.214	28.34	6.96	13.986	16.764	40.101	-30.187
200	200	0.99699	-1.819	4.409	0.71	-2.695	29.718	-18.576	-3.758	4.421	-24.451	29.274	6.001	14.045	18.576	38.75	-30.418
201	201	1.002	-1.771	4.445	0.913	-2.613	29.77	-18.305	-3.983	5.67	-24.625	30.685	4.873	14.102	20.893	37.459	-30.684
