# Supplementary material for: Gait phenotypes in paediatric hereditary spastic paraplegia revealed by dynamic time warping analysis and random forests
Source: PLoS One. 2018 Mar 8;13(3):e0192345. doi: 10.1371/journal.pone.0192345 (PMC5843164; doi:10.1371/journal.pone.0192345)
Supplement: S2 Data — (ZIP) [file pone.0192345.s009.zip › Healthy/Left.SR.HEALTHY20.1.csv]

	Epoch	Time	Pelvic.obliquity	Pelvic.tilt	Pelvic rotation	Hip.abd.add	Hip.flexion	Hip.rotation	Knee.abd.add	Knee.flexion	Knee.rotation	Ankle.abd.add	Ankle.flexion	Ankle.rotation	Forefoot.abd.add	Forefoot.flexion	Forefoot.rotation
1	1	0	-1.526	2.151	-6.786	0.049	24.762	0.234	-1.384	3.559	-13.922	4.902	-6.561	3.976	4.642	14.016	-16.78
2	2	0.00527	-1.411	2.228	-6.687	0.226	24.868	0.228	-1.418	4.459	-13.795	5	-6.809	4.075	4.965	12.93	-16.416
3	3	0.01054	-1.3	2.293	-6.564	0.392	24.929	0.206	-1.458	5.365	-13.612	5.04	-7.092	4.2	5.231	11.743	-15.958
4	4	0.01581	-1.207	2.35	-6.421	0.531	24.956	0.19	-1.509	6.255	-13.376	5.168	-7.46	4.296	5.584	10.475	-15.459
5	5	0.02108	-1.114	2.396	-6.248	0.653	24.94	0.15	-1.553	7.063	-13.036	5.345	-7.998	4.292	6.016	9.098	-14.948
6	6	0.02635	-1.013	2.433	-6.059	0.77	24.89	0.113	-1.578	7.715	-12.636	5.368	-8.805	4.253	6.357	7.545	-14.38
7	7	0.03162	-0.879	2.444	-5.862	0.913	24.803	0.087	-1.596	8.196	-12.143	5.111	-9.815	4.141	6.437	5.878	-13.745
8	8	0.03689	-0.689	2.427	-5.673	1.116	24.693	0.124	-1.617	8.569	-11.642	4.579	-10.796	3.977	6.179	4.284	-13.064
9	9	0.04216	-0.423	2.372	-5.508	1.41	24.551	0.262	-1.639	8.936	-11.137	3.967	-11.5	3.669	5.703	2.961	-12.421
10	10	0.04743	-0.092	2.283	-5.384	1.794	24.382	0.571	-1.671	9.398	-10.697	3.548	-11.844	3.215	5.257	1.952	-11.848
11	11	0.0527	0.279	2.168	-5.302	2.237	24.189	1.084	-1.696	10.023	-10.384	3.407	-11.949	2.66	4.982	1.083	-11.34
12	12	0.05797	0.658	2.04	-5.261	2.696	23.973	1.808	-1.68	10.818	-10.218	3.509	-11.989	2.002	4.913	0.163	-10.918
13	13	0.06324	1.011	1.907	-5.253	3.132	23.745	2.689	-1.61	11.738	-10.104	3.814	-12.028	1.171	5.024	-0.844	-10.62
14	14	0.06851	1.332	1.768	-5.265	3.526	23.495	3.628	-1.482	12.684	-9.96	4.177	-11.985	0.191	5.169	-1.796	-10.424
15	15	0.07378	1.605	1.632	-5.288	3.862	23.223	4.63	-1.293	13.536	-9.83	4.493	-11.782	-0.862	5.241	-2.529	-10.298
16	16	0.07905	1.84	1.498	-5.319	4.146	22.911	5.679	-1.054	14.204	-9.731	4.637	-11.468	-1.967	5.142	-3.034	-10.241
17	17	0.08432	2.023	1.366	-5.348	4.368	22.56	6.727	-0.787	14.676	-9.659	4.606	-11.231	-3.089	4.91	-3.488	-10.249
18	18	0.08959	2.169	1.232	-5.355	4.541	22.176	7.674	-0.53	15.017	-9.531	4.484	-11.148	-4.202	4.623	-4.015	-10.29
19	19	0.09486	2.282	1.105	-5.318	4.658	21.776	8.513	-0.28	15.291	-9.433	4.395	-11.12	-5.232	4.398	-4.549	-10.359
20	20	0.10013	2.394	0.982	-5.221	4.75	21.394	9.138	-0.051	15.606	-9.345	4.3	-10.945	-6.105	4.192	-4.967	-10.432
21	21	0.1054	2.536	0.873	-5.057	4.847	21.039	9.556	0.164	15.972	-9.245	4.195	-10.539	-6.887	3.997	-5.2	-10.53
22	22	0.11067	2.734	0.78	-4.833	4.99	20.709	9.738	0.339	16.371	-9.097	4.098	-9.986	-7.568	3.832	-5.309	-10.627
23	23	0.11594	3.001	0.717	-4.56	5.209	20.393	9.724	0.448	16.736	-8.969	3.927	-9.348	-8.093	3.617	-5.324	-10.699
24	24	0.12121	3.324	0.678	-4.241	5.472	20.072	9.577	0.522	17.016	-8.932	3.834	-8.765	-8.44	3.513	-5.328	-10.751
25	25	0.12648	3.674	0.659	-3.881	5.753	19.75	9.341	0.579	17.219	-8.998	3.751	-8.251	-8.625	3.451	-5.351	-10.781
26	26	0.13175	4.011	0.66	-3.496	6.016	19.444	9.022	0.618	17.386	-9.113	3.671	-7.809	-8.674	3.414	-5.419	-10.788
27	27	0.13702	4.313	0.673	-3.114	6.251	19.143	8.692	0.64	17.509	-9.319	3.643	-7.386	-8.607	3.439	-5.464	-10.794
28	28	0.14229	4.564	0.689	-2.753	6.443	18.827	8.397	0.658	17.576	-9.657	3.653	-6.982	-8.416	3.515	-5.485	-10.815
29	29	0.14756	4.763	0.695	-2.419	6.59	18.479	8.145	0.678	17.588	-10.093	3.691	-6.598	-8.124	3.631	-5.487	-10.84
30	30	0.15283	4.896	0.691	-2.121	6.68	18.107	7.93	0.695	17.569	-10.544	3.785	-6.246	-7.796	3.801	-5.492	-10.867
31	31	0.1581	4.951	0.677	-1.87	6.703	17.713	7.765	0.711	17.525	-10.98	3.897	-5.904	-7.462	3.985	-5.488	-10.897
32	32	0.16337	4.934	0.658	-1.675	6.671	17.301	7.65	0.719	17.462	-11.366	3.997	-5.549	-7.145	4.145	-5.46	-10.923
33	33	0.16864	4.863	0.635	-1.54	6.593	16.881	7.597	0.74	17.391	-11.698	4.115	-5.194	-6.872	4.319	-5.42	-10.952
34	34	0.17391	4.762	0.61	-1.454	6.498	16.457	7.571	0.757	17.322	-11.919	4.209	-4.853	-6.673	4.46	-5.4	-10.973
35	35	0.17918	4.643	0.577	-1.409	6.401	16.018	7.573	0.764	17.244	-12.055	4.249	-4.539	-6.509	4.542	-5.41	-10.958
36	36	0.18445	4.536	0.535	-1.4	6.326	15.552	7.594	0.762	17.141	-12.105	4.301	-4.208	-6.429	4.626	-5.39	-10.955
37	37	0.18972	4.434	0.487	-1.431	6.268	15.07	7.65	0.758	17.022	-12.109	4.358	-3.867	-6.409	4.713	-5.35	-10.965
38	38	0.19499	4.335	0.443	-1.503	6.222	14.581	7.747	0.76	16.902	-12.033	4.356	-3.533	-6.445	4.742	-5.334	-10.948
39	39	0.20026	4.218	0.4	-1.594	6.152	14.086	7.867	0.77	16.767	-11.875	4.372	-3.26	-6.557	4.79	-5.369	-10.929
40	40	0.20553	4.098	0.362	-1.695	6.081	13.587	7.985	0.773	16.614	-11.642	4.402	-2.977	-6.744	4.851	-5.381	-10.92
41	41	0.2108	3.974	0.326	-1.795	5.997	13.087	8.073	0.77	16.442	-11.381	4.445	-2.683	-6.938	4.921	-5.364	-10.92
42	42	0.21607	3.84	0.294	-1.897	5.898	12.586	8.153	0.764	16.254	-11.128	4.475	-2.39	-7.121	4.982	-5.337	-10.928
43	43	0.22134	3.691	0.269	-1.997	5.77	12.095	8.198	0.76	16.047	-10.888	4.491	-2.137	-7.263	5.037	-5.334	-10.943
44	44	0.22661	3.536	0.252	-2.098	5.633	11.61	8.188	0.743	15.824	-10.663	4.476	-1.9	-7.337	5.068	-5.337	-10.959
45	45	0.23188	3.379	0.246	-2.21	5.486	11.135	8.158	0.735	15.586	-10.475	4.479	-1.655	-7.374	5.128	-5.315	-11.005
46	46	0.23715	3.227	0.255	-2.337	5.336	10.672	8.119	0.738	15.34	-10.318	4.533	-1.421	-7.37	5.246	-5.288	-11.064
47	47	0.24242	3.079	0.283	-2.471	5.185	10.229	8.065	0.74	15.083	-10.222	4.611	-1.208	-7.272	5.389	-5.268	-11.11
48	48	0.24769	2.937	0.327	-2.606	5.034	9.802	7.983	0.741	14.807	-10.194	4.687	-1.022	-7.088	5.534	-5.255	-11.163
49	49	0.25296	2.8	0.382	-2.74	4.886	9.39	7.874	0.734	14.519	-10.205	4.73	-0.853	-6.849	5.645	-5.25	-11.223
50	50	0.25823	2.667	0.449	-2.877	4.738	8.997	7.749	0.732	14.231	-10.239	4.72	-0.712	-6.578	5.708	-5.277	-11.288
51	51	0.2635	2.544	0.53	-3.028	4.598	8.62	7.654	0.743	13.949	-10.298	4.709	-0.601	-6.304	5.771	-5.336	-11.359
52	52	0.26877	2.435	0.624	-3.196	4.47	8.262	7.575	0.761	13.679	-10.362	4.733	-0.496	-6.028	5.87	-5.4	-11.43
53	53	0.27404	2.343	0.727	-3.371	4.364	7.92	7.511	0.78	13.423	-10.43	4.778	-0.362	-5.767	5.984	-5.436	-11.51
54	54	0.27931	2.262	0.835	-3.557	4.275	7.594	7.465	0.796	13.187	-10.463	4.831	-0.189	-5.547	6.095	-5.439	-11.584
55	55	0.28458	2.192	0.952	-3.755	4.197	7.287	7.48	0.817	12.971	-10.52	4.908	0.002	-5.335	6.216	-5.429	-11.643
56	56	0.28985	2.125	1.077	-3.964	4.137	6.989	7.568	0.825	12.76	-10.616	4.948	0.19	-5.154	6.287	-5.43	-11.705
57	57	0.29512	2.069	1.201	-4.17	4.084	6.695	7.652	0.844	12.571	-10.644	4.946	0.408	-5.052	6.318	-5.428	-11.777
58	58	0.30039	2.018	1.315	-4.37	4.036	6.4	7.736	0.858	12.403	-10.594	4.978	0.6	-5.043	6.378	-5.456	-11.858
59	59	0.30566	1.979	1.417	-4.568	4	6.09	7.845	0.877	12.245	-10.502	4.998	0.811	-5.098	6.427	-5.481	-11.933
60	60	0.31093	1.947	1.512	-4.761	3.967	5.774	7.971	0.9	12.09	-10.428	5.017	1.01	-5.157	6.474	-5.52	-12.007
61	61	0.3162	1.922	1.602	-4.953	3.944	5.459	8.099	0.917	11.947	-10.353	5.037	1.241	-5.216	6.515	-5.532	-12.078
62	62	0.32147	1.903	1.692	-5.133	3.927	5.154	8.212	0.932	11.825	-10.276	5.014	1.489	-5.265	6.511	-5.547	-12.136
63	63	0.32674	1.89	1.778	-5.292	3.912	4.842	8.333	0.944	11.704	-10.23	4.959	1.735	-5.294	6.467	-5.58	-12.176
64	64	0.33201	1.881	1.859	-5.428	3.896	4.514	8.465	0.959	11.573	-10.216	4.923	1.979	-5.32	6.439	-5.611	-12.213
65	65	0.33728	1.874	1.939	-5.546	3.873	4.18	8.59	0.983	11.433	-10.216	4.899	2.211	-5.357	6.427	-5.65	-12.265
66	66	0.34255	1.869	2.022	-5.647	3.854	3.855	8.661	1.001	11.31	-10.176	4.859	2.428	-5.396	6.403	-5.719	-12.314
67	67	0.34782	1.869	2.106	-5.731	3.836	3.535	8.715	1.017	11.203	-10.15	4.853	2.636	-5.426	6.408	-5.801	-12.368
68	68	0.35309	1.869	2.193	-5.799	3.816	3.216	8.778	1.035	11.095	-10.174	4.869	2.857	-5.442	6.427	-5.868	-12.434
69	69	0.35836	1.869	2.289	-5.855	3.798	2.903	8.832	1.041	10.982	-10.229	4.862	3.096	-5.428	6.413	-5.921	-12.497
70	70	0.36363	1.871	2.392	-5.9	3.786	2.599	8.873	1.038	10.871	-10.308	4.899	3.329	-5.384	6.433	-5.969	-12.555
71	71	0.3689	1.876	2.497	-5.936	3.776	2.307	8.898	1.036	10.783	-10.369	4.904	3.573	-5.334	6.422	-6.029	-12.595
72	72	0.37417	1.886	2.605	-5.971	3.777	2.036	8.887	1.02	10.734	-10.402	4.92	3.861	-5.288	6.411	-6.062	-12.643
73	73	0.37944	1.899	2.718	-6.01	3.782	1.78	8.867	1.015	10.71	-10.413	4.942	4.149	-5.283	6.413	-6.105	-12.723
74	74	0.38471	1.92	2.829	-6.057	3.794	1.527	8.839	1.015	10.705	-10.367	4.959	4.408	-5.315	6.425	-6.19	-12.798
75	75	0.38998	1.946	2.936	-6.122	3.814	1.28	8.803	1.009	10.72	-10.273	4.942	4.602	-5.36	6.411	-6.356	-12.86
76	76	0.39525	1.98	3.034	-6.203	3.849	1.028	8.78	0.98	10.757	-10.171	4.949	4.836	-5.42	6.402	-6.489	-12.932
77	77	0.40052	2.023	3.123	-6.299	3.891	0.778	8.781	0.958	10.818	-10.077	4.953	5.135	-5.464	6.383	-6.575	-12.987
78	78	0.40579	2.066	3.195	-6.395	3.933	0.527	8.76	0.927	10.919	-9.97	4.953	5.451	-5.485	6.353	-6.665	-13.028
79	79	0.41106	2.11	3.246	-6.502	3.975	0.271	8.747	0.897	11.05	-9.856	4.973	5.749	-5.511	6.344	-6.785	-13.068
80	80	0.41633	2.157	3.275	-6.617	4.003	0	8.755	0.89	11.203	-9.748	4.936	6.04	-5.537	6.29	-6.94	-13.104
81	81	0.4216	2.204	3.278	-6.739	4.024	-0.286	8.745	0.884	11.388	-9.599	4.848	6.34	-5.576	6.186	-7.119	-13.135
82	82	0.42687	2.244	3.259	-6.866	4.037	-0.591	8.769	0.873	11.583	-9.474	4.784	6.643	-5.624	6.098	-7.295	-13.171
83	83	0.43214	2.275	3.219	-6.993	4.035	-0.913	8.826	0.861	11.784	-9.359	4.692	6.947	-5.662	5.977	-7.484	-13.175
84	84	0.43741	2.298	3.156	-7.117	4.019	-1.253	8.87	0.834	12	-9.234	4.685	7.237	-5.673	5.927	-7.681	-13.15
85	85	0.44268	2.31	3.073	-7.225	3.985	-1.606	8.927	0.808	12.226	-9.162	4.707	7.496	-5.653	5.897	-7.908	-13.118
86	86	0.44795	2.307	2.976	-7.312	3.929	-1.964	8.994	0.79	12.469	-9.11	4.725	7.742	-5.638	5.863	-8.163	-13.08
87	87	0.45322	2.284	2.869	-7.38	3.853	-2.316	9.025	0.763	12.745	-9.024	4.702	7.986	-5.648	5.787	-8.45	-13.045
88	88	0.45849	2.251	2.754	-7.429	3.769	-2.671	9.059	0.726	13.033	-8.94	4.684	8.187	-5.667	5.71	-8.789	-12.996
89	89	0.46376	2.207	2.638	-7.456	3.673	-3.027	9.112	0.692	13.322	-8.904	4.65	8.363	-5.656	5.614	-9.161	-12.92
90	90	0.46903	2.157	2.528	-7.459	3.576	-3.365	9.132	0.646	13.638	-8.86	4.65	8.572	-5.633	5.539	-9.512	-12.832
91	91	0.4743	2.102	2.428	-7.452	3.481	-3.688	9.165	0.594	13.971	-8.83	4.734	8.774	-5.617	5.539	-9.864	-12.738
92	92	0.47957	2.032	2.338	-7.445	3.372	-3.988	9.205	0.548	14.335	-8.814	4.776	8.924	-5.589	5.507	-10.297	-12.636
93	93	0.48484	1.947	2.265	-7.429	3.249	-4.259	9.193	0.501	14.727	-8.748	4.836	9.006	-5.575	5.506	-10.812	-12.536
94	94	0.49011	1.848	2.206	-7.399	3.114	-4.512	9.184	0.463	15.126	-8.752	4.821	8.998	-5.511	5.437	-11.44	-12.435
95	95	0.49538	1.761	2.171	-7.369	3.003	-4.734	9.136	0.408	15.548	-8.748	4.77	8.922	-5.429	5.336	-12.155	-12.341
96	96	0.50065	1.687	2.152	-7.355	2.909	-4.929	9.087	0.351	15.998	-8.771	4.714	8.805	-5.303	5.231	-12.928	-12.245
97	97	0.50592	1.625	2.152	-7.361	2.827	-5.091	9.007	0.284	16.488	-8.764	4.69	8.678	-5.137	5.157	-13.729	-12.127
98	98	0.51119	1.573	2.173	-7.395	2.752	-5.219	8.952	0.23	17.012	-8.799	4.683	8.511	-4.932	5.108	-14.584	-12.018
99	99	0.51646	1.536	2.21	-7.462	2.692	-5.304	8.859	0.17	17.594	-8.8	4.641	8.301	-4.7	5.037	-15.519	-11.915
100	100	0.52173	1.516	2.261	-7.559	2.658	-5.342	8.737	0.079	18.247	-8.768	4.62	8.051	-4.434	4.985	-16.523	-11.796
101	101	0.527	1.515	2.322	-7.674	2.651	-5.338	8.604	-0.03	18.97	-8.695	4.596	7.777	-4.187	4.934	-17.586	-11.681
102	102	0.53227	1.522	2.398	-7.801	2.657	-5.278	8.469	-0.144	19.766	-8.617	4.582	7.469	-3.937	4.9	-18.708	-11.568
103	103	0.53754	1.518	2.48	-7.929	2.658	-5.155	8.31	-0.273	20.643	-8.52	4.619	7.106	-3.685	4.922	-19.902	-11.452
104	104	0.54281	1.482	2.559	-8.057	2.63	-4.967	8.134	-0.399	21.616	-8.408	4.666	6.669	-3.451	4.973	-21.201	-11.351
105	105	0.54808	1.4	2.632	-8.175	2.546	-4.718	7.94	-0.5	22.69	-8.234	4.667	6.175	-3.276	5.013	-22.607	-11.252
106	106	0.55335	1.265	2.695	-8.276	2.405	-4.41	7.705	-0.584	23.871	-7.976	4.582	5.655	-3.151	4.999	-24.106	-11.138
107	107	0.55862	1.076	2.735	-8.336	2.205	-4.065	7.418	-0.657	25.137	-7.705	4.422	5.114	-3.038	4.932	-25.674	-11.029
108	108	0.56389	0.847	2.747	-8.349	1.954	-3.693	7.102	-0.701	26.475	-7.462	4.27	4.531	-2.942	4.895	-27.308	-10.951
109	109	0.56916	0.61	2.736	-8.313	1.689	-3.302	6.729	-0.74	27.87	-7.227	4.139	3.876	-2.864	4.901	-29.024	-10.906
110	110	0.57443	0.39	2.723	-8.231	1.44	-2.881	6.311	-0.766	29.304	-7.002	3.958	3.09	-2.829	4.9	-30.88	-10.911
111	111	0.5797	0.211	2.695	-8.103	1.225	-2.448	5.857	-0.759	30.774	-6.856	3.728	2.201	-2.812	4.899	-32.847	-11.003
112	112	0.58497	0.052	2.661	-7.938	1.029	-1.997	5.33	-0.762	32.271	-6.772	3.478	1.272	-2.801	4.909	-34.85	-11.185
113	113	0.59024	-0.086	2.606	-7.764	0.846	-1.542	4.805	-0.747	33.783	-6.776	3.194	0.313	-2.796	4.922	-36.872	-11.446
114	114	0.59551	-0.217	2.54	-7.596	0.664	-1.069	4.224	-0.749	35.299	-6.806	2.811	-0.701	-2.791	4.889	-38.936	-11.767
115	115	0.60078	-0.333	2.46	-7.452	0.49	-0.577	3.613	-0.787	36.814	-6.868	2.59	-1.76	-2.798	5.048	-40.972	-12.165
116	116	0.60605	-0.447	2.37	-7.336	0.319	-0.063	3.005	-0.863	38.308	-7.056	2.468	-2.88	-2.758	5.336	-42.989	-12.639
117	117	0.61132	-0.56	2.28	-7.255	0.145	0.486	2.42	-0.949	39.793	-7.346	2.396	-4.097	-2.718	5.73	-45.036	-13.199
118	118	0.61659	-0.678	2.192	-7.213	-0.033	1.086	1.824	-1.085	41.275	-7.676	2.296	-5.446	-2.694	6.158	-47.161	-13.821
119	119	0.62186	-0.816	2.109	-7.215	-0.229	1.735	1.223	-1.276	42.753	-8.047	2.197	-6.916	-2.666	6.65	-49.352	-14.478
120	120	0.62713	-0.986	2.035	-7.263	-0.455	2.436	0.659	-1.497	44.21	-8.499	2.029	-8.489	-2.597	7.144	-51.596	-15.136
121	121	0.6324	-1.18	1.979	-7.355	-0.705	3.189	0.14	-1.733	45.653	-8.985	1.786	-10.117	-2.529	7.628	-53.863	-15.786
122	122	0.63767	-1.375	1.944	-7.484	-0.952	3.994	-0.352	-1.993	47.101	-9.478	1.477	-11.729	-2.461	8.094	-56.107	-16.404
123	123	0.64294	-1.555	1.933	-7.644	-1.169	4.844	-0.847	-2.31	48.564	-9.964	1.144	-13.21	-2.389	8.544	-58.221	-16.994
124	124	0.64821	-1.706	1.954	-7.826	-1.337	5.732	-1.281	-2.642	50.011	-10.483	0.852	-14.4	-2.3	8.976	-60.016	-17.563
125	125	0.65348	-1.829	2.013	-8.022	-1.449	6.659	-1.669	-2.992	51.412	-11.022	0.544	-15.155	-2.156	9.279	-61.345	-18.091
126	126	0.65875	-1.93	2.102	-8.228	-1.516	7.608	-2.019	-3.348	52.758	-11.535	0.305	-15.447	-1.967	9.508	-62.156	-18.576
127	127	0.66402	-2.011	2.219	-8.436	-1.542	8.57	-2.353	-3.727	54.052	-12.001	0.291	-15.305	-1.733	9.791	-62.442	-19.018
128	128	0.66929	-2.062	2.357	-8.643	-1.517	9.531	-2.671	-4.121	55.292	-12.406	0.553	-14.8	-1.445	10.176	-62.256	-19.391
129	129	0.67456	-2.086	2.51	-8.821	-1.454	10.486	-2.999	-4.51	56.464	-12.713	0.864	-14.043	-1.157	10.482	-61.768	-19.684
130	130	0.67983	-2.102	2.652	-8.959	-1.384	11.412	-3.327	-4.862	57.513	-12.927	1.128	-13.234	-0.911	10.685	-61.147	-19.914
131	131	0.6851	-2.116	2.788	-9.052	-1.32	12.313	-3.665	-5.175	58.428	-13.001	1.264	-12.512	-0.764	10.753	-60.548	-20.074
132	132	0.69037	-2.123	2.903	-9.12	-1.236	13.175	-3.967	-5.459	59.23	-12.999	1.349	-11.917	-0.667	10.762	-60.001	-20.148
133	133	0.69564	-2.117	3	-9.168	-1.138	13.992	-4.213	-5.676	59.921	-12.917	1.318	-11.449	-0.644	10.673	-59.538	-20.154
134	134	0.70091	-2.095	3.074	-9.192	-1.036	14.757	-4.401	-5.807	60.517	-12.763	1.236	-11.076	-0.662	10.551	-59.116	-20.082
135	135	0.70618	-2.068	3.124	-9.191	-0.936	15.466	-4.568	-5.887	61.007	-12.518	1.105	-10.75	-0.736	10.381	-58.685	-19.95
136	136	0.71145	-2.038	3.149	-9.173	-0.848	16.114	-4.669	-5.875	61.41	-12.184	1.041	-10.442	-0.899	10.267	-58.197	-19.797
137	137	0.71672	-2.006	3.146	-9.137	-0.769	16.706	-4.745	-5.814	61.731	-11.759	1.033	-10.156	-1.152	10.202	-57.657	-19.635
138	138	0.72199	-1.964	3.121	-9.085	-0.693	17.245	-4.763	-5.664	61.973	-11.273	1.023	-9.893	-1.457	10.142	-57.09	-19.438
139	139	0.72726	-1.91	3.08	-9.019	-0.612	17.732	-4.703	-5.41	62.132	-10.758	0.971	-9.633	-1.794	10.049	-56.486	-19.207
140	140	0.73253	-1.857	3.032	-8.946	-0.535	18.183	-4.582	-5.093	62.204	-10.201	1.032	-9.339	-2.192	10.041	-55.753	-18.989
141	141	0.7378	-1.813	2.979	-8.872	-0.468	18.608	-4.407	-4.729	62.192	-9.622	1.172	-9.001	-2.609	10.09	-54.886	-18.77
142	142	0.74307	-1.766	2.922	-8.8	-0.399	19.009	-4.183	-4.323	62.088	-9.045	1.356	-8.667	-3.002	10.175	-53.936	-18.524
143	143	0.74834	-1.711	2.87	-8.729	-0.317	19.401	-3.936	-3.907	61.907	-8.469	1.605	-8.355	-3.388	10.318	-52.923	-18.268
144	144	0.75361	-1.648	2.835	-8.663	-0.217	19.793	-3.67	-3.481	61.652	-7.924	1.857	-8.057	-3.751	10.469	-51.863	-18.013
145	145	0.75888	-1.582	2.818	-8.604	-0.11	20.194	-3.376	-3.028	61.339	-7.393	2.063	-7.735	-4.086	10.58	-50.746	-17.74
146	146	0.76415	-1.513	2.819	-8.541	0.005	20.598	-3.066	-2.561	60.963	-6.877	2.214	-7.405	-4.384	10.636	-49.59	-17.431
147	147	0.76942	-1.449	2.834	-8.466	0.111	21.001	-2.74	-2.077	60.51	-6.414	2.291	-7.077	-4.609	10.624	-48.398	-17.09
148	148	0.77469	-1.389	2.868	-8.382	0.219	21.411	-2.412	-1.607	59.976	-6.027	2.365	-6.751	-4.765	10.6	-47.14	-16.751
149	149	0.77996	-1.337	2.924	-8.296	0.321	21.842	-2.093	-1.165	59.372	-5.68	2.566	-6.466	-4.91	10.692	-45.819	-16.45
150	150	0.78523	-1.286	2.996	-8.213	0.429	22.274	-1.731	-0.708	58.702	-5.431	2.879	-6.227	-5.023	10.894	-44.463	-16.188
151	151	0.7905	-1.253	3.087	-8.113	0.514	22.714	-1.37	-0.26	57.986	-5.281	3.168	-5.99	-5.075	11.072	-43.083	-15.952
152	152	0.79577	-1.219	3.187	-7.998	0.602	23.148	-1.039	0.15	57.224	-5.22	3.512	-5.74	-5.112	11.293	-41.646	-15.79
153	153	0.80104	-1.188	3.301	-7.871	0.685	23.579	-0.733	0.538	56.403	-5.234	3.861	-5.487	-5.163	11.518	-40.159	-15.718
154	154	0.80631	-1.157	3.419	-7.743	0.775	23.994	-0.412	0.906	55.502	-5.373	4.293	-5.26	-5.178	11.812	-38.614	-15.717
155	155	0.81158	-1.134	3.541	-7.607	0.865	24.396	-0.08	1.244	54.518	-5.65	4.809	-5.079	-5.14	12.172	-37.025	-15.776
156	156	0.81685	-1.116	3.667	-7.461	0.945	24.788	0.215	1.544	53.459	-6.039	5.262	-4.916	-5.052	12.473	-35.404	-15.902
157	157	0.82212	-1.105	3.796	-7.305	1.016	25.163	0.462	1.798	52.319	-6.521	5.669	-4.753	-4.926	12.73	-33.727	-16.099
158	158	0.82739	-1.099	3.92	-7.139	1.074	25.508	0.664	2.01	51.108	-7.087	6.105	-4.609	-4.779	13.017	-32.004	-16.373
159	159	0.83266	-1.102	4.027	-6.962	1.119	25.811	0.821	2.174	49.819	-7.746	6.509	-4.54	-4.582	13.285	-30.303	-16.698
160	160	0.83793	-1.105	4.12	-6.788	1.171	26.078	0.934	2.277	48.448	-8.459	6.829	-4.549	-4.346	13.477	-28.637	-17.042
161	161	0.8432	-1.103	4.205	-6.623	1.243	26.32	0.999	2.313	47.009	-9.198	7.104	-4.53	-4.084	13.612	-26.896	-17.409
162	162	0.84847	-1.101	4.282	-6.463	1.319	26.538	1.014	2.297	45.518	-9.968	7.359	-4.464	-3.789	13.716	-25.071	-17.81
163	163	0.85374	-1.104	4.344	-6.309	1.39	26.71	1.017	2.254	43.969	-10.794	7.599	-4.372	-3.429	13.794	-23.191	-18.218
164	164	0.85901	-1.121	4.389	-6.166	1.452	26.844	0.997	2.174	42.374	-11.599	7.789	-4.3	-3.056	13.826	-21.323	-18.611
165	165	0.86428	-1.143	4.426	-6.035	1.511	26.96	0.902	2.041	40.766	-12.298	7.867	-4.205	-2.722	13.748	-19.463	-18.996
166	166	0.86955	-1.177	4.456	-5.917	1.568	27.054	0.768	1.857	39.115	-12.919	7.956	-4.121	-2.408	13.668	-17.582	-19.37
167	167	0.87482	-1.207	4.477	-5.818	1.634	27.11	0.66	1.673	37.393	-13.543	8.064	-4.075	-2.082	13.607	-15.691	-19.728
168	168	0.88009	-1.245	4.498	-5.728	1.701	27.148	0.504	1.452	35.639	-14.073	8.049	-4.069	-1.736	13.44	-13.874	-20.011
169	169	0.88536	-1.289	4.521	-5.637	1.76	27.174	0.317	1.219	33.862	-14.502	7.972	-4.098	-1.446	13.226	-12.109	-20.277
170	170	0.89063	-1.334	4.553	-5.551	1.818	27.186	0.125	1.001	32.063	-14.804	7.788	-4.152	-1.202	12.928	-10.418	-20.464
171	171	0.8959	-1.384	4.583	-5.469	1.867	27.182	-0.128	0.777	30.235	-14.98	7.565	-4.26	-0.937	12.625	-8.788	-20.567
172	172	0.90117	-1.442	4.617	-5.392	1.906	27.159	-0.404	0.554	28.366	-15.013	7.371	-4.438	-0.715	12.372	-7.206	-20.608
173	173	0.90644	-1.508	4.659	-5.323	1.941	27.129	-0.695	0.332	26.476	-14.934	7.239	-4.65	-0.518	12.183	-5.639	-20.597
174	174	0.91171	-1.571	4.71	-5.254	1.981	27.104	-1.053	0.102	24.594	-14.733	7.024	-4.893	-0.301	11.933	-4.154	-20.503
175	175	0.91698	-1.627	4.767	-5.182	2.025	27.071	-1.428	-0.103	22.695	-14.497	6.739	-5.195	-0.048	11.65	-2.752	-20.35
176	176	0.92225	-1.685	4.83	-5.096	2.057	27.022	-1.805	-0.272	20.766	-14.254	6.474	-5.583	0.23	11.42	-1.418	-20.165
177	177	0.92752	-1.748	4.903	-4.996	2.081	26.971	-2.216	-0.425	18.83	-13.993	6.165	-6.025	0.524	11.175	-0.156	-19.974
178	178	0.93279	-1.812	4.982	-4.887	2.101	26.922	-2.666	-0.564	16.915	-13.694	5.846	-6.496	0.806	10.936	1.052	-19.787
179	179	0.93806	-1.873	5.062	-4.77	2.117	26.866	-3.096	-0.671	15.024	-13.448	5.612	-6.987	1.152	10.788	2.239	-19.574
180	180	0.94333	-1.935	5.145	-4.649	2.128	26.809	-3.533	-0.76	13.186	-13.257	5.497	-7.487	1.572	10.768	3.403	-19.359
181	181	0.9486	-2.001	5.225	-4.525	2.142	26.744	-3.962	-0.842	11.403	-13.161	5.453	-7.978	2.038	10.82	4.548	-19.189
182	182	0.95387	-2.067	5.294	-4.408	2.156	26.661	-4.328	-0.89	9.675	-13.182	5.371	-8.466	2.518	10.856	5.632	-19.064
183	183	0.95914	-2.127	5.352	-4.282	2.162	26.576	-4.694	-0.899	8.04	-13.27	5.222	-8.931	2.989	10.854	6.646	-18.999
184	184	0.96441	-2.186	5.402	-4.137	2.162	26.488	-5.06	-0.897	6.507	-13.422	5.105	-9.347	3.441	10.885	7.63	-19.001
185	185	0.96968	-2.235	5.438	-3.993	2.171	26.394	-5.403	-0.879	5.089	-13.604	4.983	-9.624	3.839	10.878	8.645	-19.064
186	186	0.97495	-2.266	5.457	-3.864	2.198	26.286	-5.696	-0.835	3.77	-13.848	4.822	-9.726	4.198	10.793	9.725	-19.191
187	187	0.98022	-2.273	5.459	-3.766	2.269	26.168	-5.962	-0.79	2.566	-14.127	4.616	-9.702	4.498	10.636	10.809	-19.402
188	188	0.98549	-2.269	5.458	-3.678	2.352	26.051	-6.14	-0.741	1.497	-14.476	4.498	-9.645	4.739	10.56	11.826	-19.66
189	189	0.99076	-2.267	5.444	-3.593	2.425	25.94	-6.262	-0.684	0.593	-14.868	4.394	-9.571	4.885	10.506	12.725	-19.997
190	190	0.99603	-2.272	5.418	-3.508	2.486	25.852	-6.36	-0.631	-0.101	-15.285	4.318	-9.456	4.93	10.48	13.501	-20.433
191	191	1.0013	-2.272	5.377	-3.435	2.552	25.784	-6.427	-0.587	-0.574	-15.737	4.17	-9.276	4.935	10.381	14.129	-20.909
192	192	1.00657	-2.27	5.332	-3.375	2.619	25.75	-6.468	-0.554	-0.808	-16.184	4.045	-9.034	4.899	10.295	14.618	-21.401
193	193	1.01184	-2.257	5.289	-3.337	2.718	25.758	-6.481	-0.558	-0.802	-16.595	3.946	-8.766	4.809	10.222	14.932	-21.886
194	194	1.01711	-2.232	5.248	-3.314	2.829	25.8	-6.471	-0.571	-0.576	-16.96	3.868	-8.503	4.661	10.185	15.053	-22.356
195	195	1.02238	-2.201	5.201	-3.297	2.933	25.852	-6.416	-0.576	-0.17	-17.306	3.881	-8.323	4.459	10.283	14.968	-22.804
196	196	1.02765	-2.169	5.152	-3.282	3.031	25.911	-6.34	-0.592	0.387	-17.596	4.045	-8.275	4.221	10.575	14.672	-23.198
197	197	1.03292	-2.132	5.104	-3.272	3.129	25.974	-6.257	-0.602	1.078	-17.762	4.21	-8.328	3.945	10.918	14.142	-23.481
198	198	1.03819	-2.085	5.054	-3.271	3.236	26.025	-6.194	-0.612	1.868	-17.77	4.317	-8.384	3.653	11.206	13.46	-23.627
199	199	1.04346	-2.035	5.002	-3.264	3.349	26.049	-6.149	-0.637	2.715	-17.646	4.387	-8.426	3.371	11.44	12.672	-23.632
200	200	1.04873	-1.992	4.949	-3.237	3.44	26.047	-6.112	-0.651	3.617	-17.391	4.417	-8.5	3.09	11.647	11.739	-23.479
201	201	1.054	-1.957	4.896	-3.185	3.499	26.013	-6.076	-0.663	4.543	-17.023	4.635	-8.686	2.838	12.053	10.698	-23.162
