# Supplementary material for: Gait phenotypes in paediatric hereditary spastic paraplegia revealed by dynamic time warping analysis and random forests
Source: PLoS One. 2018 Mar 8;13(3):e0192345. doi: 10.1371/journal.pone.0192345 (PMC5843164; doi:10.1371/journal.pone.0192345)
Supplement: S2 Data — (ZIP) [file pone.0192345.s009.zip › Healthy/Left.SR.HEALTHY20.2.csv]

	Epoch	Time	Pelvic.obliquity	Pelvic.tilt	Pelvic rotation	Hip.abd.add	Hip.flexion	Hip.rotation	Knee.abd.add	Knee.flexion	Knee.rotation	Ankle.abd.add	Ankle.flexion	Ankle.rotation	Forefoot.abd.add	Forefoot.flexion	Forefoot.rotation
1	1	0	-0.537	2.676	-10.554	2.5	26.337	-0.56	-1.78	5.493	-7.456	6.091	-6.14	4.181	5.324	13.566	-13.871
2	2	0.00487	-0.447	2.579	-10.472	2.652	26.244	-0.315	-1.864	6.365	-7.494	5.957	-6.251	4.317	5.36	12.537	-13.402
3	3	0.00974	-0.376	2.486	-10.375	2.777	26.132	-0.063	-1.939	7.261	-7.502	5.783	-6.399	4.448	5.362	11.409	-12.895
4	4	0.01461	-0.313	2.402	-10.262	2.888	25.992	0.193	-2.013	8.144	-7.46	5.563	-6.543	4.52	5.299	10.252	-12.378
5	5	0.01948	-0.271	2.334	-10.132	2.973	25.84	0.447	-2.078	8.96	-7.371	5.348	-6.745	4.511	5.233	9.075	-11.889
6	6	0.02435	-0.237	2.28	-9.995	3.047	25.678	0.744	-2.13	9.632	-7.257	5.134	-7.164	4.434	5.189	7.809	-11.397
7	7	0.02922	-0.214	2.243	-9.854	3.12	25.536	1.067	-2.181	10.146	-7.092	4.869	-7.858	4.285	5.119	6.427	-10.9
8	8	0.03409	-0.17	2.215	-9.705	3.213	25.421	1.413	-2.21	10.532	-6.848	4.39	-8.77	4.036	4.845	4.941	-10.379
9	9	0.03896	-0.094	2.198	-9.555	3.344	25.352	1.831	-2.234	10.883	-6.631	3.824	-9.716	3.721	4.438	3.484	-9.863
10	10	0.04383	0.047	2.179	-9.415	3.558	25.308	2.335	-2.271	11.298	-6.436	3.358	-10.502	3.257	4.03	2.183	-9.415
11	11	0.0487	0.265	2.151	-9.305	3.865	25.265	2.933	-2.306	11.848	-6.298	3.061	-11.038	2.675	3.696	1.05	-9.051
12	12	0.05357	0.555	2.112	-9.23	4.255	25.199	3.632	-2.328	12.567	-6.247	2.952	-11.355	2.047	3.48	0.002	-8.727
13	13	0.05844	0.889	2.061	-9.195	4.702	25.095	4.437	-2.334	13.439	-6.26	3.036	-11.542	1.341	3.405	-1.054	-8.465
14	14	0.06331	1.231	1.999	-9.19	5.16	24.96	5.301	-2.311	14.434	-6.284	3.3	-11.583	0.504	3.466	-2.068	-8.321
15	15	0.06818	1.561	1.926	-9.204	5.592	24.79	6.203	-2.23	15.456	-6.258	3.671	-11.379	-0.484	3.591	-2.869	-8.274
16	16	0.07305	1.859	1.849	-9.227	5.97	24.587	7.128	-2.084	16.407	-6.187	4.082	-10.923	-1.562	3.732	-3.371	-8.285
17	17	0.07792	2.108	1.771	-9.256	6.286	24.355	8.056	-1.891	17.215	-6.083	4.395	-10.377	-2.674	3.791	-3.684	-8.328
18	18	0.08279	2.303	1.688	-9.288	6.524	24.093	8.946	-1.662	17.86	-5.944	4.516	-9.928	-3.779	3.705	-3.99	-8.401
19	19	0.08766	2.444	1.601	-9.313	6.686	23.805	9.772	-1.418	18.369	-5.807	4.516	-9.631	-4.835	3.548	-4.359	-8.515
20	20	0.09253	2.541	1.514	-9.319	6.785	23.504	10.463	-1.19	18.813	-5.648	4.478	-9.357	-5.807	3.387	-4.711	-8.656
21	21	0.0974	2.607	1.427	-9.289	6.826	23.209	10.949	-0.99	19.255	-5.442	4.466	-8.975	-6.65	3.284	-4.959	-8.8
22	22	0.10227	2.663	1.34	-9.215	6.826	22.92	11.23	-0.815	19.711	-5.216	4.502	-8.467	-7.347	3.266	-5.095	-8.938
23	23	0.10714	2.735	1.247	-9.097	6.82	22.616	11.322	-0.672	20.157	-4.986	4.491	-7.897	-7.916	3.237	-5.179	-9.076
24	24	0.11201	2.858	1.142	-8.943	6.849	22.277	11.216	-0.584	20.563	-4.753	4.421	-7.338	-8.347	3.179	-5.266	-9.212
25	25	0.11688	3.052	1.027	-8.754	6.934	21.887	10.934	-0.554	20.896	-4.545	4.409	-6.807	-8.613	3.198	-5.337	-9.317
26	26	0.12175	3.308	0.91	-8.524	7.068	21.45	10.538	-0.562	21.136	-4.431	4.446	-6.299	-8.685	3.283	-5.377	-9.374
27	27	0.12662	3.59	0.808	-8.254	7.217	20.995	10.058	-0.597	21.295	-4.431	4.473	-5.8	-8.567	3.372	-5.384	-9.391
28	28	0.13149	3.845	0.726	-7.952	7.333	20.543	9.554	-0.638	21.389	-4.56	4.509	-5.314	-8.303	3.479	-5.365	-9.399
29	29	0.13636	4.047	0.655	-7.639	7.388	20.089	9.075	-0.669	21.417	-4.849	4.592	-4.871	-7.908	3.64	-5.335	-9.426
30	30	0.14123	4.191	0.595	-7.324	7.388	19.63	8.657	-0.684	21.382	-5.282	4.65	-4.474	-7.413	3.781	-5.314	-9.463
31	31	0.1461	4.289	0.54	-7.02	7.351	19.161	8.298	-0.683	21.297	-5.799	4.639	-4.146	-6.849	3.856	-5.343	-9.486
32	32	0.15097	4.354	0.496	-6.733	7.294	18.682	8.019	-0.67	21.173	-6.376	4.62	-3.841	-6.285	3.917	-5.375	-9.523
33	33	0.15584	4.377	0.456	-6.464	7.203	18.186	7.822	-0.641	21.013	-6.96	4.628	-3.543	-5.761	3.994	-5.395	-9.56
34	34	0.16071	4.353	0.422	-6.22	7.083	17.687	7.67	-0.62	20.838	-7.509	4.681	-3.223	-5.26	4.097	-5.382	-9.577
35	35	0.16558	4.279	0.396	-5.992	6.919	17.191	7.603	-0.584	20.651	-7.991	4.8	-2.94	-4.85	4.249	-5.389	-9.57
36	36	0.17045	4.171	0.38	-5.786	6.733	16.708	7.59	-0.541	20.463	-8.385	4.924	-2.64	-4.546	4.394	-5.377	-9.557
37	37	0.17532	4.059	0.373	-5.595	6.557	16.227	7.629	-0.496	20.26	-8.71	4.99	-2.334	-4.338	4.47	-5.358	-9.528
38	38	0.18019	3.954	0.372	-5.419	6.396	15.742	7.671	-0.458	20.046	-8.92	5.049	-2.011	-4.254	4.53	-5.318	-9.516
39	39	0.18506	3.855	0.368	-5.259	6.239	15.246	7.769	-0.384	19.822	-9.042	5.021	-1.737	-4.304	4.521	-5.338	-9.509
40	40	0.18993	3.758	0.365	-5.118	6.099	14.74	7.872	-0.327	19.602	-8.993	4.97	-1.464	-4.523	4.48	-5.375	-9.505
41	41	0.1948	3.645	0.366	-4.994	5.945	14.223	8.008	-0.272	19.365	-8.846	4.944	-1.178	-4.842	4.457	-5.394	-9.494
42	42	0.19967	3.525	0.376	-4.883	5.786	13.698	8.159	-0.215	19.106	-8.632	4.984	-0.874	-5.248	4.499	-5.375	-9.502
43	43	0.20454	3.403	0.388	-4.779	5.621	13.163	8.345	-0.153	18.815	-8.404	5.071	-0.585	-5.686	4.59	-5.343	-9.499
44	44	0.20941	3.294	0.4	-4.681	5.471	12.628	8.491	-0.1	18.511	-8.174	5.082	-0.288	-6.078	4.614	-5.303	-9.486
45	45	0.21428	3.197	0.409	-4.583	5.324	12.088	8.619	-0.046	18.2	-7.923	5.096	-0.006	-6.486	4.645	-5.273	-9.482
46	46	0.21915	3.107	0.419	-4.482	5.183	11.551	8.702	-0.005	17.884	-7.695	5.146	0.238	-6.853	4.716	-5.266	-9.5
47	47	0.22402	3.022	0.426	-4.382	5.039	11.003	8.788	0.051	17.544	-7.541	5.178	0.44	-7.159	4.783	-5.286	-9.528
48	48	0.22889	2.937	0.441	-4.289	4.887	10.461	8.839	0.114	17.179	-7.405	5.139	0.615	-7.415	4.793	-5.324	-9.564
49	49	0.23376	2.847	0.462	-4.207	4.732	9.918	8.877	0.163	16.79	-7.336	5.132	0.768	-7.581	4.832	-5.363	-9.598
50	50	0.23863	2.764	0.493	-4.139	4.59	9.384	8.87	0.182	16.391	-7.321	5.225	0.901	-7.648	4.956	-5.39	-9.641
51	51	0.2435	2.688	0.53	-4.088	4.452	8.849	8.868	0.208	15.964	-7.447	5.337	1.024	-7.573	5.103	-5.402	-9.694
52	52	0.24837	2.614	0.57	-4.052	4.313	8.319	8.847	0.242	15.52	-7.66	5.395	1.135	-7.383	5.208	-5.416	-9.749
53	53	0.25324	2.534	0.618	-4.028	4.174	7.799	8.806	0.264	15.067	-7.921	5.417	1.204	-7.126	5.274	-5.466	-9.815
54	54	0.25811	2.45	0.674	-4.011	4.029	7.289	8.764	0.289	14.609	-8.235	5.416	1.249	-6.813	5.321	-5.537	-9.885
55	55	0.26298	2.372	0.741	-4.003	3.892	6.797	8.698	0.314	14.158	-8.54	5.438	1.309	-6.485	5.391	-5.587	-9.959
56	56	0.26785	2.308	0.816	-4.012	3.773	6.319	8.632	0.338	13.715	-8.842	5.464	1.393	-6.157	5.463	-5.611	-10.042
57	57	0.27272	2.256	0.897	-4.045	3.669	5.855	8.582	0.366	13.284	-9.138	5.442	1.484	-5.83	5.491	-5.64	-10.126
58	58	0.27759	2.211	0.986	-4.094	3.578	5.407	8.529	0.391	12.871	-9.399	5.393	1.56	-5.521	5.491	-5.697	-10.209
59	59	0.28246	2.172	1.083	-4.151	3.5	4.977	8.454	0.397	12.486	-9.612	5.382	1.634	-5.237	5.52	-5.763	-10.293
60	60	0.28733	2.143	1.185	-4.218	3.435	4.567	8.375	0.4	12.134	-9.768	5.412	1.722	-5.002	5.584	-5.825	-10.382
61	61	0.2922	2.13	1.291	-4.301	3.385	4.175	8.329	0.42	11.811	-9.889	5.435	1.83	-4.827	5.647	-5.883	-10.479
62	62	0.29707	2.129	1.402	-4.399	3.352	3.805	8.297	0.446	11.523	-9.956	5.391	1.978	-4.706	5.645	-5.928	-10.574
63	63	0.30194	2.137	1.517	-4.502	3.33	3.447	8.254	0.466	11.264	-9.941	5.324	2.159	-4.643	5.613	-5.963	-10.657
64	64	0.30681	2.147	1.634	-4.602	3.312	3.1	8.221	0.48	11.03	-9.894	5.338	2.343	-4.617	5.652	-5.998	-10.735
65	65	0.31168	2.161	1.752	-4.705	3.294	2.771	8.178	0.497	10.834	-9.815	5.356	2.532	-4.617	5.695	-6.048	-10.82
66	66	0.31655	2.179	1.877	-4.809	3.279	2.466	8.127	0.521	10.673	-9.705	5.341	2.732	-4.642	5.706	-6.11	-10.907
67	67	0.32142	2.212	2.008	-4.907	3.286	2.176	8.096	0.542	10.535	-9.596	5.32	2.936	-4.691	5.709	-6.18	-10.989
68	68	0.32629	2.254	2.143	-4.992	3.304	1.894	8.065	0.56	10.412	-9.49	5.313	3.133	-4.751	5.723	-6.265	-11.073
69	69	0.33116	2.302	2.277	-5.064	3.323	1.622	8.025	0.58	10.312	-9.402	5.334	3.346	-4.784	5.757	-6.344	-11.146
70	70	0.33603	2.345	2.417	-5.127	3.338	1.366	7.96	0.588	10.236	-9.288	5.412	3.574	-4.828	5.834	-6.409	-11.218
71	71	0.3409	2.39	2.563	-5.18	3.357	1.126	7.913	0.596	10.172	-9.21	5.546	3.806	-4.884	5.961	-6.462	-11.311
72	72	0.34577	2.435	2.714	-5.234	3.383	0.898	7.879	0.6	10.122	-9.164	5.601	4.023	-4.924	6.009	-6.549	-11.407
73	73	0.35064	2.476	2.863	-5.292	3.411	0.681	7.844	0.597	10.105	-9.109	5.593	4.232	-4.944	5.994	-6.678	-11.474
74	74	0.35551	2.519	2.995	-5.363	3.442	0.454	7.839	0.592	10.111	-9.062	5.718	4.458	-4.975	6.105	-6.779	-11.546
75	75	0.36038	2.561	3.12	-5.437	3.479	0.232	7.839	0.58	10.153	-9.016	5.756	4.709	-5.027	6.125	-6.892	-11.636
76	76	0.36525	2.608	3.228	-5.514	3.523	0.002	7.854	0.579	10.221	-8.954	5.718	4.999	-5.091	6.079	-7	-11.709
77	77	0.37012	2.65	3.327	-5.579	3.567	-0.225	7.838	0.554	10.32	-8.826	5.753	5.278	-5.187	6.094	-7.123	-11.766
78	78	0.37499	2.687	3.404	-5.621	3.59	-0.47	7.85	0.549	10.42	-8.718	5.781	5.525	-5.316	6.107	-7.281	-11.829
79	79	0.37986	2.728	3.457	-5.651	3.616	-0.73	7.817	0.536	10.542	-8.605	5.838	5.77	-5.401	6.145	-7.448	-11.877
80	80	0.38473	2.772	3.487	-5.689	3.657	-0.999	7.804	0.499	10.704	-8.476	5.916	6.043	-5.512	6.188	-7.606	-11.918
81	81	0.3896	2.81	3.488	-5.734	3.691	-1.286	7.825	0.471	10.899	-8.385	5.96	6.299	-5.602	6.207	-7.813	-11.949
82	82	0.39447	2.834	3.47	-5.775	3.699	-1.569	7.834	0.455	11.145	-8.265	5.999	6.557	-5.683	6.221	-8.051	-11.954
83	83	0.39934	2.848	3.425	-5.803	3.689	-1.869	7.832	0.438	11.42	-8.127	6.088	6.82	-5.764	6.282	-8.299	-11.938
84	84	0.40421	2.859	3.355	-5.825	3.675	-2.182	7.833	0.419	11.719	-8.017	6.176	7.089	-5.815	6.334	-8.554	-11.911
85	85	0.40908	2.858	3.261	-5.825	3.654	-2.51	7.816	0.381	12.04	-7.927	6.226	7.34	-5.827	6.337	-8.851	-11.855
86	86	0.41395	2.834	3.151	-5.786	3.601	-2.838	7.792	0.349	12.388	-7.853	6.314	7.592	-5.837	6.368	-9.159	-11.782
87	87	0.41882	2.787	3.026	-5.711	3.522	-3.165	7.727	0.298	12.77	-7.781	6.539	7.851	-5.827	6.509	-9.46	-11.693
88	88	0.42369	2.711	2.882	-5.61	3.413	-3.495	7.631	0.237	13.184	-7.703	6.837	8.074	-5.79	6.714	-9.804	-11.574
89	89	0.42856	2.616	2.715	-5.493	3.29	-3.833	7.517	0.161	13.631	-7.652	7.183	8.217	-5.708	6.959	-10.242	-11.435
90	90	0.43343	2.511	2.532	-5.357	3.157	-4.172	7.398	0.078	14.114	-7.625	7.565	8.289	-5.608	7.232	-10.769	-11.284
91	91	0.4383	2.407	2.341	-5.206	3.025	-4.502	7.281	0.001	14.65	-7.613	7.973	8.311	-5.497	7.53	-11.38	-11.12
92	92	0.44317	2.303	2.146	-5.045	2.893	-4.815	7.146	-0.078	15.246	-7.586	8.419	8.276	-5.374	7.867	-12.087	-10.937
93	93	0.44804	2.193	1.949	-4.873	2.76	-5.109	7.002	-0.161	15.893	-7.572	8.896	8.182	-5.22	8.234	-12.882	-10.733
94	94	0.45291	2.083	1.755	-4.699	2.632	-5.381	6.849	-0.248	16.583	-7.573	9.372	8.042	-5.032	8.597	-13.751	-10.513
95	95	0.45778	1.984	1.573	-4.534	2.519	-5.621	6.699	-0.345	17.315	-7.569	9.901	7.877	-4.84	9.006	-14.66	-10.291
96	96	0.46265	1.908	1.404	-4.39	2.437	-5.828	6.559	-0.456	18.095	-7.553	10.479	7.669	-4.648	9.461	-15.631	-10.069
97	97	0.46752	1.86	1.25	-4.272	2.385	-5.997	6.421	-0.572	18.934	-7.534	11.025	7.405	-4.413	9.889	-16.704	-9.824
98	98	0.47239	1.834	1.109	-4.182	2.352	-6.129	6.3	-0.676	19.834	-7.527	11.463	7.105	-4.119	10.223	-17.878	-9.544
99	99	0.47726	1.824	0.984	-4.123	2.333	-6.221	6.2	-0.768	20.783	-7.547	11.735	6.765	-3.774	10.406	-19.149	-9.249
100	100	0.48213	1.831	0.885	-4.102	2.335	-6.255	6.105	-0.862	21.788	-7.565	11.825	6.377	-3.391	10.424	-20.522	-8.944
101	101	0.487	1.854	0.823	-4.119	2.36	-6.206	6.001	-0.962	22.867	-7.539	11.751	5.922	-2.986	10.306	-22.018	-8.612
102	102	0.49187	1.884	0.804	-4.171	2.401	-6.057	5.879	-1.066	24.026	-7.467	11.502	5.375	-2.566	10.046	-23.655	-8.266
103	103	0.49674	1.909	0.823	-4.249	2.446	-5.812	5.743	-1.171	25.251	-7.385	11.092	4.737	-2.138	9.657	-25.407	-7.933
104	104	0.50161	1.906	0.87	-4.341	2.468	-5.487	5.613	-1.263	26.513	-7.34	10.556	4.018	-1.712	9.171	-27.232	-7.642
105	105	0.50648	1.859	0.934	-4.438	2.447	-5.1	5.476	-1.327	27.814	-7.294	9.773	3.239	-1.325	8.48	-29.133	-7.393
106	106	0.51135	1.761	1.011	-4.521	2.372	-4.651	5.285	-1.374	29.156	-7.238	8.756	2.405	-0.968	7.598	-31.103	-7.196
107	107	0.51622	1.609	1.094	-4.572	2.236	-4.152	5.025	-1.407	30.535	-7.198	7.645	1.519	-0.645	6.657	-33.119	-7.082
108	108	0.52109	1.403	1.178	-4.586	2.039	-3.605	4.702	-1.423	31.955	-7.184	6.484	0.628	-0.383	5.703	-35.132	-7.074
109	109	0.52596	1.141	1.259	-4.565	1.783	-3.011	4.288	-1.443	33.419	-7.178	5.31	-0.278	-0.187	4.775	-37.148	-7.185
110	110	0.53083	0.828	1.343	-4.496	1.471	-2.375	3.821	-1.455	34.904	-7.215	4.237	-1.228	-0.056	3.987	-39.178	-7.401
111	111	0.5357	0.496	1.424	-4.371	1.131	-1.712	3.305	-1.458	36.387	-7.3	3.314	-2.248	0.02	3.384	-41.228	-7.711
112	112	0.54057	0.166	1.503	-4.194	0.784	-1.037	2.745	-1.464	37.854	-7.454	2.565	-3.303	0.039	2.984	-43.259	-8.135
113	113	0.54544	-0.135	1.578	-3.992	0.462	-0.348	2.154	-1.487	39.304	-7.698	1.979	-4.36	0.038	2.775	-45.231	-8.66
114	114	0.55031	-0.397	1.654	-3.79	0.176	0.361	1.546	-1.55	40.73	-8.034	1.609	-5.45	0.046	2.807	-47.155	-9.267
115	115	0.55518	-0.621	1.724	-3.599	-0.071	1.086	0.981	-1.61	42.135	-8.433	1.225	-6.636	0.04	2.872	-49.131	-9.902
116	116	0.56005	-0.808	1.775	-3.424	-0.283	1.811	0.403	-1.713	43.533	-8.858	0.888	-7.932	0.042	3.033	-51.18	-10.55
117	117	0.56492	-0.962	1.798	-3.257	-0.462	2.521	-0.166	-1.852	44.913	-9.327	0.674	-9.331	0.076	3.353	-53.272	-11.174
118	118	0.56979	-1.088	1.8	-3.11	-0.608	3.216	-0.738	-2.056	46.276	-9.768	0.546	-10.692	0.13	3.752	-55.282	-11.737
119	119	0.57466	-1.179	1.781	-3.014	-0.706	3.904	-1.262	-2.3	47.625	-10.208	0.335	-11.797	0.249	4.025	-57.03	-12.214
120	120	0.57953	-1.254	1.75	-2.964	-0.781	4.579	-1.696	-2.55	48.939	-10.644	0.171	-12.464	0.422	4.235	-58.305	-12.608
121	121	0.5844	-1.331	1.7	-2.958	-0.854	5.241	-2.076	-2.826	50.236	-11.021	0.006	-12.662	0.632	4.309	-59.105	-12.92
122	122	0.58927	-1.443	1.641	-2.989	-0.961	5.895	-2.384	-3.108	51.517	-11.333	-0.067	-12.504	0.842	4.348	-59.527	-13.172
123	123	0.59414	-1.591	1.579	-3.064	-1.102	6.556	-2.644	-3.411	52.793	-11.555	-0.007	-12.14	1.046	4.43	-59.714	-13.354
124	124	0.59901	-1.774	1.532	-3.175	-1.265	7.234	-2.838	-3.716	54.02	-11.691	0.133	-11.668	1.234	4.524	-59.733	-13.454
125	125	0.60388	-1.971	1.503	-3.306	-1.428	7.925	-2.948	-3.987	55.14	-11.751	0.274	-11.173	1.4	4.578	-59.638	-13.465
126	126	0.60875	-2.167	1.491	-3.456	-1.578	8.632	-3.013	-4.248	56.148	-11.691	0.422	-10.668	1.498	4.6	-59.429	-13.412
127	127	0.61362	-2.337	1.484	-3.624	-1.683	9.343	-3.02	-4.49	57.043	-11.552	0.591	-10.154	1.526	4.61	-59.097	-13.325
128	128	0.61849	-2.457	1.464	-3.803	-1.719	10.034	-2.961	-4.692	57.832	-11.369	0.798	-9.629	1.49	4.633	-58.647	-13.221
129	129	0.62336	-2.504	1.423	-3.98	-1.664	10.688	-2.875	-4.859	58.523	-11.151	0.982	-9.098	1.421	4.628	-58.11	-13.082
130	130	0.62823	-2.478	1.373	-4.144	-1.523	11.305	-2.766	-4.979	59.121	-10.899	1.21	-8.578	1.315	4.669	-57.503	-12.911
131	131	0.6331	-2.401	1.329	-4.291	-1.322	11.896	-2.621	-5.038	59.631	-10.612	1.471	-8.061	1.149	4.742	-56.829	-12.729
132	132	0.63797	-2.3	1.298	-4.411	-1.099	12.471	-2.483	-5.055	60.054	-10.284	1.706	-7.528	0.922	4.8	-56.082	-12.557
133	133	0.64284	-2.2	1.282	-4.502	-0.888	13.036	-2.365	-5.04	60.391	-9.925	1.933	-6.978	0.67	4.864	-55.259	-12.384
134	134	0.64771	-2.111	1.279	-4.562	-0.698	13.585	-2.248	-4.983	60.633	-9.549	2.18	-6.431	0.423	4.963	-54.365	-12.189
135	135	0.65258	-2.026	1.29	-4.593	-0.521	14.125	-2.121	-4.874	60.783	-9.149	2.416	-5.909	0.149	5.073	-53.429	-11.983
136	136	0.65745	-1.936	1.313	-4.6	-0.346	14.657	-2.004	-4.738	60.842	-8.731	2.631	-5.428	-0.168	5.185	-52.464	-11.801
137	137	0.66232	-1.843	1.346	-4.585	-0.173	15.181	-1.898	-4.582	60.814	-8.328	2.814	-4.985	-0.485	5.287	-51.471	-11.634
138	138	0.66719	-1.758	1.388	-4.555	-0.014	15.701	-1.791	-4.4	60.713	-7.952	2.903	-4.568	-0.763	5.321	-50.462	-11.452
139	139	0.67206	-1.684	1.439	-4.508	0.123	16.221	-1.696	-4.199	60.549	-7.595	2.876	-4.166	-1.01	5.262	-49.436	-11.264
140	140	0.67693	-1.616	1.502	-4.437	0.243	16.746	-1.609	-3.975	60.325	-7.26	2.787	-3.777	-1.248	5.158	-48.38	-11.088
141	141	0.6818	-1.548	1.574	-4.346	0.351	17.272	-1.521	-3.735	60.039	-6.96	2.732	-3.44	-1.465	5.098	-47.313	-10.924
142	142	0.68667	-1.477	1.648	-4.249	0.459	17.792	-1.431	-3.502	59.689	-6.719	2.766	-3.198	-1.634	5.132	-46.267	-10.766
143	143	0.69154	-1.405	1.718	-4.157	0.566	18.292	-1.332	-3.272	59.262	-6.537	2.852	-3.043	-1.735	5.224	-45.236	-10.601
144	144	0.69641	-1.328	1.782	-4.065	0.671	18.77	-1.19	-3.009	58.767	-6.423	2.954	-2.935	-1.774	5.336	-44.197	-10.422
145	145	0.70128	-1.238	1.843	-3.98	0.79	19.231	-1.016	-2.731	58.222	-6.397	3.059	-2.828	-1.727	5.445	-43.123	-10.229
146	146	0.70615	-1.137	1.899	-3.893	0.912	19.675	-0.824	-2.446	57.655	-6.461	3.272	-2.702	-1.61	5.65	-42.003	-10.045
147	147	0.71102	-1.023	1.949	-3.82	1.046	20.095	-0.604	-2.157	57.053	-6.609	3.626	-2.591	-1.431	5.986	-40.853	-9.873
148	148	0.71589	-0.914	1.993	-3.745	1.166	20.488	-0.365	-1.86	56.379	-6.822	4.066	-2.514	-1.209	6.405	-39.677	-9.717
149	149	0.72076	-0.812	2.04	-3.668	1.268	20.868	-0.116	-1.557	55.645	-7.114	4.602	-2.467	-0.955	6.922	-38.469	-9.606
150	150	0.72563	-0.723	2.085	-3.577	1.343	21.225	0.165	-1.235	54.845	-7.466	5.316	-2.439	-0.699	7.602	-37.207	-9.536
151	151	0.7305	-0.645	2.133	-3.48	1.395	21.572	0.448	-0.92	53.996	-7.881	6.231	-2.379	-0.44	8.467	-35.842	-9.531
152	152	0.73537	-0.571	2.179	-3.395	1.443	21.899	0.75	-0.605	53.083	-8.356	7.27	-2.321	-0.196	9.453	-34.403	-9.599
153	153	0.74024	-0.508	2.226	-3.318	1.483	22.216	1.039	-0.312	52.1	-8.874	8.346	-2.284	0.005	10.482	-32.907	-9.761
154	154	0.74511	-0.454	2.271	-3.241	1.5	22.513	1.321	-0.01	51.062	-9.403	9.434	-2.26	0.123	11.538	-31.363	-10.032
155	155	0.74998	-0.418	2.321	-3.154	1.499	22.802	1.593	0.279	49.962	-9.973	10.482	-2.204	0.179	12.546	-29.719	-10.404
156	156	0.75485	-0.393	2.368	-3.068	1.484	23.077	1.817	0.535	48.817	-10.546	11.457	-2.092	0.195	13.481	-27.975	-10.854
157	157	0.75972	-0.37	2.407	-2.994	1.474	23.329	2.035	0.792	47.631	-11.107	12.26	-1.878	0.132	14.244	-26.11	-11.372
158	158	0.76459	-0.371	2.44	-2.911	1.433	23.555	2.224	1.033	46.382	-11.641	12.951	-1.618	0.025	14.89	-24.16	-11.924
159	159	0.76946	-0.37	2.471	-2.829	1.396	23.764	2.406	1.271	45.067	-12.182	13.534	-1.352	-0.148	15.431	-22.15	-12.547
160	160	0.77433	-0.384	2.503	-2.732	1.335	23.958	2.545	1.48	43.686	-12.713	14.051	-1.151	-0.362	15.914	-20.145	-13.219
161	161	0.7792	-0.395	2.532	-2.641	1.284	24.141	2.619	1.646	42.254	-13.206	14.37	-1.026	-0.591	16.228	-18.207	-13.898
162	162	0.78407	-0.415	2.558	-2.549	1.227	24.309	2.63	1.775	40.793	-13.634	14.375	-0.944	-0.804	16.26	-16.376	-14.517
163	163	0.78894	-0.435	2.584	-2.477	1.191	24.465	2.598	1.855	39.297	-14.016	14.171	-0.854	-0.995	16.091	-14.579	-15.087
164	164	0.79381	-0.454	2.611	-2.42	1.16	24.608	2.54	1.913	37.78	-14.365	13.856	-0.769	-1.122	15.821	-12.83	-15.581
165	165	0.79868	-0.477	2.645	-2.367	1.136	24.744	2.414	1.9	36.227	-14.656	13.524	-0.742	-1.182	15.534	-11.138	-15.998
166	166	0.80355	-0.507	2.682	-2.308	1.105	24.877	2.208	1.827	34.646	-14.845	13.199	-0.815	-1.235	15.264	-9.534	-16.367
167	167	0.80842	-0.542	2.722	-2.252	1.074	24.999	1.964	1.724	33.038	-14.95	12.853	-0.961	-1.282	14.985	-8.008	-16.68
168	168	0.81329	-0.571	2.766	-2.214	1.065	25.117	1.672	1.571	31.417	-15.015	12.43	-1.152	-1.228	14.632	-6.565	-16.895
169	169	0.81816	-0.596	2.818	-2.191	1.081	25.238	1.3	1.352	29.812	-15.002	11.907	-1.382	-1.098	14.182	-5.224	-17.028
170	170	0.82303	-0.617	2.875	-2.169	1.104	25.364	0.833	1.094	28.216	-14.9	11.32	-1.66	-0.926	13.68	-3.97	-17.113
171	171	0.8279	-0.639	2.937	-2.141	1.13	25.486	0.271	0.802	26.614	-14.72	10.737	-2.001	-0.722	13.195	-2.782	-17.181
172	172	0.83277	-0.658	3.002	-2.112	1.166	25.598	-0.364	0.479	24.993	-14.491	10.248	-2.453	-0.48	12.814	-1.672	-17.24
173	173	0.83764	-0.673	3.072	-2.086	1.214	25.703	-1.051	0.139	23.357	-14.227	9.875	-3.034	-0.212	12.567	-0.65	-17.303
174	174	0.84251	-0.687	3.143	-2.058	1.263	25.801	-1.791	-0.197	21.709	-13.931	9.578	-3.691	0.085	12.413	0.321	-17.371
175	175	0.84738	-0.698	3.215	-2.022	1.315	25.892	-2.589	-0.523	20.059	-13.632	9.276	-4.346	0.424	12.258	1.289	-17.455
176	176	0.85225	-0.705	3.289	-1.981	1.373	25.971	-3.396	-0.813	18.412	-13.373	8.911	-4.986	0.795	12.054	2.238	-17.561
177	177	0.85712	-0.709	3.364	-1.938	1.432	26.041	-4.192	-1.046	16.78	-13.166	8.498	-5.637	1.205	11.833	3.139	-17.676
178	178	0.86199	-0.717	3.44	-1.89	1.488	26.104	-5.008	-1.243	15.174	-13.001	8.096	-6.308	1.686	11.652	3.991	-17.784
179	179	0.86686	-0.726	3.509	-1.827	1.532	26.146	-5.813	-1.393	13.595	-12.886	7.77	-6.982	2.218	11.564	4.825	-17.885
180	180	0.87173	-0.729	3.566	-1.753	1.569	26.162	-6.571	-1.472	12.059	-12.844	7.502	-7.615	2.755	11.548	5.669	-18.004
181	181	0.8766	-0.724	3.61	-1.675	1.614	26.153	-7.257	-1.504	10.58	-12.908	7.242	-8.201	3.303	11.549	6.502	-18.144
182	182	0.88147	-0.718	3.641	-1.594	1.671	26.129	-7.873	-1.517	9.173	-13.046	6.988	-8.713	3.863	11.54	7.335	-18.273
183	183	0.88634	-0.709	3.657	-1.512	1.73	26.077	-8.38	-1.49	7.838	-13.261	6.766	-9.219	4.418	11.577	8.102	-18.373
184	184	0.89121	-0.7	3.662	-1.42	1.782	26.003	-8.823	-1.434	6.578	-13.537	6.659	-9.714	4.976	11.738	8.834	-18.46
185	185	0.89608	-0.693	3.653	-1.32	1.832	25.905	-9.184	-1.363	5.395	-13.886	6.622	-10.114	5.526	11.942	9.597	-18.549
186	186	0.90095	-0.694	3.64	-1.218	1.876	25.804	-9.441	-1.282	4.309	-14.308	6.621	-10.359	6.048	12.127	10.422	-18.641
187	187	0.90582	-0.695	3.618	-1.123	1.921	25.7	-9.605	-1.19	3.333	-14.737	6.611	-10.478	6.504	12.258	11.253	-18.723
188	188	0.91069	-0.681	3.587	-1.049	1.997	25.596	-9.726	-1.106	2.482	-15.168	6.566	-10.584	6.952	12.367	11.965	-18.774
189	189	0.91556	-0.647	3.542	-0.99	2.106	25.483	-9.784	-1.035	1.757	-15.577	6.507	-10.674	7.351	12.458	12.557	-18.785
190	190	0.92043	-0.608	3.493	-0.939	2.226	25.392	-9.797	-0.977	1.214	-15.935	6.437	-10.744	7.642	12.538	13.003	-18.804
191	191	0.9253	-0.564	3.439	-0.9	2.361	25.331	-9.772	-0.946	0.861	-16.262	6.382	-10.785	7.842	12.621	13.322	-18.849
192	192	0.93017	-0.522	3.386	-0.872	2.484	25.298	-9.692	-0.907	0.698	-16.521	6.386	-10.884	7.992	12.796	13.432	-18.817
193	193	0.93504	-0.491	3.332	-0.843	2.59	25.288	-9.56	-0.879	0.708	-16.689	6.49	-10.988	8.046	13.058	13.402	-18.74
194	194	0.93991	-0.463	3.282	-0.827	2.695	25.309	-9.408	-0.86	0.908	-16.772	6.629	-11.04	8.016	13.336	13.26	-18.649
195	195	0.94478	-0.433	3.238	-0.83	2.812	25.347	-9.169	-0.837	1.264	-16.788	6.711	-11.008	7.862	13.525	13.015	-18.533
196	196	0.94965	-0.381	3.199	-0.868	2.972	25.389	-8.888	-0.829	1.754	-16.657	6.859	-10.986	7.619	13.767	12.625	-18.332
197	197	0.95452	-0.315	3.164	-0.923	3.152	25.438	-8.574	-0.825	2.383	-16.356	7.026	-10.984	7.266	14.018	12.06	-18.033
198	198	0.95939	-0.247	3.131	-0.97	3.333	25.487	-8.293	-0.829	3.116	-15.906	7.172	-10.979	6.893	14.234	11.356	-17.615
199	199	0.96426	-0.178	3.102	-1.005	3.513	25.52	-7.939	-0.832	3.91	-15.388	7.286	-10.925	6.496	14.376	10.577	-17.061
200	200	0.96913	-0.108	3.082	-1.03	3.69	25.531	-7.543	-0.836	4.723	-14.831	7.447	-10.961	6.096	14.573	9.658	-16.408
201	201	0.974	-0.039	3.071	-1.046	3.856	25.519	-7.11	-0.819	5.55	-14.219	7.628	-11.177	5.686	14.837	8.506	-15.638
