# Supplementary material for: Gait phenotypes in paediatric hereditary spastic paraplegia revealed by dynamic time warping analysis and random forests
Source: PLoS One. 2018 Mar 8;13(3):e0192345. doi: 10.1371/journal.pone.0192345 (PMC5843164; doi:10.1371/journal.pone.0192345)
Supplement: S2 Data — (ZIP) [file pone.0192345.s009.zip › Healthy/Left.SR.HEALTHY20.3.csv]

	Epoch	Time	Pelvic.obliquity	Pelvic.tilt	Pelvic rotation	Hip.abd.add	Hip.flexion	Hip.rotation	Knee.abd.add	Knee.flexion	Knee.rotation	Ankle.abd.add	Ankle.flexion	Ankle.rotation	Forefoot.abd.add	Forefoot.flexion	Forefoot.rotation
1	1	0	-0.949	6.3	-6.876	2.355	30.614	1.349	-1.499	8.412	-2.652	7.893	-4.467	-3.049	7.265	12.919	-10.896
2	2	0.0051	-0.894	6.135	-6.674	2.383	30.42	1.175	-1.555	9.21	-1.976	7.815	-4.397	-3.446	7.246	12.103	-10.566
3	3	0.0102	-0.859	5.991	-6.425	2.369	30.193	0.985	-1.624	9.94	-1.213	7.797	-4.416	-3.889	7.272	11.213	-10.18
4	4	0.0153	-0.825	5.872	-6.135	2.343	29.933	0.837	-1.697	10.573	-0.467	7.723	-4.742	-4.359	7.246	10.039	-9.762
5	5	0.0204	-0.766	5.766	-5.835	2.346	29.647	0.725	-1.777	11.136	0.272	7.583	-5.565	-4.844	7.163	8.392	-9.309
6	6	0.0255	-0.689	5.675	-5.528	2.377	29.376	0.698	-1.864	11.67	0.96	7.37	-6.794	-5.34	6.979	6.355	-8.816
7	7	0.0306	-0.595	5.595	-5.223	2.445	29.153	0.752	-1.972	12.257	1.577	7.138	-8.121	-5.809	6.707	4.201	-8.279
8	8	0.0357	-0.463	5.527	-4.931	2.571	28.993	0.952	-2.072	12.944	2.057	6.947	-9.221	-6.28	6.399	2.241	-7.73
9	9	0.0408	-0.268	5.466	-4.664	2.781	28.876	1.32	-2.152	13.718	2.344	6.842	-9.912	-6.798	6.12	0.675	-7.247
10	10	0.0459	-0.001	5.396	-4.44	3.089	28.754	1.848	-2.198	14.536	2.438	6.803	-10.103	-7.391	5.877	-0.394	-6.874
11	11	0.051	0.319	5.313	-4.271	3.476	28.596	2.538	-2.205	15.377	2.398	6.8	-9.925	-8.073	5.658	-1.111	-6.59
12	12	0.0561	0.669	5.207	-4.157	3.916	28.377	3.38	-2.165	16.232	2.22	6.824	-9.607	-8.804	5.468	-1.715	-6.382
13	13	0.0612	1.02	5.087	-4.082	4.365	28.092	4.353	-2.059	17.049	1.929	6.791	-9.33	-9.591	5.234	-2.364	-6.259
14	14	0.0663	1.343	4.96	-4.026	4.781	27.751	5.41	-1.895	17.794	1.623	6.751	-9.083	-10.467	4.994	-3.011	-6.205
15	15	0.0714	1.628	4.836	-3.983	5.151	27.368	6.525	-1.679	18.435	1.308	6.727	-8.814	-11.393	4.783	-3.568	-6.197
16	16	0.0765	1.862	4.708	-3.941	5.456	26.955	7.659	-1.422	18.973	0.981	6.697	-8.522	-12.325	4.589	-4.03	-6.227
17	17	0.0816	2.042	4.576	-3.889	5.687	26.524	8.71	-1.15	19.433	0.726	6.604	-8.239	-13.274	4.358	-4.449	-6.306
18	18	0.0867	2.166	4.44	-3.808	5.843	26.083	9.635	-0.891	19.844	0.56	6.45	-7.939	-14.224	4.089	-4.825	-6.422
19	19	0.0918	2.241	4.308	-3.685	5.926	25.651	10.348	-0.666	20.25	0.517	6.269	-7.527	-15.126	3.835	-5.096	-6.553
20	20	0.0969	2.275	4.183	-3.515	5.94	25.243	10.793	-0.478	20.681	0.638	6.025	-6.953	-15.951	3.582	-5.242	-6.668
21	21	0.102	2.284	4.067	-3.295	5.904	24.855	10.97	-0.347	21.125	0.91	5.789	-6.243	-16.69	3.391	-5.272	-6.76
22	22	0.1071	2.304	3.954	-3.022	5.859	24.46	10.919	-0.273	21.544	1.254	5.579	-5.491	-17.313	3.261	-5.258	-6.825
23	23	0.1122	2.379	3.837	-2.697	5.852	24.036	10.671	-0.258	21.914	1.635	5.349	-4.737	-17.81	3.134	-5.23	-6.844
24	24	0.1173	2.52	3.715	-2.325	5.898	23.577	10.249	-0.297	22.208	2.019	5.153	-4.039	-18.172	3.053	-5.22	-6.82
25	25	0.1224	2.704	3.607	-1.917	5.971	23.099	9.691	-0.367	22.405	2.317	4.989	-3.415	-18.348	3.02	-5.226	-6.777
26	26	0.1275	2.886	3.529	-1.478	6.026	22.619	9.049	-0.448	22.504	2.511	4.819	-2.865	-18.362	2.994	-5.251	-6.737
27	27	0.1326	3.033	3.473	-1.022	6.037	22.134	8.373	-0.528	22.533	2.603	4.662	-2.372	-18.257	2.988	-5.294	-6.713
28	28	0.1377	3.129	3.423	-0.573	5.996	21.631	7.716	-0.594	22.505	2.586	4.522	-1.931	-18.053	3.002	-5.354	-6.716
29	29	0.1428	3.175	3.372	-0.15	5.905	21.1	7.139	-0.617	22.413	2.424	4.345	-1.521	-17.751	2.991	-5.412	-6.738
30	30	0.1479	3.188	3.337	0.23	5.79	20.559	6.648	-0.608	22.26	2.166	4.143	-1.132	-17.376	2.961	-5.454	-6.758
31	31	0.153	3.18	3.325	0.557	5.677	20.019	6.243	-0.591	22.055	1.876	3.98	-0.761	-16.988	2.959	-5.474	-6.773
32	32	0.1581	3.154	3.331	0.818	5.581	19.481	5.921	-0.584	21.818	1.586	3.833	-0.417	-16.619	2.961	-5.489	-6.789
33	33	0.1632	3.093	3.351	1.018	5.475	18.955	5.663	-0.581	21.566	1.317	3.72	-0.09	-16.257	2.985	-5.499	-6.798
34	34	0.1683	2.997	3.395	1.158	5.347	18.461	5.463	-0.567	21.319	1.08	3.648	0.207	-15.926	3.044	-5.521	-6.816
35	35	0.1734	2.881	3.464	1.244	5.219	17.997	5.355	-0.541	21.073	0.881	3.531	0.475	-15.694	3.05	-5.566	-6.86
36	36	0.1785	2.765	3.543	1.27	5.117	17.543	5.337	-0.508	20.836	0.767	3.397	0.741	-15.588	3.038	-5.617	-6.912
37	37	0.1836	2.651	3.614	1.241	5.037	17.085	5.341	-0.498	20.619	0.784	3.366	1.007	-15.582	3.116	-5.666	-6.957
38	38	0.1887	2.537	3.683	1.164	4.968	16.623	5.409	-0.49	20.408	0.85	3.38	1.282	-15.614	3.231	-5.706	-6.978
39	39	0.1938	2.421	3.754	1.049	4.907	16.162	5.516	-0.48	20.198	1.01	3.357	1.587	-15.726	3.317	-5.72	-6.978
40	40	0.1989	2.318	3.824	0.901	4.871	15.7	5.637	-0.484	19.988	1.261	3.332	1.937	-15.929	3.407	-5.687	-6.993
41	41	0.204	2.23	3.888	0.724	4.861	15.237	5.762	-0.508	19.778	1.554	3.386	2.261	-16.179	3.568	-5.661	-7.03
42	42	0.2091	2.16	3.946	0.52	4.876	14.774	5.9	-0.535	19.575	1.843	3.381	2.501	-16.42	3.661	-5.725	-7.069
43	43	0.2142	2.089	4.002	0.309	4.881	14.311	6.05	-0.551	19.368	2.12	3.388	2.694	-16.641	3.76	-5.829	-7.098
44	44	0.2193	2.013	4.044	0.095	4.872	13.841	6.167	-0.572	19.156	2.427	3.398	2.927	-16.869	3.872	-5.884	-7.141
45	45	0.2244	1.925	4.07	-0.109	4.837	13.353	6.248	-0.588	18.929	2.681	3.382	3.219	-17.009	3.972	-5.87	-7.184
46	46	0.2295	1.831	4.093	-0.308	4.781	12.869	6.278	-0.608	18.701	2.895	3.38	3.52	-17.063	4.084	-5.842	-7.227
47	47	0.2346	1.733	4.114	-0.505	4.713	12.388	6.311	-0.62	18.474	3.038	3.356	3.768	-17.046	4.162	-5.864	-7.27
48	48	0.2397	1.638	4.138	-0.705	4.645	11.908	6.345	-0.622	18.235	3.114	3.285	3.95	-16.976	4.186	-5.946	-7.325
49	49	0.2448	1.551	4.159	-0.895	4.573	11.426	6.334	-0.622	17.99	3.242	3.218	4.117	-16.956	4.218	-6.039	-7.415
50	50	0.2499	1.488	4.181	-1.069	4.512	10.941	6.302	-0.615	17.717	3.259	3.235	4.282	-16.828	4.325	-6.098	-7.51
51	51	0.255	1.442	4.211	-1.219	4.465	10.464	6.231	-0.626	17.441	3.242	3.241	4.473	-16.627	4.41	-6.13	-7.577
52	52	0.2601	1.405	4.252	-1.36	4.43	9.997	6.196	-0.63	17.16	3.182	3.204	4.67	-16.425	4.45	-6.159	-7.641
53	53	0.2652	1.379	4.306	-1.494	4.394	9.54	6.165	-0.617	16.871	3.091	3.232	4.861	-16.205	4.553	-6.18	-7.706
54	54	0.2703	1.366	4.376	-1.618	4.364	9.104	6.138	-0.588	16.583	2.992	3.212	5.029	-15.994	4.611	-6.229	-7.775
55	55	0.2754	1.362	4.456	-1.727	4.337	8.685	6.112	-0.548	16.315	2.882	3.205	5.197	-15.799	4.68	-6.288	-7.855
56	56	0.2805	1.368	4.549	-1.832	4.32	8.285	6.133	-0.5	16.063	2.792	3.189	5.375	-15.677	4.741	-6.348	-7.937
57	57	0.2856	1.4	4.648	-1.931	4.329	7.897	6.142	-0.455	15.828	2.753	3.19	5.57	-15.599	4.82	-6.401	-8.015
58	58	0.2907	1.46	4.757	-2.028	4.371	7.518	6.193	-0.404	15.583	2.676	3.204	5.757	-15.525	4.911	-6.448	-8.089
59	59	0.2958	1.532	4.874	-2.107	4.426	7.15	6.255	-0.355	15.355	2.616	3.19	5.946	-15.49	4.97	-6.512	-8.152
60	60	0.3009	1.61	4.997	-2.175	4.49	6.79	6.372	-0.299	15.134	2.482	3.146	6.144	-15.444	4.994	-6.576	-8.213
61	61	0.306	1.695	5.118	-2.229	4.554	6.433	6.5	-0.23	14.931	2.379	3.107	6.375	-15.456	5.033	-6.62	-8.281
62	62	0.3111	1.792	5.242	-2.285	4.62	6.083	6.641	-0.146	14.73	2.264	3.133	6.604	-15.465	5.138	-6.656	-8.35
63	63	0.3162	1.896	5.365	-2.342	4.691	5.733	6.802	-0.056	14.535	2.136	3.146	6.824	-15.466	5.229	-6.709	-8.406
64	64	0.3213	2.005	5.485	-2.393	4.771	5.383	6.944	0.02	14.355	2.024	3.143	7.046	-15.47	5.298	-6.773	-8.46
65	65	0.3264	2.11	5.605	-2.42	4.837	5.027	7.086	0.097	14.162	1.869	3.184	7.251	-15.454	5.397	-6.842	-8.514
66	66	0.3315	2.221	5.728	-2.443	4.912	4.674	7.235	0.17	13.972	1.717	3.222	7.449	-15.433	5.49	-6.922	-8.552
67	67	0.3366	2.335	5.861	-2.467	4.992	4.335	7.362	0.233	13.789	1.562	3.311	7.617	-15.376	5.623	-7.027	-8.577
68	68	0.3417	2.458	5.993	-2.486	5.078	3.993	7.517	0.304	13.606	1.353	3.37	7.774	-15.291	5.723	-7.149	-8.596
69	69	0.3468	2.576	6.124	-2.492	5.155	3.653	7.644	0.375	13.429	1.164	3.41	7.942	-15.217	5.802	-7.269	-8.622
70	70	0.3519	2.698	6.253	-2.497	5.229	3.307	7.755	0.44	13.255	0.988	3.544	8.096	-15.132	5.967	-7.395	-8.643
71	71	0.357	2.825	6.385	-2.512	5.31	2.956	7.856	0.498	13.079	0.85	3.689	8.223	-15.048	6.14	-7.552	-8.644
72	72	0.3621	2.958	6.527	-2.538	5.399	2.604	7.973	0.554	12.88	0.709	3.764	8.32	-14.959	6.244	-7.735	-8.639
73	73	0.3672	3.092	6.677	-2.569	5.493	2.257	8.071	0.599	12.671	0.612	3.812	8.423	-14.901	6.322	-7.91	-8.644
74	74	0.3723	3.222	6.831	-2.601	5.58	1.913	8.149	0.639	12.467	0.535	3.92	8.517	-14.856	6.456	-8.087	-8.664
75	75	0.3774	3.35	6.977	-2.637	5.662	1.557	8.23	0.68	12.266	0.458	4.015	8.583	-14.803	6.573	-8.304	-8.679
76	76	0.3825	3.476	7.117	-2.694	5.746	1.198	8.282	0.712	12.088	0.461	4.07	8.635	-14.779	6.657	-8.556	-8.69
77	77	0.3876	3.602	7.252	-2.786	5.838	0.84	8.349	0.738	11.93	0.489	4.095	8.7	-14.765	6.716	-8.808	-8.708
78	78	0.3927	3.728	7.378	-2.902	5.926	0.481	8.458	0.772	11.796	0.482	4.155	8.78	-14.737	6.81	-9.054	-8.73
79	79	0.3978	3.848	7.491	-3.022	6.002	0.118	8.539	0.803	11.687	0.48	4.296	8.861	-14.678	6.974	-9.302	-8.751
80	80	0.4029	3.964	7.587	-3.155	6.071	-0.259	8.602	0.827	11.592	0.515	4.448	8.917	-14.625	7.145	-9.582	-8.773
81	81	0.408	4.087	7.667	-3.329	6.147	-0.642	8.676	0.853	11.524	0.549	4.553	8.945	-14.553	7.271	-9.906	-8.805
82	82	0.4131	4.215	7.726	-3.539	6.234	-1.028	8.737	0.868	11.507	0.6	4.655	8.955	-14.449	7.388	-10.276	-8.836
83	83	0.4182	4.334	7.765	-3.756	6.309	-1.416	8.75	0.865	11.546	0.727	4.808	8.956	-14.357	7.549	-10.683	-8.854
84	84	0.4233	4.435	7.78	-3.983	6.364	-1.814	8.759	0.862	11.618	0.826	4.87	8.947	-14.204	7.612	-11.132	-8.851
85	85	0.4284	4.522	7.775	-4.242	6.407	-2.205	8.777	0.851	11.75	0.935	4.879	8.94	-14.032	7.62	-11.619	-8.836
86	86	0.4335	4.607	7.743	-4.534	6.449	-2.596	8.797	0.819	11.942	1.068	4.952	8.895	-13.836	7.677	-12.161	-8.802
87	87	0.4386	4.681	7.692	-4.837	6.475	-2.982	8.826	0.784	12.186	1.187	5.038	8.786	-13.595	7.735	-12.794	-8.732
88	88	0.4437	4.737	7.62	-5.147	6.476	-3.362	8.854	0.743	12.482	1.344	5.118	8.639	-13.364	7.78	-13.498	-8.636
89	89	0.4488	4.764	7.536	-5.459	6.449	-3.709	8.841	0.68	12.873	1.587	5.16	8.504	-13.155	7.783	-14.248	-8.511
90	90	0.4539	4.757	7.439	-5.758	6.385	-4.024	8.822	0.608	13.348	1.856	5.252	8.37	-12.959	7.827	-15.038	-8.357
91	91	0.459	4.716	7.328	-6.045	6.284	-4.321	8.791	0.53	13.878	2.122	5.311	8.181	-12.739	7.83	-15.921	-8.173
92	92	0.4641	4.644	7.207	-6.318	6.152	-4.599	8.779	0.442	14.461	2.382	5.38	7.953	-12.52	7.829	-16.877	-7.953
93	93	0.4692	4.554	7.077	-6.581	5.998	-4.86	8.776	0.345	15.101	2.661	5.469	7.688	-12.32	7.836	-17.905	-7.707
94	94	0.4743	4.447	6.954	-6.819	5.827	-5.078	8.782	0.253	15.809	2.861	5.557	7.421	-12.072	7.828	-18.978	-7.453
95	95	0.4794	4.335	6.839	-7.04	5.658	-5.264	8.775	0.142	16.569	3.074	5.71	7.129	-11.841	7.873	-20.099	-7.191
96	96	0.4845	4.215	6.738	-7.25	5.495	-5.406	8.748	0.012	17.385	3.244	5.872	6.784	-11.561	7.912	-21.302	-6.921
97	97	0.4896	4.094	6.655	-7.452	5.343	-5.506	8.748	-0.117	18.247	3.369	6.001	6.365	-11.287	7.913	-22.606	-6.658
98	98	0.4947	3.97	6.602	-7.636	5.21	-5.533	8.762	-0.257	19.187	3.432	6.186	5.894	-11.016	7.953	-23.991	-6.42
99	99	0.4998	3.846	6.581	-7.8	5.089	-5.474	8.745	-0.384	20.191	3.428	6.313	5.368	-10.702	7.942	-25.449	-6.208
100	100	0.5049	3.721	6.576	-7.957	4.984	-5.336	8.726	-0.49	21.293	3.414	6.405	4.768	-10.478	7.916	-27.01	-6.085
101	101	0.51	3.58	6.588	-8.123	4.87	-5.102	8.699	-0.542	22.505	3.339	6.305	4.064	-10.272	7.742	-28.722	-6.051
102	102	0.5151	3.408	6.615	-8.292	4.741	-4.761	8.682	-0.557	23.863	3.197	6.182	3.276	-10.089	7.575	-30.57	-6.088
103	103	0.5202	3.176	6.66	-8.439	4.553	-4.305	8.537	-0.56	25.342	3.092	6.084	2.434	-9.956	7.474	-32.497	-6.232
104	104	0.5253	2.89	6.709	-8.557	4.313	-3.75	8.36	-0.503	26.913	2.902	5.845	1.553	-9.864	7.291	-34.478	-6.499
105	105	0.5304	2.595	6.759	-8.662	4.058	-3.127	8.103	-0.408	28.514	2.752	5.487	0.6	-9.87	7.061	-36.506	-6.884
106	106	0.5355	2.332	6.82	-8.758	3.84	-2.425	7.782	-0.293	30.18	2.596	5.08	-0.437	-9.953	6.847	-38.609	-7.391
107	107	0.5406	2.13	6.891	-8.843	3.685	-1.67	7.392	-0.179	31.876	2.442	4.749	-1.591	-10.131	6.765	-40.794	-8.027
108	108	0.5457	1.962	6.97	-8.903	3.56	-0.855	6.921	-0.063	33.613	2.217	4.52	-2.855	-10.335	6.848	-43.056	-8.791
109	109	0.5508	1.815	7.047	-8.967	3.447	-0.003	6.38	0.043	35.336	1.92	4.254	-4.254	-10.53	6.972	-45.4	-9.649
110	110	0.5559	1.655	7.119	-9.042	3.316	0.886	5.772	0.1	37.047	1.605	4.059	-5.828	-10.739	7.223	-47.856	-10.566
111	111	0.561	1.487	7.182	-9.131	3.172	1.796	5.137	0.113	38.756	1.203	3.944	-7.586	-10.892	7.616	-50.451	-11.496
112	112	0.5661	1.322	7.24	-9.235	3.031	2.717	4.436	0.031	40.447	0.741	3.977	-9.52	-10.983	8.212	-53.157	-12.43
113	113	0.5712	1.166	7.284	-9.357	2.884	3.633	3.721	-0.097	42.098	0.202	3.988	-11.57	-11.031	8.864	-55.927	-13.365
114	114	0.5763	1.011	7.31	-9.492	2.728	4.535	3.029	-0.257	43.69	-0.43	3.912	-13.622	-10.994	9.504	-58.659	-14.242
115	115	0.5814	0.846	7.317	-9.638	2.563	5.443	2.259	-0.545	45.281	-1.057	3.819	-15.556	-10.864	10.167	-61.257	-15.033
116	116	0.5865	0.678	7.315	-9.814	2.408	6.352	1.516	-0.913	46.853	-1.752	3.682	-17.32	-10.654	10.816	-63.669	-15.761
117	117	0.5916	0.506	7.306	-10.01	2.252	7.26	0.8	-1.334	48.388	-2.499	3.509	-18.92	-10.364	11.458	-65.886	-16.417
118	118	0.5967	0.336	7.29	-10.215	2.096	8.152	0.11	-1.792	49.882	-3.236	3.345	-20.36	-10.022	12.111	-67.917	-16.97
119	119	0.6018	0.178	7.264	-10.438	1.963	9.045	-0.594	-2.334	51.373	-3.882	3.205	-21.594	-9.656	12.747	-69.728	-17.408
120	120	0.6069	0.043	7.236	-10.694	1.871	9.952	-1.264	-2.917	52.861	-4.471	3.109	-22.557	-9.287	13.375	-71.24	-17.777
121	121	0.612	-0.071	7.208	-10.958	1.812	10.863	-1.894	-3.502	54.319	-5.032	3.018	-23.176	-8.901	13.942	-72.372	-18.1
122	122	0.6171	-0.163	7.18	-11.205	1.773	11.754	-2.494	-4.082	55.713	-5.528	3.098	-23.433	-8.503	14.564	-73.043	-18.383
123	123	0.6222	-0.226	7.146	-11.43	1.764	12.606	-3.058	-4.643	57.019	-5.937	3.369	-23.323	-8.078	15.232	-73.235	-18.601
124	124	0.6273	-0.26	7.113	-11.632	1.789	13.422	-3.616	-5.194	58.206	-6.227	3.695	-22.878	-7.657	15.818	-72.996	-18.766
125	125	0.6324	-0.26	7.092	-11.813	1.856	14.218	-4.127	-5.684	59.27	-6.439	4	-22.159	-7.254	16.273	-72.396	-18.895
126	126	0.6375	-0.218	7.088	-11.981	1.973	15.008	-4.564	-6.088	60.258	-6.585	4.359	-21.259	-6.87	16.69	-71.543	-18.969
127	127	0.6426	-0.142	7.099	-12.126	2.128	15.797	-4.968	-6.437	61.203	-6.609	4.81	-20.285	-6.54	17.115	-70.566	-18.965
128	128	0.6477	-0.051	7.114	-12.224	2.29	16.566	-5.343	-6.708	62.064	-6.523	5.236	-19.351	-6.288	17.475	-69.589	-18.886
129	129	0.6528	0.036	7.129	-12.269	2.428	17.297	-5.661	-6.863	62.797	-6.339	5.532	-18.518	-6.127	17.699	-68.677	-18.741
130	130	0.6579	0.121	7.145	-12.287	2.556	17.991	-5.899	-6.914	63.416	-6.045	5.769	-17.792	-6.07	17.848	-67.825	-18.535
131	131	0.663	0.205	7.163	-12.288	2.683	18.657	-6.056	-6.888	63.947	-5.636	6.074	-17.177	-6.12	18.033	-67.016	-18.278
132	132	0.6681	0.29	7.184	-12.272	2.81	19.305	-6.144	-6.788	64.412	-5.111	6.446	-16.652	-6.279	18.258	-66.244	-17.976
133	133	0.6732	0.376	7.204	-12.243	2.937	19.93	-6.164	-6.609	64.814	-4.481	6.86	-16.206	-6.563	18.511	-65.5	-17.658
134	134	0.6783	0.468	7.224	-12.199	3.069	20.536	-6.129	-6.365	65.169	-3.753	7.321	-15.801	-6.994	18.789	-64.757	-17.36
135	135	0.6834	0.57	7.25	-12.149	3.214	21.132	-6.04	-6.072	65.469	-2.952	7.861	-15.453	-7.533	19.123	-64.008	-17.079
136	136	0.6885	0.686	7.278	-12.108	3.391	21.718	-5.884	-5.74	65.71	-2.126	8.461	-15.14	-8.154	19.494	-63.226	-16.833
137	137	0.6936	0.805	7.303	-12.062	3.577	22.277	-5.648	-5.338	65.876	-1.31	9.05	-14.825	-8.842	19.845	-62.384	-16.638
138	138	0.6987	0.918	7.317	-11.985	3.735	22.801	-5.376	-4.868	65.962	-0.487	9.529	-14.464	-9.576	20.09	-61.466	-16.478
139	139	0.7038	1.028	7.324	-11.882	3.868	23.301	-5.109	-4.371	65.978	0.345	9.912	-14.022	-10.326	20.247	-60.438	-16.344
140	140	0.7089	1.15	7.327	-11.789	4.02	23.775	-4.788	-3.83	65.91	1.142	10.165	-13.517	-11.071	20.286	-59.311	-16.228
141	141	0.714	1.275	7.324	-11.712	4.189	24.22	-4.373	-3.217	65.748	1.871	10.223	-12.948	-11.813	20.151	-58.094	-16.142
142	142	0.7191	1.393	7.316	-11.616	4.343	24.634	-3.953	-2.589	65.45	2.524	10.134	-12.356	-12.516	19.892	-56.775	-16.094
143	143	0.7242	1.499	7.302	-11.496	4.464	25.027	-3.539	-1.951	65.027	3.107	9.945	-11.762	-13.156	19.555	-55.372	-16.066
144	144	0.7293	1.6	7.295	-11.37	4.579	25.411	-3.093	-1.275	64.504	3.608	9.577	-11.188	-13.743	19.076	-53.954	-16.034
145	145	0.7344	1.69	7.297	-11.249	4.695	25.798	-2.593	-0.565	63.922	3.96	9.099	-10.607	-14.237	18.518	-52.51	-16.018
146	146	0.7395	1.769	7.295	-11.124	4.796	26.16	-2.027	0.2	63.272	4.165	8.486	-9.998	-14.679	17.856	-51.02	-16.058
147	147	0.7446	1.83	7.286	-10.989	4.866	26.491	-1.466	0.947	62.541	4.278	7.792	-9.363	-15.031	17.126	-49.479	-16.101
148	148	0.7497	1.882	7.273	-10.857	4.928	26.809	-0.927	1.647	61.726	4.285	7.048	-8.782	-15.269	16.353	-47.943	-16.132
149	149	0.7548	1.921	7.261	-10.708	4.976	27.113	-0.378	2.308	60.807	4.145	6.458	-8.304	-15.414	15.701	-46.387	-16.194
150	150	0.7599	1.953	7.255	-10.556	5.034	27.419	0.188	2.919	59.807	3.883	5.885	-7.954	-15.499	15.028	-44.891	-16.266
151	151	0.765	1.97	7.248	-10.372	5.05	27.711	0.731	3.493	58.754	3.523	5.355	-7.666	-15.511	14.378	-43.416	-16.348
152	152	0.7701	1.998	7.242	-10.206	5.096	27.993	1.217	3.951	57.65	3.076	4.932	-7.434	-15.428	13.804	-41.934	-16.43
153	153	0.7752	2.023	7.236	-10.044	5.141	28.263	1.733	4.383	56.523	2.517	4.748	-7.213	-15.255	13.439	-40.39	-16.514
154	154	0.7803	2.04	7.231	-9.91	5.208	28.524	2.252	4.739	55.355	1.855	4.595	-7.008	-14.982	13.079	-38.829	-16.58
155	155	0.7854	2.035	7.222	-9.756	5.237	28.767	2.716	4.995	54.134	1.113	4.65	-6.854	-14.629	12.883	-37.227	-16.669
156	156	0.7905	2.033	7.206	-9.598	5.27	28.971	3.133	5.144	52.842	0.294	5.013	-6.77	-14.22	12.937	-35.563	-16.796
157	157	0.7956	2.038	7.18	-9.442	5.315	29.137	3.48	5.186	51.486	-0.516	5.532	-6.722	-13.812	13.114	-33.849	-16.943
158	158	0.8007	2.047	7.151	-9.315	5.387	29.286	3.847	5.186	50.087	-1.373	6.083	-6.699	-13.407	13.307	-32.114	-17.117
159	159	0.8058	2.038	7.112	-9.16	5.423	29.404	4.131	5.088	48.636	-2.228	6.79	-6.679	-13	13.621	-30.295	-17.336
160	160	0.8109	2.017	7.068	-8.988	5.43	29.507	4.325	4.901	47.184	-3.004	7.599	-6.622	-12.633	14.009	-28.407	-17.577
161	161	0.816	1.996	7.026	-8.824	5.444	29.588	4.483	4.662	45.666	-3.779	8.373	-6.541	-12.268	14.353	-26.451	-17.841
162	162	0.8211	1.969	6.988	-8.682	5.473	29.668	4.554	4.321	44.099	-4.487	9.044	-6.437	-11.912	14.588	-24.443	-18.102
163	163	0.8262	1.932	6.944	-8.544	5.492	29.719	4.583	3.945	42.459	-5.163	9.503	-6.319	-11.549	14.627	-22.429	-18.346
164	164	0.8313	1.878	6.893	-8.399	5.494	29.747	4.536	3.496	40.8	-5.754	9.88	-6.179	-11.196	14.572	-20.416	-18.564
165	165	0.8364	1.829	6.845	-8.277	5.516	29.765	4.45	2.992	39.116	-6.243	10.253	-6.061	-10.854	14.498	-18.415	-18.73
166	166	0.8415	1.782	6.808	-8.165	5.55	29.779	4.294	2.439	37.372	-6.595	10.424	-6.01	-10.509	14.243	-16.512	-18.791
167	167	0.8466	1.719	6.778	-8.017	5.536	29.784	4.037	1.876	35.563	-6.78	10.354	-6.01	-10.191	13.782	-14.704	-18.771
168	168	0.8517	1.646	6.748	-7.858	5.501	29.775	3.691	1.277	33.742	-6.802	10.33	-6.028	-9.937	13.361	-12.91	-18.737
169	169	0.8568	1.566	6.721	-7.712	5.468	29.758	3.308	0.665	31.93	-6.708	10.29	-6.07	-9.664	12.935	-11.179	-18.62
170	170	0.8619	1.487	6.701	-7.594	5.446	29.721	2.961	0.104	30.073	-6.551	10.05	-6.17	-9.323	12.357	-9.575	-18.359
171	171	0.867	1.402	6.694	-7.487	5.424	29.674	2.577	-0.446	28.141	-6.306	9.7	-6.357	-8.94	11.703	-8.055	-18.019
172	172	0.8721	1.311	6.698	-7.383	5.393	29.623	2.174	-0.973	26.175	-5.942	9.358	-6.538	-8.596	11.061	-6.515	-17.643
173	173	0.8772	1.216	6.708	-7.276	5.355	29.569	1.791	-1.454	24.205	-5.526	9.075	-6.698	-8.228	10.478	-4.956	-17.194
174	174	0.8823	1.131	6.72	-7.158	5.313	29.509	1.402	-1.885	22.24	-5.04	8.82	-6.872	-7.802	9.942	-3.432	-16.628
175	175	0.8874	1.059	6.734	-7.031	5.266	29.448	1.005	-2.236	20.299	-4.49	8.436	-7.053	-7.358	9.325	-1.988	-15.981
176	176	0.8925	0.991	6.747	-6.9	5.209	29.385	0.641	-2.49	18.405	-3.921	7.942	-7.202	-6.968	8.64	-0.58	-15.34
177	177	0.8976	0.92	6.754	-6.767	5.136	29.323	0.325	-2.665	16.599	-3.348	7.56	-7.319	-6.661	8.09	0.825	-14.741
178	178	0.9027	0.85	6.751	-6.658	5.082	29.248	0.113	-2.787	14.865	-2.815	7.377	-7.504	-6.375	7.762	2.146	-14.13
179	179	0.9078	0.79	6.745	-6.578	5.056	29.158	0.022	-2.844	13.191	-2.33	7.263	-7.743	-6.096	7.54	3.368	-13.477
180	180	0.9129	0.737	6.732	-6.521	5.044	29.066	-0.032	-2.842	11.594	-1.86	7.189	-7.91	-5.889	7.394	4.614	-12.884
181	181	0.918	0.688	6.706	-6.468	5.03	28.964	-0.016	-2.785	10.086	-1.456	7.193	-7.907	-5.783	7.342	5.98	-12.391
182	182	0.9231	0.64	6.668	-6.399	4.997	28.862	0.062	-2.666	8.708	-1.169	7.255	-7.819	-5.715	7.388	7.341	-11.97
183	183	0.9282	0.604	6.624	-6.345	4.971	28.764	0.187	-2.486	7.437	-1.027	7.304	-7.831	-5.605	7.501	8.517	-11.599
184	184	0.9333	0.578	6.579	-6.318	4.969	28.669	0.321	-2.277	6.246	-1.019	7.298	-7.968	-5.426	7.633	9.498	-11.293
185	185	0.9384	0.555	6.53	-6.334	4.999	28.572	0.472	-2.061	5.136	-1.187	7.247	-8.139	-5.173	7.779	10.378	-11.096
186	186	0.9435	0.529	6.477	-6.357	5.041	28.477	0.601	-1.861	4.149	-1.551	7.237	-8.238	-4.8	7.997	11.235	-11
187	187	0.9486	0.514	6.434	-6.397	5.108	28.404	0.699	-1.666	3.3	-2.072	7.247	-8.406	-4.293	8.286	11.913	-10.958
188	188	0.9537	0.518	6.398	-6.466	5.212	28.366	0.766	-1.468	2.609	-2.768	7.21	-8.743	-3.628	8.605	12.299	-10.962
189	189	0.9588	0.542	6.365	-6.578	5.363	28.369	0.738	-1.259	2.083	-3.596	7.016	-9.239	-2.827	8.87	12.396	-11.061
190	190	0.9639	0.586	6.336	-6.72	5.56	28.423	0.629	-1.079	1.764	-4.522	6.827	-9.773	-1.977	9.187	12.319	-11.288
191	191	0.969	0.644	6.319	-6.855	5.781	28.496	0.466	-0.932	1.586	-5.494	6.676	-10.232	-1.104	9.55	12.207	-11.571
192	192	0.9741	0.703	6.313	-6.969	5.993	28.607	0.165	-0.788	1.592	-6.41	6.535	-10.565	-0.235	9.938	12.076	-11.911
193	193	0.9792	0.747	6.315	-7.061	6.179	28.748	-0.253	-0.645	1.754	-7.186	6.362	-10.776	0.567	10.284	11.927	-12.277
194	194	0.9843	0.775	6.322	-7.174	6.382	28.93	-0.724	-0.576	2.128	-7.822	6.35	-10.817	1.274	10.711	11.805	-12.683
195	195	0.9894	0.784	6.349	-7.301	6.575	29.147	-1.174	-0.517	2.666	-8.301	6.407	-10.801	1.781	11.172	11.609	-13.13
196	196	0.9945	0.778	6.385	-7.413	6.743	29.376	-1.625	-0.478	3.351	-8.52	6.614	-10.694	2.014	11.705	11.38	-13.592
197	197	0.9996	0.745	6.422	-7.46	6.845	29.58	-2.084	-0.446	4.105	-8.481	6.888	-10.601	1.976	12.257	11.04	-14.037
198	198	1.0047	0.692	6.454	-7.462	6.907	29.779	-2.529	-0.445	4.978	-8.219	7.182	-10.433	1.769	12.755	10.627	-14.383
199	199	1.0098	0.63	6.497	-7.438	6.967	29.982	-2.951	-0.502	5.954	-7.711	7.411	-10.249	1.4	13.12	10.068	-14.592
200	200	1.0149	0.558	6.547	-7.368	6.988	30.159	-3.261	-0.57	6.972	-7.093	7.705	-10.104	0.885	13.509	9.38	-14.69
201	201	1.02	0.479	6.611	-7.273	6.99	30.313	-3.505	-0.652	7.966	-6.343	8.156	-10.084	0.264	14.03	8.569	-14.671
