# Supplementary material for: Gait phenotypes in paediatric hereditary spastic paraplegia revealed by dynamic time warping analysis and random forests
Source: PLoS One. 2018 Mar 8;13(3):e0192345. doi: 10.1371/journal.pone.0192345 (PMC5843164; doi:10.1371/journal.pone.0192345)
Supplement: S2 Data — (ZIP) [file pone.0192345.s009.zip › Healthy/Left.SR.HEALTHY20.4.csv]

	Epoch	Time	Pelvic.obliquity	Pelvic.tilt	Pelvic rotation	Hip.abd.add	Hip.flexion	Hip.rotation	Knee.abd.add	Knee.flexion	Knee.rotation	Ankle.abd.add	Ankle.flexion	Ankle.rotation	Forefoot.abd.add	Forefoot.flexion	Forefoot.rotation
1	1	0	-0.879	7.373	-3.617	5.002	28.032	-3.677	-0.211	2.476	-22.138	5.381	-9.172	11.401	13.739	11.954	-17.256
2	2	0.00577	-0.786	7.303	-3.559	5.162	27.889	-3.773	-0.189	3.039	-21.658	5.222	-9.605	11.457	13.936	10.788	-16.574
3	3	0.01154	-0.691	7.223	-3.497	5.32	27.717	-3.826	-0.169	3.619	-21.15	5.026	-10.184	11.533	14.139	9.427	-15.762
4	4	0.01731	-0.593	7.143	-3.433	5.475	27.508	-3.831	-0.144	4.153	-20.644	4.655	-10.861	11.631	14.188	7.927	-14.852
5	5	0.02308	-0.494	7.07	-3.355	5.621	27.266	-3.766	-0.121	4.623	-20.163	4.133	-11.567	11.701	14.052	6.376	-13.899
6	6	0.02885	-0.39	7.013	-3.252	5.741	27.008	-3.672	-0.084	5.051	-19.611	3.621	-12.362	11.516	13.898	4.761	-13.07
7	7	0.03462	-0.288	6.977	-3.137	5.843	26.738	-3.493	-0.026	5.41	-19.095	2.991	-13.238	11.096	13.612	3.089	-12.406
8	8	0.04039	-0.177	6.944	-3.044	5.96	26.479	-3.195	0.024	5.704	-18.623	2.327	-14.13	10.484	13.218	1.47	-11.879
9	9	0.04616	-0.013	6.906	-2.961	6.123	26.252	-2.785	0.087	5.975	-18.268	1.231	-15.052	9.734	12.359	-0.199	-11.465
10	10	0.05193	0.226	6.842	-2.883	6.355	26.054	-2.258	0.152	6.291	-17.992	-0.025	-15.791	8.785	11.212	-1.714	-11.218
11	11	0.0577	0.521	6.747	-2.835	6.642	25.825	-1.518	0.235	6.666	-17.811	-0.988	-16.131	7.65	10.145	-2.856	-11.14
12	12	0.06347	0.836	6.625	-2.819	6.946	25.559	-0.637	0.332	7.164	-17.659	-1.543	-16.119	6.353	9.311	-3.717	-11.217
13	13	0.06924	1.153	6.501	-2.833	7.254	25.265	0.393	0.455	7.78	-17.558	-1.718	-15.977	4.966	8.774	-4.518	-11.357
14	14	0.07501	1.485	6.374	-2.852	7.565	24.949	1.505	0.619	8.486	-17.553	-1.537	-15.711	3.586	8.552	-5.232	-11.537
15	15	0.08078	1.805	6.23	-2.907	7.865	24.628	2.732	0.845	9.262	-17.654	-1.22	-15.136	2.263	8.406	-5.659	-11.747
16	16	0.08655	2.126	6.062	-2.978	8.172	24.271	3.995	1.103	10.012	-17.854	-0.873	-14.304	1.128	8.271	-5.797	-11.895
17	17	0.09232	2.447	5.872	-3.061	8.482	23.854	5.168	1.375	10.67	-17.935	-0.578	-13.36	0.094	8.094	-5.768	-11.948
18	18	0.09809	2.758	5.664	-3.153	8.792	23.379	6.168	1.616	11.188	-17.848	-0.468	-12.47	-0.895	7.784	-5.718	-11.97
19	19	0.10386	3.048	5.45	-3.238	9.087	22.874	6.944	1.803	11.601	-17.511	-0.438	-11.67	-1.873	7.434	-5.676	-11.947
20	20	0.10963	3.333	5.251	-3.294	9.368	22.363	7.456	1.945	11.942	-17.004	-0.518	-11.014	-2.777	7.047	-5.737	-11.895
21	21	0.1154	3.631	5.078	-3.294	9.664	21.868	7.603	1.994	12.293	-16.319	-0.592	-10.393	-3.554	6.704	-5.834	-11.833
22	22	0.12117	3.915	4.914	-3.266	9.945	21.383	7.466	1.98	12.647	-15.511	-0.545	-9.775	-4.23	6.521	-5.898	-11.802
23	23	0.12694	4.16	4.762	-3.215	10.191	20.909	7.166	1.903	12.98	-14.74	-0.349	-9.137	-4.724	6.511	-5.883	-11.784
24	24	0.13271	4.362	4.637	-3.144	10.384	20.444	6.732	1.805	13.249	-14.009	-0.305	-8.555	-5.053	6.41	-5.902	-11.76
25	25	0.13848	4.533	4.553	-3.065	10.543	20.002	6.204	1.688	13.451	-13.42	-0.405	-7.96	-5.136	6.214	-5.886	-11.725
26	26	0.14425	4.683	4.503	-2.986	10.679	19.568	5.609	1.545	13.554	-13.034	-0.517	-7.381	-4.964	6.048	-5.808	-11.713
27	27	0.15002	4.812	4.474	-2.888	10.777	19.14	5.052	1.425	13.584	-12.949	-0.638	-6.846	-4.554	5.913	-5.724	-11.717
28	28	0.15579	4.894	4.479	-2.779	10.813	18.723	4.573	1.347	13.543	-13.094	-0.747	-6.435	-3.989	5.832	-5.716	-11.718
29	29	0.16156	4.924	4.513	-2.686	10.794	18.322	4.202	1.279	13.46	-13.446	-0.724	-6.042	-3.307	5.873	-5.666	-11.743
30	30	0.16733	4.911	4.574	-2.613	10.726	17.918	3.969	1.241	13.294	-13.944	-0.672	-5.707	-2.575	5.942	-5.614	-11.767
31	31	0.1731	4.869	4.653	-2.56	10.62	17.506	3.864	1.249	13.078	-14.543	-0.704	-5.42	-1.811	5.939	-5.6	-11.761
32	32	0.17887	4.797	4.728	-2.532	10.483	17.084	3.82	1.283	12.848	-15.143	-0.896	-5.153	-1.059	5.782	-5.63	-11.74
33	33	0.18464	4.687	4.784	-2.549	10.313	16.631	3.865	1.335	12.585	-15.682	-1.139	-4.959	-0.41	5.581	-5.717	-11.721
34	34	0.19041	4.55	4.845	-2.616	10.139	16.192	3.966	1.358	12.368	-15.991	-1.108	-4.789	-0.045	5.604	-5.803	-11.753
35	35	0.19618	4.399	4.916	-2.726	9.972	15.774	4.172	1.385	12.217	-16.099	-1.007	-4.606	0.065	5.663	-5.917	-11.776
36	36	0.20195	4.235	4.996	-2.862	9.802	15.388	4.353	1.405	12.148	-15.929	-0.938	-4.301	-0.033	5.651	-5.976	-11.78
37	37	0.20772	4.053	5.071	-3.014	9.619	15.005	4.544	1.417	12.098	-15.623	-0.909	-3.916	-0.234	5.57	-5.974	-11.768
38	38	0.21349	3.864	5.136	-3.183	9.433	14.61	4.777	1.438	12.03	-15.241	-1.017	-3.535	-0.529	5.361	-5.991	-11.745
39	39	0.21926	3.67	5.201	-3.37	9.243	14.216	5.006	1.468	11.958	-14.819	-1.178	-3.183	-0.874	5.122	-6.039	-11.746
40	40	0.22503	3.479	5.256	-3.557	9.067	13.832	5.183	1.463	11.937	-14.367	-1.184	-2.827	-1.225	5.022	-6.081	-11.77
41	41	0.2308	3.285	5.314	-3.729	8.874	13.46	5.304	1.452	11.926	-13.885	-1.102	-2.457	-1.576	5.007	-6.096	-11.804
42	42	0.23657	3.099	5.362	-3.89	8.681	13.075	5.407	1.426	11.883	-13.447	-0.919	-2.086	-1.876	5.083	-6.06	-11.841
43	43	0.24234	2.906	5.415	-4.076	8.494	12.687	5.533	1.394	11.802	-13.108	-0.904	-1.766	-2.068	5.012	-6.076	-11.861
44	44	0.24811	2.72	5.462	-4.265	8.307	12.295	5.627	1.373	11.712	-12.897	-0.958	-1.488	-2.119	4.903	-6.137	-11.893
45	45	0.25388	2.546	5.498	-4.419	8.107	11.902	5.696	1.371	11.597	-12.838	-1.01	-1.272	-2.052	4.813	-6.231	-11.946
46	46	0.25965	2.381	5.531	-4.539	7.908	11.514	5.724	1.354	11.455	-12.9	-1.091	-1.109	-1.841	4.694	-6.355	-11.973
47	47	0.26542	2.224	5.573	-4.643	7.708	11.142	5.709	1.335	11.315	-13.007	-1.086	-0.913	-1.584	4.649	-6.426	-12.026
48	48	0.27119	2.067	5.622	-4.749	7.504	10.785	5.666	1.316	11.208	-13.13	-1.019	-0.646	-1.272	4.65	-6.439	-12.076
49	49	0.27696	1.911	5.656	-4.853	7.304	10.434	5.653	1.305	11.132	-13.204	-1.08	-0.391	-1.022	4.529	-6.503	-12.095
50	50	0.28273	1.764	5.687	-4.952	7.107	10.079	5.669	1.308	11.034	-13.317	-1.107	-0.19	-0.814	4.452	-6.598	-12.159
51	51	0.2885	1.638	5.718	-5.048	6.931	9.732	5.684	1.312	10.961	-13.362	-1.238	0.084	-0.688	4.259	-6.658	-12.229
52	52	0.29427	1.532	5.743	-5.15	6.774	9.403	5.673	1.32	10.938	-13.348	-1.332	0.38	-0.589	4.102	-6.715	-12.293
53	53	0.30004	1.44	5.767	-5.278	6.644	9.091	5.694	1.315	10.963	-13.287	-1.339	0.626	-0.555	4.03	-6.829	-12.358
54	54	0.30581	1.37	5.805	-5.408	6.547	8.787	5.758	1.307	10.996	-13.198	-1.477	0.943	-0.561	3.817	-6.913	-12.389
55	55	0.31158	1.319	5.843	-5.539	6.476	8.508	5.791	1.288	11.074	-13.031	-1.5	1.337	-0.649	3.701	-6.916	-12.455
56	56	0.31735	1.276	5.876	-5.669	6.403	8.241	5.861	1.284	11.168	-12.848	-1.421	1.676	-0.83	3.696	-6.951	-12.556
57	57	0.32312	1.242	5.897	-5.799	6.343	7.962	5.974	1.279	11.26	-12.694	-1.385	1.937	-1.024	3.661	-7.07	-12.646
58	58	0.32889	1.221	5.913	-5.917	6.293	7.687	6.038	1.259	11.37	-12.591	-1.294	2.22	-1.138	3.667	-7.164	-12.742
59	59	0.33466	1.201	5.935	-6.032	6.237	7.42	6.076	1.246	11.484	-12.546	-1.274	2.542	-1.157	3.597	-7.239	-12.826
60	60	0.34043	1.162	5.959	-6.17	6.177	7.169	6.174	1.22	11.605	-12.546	-1.315	2.897	-1.101	3.452	-7.286	-12.844
61	61	0.3462	1.114	5.981	-6.314	6.1	6.904	6.269	1.199	11.713	-12.534	-1.256	3.235	-1.07	3.409	-7.328	-12.885
62	62	0.35197	1.06	5.998	-6.449	6.021	6.644	6.373	1.167	11.85	-12.525	-1.124	3.521	-1.089	3.437	-7.425	-12.954
63	63	0.35774	1.007	6.011	-6.565	5.941	6.383	6.447	1.127	11.998	-12.492	-0.89	3.743	-1.142	3.575	-7.573	-13.04
64	64	0.36351	0.951	6.014	-6.674	5.852	6.111	6.556	1.088	12.138	-12.517	-0.611	3.932	-1.181	3.754	-7.738	-13.124
65	65	0.36928	0.888	6.002	-6.789	5.762	5.842	6.691	1.054	12.298	-12.563	-0.623	4.172	-1.197	3.644	-7.921	-13.186
66	66	0.37505	0.83	5.979	-6.886	5.686	5.574	6.803	1.004	12.485	-12.59	-0.611	4.492	-1.181	3.538	-8.034	-13.201
67	67	0.38082	0.771	5.961	-6.975	5.602	5.318	6.906	0.957	12.685	-12.564	-0.495	4.789	-1.219	3.538	-8.153	-13.216
68	68	0.38659	0.709	5.946	-7.063	5.518	5.045	7.023	0.906	12.858	-12.533	-0.368	5.056	-1.321	3.556	-8.293	-13.274
69	69	0.39236	0.634	5.925	-7.17	5.422	4.766	7.141	0.853	13.04	-12.444	-0.106	5.301	-1.485	3.717	-8.431	-13.352
70	70	0.39813	0.557	5.896	-7.268	5.322	4.481	7.258	0.803	13.223	-12.358	0.163	5.497	-1.653	3.898	-8.615	-13.428
71	71	0.4039	0.481	5.871	-7.35	5.225	4.212	7.367	0.761	13.43	-12.243	0.309	5.715	-1.848	3.966	-8.818	-13.488
72	72	0.40967	0.415	5.871	-7.417	5.133	3.969	7.466	0.733	13.639	-12.175	0.436	6.025	-1.969	4.001	-8.937	-13.523
73	73	0.41544	0.351	5.898	-7.48	5.048	3.74	7.515	0.695	13.83	-12.106	0.572	6.284	-2.067	4.056	-9.099	-13.574
74	74	0.42121	0.309	5.937	-7.53	4.976	3.506	7.509	0.674	13.992	-12.058	0.666	6.464	-2.111	4.1	-9.34	-13.63
75	75	0.42698	0.284	6.003	-7.571	4.918	3.275	7.494	0.651	14.12	-12.07	0.974	6.56	-2.096	4.356	-9.598	-13.687
76	76	0.43275	0.286	6.099	-7.597	4.886	3.061	7.456	0.646	14.218	-12.111	1.092	6.647	-2.043	4.445	-9.894	-13.741
77	77	0.43852	0.304	6.208	-7.641	4.871	2.866	7.391	0.635	14.327	-12.147	1.266	6.709	-1.938	4.591	-10.203	-13.781
78	78	0.44429	0.342	6.327	-7.701	4.882	2.668	7.354	0.62	14.415	-12.293	1.438	6.731	-1.723	4.729	-10.541	-13.803
79	79	0.45006	0.416	6.445	-7.753	4.93	2.443	7.352	0.613	14.468	-12.489	1.554	6.671	-1.502	4.833	-10.961	-13.824
80	80	0.45583	0.508	6.56	-7.801	4.982	2.203	7.284	0.603	14.506	-12.639	1.631	6.541	-1.262	4.915	-11.455	-13.839
81	81	0.4616	0.605	6.648	-7.85	5.026	1.945	7.246	0.62	14.56	-12.845	1.711	6.41	-0.974	5.008	-11.958	-13.836
82	82	0.46737	0.689	6.718	-7.911	5.044	1.678	7.252	0.657	14.645	-13.011	1.699	6.282	-0.712	5.021	-12.503	-13.79
83	83	0.47314	0.764	6.764	-7.984	5.043	1.392	7.297	0.701	14.746	-13.183	1.674	6.141	-0.431	5.02	-13.078	-13.704
84	84	0.47891	0.826	6.78	-8.076	5.021	1.091	7.362	0.743	14.88	-13.34	1.607	5.991	-0.135	4.977	-13.69	-13.584
85	85	0.48468	0.876	6.762	-8.184	4.974	0.772	7.416	0.786	15.053	-13.363	1.483	5.865	0.077	4.883	-14.316	-13.445
86	86	0.49045	0.92	6.707	-8.311	4.902	0.421	7.53	0.835	15.257	-13.389	1.485	5.679	0.256	4.911	-14.996	-13.3
87	87	0.49622	0.968	6.616	-8.446	4.834	0.038	7.724	0.89	15.476	-13.416	1.393	5.467	0.422	4.854	-15.734	-13.096
88	88	0.50199	1.018	6.497	-8.594	4.76	-0.337	7.874	0.934	15.783	-13.357	1.211	5.291	0.594	4.701	-16.506	-12.85
89	89	0.50776	1.065	6.36	-8.759	4.679	-0.696	8.037	0.981	16.147	-13.298	0.948	5.136	0.833	4.464	-17.298	-12.541
90	90	0.51353	1.107	6.209	-8.935	4.591	-1.051	8.223	1.021	16.538	-13.223	0.732	4.93	1.065	4.274	-18.139	-12.207
91	91	0.5193	1.142	6.055	-9.125	4.499	-1.402	8.382	1.031	16.962	-13.057	0.558	4.648	1.227	4.134	-19.066	-11.884
92	92	0.52507	1.173	5.899	-9.322	4.405	-1.733	8.485	1.017	17.453	-12.82	0.5	4.263	1.343	4.124	-20.114	-11.588
93	93	0.53084	1.198	5.739	-9.536	4.304	-2.019	8.617	1.007	18.028	-12.645	0.536	3.855	1.505	4.203	-21.199	-11.293
94	94	0.53661	1.212	5.572	-9.744	4.188	-2.287	8.725	1.003	18.636	-12.481	0.542	3.477	1.697	4.252	-22.277	-10.996
95	95	0.54238	1.21	5.407	-9.953	4.06	-2.56	8.786	0.98	19.236	-12.327	0.55	3.176	1.949	4.287	-23.279	-10.698
96	96	0.54815	1.188	5.244	-10.165	3.908	-2.81	8.788	0.948	19.873	-12.11	0.565	2.904	2.165	4.331	-24.271	-10.434
97	97	0.55392	1.148	5.085	-10.389	3.735	-3.013	8.782	0.914	20.574	-11.939	0.651	2.597	2.418	4.452	-25.311	-10.192
98	98	0.55969	1.106	4.922	-10.6	3.563	-3.195	8.703	0.844	21.324	-11.711	0.932	2.234	2.613	4.77	-26.398	-10.002
99	99	0.56546	1.039	4.762	-10.821	3.369	-3.359	8.552	0.746	22.105	-11.462	1.05	1.879	2.838	4.935	-27.525	-9.832
100	100	0.57123	0.963	4.597	-11.044	3.161	-3.521	8.377	0.646	22.904	-11.224	1.061	1.478	3.083	5.019	-28.73	-9.667
101	101	0.577	0.887	4.431	-11.271	2.953	-3.649	8.168	0.542	23.76	-11.005	0.976	1.029	3.341	5.039	-30.021	-9.536
102	102	0.58277	0.825	4.26	-11.485	2.769	-3.757	7.891	0.395	24.672	-10.736	0.912	0.548	3.521	5.088	-31.368	-9.47
103	103	0.58854	0.746	4.091	-11.688	2.584	-3.823	7.534	0.205	25.649	-10.404	0.79	0.061	3.62	5.093	-32.757	-9.469
104	104	0.59431	0.616	3.925	-11.88	2.355	-3.829	7.163	0.005	26.681	-10.096	0.652	-0.463	3.662	5.097	-34.195	-9.535
105	105	0.60008	0.416	3.751	-12.054	2.057	-3.779	6.768	-0.192	27.761	-9.797	0.363	-0.962	3.671	4.965	-35.634	-9.637
106	106	0.60585	0.164	3.565	-12.196	1.715	-3.702	6.361	-0.388	28.863	-9.555	-0.044	-1.412	3.623	4.721	-37.045	-9.822
107	107	0.61162	-0.124	3.362	-12.283	1.337	-3.589	5.862	-0.586	30.013	-9.308	-0.545	-1.894	3.495	4.425	-38.51	-10.098
108	108	0.61739	-0.439	3.161	-12.306	0.934	-3.43	5.329	-0.772	31.187	-9.128	-0.92	-2.492	3.34	4.295	-40.06	-10.424
109	109	0.62316	-0.771	2.974	-12.262	0.517	-3.228	4.763	-0.941	32.372	-9.032	-1.208	-3.242	3.176	4.305	-41.731	-10.794
110	110	0.62893	-1.095	2.801	-12.14	0.115	-2.986	4.133	-1.113	33.574	-9.01	-1.303	-4.105	2.996	4.549	-43.466	-11.222
111	111	0.6347	-1.402	2.651	-11.947	-0.261	-2.696	3.44	-1.284	34.793	-9.042	-1.349	-5.103	2.8	4.904	-45.305	-11.688
112	112	0.64047	-1.658	2.548	-11.701	-0.571	-2.328	2.778	-1.412	36.031	-9.237	-1.487	-6.374	2.651	5.274	-47.397	-12.152
113	113	0.64624	-1.858	2.489	-11.447	-0.809	-1.886	2.112	-1.56	37.289	-9.529	-1.583	-7.887	2.505	5.781	-49.688	-12.652
114	114	0.65201	-2.012	2.471	-11.201	-0.991	-1.366	1.439	-1.737	38.593	-9.897	-1.643	-9.46	2.4	6.377	-52.019	-13.163
115	115	0.65778	-2.134	2.489	-10.981	-1.137	-0.778	0.8	-1.921	39.926	-10.43	-1.765	-11.061	2.438	6.982	-54.369	-13.649
116	116	0.66355	-2.217	2.535	-10.797	-1.236	-0.12	0.203	-2.12	41.306	-11.025	-1.891	-12.694	2.552	7.637	-56.737	-14.071
117	117	0.66932	-2.251	2.604	-10.663	-1.274	0.607	-0.321	-2.327	42.737	-11.647	-2.053	-14.279	2.65	8.279	-59.058	-14.475
118	118	0.67509	-2.247	2.692	-10.596	-1.254	1.396	-0.759	-2.562	44.191	-12.327	-2.14	-15.713	2.708	8.972	-61.183	-14.943
119	119	0.68086	-2.244	2.795	-10.613	-1.22	2.244	-1.097	-2.797	45.673	-12.994	-2.385	-17.116	2.663	9.533	-63.303	-15.44
120	120	0.68663	-2.256	2.905	-10.706	-1.19	3.126	-1.294	-2.996	47.136	-13.705	-2.815	-18.444	2.604	9.911	-65.359	-15.919
121	121	0.6924	-2.298	3.029	-10.861	-1.187	4.062	-1.421	-3.188	48.611	-14.355	-3.191	-19.515	2.554	10.265	-67.137	-16.354
122	122	0.69817	-2.376	3.171	-11.071	-1.208	5.038	-1.442	-3.346	50.068	-14.982	-3.469	-20.209	2.586	10.586	-68.487	-16.729
123	123	0.70394	-2.482	3.316	-11.33	-1.233	6.033	-1.353	-3.468	51.489	-15.601	-3.687	-20.511	2.74	10.818	-69.393	-17.019
124	124	0.70971	-2.593	3.453	-11.616	-1.24	7.029	-1.22	-3.601	52.867	-16.113	-3.664	-20.364	2.988	11.069	-69.75	-17.223
125	125	0.71548	-2.693	3.568	-11.908	-1.218	7.997	-1.087	-3.759	54.158	-16.475	-3.297	-19.809	3.229	11.429	-69.539	-17.422
126	126	0.72125	-2.776	3.663	-12.171	-1.171	8.915	-0.91	-3.848	55.302	-16.794	-2.959	-18.981	3.503	11.627	-68.955	-17.585
127	127	0.72702	-2.852	3.74	-12.399	-1.115	9.794	-0.768	-3.928	56.309	-17.03	-2.634	-18.078	3.812	11.749	-68.191	-17.668
128	128	0.73279	-2.936	3.804	-12.593	-1.075	10.636	-0.627	-3.967	57.199	-17.162	-2.273	-17.127	4.092	11.851	-67.286	-17.691
129	129	0.73856	-3.033	3.849	-12.753	-1.058	11.445	-0.522	-3.994	57.989	-17.155	-1.837	-16.208	4.309	11.999	-66.316	-17.658
130	130	0.74433	-3.126	3.87	-12.859	-1.053	12.201	-0.409	-3.948	58.667	-17.069	-1.481	-15.363	4.479	12.081	-65.365	-17.553
131	131	0.7501	-3.192	3.871	-12.916	-1.021	12.914	-0.386	-3.938	59.252	-16.844	-1.085	-14.594	4.535	12.197	-64.409	-17.43
132	132	0.75587	-3.207	3.863	-12.927	-0.952	13.573	-0.411	-3.888	59.731	-16.475	-0.75	-13.876	4.428	12.272	-63.456	-17.313
133	133	0.76164	-3.196	3.847	-12.909	-0.868	14.202	-0.441	-3.792	60.108	-15.998	-0.395	-13.245	4.193	12.388	-62.5	-17.199
134	134	0.76741	-3.174	3.829	-12.857	-0.788	14.796	-0.509	-3.668	60.368	-15.446	-0.22	-12.764	3.9	12.398	-61.654	-17.043
135	135	0.77318	-3.148	3.818	-12.773	-0.721	15.366	-0.613	-3.52	60.526	-14.776	-0.1	-12.313	3.522	12.368	-60.782	-16.865
136	136	0.77895	-3.112	3.813	-12.67	-0.654	15.921	-0.75	-3.362	60.584	-14.033	-0.029	-11.842	3.076	12.29	-59.822	-16.706
137	137	0.78472	-3.063	3.811	-12.568	-0.569	16.452	-0.867	-3.17	60.544	-13.285	-0.108	-11.378	2.613	12.082	-58.833	-16.546
138	138	0.79049	-2.987	3.804	-12.458	-0.456	16.94	-0.944	-2.929	60.396	-12.535	-0.166	-10.994	2.115	11.921	-57.83	-16.386
139	139	0.79626	-2.913	3.805	-12.351	-0.336	17.413	-1.023	-2.712	60.144	-11.841	-0.158	-10.582	1.663	11.806	-56.695	-16.26
140	140	0.80203	-2.843	3.819	-12.253	-0.219	17.886	-1.114	-2.525	59.808	-11.209	-0.102	-10.086	1.278	11.71	-55.386	-16.178
141	141	0.8078	-2.772	3.845	-12.166	-0.094	18.356	-1.155	-2.317	59.398	-10.648	-0.065	-9.524	0.96	11.573	-53.954	-16.102
142	142	0.81357	-2.696	3.877	-12.08	0.041	18.825	-1.22	-2.147	58.932	-10.141	-0.011	-8.908	0.706	11.432	-52.411	-16.044
143	143	0.81934	-2.619	3.922	-12.004	0.188	19.291	-1.222	-1.94	58.39	-9.761	0.001	-8.255	0.495	11.245	-50.778	-16.049
144	144	0.82511	-2.539	3.98	-11.934	0.346	19.744	-1.159	-1.697	57.764	-9.522	0.15	-7.626	0.338	11.193	-49.062	-16.116
145	145	0.83088	-2.468	4.047	-11.87	0.495	20.193	-1.087	-1.476	57.044	-9.447	0.364	-7.067	0.292	11.213	-47.314	-16.241
146	146	0.83665	-2.409	4.116	-11.818	0.634	20.643	-0.974	-1.243	56.272	-9.451	0.603	-6.537	0.263	11.254	-45.537	-16.413
147	147	0.84242	-2.356	4.189	-11.77	0.774	21.091	-0.845	-1.022	55.451	-9.54	0.902	-5.997	0.267	11.332	-43.689	-16.634
148	148	0.84819	-2.31	4.269	-11.722	0.909	21.548	-0.711	-0.813	54.594	-9.717	1.239	-5.518	0.288	11.45	-41.852	-16.912
149	149	0.85396	-2.271	4.364	-11.67	1.042	22.011	-0.537	-0.565	53.686	-9.976	1.435	-5.092	0.321	11.452	-40.063	-17.214
150	150	0.85973	-2.23	4.464	-11.614	1.174	22.473	-0.36	-0.305	52.728	-10.291	1.559	-4.727	0.335	11.404	-38.306	-17.567
151	151	0.8655	-2.195	4.555	-11.555	1.294	22.918	-0.218	-0.081	51.724	-10.662	1.661	-4.35	0.382	11.32	-36.509	-17.963
152	152	0.87127	-2.174	4.646	-11.484	1.399	23.341	-0.024	0.167	50.661	-11.147	1.863	-3.986	0.471	11.31	-34.658	-18.39
153	153	0.87704	-2.16	4.743	-11.419	1.505	23.775	0.143	0.37	49.578	-11.63	2.224	-3.583	0.544	11.421	-32.696	-18.859
154	154	0.88281	-2.149	4.843	-11.361	1.616	24.198	0.325	0.557	48.446	-12.145	2.616	-3.186	0.624	11.536	-30.692	-19.337
155	155	0.88858	-2.144	4.934	-11.3	1.721	24.602	0.511	0.739	47.275	-12.643	2.896	-2.796	0.722	11.535	-28.709	-19.759
156	156	0.89435	-2.142	5.02	-11.23	1.818	24.992	0.634	0.872	46.078	-13.075	3.149	-2.373	0.847	11.484	-26.691	-20.117
157	157	0.90012	-2.133	5.088	-11.159	1.919	25.362	0.689	0.954	44.86	-13.454	3.334	-1.954	1.041	11.365	-24.685	-20.381
158	158	0.90589	-2.128	5.155	-11.094	2.015	25.721	0.704	1.007	43.62	-13.736	3.556	-1.603	1.235	11.299	-22.725	-20.569
159	159	0.91166	-2.126	5.203	-11.04	2.118	26.058	0.69	1.009	42.371	-13.925	3.905	-1.405	1.4	11.391	-20.864	-20.699
160	160	0.91743	-2.129	5.247	-10.984	2.219	26.383	0.653	0.991	41.108	-14.032	4.26	-1.264	1.571	11.506	-19.056	-20.746
161	161	0.9232	-2.127	5.286	-10.93	2.324	26.706	0.513	0.915	39.86	-13.984	4.468	-1.122	1.732	11.494	-17.315	-20.71
162	162	0.92897	-2.123	5.317	-10.879	2.425	27.017	0.323	0.824	38.626	-13.775	4.565	-0.985	1.845	11.392	-15.642	-20.592
163	163	0.93474	-2.112	5.33	-10.826	2.529	27.305	0.057	0.707	37.409	-13.409	4.582	-0.892	1.877	11.247	-14.061	-20.444
164	164	0.94051	-2.111	5.336	-10.786	2.634	27.574	-0.222	0.567	36.21	-12.934	4.731	-0.808	1.778	11.225	-12.471	-20.348
165	165	0.94628	-2.097	5.338	-10.74	2.751	27.831	-0.518	0.42	35.032	-12.455	4.976	-0.72	1.675	11.287	-10.872	-20.258
166	166	0.95205	-2.089	5.339	-10.692	2.866	28.083	-0.786	0.305	33.871	-11.976	5.001	-0.566	1.558	11.135	-9.311	-20.154
167	167	0.95782	-2.081	5.33	-10.642	2.98	28.312	-1.074	0.183	32.7	-11.522	4.9	-0.395	1.43	10.858	-7.779	-20.096
168	168	0.96359	-2.075	5.315	-10.592	3.093	28.525	-1.367	0.064	31.516	-11.124	4.689	-0.304	1.319	10.506	-6.353	-20.071
169	169	0.96936	-2.062	5.293	-10.534	3.21	28.731	-1.68	-0.065	30.342	-10.804	4.513	-0.356	1.226	10.23	-5.056	-20.107
170	170	0.97513	-2.042	5.269	-10.455	3.32	28.907	-1.929	-0.148	29.141	-10.647	4.403	-0.502	1.142	10.04	-3.822	-20.226
171	171	0.9809	-2.024	5.242	-10.363	3.427	29.057	-2.135	-0.223	27.91	-10.681	4.298	-0.649	1.206	9.838	-2.585	-20.342
172	172	0.98667	-2.02	5.21	-10.267	3.516	29.189	-2.309	-0.288	26.647	-10.92	4.236	-0.88	1.441	9.7	-1.396	-20.47
173	173	0.99244	-2.021	5.166	-10.169	3.591	29.288	-2.447	-0.331	25.369	-11.337	4.158	-1.144	1.831	9.561	-0.247	-20.591
174	174	0.99821	-2.027	5.11	-10.067	3.654	29.352	-2.563	-0.36	24.08	-11.909	4.031	-1.397	2.363	9.383	0.882	-20.705
175	175	1.00398	-2.045	5.044	-9.966	3.704	29.395	-2.657	-0.393	22.782	-12.621	3.957	-1.678	3.017	9.263	2.001	-20.827
176	176	1.00975	-2.077	4.97	-9.87	3.732	29.414	-2.722	-0.414	21.472	-13.422	3.865	-2.051	3.729	9.168	3.03	-20.96
177	177	1.01552	-2.101	4.9	-9.76	3.758	29.398	-2.758	-0.418	20.127	-14.313	3.735	-2.398	4.502	9.035	4.069	-21.085
178	178	1.02129	-2.135	4.833	-9.633	3.758	29.36	-2.787	-0.418	18.783	-15.196	3.739	-2.811	5.195	9.062	5.076	-21.27
179	179	1.02706	-2.187	4.763	-9.51	3.741	29.305	-2.816	-0.417	17.453	-16.04	3.702	-3.254	5.824	9.081	6.018	-21.484
180	180	1.03283	-2.243	4.691	-9.392	3.716	29.233	-2.84	-0.412	16.137	-16.872	3.633	-3.65	6.428	9.063	6.97	-21.714
181	181	1.0386	-2.293	4.628	-9.27	3.69	29.154	-2.892	-0.393	14.842	-17.616	3.426	-3.92	6.93	8.882	7.951	-21.98
182	182	1.04437	-2.338	4.579	-9.136	3.667	29.068	-2.965	-0.379	13.564	-18.249	3.15	-4.103	7.322	8.6	8.945	-22.251
183	183	1.05014	-2.396	4.545	-8.997	3.624	28.984	-3.053	-0.355	12.316	-18.728	2.918	-4.18	7.57	8.313	10	-22.536
184	184	1.05591	-2.458	4.525	-8.848	3.574	28.906	-3.203	-0.359	11.12	-19.062	2.889	-4.24	7.703	8.193	11.082	-22.852
185	185	1.06168	-2.526	4.519	-8.692	3.512	28.834	-3.367	-0.354	9.965	-19.339	2.88	-4.261	7.778	8.079	12.155	-23.179
186	186	1.06745	-2.585	4.526	-8.524	3.456	28.769	-3.553	-0.361	8.86	-19.599	2.902	-4.248	7.881	7.977	13.211	-23.468
187	187	1.07322	-2.628	4.55	-8.345	3.41	28.716	-3.8	-0.364	7.821	-19.739	2.811	-4.211	7.935	7.771	14.171	-23.719
188	188	1.07899	-2.662	4.598	-8.155	3.369	28.678	-4.069	-0.373	6.843	-19.793	2.765	-4.195	7.955	7.616	15.055	-23.921
189	189	1.08476	-2.69	4.653	-7.962	3.326	28.651	-4.382	-0.37	5.939	-19.743	2.643	-4.206	7.961	7.424	15.811	-24.06
190	190	1.09053	-2.714	4.724	-7.774	3.292	28.637	-4.683	-0.383	5.106	-19.709	2.655	-4.191	8.028	7.335	16.565	-24.15
191	191	1.0963	-2.723	4.792	-7.578	3.266	28.608	-4.948	-0.397	4.328	-19.729	2.671	-4.229	8.194	7.285	17.207	-24.138
192	192	1.10207	-2.726	4.863	-7.368	3.232	28.583	-5.193	-0.401	3.645	-19.741	2.722	-4.275	8.422	7.288	17.757	-24.017
193	193	1.10784	-2.725	4.923	-7.156	3.196	28.552	-5.379	-0.394	3.066	-19.787	2.762	-4.296	8.694	7.292	18.223	-23.818
194	194	1.11361	-2.722	4.976	-6.952	3.162	28.522	-5.515	-0.385	2.616	-19.773	2.814	-4.273	8.91	7.302	18.607	-23.567
195	195	1.11938	-2.709	5.016	-6.753	3.146	28.496	-5.639	-0.395	2.307	-19.683	2.875	-4.276	9.074	7.347	18.844	-23.271
196	196	1.12515	-2.688	5.053	-6.557	3.136	28.487	-5.728	-0.411	2.155	-19.588	2.9	-4.318	9.223	7.401	18.896	-22.934
197	197	1.13092	-2.663	5.078	-6.367	3.133	28.487	-5.731	-0.43	2.177	-19.452	2.925	-4.306	9.27	7.45	18.835	-22.57
198	198	1.13669	-2.635	5.094	-6.191	3.133	28.49	-5.684	-0.441	2.354	-19.265	2.926	-4.227	9.29	7.471	18.677	-22.134
199	199	1.14246	-2.583	5.095	-6.026	3.175	28.48	-5.544	-0.477	2.658	-19.052	3.005	-4.159	9.235	7.575	18.41	-21.649
200	200	1.14823	-2.509	5.083	-5.88	3.253	28.465	-5.396	-0.53	3.094	-18.72	3.128	-4.141	9.105	7.754	17.984	-21.105
201	201	1.154	-2.418	5.059	-5.754	3.35	28.447	-5.211	-0.568	3.655	-18.327	3.256	-4.251	8.916	8.023	17.329	-20.514
