# Supplementary material for: Gait phenotypes in paediatric hereditary spastic paraplegia revealed by dynamic time warping analysis and random forests
Source: PLoS One. 2018 Mar 8;13(3):e0192345. doi: 10.1371/journal.pone.0192345 (PMC5843164; doi:10.1371/journal.pone.0192345)
Supplement: S2 Data — (ZIP) [file pone.0192345.s009.zip › Healthy/Left.SR.HEALTHY20.5.csv]

	Epoch	Time	Pelvic.obliquity	Pelvic.tilt	Pelvic rotation	Hip.abd.add	Hip.flexion	Hip.rotation	Knee.abd.add	Knee.flexion	Knee.rotation	Ankle.abd.add	Ankle.flexion	Ankle.rotation	Forefoot.abd.add	Forefoot.flexion	Forefoot.rotation
1	1	0	-2.116	6.752	-0.596	0.981	30.402	-3.968	-0.846	2.285	-20.735	2.998	-8.866	9.684	8.644	14.173	-16.068
2	2	0.0058	-2.029	6.658	-0.521	1.109	30.317	-3.616	-0.837	3.208	-20.411	3.154	-8.833	9.305	8.829	13.26	-15.601
3	3	0.0116	-1.961	6.565	-0.445	1.219	30.188	-3.287	-0.81	4.13	-19.958	3.354	-8.894	8.894	9.09	12.215	-15.054
4	4	0.0174	-1.906	6.474	-0.358	1.311	30.015	-2.96	-0.774	5.023	-19.497	3.518	-8.992	8.57	9.318	11.1	-14.407
5	5	0.0232	-1.852	6.385	-0.259	1.389	29.794	-2.662	-0.728	5.843	-19.035	3.717	-9.239	8.292	9.622	9.873	-13.719
6	6	0.029	-1.797	6.301	-0.146	1.461	29.529	-2.409	-0.683	6.513	-18.56	3.926	-9.767	7.994	10.014	8.478	-13.051
7	7	0.0348	-1.738	6.217	-0.032	1.534	29.237	-2.178	-0.631	6.967	-17.958	3.783	-10.626	7.579	10.131	6.867	-12.356
8	8	0.0406	-1.653	6.137	0.075	1.647	28.999	-2.007	-0.607	7.279	-17.218	3.068	-11.805	7.127	9.717	5.01	-11.567
9	9	0.0464	-1.49	6.05	0.174	1.837	28.816	-1.828	-0.61	7.59	-16.418	2.139	-13.065	6.566	9.018	3.097	-10.781
10	10	0.0522	-1.23	5.948	0.239	2.15	28.665	-1.487	-0.648	8.046	-15.793	1.545	-13.984	5.901	8.454	1.491	-10.148
11	11	0.058	-0.885	5.826	0.247	2.574	28.527	-0.954	-0.683	8.76	-15.335	1.389	-14.357	5.119	8.112	0.274	-9.688
12	12	0.0638	-0.492	5.695	0.177	3.078	28.396	-0.197	-0.68	9.737	-15.098	1.504	-14.365	4.316	7.93	-0.773	-9.331
13	13	0.0696	-0.096	5.572	0.035	3.613	28.257	0.798	-0.612	10.866	-15.044	1.797	-14.18	3.414	7.874	-1.753	-9.104
14	14	0.0754	0.267	5.46	-0.16	4.132	28.12	1.965	-0.464	12.032	-15.116	2.142	-13.728	2.427	7.828	-2.495	-9.014
15	15	0.0812	0.577	5.368	-0.389	4.598	27.978	3.218	-0.243	13.093	-15.232	2.508	-13.052	1.418	7.789	-2.915	-8.994
16	16	0.087	0.823	5.303	-0.654	5.009	27.833	4.54	0.022	13.971	-15.41	2.743	-12.444	0.416	7.67	-3.255	-9.029
17	17	0.0928	1.007	5.26	-0.938	5.357	27.662	5.867	0.317	14.642	-15.605	2.713	-12.082	-0.623	7.373	-3.712	-9.145
18	18	0.0986	1.153	5.229	-1.224	5.666	27.459	7.13	0.612	15.185	-15.843	2.571	-11.847	-1.577	7.028	-4.221	-9.297
19	19	0.1044	1.286	5.194	-1.488	5.952	27.241	8.209	0.899	15.73	-16.005	2.339	-11.479	-2.417	6.623	-4.627	-9.433
20	20	0.1102	1.42	5.149	-1.694	6.221	27.041	8.95	1.12	16.38	-15.988	2.25	-10.797	-3.118	6.339	-4.771	-9.548
21	21	0.116	1.56	5.082	-1.824	6.472	26.841	9.303	1.25	17.09	-15.784	2.289	-9.99	-3.67	6.195	-4.803	-9.638
22	22	0.1218	1.718	5.006	-1.893	6.715	26.623	9.375	1.311	17.778	-15.416	2.315	-9.212	-4.142	6.063	-4.854	-9.69
23	23	0.1276	1.899	4.919	-1.901	6.96	26.369	9.169	1.288	18.396	-14.955	2.251	-8.486	-4.462	5.876	-4.926	-9.691
24	24	0.1334	2.084	4.821	-1.838	7.183	26.067	8.783	1.208	18.925	-14.506	2.215	-7.782	-4.639	5.747	-4.967	-9.669
25	25	0.1392	2.247	4.717	-1.717	7.358	25.725	8.294	1.093	19.371	-14.177	2.189	-7.117	-4.636	5.661	-4.997	-9.643
26	26	0.145	2.379	4.606	-1.549	7.485	25.35	7.707	0.937	19.752	-13.947	2.213	-6.504	-4.47	5.642	-5.033	-9.618
27	27	0.1508	2.449	4.49	-1.351	7.531	24.926	7.17	0.79	20.038	-13.871	2.333	-5.938	-4.214	5.728	-5.053	-9.614
28	28	0.1566	2.454	4.365	-1.137	7.493	24.454	6.696	0.672	20.242	-13.91	2.493	-5.408	-3.898	5.864	-5.061	-9.627
29	29	0.1624	2.395	4.237	-0.932	7.38	23.953	6.278	0.586	20.395	-13.969	2.69	-4.879	-3.574	6.045	-5.041	-9.641
30	30	0.1682	2.29	4.112	-0.753	7.223	23.428	5.965	0.544	20.487	-14.076	2.792	-4.369	-3.246	6.144	-5.023	-9.643
31	31	0.174	2.151	3.996	-0.61	7.043	22.904	5.684	0.502	20.547	-14.176	2.853	-3.895	-2.921	6.203	-5.018	-9.652
32	32	0.1798	2.016	3.885	-0.503	6.888	22.371	5.465	0.46	20.567	-14.269	2.849	-3.451	-2.641	6.195	-5.022	-9.665
33	33	0.1856	1.89	3.787	-0.45	6.759	21.831	5.355	0.438	20.547	-14.341	2.911	-3.071	-2.464	6.249	-5.055	-9.7
34	34	0.1914	1.798	3.697	-0.437	6.677	21.28	5.289	0.424	20.506	-14.306	2.967	-2.692	-2.407	6.293	-5.085	-9.727
35	35	0.1972	1.726	3.631	-0.466	6.627	20.732	5.311	0.43	20.437	-14.172	3.014	-2.302	-2.482	6.322	-5.098	-9.737
36	36	0.203	1.67	3.588	-0.535	6.599	20.189	5.416	0.46	20.339	-13.995	3.068	-1.895	-2.63	6.358	-5.08	-9.732
37	37	0.2088	1.63	3.567	-0.644	6.606	19.664	5.546	0.475	20.235	-13.677	3.157	-1.512	-2.911	6.425	-5.076	-9.722
38	38	0.2146	1.601	3.576	-0.781	6.634	19.158	5.726	0.493	20.105	-13.35	3.169	-1.167	-3.226	6.424	-5.103	-9.708
39	39	0.2204	1.575	3.604	-0.94	6.668	18.654	5.928	0.514	19.938	-13.04	3.148	-0.851	-3.532	6.404	-5.139	-9.699
40	40	0.2262	1.536	3.655	-1.109	6.689	18.162	6.152	0.529	19.733	-12.763	3.134	-0.571	-3.815	6.393	-5.184	-9.695
41	41	0.232	1.495	3.717	-1.281	6.696	17.672	6.382	0.554	19.495	-12.537	3.146	-0.301	-4.037	6.415	-5.208	-9.683
42	42	0.2378	1.443	3.789	-1.455	6.676	17.206	6.553	0.578	19.264	-12.316	3.233	-0.025	-4.199	6.518	-5.21	-9.682
43	43	0.2436	1.381	3.872	-1.639	6.643	16.754	6.687	0.583	19.027	-12.138	3.326	0.24	-4.271	6.626	-5.209	-9.681
44	44	0.2494	1.31	3.963	-1.838	6.597	16.3	6.793	0.577	18.752	-12.023	3.49	0.446	-4.237	6.809	-5.228	-9.684
45	45	0.2552	1.235	4.055	-2.04	6.543	15.831	6.853	0.556	18.431	-11.943	3.587	0.647	-4.137	6.928	-5.229	-9.704
46	46	0.261	1.15	4.14	-2.237	6.469	15.347	6.904	0.545	18.071	-11.993	3.553	0.83	-3.907	6.928	-5.243	-9.729
47	47	0.2668	1.06	4.229	-2.43	6.365	14.868	6.905	0.548	17.689	-12.108	3.548	0.985	-3.57	6.965	-5.261	-9.765
48	48	0.2726	0.967	4.315	-2.627	6.257	14.386	6.859	0.532	17.302	-12.204	3.621	1.111	-3.217	7.073	-5.289	-9.819
49	49	0.2784	0.874	4.402	-2.834	6.145	13.905	6.803	0.518	16.903	-12.358	3.647	1.215	-2.784	7.136	-5.334	-9.864
50	50	0.2842	0.784	4.484	-3.05	6.039	13.425	6.766	0.504	16.506	-12.507	3.695	1.327	-2.365	7.216	-5.362	-9.91
51	51	0.29	0.71	4.559	-3.27	5.949	12.949	6.736	0.49	16.126	-12.638	3.69	1.477	-1.993	7.233	-5.367	-9.976
52	52	0.2958	0.654	4.62	-3.5	5.869	12.462	6.74	0.503	15.756	-12.744	3.66	1.673	-1.664	7.227	-5.34	-10.038
53	53	0.3016	0.615	4.686	-3.742	5.807	11.975	6.788	0.525	15.396	-12.869	3.652	1.823	-1.361	7.245	-5.365	-10.107
54	54	0.3074	0.585	4.75	-3.993	5.756	11.495	6.834	0.542	15.049	-12.955	3.603	1.956	-1.084	7.223	-5.419	-10.168
55	55	0.3132	0.561	4.809	-4.247	5.705	11.022	6.872	0.558	14.719	-13.01	3.611	2.136	-0.834	7.242	-5.42	-10.238
56	56	0.319	0.547	4.864	-4.504	5.67	10.553	6.937	0.571	14.41	-13.029	3.57	2.335	-0.653	7.207	-5.422	-10.311
57	57	0.3248	0.539	4.924	-4.763	5.642	10.094	7.013	0.586	14.12	-13.037	3.521	2.489	-0.492	7.171	-5.485	-10.381
58	58	0.3306	0.541	4.987	-5.017	5.623	9.647	7.063	0.596	13.863	-12.933	3.504	2.671	-0.428	7.163	-5.536	-10.456
59	59	0.3364	0.55	5.055	-5.269	5.598	9.206	7.131	0.621	13.606	-12.801	3.529	2.883	-0.427	7.191	-5.55	-10.549
60	60	0.3422	0.568	5.125	-5.517	5.578	8.768	7.229	0.654	13.35	-12.703	3.544	3.104	-0.415	7.208	-5.556	-10.633
61	61	0.348	0.591	5.197	-5.756	5.562	8.336	7.317	0.678	13.107	-12.625	3.627	3.333	-0.357	7.281	-5.552	-10.691
62	62	0.3538	0.617	5.27	-5.98	5.55	7.916	7.379	0.693	12.878	-12.593	3.74	3.558	-0.234	7.374	-5.553	-10.738
63	63	0.3596	0.653	5.347	-6.196	5.552	7.501	7.425	0.699	12.649	-12.59	3.771	3.744	-0.101	7.391	-5.601	-10.805
64	64	0.3654	0.689	5.427	-6.402	5.543	7.095	7.452	0.719	12.427	-12.547	3.735	3.947	0.007	7.346	-5.651	-10.869
65	65	0.3712	0.723	5.509	-6.596	5.53	6.69	7.464	0.74	12.216	-12.481	3.674	4.122	0.099	7.284	-5.746	-10.926
66	66	0.377	0.76	5.593	-6.771	5.513	6.287	7.518	0.776	12.008	-12.491	3.707	4.287	0.193	7.314	-5.836	-10.998
67	67	0.3828	0.812	5.673	-6.925	5.512	5.884	7.61	0.813	11.813	-12.573	3.79	4.468	0.307	7.379	-5.913	-11.064
68	68	0.3886	0.868	5.749	-7.06	5.521	5.479	7.708	0.836	11.63	-12.714	3.922	4.687	0.478	7.474	-5.955	-11.107
69	69	0.3944	0.914	5.824	-7.187	5.522	5.086	7.748	0.844	11.477	-12.796	4.078	4.926	0.647	7.583	-5.99	-11.143
70	70	0.4002	0.96	5.892	-7.313	5.527	4.67	7.877	0.861	11.297	-12.967	4.151	5.191	0.821	7.605	-6.005	-11.174
71	71	0.406	1.015	5.941	-7.435	5.54	4.23	8.011	0.879	11.118	-13.078	4.13	5.403	0.874	7.554	-6.092	-11.253
72	72	0.4118	1.073	5.974	-7.548	5.555	3.77	8.175	0.895	10.949	-13.17	4.167	5.573	0.861	7.567	-6.221	-11.338
73	73	0.4176	1.12	5.998	-7.65	5.553	3.304	8.385	0.923	10.785	-13.352	4.276	5.736	0.893	7.647	-6.35	-11.416
74	74	0.4234	1.16	6.013	-7.738	5.547	2.836	8.606	0.945	10.64	-13.554	4.388	5.982	0.924	7.707	-6.411	-11.492
75	75	0.4292	1.206	6.014	-7.814	5.539	2.357	8.793	0.958	10.515	-13.707	4.505	6.28	0.947	7.755	-6.438	-11.551
76	76	0.435	1.251	6.008	-7.884	5.536	1.873	8.99	0.961	10.405	-13.871	4.588	6.566	0.987	7.767	-6.499	-11.582
77	77	0.4408	1.297	5.989	-7.952	5.521	1.382	9.213	0.988	10.319	-14.031	4.657	6.821	0.976	7.784	-6.61	-11.632
78	78	0.4466	1.332	5.968	-8.016	5.487	0.899	9.428	1.023	10.248	-14.18	4.723	7.079	0.964	7.798	-6.73	-11.677
79	79	0.4524	1.359	5.946	-8.075	5.435	0.415	9.636	1.065	10.182	-14.352	4.762	7.329	0.994	7.785	-6.87	-11.705
80	80	0.4582	1.38	5.926	-8.124	5.375	-0.069	9.824	1.09	10.117	-14.513	4.892	7.571	1.048	7.846	-7.007	-11.707
81	81	0.464	1.412	5.91	-8.158	5.325	-0.544	10.007	1.12	10.064	-14.679	4.989	7.799	1.126	7.879	-7.176	-11.677
82	82	0.4698	1.443	5.914	-8.175	5.275	-0.981	10.113	1.144	10.054	-14.698	5.072	8.008	1.12	7.916	-7.389	-11.641
83	83	0.4756	1.477	5.938	-8.187	5.235	-1.385	10.216	1.173	10.078	-14.699	5.054	8.208	1.111	7.863	-7.654	-11.58
84	84	0.4814	1.494	5.983	-8.201	5.18	-1.764	10.319	1.204	10.106	-14.718	5.024	8.397	1.149	7.801	-7.939	-11.49
85	85	0.4872	1.5	6.051	-8.207	5.119	-2.107	10.376	1.22	10.153	-14.743	5.1	8.572	1.203	7.831	-8.221	-11.427
86	86	0.493	1.486	6.145	-8.212	5.043	-2.418	10.405	1.22	10.215	-14.741	5.262	8.724	1.255	7.94	-8.519	-11.361
87	87	0.4988	1.461	6.253	-8.218	4.964	-2.714	10.42	1.213	10.284	-14.727	5.407	8.821	1.319	8.043	-8.882	-11.281
88	88	0.5046	1.422	6.376	-8.223	4.875	-2.986	10.398	1.204	10.373	-14.665	5.491	8.904	1.363	8.098	-9.283	-11.203
89	89	0.5104	1.366	6.521	-8.222	4.777	-3.214	10.336	1.191	10.505	-14.557	5.526	9.041	1.406	8.096	-9.666	-11.111
90	90	0.5162	1.294	6.695	-8.23	4.667	-3.387	10.218	1.173	10.686	-14.434	5.558	9.163	1.516	8.091	-10.09	-10.995
91	91	0.522	1.229	6.888	-8.245	4.571	-3.536	10.153	1.156	10.875	-14.417	5.621	9.15	1.693	8.132	-10.646	-10.864
92	92	0.5278	1.174	7.094	-8.266	4.499	-3.666	10.097	1.12	11.075	-14.454	5.771	9.04	1.903	8.262	-11.282	-10.745
93	93	0.5336	1.133	7.31	-8.295	4.448	-3.771	10.011	1.062	11.317	-14.456	6.053	8.88	2.092	8.523	-11.964	-10.645
94	94	0.5394	1.104	7.544	-8.325	4.413	-3.845	9.884	1	11.599	-14.404	6.264	8.634	2.293	8.741	-12.77	-10.516
95	95	0.5452	1.082	7.792	-8.368	4.383	-3.878	9.782	0.968	11.924	-14.34	6.339	8.398	2.514	8.846	-13.614	-10.339
96	96	0.551	1.059	8.05	-8.428	4.346	-3.881	9.719	0.953	12.278	-14.378	6.39	8.166	2.833	8.92	-14.471	-10.145
97	97	0.5568	1.038	8.306	-8.506	4.314	-3.867	9.653	0.925	12.681	-14.409	6.452	7.924	3.173	9	-15.367	-9.936
98	98	0.5626	1.027	8.548	-8.599	4.298	-3.865	9.614	0.88	13.107	-14.437	6.569	7.592	3.492	9.149	-16.356	-9.729
99	99	0.5684	1.034	8.767	-8.711	4.296	-3.87	9.592	0.836	13.556	-14.496	6.704	7.181	3.843	9.331	-17.426	-9.518
100	100	0.5742	1.053	8.976	-8.837	4.312	-3.863	9.54	0.773	14.057	-14.508	6.872	6.709	4.187	9.56	-18.576	-9.305
101	101	0.58	1.07	9.183	-8.977	4.316	-3.847	9.522	0.726	14.593	-14.472	6.98	6.227	4.488	9.745	-19.773	-9.065
102	102	0.5858	1.095	9.37	-9.119	4.327	-3.84	9.502	0.677	15.173	-14.436	6.968	5.76	4.803	9.81	-21.007	-8.81
103	103	0.5916	1.111	9.535	-9.261	4.331	-3.838	9.514	0.624	15.781	-14.451	6.957	5.255	5.158	9.877	-22.295	-8.527
104	104	0.5974	1.109	9.687	-9.41	4.325	-3.82	9.551	0.56	16.435	-14.481	6.962	4.681	5.518	9.969	-23.667	-8.225
105	105	0.6032	1.071	9.831	-9.557	4.298	-3.764	9.556	0.47	17.157	-14.446	6.974	4.119	5.822	10.06	-25.051	-7.936
106	106	0.609	1.001	9.972	-9.684	4.255	-3.663	9.555	0.38	17.949	-14.348	6.976	3.563	6.006	10.15	-26.453	-7.68
107	107	0.6148	0.891	10.114	-9.773	4.174	-3.509	9.527	0.313	18.8	-14.29	6.913	2.899	6.223	10.208	-27.99	-7.409
108	108	0.6206	0.748	10.249	-9.79	4.057	-3.315	9.464	0.283	19.706	-14.284	6.761	2.119	6.462	10.218	-29.674	-7.121
109	109	0.6264	0.57	10.361	-9.731	3.895	-3.1	9.332	0.291	20.676	-14.248	6.572	1.368	6.641	10.203	-31.363	-6.859
110	110	0.6322	0.364	10.458	-9.612	3.698	-2.854	9.188	0.352	21.707	-14.312	6.341	0.63	6.818	10.164	-33.064	-6.652
111	111	0.638	0.13	10.543	-9.433	3.468	-2.571	8.958	0.44	22.807	-14.436	6.07	-0.245	7.03	10.14	-34.923	-6.484
112	112	0.6438	-0.106	10.618	-9.192	3.225	-2.256	8.663	0.568	23.968	-14.599	5.707	-1.281	7.264	10.094	-36.974	-6.327
113	113	0.6496	-0.317	10.681	-8.914	2.998	-1.916	8.307	0.725	25.188	-14.827	5.284	-2.383	7.519	10.04	-39.106	-6.226
114	114	0.6554	-0.493	10.721	-8.619	2.789	-1.55	7.881	0.911	26.478	-15.063	4.866	-3.453	7.745	10.032	-41.21	-6.211
115	115	0.6612	-0.65	10.74	-8.33	2.573	-1.152	7.36	1.106	27.826	-15.35	4.454	-4.593	8.028	10.108	-43.374	-6.274
116	116	0.667	-0.781	10.746	-8.069	2.361	-0.719	6.819	1.312	29.224	-15.668	4.088	-5.891	8.284	10.316	-45.67	-6.417
117	117	0.6728	-0.887	10.732	-7.858	2.165	-0.247	6.254	1.498	30.685	-16.011	3.76	-7.319	8.479	10.648	-48.07	-6.681
118	118	0.6786	-0.98	10.694	-7.696	1.965	0.256	5.678	1.661	32.192	-16.393	3.415	-8.822	8.64	11.035	-50.516	-7.041
119	119	0.6844	-1.079	10.635	-7.588	1.744	0.793	5.049	1.756	33.734	-16.793	3.11	-10.458	8.825	11.544	-53.05	-7.443
120	120	0.6902	-1.198	10.564	-7.555	1.504	1.38	4.412	1.763	35.293	-17.233	2.82	-12.318	9.042	12.176	-55.736	-7.854
121	121	0.696	-1.339	10.499	-7.596	1.234	2.025	3.821	1.718	36.809	-17.748	2.467	-14.382	9.274	12.867	-58.517	-8.273
122	122	0.7018	-1.495	10.444	-7.691	0.954	2.728	3.235	1.609	38.287	-18.289	1.862	-16.508	9.48	13.389	-61.297	-8.711
123	123	0.7076	-1.657	10.406	-7.827	0.68	3.491	2.661	1.436	39.742	-18.862	1.023	-18.565	9.722	13.717	-63.97	-9.11
124	124	0.7134	-1.808	10.39	-8.011	0.444	4.332	2.106	1.168	41.232	-19.447	0.16	-20.382	10.02	13.97	-66.391	-9.471
125	125	0.7192	-1.944	10.405	-8.232	0.258	5.242	1.604	0.816	42.755	-20.038	-0.502	-21.823	10.356	14.285	-68.406	-9.827
126	126	0.725	-2.055	10.441	-8.478	0.119	6.203	1.089	0.372	44.299	-20.546	-1.034	-22.867	10.712	14.571	-70.01	-10.17
127	127	0.7308	-2.155	10.505	-8.725	0.028	7.22	0.558	-0.158	45.85	-20.92	-1.473	-23.501	11.045	14.743	-71.201	-10.482
128	128	0.7366	-2.233	10.588	-8.976	-0.014	8.278	0.039	-0.732	47.445	-21.143	-1.706	-23.717	11.286	14.889	-71.999	-10.814
129	129	0.7424	-2.302	10.69	-9.214	-0.028	9.38	-0.482	-1.337	49.096	-21.179	-1.743	-23.477	11.409	14.968	-72.393	-11.172
130	130	0.7482	-2.362	10.796	-9.426	-0.026	10.502	-1.04	-1.969	50.77	-20.976	-1.655	-22.812	11.376	14.911	-72.406	-11.549
131	131	0.754	-2.414	10.893	-9.608	-0.012	11.619	-1.622	-2.623	52.395	-20.588	-1.357	-21.855	11.172	14.859	-72.078	-11.976
132	132	0.7598	-2.455	10.974	-9.773	0.016	12.714	-2.213	-3.292	53.915	-20.041	-0.824	-20.755	10.787	14.906	-71.493	-12.452
133	133	0.7656	-2.487	11.041	-9.934	0.064	13.78	-2.783	-3.956	55.289	-19.364	-0.208	-19.62	10.203	14.962	-70.738	-12.975
134	134	0.7714	-2.514	11.091	-10.087	0.122	14.81	-3.301	-4.569	56.525	-18.649	0.273	-18.564	9.549	14.905	-69.967	-13.45
135	135	0.7772	-2.527	11.113	-10.216	0.192	15.79	-3.816	-5.151	57.639	-17.864	0.639	-17.588	8.816	14.757	-69.201	-13.875
136	136	0.783	-2.525	11.103	-10.324	0.274	16.705	-4.293	-5.684	58.622	-17.046	0.987	-16.697	8.018	14.609	-68.415	-14.272
137	137	0.7888	-2.513	11.066	-10.418	0.358	17.567	-4.744	-6.174	59.485	-16.212	1.277	-15.88	7.219	14.437	-67.61	-14.612
138	138	0.7946	-2.485	11.012	-10.5	0.461	18.38	-5.107	-6.584	60.241	-15.401	1.608	-15.122	6.474	14.32	-66.767	-14.855
139	139	0.8004	-2.446	10.953	-10.569	0.58	19.149	-5.358	-6.895	60.876	-14.664	1.986	-14.391	5.794	14.255	-65.837	-15.045
140	140	0.8062	-2.396	10.886	-10.637	0.714	19.878	-5.501	-7.105	61.386	-13.914	2.291	-13.675	5.127	14.116	-64.838	-15.16
141	141	0.812	-2.339	10.81	-10.698	0.849	20.576	-5.557	-7.223	61.776	-13.206	2.519	-12.978	4.556	13.919	-63.769	-15.186
142	142	0.8178	-2.275	10.736	-10.747	0.994	21.256	-5.495	-7.234	62.065	-12.598	2.834	-12.295	4.128	13.814	-62.595	-15.123
143	143	0.8236	-2.209	10.676	-10.792	1.148	21.929	-5.283	-7.108	62.253	-12.073	3.177	-11.582	3.764	13.731	-61.292	-15.027
144	144	0.8294	-2.145	10.639	-10.829	1.303	22.599	-4.94	-6.847	62.311	-11.639	3.415	-10.863	3.467	13.559	-59.896	-14.904
145	145	0.8352	-2.078	10.619	-10.861	1.458	23.261	-4.464	-6.443	62.247	-11.347	3.588	-10.184	3.315	13.368	-58.445	-14.724
146	146	0.841	-2.008	10.616	-10.891	1.624	23.902	-3.851	-5.919	62.048	-11.19	3.786	-9.559	3.284	13.225	-56.932	-14.5
147	147	0.8468	-1.932	10.634	-10.931	1.81	24.543	-3.161	-5.334	61.733	-11.11	3.995	-8.922	3.32	13.088	-55.309	-14.257
148	148	0.8526	-1.863	10.669	-10.965	1.987	25.181	-2.432	-4.695	61.307	-11.096	4.063	-8.302	3.411	12.841	-53.644	-14.004
149	149	0.8584	-1.797	10.72	-10.98	2.158	25.81	-1.632	-3.978	60.776	-11.226	4.127	-7.76	3.585	12.624	-51.97	-13.754
150	150	0.8642	-1.722	10.782	-10.976	2.332	26.417	-0.746	-3.184	60.156	-11.503	4.303	-7.3	3.797	12.536	-50.291	-13.544
151	151	0.87	-1.648	10.851	-10.959	2.506	27.004	0.176	-2.372	59.451	-11.87	4.505	-6.912	3.971	12.481	-48.615	-13.411
152	152	0.8758	-1.561	10.928	-10.949	2.695	27.569	1.133	-1.544	58.642	-12.354	4.691	-6.625	4.162	12.442	-46.965	-13.332
153	153	0.8816	-1.469	11.021	-10.929	2.885	28.137	2.014	-0.792	57.775	-12.874	4.979	-6.389	4.344	12.506	-45.299	-13.304
154	154	0.8874	-1.376	11.114	-10.895	3.064	28.688	2.834	-0.101	56.863	-13.391	5.42	-6.169	4.412	12.711	-43.582	-13.4
155	155	0.8932	-1.287	11.207	-10.845	3.231	29.222	3.594	0.527	55.892	-13.922	5.943	-5.964	4.389	12.988	-41.813	-13.605
156	156	0.899	-1.197	11.302	-10.774	3.381	29.739	4.307	1.127	54.835	-14.515	6.434	-5.805	4.338	13.251	-40.021	-13.894
157	157	0.9048	-1.106	11.39	-10.677	3.507	30.231	4.925	1.645	53.688	-15.165	7.05	-5.657	4.267	13.628	-38.123	-14.293
158	158	0.9106	-1.011	11.472	-10.568	3.632	30.701	5.441	2.062	52.474	-15.795	7.737	-5.427	4.089	14.03	-36.056	-14.82
159	159	0.9164	-0.904	11.545	-10.468	3.77	31.151	5.828	2.356	51.205	-16.398	8.454	-5.147	3.856	14.433	-33.865	-15.442
160	160	0.9222	-0.807	11.606	-10.352	3.89	31.576	6.095	2.554	49.872	-17.018	9.071	-4.911	3.627	14.757	-31.668	-16.12
161	161	0.928	-0.71	11.657	-10.23	4.002	31.981	6.226	2.651	48.485	-17.611	9.592	-4.674	3.404	14.99	-29.434	-16.828
162	162	0.9338	-0.605	11.702	-10.114	4.127	32.372	6.25	2.654	47.06	-18.2	10.108	-4.403	3.188	15.2	-27.116	-17.589
163	163	0.9396	-0.505	11.742	-9.992	4.248	32.741	6.185	2.588	45.578	-18.799	10.573	-4.146	3.022	15.364	-24.771	-18.352
164	164	0.9454	-0.427	11.77	-9.851	4.33	33.078	6.068	2.493	44.026	-19.432	10.9	-3.934	2.969	15.421	-22.469	-19.054
165	165	0.9512	-0.378	11.794	-9.688	4.362	33.405	5.798	2.309	42.439	-19.986	11.067	-3.731	3.039	15.336	-20.212	-19.651
166	166	0.957	-0.355	11.813	-9.528	4.373	33.717	5.437	2.054	40.812	-20.436	11.129	-3.533	3.202	15.155	-17.988	-20.12
167	167	0.9628	-0.361	11.836	-9.372	4.363	34.018	5.005	1.747	39.135	-20.781	11.135	-3.333	3.434	14.918	-15.772	-20.481
168	168	0.9686	-0.381	11.863	-9.227	4.352	34.304	4.539	1.42	37.418	-21.011	11.051	-3.137	3.686	14.602	-13.591	-20.741
169	169	0.9744	-0.415	11.893	-9.085	4.328	34.578	4.035	1.096	35.678	-21.056	10.828	-3.001	3.929	14.195	-11.536	-20.859
170	170	0.9802	-0.453	11.923	-8.946	4.299	34.836	3.506	0.779	33.909	-20.933	10.583	-2.909	4.128	13.79	-9.539	-20.887
171	171	0.986	-0.484	11.955	-8.807	4.287	35.076	2.946	0.449	32.111	-20.668	10.274	-2.836	4.316	13.324	-7.593	-20.809
172	172	0.9918	-0.501	11.981	-8.667	4.292	35.292	2.368	0.13	30.289	-20.256	9.901	-2.783	4.487	12.806	-5.706	-20.612
173	173	0.9976	-0.517	12.011	-8.527	4.302	35.494	1.781	-0.182	28.457	-19.675	9.611	-2.772	4.599	12.373	-3.851	-20.329
174	174	1.0034	-0.537	12.053	-8.394	4.318	35.696	1.21	-0.472	26.634	-18.975	9.331	-2.763	4.701	11.951	-2.037	-19.942
175	175	1.0092	-0.564	12.107	-8.265	4.335	35.901	0.641	-0.741	24.819	-18.178	9.034	-2.804	4.763	11.532	-0.299	-19.51
176	176	1.015	-0.597	12.171	-8.145	4.355	36.103	0.129	-0.963	22.999	-17.332	8.666	-2.92	4.791	11.079	1.336	-19.027
177	177	1.0208	-0.633	12.238	-8.03	4.376	36.302	-0.376	-1.151	21.171	-16.445	8.28	-3.073	4.903	10.63	2.918	-18.43
178	178	1.0266	-0.669	12.295	-7.93	4.404	36.478	-0.8	-1.293	19.347	-15.599	8.026	-3.175	5.075	10.284	4.568	-17.77
179	179	1.0324	-0.712	12.337	-7.828	4.428	36.626	-1.194	-1.429	17.531	-14.87	7.921	-3.262	5.373	10.062	6.257	-17.09
180	180	1.0382	-0.762	12.361	-7.717	4.436	36.744	-1.538	-1.521	15.751	-14.237	7.739	-3.346	5.742	9.78	7.878	-16.385
181	181	1.044	-0.826	12.366	-7.584	4.405	36.829	-1.82	-1.555	14.013	-13.709	7.504	-3.525	6.162	9.501	9.345	-15.671
182	182	1.0498	-0.889	12.347	-7.452	4.364	36.885	-2.054	-1.546	12.357	-13.306	7.201	-3.78	6.7	9.21	10.643	-14.916
183	183	1.0556	-0.942	12.297	-7.328	4.339	36.897	-2.196	-1.52	10.771	-13.097	6.879	-4.077	7.312	8.924	11.831	-14.189
184	184	1.0614	-0.978	12.208	-7.218	4.344	36.856	-2.235	-1.493	9.247	-13.085	6.636	-4.361	7.934	8.715	12.995	-13.552
185	185	1.0672	-1.003	12.087	-7.114	4.356	36.756	-2.165	-1.438	7.777	-13.273	6.482	-4.682	8.552	8.629	14.092	-13.013
186	186	1.073	-1.018	11.94	-7.012	4.363	36.611	-2.005	-1.352	6.398	-13.644	6.4	-5.01	9.135	8.651	15.112	-12.599
187	187	1.0788	-1.028	11.769	-6.896	4.353	36.426	-1.767	-1.245	5.122	-14.18	6.338	-5.289	9.629	8.706	16.089	-12.347
188	188	1.0846	-1.03	11.576	-6.764	4.334	36.214	-1.488	-1.127	3.967	-14.839	6.201	-5.453	10.016	8.68	17.054	-12.266
189	189	1.0904	-1.02	11.361	-6.629	4.313	35.981	-1.14	-0.999	2.958	-15.656	6.112	-5.536	10.3	8.703	17.986	-12.366
190	190	1.0962	-0.993	11.134	-6.498	4.308	35.756	-0.803	-0.884	2.146	-16.515	6.081	-5.564	10.512	8.789	18.82	-12.582
191	191	1.102	-0.952	10.91	-6.355	4.319	35.562	-0.482	-0.796	1.545	-17.4	6.079	-5.538	10.658	8.894	19.534	-12.881
192	192	1.1078	-0.884	10.698	-6.193	4.347	35.403	-0.179	-0.728	1.162	-18.3	6.135	-5.408	10.749	9.026	20.168	-13.238
193	193	1.1136	-0.789	10.498	-6.012	4.382	35.281	0.05	-0.65	0.998	-19.107	6.223	-5.219	10.759	9.185	20.67	-13.619
194	194	1.1194	-0.679	10.325	-5.807	4.417	35.216	0.156	-0.567	1.058	-19.733	6.22	-5.044	10.74	9.277	20.932	-13.929
195	195	1.1252	-0.552	10.195	-5.6	4.472	35.216	0.239	-0.503	1.3	-20.237	6.236	-5.011	10.649	9.434	20.895	-14.188
196	196	1.131	-0.42	10.122	-5.4	4.558	35.304	0.183	-0.475	1.758	-20.471	6.181	-4.953	10.517	9.499	20.658	-14.342
197	197	1.1368	-0.307	10.093	-5.19	4.624	35.447	0.079	-0.453	2.366	-20.536	6.064	-4.91	10.407	9.508	20.232	-14.344
198	198	1.1426	-0.226	10.113	-4.95	4.645	35.654	-0.083	-0.425	3.134	-20.352	5.969	-4.885	10.191	9.542	19.626	-14.241
199	199	1.1484	-0.168	10.183	-4.687	4.64	35.915	-0.268	-0.412	4.029	-19.96	5.914	-4.99	9.839	9.652	18.771	-14.07
200	200	1.1542	-0.121	10.296	-4.411	4.622	36.219	-0.525	-0.426	5.022	-19.353	5.892	-5.31	9.36	9.85	17.612	-13.857
201	201	1.16	-0.081	10.447	-4.134	4.596	36.552	-0.86	-0.464	6.09	-18.477	5.812	-6.039	8.665	10.109	15.965	-13.635
