# Supplementary material for: Gait phenotypes in paediatric hereditary spastic paraplegia revealed by dynamic time warping analysis and random forests
Source: PLoS One. 2018 Mar 8;13(3):e0192345. doi: 10.1371/journal.pone.0192345 (PMC5843164; doi:10.1371/journal.pone.0192345)
Supplement: S2 Data — (ZIP) [file pone.0192345.s009.zip › Healthy/Left.SR.HEALTHY21.1.csv]

	Epoch	Time	Pelvic.obliquity	Pelvic.tilt	Pelvic rotation	Hip.abd.add	Hip.flexion	Hip.rotation	Knee.abd.add	Knee.flexion	Knee.rotation	Ankle.abd.add	Ankle.flexion	Ankle.rotation	Forefoot.abd.add	Forefoot.flexion	Forefoot.rotation
1	1	0	-3.211	10.657	11.022	-10.271	36.496	-1.307	-0.61	11.674	-21.211	9.286	-6.956	-0.665	8.023	11.28	-16.993
2	2	0.00444	-3.15	10.756	11.05	-10.046	36.543	-1.522	-0.581	12.711	-20.386	9.771	-7.455	-1.114	8.715	9.766	-16.795
3	3	0.00888	-3.123	10.837	11.097	-9.852	36.461	-1.693	-0.566	13.578	-19.643	10.336	-8.454	-1.388	9.592	7.832	-16.448
4	4	0.01332	-3.111	10.905	11.16	-9.674	36.242	-1.784	-0.569	14.143	-19.055	10.917	-9.896	-1.46	10.562	5.616	-15.938
5	5	0.01776	-3.108	10.973	11.246	-9.506	35.933	-1.834	-0.612	14.337	-18.566	11.319	-11.284	-1.4	11.306	3.659	-15.299
6	6	0.0222	-3.106	11.039	11.348	-9.338	35.566	-1.864	-0.7	14.129	-18.121	11.255	-12.304	-1.312	11.472	2.272	-14.592
7	7	0.02664	-3.098	11.096	11.455	-9.156	35.164	-1.866	-0.828	13.593	-17.722	10.622	-12.899	-1.246	10.958	1.465	-13.876
8	8	0.03108	-3.076	11.136	11.56	-8.951	34.756	-1.82	-0.982	12.938	-17.401	9.686	-13.23	-1.207	10.065	0.996	-13.201
9	9	0.03552	-3.023	11.148	11.66	-8.71	34.362	-1.716	-1.136	12.45	-17.151	8.936	-13.601	-1.226	9.329	0.435	-12.612
10	10	0.03996	-2.915	11.147	11.747	-8.413	34.042	-1.562	-1.26	12.364	-16.973	8.436	-14.011	-1.339	8.825	-0.403	-12.153
11	11	0.0444	-2.749	11.121	11.81	-8.056	33.804	-1.214	-1.311	12.807	-16.979	8.524	-14.16	-1.612	8.811	-1.259	-11.882
12	12	0.04884	-2.536	11.082	11.833	-7.652	33.64	-0.724	-1.262	13.629	-17.063	8.979	-13.83	-2.059	9.066	-1.852	-11.762
13	13	0.05328	-2.291	11.034	11.816	-7.218	33.497	-0.034	-1.082	14.614	-17.251	9.316	-13.05	-2.607	9.152	-2.165	-11.667
14	14	0.05772	-2.021	10.981	11.76	-6.754	33.334	0.834	-0.799	15.576	-17.484	9.371	-12.009	-3.279	8.939	-2.282	-11.577
15	15	0.06216	-1.737	10.927	11.663	-6.26	33.128	1.823	-0.456	16.409	-17.708	9.199	-10.936	-4.085	8.516	-2.329	-11.511
16	16	0.0666	-1.451	10.875	11.528	-5.749	32.876	2.891	-0.079	17.076	-17.898	8.904	-9.994	-5.027	8.01	-2.412	-11.496
17	17	0.07104	-1.176	10.824	11.364	-5.245	32.579	4.02	0.335	17.585	-18.056	8.556	-9.246	-6.09	7.502	-2.582	-11.543
18	18	0.07548	-0.923	10.78	11.181	-4.782	32.251	5.189	0.793	17.954	-18.205	8.242	-8.677	-7.191	7.08	-2.823	-11.62
19	19	0.07992	-0.693	10.746	10.98	-4.34	31.896	6.337	1.232	18.183	-18.357	8.042	-8.259	-8.201	6.808	-3.095	-11.664
20	20	0.08436	-0.495	10.735	10.749	-3.93	31.511	7.477	1.645	18.277	-18.525	7.977	-7.923	-9.133	6.69	-3.338	-11.702
21	21	0.0888	-0.313	10.732	10.504	-3.541	31.111	8.484	2.016	18.309	-18.618	7.845	-7.555	-10	6.532	-3.526	-11.748
22	22	0.09324	-0.147	10.747	10.247	-3.179	30.732	9.318	2.341	18.339	-18.604	7.694	-7.104	-10.797	6.376	-3.619	-11.808
23	23	0.09768	0.019	10.769	9.997	-2.833	30.386	9.902	2.6	18.41	-18.426	7.55	-6.587	-11.509	6.244	-3.655	-11.86
24	24	0.10212	0.192	10.793	9.763	-2.49	30.073	10.199	2.777	18.537	-18.072	7.386	-6.022	-12.108	6.106	-3.665	-11.886
25	25	0.10656	0.372	10.816	9.551	-2.146	29.783	10.201	2.855	18.715	-17.565	7.221	-5.448	-12.569	5.978	-3.677	-11.886
26	26	0.111	0.556	10.834	9.363	-1.8	29.502	9.921	2.826	18.922	-16.953	7.114	-4.911	-12.87	5.913	-3.711	-11.87
27	27	0.11544	0.728	10.847	9.194	-1.465	29.221	9.433	2.708	19.124	-16.331	7.038	-4.404	-12.999	5.889	-3.742	-11.858
28	28	0.11988	0.893	10.862	9.047	-1.151	28.917	8.824	2.547	19.265	-15.728	6.948	-3.96	-13.022	5.871	-3.796	-11.858
29	29	0.12432	1.047	10.882	8.92	-0.86	28.582	8.104	2.343	19.329	-15.178	6.842	-3.523	-12.886	5.853	-3.817	-11.844
30	30	0.12876	1.182	10.904	8.822	-0.593	28.208	7.347	2.108	19.308	-14.735	6.661	-3.13	-12.62	5.768	-3.849	-11.82
31	31	0.1332	1.277	10.924	8.762	-0.392	27.781	6.614	1.886	19.183	-14.425	6.514	-2.753	-12.266	5.722	-3.834	-11.811
32	32	0.13764	1.317	10.941	8.735	-0.266	27.309	5.917	1.676	18.977	-14.229	6.411	-2.379	-11.835	5.718	-3.769	-11.805
33	33	0.14208	1.305	10.962	8.73	-0.198	26.802	5.288	1.476	18.697	-14.159	6.349	-2.049	-11.339	5.747	-3.697	-11.803
34	34	0.14652	1.253	10.988	8.736	-0.171	26.268	4.74	1.289	18.359	-14.202	6.312	-1.79	-10.804	5.794	-3.657	-11.81
35	35	0.15096	1.163	11.007	8.751	-0.181	25.71	4.253	1.126	17.997	-14.318	6.255	-1.577	-10.241	5.819	-3.66	-11.814
36	36	0.1554	1.026	11.014	8.769	-0.247	25.125	3.842	1.001	17.616	-14.526	6.144	-1.397	-9.622	5.792	-3.701	-11.8
37	37	0.15984	0.847	11.001	8.788	-0.364	24.509	3.548	0.929	17.234	-14.819	6.01	-1.158	-9.026	5.738	-3.693	-11.804
38	38	0.16428	0.651	10.979	8.813	-0.506	23.885	3.347	0.901	16.864	-15.159	5.905	-0.87	-8.508	5.703	-3.639	-11.845
39	39	0.16872	0.442	10.957	8.842	-0.671	23.263	3.202	0.899	16.526	-15.471	5.818	-0.576	-8.051	5.675	-3.603	-11.869
40	40	0.17316	0.21	10.938	8.868	-0.854	22.655	3.136	0.908	16.221	-15.796	5.771	-0.33	-7.621	5.669	-3.63	-11.867
41	41	0.1776	-0.049	10.919	8.878	-1.058	22.049	3.157	0.934	15.941	-16.123	5.766	-0.109	-7.251	5.697	-3.69	-11.866
42	42	0.18204	-0.324	10.895	8.867	-1.269	21.448	3.245	0.969	15.685	-16.418	5.818	0.124	-6.969	5.769	-3.739	-11.878
43	43	0.18648	-0.599	10.867	8.831	-1.468	20.856	3.376	1.001	15.462	-16.64	5.891	0.394	-6.781	5.848	-3.766	-11.887
44	44	0.19092	-0.87	10.837	8.768	-1.651	20.271	3.547	1.034	15.269	-16.772	5.903	0.695	-6.685	5.862	-3.8	-11.877
45	45	0.19536	-1.148	10.816	8.676	-1.83	19.702	3.774	1.075	15.092	-16.844	5.867	0.977	-6.68	5.831	-3.873	-11.868
46	46	0.1998	-1.435	10.806	8.562	-2.017	19.151	4.009	1.129	14.937	-16.833	5.749	1.247	-6.758	5.733	-3.99	-11.872
47	47	0.20424	-1.721	10.799	8.435	-2.209	18.607	4.262	1.188	14.778	-16.768	5.663	1.552	-6.915	5.664	-4.058	-11.893
48	48	0.20868	-1.993	10.784	8.302	-2.377	18.075	4.511	1.218	14.625	-16.675	5.634	1.83	-7.113	5.64	-4.125	-11.927
49	49	0.21312	-2.252	10.769	8.152	-2.527	17.567	4.714	1.226	14.482	-16.526	5.579	2.093	-7.316	5.59	-4.199	-11.963
50	50	0.21756	-2.5	10.758	7.982	-2.664	17.083	4.873	1.215	14.351	-16.332	5.495	2.354	-7.499	5.51	-4.275	-11.99
51	51	0.222	-2.742	10.756	7.792	-2.79	16.627	5.001	1.188	14.246	-16.11	5.417	2.65	-7.669	5.429	-4.322	-12.022
52	52	0.22644	-2.976	10.762	7.591	-2.91	16.202	5.083	1.153	14.184	-15.855	5.38	2.981	-7.846	5.386	-4.344	-12.082
53	53	0.23088	-3.201	10.773	7.384	-3.03	15.809	5.088	1.116	14.171	-15.555	5.387	3.293	-8.02	5.389	-4.4	-12.173
54	54	0.23532	-3.413	10.785	7.171	-3.138	15.444	5.053	1.07	14.203	-15.243	5.361	3.593	-8.161	5.356	-4.494	-12.262
55	55	0.23976	-3.609	10.802	6.951	-3.227	15.093	5.003	1.023	14.244	-14.981	5.221	3.873	-8.238	5.218	-4.638	-12.349
56	56	0.2442	-3.782	10.816	6.731	-3.292	14.752	4.916	0.956	14.284	-14.804	5.117	4.17	-8.217	5.099	-4.743	-12.452
57	57	0.24864	-3.942	10.827	6.512	-3.356	14.411	4.801	0.898	14.315	-14.667	4.997	4.487	-8.133	4.964	-4.823	-12.554
58	58	0.25308	-4.085	10.839	6.293	-3.404	14.072	4.675	0.827	14.338	-14.554	4.945	4.789	-8.018	4.886	-4.899	-12.656
59	59	0.25752	-4.213	10.853	6.069	-3.434	13.739	4.534	0.744	14.364	-14.453	4.906	5.077	-7.879	4.814	-4.985	-12.759
60	60	0.26196	-4.323	10.868	5.842	-3.449	13.412	4.365	0.661	14.396	-14.336	4.853	5.344	-7.743	4.731	-5.1	-12.874
61	61	0.2664	-4.416	10.882	5.616	-3.45	13.088	4.176	0.578	14.439	-14.2	4.792	5.59	-7.625	4.644	-5.245	-13.004
62	62	0.27084	-4.497	10.895	5.392	-3.432	12.77	3.984	0.482	14.499	-14.075	4.721	5.847	-7.501	4.538	-5.393	-13.132
63	63	0.27528	-4.554	10.906	5.171	-3.394	12.451	3.779	0.389	14.569	-13.933	4.659	6.137	-7.385	4.44	-5.519	-13.256
64	64	0.27972	-4.59	10.919	4.952	-3.346	12.145	3.509	0.304	14.664	-13.725	4.539	6.472	-7.262	4.294	-5.632	-13.368
65	65	0.28416	-4.611	10.937	4.739	-3.288	11.847	3.23	0.227	14.764	-13.489	4.267	6.826	-7.143	4.006	-5.771	-13.453
66	66	0.2886	-4.628	10.953	4.532	-3.227	11.54	2.934	0.143	14.869	-13.203	4.038	7.178	-7.072	3.761	-5.912	-13.547
67	67	0.29304	-4.638	10.972	4.327	-3.171	11.228	2.609	0.057	14.974	-12.848	3.93	7.529	-7.053	3.635	-6.034	-13.651
68	68	0.29748	-4.64	10.995	4.124	-3.114	10.905	2.288	-0.024	15.059	-12.448	3.863	7.853	-7.083	3.559	-6.169	-13.756
69	69	0.30192	-4.64	11.022	3.925	-3.058	10.573	1.957	-0.103	15.13	-11.995	3.761	8.152	-7.16	3.462	-6.335	-13.86
70	70	0.30636	-4.644	11.052	3.735	-3.013	10.236	1.599	-0.178	15.199	-11.491	3.61	8.451	-7.27	3.331	-6.52	-13.966
71	71	0.3108	-4.656	11.083	3.55	-2.983	9.89	1.248	-0.247	15.264	-10.987	3.453	8.769	-7.385	3.192	-6.693	-14.068
72	72	0.31524	-4.675	11.112	3.365	-2.958	9.535	0.895	-0.333	15.321	-10.485	3.355	9.127	-7.491	3.094	-6.81	-14.164
73	73	0.31968	-4.699	11.147	3.178	-2.949	9.171	0.561	-0.398	15.354	-10.019	3.285	9.475	-7.594	3.031	-6.923	-14.282
74	74	0.32412	-4.734	11.187	2.993	-2.967	8.794	0.259	-0.439	15.359	-9.563	3.263	9.792	-7.706	3.025	-7.044	-14.392
75	75	0.32856	-4.774	11.231	2.806	-2.991	8.406	-0.03	-0.479	15.347	-9.137	3.231	10.09	-7.78	3.008	-7.183	-14.484
76	76	0.333	-4.82	11.277	2.609	-3.019	8.009	-0.258	-0.515	15.318	-8.775	3.227	10.389	-7.843	3.008	-7.31	-14.579
77	77	0.33744	-4.868	11.326	2.4	-3.049	7.601	-0.434	-0.54	15.271	-8.462	3.224	10.725	-7.9	3.004	-7.397	-14.679
78	78	0.34188	-4.919	11.378	2.183	-3.081	7.186	-0.568	-0.555	15.215	-8.189	3.235	11.081	-7.951	3.01	-7.461	-14.779
79	79	0.34632	-4.976	11.429	1.961	-3.115	6.765	-0.66	-0.572	15.154	-7.968	3.267	11.419	-7.989	3.031	-7.537	-14.878
80	80	0.35076	-5.035	11.474	1.736	-3.146	6.338	-0.714	-0.595	15.093	-7.812	3.284	11.734	-7.993	3.026	-7.641	-14.973
81	81	0.3552	-5.099	11.518	1.505	-3.189	5.914	-0.735	-0.605	15.044	-7.715	3.347	12.017	-7.981	3.061	-7.774	-15.083
82	82	0.35964	-5.158	11.559	1.261	-3.225	5.483	-0.708	-0.621	14.994	-7.674	3.485	12.325	-7.94	3.149	-7.867	-15.183
83	83	0.36408	-5.224	11.606	1.015	-3.278	5.058	-0.658	-0.623	14.957	-7.667	3.6	12.664	-7.863	3.207	-7.95	-15.26
84	84	0.36852	-5.288	11.649	0.764	-3.337	4.626	-0.589	-0.612	14.936	-7.661	3.696	12.982	-7.789	3.256	-8.077	-15.329
85	85	0.37296	-5.351	11.682	0.511	-3.397	4.186	-0.506	-0.604	14.923	-7.647	3.76	13.258	-7.714	3.277	-8.264	-15.375
86	86	0.3774	-5.406	11.709	0.255	-3.45	3.745	-0.42	-0.612	14.93	-7.623	3.853	13.477	-7.648	3.323	-8.513	-15.413
87	87	0.38184	-5.457	11.731	-0.001	-3.502	3.31	-0.337	-0.627	14.963	-7.581	3.977	13.643	-7.596	3.404	-8.822	-15.45
88	88	0.38628	-5.512	11.748	-0.258	-3.565	2.885	-0.267	-0.645	15.03	-7.512	4.104	13.773	-7.55	3.491	-9.187	-15.479
89	89	0.39072	-5.567	11.758	-0.519	-3.63	2.47	-0.208	-0.683	15.139	-7.423	4.256	13.88	-7.5	3.595	-9.592	-15.494
90	90	0.39516	-5.622	11.762	-0.792	-3.697	2.063	-0.133	-0.734	15.276	-7.325	4.411	13.984	-7.45	3.694	-10.018	-15.493
91	91	0.3996	-5.672	11.757	-1.074	-3.777	1.666	-0.065	-0.765	15.453	-7.215	4.464	14.095	-7.368	3.702	-10.49	-15.465
92	92	0.40404	-5.719	11.745	-1.352	-3.867	1.283	-0.03	-0.803	15.676	-7.08	4.495	14.149	-7.228	3.694	-11.051	-15.383
93	93	0.40848	-5.772	11.726	-1.616	-3.974	0.921	-0.048	-0.847	15.959	-6.863	4.508	14.162	-7.102	3.683	-11.694	-15.272
94	94	0.41292	-5.828	11.694	-1.863	-4.094	0.572	-0.117	-0.907	16.296	-6.609	4.529	14.125	-6.965	3.68	-12.413	-15.147
95	95	0.41736	-5.89	11.655	-2.094	-4.229	0.242	-0.223	-0.984	16.682	-6.336	4.584	14.05	-6.819	3.705	-13.186	-15.01
96	96	0.4218	-5.957	11.606	-2.314	-4.374	-0.072	-0.374	-1.08	17.121	-6.024	4.648	13.92	-6.661	3.741	-14.04	-14.854
97	97	0.42624	-6.024	11.544	-2.526	-4.523	-0.371	-0.582	-1.193	17.618	-5.67	4.655	13.718	-6.473	3.735	-15.014	-14.674
98	98	0.43068	-6.092	11.475	-2.732	-4.678	-0.641	-0.818	-1.309	18.177	-5.322	4.584	13.475	-6.24	3.664	-16.079	-14.476
99	99	0.43512	-6.154	11.401	-2.931	-4.836	-0.889	-1.051	-1.419	18.798	-5.004	4.521	13.189	-5.982	3.608	-17.22	-14.275
100	100	0.43956	-6.225	11.32	-3.109	-5.009	-1.122	-1.297	-1.542	19.468	-4.716	4.496	12.883	-5.696	3.58	-18.399	-14.065
101	101	0.444	-6.298	11.231	-3.267	-5.195	-1.337	-1.584	-1.667	20.188	-4.463	4.447	12.496	-5.34	3.537	-19.691	-13.845
102	102	0.44844	-6.371	11.134	-3.406	-5.387	-1.542	-1.879	-1.804	20.94	-4.248	4.44	12.051	-4.949	3.532	-21.046	-13.614
103	103	0.45288	-6.441	11.039	-3.52	-5.573	-1.719	-2.209	-1.97	21.742	-4.044	4.453	11.595	-4.535	3.541	-22.431	-13.379
104	104	0.45732	-6.507	10.951	-3.611	-5.753	-1.851	-2.586	-2.164	22.62	-3.824	4.472	11.125	-4.112	3.558	-23.869	-13.138
105	105	0.46176	-6.579	10.871	-3.677	-5.943	-1.93	-2.989	-2.376	23.583	-3.617	4.516	10.605	-3.67	3.608	-25.391	-12.893
106	106	0.4662	-6.665	10.797	-3.72	-6.15	-1.949	-3.378	-2.594	24.632	-3.479	4.626	9.98	-3.196	3.735	-27.032	-12.654
107	107	0.47064	-6.768	10.725	-3.749	-6.368	-1.896	-3.725	-2.81	25.775	-3.414	4.819	9.204	-2.705	3.976	-28.831	-12.423
108	108	0.47508	-6.909	10.665	-3.756	-6.63	-1.748	-4.065	-3.025	27.028	-3.38	5.074	8.331	-2.223	4.31	-30.737	-12.213
109	109	0.47952	-7.088	10.615	-3.738	-6.945	-1.505	-4.331	-3.193	28.399	-3.462	5.329	7.291	-1.712	4.692	-32.835	-12.013
110	110	0.48396	-7.302	10.576	-3.693	-7.307	-1.171	-4.552	-3.332	29.878	-3.602	5.628	6.208	-1.212	5.145	-34.989	-11.831
111	111	0.4884	-7.546	10.536	-3.622	-7.706	-0.769	-4.755	-3.461	31.456	-3.812	5.956	5.042	-0.68	5.656	-37.245	-11.652
112	112	0.49284	-7.811	10.492	-3.522	-8.136	-0.305	-4.941	-3.576	33.125	-4.093	6.341	3.782	-0.122	6.26	-39.6	-11.49
113	113	0.49728	-8.096	10.44	-3.39	-8.595	0.207	-5.091	-3.659	34.869	-4.443	6.749	2.368	0.456	6.939	-42.113	-11.326
114	114	0.50172	-8.391	10.38	-3.223	-9.074	0.758	-5.211	-3.708	36.67	-4.83	7.108	0.775	1.003	7.637	-44.807	-11.18
115	115	0.50616	-8.691	10.312	-3.025	-9.566	1.343	-5.319	-3.727	38.514	-5.239	7.354	-0.963	1.455	8.287	-47.643	-11.119
116	116	0.5106	-9.003	10.237	-2.8	-10.084	1.959	-5.394	-3.705	40.388	-5.717	7.453	-2.802	1.805	8.845	-50.568	-11.183
117	117	0.51504	-9.315	10.165	-2.557	-10.606	2.603	-5.415	-3.624	42.277	-6.266	7.426	-4.692	2.018	9.337	-53.522	-11.396
118	118	0.51948	-9.641	10.095	-2.294	-11.144	3.287	-5.437	-3.526	44.202	-6.796	7.188	-6.551	2.204	9.663	-56.476	-11.592
119	119	0.52392	-9.962	10.018	-2.045	-11.682	4.004	-5.478	-3.452	46.158	-7.23	6.806	-8.112	2.348	9.808	-59.164	-11.757
120	120	0.52836	-10.289	9.935	-1.806	-12.221	4.75	-5.525	-3.4	48.143	-7.591	6.361	-9.149	2.415	9.778	-61.351	-11.955
121	121	0.5328	-10.611	9.848	-1.586	-12.746	5.526	-5.571	-3.383	50.146	-7.871	5.995	-9.571	2.364	9.673	-62.908	-12.235
122	122	0.53724	-10.935	9.761	-1.391	-13.259	6.344	-5.65	-3.439	52.163	-8.019	5.688	-9.487	2.175	9.487	-63.945	-12.585
123	123	0.54168	-11.27	9.676	-1.228	-13.767	7.209	-5.763	-3.568	54.187	-8.001	5.336	-9.13	1.84	9.18	-64.707	-12.97
124	124	0.54612	-11.621	9.588	-1.108	-14.279	8.116	-5.869	-3.736	56.201	-7.818	4.865	-8.727	1.343	8.742	-65.42	-13.363
125	125	0.55056	-11.998	9.497	-1.03	-14.799	9.06	-5.944	-3.928	58.183	-7.469	4.268	-8.38	0.666	8.192	-66.172	-13.765
126	126	0.555	-12.406	9.405	-0.989	-15.343	10.039	-6.005	-4.142	60.119	-6.968	3.613	-8.071	-0.228	7.6	-66.914	-14.24
127	127	0.55944	-12.827	9.312	-1.013	-15.877	11.079	-6.086	-4.442	61.994	-6.336	2.955	-7.726	-1.23	7.014	-67.539	-14.729
128	128	0.56388	-13.255	9.226	-1.089	-16.393	12.154	-6.121	-4.758	63.794	-5.602	2.413	-7.338	-2.27	6.54	-68.022	-15.15
129	129	0.56832	-13.662	9.147	-1.219	-16.857	13.276	-6.131	-5.121	65.525	-4.775	1.957	-6.926	-3.301	6.148	-68.384	-15.471
130	130	0.57276	-14.034	9.083	-1.384	-17.258	14.444	-6.13	-5.52	67.161	-3.916	1.575	-6.471	-4.353	5.823	-68.576	-15.782
131	131	0.5772	-14.355	9.036	-1.579	-17.572	15.654	-6.114	-5.941	68.683	-3.08	1.261	-5.921	-5.44	5.557	-68.528	-16.147
132	132	0.58164	-14.613	9.003	-1.804	-17.782	16.89	-6.075	-6.361	70.073	-2.294	0.982	-5.235	-6.538	5.319	-68.197	-16.566
133	133	0.58608	-14.805	8.981	-2.056	-17.889	18.131	-6.007	-6.763	71.317	-1.567	0.692	-4.422	-7.594	5.064	-67.607	-16.992
134	134	0.59052	-14.924	8.967	-2.338	-17.879	19.368	-5.912	-7.145	72.421	-0.924	0.375	-3.563	-8.551	4.792	-66.849	-17.387
135	135	0.59496	-14.974	8.969	-2.645	-17.763	20.592	-5.77	-7.471	73.376	-0.399	0.032	-2.74	-9.345	4.519	-66.008	-17.718
136	136	0.5994	-14.954	8.986	-2.963	-17.542	21.793	-5.605	-7.752	74.17	-0.013	-0.296	-1.986	-9.923	4.273	-65.096	-17.956
137	137	0.60384	-14.876	9.009	-3.262	-17.25	22.946	-5.439	-7.977	74.819	0.24	-0.565	-1.289	-10.293	4.088	-64.107	-18.114
138	138	0.60828	-14.727	9.044	-3.535	-16.889	24.06	-5.292	-8.149	75.338	0.374	-0.762	-0.642	-10.453	3.974	-63.037	-18.186
139	139	0.61272	-14.508	9.086	-3.786	-16.447	25.13	-5.133	-8.251	75.723	0.379	-0.897	-0.084	-10.427	3.908	-61.926	-18.185
140	140	0.61716	-14.233	9.141	-4.017	-15.939	26.168	-4.973	-8.305	75.985	0.263	-0.977	0.383	-10.24	3.883	-60.787	-18.132
141	141	0.6216	-13.922	9.212	-4.225	-15.394	27.173	-4.814	-8.309	76.128	0.044	-0.966	0.763	-9.926	3.933	-59.613	-18.053
142	142	0.62604	-13.589	9.295	-4.4	-14.837	28.134	-4.63	-8.232	76.145	-0.256	-0.843	1.062	-9.525	4.079	-58.396	-17.966
143	143	0.63048	-13.243	9.388	-4.549	-14.281	29.05	-4.431	-8.08	76.038	-0.594	-0.69	1.326	-9.07	4.248	-57.119	-17.869
144	144	0.63492	-12.882	9.485	-4.675	-13.73	29.916	-4.211	-7.844	75.819	-0.948	-0.588	1.585	-8.59	4.366	-55.79	-17.773
145	145	0.63936	-12.519	9.577	-4.753	-13.221	30.719	-3.985	-7.518	75.481	-1.349	-0.465	1.84	-8.105	4.498	-54.382	-17.737
146	146	0.6438	-12.145	9.669	-4.791	-12.725	31.476	-3.758	-7.132	75.064	-1.792	-0.332	2.079	-7.622	4.631	-52.943	-17.736
147	147	0.64824	-11.768	9.767	-4.786	-12.251	32.197	-3.492	-6.661	74.552	-2.259	-0.165	2.266	-7.167	4.787	-51.477	-17.771
148	148	0.65268	-11.388	9.873	-4.745	-11.8	32.896	-3.217	-6.134	73.944	-2.739	0.047	2.405	-6.765	4.983	-49.974	-17.865
149	149	0.65712	-11.014	9.987	-4.67	-11.382	33.577	-2.958	-5.578	73.247	-3.209	0.223	2.523	-6.456	5.145	-48.435	-18.044
150	150	0.66156	-10.651	10.104	-4.563	-10.993	34.234	-2.708	-5.003	72.472	-3.676	0.308	2.639	-6.246	5.21	-46.87	-18.304
151	151	0.666	-10.297	10.219	-4.434	-10.618	34.859	-2.442	-4.406	71.633	-4.164	0.338	2.765	-6.099	5.201	-45.28	-18.617
152	152	0.67044	-9.954	10.33	-4.289	-10.274	35.451	-2.151	-3.769	70.732	-4.651	0.351	2.912	-6.002	5.166	-43.642	-18.962
153	153	0.67488	-9.622	10.432	-4.132	-9.945	36.011	-1.846	-3.123	69.767	-5.139	0.38	3.068	-5.999	5.127	-41.955	-19.373
154	154	0.67932	-9.308	10.525	-3.944	-9.654	36.529	-1.531	-2.462	68.699	-5.635	0.279	3.251	-6.053	4.938	-40.219	-19.818
155	155	0.68376	-9.01	10.607	-3.743	-9.385	37.012	-1.173	-1.779	67.565	-6.183	0.072	3.451	-6.108	4.622	-38.471	-20.27
156	156	0.6882	-8.726	10.681	-3.514	-9.143	37.449	-0.783	-1.082	66.343	-6.786	-0.21	3.603	-6.144	4.214	-36.756	-20.701
157	157	0.69264	-8.456	10.746	-3.263	-8.921	37.855	-0.406	-0.442	65.063	-7.394	-0.459	3.713	-6.178	3.806	-35.049	-21.092
158	158	0.69708	-8.202	10.798	-2.995	-8.723	38.229	-0.054	0.13	63.728	-7.998	-0.621	3.788	-6.202	3.448	-33.322	-21.441
159	159	0.70152	-7.965	10.839	-2.717	-8.55	38.566	0.285	0.642	62.32	-8.619	-0.735	3.834	-6.2	3.103	-31.571	-21.753
160	160	0.70596	-7.751	10.867	-2.435	-8.395	38.861	0.634	1.101	60.828	-9.267	-0.888	3.856	-6.168	2.69	-29.815	-22.021
161	161	0.7104	-7.57	10.881	-2.148	-8.271	39.108	1.038	1.549	59.248	-9.937	-1.1	3.829	-6.084	2.203	-28.085	-22.198
162	162	0.71484	-7.434	10.878	-1.843	-8.192	39.31	1.462	1.917	57.591	-10.624	-1.107	3.784	-5.907	1.85	-26.262	-22.252
163	163	0.71928	-7.344	10.859	-1.525	-8.169	39.47	1.899	2.213	55.894	-11.304	-0.835	3.771	-5.731	1.702	-24.295	-22.271
164	164	0.72372	-7.292	10.835	-1.198	-8.178	39.597	2.34	2.436	54.14	-11.995	-0.554	3.783	-5.59	1.523	-22.28	-22.299
165	165	0.72816	-7.272	10.807	-0.869	-8.214	39.686	2.804	2.6	52.299	-12.679	-0.225	3.767	-5.458	1.363	-20.224	-22.284
166	166	0.7326	-7.293	10.772	-0.541	-8.288	39.743	3.282	2.703	50.396	-13.337	0.176	3.68	-5.332	1.271	-18.175	-22.222
167	167	0.73704	-7.359	10.735	-0.215	-8.403	39.767	3.77	2.741	48.429	-13.961	0.634	3.513	-5.243	1.236	-16.149	-22.141
168	168	0.74148	-7.459	10.698	0.106	-8.55	39.761	4.25	2.704	46.396	-14.53	1.13	3.297	-5.25	1.235	-14.118	-22.094
169	169	0.74592	-7.578	10.665	0.415	-8.715	39.727	4.706	2.599	44.305	-15.025	1.648	3.076	-5.406	1.253	-12.052	-22.128
170	170	0.75036	-7.691	10.641	0.712	-8.874	39.651	5.187	2.482	42.131	-15.494	2.141	2.856	-5.691	1.256	-9.951	-22.222
171	171	0.7548	-7.786	10.609	1.002	-9.025	39.517	5.647	2.341	39.897	-15.914	2.622	2.62	-6.042	1.277	-7.849	-22.317
172	172	0.75924	-7.868	10.592	1.294	-9.181	39.369	6.015	2.141	37.669	-16.216	3.106	2.326	-6.401	1.347	-5.826	-22.35
173	173	0.76368	-7.938	10.586	1.567	-9.318	39.212	6.317	1.866	35.444	-16.46	3.566	2.108	-6.761	1.379	-3.753	-22.366
174	174	0.76812	-8.001	10.6	1.826	-9.459	39.055	6.597	1.589	33.221	-16.657	3.925	2.003	-7.201	1.319	-1.624	-22.434
175	175	0.77256	-8.051	10.625	2.076	-9.602	38.888	6.824	1.309	31.009	-16.808	4.226	1.98	-7.702	1.227	0.542	-22.554
176	176	0.777	-8.087	10.659	2.317	-9.749	38.711	7.002	1.03	28.809	-16.928	4.604	1.908	-8.201	1.256	2.665	-22.687
177	177	0.78144	-8.105	10.702	2.549	-9.892	38.523	7.149	0.764	26.621	-17.057	5.086	1.654	-8.639	1.463	4.622	-22.805
178	178	0.78588	-8.1	10.754	2.762	-10.018	38.323	7.273	0.514	24.444	-17.226	5.553	1.195	-8.99	1.743	6.343	-22.914
179	179	0.79032	-8.089	10.821	2.951	-10.135	38.123	7.387	0.279	22.28	-17.403	5.995	0.641	-9.286	2.057	7.93	-23.008
180	180	0.79476	-8.077	10.893	3.129	-10.269	37.913	7.431	0.07	20.15	-17.552	6.425	0.136	-9.553	2.396	9.513	-23.128
181	181	0.7992	-8.073	10.975	3.303	-10.423	37.691	7.48	-0.108	18.022	-17.814	6.79	-0.316	-9.641	2.702	11.087	-23.183
182	182	0.80364	-8.068	11.062	3.47	-10.583	37.468	7.482	-0.268	15.927	-18.132	7.04	-0.779	-9.558	2.941	12.559	-23.179
183	183	0.80808	-8.053	11.162	3.627	-10.732	37.254	7.432	-0.42	13.869	-18.503	7.169	-1.349	-9.326	3.129	13.831	-23.141
184	184	0.81252	-8.028	11.268	3.764	-10.858	37.048	7.375	-0.555	11.876	-18.967	7.238	-2	-8.961	3.317	14.935	-23.087
185	185	0.81696	-8	11.378	3.884	-10.975	36.857	7.32	-0.658	9.985	-19.542	7.304	-2.699	-8.462	3.558	15.898	-23.033
186	186	0.8214	-7.982	11.492	3.996	-11.097	36.696	7.254	-0.731	8.239	-20.213	7.367	-3.41	-7.815	3.841	16.727	-22.96
187	187	0.82584	-7.975	11.608	4.1	-11.216	36.576	7.18	-0.79	6.681	-20.948	7.373	-4.073	-7.003	4.091	17.424	-22.818
188	188	0.83028	-7.975	11.73	4.185	-11.319	36.517	7.083	-0.831	5.346	-21.705	7.267	-4.674	-6.042	4.258	17.96	-22.602
189	189	0.83472	-7.965	11.845	4.242	-11.375	36.523	6.917	-0.862	4.286	-22.394	7.058	-5.151	-5.053	4.325	18.375	-22.382
190	190	0.83916	-7.928	11.944	4.255	-11.364	36.592	6.663	-0.859	3.531	-22.923	6.783	-5.452	-4.13	4.309	18.702	-22.186
191	191	0.8436	-7.877	12.029	4.248	-11.308	36.717	6.343	-0.837	3.065	-23.345	6.492	-5.724	-3.267	4.285	18.837	-22.036
192	192	0.84804	-7.812	12.099	4.234	-11.221	36.884	5.943	-0.802	2.887	-23.626	6.259	-5.933	-2.485	4.299	18.826	-21.917
193	193	0.85248	-7.735	12.151	4.211	-11.096	37.092	5.448	-0.77	2.995	-23.717	6.136	-6.019	-1.835	4.369	18.748	-21.85
194	194	0.85692	-7.648	12.183	4.178	-10.933	37.323	4.871	-0.752	3.357	-23.62	6.119	-5.925	-1.351	4.463	18.672	-21.858
195	195	0.86136	-7.552	12.192	4.133	-10.739	37.561	4.234	-0.754	3.938	-23.352	6.205	-5.657	-1.048	4.577	18.609	-21.942
196	196	0.8658	-7.452	12.177	4.073	-10.518	37.801	3.547	-0.784	4.734	-22.877	6.423	-5.303	-0.926	4.76	18.484	-22.066
197	197	0.87024	-7.36	12.138	4.007	-10.287	38.04	2.794	-0.845	5.737	-22.141	6.699	-4.969	-0.945	4.991	18.169	-22.152
198	198	0.87468	-7.283	12.085	3.945	-10.061	38.279	2.025	-0.938	6.931	-21.191	7.052	-4.684	-1.072	5.306	17.643	-22.156
199	199	0.87912	-7.212	12.013	3.876	-9.84	38.501	1.272	-1.047	8.255	-20.109	7.571	-4.412	-1.374	5.784	17.039	-22.195
200	200	0.88356	-7.151	11.932	3.814	-9.641	38.679	0.583	-1.175	9.619	-18.975	8.218	-4.206	-1.828	6.393	16.348	-22.268
201	201	0.888	-7.096	11.84	3.771	-9.462	38.779	-0.01	-1.331	10.946	-17.853	8.997	-4.233	-2.318	7.179	15.452	-22.282
