# Supplementary material for: Gait phenotypes in paediatric hereditary spastic paraplegia revealed by dynamic time warping analysis and random forests
Source: PLoS One. 2018 Mar 8;13(3):e0192345. doi: 10.1371/journal.pone.0192345 (PMC5843164; doi:10.1371/journal.pone.0192345)
Supplement: S2 Data — (ZIP) [file pone.0192345.s009.zip › Healthy/Left.SR.HEALTHY21.2.csv]

	Epoch	Time	Pelvic.obliquity	Pelvic.tilt	Pelvic rotation	Hip.abd.add	Hip.flexion	Hip.rotation	Knee.abd.add	Knee.flexion	Knee.rotation	Ankle.abd.add	Ankle.flexion	Ankle.rotation	Forefoot.abd.add	Forefoot.flexion	Forefoot.rotation
1	1	0	-4.443	11.484	6.895	-8.384	36.617	0.994	-2	8.266	-20.683	8.614	-3.796	-0.423	6.085	16.479	-17.649
2	2	0.0044	-4.186	11.393	7.064	-8.12	36.303	0.772	-1.937	8.733	-20.79	8.909	-4.263	-0.408	6.663	15.439	-17.65
3	3	0.0088	-3.933	11.286	7.245	-7.86	35.93	0.44	-1.891	9.153	-20.798	9.056	-5.165	-0.344	7.223	13.932	-17.606
4	4	0.0132	-3.692	11.163	7.441	-7.624	35.496	-0.024	-1.881	9.444	-20.667	9.072	-6.561	-0.286	7.784	11.989	-17.545
5	5	0.0176	-3.475	11.025	7.645	-7.417	35.011	-0.576	-1.904	9.555	-20.395	8.83	-8.291	-0.247	8.168	9.783	-17.433
6	6	0.022	-3.286	10.869	7.844	-7.228	34.502	-1.194	-1.96	9.509	-19.968	8.287	-10.039	-0.241	8.241	7.605	-17.249
7	7	0.0264	-3.113	10.693	8.051	-7.061	33.984	-1.937	-2.052	9.39	-19.344	7.842	-11.545	-0.335	8.292	5.766	-17.082
8	8	0.0308	-2.923	10.512	8.291	-6.913	33.485	-2.77	-2.148	9.348	-18.608	7.708	-12.506	-0.447	8.446	4.476	-16.888
9	9	0.0352	-2.722	10.329	8.517	-6.749	33.044	-3.667	-2.239	9.476	-17.762	7.519	-12.86	-0.53	8.376	3.624	-16.629
10	10	0.0396	-2.493	10.146	8.745	-6.566	32.629	-4.504	-2.312	9.774	-16.948	7.593	-12.904	-0.636	8.458	2.994	-16.368
11	11	0.044	-2.25	9.959	8.947	-6.365	32.245	-5.244	-2.358	10.24	-16.158	7.832	-12.793	-0.799	8.653	2.422	-16.116
12	12	0.0484	-1.988	9.763	9.128	-6.146	31.855	-5.869	-2.348	10.798	-15.371	8.051	-12.721	-1.093	8.843	1.712	-15.892
13	13	0.0528	-1.718	9.564	9.278	-5.908	31.44	-6.336	-2.291	11.361	-14.625	8.243	-12.714	-1.503	9.016	0.903	-15.688
14	14	0.0572	-1.455	9.369	9.383	-5.648	30.994	-6.629	-2.222	11.865	-13.935	8.506	-12.645	-1.989	9.213	0.196	-15.495
15	15	0.0616	-1.196	9.175	9.456	-5.366	30.5	-6.805	-2.152	12.277	-13.237	8.844	-12.384	-2.601	9.402	-0.262	-15.339
16	16	0.066	-0.946	9.009	9.5	-5.066	29.984	-6.868	-2.067	12.612	-12.558	9.212	-11.858	-3.337	9.558	-0.415	-15.251
17	17	0.0704	-0.717	8.874	9.507	-4.768	29.456	-6.717	-1.928	12.894	-11.999	9.567	-11.201	-4.119	9.695	-0.427	-15.163
18	18	0.0748	-0.511	8.767	9.483	-4.476	28.921	-6.36	-1.743	13.104	-11.593	9.851	-10.582	-4.916	9.789	-0.449	-15.08
19	19	0.0792	-0.331	8.691	9.424	-4.181	28.377	-5.822	-1.545	13.206	-11.307	10.153	-10.074	-5.702	9.925	-0.504	-14.974
20	20	0.0836	-0.165	8.645	9.345	-3.882	27.813	-5.136	-1.318	13.184	-11.14	10.333	-9.605	-6.465	9.974	-0.557	-14.839
21	21	0.088	-0.017	8.631	9.243	-3.584	27.25	-4.348	-1.08	13.066	-11.053	10.4	-9.133	-7.189	9.937	-0.576	-14.668
22	22	0.0924	0.11	8.642	9.105	-3.295	26.705	-3.507	-0.849	12.898	-10.988	10.513	-8.651	-7.862	9.958	-0.533	-14.465
23	23	0.0968	0.217	8.67	8.94	-3.019	26.173	-2.647	-0.624	12.691	-10.929	10.712	-8.161	-8.478	10.081	-0.43	-14.232
24	24	0.1012	0.303	8.725	8.746	-2.734	25.65	-1.736	-0.426	12.384	-10.939	10.642	-7.711	-8.994	9.975	-0.361	-13.938
25	25	0.1056	0.39	8.814	8.541	-2.443	25.144	-0.853	-0.268	12.028	-11.027	10.611	-7.241	-9.352	9.923	-0.233	-13.604
26	26	0.11	0.499	8.928	8.356	-2.138	24.669	-0.084	-0.155	11.665	-11.078	10.553	-6.769	-9.658	9.855	-0.096	-13.269
27	27	0.1144	0.618	9.056	8.165	-1.843	24.246	0.651	-0.027	11.332	-11.204	10.374	-6.311	-9.847	9.707	0.005	-12.93
28	28	0.1188	0.741	9.189	7.978	-1.554	23.832	1.363	0.094	10.986	-11.378	10.249	-5.945	-9.967	9.631	0.046	-12.593
29	29	0.1232	0.846	9.324	7.79	-1.28	23.421	2.051	0.198	10.631	-11.581	10.178	-5.666	-10.038	9.621	0.029	-12.274
30	30	0.1276	0.931	9.468	7.608	-1.031	23.008	2.687	0.285	10.257	-11.804	10.157	-5.423	-10.075	9.674	0.007	-12
31	31	0.132	1.013	9.63	7.45	-0.808	22.584	3.243	0.364	9.832	-12.036	10.182	-5.178	-10.103	9.782	0.029	-11.79
32	32	0.1364	1.089	9.802	7.313	-0.619	22.166	3.728	0.453	9.387	-12.275	10.096	-4.922	-10.116	9.798	0.064	-11.627
33	33	0.1408	1.154	9.982	7.2	-0.471	21.753	4.075	0.532	8.939	-12.456	10.079	-4.667	-10.112	9.883	0.123	-11.516
34	34	0.1452	1.202	10.127	7.125	-0.368	21.317	4.35	0.618	8.51	-12.649	10.129	-4.48	-10.054	10.038	0.123	-11.415
35	35	0.1496	1.218	10.261	7.064	-0.303	20.885	4.58	0.716	8.113	-12.85	10.006	-4.268	-9.964	10.039	0.099	-11.327
36	36	0.154	1.2	10.389	7.014	-0.287	20.463	4.728	0.814	7.754	-12.974	9.955	-4.037	-9.915	10.106	0.101	-11.294
37	37	0.1584	1.14	10.514	6.963	-0.313	20.062	4.756	0.903	7.462	-12.972	9.989	-3.749	-9.906	10.249	0.149	-11.315
38	38	0.1628	1.045	10.627	6.913	-0.373	19.669	4.668	0.984	7.221	-12.873	10.01	-3.467	-9.89	10.381	0.167	-11.359
39	39	0.1672	0.924	10.712	6.873	-0.456	19.261	4.485	1.056	7.009	-12.709	9.979	-3.254	-9.849	10.462	0.095	-11.404
40	40	0.1716	0.783	10.767	6.84	-0.551	18.834	4.21	1.108	6.84	-12.449	9.952	-3.04	-9.812	10.537	-0.001	-11.449
41	41	0.176	0.623	10.808	6.813	-0.669	18.384	3.864	1.162	6.65	-12.178	9.811	-2.823	-9.723	10.509	-0.101	-11.495
42	42	0.1804	0.45	10.839	6.789	-0.793	17.938	3.396	1.184	6.516	-11.794	9.772	-2.482	-9.626	10.556	-0.088	-11.548
43	43	0.1848	0.262	10.879	6.747	-0.928	17.494	2.863	1.199	6.363	-11.35	9.719	-2.138	-9.494	10.592	-0.063	-11.589
44	44	0.1892	0.064	10.915	6.691	-1.068	17.046	2.293	1.222	6.207	-10.875	9.689	-1.853	-9.353	10.662	-0.085	-11.645
45	45	0.1936	-0.14	10.941	6.622	-1.199	16.579	1.736	1.231	6.03	-10.432	9.649	-1.628	-9.176	10.719	-0.157	-11.69
46	46	0.198	-0.351	10.958	6.543	-1.326	16.095	1.201	1.23	5.82	-10.031	9.519	-1.44	-8.989	10.687	-0.255	-11.752
47	47	0.2024	-0.57	10.972	6.451	-1.452	15.614	0.661	1.22	5.601	-9.637	9.375	-1.257	-8.82	10.633	-0.337	-11.858
48	48	0.2068	-0.797	10.99	6.335	-1.574	15.163	0.097	1.181	5.419	-9.224	9.357	-1.045	-8.634	10.679	-0.369	-11.98
49	49	0.2112	-1.037	11.025	6.174	-1.697	14.746	-0.461	1.149	5.26	-8.829	9.17	-0.789	-8.348	10.565	-0.408	-12.053
50	50	0.2156	-1.275	11.067	5.99	-1.816	14.341	-0.963	1.132	5.115	-8.508	8.908	-0.55	-8.015	10.383	-0.491	-12.117
51	51	0.22	-1.513	11.127	5.776	-1.927	13.952	-1.401	1.105	4.962	-8.233	8.729	-0.298	-7.672	10.266	-0.542	-12.184
52	52	0.2244	-1.759	11.203	5.533	-2.042	13.578	-1.793	1.081	4.765	-8.031	8.448	-0.077	-7.286	10.05	-0.601	-12.259
53	53	0.2288	-1.999	11.293	5.269	-2.147	13.219	-2.139	1.049	4.569	-7.886	8.199	0.137	-6.879	9.853	-0.664	-12.346
54	54	0.2332	-2.232	11.39	4.98	-2.24	12.858	-2.405	1.023	4.37	-7.819	8.016	0.327	-6.475	9.717	-0.744	-12.455
55	55	0.2376	-2.451	11.491	4.674	-2.314	12.493	-2.584	0.997	4.167	-7.838	7.916	0.481	-6.082	9.659	-0.848	-12.59
56	56	0.242	-2.651	11.593	4.36	-2.358	12.134	-2.71	0.948	3.97	-7.925	7.891	0.618	-5.685	9.657	-0.958	-12.739
57	57	0.2464	-2.832	11.698	4.036	-2.382	11.79	-2.796	0.891	3.761	-8.048	7.783	0.761	-5.262	9.562	-1.063	-12.861
58	58	0.2508	-3.008	11.82	3.695	-2.406	11.464	-2.816	0.848	3.536	-8.205	7.596	0.914	-4.85	9.392	-1.163	-12.976
59	59	0.2552	-3.169	11.942	3.341	-2.417	11.143	-2.81	0.813	3.328	-8.367	7.343	1.12	-4.437	9.15	-1.242	-13.077
60	60	0.2596	-3.344	12.086	2.954	-2.449	10.847	-2.736	0.81	3.132	-8.539	6.901	1.377	-4.046	8.735	-1.328	-13.173
61	61	0.264	-3.499	12.229	2.564	-2.459	10.556	-2.634	0.799	2.948	-8.723	6.518	1.638	-3.69	8.364	-1.404	-13.293
62	62	0.2684	-3.638	12.372	2.176	-2.452	10.278	-2.526	0.766	2.783	-8.903	6.308	1.866	-3.363	8.148	-1.481	-13.428
63	63	0.2728	-3.757	12.516	1.798	-2.432	10.013	-2.426	0.723	2.653	-9.053	6.248	2.085	-3.07	8.063	-1.556	-13.568
64	64	0.2772	-3.86	12.657	1.428	-2.406	9.764	-2.353	0.686	2.57	-9.136	6.211	2.344	-2.823	7.997	-1.617	-13.702
65	65	0.2816	-3.975	12.805	1.048	-2.394	9.548	-2.311	0.662	2.538	-9.121	6.077	2.656	-2.614	7.84	-1.676	-13.821
66	66	0.286	-4.085	12.96	0.665	-2.381	9.344	-2.269	0.637	2.513	-9.098	5.977	2.98	-2.406	7.709	-1.719	-13.935
67	67	0.2904	-4.191	13.124	0.288	-2.375	9.16	-2.254	0.644	2.503	-9.012	5.569	3.247	-2.202	7.316	-1.899	-14.003
68	68	0.2948	-4.271	13.294	-0.073	-2.356	8.987	-2.318	0.666	2.515	-8.84	5.082	3.484	-2.005	6.862	-2.146	-14.051
69	69	0.2992	-4.346	13.467	-0.424	-2.338	8.826	-2.389	0.69	2.559	-8.65	4.62	3.73	-1.851	6.433	-2.4	-14.121
70	70	0.3036	-4.413	13.639	-0.765	-2.313	8.68	-2.514	0.708	2.642	-8.389	4.202	4.009	-1.754	6.04	-2.631	-14.222
71	71	0.308	-4.477	13.817	-1.095	-2.283	8.559	-2.7	0.709	2.779	-8.052	3.846	4.326	-1.683	5.693	-2.845	-14.325
72	72	0.3124	-4.536	14.003	-1.414	-2.249	8.467	-2.932	0.691	2.966	-7.666	3.531	4.655	-1.598	5.376	-3.07	-14.402
73	73	0.3168	-4.587	14.187	-1.725	-2.209	8.391	-3.188	0.665	3.179	-7.267	3.222	4.976	-1.482	5.063	-3.311	-14.449
74	74	0.3212	-4.646	14.372	-2.038	-2.187	8.319	-3.374	0.645	3.413	-6.942	3.02	5.342	-1.359	4.839	-3.501	-14.499
75	75	0.3256	-4.688	14.547	-2.338	-2.158	8.236	-3.592	0.63	3.655	-6.543	2.755	5.795	-1.31	4.542	-3.628	-14.568
76	76	0.33	-4.729	14.73	-2.632	-2.124	8.168	-3.85	0.609	3.931	-6.133	2.409	6.294	-1.244	4.163	-3.759	-14.641
77	77	0.3344	-4.755	14.913	-2.908	-2.081	8.092	-4.053	0.584	4.194	-5.805	2.064	6.719	-1.167	3.791	-3.958	-14.709
78	78	0.3388	-4.783	15.088	-3.185	-2.04	8.015	-4.242	0.561	4.471	-5.454	1.644	7.116	-1.129	3.362	-4.207	-14.778
79	79	0.3432	-4.809	15.253	-3.465	-1.993	7.938	-4.434	0.52	4.758	-5.093	1.275	7.524	-1.108	2.973	-4.437	-14.859
80	80	0.3476	-4.831	15.411	-3.751	-1.937	7.85	-4.591	0.456	5.042	-4.771	1.028	7.964	-1.088	2.678	-4.611	-14.949
81	81	0.352	-4.857	15.56	-4.044	-1.884	7.749	-4.693	0.379	5.334	-4.477	0.867	8.423	-1.088	2.451	-4.76	-15.037
82	82	0.3564	-4.885	15.698	-4.333	-1.838	7.645	-4.808	0.28	5.664	-4.154	0.831	8.841	-1.093	2.345	-4.947	-15.107
83	83	0.3608	-4.924	15.812	-4.624	-1.818	7.504	-4.856	0.195	5.976	-3.905	0.8	9.254	-1.054	2.24	-5.138	-15.139
84	84	0.3652	-4.981	15.914	-4.924	-1.823	7.357	-4.886	0.108	6.301	-3.618	0.835	9.675	-1.059	2.199	-5.31	-15.171
85	85	0.3696	-5.043	16.004	-5.226	-1.836	7.186	-4.854	0.016	6.599	-3.378	0.853	10.102	-1.101	2.133	-5.47	-15.222
86	86	0.374	-5.113	16.083	-5.525	-1.862	7.017	-4.852	-0.07	6.927	-3.098	0.745	10.518	-1.148	1.964	-5.69	-15.266
87	87	0.3784	-5.183	16.139	-5.818	-1.892	6.833	-4.871	-0.16	7.277	-2.806	0.56	10.917	-1.18	1.729	-5.96	-15.293
88	88	0.3828	-5.255	16.178	-6.111	-1.929	6.632	-4.846	-0.256	7.625	-2.567	0.414	11.301	-1.194	1.527	-6.237	-15.308
89	89	0.3872	-5.335	16.209	-6.414	-1.98	6.421	-4.757	-0.354	7.971	-2.383	0.366	11.686	-1.21	1.407	-6.491	-15.321
90	90	0.3916	-5.415	16.226	-6.719	-2.034	6.206	-4.663	-0.466	8.342	-2.184	0.368	12.094	-1.245	1.325	-6.728	-15.334
91	91	0.396	-5.504	16.239	-7.021	-2.095	5.991	-4.522	-0.608	8.727	-2.056	0.459	12.484	-1.223	1.306	-6.977	-15.3
92	92	0.4004	-5.587	16.218	-7.305	-2.176	5.753	-4.437	-0.757	9.146	-1.863	0.694	12.861	-1.211	1.425	-7.224	-15.243
93	93	0.4048	-5.663	16.183	-7.582	-2.266	5.503	-4.37	-0.889	9.58	-1.622	0.851	13.219	-1.226	1.496	-7.522	-15.177
94	94	0.4092	-5.735	16.133	-7.862	-2.356	5.237	-4.313	-1.03	10.021	-1.392	1.022	13.577	-1.209	1.576	-7.825	-15.096
95	95	0.4136	-5.803	16.065	-8.143	-2.447	4.958	-4.268	-1.188	10.469	-1.157	1.303	13.873	-1.218	1.766	-8.166	-15.042
96	96	0.418	-5.871	15.983	-8.418	-2.55	4.667	-4.202	-1.346	10.918	-0.974	1.671	14.057	-1.234	2.05	-8.596	-15.015
97	97	0.4224	-5.939	15.886	-8.68	-2.665	4.365	-4.119	-1.5	11.376	-0.862	2.055	14.129	-1.202	2.365	-9.14	-14.977
98	98	0.4268	-5.997	15.771	-8.926	-2.779	4.057	-4.071	-1.667	11.862	-0.747	2.436	14.13	-1.122	2.688	-9.774	-14.901
99	99	0.4312	-6.047	15.637	-9.159	-2.897	3.736	-4.017	-1.845	12.366	-0.655	2.852	14.122	-1.02	3.032	-10.425	-14.801
100	100	0.4356	-6.085	15.481	-9.375	-3.016	3.408	-3.951	-2.03	12.9	-0.621	3.331	14.2	-0.833	3.4	-10.999	-14.638
101	101	0.44	-6.113	15.309	-9.579	-3.141	3.072	-3.934	-2.225	13.466	-0.538	3.745	14.257	-0.626	3.713	-11.639	-14.437
102	102	0.4444	-6.14	15.124	-9.773	-3.274	2.747	-3.968	-2.447	14.086	-0.429	4.195	14.25	-0.374	4.064	-12.374	-14.199
103	103	0.4488	-6.162	14.927	-9.964	-3.408	2.426	-4.036	-2.69	14.75	-0.3	4.642	14.137	-0.082	4.436	-13.252	-13.925
104	104	0.4532	-6.179	14.722	-10.145	-3.538	2.114	-4.095	-2.94	15.452	-0.208	5.024	13.896	0.258	4.774	-14.297	-13.617
105	105	0.4576	-6.193	14.51	-10.312	-3.662	1.818	-4.135	-3.211	16.197	-0.183	5.424	13.55	0.632	5.139	-15.469	-13.302
106	106	0.462	-6.213	14.293	-10.465	-3.788	1.55	-4.174	-3.51	17.004	-0.194	5.927	13.12	1.002	5.609	-16.737	-13.004
107	107	0.4664	-6.252	14.08	-10.601	-3.944	1.333	-4.205	-3.795	17.892	-0.201	6.347	12.556	1.351	6.05	-18.19	-12.705
108	108	0.4708	-6.312	13.862	-10.722	-4.125	1.17	-4.267	-4.091	18.868	-0.189	6.675	11.841	1.79	6.453	-19.859	-12.31
109	109	0.4752	-6.398	13.651	-10.831	-4.313	1.102	-4.318	-4.426	19.964	-0.168	7.025	11.061	2.245	6.896	-21.636	-11.859
110	110	0.4796	-6.489	13.438	-10.924	-4.51	1.107	-4.376	-4.765	21.172	-0.153	7.244	10.377	2.741	7.201	-23.391	-11.357
111	111	0.484	-6.612	13.225	-10.995	-4.734	1.186	-4.395	-5.112	22.481	-0.194	7.449	9.793	3.277	7.46	-25.095	-10.806
112	112	0.4884	-6.757	13.017	-11.031	-4.983	1.324	-4.397	-5.457	23.871	-0.268	7.688	9.166	3.824	7.758	-26.866	-10.229
113	113	0.4928	-6.924	12.816	-11.026	-5.255	1.517	-4.402	-5.792	25.334	-0.374	7.964	8.358	4.383	8.14	-28.839	-9.634
114	114	0.4972	-7.115	12.624	-10.98	-5.551	1.764	-4.401	-6.109	26.874	-0.53	8.271	7.312	4.983	8.616	-31.073	-9.006
115	115	0.5016	-7.323	12.436	-10.9	-5.869	2.064	-4.379	-6.4	28.484	-0.734	8.64	6.057	5.624	9.206	-33.528	-8.336
116	116	0.506	-7.56	12.253	-10.796	-6.228	2.417	-4.336	-6.668	30.153	-0.977	9.239	4.677	6.253	10.047	-36.091	-7.687
117	117	0.5104	-7.834	12.078	-10.666	-6.637	2.847	-4.333	-6.922	31.891	-1.222	9.837	3.137	6.977	10.936	-38.836	-6.965
118	118	0.5148	-8.126	11.909	-10.512	-7.075	3.315	-4.332	-7.145	33.664	-1.518	10.076	1.483	7.897	11.513	-41.772	-6.072
119	119	0.5192	-8.433	11.748	-10.34	-7.535	3.84	-4.336	-7.351	35.483	-1.857	10.195	-0.356	8.846	12.025	-44.9	-5.179
120	120	0.5236	-8.741	11.6	-10.156	-7.992	4.414	-4.344	-7.548	37.329	-2.203	10.217	-2.369	9.683	12.495	-48.172	-4.392
121	121	0.528	-9.043	11.467	-9.964	-8.444	5.044	-4.366	-7.731	39.195	-2.525	10.053	-4.559	10.384	12.844	-51.578	-3.711
122	122	0.5324	-9.342	11.351	-9.763	-8.893	5.739	-4.418	-7.909	41.074	-2.808	9.717	-6.893	10.965	13.08	-55.08	-3.116
123	123	0.5368	-9.638	11.252	-9.555	-9.338	6.488	-4.521	-8.113	42.956	-3.041	9.375	-9.211	11.414	13.32	-58.508	-2.629
124	124	0.5412	-9.94	11.155	-9.345	-9.79	7.288	-4.706	-8.369	44.852	-3.186	9.104	-11.172	11.753	13.557	-61.541	-2.235
125	125	0.5456	-10.235	11.08	-9.136	-10.233	8.109	-4.941	-8.659	46.738	-3.22	8.9	-12.39	11.952	13.686	-63.821	-1.949
126	126	0.55	-10.54	11.023	-8.943	-10.695	8.966	-5.195	-8.964	48.607	-3.12	8.821	-12.785	11.997	13.741	-65.25	-1.782
127	127	0.5544	-10.852	10.99	-8.78	-11.151	9.863	-5.433	-9.287	50.441	-2.911	8.922	-12.663	11.812	13.841	-66.106	-1.791
128	128	0.5588	-11.164	10.978	-8.636	-11.603	10.805	-5.691	-9.617	52.25	-2.574	8.905	-12.293	11.398	13.786	-66.659	-1.947
129	129	0.5632	-11.459	10.984	-8.511	-12.025	11.782	-5.937	-9.939	54.028	-2.151	8.752	-11.814	10.726	13.587	-67.032	-2.28
130	130	0.5676	-11.722	11.008	-8.4	-12.403	12.796	-6.179	-10.266	55.773	-1.646	8.601	-11.295	9.75	13.387	-67.281	-2.837
131	131	0.572	-11.95	11.055	-8.299	-12.736	13.859	-6.461	-10.633	57.496	-1.029	8.532	-10.754	8.484	13.268	-67.428	-3.597
132	132	0.5764	-12.143	11.121	-8.223	-13.012	14.969	-6.734	-11.035	59.189	-0.342	8.482	-10.125	7.069	13.141	-67.42	-4.436
133	133	0.5808	-12.29	11.206	-8.165	-13.224	16.116	-6.978	-11.418	60.81	0.356	8.475	-9.489	5.614	13.07	-67.297	-5.286
134	134	0.5852	-12.375	11.307	-8.115	-13.353	17.275	-7.219	-11.798	62.315	1.032	8.441	-8.789	4.119	12.971	-66.98	-6.195
135	135	0.5896	-12.418	11.424	-8.069	-13.425	18.452	-7.401	-12.112	63.704	1.668	8.341	-8.084	2.626	12.815	-66.525	-7.117
136	136	0.594	-12.423	11.555	-8.022	-13.445	19.629	-7.527	-12.343	64.981	2.235	8.132	-7.311	1.139	12.567	-65.895	-8.076
137	137	0.5984	-12.397	11.688	-7.971	-13.429	20.789	-7.594	-12.482	66.132	2.688	7.841	-6.521	-0.276	12.261	-65.138	-9.063
138	138	0.6028	-12.335	11.818	-7.913	-13.377	21.911	-7.627	-12.545	67.143	3.01	7.515	-5.775	-1.568	11.947	-64.312	-10.049
139	139	0.6072	-12.235	11.944	-7.846	-13.288	22.989	-7.66	-12.555	68.012	3.216	7.174	-5.187	-2.713	11.662	-63.541	-11.006
140	140	0.6116	-12.1	12.071	-7.765	-13.17	24.041	-7.687	-12.511	68.753	3.297	6.829	-4.951	-3.713	11.431	-63.018	-11.927
141	141	0.616	-11.923	12.21	-7.668	-12.995	25.066	-7.684	-12.422	69.355	3.199	6.59	-4.995	-4.643	11.318	-62.636	-12.926
142	142	0.6204	-11.719	12.336	-7.55	-12.806	26.041	-7.663	-12.265	69.822	2.97	6.314	-4.419	-5.035	11.087	-61.58	-13.572
143	143	0.6248	-11.486	12.466	-7.406	-12.588	26.974	-7.602	-12.024	70.158	2.594	5.943	-3.497	-5.239	10.696	-60.113	-14.187
144	144	0.6292	-11.233	12.583	-7.236	-12.368	27.854	-7.51	-11.696	70.377	2.079	5.579	-2.31	-5.171	10.261	-58.309	-14.688
145	145	0.6336	-10.959	12.698	-7.038	-12.148	28.7	-7.432	-11.321	70.491	1.473	5.174	-1.474	-4.98	9.832	-56.793	-15.143
146	146	0.638	-10.671	12.807	-6.822	-11.932	29.506	-7.37	-10.917	70.493	0.794	4.771	-0.981	-4.692	9.443	-55.541	-15.564
147	147	0.6424	-10.381	12.908	-6.596	-11.723	30.268	-7.292	-10.479	70.375	0.046	4.461	-0.568	-4.302	9.129	-54.27	-15.958
148	148	0.6468	-10.093	13.009	-6.359	-11.523	30.994	-7.175	-9.995	70.142	-0.76	4.254	-0.218	-3.867	8.891	-52.959	-16.36
149	149	0.6512	-9.798	13.106	-6.102	-11.334	31.687	-7.028	-9.448	69.802	-1.613	4.051	0.081	-3.358	8.649	-51.621	-16.727
150	150	0.6556	-9.49	13.199	-5.822	-11.154	32.356	-6.919	-8.884	69.362	-2.439	3.798	0.322	-2.815	8.367	-50.276	-17.041
151	151	0.66	-9.172	13.287	-5.526	-10.973	32.98	-6.726	-8.228	68.811	-3.318	3.553	0.497	-2.249	8.076	-48.924	-17.339
152	152	0.6644	-8.858	13.373	-5.224	-10.797	33.585	-6.553	-7.598	68.188	-4.178	3.331	0.697	-1.678	7.775	-47.499	-17.609
153	153	0.6688	-8.546	13.458	-4.916	-10.635	34.167	-6.353	-6.933	67.505	-5.016	3.124	0.92	-1.108	7.47	-46.015	-17.842
154	154	0.6732	-8.243	13.535	-4.607	-10.488	34.731	-6.125	-6.25	66.765	-5.821	2.925	1.138	-0.57	7.156	-44.498	-18.054
155	155	0.6776	-7.954	13.599	-4.299	-10.358	35.279	-5.888	-5.576	65.968	-6.594	2.717	1.302	-0.083	6.829	-42.993	-18.266
156	156	0.682	-7.677	13.653	-3.992	-10.243	35.809	-5.64	-4.905	65.116	-7.347	2.509	1.372	0.356	6.517	-41.541	-18.484
157	157	0.6864	-7.42	13.699	-3.691	-10.137	36.319	-5.373	-4.251	64.211	-8.09	2.37	1.345	0.749	6.28	-40.13	-18.703
158	158	0.6908	-7.176	13.747	-3.389	-10.037	36.812	-5.067	-3.605	63.242	-8.801	2.287	1.245	1.072	6.088	-38.737	-18.918
159	159	0.6952	-6.956	13.798	-3.087	-9.956	37.289	-4.709	-2.954	62.201	-9.443	2.267	1.121	1.223	5.937	-37.303	-19.192
160	160	0.6996	-6.755	13.848	-2.784	-9.891	37.763	-4.381	-2.351	61.108	-10.01	2.197	1.083	1.297	5.704	-35.762	-19.464
161	161	0.704	-6.573	13.889	-2.481	-9.844	38.211	-4.065	-1.799	59.95	-10.519	2.224	1.119	1.328	5.508	-34.086	-19.714
162	162	0.7084	-6.41	13.923	-2.189	-9.805	38.634	-3.751	-1.306	58.722	-11.001	2.355	1.162	1.277	5.372	-32.326	-20.006
163	163	0.7128	-6.272	13.952	-1.91	-9.774	39.037	-3.446	-0.876	57.434	-11.434	2.534	1.243	1.09	5.239	-30.478	-20.375
164	164	0.7172	-6.167	13.978	-1.643	-9.762	39.424	-3.142	-0.495	56.095	-11.806	2.71	1.432	0.784	5.051	-28.503	-20.793
165	165	0.7216	-6.095	14.003	-1.387	-9.769	39.799	-2.825	-0.149	54.708	-12.173	2.893	1.709	0.462	4.821	-26.411	-21.207
166	166	0.726	-6.042	14.029	-1.136	-9.776	40.167	-2.568	0.082	53.299	-12.464	3.171	2.022	0.109	4.639	-24.247	-21.582
167	167	0.7304	-6.009	14.061	-0.902	-9.788	40.537	-2.309	0.244	51.863	-12.714	3.586	2.371	-0.252	4.537	-21.987	-21.912
168	168	0.7348	-5.991	14.105	-0.689	-9.789	40.907	-2.096	0.302	50.4	-12.867	4.078	2.806	-0.668	4.449	-19.605	-22.214
169	169	0.7392	-6.004	14.153	-0.497	-9.801	41.26	-1.861	0.322	48.87	-12.962	4.476	3.284	-1.076	4.243	-17.184	-22.428
170	170	0.7436	-6.036	14.203	-0.317	-9.82	41.59	-1.671	0.277	47.266	-12.977	4.75	3.635	-1.441	3.966	-14.885	-22.538
171	171	0.748	-6.077	14.25	-0.14	-9.846	41.899	-1.557	0.156	45.604	-12.91	5.008	3.779	-1.739	3.746	-12.751	-22.544
172	172	0.7524	-6.119	14.296	0.034	-9.874	42.191	-1.507	-0.033	43.893	-12.783	5.282	3.783	-1.935	3.581	-10.722	-22.424
173	173	0.7568	-6.154	14.346	0.197	-9.889	42.467	-1.509	-0.276	42.132	-12.609	5.444	3.768	-2.003	3.312	-8.736	-22.156
174	174	0.7612	-6.173	14.39	0.342	-9.882	42.716	-1.565	-0.554	40.319	-12.371	5.461	3.686	-2.001	2.94	-6.844	-21.79
175	175	0.7656	-6.192	14.435	0.467	-9.855	42.927	-1.621	-0.846	38.436	-12.043	5.594	3.498	-1.97	2.717	-4.989	-21.315
176	176	0.77	-6.212	14.479	0.586	-9.835	43.1	-1.704	-1.146	36.49	-11.678	5.752	3.266	-1.818	2.535	-3.154	-20.714
177	177	0.7744	-6.245	14.528	0.697	-9.825	43.247	-1.778	-1.452	34.499	-11.248	5.944	2.968	-1.632	2.399	-1.374	-20.023
178	178	0.7788	-6.283	14.579	0.803	-9.827	43.366	-1.857	-1.757	32.469	-10.783	6.131	2.598	-1.401	2.279	0.334	-19.271
179	179	0.7832	-6.318	14.636	0.905	-9.829	43.463	-1.944	-2.042	30.418	-10.296	6.265	2.187	-1.145	2.134	1.971	-18.489
180	180	0.7876	-6.349	14.693	1	-9.824	43.532	-2.011	-2.291	28.368	-9.812	6.322	1.845	-0.895	1.922	3.619	-17.692
181	181	0.792	-6.377	14.745	1.091	-9.816	43.566	-2.032	-2.494	26.333	-9.338	6.32	1.666	-0.688	1.629	5.365	-16.898
182	182	0.7964	-6.415	14.803	1.174	-9.819	43.59	-2.035	-2.666	24.332	-8.836	6.304	1.573	-0.586	1.326	7.148	-16.172
183	183	0.8008	-6.455	14.85	1.258	-9.833	43.581	-1.95	-2.782	22.357	-8.441	6.368	1.453	-0.563	1.122	8.897	-15.552
184	184	0.8052	-6.508	14.904	1.35	-9.876	43.556	-1.792	-2.824	20.439	-8.106	6.289	1.348	-0.579	0.828	10.556	-14.966
185	185	0.8096	-6.562	14.959	1.449	-9.943	43.501	-1.554	-2.792	18.574	-7.851	6.262	1.383	-0.705	0.598	12.302	-14.476
186	186	0.814	-6.623	15.016	1.55	-10.029	43.417	-1.24	-2.707	16.772	-7.688	6.3	1.567	-0.923	0.442	14.135	-14.079
187	187	0.8184	-6.684	15.07	1.652	-10.123	43.309	-0.858	-2.586	15.039	-7.643	6.247	1.865	-1.152	0.213	15.981	-13.726
188	188	0.8228	-6.738	15.118	1.756	-10.215	43.181	-0.432	-2.448	13.396	-7.726	6.117	2.216	-1.362	-0.062	17.768	-13.422
189	189	0.8272	-6.785	15.158	1.866	-10.309	43.045	0.024	-2.298	11.875	-7.946	6.05	2.549	-1.591	-0.235	19.449	-13.235
190	190	0.8316	-6.833	15.198	1.983	-10.418	42.917	0.523	-2.119	10.495	-8.327	6.075	2.808	-1.868	-0.263	20.965	-13.224
191	191	0.836	-6.875	15.239	2.098	-10.523	42.805	1.043	-1.926	9.274	-8.862	6.069	2.951	-2.133	-0.261	22.229	-13.35
192	192	0.8404	-6.916	15.278	2.211	-10.627	42.709	1.543	-1.745	8.246	-9.558	6.171	2.987	-2.318	-0.119	23.246	-13.6
193	193	0.8448	-6.943	15.304	2.317	-10.71	42.619	2.007	-1.579	7.375	-10.41	6.336	2.979	-2.41	0.098	24.101	-13.959
194	194	0.8492	-6.942	15.319	2.414	-10.755	42.531	2.428	-1.429	6.667	-11.415	6.549	2.979	-2.412	0.365	24.838	-14.418
195	195	0.8536	-6.914	15.324	2.508	-10.769	42.453	2.767	-1.292	6.137	-12.502	6.764	2.978	-2.323	0.638	25.422	-14.948
196	196	0.858	-6.852	15.323	2.599	-10.745	42.388	2.991	-1.166	5.791	-13.63	6.984	2.95	-2.131	0.932	25.822	-15.526
197	197	0.8624	-6.755	15.317	2.691	-10.674	42.33	3.086	-1.059	5.63	-14.787	7.253	2.902	-1.84	1.28	26.051	-16.154
198	198	0.8668	-6.631	15.302	2.787	-10.568	42.272	3.039	-0.976	5.655	-15.938	7.562	2.882	-1.484	1.659	26.149	-16.84
199	199	0.8712	-6.489	15.274	2.893	-10.438	42.215	2.815	-0.904	5.881	-17.013	7.762	2.948	-1.087	1.919	26.123	-17.571
200	200	0.8756	-6.344	15.233	3.001	-10.307	42.171	2.398	-0.824	6.337	-17.969	7.849	3.067	-0.608	2.077	25.904	-18.302
201	201	0.88	-6.212	15.19	3.116	-10.192	42.148	1.853	-0.743	6.996	-18.809	7.882	3.087	-0.097	2.228	25.391	-19.039
