# Supplementary material for: Gait phenotypes in paediatric hereditary spastic paraplegia revealed by dynamic time warping analysis and random forests
Source: PLoS One. 2018 Mar 8;13(3):e0192345. doi: 10.1371/journal.pone.0192345 (PMC5843164; doi:10.1371/journal.pone.0192345)
Supplement: S2 Data — (ZIP) [file pone.0192345.s009.zip › Healthy/Left.SR.HEALTHY21.3.csv]

	Epoch	Time	Pelvic.obliquity	Pelvic.tilt	Pelvic rotation	Hip.abd.add	Hip.flexion	Hip.rotation	Knee.abd.add	Knee.flexion	Knee.rotation	Ankle.abd.add	Ankle.flexion	Ankle.rotation	Forefoot.abd.add	Forefoot.flexion	Forefoot.rotation
1	1	0	-8.551	9.991	-5.333	-9.02	38.165	-2.291	-3.022	12.893	-16.763	10.794	4.524	5.398	2.034	21.561	-23.408
2	2	0.00522	-8.441	9.941	-5.071	-8.949	37.867	-2.44	-3.071	13.065	-16.915	10.568	3.27	6.206	2.618	19.912	-22.784
3	3	0.01044	-8.317	9.884	-4.806	-8.866	37.551	-2.589	-3.13	13.36	-17.008	10.171	1.661	7.114	3.243	17.741	-22.015
4	4	0.01566	-8.177	9.828	-4.542	-8.759	37.258	-2.725	-3.228	13.771	-16.988	9.826	-0.094	7.968	3.97	15.358	-21.151
5	5	0.02088	-8.015	9.782	-4.284	-8.615	37.024	-2.791	-3.353	14.312	-16.849	9.644	-1.89	8.681	4.836	12.907	-20.207
6	6	0.0261	-7.832	9.746	-4.037	-8.436	36.878	-2.783	-3.484	15.012	-16.588	9.621	-3.454	9.231	5.71	10.613	-19.187
7	7	0.03132	-7.622	9.715	-3.799	-8.222	36.806	-2.632	-3.559	15.84	-16.209	9.662	-4.397	9.499	6.337	8.819	-18.122
8	8	0.03654	-7.367	9.695	-3.569	-7.961	36.773	-2.364	-3.564	16.694	-15.706	9.592	-4.613	9.486	6.509	7.635	-17.018
9	9	0.04176	-7.069	9.694	-3.358	-7.637	36.737	-1.967	-3.538	17.494	-15.176	9.537	-4.445	9.227	6.478	6.84	-15.967
10	10	0.04698	-6.749	9.707	-3.179	-7.266	36.655	-1.369	-3.459	18.258	-14.649	9.53	-4.332	8.628	6.477	6.017	-15.078
11	11	0.0522	-6.414	9.727	-3.031	-6.858	36.518	-0.609	-3.317	19.038	-14.13	9.499	-4.379	7.717	6.502	4.997	-14.373
12	12	0.05742	-6.079	9.751	-2.913	-6.43	36.324	0.25	-3.12	19.825	-13.559	9.577	-4.409	6.508	6.615	3.976	-13.845
13	13	0.06264	-5.758	9.787	-2.831	-5.997	36.09	1.213	-2.865	20.557	-12.935	9.742	-4.343	5.071	6.763	3.08	-13.426
14	14	0.06786	-5.468	9.837	-2.77	-5.594	35.811	2.253	-2.539	21.172	-12.285	9.892	-4.212	3.475	6.875	2.312	-13.105
15	15	0.07308	-5.201	9.901	-2.716	-5.216	35.49	3.332	-2.166	21.64	-11.74	9.885	-4.065	1.853	6.84	1.63	-12.895
16	16	0.0783	-4.956	9.978	-2.666	-4.86	35.124	4.419	-1.764	21.984	-11.348	9.857	-3.831	0.297	6.786	1.108	-12.777
17	17	0.08352	-4.743	10.061	-2.629	-4.535	34.725	5.405	-1.379	22.227	-10.962	9.834	-3.528	-1.2	6.746	0.719	-12.726
18	18	0.08874	-4.559	10.141	-2.599	-4.253	34.298	6.225	-1.026	22.366	-10.67	9.678	-3.184	-2.435	6.612	0.412	-12.685
19	19	0.09396	-4.386	10.227	-2.568	-3.997	33.843	6.816	-0.744	22.375	-10.39	9.475	-2.835	-3.446	6.46	0.19	-12.65
20	20	0.09918	-4.2	10.325	-2.526	-3.751	33.382	7.166	-0.515	22.306	-10.188	9.131	-2.435	-4.2	6.207	0.052	-12.642
21	21	0.1044	-3.992	10.44	-2.462	-3.515	32.924	7.263	-0.329	22.172	-10.059	8.695	-2.004	-4.675	5.908	-0.026	-12.64
22	22	0.10962	-3.763	10.569	-2.378	-3.291	32.49	7.133	-0.187	22.027	-10.047	8.379	-1.595	-4.842	5.756	-0.08	-12.651
23	23	0.11484	-3.511	10.712	-2.294	-3.039	32.065	6.839	-0.128	21.819	-10.212	8.183	-1.231	-4.689	5.717	-0.091	-12.662
24	24	0.12006	-3.224	10.86	-2.203	-2.766	31.646	6.433	-0.086	21.575	-10.513	7.891	-0.933	-4.292	5.606	-0.156	-12.657
25	25	0.12528	-2.898	11.01	-2.105	-2.46	31.217	5.959	-0.053	21.289	-10.971	7.494	-0.67	-3.667	5.404	-0.252	-12.622
26	26	0.1305	-2.54	11.154	-1.991	-2.142	30.767	5.407	-0.023	20.976	-11.521	7.076	-0.421	-2.89	5.186	-0.356	-12.58
27	27	0.13572	-2.169	11.293	-1.866	-1.821	30.289	4.863	0.009	20.601	-12.201	6.73	-0.188	-2.023	5.024	-0.42	-12.566
28	28	0.14094	-1.816	11.43	-1.741	-1.519	29.804	4.392	0.069	20.173	-13.003	6.386	-0.001	-1.123	4.862	-0.484	-12.59
29	29	0.14616	-1.485	11.572	-1.62	-1.236	29.327	4.039	0.148	19.73	-13.899	6.228	0.143	-0.256	4.864	-0.529	-12.655
30	30	0.15138	-1.173	11.719	-1.499	-0.968	28.868	3.788	0.254	19.295	-14.826	6.122	0.281	0.561	4.905	-0.57	-12.724
31	31	0.1566	-0.884	11.863	-1.377	-0.709	28.437	3.609	0.363	18.911	-15.676	5.975	0.459	1.25	4.882	-0.603	-12.785
32	32	0.16182	-0.643	11.997	-1.262	-0.487	28.047	3.54	0.483	18.603	-16.484	5.912	0.678	1.824	4.912	-0.611	-12.849
33	33	0.16704	-0.465	12.116	-1.152	-0.324	27.685	3.571	0.632	18.38	-17.16	5.814	0.925	2.236	4.899	-0.647	-12.886
34	34	0.17226	-0.346	12.216	-1.046	-0.207	27.332	3.647	0.776	18.225	-17.664	5.688	1.206	2.482	4.839	-0.704	-12.906
35	35	0.17748	-0.296	12.304	-0.958	-0.14	26.979	3.757	0.898	18.116	-17.983	5.676	1.498	2.542	4.875	-0.757	-12.942
36	36	0.1827	-0.321	12.375	-0.897	-0.122	26.616	3.959	1.019	18.039	-18.146	5.735	1.862	2.414	4.957	-0.75	-12.976
37	37	0.18792	-0.428	12.436	-0.858	-0.163	26.257	4.193	1.134	18.004	-18.052	5.617	2.248	2.071	4.875	-0.791	-12.99
38	38	0.19314	-0.585	12.473	-0.831	-0.239	25.872	4.445	1.225	17.98	-17.75	5.569	2.672	1.534	4.848	-0.79	-13.001
39	39	0.19836	-0.797	12.494	-0.811	-0.363	25.462	4.705	1.289	17.951	-17.314	5.655	3.079	0.885	4.951	-0.775	-13.013
40	40	0.20358	-1.044	12.488	-0.796	-0.517	25.022	4.939	1.361	17.929	-16.676	5.48	3.519	0.078	4.83	-0.795	-13.016
41	41	0.2088	-1.316	12.467	-0.781	-0.695	24.578	5.082	1.391	17.94	-15.93	5.353	3.947	-0.75	4.758	-0.832	-13.03
42	42	0.21402	-1.596	12.432	-0.769	-0.882	24.122	5.229	1.404	17.961	-15.182	5.36	4.409	-1.589	4.803	-0.811	-13.053
43	43	0.21924	-1.876	12.393	-0.759	-1.07	23.674	5.317	1.399	17.999	-14.392	5.165	4.907	-2.371	4.658	-0.806	-13.026
44	44	0.22446	-2.144	12.348	-0.737	-1.249	23.232	5.314	1.35	18.051	-13.648	5.127	5.392	-3.063	4.65	-0.775	-13.027
45	45	0.22968	-2.382	12.3	-0.705	-1.407	22.768	5.287	1.304	18.06	-13.004	5.052	5.814	-3.674	4.622	-0.789	-13.044
46	46	0.2349	-2.598	12.25	-0.668	-1.555	22.286	5.224	1.258	18.028	-12.518	4.989	6.175	-4.126	4.606	-0.835	-13.082
47	47	0.24012	-2.795	12.195	-0.634	-1.694	21.805	5.079	1.192	17.989	-12.124	5.07	6.494	-4.437	4.718	-0.877	-13.147
48	48	0.24534	-2.971	12.139	-0.589	-1.826	21.31	4.896	1.121	17.901	-11.921	5.208	6.754	-4.555	4.867	-0.928	-13.225
49	49	0.25056	-3.111	12.09	-0.522	-1.946	20.812	4.649	1.065	17.784	-11.829	5.211	7.03	-4.497	4.877	-0.981	-13.268
50	50	0.25578	-3.23	12.058	-0.44	-2.061	20.328	4.342	1.015	17.641	-11.811	5.123	7.317	-4.322	4.79	-1.024	-13.303
51	51	0.261	-3.324	12.029	-0.342	-2.162	19.838	4.02	0.974	17.463	-11.926	5.006	7.569	-4.025	4.665	-1.085	-13.341
52	52	0.26622	-3.395	11.997	-0.222	-2.262	19.325	3.676	0.953	17.234	-12.163	4.868	7.76	-3.617	4.514	-1.181	-13.383
53	53	0.27144	-3.446	11.963	-0.089	-2.349	18.807	3.253	0.917	16.993	-12.438	4.829	7.905	-3.145	4.448	-1.288	-13.459
54	54	0.27666	-3.488	11.933	0.043	-2.427	18.301	2.794	0.873	16.757	-12.727	4.817	8.021	-2.651	4.403	-1.417	-13.558
55	55	0.28188	-3.527	11.904	0.176	-2.507	17.801	2.329	0.835	16.527	-13.008	4.867	8.12	-2.159	4.417	-1.549	-13.659
56	56	0.2871	-3.56	11.871	0.322	-2.583	17.295	1.823	0.791	16.291	-13.205	4.897	8.255	-1.71	4.408	-1.645	-13.743
57	57	0.29232	-3.591	11.827	0.473	-2.653	16.773	1.316	0.754	16.049	-13.327	4.757	8.436	-1.327	4.241	-1.737	-13.81
58	58	0.29754	-3.624	11.779	0.623	-2.723	16.248	0.817	0.718	15.819	-13.36	4.594	8.667	-1.03	4.046	-1.794	-13.866
59	59	0.30276	-3.645	11.727	0.775	-2.773	15.729	0.328	0.672	15.626	-13.312	4.576	8.891	-0.849	3.994	-1.845	-13.943
60	60	0.30798	-3.662	11.676	0.932	-2.812	15.208	-0.146	0.615	15.447	-13.214	4.625	9.12	-0.757	4.002	-1.89	-14.037
61	61	0.3132	-3.692	11.611	1.076	-2.854	14.686	-0.617	0.553	15.302	-13.036	4.666	9.341	-0.734	4.012	-1.963	-14.13
62	62	0.31842	-3.736	11.538	1.208	-2.9	14.16	-1.066	0.48	15.168	-12.786	4.799	9.563	-0.815	4.113	-2.017	-14.246
63	63	0.32364	-3.78	11.456	1.332	-2.93	13.644	-1.5	0.398	15.068	-12.43	4.813	9.801	-0.981	4.113	-2.096	-14.33
64	64	0.32886	-3.811	11.367	1.458	-2.942	13.113	-1.888	0.316	14.966	-12.036	4.854	10.062	-1.199	4.142	-2.152	-14.379
65	65	0.33408	-3.844	11.269	1.569	-2.957	12.571	-2.234	0.252	14.88	-11.639	4.954	10.36	-1.419	4.229	-2.179	-14.4
66	66	0.3393	-3.883	11.156	1.665	-2.974	12.003	-2.51	0.202	14.782	-11.289	5.051	10.664	-1.675	4.31	-2.198	-14.45
67	67	0.34452	-3.93	11.049	1.738	-2.997	11.433	-2.743	0.171	14.672	-10.955	5.1	10.934	-1.929	4.363	-2.258	-14.5
68	68	0.34974	-3.99	10.934	1.797	-3.025	10.848	-2.932	0.131	14.536	-10.724	5.225	11.122	-2.108	4.48	-2.362	-14.544
69	69	0.35496	-4.057	10.818	1.836	-3.065	10.263	-3.079	0.12	14.394	-10.524	5.261	11.285	-2.261	4.53	-2.51	-14.578
70	70	0.36018	-4.121	10.697	1.856	-3.104	9.678	-3.213	0.134	14.265	-10.351	5.199	11.536	-2.383	4.48	-2.603	-14.614
71	71	0.3654	-4.189	10.583	1.853	-3.136	9.1	-3.299	0.137	14.135	-10.265	5.237	11.841	-2.465	4.493	-2.622	-14.666
72	72	0.37062	-4.257	10.47	1.839	-3.17	8.52	-3.366	0.122	13.997	-10.247	5.454	12.109	-2.471	4.65	-2.632	-14.701
73	73	0.37584	-4.327	10.368	1.809	-3.209	7.949	-3.409	0.13	13.852	-10.234	5.501	12.31	-2.453	4.673	-2.747	-14.711
74	74	0.38106	-4.396	10.276	1.759	-3.255	7.382	-3.414	0.17	13.7	-10.264	5.526	12.536	-2.448	4.679	-2.839	-14.764
75	75	0.38628	-4.475	10.203	1.684	-3.304	6.829	-3.386	0.204	13.535	-10.326	5.571	12.795	-2.46	4.688	-2.885	-14.857
76	76	0.3915	-4.566	10.146	1.589	-3.358	6.292	-3.376	0.228	13.359	-10.354	5.527	12.991	-2.466	4.627	-3.005	-14.946
77	77	0.39672	-4.669	10.111	1.477	-3.43	5.788	-3.369	0.244	13.192	-10.394	5.586	13.103	-2.428	4.668	-3.184	-15.027
78	78	0.40194	-4.77	10.098	1.355	-3.503	5.32	-3.346	0.256	13.052	-10.426	5.686	13.268	-2.395	4.734	-3.314	-15.101
79	79	0.40716	-4.86	10.119	1.228	-3.557	4.897	-3.319	0.256	12.94	-10.449	5.744	13.54	-2.375	4.735	-3.369	-15.173
80	80	0.41238	-4.946	10.174	1.094	-3.606	4.509	-3.287	0.241	12.827	-10.448	5.791	13.831	-2.373	4.717	-3.406	-15.238
81	81	0.4176	-5.03	10.255	0.95	-3.657	4.162	-3.28	0.211	12.739	-10.382	5.913	14.049	-2.379	4.782	-3.507	-15.286
82	82	0.42282	-5.113	10.351	0.797	-3.714	3.847	-3.287	0.195	12.685	-10.259	5.924	14.245	-2.403	4.769	-3.674	-15.323
83	83	0.42804	-5.183	10.463	0.626	-3.763	3.566	-3.284	0.193	12.662	-10.115	5.94	14.428	-2.473	4.779	-3.862	-15.398
84	84	0.43326	-5.247	10.595	0.437	-3.792	3.328	-3.303	0.146	12.68	-9.937	6.002	14.648	-2.54	4.804	-4.025	-15.467
85	85	0.43848	-5.293	10.743	0.236	-3.8	3.139	-3.361	0.085	12.75	-9.717	5.863	14.886	-2.527	4.637	-4.252	-15.458
86	86	0.4437	-5.326	10.901	0.02	-3.806	2.996	-3.424	0.014	12.872	-9.515	5.783	15.099	-2.451	4.509	-4.509	-15.426
87	87	0.44892	-5.354	11.074	-0.199	-3.822	2.897	-3.503	-0.032	13.054	-9.279	5.554	15.304	-2.365	4.264	-4.843	-15.375
88	88	0.45414	-5.385	11.259	-0.438	-3.83	2.84	-3.632	-0.126	13.288	-8.993	5.471	15.492	-2.297	4.142	-5.18	-15.358
89	89	0.45936	-5.402	11.442	-0.674	-3.828	2.786	-3.816	-0.253	13.533	-8.718	5.483	15.631	-2.162	4.089	-5.552	-15.328
90	90	0.46458	-5.427	11.617	-0.924	-3.842	2.738	-4.007	-0.383	13.796	-8.417	5.517	15.754	-2.021	4.059	-5.94	-15.289
91	91	0.4698	-5.447	11.768	-1.184	-3.854	2.687	-4.191	-0.536	14.093	-8.137	5.662	15.871	-1.853	4.117	-6.325	-15.239
92	92	0.47502	-5.483	11.906	-1.454	-3.886	2.656	-4.38	-0.703	14.439	-7.875	5.836	16.015	-1.652	4.179	-6.698	-15.185
93	93	0.48024	-5.511	12.021	-1.738	-3.911	2.616	-4.576	-0.891	14.822	-7.585	5.948	16.097	-1.442	4.195	-7.176	-15.108
94	94	0.48546	-5.545	12.116	-2.029	-3.946	2.569	-4.79	-1.101	15.232	-7.283	6.075	16.143	-1.228	4.222	-7.703	-15.036
95	95	0.49068	-5.582	12.178	-2.328	-3.998	2.507	-5.024	-1.327	15.675	-6.995	6.335	16.176	-0.972	4.359	-8.234	-14.956
96	96	0.4959	-5.636	12.215	-2.63	-4.078	2.434	-5.237	-1.556	16.141	-6.725	6.667	16.203	-0.731	4.561	-8.765	-14.893
97	97	0.50112	-5.71	12.228	-2.942	-4.178	2.338	-5.407	-1.793	16.616	-6.486	7.088	16.181	-0.507	4.856	-9.331	-14.84
98	98	0.50634	-5.796	12.207	-3.256	-4.294	2.212	-5.567	-2.053	17.102	-6.256	7.611	16.125	-0.283	5.243	-9.919	-14.785
99	99	0.51156	-5.891	12.143	-3.566	-4.442	2.053	-5.721	-2.292	17.619	-6.011	8.055	16.048	-0.074	5.578	-10.57	-14.721
100	100	0.51678	-6.005	12.043	-3.871	-4.628	1.871	-5.853	-2.506	18.171	-5.764	8.419	15.957	0.096	5.861	-11.274	-14.672
101	101	0.522	-6.135	11.925	-4.175	-4.836	1.681	-6.002	-2.736	18.751	-5.51	8.749	15.835	0.283	6.117	-12.044	-14.61
102	102	0.52722	-6.264	11.785	-4.475	-5.055	1.468	-6.167	-2.969	19.356	-5.226	8.971	15.722	0.491	6.279	-12.867	-14.501
103	103	0.53244	-6.384	11.62	-4.762	-5.277	1.221	-6.315	-3.207	19.966	-4.982	9.24	15.556	0.717	6.489	-13.75	-14.382
104	104	0.53766	-6.496	11.427	-5.042	-5.503	0.949	-6.454	-3.463	20.584	-4.805	9.556	15.327	1.041	6.732	-14.704	-14.21
105	105	0.54288	-6.611	11.222	-5.321	-5.729	0.674	-6.574	-3.733	21.211	-4.67	9.831	14.965	1.425	6.961	-15.809	-13.997
106	106	0.5481	-6.719	11.017	-5.598	-5.961	0.412	-6.655	-3.984	21.872	-4.569	9.999	14.537	1.843	7.117	-17.032	-13.75
107	107	0.55332	-6.819	10.814	-5.869	-6.187	0.188	-6.758	-4.263	22.594	-4.473	10.136	14.008	2.331	7.266	-18.4	-13.451
108	108	0.55854	-6.917	10.606	-6.119	-6.405	-0.007	-6.861	-4.578	23.367	-4.365	10.262	13.372	2.834	7.431	-19.902	-13.103
109	109	0.56376	-7.03	10.398	-6.351	-6.648	-0.154	-6.928	-4.871	24.202	-4.321	10.315	12.595	3.398	7.574	-21.576	-12.717
110	110	0.56898	-7.164	10.197	-6.556	-6.916	-0.232	-6.976	-5.171	25.122	-4.27	10.403	11.763	3.938	7.772	-23.321	-12.309
111	111	0.5742	-7.322	10.005	-6.747	-7.22	-0.219	-6.995	-5.473	26.165	-4.26	10.478	10.941	4.553	7.958	-25.114	-11.833
112	112	0.57942	-7.514	9.806	-6.921	-7.579	-0.152	-7.002	-5.752	27.286	-4.297	10.613	10.06	5.17	8.226	-26.969	-11.386
113	113	0.58464	-7.738	9.612	-7.07	-7.98	-0.037	-6.973	-5.999	28.466	-4.401	10.739	9.071	5.813	8.53	-28.942	-10.938
114	114	0.58986	-7.981	9.432	-7.176	-8.434	0.127	-6.983	-6.188	29.714	-4.484	10.743	7.981	6.452	8.792	-31.053	-10.496
115	115	0.59508	-8.233	9.279	-7.236	-8.908	0.355	-6.985	-6.345	31.028	-4.606	10.804	6.794	7.06	9.154	-33.256	-10.091
116	116	0.6003	-8.491	9.146	-7.262	-9.407	0.651	-7.026	-6.482	32.406	-4.738	10.858	5.539	7.67	9.558	-35.53	-9.717
117	117	0.60552	-8.766	9.032	-7.263	-9.926	1.026	-7.085	-6.636	33.836	-4.919	10.975	4.22	8.312	10.043	-37.843	-9.364
118	118	0.61074	-9.048	8.923	-7.25	-10.469	1.471	-7.155	-6.783	35.319	-5.117	11.114	2.812	8.986	10.6	-40.224	-9.011
119	119	0.61596	-9.327	8.83	-7.225	-11.026	2	-7.239	-6.933	36.868	-5.346	11.273	1.309	9.711	11.229	-42.686	-8.652
120	120	0.62118	-9.6	8.759	-7.195	-11.574	2.623	-7.345	-7.122	38.469	-5.593	11.425	-0.285	10.466	11.9	-45.216	-8.298
121	121	0.6264	-9.88	8.72	-7.159	-12.121	3.349	-7.46	-7.335	40.119	-5.863	11.409	-1.936	11.247	12.458	-47.801	-7.937
122	122	0.63162	-10.176	8.71	-7.128	-12.665	4.174	-7.564	-7.58	41.802	-6.132	11.121	-3.657	12.025	12.8	-50.455	-7.549
123	123	0.63684	-10.478	8.726	-7.104	-13.202	5.088	-7.678	-7.869	43.509	-6.364	10.642	-5.382	12.76	12.98	-53.097	-7.164
124	124	0.64206	-10.779	8.769	-7.088	-13.719	6.075	-7.761	-8.182	45.213	-6.561	10.195	-7.024	13.344	13.172	-55.589	-6.866
125	125	0.64728	-11.086	8.834	-7.086	-14.22	7.129	-7.818	-8.516	46.929	-6.685	9.751	-8.448	13.752	13.305	-57.833	-6.652
126	126	0.6525	-11.4	8.917	-7.104	-14.701	8.249	-7.843	-8.884	48.673	-6.702	9.366	-9.547	13.969	13.38	-59.745	-6.514
127	127	0.65772	-11.706	9	-7.147	-15.147	9.417	-7.857	-9.299	50.457	-6.56	9.079	-10.243	13.954	13.395	-61.269	-6.458
128	128	0.66294	-11.996	9.09	-7.211	-15.543	10.628	-7.836	-9.735	52.264	-6.285	8.829	-10.519	13.72	13.285	-62.385	-6.483
129	129	0.66816	-12.257	9.199	-7.286	-15.879	11.879	-7.801	-10.184	54.068	-5.832	8.66	-10.486	13.203	13.126	-63.173	-6.61
130	130	0.67338	-12.491	9.321	-7.384	-16.149	13.174	-7.715	-10.62	55.877	-5.245	8.492	-10.186	12.441	12.871	-63.679	-6.82
131	131	0.6786	-12.693	9.449	-7.496	-16.351	14.503	-7.612	-11.07	57.668	-4.5	8.361	-9.701	11.44	12.57	-63.959	-7.093
132	132	0.68382	-12.874	9.572	-7.623	-16.502	15.852	-7.496	-11.533	59.421	-3.689	8.325	-9.052	10.268	12.307	-63.993	-7.466
133	133	0.68904	-13.012	9.68	-7.742	-16.589	17.173	-7.354	-11.953	61.08	-2.777	8.405	-8.328	8.862	12.125	-63.827	-7.944
134	134	0.69426	-13.102	9.774	-7.856	-16.597	18.442	-7.169	-12.3	62.604	-1.87	8.41	-7.601	7.403	11.88	-63.536	-8.431
135	135	0.69948	-13.121	9.843	-7.966	-16.507	19.65	-7.004	-12.627	64.019	-0.989	8.334	-6.9	6.021	11.578	-63.19	-8.835
136	136	0.7047	-13.096	9.901	-8.071	-16.349	20.809	-6.871	-12.963	65.307	-0.173	8.337	-6.238	4.753	11.368	-62.765	-9.185
137	137	0.70992	-13.016	9.934	-8.163	-16.126	21.892	-6.72	-13.227	66.477	0.521	8.292	-5.564	3.646	11.127	-62.244	-9.462
138	138	0.71514	-12.896	9.948	-8.234	-15.863	22.909	-6.55	-13.402	67.509	1.091	8.162	-4.903	2.688	10.828	-61.63	-9.701
139	139	0.72036	-12.712	9.933	-8.278	-15.538	23.827	-6.343	-13.469	68.395	1.519	8.031	-4.281	1.869	10.543	-60.941	-9.907
140	140	0.72558	-12.497	9.902	-8.302	-15.173	24.667	-6.103	-13.459	69.139	1.776	7.953	-3.732	1.243	10.319	-60.216	-10.068
141	141	0.7308	-12.245	9.85	-8.303	-14.771	25.42	-5.815	-13.356	69.748	1.886	7.922	-3.222	0.794	10.137	-59.434	-10.174
142	142	0.73602	-11.977	9.789	-8.278	-14.356	26.123	-5.499	-13.162	70.234	1.868	7.832	-2.734	0.508	9.908	-58.589	-10.234
143	143	0.74124	-11.686	9.717	-8.22	-13.934	26.761	-5.131	-12.842	70.602	1.737	7.661	-2.257	0.367	9.612	-57.686	-10.241
144	144	0.74646	-11.38	9.645	-8.129	-13.517	27.357	-4.748	-12.442	70.87	1.499	7.456	-1.787	0.364	9.288	-56.728	-10.219
145	145	0.75168	-11.069	9.579	-8.007	-13.11	27.925	-4.369	-11.991	71.049	1.188	7.247	-1.352	0.438	8.969	-55.742	-10.197
146	146	0.7569	-10.763	9.523	-7.849	-12.732	28.468	-3.927	-11.415	71.109	0.804	7.075	-0.999	0.56	8.704	-54.734	-10.194
147	147	0.76212	-10.471	9.479	-7.655	-12.398	28.994	-3.445	-10.746	71.043	0.363	6.96	-0.725	0.728	8.508	-53.69	-10.212
148	148	0.76734	-10.196	9.442	-7.424	-12.097	29.503	-2.94	-10.022	70.853	-0.125	6.914	-0.497	0.927	8.371	-52.578	-10.243
149	149	0.77256	-9.934	9.419	-7.164	-11.825	30.008	-2.434	-9.267	70.552	-0.672	6.921	-0.287	1.175	8.28	-51.382	-10.289
150	150	0.77778	-9.684	9.408	-6.876	-11.589	30.513	-1.949	-8.479	70.153	-1.239	6.807	-0.128	1.456	8.094	-50.173	-10.33
151	151	0.783	-9.446	9.417	-6.56	-11.388	31.026	-1.5	-7.684	69.673	-1.824	6.595	-0.069	1.744	7.84	-49.012	-10.389
152	152	0.78822	-9.227	9.441	-6.22	-11.226	31.537	-1.047	-6.865	69.104	-2.442	6.387	-0.11	2.018	7.609	-47.875	-10.491
153	153	0.79344	-9.039	9.479	-5.861	-11.11	32.054	-0.619	-6.066	68.442	-3.097	6.223	-0.231	2.296	7.431	-46.73	-10.633
154	154	0.79866	-8.873	9.536	-5.491	-11.024	32.577	-0.224	-5.292	67.68	-3.736	6.12	-0.416	2.512	7.327	-45.554	-10.824
155	155	0.80388	-8.733	9.619	-5.109	-10.958	33.114	0.161	-4.546	66.829	-4.426	6.034	-0.676	2.727	7.245	-44.375	-11.051
156	156	0.8091	-8.594	9.716	-4.71	-10.909	33.649	0.464	-3.874	65.896	-5.105	5.943	-0.996	2.909	7.162	-43.191	-11.309
157	157	0.81432	-8.465	9.834	-4.305	-10.863	34.184	0.725	-3.264	64.865	-5.806	5.849	-1.389	3.05	7.078	-42.003	-11.619
158	158	0.81954	-8.343	9.958	-3.895	-10.824	34.708	0.94	-2.704	63.757	-6.519	5.742	-1.8	3.128	6.987	-40.774	-11.995
159	159	0.82476	-8.244	10.105	-3.483	-10.805	35.244	1.085	-2.226	62.599	-7.21	5.603	-2.23	3.133	6.876	-39.531	-12.437
160	160	0.82998	-8.151	10.262	-3.07	-10.795	35.766	1.185	-1.807	61.384	-7.859	5.465	-2.645	3.043	6.755	-38.242	-12.934
161	161	0.8352	-8.064	10.431	-2.662	-10.788	36.282	1.222	-1.481	60.118	-8.489	5.492	-3.031	2.865	6.769	-36.856	-13.52
162	162	0.84042	-7.973	10.604	-2.268	-10.751	36.782	1.181	-1.267	58.792	-9.119	5.61	-3.342	2.609	6.833	-35.33	-14.199
163	163	0.84564	-7.894	10.787	-1.882	-10.72	37.28	1.081	-1.128	57.423	-9.704	5.775	-3.562	2.279	6.913	-33.671	-14.934
164	164	0.85086	-7.823	10.975	-1.506	-10.691	37.772	0.917	-1.068	56.017	-10.258	5.98	-3.74	1.894	7.011	-31.931	-15.727
165	165	0.85608	-7.756	11.165	-1.145	-10.654	38.253	0.714	-1.071	54.584	-10.815	6.214	-3.822	1.48	7.102	-30.07	-16.577
166	166	0.8613	-7.68	11.356	-0.811	-10.587	38.711	0.476	-1.129	53.115	-11.368	6.492	-3.747	1.041	7.178	-28.03	-17.466
167	167	0.86652	-7.601	11.552	-0.499	-10.504	39.149	0.194	-1.245	51.611	-11.896	6.752	-3.531	0.629	7.186	-25.851	-18.336
168	168	0.87174	-7.533	11.749	-0.209	-10.421	39.578	-0.129	-1.42	50.102	-12.393	7.059	-3.224	0.266	7.198	-23.58	-19.167
169	169	0.87696	-7.474	11.937	0.056	-10.332	39.992	-0.461	-1.638	48.596	-12.897	7.431	-2.861	-0.016	7.235	-21.252	-19.951
170	170	0.88218	-7.417	12.112	0.289	-10.227	40.395	-0.861	-1.938	47.1	-13.348	7.867	-2.487	-0.242	7.311	-18.907	-20.695
171	171	0.8874	-7.354	12.271	0.487	-10.086	40.775	-1.294	-2.272	45.587	-13.766	8.184	-2.219	-0.414	7.317	-16.7	-21.384
172	172	0.89262	-7.289	12.419	0.658	-9.938	41.131	-1.698	-2.561	44.042	-14.165	8.194	-2.111	-0.485	7.116	-14.752	-21.949
173	173	0.89784	-7.225	12.559	0.808	-9.785	41.464	-2.084	-2.832	42.466	-14.529	8.007	-2.151	-0.47	6.796	-13.02	-22.401
174	174	0.90306	-7.174	12.683	0.941	-9.639	41.764	-2.436	-3.078	40.858	-14.879	7.715	-2.243	-0.395	6.404	-11.378	-22.779
175	175	0.90828	-7.121	12.781	1.042	-9.478	42.019	-2.765	-3.313	39.231	-15.181	7.358	-2.334	-0.25	5.958	-9.782	-23.045
176	176	0.9135	-7.076	12.854	1.114	-9.31	42.223	-3.018	-3.499	37.592	-15.449	7.045	-2.446	-0.077	5.57	-8.219	-23.221
177	177	0.91872	-7.039	12.917	1.165	-9.143	42.391	-3.23	-3.653	35.96	-15.677	6.876	-2.586	0.082	5.336	-6.665	-23.372
178	178	0.92394	-7.023	12.976	1.202	-8.99	42.529	-3.389	-3.77	34.346	-15.842	6.743	-2.692	0.205	5.136	-5.116	-23.481
179	179	0.92916	-7.018	13.013	1.218	-8.853	42.623	-3.457	-3.794	32.763	-15.949	6.49	-2.679	0.302	4.817	-3.566	-23.501
180	180	0.93438	-7.004	13.022	1.215	-8.699	42.665	-3.435	-3.773	31.217	-15.988	6.34	-2.565	0.323	4.553	-1.946	-23.457
181	181	0.9396	-6.998	12.998	1.212	-8.552	42.649	-3.284	-3.686	29.696	-16.103	6.13	-2.309	0.372	4.19	-0.27	-23.338
182	182	0.94482	-7.01	12.967	1.212	-8.435	42.611	-3.071	-3.579	28.219	-16.188	6.12	-1.99	0.38	3.981	1.48	-23.186
183	183	0.95004	-7.03	12.917	1.208	-8.331	42.541	-2.804	-3.449	26.792	-16.252	6.179	-1.691	0.335	3.859	3.178	-23.022
184	184	0.95526	-7.048	12.849	1.2	-8.228	42.442	-2.5	-3.301	25.436	-16.302	6.253	-1.466	0.276	3.798	4.733	-22.825
185	185	0.96048	-7.06	12.754	1.201	-8.132	42.302	-2.173	-3.142	24.137	-16.308	6.276	-1.232	0.179	3.705	6.204	-22.579
186	186	0.9657	-7.069	12.638	1.225	-8.052	42.117	-1.841	-2.977	22.886	-16.293	6.26	-0.972	0.069	3.585	7.612	-22.291
187	187	0.97092	-7.063	12.509	1.27	-7.986	41.886	-1.494	-2.788	21.671	-16.287	6.242	-0.713	-0.038	3.485	8.954	-21.964
188	188	0.97614	-7.04	12.365	1.334	-7.925	41.608	-1.121	-2.584	20.496	-16.317	6.254	-0.471	-0.118	3.439	10.223	-21.593
189	189	0.98136	-7.007	12.213	1.42	-7.874	41.296	-0.77	-2.389	19.372	-16.372	6.31	-0.266	-0.156	3.464	11.397	-21.198
190	190	0.98658	-6.97	12.057	1.542	-7.843	40.951	-0.459	-2.205	18.303	-16.438	6.428	-0.081	-0.172	3.57	12.491	-20.796
191	191	0.9918	-6.917	11.903	1.695	-7.823	40.576	-0.192	-2.02	17.285	-16.526	6.554	0.111	-0.136	3.708	13.515	-20.371
192	192	0.99702	-6.846	11.752	1.877	-7.812	40.17	0.044	-1.823	16.353	-16.653	6.68	0.359	-0.006	3.859	14.464	-19.882
193	193	1.00224	-6.764	11.601	2.087	-7.812	39.733	0.224	-1.616	15.27	-16.783	6.311	0.406	0.185	3.634	15.179	-19.354
194	194	1.00746	-6.679	11.449	2.335	-7.835	39.264	0.335	-1.454	14.493	-16.905	6.703	0.682	0.42	4.044	16.018	-18.814
195	195	1.01268	-6.597	11.302	2.619	-7.876	38.769	0.393	-1.328	14.012	-17.037	7.681	1.13	0.7	4.953	16.873	-18.268
196	196	1.0179	-6.508	11.158	2.924	-7.926	38.255	0.401	-1.156	13.262	-17.129	7.779	1.151	0.949	5.215	17.294	-17.74
197	197	1.02312	-6.412	11.027	3.247	-7.965	37.739	0.336	-1.011	12.5	-17.163	7.683	1.036	1.205	5.339	17.518	-17.196
198	198	1.02834	-6.302	10.899	3.582	-7.983	37.22	0.148	-0.909	11.872	-17.139	7.576	0.948	1.562	5.443	17.617	-16.59
199	199	1.03356	-6.209	10.788	3.944	-8.019	36.69	-0.023	-0.822	11.412	-17.125	7.719	0.974	1.891	5.742	17.701	-15.994
200	200	1.03878	-6.114	10.676	4.315	-8.043	36.147	-0.238	-0.768	11.052	-17.076	8.013	0.821	2.216	6.229	17.54	-15.407
201	201	1.044	-6.017	10.581	4.694	-8.058	35.612	-0.514	-0.736	10.777	-16.983	8.196	0.237	2.589	6.732	16.831	-14.788
