# Supplementary material for: Gait phenotypes in paediatric hereditary spastic paraplegia revealed by dynamic time warping analysis and random forests
Source: PLoS One. 2018 Mar 8;13(3):e0192345. doi: 10.1371/journal.pone.0192345 (PMC5843164; doi:10.1371/journal.pone.0192345)
Supplement: S2 Data — (ZIP) [file pone.0192345.s009.zip › Healthy/Left.SR.HEALTHY21.4.csv]

	Epoch	Time	Pelvic.obliquity	Pelvic.tilt	Pelvic rotation	Hip.abd.add	Hip.flexion	Hip.rotation	Knee.abd.add	Knee.flexion	Knee.rotation	Ankle.abd.add	Ankle.flexion	Ankle.rotation	Forefoot.abd.add	Forefoot.flexion	Forefoot.rotation
1	1	0	-5.582	16.522	7.002	-10.59	42.279	-1.159	-1.116	8.541	-23.359	12.782	1.588	5.827	8.679	23.018	-17.652
2	2	0.00441	-5.513	16.479	7.103	-10.491	42.318	-1.474	-1.095	9.467	-22.841	12.845	1.758	5.696	8.863	22.32	-17.476
3	3	0.00882	-5.441	16.417	7.194	-10.383	42.312	-1.777	-1.095	10.438	-22.272	13.019	1.643	5.619	9.254	21.301	-17.204
4	4	0.01323	-5.372	16.332	7.283	-10.271	42.241	-2.092	-1.126	11.406	-21.649	13.279	1.121	5.615	9.869	19.867	-16.835
5	5	0.01764	-5.305	16.234	7.369	-10.16	42.082	-2.365	-1.16	12.251	-21.009	13.515	0.023	5.68	10.663	17.906	-16.35
6	6	0.02205	-5.235	16.138	7.452	-10.047	41.868	-2.69	-1.21	12.883	-20.232	13.549	-1.541	5.731	11.402	15.579	-15.772
7	7	0.02646	-5.16	16.046	7.525	-9.916	41.627	-3.002	-1.29	13.296	-19.305	13.268	-3.355	5.676	11.86	13.089	-15.097
8	8	0.03087	-5.072	15.945	7.582	-9.76	41.383	-3.331	-1.387	13.566	-18.234	12.553	-5.105	5.544	11.812	10.664	-14.318
9	9	0.03528	-4.958	15.832	7.621	-9.57	41.155	-3.663	-1.499	13.818	-17.1	11.662	-6.537	5.358	11.421	8.532	-13.5
10	10	0.03969	-4.813	15.708	7.64	-9.329	40.964	-3.953	-1.634	14.189	-15.977	10.916	-7.514	5.101	10.959	6.8	-12.712
11	11	0.0441	-4.634	15.574	7.632	-9.02	40.822	-4.127	-1.792	14.783	-14.923	10.472	-8.041	4.733	10.598	5.414	-12.002
12	12	0.04851	-4.418	15.426	7.59	-8.642	40.72	-4.106	-1.944	15.646	-14.009	10.328	-8.233	4.222	10.389	4.216	-11.401
13	13	0.05292	-4.177	15.278	7.505	-8.214	40.663	-3.861	-2.042	16.769	-13.229	10.399	-8.232	3.549	10.321	3.05	-10.907
14	14	0.05733	-3.9	15.12	7.374	-7.721	40.602	-3.433	-2.074	18.027	-12.538	10.539	-8.041	2.752	10.268	1.962	-10.457
15	15	0.06174	-3.632	14.983	7.212	-7.211	40.524	-2.837	-2.053	19.244	-11.898	10.59	-7.584	1.829	10.053	1.136	-10.044
16	16	0.06615	-3.375	14.849	7.015	-6.685	40.38	-2.071	-1.966	20.319	-11.33	10.565	-6.91	0.774	9.725	0.605	-9.7
17	17	0.07056	-3.139	14.723	6.783	-6.148	40.169	-1.152	-1.812	21.234	-10.81	10.467	-6.175	-0.441	9.334	0.236	-9.449
18	18	0.07497	-2.919	14.605	6.521	-5.602	39.892	-0.1	-1.596	21.995	-10.348	10.319	-5.543	-1.78	8.937	-0.134	-9.287
19	19	0.07938	-2.714	14.496	6.233	-5.05	39.556	1.08	-1.32	22.604	-10.006	10.118	-5.088	-3.155	8.541	-0.584	-9.194
20	20	0.08379	-2.533	14.404	5.923	-4.502	39.179	2.397	-0.992	23.07	-9.847	9.842	-4.757	-4.485	8.112	-1.068	-9.146
21	21	0.0882	-2.373	14.332	5.592	-3.971	38.769	3.831	-0.62	23.405	-9.874	9.556	-4.417	-5.732	7.689	-1.456	-9.131
22	22	0.09261	-2.22	14.271	5.235	-3.438	38.339	5.272	-0.238	23.64	-10	9.269	-3.964	-6.904	7.292	-1.655	-9.157
23	23	0.09702	-2.071	14.225	4.873	-2.918	37.912	6.674	0.144	23.836	-10.149	8.921	-3.423	-7.993	6.864	-1.754	-9.173
24	24	0.10143	-1.911	14.187	4.52	-2.409	37.489	7.933	0.491	24.007	-10.322	8.577	-2.863	-8.913	6.472	-1.815	-9.171
25	25	0.10584	-1.751	14.165	4.185	-1.924	37.09	9.027	0.789	24.17	-10.505	8.289	-2.335	-9.648	6.161	-1.888	-9.147
26	26	0.11025	-1.579	14.158	3.873	-1.448	36.712	9.928	1.015	24.321	-10.686	8.01	-1.828	-10.197	5.873	-1.963	-9.093
27	27	0.11466	-1.39	14.165	3.582	-0.973	36.348	10.654	1.18	24.444	-10.904	7.698	-1.337	-10.55	5.57	-2.031	-9.022
28	28	0.11907	-1.189	14.185	3.31	-0.513	35.995	11.226	1.313	24.537	-11.186	7.349	-0.862	-10.714	5.257	-2.093	-8.954
29	29	0.12348	-0.975	14.211	3.066	-0.083	35.645	11.599	1.414	24.614	-11.472	6.955	-0.366	-10.719	4.928	-2.131	-8.896
30	30	0.12789	-0.776	14.248	2.851	0.299	35.293	11.815	1.483	24.665	-11.829	6.542	0.114	-10.508	4.597	-2.175	-8.834
31	31	0.1323	-0.61	14.286	2.681	0.606	34.904	11.893	1.504	24.656	-12.254	6.239	0.574	-10.152	4.365	-2.191	-8.817
32	32	0.13671	-0.475	14.323	2.551	0.838	34.487	11.841	1.496	24.589	-12.695	6.007	0.993	-9.686	4.202	-2.207	-8.821
33	33	0.14112	-0.37	14.356	2.461	0.993	34.043	11.673	1.474	24.468	-13.137	5.816	1.395	-9.141	4.085	-2.203	-8.855
34	34	0.14553	-0.3	14.391	2.403	1.078	33.575	11.435	1.451	24.285	-13.599	5.645	1.765	-8.528	3.991	-2.193	-8.907
35	35	0.14994	-0.276	14.428	2.373	1.086	33.085	11.131	1.42	24.053	-14.059	5.495	2.104	-7.855	3.916	-2.188	-8.969
36	36	0.15435	-0.308	14.467	2.365	1.008	32.578	10.742	1.378	23.792	-14.454	5.372	2.412	-7.153	3.865	-2.199	-9.039
37	37	0.15876	-0.394	14.503	2.374	0.848	32.058	10.28	1.335	23.52	-14.736	5.271	2.683	-6.468	3.839	-2.246	-9.107
38	38	0.16317	-0.53	14.531	2.405	0.62	31.535	9.751	1.277	23.259	-14.922	5.219	2.958	-5.792	3.85	-2.286	-9.162
39	39	0.16758	-0.69	14.558	2.449	0.351	31.004	9.211	1.24	22.98	-15.074	5.114	3.233	-5.134	3.814	-2.325	-9.218
40	40	0.17199	-0.894	14.578	2.512	0.026	30.481	8.55	1.174	22.733	-15.044	5.021	3.528	-4.549	3.784	-2.357	-9.285
41	41	0.1764	-1.13	14.595	2.588	-0.337	29.952	7.857	1.092	22.498	-14.913	5.022	3.829	-4.039	3.831	-2.376	-9.359
42	42	0.18081	-1.403	14.61	2.674	-0.741	29.421	7.12	0.992	22.277	-14.636	5.087	4.106	-3.627	3.934	-2.418	-9.435
43	43	0.18522	-1.699	14.626	2.758	-1.157	28.889	6.333	0.864	22.069	-14.187	5.133	4.369	-3.327	4.02	-2.487	-9.505
44	44	0.18963	-2.007	14.642	2.829	-1.569	28.351	5.533	0.724	21.861	-13.616	5.143	4.638	-3.124	4.073	-2.559	-9.571
45	45	0.19404	-2.325	14.657	2.883	-1.978	27.801	4.773	0.594	21.636	-12.991	5.149	4.93	-3.005	4.125	-2.603	-9.641
46	46	0.19845	-2.646	14.67	2.922	-2.371	27.245	4.057	0.461	21.409	-12.302	5.136	5.275	-2.979	4.149	-2.595	-9.704
47	47	0.20286	-2.965	14.681	2.943	-2.737	26.684	3.353	0.296	21.18	-11.513	5.105	5.637	-3.036	4.142	-2.574	-9.74
48	48	0.20727	-3.272	14.693	2.942	-3.075	26.108	2.737	0.146	20.912	-10.762	5.148	5.945	-3.139	4.209	-2.573	-9.783
49	49	0.21168	-3.567	14.699	2.923	-3.377	25.527	2.169	-0.013	20.63	-10.032	5.174	6.211	-3.259	4.256	-2.601	-9.821
50	50	0.21609	-3.847	14.698	2.884	-3.651	24.943	1.65	-0.158	20.333	-9.326	5.141	6.458	-3.423	4.251	-2.639	-9.886
51	51	0.2205	-4.109	14.694	2.825	-3.902	24.366	1.191	-0.276	20.028	-8.672	5.078	6.678	-3.587	4.224	-2.694	-9.955
52	52	0.22491	-4.357	14.689	2.747	-4.139	23.791	0.802	-0.362	19.711	-8.083	5.014	6.878	-3.73	4.199	-2.758	-10.013
53	53	0.22932	-4.596	14.68	2.647	-4.364	23.212	0.472	-0.426	19.382	-7.564	4.936	7.066	-3.838	4.158	-2.827	-10.063
54	54	0.23373	-4.828	14.664	2.531	-4.57	22.635	0.188	-0.494	19.054	-7.133	4.819	7.243	-3.888	4.063	-2.909	-10.107
55	55	0.23814	-5.049	14.641	2.386	-4.747	22.055	0.027	-0.543	18.712	-6.841	4.731	7.448	-3.905	3.979	-2.94	-10.152
56	56	0.24255	-5.252	14.612	2.218	-4.914	21.474	-0.005	-0.537	18.351	-6.74	4.753	7.582	-3.849	4.004	-3.004	-10.21
57	57	0.24696	-5.431	14.58	2.022	-5.052	20.91	-0.005	-0.531	18.009	-6.704	4.752	7.721	-3.75	3.992	-3.067	-10.273
58	58	0.25137	-5.596	14.541	1.818	-5.185	20.351	0.025	-0.5	17.678	-6.73	4.678	7.843	-3.607	3.912	-3.163	-10.33
59	59	0.25578	-5.74	14.489	1.601	-5.3	19.788	0.112	-0.447	17.352	-6.89	4.579	7.974	-3.387	3.796	-3.254	-10.392
60	60	0.26019	-5.869	14.432	1.371	-5.403	19.228	0.243	-0.373	17.037	-7.123	4.464	8.123	-3.143	3.661	-3.334	-10.464
61	61	0.2646	-5.983	14.372	1.125	-5.496	18.669	0.408	-0.277	16.732	-7.381	4.328	8.283	-2.906	3.513	-3.414	-10.551
62	62	0.26901	-6.08	14.303	0.853	-5.567	18.107	0.598	-0.176	16.432	-7.672	4.193	8.442	-2.654	3.365	-3.499	-10.646
63	63	0.27342	-6.163	14.229	0.557	-5.605	17.551	0.781	-0.119	16.149	-7.946	4.118	8.598	-2.396	3.252	-3.584	-10.735
64	64	0.27783	-6.224	14.14	0.246	-5.617	16.994	0.963	-0.08	15.891	-8.19	4.113	8.732	-2.177	3.205	-3.692	-10.84
65	65	0.28224	-6.267	14.045	-0.077	-5.596	16.441	1.147	-0.07	15.659	-8.414	4.077	8.89	-1.974	3.115	-3.796	-10.938
66	66	0.28665	-6.299	13.947	-0.404	-5.57	15.894	1.287	-0.056	15.437	-8.566	3.941	9.083	-1.788	2.936	-3.891	-11.026
67	67	0.29106	-6.318	13.841	-0.735	-5.548	15.345	1.374	-0.038	15.235	-8.645	3.826	9.31	-1.621	2.782	-3.96	-11.116
68	68	0.29547	-6.329	13.726	-1.063	-5.525	14.789	1.411	-0.028	15.05	-8.649	3.693	9.542	-1.485	2.614	-4.041	-11.208
69	69	0.29988	-6.33	13.603	-1.388	-5.494	14.231	1.409	-0.028	14.893	-8.582	3.565	9.766	-1.396	2.459	-4.152	-11.308
70	70	0.30429	-6.325	13.478	-1.709	-5.459	13.681	1.356	-0.046	14.77	-8.436	3.521	9.981	-1.353	2.392	-4.275	-11.422
71	71	0.3087	-6.326	13.357	-2.025	-5.436	13.146	1.223	-0.093	14.665	-8.19	3.584	10.192	-1.346	2.422	-4.388	-11.546
72	72	0.31311	-6.326	13.235	-2.337	-5.421	12.602	1.092	-0.132	14.563	-7.859	3.694	10.418	-1.441	2.514	-4.482	-11.685
73	73	0.31752	-6.33	13.108	-2.639	-5.419	12.053	0.877	-0.178	14.459	-7.465	3.672	10.653	-1.512	2.482	-4.594	-11.813
74	74	0.32193	-6.334	12.972	-2.926	-5.424	11.496	0.612	-0.237	14.371	-7.012	3.656	10.945	-1.584	2.447	-4.664	-11.916
75	75	0.32634	-6.341	12.835	-3.196	-5.449	10.933	0.319	-0.282	14.283	-6.556	3.646	11.245	-1.64	2.422	-4.729	-12.012
76	76	0.33075	-6.363	12.697	-3.441	-5.507	10.362	-0.035	-0.323	14.194	-6.06	3.664	11.554	-1.696	2.425	-4.783	-12.11
77	77	0.33516	-6.395	12.561	-3.665	-5.599	9.783	-0.451	-0.351	14.094	-5.532	3.754	11.845	-1.749	2.502	-4.837	-12.222
78	78	0.33957	-6.43	12.431	-3.873	-5.71	9.19	-0.892	-0.367	13.966	-5.014	3.908	12.092	-1.791	2.647	-4.911	-12.344
79	79	0.34398	-6.464	12.31	-4.066	-5.818	8.586	-1.323	-0.385	13.811	-4.535	4.04	12.299	-1.815	2.77	-5.019	-12.46
80	80	0.34839	-6.489	12.202	-4.246	-5.908	7.99	-1.771	-0.411	13.658	-4.077	4.085	12.495	-1.814	2.808	-5.164	-12.572
81	81	0.3528	-6.508	12.103	-4.402	-6.013	7.4	-2.234	-0.415	13.517	-3.627	4.192	12.689	-1.818	2.907	-5.309	-12.692
82	82	0.35721	-6.53	12.017	-4.536	-6.127	6.814	-2.707	-0.418	13.37	-3.242	4.304	12.923	-1.742	2.986	-5.416	-12.784
83	83	0.36162	-6.556	11.942	-4.652	-6.241	6.229	-3.119	-0.406	13.219	-2.91	4.349	13.142	-1.678	3.007	-5.556	-12.863
84	84	0.36603	-6.58	11.883	-4.752	-6.353	5.667	-3.55	-0.394	13.09	-2.599	4.362	13.371	-1.578	2.992	-5.708	-12.93
85	85	0.37044	-6.601	11.838	-4.836	-6.461	5.132	-3.977	-0.388	12.989	-2.32	4.437	13.617	-1.467	3.022	-5.845	-12.996
86	86	0.37485	-6.619	11.808	-4.906	-6.563	4.613	-4.372	-0.389	12.899	-2.093	4.601	13.886	-1.363	3.118	-5.948	-13.074
87	87	0.37926	-6.634	11.795	-4.962	-6.657	4.103	-4.737	-0.392	12.805	-1.912	4.764	14.187	-1.261	3.196	-6.022	-13.155
88	88	0.38367	-6.641	11.799	-5.006	-6.739	3.609	-5.084	-0.395	12.728	-1.75	4.807	14.529	-1.154	3.15	-6.1	-13.215
89	89	0.38808	-6.644	11.823	-5.05	-6.805	3.142	-5.392	-0.405	12.669	-1.635	4.832	14.868	-1.028	3.079	-6.2	-13.264
90	90	0.39249	-6.647	11.861	-5.086	-6.854	2.701	-5.653	-0.451	12.651	-1.535	4.881	15.189	-0.937	3.022	-6.347	-13.302
91	91	0.3969	-6.654	11.912	-5.126	-6.905	2.29	-5.882	-0.512	12.66	-1.448	5.097	15.44	-0.869	3.126	-6.535	-13.349
92	92	0.40131	-6.664	11.973	-5.162	-6.959	1.908	-6.111	-0.595	12.707	-1.336	5.388	15.638	-0.826	3.307	-6.779	-13.393
93	93	0.40572	-6.686	12.049	-5.193	-7.025	1.556	-6.311	-0.676	12.775	-1.256	5.658	15.793	-0.77	3.473	-7.079	-13.427
94	94	0.41013	-6.719	12.137	-5.219	-7.103	1.235	-6.489	-0.754	12.888	-1.18	5.87	15.938	-0.729	3.593	-7.426	-13.455
95	95	0.41454	-6.762	12.233	-5.239	-7.193	0.947	-6.658	-0.845	13.059	-1.094	6.083	16.088	-0.71	3.71	-7.803	-13.483
96	96	0.41895	-6.81	12.335	-5.253	-7.289	0.689	-6.822	-0.959	13.277	-1.031	6.349	16.231	-0.675	3.861	-8.203	-13.501
97	97	0.42336	-6.859	12.44	-5.272	-7.38	0.465	-6.985	-1.103	13.552	-0.942	6.57	16.363	-0.634	3.965	-8.658	-13.492
98	98	0.42777	-6.916	12.547	-5.292	-7.485	0.264	-7.135	-1.26	13.858	-0.851	6.77	16.445	-0.561	4.052	-9.184	-13.435
99	99	0.43218	-6.994	12.65	-5.318	-7.617	0.098	-7.29	-1.419	14.226	-0.718	6.897	16.511	-0.514	4.087	-9.769	-13.377
100	100	0.43659	-7.092	12.75	-5.34	-7.773	-0.043	-7.423	-1.585	14.655	-0.609	7.019	16.548	-0.453	4.118	-10.419	-13.307
101	101	0.441	-7.201	12.842	-5.365	-7.95	-0.15	-7.568	-1.777	15.163	-0.479	7.222	16.526	-0.388	4.233	-11.153	-13.229
102	102	0.44541	-7.315	12.93	-5.399	-8.134	-0.222	-7.728	-1.993	15.749	-0.33	7.43	16.414	-0.296	4.368	-12.022	-13.132
103	103	0.44982	-7.429	13.014	-5.443	-8.315	-0.262	-7.895	-2.234	16.396	-0.18	7.56	16.224	-0.158	4.443	-13.019	-13.006
104	104	0.45423	-7.544	13.091	-5.495	-8.493	-0.27	-8.057	-2.496	17.101	-0.046	7.611	15.986	0.024	4.448	-14.109	-12.856
105	105	0.45864	-7.659	13.162	-5.558	-8.671	-0.234	-8.206	-2.774	17.896	0.068	7.626	15.707	0.242	4.429	-15.295	-12.691
106	106	0.46305	-7.767	13.228	-5.631	-8.838	-0.146	-8.384	-3.107	18.795	0.223	7.597	15.415	0.49	4.365	-16.565	-12.486
107	107	0.46746	-7.865	13.279	-5.719	-8.985	0.003	-8.551	-3.499	19.832	0.38	7.58	15.016	0.789	4.332	-18.017	-12.232
108	108	0.47187	-7.976	13.325	-5.803	-9.158	0.21	-8.681	-3.875	20.972	0.519	7.526	14.507	1.087	4.313	-19.621	-11.972
109	109	0.47628	-8.105	13.36	-5.885	-9.342	0.483	-8.791	-4.282	22.199	0.628	7.536	13.878	1.387	4.375	-21.345	-11.723
110	110	0.48069	-8.246	13.387	-5.963	-9.529	0.836	-8.867	-4.709	23.529	0.683	7.528	13.111	1.71	4.452	-23.226	-11.475
111	111	0.4851	-8.391	13.405	-6.04	-9.715	1.272	-8.91	-5.155	24.984	0.702	7.486	12.234	2.055	4.53	-25.257	-11.213
112	112	0.48951	-8.538	13.407	-6.113	-9.904	1.781	-8.924	-5.609	26.57	0.688	7.463	11.271	2.416	4.66	-27.411	-10.938
113	113	0.49392	-8.691	13.393	-6.168	-10.109	2.346	-8.901	-6.045	28.281	0.616	7.476	10.222	2.79	4.865	-29.687	-10.663
114	114	0.49833	-8.859	13.363	-6.199	-10.323	2.953	-8.832	-6.464	30.102	0.491	7.447	9.087	3.131	5.069	-32.095	-10.402
115	115	0.50274	-9.032	13.317	-6.191	-10.546	3.58	-8.735	-6.846	31.977	0.281	7.492	7.747	3.469	5.405	-34.687	-10.173
116	116	0.50715	-9.215	13.253	-6.153	-10.786	4.237	-8.602	-7.175	33.929	0.034	7.539	6.235	3.757	5.814	-37.454	-9.972
117	117	0.51156	-9.409	13.167	-6.074	-11.04	4.893	-8.459	-7.471	35.897	-0.272	7.573	4.56	4.062	6.252	-40.362	-9.762
118	118	0.51597	-9.624	13.058	-5.954	-11.32	5.553	-8.263	-7.698	37.912	-0.641	7.579	2.824	4.32	6.692	-43.333	-9.577
119	119	0.52038	-9.864	12.933	-5.79	-11.629	6.229	-8.032	-7.862	39.978	-1.082	7.575	1.069	4.535	7.14	-46.317	-9.434
120	120	0.52479	-10.124	12.8	-5.592	-11.952	6.944	-7.795	-7.994	42.087	-1.57	7.48	-0.671	4.722	7.508	-49.282	-9.324
121	121	0.5292	-10.393	12.664	-5.374	-12.269	7.715	-7.547	-8.098	44.231	-2.066	7.215	-2.334	4.857	7.707	-52.165	-9.236
122	122	0.53361	-10.657	12.524	-5.141	-12.574	8.522	-7.259	-8.133	46.38	-2.545	6.852	-3.829	4.884	7.791	-54.845	-9.194
123	123	0.53802	-10.914	12.383	-4.891	-12.864	9.355	-6.984	-8.138	48.493	-2.946	6.488	-5.081	4.769	7.818	-57.212	-9.214
124	124	0.54243	-11.156	12.237	-4.627	-13.119	10.188	-6.731	-8.13	50.566	-3.267	6.152	-5.959	4.526	7.779	-59.159	-9.287
125	125	0.54684	-11.399	12.091	-4.345	-13.361	11.009	-6.491	-8.116	52.578	-3.479	5.88	-6.56	4.113	7.711	-60.774	-9.424
126	126	0.55125	-11.631	11.946	-4.07	-13.582	11.837	-6.313	-8.137	54.568	-3.564	5.639	-6.87	3.58	7.6	-62.076	-9.605
127	127	0.55566	-11.856	11.804	-3.791	-13.795	12.666	-6.173	-8.159	56.513	-3.507	5.385	-6.917	2.92	7.412	-63.084	-9.805
128	128	0.56007	-12.067	11.668	-3.509	-13.992	13.501	-6.071	-8.188	58.397	-3.325	5.126	-6.741	2.151	7.165	-63.815	-10.021
129	129	0.56448	-12.261	11.535	-3.228	-14.167	14.344	-6.006	-8.231	60.217	-3.03	4.841	-6.398	1.274	6.857	-64.318	-10.264
130	130	0.56889	-12.435	11.399	-2.945	-14.322	15.185	-5.98	-8.278	61.964	-2.627	4.478	-5.969	0.281	6.462	-64.675	-10.539
131	131	0.5733	-12.575	11.268	-2.661	-14.447	16.039	-6.05	-8.386	63.627	-2.123	4.085	-5.544	-0.773	6.047	-64.95	-10.825
132	132	0.57771	-12.663	11.128	-2.389	-14.515	16.881	-6.184	-8.521	65.174	-1.516	3.629	-5.248	-1.898	5.608	-65.254	-11.106
133	133	0.58212	-12.688	10.986	-2.114	-14.517	17.709	-6.367	-8.674	66.588	-0.883	3.242	-5.137	-3.022	5.262	-65.604	-11.369
134	134	0.58653	-12.644	10.837	-1.866	-14.443	18.524	-6.599	-8.861	67.899	-0.283	2.871	-5.133	-4.064	4.955	-65.961	-11.601
135	135	0.59094	-12.532	10.682	-1.637	-14.293	19.324	-6.877	-9.074	69.108	0.276	2.531	-5.144	-5.022	4.682	-66.237	-11.801
136	136	0.59535	-12.353	10.518	-1.434	-14.066	20.097	-7.143	-9.259	70.203	0.753	2.213	-5.117	-5.858	4.432	-66.374	-11.958
137	137	0.59976	-12.111	10.341	-1.254	-13.773	20.839	-7.379	-9.389	71.185	1.116	1.889	-5.03	-6.535	4.184	-66.355	-12.064
138	138	0.60417	-11.815	10.146	-1.083	-13.422	21.533	-7.587	-9.452	72.057	1.35	1.551	-4.873	-7.034	3.931	-66.183	-12.111
139	139	0.60858	-11.459	9.929	-0.92	-13.008	22.157	-7.728	-9.416	72.802	1.441	1.218	-4.654	-7.351	3.681	-65.862	-12.099
140	140	0.61299	-11.072	9.703	-0.757	-12.571	22.738	-7.838	-9.307	73.435	1.434	0.837	-4.399	-7.517	3.395	-65.432	-12.04
141	141	0.6174	-10.65	9.463	-0.615	-12.114	23.257	-7.851	-9.049	73.905	1.329	0.423	-4.164	-7.567	3.105	-64.91	-11.973
142	142	0.62181	-10.222	9.231	-0.495	-11.658	23.778	-7.824	-8.738	74.288	1.161	0.092	-3.952	-7.517	2.916	-64.318	-11.89
143	143	0.62622	-9.782	8.995	-0.4	-11.182	24.262	-7.671	-8.3	74.573	0.893	-0.157	-3.768	-7.364	2.818	-63.67	-11.79
144	144	0.63063	-9.344	8.759	-0.323	-10.703	24.712	-7.384	-7.732	74.757	0.527	-0.346	-3.608	-7.135	2.78	-62.971	-11.694
145	145	0.63504	-8.92	8.525	-0.257	-10.248	25.136	-7.009	-7.064	74.84	0.105	-0.507	-3.471	-6.861	2.782	-62.216	-11.619
146	146	0.63945	-8.519	8.303	-0.197	-9.831	25.55	-6.558	-6.302	74.816	-0.346	-0.641	-3.348	-6.571	2.828	-61.391	-11.571
147	147	0.64386	-8.147	8.108	-0.136	-9.457	25.972	-6.003	-5.426	74.69	-0.826	-0.723	-3.231	-6.274	2.936	-60.479	-11.55
148	148	0.64827	-7.806	7.938	-0.066	-9.135	26.413	-5.391	-4.475	74.498	-1.332	-0.77	-3.117	-5.971	3.094	-59.506	-11.558
149	149	0.65268	-7.489	7.793	0.008	-8.852	26.879	-4.739	-3.474	74.255	-1.853	-0.778	-2.99	-5.682	3.297	-58.466	-11.603
150	150	0.65709	-7.209	7.677	0.112	-8.637	27.371	-4.091	-2.457	73.949	-2.348	-0.747	-2.855	-5.419	3.54	-57.356	-11.665
151	151	0.6615	-6.948	7.586	0.208	-8.444	27.897	-3.473	-1.477	73.6	-2.81	-0.701	-2.691	-5.214	3.794	-56.167	-11.771
152	152	0.66591	-6.72	7.53	0.319	-8.3	28.453	-2.848	-0.487	73.178	-3.276	-0.659	-2.531	-5.033	4.044	-54.92	-11.913
153	153	0.67032	-6.522	7.505	0.436	-8.181	29.042	-2.234	0.469	72.691	-3.736	-0.631	-2.394	-4.866	4.267	-53.638	-12.054
154	154	0.67473	-6.35	7.51	0.559	-8.081	29.655	-1.629	1.391	72.134	-4.191	-0.618	-2.286	-4.708	4.46	-52.332	-12.188
155	155	0.67914	-6.201	7.547	0.698	-8.012	30.287	-1.057	2.268	71.513	-4.647	-0.606	-2.196	-4.562	4.637	-50.996	-12.332
156	156	0.68355	-6.065	7.613	0.847	-7.957	30.952	-0.62	2.985	70.864	-5.068	-0.575	-2.096	-4.428	4.802	-49.619	-12.482
157	157	0.68796	-5.957	7.707	1.009	-7.932	31.628	-0.23	3.628	70.15	-5.489	-0.508	-1.992	-4.286	4.976	-48.186	-12.63
158	158	0.69237	-5.86	7.832	1.18	-7.926	32.321	0.08	4.167	69.37	-5.895	-0.434	-1.901	-4.099	5.127	-46.713	-12.733
159	159	0.69678	-5.782	7.98	1.369	-7.942	33.031	0.239	4.537	68.522	-6.256	-0.322	-1.837	-3.919	5.29	-45.196	-12.838
160	160	0.70119	-5.712	8.144	1.567	-7.96	33.731	0.336	4.809	67.604	-6.631	-0.2	-1.789	-3.715	5.427	-43.651	-12.931
161	161	0.7056	-5.66	8.326	1.782	-7.992	34.432	0.332	4.937	66.641	-6.997	0.014	-1.731	-3.507	5.604	-42.044	-13.034
162	162	0.71001	-5.625	8.521	2.011	-8.045	35.128	0.231	4.94	65.63	-7.348	0.262	-1.673	-3.294	5.777	-40.401	-13.149
163	163	0.71442	-5.603	8.727	2.253	-8.12	35.806	0.077	4.872	64.558	-7.702	0.478	-1.613	-3.069	5.894	-38.727	-13.277
164	164	0.71883	-5.596	8.945	2.506	-8.208	36.47	-0.118	4.728	63.422	-8.063	0.742	-1.511	-2.85	6.013	-36.96	-13.433
165	165	0.72324	-5.589	9.174	2.748	-8.276	37.129	-0.424	4.421	62.238	-8.385	1.182	-1.355	-2.654	6.242	-35.065	-13.626
166	166	0.72765	-5.584	9.403	2.985	-8.344	37.766	-0.771	4.044	61.02	-8.708	1.771	-1.07	-2.479	6.558	-32.994	-13.883
167	167	0.73206	-5.588	9.637	3.21	-8.41	38.373	-1.176	3.576	59.714	-9.018	2.36	-0.785	-2.299	6.835	-30.864	-14.162
168	168	0.73647	-5.604	9.865	3.446	-8.484	38.932	-1.584	3.09	58.329	-9.345	2.961	-0.482	-2.137	7.094	-28.673	-14.478
169	169	0.74088	-5.628	10.089	3.676	-8.565	39.462	-2.072	2.518	56.886	-9.63	3.575	-0.149	-1.963	7.333	-26.411	-14.804
170	170	0.74529	-5.653	10.309	3.895	-8.632	39.956	-2.584	1.902	55.371	-9.918	4.213	0.215	-1.794	7.554	-24.069	-15.163
171	171	0.7497	-5.672	10.521	4.097	-8.672	40.399	-3.061	1.293	53.75	-10.239	4.843	0.599	-1.638	7.73	-21.646	-15.556
172	172	0.75411	-5.688	10.725	4.277	-8.692	40.787	-3.516	0.69	52.011	-10.561	5.429	0.988	-1.48	7.837	-19.159	-15.952
173	173	0.75852	-5.707	10.92	4.446	-8.713	41.127	-3.975	0.085	50.188	-10.855	6.007	1.37	-1.317	7.914	-16.636	-16.338
174	174	0.76293	-5.722	11.095	4.589	-8.704	41.394	-4.353	-0.468	48.276	-11.201	6.564	1.722	-1.123	7.957	-14.116	-16.705
175	175	0.76734	-5.737	11.255	4.717	-8.692	41.606	-4.71	-1.003	46.308	-11.52	7.236	2.07	-0.892	8.089	-11.558	-17.016
176	176	0.77175	-5.753	11.403	4.838	-8.693	41.762	-5.031	-1.473	44.276	-11.815	7.81	2.415	-0.583	8.136	-9.023	-17.218
177	177	0.77616	-5.763	11.538	4.946	-8.692	41.859	-5.293	-1.858	42.182	-12.124	8.201	2.756	-0.194	8.028	-6.54	-17.317
178	178	0.78057	-5.768	11.656	5.038	-8.682	41.888	-5.472	-2.164	40.027	-12.456	8.523	3.069	0.247	7.868	-4.109	-17.328
179	179	0.78498	-5.766	11.754	5.102	-8.652	41.849	-5.57	-2.409	37.814	-12.808	8.84	3.307	0.754	7.726	-1.756	-17.238
180	180	0.78939	-5.76	11.838	5.146	-8.612	41.748	-5.579	-2.59	35.548	-13.174	9.179	3.435	1.319	7.648	0.487	-17.041
181	181	0.7938	-5.758	11.916	5.188	-8.592	41.589	-5.456	-2.668	33.239	-13.549	9.577	3.454	1.87	7.679	2.632	-16.765
182	182	0.79821	-5.759	11.986	5.219	-8.579	41.383	-5.168	-2.635	30.907	-13.949	10.011	3.409	2.382	7.798	4.704	-16.417
183	183	0.80262	-5.76	12.041	5.249	-8.57	41.135	-4.809	-2.573	28.615	-14.279	10.429	3.43	2.82	7.91	6.756	-15.985
184	184	0.80703	-5.75	12.082	5.264	-8.546	40.849	-4.328	-2.467	26.369	-14.648	10.799	3.532	3.234	7.979	8.791	-15.477
185	185	0.81144	-5.735	12.115	5.281	-8.53	40.537	-3.716	-2.31	24.185	-15.024	11.144	3.672	3.561	8.048	10.77	-14.915
186	186	0.81585	-5.722	12.14	5.311	-8.54	40.203	-3	-2.111	22.082	-15.399	11.45	3.791	3.808	8.131	12.621	-14.309
187	187	0.82026	-5.708	12.152	5.354	-8.558	39.855	-2.171	-1.9	20.074	-15.804	11.702	3.9	3.961	8.199	14.352	-13.685
188	188	0.82467	-5.691	12.148	5.41	-8.578	39.497	-1.251	-1.704	18.184	-16.232	11.944	3.992	3.99	8.285	15.961	-13.086
189	189	0.82908	-5.669	12.128	5.478	-8.598	39.135	-0.279	-1.536	16.429	-16.651	12.217	4.031	3.883	8.44	17.415	-12.539
190	190	0.83349	-5.631	12.098	5.539	-8.597	38.78	0.754	-1.398	14.814	-17.062	12.468	4.03	3.666	8.61	18.704	-12.019
191	191	0.8379	-5.591	12.07	5.608	-8.597	38.436	1.825	-1.286	13.338	-17.489	12.705	4.018	3.402	8.794	19.851	-11.509
192	192	0.84231	-5.543	12.036	5.669	-8.57	38.115	2.927	-1.217	12.063	-17.886	12.877	4.064	3.043	8.924	20.872	-11.02
193	193	0.84672	-5.482	11.995	5.743	-8.542	37.816	4.015	-1.162	10.985	-18.298	13.03	4.226	2.65	9.031	21.841	-10.574
194	194	0.85113	-5.41	11.94	5.811	-8.489	37.545	5.059	-1.122	10.119	-18.713	13.106	4.438	2.264	9.076	22.681	-10.162
195	195	0.85554	-5.33	11.871	5.889	-8.43	37.298	6.022	-1.083	9.466	-19.116	13.112	4.672	1.93	9.068	23.353	-9.76
196	196	0.85995	-5.245	11.792	5.975	-8.372	37.071	6.912	-1.034	9.003	-19.516	13.092	4.869	1.646	9.061	23.824	-9.377
197	197	0.86436	-5.161	11.708	6.069	-8.315	36.861	7.727	-0.974	8.712	-19.919	13.064	5.023	1.4	9.063	24.109	-9.04
198	198	0.86877	-5.074	11.618	6.181	-8.259	36.663	8.402	-0.914	8.59	-20.294	12.989	5.202	1.208	9.014	24.264	-8.747
199	199	0.87318	-4.978	11.514	6.284	-8.173	36.472	8.911	-0.855	8.624	-20.561	12.829	5.363	1.077	8.893	24.249	-8.456
200	200	0.87759	-4.882	11.4	6.374	-8.064	36.297	9.225	-0.788	8.842	-20.711	12.613	5.514	1.008	8.726	24.055	-8.197
201	201	0.882	-4.782	11.264	6.459	-7.936	36.107	9.353	-0.712	9.192	-20.74	12.445	5.599	0.974	8.629	23.676	-7.978
