# Supplementary material for: Gait phenotypes in paediatric hereditary spastic paraplegia revealed by dynamic time warping analysis and random forests
Source: PLoS One. 2018 Mar 8;13(3):e0192345. doi: 10.1371/journal.pone.0192345 (PMC5843164; doi:10.1371/journal.pone.0192345)
Supplement: S2 Data — (ZIP) [file pone.0192345.s009.zip › Healthy/Left.SR.HEALTHY21.5.csv]

	Epoch	Time	Pelvic.obliquity	Pelvic.tilt	Pelvic rotation	Hip.abd.add	Hip.flexion	Hip.rotation	Knee.abd.add	Knee.flexion	Knee.rotation	Ankle.abd.add	Ankle.flexion	Ankle.rotation	Forefoot.abd.add	Forefoot.flexion	Forefoot.rotation
1	1	0	-3.003	19.261	15.907	-14.998	47.094	2.327	0.094	8.967	-24.783	9.489	2.025	4.487	6.112	24.187	-9.705
2	2	0.00463	-2.783	19.121	16.104	-14.818	46.98	2.124	0.157	9.632	-25.381	9.485	1.714	5.008	6.255	23.237	-9.694
3	3	0.00926	-2.584	18.956	16.253	-14.6	46.863	1.83	0.168	10.306	-25.749	9.397	0.885	5.516	6.441	21.772	-9.622
4	4	0.01389	-2.416	18.774	16.358	-14.354	46.737	1.466	0.148	11.102	-25.876	9.483	-0.544	6.024	6.953	19.624	-9.455
5	5	0.01852	-2.282	18.589	16.421	-14.082	46.612	1.02	0.084	12.071	-25.735	9.787	-2.565	6.554	7.825	16.747	-9.147
6	6	0.02315	-2.168	18.404	16.433	-13.77	46.495	0.472	-0.069	12.99	-25.235	9.766	-5.083	7.01	8.483	13.367	-8.677
7	7	0.02778	-2.066	18.22	16.391	-13.41	46.412	-0.168	-0.324	13.715	-24.33	9.083	-7.772	7.275	8.489	9.916	-8.077
8	8	0.03241	-1.963	18.028	16.288	-12.993	46.404	-0.882	-0.665	14.434	-23.069	8.033	-9.993	7.341	7.922	6.929	-7.399
9	9	0.03704	-1.849	17.818	16.13	-12.538	46.498	-1.601	-0.991	15.404	-21.551	7.022	-11.383	7.2	7.117	4.602	-6.715
10	10	0.04167	-1.735	17.611	15.924	-12.062	46.733	-2.248	-1.282	16.853	-19.858	6.625	-11.896	6.765	6.643	2.856	-6.148
11	11	0.0463	-1.596	17.406	15.684	-11.557	47.055	-2.858	-1.566	18.669	-18.012	6.716	-11.811	6.021	6.473	1.461	-5.722
12	12	0.05093	-1.437	17.21	15.403	-11.003	47.383	-3.273	-1.824	20.615	-16.197	7.003	-11.279	5.041	6.375	0.398	-5.369
13	13	0.05556	-1.247	17.015	15.084	-10.388	47.657	-3.555	-2.067	22.516	-14.434	7.247	-10.416	3.925	6.181	-0.349	-5.032
14	14	0.06019	-1.049	16.826	14.719	-9.723	47.84	-3.677	-2.255	24.271	-12.678	7.252	-9.403	2.612	5.762	-0.908	-4.721
15	15	0.06482	-0.85	16.644	14.314	-9.015	47.905	-3.628	-2.384	25.85	-10.954	7.131	-8.426	1.112	5.26	-1.437	-4.451
16	16	0.06945	-0.654	16.471	13.881	-8.283	47.855	-3.411	-2.438	27.265	-9.289	6.945	-7.552	-0.562	4.746	-2.003	-4.253
17	17	0.07408	-0.46	16.307	13.429	-7.538	47.705	-3.043	-2.405	28.513	-7.711	6.669	-6.733	-2.392	4.204	-2.539	-4.157
18	18	0.07871	-0.268	16.152	12.957	-6.785	47.472	-2.524	-2.289	29.576	-6.296	6.353	-5.903	-4.299	3.682	-2.942	-4.171
19	19	0.08334	-0.089	16.011	12.463	-6.033	47.17	-1.833	-2.096	30.431	-5.125	6.05	-5.038	-6.184	3.232	-3.16	-4.277
20	20	0.08797	0.081	15.876	11.95	-5.287	46.787	-0.998	-1.824	31.071	-4.193	5.698	-4.149	-7.984	2.804	-3.216	-4.431
21	21	0.0926	0.254	15.752	11.444	-4.56	46.339	-0.095	-1.513	31.545	-3.478	5.333	-3.269	-9.599	2.41	-3.188	-4.564
22	22	0.09723	0.438	15.64	10.952	-3.852	45.837	0.79	-1.212	31.884	-2.961	5.031	-2.44	-10.948	2.113	-3.14	-4.644
23	23	0.10186	0.644	15.529	10.49	-3.173	45.271	1.677	-0.879	32.099	-2.666	4.852	-1.681	-12.053	1.973	-3.103	-4.692
24	24	0.10649	0.858	15.423	10.048	-2.533	44.691	2.467	-0.56	32.255	-2.526	4.614	-0.963	-12.847	1.816	-3.082	-4.674
25	25	0.11112	1.112	15.311	9.63	-1.905	44.09	3.178	-0.228	32.331	-2.572	4.296	-0.293	-13.37	1.617	-3.068	-4.621
26	26	0.11575	1.4	15.209	9.234	-1.291	43.49	3.836	0.1	32.337	-2.845	4.106	0.305	-13.641	1.549	-3.058	-4.58
27	27	0.12038	1.738	15.106	8.86	-0.675	42.88	4.402	0.428	32.267	-3.326	3.847	0.856	-13.665	1.432	-3.044	-4.554
28	28	0.12501	2.102	15.006	8.514	-0.08	42.249	4.899	0.763	32.119	-4.014	3.526	1.36	-13.456	1.266	-3.036	-4.55
29	29	0.12964	2.47	14.911	8.207	0.474	41.591	5.355	1.093	31.888	-4.957	3.286	1.811	-12.982	1.168	-3.023	-4.561
30	30	0.13427	2.827	14.825	7.949	0.968	40.906	5.773	1.407	31.57	-6.135	3.188	2.193	-12.244	1.184	-3.014	-4.568
31	31	0.1389	3.159	14.752	7.74	1.389	40.189	6.163	1.718	31.159	-7.479	3.166	2.523	-11.313	1.259	-3.001	-4.573
32	32	0.14353	3.456	14.691	7.569	1.743	39.44	6.535	2.028	30.654	-8.942	3.132	2.824	-10.257	1.319	-2.966	-4.591
33	33	0.14816	3.698	14.646	7.426	2.024	38.666	6.882	2.311	30.067	-10.454	3.079	3.069	-9.123	1.352	-2.942	-4.624
34	34	0.15279	3.87	14.618	7.308	2.227	37.877	7.187	2.552	29.424	-11.901	3.037	3.226	-8.004	1.386	-2.97	-4.668
35	35	0.15742	3.969	14.616	7.214	2.341	37.104	7.436	2.761	28.759	-13.259	2.903	3.323	-6.879	1.331	-3.044	-4.7
36	36	0.16205	4.012	14.646	7.146	2.399	36.358	7.643	2.906	28.089	-14.514	2.876	3.425	-5.817	1.361	-3.091	-4.735
37	37	0.16668	3.984	14.701	7.116	2.371	35.656	7.73	2.976	27.473	-15.549	2.896	3.572	-4.871	1.419	-3.104	-4.784
38	38	0.17131	3.883	14.769	7.121	2.267	34.988	7.649	2.962	26.926	-16.293	2.816	3.796	-4.047	1.371	-3.077	-4.823
39	39	0.17594	3.7	14.846	7.154	2.075	34.344	7.5	2.902	26.431	-16.813	2.803	4.029	-3.351	1.375	-3.058	-4.848
40	40	0.18057	3.44	14.95	7.2	1.823	33.735	7.267	2.769	26	-17.07	2.844	4.279	-2.806	1.413	-3.048	-4.861
41	41	0.1852	3.115	15.076	7.248	1.514	33.161	6.97	2.613	25.632	-17.02	2.826	4.566	-2.487	1.405	-3.047	-4.881
42	42	0.18983	2.736	15.221	7.293	1.165	32.614	6.647	2.442	25.315	-16.706	2.787	4.873	-2.398	1.391	-3.062	-4.914
43	43	0.19446	2.315	15.375	7.334	0.794	32.085	6.307	2.236	25.037	-16.192	2.774	5.19	-2.475	1.398	-3.083	-4.946
44	44	0.19909	1.86	15.533	7.375	0.396	31.563	5.949	2.004	24.77	-15.498	2.793	5.498	-2.703	1.438	-3.111	-4.974
45	45	0.20372	1.383	15.699	7.419	-0.029	31.045	5.572	1.769	24.494	-14.649	2.788	5.791	-3.064	1.47	-3.15	-5.005
46	46	0.20835	0.902	15.874	7.463	-0.46	30.539	5.17	1.527	24.221	-13.69	2.733	6.099	-3.509	1.465	-3.179	-5.031
47	47	0.21298	0.43	16.056	7.507	-0.884	30.049	4.736	1.272	23.971	-12.614	2.723	6.444	-4.039	1.505	-3.186	-5.045
48	48	0.21761	-0.028	16.243	7.544	-1.301	29.571	4.284	1.035	23.736	-11.488	2.624	6.824	-4.614	1.477	-3.179	-5.069
49	49	0.22224	-0.459	16.414	7.576	-1.696	29.082	3.85	0.816	23.501	-10.378	2.548	7.203	-5.2	1.477	-3.174	-5.095
50	50	0.22687	-0.856	16.582	7.59	-2.065	28.583	3.453	0.631	23.232	-9.326	2.505	7.57	-5.752	1.521	-3.162	-5.11
51	51	0.2315	-1.207	16.737	7.577	-2.374	28.086	3.015	0.431	22.965	-8.318	2.421	7.885	-6.244	1.521	-3.198	-5.143
52	52	0.23613	-1.512	16.888	7.539	-2.646	27.576	2.648	0.274	22.654	-7.443	2.389	8.167	-6.681	1.57	-3.239	-5.192
53	53	0.24076	-1.768	17.03	7.483	-2.874	27.061	2.317	0.14	22.317	-6.744	2.434	8.428	-6.991	1.676	-3.27	-5.248
54	54	0.24539	-1.968	17.158	7.409	-3.051	26.544	2.024	0.038	21.963	-6.216	2.498	8.655	-7.186	1.788	-3.313	-5.318
55	55	0.25002	-2.117	17.273	7.314	-3.182	26.022	1.772	-0.026	21.592	-5.85	2.576	8.847	-7.264	1.906	-3.371	-5.393
56	56	0.25465	-2.235	17.375	7.197	-3.276	25.492	1.568	-0.066	21.204	-5.637	2.62	9.002	-7.232	1.977	-3.454	-5.471
57	57	0.25928	-2.327	17.462	7.056	-3.34	24.948	1.403	-0.081	20.797	-5.56	2.613	9.147	-7.091	1.989	-3.534	-5.548
58	58	0.26391	-2.395	17.535	6.885	-3.376	24.391	1.295	-0.07	20.37	-5.631	2.592	9.305	-6.845	1.974	-3.587	-5.632
59	59	0.26854	-2.447	17.599	6.68	-3.385	23.825	1.266	-0.04	19.926	-5.867	2.607	9.461	-6.495	1.972	-3.624	-5.724
60	60	0.27317	-2.489	17.652	6.441	-3.378	23.248	1.296	0.004	19.468	-6.228	2.658	9.602	-6.039	1.987	-3.661	-5.805
61	61	0.2778	-2.532	17.697	6.177	-3.365	22.664	1.369	0.058	19.008	-6.68	2.698	9.735	-5.503	1.978	-3.707	-5.876
62	62	0.28243	-2.572	17.733	5.89	-3.337	22.072	1.508	0.114	18.534	-7.238	2.836	9.824	-4.936	2.047	-3.772	-5.977
63	63	0.28706	-2.611	17.755	5.583	-3.314	21.479	1.673	0.187	18.076	-7.809	2.969	9.917	-4.359	2.112	-3.84	-6.079
64	64	0.29169	-2.662	17.766	5.257	-3.286	20.889	1.852	0.25	17.636	-8.389	3.055	9.992	-3.79	2.13	-3.935	-6.201
65	65	0.29632	-2.732	17.759	4.923	-3.277	20.296	2.014	0.3	17.237	-8.879	3.133	10.08	-3.285	2.142	-4.043	-6.327
66	66	0.30095	-2.813	17.732	4.576	-3.281	19.693	2.137	0.343	16.873	-9.25	3.177	10.206	-2.83	2.129	-4.143	-6.44
67	67	0.30558	-2.907	17.69	4.209	-3.294	19.089	2.219	0.372	16.545	-9.501	3.173	10.367	-2.438	2.075	-4.237	-6.556
68	68	0.31021	-3.003	17.631	3.826	-3.302	18.468	2.278	0.376	16.231	-9.658	3.222	10.582	-2.109	2.069	-4.284	-6.674
69	69	0.31484	-3.099	17.553	3.435	-3.317	17.821	2.334	0.381	15.917	-9.729	3.331	10.811	-1.859	2.129	-4.316	-6.797
70	70	0.31947	-3.196	17.455	3.047	-3.349	17.151	2.353	0.393	15.609	-9.675	3.439	11.036	-1.696	2.209	-4.362	-6.919
71	71	0.3241	-3.298	17.337	2.668	-3.399	16.468	2.275	0.394	15.328	-9.432	3.504	11.261	-1.63	2.267	-4.431	-7.04
72	72	0.32873	-3.402	17.201	2.295	-3.463	15.772	2.122	0.386	15.074	-9.029	3.527	11.493	-1.666	2.303	-4.518	-7.173
73	73	0.33336	-3.505	17.05	1.931	-3.532	15.051	1.953	0.384	14.824	-8.557	3.52	11.739	-1.774	2.326	-4.607	-7.315
74	74	0.33799	-3.596	16.881	1.569	-3.592	14.308	1.734	0.366	14.584	-8.017	3.494	11.997	-1.899	2.333	-4.699	-7.448
75	75	0.34262	-3.67	16.695	1.213	-3.644	13.543	1.491	0.355	14.351	-7.429	3.472	12.235	-2.056	2.356	-4.823	-7.582
76	76	0.34725	-3.723	16.489	0.857	-3.694	12.756	1.17	0.344	14.127	-6.724	3.402	12.461	-2.239	2.35	-4.977	-7.699
77	77	0.35188	-3.767	16.274	0.509	-3.747	11.952	0.863	0.337	13.906	-6.079	3.383	12.712	-2.369	2.376	-5.109	-7.798
78	78	0.35651	-3.799	16.044	0.182	-3.799	11.134	0.496	0.318	13.711	-5.402	3.41	13.003	-2.496	2.439	-5.221	-7.897
79	79	0.36114	-3.823	15.812	-0.127	-3.848	10.321	0.106	0.287	13.537	-4.749	3.451	13.334	-2.581	2.497	-5.302	-7.978
80	80	0.36577	-3.83	15.576	-0.411	-3.899	9.506	-0.275	0.275	13.373	-4.163	3.45	13.677	-2.608	2.506	-5.387	-8.037
81	81	0.3704	-3.822	15.337	-0.68	-3.936	8.695	-0.686	0.249	13.235	-3.577	3.467	14.025	-2.636	2.523	-5.481	-8.105
82	82	0.37503	-3.805	15.098	-0.929	-3.966	7.889	-1.102	0.215	13.125	-3.048	3.468	14.384	-2.635	2.507	-5.587	-8.183
83	83	0.37966	-3.79	14.856	-1.163	-3.998	7.086	-1.48	0.184	13.035	-2.636	3.408	14.741	-2.558	2.412	-5.719	-8.248
84	84	0.38429	-3.791	14.617	-1.385	-4.056	6.301	-1.842	0.161	12.978	-2.295	3.324	15.118	-2.412	2.274	-5.857	-8.289
85	85	0.38892	-3.811	14.389	-1.599	-4.15	5.551	-2.218	0.142	12.981	-1.948	3.205	15.561	-2.246	2.091	-5.97	-8.312
86	86	0.39355	-3.845	14.171	-1.809	-4.258	4.838	-2.59	0.104	13.041	-1.591	3.049	16.053	-2.082	1.857	-6.073	-8.318
87	87	0.39818	-3.895	13.963	-2.017	-4.368	4.158	-2.933	0.017	13.142	-1.274	2.98	16.503	-1.896	1.675	-6.231	-8.301
88	88	0.40281	-3.959	13.758	-2.224	-4.494	3.501	-3.252	-0.092	13.275	-0.998	3.013	16.845	-1.686	1.579	-6.498	-8.272
89	89	0.40744	-4.042	13.555	-2.416	-4.645	2.861	-3.573	-0.206	13.441	-0.701	3.051	17.065	-1.522	1.508	-6.904	-8.256
90	90	0.41207	-4.148	13.358	-2.589	-4.831	2.234	-3.86	-0.307	13.625	-0.457	3.048	17.23	-1.353	1.398	-7.383	-8.241
91	91	0.4167	-4.277	13.166	-2.741	-5.049	1.636	-4.152	-0.423	13.859	-0.177	3.093	17.378	-1.223	1.335	-7.899	-8.208
92	92	0.42133	-4.436	12.99	-2.882	-5.305	1.097	-4.496	-0.573	14.171	0.161	3.217	17.523	-1.127	1.339	-8.445	-8.188
93	93	0.42596	-4.613	12.819	-3.03	-5.568	0.599	-4.814	-0.767	14.537	0.472	3.354	17.669	-0.998	1.331	-9.02	-8.133
94	94	0.43059	-4.806	12.649	-3.187	-5.84	0.134	-5.133	-1.014	14.954	0.799	3.591	17.803	-0.877	1.399	-9.621	-8.066
95	95	0.43522	-5.016	12.475	-3.346	-6.137	-0.31	-5.439	-1.269	15.423	1.15	3.889	17.872	-0.813	1.543	-10.307	-8.021
96	96	0.43985	-5.248	12.298	-3.499	-6.461	-0.733	-5.761	-1.55	15.935	1.507	4.236	17.865	-0.75	1.733	-11.091	-7.975
97	97	0.44448	-5.498	12.12	-3.643	-6.801	-1.135	-6.089	-1.866	16.488	1.847	4.636	17.783	-0.669	1.963	-11.969	-7.921
98	98	0.44911	-5.75	11.938	-3.782	-7.156	-1.517	-6.418	-2.191	17.092	2.178	5.061	17.649	-0.593	2.221	-12.927	-7.874
99	99	0.45374	-5.993	11.751	-3.915	-7.514	-1.883	-6.747	-2.505	17.743	2.501	5.444	17.464	-0.517	2.454	-13.966	-7.836
100	100	0.45837	-6.214	11.566	-4.04	-7.853	-2.227	-7.067	-2.825	18.432	2.788	5.724	17.197	-0.399	2.597	-15.123	-7.78
101	101	0.463	-6.414	11.382	-4.164	-8.171	-2.546	-7.402	-3.162	19.163	3.053	5.899	16.849	-0.21	2.642	-16.403	-7.69
102	102	0.46763	-6.586	11.198	-4.296	-8.463	-2.847	-7.727	-3.514	19.926	3.292	6.024	16.433	0.013	2.643	-17.775	-7.592
103	103	0.47226	-6.73	11.009	-4.438	-8.723	-3.145	-7.999	-3.872	20.716	3.462	6.094	15.958	0.262	2.593	-19.237	-7.494
104	104	0.47689	-6.841	10.819	-4.588	-8.948	-3.431	-8.254	-4.245	21.53	3.599	6.079	15.436	0.585	2.464	-20.776	-7.348
105	105	0.48152	-6.922	10.639	-4.752	-9.146	-3.685	-8.471	-4.63	22.366	3.689	6.145	14.796	0.95	2.424	-22.427	-7.193
106	106	0.48615	-6.995	10.471	-4.912	-9.353	-3.904	-8.672	-4.991	23.236	3.741	6.112	14.077	1.378	2.313	-24.181	-7.013
107	107	0.49078	-7.074	10.31	-5.075	-9.567	-4.074	-8.834	-5.368	24.162	3.767	6.068	13.288	1.833	2.199	-26.029	-6.803
108	108	0.49541	-7.17	10.162	-5.237	-9.802	-4.167	-8.971	-5.751	25.175	3.771	5.999	12.402	2.277	2.089	-27.995	-6.616
109	109	0.50004	-7.292	10.017	-5.407	-10.065	-4.174	-9.077	-6.14	26.298	3.745	5.93	11.414	2.711	2.017	-30.091	-6.461
110	110	0.50467	-7.457	9.873	-5.578	-10.371	-4.1	-9.151	-6.536	27.514	3.668	5.844	10.322	3.176	1.957	-32.31	-6.308
111	111	0.5093	-7.679	9.728	-5.748	-10.733	-3.955	-9.198	-6.942	28.808	3.546	5.748	9.147	3.665	1.914	-34.623	-6.152
112	112	0.51393	-7.969	9.58	-5.907	-11.169	-3.745	-9.226	-7.339	30.17	3.385	5.708	7.911	4.148	1.954	-36.989	-6.024
113	113	0.51856	-8.325	9.433	-6.044	-11.682	-3.467	-9.252	-7.72	31.599	3.175	5.774	6.626	4.603	2.135	-39.386	-5.96
114	114	0.52319	-8.73	9.286	-6.153	-12.24	-3.117	-9.286	-8.107	33.119	2.921	5.895	5.291	5.023	2.406	-41.835	-5.963
115	115	0.52782	-9.171	9.143	-6.224	-12.822	-2.688	-9.331	-8.51	34.736	2.59	5.963	3.85	5.446	2.669	-44.407	-6.016
116	116	0.53245	-9.646	9.001	-6.235	-13.425	-2.193	-9.39	-8.92	36.459	2.177	6.013	2.279	5.841	2.971	-47.128	-6.14
117	117	0.53708	-10.15	8.852	-6.2	-14.054	-1.642	-9.493	-9.339	38.242	1.732	6.017	0.62	6.206	3.287	-49.919	-6.322
118	118	0.54171	-10.686	8.693	-6.118	-14.706	-1.045	-9.627	-9.769	40.06	1.264	5.941	-0.945	6.531	3.54	-52.587	-6.539
119	119	0.54634	-11.239	8.535	-6.027	-15.352	-0.373	-9.756	-10.216	41.924	0.752	5.691	-2.36	6.816	3.633	-55.091	-6.803
120	120	0.55097	-11.813	8.394	-5.914	-15.999	0.382	-9.866	-10.676	43.841	0.179	5.401	-3.564	7.076	3.666	-57.371	-7.096
121	121	0.5556	-12.388	8.271	-5.777	-16.635	1.213	-9.97	-11.145	45.815	-0.441	5.015	-4.562	7.325	3.588	-59.451	-7.405
122	122	0.56023	-12.939	8.169	-5.616	-17.222	2.115	-10.071	-11.631	47.828	-1.065	4.485	-5.41	7.524	3.354	-61.386	-7.721
123	123	0.56486	-13.448	8.079	-5.437	-17.741	3.074	-10.159	-12.127	49.859	-1.673	3.86	-6.168	7.605	3.017	-63.208	-8.091
124	124	0.56949	-13.931	8.005	-5.232	-18.213	4.091	-10.257	-12.638	51.9	-2.224	3.129	-6.853	7.539	2.564	-64.939	-8.516
125	125	0.57412	-14.397	7.945	-5.011	-18.651	5.157	-10.339	-13.144	53.935	-2.696	2.271	-7.434	7.337	1.955	-66.548	-8.957
126	126	0.57875	-14.845	7.894	-4.802	-19.055	6.269	-10.357	-13.622	55.953	-3.088	1.372	-7.868	7.003	1.259	-67.984	-9.402
127	127	0.58338	-15.272	7.848	-4.629	-19.42	7.431	-10.301	-14.071	57.963	-3.366	0.536	-8.129	6.495	0.574	-69.21	-9.872
128	128	0.58801	-15.661	7.799	-4.509	-19.732	8.632	-10.178	-14.487	59.949	-3.476	-0.266	-8.196	5.766	-0.132	-70.207	-10.375
129	129	0.59264	-16.015	7.763	-4.416	-19.991	9.87	-10.031	-14.875	61.881	-3.426	-1.082	-8.108	4.833	-0.885	-71.002	-10.919
130	130	0.59727	-16.325	7.731	-4.354	-20.186	11.11	-9.788	-15.177	63.728	-3.291	-1.783	-7.931	3.74	-1.554	-71.618	-11.502
131	131	0.6019	-16.574	7.709	-4.328	-20.295	12.389	-9.55	-15.504	65.521	-3.096	-2.254	-7.713	2.6	-2.009	-72.087	-12.083
132	132	0.60653	-16.755	7.683	-4.349	-20.308	13.674	-9.237	-15.766	67.23	-2.825	-2.538	-7.463	1.365	-2.283	-72.398	-12.661
133	133	0.61116	-16.862	7.653	-4.414	-20.21	14.969	-8.905	-16.014	68.856	-2.483	-2.725	-7.159	0.092	-2.475	-72.541	-13.2
134	134	0.61579	-16.899	7.623	-4.512	-20.009	16.258	-8.554	-16.233	70.361	-2.123	-2.8	-6.829	-1.159	-2.563	-72.51	-13.7
135	135	0.62042	-16.865	7.592	-4.638	-19.723	17.535	-8.218	-16.416	71.752	-1.753	-2.898	-6.481	-2.294	-2.648	-72.348	-14.094
136	136	0.62505	-16.765	7.561	-4.791	-19.349	18.786	-7.844	-16.527	73.014	-1.416	-2.956	-6.134	-3.278	-2.685	-72.05	-14.376
137	137	0.62968	-16.594	7.527	-4.969	-18.873	19.992	-7.439	-16.576	74.118	-1.12	-2.982	-5.821	-4.128	-2.686	-71.641	-14.566
138	138	0.63431	-16.354	7.492	-5.173	-18.306	21.161	-7.034	-16.57	75.087	-0.853	-3.04	-5.557	-4.836	-2.692	-71.163	-14.66
139	139	0.63894	-16.055	7.465	-5.391	-17.666	22.297	-6.652	-16.521	75.92	-0.616	-3.165	-5.35	-5.378	-2.733	-70.639	-14.644
140	140	0.64357	-15.708	7.449	-5.605	-16.971	23.38	-6.259	-16.396	76.604	-0.424	-3.34	-5.182	-5.742	-2.818	-70.05	-14.512
141	141	0.6482	-15.326	7.439	-5.81	-16.234	24.412	-5.789	-16.131	77.168	-0.299	-3.501	-4.994	-5.946	-2.89	-69.342	-14.281
142	142	0.65283	-14.908	7.434	-5.993	-15.477	25.394	-5.303	-15.763	77.619	-0.217	-3.581	-4.757	-6.049	-2.876	-68.477	-14.009
143	143	0.65746	-14.462	7.433	-6.151	-14.704	26.321	-4.77	-15.265	77.962	-0.147	-3.623	-4.483	-6.099	-2.819	-67.494	-13.703
144	144	0.66209	-13.995	7.438	-6.28	-13.937	27.207	-4.27	-14.719	78.203	-0.078	-3.712	-4.168	-6.043	-2.803	-66.405	-13.324
145	145	0.66672	-13.517	7.462	-6.366	-13.181	28.048	-3.747	-14.071	78.3	-0.058	-3.734	-3.864	-5.902	-2.72	-65.215	-12.927
146	146	0.67135	-13.03	7.487	-6.421	-12.443	28.85	-3.15	-13.282	78.324	-0.088	-3.6	-3.531	-5.751	-2.474	-63.915	-12.566
147	147	0.67598	-12.55	7.523	-6.428	-11.736	29.623	-2.523	-12.404	78.237	-0.161	-3.37	-3.217	-5.591	-2.135	-62.54	-12.242
148	148	0.68061	-12.084	7.573	-6.381	-11.084	30.372	-1.831	-11.382	78.052	-0.257	-3.157	-2.914	-5.413	-1.795	-61.114	-11.925
149	149	0.68524	-11.638	7.637	-6.281	-10.503	31.103	-1.116	-10.262	77.774	-0.389	-2.953	-2.613	-5.184	-1.443	-59.633	-11.608
150	150	0.68987	-11.218	7.716	-6.138	-9.986	31.823	-0.378	-9.072	77.399	-0.565	-2.756	-2.331	-4.943	-1.089	-58.11	-11.331
151	151	0.6945	-10.831	7.801	-5.96	-9.528	32.523	0.41	-7.805	76.922	-0.809	-2.548	-2.081	-4.703	-0.718	-56.549	-11.11
152	152	0.69913	-10.486	7.889	-5.737	-9.15	33.2	1.23	-6.477	76.331	-1.121	-2.319	-1.888	-4.458	-0.321	-54.967	-10.944
153	153	0.70376	-10.182	7.985	-5.468	-8.854	33.86	2.036	-5.141	75.633	-1.491	-2.088	-1.759	-4.206	0.082	-53.38	-10.828
154	154	0.70839	-9.91	8.089	-5.164	-8.613	34.508	2.822	-3.82	74.843	-1.931	-1.86	-1.668	-3.94	0.476	-51.773	-10.747
155	155	0.71302	-9.663	8.204	-4.826	-8.418	35.135	3.627	-2.48	73.958	-2.443	-1.607	-1.588	-3.661	0.882	-50.117	-10.688
156	156	0.71765	-9.434	8.316	-4.464	-8.262	35.744	4.425	-1.153	73.007	-3.025	-1.326	-1.483	-3.381	1.302	-48.396	-10.665
157	157	0.72228	-9.234	8.434	-4.064	-8.168	36.349	5.15	0.111	71.986	-3.668	-1.094	-1.38	-3.086	1.673	-46.638	-10.678
158	158	0.72691	-9.066	8.561	-3.626	-8.141	36.947	5.814	1.302	70.927	-4.359	-0.875	-1.241	-2.789	2.009	-44.839	-10.726
159	159	0.73154	-8.936	8.695	-3.156	-8.164	37.525	6.442	2.41	69.776	-5.154	-0.675	-1.138	-2.446	2.294	-43.029	-10.791
160	160	0.73617	-8.816	8.821	-2.68	-8.206	38.071	6.96	3.366	68.563	-5.984	-0.402	-1.071	-2.106	2.623	-41.214	-10.89
161	161	0.7408	-8.706	8.94	-2.209	-8.253	38.585	7.385	4.174	67.268	-6.841	-0.096	-1.042	-1.782	2.954	-39.381	-11.023
162	162	0.74543	-8.603	9.054	-1.743	-8.296	39.062	7.705	4.812	65.893	-7.731	0.297	-0.997	-1.456	3.327	-37.474	-11.181
163	163	0.75006	-8.521	9.169	-1.265	-8.374	39.511	7.923	5.316	64.463	-8.64	0.656	-0.906	-1.113	3.633	-35.505	-11.358
164	164	0.75469	-8.46	9.281	-0.777	-8.483	39.93	8.004	5.648	62.984	-9.542	1.029	-0.795	-0.756	3.921	-33.49	-11.555
165	165	0.75932	-8.409	9.385	-0.294	-8.599	40.31	7.965	5.81	61.452	-10.41	1.427	-0.688	-0.407	4.198	-31.449	-11.758
166	166	0.76395	-8.369	9.476	0.176	-8.716	40.653	7.804	5.804	59.869	-11.235	1.841	-0.568	-0.068	4.453	-29.359	-11.976
167	167	0.76858	-8.339	9.554	0.633	-8.836	40.966	7.504	5.615	58.234	-12.026	2.351	-0.415	0.247	4.756	-27.171	-12.256
168	168	0.77321	-8.321	9.63	1.08	-8.954	41.258	7.104	5.275	56.544	-12.778	3.005	-0.238	0.503	5.147	-24.88	-12.613
169	169	0.77784	-8.322	9.706	1.515	-9.076	41.532	6.605	4.786	54.809	-13.453	3.695	-0.051	0.736	5.53	-22.532	-12.985
170	170	0.78247	-8.338	9.782	1.93	-9.2	41.786	6.03	4.19	53.034	-14.039	4.293	0.132	0.997	5.792	-20.184	-13.309
171	171	0.7871	-8.366	9.856	2.324	-9.331	42.023	5.333	3.479	51.248	-14.465	4.837	0.375	1.25	5.977	-17.788	-13.597
172	172	0.79173	-8.403	9.929	2.692	-9.469	42.225	4.578	2.717	49.414	-14.794	5.508	0.719	1.469	6.244	-15.248	-13.911
173	173	0.79636	-8.441	10.009	3.033	-9.587	42.407	3.745	1.877	47.523	-15.01	6.225	1.095	1.684	6.52	-12.637	-14.205
174	174	0.80099	-8.469	10.083	3.333	-9.678	42.543	2.935	1.058	45.562	-15.163	6.898	1.41	1.916	6.759	-10.078	-14.448
175	175	0.80562	-8.491	10.164	3.611	-9.757	42.668	2.045	0.201	43.558	-15.17	7.534	1.597	2.166	6.99	-7.639	-14.627
176	176	0.81025	-8.505	10.242	3.879	-9.833	42.744	1.154	-0.611	41.478	-15.11	8.079	1.749	2.443	7.149	-5.241	-14.747
177	177	0.81488	-8.512	10.328	4.14	-9.921	42.792	0.234	-1.364	39.354	-14.946	8.571	1.949	2.718	7.264	-2.818	-14.833
178	178	0.81951	-8.511	10.425	4.389	-10.013	42.815	-0.68	-2.043	37.202	-14.693	9.054	2.198	2.987	7.376	-0.373	-14.875
179	179	0.82414	-8.506	10.536	4.625	-10.107	42.814	-1.553	-2.622	35.019	-14.379	9.453	2.435	3.289	7.437	2.011	-14.826
180	180	0.82877	-8.498	10.663	4.859	-10.222	42.788	-2.374	-3.072	32.798	-14.013	9.714	2.61	3.624	7.421	4.279	-14.688
181	181	0.8334	-8.484	10.803	5.096	-10.36	42.727	-3.13	-3.38	30.537	-13.621	9.904	2.735	3.938	7.39	6.47	-14.515
182	182	0.83803	-8.456	10.963	5.33	-10.501	42.653	-3.819	-3.575	28.271	-13.223	10.107	2.858	4.206	7.401	8.638	-14.341
183	183	0.84266	-8.415	11.136	5.56	-10.639	42.566	-4.379	-3.645	26.034	-12.897	10.387	2.978	4.431	7.506	10.777	-14.176
184	184	0.84729	-8.385	11.331	5.816	-10.804	42.494	-4.872	-3.65	23.861	-12.595	10.595	3.109	4.645	7.554	12.839	-13.974
185	185	0.85192	-8.348	11.541	6.076	-10.983	42.428	-5.281	-3.569	21.757	-12.39	10.818	3.243	4.895	7.636	14.834	-13.754
186	186	0.85655	-8.31	11.771	6.349	-11.181	42.373	-5.569	-3.39	19.736	-12.304	10.952	3.378	5.129	7.665	16.734	-13.544
187	187	0.86118	-8.255	12.018	6.619	-11.353	42.333	-5.708	-3.176	17.811	-12.411	11.095	3.515	5.397	7.704	18.544	-13.328
188	188	0.86581	-8.184	12.275	6.897	-11.522	42.316	-5.74	-2.928	16.033	-12.657	11.252	3.646	5.653	7.775	20.233	-13.14
189	189	0.87044	-8.105	12.543	7.199	-11.701	42.325	-5.667	-2.663	14.412	-13.08	11.387	3.748	5.923	7.842	21.759	-12.983
190	190	0.87507	-8.01	12.814	7.519	-11.885	42.356	-5.539	-2.399	12.954	-13.631	11.504	3.814	6.216	7.912	23.111	-12.849
191	191	0.8797	-7.901	13.09	7.85	-12.063	42.42	-5.372	-2.151	11.671	-14.299	11.573	3.814	6.537	7.966	24.249	-12.75
192	192	0.88433	-7.774	13.368	8.185	-12.218	42.515	-5.179	-1.942	10.577	-15.064	11.648	3.781	6.883	8.034	25.2	-12.681
193	193	0.88896	-7.626	13.639	8.522	-12.347	42.637	-4.983	-1.778	9.689	-15.88	11.787	3.777	7.231	8.151	26.019	-12.64
194	194	0.89359	-7.462	13.898	8.864	-12.461	42.777	-4.798	-1.648	9.014	-16.713	11.954	3.821	7.555	8.283	26.711	-12.636
195	195	0.89822	-7.291	14.141	9.211	-12.568	42.924	-4.632	-1.54	8.545	-17.548	12.079	3.902	7.85	8.367	27.252	-12.671
196	196	0.90285	-7.118	14.37	9.555	-12.675	43.09	-4.473	-1.432	8.296	-18.388	12.115	3.996	8.115	8.375	27.605	-12.753
197	197	0.90748	-6.934	14.581	9.876	-12.752	43.272	-4.298	-1.32	8.286	-19.229	12.037	4.059	8.336	8.306	27.702	-12.88
198	198	0.91211	-6.733	14.768	10.17	-12.774	43.489	-4.215	-1.263	8.537	-19.926	12.007	4.144	8.486	8.272	27.622	-13.037
199	199	0.91674	-6.522	14.926	10.443	-12.783	43.721	-4.161	-1.186	9.04	-20.522	11.967	4.209	8.547	8.262	27.318	-13.232
200	200	0.92137	-6.307	15.048	10.704	-12.763	43.944	-4.181	-1.128	9.728	-20.98	11.858	4.287	8.543	8.193	26.844	-13.427
201	201	0.926	-6.095	15.135	10.941	-12.724	44.14	-4.213	-1.056	10.57	-21.379	11.667	4.333	8.518	8.079	26.169	-13.611
