# Supplementary material for: Gait phenotypes in paediatric hereditary spastic paraplegia revealed by dynamic time warping analysis and random forests
Source: PLoS One. 2018 Mar 8;13(3):e0192345. doi: 10.1371/journal.pone.0192345 (PMC5843164; doi:10.1371/journal.pone.0192345)
Supplement: S2 Data — (ZIP) [file pone.0192345.s009.zip › Healthy/Left.SR.HEALTHY22.1.csv]

	Epoch	Time	Pelvic.obliquity	Pelvic.tilt	Pelvic rotation	Hip.abd.add	Hip.flexion	Hip.rotation	Knee.abd.add	Knee.flexion	Knee.rotation	Ankle.abd.add	Ankle.flexion	Ankle.rotation	Forefoot.abd.add	Forefoot.flexion	Forefoot.rotation
1	1	0	-7.132	4.596	4.709	-9.828	29.949	0.807	-2.738	6.187	-4.891	13.817	2.685	-5.212	9.314	24.359	-8.841
2	2	0.00425	-6.924	4.462	4.777	-9.465	29.767	0.741	-2.736	6.758	-6.028	14.092	2.479	-4.232	9.744	23.603	-8.901
3	3	0.0085	-6.732	4.295	4.833	-9.105	29.564	0.613	-2.767	7.466	-7.132	14.458	2.098	-3.05	10.268	22.518	-8.811
4	4	0.01275	-6.574	4.095	4.883	-8.768	29.336	0.45	-2.825	8.309	-8.177	14.877	1.463	-1.693	10.87	21.014	-8.554
5	5	0.017	-6.456	3.868	4.934	-8.47	29.08	0.258	-2.889	9.272	-9.108	15.282	0.64	-0.259	11.504	19.158	-8.155
6	6	0.02125	-6.383	3.632	4.996	-8.229	28.803	0.058	-2.968	10.278	-9.789	15.724	-0.326	1.088	12.209	17.07	-7.605
7	7	0.0255	-6.346	3.39	5.056	-8.019	28.53	-0.151	-3.082	11.179	-10.147	15.839	-1.348	2.284	12.591	14.95	-6.886
8	8	0.02975	-6.34	3.14	5.108	-7.836	28.279	-0.33	-3.223	11.921	-10.138	15.587	-2.443	3.221	12.593	12.872	-6.036
9	9	0.034	-6.342	2.879	5.138	-7.636	28.068	-0.428	-3.405	12.554	-9.801	15.077	-3.528	3.855	12.277	10.921	-5.088
10	10	0.03825	-6.318	2.6	5.135	-7.379	27.903	-0.384	-3.611	13.212	-9.215	14.512	-4.428	4.164	11.806	9.185	-4.081
11	11	0.0425	-6.23	2.3	5.097	-7.041	27.776	-0.138	-3.784	14.068	-8.477	14.121	-4.936	4.129	11.389	7.721	-3.056
12	12	0.04675	-6.052	1.984	5.013	-6.571	27.669	0.328	-3.946	15.257	-7.642	14.087	-4.97	3.742	11.189	6.472	-2.045
13	13	0.051	-5.773	1.658	4.882	-5.972	27.539	1.023	-4.044	16.739	-6.729	14.252	-4.595	2.97	11.101	5.356	-1.084
14	14	0.05525	-5.451	1.345	4.713	-5.318	27.364	1.924	-4.048	18.284	-5.722	14.402	-4.085	1.859	10.977	4.281	-0.175
15	15	0.0595	-5.097	1.047	4.508	-4.62	27.129	3.065	-3.947	19.744	-4.672	14.47	-3.615	0.372	10.769	3.228	0.609
16	16	0.06375	-4.729	0.772	4.279	-3.907	26.822	4.414	-3.745	20.996	-3.566	14.468	-3.302	-1.498	10.496	2.192	1.226
17	17	0.068	-4.361	0.523	4.034	-3.203	26.436	5.918	-3.462	21.974	-2.402	14.483	-3.17	-3.694	10.234	1.2	1.679
18	18	0.07225	-3.997	0.29	3.779	-2.512	25.964	7.557	-3.131	22.686	-1.252	14.635	-3.139	-6.093	10.086	0.316	2.008
19	19	0.0765	-3.669	0.085	3.52	-1.874	25.392	9.342	-2.762	23.125	-0.214	14.903	-3.161	-8.605	10.028	-0.43	2.209
20	20	0.08075	-3.387	-0.099	3.259	-1.322	24.758	11.21	-2.314	23.418	0.678	15.167	-3.151	-11.114	10.004	-1.054	2.302
21	21	0.085	-3.149	-0.251	3.004	-0.842	24.109	13.126	-1.819	23.64	1.338	15.386	-3.129	-13.484	9.965	-1.629	2.319
22	22	0.08925	-2.952	-0.372	2.76	-0.442	23.458	15.04	-1.265	23.818	1.749	15.531	-3.067	-15.642	9.911	-2.153	2.271
23	23	0.0935	-2.787	-0.468	2.531	-0.108	22.828	16.849	-0.693	23.983	1.938	15.594	-2.919	-17.523	9.854	-2.599	2.171
24	24	0.09775	-2.649	-0.538	2.327	0.183	22.246	18.435	-0.168	24.16	1.951	15.562	-2.641	-19.076	9.794	-2.924	2.028
25	25	0.102	-2.529	-0.583	2.157	0.419	21.716	19.745	0.327	24.319	1.817	15.377	-2.223	-20.293	9.707	-3.099	1.841
26	26	0.10625	-2.435	-0.588	2.042	0.605	21.246	20.663	0.7	24.438	1.48	15.089	-1.668	-21.008	9.631	-3.107	1.637
27	27	0.1105	-2.36	-0.558	1.975	0.757	20.839	21.221	0.954	24.539	0.993	14.713	-1.098	-21.28	9.509	-3.064	1.432
28	28	0.11475	-2.304	-0.498	1.955	0.866	20.468	21.412	1.085	24.596	0.374	14.309	-0.551	-21.066	9.377	-3.017	1.271
29	29	0.119	-2.264	-0.408	1.977	0.951	20.123	21.291	1.086	24.61	-0.403	13.957	-0.062	-20.387	9.279	-2.988	1.165
30	30	0.12325	-2.236	-0.293	2.041	1.02	19.797	20.912	0.974	24.582	-1.326	13.664	0.359	-19.318	9.209	-2.988	1.102
31	31	0.1275	-2.214	-0.153	2.148	1.063	19.482	20.302	0.788	24.514	-2.32	13.372	0.727	-17.977	9.119	-3.015	1.059
32	32	0.13175	-2.188	0.014	2.306	1.068	19.188	19.477	0.572	24.403	-3.299	13.118	1.056	-16.466	9.064	-3.059	1.035
33	33	0.136	-2.163	0.205	2.518	1.052	18.915	18.5	0.306	24.271	-4.297	12.909	1.336	-14.857	9.009	-3.125	0.994
34	34	0.14025	-2.125	0.409	2.765	1.011	18.637	17.402	0.034	24.091	-5.251	12.744	1.6	-13.231	8.992	-3.181	0.926
35	35	0.1445	-2.083	0.618	3.039	0.946	18.346	16.196	-0.253	23.875	-6.089	12.651	1.853	-11.668	9.032	-3.23	0.825
36	36	0.14875	-2.036	0.83	3.33	0.864	18.036	14.938	-0.536	23.622	-6.765	12.604	2.097	-10.239	9.109	-3.28	0.714
37	37	0.153	-1.984	1.047	3.625	0.776	17.704	13.692	-0.803	23.33	-7.267	12.573	2.331	-8.977	9.194	-3.335	0.617
38	38	0.15725	-1.936	1.268	3.906	0.692	17.356	12.49	-1.071	23.01	-7.607	12.575	2.554	-7.884	9.293	-3.395	0.539
39	39	0.1615	-1.896	1.493	4.154	0.603	17.002	11.377	-1.288	22.687	-7.688	12.526	2.79	-7.095	9.356	-3.456	0.46
40	40	0.16575	-1.872	1.715	4.373	0.501	16.637	10.379	-1.453	22.38	-7.587	12.454	3.086	-6.554	9.407	-3.481	0.386
41	41	0.17	-1.869	1.942	4.566	0.41	16.295	9.422	-1.639	22.133	-7.28	12.368	3.404	-6.229	9.429	-3.519	0.314
42	42	0.17425	-1.889	2.173	4.738	0.302	15.974	8.5	-1.815	21.937	-6.758	12.278	3.731	-6.117	9.446	-3.581	0.248
43	43	0.1785	-1.934	2.409	4.885	0.163	15.667	7.635	-1.955	21.777	-6.023	12.175	4.061	-6.228	9.466	-3.669	0.188
44	44	0.18275	-2.006	2.648	5.004	0.002	15.374	6.835	-2.072	21.65	-5.084	12.055	4.399	-6.564	9.487	-3.772	0.131
45	45	0.187	-2.104	2.879	5.095	-0.167	15.097	6.04	-2.213	21.578	-3.94	11.961	4.782	-7.084	9.537	-3.858	0.07
46	46	0.19125	-2.235	3.108	5.141	-0.354	14.821	5.336	-2.344	21.526	-2.643	11.831	5.203	-7.792	9.574	-3.92	0.01
47	47	0.1955	-2.377	3.323	5.136	-0.519	14.549	4.704	-2.501	21.511	-1.237	11.724	5.64	-8.631	9.638	-3.986	-0.042
48	48	0.19975	-2.539	3.544	5.09	-0.684	14.275	4.189	-2.654	21.48	0.173	11.593	6.077	-9.525	9.685	-4.045	-0.078
49	49	0.204	-2.712	3.769	5.01	-0.845	14.006	3.746	-2.81	21.438	1.553	11.429	6.516	-10.417	9.706	-4.092	-0.104
50	50	0.20825	-2.89	3.996	4.903	-0.996	13.749	3.346	-2.971	21.393	2.863	11.263	6.958	-11.258	9.728	-4.124	-0.135
51	51	0.2125	-3.069	4.226	4.777	-1.143	13.503	3.01	-3.121	21.339	4.023	11.139	7.394	-12.014	9.787	-4.143	-0.185
52	52	0.21675	-3.235	4.452	4.634	-1.27	13.268	2.759	-3.253	21.3	4.969	11.038	7.832	-12.631	9.857	-4.155	-0.243
53	53	0.221	-3.387	4.668	4.474	-1.37	13.041	2.582	-3.372	21.261	5.604	10.922	8.27	-12.976	9.886	-4.147	-0.28
54	54	0.22525	-3.536	4.878	4.304	-1.481	12.812	2.501	-3.423	21.215	5.988	10.792	8.695	-13.156	9.898	-4.135	-0.327
55	55	0.2295	-3.675	5.068	4.117	-1.58	12.575	2.509	-3.434	21.17	6.137	10.673	9.11	-13.18	9.908	-4.114	-0.384
56	56	0.23375	-3.809	5.239	3.911	-1.675	12.329	2.579	-3.419	21.125	6.065	10.592	9.502	-13.019	9.928	-4.099	-0.436
57	57	0.238	-3.943	5.394	3.69	-1.77	12.071	2.708	-3.384	21.075	5.775	10.562	9.849	-12.674	9.959	-4.113	-0.48
58	58	0.24225	-4.066	5.529	3.455	-1.84	11.789	2.938	-3.34	21.011	5.275	10.57	10.13	-12.226	9.981	-4.167	-0.538
59	59	0.2465	-4.182	5.653	3.221	-1.911	11.485	3.209	-3.278	20.912	4.631	10.621	10.362	-11.683	10.01	-4.241	-0.599
60	60	0.25075	-4.279	5.764	2.997	-1.976	11.151	3.547	-3.171	20.767	3.833	10.642	10.558	-11.06	9.995	-4.317	-0.663
61	61	0.255	-4.368	5.871	2.78	-2.034	10.82	3.872	-3.078	20.621	3.02	10.684	10.747	-10.429	9.984	-4.391	-0.735
62	62	0.25925	-4.455	5.975	2.576	-2.097	10.495	4.189	-2.988	20.496	2.231	10.716	10.952	-9.829	9.958	-4.461	-0.807
63	63	0.2635	-4.541	6.075	2.383	-2.171	10.176	4.5	-2.886	20.4	1.506	10.717	11.178	-9.285	9.913	-4.536	-0.869
64	64	0.26775	-4.625	6.166	2.198	-2.256	9.862	4.779	-2.774	20.335	0.89	10.688	11.421	-8.805	9.857	-4.62	-0.912
65	65	0.272	-4.7	6.243	2.035	-2.341	9.543	4.977	-2.679	20.304	0.414	10.617	11.716	-8.4	9.773	-4.686	-0.945
66	66	0.27625	-4.756	6.296	1.876	-2.41	9.224	5.109	-2.596	20.342	0.192	10.499	12.062	-8.208	9.685	-4.755	-0.994
67	67	0.2805	-4.793	6.324	1.729	-2.458	8.9	5.168	-2.547	20.444	0.158	10.437	12.421	-8.153	9.666	-4.857	-1.043
68	68	0.28475	-4.8	6.317	1.589	-2.469	8.552	5.144	-2.535	20.574	0.299	10.376	12.789	-8.199	9.664	-4.975	-1.083
69	69	0.289	-4.767	6.276	1.46	-2.428	8.166	5.034	-2.571	20.707	0.612	10.292	13.148	-8.367	9.656	-5.111	-1.129
70	70	0.29325	-4.69	6.204	1.347	-2.336	7.74	4.842	-2.64	20.835	1.091	10.156	13.506	-8.652	9.623	-5.256	-1.181
71	71	0.2975	-4.572	6.107	1.249	-2.215	7.29	4.569	-2.704	20.969	1.703	9.94	13.895	-8.991	9.55	-5.389	-1.218
72	72	0.30175	-4.418	5.994	1.165	-2.055	6.834	4.213	-2.802	21.136	2.395	9.717	14.322	-9.342	9.479	-5.514	-1.25
73	73	0.306	-4.24	5.869	1.1	-1.869	6.358	3.77	-2.936	21.305	3.187	9.531	14.744	-9.743	9.456	-5.655	-1.291
74	74	0.31025	-4.041	5.732	1.044	-1.667	5.853	3.285	-3.064	21.447	3.987	9.264	15.16	-10.095	9.367	-5.802	-1.312
75	75	0.3145	-3.826	5.588	0.996	-1.451	5.322	2.764	-3.194	21.552	4.762	9.017	15.549	-10.403	9.296	-5.958	-1.345
76	76	0.31875	-3.598	5.436	0.949	-1.228	4.764	2.227	-3.32	21.623	5.505	8.813	15.914	-10.684	9.264	-6.117	-1.4
77	77	0.323	-3.364	5.27	0.902	-1.003	4.176	1.692	-3.433	21.665	6.204	8.62	16.271	-10.929	9.239	-6.271	-1.471
78	78	0.32725	-3.14	5.085	0.857	-0.788	3.552	1.161	-3.545	21.68	6.813	8.419	16.615	-11.09	9.187	-6.423	-1.543
79	79	0.3315	-2.937	4.858	0.81	-0.59	2.86	0.661	-3.659	21.646	7.29	8.297	16.912	-11.13	9.169	-6.592	-1.598
80	80	0.33575	-2.784	4.62	0.767	-0.467	2.155	0.146	-3.733	21.616	7.675	8.156	17.217	-11.067	9.122	-6.754	-1.668
81	81	0.34	-2.647	4.383	0.717	-0.359	1.425	-0.31	-3.791	21.541	7.929	8.036	17.485	-10.924	9.062	-6.925	-1.742
82	82	0.34425	-2.516	4.159	0.665	-0.258	0.696	-0.732	-3.839	21.457	8.08	7.968	17.744	-10.695	9.025	-7.102	-1.803
83	83	0.3485	-2.376	3.942	0.608	-0.152	-0.024	-1.133	-3.885	21.388	8.156	7.964	17.991	-10.391	9.025	-7.3	-1.847
84	84	0.35275	-2.218	3.72	0.535	-0.029	-0.748	-1.492	-3.922	21.335	8.18	8.005	18.213	-10.049	9.052	-7.534	-1.882
85	85	0.357	-2.058	3.496	0.452	0.079	-1.472	-1.767	-3.902	21.307	8.161	8.041	18.466	-9.715	9.097	-7.758	-1.916
86	86	0.36125	-1.906	3.287	0.337	0.187	-2.165	-2.014	-3.906	21.322	8.136	8.083	18.716	-9.362	9.132	-8.009	-1.935
87	87	0.3655	-1.763	3.094	0.212	0.303	-2.829	-2.24	-3.963	21.367	8.138	8.211	18.953	-9.055	9.23	-8.292	-1.949
88	88	0.36975	-1.627	2.915	0.076	0.403	-3.46	-2.43	-4.012	21.46	8.172	8.362	19.142	-8.786	9.355	-8.652	-1.946
89	89	0.374	-1.491	2.746	-0.069	0.498	-4.061	-2.581	-4.062	21.591	8.234	8.546	19.281	-8.553	9.515	-9.083	-1.927
90	90	0.37825	-1.354	2.588	-0.226	0.597	-4.629	-2.702	-4.134	21.763	8.343	8.79	19.393	-8.372	9.735	-9.561	-1.891
91	91	0.3825	-1.223	2.443	-0.397	0.687	-5.151	-2.805	-4.228	22.004	8.536	9.086	19.515	-8.26	10.019	-10.071	-1.833
92	92	0.38675	-1.104	2.314	-0.586	0.747	-5.611	-2.872	-4.307	22.348	8.791	9.326	19.628	-8.208	10.276	-10.65	-1.761
93	93	0.391	-1.007	2.212	-0.797	0.784	-6.02	-2.886	-4.393	22.74	9.07	9.472	19.699	-8.17	10.446	-11.307	-1.645
94	94	0.39525	-0.93	2.129	-1.027	0.797	-6.382	-2.885	-4.488	23.19	9.385	9.563	19.736	-8.136	10.567	-12.038	-1.496
95	95	0.3995	-0.869	2.063	-1.276	0.793	-6.702	-2.878	-4.601	23.69	9.699	9.618	19.707	-8.081	10.638	-12.865	-1.329
96	96	0.40375	-0.829	2.01	-1.535	0.763	-6.979	-2.874	-4.72	24.251	10.024	9.659	19.603	-8.029	10.69	-13.799	-1.162
97	97	0.408	-0.816	1.968	-1.796	0.7	-7.22	-2.878	-4.843	24.862	10.36	9.71	19.416	-7.989	10.746	-14.841	-0.997
98	98	0.41225	-0.835	1.941	-2.049	0.616	-7.437	-2.89	-4.999	25.478	10.642	9.788	19.119	-7.904	10.785	-15.992	-0.821
99	99	0.4165	-0.895	1.927	-2.293	0.474	-7.616	-2.868	-5.127	26.134	10.851	9.927	18.737	-7.762	10.859	-17.246	-0.615
100	100	0.42075	-0.985	1.921	-2.518	0.286	-7.761	-2.871	-5.234	26.855	11.027	10.012	18.29	-7.546	10.873	-18.609	-0.377
101	101	0.425	-1.088	1.919	-2.738	0.08	-7.877	-2.898	-5.344	27.624	11.168	10.041	17.798	-7.277	10.817	-20.044	-0.132
102	102	0.42925	-1.202	1.918	-2.948	-0.135	-7.973	-2.947	-5.463	28.421	11.267	10.031	17.253	-6.949	10.705	-21.543	0.125
103	103	0.4335	-1.322	1.922	-3.147	-0.357	-8.042	-2.995	-5.575	29.252	11.297	9.993	16.644	-6.557	10.552	-23.117	0.391
104	104	0.43775	-1.452	1.934	-3.329	-0.587	-8.062	-3.035	-5.673	30.152	11.241	9.96	15.949	-6.111	10.388	-24.801	0.651
105	105	0.442	-1.603	1.962	-3.477	-0.83	-7.991	-3.151	-5.811	31.173	11.169	10.036	15.129	-5.654	10.308	-26.655	0.88
106	106	0.44625	-1.786	2.006	-3.579	-1.097	-7.837	-3.296	-5.953	32.26	11.032	10.279	14.152	-5.181	10.375	-28.666	1.082
107	107	0.4505	-2.009	2.071	-3.632	-1.415	-7.589	-3.475	-6.054	33.417	10.886	10.564	13.066	-4.73	10.505	-30.777	1.25
108	108	0.45475	-2.268	2.147	-3.644	-1.77	-7.251	-3.661	-6.128	34.664	10.734	10.833	11.886	-4.338	10.641	-32.985	1.376
109	109	0.459	-2.559	2.231	-3.608	-2.142	-6.825	-3.852	-6.201	36.009	10.518	11.118	10.597	-3.964	10.786	-35.31	1.461
110	110	0.46325	-2.878	2.315	-3.516	-2.534	-6.328	-4.057	-6.274	37.442	10.217	11.466	9.177	-3.583	10.979	-37.775	1.506
111	111	0.4675	-3.225	2.385	-3.364	-2.967	-5.8	-4.281	-6.307	38.925	9.873	11.88	7.593	-3.213	11.246	-40.397	1.511
112	112	0.47175	-3.607	2.442	-3.138	-3.44	-5.274	-4.511	-6.284	40.387	9.434	12.291	5.786	-2.821	11.516	-43.192	1.478
113	113	0.476	-4.017	2.504	-2.842	-3.953	-4.716	-4.731	-6.204	41.87	8.931	12.712	3.771	-2.461	11.815	-46.161	1.383
114	114	0.48025	-4.433	2.587	-2.498	-4.471	-4.122	-4.927	-6.087	43.335	8.308	13.124	1.6	-2.004	12.114	-49.246	1.298
115	115	0.4845	-4.842	2.704	-2.11	-4.996	-3.488	-5.117	-5.927	44.767	7.618	13.422	-0.719	-1.464	12.336	-52.43	1.236
116	116	0.48875	-5.237	2.852	-1.679	-5.523	-2.815	-5.328	-5.746	46.151	6.896	13.582	-3.19	-0.846	12.463	-55.707	1.202
117	117	0.493	-5.616	3.026	-1.213	-6.048	-2.107	-5.568	-5.56	47.478	6.157	13.615	-5.813	-0.159	12.51	-59.068	1.197
118	118	0.49725	-5.98	3.216	-0.719	-6.576	-1.371	-5.801	-5.346	48.754	5.404	13.504	-8.555	0.573	12.474	-62.478	1.226
119	119	0.5015	-6.286	3.413	-0.212	-7.058	-0.617	-6.044	-5.133	49.975	4.663	13.195	-11.277	1.32	12.315	-65.793	1.273
120	120	0.50575	-6.506	3.588	0.277	-7.433	0.117	-6.326	-5.014	51.099	3.984	12.834	-13.776	2.028	12.126	-68.789	1.327
121	121	0.51	-6.627	3.734	0.72	-7.714	0.839	-6.657	-4.971	52.181	3.396	12.447	-15.905	2.719	11.95	-71.367	1.409
122	122	0.51425	-6.669	3.859	1.102	-7.92	1.568	-6.981	-4.964	53.247	2.929	12.033	-17.603	3.359	11.756	-73.486	1.545
123	123	0.5185	-6.655	3.979	1.418	-8.066	2.334	-7.297	-5.014	54.326	2.631	11.597	-18.832	3.873	11.509	-75.121	1.702
124	124	0.52275	-6.605	4.107	1.673	-8.166	3.158	-7.652	-5.171	55.444	2.547	11.155	-19.561	4.184	11.191	-76.253	1.824
125	125	0.527	-6.527	4.251	1.88	-8.238	4.041	-8.043	-5.41	56.6	2.675	10.723	-19.776	4.296	10.808	-76.871	1.911
126	126	0.53125	-6.409	4.393	2.027	-8.271	4.957	-8.405	-5.67	57.764	2.995	10.326	-19.386	4.2	10.384	-76.868	1.973
127	127	0.5355	-6.261	4.531	2.122	-8.256	5.89	-8.723	-5.954	58.914	3.483	9.996	-18.604	3.848	9.951	-76.434	1.955
128	128	0.53975	-6.092	4.666	2.161	-8.196	6.841	-8.965	-6.235	60.007	4.084	9.751	-17.58	3.26	9.557	-75.679	1.839
129	129	0.544	-5.913	4.793	2.139	-8.105	7.812	-9.112	-6.48	61.049	4.811	9.561	-16.469	2.411	9.195	-74.748	1.625
130	130	0.54825	-5.741	4.906	2.059	-8.008	8.794	-9.157	-6.666	62.036	5.657	9.409	-15.411	1.326	8.872	-73.778	1.325
131	131	0.5525	-5.607	4.999	1.936	-7.941	9.769	-9.112	-6.794	62.949	6.574	9.315	-14.51	0.087	8.618	-72.87	0.961
132	132	0.55675	-5.538	5.065	1.791	-7.94	10.728	-8.969	-6.853	63.815	7.59	9.27	-13.792	-1.337	8.408	-72.069	0.532
133	133	0.561	-5.538	5.119	1.626	-8.021	11.651	-8.66	-6.749	64.587	8.611	9.24	-13.179	-2.866	8.244	-71.282	0.037
134	134	0.56525	-5.57	5.154	1.429	-8.101	12.545	-8.16	-6.521	65.279	9.551	9.231	-12.575	-4.427	8.107	-70.426	-0.501
135	135	0.5695	-5.623	5.173	1.202	-8.168	13.406	-7.528	-6.214	65.869	10.417	9.191	-11.959	-5.992	7.95	-69.469	-1.075
136	136	0.57375	-5.689	5.17	0.953	-8.226	14.227	-6.771	-5.811	66.357	11.158	9.114	-11.303	-7.468	7.789	-68.394	-1.643
137	137	0.578	-5.768	5.146	0.701	-8.284	15.004	-5.892	-5.29	66.755	11.743	9.013	-10.576	-8.788	7.654	-67.191	-2.171
138	138	0.58225	-5.862	5.112	0.475	-8.36	15.741	-4.941	-4.668	67.063	12.214	8.867	-9.758	-9.993	7.52	-65.843	-2.671
139	139	0.5865	-5.953	5.056	0.269	-8.44	16.442	-3.904	-3.919	67.3	12.493	8.564	-8.839	-11.026	7.306	-64.355	-3.158
140	140	0.59075	-6.016	4.976	0.081	-8.486	17.104	-2.865	-3.134	67.445	12.607	8.235	-7.873	-11.845	7.115	-62.762	-3.589
141	141	0.595	-6.04	4.875	-0.095	-8.484	17.74	-1.82	-2.327	67.511	12.56	7.951	-6.897	-12.458	6.99	-61.103	-3.96
142	142	0.59925	-6.015	4.758	-0.248	-8.434	18.345	-0.787	-1.485	67.476	12.324	7.674	-5.975	-12.848	6.892	-59.42	-4.288
143	143	0.6035	-5.943	4.635	-0.371	-8.351	18.918	0.22	-0.605	67.322	11.92	7.364	-5.153	-13.042	6.772	-57.751	-4.586
144	144	0.60775	-5.839	4.51	-0.454	-8.25	19.464	1.19	0.297	67.049	11.378	7.036	-4.459	-13.074	6.626	-56.123	-4.854
145	145	0.612	-5.709	4.385	-0.487	-8.126	19.982	2.088	1.163	66.675	10.64	6.807	-3.905	-12.88	6.546	-54.557	-5.079
146	146	0.61625	-5.56	4.278	-0.472	-7.999	20.484	2.898	1.997	66.209	9.784	6.554	-3.446	-12.506	6.427	-53.038	-5.239
147	147	0.6205	-5.391	4.196	-0.422	-7.86	20.998	3.586	2.744	65.67	8.854	6.331	-3.063	-12.023	6.317	-51.532	-5.379
148	148	0.62475	-5.204	4.143	-0.339	-7.726	21.513	4.207	3.468	65.027	7.843	6.173	-2.772	-11.453	6.258	-50.034	-5.513
149	149	0.629	-5.007	4.115	-0.22	-7.595	22.042	4.737	4.136	64.315	6.784	6.036	-2.551	-10.814	6.205	-48.548	-5.629
150	150	0.63325	-4.804	4.107	-0.064	-7.475	22.587	5.164	4.73	63.566	5.704	5.886	-2.376	-10.124	6.124	-47.075	-5.727
151	151	0.6375	-4.599	4.112	0.131	-7.38	23.135	5.503	5.278	62.783	4.601	5.75	-2.235	-9.399	6.05	-45.609	-5.826
152	152	0.64175	-4.393	4.133	0.347	-7.293	23.702	5.709	5.702	62.005	3.495	5.723	-2.093	-8.643	6.067	-44.129	-5.933
153	153	0.646	-4.178	4.151	0.577	-7.205	24.241	5.808	6.033	61.14	2.427	5.711	-2.015	-7.925	6.081	-42.645	-6.056
154	154	0.65025	-3.97	4.173	0.823	-7.135	24.777	5.822	6.289	60.272	1.447	5.757	-1.943	-7.284	6.141	-41.16	-6.196
155	155	0.6545	-3.773	4.196	1.086	-7.086	25.294	5.777	6.488	59.357	0.531	5.871	-1.874	-6.706	6.25	-39.642	-6.343
156	156	0.65875	-3.596	4.225	1.367	-7.064	25.797	5.676	6.62	58.393	-0.326	6.075	-1.789	-6.189	6.427	-38.064	-6.503
157	157	0.663	-3.446	4.261	1.662	-7.074	26.292	5.516	6.683	57.394	-1.11	6.352	-1.669	-5.746	6.657	-36.415	-6.685
158	158	0.66725	-3.319	4.3	1.956	-7.116	26.772	5.312	6.703	56.357	-1.802	6.619	-1.511	-5.39	6.873	-34.704	-6.885
159	159	0.6715	-3.209	4.341	2.229	-7.152	27.247	5.069	6.632	55.314	-2.401	7.014	-1.315	-5.128	7.185	-32.935	-7.11
160	160	0.67575	-3.131	4.386	2.512	-7.239	27.7	4.845	6.584	54.222	-2.911	7.407	-1.1	-4.94	7.496	-31.124	-7.316
161	161	0.68	-3.075	4.431	2.794	-7.351	28.138	4.585	6.498	53.085	-3.352	7.779	-0.868	-4.793	7.783	-29.263	-7.517
162	162	0.68425	-3.046	4.481	3.081	-7.496	28.562	4.334	6.41	51.895	-3.75	8.184	-0.627	-4.714	8.097	-27.35	-7.739
163	163	0.6885	-3.04	4.538	3.371	-7.664	28.973	4.106	6.322	50.666	-4.115	8.637	-0.374	-4.693	8.447	-25.391	-7.975
164	164	0.69275	-3.05	4.595	3.656	-7.831	29.37	3.884	6.204	49.414	-4.439	9.108	-0.108	-4.707	8.8	-23.41	-8.194
165	165	0.697	-3.083	4.647	3.941	-8.009	29.745	3.675	6.062	48.123	-4.686	9.564	0.113	-4.774	9.125	-21.456	-8.374
166	166	0.70125	-3.145	4.687	4.213	-8.198	30.072	3.513	5.904	46.732	-4.928	10.007	0.246	-4.812	9.423	-19.537	-8.488
167	167	0.7055	-3.221	4.713	4.447	-8.375	30.371	3.364	5.724	45.285	-5.14	10.379	0.365	-4.822	9.659	-17.61	-8.549
168	168	0.70975	-3.314	4.734	4.662	-8.554	30.654	3.208	5.508	43.809	-5.312	10.766	0.515	-4.823	9.905	-15.634	-8.58
169	169	0.714	-3.425	4.747	4.855	-8.726	30.916	3.054	5.251	42.308	-5.449	11.171	0.683	-4.809	10.156	-13.632	-8.573
170	170	0.71825	-3.554	4.75	5.031	-8.896	31.152	2.911	4.963	40.779	-5.563	11.573	0.814	-4.754	10.394	-11.667	-8.506
171	171	0.7225	-3.708	4.751	5.204	-9.084	31.365	2.784	4.664	39.213	-5.668	11.953	0.837	-4.625	10.615	-9.813	-8.355
172	172	0.72675	-3.88	4.749	5.352	-9.262	31.537	2.719	4.356	37.555	-5.787	12.277	0.727	-4.437	10.776	-8.066	-8.123
173	173	0.731	-4.072	4.751	5.518	-9.473	31.676	2.594	4.013	35.821	-5.869	12.51	0.57	-4.218	10.848	-6.343	-7.869
174	174	0.73525	-4.282	4.753	5.671	-9.673	31.771	2.495	3.637	34.006	-5.949	12.71	0.391	-4.013	10.871	-4.608	-7.612
175	175	0.7395	-4.505	4.753	5.818	-9.866	31.84	2.373	3.212	32.158	-5.987	12.865	0.199	-3.79	10.834	-2.889	-7.317
176	176	0.74375	-4.745	4.754	5.959	-10.062	31.892	2.214	2.743	30.311	-5.958	13.023	-0.003	-3.555	10.788	-1.203	-6.995
177	177	0.748	-5	4.759	6.086	-10.264	31.927	2.039	2.255	28.465	-5.865	13.223	-0.213	-3.333	10.78	0.455	-6.669
178	178	0.75225	-5.258	4.766	6.192	-10.461	31.935	1.873	1.778	26.593	-5.723	13.429	-0.415	-3.138	10.783	2.114	-6.341
179	179	0.7565	-5.522	4.78	6.3	-10.679	31.91	1.655	1.33	24.736	-5.479	13.515	-0.474	-2.995	10.686	3.849	-6.025
180	180	0.76075	-5.756	4.776	6.373	-10.822	31.851	1.428	0.856	22.918	-5.204	13.534	-0.456	-2.884	10.513	5.596	-5.727
181	181	0.765	-5.966	4.767	6.445	-10.927	31.757	1.197	0.389	21.132	-4.904	13.425	-0.326	-2.808	10.212	7.38	-5.428
182	182	0.76925	-6.141	4.747	6.51	-10.994	31.629	0.959	-0.039	19.382	-4.565	13.217	-0.092	-2.787	9.837	9.201	-5.141
183	183	0.7735	-6.278	4.715	6.564	-11.016	31.467	0.721	-0.426	17.665	-4.178	12.985	0.235	-2.855	9.467	11.063	-4.89
184	184	0.77775	-6.384	4.677	6.606	-11	31.28	0.496	-0.775	15.985	-3.747	12.792	0.64	-3.04	9.161	12.959	-4.697
185	185	0.782	-6.469	4.642	6.632	-10.974	31.098	0.283	-1.04	14.394	-3.278	12.61	1.083	-3.324	8.925	14.819	-4.577
186	186	0.78625	-6.555	4.621	6.659	-10.937	30.903	0.171	-1.26	12.874	-2.835	12.518	1.453	-3.737	8.808	16.531	-4.527
187	187	0.7905	-6.632	4.612	6.687	-10.901	30.719	0.076	-1.432	11.473	-2.409	12.481	1.808	-4.156	8.781	18.115	-4.498
188	188	0.79475	-6.69	4.604	6.71	-10.859	30.53	0.061	-1.523	10.193	-2.088	12.423	2.123	-4.569	8.783	19.535	-4.502
189	189	0.799	-6.72	4.595	6.721	-10.792	30.34	0.127	-1.547	9.059	-1.883	12.3	2.436	-4.973	8.769	20.809	-4.542
190	190	0.80325	-6.722	4.588	6.726	-10.694	30.164	0.247	-1.528	8.101	-1.803	12.12	2.768	-5.342	8.733	21.938	-4.622
191	191	0.8075	-6.705	4.59	6.743	-10.579	30.016	0.402	-1.487	7.332	-1.883	11.931	3.072	-5.63	8.704	22.877	-4.745
192	192	0.81175	-6.673	4.598	6.781	-10.451	29.868	0.641	-1.419	6.714	-2.187	11.767	3.248	-5.819	8.715	23.542	-4.898
193	193	0.816	-6.611	4.595	6.804	-10.291	29.726	0.905	-1.314	6.28	-2.644	11.664	3.245	-5.859	8.808	23.859	-5.051
194	194	0.82025	-6.526	4.585	6.826	-10.094	29.573	1.159	-1.222	5.967	-3.203	11.679	3.16	-5.795	9.009	23.977	-5.206
195	195	0.8245	-6.413	4.568	6.84	-9.839	29.416	1.418	-1.166	5.779	-3.912	11.758	3.065	-5.556	9.255	23.961	-5.327
196	196	0.82875	-6.282	4.554	6.858	-9.56	29.269	1.653	-1.117	5.723	-4.744	11.885	2.977	-5.13	9.541	23.82	-5.396
197	197	0.833	-6.139	4.544	6.883	-9.276	29.14	1.827	-1.062	5.807	-5.64	12.095	2.849	-4.524	9.904	23.503	-5.405
198	198	0.83725	-5.975	4.521	6.886	-8.933	29.014	1.944	-1.062	6.044	-6.579	12.448	2.575	-3.722	10.382	22.898	-5.332
199	199	0.8415	-5.8	4.484	6.901	-8.602	28.879	2.014	-1.026	6.439	-7.588	12.907	1.908	-2.687	10.994	21.725	-5.14
200	200	0.84575	-5.628	4.419	6.906	-8.249	28.714	2.052	-1.017	6.982	-8.579	13.418	0.898	-1.513	11.675	20.033	-4.831
201	201	0.85	-5.478	4.348	6.937	-7.942	28.534	2.066	-1.001	7.621	-9.492	13.983	-0.38	-0.311	12.442	17.951	-4.428
