# Supplementary material for: Gait phenotypes in paediatric hereditary spastic paraplegia revealed by dynamic time warping analysis and random forests
Source: PLoS One. 2018 Mar 8;13(3):e0192345. doi: 10.1371/journal.pone.0192345 (PMC5843164; doi:10.1371/journal.pone.0192345)
Supplement: S2 Data — (ZIP) [file pone.0192345.s009.zip › Healthy/Left.SR.HEALTHY22.2.csv]

	Epoch	Time	Pelvic.obliquity	Pelvic.tilt	Pelvic rotation	Hip.abd.add	Hip.flexion	Hip.rotation	Knee.abd.add	Knee.flexion	Knee.rotation	Ankle.abd.add	Ankle.flexion	Ankle.rotation	Forefoot.abd.add	Forefoot.flexion	Forefoot.rotation
1	1	0	-7.531	2.881	3.906	-7.554	24.737	3.739	-2.612	4.752	-8.69	14.923	-0.916	-2.001	12.865	18.397	-6.713
2	2	0.00478	-7.42	2.858	4.133	-7.348	24.614	3.522	-2.625	5.176	-9.327	14.781	-1.35	-1.307	12.926	17.424	-6.592
3	3	0.00956	-7.332	2.827	4.359	-7.173	24.499	3.241	-2.63	5.751	-9.851	14.748	-2.157	-0.575	13.131	15.936	-6.403
4	4	0.01434	-7.264	2.792	4.566	-7.005	24.387	2.939	-2.66	6.447	-10.226	14.843	-3.165	0.148	13.471	14.118	-6.114
5	5	0.01912	-7.228	2.762	4.768	-6.863	24.283	2.629	-2.718	7.235	-10.419	14.968	-4.071	0.786	13.804	12.294	-5.74
6	6	0.0239	-7.218	2.728	4.951	-6.75	24.187	2.34	-2.778	8.023	-10.363	14.918	-4.7	1.262	13.909	10.709	-5.264
7	7	0.02868	-7.235	2.692	5.133	-6.672	24.102	2.098	-2.853	8.676	-10.066	14.591	-5.227	1.599	13.684	9.316	-4.646
8	8	0.03346	-7.249	2.642	5.289	-6.567	24.029	1.936	-2.966	9.177	-9.568	13.961	-5.82	1.775	13.109	7.997	-3.925
9	9	0.03824	-7.236	2.576	5.413	-6.412	23.964	1.895	-3.108	9.619	-8.902	13.311	-6.412	1.733	12.443	6.763	-3.157
10	10	0.04302	-7.146	2.484	5.488	-6.148	23.897	1.974	-3.272	10.163	-8.142	12.839	-6.847	1.485	11.867	5.631	-2.394
11	11	0.0478	-6.98	2.38	5.512	-5.773	23.84	2.235	-3.434	10.928	-7.338	12.608	-6.974	0.974	11.44	4.642	-1.68
12	12	0.05258	-6.745	2.269	5.482	-5.293	23.799	2.67	-3.589	11.923	-6.457	12.585	-6.728	0.177	11.146	3.845	-1.014
13	13	0.05736	-6.474	2.163	5.396	-4.746	23.764	3.344	-3.705	13.055	-5.577	12.707	-6.189	-0.853	10.957	3.231	-0.369
14	14	0.06214	-6.181	2.061	5.257	-4.149	23.718	4.249	-3.784	14.223	-4.717	12.903	-5.532	-2.081	10.826	2.707	0.253
15	15	0.06692	-5.885	1.966	5.07	-3.529	23.646	5.385	-3.793	15.363	-3.884	13.055	-4.936	-3.518	10.658	2.148	0.824
16	16	0.0717	-5.602	1.876	4.848	-2.916	23.525	6.723	-3.725	16.42	-3.121	13.177	-4.479	-5.102	10.472	1.515	1.329
17	17	0.07648	-5.353	1.791	4.604	-2.342	23.335	8.226	-3.588	17.339	-2.475	13.319	-4.112	-6.771	10.319	0.892	1.746
18	18	0.08126	-5.147	1.71	4.345	-1.828	23.065	9.88	-3.381	18.078	-1.984	13.464	-3.751	-8.504	10.203	0.396	2.047
19	19	0.08604	-4.993	1.639	4.08	-1.393	22.73	11.655	-3.105	18.638	-1.666	13.587	-3.371	-10.246	10.115	0.051	2.244
20	20	0.09082	-4.899	1.582	3.819	-1.048	22.358	13.473	-2.777	19.068	-1.516	13.7	-3.031	-11.906	10.057	-0.24	2.362
21	21	0.0956	-4.862	1.531	3.57	-0.783	21.959	15.24	-2.44	19.412	-1.514	13.834	-2.793	-13.407	10.039	-0.574	2.416
22	22	0.10038	-4.879	1.482	3.344	-0.59	21.541	16.908	-2.105	19.711	-1.654	13.958	-2.621	-14.7	10.027	-0.954	2.432
23	23	0.10516	-4.926	1.433	3.143	-0.465	21.115	18.422	-1.745	19.973	-1.928	14.006	-2.433	-15.736	10.005	-1.316	2.429
24	24	0.10994	-4.995	1.394	2.974	-0.42	20.687	19.705	-1.36	20.154	-2.311	13.941	-2.177	-16.455	9.973	-1.588	2.427
25	25	0.11472	-5.073	1.365	2.847	-0.399	20.283	20.633	-1.07	20.32	-2.725	13.746	-1.777	-16.856	9.887	-1.709	2.416
26	26	0.1195	-5.158	1.35	2.773	-0.412	19.883	21.229	-0.868	20.429	-3.168	13.492	-1.284	-16.985	9.803	-1.707	2.386
27	27	0.12428	-5.238	1.344	2.755	-0.454	19.497	21.486	-0.741	20.5	-3.681	13.189	-0.721	-16.77	9.723	-1.613	2.361
28	28	0.12906	-5.314	1.354	2.794	-0.524	19.125	21.442	-0.68	20.515	-4.181	12.97	-0.25	-16.342	9.716	-1.566	2.322
29	29	0.13384	-5.373	1.375	2.884	-0.595	18.774	21.119	-0.698	20.526	-4.672	12.738	0.145	-15.679	9.666	-1.584	2.309
30	30	0.13862	-5.411	1.412	3.026	-0.676	18.459	20.488	-0.776	20.544	-5.132	12.515	0.511	-14.79	9.616	-1.629	2.305
31	31	0.1434	-5.402	1.453	3.213	-0.744	18.161	19.585	-0.89	20.576	-5.459	12.299	0.873	-13.859	9.573	-1.687	2.267
32	32	0.14818	-5.352	1.509	3.429	-0.781	17.882	18.526	-1.052	20.585	-5.739	12.086	1.213	-12.887	9.516	-1.733	2.203
33	33	0.15296	-5.244	1.576	3.661	-0.791	17.617	17.338	-1.212	20.567	-5.947	11.899	1.48	-11.912	9.474	-1.832	2.113
34	34	0.15774	-5.09	1.656	3.905	-0.771	17.372	16.068	-1.38	20.541	-6.078	11.777	1.711	-10.971	9.482	-1.956	2.002
35	35	0.16252	-4.883	1.735	4.148	-0.687	17.129	14.776	-1.579	20.506	-6.153	11.708	1.91	-10.097	9.515	-2.094	1.875
36	36	0.1673	-4.647	1.816	4.393	-0.585	16.887	13.52	-1.755	20.461	-6.158	11.66	2.133	-9.342	9.569	-2.203	1.739
37	37	0.17208	-4.398	1.899	4.634	-0.468	16.666	12.292	-1.919	20.454	-6.05	11.61	2.409	-8.709	9.62	-2.282	1.616
38	38	0.17686	-4.159	1.987	4.87	-0.36	16.461	11.097	-2.073	20.487	-5.795	11.524	2.728	-8.239	9.633	-2.347	1.5
39	39	0.18164	-3.94	2.076	5.087	-0.257	16.263	9.992	-2.221	20.537	-5.446	11.428	3.045	-7.927	9.627	-2.421	1.382
40	40	0.18642	-3.744	2.165	5.274	-0.169	16.054	8.99	-2.344	20.58	-4.994	11.327	3.361	-7.771	9.62	-2.497	1.272
41	41	0.1912	-3.58	2.251	5.43	-0.103	15.834	8.089	-2.445	20.631	-4.407	11.229	3.69	-7.797	9.625	-2.576	1.171
42	42	0.19598	-3.462	2.336	5.557	-0.051	15.607	7.32	-2.564	20.709	-3.756	11.187	4.032	-7.978	9.667	-2.663	1.077
43	43	0.20076	-3.404	2.416	5.657	-0.035	15.36	6.723	-2.67	20.784	-3.119	11.155	4.381	-8.259	9.71	-2.741	0.995
44	44	0.20554	-3.402	2.49	5.733	-0.071	15.087	6.312	-2.715	20.83	-2.5	11.05	4.715	-8.639	9.7	-2.82	0.931
45	45	0.21032	-3.449	2.55	5.788	-0.129	14.78	6.04	-2.751	20.847	-1.881	10.936	5.023	-9.11	9.682	-2.907	0.883
46	46	0.2151	-3.534	2.593	5.829	-0.211	14.442	5.876	-2.777	20.859	-1.325	10.828	5.343	-9.596	9.667	-2.983	0.841
47	47	0.21988	-3.65	2.62	5.857	-0.306	14.077	5.811	-2.799	20.87	-0.85	10.734	5.684	-10.084	9.66	-3.04	0.799
48	48	0.22466	-3.799	2.643	5.891	-0.425	13.693	5.84	-2.806	20.865	-0.522	10.579	6.05	-10.507	9.59	-3.06	0.765
49	49	0.22944	-3.974	2.666	5.931	-0.561	13.297	5.951	-2.811	20.834	-0.379	10.487	6.371	-10.835	9.554	-3.099	0.725
50	50	0.23422	-4.167	2.673	5.967	-0.721	12.888	6.094	-2.788	20.802	-0.375	10.398	6.667	-11.047	9.517	-3.157	0.684
51	51	0.239	-4.373	2.67	5.988	-0.909	12.478	6.262	-2.711	20.775	-0.479	10.213	6.957	-11.151	9.401	-3.22	0.64
52	52	0.24378	-4.568	2.646	5.997	-1.054	12.069	6.428	-2.701	20.789	-0.747	10.181	7.246	-11.133	9.378	-3.285	0.565
53	53	0.24856	-4.771	2.625	6.014	-1.216	11.668	6.606	-2.674	20.81	-1.171	10.185	7.505	-10.976	9.365	-3.377	0.49
54	54	0.25334	-4.971	2.594	6.04	-1.392	11.275	6.724	-2.638	20.838	-1.64	10.202	7.73	-10.716	9.358	-3.498	0.421
55	55	0.25812	-5.178	2.559	6.073	-1.566	10.883	6.798	-2.63	20.851	-2.155	10.237	7.933	-10.378	9.347	-3.616	0.355
56	56	0.2629	-5.378	2.516	6.11	-1.731	10.492	6.827	-2.652	20.872	-2.652	10.283	8.146	-10.033	9.328	-3.72	0.283
57	57	0.26768	-5.561	2.46	6.138	-1.876	10.113	6.804	-2.687	20.949	-3.04	10.319	8.391	-9.754	9.306	-3.826	0.203
58	58	0.27246	-5.733	2.399	6.167	-2.011	9.759	6.738	-2.732	21.101	-3.324	10.35	8.659	-9.535	9.279	-3.961	0.132
59	59	0.27724	-5.897	2.339	6.187	-2.139	9.448	6.593	-2.802	21.315	-3.447	10.422	8.926	-9.395	9.296	-4.124	0.062
60	60	0.28202	-6.057	2.286	6.205	-2.277	9.171	6.401	-2.866	21.574	-3.431	10.508	9.212	-9.342	9.347	-4.293	-0.009
61	61	0.2868	-6.202	2.236	6.214	-2.39	8.917	6.168	-2.958	21.876	-3.243	10.558	9.553	-9.409	9.382	-4.44	-0.068
62	62	0.29158	-6.329	2.186	6.216	-2.456	8.663	5.926	-3.115	22.191	-2.948	10.602	9.921	-9.571	9.401	-4.57	-0.109
63	63	0.29636	-6.45	2.134	6.218	-2.515	8.407	5.675	-3.278	22.509	-2.559	10.597	10.311	-9.804	9.391	-4.69	-0.132
64	64	0.30114	-6.57	2.082	6.218	-2.587	8.161	5.379	-3.431	22.852	-2.03	10.533	10.725	-10.123	9.356	-4.814	-0.15
65	65	0.30592	-6.686	2.026	6.21	-2.654	7.926	5.064	-3.604	23.229	-1.412	10.489	11.14	-10.508	9.348	-4.962	-0.168
66	66	0.3107	-6.789	1.968	6.182	-2.699	7.699	4.744	-3.799	23.628	-0.739	10.489	11.545	-10.923	9.386	-5.137	-0.177
67	67	0.31548	-6.878	1.913	6.134	-2.716	7.472	4.375	-4.042	24.005	-0.013	10.503	11.92	-11.334	9.434	-5.331	-0.183
68	68	0.32026	-6.959	1.868	6.082	-2.734	7.232	3.982	-4.279	24.316	0.684	10.447	12.27	-11.685	9.422	-5.514	-0.187
69	69	0.32504	-7.03	1.827	6.032	-2.75	6.965	3.605	-4.501	24.572	1.299	10.313	12.638	-11.969	9.338	-5.66	-0.189
70	70	0.32982	-7.094	1.795	5.987	-2.767	6.678	3.269	-4.698	24.773	1.77	10.207	12.977	-12.155	9.264	-5.801	-0.194
71	71	0.3346	-7.136	1.758	5.929	-2.768	6.385	2.966	-4.873	24.978	2.143	10.108	13.31	-12.247	9.186	-5.958	-0.183
72	72	0.33938	-7.159	1.725	5.862	-2.777	6.087	2.64	-5.013	25.132	2.493	10.005	13.595	-12.26	9.111	-6.132	-0.16
73	73	0.34416	-7.159	1.698	5.797	-2.768	5.764	2.374	-5.128	25.213	2.69	9.982	13.859	-12.184	9.094	-6.276	-0.142
74	74	0.34894	-7.147	1.681	5.734	-2.781	5.437	2.044	-5.206	25.251	2.937	9.956	14.122	-12.096	9.107	-6.404	-0.14
75	75	0.35372	-7.128	1.671	5.678	-2.787	5.094	1.816	-5.242	25.267	3.028	9.917	14.343	-11.961	9.082	-6.56	-0.146
76	76	0.3585	-7.094	1.662	5.611	-2.778	4.73	1.663	-5.242	25.247	3.024	9.841	14.491	-11.773	9.005	-6.773	-0.136
77	77	0.36328	-7.053	1.664	5.563	-2.781	4.355	1.547	-5.197	25.193	2.963	9.78	14.598	-11.561	8.941	-7.011	-0.121
78	78	0.36806	-6.997	1.675	5.506	-2.784	3.965	1.505	-5.098	25.087	2.86	9.702	14.695	-11.346	8.876	-7.229	-0.093
79	79	0.37284	-6.935	1.702	5.454	-2.778	3.578	1.527	-4.986	24.949	2.77	9.614	14.798	-11.201	8.814	-7.424	-0.063
80	80	0.37762	-6.859	1.74	5.395	-2.744	3.198	1.615	-4.88	24.817	2.642	9.552	14.896	-11.07	8.766	-7.628	-0.02
81	81	0.3824	-6.775	1.786	5.338	-2.71	2.83	1.722	-4.762	24.713	2.552	9.479	14.978	-10.966	8.711	-7.877	0.048
82	82	0.38718	-6.683	1.842	5.272	-2.663	2.485	1.857	-4.647	24.648	2.499	9.371	15.029	-10.901	8.624	-8.188	0.131
83	83	0.39196	-6.59	1.913	5.191	-2.594	2.152	2.067	-4.537	24.579	2.4	9.249	15.036	-10.867	8.508	-8.532	0.2
84	84	0.39674	-6.492	1.999	5.092	-2.524	1.839	2.319	-4.416	24.514	2.293	9.147	15.028	-10.853	8.414	-8.89	0.259
85	85	0.40152	-6.395	2.095	4.979	-2.457	1.537	2.598	-4.291	24.459	2.185	9.052	15.004	-10.839	8.323	-9.273	0.326
86	86	0.4063	-6.294	2.198	4.849	-2.367	1.25	2.902	-4.205	24.425	2.053	8.969	14.948	-10.805	8.212	-9.698	0.411
87	87	0.41108	-6.189	2.31	4.712	-2.271	0.988	3.195	-4.135	24.418	1.931	8.895	14.876	-10.751	8.098	-10.152	0.508
88	88	0.41586	-6.086	2.434	4.576	-2.193	0.743	3.491	-4.038	24.415	1.814	8.809	14.806	-10.701	7.986	-10.605	0.6
89	89	0.42064	-5.984	2.566	4.438	-2.112	0.513	3.793	-3.947	24.418	1.678	8.717	14.73	-10.649	7.861	-11.058	0.678
90	90	0.42542	-5.885	2.696	4.296	-2.04	0.295	4.038	-3.871	24.437	1.54	8.605	14.631	-10.539	7.701	-11.537	0.751
91	91	0.4302	-5.777	2.82	4.142	-1.969	0.091	4.292	-3.775	24.488	1.351	8.516	14.485	-10.353	7.548	-12.078	0.844
92	92	0.43498	-5.662	2.93	3.986	-1.895	-0.121	4.533	-3.678	24.547	1.174	8.432	14.323	-10.165	7.399	-12.638	0.933
93	93	0.43976	-5.544	3.021	3.832	-1.795	-0.346	4.727	-3.634	24.624	1.024	8.336	14.171	-10.002	7.225	-13.194	0.994
94	94	0.44454	-5.429	3.083	3.676	-1.72	-0.615	4.903	-3.563	24.659	0.853	8.261	14.007	-9.796	7.077	-13.737	1.051
95	95	0.44932	-5.32	3.129	3.521	-1.669	-0.869	5.005	-3.484	24.767	0.793	8.18	13.851	-9.596	6.944	-14.328	1.132
96	96	0.4541	-5.207	3.157	3.363	-1.596	-1.11	5.09	-3.428	24.926	0.739	8.017	13.658	-9.384	6.718	-14.973	1.219
97	97	0.45888	-5.102	3.177	3.226	-1.547	-1.324	5.129	-3.356	25.162	0.691	7.872	13.471	-9.145	6.511	-15.655	1.306
98	98	0.46366	-5.015	3.164	3.116	-1.536	-1.548	5.067	-3.271	25.45	0.749	7.648	13.313	-8.927	6.253	-16.347	1.396
99	99	0.46844	-4.951	3.129	3.024	-1.554	-1.8	4.931	-3.201	25.736	0.876	7.361	13.12	-8.717	5.936	-17.076	1.495
100	100	0.47322	-4.905	3.067	2.936	-1.598	-2.075	4.7	-3.159	26.02	1.103	7.047	12.865	-8.509	5.589	-17.867	1.602
101	101	0.478	-4.869	2.983	2.85	-1.64	-2.378	4.486	-3.136	26.301	1.31	6.796	12.553	-8.306	5.282	-18.711	1.711
102	102	0.48278	-4.84	2.875	2.784	-1.683	-2.689	4.231	-3.136	26.63	1.588	6.568	12.218	-8.154	4.996	-19.61	1.824
103	103	0.48756	-4.82	2.742	2.738	-1.729	-3.022	3.917	-3.167	26.972	1.881	6.359	11.847	-7.991	4.712	-20.552	1.932
104	104	0.49234	-4.811	2.591	2.706	-1.795	-3.365	3.555	-3.197	27.343	2.174	6.172	11.46	-7.791	4.449	-21.531	2.044
105	105	0.49712	-4.809	2.422	2.683	-1.891	-3.704	3.158	-3.197	27.776	2.514	5.96	11.104	-7.592	4.186	-22.527	2.162
106	106	0.5019	-4.803	2.244	2.659	-1.987	-4.03	2.744	-3.207	28.272	2.822	5.758	10.743	-7.346	3.922	-23.563	2.279
107	107	0.50668	-4.783	2.056	2.63	-2.061	-4.337	2.327	-3.246	28.825	3.08	5.619	10.369	-7.067	3.697	-24.639	2.378
108	108	0.51146	-4.759	1.859	2.602	-2.13	-4.624	1.874	-3.313	29.438	3.331	5.546	9.982	-6.778	3.527	-25.759	2.452
109	109	0.51624	-4.748	1.649	2.579	-2.208	-4.901	1.388	-3.41	30.099	3.59	5.55	9.563	-6.496	3.421	-26.935	2.503
110	110	0.52102	-4.752	1.43	2.559	-2.291	-5.175	0.919	-3.539	30.781	3.819	5.653	9.091	-6.23	3.386	-28.172	2.536
111	111	0.5258	-4.766	1.211	2.535	-2.375	-5.43	0.475	-3.687	31.482	3.999	5.787	8.555	-5.95	3.363	-29.467	2.559
112	112	0.53058	-4.781	0.996	2.498	-2.465	-5.635	0.033	-3.831	32.234	4.174	5.858	7.979	-5.652	3.291	-30.81	2.579
113	113	0.53536	-4.814	0.795	2.448	-2.574	-5.756	-0.416	-3.991	33.076	4.342	5.918	7.351	-5.343	3.212	-32.224	2.583
114	114	0.54014	-4.898	0.621	2.392	-2.743	-5.772	-0.87	-4.161	34.022	4.488	6.076	6.622	-5.046	3.223	-33.764	2.537
115	115	0.54492	-5.05	0.479	2.329	-3.003	-5.696	-1.279	-4.295	35.047	4.615	6.374	5.756	-4.793	3.377	-35.455	2.446
116	116	0.5497	-5.265	0.366	2.278	-3.347	-5.538	-1.658	-4.395	36.124	4.692	6.727	4.739	-4.528	3.587	-37.293	2.335
117	117	0.55448	-5.515	0.276	2.23	-3.712	-5.318	-1.94	-4.469	37.238	4.721	7.109	3.592	-4.331	3.821	-39.246	2.189
118	118	0.55926	-5.802	0.214	2.209	-4.131	-5.022	-2.171	-4.469	38.426	4.704	7.444	2.376	-4.16	4.042	-41.281	2.013
119	119	0.56404	-6.107	0.166	2.198	-4.583	-4.665	-2.288	-4.376	39.706	4.56	7.784	1.161	-3.996	4.296	-43.344	1.788
120	120	0.56882	-6.428	0.137	2.209	-5.047	-4.245	-2.352	-4.246	41.042	4.3	8.01	-0.082	-3.801	4.459	-45.432	1.524
121	121	0.5736	-6.724	0.117	2.233	-5.497	-3.787	-2.345	-4.03	42.39	3.929	8.153	-1.376	-3.572	4.587	-47.543	1.229
122	122	0.57838	-6.994	0.12	2.275	-5.94	-3.281	-2.326	-3.769	43.713	3.521	8.298	-2.752	-3.299	4.761	-49.686	0.933
123	123	0.58316	-7.224	0.14	2.315	-6.326	-2.718	-2.288	-3.54	45.046	3.007	8.47	-4.089	-2.909	4.979	-51.766	0.664
124	124	0.58794	-7.412	0.172	2.318	-6.662	-2.125	-2.152	-3.279	46.358	2.453	8.642	-5.332	-2.487	5.236	-53.723	0.435
125	125	0.59272	-7.567	0.218	2.287	-6.963	-1.467	-1.996	-3.039	47.722	1.915	8.817	-6.403	-2.063	5.533	-55.517	0.219
126	126	0.5975	-7.696	0.277	2.217	-7.222	-0.768	-1.832	-2.841	49.084	1.389	8.892	-7.316	-1.68	5.76	-57.127	-0.031
127	127	0.60228	-7.813	0.349	2.112	-7.46	-0.029	-1.646	-2.658	50.474	0.91	8.897	-8.011	-1.43	5.942	-58.513	-0.361
128	128	0.60706	-7.923	0.429	1.955	-7.683	0.748	-1.469	-2.524	51.89	0.507	8.848	-8.483	-1.317	6.095	-59.668	-0.778
129	129	0.61184	-8.036	0.509	1.738	-7.886	1.581	-1.334	-2.494	53.369	0.216	8.747	-8.733	-1.344	6.195	-60.612	-1.263
130	130	0.61662	-8.163	0.596	1.469	-8.08	2.478	-1.251	-2.582	54.891	0.07	8.596	-8.763	-1.503	6.227	-61.333	-1.778
131	131	0.6214	-8.302	0.69	1.149	-8.277	3.422	-1.202	-2.752	56.4	0.072	8.403	-8.528	-1.79	6.207	-61.748	-2.305
132	132	0.62618	-8.457	0.792	0.788	-8.492	4.399	-1.17	-2.961	57.841	0.197	8.183	-8.019	-2.195	6.163	-61.81	-2.851
133	133	0.63096	-8.635	0.897	0.399	-8.716	5.388	-1.134	-3.204	59.166	0.394	7.948	-7.34	-2.696	6.096	-61.586	-3.425
134	134	0.63574	-8.843	0.997	-0.009	-8.951	6.381	-1.072	-3.463	60.393	0.649	7.717	-6.594	-3.307	6.017	-61.194	-4.038
135	135	0.64052	-9.09	1.096	-0.418	-9.227	7.389	-1.012	-3.726	61.548	0.991	7.486	-5.834	-4.039	5.943	-60.707	-4.692
136	136	0.6453	-9.353	1.202	-0.832	-9.516	8.411	-0.961	-4.001	62.589	1.393	7.232	-5.089	-4.825	5.851	-60.127	-5.362
137	137	0.65008	-9.607	1.314	-1.267	-9.786	9.435	-0.798	-4.189	63.499	1.752	6.957	-4.331	-5.565	5.755	-59.425	-5.991
138	138	0.65486	-9.824	1.41	-1.713	-10.005	10.447	-0.591	-4.342	64.308	2.08	6.731	-3.539	-6.182	5.716	-58.601	-6.515
139	139	0.65964	-10.012	1.476	-2.153	-10.18	11.426	-0.352	-4.466	65.034	2.396	6.534	-2.714	-6.699	5.703	-57.677	-6.931
140	140	0.66442	-10.152	1.514	-2.541	-10.309	12.336	-0.123	-4.542	65.624	2.628	6.362	-1.927	-7.01	5.714	-56.697	-7.211
141	141	0.6692	-10.245	1.536	-2.877	-10.42	13.178	0.125	-4.506	66.062	2.814	6.241	-1.211	-7.159	5.795	-55.682	-7.373
142	142	0.67398	-10.252	1.535	-3.168	-10.44	13.941	0.348	-4.421	66.363	2.949	6.191	-0.561	-7.24	5.95	-54.628	-7.499
143	143	0.67876	-10.191	1.524	-3.415	-10.375	14.654	0.627	-4.243	66.563	2.998	6.228	0.048	-7.251	6.177	-53.527	-7.581
144	144	0.68354	-10.085	1.504	-3.593	-10.269	15.302	0.876	-4.022	66.656	3.036	6.313	0.629	-7.25	6.438	-52.378	-7.636
145	145	0.68832	-9.96	1.484	-3.725	-10.166	15.916	1.094	-3.743	66.629	3.077	6.337	1.165	-7.209	6.658	-51.186	-7.661
146	146	0.6931	-9.815	1.444	-3.82	-10.058	16.481	1.288	-3.427	66.532	3.125	6.309	1.724	-7.184	6.833	-49.926	-7.693
147	147	0.69788	-9.655	1.39	-3.891	-9.929	16.994	1.53	-3.041	66.348	3.133	6.353	2.264	-7.218	7.069	-48.607	-7.785
148	148	0.70266	-9.49	1.325	-3.921	-9.815	17.479	1.741	-2.622	66.141	3.141	6.38	2.806	-7.336	7.302	-47.265	-7.964
149	149	0.70744	-9.342	1.265	-3.918	-9.721	17.934	1.974	-2.137	65.86	3.169	6.245	3.288	-7.548	7.388	-45.954	-8.192
150	150	0.71222	-9.214	1.211	-3.889	-9.64	18.372	2.207	-1.637	65.503	3.178	5.943	3.73	-7.774	7.306	-44.652	-8.43
151	151	0.717	-9.111	1.163	-3.838	-9.597	18.799	2.446	-1.105	65.089	3.177	5.655	4.181	-8.03	7.241	-43.295	-8.707
152	152	0.72178	-9.03	1.118	-3.773	-9.569	19.203	2.702	-0.568	64.593	3.119	5.494	4.643	-8.334	7.279	-41.848	-9.069
153	153	0.72656	-8.967	1.072	-3.695	-9.561	19.589	2.931	-0.056	64.026	3.017	5.323	5.089	-8.641	7.291	-40.364	-9.481
154	154	0.73134	-8.92	1.025	-3.601	-9.586	19.966	3.122	0.445	63.404	2.868	5.037	5.481	-8.901	7.188	-38.908	-9.908
155	155	0.73612	-8.886	0.977	-3.503	-9.628	20.334	3.294	0.93	62.726	2.629	4.716	5.788	-9.077	7.037	-37.5	-10.343
156	156	0.7409	-8.855	0.932	-3.425	-9.67	20.7	3.481	1.408	62.007	2.296	4.456	6.036	-9.157	6.929	-36.113	-10.774
157	157	0.74568	-8.812	0.891	-3.373	-9.684	21.052	3.728	1.907	61.228	1.848	4.234	6.25	-9.149	6.836	-34.721	-11.196
158	158	0.75046	-8.755	0.85	-3.326	-9.667	21.376	3.99	2.399	60.356	1.272	3.942	6.408	-9.047	6.643	-33.339	-11.611
159	159	0.75524	-8.686	0.813	-3.27	-9.637	21.691	4.234	2.865	59.413	0.598	3.567	6.517	-8.857	6.341	-31.97	-12.017
160	160	0.76002	-8.607	0.783	-3.214	-9.591	21.982	4.477	3.3	58.355	-0.176	3.248	6.512	-8.543	6.057	-30.632	-12.366
161	161	0.7648	-8.513	0.758	-3.174	-9.518	22.258	4.703	3.66	57.226	-1.049	3.206	6.396	-8.091	5.994	-29.305	-12.664
162	162	0.76958	-8.428	0.742	-3.13	-9.459	22.546	4.946	4.006	56.093	-2.028	3.368	6.215	-7.546	6.102	-27.998	-12.957
163	163	0.77436	-8.355	0.735	-3.077	-9.403	22.841	5.148	4.282	54.951	-3.031	3.443	6.061	-6.987	6.098	-26.679	-13.255
164	164	0.77914	-8.311	0.752	-3.005	-9.386	23.16	5.338	4.529	53.798	-3.987	3.425	5.956	-6.448	5.985	-25.324	-13.528
165	165	0.78392	-8.274	0.777	-2.94	-9.339	23.447	5.594	4.726	52.564	-5.053	3.805	5.822	-5.887	6.188	-23.874	-13.807
166	166	0.7887	-8.247	0.81	-2.873	-9.293	23.728	5.844	4.843	51.292	-6.098	4.463	5.632	-5.304	6.62	-22.391	-14.028
167	167	0.79348	-8.214	0.844	-2.83	-9.212	24.005	6.093	4.9	49.993	-7.058	5.062	5.415	-4.82	6.987	-20.925	-14.247
168	168	0.79826	-8.197	0.883	-2.788	-9.131	24.261	6.35	4.907	48.617	-7.936	5.622	5.222	-4.495	7.294	-19.386	-14.513
169	169	0.80304	-8.194	0.924	-2.746	-9.069	24.514	6.572	4.847	47.263	-8.694	6.376	5.141	-4.25	7.748	-17.708	-14.772
170	170	0.80782	-8.199	0.966	-2.711	-9.007	24.769	6.73	4.7	45.956	-9.3	7.213	5.151	-4.043	8.259	-15.962	-14.967
171	171	0.8126	-8.224	1.007	-2.675	-8.953	25.014	6.845	4.485	44.639	-9.754	8.063	5.196	-3.934	8.769	-14.173	-15.129
172	172	0.81738	-8.276	1.05	-2.645	-8.924	25.236	6.963	4.247	43.232	-10.051	8.867	5.2	-3.945	9.246	-12.372	-15.255
173	173	0.82216	-8.359	1.092	-2.598	-8.951	25.433	7.023	3.976	41.773	-10.157	9.581	5.18	-4.044	9.651	-10.59	-15.323
174	174	0.82694	-8.459	1.133	-2.567	-8.978	25.617	7.049	3.643	40.284	-10.124	10.289	5.135	-4.197	10.052	-8.824	-15.337
175	175	0.83172	-8.564	1.172	-2.557	-8.985	25.786	7.055	3.261	38.77	-9.985	10.916	5.062	-4.328	10.385	-7.111	-15.242
176	176	0.8365	-8.675	1.208	-2.567	-8.99	25.938	7.055	2.863	37.226	-9.745	11.381	4.954	-4.42	10.582	-5.486	-15.02
177	177	0.84128	-8.79	1.238	-2.599	-8.987	26.068	7.018	2.429	35.654	-9.378	11.761	4.794	-4.519	10.715	-3.938	-14.722
178	178	0.84606	-8.9	1.259	-2.642	-8.965	26.167	6.926	1.935	34.054	-8.89	12.167	4.571	-4.623	10.876	-2.454	-14.358
179	179	0.85084	-9.002	1.27	-2.694	-8.924	26.226	6.802	1.403	32.406	-8.318	12.588	4.262	-4.676	11.054	-1.062	-13.889
180	180	0.85562	-9.09	1.27	-2.757	-8.864	26.247	6.643	0.86	30.734	-7.668	12.926	3.879	-4.679	11.172	0.208	-13.327
181	181	0.8604	-9.175	1.264	-2.826	-8.783	26.247	6.465	0.308	29.105	-6.982	13.183	3.477	-4.673	11.216	1.373	-12.747
182	182	0.86518	-9.256	1.248	-2.911	-8.678	26.218	6.268	-0.277	27.489	-6.292	13.421	3.058	-4.625	11.222	2.47	-12.149
183	183	0.86996	-9.343	1.234	-2.996	-8.594	26.165	6.049	-0.835	25.858	-5.572	13.599	2.716	-4.564	11.164	3.609	-11.548
184	184	0.87474	-9.437	1.222	-3.066	-8.533	26.085	5.77	-1.364	24.163	-4.837	13.639	2.33	-4.459	10.994	4.705	-10.949
185	185	0.87952	-9.538	1.224	-3.143	-8.456	25.999	5.521	-1.892	22.445	-4.13	13.684	1.921	-4.337	10.822	5.778	-10.352
186	186	0.8843	-9.637	1.244	-3.223	-8.36	25.95	5.23	-2.432	20.806	-3.401	13.717	1.565	-4.185	10.624	6.835	-9.76
187	187	0.88908	-9.742	1.279	-3.308	-8.273	25.913	5.001	-2.917	19.204	-2.726	13.954	1.327	-4.135	10.622	8.026	-9.297
188	188	0.89386	-9.852	1.318	-3.389	-8.226	25.865	4.857	-3.249	17.634	-2.126	14.103	1.145	-4.143	10.601	9.226	-8.908
189	189	0.89864	-9.963	1.363	-3.457	-8.207	25.809	4.796	-3.469	16.128	-1.631	14.077	1.013	-4.177	10.458	10.389	-8.569
190	190	0.90342	-10.081	1.416	-3.533	-8.195	25.765	4.884	-3.601	14.715	-1.348	14.016	0.899	-4.195	10.317	11.499	-8.302
191	191	0.9082	-10.209	1.48	-3.578	-8.204	25.742	4.992	-3.716	13.417	-1.229	14.038	0.894	-4.207	10.257	12.658	-8.153
192	192	0.91298	-10.332	1.548	-3.614	-8.222	25.697	5.162	-3.781	12.139	-1.267	14.138	0.938	-4.246	10.295	13.868	-8.121
193	193	0.91776	-10.444	1.609	-3.63	-8.265	25.62	5.393	-3.763	10.905	-1.445	14.226	0.997	-4.299	10.366	15.046	-8.164
194	194	0.92254	-10.542	1.674	-3.626	-8.302	25.534	5.691	-3.714	9.755	-1.817	14.331	1.031	-4.298	10.484	16.131	-8.258
195	195	0.92732	-10.628	1.743	-3.591	-8.327	25.456	6.02	-3.667	8.747	-2.337	14.506	1.096	-4.288	10.678	17.15	-8.429
196	196	0.9321	-10.697	1.815	-3.541	-8.344	25.388	6.367	-3.595	7.877	-2.994	14.643	1.259	-4.248	10.856	18.154	-8.666
197	197	0.93688	-10.748	1.885	-3.494	-8.35	25.313	6.782	-3.484	7.114	-3.783	14.746	1.456	-4.181	11.03	19.089	-8.938
198	198	0.94166	-10.78	1.948	-3.453	-8.328	25.237	7.192	-3.374	6.473	-4.633	14.822	1.576	-4.059	11.201	19.832	-9.222
199	199	0.94644	-10.788	2.004	-3.415	-8.25	25.179	7.492	-3.319	5.988	-5.458	14.895	1.56	-3.836	11.373	20.305	-9.493
200	200	0.95122	-10.778	2.048	-3.373	-8.142	25.127	7.693	-3.301	5.649	-6.261	14.928	1.41	-3.465	11.512	20.488	-9.684
201	201	0.956	-10.757	2.081	-3.323	-8.03	25.072	7.819	-3.29	5.451	-7.036	14.891	1.128	-2.95	11.604	20.368	-9.769
