# Supplementary material for: Gait phenotypes in paediatric hereditary spastic paraplegia revealed by dynamic time warping analysis and random forests
Source: PLoS One. 2018 Mar 8;13(3):e0192345. doi: 10.1371/journal.pone.0192345 (PMC5843164; doi:10.1371/journal.pone.0192345)
Supplement: S2 Data — (ZIP) [file pone.0192345.s009.zip › Healthy/Left.SR.HEALTHY22.3.csv]

	Epoch	Time	Pelvic.obliquity	Pelvic.tilt	Pelvic rotation	Hip.abd.add	Hip.flexion	Hip.rotation	Knee.abd.add	Knee.flexion	Knee.rotation	Ankle.abd.add	Ankle.flexion	Ankle.rotation	Forefoot.abd.add	Forefoot.flexion	Forefoot.rotation
1	1	0	-8.425	1.208	-1.817	-9.463	24.562	11.286	-3.21	8.781	1.835	11.161	0.894	-6.799	4.656	14.982	0.858
2	2	0.00502	-8.3	1.181	-1.747	-9.24	24.352	11.696	-3.175	8.596	1.159	11.505	0.015	-6.128	5.009	14.083	1.333
3	3	0.01004	-8.149	1.121	-1.688	-8.952	24.174	11.915	-3.201	8.692	0.489	11.806	-0.973	-5.274	5.284	12.855	1.78
4	4	0.01506	-7.997	1.024	-1.651	-8.615	24.036	12.004	-3.285	9.103	-0.12	12.052	-2.058	-4.305	5.467	11.285	2.23
5	5	0.02008	-7.85	0.9	-1.635	-8.239	23.964	11.968	-3.415	9.896	-0.573	12.212	-3.233	-3.186	5.528	9.298	2.806
6	6	0.0251	-7.707	0.757	-1.638	-7.826	23.975	11.866	-3.586	11.097	-0.854	12.243	-4.445	-1.985	5.421	6.941	3.525
7	7	0.03012	-7.554	0.6	-1.666	-7.351	24.098	11.721	-3.81	12.678	-0.928	12.133	-5.438	-0.867	5.145	4.544	4.308
8	8	0.03514	-7.375	0.433	-1.733	-6.81	24.304	11.641	-4.061	14.43	-0.859	11.946	-5.936	-0.017	4.793	2.587	5.063
9	9	0.04016	-7.148	0.251	-1.836	-6.183	24.523	11.662	-4.343	16.154	-0.637	11.76	-5.801	0.435	4.449	1.359	5.752
10	10	0.04518	-6.868	0.063	-1.982	-5.483	24.683	11.827	-4.641	17.696	-0.27	11.717	-5.202	0.424	4.244	0.758	6.339
11	11	0.0502	-6.548	-0.128	-2.158	-4.729	24.724	12.158	-4.927	19.016	0.201	11.772	-4.532	0.006	4.123	0.374	6.817
12	12	0.05522	-6.216	-0.313	-2.357	-3.962	24.631	12.685	-5.167	20.147	0.741	11.876	-4.057	-0.764	4.019	-0.113	7.186
13	13	0.06024	-5.908	-0.498	-2.566	-3.237	24.429	13.402	-5.315	21.17	1.368	11.967	-3.848	-1.861	3.876	-0.826	7.454
14	14	0.06526	-5.656	-0.681	-2.774	-2.604	24.135	14.385	-5.312	22.096	2.016	12.044	-3.738	-3.241	3.718	-1.602	7.673
15	15	0.07028	-5.474	-0.854	-2.969	-2.079	23.759	15.553	-5.209	22.885	2.678	12.134	-3.543	-4.85	3.595	-2.227	7.841
16	16	0.0753	-5.358	-1.025	-3.119	-1.679	23.283	16.871	-5.018	23.492	3.28	12.195	-3.241	-6.697	3.48	-2.626	7.877
17	17	0.08032	-5.299	-1.199	-3.205	-1.408	22.726	18.288	-4.725	23.958	3.765	12.184	-2.89	-8.684	3.345	-2.879	7.778
18	18	0.08534	-5.292	-1.377	-3.228	-1.257	22.125	19.767	-4.328	24.357	4.102	12.12	-2.534	-10.672	3.207	-3.1	7.611
19	19	0.09036	-5.337	-1.539	-3.19	-1.213	21.516	21.2	-3.873	24.724	4.313	11.99	-2.161	-12.517	3.054	-3.318	7.438
20	20	0.09538	-5.437	-1.672	-3.092	-1.273	20.925	22.473	-3.408	25.057	4.445	11.804	-1.742	-14.158	2.908	-3.507	7.267
21	21	0.1004	-5.572	-1.761	-2.91	-1.423	20.354	23.501	-2.968	25.3	4.478	11.556	-1.263	-15.514	2.781	-3.616	7.119
22	22	0.10542	-5.712	-1.808	-2.646	-1.627	19.806	24.243	-2.578	25.431	4.415	11.283	-0.73	-16.551	2.706	-3.628	7.005
23	23	0.11044	-5.826	-1.822	-2.317	-1.84	19.277	24.696	-2.257	25.439	4.203	10.997	-0.203	-17.234	2.673	-3.569	6.901
24	24	0.11546	-5.884	-1.815	-1.935	-2.02	18.762	24.865	-2.012	25.35	3.822	10.7	0.28	-17.533	2.654	-3.482	6.814
25	25	0.12048	-5.85	-1.795	-1.509	-2.117	18.283	24.686	-1.854	25.238	3.291	10.401	0.704	-17.402	2.642	-3.422	6.743
26	26	0.1255	-5.708	-1.76	-1.043	-2.134	17.835	24.214	-1.734	25.102	2.617	10.11	1.031	-16.901	2.632	-3.439	6.676
27	27	0.13052	-5.485	-1.695	-0.56	-2.079	17.437	23.515	-1.656	24.968	1.817	9.852	1.262	-16.078	2.628	-3.541	6.612
28	28	0.13554	-5.231	-1.598	-0.079	-1.994	17.099	22.628	-1.635	24.837	0.949	9.661	1.416	-15.006	2.659	-3.71	6.542
29	29	0.14056	-4.982	-1.461	0.383	-1.923	16.833	21.579	-1.653	24.712	0.086	9.518	1.559	-13.775	2.737	-3.884	6.454
30	30	0.14558	-4.739	-1.289	0.824	-1.864	16.616	20.437	-1.69	24.581	-0.706	9.342	1.724	-12.504	2.793	-4.025	6.358
31	31	0.1506	-4.493	-1.09	1.244	-1.807	16.42	19.244	-1.742	24.423	-1.398	9.099	1.925	-11.264	2.794	-4.113	6.266
32	32	0.15562	-4.244	-0.869	1.64	-1.745	16.241	18.049	-1.808	24.249	-1.961	8.835	2.156	-10.124	2.768	-4.159	6.175
33	33	0.16064	-4.012	-0.635	1.988	-1.688	16.082	16.901	-1.878	24.075	-2.365	8.578	2.388	-9.131	2.738	-4.199	6.089
34	34	0.16566	-3.822	-0.384	2.287	-1.656	15.95	15.835	-1.938	23.922	-2.581	8.36	2.62	-8.323	2.738	-4.256	6.02
35	35	0.17068	-3.673	-0.135	2.545	-1.632	15.834	14.805	-2.033	23.824	-2.54	8.178	2.875	-7.749	2.756	-4.322	5.965
36	36	0.1757	-3.569	0.108	2.775	-1.624	15.727	13.829	-2.153	23.795	-2.233	7.995	3.184	-7.445	2.764	-4.381	5.924
37	37	0.18072	-3.51	0.347	2.981	-1.642	15.634	12.919	-2.279	23.831	-1.693	7.81	3.546	-7.403	2.769	-4.429	5.886
38	38	0.18574	-3.496	0.586	3.167	-1.7	15.549	12.081	-2.394	23.898	-0.948	7.623	3.94	-7.611	2.783	-4.467	5.839
39	39	0.19076	-3.519	0.821	3.338	-1.792	15.441	11.321	-2.496	23.949	-0.037	7.408	4.33	-8.029	2.775	-4.508	5.795
40	40	0.19578	-3.574	1.034	3.49	-1.904	15.287	10.661	-2.593	23.974	0.976	7.147	4.722	-8.611	2.73	-4.538	5.763
41	41	0.2008	-3.655	1.218	3.628	-2.03	15.082	10.09	-2.684	23.975	2.031	6.914	5.118	-9.306	2.715	-4.559	5.728
42	42	0.20582	-3.755	1.374	3.764	-2.168	14.839	9.599	-2.779	23.973	3.063	6.817	5.538	-10.043	2.827	-4.571	5.701
43	43	0.21084	-3.874	1.5	3.902	-2.314	14.549	9.196	-2.867	23.953	3.979	6.794	5.963	-10.739	3.001	-4.578	5.688
44	44	0.21586	-4.014	1.597	4.041	-2.481	14.215	8.88	-2.925	23.904	4.739	6.78	6.354	-11.355	3.173	-4.602	5.675
45	45	0.22088	-4.168	1.66	4.176	-2.659	13.834	8.637	-2.958	23.824	5.327	6.737	6.707	-11.863	3.303	-4.632	5.662
46	46	0.2259	-4.333	1.697	4.309	-2.856	13.413	8.488	-2.935	23.695	5.666	6.719	7.005	-12.209	3.443	-4.677	5.641
47	47	0.23092	-4.5	1.715	4.442	-3.066	12.959	8.396	-2.866	23.529	5.757	6.745	7.261	-12.362	3.608	-4.737	5.612
48	48	0.23594	-4.667	1.723	4.573	-3.277	12.501	8.331	-2.773	23.362	5.646	6.762	7.503	-12.33	3.748	-4.796	5.591
49	49	0.24096	-4.827	1.715	4.705	-3.479	12.028	8.305	-2.665	23.183	5.321	6.807	7.733	-12.128	3.891	-4.848	5.572
50	50	0.24598	-4.974	1.688	4.837	-3.66	11.54	8.292	-2.566	22.992	4.84	6.906	7.949	-11.795	4.056	-4.894	5.549
51	51	0.251	-5.095	1.651	4.967	-3.803	11.039	8.3	-2.476	22.787	4.245	7.035	8.131	-11.381	4.218	-4.954	5.523
52	52	0.25602	-5.179	1.614	5.104	-3.901	10.546	8.313	-2.392	22.594	3.605	7.135	8.293	-10.945	4.335	-5.032	5.497
53	53	0.26104	-5.231	1.578	5.25	-3.962	10.066	8.308	-2.299	22.42	2.965	7.143	8.471	-10.504	4.371	-5.098	5.472
54	54	0.26606	-5.261	1.536	5.394	-4.003	9.591	8.277	-2.202	22.265	2.401	7.114	8.68	-10.11	4.391	-5.147	5.451
55	55	0.27108	-5.266	1.487	5.526	-4.007	9.114	8.225	-2.129	22.127	1.935	7.086	8.925	-9.792	4.418	-5.175	5.433
56	56	0.2761	-5.25	1.434	5.646	-3.978	8.642	8.155	-2.085	22.014	1.594	7.079	9.199	-9.583	4.472	-5.197	5.41
57	57	0.28112	-5.219	1.372	5.767	-3.923	8.174	8.068	-2.064	21.935	1.395	7.059	9.492	-9.496	4.519	-5.225	5.397
58	58	0.28614	-5.183	1.305	5.898	-3.864	7.718	7.958	-2.049	21.898	1.351	6.984	9.794	-9.538	4.526	-5.27	5.392
59	59	0.29116	-5.147	1.242	6.042	-3.802	7.283	7.8	-2.052	21.897	1.468	6.882	10.116	-9.708	4.525	-5.317	5.385
60	60	0.29618	-5.103	1.188	6.191	-3.729	6.859	7.605	-2.076	21.912	1.715	6.758	10.488	-9.972	4.522	-5.333	5.386
61	61	0.3012	-5.039	1.138	6.345	-3.633	6.434	7.406	-2.101	21.929	2.066	6.582	10.89	-10.332	4.498	-5.332	5.396
62	62	0.30622	-4.95	1.093	6.513	-3.516	6.025	7.152	-2.131	21.975	2.532	6.387	11.31	-10.758	4.478	-5.341	5.411
63	63	0.31124	-4.849	1.065	6.693	-3.392	5.649	6.852	-2.17	22.048	3.053	6.241	11.724	-11.198	4.511	-5.38	5.429
64	64	0.31626	-4.753	1.059	6.877	-3.278	5.294	6.573	-2.2	22.126	3.55	6.11	12.143	-11.629	4.56	-5.42	5.45
65	65	0.32128	-4.661	1.068	7.061	-3.164	4.943	6.325	-2.235	22.185	3.979	5.998	12.556	-12.024	4.615	-5.458	5.47
66	66	0.3263	-4.565	1.084	7.249	-3.04	4.596	6.099	-2.274	22.234	4.343	5.909	12.953	-12.376	4.679	-5.504	5.491
67	67	0.33132	-4.453	1.113	7.443	-2.901	4.258	5.891	-2.3	22.265	4.629	5.801	13.337	-12.662	4.718	-5.547	5.523
68	68	0.33634	-4.325	1.165	7.637	-2.75	3.937	5.696	-2.315	22.275	4.834	5.669	13.702	-12.875	4.722	-5.591	5.554
69	69	0.34136	-4.194	1.237	7.827	-2.595	3.622	5.539	-2.32	22.254	4.922	5.541	14.037	-13.004	4.706	-5.643	5.583
70	70	0.34638	-4.071	1.328	8.013	-2.455	3.308	5.438	-2.297	22.201	4.886	5.442	14.347	-13.05	4.702	-5.703	5.616
71	71	0.3514	-3.956	1.433	8.188	-2.33	3.007	5.377	-2.25	22.145	4.788	5.355	14.649	-13.052	4.706	-5.767	5.65
72	72	0.35642	-3.84	1.548	8.35	-2.207	2.72	5.34	-2.196	22.092	4.651	5.287	14.95	-13.018	4.721	-5.833	5.689
73	73	0.36144	-3.722	1.67	8.496	-2.083	2.441	5.325	-2.137	22.034	4.487	5.236	15.233	-12.964	4.743	-5.912	5.726
74	74	0.36646	-3.611	1.796	8.624	-1.974	2.157	5.321	-2.06	21.951	4.341	5.126	15.488	-12.916	4.715	-6	5.757
75	75	0.37148	-3.506	1.93	8.73	-1.869	1.871	5.319	-1.996	21.848	4.244	4.992	15.728	-12.897	4.667	-6.094	5.789
76	76	0.3765	-3.407	2.068	8.812	-1.762	1.585	5.321	-1.957	21.744	4.201	4.885	15.957	-12.914	4.642	-6.205	5.824
77	77	0.38152	-3.313	2.201	8.87	-1.664	1.296	5.32	-1.918	21.651	4.207	4.779	16.197	-12.939	4.625	-6.319	5.867
78	78	0.38654	-3.224	2.325	8.902	-1.575	1.006	5.306	-1.883	21.57	4.257	4.675	16.452	-12.961	4.624	-6.428	5.915
79	79	0.39156	-3.144	2.442	8.903	-1.507	0.71	5.28	-1.83	21.494	4.378	4.542	16.71	-13.007	4.618	-6.544	5.961
80	80	0.39658	-3.078	2.549	8.881	-1.461	0.404	5.245	-1.772	21.434	4.556	4.413	16.954	-13.081	4.621	-6.693	5.995
81	81	0.4016	-3.019	2.636	8.837	-1.418	0.082	5.207	-1.738	21.395	4.757	4.328	17.168	-13.161	4.642	-6.887	6.026
82	82	0.40662	-2.95	2.693	8.768	-1.359	-0.259	5.158	-1.719	21.374	4.981	4.266	17.362	-13.23	4.674	-7.113	6.061
83	83	0.41164	-2.872	2.726	8.67	-1.282	-0.613	5.116	-1.714	21.361	5.18	4.25	17.54	-13.268	4.733	-7.354	6.086
84	84	0.41666	-2.79	2.738	8.544	-1.201	-0.986	5.091	-1.708	21.356	5.338	4.253	17.724	-13.26	4.801	-7.592	6.104
85	85	0.42168	-2.711	2.727	8.393	-1.121	-1.386	5.075	-1.713	21.354	5.467	4.305	17.906	-13.213	4.898	-7.839	6.122
86	86	0.4267	-2.628	2.689	8.215	-1.048	-1.816	5.065	-1.71	21.356	5.561	4.404	18.065	-13.123	5.02	-8.116	6.125
87	87	0.43172	-2.541	2.621	8.012	-0.984	-2.266	5.029	-1.693	21.391	5.674	4.509	18.221	-13.015	5.149	-8.421	6.108
88	88	0.43674	-2.459	2.527	7.784	-0.925	-2.713	4.964	-1.69	21.478	5.822	4.629	18.392	-12.896	5.29	-8.736	6.082
89	89	0.44176	-2.384	2.413	7.529	-0.877	-3.154	4.88	-1.701	21.614	5.995	4.737	18.595	-12.765	5.419	-9.037	6.05
90	90	0.44678	-2.316	2.283	7.252	-0.831	-3.588	4.779	-1.748	21.785	6.186	4.859	18.811	-12.631	5.545	-9.335	6.012
91	91	0.4518	-2.261	2.14	6.963	-0.79	-4.011	4.613	-1.846	22.013	6.435	4.983	19.038	-12.474	5.654	-9.651	5.989
92	92	0.45682	-2.225	1.983	6.664	-0.772	-4.429	4.408	-1.96	22.292	6.72	5.088	19.227	-12.288	5.726	-10.033	5.988
93	93	0.46184	-2.205	1.821	6.351	-0.783	-4.835	4.188	-2.07	22.612	7.028	5.182	19.342	-12.093	5.765	-10.509	5.986
94	94	0.46686	-2.198	1.652	6.027	-0.826	-5.226	3.936	-2.171	22.976	7.405	5.221	19.405	-11.919	5.753	-11.057	5.983
95	95	0.47188	-2.208	1.48	5.701	-0.886	-5.61	3.667	-2.295	23.363	7.801	5.216	19.403	-11.759	5.672	-11.674	5.973
96	96	0.4769	-2.246	1.305	5.372	-0.974	-5.984	3.38	-2.44	23.781	8.223	5.142	19.315	-11.608	5.494	-12.384	5.967
97	97	0.48192	-2.303	1.129	5.038	-1.089	-6.347	3.073	-2.595	24.233	8.688	5.04	19.163	-11.466	5.277	-13.177	5.972
98	98	0.48694	-2.358	0.951	4.707	-1.203	-6.699	2.77	-2.762	24.707	9.119	4.951	18.979	-11.303	5.053	-14.01	5.977
99	99	0.49196	-2.408	0.779	4.39	-1.311	-7.036	2.507	-2.921	25.204	9.498	4.844	18.805	-11.143	4.811	-14.846	5.979
100	100	0.49698	-2.455	0.628	4.092	-1.41	-7.347	2.28	-3.076	25.729	9.839	4.744	18.592	-10.995	4.566	-15.74	5.986
101	101	0.502	-2.512	0.509	3.802	-1.52	-7.622	2.083	-3.233	26.268	10.132	4.65	18.312	-10.831	4.3	-16.71	6.001
102	102	0.50702	-2.591	0.421	3.52	-1.661	-7.869	1.935	-3.364	26.814	10.366	4.564	17.982	-10.664	4.027	-17.734	6.012
103	103	0.51204	-2.692	0.364	3.246	-1.836	-8.079	1.799	-3.484	27.39	10.596	4.482	17.62	-10.518	3.754	-18.812	6.012
104	104	0.51706	-2.81	0.341	2.988	-2.02	-8.238	1.689	-3.611	28.009	10.801	4.396	17.211	-10.387	3.456	-19.962	6.017
105	105	0.52208	-2.941	0.356	2.757	-2.206	-8.34	1.598	-3.743	28.652	10.956	4.329	16.714	-10.243	3.146	-21.2	6.034
106	106	0.5271	-3.104	0.419	2.563	-2.417	-8.359	1.509	-3.877	29.337	11.083	4.331	16.116	-10.094	2.867	-22.546	6.061
107	107	0.53212	-3.317	0.53	2.409	-2.673	-8.29	1.417	-4.006	30.062	11.188	4.455	15.397	-9.974	2.671	-24.017	6.071
108	108	0.53714	-3.583	0.687	2.3	-2.984	-8.135	1.314	-4.111	30.833	11.293	4.605	14.557	-9.904	2.484	-25.607	6.044
109	109	0.54216	-3.895	0.877	2.251	-3.343	-7.919	1.201	-4.163	31.644	11.383	4.662	13.639	-9.869	2.215	-27.271	5.994
110	110	0.54718	-4.251	1.088	2.265	-3.749	-7.66	1.076	-4.163	32.511	11.431	4.656	12.677	-9.844	1.887	-28.995	5.913
111	111	0.5522	-4.647	1.306	2.342	-4.212	-7.358	0.925	-4.097	33.448	11.434	4.678	11.677	-9.84	1.603	-30.782	5.768
112	112	0.55722	-5.067	1.525	2.47	-4.712	-7.017	0.763	-3.969	34.447	11.385	4.855	10.619	-9.873	1.482	-32.65	5.537
113	113	0.56224	-5.488	1.749	2.654	-5.218	-6.631	0.597	-3.778	35.491	11.263	5.144	9.454	-9.944	1.478	-34.621	5.203
114	114	0.56726	-5.892	1.979	2.888	-5.706	-6.211	0.423	-3.536	36.581	11.052	5.468	8.14	-10.021	1.504	-36.738	4.776
115	115	0.57228	-6.271	2.208	3.163	-6.189	-5.767	0.236	-3.223	37.719	10.756	5.832	6.703	-10.081	1.588	-38.985	4.256
116	116	0.5773	-6.616	2.414	3.458	-6.662	-5.318	0.04	-2.841	38.912	10.381	6.254	5.222	-10.128	1.781	-41.29	3.639
117	117	0.58232	-6.928	2.594	3.749	-7.143	-4.851	-0.177	-2.388	40.16	9.942	6.656	3.741	-10.113	2.038	-43.599	2.953
118	118	0.58734	-7.195	2.758	4.018	-7.607	-4.351	-0.417	-1.909	41.451	9.417	7.075	2.202	-9.975	2.381	-45.957	2.235
119	119	0.59236	-7.406	2.915	4.258	-8.021	-3.804	-0.679	-1.46	42.752	8.785	7.602	0.575	-9.698	2.877	-48.362	1.493
120	120	0.59738	-7.563	3.051	4.458	-8.392	-3.218	-0.991	-1.07	44.056	8.082	8.248	-1.103	-9.319	3.557	-50.757	0.708
121	121	0.6024	-7.684	3.143	4.598	-8.749	-2.613	-1.393	-0.764	45.361	7.354	8.9	-2.82	-8.859	4.337	-53.122	-0.136
122	122	0.60742	-7.793	3.185	4.659	-9.103	-2.001	-1.853	-0.557	46.658	6.59	9.431	-4.619	-8.306	5.087	-55.5	-1.005
123	123	0.61244	-7.886	3.187	4.643	-9.44	-1.376	-2.375	-0.466	47.938	5.784	9.743	-6.528	-7.625	5.717	-57.928	-1.858
124	124	0.61746	-7.961	3.166	4.563	-9.784	-0.726	-2.972	-0.47	49.206	4.984	9.839	-8.525	-6.814	6.258	-60.406	-2.642
125	125	0.62248	-8.022	3.123	4.423	-10.136	-0.041	-3.651	-0.592	50.456	4.203	9.824	-10.622	-5.863	6.813	-62.939	-3.323
126	126	0.6275	-8.096	3.064	4.225	-10.497	0.676	-4.406	-0.882	51.672	3.44	9.747	-12.861	-4.761	7.402	-65.562	-3.859
127	127	0.63252	-8.189	2.997	3.972	-10.871	1.43	-5.221	-1.324	52.855	2.716	9.462	-15.174	-3.558	7.889	-68.226	-4.247
128	128	0.63754	-8.299	2.935	3.674	-11.254	2.22	-6.056	-1.878	53.998	2.062	8.994	-17.468	-2.376	8.279	-70.831	-4.536
129	129	0.64256	-8.415	2.889	3.344	-11.633	3.063	-6.891	-2.518	55.137	1.51	8.414	-19.583	-1.316	8.609	-73.24	-4.772
130	130	0.64758	-8.538	2.865	2.995	-12.016	3.955	-7.682	-3.18	56.297	1.068	7.771	-21.306	-0.405	8.883	-75.269	-4.959
131	131	0.6526	-8.66	2.858	2.639	-12.385	4.887	-8.43	-3.862	57.509	0.772	7.109	-22.412	0.352	9.067	-76.731	-5.079
132	132	0.65762	-8.787	2.848	2.285	-12.743	5.83	-9.087	-4.52	58.765	0.612	6.566	-22.765	0.968	9.227	-77.478	-5.134
133	133	0.66264	-8.918	2.819	1.942	-13.09	6.77	-9.652	-5.131	60.039	0.616	6.226	-22.38	1.412	9.411	-77.488	-5.157
134	134	0.66766	-9.053	2.77	1.632	-13.434	7.695	-10.123	-5.659	61.298	0.785	6.055	-21.364	1.686	9.587	-76.841	-5.155
135	135	0.67268	-9.187	2.71	1.368	-13.752	8.596	-10.493	-6.102	62.487	1.116	6.016	-19.936	1.759	9.725	-75.717	-5.143
136	136	0.6777	-9.304	2.656	1.151	-14.033	9.489	-10.727	-6.402	63.595	1.606	6.08	-18.337	1.542	9.85	-74.335	-5.19
137	137	0.68272	-9.393	2.62	0.97	-14.264	10.383	-10.782	-6.507	64.624	2.246	6.174	-16.742	0.956	9.945	-72.869	-5.356
138	138	0.68774	-9.448	2.604	0.827	-14.438	11.261	-10.67	-6.431	65.57	3.003	6.303	-15.238	0.047	10.044	-71.414	-5.631
139	139	0.69276	-9.472	2.594	0.723	-14.566	12.095	-10.449	-6.211	66.431	3.863	6.529	-13.875	-1.124	10.237	-70.025	-5.996
140	140	0.69778	-9.452	2.58	0.66	-14.63	12.859	-10.109	-5.834	67.182	4.748	6.811	-12.655	-2.445	10.498	-68.697	-6.409
141	141	0.7028	-9.371	2.559	0.626	-14.613	13.575	-9.68	-5.331	67.837	5.652	7.096	-11.546	-3.87	10.78	-67.401	-6.85
142	142	0.70782	-9.238	2.527	0.617	-14.532	14.239	-9.165	-4.71	68.387	6.525	7.387	-10.478	-5.34	11.091	-66.058	-7.323
143	143	0.71284	-9.069	2.49	0.619	-14.396	14.881	-8.638	-4.055	68.842	7.374	7.613	-9.433	-6.833	11.363	-64.653	-7.833
144	144	0.71786	-8.884	2.456	0.631	-14.23	15.502	-8.083	-3.359	69.198	8.14	7.709	-8.397	-8.244	11.539	-63.194	-8.333
145	145	0.72288	-8.687	2.428	0.641	-14.034	16.112	-7.481	-2.619	69.443	8.8	7.701	-7.376	-9.558	11.64	-61.672	-8.824
146	146	0.7279	-8.484	2.402	0.646	-13.826	16.714	-6.842	-1.837	69.588	9.32	7.666	-6.384	-10.751	11.75	-60.096	-9.335
147	147	0.73292	-8.266	2.37	0.631	-13.591	17.307	-6.201	-1.06	69.626	9.664	7.615	-5.426	-11.775	11.871	-58.457	-9.864
148	148	0.73794	-8.036	2.338	0.59	-13.327	17.91	-5.61	-0.361	69.573	9.823	7.585	-4.536	-12.581	12.023	-56.795	-10.385
149	149	0.74296	-7.799	2.303	0.534	-13.041	18.508	-5.046	0.293	69.422	9.751	7.518	-3.729	-13.107	12.14	-55.139	-10.865
150	150	0.74798	-7.566	2.269	0.47	-12.745	19.109	-4.5	0.912	69.168	9.461	7.365	-3.056	-13.365	12.158	-53.545	-11.284
151	151	0.753	-7.347	2.233	0.399	-12.456	19.711	-3.983	1.491	68.825	8.993	7.192	-2.47	-13.393	12.145	-51.962	-11.659
152	152	0.75802	-7.146	2.199	0.312	-12.172	20.316	-3.482	2.016	68.392	8.318	7.043	-1.966	-13.183	12.124	-50.38	-12.004
153	153	0.76304	-6.97	2.172	0.21	-11.9	20.925	-3.003	2.48	67.891	7.464	6.862	-1.551	-12.779	12.043	-48.839	-12.334
154	154	0.76806	-6.803	2.151	0.102	-11.625	21.523	-2.504	2.94	67.301	6.413	6.693	-1.257	-12.181	11.942	-47.353	-12.638
155	155	0.77308	-6.661	2.134	-0.005	-11.376	22.114	-1.985	3.389	66.624	5.238	6.634	-1.078	-11.446	11.913	-45.892	-12.914
156	156	0.7781	-6.543	2.12	-0.115	-11.141	22.697	-1.504	3.771	65.866	3.972	6.581	-0.929	-10.609	11.857	-44.398	-13.184
157	157	0.78312	-6.455	2.11	-0.226	-10.921	23.272	-1.038	4.089	65.036	2.666	6.463	-0.764	-9.788	11.693	-42.843	-13.5
158	158	0.78814	-6.393	2.104	-0.325	-10.721	23.836	-0.58	4.381	64.146	1.357	6.213	-0.582	-8.987	11.371	-41.261	-13.82
159	159	0.79316	-6.345	2.097	-0.408	-10.532	24.38	-0.099	4.668	63.198	0.057	5.992	-0.441	-8.201	11.042	-39.686	-14.11
160	160	0.79818	-6.322	2.09	-0.478	-10.371	24.906	0.385	4.93	62.205	-1.183	5.855	-0.345	-7.509	10.767	-38.11	-14.417
161	161	0.8032	-6.309	2.081	-0.551	-10.212	25.404	0.91	5.204	61.141	-2.364	5.645	-0.219	-6.963	10.394	-36.483	-14.774
162	162	0.80822	-6.308	2.078	-0.608	-10.063	25.882	1.427	5.43	60.014	-3.461	5.441	-0.072	-6.54	9.98	-34.798	-15.148
163	163	0.81324	-6.317	2.071	-0.649	-9.93	26.325	1.941	5.628	58.838	-4.447	5.362	0.049	-6.222	9.658	-33.096	-15.495
164	164	0.81826	-6.342	2.063	-0.667	-9.824	26.739	2.45	5.809	57.619	-5.307	5.312	0.125	-6.01	9.352	-31.422	-15.796
165	165	0.82328	-6.371	2.047	-0.67	-9.72	27.114	2.944	5.942	56.349	-6	5.29	0.234	-5.96	9.036	-29.69	-16.07
166	166	0.8283	-6.402	2.022	-0.653	-9.621	27.454	3.372	5.998	55.047	-6.503	5.26	0.405	-6.065	8.681	-27.894	-16.312
167	167	0.83332	-6.419	1.99	-0.636	-9.51	27.756	3.796	6.026	53.714	-6.866	5.333	0.577	-6.264	8.408	-26.07	-16.49
168	168	0.83834	-6.431	1.955	-0.616	-9.384	28.019	4.202	5.996	52.321	-7.135	5.552	0.734	-6.485	8.253	-24.203	-16.577
169	169	0.84336	-6.444	1.929	-0.584	-9.261	28.256	4.567	5.887	50.866	-7.283	5.853	0.937	-6.764	8.136	-22.242	-16.597
170	170	0.84838	-6.465	1.909	-0.533	-9.159	28.474	4.833	5.698	49.357	-7.29	6.044	1.153	-7.102	7.915	-20.263	-16.572
171	171	0.8534	-6.496	1.897	-0.468	-9.066	28.67	5.025	5.421	47.807	-7.174	6.193	1.312	-7.392	7.651	-18.347	-16.394
172	172	0.85842	-6.521	1.89	-0.408	-8.959	28.84	5.166	5.055	46.203	-6.987	6.511	1.443	-7.584	7.531	-16.402	-16.067
173	173	0.86344	-6.549	1.885	-0.336	-8.865	28.976	5.235	4.629	44.545	-6.714	6.842	1.588	-7.752	7.423	-14.422	-15.669
174	174	0.86846	-6.566	1.882	-0.251	-8.766	29.084	5.171	4.106	42.828	-6.307	6.995	1.725	-7.922	7.147	-12.465	-15.207
175	175	0.87348	-6.594	1.879	-0.153	-8.687	29.158	5.009	3.503	41.041	-5.779	7.235	1.674	-8.073	6.967	-10.64	-14.675
176	176	0.8785	-6.625	1.883	-0.051	-8.617	29.204	4.76	2.837	39.189	-5.182	7.546	1.447	-8.114	6.868	-8.956	-14.039
177	177	0.88352	-6.669	1.898	0.063	-8.576	29.221	4.468	2.152	37.279	-4.573	7.888	1.141	-8.049	6.798	-7.34	-13.335
178	178	0.88854	-6.715	1.93	0.193	-8.537	29.222	4.109	1.43	35.317	-3.927	8.244	0.837	-7.945	6.731	-5.707	-12.611
179	179	0.89356	-6.764	1.972	0.323	-8.505	29.205	3.685	0.681	33.307	-3.19	8.594	0.606	-7.815	6.649	-4.003	-11.841
180	180	0.89858	-6.825	2.025	0.466	-8.49	29.155	3.249	-0.048	31.239	-2.439	8.857	0.363	-7.596	6.491	-2.334	-10.993
181	181	0.9036	-6.895	2.089	0.609	-8.48	29.081	2.838	-0.763	29.13	-1.672	9.087	0.136	-7.326	6.29	-0.674	-10.074
182	182	0.90862	-6.972	2.165	0.768	-8.5	28.984	2.398	-1.428	27.007	-0.843	9.354	-0.07	-7.122	6.146	0.99	-9.204
183	183	0.91364	-7.051	2.247	0.937	-8.535	28.87	1.948	-2.043	24.894	0.028	9.608	-0.244	-6.99	6.01	2.648	-8.388
184	184	0.91866	-7.127	2.339	1.11	-8.568	28.737	1.553	-2.585	22.784	0.881	9.776	-0.439	-6.874	5.818	4.233	-7.57
185	185	0.92368	-7.216	2.44	1.29	-8.628	28.585	1.281	-3.023	20.703	1.638	10.039	-0.638	-6.761	5.75	5.769	-6.754
186	186	0.9287	-7.289	2.534	1.447	-8.667	28.418	1.125	-3.372	18.677	2.302	10.205	-0.735	-6.662	5.629	7.332	-5.95
187	187	0.93372	-7.369	2.613	1.61	-8.723	28.225	1.084	-3.628	16.722	2.864	10.22	-0.648	-6.653	5.413	9.001	-5.219
188	188	0.93874	-7.439	2.687	1.772	-8.765	28.022	1.165	-3.818	14.843	3.327	10.18	-0.485	-6.776	5.19	10.688	-4.592
189	189	0.94376	-7.525	2.767	1.952	-8.851	27.819	1.385	-3.913	13.071	3.645	10.06	-0.388	-6.954	4.943	12.219	-4.031
190	190	0.94878	-7.616	2.839	2.141	-8.964	27.611	1.732	-3.921	11.437	3.793	9.909	-0.34	-7.182	4.729	13.595	-3.57
191	191	0.9538	-7.693	2.889	2.326	-9.072	27.388	2.17	-3.883	9.957	3.762	9.878	-0.246	-7.479	4.686	14.911	-3.261
192	192	0.95882	-7.76	2.913	2.523	-9.194	27.126	2.728	-3.782	8.611	3.458	9.886	-0.057	-7.76	4.747	16.208	-3.063
193	193	0.96384	-7.822	2.925	2.715	-9.3	26.868	3.364	-3.673	7.441	2.923	9.88	0.15	-7.996	4.83	17.384	-2.974
194	194	0.96886	-7.886	2.918	2.914	-9.405	26.6	4.025	-3.567	6.451	2.214	9.864	0.332	-8.18	4.926	18.382	-2.981
195	195	0.97388	-7.929	2.889	3.085	-9.476	26.328	4.686	-3.447	5.625	1.329	9.929	0.461	-8.274	5.132	19.194	-3.094
196	196	0.9789	-7.941	2.83	3.237	-9.487	26.043	5.288	-3.358	4.971	0.328	10.077	0.488	-8.298	5.417	19.769	-3.327
197	197	0.98392	-7.934	2.733	3.369	-9.446	25.744	5.792	-3.3	4.491	-0.72	10.373	0.431	-8.265	5.843	20.13	-3.665
198	198	0.98894	-7.922	2.606	3.493	-9.386	25.442	6.194	-3.245	4.195	-1.798	10.73	0.281	-8.111	6.329	20.246	-4.03
199	199	0.99396	-7.9	2.441	3.617	-9.302	25.118	6.432	-3.196	4.061	-2.896	11.108	0.134	-7.78	6.842	20.214	-4.398
200	200	0.99898	-7.851	2.253	3.719	-9.161	24.813	6.489	-3.176	4.147	-3.937	11.489	-0.011	-7.232	7.345	19.984	-4.686
201	201	1.004	-7.789	2.043	3.797	-8.976	24.522	6.434	-3.165	4.439	-4.931	11.779	-0.081	-6.536	7.76	19.629	-4.903
