# Supplementary material for: Gait phenotypes in paediatric hereditary spastic paraplegia revealed by dynamic time warping analysis and random forests
Source: PLoS One. 2018 Mar 8;13(3):e0192345. doi: 10.1371/journal.pone.0192345 (PMC5843164; doi:10.1371/journal.pone.0192345)
Supplement: S2 Data — (ZIP) [file pone.0192345.s009.zip › Healthy/Left.SR.HEALTHY22.4.csv]

	Epoch	Time	Pelvic.obliquity	Pelvic.tilt	Pelvic rotation	Hip.abd.add	Hip.flexion	Hip.rotation	Knee.abd.add	Knee.flexion	Knee.rotation	Ankle.abd.add	Ankle.flexion	Ankle.rotation	Forefoot.abd.add	Forefoot.flexion	Forefoot.rotation
1	1	0	-6.744	-1.987	2.735	-8.408	18.794	6.972	-2.769	11.25	-2.699	11.214	1.435	-8.373	5.993	12.348	-3.911
2	2	0.00494	-6.41	-2.431	2.772	-7.828	18.131	6.91	-2.839	11.953	-3.08	11.432	1.252	-7.578	6.275	11.179	-3.332
3	3	0.00988	-6.103	-2.884	2.794	-7.261	17.486	6.789	-2.924	12.76	-3.246	11.628	1.114	-6.794	6.534	9.94	-2.633
4	4	0.01482	-5.822	-3.348	2.801	-6.7	16.848	6.641	-3.06	13.535	-3.117	11.739	1.087	-6.148	6.693	8.826	-1.809
5	5	0.01976	-5.586	-3.802	2.761	-6.153	16.273	6.561	-3.259	14.194	-2.709	11.668	1.095	-5.701	6.643	7.892	-0.889
6	6	0.0247	-5.373	-4.229	2.694	-5.617	15.781	6.536	-3.506	14.67	-2.027	11.522	0.935	-5.452	6.479	7.016	0.113
7	7	0.02964	-5.167	-4.624	2.597	-5.07	15.403	6.582	-3.801	15.109	-1.081	11.436	0.716	-5.417	6.326	6.194	1.193
8	8	0.03458	-4.931	-4.983	2.477	-4.482	15.109	6.775	-4.09	15.603	0.008	11.441	0.561	-5.621	6.237	5.436	2.307
9	9	0.03952	-4.67	-5.325	2.305	-3.844	14.865	7.152	-4.362	16.251	1.19	11.639	0.568	-6.126	6.325	4.73	3.36
10	10	0.04446	-4.399	-5.641	2.087	-3.168	14.661	7.711	-4.628	17.087	2.508	11.977	0.684	-7.015	6.528	3.982	4.314
11	11	0.0494	-4.163	-5.918	1.826	-2.532	14.478	8.485	-4.803	18.033	3.856	12.243	0.798	-8.179	6.66	3.134	5.173
12	12	0.05434	-3.961	-6.137	1.552	-1.946	14.31	9.505	-4.866	19.043	5.167	12.416	0.886	-9.599	6.694	2.2	5.939
13	13	0.05928	-3.797	-6.297	1.275	-1.429	14.128	10.716	-4.816	20.009	6.421	12.464	0.889	-11.266	6.592	1.21	6.55
14	14	0.06422	-3.668	-6.41	1.003	-0.975	13.914	12.073	-4.688	20.886	7.583	12.493	0.804	-13.14	6.437	0.207	6.973
15	15	0.06916	-3.599	-6.491	0.749	-0.62	13.655	13.545	-4.486	21.601	8.521	12.51	0.713	-15.04	6.267	-0.672	7.24
16	16	0.0741	-3.612	-6.528	0.515	-0.378	13.369	15.065	-4.262	22.144	9.221	12.639	0.699	-16.895	6.232	-1.353	7.362
17	17	0.07904	-3.702	-6.518	0.322	-0.256	13.064	16.583	-4.006	22.502	9.591	12.821	0.773	-18.548	6.31	-1.823	7.377
18	18	0.08398	-3.848	-6.463	0.172	-0.234	12.753	17.994	-3.732	22.719	9.676	12.914	0.909	-19.909	6.37	-2.139	7.321
19	19	0.08892	-4.023	-6.37	0.069	-0.283	12.455	19.239	-3.441	22.844	9.445	12.904	1.046	-20.881	6.379	-2.397	7.212
20	20	0.09386	-4.209	-6.253	0.012	-0.383	12.171	20.242	-3.15	22.897	8.968	12.753	1.204	-21.441	6.317	-2.591	7.076
21	21	0.0988	-4.393	-6.104	0.015	-0.519	11.916	20.933	-2.885	22.876	8.244	12.473	1.366	-21.52	6.183	-2.733	6.93
22	22	0.10374	-4.555	-5.929	0.083	-0.664	11.686	21.27	-2.696	22.788	7.336	12.165	1.587	-21.14	6.075	-2.782	6.795
23	23	0.10868	-4.681	-5.731	0.2	-0.794	11.5	21.224	-2.593	22.677	6.358	11.864	1.873	-20.373	6.018	-2.757	6.675
24	24	0.11362	-4.747	-5.523	0.353	-0.873	11.344	20.849	-2.58	22.562	5.379	11.564	2.185	-19.322	5.972	-2.7	6.573
25	25	0.11856	-4.752	-5.305	0.528	-0.905	11.2	20.211	-2.626	22.413	4.422	11.296	2.465	-18.042	5.949	-2.66	6.504
26	26	0.1235	-4.68	-5.077	0.73	-0.869	11.064	19.289	-2.756	22.244	3.636	11.091	2.686	-16.675	5.956	-2.675	6.459
27	27	0.12844	-4.544	-4.839	0.943	-0.792	10.929	18.192	-2.906	22.033	3.026	10.882	2.856	-15.308	5.952	-2.729	6.436
28	28	0.13338	-4.352	-4.602	1.157	-0.669	10.792	16.996	-3.087	21.805	2.59	10.712	2.995	-14.041	5.965	-2.804	6.395
29	29	0.13832	-4.125	-4.371	1.366	-0.515	10.653	15.783	-3.273	21.569	2.297	10.62	3.124	-12.944	6.044	-2.878	6.309
30	30	0.14326	-3.865	-4.152	1.565	-0.314	10.505	14.604	-3.478	21.33	2.173	10.578	3.244	-12.077	6.153	-2.95	6.19
31	31	0.1482	-3.584	-3.938	1.747	-0.074	10.363	13.47	-3.695	21.121	2.257	10.515	3.361	-11.475	6.227	-3.033	6.047
32	32	0.15314	-3.298	-3.73	1.911	0.173	10.214	12.459	-3.876	20.933	2.512	10.445	3.49	-11.143	6.296	-3.124	5.898
33	33	0.15808	-3.03	-3.53	2.046	0.41	10.067	11.621	-4.014	20.794	2.9	10.363	3.671	-11.061	6.363	-3.2	5.766
34	34	0.16302	-2.797	-3.34	2.16	0.614	9.901	11.009	-4.09	20.671	3.359	10.232	3.901	-11.215	6.396	-3.244	5.656
35	35	0.16796	-2.606	-3.164	2.254	0.779	9.71	10.614	-4.112	20.559	3.884	10.138	4.149	-11.586	6.473	-3.287	5.572
36	36	0.1729	-2.456	-3.008	2.33	0.927	9.493	10.4	-4.128	20.464	4.483	10.073	4.404	-12.162	6.566	-3.339	5.513
37	37	0.17784	-2.345	-2.875	2.385	1.054	9.238	10.368	-4.123	20.365	5.089	9.98	4.649	-12.869	6.625	-3.397	5.479
38	38	0.18278	-2.28	-2.765	2.413	1.151	8.954	10.498	-4.096	20.268	5.668	9.893	4.909	-13.659	6.698	-3.443	5.459
39	39	0.18772	-2.261	-2.675	2.42	1.209	8.63	10.779	-4.045	20.151	6.197	9.827	5.179	-14.505	6.797	-3.475	5.452
40	40	0.19266	-2.279	-2.609	2.414	1.226	8.257	11.187	-3.959	20.004	6.656	9.738	5.467	-15.369	6.887	-3.481	5.459
41	41	0.1976	-2.321	-2.567	2.396	1.213	7.849	11.657	-3.847	19.841	7.026	9.614	5.776	-16.178	6.962	-3.463	5.474
42	42	0.20254	-2.388	-2.543	2.363	1.178	7.421	12.181	-3.727	19.678	7.238	9.507	6.107	-16.853	7.058	-3.426	5.502
43	43	0.20748	-2.48	-2.528	2.324	1.121	6.99	12.751	-3.601	19.513	7.256	9.441	6.443	-17.363	7.187	-3.375	5.537
44	44	0.21242	-2.591	-2.516	2.285	1.038	6.556	13.299	-3.469	19.321	7.131	9.402	6.77	-17.71	7.341	-3.309	5.569
45	45	0.21736	-2.71	-2.511	2.249	0.946	6.109	13.777	-3.368	19.092	6.867	9.415	7.07	-17.869	7.523	-3.235	5.589
46	46	0.2223	-2.829	-2.511	2.216	0.859	5.65	14.166	-3.312	18.83	6.456	9.445	7.307	-17.813	7.67	-3.184	5.598
47	47	0.22724	-2.953	-2.507	2.184	0.747	5.201	14.453	-3.252	18.551	5.965	9.466	7.484	-17.582	7.787	-3.172	5.6
48	48	0.23218	-3.077	-2.491	2.152	0.618	4.776	14.658	-3.18	18.273	5.424	9.544	7.623	-17.23	7.948	-3.196	5.587
49	49	0.23712	-3.193	-2.465	2.124	0.499	4.369	14.789	-3.134	18	4.847	9.654	7.767	-16.795	8.127	-3.208	5.557
50	50	0.24206	-3.295	-2.428	2.101	0.387	3.971	14.816	-3.116	17.712	4.294	9.75	7.922	-16.298	8.286	-3.199	5.521
51	51	0.247	-3.377	-2.378	2.089	0.292	3.594	14.746	-3.125	17.422	3.807	9.854	8.075	-15.787	8.443	-3.186	5.483
52	52	0.25194	-3.439	-2.311	2.089	0.204	3.253	14.611	-3.126	17.159	3.408	9.957	8.24	-15.304	8.607	-3.179	5.449
53	53	0.25688	-3.485	-2.229	2.094	0.117	2.949	14.402	-3.113	16.929	3.146	10.021	8.424	-14.887	8.752	-3.177	5.413
54	54	0.26182	-3.516	-2.13	2.097	0.044	2.675	14.105	-3.12	16.73	3.048	10.043	8.632	-14.553	8.868	-3.175	5.369
55	55	0.26676	-3.536	-2.009	2.094	-0.018	2.42	13.762	-3.144	16.537	3.06	10.014	8.839	-14.295	8.932	-3.174	5.307
56	56	0.2717	-3.544	-1.868	2.086	-0.081	2.203	13.423	-3.144	16.368	3.163	9.938	9.052	-14.125	8.965	-3.182	5.24
57	57	0.27664	-3.537	-1.708	2.077	-0.141	2.018	13.031	-3.132	16.22	3.45	9.844	9.265	-14.072	9.004	-3.21	5.178
58	58	0.28158	-3.513	-1.531	2.059	-0.187	1.856	12.595	-3.133	16.095	3.876	9.788	9.478	-14.11	9.088	-3.265	5.111
59	59	0.28652	-3.478	-1.339	2.031	-0.208	1.711	12.159	-3.168	15.993	4.371	9.763	9.722	-14.205	9.197	-3.31	5.052
60	60	0.29146	-3.429	-1.132	2.001	-0.226	1.596	11.736	-3.18	15.924	4.916	9.686	10.013	-14.348	9.281	-3.331	5.001
61	61	0.2964	-3.379	-0.905	1.961	-0.234	1.528	11.335	-3.193	15.9	5.464	9.607	10.329	-14.505	9.37	-3.345	4.947
62	62	0.30134	-3.327	-0.657	1.91	-0.238	1.48	10.969	-3.198	15.881	5.995	9.48	10.632	-14.668	9.411	-3.37	4.892
63	63	0.30628	-3.274	-0.404	1.847	-0.24	1.437	10.638	-3.196	15.863	6.476	9.332	10.924	-14.805	9.426	-3.405	4.833
64	64	0.31122	-3.225	-0.152	1.774	-0.24	1.386	10.338	-3.201	15.841	6.875	9.134	11.223	-14.874	9.379	-3.423	4.782
65	65	0.31616	-3.174	0.098	1.698	-0.238	1.317	10.094	-3.19	15.795	7.159	8.954	11.5	-14.891	9.335	-3.447	4.72
66	66	0.3211	-3.133	0.359	1.615	-0.243	1.247	9.898	-3.175	15.727	7.369	8.818	11.764	-14.869	9.324	-3.473	4.662
67	67	0.32604	-3.088	0.628	1.523	-0.234	1.199	9.711	-3.17	15.685	7.543	8.627	12.029	-14.812	9.247	-3.499	4.606
68	68	0.33098	-3.052	0.899	1.423	-0.211	1.167	9.588	-3.188	15.664	7.564	8.539	12.227	-14.681	9.214	-3.585	4.535
69	69	0.33592	-3.029	1.169	1.317	-0.197	1.143	9.516	-3.195	15.663	7.52	8.429	12.388	-14.524	9.14	-3.711	4.472
70	70	0.34086	-3.02	1.44	1.221	-0.201	1.111	9.488	-3.175	15.643	7.412	8.264	12.496	-14.339	9.002	-3.872	4.419
71	71	0.3458	-3.018	1.711	1.127	-0.193	1.08	9.462	-3.193	15.63	7.285	8.101	12.631	-14.138	8.851	-4.008	4.378
72	72	0.35074	-3.017	1.981	1.032	-0.195	1.052	9.432	-3.201	15.634	7.216	7.911	12.799	-13.974	8.694	-4.13	4.349
73	73	0.35568	-3.025	2.238	0.926	-0.209	1.029	9.383	-3.214	15.679	7.255	7.751	12.992	-13.882	8.581	-4.262	4.325
74	74	0.36062	-3.035	2.482	0.813	-0.222	1.016	9.293	-3.238	15.776	7.404	7.482	13.211	-13.841	8.376	-4.398	4.312
75	75	0.36556	-3.054	2.707	0.695	-0.255	0.995	9.219	-3.241	15.908	7.62	7.283	13.425	-13.891	8.257	-4.573	4.282
76	76	0.3705	-3.074	2.909	0.575	-0.29	0.959	9.1	-3.255	16.066	7.946	7.062	13.637	-14.005	8.127	-4.774	4.252
77	77	0.37544	-3.095	3.086	0.454	-0.325	0.899	8.921	-3.292	16.233	8.354	6.867	13.86	-14.148	8.028	-4.978	4.219
78	78	0.38038	-3.113	3.227	0.329	-0.356	0.794	8.754	-3.343	16.38	8.756	6.777	14.076	-14.293	8.021	-5.187	4.191
79	79	0.38532	-3.123	3.332	0.203	-0.388	0.653	8.546	-3.396	16.544	9.256	6.637	14.339	-14.493	7.994	-5.371	4.164
80	80	0.39026	-3.13	3.402	0.072	-0.431	0.468	8.347	-3.431	16.697	9.697	6.51	14.595	-14.634	7.973	-5.56	4.138
81	81	0.3952	-3.136	3.449	-0.063	-0.492	0.238	8.149	-3.445	16.814	10.095	6.434	14.834	-14.726	7.994	-5.757	4.111
82	82	0.40014	-3.142	3.469	-0.208	-0.564	-0.036	7.872	-3.467	16.905	10.526	6.373	15.031	-14.774	8.018	-5.988	4.075
83	83	0.40508	-3.142	3.453	-0.354	-0.629	-0.381	7.606	-3.503	16.946	10.888	6.345	15.194	-14.778	8.043	-6.23	4.032
84	84	0.41002	-3.134	3.402	-0.482	-0.716	-0.779	7.287	-3.491	16.956	11.212	6.285	15.286	-14.693	8.027	-6.528	3.996
85	85	0.41496	-3.112	3.308	-0.586	-0.777	-1.237	6.947	-3.504	16.944	11.421	6.305	15.325	-14.519	8.038	-6.862	3.953
86	86	0.4199	-3.084	3.184	-0.673	-0.83	-1.743	6.574	-3.531	16.915	11.569	6.354	15.317	-14.27	8.039	-7.237	3.916
87	87	0.42484	-3.044	3.024	-0.755	-0.879	-2.298	6.191	-3.545	16.876	11.675	6.423	15.315	-13.972	8.059	-7.611	3.881
88	88	0.42978	-3.001	2.848	-0.821	-0.932	-2.866	5.82	-3.542	16.856	11.749	6.507	15.329	-13.652	8.096	-7.985	3.86
89	89	0.43472	-2.95	2.653	-0.865	-0.968	-3.449	5.406	-3.557	16.854	11.82	6.54	15.377	-13.313	8.084	-8.333	3.836
90	90	0.43966	-2.9	2.447	-0.878	-1.01	-4.026	4.984	-3.547	16.892	11.867	6.519	15.46	-12.953	8.035	-8.669	3.828
91	91	0.4446	-2.856	2.221	-0.861	-1.045	-4.612	4.523	-3.554	16.99	11.993	6.387	15.601	-12.664	7.901	-8.994	3.82
92	92	0.44954	-2.818	1.975	-0.818	-1.064	-5.192	4.031	-3.591	17.162	12.186	6.161	15.701	-12.435	7.664	-9.404	3.82
93	93	0.45448	-2.791	1.706	-0.756	-1.102	-5.787	3.618	-3.597	17.362	12.319	5.992	15.694	-12.246	7.458	-9.933	3.818
94	94	0.45942	-2.765	1.425	-0.676	-1.133	-6.372	3.22	-3.598	17.602	12.473	5.84	15.589	-12.103	7.252	-10.582	3.821
95	95	0.46436	-2.749	1.15	-0.579	-1.135	-6.931	2.865	-3.654	17.897	12.6	5.74	15.431	-12.01	7.058	-11.312	3.829
96	96	0.4693	-2.725	0.875	-0.476	-1.129	-7.463	2.568	-3.689	18.271	12.733	5.608	15.236	-11.955	6.837	-12.13	3.86
97	97	0.47424	-2.694	0.597	-0.381	-1.089	-7.969	2.341	-3.748	18.722	12.845	5.477	15.016	-11.945	6.601	-13.021	3.896
98	98	0.47918	-2.639	0.311	-0.292	-1.013	-8.464	2.203	-3.803	19.229	12.883	5.343	14.743	-11.925	6.338	-13.993	3.948
99	99	0.48412	-2.562	0.039	-0.201	-0.906	-8.935	2.128	-3.851	19.76	12.836	5.16	14.422	-11.863	6.001	-15.018	4.019
100	100	0.48906	-2.487	-0.198	-0.112	-0.806	-9.354	2.104	-3.875	20.328	12.766	4.948	14.023	-11.782	5.617	-16.137	4.126
101	101	0.494	-2.423	-0.391	-0.034	-0.716	-9.7	2.12	-3.899	20.96	12.689	4.709	13.595	-11.692	5.19	-17.319	4.262
102	102	0.49894	-2.363	-0.54	0.024	-0.634	-9.969	2.207	-3.916	21.652	12.551	4.546	13.124	-11.572	4.807	-18.569	4.412
103	103	0.50388	-2.292	-0.652	0.062	-0.544	-10.169	2.318	-3.942	22.395	12.384	4.473	12.625	-11.408	4.483	-19.871	4.579
104	104	0.50882	-2.21	-0.726	0.08	-0.44	-10.306	2.412	-3.998	23.163	12.259	4.456	12.023	-11.221	4.178	-21.28	4.772
105	105	0.51376	-2.139	-0.752	0.086	-0.349	-10.365	2.484	-4.073	23.969	12.161	4.466	11.345	-11.002	3.867	-22.775	4.988
106	106	0.5187	-2.074	-0.726	0.088	-0.277	-10.339	2.554	-4.137	24.815	12.085	4.573	10.602	-10.777	3.636	-24.349	5.214
107	107	0.52364	-2.027	-0.637	0.093	-0.231	-10.197	2.607	-4.196	25.718	12.033	4.759	9.79	-10.569	3.464	-26.006	5.422
108	108	0.52858	-1.999	-0.494	0.111	-0.205	-9.947	2.588	-4.27	26.679	12.031	4.972	8.894	-10.372	3.3	-27.75	5.604
109	109	0.53352	-2.016	-0.298	0.15	-0.218	-9.586	2.526	-4.343	27.715	12.069	5.197	7.915	-10.208	3.134	-29.595	5.765
110	110	0.53846	-2.087	-0.054	0.223	-0.29	-9.126	2.436	-4.394	28.819	12.13	5.448	6.896	-10.097	2.994	-31.497	5.888
111	111	0.5434	-2.22	0.232	0.34	-0.424	-8.574	2.29	-4.429	29.983	12.174	5.774	5.84	-10.033	2.926	-33.446	5.926
112	112	0.54834	-2.411	0.546	0.513	-0.634	-7.967	2.087	-4.414	31.165	12.165	6.207	4.721	-9.981	2.973	-35.449	5.874
113	113	0.55328	-2.648	0.876	0.751	-0.907	-7.32	1.879	-4.314	32.379	12.068	6.741	3.502	-9.961	3.129	-37.552	5.722
114	114	0.55822	-2.92	1.209	1.054	-1.23	-6.631	1.655	-4.138	33.655	11.884	7.333	2.166	-9.973	3.351	-39.776	5.459
115	115	0.56316	-3.214	1.539	1.421	-1.599	-5.905	1.46	-3.853	34.986	11.545	7.965	0.732	-9.936	3.635	-42.096	5.124
116	116	0.5681	-3.516	1.87	1.843	-2.008	-5.138	1.269	-3.467	36.355	11.062	8.623	-0.772	-9.819	3.991	-44.469	4.728
117	117	0.57304	-3.811	2.216	2.311	-2.433	-4.327	1.068	-3.012	37.73	10.408	9.311	-2.319	-9.595	4.436	-46.846	4.261
118	118	0.57798	-4.09	2.574	2.809	-2.868	-3.474	0.886	-2.485	39.109	9.575	10.033	-3.946	-9.256	4.979	-49.263	3.729
119	119	0.58292	-4.339	2.915	3.319	-3.313	-2.618	0.713	-1.878	40.469	8.607	10.743	-5.722	-8.784	5.586	-51.779	3.164
120	120	0.58786	-4.55	3.207	3.824	-3.759	-1.795	0.506	-1.246	41.785	7.531	11.447	-7.668	-8.139	6.274	-54.404	2.596
121	121	0.5928	-4.718	3.437	4.309	-4.186	-1.021	0.226	-0.652	43.04	6.355	12.116	-9.746	-7.291	7.031	-57.09	2.043
122	122	0.59774	-4.846	3.605	4.761	-4.595	-0.297	-0.089	-0.09	44.232	5.086	12.694	-11.918	-6.254	7.822	-59.803	1.536
123	123	0.60268	-4.945	3.722	5.17	-4.99	0.402	-0.452	0.402	45.382	3.784	13.131	-14.247	-5.071	8.592	-62.612	1.085
124	124	0.60762	-5.01	3.8	5.524	-5.366	1.104	-0.918	0.768	46.515	2.497	13.338	-16.822	-3.746	9.262	-65.614	0.697
125	125	0.61256	-5.037	3.852	5.809	-5.716	1.821	-1.45	1.017	47.633	1.226	13.301	-19.589	-2.314	9.842	-68.762	0.382
126	126	0.6175	-5.015	3.888	6.016	-6.017	2.561	-2.062	1.119	48.748	0.023	13.06	-22.354	-0.852	10.378	-71.875	0.138
127	127	0.62244	-4.938	3.905	6.14	-6.257	3.318	-2.749	1.069	49.861	-1.064	12.647	-24.913	0.573	10.871	-74.749	-0.03
128	128	0.62738	-4.814	3.902	6.185	-6.441	4.089	-3.475	0.889	50.969	-2.013	12.078	-27.129	1.914	11.281	-77.25	-0.123
129	129	0.63232	-4.672	3.878	6.159	-6.599	4.874	-4.28	0.552	52.106	-2.758	11.395	-28.925	3.129	11.582	-79.329	-0.157
130	130	0.63726	-4.553	3.843	6.074	-6.775	5.674	-5.123	0.094	53.284	-3.285	10.706	-30.268	4.17	11.817	-80.968	-0.167
131	131	0.6422	-4.478	3.806	5.94	-6.995	6.497	-5.967	-0.444	54.517	-3.586	10.111	-31.13	4.969	12.032	-82.149	-0.214
132	132	0.64714	-4.457	3.768	5.767	-7.279	7.346	-6.813	-1.038	55.824	-3.61	9.639	-31.416	5.469	12.207	-82.799	-0.33
133	133	0.65208	-4.497	3.728	5.562	-7.631	8.216	-7.621	-1.648	57.191	-3.354	9.313	-31.014	5.663	12.322	-82.805	-0.518
134	134	0.65702	-4.595	3.685	5.334	-8.043	9.1	-8.365	-2.252	58.582	-2.855	9.169	-29.926	5.583	12.405	-82.142	-0.771
135	135	0.66196	-4.749	3.645	5.087	-8.505	9.999	-9.002	-2.813	59.96	-2.135	9.182	-28.289	5.233	12.453	-80.913	-1.074
136	136	0.6669	-4.967	3.596	4.83	-9.021	10.904	-9.529	-3.319	61.302	-1.185	9.318	-26.335	4.568	12.471	-79.319	-1.443
137	137	0.67184	-5.268	3.523	4.569	-9.613	11.781	-9.923	-3.737	62.574	-0.032	9.543	-24.28	3.559	12.489	-77.541	-1.908
138	138	0.67678	-5.659	3.418	4.314	-10.286	12.603	-10.13	-4.013	63.752	1.247	9.846	-22.283	2.231	12.548	-75.72	-2.486
139	139	0.68172	-6.107	3.297	4.075	-11.003	13.385	-10.193	-4.172	64.836	2.619	10.182	-20.427	0.64	12.645	-73.938	-3.16
140	140	0.68666	-6.593	3.187	3.864	-11.749	14.153	-10.117	-4.201	65.833	4.05	10.479	-18.701	-1.145	12.729	-72.199	-3.892
141	141	0.6916	-7.112	3.079	3.691	-12.513	14.898	-9.922	-4.116	66.732	5.5	10.699	-17.08	-3.054	12.77	-70.472	-4.66
142	142	0.69654	-7.664	2.946	3.556	-13.298	15.586	-9.607	-3.908	67.515	6.88	10.771	-15.526	-4.981	12.718	-68.721	-5.453
143	143	0.70148	-8.18	2.741	3.45	-14.017	16.15	-9.172	-3.567	68.154	8.12	10.741	-14.03	-6.866	12.62	-66.934	-6.265
144	144	0.70642	-8.551	2.443	3.373	-14.546	16.562	-8.713	-3.144	68.651	9.218	10.613	-12.566	-8.677	12.477	-65.103	-7.073
145	145	0.71136	-8.701	2.076	3.327	-14.805	16.84	-8.294	-2.68	68.99	10.135	10.377	-11.153	-10.359	12.277	-63.244	-7.863
146	146	0.7163	-8.662	1.685	3.317	-14.835	17.033	-7.888	-2.157	69.161	10.806	10.112	-9.789	-11.854	12.093	-61.335	-8.644
147	147	0.72124	-8.54	1.31	3.328	-14.757	17.199	-7.458	-1.582	69.184	11.204	9.862	-8.5	-13.091	11.965	-59.406	-9.397
148	148	0.72618	-8.434	0.979	3.359	-14.684	17.381	-6.94	-0.924	69.071	11.325	9.517	-7.297	-14.044	11.767	-57.489	-10.099
149	149	0.73112	-8.365	0.708	3.403	-14.638	17.617	-6.407	-0.275	68.851	11.175	9.114	-6.194	-14.711	11.523	-55.603	-10.773
150	150	0.73606	-8.328	0.519	3.465	-14.62	17.928	-5.86	0.373	68.536	10.788	8.694	-5.194	-15.13	11.259	-53.753	-11.422
151	151	0.741	-8.313	0.393	3.542	-14.628	18.293	-5.297	1.031	68.131	10.147	8.243	-4.295	-15.266	10.961	-51.947	-12.03
152	152	0.74594	-8.295	0.308	3.632	-14.632	18.677	-4.703	1.713	67.61	9.225	7.865	-3.523	-15.117	10.71	-50.175	-12.606
153	153	0.75088	-8.228	0.248	3.727	-14.578	19.081	-4.174	2.332	66.999	8.118	7.587	-2.845	-14.76	10.526	-48.401	-13.154
154	154	0.75582	-8.085	0.215	3.817	-14.425	19.498	-3.69	2.912	66.288	6.826	7.296	-2.271	-14.218	10.304	-46.666	-13.671
155	155	0.76076	-7.917	0.221	3.903	-14.227	19.95	-3.236	3.434	65.484	5.368	7.047	-1.835	-13.501	10.084	-44.986	-14.15
156	156	0.7657	-7.78	0.279	3.981	-14.054	20.452	-2.773	3.924	64.601	3.802	6.846	-1.545	-12.655	9.887	-43.38	-14.59
157	157	0.77064	-7.684	0.391	4.049	-13.915	21.012	-2.322	4.356	63.661	2.233	6.665	-1.382	-11.799	9.686	-41.845	-15.018
158	158	0.77558	-7.596	0.539	4.113	-13.772	21.598	-1.848	4.777	62.66	0.671	6.382	-1.268	-10.995	9.373	-40.346	-15.45
159	159	0.78052	-7.498	0.713	4.181	-13.602	22.199	-1.445	5.11	61.604	-0.868	6.102	-1.21	-10.221	9.046	-38.863	-15.881
160	160	0.78546	-7.386	0.893	4.26	-13.416	22.78	-1.08	5.409	60.498	-2.316	5.867	-1.192	-9.531	8.759	-37.39	-16.29
161	161	0.7904	-7.284	1.095	4.34	-13.225	23.37	-0.739	5.647	59.362	-3.676	5.696	-1.178	-8.882	8.513	-35.898	-16.641
162	162	0.79534	-7.2	1.313	4.405	-13.033	23.954	-0.35	5.885	58.178	-4.892	5.506	-1.102	-8.364	8.23	-34.34	-16.943
163	163	0.80028	-7.141	1.557	4.475	-12.858	24.549	-0.026	6.036	56.975	-5.892	5.277	-0.946	-8.041	7.885	-32.709	-17.24
164	164	0.80522	-7.081	1.804	4.544	-12.661	25.104	0.356	6.2	55.679	-6.794	5.049	-0.77	-7.864	7.514	-31.02	-17.518
165	165	0.81016	-7.014	2.05	4.63	-12.457	25.629	0.698	6.315	54.363	-7.496	4.918	-0.653	-7.817	7.23	-29.376	-17.717
166	166	0.8151	-6.937	2.29	4.704	-12.228	26.124	1.073	6.422	53.003	-8.057	4.873	-0.606	-7.882	7.032	-27.767	-17.845
167	167	0.82004	-6.867	2.53	4.787	-11.991	26.596	1.373	6.422	51.64	-8.423	4.965	-0.526	-8.049	6.935	-26.102	-17.901
168	168	0.82498	-6.807	2.759	4.866	-11.749	27.027	1.718	6.424	50.226	-8.68	5.066	-0.34	-8.291	6.827	-24.318	-17.877
169	169	0.82992	-6.748	2.97	4.953	-11.508	27.409	1.996	6.346	48.773	-8.78	5.25	-0.026	-8.525	6.769	-22.38	-17.712
170	170	0.83486	-6.696	3.146	5.031	-11.272	27.736	2.253	6.223	47.292	-8.697	5.622	0.283	-8.864	6.89	-20.384	-17.487
171	171	0.8398	-6.645	3.284	5.101	-11.016	27.993	2.491	6.035	45.763	-8.518	6.081	0.452	-9.233	7.108	-18.49	-17.185
172	172	0.84474	-6.614	3.393	5.167	-10.774	28.189	2.703	5.794	44.18	-8.237	6.587	0.518	-9.624	7.383	-16.668	-16.818
173	173	0.84968	-6.597	3.478	5.229	-10.525	28.329	2.849	5.446	42.536	-7.9	7.296	0.44	-10.015	7.847	-14.902	-16.432
174	174	0.85462	-6.593	3.541	5.301	-10.296	28.416	2.955	5.041	40.843	-7.546	8.091	0.391	-10.318	8.38	-13.073	-15.972
175	175	0.85956	-6.615	3.587	5.377	-10.093	28.47	2.967	4.559	39.134	-7.068	8.806	0.354	-10.509	8.847	-11.277	-15.356
176	176	0.8645	-6.647	3.616	5.455	-9.896	28.473	2.915	4.027	37.386	-6.487	9.404	0.327	-10.608	9.216	-9.525	-14.591
177	177	0.86944	-6.7	3.641	5.53	-9.709	28.437	2.779	3.417	35.593	-5.797	10.03	0.287	-10.672	9.613	-7.785	-13.765
178	178	0.87438	-6.76	3.655	5.599	-9.523	28.354	2.651	2.801	33.754	-5.1	10.698	0.211	-10.721	10.056	-6.081	-12.93
179	179	0.87932	-6.844	3.669	5.677	-9.374	28.246	2.47	2.167	31.899	-4.368	11.307	0.08	-10.679	10.451	-4.477	-12.036
180	180	0.88426	-6.945	3.677	5.762	-9.243	28.103	2.242	1.516	30.015	-3.626	11.807	-0.189	-10.544	10.749	-3.056	-11.096
181	181	0.8892	-7.056	3.682	5.849	-9.114	27.926	1.999	0.857	28.081	-2.909	12.169	-0.48	-10.296	10.915	-1.691	-10.092
182	182	0.89414	-7.176	3.696	5.93	-8.992	27.729	1.756	0.214	26.132	-2.183	12.387	-0.667	-10.044	10.947	-0.269	-9.102
183	183	0.89908	-7.302	3.713	6.008	-8.883	27.515	1.508	-0.379	24.189	-1.452	12.468	-0.788	-9.802	10.877	1.168	-8.151
184	184	0.90402	-7.435	3.743	6.095	-8.802	27.299	1.26	-0.914	22.281	-0.691	12.516	-0.977	-9.577	10.798	2.483	-7.214
185	185	0.90896	-7.551	3.773	6.185	-8.714	27.069	1.013	-1.387	20.391	0.065	12.509	-1.211	-9.386	10.697	3.719	-6.331
186	186	0.9139	-7.65	3.812	6.279	-8.615	26.825	0.841	-1.791	18.508	0.718	12.51	-1.291	-9.266	10.636	5.101	-5.559
187	187	0.91884	-7.726	3.86	6.372	-8.497	26.566	0.754	-2.129	16.637	1.224	12.511	-1.241	-9.226	10.612	6.61	-4.938
188	188	0.92378	-7.786	3.92	6.465	-8.378	26.307	0.763	-2.385	14.816	1.602	12.4	-1.154	-9.253	10.524	8.111	-4.431
189	189	0.92872	-7.837	3.995	6.563	-8.262	26.066	0.862	-2.578	13.085	1.828	12.195	-1.105	-9.3	10.375	9.503	-4.02
190	190	0.93366	-7.883	4.08	6.672	-8.158	25.834	1.045	-2.707	11.463	1.923	12.025	-1.031	-9.434	10.301	10.846	-3.746
191	191	0.9386	-7.917	4.181	6.793	-8.057	25.616	1.337	-2.787	9.963	1.858	12.028	-0.873	-9.678	10.438	12.2	-3.634
192	192	0.94354	-7.934	4.292	6.923	-7.956	25.415	1.71	-2.819	8.592	1.625	12.123	-0.68	-9.96	10.706	13.499	-3.642
193	193	0.94848	-7.932	4.416	7.064	-7.85	25.247	2.139	-2.81	7.508	1.204	12.314	-0.35	-10.167	11.112	14.685	-3.697
194	194	0.95342	-7.907	4.547	7.209	-7.727	25.106	2.644	-2.777	6.252	0.608	12.213	-0.363	-10.286	11.244	15.702	-3.769
195	195	0.95836	-7.864	4.677	7.356	-7.596	24.981	3.182	-2.73	5.138	-0.163	12.087	-0.434	-10.317	11.359	16.544	-3.892
196	196	0.9633	-7.803	4.794	7.496	-7.443	24.849	3.745	-2.686	4.342	-1.115	12.109	-0.408	-10.214	11.617	17.18	-4.029
197	197	0.96824	-7.718	4.896	7.623	-7.25	24.724	4.268	-2.66	3.839	-2.128	12.278	-0.342	-9.978	12.003	17.585	-4.129
198	198	0.97318	-7.609	4.984	7.739	-7.025	24.623	4.681	-2.63	3.607	-3.111	12.545	-0.313	-9.603	12.472	17.702	-4.163
199	199	0.97812	-7.487	5.054	7.845	-6.774	24.536	4.997	-2.6	3.585	-4.071	12.849	-0.359	-9.081	12.96	17.542	-4.119
200	200	0.98306	-7.359	5.099	7.943	-6.511	24.445	5.213	-2.571	3.71	-4.941	13.191	-0.66	-8.475	13.451	16.98	-3.994
201	201	0.988	-7.231	5.123	8.03	-6.237	24.358	5.328	-2.551	3.936	-5.701	13.537	-1.341	-7.791	13.91	15.933	-3.779
