# Supplementary material for: Gait phenotypes in paediatric hereditary spastic paraplegia revealed by dynamic time warping analysis and random forests
Source: PLoS One. 2018 Mar 8;13(3):e0192345. doi: 10.1371/journal.pone.0192345 (PMC5843164; doi:10.1371/journal.pone.0192345)
Supplement: S2 Data — (ZIP) [file pone.0192345.s009.zip › Healthy/Left.SR.HEALTHY22.5.csv]

	Epoch	Time	Pelvic.obliquity	Pelvic.tilt	Pelvic rotation	Hip.abd.add	Hip.flexion	Hip.rotation	Knee.abd.add	Knee.flexion	Knee.rotation	Ankle.abd.add	Ankle.flexion	Ankle.rotation	Forefoot.abd.add	Forefoot.flexion	Forefoot.rotation
1	1	0	-6.236	1.673	6.697	-6.298	23.771	-0.382	-1.62	2.312	-9.745	11.327	-1.884	-5.306	11.668	20.847	-12.012
2	2	0.00452	-6.211	1.529	6.699	-6.094	23.807	-0.633	-1.608	3.648	-10.226	11.227	-2.018	-4.835	11.737	19.559	-12.209
3	3	0.00904	-6.199	1.385	6.718	-5.909	23.82	-0.845	-1.62	5.055	-10.593	11.38	-2.374	-4.397	12.056	17.988	-12.267
4	4	0.01356	-6.206	1.251	6.752	-5.747	23.799	-0.923	-1.658	6.476	-10.934	11.831	-3.062	-3.923	12.683	16.056	-12.113
5	5	0.01808	-6.22	1.122	6.814	-5.62	23.732	-0.914	-1.666	7.869	-11.14	12.499	-4.049	-3.424	13.565	13.797	-11.679
6	6	0.0226	-6.236	1.009	6.9	-5.504	23.626	-0.773	-1.679	9.003	-11.169	13.105	-5.354	-2.931	14.392	11.329	-10.898
7	7	0.02712	-6.239	0.912	7.011	-5.387	23.487	-0.543	-1.711	9.708	-10.91	13.15	-6.578	-2.539	14.585	9.136	-9.787
8	8	0.03164	-6.205	0.822	7.132	-5.228	23.335	-0.233	-1.785	9.995	-10.366	12.485	-7.421	-2.255	13.935	7.549	-8.385
9	9	0.03616	-6.127	0.741	7.254	-5.006	23.187	0.117	-1.929	10.056	-9.524	11.663	-7.793	-2.103	12.964	6.623	-6.786
10	10	0.04068	-5.98	0.659	7.37	-4.685	23.04	0.538	-2.135	10.169	-8.445	11.197	-7.842	-2.187	12.203	6.031	-5.119
11	11	0.0452	-5.758	0.571	7.473	-4.257	22.897	1.103	-2.371	10.557	-7.263	11.298	-7.775	-2.572	11.893	5.369	-3.502
12	12	0.04972	-5.459	0.478	7.551	-3.715	22.774	1.868	-2.609	11.347	-6.084	11.909	-7.697	-3.251	11.989	4.397	-1.974
13	13	0.05424	-5.082	0.378	7.585	-3.056	22.696	2.846	-2.817	12.545	-4.922	12.765	-7.615	-4.176	12.238	3.083	-0.5
14	14	0.05876	-4.653	0.273	7.567	-2.324	22.675	4.043	-2.925	14.022	-3.75	13.503	-7.541	-5.337	12.312	1.541	0.94
15	15	0.06328	-4.19	0.168	7.504	-1.55	22.675	5.5	-2.882	15.574	-2.577	13.957	-7.429	-6.841	12.086	0.02	2.25
16	16	0.0678	-3.714	0.066	7.409	-0.757	22.654	7.116	-2.731	17.032	-1.334	14.201	-7.043	-8.749	11.692	-1.086	3.341
17	17	0.07232	-3.247	-0.02	7.289	0.053	22.556	8.961	-2.529	18.261	-0.174	14.39	-6.287	-11.055	11.343	-1.59	4.148
18	18	0.07684	-2.807	-0.093	7.143	0.829	22.379	10.949	-2.266	19.249	0.885	14.55	-5.415	-13.639	11.089	-1.752	4.672
19	19	0.08136	-2.406	-0.159	6.979	1.561	22.129	13.058	-1.955	20.022	1.743	14.699	-4.702	-16.311	10.874	-1.874	4.971
20	20	0.08588	-2.058	-0.217	6.808	2.218	21.808	15.264	-1.575	20.608	2.332	14.821	-4.329	-18.914	10.611	-2.169	5.1
21	21	0.0904	-1.761	-0.271	6.641	2.788	21.419	17.532	-1.11	21.044	2.628	14.935	-4.277	-21.345	10.298	-2.671	5.109
22	22	0.09492	-1.515	-0.321	6.495	3.261	20.982	19.787	-0.565	21.377	2.615	15.006	-4.363	-23.495	9.96	-3.258	5.048
23	23	0.09944	-1.325	-0.362	6.383	3.625	20.526	21.912	0.034	21.637	2.312	14.95	-4.369	-25.276	9.616	-3.762	4.942
24	24	0.10396	-1.192	-0.395	6.313	3.879	20.073	23.772	0.644	21.838	1.783	14.722	-4.172	-26.663	9.3	-4.072	4.776
25	25	0.10848	-1.12	-0.417	6.287	4.032	19.66	25.242	1.201	22.013	1.102	14.356	-3.751	-27.611	9.052	-4.179	4.559
26	26	0.113	-1.094	-0.421	6.311	4.127	19.274	26.257	1.606	22.143	0.249	13.831	-3.204	-28.006	8.778	-4.143	4.339
27	27	0.11752	-1.099	-0.406	6.391	4.173	18.956	26.692	1.843	22.293	-0.751	13.256	-2.577	-27.713	8.546	-4.045	4.164
28	28	0.12204	-1.123	-0.365	6.534	4.164	18.67	26.667	1.955	22.413	-1.807	12.679	-1.986	-26.944	8.329	-3.965	4.024
29	29	0.12656	-1.169	-0.313	6.728	4.11	18.417	26.189	1.941	22.55	-2.815	12.14	-1.467	-25.801	8.122	-3.952	3.913
30	30	0.13108	-1.233	-0.253	6.974	4.027	18.186	25.288	1.783	22.72	-3.694	11.654	-1.014	-24.408	7.919	-4.004	3.827
31	31	0.1356	-1.314	-0.188	7.273	3.896	17.963	24.081	1.541	22.876	-4.473	11.222	-0.615	-22.861	7.737	-4.089	3.746
32	32	0.14012	-1.407	-0.124	7.621	3.717	17.731	22.647	1.239	22.998	-5.15	10.882	-0.24	-21.241	7.626	-4.177	3.666
33	33	0.14464	-1.489	-0.079	8.005	3.524	17.461	21.041	0.88	23.076	-5.711	10.634	0.132	-19.61	7.585	-4.246	3.588
34	34	0.14916	-1.529	-0.083	8.404	3.36	17.12	19.312	0.484	23.097	-6.139	10.422	0.499	-18.033	7.565	-4.294	3.504
35	35	0.15368	-1.506	-0.149	8.801	3.261	16.694	17.482	0.057	23.067	-6.378	10.249	0.859	-16.582	7.571	-4.334	3.407
36	36	0.1582	-1.434	-0.247	9.182	3.214	16.209	15.671	-0.368	22.971	-6.508	10.107	1.188	-15.24	7.587	-4.377	3.326
37	37	0.16272	-1.351	-0.324	9.526	3.18	15.726	13.918	-0.763	22.823	-6.437	9.927	1.467	-14.086	7.556	-4.452	3.271
38	38	0.16724	-1.295	-0.356	9.825	3.108	15.275	12.298	-1.095	22.661	-6.214	9.781	1.737	-13.142	7.559	-4.538	3.218
39	39	0.17176	-1.278	-0.364	10.074	3.014	14.832	10.835	-1.384	22.506	-5.832	9.599	2.051	-12.442	7.531	-4.593	3.169
40	40	0.17628	-1.286	-0.371	10.266	2.923	14.377	9.561	-1.646	22.369	-5.329	9.446	2.406	-11.975	7.522	-4.626	3.127
41	41	0.1808	-1.316	-0.377	10.399	2.83	13.912	8.436	-1.878	22.251	-4.621	9.311	2.791	-11.789	7.536	-4.65	3.09
42	42	0.18532	-1.366	-0.372	10.472	2.733	13.445	7.496	-2.065	22.133	-3.774	9.176	3.174	-11.842	7.553	-4.685	3.063
43	43	0.18984	-1.445	-0.337	10.49	2.619	12.992	6.746	-2.215	22.015	-2.839	9.043	3.551	-12.093	7.574	-4.728	3.045
44	44	0.19436	-1.565	-0.264	10.456	2.475	12.567	6.151	-2.345	21.906	-1.797	8.904	3.947	-12.537	7.595	-4.759	3.027
45	45	0.19888	-1.72	-0.161	10.372	2.309	12.157	5.72	-2.451	21.797	-0.696	8.734	4.361	-13.149	7.596	-4.772	3.001
46	46	0.2034	-1.901	-0.04	10.247	2.129	11.759	5.452	-2.535	21.69	0.395	8.584	4.775	-13.862	7.618	-4.783	2.974
47	47	0.20792	-2.093	0.079	10.089	1.928	11.343	5.341	-2.554	21.554	1.458	8.381	5.167	-14.633	7.605	-4.805	2.968
48	48	0.21244	-2.3	0.2	9.898	1.738	10.937	5.33	-2.595	21.432	2.466	8.22	5.585	-15.428	7.631	-4.798	2.955
49	49	0.21696	-2.51	0.327	9.675	1.557	10.541	5.429	-2.638	21.298	3.316	8.091	5.977	-16.151	7.664	-4.793	2.934
50	50	0.22148	-2.717	0.459	9.422	1.383	10.157	5.619	-2.667	21.157	4.001	7.934	6.355	-16.768	7.66	-4.784	2.913
51	51	0.226	-2.921	0.594	9.142	1.21	9.781	5.87	-2.676	20.995	4.51	7.801	6.666	-17.244	7.658	-4.81	2.888
52	52	0.23052	-3.116	0.725	8.838	1.044	9.406	6.139	-2.674	20.819	4.846	7.648	6.936	-17.551	7.619	-4.855	2.854
53	53	0.23504	-3.298	0.847	8.512	0.891	9.035	6.438	-2.656	20.641	4.957	7.485	7.19	-17.651	7.554	-4.899	2.813
54	54	0.23956	-3.463	0.962	8.169	0.749	8.671	6.787	-2.609	20.468	4.816	7.364	7.433	-17.539	7.512	-4.941	2.767
55	55	0.24408	-3.612	1.068	7.815	0.618	8.317	7.156	-2.545	20.302	4.492	7.286	7.665	-17.255	7.495	-4.983	2.72
56	56	0.2486	-3.757	1.167	7.464	0.49	7.975	7.505	-2.49	20.136	4.04	7.234	7.871	-16.828	7.478	-5.026	2.676
57	57	0.25312	-3.905	1.262	7.123	0.363	7.631	7.845	-2.456	19.953	3.455	7.234	8.047	-16.284	7.474	-5.071	2.624
58	58	0.25764	-4.038	1.352	6.796	0.24	7.284	8.147	-2.425	19.751	2.84	7.218	8.229	-15.699	7.448	-5.092	2.56
59	59	0.26216	-4.155	1.44	6.482	0.145	6.94	8.394	-2.442	19.567	2.226	7.243	8.398	-15.097	7.429	-5.133	2.489
60	60	0.26668	-4.253	1.526	6.177	0.055	6.597	8.582	-2.456	19.381	1.677	7.214	8.569	-14.504	7.363	-5.175	2.425
61	61	0.2712	-4.33	1.607	5.887	-0.021	6.266	8.694	-2.483	19.231	1.246	7.199	8.783	-13.972	7.325	-5.206	2.362
62	62	0.27572	-4.388	1.68	5.615	-0.084	5.936	8.754	-2.513	19.11	0.926	7.187	9.042	-13.518	7.307	-5.22	2.303
63	63	0.28024	-4.425	1.739	5.362	-0.13	5.595	8.764	-2.554	19.01	0.737	7.15	9.33	-13.161	7.274	-5.229	2.251
64	64	0.28476	-4.449	1.785	5.131	-0.167	5.241	8.73	-2.605	18.925	0.681	7.099	9.619	-12.91	7.234	-5.26	2.207
65	65	0.28928	-4.465	1.823	4.925	-0.201	4.881	8.654	-2.663	18.862	0.766	7.048	9.907	-12.777	7.203	-5.319	2.171
66	66	0.2938	-4.455	1.852	4.747	-0.21	4.532	8.489	-2.742	18.859	1.053	6.966	10.245	-12.783	7.166	-5.378	2.143
67	67	0.29832	-4.43	1.869	4.611	-0.217	4.195	8.197	-2.83	18.914	1.533	6.865	10.635	-12.906	7.14	-5.433	2.108
68	68	0.30284	-4.363	1.866	4.5	-0.177	3.85	7.831	-2.941	18.996	2.157	6.722	11.063	-13.132	7.094	-5.473	2.072
69	69	0.30736	-4.263	1.853	4.412	-0.095	3.478	7.446	-3.085	19.051	2.848	6.617	11.464	-13.41	7.079	-5.536	2.061
70	70	0.31188	-4.119	1.839	4.337	0.03	3.093	7.043	-3.224	19.084	3.606	6.456	11.857	-13.738	7.034	-5.606	2.059
71	71	0.3164	-3.95	1.825	4.277	0.17	2.703	6.632	-3.347	19.115	4.415	6.291	12.267	-14.123	7.009	-5.673	2.053
72	72	0.32092	-3.767	1.808	4.231	0.321	2.313	6.199	-3.468	19.168	5.261	6.114	12.711	-14.531	6.992	-5.73	2.047
73	73	0.32544	-3.578	1.787	4.201	0.466	1.918	5.767	-3.565	19.228	6.086	5.901	13.164	-14.921	6.954	-5.793	2.048
74	74	0.32996	-3.386	1.769	4.188	0.611	1.515	5.359	-3.648	19.284	6.832	5.695	13.599	-15.263	6.913	-5.876	2.053
75	75	0.33448	-3.192	1.757	4.188	0.767	1.112	4.982	-3.74	19.324	7.458	5.554	13.998	-15.526	6.904	-5.98	2.06
76	76	0.339	-2.997	1.757	4.189	0.925	0.711	4.64	-3.825	19.339	7.952	5.451	14.358	-15.688	6.903	-6.097	2.073
77	77	0.34352	-2.803	1.764	4.183	1.085	0.315	4.324	-3.9	19.342	8.364	5.312	14.702	-15.769	6.856	-6.218	2.099
78	78	0.34804	-2.618	1.78	4.171	1.216	-0.091	4.053	-3.928	19.313	8.65	5.189	15.009	-15.749	6.809	-6.353	2.124
79	79	0.35256	-2.441	1.813	4.136	1.342	-0.484	3.864	-3.94	19.297	8.818	5.052	15.29	-15.658	6.728	-6.522	2.16
80	80	0.35708	-2.297	1.864	4.083	1.437	-0.874	3.764	-3.937	19.266	8.869	4.969	15.548	-15.516	6.676	-6.701	2.197
81	81	0.3616	-2.163	1.928	4.009	1.524	-1.251	3.719	-3.921	19.245	8.863	4.904	15.766	-15.363	6.629	-6.921	2.222
82	82	0.36612	-2.042	2.004	3.923	1.592	-1.62	3.737	-3.878	19.216	8.81	4.84	15.95	-15.2	6.576	-7.168	2.252
83	83	0.37064	-1.927	2.094	3.822	1.654	-1.974	3.81	-3.825	19.189	8.693	4.771	16.103	-15.007	6.504	-7.439	2.287
84	84	0.37516	-1.824	2.198	3.702	1.706	-2.307	3.962	-3.752	19.188	8.528	4.694	16.268	-14.829	6.431	-7.711	2.317
85	85	0.37968	-1.738	2.31	3.565	1.742	-2.619	4.162	-3.673	19.231	8.359	4.608	16.478	-14.683	6.364	-7.969	2.34
86	86	0.3842	-1.669	2.42	3.419	1.769	-2.914	4.338	-3.623	19.326	8.21	4.513	16.719	-14.528	6.277	-8.225	2.367
87	87	0.38872	-1.621	2.53	3.263	1.77	-3.195	4.511	-3.575	19.452	8.087	4.383	16.974	-14.368	6.159	-8.487	2.413
88	88	0.39324	-1.589	2.633	3.107	1.763	-3.483	4.692	-3.533	19.593	8.038	4.164	17.24	-14.273	5.976	-8.753	2.476
89	89	0.39776	-1.567	2.738	2.94	1.733	-3.755	4.865	-3.482	19.749	8.001	4.007	17.484	-14.179	5.849	-9.046	2.529
90	90	0.40228	-1.539	2.831	2.771	1.741	-4.01	4.994	-3.513	19.986	8.01	3.893	17.743	-14.106	5.728	-9.372	2.585
91	91	0.4068	-1.519	2.918	2.61	1.748	-4.239	5.094	-3.578	20.297	8.073	3.83	17.952	-14.083	5.631	-9.791	2.639
92	92	0.41132	-1.512	3.002	2.469	1.737	-4.434	5.139	-3.648	20.678	8.188	3.8	18.096	-14.077	5.546	-10.31	2.697
93	93	0.41584	-1.529	3.082	2.351	1.68	-4.607	5.147	-3.686	21.095	8.329	3.768	18.183	-14.072	5.456	-10.901	2.758
94	94	0.42036	-1.576	3.152	2.252	1.587	-4.762	5.118	-3.72	21.571	8.472	3.72	18.259	-14.055	5.339	-11.53	2.818
95	95	0.42488	-1.651	3.209	2.166	1.47	-4.897	5.058	-3.766	22.12	8.623	3.636	18.355	-14.033	5.18	-12.18	2.881
96	96	0.4294	-1.745	3.25	2.089	1.333	-5.022	4.978	-3.816	22.728	8.779	3.512	18.443	-14	4.972	-12.867	2.952
97	97	0.43392	-1.844	3.27	2.021	1.192	-5.145	4.88	-3.867	23.372	8.905	3.378	18.47	-13.929	4.725	-13.623	3.024
98	98	0.43844	-1.947	3.265	1.963	1.041	-5.286	4.78	-3.893	24.019	9.016	3.245	18.406	-13.852	4.465	-14.463	3.092
99	99	0.44296	-2.049	3.224	1.926	0.884	-5.45	4.652	-3.896	24.698	9.122	3.1	18.251	-13.777	4.179	-15.411	3.14
100	100	0.44748	-2.159	3.171	1.915	0.713	-5.611	4.462	-3.907	25.416	9.209	3.054	17.992	-13.677	3.943	-16.485	3.161
101	101	0.452	-2.25	3.101	1.926	0.599	-5.775	4.276	-3.962	26.183	9.261	2.996	17.659	-13.601	3.653	-17.657	3.168
102	102	0.45652	-2.335	3.021	1.937	0.486	-5.932	4.119	-3.983	26.993	9.311	2.89	17.258	-13.528	3.319	-18.92	3.182
103	103	0.46104	-2.405	2.922	1.944	0.381	-6.074	3.945	-3.993	27.869	9.37	2.788	16.794	-13.428	2.978	-20.279	3.205
104	104	0.46556	-2.471	2.808	1.948	0.284	-6.189	3.751	-4.017	28.818	9.434	2.696	16.264	-13.304	2.626	-21.733	3.235
105	105	0.47008	-2.553	2.688	1.954	0.177	-6.261	3.542	-4.053	29.845	9.507	2.651	15.664	-13.177	2.298	-23.289	3.265
106	106	0.4746	-2.67	2.567	1.963	0.03	-6.282	3.313	-4.096	30.952	9.59	2.699	14.967	-13.051	2.034	-24.967	3.286
107	107	0.47912	-2.845	2.445	1.97	-0.174	-6.249	3.052	-4.16	32.124	9.671	2.834	14.139	-12.905	1.815	-26.786	3.295
108	108	0.48364	-3.083	2.32	1.98	-0.441	-6.161	2.742	-4.256	33.367	9.761	3.038	13.195	-12.733	1.626	-28.733	3.297
109	109	0.48816	-3.38	2.187	2.006	-0.779	-6.021	2.42	-4.341	34.687	9.851	3.373	12.15	-12.559	1.545	-30.799	3.291
110	110	0.49268	-3.729	2.04	2.06	-1.191	-5.831	2.081	-4.398	36.097	9.913	3.83	11.03	-12.374	1.576	-32.971	3.252
111	111	0.4972	-4.123	1.9	2.141	-1.665	-5.561	1.742	-4.424	37.603	9.968	4.462	9.76	-12.219	1.758	-35.314	3.165
112	112	0.50172	-4.549	1.77	2.25	-2.188	-5.237	1.407	-4.421	39.158	9.969	5.285	8.316	-12.054	2.099	-37.833	3.024
113	113	0.50624	-4.988	1.66	2.389	-2.746	-4.848	1.072	-4.39	40.762	9.899	6.34	6.697	-11.848	2.642	-40.523	2.829
114	114	0.51076	-5.406	1.558	2.553	-3.292	-4.415	0.743	-4.347	42.394	9.7	7.554	4.903	-11.557	3.319	-43.368	2.569
115	115	0.51528	-5.782	1.464	2.74	-3.802	-3.944	0.478	-4.244	44.04	9.293	8.825	2.926	-11.111	4.05	-46.364	2.271
116	116	0.5198	-6.112	1.383	2.945	-4.284	-3.43	0.294	-4.052	45.691	8.658	10.088	0.751	-10.448	4.802	-49.524	1.972
117	117	0.52432	-6.401	1.318	3.162	-4.744	-2.867	0.142	-3.815	47.358	7.831	11.302	-1.622	-9.513	5.556	-52.872	1.717
118	118	0.52884	-6.656	1.27	3.379	-5.178	-2.243	-0.005	-3.58	49.049	6.852	12.425	-4.205	-8.272	6.287	-56.436	1.56
119	119	0.53336	-6.858	1.221	3.579	-5.574	-1.59	-0.087	-3.307	50.7	5.754	13.454	-7.059	-6.794	7.021	-60.235	1.492
120	120	0.53788	-7.013	1.168	3.741	-5.934	-0.908	-0.104	-3.013	52.261	4.575	14.301	-10.228	-5.191	7.706	-64.245	1.432
121	121	0.5424	-7.123	1.113	3.86	-6.254	-0.208	-0.119	-2.754	53.653	3.328	14.832	-13.677	-3.532	8.269	-68.344	1.314
122	122	0.54692	-7.213	1.066	3.931	-6.549	0.526	-0.139	-2.561	54.935	2.088	15.056	-17.172	-1.907	8.716	-72.348	1.168
123	123	0.55144	-7.283	1.031	3.944	-6.817	1.299	-0.177	-2.453	56.121	0.873	14.957	-20.513	-0.331	9.036	-76.073	1.026
124	124	0.55596	-7.34	1.012	3.897	-7.061	2.116	-0.199	-2.401	57.238	-0.26	14.571	-23.526	1.104	9.214	-79.365	0.898
125	125	0.56048	-7.39	1.009	3.777	-7.293	2.988	-0.21	-2.404	58.318	-1.234	13.928	-26.104	2.345	9.224	-82.148	0.798
126	126	0.565	-7.442	1.02	3.588	-7.524	3.914	-0.217	-2.46	59.4	-2.012	13.096	-28.225	3.381	9.073	-84.438	0.733
127	127	0.56952	-7.507	1.04	3.343	-7.751	4.891	-0.231	-2.589	60.51	-2.579	12.186	-29.931	4.208	8.801	-86.308	0.699
128	128	0.57404	-7.59	1.065	3.049	-7.963	5.914	-0.28	-2.835	61.648	-2.901	11.312	-31.264	4.807	8.455	-87.804	0.675
129	129	0.57856	-7.686	1.098	2.717	-8.153	6.974	-0.351	-3.181	62.789	-2.956	10.539	-32.199	5.14	8.051	-88.891	0.642
130	130	0.58308	-7.792	1.146	2.354	-8.328	8.069	-0.44	-3.59	63.907	-2.753	9.818	-32.632	5.173	7.535	-89.445	0.556
131	131	0.5876	-7.92	1.202	1.962	-8.498	9.188	-0.497	-4.015	64.99	-2.323	9.143	-32.364	4.902	6.882	-89.258	0.41
132	132	0.59212	-8.073	1.249	1.541	-8.664	10.308	-0.535	-4.475	66.081	-1.71	8.648	-31.423	4.469	6.25	-88.423	0.298
133	133	0.59664	-8.268	1.27	1.098	-8.845	11.418	-0.52	-4.939	67.207	-0.909	8.421	-29.984	3.89	5.746	-87.133	0.251
134	134	0.60116	-8.496	1.263	0.652	-9.04	12.507	-0.455	-5.38	68.332	0.039	8.434	-28.307	3.174	5.405	-85.61	0.249
135	135	0.60568	-8.739	1.234	0.225	-9.239	13.568	-0.345	-5.774	69.387	1.101	8.616	-26.63	2.312	5.204	-84.02	0.251
136	136	0.6102	-8.957	1.188	-0.17	-9.402	14.587	-0.186	-6.092	70.317	2.234	8.901	-25.086	1.337	5.105	-82.449	0.253
137	137	0.61472	-9.104	1.118	-0.536	-9.479	15.545	0.031	-6.312	71.104	3.392	9.263	-23.705	0.281	5.101	-80.917	0.251
138	138	0.61924	-9.152	1.017	-0.877	-9.439	16.425	0.304	-6.427	71.767	4.545	9.695	-22.452	-0.857	5.191	-79.409	0.222
139	139	0.62376	-9.098	0.889	-1.186	-9.291	17.227	0.618	-6.434	72.329	5.677	10.154	-21.265	-2.074	5.345	-77.883	0.147
140	140	0.62828	-8.967	0.75	-1.461	-9.068	17.969	0.964	-6.337	72.803	6.764	10.584	-20.098	-3.347	5.526	-76.301	0.019
141	141	0.6328	-8.801	0.614	-1.69	-8.831	18.659	1.402	-6.064	73.191	7.791	10.955	-18.9	-4.667	5.724	-74.625	-0.159
142	142	0.63732	-8.634	0.488	-1.878	-8.614	19.315	1.929	-5.638	73.486	8.737	11.285	-17.647	-6.018	5.966	-72.816	-0.406
143	143	0.64184	-8.462	0.37	-2.015	-8.409	19.931	2.478	-5.129	73.666	9.588	11.568	-16.376	-7.383	6.23	-70.893	-0.737
144	144	0.64636	-8.271	0.272	-2.106	-8.199	20.527	3.066	-4.519	73.721	10.291	11.751	-15.145	-8.751	6.469	-68.895	-1.191
145	145	0.65088	-8.055	0.192	-2.154	-7.979	21.104	3.679	-3.815	73.638	10.798	11.788	-14.027	-10.024	6.634	-66.889	-1.728
146	146	0.6554	-7.827	0.129	-2.16	-7.767	21.66	4.313	-3.03	73.414	11.125	11.722	-13.048	-11.131	6.743	-64.922	-2.27
147	147	0.65992	-7.589	0.08	-2.133	-7.566	22.201	4.954	-2.193	73.059	11.268	11.612	-12.191	-12.018	6.846	-62.992	-2.772
148	148	0.66444	-7.333	0.042	-2.086	-7.359	22.723	5.577	-1.337	72.582	11.197	11.478	-11.422	-12.679	6.963	-61.072	-3.254
149	149	0.66896	-7.054	0.014	-2.028	-7.132	23.223	6.184	-0.476	71.997	10.915	11.292	-10.715	-13.17	7.057	-59.14	-3.761
150	150	0.67348	-6.754	-0.004	-1.972	-6.877	23.71	6.804	0.401	71.321	10.419	11.01	-10.055	-13.477	7.074	-57.207	-4.268
151	151	0.678	-6.46	-0.014	-1.902	-6.637	24.178	7.372	1.234	70.544	9.745	10.665	-9.464	-13.534	7.033	-55.298	-4.7
152	152	0.68252	-6.197	-0.011	-1.81	-6.451	24.629	7.881	2.011	69.658	8.952	10.383	-8.981	-13.4	7.039	-53.438	-5.073
153	153	0.68704	-5.97	0.011	-1.702	-6.325	25.079	8.285	2.694	68.696	8.056	10.104	-8.565	-13.149	7.051	-51.591	-5.464
154	154	0.69156	-5.774	0.042	-1.575	-6.234	25.514	8.632	3.31	67.651	7.038	9.796	-8.201	-12.779	7.021	-49.75	-5.856
155	155	0.69608	-5.607	0.088	-1.428	-6.192	25.944	8.897	3.848	66.531	5.908	9.492	-7.898	-12.22	6.99	-47.93	-6.189
156	156	0.7006	-5.463	0.148	-1.265	-6.188	26.362	9.106	4.325	65.346	4.71	9.246	-7.666	-11.519	6.999	-46.149	-6.459
157	157	0.70512	-5.334	0.224	-1.098	-6.2	26.766	9.279	4.741	64.088	3.472	9.024	-7.495	-10.732	7.007	-44.393	-6.679
158	158	0.70964	-5.219	0.312	-0.938	-6.214	27.155	9.422	5.088	62.759	2.195	8.799	-7.344	-9.898	6.988	-42.617	-6.881
159	159	0.71416	-5.121	0.407	-0.782	-6.235	27.526	9.547	5.378	61.367	0.892	8.589	-7.187	-9.068	6.96	-40.793	-7.1
160	160	0.71868	-5.051	0.508	-0.618	-6.289	27.872	9.642	5.616	59.893	-0.379	8.357	-7.063	-8.3	6.886	-38.95	-7.346
161	161	0.7232	-5.008	0.61	-0.441	-6.375	28.202	9.671	5.783	58.401	-1.562	8.055	-6.915	-7.613	6.725	-37.088	-7.605
162	162	0.72772	-4.995	0.726	-0.245	-6.486	28.515	9.62	5.817	56.854	-2.664	7.869	-6.78	-6.929	6.615	-35.201	-7.809
163	163	0.73224	-4.99	0.847	-0.057	-6.585	28.81	9.549	5.781	55.287	-3.712	7.737	-6.602	-6.334	6.518	-33.261	-8.047
164	164	0.73676	-5.006	0.964	0.135	-6.707	29.064	9.487	5.731	53.641	-4.71	7.52	-6.447	-5.825	6.319	-31.309	-8.307
165	165	0.74128	-5.043	1.073	0.325	-6.838	29.269	9.452	5.648	51.894	-5.667	7.316	-6.303	-5.37	6.09	-29.311	-8.546
166	166	0.7458	-5.111	1.18	0.526	-7.002	29.427	9.419	5.53	50.078	-6.51	7.178	-6.148	-5.029	5.891	-27.268	-8.776
167	167	0.75032	-5.205	1.285	0.731	-7.181	29.534	9.41	5.372	48.188	-7.233	7.097	-6.001	-4.846	5.701	-25.198	-9.014
168	168	0.75484	-5.314	1.39	0.934	-7.354	29.596	9.411	5.152	46.231	-7.823	7.096	-5.892	-4.827	5.538	-23.125	-9.262
169	169	0.75936	-5.431	1.492	1.13	-7.518	29.616	9.368	4.835	44.218	-8.244	7.229	-5.833	-4.976	5.461	-21.051	-9.534
170	170	0.76388	-5.552	1.583	1.312	-7.663	29.588	9.273	4.422	42.135	-8.501	7.468	-5.821	-5.3	5.453	-18.96	-9.851
171	171	0.7684	-5.676	1.669	1.48	-7.806	29.514	9.155	3.967	39.987	-8.62	7.706	-5.849	-5.755	5.431	-16.874	-10.185
172	172	0.77292	-5.798	1.749	1.627	-7.913	29.387	9.051	3.454	37.795	-8.606	8.012	-5.919	-6.298	5.439	-14.821	-10.469
173	173	0.77744	-5.921	1.828	1.755	-7.989	29.232	8.862	2.802	35.581	-8.436	8.386	-5.897	-6.79	5.454	-12.668	-10.622
174	174	0.78196	-6.05	1.905	1.883	-8.083	29.036	8.649	2.156	33.317	-8.151	8.662	-5.763	-7.349	5.375	-10.412	-10.756
175	175	0.78648	-6.193	1.983	2.008	-8.189	28.797	8.419	1.492	30.963	-7.723	8.893	-5.606	-7.991	5.247	-8.096	-10.856
176	176	0.791	-6.338	2.061	2.116	-8.261	28.525	8.12	0.749	28.543	-7.135	9.115	-5.495	-8.59	5.1	-5.808	-10.827
177	177	0.79552	-6.483	2.135	2.2	-8.304	28.223	7.751	-0.046	26.077	-6.4	9.307	-5.506	-9.085	4.929	-3.653	-10.646
178	178	0.80004	-6.624	2.204	2.266	-8.328	27.886	7.342	-0.848	23.571	-5.574	9.466	-5.569	-9.472	4.737	-1.573	-10.338
179	179	0.80456	-6.762	2.269	2.329	-8.359	27.517	6.889	-1.615	21.035	-4.672	9.596	-5.536	-9.792	4.544	0.579	-9.953
180	180	0.80908	-6.911	2.336	2.399	-8.429	27.135	6.371	-2.287	18.492	-3.669	9.643	-5.33	-10.095	4.335	2.859	-9.527
181	181	0.8136	-7.07	2.411	2.488	-8.543	26.75	5.839	-2.83	15.974	-2.619	9.513	-4.974	-10.348	4.03	5.197	-9.023
182	182	0.81812	-7.251	2.489	2.601	-8.722	26.366	5.298	-3.225	13.521	-1.515	9.332	-4.591	-10.55	3.758	7.465	-8.436
183	183	0.82264	-7.446	2.569	2.73	-8.916	26.005	4.754	-3.536	11.189	-0.427	9.234	-4.368	-10.699	3.612	9.48	-7.848
184	184	0.82716	-7.645	2.64	2.854	-9.113	25.637	4.203	-3.757	8.922	0.591	9.179	-4.206	-10.816	3.568	11.382	-7.332
185	185	0.83168	-7.828	2.706	2.952	-9.277	25.278	3.796	-3.872	6.769	1.39	9.254	-4.072	-10.997	3.717	13.2	-6.983
186	186	0.8362	-8	2.776	3.047	-9.419	24.935	3.491	-3.91	4.758	1.946	9.382	-3.965	-11.148	3.976	14.888	-6.757
187	187	0.84072	-8.155	2.843	3.136	-9.536	24.634	3.256	-3.879	2.982	2.248	9.543	-3.875	-11.206	4.324	16.389	-6.638
188	188	0.84524	-8.294	2.905	3.228	-9.647	24.382	3.084	-3.774	1.477	2.274	9.759	-3.793	-11.201	4.781	17.698	-6.674
189	189	0.84976	-8.407	2.953	3.333	-9.74	24.158	2.98	-3.621	0.228	2.011	10.017	-3.671	-11.168	5.324	18.874	-6.89
190	190	0.85428	-8.481	2.979	3.443	-9.782	23.953	2.913	-3.454	-0.782	1.481	10.263	-3.479	-11.07	5.886	19.952	-7.253
191	191	0.8588	-8.515	2.987	3.566	-9.775	23.77	2.827	-3.285	-1.579	0.711	10.473	-3.289	-10.833	6.432	20.874	-7.722
192	192	0.86332	-8.506	2.982	3.693	-9.702	23.594	2.772	-3.146	-2.186	-0.342	10.725	-3.115	-10.442	7.016	21.637	-8.279
193	193	0.86784	-8.449	2.967	3.804	-9.539	23.462	2.665	-3.052	-2.407	-1.531	11.268	-2.843	-9.925	7.865	22.227	-8.911
194	194	0.87236	-8.343	2.937	3.907	-9.279	23.352	2.559	-3.032	-3.042	-2.92	11.234	-3.264	-9.214	8.137	22.499	-9.573
195	195	0.87688	-8.196	2.887	3.988	-8.949	23.272	2.421	-3.038	-3.37	-4.41	11.266	-3.709	-8.393	8.482	22.503	-10.273
196	196	0.8814	-8.021	2.815	4.067	-8.583	23.213	2.224	-3.051	-3.381	-5.885	11.346	-4.141	-7.546	8.88	22.257	-10.982
197	197	0.88592	-7.828	2.725	4.145	-8.19	23.184	1.91	-3.069	-3.087	-7.227	11.329	-4.533	-6.636	9.187	21.755	-11.599
198	198	0.89044	-7.627	2.623	4.22	-7.785	23.193	1.465	-3.087	-2.501	-8.346	11.189	-4.892	-5.704	9.373	20.988	-12.092
199	199	0.89496	-7.428	2.512	4.285	-7.375	23.232	0.936	-3.12	-1.672	-9.247	10.93	-5.253	-4.789	9.438	19.96	-12.465
200	200	0.89948	-7.245	2.395	4.341	-6.968	23.281	0.376	-3.189	-0.661	-9.962	10.558	-5.65	-3.92	9.38	18.681	-12.726
201	201	0.904	-7.086	2.273	4.405	-6.583	23.324	-0.205	-3.304	0.484	-10.46	10.162	-6.153	-3.143	9.286	17.133	-12.871
