# Supplementary material for: Gait phenotypes in paediatric hereditary spastic paraplegia revealed by dynamic time warping analysis and random forests
Source: PLoS One. 2018 Mar 8;13(3):e0192345. doi: 10.1371/journal.pone.0192345 (PMC5843164; doi:10.1371/journal.pone.0192345)
Supplement: S2 Data — (ZIP) [file pone.0192345.s009.zip › Healthy/Left.SR.HEALTHY23.1.csv]

	Epoch	Time	Pelvic.obliquity	Pelvic.tilt	Pelvic rotation	Hip.abd.add	Hip.flexion	Hip.rotation	Knee.abd.add	Knee.flexion	Knee.rotation	Ankle.abd.add	Ankle.flexion	Ankle.rotation	Forefoot.abd.add	Forefoot.flexion	Forefoot.rotation
1	1	0	-2.139	9.935	5.797	-8.379	28.203	7.741	0.928	-1.187	-10.403	4.514	5.492	-11.022	2.028	26.003	-9.279
2	2	0.00382	-2.175	9.914	5.826	-8.287	28.193	7.582	0.877	-1.427	-10.614	4.523	5.288	-10.757	2.129	26.064	-9.385
3	3	0.00764	-2.205	9.888	5.86	-8.18	28.198	7.363	0.852	-1.51	-10.854	4.46	4.99	-10.409	2.158	25.881	-9.503
4	4	0.01146	-2.224	9.852	5.893	-8.049	28.216	7.093	0.85	-1.438	-11.122	4.319	4.62	-9.982	2.112	25.478	-9.628
5	5	0.01528	-2.229	9.803	5.921	-7.891	28.246	6.779	0.868	-1.211	-11.418	4.108	4.183	-9.472	2	24.863	-9.749
6	6	0.0191	-2.219	9.732	5.95	-7.709	28.287	6.418	0.894	-0.782	-11.762	3.924	3.511	-8.783	1.909	23.842	-9.792
7	7	0.02292	-2.215	9.647	5.986	-7.533	28.337	6.021	0.929	-0.195	-12.102	3.744	2.479	-7.939	1.844	22.321	-9.724
8	8	0.02674	-2.219	9.551	6.027	-7.372	28.39	5.609	0.972	0.517	-12.425	3.52	1.172	-6.995	1.76	20.403	-9.561
9	9	0.03056	-2.234	9.446	6.074	-7.231	28.445	5.193	1.02	1.345	-12.714	3.223	-0.312	-5.995	1.631	18.191	-9.316
10	10	0.03438	-2.263	9.338	6.127	-7.122	28.517	4.777	1.066	2.311	-12.918	2.829	-1.689	-5.028	1.415	15.956	-9.014
11	11	0.0382	-2.282	9.215	6.18	-7.003	28.585	4.418	1.077	3.361	-13.025	2.45	-2.736	-4.163	1.173	13.988	-8.644
12	12	0.04202	-2.297	9.086	6.239	-6.893	28.668	4.133	1.08	4.486	-13.028	2.097	-3.553	-3.389	0.916	12.202	-8.175
13	13	0.04584	-2.305	8.948	6.306	-6.8	28.779	3.947	1.09	5.698	-12.928	1.764	-4.19	-2.714	0.636	10.547	-7.596
14	14	0.04966	-2.301	8.795	6.384	-6.728	28.932	3.903	1.134	7.03	-12.732	1.431	-4.71	-2.164	0.311	8.945	-6.897
15	15	0.05348	-2.276	8.63	6.483	-6.668	29.154	4.074	1.23	8.508	-12.456	1.13	-5.061	-1.89	-0.049	7.452	-6.167
16	16	0.0573	-2.216	8.441	6.585	-6.591	29.378	4.415	1.374	10.038	-12.116	0.916	-5.257	-1.883	-0.375	6.096	-5.464
17	17	0.06112	-2.117	8.226	6.688	-6.49	29.573	4.916	1.577	11.576	-11.702	0.823	-5.306	-2.169	-0.626	4.883	-4.806
18	18	0.06494	-1.974	7.987	6.794	-6.363	29.703	5.568	1.849	13.07	-11.2	0.886	-5.225	-2.779	-0.76	3.807	-4.214
19	19	0.06876	-1.759	7.697	6.895	-6.173	29.664	6.382	2.201	14.429	-10.531	1.16	-5.052	-3.836	-0.725	2.839	-3.711
20	20	0.07258	-1.512	7.386	7.009	-5.956	29.504	7.25	2.59	15.667	-9.721	1.483	-4.838	-5.193	-0.661	1.929	-3.285
21	21	0.0764	-1.233	7.051	7.133	-5.713	29.22	8.173	3.014	16.759	-8.789	1.795	-4.557	-6.828	-0.615	1.124	-2.932
22	22	0.08022	-0.929	6.692	7.264	-5.445	28.81	9.147	3.47	17.683	-7.752	2.047	-4.179	-8.708	-0.621	0.467	-2.643
23	23	0.08404	-0.627	6.323	7.416	-5.182	28.257	10.168	3.94	18.389	-6.638	2.262	-3.643	-10.813	-0.627	0.044	-2.424
24	24	0.08786	-0.328	5.951	7.582	-4.913	27.616	11.193	4.405	18.965	-5.472	2.451	-2.998	-13.016	-0.603	-0.236	-2.223
25	25	0.09168	-0.034	5.583	7.766	-4.649	26.921	12.18	4.864	19.463	-4.277	2.55	-2.26	-15.266	-0.604	-0.417	-2.059
26	26	0.0955	0.254	5.222	7.974	-4.394	26.192	13.09	5.313	19.908	-3.072	2.525	-1.442	-17.528	-0.654	-0.524	-1.948
27	27	0.09932	0.552	4.868	8.207	-4.132	25.439	13.837	5.728	20.295	-1.877	2.355	-0.57	-19.755	-0.745	-0.575	-1.944
28	28	0.10314	0.856	4.526	8.459	-3.843	24.701	14.363	6.047	20.658	-0.769	2.093	0.347	-21.773	-0.853	-0.557	-2.004
29	29	0.10696	1.159	4.204	8.726	-3.549	23.986	14.666	6.275	20.986	0.275	1.787	1.256	-23.553	-0.957	-0.509	-2.087
30	30	0.11078	1.457	3.905	9.009	-3.256	23.301	14.743	6.418	21.286	1.234	1.458	2.141	-25.045	-1.047	-0.444	-2.172
31	31	0.1146	1.746	3.636	9.304	-2.973	22.667	14.588	6.492	21.579	2.035	1.128	3.002	-26.131	-1.102	-0.372	-2.227
32	32	0.11842	2.015	3.413	9.618	-2.712	22.098	14.211	6.499	21.854	2.524	0.774	3.783	-26.651	-1.185	-0.324	-2.231
33	33	0.12224	2.266	3.22	9.945	-2.465	21.576	13.693	6.457	22.124	2.749	0.453	4.493	-26.736	-1.264	-0.297	-2.193
34	34	0.12606	2.493	3.06	10.281	-2.243	21.092	13.074	6.379	22.36	2.679	0.184	5.117	-26.401	-1.332	-0.29	-2.124
35	35	0.12988	2.683	2.94	10.621	-2.067	20.638	12.405	6.286	22.52	2.261	-0.014	5.628	-25.654	-1.387	-0.299	-2.043
36	36	0.1337	2.81	2.869	10.969	-1.975	20.184	11.704	6.179	22.526	1.458	-0.135	5.982	-24.529	-1.446	-0.319	-2.004
37	37	0.13752	2.893	2.825	11.309	-1.926	19.715	11.014	6.048	22.423	0.451	-0.204	6.256	-23.225	-1.503	-0.325	-1.986
38	38	0.14134	2.927	2.811	11.642	-1.928	19.231	10.338	5.903	22.218	-0.712	-0.248	6.466	-21.777	-1.575	-0.319	-1.978
39	39	0.14516	2.908	2.828	11.97	-1.993	18.73	9.676	5.756	21.926	-1.987	-0.291	6.627	-20.215	-1.676	-0.304	-1.972
40	40	0.14898	2.832	2.878	12.262	-2.12	18.225	9.065	5.62	21.565	-3.337	-0.244	6.734	-18.571	-1.719	-0.301	-1.959
41	41	0.1528	2.716	2.959	12.524	-2.289	17.73	8.511	5.489	21.168	-4.698	-0.139	6.807	-16.932	-1.724	-0.308	-1.947
42	42	0.15662	2.568	3.064	12.749	-2.492	17.245	8.021	5.382	20.751	-6.019	-0.037	6.873	-15.35	-1.73	-0.319	-1.937
43	43	0.16044	2.395	3.19	12.935	-2.723	16.773	7.59	5.302	20.327	-7.258	0.04	6.949	-13.861	-1.746	-0.327	-1.929
44	44	0.16426	2.194	3.346	13.087	-2.988	16.323	7.158	5.224	19.917	-8.324	0.168	7.042	-12.502	-1.704	-0.337	-1.922
45	45	0.16808	1.979	3.52	13.196	-3.258	15.898	6.76	5.158	19.551	-9.202	0.254	7.147	-11.322	-1.691	-0.377	-1.921
46	46	0.1719	1.767	3.7	13.265	-3.515	15.482	6.392	5.091	19.209	-9.902	0.335	7.265	-10.311	-1.673	-0.432	-1.92
47	47	0.17572	1.562	3.886	13.294	-3.754	15.075	6.062	5.024	18.887	-10.428	0.421	7.397	-9.475	-1.638	-0.494	-1.92
48	48	0.17954	1.364	4.086	13.278	-3.98	14.69	5.801	4.973	18.581	-10.773	0.502	7.556	-8.84	-1.588	-0.549	-1.916
49	49	0.18336	1.18	4.287	13.226	-4.176	14.322	5.519	4.9	18.314	-10.827	0.51	7.749	-8.443	-1.587	-0.599	-1.908
50	50	0.18718	1.003	4.5	13.152	-4.364	13.977	5.249	4.82	18.059	-10.705	0.524	7.947	-8.211	-1.567	-0.646	-1.898
51	51	0.191	0.835	4.72	13.052	-4.536	13.652	5.001	4.735	17.818	-10.427	0.545	8.156	-8.13	-1.525	-0.689	-1.884
52	52	0.19482	0.689	4.937	12.914	-4.673	13.34	4.783	4.646	17.601	-9.993	0.551	8.392	-8.194	-1.48	-0.723	-1.862
53	53	0.19864	0.569	5.159	12.719	-4.761	13.059	4.607	4.54	17.415	-9.403	0.583	8.651	-8.433	-1.392	-0.747	-1.866
54	54	0.20246	0.47	5.373	12.491	-4.812	12.788	4.469	4.432	17.252	-8.747	0.59	8.918	-8.768	-1.316	-0.78	-1.888
55	55	0.20628	0.387	5.58	12.235	-4.834	12.523	4.36	4.324	17.102	-8.031	0.545	9.186	-9.175	-1.278	-0.824	-1.919
56	56	0.2101	0.311	5.782	11.959	-4.84	12.261	4.269	4.217	16.957	-7.265	0.427	9.447	-9.625	-1.296	-0.879	-1.946
57	57	0.21392	0.246	5.979	11.664	-4.828	12.012	4.201	4.105	16.834	-6.497	0.321	9.701	-10.071	-1.305	-0.952	-1.961
58	58	0.21774	0.185	6.169	11.35	-4.809	11.761	4.2	4.005	16.704	-5.806	0.224	9.963	-10.502	-1.308	-1.012	-1.991
59	59	0.22156	0.125	6.356	11.027	-4.783	11.515	4.239	3.905	16.575	-5.204	0.134	10.224	-10.88	-1.315	-1.064	-2.024
60	60	0.22538	0.063	6.537	10.701	-4.756	11.274	4.299	3.8	16.447	-4.701	0.045	10.476	-11.176	-1.336	-1.115	-2.055
61	61	0.2292	-0.005	6.7	10.381	-4.737	11.012	4.351	3.706	16.298	-4.32	-0.068	10.699	-11.349	-1.395	-1.175	-2.087
62	62	0.23302	-0.082	6.857	10.062	-4.729	10.749	4.412	3.62	16.14	-4.041	-0.191	10.866	-11.44	-1.484	-1.278	-2.129
63	63	0.23684	-0.154	7.006	9.74	-4.718	10.477	4.502	3.539	15.97	-3.868	-0.28	11.007	-11.456	-1.558	-1.393	-2.178
64	64	0.24066	-0.219	7.147	9.417	-4.699	10.196	4.622	3.462	15.788	-3.805	-0.324	11.13	-11.399	-1.607	-1.513	-2.231
65	65	0.24448	-0.29	7.291	9.107	-4.686	9.919	4.753	3.386	15.599	-3.851	-0.348	11.231	-11.263	-1.655	-1.645	-2.288
66	66	0.2483	-0.357	7.422	8.804	-4.685	9.622	4.894	3.342	15.38	-4.019	-0.375	11.327	-11.03	-1.711	-1.762	-2.356
67	67	0.25212	-0.428	7.543	8.522	-4.695	9.311	5.027	3.305	15.153	-4.247	-0.434	11.412	-10.744	-1.809	-1.883	-2.419
68	68	0.25594	-0.497	7.651	8.256	-4.704	8.989	5.152	3.269	14.924	-4.517	-0.509	11.492	-10.415	-1.93	-2.006	-2.47
69	69	0.25976	-0.548	7.737	7.988	-4.694	8.652	5.28	3.229	14.704	-4.811	-0.553	11.583	-10.049	-2.03	-2.121	-2.504
70	70	0.26358	-0.595	7.818	7.767	-4.696	8.305	5.35	3.195	14.498	-5.11	-0.532	11.698	-9.679	-2.069	-2.224	-2.55
71	71	0.2674	-0.643	7.893	7.58	-4.706	7.937	5.391	3.161	14.281	-5.384	-0.498	11.813	-9.349	-2.093	-2.33	-2.607
72	72	0.27122	-0.692	7.963	7.43	-4.724	7.554	5.393	3.127	14.061	-5.629	-0.483	11.932	-9.045	-2.132	-2.438	-2.662
73	73	0.27504	-0.742	8.028	7.319	-4.75	7.164	5.345	3.097	13.85	-5.841	-0.519	12.059	-8.747	-2.216	-2.548	-2.703
74	74	0.27886	-0.787	8.069	7.244	-4.792	6.744	5.25	3.091	13.657	-5.974	-0.52	12.162	-8.503	-2.251	-2.706	-2.737
75	75	0.28268	-0.821	8.099	7.182	-4.817	6.316	5.161	3.077	13.484	-6.068	-0.522	12.291	-8.319	-2.283	-2.856	-2.77
76	76	0.2865	-0.844	8.114	7.136	-4.831	5.874	5.049	3.064	13.326	-6.095	-0.525	12.446	-8.186	-2.304	-2.997	-2.795
77	77	0.29032	-0.855	8.115	7.109	-4.84	5.416	4.893	3.058	13.182	-6.04	-0.531	12.623	-8.098	-2.311	-3.131	-2.81
78	78	0.29414	-0.867	8.121	7.124	-4.862	4.955	4.692	3.067	13.036	-5.949	-0.539	12.807	-8.05	-2.306	-3.262	-2.837
79	79	0.29796	-0.869	8.119	7.152	-4.869	4.48	4.475	3.071	12.89	-5.822	-0.579	12.956	-8.039	-2.331	-3.437	-2.867
80	80	0.30178	-0.875	8.118	7.197	-4.878	3.999	4.245	3.072	12.746	-5.661	-0.652	13.087	-8.058	-2.384	-3.639	-2.89
81	81	0.3056	-0.889	8.119	7.26	-4.893	3.509	4.009	3.072	12.597	-5.481	-0.748	13.205	-8.098	-2.457	-3.859	-2.903
82	82	0.30942	-0.899	8.114	7.331	-4.904	2.992	3.782	3.071	12.408	-5.331	-0.816	13.301	-8.116	-2.507	-4.079	-2.906
83	83	0.31324	-0.915	8.115	7.421	-4.916	2.491	3.516	3.065	12.244	-5.17	-0.882	13.446	-8.146	-2.553	-4.263	-2.928
84	84	0.31706	-0.932	8.119	7.523	-4.935	1.989	3.262	3.078	12.079	-5.04	-0.97	13.622	-8.164	-2.616	-4.422	-2.949
85	85	0.32088	-0.948	8.126	7.626	-4.955	1.487	3.024	3.103	11.918	-4.943	-1.07	13.824	-8.159	-2.688	-4.562	-2.963
86	86	0.3247	-0.958	8.133	7.713	-4.962	0.997	2.783	3.122	11.783	-4.859	-1.149	14.052	-8.118	-2.746	-4.69	-2.973
87	87	0.32852	-0.97	8.15	7.787	-4.966	0.511	2.574	3.132	11.646	-4.819	-1.167	14.238	-8.058	-2.763	-4.86	-2.986
88	88	0.33234	-0.979	8.174	7.843	-4.955	0.031	2.394	3.131	11.51	-4.818	-1.16	14.401	-7.991	-2.767	-5.053	-3.018
89	89	0.33616	-0.987	8.206	7.886	-4.938	-0.442	2.233	3.122	11.371	-4.854	-1.112	14.536	-7.905	-2.745	-5.273	-3.06
90	90	0.33998	-0.996	8.247	7.92	-4.924	-0.907	2.075	3.109	11.23	-4.925	-0.999	14.634	-7.783	-2.675	-5.523	-3.105
91	91	0.3438	-1.002	8.286	7.928	-4.886	-1.361	1.958	3.066	11.116	-5.047	-0.839	14.697	-7.654	-2.586	-5.819	-3.174
92	92	0.34762	-1.01	8.326	7.924	-4.851	-1.809	1.861	3.019	11.012	-5.181	-0.64	14.705	-7.522	-2.471	-6.173	-3.246
93	93	0.35144	-1.019	8.367	7.903	-4.818	-2.242	1.782	2.971	10.936	-5.324	-0.407	14.693	-7.379	-2.332	-6.559	-3.317
94	94	0.35526	-1.029	8.407	7.862	-4.792	-2.652	1.715	2.923	10.906	-5.468	-0.142	14.689	-7.222	-2.17	-6.957	-3.386
95	95	0.35908	-1.047	8.454	7.81	-4.783	-3.024	1.605	2.855	10.945	-5.54	0.206	14.685	-7.078	-1.943	-7.383	-3.451
96	96	0.3629	-1.073	8.504	7.73	-4.781	-3.362	1.512	2.773	11.043	-5.583	0.559	14.704	-6.944	-1.72	-7.811	-3.507
97	97	0.36672	-1.114	8.562	7.646	-4.805	-3.669	1.424	2.694	11.195	-5.61	0.9	14.729	-6.806	-1.515	-8.262	-3.547
98	98	0.37054	-1.175	8.628	7.563	-4.86	-3.944	1.331	2.621	11.402	-5.619	1.221	14.748	-6.658	-1.334	-8.75	-3.567
99	99	0.37436	-1.248	8.695	7.46	-4.929	-4.184	1.217	2.521	11.671	-5.561	1.53	14.739	-6.52	-1.181	-9.291	-3.571
100	100	0.37818	-1.338	8.757	7.367	-5.027	-4.412	1.109	2.422	11.991	-5.482	1.836	14.664	-6.395	-1.042	-9.93	-3.557
101	101	0.382	-1.431	8.811	7.27	-5.131	-4.618	1.01	2.318	12.376	-5.379	2.156	14.535	-6.284	-0.898	-10.656	-3.536
102	102	0.38582	-1.524	8.859	7.166	-5.238	-4.794	0.915	2.206	12.834	-5.25	2.515	14.358	-6.184	-0.725	-11.468	-3.511
103	103	0.38964	-1.614	8.904	7.061	-5.349	-4.928	0.817	2.085	13.388	-5.093	2.967	14.139	-6.091	-0.474	-12.364	-3.479
104	104	0.39346	-1.688	8.944	6.951	-5.443	-5.005	0.72	1.947	14.045	-4.916	3.419	13.894	-6.006	-0.234	-13.335	-3.451
105	105	0.39728	-1.735	8.971	6.83	-5.503	-5.051	0.653	1.792	14.786	-4.739	3.878	13.635	-5.92	0.001	-14.363	-3.41
106	106	0.4011	-1.754	8.985	6.709	-5.527	-5.062	0.599	1.62	15.62	-4.553	4.326	13.375	-5.824	0.216	-15.443	-3.349
107	107	0.40492	-1.749	8.989	6.6	-5.518	-5.031	0.528	1.429	16.554	-4.342	4.738	13.133	-5.714	0.388	-16.563	-3.26
108	108	0.40874	-1.696	8.975	6.497	-5.448	-4.962	0.497	1.224	17.598	-4.158	5.148	12.895	-5.614	0.549	-17.741	-3.176
109	109	0.41256	-1.627	8.961	6.408	-5.352	-4.847	0.492	1.018	18.703	-4.019	5.526	12.627	-5.526	0.675	-18.967	-3.117
110	110	0.41638	-1.545	8.946	6.33	-5.237	-4.686	0.507	0.814	19.88	-3.903	5.886	12.316	-5.457	0.781	-20.263	-3.085
111	111	0.4202	-1.457	8.926	6.258	-5.112	-4.479	0.536	0.616	21.14	-3.789	6.232	11.945	-5.418	0.877	-21.649	-3.079
112	112	0.42402	-1.378	8.9	6.196	-4.99	-4.2	0.613	0.448	22.515	-3.692	6.457	11.447	-5.407	0.866	-23.207	-3.091
113	113	0.42784	-1.317	8.859	6.134	-4.868	-3.884	0.739	0.288	23.969	-3.623	6.678	10.866	-5.431	0.854	-24.873	-3.134
114	114	0.43166	-1.283	8.809	6.078	-4.771	-3.531	0.883	0.159	25.493	-3.571	6.902	10.216	-5.495	0.86	-26.623	-3.232
115	115	0.43548	-1.287	8.752	6.033	-4.718	-3.139	1.027	0.074	27.084	-3.527	7.12	9.503	-5.605	0.886	-28.447	-3.395
116	116	0.4393	-1.361	8.686	6.014	-4.75	-2.699	1.168	0.054	28.762	-3.48	7.275	8.715	-5.767	0.88	-30.367	-3.621
117	117	0.44312	-1.514	8.607	6.035	-4.866	-2.24	1.301	0.092	30.465	-3.459	7.364	7.773	-5.95	0.835	-32.423	-3.903
118	118	0.44694	-1.727	8.51	6.074	-5.056	-1.773	1.445	0.195	32.182	-3.461	7.407	6.698	-6.166	0.771	-34.591	-4.25
119	119	0.45076	-1.996	8.398	6.129	-5.314	-1.298	1.599	0.359	33.903	-3.49	7.417	5.496	-6.419	0.706	-36.856	-4.675
120	120	0.45458	-2.316	8.277	6.203	-5.636	-0.805	1.742	0.578	35.611	-3.564	7.424	4.168	-6.716	0.671	-39.191	-5.22
121	121	0.4584	-2.675	8.142	6.3	-6.019	-0.309	1.922	0.898	37.303	-3.685	7.433	2.752	-7.092	0.692	-41.563	-5.882
122	122	0.46222	-3.043	8.003	6.414	-6.425	0.211	2.108	1.271	38.988	-3.843	7.437	1.274	-7.453	0.744	-43.96	-6.578
123	123	0.46604	-3.409	7.856	6.542	-6.84	0.749	2.299	1.689	40.66	-4.042	7.419	-0.254	-7.794	0.812	-46.368	-7.302
124	124	0.46986	-3.762	7.696	6.68	-7.248	1.293	2.495	2.146	42.308	-4.289	7.355	-1.821	-8.12	0.876	-48.776	-8.064
125	125	0.47368	-4.091	7.534	6.82	-7.65	1.875	2.697	2.649	43.952	-4.579	7.23	-3.358	-8.455	0.939	-51.118	-8.893
126	126	0.4775	-4.397	7.374	6.957	-8.032	2.477	2.869	3.135	45.574	-4.876	7.117	-4.868	-8.816	1.048	-53.384	-9.778
127	127	0.48132	-4.683	7.214	7.084	-8.4	3.1	3.013	3.608	47.176	-5.171	6.977	-6.325	-9.172	1.168	-55.565	-10.679
128	128	0.48514	-4.947	7.057	7.195	-8.758	3.744	3.132	4.071	48.764	-5.452	6.762	-7.697	-9.49	1.259	-57.651	-11.554
129	129	0.48896	-5.182	6.935	7.286	-9.1	4.454	3.23	4.506	50.32	-5.702	6.428	-8.868	-9.732	1.272	-59.515	-12.33
130	130	0.49278	-5.387	6.825	7.332	-9.406	5.188	3.347	4.908	51.843	-5.941	6.037	-9.75	-9.942	1.235	-61.079	-13.044
131	131	0.4966	-5.569	6.738	7.348	-9.693	5.958	3.473	5.286	53.335	-6.152	5.588	-10.318	-10.142	1.139	-62.315	-13.704
132	132	0.50042	-5.734	6.68	7.339	-9.964	6.766	3.6	5.636	54.786	-6.328	5.092	-10.545	-10.333	0.986	-63.187	-14.304
133	133	0.50424	-5.873	6.641	7.286	-10.193	7.593	3.705	5.897	56.134	-6.46	4.642	-10.343	-10.434	0.839	-63.544	-14.759
134	134	0.50806	-5.989	6.627	7.219	-10.408	8.446	3.761	6.101	57.359	-6.511	4.242	-9.854	-10.449	0.712	-63.496	-15.055
135	135	0.51188	-6.078	6.63	7.144	-10.595	9.315	3.765	6.237	58.458	-6.522	3.866	-9.208	-10.382	0.585	-63.171	-15.233
136	136	0.5157	-6.131	6.643	7.059	-10.737	10.194	3.721	6.305	59.416	-6.507	3.491	-8.477	-10.26	0.438	-62.633	-15.327
137	137	0.51952	-6.122	6.658	6.951	-10.793	11.072	3.651	6.32	60.187	-6.471	3.073	-7.768	-10.168	0.24	-61.956	-15.405
138	138	0.52334	-6.061	6.68	6.836	-10.79	11.941	3.579	6.328	60.793	-6.404	2.653	-7.16	-10.082	0.037	-61.239	-15.433
139	139	0.52716	-5.95	6.706	6.715	-10.731	12.803	3.488	6.327	61.284	-6.294	2.264	-6.668	-10.01	-0.127	-60.534	-15.423
140	140	0.53098	-5.794	6.736	6.589	-10.622	13.655	3.378	6.318	61.687	-6.142	1.946	-6.294	-9.951	-0.214	-59.856	-15.376
141	141	0.5348	-5.597	6.77	6.468	-10.47	14.499	3.254	6.309	62.035	-5.953	1.763	-6.032	-9.9	-0.167	-59.217	-15.294
142	142	0.53862	-5.338	6.807	6.338	-10.24	15.32	3.134	6.314	62.293	-5.746	1.648	-5.844	-9.903	-0.053	-58.572	-15.217
143	143	0.54244	-5.042	6.841	6.195	-9.955	16.122	3.047	6.342	62.503	-5.542	1.58	-5.657	-9.946	0.1	-57.888	-15.146
144	144	0.54626	-4.722	6.874	6.051	-9.635	16.898	2.988	6.402	62.643	-5.348	1.547	-5.446	-10.019	0.28	-57.128	-15.078
145	145	0.55008	-4.392	6.912	5.918	-9.301	17.64	2.949	6.5	62.685	-5.171	1.536	-5.189	-10.112	0.476	-56.256	-15.01
146	146	0.5539	-4.067	6.959	5.813	-8.982	18.362	2.901	6.629	62.673	-4.986	1.555	-4.806	-10.175	0.695	-55.223	-14.888
147	147	0.55772	-3.753	7.015	5.741	-8.694	19.055	2.839	6.789	62.559	-4.81	1.495	-4.371	-10.209	0.842	-54.088	-14.736
148	148	0.56154	-3.444	7.079	5.69	-8.42	19.73	2.798	6.987	62.361	-4.672	1.413	-3.895	-10.213	0.963	-52.86	-14.562
149	149	0.56536	-3.138	7.153	5.655	-8.151	20.389	2.798	7.229	62.084	-4.587	1.346	-3.392	-10.187	1.091	-51.547	-14.376
150	150	0.56918	-2.842	7.24	5.643	-7.909	21.017	2.838	7.531	61.658	-4.54	1.305	-2.897	-10.161	1.244	-50.132	-14.189
151	151	0.573	-2.56	7.346	5.632	-7.683	21.635	2.924	7.862	61.152	-4.509	1.376	-2.399	-10.142	1.495	-48.638	-13.994
152	152	0.57682	-2.296	7.466	5.635	-7.485	22.251	3.018	8.207	60.581	-4.49	1.453	-1.903	-10.116	1.755	-47.097	-13.793
153	153	0.58064	-2.056	7.602	5.659	-7.326	22.864	3.114	8.566	59.952	-4.489	1.515	-1.409	-10.076	2.001	-45.521	-13.588
154	154	0.58446	-1.844	7.751	5.718	-7.214	23.47	3.231	8.954	59.269	-4.535	1.619	-0.911	-10.011	2.28	-43.899	-13.377
155	155	0.58828	-1.661	7.909	5.809	-7.153	24.055	3.407	9.423	58.515	-4.629	1.736	-0.405	-9.974	2.589	-42.229	-13.199
156	156	0.5921	-1.493	8.074	5.908	-7.109	24.638	3.61	9.904	57.738	-4.764	1.937	0.101	-9.951	2.973	-40.53	-13.052
157	157	0.59592	-1.336	8.243	6.008	-7.071	25.223	3.837	10.379	56.926	-4.95	2.216	0.585	-9.931	3.421	-38.808	-12.935
158	158	0.59974	-1.188	8.416	6.103	-7.032	25.806	4.091	10.841	56.031	-5.216	2.528	1.007	-9.896	3.891	-37.073	-12.844
159	159	0.60356	-1.056	8.597	6.216	-7.031	26.378	4.345	11.305	55.039	-5.545	2.771	1.375	-9.844	4.299	-35.331	-12.777
160	160	0.60738	-0.942	8.779	6.343	-7.047	26.928	4.617	11.755	53.931	-5.953	2.981	1.698	-9.799	4.658	-33.555	-12.748
161	161	0.6112	-0.846	8.964	6.484	-7.088	27.457	4.919	12.206	52.732	-6.423	3.2	1.991	-9.777	5.013	-31.748	-12.759
162	162	0.61502	-0.771	9.148	6.639	-7.161	27.964	5.26	12.673	51.476	-6.929	3.472	2.27	-9.796	5.416	-29.913	-12.806
163	163	0.61884	-0.702	9.332	6.792	-7.233	28.472	5.608	13.119	50.213	-7.422	3.708	2.582	-9.916	5.787	-28.049	-12.917
164	164	0.62266	-0.637	9.505	6.937	-7.294	28.956	5.944	13.519	48.897	-7.947	3.913	2.885	-10.052	6.122	-26.164	-13.059
165	165	0.62648	-0.57	9.668	7.066	-7.338	29.424	6.243	13.855	47.548	-8.472	4.007	3.194	-10.192	6.346	-24.27	-13.212
166	166	0.6303	-0.501	9.819	7.176	-7.361	29.879	6.495	14.114	46.175	-8.975	3.938	3.519	-10.327	6.407	-22.373	-13.356
167	167	0.63412	-0.455	9.959	7.277	-7.385	30.29	6.747	14.295	44.706	-9.471	3.767	3.834	-10.47	6.346	-20.449	-13.471
168	168	0.63794	-0.416	10.088	7.36	-7.394	30.679	6.991	14.41	43.205	-9.97	3.56	4.161	-10.61	6.232	-18.499	-13.586
169	169	0.64176	-0.387	10.211	7.438	-7.4	31.043	7.198	14.443	41.657	-10.473	3.391	4.495	-10.751	6.133	-16.496	-13.72
170	170	0.64558	-0.372	10.328	7.515	-7.408	31.38	7.365	14.39	40.057	-10.981	3.282	4.825	-10.9	6.067	-14.44	-13.886
171	171	0.6494	-0.371	10.433	7.575	-7.405	31.681	7.524	14.258	38.397	-11.494	3.189	5.111	-11.078	5.995	-12.378	-14.085
172	172	0.65322	-0.396	10.537	7.659	-7.435	31.965	7.566	14.016	36.735	-11.912	3.065	5.297	-11.269	5.88	-10.408	-14.285
173	173	0.65704	-0.431	10.628	7.732	-7.446	32.217	7.557	13.683	35.06	-12.256	2.934	5.412	-11.484	5.744	-8.495	-14.476
174	174	0.66086	-0.469	10.705	7.787	-7.43	32.435	7.506	13.268	33.37	-12.522	2.81	5.506	-11.73	5.599	-6.592	-14.66
175	175	0.66468	-0.501	10.764	7.824	-7.387	32.613	7.404	12.782	31.667	-12.691	2.711	5.68	-12.015	5.461	-4.593	-14.851
176	176	0.6685	-0.548	10.807	7.846	-7.319	32.752	7.204	12.175	29.979	-12.712	2.608	5.995	-12.33	5.286	-2.462	-15.035
177	177	0.67232	-0.597	10.844	7.86	-7.242	32.868	6.957	11.518	28.3	-12.666	2.564	6.351	-12.623	5.148	-0.283	-15.199
178	178	0.67614	-0.647	10.877	7.867	-7.152	32.966	6.668	10.816	26.627	-12.555	2.542	6.686	-12.886	5.016	1.872	-15.325
179	179	0.67996	-0.699	10.907	7.866	-7.045	33.045	6.338	10.072	24.959	-12.369	2.479	6.931	-13.11	4.84	3.915	-15.39
180	180	0.68378	-0.732	10.928	7.85	-6.888	33.084	6.025	9.313	23.269	-12.181	2.486	6.991	-13.3	4.728	5.778	-15.416
181	181	0.6876	-0.769	10.946	7.824	-6.727	33.101	5.721	8.559	21.567	-12.002	2.577	6.949	-13.475	4.695	7.555	-15.459
182	182	0.69142	-0.81	10.957	7.799	-6.56	33.083	5.426	7.814	19.846	-11.837	2.711	6.843	-13.639	4.709	9.27	-15.513
183	183	0.69524	-0.855	10.958	7.781	-6.386	33.02	5.151	7.086	18.1	-11.693	2.849	6.712	-13.787	4.735	10.945	-15.568
184	184	0.69906	-0.914	10.961	7.751	-6.219	32.923	4.978	6.401	16.325	-11.6	2.939	6.608	-13.875	4.722	12.617	-15.563
185	185	0.70288	-0.973	10.953	7.726	-6.05	32.801	4.773	5.749	14.592	-11.426	2.877	6.569	-13.944	4.59	14.25	-15.513
186	186	0.7067	-1.033	10.942	7.686	-5.874	32.661	4.628	5.149	12.888	-11.285	2.72	6.569	-13.978	4.393	15.842	-15.438
187	187	0.71052	-1.099	10.929	7.629	-5.694	32.506	4.572	4.605	11.215	-11.222	2.517	6.59	-13.969	4.173	17.386	-15.353
188	188	0.71434	-1.176	10.907	7.592	-5.544	32.33	4.513	4.108	9.61	-11.185	2.383	6.601	-13.923	4.032	18.856	-15.281
189	189	0.71816	-1.262	10.883	7.533	-5.395	32.14	4.55	3.687	8.064	-11.241	2.197	6.605	-13.862	3.881	20.223	-15.238
190	190	0.72198	-1.349	10.86	7.491	-5.265	31.945	4.655	3.318	6.577	-11.418	2.006	6.566	-13.735	3.744	21.473	-15.188
191	191	0.7258	-1.432	10.837	7.465	-5.143	31.75	4.816	2.995	5.168	-11.709	1.806	6.486	-13.541	3.616	22.594	-15.13
192	192	0.72962	-1.497	10.807	7.419	-4.985	31.563	5.028	2.713	3.89	-12.074	1.555	6.393	-13.314	3.466	23.563	-15.086
193	193	0.73344	-1.554	10.778	7.42	-4.852	31.372	5.31	2.489	2.763	-12.559	1.318	6.341	-13.102	3.35	24.416	-15.083
194	194	0.73726	-1.598	10.744	7.428	-4.712	31.187	5.612	2.301	1.759	-13.103	1.034	6.274	-12.835	3.208	25.122	-15.059
195	195	0.74108	-1.628	10.706	7.437	-4.553	31.011	5.93	2.143	0.891	-13.692	0.69	6.159	-12.498	3.027	25.637	-14.992
196	196	0.7449	-1.64	10.663	7.441	-4.365	30.848	6.266	2.012	0.182	-14.314	0.275	5.963	-12.083	2.796	25.904	-14.86
197	197	0.74872	-1.624	10.615	7.471	-4.178	30.704	6.538	1.934	-0.317	-14.88	-0.203	5.71	-11.655	2.522	25.91	-14.688
198	198	0.75254	-1.608	10.573	7.539	-4.01	30.594	6.742	1.889	-0.63	-15.387	-0.725	5.434	-11.192	2.207	25.728	-14.457
199	199	0.75636	-1.585	10.53	7.633	-3.851	30.499	6.928	1.864	-0.792	-15.899	-1.187	5.036	-10.683	1.95	25.306	-14.167
200	200	0.76018	-1.552	10.481	7.742	-3.692	30.405	7.135	1.848	-0.835	-16.463	-1.498	4.411	-10.119	1.837	24.587	-13.817
201	201	0.764	-1.525	10.43	7.874	-3.542	30.343	7.232	1.844	-0.653	-16.862	-1.713	3.294	-9.521	1.829	23.224	-13.323
