# Supplementary material for: Gait phenotypes in paediatric hereditary spastic paraplegia revealed by dynamic time warping analysis and random forests
Source: PLoS One. 2018 Mar 8;13(3):e0192345. doi: 10.1371/journal.pone.0192345 (PMC5843164; doi:10.1371/journal.pone.0192345)
Supplement: S2 Data — (ZIP) [file pone.0192345.s009.zip › Healthy/Left.SR.HEALTHY23.2.csv]

	Epoch	Time	Pelvic.obliquity	Pelvic.tilt	Pelvic rotation	Hip.abd.add	Hip.flexion	Hip.rotation	Knee.abd.add	Knee.flexion	Knee.rotation	Ankle.abd.add	Ankle.flexion	Ankle.rotation	Forefoot.abd.add	Forefoot.flexion	Forefoot.rotation
1	1	0	-3.318	7.174	-1.464	-6.09	25.454	7.964	1.365	-3.548	-10.411	4.224	1.43	-8.023	1.964	23.785	-12.955
2	2	0.0042	-3.21	7.256	-1.415	-5.818	25.578	7.654	1.42	-3.327	-10.312	3.947	1.309	-7.767	1.915	23.439	-12.856
3	3	0.0084	-3.125	7.328	-1.357	-5.559	25.761	7.339	1.494	-2.833	-10.203	3.535	1.27	-7.507	1.732	22.941	-12.763
4	4	0.0126	-3.076	7.393	-1.287	-5.331	25.994	7.035	1.58	-2.092	-10.072	3.009	1.231	-7.205	1.438	22.226	-12.611
5	5	0.0168	-3.051	7.447	-1.206	-5.126	26.256	6.752	1.666	-1.143	-9.915	2.37	1.012	-6.848	1.049	21.136	-12.368
6	6	0.021	-3.047	7.486	-1.11	-4.94	26.526	6.498	1.742	-0.026	-9.732	1.656	0.474	-6.439	0.608	19.572	-12.019
7	7	0.0252	-3.075	7.506	-1	-4.794	26.782	6.285	1.802	1.213	-9.521	0.964	-0.363	-5.991	0.197	17.601	-11.567
8	8	0.0294	-3.132	7.506	-0.864	-4.71	26.985	6.181	1.866	2.493	-9.327	0.288	-1.293	-5.601	-0.212	15.475	-11.057
9	9	0.0336	-3.215	7.501	-0.706	-4.681	27.134	6.177	1.939	3.695	-9.114	-0.386	-2.157	-5.304	-0.65	13.45	-10.498
10	10	0.0378	-3.293	7.491	-0.529	-4.672	27.224	6.254	1.999	4.741	-8.887	-0.967	-3.017	-5.061	-1.04	11.557	-9.865
11	11	0.042	-3.361	7.479	-0.335	-4.675	27.269	6.421	2.053	5.603	-8.644	-1.54	-3.94	-4.879	-1.462	9.758	-9.151
12	12	0.0462	-3.405	7.463	-0.124	-4.674	27.294	6.704	2.108	6.308	-8.395	-2.17	-4.872	-4.793	-1.992	8.092	-8.381
13	13	0.0504	-3.399	7.439	0.105	-4.641	27.326	7.131	2.169	6.945	-8.168	-2.838	-5.631	-4.867	-2.631	6.69	-7.61
14	14	0.0546	-3.343	7.395	0.346	-4.581	27.393	7.739	2.275	7.643	-7.944	-3.465	-6.103	-5.225	-3.305	5.579	-6.923
15	15	0.0588	-3.198	7.311	0.592	-4.453	27.466	8.491	2.432	8.518	-7.687	-3.769	-6.297	-5.83	-3.733	4.658	-6.278
16	16	0.063	-3.007	7.191	0.83	-4.29	27.512	9.364	2.653	9.569	-7.358	-3.773	-6.343	-6.669	-3.915	3.742	-5.675
17	17	0.0672	-2.762	7.034	1.057	-4.08	27.492	10.334	2.945	10.743	-6.965	-3.548	-6.204	-7.757	-3.897	2.867	-5.158
18	18	0.0714	-2.459	6.844	1.272	-3.819	27.386	11.378	3.313	11.966	-6.508	-3.205	-5.823	-9.097	-3.76	2.12	-4.751
19	19	0.0756	-2.103	6.627	1.466	-3.512	27.187	12.476	3.757	13.151	-5.98	-2.877	-5.183	-10.671	-3.604	1.579	-4.452
20	20	0.0798	-1.686	6.372	1.637	-3.145	26.872	13.606	4.255	14.177	-5.388	-2.718	-4.399	-12.437	-3.549	1.22	-4.242
21	21	0.084	-1.274	6.101	1.784	-2.763	26.457	14.687	4.735	14.974	-4.714	-2.74	-3.672	-14.251	-3.624	0.92	-4.063
22	22	0.0882	-0.901	5.808	1.921	-2.408	25.952	15.691	5.169	15.595	-3.955	-2.74	-3.104	-16.1	-3.67	0.57	-3.931
23	23	0.0924	-0.58	5.499	2.048	-2.095	25.37	16.608	5.56	16.065	-3.132	-2.795	-2.595	-17.965	-3.742	0.242	-3.862
24	24	0.0966	-0.299	5.181	2.162	-1.809	24.726	17.406	5.895	16.427	-2.275	-2.96	-2.061	-19.789	-3.876	-0.017	-3.855
25	25	0.1008	-0.038	4.862	2.26	-1.52	24.043	18.035	6.16	16.734	-1.397	-3.229	-1.449	-21.499	-4.053	-0.184	-3.895
26	26	0.105	0.213	4.554	2.35	-1.226	23.348	18.439	6.344	17.026	-0.486	-3.525	-0.717	-23.035	-4.181	-0.234	-3.954
27	27	0.1092	0.444	4.271	2.443	-0.943	22.681	18.488	6.407	17.329	0.4	-3.739	0.046	-24.159	-4.183	-0.23	-3.977
28	28	0.1134	0.659	4.013	2.555	-0.681	22.053	18.274	6.413	17.626	1.202	-4.07	0.802	-24.956	-4.253	-0.208	-4.001
29	29	0.1176	0.859	3.778	2.681	-0.436	21.47	17.831	6.366	17.918	1.885	-4.436	1.505	-25.405	-4.346	-0.201	-4.013
30	30	0.1218	1.046	3.576	2.822	-0.216	20.925	17.216	6.282	18.179	2.387	-4.768	2.146	-25.502	-4.405	-0.201	-4.012
31	31	0.126	1.216	3.41	2.979	-0.028	20.411	16.479	6.177	18.387	2.655	-5.055	2.717	-25.242	-4.431	-0.208	-3.996
32	32	0.1302	1.363	3.277	3.146	0.132	19.921	15.64	6.049	18.539	2.665	-5.364	3.182	-24.606	-4.512	-0.254	-3.955
33	33	0.1344	1.458	3.182	3.324	0.225	19.433	14.768	5.904	18.567	2.34	-5.621	3.529	-23.609	-4.593	-0.31	-3.922
34	34	0.1386	1.509	3.112	3.5	0.26	18.93	13.952	5.773	18.461	1.771	-5.812	3.769	-22.436	-4.647	-0.371	-3.912
35	35	0.1428	1.518	3.071	3.678	0.235	18.407	13.211	5.662	18.21	0.967	-5.947	3.952	-21.108	-4.67	-0.39	-3.918
36	36	0.147	1.495	3.063	3.859	0.158	17.871	12.553	5.58	17.826	-0.038	-6.07	4.055	-19.66	-4.708	-0.406	-3.93
37	37	0.1512	1.446	3.084	4.043	0.037	17.325	11.971	5.529	17.338	-1.179	-6.182	4.072	-18.148	-4.759	-0.447	-3.941
38	38	0.1554	1.372	3.127	4.232	-0.124	16.771	11.454	5.504	16.784	-2.383	-6.233	4.038	-16.634	-4.762	-0.504	-3.956
39	39	0.1596	1.273	3.189	4.408	-0.313	16.224	11.008	5.502	16.205	-3.607	-6.244	3.991	-15.146	-4.73	-0.564	-3.967
40	40	0.1638	1.161	3.265	4.563	-0.514	15.684	10.649	5.535	15.625	-4.745	-6.268	3.997	-13.815	-4.688	-0.591	-3.99
41	41	0.168	1.045	3.362	4.693	-0.707	15.172	10.34	5.566	15.072	-5.768	-6.253	4.036	-12.636	-4.607	-0.605	-4.027
42	42	0.1722	0.928	3.475	4.8	-0.886	14.675	10.094	5.597	14.535	-6.691	-6.253	4.084	-11.597	-4.542	-0.628	-4.06
43	43	0.1764	0.811	3.599	4.888	-1.052	14.188	9.9	5.624	14.014	-7.484	-6.294	4.145	-10.702	-4.519	-0.66	-4.075
44	44	0.1806	0.69	3.733	4.958	-1.208	13.717	9.729	5.64	13.527	-8.09	-6.339	4.24	-9.982	-4.499	-0.68	-4.073
45	45	0.1848	0.566	3.875	5.008	-1.351	13.258	9.609	5.632	13.073	-8.499	-6.255	4.377	-9.502	-4.36	-0.68	-4.082
46	46	0.189	0.442	4.033	5.027	-1.473	12.816	9.521	5.603	12.643	-8.669	-6.168	4.562	-9.269	-4.211	-0.651	-4.096
47	47	0.1932	0.313	4.206	5.027	-1.591	12.389	9.416	5.558	12.229	-8.637	-6.115	4.733	-9.203	-4.091	-0.648	-4.109
48	48	0.1974	0.179	4.391	5.006	-1.701	11.977	9.318	5.504	11.825	-8.438	-6.129	4.893	-9.292	-4.027	-0.67	-4.123
49	49	0.2016	0.037	4.586	4.965	-1.807	11.58	9.232	5.436	11.443	-8.096	-6.153	5.043	-9.517	-3.969	-0.716	-4.138
50	50	0.2058	-0.113	4.786	4.906	-1.911	11.202	9.155	5.353	11.098	-7.64	-6.101	5.194	-9.849	-3.841	-0.775	-4.155
51	51	0.21	-0.263	4.984	4.826	-2.011	10.837	9.106	5.267	10.782	-7.135	-5.958	5.375	-10.238	-3.624	-0.811	-4.175
52	52	0.2142	-0.416	5.185	4.742	-2.116	10.488	9.048	5.187	10.486	-6.558	-5.944	5.587	-10.676	-3.52	-0.835	-4.189
53	53	0.2184	-0.578	5.388	4.66	-2.226	10.152	8.963	5.103	10.202	-6.004	-5.992	5.779	-11.065	-3.481	-0.882	-4.202
54	54	0.2226	-0.748	5.593	4.576	-2.354	9.827	8.878	5.031	9.915	-5.504	-6.037	5.947	-11.391	-3.443	-0.942	-4.209
55	55	0.2268	-0.919	5.799	4.487	-2.492	9.512	8.779	4.964	9.634	-5.055	-6.023	6.094	-11.652	-3.356	-1.013	-4.221
56	56	0.231	-1.084	6.005	4.39	-2.624	9.211	8.658	4.895	9.363	-4.67	-5.951	6.222	-11.84	-3.223	-1.096	-4.25
57	57	0.2352	-1.238	6.21	4.286	-2.743	8.924	8.547	4.828	9.094	-4.403	-5.9	6.325	-11.922	-3.123	-1.194	-4.288
58	58	0.2394	-1.375	6.408	4.173	-2.85	8.651	8.395	4.778	8.849	-4.226	-5.879	6.418	-11.882	-3.058	-1.309	-4.339
59	59	0.2436	-1.499	6.596	4.058	-2.951	8.39	8.245	4.747	8.623	-4.159	-5.926	6.503	-11.721	-3.068	-1.436	-4.38
60	60	0.2478	-1.604	6.775	3.938	-3.026	8.133	8.118	4.71	8.408	-4.206	-5.952	6.606	-11.467	-3.071	-1.54	-4.42
61	61	0.252	-1.692	6.941	3.817	-3.08	7.879	7.995	4.668	8.21	-4.332	-5.916	6.73	-11.149	-3.025	-1.621	-4.469
62	62	0.2562	-1.77	7.092	3.697	-3.124	7.625	7.86	4.625	8.034	-4.506	-5.829	6.87	-10.784	-2.938	-1.688	-4.531
63	63	0.2604	-1.843	7.224	3.579	-3.158	7.362	7.708	4.582	7.876	-4.715	-5.754	7.022	-10.377	-2.866	-1.753	-4.597
64	64	0.2646	-1.911	7.333	3.469	-3.184	7.093	7.536	4.551	7.75	-4.92	-5.825	7.149	-9.949	-2.938	-1.869	-4.653
65	65	0.2688	-1.97	7.423	3.364	-3.207	6.824	7.369	4.527	7.669	-5.124	-5.796	7.315	-9.533	-2.915	-1.966	-4.711
66	66	0.273	-2.017	7.492	3.263	-3.217	6.552	7.19	4.497	7.632	-5.281	-5.689	7.521	-9.162	-2.819	-2.041	-4.775
67	67	0.2772	-2.055	7.54	3.168	-3.207	6.276	7.001	4.455	7.639	-5.394	-5.562	7.775	-8.832	-2.706	-2.094	-4.84
68	68	0.2814	-2.09	7.564	3.083	-3.191	5.987	6.816	4.412	7.677	-5.471	-5.474	8.047	-8.545	-2.63	-2.151	-4.899
69	69	0.2856	-2.133	7.564	3.014	-3.189	5.679	6.647	4.382	7.731	-5.514	-5.451	8.297	-8.311	-2.611	-2.248	-4.946
70	70	0.2898	-2.174	7.54	2.957	-3.188	5.359	6.481	4.36	7.82	-5.494	-5.418	8.542	-8.144	-2.577	-2.373	-4.983
71	71	0.294	-2.222	7.495	2.915	-3.191	5.029	6.297	4.337	7.955	-5.389	-5.404	8.819	-8.045	-2.552	-2.5	-5.008
72	72	0.2982	-2.264	7.441	2.877	-3.174	4.703	6.134	4.295	8.127	-5.237	-5.374	9.152	-8.023	-2.51	-2.595	-5.039
73	73	0.3024	-2.3	7.374	2.847	-3.155	4.371	5.991	4.266	8.325	-5.048	-5.385	9.509	-8.06	-2.493	-2.692	-5.065
74	74	0.3066	-2.331	7.292	2.831	-3.136	4.026	5.862	4.25	8.537	-4.825	-5.424	9.862	-8.142	-2.492	-2.808	-5.078
75	75	0.3108	-2.354	7.196	2.83	-3.11	3.663	5.742	4.233	8.752	-4.579	-5.445	10.202	-8.259	-2.469	-2.942	-5.075
76	76	0.315	-2.374	7.077	2.847	-3.078	3.271	5.641	4.211	8.966	-4.346	-5.43	10.542	-8.395	-2.414	-3.081	-5.066
77	77	0.3192	-2.391	6.956	2.875	-3.046	2.868	5.553	4.19	9.168	-4.14	-5.346	10.864	-8.553	-2.292	-3.23	-5.079
78	78	0.3234	-2.404	6.846	2.911	-3.014	2.467	5.487	4.185	9.348	-3.978	-5.337	11.187	-8.695	-2.236	-3.376	-5.093
79	79	0.3276	-2.398	6.74	2.955	-2.955	2.055	5.434	4.171	9.501	-3.863	-5.312	11.496	-8.812	-2.169	-3.523	-5.103
80	80	0.3318	-2.378	6.637	3.014	-2.881	1.631	5.387	4.157	9.632	-3.783	-5.244	11.803	-8.918	-2.063	-3.664	-5.114
81	81	0.336	-2.35	6.539	3.092	-2.804	1.2	5.34	4.149	9.751	-3.729	-5.114	12.132	-9.019	-1.895	-3.777	-5.13
82	82	0.3402	-2.31	6.444	3.177	-2.717	0.766	5.287	4.136	9.864	-3.702	-4.883	12.496	-9.101	-1.636	-3.847	-5.152
83	83	0.3444	-2.267	6.376	3.268	-2.627	0.35	5.23	4.115	9.95	-3.718	-4.633	12.864	-9.148	-1.37	-3.891	-5.181
84	84	0.3486	-2.205	6.322	3.35	-2.518	-0.067	5.193	4.101	9.998	-3.767	-4.366	13.216	-9.173	-1.087	-3.931	-5.209
85	85	0.3528	-2.137	6.285	3.434	-2.411	-0.484	5.149	4.094	10.021	-3.83	-4.064	13.542	-9.182	-0.771	-3.985	-5.241
86	86	0.357	-2.067	6.267	3.519	-2.306	-0.891	5.095	4.084	10.032	-3.903	-3.72	13.842	-9.179	-0.424	-4.058	-5.279
87	87	0.3612	-1.997	6.27	3.6	-2.2	-1.284	5.032	4.067	10.03	-3.984	-3.358	14.116	-9.162	-0.069	-4.149	-5.321
88	88	0.3654	-1.932	6.294	3.678	-2.102	-1.667	4.955	4.051	10.007	-4.067	-3.025	14.357	-9.123	0.254	-4.264	-5.362
89	89	0.3696	-1.862	6.337	3.747	-2.007	-2.041	4.871	4.045	9.963	-4.139	-2.715	14.535	-9.073	0.554	-4.432	-5.396
90	90	0.3738	-1.804	6.4	3.809	-1.922	-2.401	4.79	4.025	9.93	-4.186	-2.38	14.686	-9.029	0.87	-4.638	-5.412
91	91	0.378	-1.754	6.483	3.87	-1.848	-2.731	4.697	3.996	9.92	-4.219	-2.012	14.821	-8.967	1.208	-4.868	-5.409
92	92	0.3822	-1.714	6.583	3.926	-1.791	-3.035	4.612	3.973	9.933	-4.227	-1.7	14.943	-8.903	1.493	-5.13	-5.376
93	93	0.3864	-1.686	6.697	3.973	-1.751	-3.313	4.532	3.952	9.971	-4.205	-1.448	15.041	-8.83	1.716	-5.433	-5.31
94	94	0.3906	-1.666	6.827	4.007	-1.721	-3.56	4.448	3.917	10.037	-4.162	-1.192	15.105	-8.737	1.928	-5.778	-5.215
95	95	0.3948	-1.657	6.977	4.025	-1.706	-3.773	4.389	3.88	10.134	-4.115	-0.924	15.157	-8.649	2.149	-6.153	-5.11
96	96	0.399	-1.673	7.146	4.031	-1.728	-3.945	4.34	3.855	10.275	-4.024	-0.74	15.174	-8.566	2.291	-6.591	-4.971
97	97	0.4032	-1.699	7.316	4.026	-1.758	-4.092	4.301	3.816	10.453	-3.919	-0.506	15.146	-8.506	2.468	-7.084	-4.835
98	98	0.4074	-1.733	7.489	4.009	-1.793	-4.212	4.284	3.764	10.677	-3.802	-0.234	15.067	-8.464	2.672	-7.644	-4.69
99	99	0.4116	-1.772	7.659	3.98	-1.828	-4.302	4.275	3.702	10.964	-3.666	0.021	14.968	-8.415	2.85	-8.257	-4.521
100	100	0.4158	-1.813	7.824	3.942	-1.865	-4.36	4.262	3.635	11.324	-3.511	0.239	14.876	-8.345	2.985	-8.901	-4.326
101	101	0.42	-1.863	7.993	3.899	-1.923	-4.383	4.261	3.576	11.741	-3.351	0.52	14.764	-8.286	3.173	-9.589	-4.134
102	102	0.4242	-1.928	8.147	3.845	-1.992	-4.39	4.272	3.51	12.212	-3.182	0.82	14.676	-8.244	3.375	-10.275	-3.948
103	103	0.4284	-1.986	8.285	3.775	-2.056	-4.386	4.31	3.449	12.726	-3.031	1.139	14.543	-8.2	3.587	-11.026	-3.764
104	104	0.4326	-2.039	8.4	3.701	-2.105	-4.38	4.361	3.372	13.289	-2.891	1.494	14.375	-8.169	3.818	-11.832	-3.594
105	105	0.4368	-2.075	8.487	3.623	-2.132	-4.375	4.399	3.277	13.905	-2.758	1.935	14.173	-8.145	4.112	-12.693	-3.452
106	106	0.441	-2.093	8.547	3.539	-2.137	-4.371	4.425	3.176	14.573	-2.639	2.467	13.935	-8.126	4.48	-13.609	-3.348
107	107	0.4452	-2.105	8.59	3.453	-2.134	-4.366	4.473	3.078	15.276	-2.546	3.016	13.664	-8.132	4.856	-14.577	-3.277
108	108	0.4494	-2.104	8.606	3.344	-2.105	-4.354	4.496	2.958	16.045	-2.439	3.567	13.4	-8.122	5.228	-15.568	-3.221
109	109	0.4536	-2.106	8.601	3.23	-2.072	-4.341	4.505	2.822	16.874	-2.335	4.146	13.108	-8.1	5.609	-16.621	-3.173
110	110	0.4578	-2.103	8.573	3.1	-2.027	-4.332	4.522	2.68	17.739	-2.257	4.614	12.786	-8	5.874	-17.732	-3.081
111	111	0.462	-2.104	8.527	2.953	-1.986	-4.316	4.526	2.536	18.646	-2.189	5.009	12.433	-7.821	6.063	-18.9	-2.948
112	112	0.4662	-2.117	8.469	2.793	-1.959	-4.288	4.521	2.391	19.591	-2.137	5.414	12.029	-7.584	6.254	-20.135	-2.798
113	113	0.4704	-2.144	8.399	2.617	-1.946	-4.247	4.533	2.246	20.557	-2.132	5.877	11.52	-7.311	6.488	-21.47	-2.656
114	114	0.4746	-2.212	8.324	2.435	-1.97	-4.179	4.55	2.101	21.568	-2.163	6.274	10.83	-6.982	6.646	-23.003	-2.493
115	115	0.4788	-2.313	8.232	2.24	-2.027	-4.075	4.571	1.96	22.642	-2.229	6.668	9.899	-6.6	6.787	-24.791	-2.326
116	116	0.483	-2.457	8.122	2.041	-2.128	-3.931	4.563	1.825	23.799	-2.3	6.996	8.818	-6.174	6.868	-26.761	-2.161
117	117	0.4872	-2.64	7.991	1.839	-2.283	-3.743	4.519	1.719	25.06	-2.344	7.217	7.67	-5.734	6.875	-28.843	-2.007
118	118	0.4914	-2.861	7.837	1.639	-2.492	-3.512	4.481	1.667	26.417	-2.393	7.368	6.489	-5.311	6.854	-30.994	-1.889
119	119	0.4956	-3.115	7.663	1.442	-2.746	-3.246	4.5	1.677	27.853	-2.51	7.545	5.259	-4.926	6.892	-33.214	-1.84
120	120	0.4998	-3.401	7.474	1.244	-3.042	-2.921	4.517	1.708	29.385	-2.663	7.851	3.932	-4.575	7.082	-35.544	-1.883
121	121	0.504	-3.714	7.267	1.061	-3.382	-2.541	4.54	1.782	30.994	-2.901	8.237	2.426	-4.209	7.383	-38.047	-2.005
122	122	0.5082	-4.034	7.044	0.893	-3.746	-2.131	4.59	1.912	32.627	-3.242	8.678	0.779	-3.846	7.787	-40.654	-2.221
123	123	0.5124	-4.362	6.812	0.747	-4.138	-1.685	4.648	2.091	34.287	-3.661	9.205	-0.945	-3.516	8.332	-43.304	-2.546
124	124	0.5166	-4.69	6.574	0.624	-4.546	-1.207	4.715	2.315	35.972	-4.159	9.687	-2.7	-3.185	8.894	-45.957	-2.942
125	125	0.5208	-5.009	6.33	0.517	-4.957	-0.699	4.799	2.584	37.669	-4.739	9.952	-4.474	-2.8	9.311	-48.615	-3.353
126	126	0.525	-5.323	6.083	0.42	-5.37	-0.159	4.9	2.886	39.362	-5.36	9.979	-6.318	-2.36	9.563	-51.321	-3.733
127	127	0.5292	-5.608	5.84	0.318	-5.768	0.432	4.99	3.176	40.987	-6.011	9.952	-8.323	-1.875	9.848	-54.074	-4.114
128	128	0.5334	-5.886	5.601	0.203	-6.166	1.051	5.072	3.436	42.539	-6.653	9.872	-10.405	-1.406	10.141	-56.804	-4.508
129	129	0.5376	-6.153	5.373	0.084	-6.558	1.703	5.168	3.687	44.048	-7.285	9.778	-12.474	-0.958	10.474	-59.455	-4.898
130	130	0.5418	-6.408	5.162	-0.038	-6.941	2.388	5.286	3.929	45.54	-7.894	9.692	-14.402	-0.527	10.844	-61.933	-5.262
131	131	0.546	-6.65	4.967	-0.164	-7.308	3.109	5.399	4.136	47.044	-8.436	9.592	-16.06	-0.11	11.201	-64.14	-5.579
132	132	0.5502	-6.869	4.785	-0.298	-7.643	3.874	5.445	4.262	48.585	-8.839	9.409	-17.343	0.286	11.451	-65.993	-5.827
133	133	0.5544	-7.079	4.626	-0.459	-7.963	4.691	5.503	4.363	50.155	-9.077	9.134	-18.084	0.598	11.544	-67.332	-6.019
134	134	0.5586	-7.263	4.483	-0.64	-8.243	5.546	5.576	4.442	51.742	-9.126	8.846	-18.473	0.726	11.539	-68.325	-6.222
135	135	0.5628	-7.433	4.36	-0.826	-8.485	6.451	5.625	4.453	53.352	-8.985	8.593	-18.648	0.669	11.478	-69.099	-6.449
136	136	0.567	-7.577	4.251	-1.012	-8.679	7.389	5.655	4.404	54.956	-8.658	8.404	-18.679	0.432	11.388	-69.705	-6.688
137	137	0.5712	-7.689	4.152	-1.198	-8.824	8.344	5.68	4.315	56.527	-8.151	8.316	-18.565	0.005	11.306	-70.119	-6.945
138	138	0.5754	-7.774	4.066	-1.382	-8.929	9.312	5.706	4.201	58.052	-7.476	8.371	-18.237	-0.634	11.272	-70.256	-7.253
139	139	0.5796	-7.812	3.997	-1.559	-8.967	10.279	5.724	4.056	59.488	-6.66	8.58	-17.579	-1.502	11.295	-69.964	-7.649
140	140	0.5838	-7.815	3.939	-1.708	-8.964	11.227	5.748	3.94	60.818	-5.73	8.714	-16.548	-2.596	11.178	-69.215	-8.132
141	141	0.588	-7.769	3.881	-1.837	-8.908	12.135	5.795	3.879	62.039	-4.739	8.736	-15.304	-3.838	10.941	-68.187	-8.657
142	142	0.5922	-7.672	3.826	-1.945	-8.8	13.005	5.856	3.865	63.143	-3.718	8.679	-14.003	-5.186	10.64	-67.024	-9.213
143	143	0.5964	-7.528	3.775	-2.034	-8.646	13.837	5.937	3.901	64.123	-2.706	8.603	-12.809	-6.603	10.357	-65.875	-9.799
144	144	0.6006	-7.343	3.73	-2.102	-8.453	14.63	6.055	4.002	64.97	-1.74	8.566	-11.845	-8.052	10.152	-64.85	-10.406
145	145	0.6048	-7.122	3.687	-2.135	-8.231	15.378	6.203	4.171	65.658	-0.836	8.55	-11.146	-9.491	10.003	-63.965	-11.013
146	146	0.609	-6.855	3.661	-2.132	-7.962	16.1	6.377	4.405	66.182	-0.05	8.455	-10.609	-10.822	9.804	-63.134	-11.568
147	147	0.6132	-6.543	3.649	-2.091	-7.662	16.803	6.553	4.69	66.576	0.638	8.253	-10.071	-11.99	9.524	-62.236	-12.021
148	148	0.6174	-6.197	3.653	-2.024	-7.341	17.487	6.774	5.051	66.852	1.184	7.961	-9.45	-12.938	9.185	-61.206	-12.355
149	149	0.6216	-5.838	3.672	-1.934	-7.023	18.154	7.044	5.492	67.026	1.583	7.611	-8.724	-13.665	8.822	-60.031	-12.58
150	150	0.6258	-5.481	3.704	-1.822	-6.726	18.805	7.346	5.995	67.11	1.853	7.253	-7.915	-14.205	8.486	-58.729	-12.727
151	151	0.63	-5.125	3.745	-1.71	-6.437	19.439	7.669	6.518	67.099	2.013	6.974	-7.082	-14.603	8.244	-57.327	-12.828
152	152	0.6342	-4.79	3.806	-1.568	-6.201	20.058	8.036	7.124	66.954	2.013	6.659	-6.361	-14.808	7.996	-55.961	-12.866
153	153	0.6384	-4.456	3.874	-1.418	-5.973	20.653	8.455	7.789	66.683	1.869	6.287	-5.727	-14.837	7.705	-54.62	-12.825
154	154	0.6426	-4.138	3.951	-1.257	-5.771	21.236	8.893	8.475	66.299	1.611	5.923	-5.161	-14.727	7.424	-53.265	-12.728
155	155	0.6468	-3.841	4.037	-1.083	-5.601	21.811	9.339	9.168	65.815	1.25	5.604	-4.635	-14.51	7.186	-51.865	-12.605
156	156	0.651	-3.566	4.129	-0.896	-5.465	22.378	9.779	9.856	65.23	0.795	5.292	-4.145	-14.2	6.954	-50.424	-12.46
157	157	0.6552	-3.314	4.227	-0.696	-5.364	22.938	10.194	10.524	64.539	0.268	4.852	-3.727	-13.784	6.598	-48.998	-12.26
158	158	0.6594	-3.095	4.324	-0.478	-5.318	23.481	10.612	11.189	63.734	-0.381	4.243	-3.402	-13.201	6.068	-47.616	-11.981
159	159	0.6636	-2.902	4.414	-0.263	-5.309	24.006	11.018	11.812	62.848	-1.094	3.639	-3.159	-12.573	5.524	-46.246	-11.706
160	160	0.6678	-2.733	4.492	-0.05	-5.334	24.507	11.427	12.405	61.894	-1.889	3.102	-2.949	-11.915	5.028	-44.842	-11.466
161	161	0.672	-2.584	4.561	0.153	-5.384	24.987	11.806	12.94	60.887	-2.706	2.574	-2.767	-11.241	4.527	-43.422	-11.231
162	162	0.6762	-2.454	4.619	0.348	-5.456	25.445	12.131	13.4	59.83	-3.515	2.003	-2.626	-10.561	3.975	-42.01	-10.992
163	163	0.6804	-2.342	4.664	0.544	-5.553	25.873	12.41	13.796	58.714	-4.339	1.402	-2.54	-9.887	3.38	-40.613	-10.772
164	164	0.6846	-2.255	4.715	0.743	-5.676	26.291	12.675	14.142	57.547	-5.184	0.815	-2.488	-9.242	2.78	-39.21	-10.586
165	165	0.6888	-2.155	4.756	0.938	-5.788	26.672	12.873	14.385	56.348	-6.002	0.557	-2.412	-8.693	2.466	-37.707	-10.484
166	166	0.693	-2.048	4.792	1.133	-5.892	27.036	12.972	14.499	55.125	-6.788	0.599	-2.303	-8.245	2.407	-36.09	-10.487
167	167	0.6972	-1.926	4.814	1.315	-5.971	27.361	13.012	14.513	53.843	-7.567	0.917	-2.165	-7.906	2.586	-34.349	-10.602
168	168	0.7014	-1.796	4.819	1.482	-6.036	27.64	13.009	14.446	52.495	-8.325	1.441	-1.992	-7.675	2.937	-32.488	-10.81
169	169	0.7056	-1.683	4.812	1.643	-6.112	27.887	12.96	14.301	51.097	-9.026	2.109	-1.757	-7.553	3.4	-30.493	-11.088
170	170	0.7098	-1.582	4.787	1.79	-6.193	28.08	12.903	14.093	49.638	-9.68	3.034	-1.369	-7.575	4.072	-28.252	-11.465
171	171	0.714	-1.519	4.738	1.93	-6.309	28.221	12.797	13.801	48.15	-10.255	4.167	-0.831	-7.731	4.903	-25.784	-11.942
172	172	0.7182	-1.475	4.675	2.051	-6.427	28.325	12.67	13.446	46.62	-10.781	5.261	-0.168	-7.915	5.663	-23.155	-12.411
173	173	0.7224	-1.442	4.602	2.151	-6.528	28.394	12.524	13.028	45.033	-11.251	6.216	0.554	-8.118	6.265	-20.446	-12.841
174	174	0.7266	-1.411	4.522	2.234	-6.611	28.427	12.36	12.551	43.374	-11.669	7.085	1.256	-8.357	6.765	-17.713	-13.25
175	175	0.7308	-1.38	4.436	2.307	-6.684	28.423	12.177	12.028	41.634	-12.038	7.931	1.861	-8.637	7.233	-15.017	-13.65
176	176	0.735	-1.355	4.336	2.371	-6.752	28.37	11.97	11.466	39.817	-12.338	8.624	2.302	-8.906	7.57	-12.47	-13.973
177	177	0.7392	-1.334	4.237	2.397	-6.797	28.281	11.79	10.91	37.921	-12.566	8.995	2.505	-9.112	7.648	-10.209	-14.149
178	178	0.7434	-1.333	4.142	2.397	-6.846	28.172	11.612	10.362	35.976	-12.704	9.08	2.559	-9.268	7.508	-8.16	-14.202
179	179	0.7476	-1.339	4.058	2.377	-6.885	28.043	11.455	9.836	33.969	-12.786	8.868	2.565	-9.352	7.128	-6.221	-14.119
180	180	0.7518	-1.352	3.983	2.343	-6.92	27.892	11.306	9.327	31.888	-12.789	8.32	2.561	-9.358	6.467	-4.353	-13.878
181	181	0.756	-1.371	3.915	2.297	-6.954	27.712	11.154	8.85	29.836	-12.676	7.563	2.659	-9.286	5.64	-2.517	-13.469
182	182	0.7602	-1.392	3.847	2.235	-6.981	27.493	11.024	8.438	28.032	-12.432	6.977	3.056	-9.139	4.99	-0.642	-12.905
183	183	0.7644	-1.43	3.789	2.157	-7.018	27.256	10.888	7.839	25.775	-12.202	6.546	2.945	-8.828	4.422	1.196	-12.165
184	184	0.7686	-1.479	3.745	2.072	-7.058	27.013	10.766	7.298	23.628	-11.877	5.92	2.938	-8.472	3.7	2.967	-11.319
185	185	0.7728	-1.541	3.725	1.982	-7.111	26.78	10.658	6.819	21.583	-11.48	5.184	3.006	-8.129	2.903	4.685	-10.442
186	186	0.777	-1.611	3.722	1.889	-7.173	26.552	10.566	6.403	19.637	-11.014	4.352	3.09	-7.829	2.049	6.304	-9.566
187	187	0.7812	-1.687	3.729	1.796	-7.244	26.323	10.488	6.049	17.789	-10.479	3.396	3.159	-7.587	1.107	7.799	-8.7
188	188	0.7854	-1.774	3.739	1.708	-7.33	26.088	10.429	5.753	16.035	-9.887	2.261	3.242	-7.396	0.018	9.197	-7.839
189	189	0.7896	-1.859	3.749	1.608	-7.415	25.843	10.433	5.532	14.368	-9.288	0.877	3.446	-7.257	-1.28	10.611	-6.994
190	190	0.7938	-1.949	3.771	1.506	-7.507	25.613	10.443	5.37	12.822	-8.626	-0.616	3.877	-7.267	-2.645	12.157	-6.257
191	191	0.798	-2.035	3.803	1.401	-7.589	25.402	10.491	5.246	11.386	-7.989	-2.152	4.481	-7.365	-4.022	13.796	-5.615
192	192	0.8022	-2.118	3.843	1.297	-7.665	25.218	10.561	5.163	10.075	-7.36	-3.707	5.232	-7.546	-5.381	15.492	-5.061
193	193	0.8064	-2.197	3.887	1.196	-7.736	25.063	10.661	5.117	8.897	-6.77	-5.244	6.051	-7.786	-6.691	17.164	-4.595
194	194	0.8106	-2.272	3.931	1.093	-7.792	24.937	10.809	5.1	7.849	-6.281	-6.705	6.847	-8.046	-7.907	18.724	-4.228
195	195	0.8148	-2.349	3.978	0.981	-7.826	24.855	10.969	5.084	6.952	-5.884	-7.988	7.626	-8.312	-8.944	20.172	-3.978
196	196	0.819	-2.424	4.037	0.878	-7.85	24.844	11.094	5.092	6.241	-5.562	-8.863	8.302	-8.598	-9.576	21.406	-3.879
197	197	0.8232	-2.479	4.1	0.77	-7.836	24.882	11.23	5.114	5.678	-5.341	-9.41	8.848	-8.851	-9.894	22.421	-3.855
198	198	0.8274	-2.513	4.16	0.665	-7.785	24.973	11.324	5.146	5.283	-5.177	-9.713	9.199	-9.05	-9.997	23.14	-3.887
199	199	0.8316	-2.524	4.216	0.563	-7.697	25.114	11.358	5.183	5.061	-5.053	-9.814	9.312	-9.188	-9.938	23.519	-3.963
200	200	0.8358	-2.514	4.266	0.468	-7.574	25.299	11.341	5.225	5.003	-4.987	-9.691	9.185	-9.263	-9.698	23.564	-4.084
201	201	0.84	-2.488	4.308	0.394	-7.434	25.527	11.269	5.277	5.101	-5.016	-9.247	8.877	-9.271	-9.178	23.343	-4.273
