# Supplementary material for: Gait phenotypes in paediatric hereditary spastic paraplegia revealed by dynamic time warping analysis and random forests
Source: PLoS One. 2018 Mar 8;13(3):e0192345. doi: 10.1371/journal.pone.0192345 (PMC5843164; doi:10.1371/journal.pone.0192345)
Supplement: S2 Data — (ZIP) [file pone.0192345.s009.zip › Healthy/Left.SR.HEALTHY23.3.csv]

	Epoch	Time	Pelvic.obliquity	Pelvic.tilt	Pelvic rotation	Hip.abd.add	Hip.flexion	Hip.rotation	Knee.abd.add	Knee.flexion	Knee.rotation	Ankle.abd.add	Ankle.flexion	Ankle.rotation	Forefoot.abd.add	Forefoot.flexion	Forefoot.rotation
1	1	0	-2.407	10.708	1.61	-3.924	29.903	7.056	0.073	-4.955	-20.181	4.71	-0.734	-5.811	4.29	24.939	-18.737
2	2	0.00452	-2.357	10.71	2.003	-3.855	29.95	7.022	0.208	-4.283	-20.711	4.476	-0.852	-5.603	4.392	24.129	-18.75
3	3	0.00904	-2.291	10.702	2.419	-3.788	29.969	7.027	0.359	-3.557	-21.214	4.034	-0.997	-5.269	4.307	23.136	-18.531
4	4	0.01356	-2.227	10.693	2.846	-3.721	29.964	7.129	0.51	-2.788	-21.676	3.404	-1.294	-4.896	4.075	21.856	-18.113
5	5	0.01808	-2.156	10.668	3.291	-3.658	29.896	7.307	0.664	-2.017	-22.082	2.78	-1.891	-4.496	3.899	20.23	-17.498
6	6	0.0226	-2.089	10.647	3.746	-3.605	29.791	7.57	0.816	-1.245	-22.443	2.216	-2.807	-3.99	3.817	18.264	-16.617
7	7	0.02712	-2.018	10.639	4.212	-3.552	29.663	7.891	0.947	-0.478	-22.725	1.687	-3.871	-3.369	3.739	16.136	-15.453
8	8	0.03164	-1.934	10.635	4.69	-3.49	29.513	8.245	1.049	0.251	-22.884	1.154	-4.837	-2.703	3.558	14.125	-14.065
9	9	0.03616	-1.843	10.628	5.167	-3.426	29.344	8.651	1.125	0.889	-22.899	0.574	-5.571	-2.053	3.203	12.424	-12.494
10	10	0.04068	-1.752	10.611	5.626	-3.365	29.153	9.118	1.161	1.375	-22.733	-0.12	-6.122	-1.426	2.611	11.048	-10.729
11	11	0.0452	-1.662	10.602	6.062	-3.291	28.975	9.648	1.126	1.7	-22.399	-0.939	-6.644	-0.861	1.791	9.897	-8.825
12	12	0.04972	-1.54	10.585	6.483	-3.194	28.846	10.147	1.058	1.937	-21.739	-1.99	-7.238	-0.575	0.648	8.849	-6.912
13	13	0.05424	-1.364	10.561	6.882	-3.06	28.804	10.685	0.964	2.219	-20.886	-2.674	-7.868	-0.616	-0.259	7.918	-5.111
14	14	0.05876	-1.144	10.502	7.26	-2.89	28.847	11.297	0.898	2.71	-19.849	-2.973	-8.511	-1.027	-0.91	6.943	-3.437
15	15	0.06328	-0.896	10.424	7.607	-2.698	28.966	11.99	0.942	3.538	-18.602	-2.763	-9.099	-1.867	-1.177	5.8	-1.935
16	16	0.0678	-0.618	10.316	7.926	-2.492	29.114	12.742	1.144	4.734	-17.181	-2.178	-9.522	-3.072	-1.167	4.488	-0.599
17	17	0.07232	-0.314	10.185	8.211	-2.26	29.239	13.534	1.484	6.204	-15.575	-1.415	-9.562	-4.644	-1.042	3.248	0.556
18	18	0.07684	0.014	10.033	8.465	-1.998	29.317	14.347	1.921	7.82	-13.791	-0.698	-9.057	-6.606	-0.948	2.35	1.483
19	19	0.08136	0.357	9.863	8.696	-1.721	29.343	15.178	2.429	9.439	-11.896	-0.182	-8.039	-8.93	-0.943	1.898	2.16
20	20	0.08588	0.696	9.688	8.901	-1.447	29.309	16.055	2.983	10.924	-9.958	0.114	-6.732	-11.52	-0.989	1.788	2.641
21	21	0.0904	1.011	9.51	9.078	-1.191	29.212	16.956	3.552	12.238	-8.037	0.151	-5.454	-14.212	-1.156	1.744	2.993
22	22	0.09492	1.293	9.335	9.227	-0.934	29.044	17.792	4.037	13.314	-6.154	0.067	-4.484	-16.899	-1.4	1.568	3.214
23	23	0.09944	1.52	9.162	9.357	-0.71	28.792	18.473	4.401	14.13	-4.354	-0.034	-3.876	-19.43	-1.677	1.236	3.319
24	24	0.10396	1.722	9.011	9.509	-0.513	28.498	18.969	4.649	14.769	-2.751	-0.017	-3.364	-21.658	-1.807	0.932	3.368
25	25	0.10848	1.888	8.876	9.68	-0.346	28.188	19.275	4.832	15.316	-1.416	-0.244	-2.8	-23.455	-2.07	0.743	3.406
26	26	0.113	2.02	8.758	9.865	-0.212	27.88	19.336	4.965	15.832	-0.399	-0.603	-2.137	-24.725	-2.333	0.654	3.42
27	27	0.11752	2.108	8.648	10.047	-0.106	27.594	19.155	5.05	16.379	0.287	-1.027	-1.4	-25.439	-2.563	0.615	3.404
28	28	0.12204	2.165	8.54	10.228	-0.018	27.328	18.755	5.095	16.963	0.653	-1.493	-0.611	-25.619	-2.76	0.605	3.377
29	29	0.12656	2.216	8.438	10.424	0.06	27.069	18.174	5.115	17.539	0.688	-2.013	0.22	-25.287	-2.952	0.64	3.367
30	30	0.13108	2.274	8.345	10.641	0.126	26.803	17.472	5.12	18.044	0.352	-2.591	1.041	-24.459	-3.175	0.724	3.393
31	31	0.1356	2.341	8.255	10.882	0.179	26.51	16.707	5.113	18.427	-0.357	-3.107	1.741	-23.197	-3.374	0.793	3.446
32	32	0.14012	2.398	8.18	11.125	0.229	26.189	15.944	5.049	18.684	-1.351	-3.607	2.325	-21.65	-3.632	0.868	3.512
33	33	0.14464	2.47	8.12	11.379	0.295	25.858	15.225	4.959	18.828	-2.586	-3.957	2.77	-19.954	-3.825	0.908	3.557
34	34	0.14916	2.569	8.062	11.637	0.366	25.485	14.595	4.891	18.829	-4.012	-4.188	3.112	-18.186	-3.943	0.933	3.585
35	35	0.15368	2.695	7.997	11.914	0.452	25.084	14.048	4.843	18.729	-5.578	-4.424	3.367	-16.403	-4.107	0.941	3.599
36	36	0.1582	2.835	7.923	12.193	0.556	24.646	13.598	4.801	18.553	-7.223	-4.651	3.557	-14.666	-4.298	0.932	3.594
37	37	0.16272	2.972	7.847	12.472	0.645	24.174	13.26	4.8	18.311	-8.878	-4.861	3.744	-13.033	-4.473	0.938	3.578
38	38	0.16724	3.089	7.771	12.738	0.709	23.683	13.045	4.843	18.046	-10.471	-5.011	3.956	-11.571	-4.586	0.954	3.544
39	39	0.17176	3.17	7.7	12.983	0.739	23.188	12.951	4.933	17.797	-11.932	-5.101	4.206	-10.316	-4.63	0.971	3.51
40	40	0.17628	3.209	7.638	13.209	0.728	22.7	12.935	5.066	17.592	-13.196	-5.183	4.501	-9.265	-4.655	0.985	3.503
41	41	0.1808	3.206	7.585	13.412	0.691	22.232	12.931	5.191	17.461	-14.215	-5.296	4.809	-8.42	-4.722	0.967	3.506
42	42	0.18532	3.159	7.541	13.598	0.616	21.777	12.977	5.339	17.375	-14.99	-5.482	5.131	-7.837	-4.854	0.929	3.504
43	43	0.18984	3.074	7.494	13.769	0.52	21.34	13.018	5.478	17.373	-15.42	-5.68	5.536	-7.555	-4.985	0.923	3.507
44	44	0.19436	2.942	7.453	13.91	0.373	20.914	13.072	5.636	17.427	-15.576	-5.689	5.95	-7.533	-4.918	0.868	3.486
45	45	0.19888	2.761	7.428	14.003	0.212	20.478	13.152	5.759	17.487	-15.466	-5.743	6.395	-7.752	-4.877	0.834	3.459
46	46	0.2034	2.556	7.42	14.052	0.066	20.035	13.253	5.837	17.552	-15.109	-5.895	6.856	-8.175	-4.916	0.809	3.456
47	47	0.20792	2.343	7.433	14.072	-0.067	19.596	13.314	5.86	17.63	-14.518	-6.052	7.362	-8.761	-4.942	0.814	3.462
48	48	0.21244	2.143	7.452	14.085	-0.182	19.18	13.307	5.86	17.759	-13.721	-6.174	7.941	-9.486	-4.904	0.856	3.462
49	49	0.21696	1.953	7.475	14.094	-0.289	18.791	13.244	5.84	17.934	-12.779	-6.252	8.557	-10.305	-4.802	0.905	3.455
50	50	0.22148	1.753	7.502	14.089	-0.399	18.414	13.159	5.799	18.128	-11.743	-6.335	9.151	-11.18	-4.696	0.928	3.451
51	51	0.226	1.545	7.521	14.068	-0.509	18.038	13.079	5.748	18.337	-10.643	-6.486	9.715	-12.093	-4.646	0.916	3.462
52	52	0.23052	1.323	7.549	14.024	-0.619	17.669	12.984	5.659	18.552	-9.553	-6.617	10.263	-12.98	-4.587	0.89	3.455
53	53	0.23504	1.123	7.582	13.972	-0.717	17.303	12.892	5.578	18.739	-8.529	-6.788	10.798	-13.787	-4.558	0.868	3.463
54	54	0.23956	0.939	7.608	13.918	-0.799	16.925	12.786	5.479	18.892	-7.631	-6.875	11.367	-14.467	-4.442	0.9	3.463
55	55	0.24408	0.775	7.624	13.864	-0.863	16.533	12.691	5.379	19.006	-6.895	-6.908	11.879	-15.005	-4.299	0.907	3.469
56	56	0.2486	0.611	7.63	13.812	-0.926	16.123	12.61	5.281	19.084	-6.28	-7.046	12.346	-15.429	-4.278	0.906	3.488
57	57	0.25312	0.458	7.636	13.762	-0.99	15.706	12.56	5.207	19.111	-5.831	-7.171	12.736	-15.72	-4.271	0.868	3.514
58	58	0.25764	0.317	7.643	13.718	-1.05	15.269	12.532	5.14	19.075	-5.546	-7.253	13.096	-15.91	-4.239	0.838	3.512
59	59	0.26216	0.184	7.639	13.681	-1.103	14.807	12.538	5.086	18.986	-5.439	-7.297	13.43	-15.983	-4.193	0.819	3.495
60	60	0.26668	0.056	7.624	13.65	-1.157	14.323	12.572	5.046	18.861	-5.505	-7.267	13.741	-15.919	-4.102	0.803	3.482
61	61	0.2712	-0.078	7.607	13.628	-1.223	13.826	12.603	5.005	18.714	-5.672	-7.168	14.048	-15.755	-3.964	0.799	3.477
62	62	0.27572	-0.219	7.588	13.622	-1.302	13.324	12.624	4.973	18.564	-5.865	-7.116	14.337	-15.546	-3.882	0.784	3.495
63	63	0.28024	-0.356	7.558	13.632	-1.384	12.801	12.646	4.949	18.391	-6.151	-6.987	14.63	-15.277	-3.738	0.783	3.501
64	64	0.28476	-0.484	7.516	13.65	-1.473	12.263	12.693	4.966	18.188	-6.51	-6.895	14.902	-14.946	-3.628	0.782	3.527
65	65	0.28928	-0.598	7.466	13.679	-1.545	11.701	12.702	4.953	17.943	-6.85	-6.713	15.134	-14.664	-3.446	0.76	3.509
66	66	0.2938	-0.695	7.415	13.723	-1.593	11.132	12.645	4.911	17.698	-7.114	-6.58	15.299	-14.401	-3.33	0.676	3.511
67	67	0.29832	-0.776	7.365	13.801	-1.634	10.554	12.524	4.872	17.441	-7.298	-6.544	15.482	-14.193	-3.284	0.61	3.507
68	68	0.30284	-0.834	7.305	13.909	-1.664	9.976	12.368	4.851	17.2	-7.426	-6.558	15.668	-14.028	-3.273	0.528	3.511
69	69	0.30736	-0.886	7.251	14.035	-1.693	9.406	12.177	4.824	16.972	-7.499	-6.537	15.906	-13.893	-3.211	0.484	3.519
70	70	0.31188	-0.945	7.209	14.164	-1.732	8.843	11.928	4.776	16.753	-7.488	-6.462	16.184	-13.782	-3.086	0.469	3.531
71	71	0.3164	-1.015	7.174	14.292	-1.782	8.276	11.624	4.716	16.54	-7.375	-6.405	16.463	-13.705	-2.968	0.444	3.553
72	72	0.32092	-1.092	7.145	14.424	-1.84	7.706	11.292	4.658	16.324	-7.172	-6.448	16.765	-13.679	-2.92	0.439	3.585
73	73	0.32544	-1.167	7.121	14.563	-1.906	7.142	10.901	4.607	16.11	-6.873	-6.59	17.021	-13.696	-2.962	0.387	3.614
74	74	0.32996	-1.23	7.09	14.711	-1.968	6.556	10.508	4.563	15.856	-6.628	-6.6	17.281	-13.698	-2.88	0.353	3.615
75	75	0.33448	-1.277	7.077	14.873	-2.018	5.983	10.056	4.506	15.588	-6.349	-6.669	17.523	-13.675	-2.864	0.317	3.632
76	76	0.339	-1.325	7.063	15.037	-2.058	5.405	9.553	4.417	15.319	-6.054	-6.631	17.739	-13.664	-2.769	0.256	3.617
77	77	0.34352	-1.373	7.068	15.208	-2.108	4.844	8.967	4.308	15.058	-5.705	-6.534	17.937	-13.628	-2.638	0.176	3.608
78	78	0.34804	-1.431	7.083	15.378	-2.174	4.264	8.375	4.198	14.742	-5.419	-6.409	18.091	-13.503	-2.507	0.091	3.622
79	79	0.35256	-1.488	7.108	15.533	-2.236	3.676	7.785	4.083	14.384	-5.18	-6.298	18.232	-13.286	-2.407	0.026	3.676
80	80	0.35708	-1.536	7.141	15.666	-2.283	3.086	7.186	3.952	14.006	-4.961	-6.146	18.367	-13.018	-2.285	-0.03	3.736
81	81	0.3616	-1.578	7.181	15.781	-2.315	2.493	6.573	3.803	13.61	-4.758	-5.905	18.485	-12.736	-2.098	-0.096	3.77
82	82	0.36612	-1.614	7.231	15.884	-2.338	1.896	5.966	3.652	13.193	-4.576	-5.598	18.574	-12.451	-1.864	-0.19	3.786
83	83	0.37064	-1.651	7.296	15.974	-2.367	1.295	5.413	3.505	12.737	-4.461	-5.21	18.576	-12.158	-1.588	-0.352	3.79
84	84	0.37516	-1.684	7.376	16.044	-2.394	0.7	4.908	3.369	12.269	-4.387	-4.853	18.486	-11.835	-1.377	-0.599	3.816
85	85	0.37968	-1.728	7.462	16.081	-2.433	0.116	4.492	3.257	11.817	-4.354	-4.609	18.417	-11.504	-1.267	-0.831	3.861
86	86	0.3842	-1.773	7.566	16.089	-2.485	-0.447	4.127	3.17	11.374	-4.285	-4.281	18.422	-11.25	-1.036	-1.017	3.874
87	87	0.38872	-1.819	7.676	16.072	-2.544	-0.997	3.809	3.097	10.955	-4.196	-3.942	18.526	-11.027	-0.763	-1.13	3.886
88	88	0.39324	-1.86	7.811	16.024	-2.606	-1.515	3.586	3.048	10.55	-4.144	-3.657	18.566	-10.805	-0.549	-1.315	3.928
89	89	0.39776	-1.902	7.962	15.938	-2.676	-2.003	3.466	3.029	10.182	-4.119	-3.47	18.554	-10.592	-0.433	-1.576	3.991
90	90	0.40228	-1.955	8.12	15.802	-2.762	-2.455	3.42	3.02	9.884	-4.056	-3.286	18.554	-10.447	-0.31	-1.873	4.045
91	91	0.4068	-2.014	8.282	15.622	-2.86	-2.872	3.429	3.004	9.661	-3.944	-2.985	18.599	-10.4	-0.068	-2.178	4.059
92	92	0.41132	-2.062	8.442	15.407	-2.954	-3.253	3.488	2.989	9.503	-3.81	-2.594	18.683	-10.414	0.267	-2.487	4.047
93	93	0.41584	-2.092	8.597	15.149	-3.035	-3.588	3.593	2.985	9.427	-3.628	-2.243	18.77	-10.441	0.574	-2.83	4.064
94	94	0.42036	-2.107	8.745	14.85	-3.116	-3.882	3.721	3	9.433	-3.4	-1.913	18.814	-10.47	0.849	-3.257	4.103
95	95	0.42488	-2.119	8.882	14.52	-3.183	-4.151	3.866	2.992	9.509	-3.15	-1.602	18.884	-10.515	1.095	-3.691	4.136
96	96	0.4294	-2.142	9.007	14.158	-3.245	-4.392	3.969	2.946	9.681	-2.803	-1.26	19.022	-10.58	1.373	-4.109	4.175
97	97	0.43392	-2.163	9.129	13.767	-3.299	-4.617	4.1	2.885	9.893	-2.444	-0.934	19.118	-10.636	1.618	-4.588	4.235
98	98	0.43844	-2.198	9.234	13.351	-3.358	-4.815	4.215	2.8	10.19	-2.053	-0.67	19.174	-10.669	1.77	-5.136	4.315
99	99	0.44296	-2.24	9.318	12.926	-3.418	-5.014	4.35	2.707	10.536	-1.688	-0.401	19.191	-10.703	1.898	-5.748	4.385
100	100	0.44748	-2.298	9.378	12.501	-3.493	-5.21	4.473	2.602	10.947	-1.3	-0.147	19.15	-10.757	1.981	-6.449	4.449
101	101	0.452	-2.372	9.416	12.096	-3.583	-5.403	4.569	2.49	11.43	-0.888	0.118	19.041	-10.821	2.042	-7.259	4.523
102	102	0.45652	-2.462	9.431	11.725	-3.692	-5.594	4.646	2.388	11.977	-0.483	0.388	18.864	-10.882	2.082	-8.173	4.604
103	103	0.46104	-2.573	9.421	11.386	-3.823	-5.779	4.684	2.303	12.594	-0.077	0.591	18.645	-10.947	2.044	-9.157	4.672
104	104	0.46556	-2.703	9.389	11.092	-3.964	-5.96	4.685	2.206	13.271	0.312	0.811	18.449	-11.025	2.009	-10.148	4.716
105	105	0.47008	-2.854	9.331	10.835	-4.13	-6.154	4.673	2.114	14.001	0.677	1.025	18.215	-11.116	1.939	-11.208	4.746
106	106	0.4746	-2.986	9.243	10.617	-4.236	-6.345	4.688	1.978	14.802	0.987	1.148	17.891	-11.214	1.725	-12.382	4.785
107	107	0.47912	-3.097	9.121	10.412	-4.31	-6.546	4.673	1.827	15.67	1.343	1.239	17.517	-11.32	1.459	-13.649	4.837
108	108	0.48364	-3.188	8.967	10.227	-4.355	-6.749	4.65	1.673	16.591	1.657	1.389	17.17	-11.417	1.241	-14.919	4.863
109	109	0.48816	-3.292	8.794	10.049	-4.41	-6.951	4.623	1.517	17.559	1.959	1.593	16.778	-11.498	1.056	-16.26	4.887
110	110	0.49268	-3.419	8.611	9.876	-4.481	-7.126	4.607	1.363	18.592	2.238	1.848	16.276	-11.585	0.887	-17.735	4.892
111	111	0.4972	-3.58	8.421	9.705	-4.582	-7.248	4.582	1.206	19.714	2.5	2.18	15.599	-11.669	0.734	-19.408	4.86
112	112	0.50172	-3.785	8.229	9.534	-4.731	-7.303	4.537	1.056	20.941	2.741	2.59	14.728	-11.731	0.596	-21.297	4.79
113	113	0.50624	-4.044	8.031	9.364	-4.944	-7.281	4.488	0.935	22.286	2.954	3.035	13.705	-11.779	0.457	-23.364	4.667
114	114	0.51076	-4.366	7.822	9.183	-5.234	-7.178	4.418	0.848	23.763	3.172	3.507	12.594	-11.847	0.34	-25.551	4.461
115	115	0.51528	-4.719	7.596	9.001	-5.562	-7.018	4.344	0.782	25.348	3.385	4.05	11.491	-11.926	0.313	-27.763	4.204
116	116	0.5198	-5.091	7.35	8.809	-5.917	-6.799	4.236	0.721	27.043	3.626	4.58	10.424	-11.973	0.304	-29.976	3.931
117	117	0.52432	-5.456	7.101	8.601	-6.26	-6.524	4.138	0.682	28.818	3.819	5.132	9.23	-12.015	0.326	-32.336	3.565
118	118	0.52884	-5.815	6.841	8.374	-6.613	-6.183	4.01	0.669	30.676	4.019	5.759	7.911	-12.102	0.451	-34.828	3.068
119	119	0.53336	-6.146	6.578	8.139	-6.946	-5.782	3.898	0.692	32.567	4.106	6.446	6.399	-12.178	0.647	-37.471	2.424
120	120	0.53788	-6.45	6.31	7.898	-7.264	-5.324	3.779	0.753	34.473	4.114	7.086	4.713	-12.275	0.838	-40.228	1.623
121	121	0.5424	-6.738	6.05	7.647	-7.58	-4.807	3.668	0.844	36.38	4.014	7.666	2.833	-12.337	1.016	-43.113	0.7
122	122	0.54692	-7.03	5.802	7.374	-7.92	-4.219	3.566	0.956	38.298	3.795	8.181	0.827	-12.282	1.198	-46.072	-0.271
123	123	0.55144	-7.334	5.564	7.079	-8.296	-3.556	3.45	1.086	40.238	3.507	8.512	-1.119	-12.133	1.328	-48.936	-1.262
124	124	0.55596	-7.631	5.34	6.765	-8.682	-2.825	3.323	1.242	42.18	3.176	8.532	-2.826	-12.014	1.332	-51.526	-2.325
125	125	0.56048	-7.923	5.126	6.421	-9.079	-2.043	3.233	1.434	44.104	2.773	8.396	-4.224	-12.005	1.355	-53.758	-3.517
126	126	0.565	-8.204	4.938	6.052	-9.468	-1.199	3.154	1.626	46.039	2.366	8.082	-5.299	-12.085	1.346	-55.669	-4.761
127	127	0.56952	-8.473	4.754	5.649	-9.863	-0.299	3.066	1.814	48.019	1.991	7.654	-5.998	-12.298	1.366	-57.225	-6.086
128	128	0.57404	-8.727	4.603	5.249	-10.246	0.665	2.978	2.023	50.022	1.628	7.073	-6.338	-12.7	1.347	-58.441	-7.532
129	129	0.57856	-8.95	4.464	4.845	-10.605	1.667	2.844	2.21	52.018	1.281	6.358	-6.282	-13.264	1.287	-59.268	-9.107
130	130	0.58308	-9.149	4.359	4.436	-10.941	2.702	2.722	2.411	53.945	0.919	5.498	-5.938	-13.93	1.154	-59.795	-10.751
131	131	0.5876	-9.329	4.276	4.012	-11.262	3.761	2.618	2.625	55.799	0.58	4.566	-5.45	-14.624	0.993	-60.168	-12.378
132	132	0.59212	-9.487	4.215	3.572	-11.558	4.84	2.523	2.831	57.562	0.254	3.686	-4.911	-15.291	0.907	-60.44	-13.953
133	133	0.59664	-9.609	4.171	3.128	-11.809	5.933	2.418	3.014	59.205	-0.077	2.939	-4.292	-15.95	0.963	-60.526	-15.51
134	134	0.60116	-9.676	4.131	2.697	-12.005	7.014	2.291	3.194	60.703	-0.4	2.279	-3.498	-16.649	1.111	-60.314	-17.085
135	135	0.60568	-9.683	4.105	2.289	-12.144	8.074	2.172	3.422	62.017	-0.744	1.603	-2.552	-17.35	1.254	-59.828	-18.655
136	136	0.6102	-9.639	4.074	1.917	-12.245	9.096	2.044	3.678	63.15	-1.124	1.104	-1.673	-17.954	1.548	-59.224	-20.154
137	137	0.61472	-9.53	4.052	1.58	-12.295	10.081	1.873	3.949	64.118	-1.52	0.687	-1.05	-18.333	1.922	-58.739	-21.448
138	138	0.61924	-9.38	4.025	1.277	-12.339	11.009	1.691	4.275	64.93	-2.019	0.367	-0.788	-18.428	2.409	-58.471	-22.558
139	139	0.62376	-9.15	3.989	1.016	-12.311	11.866	1.488	4.651	65.601	-2.645	0.041	-0.669	-18.259	2.905	-58.258	-23.494
140	140	0.62828	-8.882	3.951	0.796	-12.271	12.671	1.282	5.077	66.156	-3.376	-0.248	-0.56	-17.795	3.425	-57.962	-24.229
141	141	0.6328	-8.577	3.904	0.616	-12.217	13.41	1.123	5.609	66.6	-4.202	-0.502	-0.408	-17.082	3.962	-57.542	-24.776
142	142	0.63732	-8.266	3.849	0.473	-12.187	14.103	0.98	6.198	66.961	-5.075	-0.72	-0.214	-16.157	4.509	-56.999	-25.158
143	143	0.64184	-7.957	3.786	0.362	-12.185	14.762	0.824	6.806	67.244	-5.954	-0.873	-0.031	-15.083	5.09	-56.372	-25.405
144	144	0.64636	-7.649	3.715	0.277	-12.199	15.38	0.679	7.447	67.438	-6.809	-0.936	0.087	-13.954	5.738	-55.698	-25.561
145	145	0.65088	-7.367	3.644	0.211	-12.264	15.968	0.565	8.132	67.551	-7.595	-0.929	0.161	-12.85	6.434	-54.974	-25.671
146	146	0.6554	-7.09	3.567	0.155	-12.347	16.513	0.49	8.87	67.57	-8.301	-0.915	0.256	-11.821	7.117	-54.158	-25.77
147	147	0.65992	-6.874	3.491	0.093	-12.509	17.044	0.445	9.617	67.527	-8.923	-0.928	0.353	-10.824	7.751	-53.296	-25.832
148	148	0.66444	-6.682	3.412	0.029	-12.704	17.559	0.434	10.379	67.417	-9.412	-0.884	0.475	-9.957	8.398	-52.324	-25.902
149	149	0.66896	-6.539	3.334	-0.043	-12.944	18.069	0.462	11.145	67.276	-9.786	-0.828	0.653	-9.228	9.018	-51.265	-26
150	150	0.67348	-6.419	3.248	-0.119	-13.194	18.569	0.535	11.914	67.085	-10.067	-0.729	0.842	-8.638	9.631	-50.131	-26.13
151	151	0.678	-6.331	3.154	-0.204	-13.466	19.068	0.631	12.643	66.851	-10.262	-0.567	1.004	-8.162	10.254	-48.948	-26.284
152	152	0.68252	-6.256	3.046	-0.307	-13.739	19.56	0.747	13.34	66.573	-10.37	-0.386	1.123	-7.824	10.865	-47.751	-26.476
153	153	0.68704	-6.186	2.93	-0.435	-13.997	20.055	0.855	13.964	66.255	-10.38	-0.13	1.203	-7.62	11.503	-46.511	-26.71
154	154	0.69156	-6.114	2.81	-0.589	-14.227	20.55	0.951	14.502	65.884	-10.315	0.199	1.279	-7.522	12.147	-45.19	-26.978
155	155	0.69608	-6.03	2.684	-0.77	-14.414	21.033	1.075	15.01	65.443	-10.223	0.484	1.382	-7.51	12.696	-43.808	-27.283
156	156	0.7006	-5.95	2.566	-0.975	-14.58	21.531	1.21	15.463	64.951	-10.116	0.763	1.478	-7.565	13.186	-42.386	-27.627
157	157	0.70512	-5.853	2.437	-1.201	-14.704	22.016	1.342	15.868	64.398	-9.959	0.995	1.575	-7.692	13.59	-40.932	-27.976
158	158	0.70964	-5.768	2.309	-1.453	-14.805	22.506	1.471	16.175	63.763	-9.815	1.11	1.652	-7.765	13.815	-39.488	-28.248
159	159	0.71416	-5.685	2.177	-1.715	-14.865	22.988	1.596	16.401	63.017	-9.665	1.232	1.71	-7.95	13.971	-37.973	-28.584
160	160	0.71868	-5.618	2.051	-1.999	-14.904	23.471	1.757	16.572	62.174	-9.565	1.311	1.779	-8.13	14.006	-36.403	-28.921
161	161	0.7232	-5.551	1.933	-2.292	-14.924	23.95	1.903	16.667	61.25	-9.466	1.493	1.916	-8.346	14.033	-34.66	-29.309
162	162	0.72772	-5.479	1.82	-2.596	-14.909	24.417	2.023	16.686	60.248	-9.368	1.685	2.048	-8.594	14.01	-32.869	-29.711
163	163	0.73224	-5.406	1.72	-2.91	-14.861	24.874	2.141	16.652	59.163	-9.295	1.831	2.194	-8.851	13.883	-31.045	-30.112
164	164	0.73676	-5.343	1.639	-3.233	-14.791	25.331	2.272	16.562	58.003	-9.262	2.01	2.364	-9.114	13.707	-29.145	-30.531
165	165	0.74128	-5.292	1.575	-3.564	-14.696	25.791	2.414	16.402	56.773	-9.268	2.231	2.561	-9.403	13.481	-27.164	-30.982
166	166	0.7458	-5.245	1.525	-3.895	-14.576	26.246	2.573	16.2	55.454	-9.312	2.335	2.86	-9.72	13.051	-25.099	-31.453
167	167	0.75032	-5.194	1.483	-4.217	-14.433	26.676	2.73	15.95	54.04	-9.408	2.405	3.14	-10.046	12.529	-23.026	-31.929
168	168	0.75484	-5.143	1.455	-4.522	-14.27	27.078	2.888	15.66	52.541	-9.487	2.395	3.395	-10.414	11.888	-20.994	-32.36
169	169	0.75936	-5.098	1.446	-4.813	-14.078	27.438	3.028	15.277	50.935	-9.643	2.247	3.625	-10.616	11.06	-19.043	-32.623
170	170	0.76388	-5.071	1.459	-5.09	-13.893	27.772	3.191	14.885	49.242	-9.831	1.96	3.831	-10.786	10.087	-17.171	-32.82
171	171	0.7684	-5.041	1.485	-5.353	-13.697	28.061	3.383	14.463	47.447	-10.064	1.726	4.065	-10.917	9.083	-15.218	-32.964
172	172	0.77292	-5.014	1.528	-5.606	-13.477	28.323	3.58	13.982	45.572	-10.338	1.536	4.291	-11.035	8.064	-13.228	-33.083
173	173	0.77744	-4.99	1.588	-5.843	-13.229	28.551	3.777	13.43	43.62	-10.646	1.359	4.432	-11.148	7.033	-11.296	-33.163
174	174	0.78196	-4.966	1.661	-6.059	-12.963	28.732	3.987	12.827	41.58	-10.992	1.16	4.421	-11.232	5.988	-9.498	-33.171
175	175	0.78648	-4.94	1.745	-6.247	-12.692	28.86	4.211	12.188	39.442	-11.367	0.928	4.264	-11.27	4.927	-7.822	-33.092
176	176	0.791	-4.915	1.843	-6.4	-12.423	28.932	4.43	11.504	37.207	-11.744	0.706	4.073	-11.28	3.847	-6.142	-32.935
177	177	0.79552	-4.896	1.957	-6.514	-12.164	28.95	4.661	10.791	34.872	-12.106	0.492	3.986	-11.272	2.709	-4.321	-32.693
178	178	0.80004	-4.9	2.098	-6.588	-11.932	28.922	4.91	10.05	32.439	-12.463	0.249	4.009	-11.228	1.487	-2.38	-32.355
179	179	0.80456	-4.911	2.254	-6.619	-11.712	28.847	5.163	9.255	29.941	-12.736	0.133	3.982	-11.167	0.369	-0.392	-31.86
180	180	0.80908	-4.928	2.419	-6.61	-11.523	28.728	5.377	8.427	27.382	-12.958	0.128	3.831	-11.042	-0.609	1.571	-31.247
181	181	0.8136	-4.95	2.6	-6.561	-11.373	28.565	5.627	7.623	24.753	-13.135	0.169	3.601	-10.91	-1.498	3.516	-30.517
182	182	0.81812	-4.983	2.797	-6.469	-11.258	28.366	5.883	6.816	22.069	-13.264	0.294	3.389	-10.767	-2.299	5.544	-29.684
183	183	0.82264	-5.021	3.015	-6.331	-11.177	28.141	6.138	6.02	19.356	-13.331	0.414	3.205	-10.629	-3.068	7.604	-28.758
184	184	0.82716	-5.063	3.251	-6.146	-11.134	27.898	6.4	5.252	16.648	-13.326	0.531	3.058	-10.514	-3.789	9.683	-27.74
185	185	0.83168	-5.109	3.5	-5.909	-11.148	27.637	6.692	4.534	13.954	-13.283	0.649	2.932	-10.405	-4.448	11.761	-26.628
186	186	0.8362	-5.166	3.766	-5.618	-11.231	27.359	7.025	3.876	11.275	-13.242	0.746	2.816	-10.29	-5.051	13.812	-25.439
187	187	0.84072	-5.23	4.045	-5.281	-11.359	27.073	7.378	3.241	8.647	-13.163	0.916	2.772	-10.239	-5.537	15.912	-24.22
188	188	0.84524	-5.287	4.344	-4.901	-11.504	26.783	7.736	2.629	6.097	-13.04	1.074	2.761	-10.31	-5.95	17.965	-23.04
189	189	0.84976	-5.345	4.65	-4.481	-11.687	26.495	8.112	2.06	3.664	-12.932	1.161	2.806	-10.456	-6.342	19.945	-21.915
190	190	0.85428	-5.397	4.956	-4.03	-11.9	26.222	8.502	1.558	1.406	-12.837	1.161	2.846	-10.616	-6.695	21.746	-20.815
191	191	0.8588	-5.46	5.265	-3.557	-12.149	25.986	8.86	1.098	-0.656	-12.766	1.289	2.824	-10.783	-6.841	23.38	-19.803
192	192	0.86332	-5.509	5.589	-3.07	-12.383	25.79	9.228	0.655	-2.506	-12.781	1.452	2.765	-10.951	-6.882	24.815	-18.893
193	193	0.86784	-5.538	5.917	-2.575	-12.592	25.643	9.535	0.252	-4.095	-12.81	1.597	2.72	-11.124	-6.876	26.051	-18.099
194	194	0.87236	-5.538	6.232	-2.081	-12.768	25.547	9.772	-0.084	-5.378	-12.836	1.743	2.671	-11.298	-6.798	27.042	-17.424
195	195	0.87688	-5.503	6.522	-1.605	-12.896	25.509	9.943	-0.342	-6.326	-12.883	1.911	2.597	-11.432	-6.637	27.755	-16.858
196	196	0.8814	-5.432	6.785	-1.152	-12.961	25.535	10.026	-0.523	-6.927	-12.951	2.081	2.499	-11.506	-6.424	28.181	-16.415
197	197	0.88592	-5.322	7.025	-0.727	-12.951	25.622	10.002	-0.623	-7.196	-13.023	2.232	2.382	-11.563	-6.18	28.325	-16.133
198	198	0.89044	-5.19	7.24	-0.335	-12.874	25.765	9.856	-0.651	-7.143	-13.091	2.396	2.31	-11.59	-5.897	28.266	-16.007
199	199	0.89496	-5.055	7.418	0.029	-12.763	25.958	9.612	-0.581	-6.772	-13.173	2.487	2.24	-11.559	-5.638	27.94	-16.01
200	200	0.89948	-4.919	7.551	0.354	-12.629	26.176	9.294	-0.41	-6.104	-13.321	2.48	2.128	-11.392	-5.428	27.298	-16.103
201	201	0.904	-4.766	7.649	0.642	-12.437	26.416	8.874	-0.186	-5.188	-13.467	2.353	2.062	-11.113	-5.305	26.464	-16.238
