# Supplementary material for: Gait phenotypes in paediatric hereditary spastic paraplegia revealed by dynamic time warping analysis and random forests
Source: PLoS One. 2018 Mar 8;13(3):e0192345. doi: 10.1371/journal.pone.0192345 (PMC5843164; doi:10.1371/journal.pone.0192345)
Supplement: S2 Data — (ZIP) [file pone.0192345.s009.zip › Healthy/Left.SR.HEALTHY23.4.csv]

	Epoch	Time	Pelvic.obliquity	Pelvic.tilt	Pelvic rotation	Hip.abd.add	Hip.flexion	Hip.rotation	Knee.abd.add	Knee.flexion	Knee.rotation	Ankle.abd.add	Ankle.flexion	Ankle.rotation	Forefoot.abd.add	Forefoot.flexion	Forefoot.rotation
1	1	0	-3.018	6.622	-4.447	-4.19	24.972	14.704	1.5	2.224	-10.75	-0.586	3.264	-9.196	-2.849	18.602	-10.577
2	2	0.00482	-3.129	6.699	-4.122	-4.337	24.909	14.507	1.472	1.998	-10.684	-1.252	2.13	-8.868	-3.369	17.461	-10.167
3	3	0.00964	-3.234	6.779	-3.798	-4.47	24.889	14.29	1.468	1.978	-10.711	-1.9	0.612	-8.483	-3.879	15.778	-9.833
4	4	0.01446	-3.347	6.882	-3.497	-4.578	24.982	14.023	1.466	2.27	-10.682	-2.359	-1.341	-8.224	-4.221	13.476	-9.671
5	5	0.01928	-3.415	6.968	-3.162	-4.667	25.118	13.718	1.517	2.851	-10.708	-2.723	-3.618	-8.043	-4.454	10.633	-9.652
6	6	0.0241	-3.46	7.056	-2.829	-4.721	25.323	13.43	1.613	3.761	-10.734	-3.015	-5.884	-7.946	-4.608	7.548	-9.706
7	7	0.02892	-3.451	7.134	-2.471	-4.75	25.548	13.139	1.776	4.85	-10.833	-3.247	-7.863	-7.926	-4.672	4.604	-9.858
8	8	0.03374	-3.44	7.221	-2.163	-4.754	25.866	12.899	1.967	6.061	-10.946	-3.55	-9.161	-7.925	-4.813	2.279	-10.024
9	9	0.03856	-3.403	7.294	-1.88	-4.729	26.206	12.791	2.202	7.311	-11.195	-3.976	-9.626	-7.911	-5.078	0.755	-10.177
10	10	0.04338	-3.353	7.32	-1.63	-4.688	26.554	12.787	2.476	8.639	-11.477	-4.471	-9.364	-7.953	-5.444	-0.091	-10.334
11	11	0.0482	-3.284	7.311	-1.398	-4.627	26.877	12.881	2.767	10.022	-11.762	-4.844	-8.627	-8.047	-5.741	-0.49	-10.459
12	12	0.05302	-3.181	7.268	-1.186	-4.526	27.142	13.054	3.064	11.395	-12.018	-5.018	-7.696	-8.258	-5.881	-0.678	-10.596
13	13	0.05784	-3.031	7.193	-0.992	-4.364	27.336	13.306	3.372	12.762	-12.212	-5.001	-6.62	-8.676	-5.861	-0.729	-10.793
14	14	0.06266	-2.845	7.074	-0.823	-4.159	27.442	13.627	3.729	14.129	-12.301	-4.935	-5.409	-9.266	-5.79	-0.692	-10.994
15	15	0.06748	-2.633	6.912	-0.655	-3.941	27.429	13.973	4.141	15.403	-12.294	-5.061	-4.169	-9.87	-5.874	-0.646	-11.077
16	16	0.0723	-2.414	6.714	-0.467	-3.726	27.267	14.288	4.54	16.466	-12.175	-5.368	-3.021	-10.452	-6.112	-0.621	-11.025
17	17	0.07712	-2.195	6.484	-0.251	-3.52	26.934	14.534	4.875	17.258	-11.927	-5.647	-2.054	-11.085	-6.31	-0.625	-10.914
18	18	0.08194	-1.973	6.232	-0.007	-3.315	26.466	14.676	5.135	17.847	-11.519	-5.864	-1.228	-11.786	-6.443	-0.655	-10.766
19	19	0.08676	-1.774	5.978	0.233	-3.104	25.934	14.702	5.3	18.349	-10.91	-6.033	-0.461	-12.573	-6.529	-0.691	-10.612
20	20	0.09158	-1.598	5.742	0.484	-2.898	25.352	14.618	5.375	18.761	-10.171	-6.065	0.258	-13.474	-6.478	-0.721	-10.534
21	21	0.0964	-1.433	5.517	0.777	-2.704	24.716	14.398	5.367	19.086	-9.336	-6.064	0.976	-14.444	-6.39	-0.712	-10.512
22	22	0.10122	-1.272	5.297	1.126	-2.51	24.025	14.063	5.286	19.299	-8.498	-6.191	1.652	-15.371	-6.416	-0.704	-10.491
23	23	0.10604	-1.088	5.077	1.533	-2.314	23.304	13.579	5.173	19.432	-7.64	-6.461	2.295	-16.251	-6.556	-0.705	-10.481
24	24	0.11086	-0.9	4.879	1.951	-2.101	22.604	13.032	5.018	19.496	-6.903	-6.807	2.865	-16.909	-6.77	-0.715	-10.414
25	25	0.11568	-0.683	4.697	2.405	-1.88	21.922	12.436	4.877	19.522	-6.356	-7.167	3.47	-17.32	-6.981	-0.656	-10.297
26	26	0.1205	-0.486	4.551	2.85	-1.675	21.261	11.91	4.742	19.463	-6.035	-7.299	4.035	-17.594	-6.977	-0.538	-10.215
27	27	0.12532	-0.282	4.412	3.331	-1.466	20.629	11.477	4.644	19.399	-6.03	-7.291	4.615	-17.728	-6.847	-0.372	-10.187
28	28	0.13014	-0.075	4.293	3.805	-1.25	20.034	11.119	4.575	19.281	-6.242	-7.296	5.085	-17.721	-6.744	-0.259	-10.172
29	29	0.13496	0.147	4.204	4.302	-1.032	19.511	10.828	4.571	19.175	-6.677	-7.468	5.535	-17.573	-6.801	-0.186	-10.165
30	30	0.13978	0.357	4.159	4.806	-0.838	19.042	10.645	4.602	19.037	-7.405	-7.528	5.914	-17.235	-6.786	-0.128	-10.157
31	31	0.1446	0.524	4.157	5.313	-0.722	18.558	10.59	4.714	18.75	-8.329	-7.669	6.246	-16.792	-6.835	-0.063	-10.138
32	32	0.14942	0.662	4.176	5.825	-0.644	18.072	10.601	4.851	18.421	-9.338	-7.85	6.579	-16.312	-6.931	0.01	-10.114
33	33	0.15424	0.743	4.222	6.313	-0.649	17.603	10.703	5.048	18.047	-10.404	-7.971	6.85	-15.831	-6.96	0.051	-10.108
34	34	0.15906	0.775	4.293	6.78	-0.692	17.183	10.782	5.225	17.711	-11.448	-8.074	7.053	-15.311	-6.993	0.022	-10.096
35	35	0.16388	0.749	4.399	7.226	-0.806	16.814	10.877	5.409	17.407	-12.408	-8.099	7.271	-14.838	-6.956	0.011	-10.073
36	36	0.1687	0.668	4.532	7.633	-0.954	16.473	10.954	5.556	17.128	-13.211	-8.129	7.517	-14.455	-6.925	0.02	-10.048
37	37	0.17352	0.545	4.68	8.014	-1.127	16.176	11.01	5.68	16.928	-13.841	-8.221	7.803	-14.169	-6.954	0.023	-10.006
38	38	0.17834	0.381	4.848	8.336	-1.313	15.906	11.007	5.765	16.784	-14.222	-8.371	8.121	-13.996	-7.028	0.018	-9.953
39	39	0.18316	0.206	5.025	8.623	-1.5	15.659	10.91	5.811	16.682	-14.366	-8.536	8.442	-13.935	-7.11	0.002	-9.902
40	40	0.18798	0.015	5.209	8.865	-1.688	15.43	10.739	5.813	16.624	-14.287	-8.602	8.781	-13.987	-7.092	0.002	-9.857
41	41	0.1928	-0.196	5.389	9.065	-1.88	15.221	10.532	5.787	16.611	-14.001	-8.637	9.122	-14.189	-7.034	-0.002	-9.834
42	42	0.19762	-0.43	5.557	9.226	-2.073	15.007	10.28	5.716	16.627	-13.528	-8.699	9.481	-14.484	-6.998	0.002	-9.8
43	43	0.20244	-0.676	5.709	9.358	-2.262	14.787	9.951	5.603	16.692	-12.896	-8.707	9.901	-14.821	-6.904	0.054	-9.753
44	44	0.20726	-0.913	5.842	9.474	-2.433	14.579	9.56	5.471	16.822	-12.145	-8.632	10.376	-15.215	-6.719	0.144	-9.719
45	45	0.21208	-1.137	5.957	9.555	-2.57	14.374	9.164	5.311	16.98	-11.329	-8.502	10.843	-15.659	-6.479	0.228	-9.698
46	46	0.2169	-1.355	6.052	9.591	-2.678	14.154	8.798	5.132	17.115	-10.519	-8.429	11.24	-16.117	-6.296	0.253	-9.699
47	47	0.22172	-1.568	6.123	9.604	-2.774	13.894	8.465	4.965	17.199	-9.777	-8.468	11.586	-16.538	-6.217	0.233	-9.719
48	48	0.22654	-1.772	6.164	9.606	-2.866	13.595	8.15	4.807	17.251	-9.128	-8.485	11.932	-16.872	-6.126	0.234	-9.732
49	49	0.23136	-1.975	6.183	9.593	-2.952	13.276	7.839	4.649	17.294	-8.566	-8.555	12.276	-17.114	-6.099	0.237	-9.748
50	50	0.23618	-2.169	6.177	9.559	-3.033	12.917	7.559	4.514	17.287	-8.089	-8.631	12.635	-17.287	-6.072	0.279	-9.768
51	51	0.241	-2.348	6.155	9.52	-3.101	12.534	7.321	4.395	17.26	-7.759	-8.674	12.949	-17.349	-6.04	0.29	-9.778
52	52	0.24582	-2.486	6.117	9.494	-3.13	12.134	7.068	4.271	17.214	-7.547	-8.708	13.217	-17.297	-6.031	0.274	-9.778
53	53	0.25064	-2.613	6.072	9.452	-3.159	11.711	6.873	4.186	17.113	-7.467	-8.726	13.42	-17.157	-6.016	0.225	-9.777
54	54	0.25546	-2.728	6.024	9.404	-3.171	11.267	6.753	4.123	16.952	-7.537	-8.804	13.614	-16.949	-6.066	0.191	-9.787
55	55	0.26028	-2.862	5.981	9.322	-3.191	10.813	6.754	4.085	16.767	-7.686	-9.016	13.8	-16.724	-6.242	0.13	-9.781
56	56	0.2651	-2.99	5.924	9.246	-3.221	10.374	6.699	4.053	16.612	-7.872	-9.173	13.977	-16.444	-6.385	0.068	-9.805
57	57	0.26992	-3.136	5.848	9.142	-3.278	9.927	6.735	4.055	16.425	-8.173	-9.412	14.045	-16.078	-6.628	-0.074	-9.798
58	58	0.27474	-3.264	5.785	9.041	-3.317	9.47	6.814	4.051	16.202	-8.509	-9.452	14.093	-15.751	-6.687	-0.195	-9.807
59	59	0.27956	-3.358	5.73	8.975	-3.327	8.999	6.869	4.05	15.967	-8.839	-9.398	14.176	-15.463	-6.64	-0.282	-9.832
60	60	0.28438	-3.424	5.7	8.934	-3.333	8.545	6.877	4.065	15.742	-9.088	-9.292	14.337	-15.223	-6.52	-0.307	-9.85
61	61	0.2892	-3.488	5.65	8.91	-3.333	8.098	6.855	4.071	15.552	-9.296	-9.317	14.499	-14.974	-6.529	-0.35	-9.834
62	62	0.29402	-3.56	5.605	8.884	-3.344	7.686	6.866	4.087	15.381	-9.518	-9.376	14.703	-14.704	-6.571	-0.346	-9.786
63	63	0.29884	-3.635	5.594	8.856	-3.366	7.308	6.929	4.124	15.216	-9.741	-9.376	14.903	-14.489	-6.541	-0.347	-9.752
64	64	0.30366	-3.694	5.606	8.831	-3.375	6.969	6.962	4.161	15.078	-9.905	-9.41	15.143	-14.341	-6.529	-0.335	-9.757
65	65	0.30848	-3.759	5.63	8.793	-3.391	6.644	6.933	4.171	14.986	-9.925	-9.276	15.365	-14.302	-6.351	-0.352	-9.796
66	66	0.3133	-3.827	5.642	8.755	-3.411	6.329	6.847	4.16	14.931	-9.882	-9.077	15.523	-14.276	-6.128	-0.433	-9.836
67	67	0.31812	-3.884	5.67	8.735	-3.423	6.027	6.763	4.16	14.866	-9.857	-8.993	15.656	-14.238	-6.011	-0.551	-9.865
68	68	0.32294	-3.919	5.724	8.731	-3.416	5.75	6.686	4.165	14.806	-9.813	-8.849	15.866	-14.249	-5.82	-0.595	-9.906
69	69	0.32776	-3.937	5.786	8.736	-3.386	5.484	6.549	4.141	14.762	-9.688	-8.725	16.17	-14.263	-5.641	-0.55	-9.918
70	70	0.33258	-3.961	5.846	8.72	-3.347	5.221	6.38	4.087	14.734	-9.494	-8.746	16.494	-14.246	-5.607	-0.512	-9.882
71	71	0.3374	-3.987	5.912	8.685	-3.301	4.976	6.234	4.031	14.721	-9.315	-8.861	16.773	-14.205	-5.669	-0.537	-9.834
72	72	0.34222	-3.995	5.997	8.667	-3.251	4.746	6.096	3.995	14.691	-9.19	-8.934	17.003	-14.154	-5.694	-0.596	-9.805
73	73	0.34704	-3.985	6.101	8.671	-3.196	4.524	5.919	3.956	14.646	-9.064	-8.871	17.213	-14.138	-5.596	-0.654	-9.824
74	74	0.35186	-3.972	6.204	8.675	-3.128	4.305	5.691	3.883	14.607	-8.905	-8.75	17.379	-14.158	-5.46	-0.75	-9.884
75	75	0.35668	-3.957	6.303	8.658	-3.052	4.085	5.466	3.804	14.582	-8.736	-8.625	17.488	-14.157	-5.326	-0.91	-9.928
76	76	0.3615	-3.932	6.406	8.623	-2.969	3.886	5.28	3.747	14.599	-8.588	-8.567	17.645	-14.103	-5.252	-1.058	-9.927
77	77	0.36632	-3.905	6.528	8.573	-2.891	3.708	5.127	3.716	14.612	-8.486	-8.718	17.899	-13.989	-5.372	-1.141	-9.91
78	78	0.37114	-3.869	6.661	8.515	-2.806	3.529	4.988	3.674	14.594	-8.398	-8.761	18.237	-13.876	-5.389	-1.104	-9.901
79	79	0.37596	-3.85	6.791	8.427	-2.742	3.357	4.88	3.624	14.582	-8.279	-8.678	18.528	-13.78	-5.289	-1.084	-9.874
80	80	0.38078	-3.813	6.912	8.331	-2.648	3.181	4.782	3.57	14.585	-8.166	-8.554	18.738	-13.719	-5.155	-1.155	-9.878
81	81	0.3856	-3.79	7.042	8.198	-2.57	3.039	4.744	3.526	14.636	-8.071	-8.362	18.872	-13.706	-4.961	-1.319	-9.923
82	82	0.39042	-3.741	7.18	8.071	-2.477	2.867	4.743	3.497	14.618	-8.018	-8.155	19.03	-13.701	-4.744	-1.435	-9.979
83	83	0.39524	-3.694	7.328	7.947	-2.396	2.696	4.716	3.486	14.579	-7.918	-8.05	19.189	-13.702	-4.606	-1.555	-10.026
84	84	0.40006	-3.618	7.478	7.823	-2.28	2.485	4.717	3.448	14.463	-7.872	-7.896	19.406	-13.632	-4.439	-1.565	-10.02
85	85	0.40488	-3.547	7.618	7.681	-2.186	2.271	4.708	3.44	14.379	-7.771	-7.79	19.641	-13.543	-4.301	-1.59	-9.979
86	86	0.4097	-3.476	7.746	7.509	-2.088	2.048	4.759	3.447	14.298	-7.698	-7.792	19.863	-13.459	-4.26	-1.652	-9.945
87	87	0.41452	-3.403	7.859	7.33	-1.981	1.844	4.792	3.429	14.303	-7.573	-7.669	20.031	-13.445	-4.114	-1.798	-9.945
88	88	0.41934	-3.345	7.983	7.124	-1.892	1.661	4.876	3.42	14.304	-7.468	-7.471	20.141	-13.412	-3.896	-1.973	-9.922
89	89	0.42416	-3.283	8.098	6.911	-1.802	1.466	4.968	3.411	14.299	-7.336	-7.241	20.28	-13.394	-3.636	-2.109	-9.888
90	90	0.42898	-3.234	8.213	6.664	-1.714	1.258	5.069	3.381	14.278	-7.179	-7.104	20.409	-13.38	-3.468	-2.264	-9.855
91	91	0.4338	-3.19	8.319	6.392	-1.642	1.022	5.171	3.365	14.238	-6.98	-7.115	20.518	-13.308	-3.431	-2.458	-9.752
92	92	0.43862	-3.154	8.427	6.108	-1.582	0.803	5.254	3.342	14.234	-6.774	-7.043	20.517	-13.181	-3.337	-2.759	-9.61
93	93	0.44344	-3.105	8.521	5.83	-1.513	0.571	5.313	3.312	14.218	-6.57	-6.852	20.485	-13.091	-3.135	-3.064	-9.517
94	94	0.44826	-3.04	8.601	5.562	-1.419	0.336	5.342	3.236	14.233	-6.344	-6.558	20.448	-13.041	-2.862	-3.374	-9.449
95	95	0.45308	-2.978	8.666	5.297	-1.324	0.075	5.372	3.153	14.244	-6.126	-6.301	20.407	-12.989	-2.633	-3.701	-9.38
96	96	0.4579	-2.947	8.719	5.012	-1.257	-0.208	5.404	3.048	14.262	-5.868	-5.975	20.312	-12.961	-2.342	-4.079	-9.304
97	97	0.46272	-2.944	8.759	4.703	-1.217	-0.499	5.442	2.919	14.303	-5.58	-5.514	20.255	-12.943	-1.929	-4.412	-9.222
98	98	0.46754	-2.96	8.783	4.378	-1.211	-0.812	5.492	2.814	14.336	-5.306	-5.107	20.271	-12.853	-1.562	-4.678	-9.094
99	99	0.47236	-2.988	8.785	4.046	-1.233	-1.136	5.541	2.727	14.395	-5.011	-4.742	20.32	-12.748	-1.227	-4.935	-8.947
100	100	0.47718	-3.033	8.765	3.712	-1.271	-1.462	5.561	2.626	14.496	-4.66	-4.352	20.305	-12.697	-0.87	-5.275	-8.82
101	101	0.482	-3.094	8.721	3.377	-1.324	-1.8	5.56	2.513	14.618	-4.285	-3.983	20.214	-12.66	-0.541	-5.703	-8.698
102	102	0.48682	-3.159	8.655	3.046	-1.391	-2.139	5.545	2.409	14.791	-3.904	-3.552	20.114	-12.655	-0.156	-6.166	-8.611
103	103	0.49164	-3.233	8.567	2.716	-1.491	-2.47	5.51	2.344	15.03	-3.505	-3.104	19.946	-12.702	0.256	-6.739	-8.581
104	104	0.49646	-3.317	8.455	2.368	-1.613	-2.791	5.502	2.301	15.334	-3.102	-2.789	19.757	-12.741	0.546	-7.388	-8.535
105	105	0.50128	-3.401	8.327	2.002	-1.723	-3.117	5.471	2.219	15.667	-2.662	-2.521	19.554	-12.719	0.774	-8.071	-8.419
106	106	0.5061	-3.468	8.189	1.639	-1.827	-3.469	5.44	2.142	15.971	-2.235	-2.266	19.424	-12.666	0.995	-8.674	-8.287
107	107	0.51092	-3.512	8.041	1.272	-1.912	-3.818	5.399	2.053	16.309	-1.79	-2.055	19.31	-12.608	1.169	-9.29	-8.146
108	108	0.51574	-3.546	7.883	0.892	-1.994	-4.161	5.365	1.984	16.68	-1.358	-1.954	19.147	-12.553	1.242	-9.993	-8.029
109	109	0.52056	-3.578	7.717	0.487	-2.081	-4.503	5.339	1.908	17.084	-0.929	-1.857	18.893	-12.473	1.298	-10.812	-7.896
110	110	0.52538	-3.631	7.561	0.057	-2.163	-4.831	5.336	1.785	17.507	-0.533	-1.587	18.541	-12.482	1.496	-11.721	-7.869
111	111	0.5302	-3.694	7.41	-0.37	-2.24	-5.12	5.26	1.596	17.989	-0.103	-1.26	18.094	-12.503	1.713	-12.74	-7.865
112	112	0.53502	-3.783	7.281	-0.806	-2.367	-5.356	5.274	1.451	18.509	0.233	-0.882	17.685	-12.504	1.98	-13.726	-7.867
113	113	0.53984	-3.917	7.147	-1.241	-2.554	-5.541	5.299	1.338	19.096	0.58	-0.529	17.184	-12.514	2.237	-14.827	-7.857
114	114	0.54466	-4.106	7.013	-1.674	-2.766	-5.693	5.312	1.14	19.729	0.879	-0.174	16.758	-12.442	2.445	-15.863	-7.795
115	115	0.54948	-4.365	6.854	-2.12	-3.043	-5.815	5.386	0.94	20.417	1.141	0.272	16.264	-12.394	2.731	-16.962	-7.736
116	116	0.5543	-4.656	6.682	-2.552	-3.37	-5.895	5.499	0.795	21.182	1.359	0.687	15.804	-12.382	3.009	-18.064	-7.72
117	117	0.55912	-4.963	6.509	-2.966	-3.722	-5.9	5.609	0.677	22.055	1.54	1.212	15.224	-12.36	3.391	-19.308	-7.721
118	118	0.56394	-5.261	6.35	-3.332	-4.058	-5.852	5.647	0.555	23.011	1.779	1.84	14.492	-12.408	3.88	-20.736	-7.761
119	119	0.56876	-5.552	6.205	-3.658	-4.391	-5.787	5.67	0.441	23.983	1.965	2.544	13.616	-12.399	4.426	-22.311	-7.777
120	120	0.57358	-5.825	6.057	-3.957	-4.695	-5.711	5.692	0.332	24.99	2.135	3.258	12.706	-12.428	4.99	-23.938	-7.824
121	121	0.5784	-6.078	5.9	-4.247	-4.973	-5.585	5.703	0.233	26.099	2.338	3.888	11.799	-12.485	5.494	-25.617	-7.881
122	122	0.58322	-6.299	5.737	-4.52	-5.233	-5.418	5.733	0.189	27.289	2.513	4.447	10.888	-12.516	5.958	-27.348	-7.929
123	123	0.58804	-6.496	5.58	-4.778	-5.48	-5.21	5.733	0.17	28.551	2.697	5.06	9.853	-12.573	6.492	-29.226	-8.023
124	124	0.59286	-6.679	5.44	-5.023	-5.714	-4.955	5.661	0.132	29.858	2.881	5.763	8.732	-12.621	7.115	-31.187	-8.17
125	125	0.59768	-6.832	5.318	-5.256	-5.929	-4.662	5.568	0.12	31.185	3.022	6.479	7.519	-12.645	7.773	-33.228	-8.363
126	126	0.6025	-6.955	5.211	-5.489	-6.128	-4.321	5.473	0.149	32.534	3.105	7.256	6.152	-12.687	8.523	-35.387	-8.652
127	127	0.60732	-7.053	5.118	-5.725	-6.304	-3.91	5.363	0.19	33.933	3.09	8.13	4.669	-12.695	9.393	-37.621	-9.034
128	128	0.61214	-7.137	5.041	-5.972	-6.462	-3.41	5.245	0.228	35.397	2.935	9.018	3.052	-12.592	10.303	-39.961	-9.471
129	129	0.61696	-7.223	4.983	-6.237	-6.617	-2.815	5.133	0.27	36.921	2.626	9.829	1.249	-12.353	11.185	-42.471	-9.934
130	130	0.62178	-7.313	4.947	-6.514	-6.775	-2.132	5.06	0.357	38.482	2.142	10.539	-0.72	-11.981	12.051	-45.124	-10.417
131	131	0.6266	-7.411	4.931	-6.801	-6.94	-1.367	5.028	0.477	40.056	1.478	11.204	-2.852	-11.511	12.963	-47.883	-10.95
132	132	0.63142	-7.519	4.927	-7.091	-7.116	-0.517	4.992	0.586	41.65	0.657	11.802	-5.077	-10.902	13.901	-50.685	-11.495
133	133	0.63624	-7.648	4.938	-7.383	-7.313	0.401	4.999	0.719	43.228	-0.363	12.293	-7.39	-10.165	14.856	-53.512	-12.063
134	134	0.64106	-7.804	4.96	-7.667	-7.53	1.366	5.026	0.864	44.756	-1.536	12.683	-9.807	-9.365	15.849	-56.361	-12.663
135	135	0.64588	-7.977	4.993	-7.931	-7.757	2.369	5.03	1.004	46.235	-2.829	12.741	-11.935	-8.445	16.65	-58.908	-13.225
136	136	0.6507	-8.154	5.037	-8.177	-7.979	3.384	5.037	1.16	47.648	-4.182	12.47	-13.588	-7.52	17.221	-60.971	-13.795
137	137	0.65552	-8.339	5.081	-8.423	-8.203	4.429	5.058	1.343	49.05	-5.538	11.881	-14.604	-6.665	17.517	-62.412	-14.426
138	138	0.66034	-8.54	5.127	-8.657	-8.432	5.49	5.069	1.507	50.452	-6.854	11.089	-15.141	-5.81	17.59	-63.424	-15.022
139	139	0.66516	-8.741	5.175	-8.879	-8.641	6.582	5.094	1.661	51.874	-8.06	10.091	-15.311	-5.061	17.395	-64.127	-15.603
140	140	0.66998	-8.913	5.235	-9.074	-8.815	7.657	5.099	1.832	53.291	-9.055	9.027	-15.184	-4.561	17.05	-64.583	-16.233
141	141	0.6748	-9.071	5.317	-9.289	-8.958	8.778	5.161	2.004	54.719	-9.85	8.25	-14.704	-4.388	16.834	-64.601	-17.05
142	142	0.67962	-9.157	5.396	-9.48	-9.007	9.864	5.21	2.158	56.146	-10.399	7.615	-13.951	-4.416	16.601	-64.358	-17.847
143	143	0.68444	-9.202	5.464	-9.666	-8.996	10.938	5.258	2.305	57.549	-10.718	7.049	-12.986	-4.622	16.313	-63.888	-18.616
144	144	0.68926	-9.183	5.528	-9.838	-8.904	11.972	5.316	2.468	58.876	-10.768	6.709	-11.88	-5.146	16.12	-63.172	-19.449
145	145	0.69408	-9.139	5.599	-10.012	-8.762	13.004	5.4	2.647	60.094	-10.611	6.245	-10.537	-5.847	15.701	-62.182	-20.258
146	146	0.6989	-9.052	5.667	-10.171	-8.561	13.998	5.518	2.859	61.166	-10.326	5.712	-9.156	-6.666	15.161	-61.079	-21.019
147	147	0.70372	-8.929	5.711	-10.306	-8.341	14.921	5.673	3.148	62.082	-9.948	5.026	-7.917	-7.587	14.502	-60.073	-21.731
148	148	0.70854	-8.779	5.728	-10.426	-8.101	15.76	5.879	3.492	62.841	-9.466	4.237	-6.902	-8.561	13.774	-59.244	-22.319
149	149	0.71336	-8.625	5.738	-10.531	-7.866	16.554	6.135	3.89	63.476	-8.958	3.46	-6.017	-9.486	13.077	-58.471	-22.791
150	150	0.71818	-8.451	5.749	-10.608	-7.622	17.313	6.411	4.324	64.012	-8.437	2.778	-5.177	-10.349	12.47	-57.645	-23.178
151	151	0.723	-8.258	5.747	-10.649	-7.376	18.03	6.719	4.794	64.469	-7.907	2.282	-4.37	-11.131	12.013	-56.735	-23.464
152	152	0.72782	-8.049	5.731	-10.662	-7.122	18.711	7.05	5.282	64.854	-7.427	1.835	-3.563	-11.735	11.576	-55.755	-23.607
153	153	0.73264	-7.841	5.702	-10.666	-6.865	19.369	7.424	5.776	65.152	-7.051	1.482	-2.741	-12.158	11.193	-54.65	-23.658
154	154	0.73746	-7.639	5.657	-10.663	-6.622	19.99	7.867	6.316	65.336	-6.768	1.243	-1.969	-12.432	10.9	-53.462	-23.631
155	155	0.74228	-7.443	5.6	-10.648	-6.404	20.561	8.378	6.919	65.376	-6.577	1.041	-1.301	-12.528	10.644	-52.264	-23.479
156	156	0.7471	-7.258	5.538	-10.613	-6.221	21.096	8.917	7.546	65.272	-6.489	0.973	-0.727	-12.484	10.502	-51	-23.277
157	157	0.75192	-7.083	5.485	-10.559	-6.066	21.616	9.444	8.173	65.045	-6.465	0.997	-0.224	-12.406	10.443	-49.674	-23.104
158	158	0.75674	-6.911	5.441	-10.489	-5.929	22.127	9.963	8.804	64.708	-6.474	1.045	0.169	-12.313	10.416	-48.36	-22.929
159	159	0.76156	-6.731	5.389	-10.398	-5.804	22.631	10.478	9.426	64.272	-6.574	1.339	0.39	-12.159	10.609	-47.028	-22.762
160	160	0.76638	-6.561	5.337	-10.298	-5.7	23.136	10.984	10.019	63.744	-6.803	1.774	0.534	-11.909	10.915	-45.632	-22.621
161	161	0.7712	-6.413	5.299	-10.193	-5.622	23.666	11.462	10.558	63.15	-7.068	2.186	0.759	-11.612	11.153	-44.101	-22.482
162	162	0.77602	-6.297	5.287	-10.093	-5.575	24.211	11.936	11.047	62.459	-7.396	2.631	1.093	-11.304	11.362	-42.374	-22.407
163	163	0.78084	-6.19	5.285	-9.982	-5.548	24.765	12.373	11.495	61.683	-7.835	3.113	1.467	-10.992	11.571	-40.514	-22.448
164	164	0.78566	-6.091	5.293	-9.851	-5.547	25.318	12.758	11.898	60.82	-8.279	3.575	1.694	-10.783	11.767	-38.729	-22.574
165	165	0.79048	-5.997	5.307	-9.706	-5.563	25.889	13.076	12.252	59.917	-8.733	3.982	1.724	-10.689	11.946	-37.1	-22.809
166	166	0.7953	-5.925	5.341	-9.554	-5.602	26.469	13.36	12.558	58.937	-9.208	4.316	1.731	-10.676	12.04	-35.453	-23.131
167	167	0.80012	-5.871	5.388	-9.398	-5.663	27.072	13.549	12.755	57.924	-9.664	4.638	1.853	-10.695	12.069	-33.648	-23.518
168	168	0.80494	-5.831	5.449	-9.233	-5.758	27.663	13.719	12.923	56.825	-10.111	4.963	2.22	-10.747	12.019	-31.539	-23.953
169	169	0.80976	-5.79	5.529	-9.054	-5.849	28.229	13.836	12.993	55.631	-10.585	5.289	2.697	-10.768	11.883	-29.269	-24.371
170	170	0.81458	-5.758	5.617	-8.868	-5.948	28.781	13.91	13.015	54.358	-11.045	5.4	3.066	-10.844	11.562	-27.136	-24.787
171	171	0.8194	-5.742	5.722	-8.672	-6.062	29.335	13.902	12.96	53.036	-11.413	5.369	3.403	-11.038	11.109	-25.053	-25.234
172	172	0.82422	-5.749	5.818	-8.48	-6.184	29.888	13.887	12.829	51.669	-11.805	5.233	3.778	-11.257	10.5	-22.93	-25.702
173	173	0.82904	-5.756	5.921	-8.277	-6.304	30.403	13.84	12.653	50.218	-12.244	4.879	4.175	-11.424	9.67	-20.848	-26.125
174	174	0.83386	-5.78	6.022	-8.076	-6.437	30.889	13.787	12.43	48.711	-12.614	4.553	4.632	-11.599	8.83	-18.677	-26.476
175	175	0.83868	-5.814	6.131	-7.861	-6.58	31.319	13.72	12.143	47.1	-12.991	4.277	5.104	-11.687	7.991	-16.443	-26.71
176	176	0.8435	-5.859	6.235	-7.634	-6.749	31.701	13.614	11.799	45.43	-13.28	3.91	5.631	-11.73	7.04	-14.185	-26.812
177	177	0.84832	-5.895	6.33	-7.387	-6.92	32.013	13.462	11.391	43.689	-13.504	3.493	6.134	-11.748	6.026	-11.962	-26.801
178	178	0.85314	-5.92	6.407	-7.134	-7.074	32.256	13.312	10.935	41.875	-13.691	2.965	6.479	-11.697	4.931	-9.921	-26.628
179	179	0.85796	-5.943	6.48	-6.879	-7.211	32.455	13.164	10.421	40.006	-13.817	2.345	6.597	-11.564	3.788	-8.122	-26.272
180	180	0.86278	-5.961	6.54	-6.617	-7.35	32.611	13.007	9.877	38.109	-13.822	1.692	6.605	-11.43	2.64	-6.431	-25.784
181	181	0.8676	-5.977	6.59	-6.336	-7.502	32.709	12.842	9.298	36.157	-13.746	1.208	6.543	-11.285	1.644	-4.71	-25.192
182	182	0.87242	-5.994	6.64	-6.033	-7.651	32.744	12.674	8.651	34.12	-13.634	0.873	6.365	-11.08	0.769	-3	-24.467
183	183	0.87724	-6.013	6.691	-5.723	-7.79	32.725	12.517	7.953	32.004	-13.431	0.529	6.069	-10.881	-0.107	-1.365	-23.625
184	184	0.88206	-6.048	6.752	-5.417	-7.937	32.677	12.386	7.23	29.834	-13.081	0.308	5.696	-10.767	-0.854	0.269	-22.706
185	185	0.88688	-6.099	6.817	-5.112	-8.092	32.604	12.286	6.479	27.647	-12.602	0.219	5.347	-10.679	-1.494	1.982	-21.665
186	186	0.8917	-6.158	6.878	-4.799	-8.245	32.489	12.202	5.699	25.427	-12.012	0.097	5.06	-10.573	-2.174	3.751	-20.472
187	187	0.89652	-6.215	6.948	-4.482	-8.387	32.324	12.141	4.888	23.154	-11.299	0.078	4.755	-10.518	-2.754	5.549	-19.173
188	188	0.90134	-6.267	7.02	-4.162	-8.513	32.129	12.123	4.063	20.862	-10.507	0.152	4.467	-10.472	-3.241	7.393	-17.758
189	189	0.90616	-6.324	7.1	-3.848	-8.647	31.925	12.142	3.271	18.594	-9.613	0.298	4.28	-10.493	-3.627	9.318	-16.289
190	190	0.91098	-6.385	7.179	-3.529	-8.79	31.72	12.2	2.532	16.396	-8.61	0.511	4.121	-10.646	-3.881	11.217	-14.823
191	191	0.9158	-6.447	7.246	-3.223	-8.92	31.479	12.326	1.829	14.216	-7.584	0.797	3.892	-10.868	-3.999	13.015	-13.361
192	192	0.92062	-6.502	7.313	-2.924	-9.041	31.214	12.507	1.176	12.077	-6.551	1.297	3.554	-11.179	-3.84	14.675	-11.955
193	193	0.92544	-6.555	7.382	-2.645	-9.145	30.956	12.76	0.598	10.039	-5.484	1.684	3.335	-11.575	-3.703	16.311	-10.562
194	194	0.93026	-6.584	7.446	-2.366	-9.246	30.708	13.081	0.148	8.17	-4.457	2.047	3.277	-12.051	-3.474	17.93	-9.234
195	195	0.93508	-6.59	7.492	-2.113	-9.311	30.474	13.446	-0.204	6.502	-3.524	2.342	3.413	-12.521	-3.194	19.54	-7.98
196	196	0.9399	-6.55	7.51	-1.882	-9.319	30.238	13.867	-0.458	5.073	-2.723	2.574	3.688	-12.971	-2.856	21.05	-6.801
197	197	0.94472	-6.502	7.505	-1.696	-9.281	30.019	14.342	-0.629	3.895	-2.069	2.858	4.016	-13.413	-2.366	22.387	-5.776
198	198	0.94954	-6.43	7.466	-1.53	-9.2	29.817	14.816	-0.675	3.005	-1.575	3.058	4.415	-13.856	-1.834	23.529	-4.956
199	199	0.95436	-6.351	7.4	-1.398	-9.071	29.635	15.223	-0.626	2.369	-1.219	3.213	4.73	-14.203	-1.275	24.357	-4.317
200	200	0.95918	-6.244	7.301	-1.292	-8.872	29.455	15.57	-0.503	1.948	-1.008	3.191	4.943	-14.365	-0.843	24.878	-3.744
201	201	0.964	-6.12	7.188	-1.228	-8.59	29.282	15.847	-0.359	1.696	-0.952	3.091	4.888	-14.294	-0.518	24.982	-3.228
