# Supplementary material for: Gait phenotypes in paediatric hereditary spastic paraplegia revealed by dynamic time warping analysis and random forests
Source: PLoS One. 2018 Mar 8;13(3):e0192345. doi: 10.1371/journal.pone.0192345 (PMC5843164; doi:10.1371/journal.pone.0192345)
Supplement: S2 Data — (ZIP) [file pone.0192345.s009.zip › Healthy/Left.SR.HEALTHY23.5.csv]

	Epoch	Time	Pelvic.obliquity	Pelvic.tilt	Pelvic rotation	Hip.abd.add	Hip.flexion	Hip.rotation	Knee.abd.add	Knee.flexion	Knee.rotation	Ankle.abd.add	Ankle.flexion	Ankle.rotation	Forefoot.abd.add	Forefoot.flexion	Forefoot.rotation
1	1	0	-3.88	8.663	-5.841	-0.026	28.876	13.25	0.157	-3.554	-10.555	4.261	2.501	-10.784	5.025	27.176	-15.221
2	2	0.00482	-3.845	8.62	-5.512	-0.028	28.984	13.448	0.312	-2.603	-11.213	4.201	2.328	-10.686	5.158	26.193	-15.278
3	3	0.00964	-3.798	8.559	-5.134	-0.043	29.032	13.717	0.477	-1.622	-11.932	3.969	2.201	-10.554	5.128	25.129	-15.233
4	4	0.01446	-3.742	8.489	-4.71	-0.074	29.019	14.036	0.658	-0.649	-12.68	3.573	2.057	-10.343	4.947	23.947	-15.035
5	5	0.01928	-3.696	8.413	-4.255	-0.128	28.946	14.417	0.845	0.315	-13.415	3.223	1.728	-10.063	4.817	22.537	-14.66
6	6	0.0241	-3.646	8.34	-3.768	-0.196	28.794	14.885	1.031	1.189	-14.21	2.994	1.079	-9.669	4.82	20.835	-14.103
7	7	0.02892	-3.601	8.268	-3.248	-0.296	28.563	15.381	1.239	1.961	-14.932	2.7	0.242	-9.235	4.771	18.94	-13.359
8	8	0.03374	-3.548	8.184	-2.683	-0.416	28.244	15.879	1.432	2.598	-15.569	2.459	-0.673	-8.822	4.748	17.035	-12.497
9	9	0.03856	-3.491	8.1	-2.074	-0.556	27.866	16.335	1.591	3.074	-16.092	2.163	-1.579	-8.386	4.627	15.234	-11.492
10	10	0.04338	-3.419	8.028	-1.432	-0.696	27.456	16.733	1.692	3.332	-16.452	1.724	-2.61	-7.958	4.318	13.468	-10.34
11	11	0.0482	-3.324	7.973	-0.762	-0.819	27.035	17.054	1.715	3.361	-16.618	1.034	-3.821	-7.582	3.707	11.711	-9.076
12	12	0.05302	-3.184	7.928	-0.079	-0.899	26.643	17.318	1.672	3.263	-16.594	0.307	-5.129	-7.354	2.975	10.04	-7.797
13	13	0.05784	-2.998	7.88	0.602	-0.932	26.33	17.521	1.628	3.221	-16.347	-0.372	-6.422	-7.368	2.202	8.45	-6.591
14	14	0.06266	-2.77	7.824	1.264	-0.912	26.12	17.69	1.632	3.427	-15.9	-0.806	-7.582	-7.618	1.573	6.904	-5.471
15	15	0.06748	-2.514	7.758	1.894	-0.854	25.999	17.878	1.741	4.009	-15.294	-0.782	-8.495	-8.112	1.306	5.37	-4.457
16	16	0.0723	-2.235	7.681	2.479	-0.771	25.933	18.093	1.994	4.973	-14.514	-0.422	-8.969	-8.881	1.317	3.961	-3.576
17	17	0.07712	-1.933	7.594	3.006	-0.666	25.891	18.324	2.381	6.202	-13.54	0.008	-8.814	-9.941	1.41	2.917	-2.85
18	18	0.08194	-1.618	7.496	3.467	-0.538	25.83	18.598	2.832	7.497	-12.444	0.383	-8.079	-11.266	1.513	2.353	-2.303
19	19	0.08676	-1.298	7.384	3.863	-0.38	25.715	18.929	3.271	8.68	-11.314	0.664	-7.048	-12.776	1.606	2.14	-1.917
20	20	0.09158	-0.982	7.261	4.199	-0.207	25.536	19.283	3.677	9.688	-10.133	0.852	-6.072	-14.431	1.651	1.985	-1.657
21	21	0.0964	-0.662	7.128	4.485	-0.008	25.288	19.637	4.034	10.501	-8.92	0.97	-5.391	-16.192	1.626	1.672	-1.506
22	22	0.10122	-0.35	6.995	4.739	0.202	24.986	19.949	4.344	11.158	-7.705	1.038	-4.936	-17.958	1.548	1.241	-1.425
23	23	0.10604	-0.061	6.867	4.97	0.401	24.634	20.197	4.592	11.697	-6.559	1.256	-4.544	-19.617	1.633	0.826	-1.399
24	24	0.11086	0.193	6.742	5.181	0.594	24.247	20.335	4.774	12.168	-5.539	1.423	-4.068	-21.036	1.737	0.528	-1.395
25	25	0.11568	0.409	6.626	5.374	0.76	23.838	20.372	4.913	12.573	-4.685	1.551	-3.504	-22.16	1.882	0.348	-1.389
26	26	0.1205	0.606	6.509	5.558	0.906	23.398	20.281	5.038	12.904	-4.012	1.54	-2.887	-22.991	1.979	0.245	-1.412
27	27	0.12532	0.786	6.399	5.732	1.039	22.962	20.022	5.126	13.177	-3.511	1.355	-2.244	-23.498	1.973	0.213	-1.459
28	28	0.13014	0.959	6.301	5.894	1.201	22.523	19.653	5.141	13.395	-3.258	1.069	-1.575	-23.61	1.909	0.255	-1.472
29	29	0.13496	1.126	6.211	6.049	1.374	22.098	19.23	5.14	13.565	-3.284	0.776	-0.971	-23.328	1.855	0.283	-1.43
30	30	0.13978	1.269	6.144	6.206	1.525	21.662	18.809	5.128	13.632	-3.63	0.464	-0.447	-22.689	1.785	0.306	-1.349
31	31	0.1446	1.4	6.087	6.377	1.661	21.218	18.397	5.105	13.632	-4.261	0.33	0.032	-21.754	1.878	0.341	-1.24
32	32	0.14942	1.509	6.043	6.569	1.769	20.742	17.98	5.061	13.501	-5.12	0.238	0.374	-20.625	1.978	0.338	-1.151
33	33	0.15424	1.622	6.002	6.788	1.872	20.237	17.595	4.987	13.254	-6.242	0.232	0.583	-19.329	2.109	0.299	-1.095
34	34	0.15906	1.731	5.975	7.041	1.96	19.704	17.273	4.908	12.86	-7.614	0.134	0.679	-17.92	2.129	0.25	-1.076
35	35	0.16388	1.827	5.959	7.328	2	19.166	17.01	4.87	12.376	-9.158	-0.073	0.77	-16.424	2.058	0.249	-1.065
36	36	0.1687	1.921	5.94	7.638	2.024	18.618	16.783	4.861	11.87	-10.78	-0.315	0.898	-14.907	1.966	0.286	-1.059
37	37	0.17352	1.997	5.904	7.952	2.032	18.062	16.58	4.872	11.391	-12.36	-0.549	1.015	-13.433	1.873	0.291	-1.035
38	38	0.17834	2.056	5.857	8.258	2.03	17.502	16.419	4.885	10.953	-13.854	-0.656	1.171	-12.068	1.888	0.307	-1.011
39	39	0.18316	2.09	5.803	8.552	2.005	16.938	16.303	4.916	10.543	-15.229	-0.706	1.361	-10.862	1.956	0.333	-1.006
40	40	0.18798	2.086	5.754	8.834	1.946	16.389	16.171	4.96	10.186	-16.368	-0.724	1.589	-9.869	2.051	0.36	-1.021
41	41	0.1928	2.048	5.712	9.089	1.867	15.857	16.016	4.994	9.893	-17.203	-0.666	1.803	-9.127	2.203	0.336	-1.043
42	42	0.19762	1.976	5.681	9.308	1.781	15.345	15.835	5.016	9.655	-17.7	-0.734	2.03	-8.644	2.227	0.291	-1.052
43	43	0.20244	1.885	5.656	9.495	1.704	14.846	15.64	5.018	9.463	-17.904	-0.908	2.286	-8.395	2.145	0.25	-1.05
44	44	0.20726	1.771	5.631	9.654	1.617	14.36	15.442	5.02	9.327	-17.863	-1.029	2.601	-8.354	2.117	0.233	-1.05
45	45	0.21208	1.624	5.616	9.785	1.499	13.899	15.237	5.039	9.259	-17.572	-1.107	2.996	-8.5	2.145	0.253	-1.037
46	46	0.2169	1.451	5.611	9.883	1.368	13.469	15.011	5.048	9.263	-17.031	-1.144	3.426	-8.813	2.21	0.269	-1
47	47	0.22172	1.263	5.615	9.946	1.239	13.07	14.742	5.034	9.337	-16.269	-1.138	3.88	-9.272	2.315	0.28	-0.967
48	48	0.22654	1.069	5.626	9.973	1.118	12.694	14.441	5.001	9.455	-15.368	-1.111	4.333	-9.817	2.44	0.273	-0.948
49	49	0.23136	0.861	5.644	9.969	0.992	12.342	14.118	4.96	9.599	-14.399	-1.153	4.769	-10.387	2.505	0.243	-0.939
50	50	0.23618	0.64	5.668	9.929	0.867	12.005	13.807	4.905	9.75	-13.453	-1.207	5.205	-10.902	2.56	0.223	-0.919
51	51	0.241	0.411	5.689	9.85	0.743	11.668	13.498	4.824	9.894	-12.553	-1.19	5.623	-11.341	2.675	0.205	-0.905
52	52	0.24582	0.189	5.707	9.727	0.646	11.331	13.246	4.725	10.024	-11.785	-1.168	6.02	-11.684	2.782	0.185	-0.904
53	53	0.25064	-0.033	5.721	9.571	0.554	10.998	13.002	4.623	10.143	-11.135	-1.203	6.399	-11.861	2.827	0.167	-0.877
54	54	0.25546	-0.245	5.735	9.392	0.474	10.676	12.791	4.509	10.251	-10.668	-1.148	6.757	-11.872	2.936	0.154	-0.849
55	55	0.26028	-0.459	5.738	9.203	0.381	10.353	12.578	4.41	10.344	-10.342	-1.073	7.066	-11.756	3.049	0.113	-0.845
56	56	0.2651	-0.666	5.734	8.993	0.301	10.04	12.369	4.311	10.447	-10.124	-1.093	7.426	-11.532	3.065	0.131	-0.856
57	57	0.26992	-0.857	5.717	8.759	0.232	9.734	12.13	4.222	10.553	-10.005	-1.139	7.712	-11.185	3.034	0.087	-0.888
58	58	0.27474	-1.054	5.698	8.511	0.152	9.427	11.939	4.136	10.65	-9.987	-1.002	7.96	-10.776	3.162	0.018	-0.922
59	59	0.27956	-1.254	5.67	8.262	0.067	9.109	11.753	4.054	10.733	-10.012	-0.946	8.184	-10.329	3.202	-0.064	-0.954
60	60	0.28438	-1.458	5.639	8.005	-0.037	8.785	11.6	3.987	10.809	-10.044	-0.796	8.46	-9.91	3.343	-0.097	-1
61	61	0.2892	-1.651	5.601	7.728	-0.119	8.463	11.453	3.912	10.893	-10.05	-0.753	8.788	-9.509	3.385	-0.08	-1.051
62	62	0.29402	-1.823	5.554	7.439	-0.179	8.128	11.336	3.851	10.96	-10.048	-0.82	9.097	-9.141	3.331	-0.083	-1.103
63	63	0.29884	-1.971	5.5	7.152	-0.217	7.787	11.198	3.787	11.032	-9.995	-0.934	9.386	-8.78	3.23	-0.111	-1.125
64	64	0.30366	-2.097	5.436	6.869	-0.231	7.436	11.066	3.714	11.105	-9.881	-1.001	9.696	-8.495	3.179	-0.125	-1.147
65	65	0.30848	-2.204	5.366	6.588	-0.238	7.072	10.954	3.662	11.173	-9.711	-1.068	10.034	-8.32	3.151	-0.122	-1.204
66	66	0.3133	-2.303	5.296	6.31	-0.242	6.706	10.866	3.625	11.241	-9.491	-1.19	10.371	-8.214	3.085	-0.132	-1.254
67	67	0.31812	-2.391	5.232	6.049	-0.24	6.348	10.772	3.587	11.32	-9.207	-1.303	10.681	-8.164	3.034	-0.179	-1.282
68	68	0.32294	-2.453	5.178	5.813	-0.22	5.992	10.703	3.555	11.383	-8.906	-1.405	10.956	-8.178	3.001	-0.261	-1.304
69	69	0.32776	-2.482	5.127	5.601	-0.174	5.627	10.632	3.532	11.423	-8.587	-1.554	11.246	-8.24	2.938	-0.322	-1.335
70	70	0.33258	-2.492	5.078	5.407	-0.118	5.255	10.536	3.516	11.447	-8.259	-1.732	11.574	-8.293	2.858	-0.346	-1.358
71	71	0.3374	-2.506	5.044	5.224	-0.066	4.886	10.449	3.489	11.458	-7.978	-1.898	11.897	-8.297	2.777	-0.369	-1.359
72	72	0.34222	-2.525	5.033	5.055	-0.02	4.527	10.371	3.44	11.455	-7.737	-1.962	12.193	-8.28	2.774	-0.408	-1.351
73	73	0.34704	-2.541	5.05	4.901	0.019	4.183	10.286	3.381	11.429	-7.514	-1.854	12.48	-8.27	2.928	-0.442	-1.358
74	74	0.35186	-2.556	5.098	4.764	0.051	3.856	10.207	3.312	11.376	-7.331	-1.624	12.752	-8.258	3.186	-0.472	-1.38
75	75	0.35668	-2.575	5.178	4.638	0.066	3.55	10.15	3.251	11.303	-7.198	-1.345	12.991	-8.225	3.483	-0.525	-1.401
76	76	0.3615	-2.606	5.295	4.514	0.053	3.273	10.103	3.209	11.218	-7.121	-1.062	13.208	-8.141	3.777	-0.598	-1.414
77	77	0.36632	-2.631	5.438	4.384	0.051	3.031	10.022	3.141	11.159	-7.035	-0.703	13.46	-8.009	4.127	-0.644	-1.408
78	78	0.37114	-2.645	5.607	4.246	0.062	2.825	9.929	3.064	11.117	-6.936	-0.304	13.754	-7.866	4.515	-0.653	-1.403
79	79	0.37596	-2.646	5.805	4.109	0.072	2.649	9.861	3.02	11.062	-6.889	0.109	14.023	-7.719	4.925	-0.679	-1.423
80	80	0.38078	-2.632	6.036	3.97	0.096	2.513	9.767	2.97	11.018	-6.805	0.606	14.254	-7.599	5.413	-0.744	-1.459
81	81	0.3856	-2.608	6.296	3.824	0.131	2.41	9.673	2.906	10.985	-6.744	1.117	14.458	-7.422	5.894	-0.84	-1.463
82	82	0.39042	-2.577	6.58	3.666	0.183	2.332	9.619	2.83	10.969	-6.631	1.656	14.687	-7.354	6.416	-0.925	-1.497
83	83	0.39524	-2.539	6.885	3.49	0.225	2.286	9.552	2.782	10.971	-6.474	2.133	14.957	-7.271	6.894	-0.983	-1.514
84	84	0.40006	-2.51	7.212	3.302	0.251	2.268	9.47	2.767	10.982	-6.27	2.347	15.294	-7.171	7.149	-0.99	-1.506
85	85	0.40488	-2.483	7.562	3.08	0.28	2.28	9.421	2.763	11.014	-6.017	2.494	15.618	-7.094	7.359	-1.03	-1.478
86	86	0.4097	-2.475	7.936	2.829	0.296	2.317	9.42	2.764	11.061	-5.77	2.572	15.95	-7.056	7.508	-1.078	-1.482
87	87	0.41452	-2.473	8.321	2.547	0.335	2.371	9.415	2.7	11.137	-5.486	2.774	16.183	-7.026	7.74	-1.229	-1.469
88	88	0.41934	-2.493	8.712	2.254	0.353	2.434	9.474	2.647	11.216	-5.218	2.996	16.444	-7.019	8.004	-1.357	-1.448
89	89	0.42416	-2.507	9.093	1.95	0.379	2.5	9.581	2.608	11.317	-4.953	3.088	16.69	-7.024	8.152	-1.516	-1.404
90	90	0.42898	-2.526	9.476	1.653	0.41	2.595	9.652	2.555	11.484	-4.619	3.134	17.029	-7.056	8.266	-1.622	-1.356
91	91	0.4338	-2.552	9.855	1.365	0.437	2.71	9.708	2.501	11.699	-4.281	3.099	17.367	-7.061	8.293	-1.756	-1.277
92	92	0.43862	-2.597	10.231	1.097	0.436	2.839	9.784	2.473	11.945	-3.92	2.954	17.707	-7.13	8.234	-1.908	-1.209
93	93	0.44344	-2.658	10.591	0.844	0.407	2.977	9.85	2.464	12.224	-3.566	2.863	17.979	-7.197	8.224	-2.141	-1.138
94	94	0.44826	-2.744	10.926	0.62	0.358	3.1	9.896	2.441	12.52	-3.243	2.866	18.261	-7.252	8.292	-2.361	-1.075
95	95	0.45308	-2.855	11.215	0.427	0.284	3.185	9.926	2.403	12.838	-2.92	2.946	18.559	-7.337	8.426	-2.58	-1.022
96	96	0.4579	-2.995	11.447	0.263	0.177	3.22	9.917	2.353	13.185	-2.577	3.035	18.869	-7.435	8.561	-2.808	-0.968
97	97	0.46272	-3.156	11.62	0.111	0.043	3.206	9.883	2.31	13.563	-2.224	3.086	19.137	-7.513	8.652	-3.105	-0.891
98	98	0.46754	-3.315	11.742	-0.042	-0.098	3.15	9.844	2.301	13.972	-1.839	2.98	19.342	-7.594	8.614	-3.495	-0.792
99	99	0.47236	-3.45	11.815	-0.198	-0.217	3.056	9.778	2.314	14.41	-1.424	2.721	19.519	-7.68	8.446	-3.935	-0.7
100	100	0.47718	-3.541	11.835	-0.356	-0.293	2.922	9.659	2.336	14.871	-0.988	2.477	19.668	-7.781	8.297	-4.415	-0.652
101	101	0.482	-3.586	11.809	-0.518	-0.327	2.747	9.506	2.353	15.348	-0.547	2.321	19.753	-7.898	8.225	-4.963	-0.641
102	102	0.48682	-3.593	11.743	-0.698	-0.31	2.533	9.353	2.338	15.835	-0.129	2.223	19.735	-7.993	8.177	-5.617	-0.623
103	103	0.49164	-3.553	11.646	-0.914	-0.232	2.29	9.202	2.298	16.333	0.288	2.162	19.635	-8.075	8.148	-6.355	-0.609
104	104	0.49646	-3.462	11.523	-1.178	-0.096	2.033	9.042	2.249	16.844	0.715	2.072	19.544	-8.128	8.094	-7.083	-0.606
105	105	0.50128	-3.32	11.377	-1.49	0.095	1.75	8.885	2.188	17.358	1.15	1.86	19.513	-8.141	7.93	-7.753	-0.603
106	106	0.5061	-3.178	11.209	-1.838	0.273	1.443	8.737	2.124	17.893	1.579	1.633	19.501	-8.107	7.741	-8.424	-0.584
107	107	0.51092	-3.096	10.993	-2.225	0.375	1.081	8.602	2.058	18.439	1.988	1.447	19.439	-8.025	7.573	-9.162	-0.556
108	108	0.51574	-3.109	10.726	-2.659	0.368	0.667	8.49	1.977	18.984	2.398	1.277	19.292	-7.92	7.401	-9.988	-0.513
109	109	0.52056	-3.19	10.43	-3.157	0.29	0.24	8.373	1.85	19.555	2.847	1.183	19.086	-7.821	7.276	-10.88	-0.486
110	110	0.52538	-3.306	10.124	-3.702	0.17	-0.184	8.298	1.698	20.147	3.254	1.271	18.796	-7.74	7.296	-11.864	-0.502
111	111	0.5302	-3.447	9.808	-4.262	0.013	-0.581	8.223	1.517	20.811	3.648	1.617	18.43	-7.646	7.535	-12.959	-0.511
112	112	0.53502	-3.637	9.48	-4.823	-0.2	-0.957	8.207	1.316	21.508	3.98	2.128	17.952	-7.557	7.897	-14.174	-0.506
113	113	0.53984	-3.897	9.141	-5.396	-0.504	-1.269	8.187	1.133	22.284	4.28	2.624	17.415	-7.408	8.237	-15.47	-0.484
114	114	0.54466	-4.218	8.794	-5.971	-0.89	-1.512	8.19	0.973	23.153	4.541	3.222	16.845	-7.24	8.675	-16.827	-0.46
115	115	0.54948	-4.575	8.432	-6.535	-1.316	-1.694	8.224	0.814	24.138	4.724	3.942	16.25	-7.081	9.214	-18.261	-0.474
116	116	0.5543	-4.938	8.06	-7.073	-1.752	-1.827	8.25	0.664	25.214	4.837	4.667	15.615	-6.885	9.752	-19.776	-0.498
117	117	0.55912	-5.279	7.696	-7.601	-2.172	-1.89	8.278	0.538	26.392	4.939	5.463	14.827	-6.764	10.373	-21.482	-0.592
118	118	0.56394	-5.58	7.341	-8.112	-2.554	-1.89	8.285	0.419	27.655	5.031	6.309	13.866	-6.647	11.046	-23.389	-0.7
119	119	0.56876	-5.816	7.01	-8.604	-2.876	-1.811	8.32	0.336	29.022	5.084	7.341	12.806	-6.578	11.922	-25.432	-0.861
120	120	0.57358	-6	6.713	-9.051	-3.156	-1.657	8.362	0.308	30.469	5.043	8.489	11.648	-6.495	12.933	-27.592	-1.074
121	121	0.5784	-6.141	6.453	-9.458	-3.408	-1.416	8.381	0.321	32.008	4.938	9.728	10.426	-6.34	14.058	-29.848	-1.283
122	122	0.58322	-6.264	6.229	-9.83	-3.66	-1.096	8.341	0.361	33.607	4.791	11.033	8.989	-6.092	15.273	-32.329	-1.477
123	123	0.58804	-6.376	6.034	-10.181	-3.918	-0.715	8.245	0.431	35.233	4.549	12.237	7.319	-5.693	16.427	-35.04	-1.651
124	124	0.59286	-6.492	5.867	-10.524	-4.203	-0.261	8.121	0.532	36.888	4.21	13.391	5.426	-5.165	17.584	-37.962	-1.82
125	125	0.59768	-6.629	5.727	-10.863	-4.532	0.273	7.966	0.661	38.578	3.781	14.385	3.34	-4.528	18.659	-41.062	-2.001
126	126	0.6025	-6.796	5.609	-11.194	-4.912	0.9	7.772	0.824	40.319	3.278	14.98	1.063	-3.771	19.453	-44.362	-2.158
127	127	0.60732	-6.99	5.507	-11.517	-5.338	1.62	7.554	1.014	42.111	2.707	15.25	-1.436	-2.933	20.051	-47.882	-2.298
128	128	0.61214	-7.207	5.421	-11.838	-5.79	2.437	7.309	1.182	43.923	2.066	15.386	-4.119	-2.076	20.641	-51.527	-2.474
129	129	0.61696	-7.446	5.359	-12.164	-6.249	3.359	7.05	1.328	45.721	1.35	15.372	-6.813	-1.272	21.225	-55.066	-2.759
130	130	0.62178	-7.696	5.327	-12.495	-6.707	4.374	6.792	1.467	47.472	0.571	15.056	-9.257	-0.558	21.653	-58.221	-3.185
131	131	0.6266	-7.962	5.321	-12.832	-7.161	5.473	6.508	1.567	49.208	-0.203	14.399	-11.159	0.105	21.841	-60.762	-3.683
132	132	0.63142	-8.245	5.332	-13.173	-7.609	6.64	6.244	1.646	50.987	-0.936	13.582	-12.275	0.691	21.892	-62.51	-4.253
133	133	0.63624	-8.539	5.353	-13.51	-8.032	7.852	6.017	1.698	52.813	-1.597	12.672	-12.596	1.128	21.794	-63.461	-4.943
134	134	0.64106	-8.831	5.385	-13.829	-8.417	9.102	5.821	1.728	54.659	-2.143	11.751	-12.302	1.35	21.583	-63.778	-5.778
135	135	0.64588	-9.101	5.415	-14.127	-8.744	10.362	5.661	1.742	56.487	-2.53	10.837	-11.737	1.242	21.271	-63.78	-6.777
136	136	0.6507	-9.338	5.459	-14.399	-8.992	11.629	5.554	1.751	58.273	-2.761	9.9	-11.132	0.764	20.839	-63.711	-7.924
137	137	0.65552	-9.522	5.496	-14.655	-9.147	12.874	5.464	1.731	60.058	-2.8	8.93	-10.565	-0.099	20.297	-63.708	-9.194
138	138	0.66034	-9.647	5.535	-14.889	-9.216	14.077	5.445	1.721	61.785	-2.68	8.199	-10.075	-1.323	19.901	-63.745	-10.584
139	139	0.66516	-9.713	5.561	-15.099	-9.202	15.214	5.487	1.732	63.421	-2.416	7.633	-9.633	-2.833	19.58	-63.772	-12.042
140	140	0.66998	-9.709	5.591	-15.278	-9.102	16.288	5.613	1.823	64.948	-2.076	7.017	-9.155	-4.46	19.149	-63.747	-13.458
141	141	0.6748	-9.647	5.631	-15.422	-8.923	17.314	5.78	1.937	66.352	-1.662	6.422	-8.557	-6.023	18.649	-63.561	-14.702
142	142	0.67962	-9.508	5.67	-15.545	-8.648	18.254	6.056	2.151	67.623	-1.236	5.939	-7.701	-7.493	18.173	-63.048	-15.822
143	143	0.68444	-9.35	5.698	-15.623	-8.37	19.122	6.404	2.461	68.751	-0.783	5.548	-6.609	-8.907	17.72	-62.202	-16.881
144	144	0.68926	-9.167	5.713	-15.665	-8.087	19.926	6.804	2.871	69.726	-0.355	5.121	-5.394	-10.21	17.221	-61.144	-17.859
145	145	0.69408	-8.979	5.72	-15.665	-7.812	20.678	7.288	3.392	70.519	0.005	4.535	-4.252	-11.36	16.57	-60.093	-18.699
146	146	0.6989	-8.773	5.724	-15.638	-7.527	21.396	7.781	3.927	71.135	0.298	3.858	-3.231	-12.305	15.819	-59.07	-19.372
147	147	0.70372	-8.559	5.716	-15.591	-7.249	22.077	8.319	4.5	71.6	0.498	3.156	-2.237	-13.022	15.015	-57.978	-19.902
148	148	0.70854	-8.343	5.702	-15.521	-6.979	22.73	8.925	5.132	71.914	0.579	2.509	-1.218	-13.539	14.225	-56.734	-20.342
149	149	0.71336	-8.119	5.685	-15.434	-6.692	23.357	9.554	5.773	72.1	0.535	1.897	-0.205	-13.847	13.431	-55.393	-20.678
150	150	0.71818	-7.89	5.669	-15.325	-6.408	23.958	10.185	6.428	72.166	0.39	1.258	0.719	-13.947	12.599	-54.068	-20.876
151	151	0.723	-7.662	5.645	-15.192	-6.139	24.517	10.833	7.114	72.111	0.15	0.664	1.529	-13.882	11.799	-52.768	-20.966
152	152	0.72782	-7.444	5.603	-15.032	-5.907	25.025	11.492	7.829	71.907	-0.19	0.154	2.247	-13.692	11.06	-51.427	-21.008
153	153	0.73264	-7.227	5.544	-14.85	-5.705	25.49	12.127	8.545	71.552	-0.621	-0.321	2.874	-13.387	10.342	-50.05	-21.013
154	154	0.73746	-6.999	5.479	-14.655	-5.511	25.923	12.717	9.245	71.061	-1.143	-0.842	3.369	-12.946	9.585	-48.712	-20.941
155	155	0.74228	-6.764	5.419	-14.447	-5.314	26.336	13.269	9.922	70.453	-1.744	-1.389	3.731	-12.385	8.804	-47.428	-20.784
156	156	0.7471	-6.527	5.366	-14.226	-5.126	26.732	13.793	10.572	69.756	-2.378	-1.867	3.994	-11.767	8.077	-46.156	-20.572
157	157	0.75192	-6.289	5.311	-13.998	-4.954	27.104	14.302	11.203	68.961	-3.046	-2.304	4.16	-11.098	7.38	-44.9	-20.311
158	158	0.75674	-6.049	5.256	-13.767	-4.791	27.45	14.781	11.795	68.054	-3.776	-2.772	4.2	-10.374	6.651	-43.698	-20.015
159	159	0.76156	-5.808	5.202	-13.535	-4.629	27.784	15.195	12.299	67.05	-4.513	-3.212	4.09	-9.676	5.942	-42.554	-19.722
160	160	0.76638	-5.565	5.16	-13.31	-4.469	28.107	15.561	12.721	65.947	-5.244	-3.522	3.885	-9.044	5.342	-41.392	-19.468
161	161	0.7712	-5.33	5.131	-13.079	-4.323	28.432	15.862	13.047	64.789	-5.959	-3.518	3.613	-8.502	5.024	-40.156	-19.287
162	162	0.77602	-5.108	5.104	-12.847	-4.194	28.747	16.093	13.273	63.579	-6.679	-3.221	3.307	-8.03	4.964	-38.825	-19.188
163	163	0.78084	-4.913	5.081	-12.605	-4.106	29.063	16.226	13.371	62.337	-7.333	-2.638	3.066	-7.681	5.138	-37.316	-19.19
164	164	0.78566	-4.756	5.062	-12.362	-4.05	29.374	16.29	13.353	61.022	-7.968	-1.742	2.958	-7.472	5.549	-35.518	-19.351
165	165	0.79048	-4.63	5.062	-12.128	-4.008	29.686	16.315	13.233	59.635	-8.597	-0.527	3.043	-7.392	6.184	-33.373	-19.664
166	166	0.7953	-4.521	5.09	-11.907	-3.968	30.013	16.293	13.011	58.173	-9.183	0.887	3.223	-7.402	6.944	-30.993	-20.046
167	167	0.80012	-4.419	5.138	-11.713	-3.908	30.333	16.253	12.718	56.647	-9.739	2.368	3.545	-7.495	7.711	-28.392	-20.488
168	168	0.80494	-4.319	5.202	-11.537	-3.821	30.645	16.148	12.325	55.046	-10.294	3.846	3.984	-7.7	8.419	-25.59	-21.053
169	169	0.80976	-4.243	5.277	-11.37	-3.743	30.946	16.002	11.875	53.366	-10.786	5.174	4.588	-8.104	8.939	-22.584	-21.764
170	170	0.81458	-4.178	5.37	-11.221	-3.663	31.237	15.858	11.413	51.578	-11.259	6.202	5.144	-8.522	9.195	-19.636	-22.431
171	171	0.8194	-4.131	5.493	-11.084	-3.585	31.52	15.734	10.953	49.671	-11.707	6.944	5.592	-8.919	9.221	-16.814	-22.992
172	172	0.82422	-4.087	5.633	-10.948	-3.499	31.786	15.587	10.467	47.692	-12.126	7.4	5.99	-9.28	9.009	-14.11	-23.456
173	173	0.82904	-4.05	5.787	-10.809	-3.412	32.027	15.435	9.978	45.624	-12.488	7.497	6.415	-9.668	8.491	-11.468	-23.847
174	174	0.83386	-4.02	5.959	-10.677	-3.333	32.239	15.311	9.515	43.459	-12.805	7.327	6.768	-9.993	7.787	-8.969	-24.088
175	175	0.83868	-3.993	6.149	-10.549	-3.259	32.422	15.206	9.075	41.187	-13.067	6.841	6.925	-10.213	6.889	-6.75	-24.134
176	176	0.8435	-3.976	6.348	-10.429	-3.187	32.566	15.128	8.641	38.839	-13.247	6.1	6.88	-10.379	5.847	-4.813	-24.016
177	177	0.84832	-3.983	6.55	-10.302	-3.144	32.668	15.085	8.213	36.402	-13.378	5.174	6.751	-10.52	4.682	-2.997	-23.8
178	178	0.85314	-4.01	6.756	-10.166	-3.128	32.729	15.054	7.765	33.891	-13.433	4.288	6.585	-10.689	3.568	-1.165	-23.537
179	179	0.85796	-4.05	6.974	-10.023	-3.132	32.755	15.028	7.304	31.311	-13.413	3.428	6.346	-10.846	2.509	0.634	-23.195
180	180	0.86278	-4.101	7.201	-9.872	-3.156	32.743	15.017	6.832	28.673	-13.328	2.641	5.99	-10.946	1.555	2.363	-22.734
181	181	0.8676	-4.165	7.432	-9.717	-3.199	32.69	15.012	6.34	25.997	-13.179	2.034	5.528	-11	0.79	4.062	-22.178
182	182	0.87242	-4.236	7.665	-9.553	-3.258	32.602	14.992	5.824	23.302	-12.963	1.645	5.089	-11.04	0.224	5.86	-21.568
183	183	0.87724	-4.308	7.899	-9.383	-3.33	32.49	14.952	5.301	20.612	-12.665	1.429	4.771	-11.088	-0.192	7.822	-20.916
184	184	0.88206	-4.385	8.133	-9.202	-3.424	32.357	14.906	4.793	17.927	-12.314	1.329	4.548	-11.105	-0.49	9.894	-20.196
185	185	0.88688	-4.469	8.367	-9.007	-3.536	32.208	14.851	4.294	15.264	-11.941	1.333	4.327	-11.045	-0.672	11.969	-19.397
186	186	0.8917	-4.549	8.595	-8.81	-3.641	32.05	14.771	3.795	12.658	-11.559	1.417	4.031	-10.919	-0.747	13.94	-18.567
187	187	0.89652	-4.62	8.809	-8.617	-3.735	31.868	14.696	3.309	10.107	-11.236	1.637	3.72	-10.751	-0.674	15.874	-17.77
188	188	0.90134	-4.693	9.017	-8.423	-3.836	31.683	14.616	2.849	7.643	-10.98	2.029	3.511	-10.577	-0.429	17.871	-17.059
189	189	0.90616	-4.773	9.217	-8.231	-3.947	31.501	14.507	2.429	5.294	-10.766	2.442	3.416	-10.389	-0.141	19.876	-16.436
190	190	0.91098	-4.856	9.407	-8.049	-4.056	31.329	14.361	2.063	3.089	-10.61	2.702	3.395	-10.125	0.035	21.779	-15.866
191	191	0.9158	-4.939	9.579	-7.881	-4.16	31.169	14.188	1.747	1.057	-10.509	2.916	3.396	-9.807	0.194	23.544	-15.363
192	192	0.92062	-5.015	9.726	-7.728	-4.236	31.02	13.967	1.48	-0.77	-10.473	2.984	3.428	-9.437	0.242	25.135	-14.954
193	193	0.92544	-5.086	9.85	-7.59	-4.285	30.892	13.74	1.269	-2.355	-10.536	2.971	3.466	-9.057	0.243	26.516	-14.68
194	194	0.93026	-5.143	9.938	-7.466	-4.306	30.794	13.452	1.117	-3.633	-10.628	3.09	3.439	-8.695	0.397	27.63	-14.55
195	195	0.93508	-5.184	9.988	-7.353	-4.288	30.704	13.15	0.992	-4.618	-10.807	3.278	3.303	-8.313	0.632	28.416	-14.532
196	196	0.9399	-5.202	10.006	-7.254	-4.231	30.657	12.757	0.927	-5.25	-10.997	3.539	3.056	-7.92	0.969	28.839	-14.635
197	197	0.94472	-5.201	10	-7.173	-4.137	30.635	12.408	0.914	-5.577	-11.326	3.861	2.749	-7.525	1.403	28.969	-14.863
198	198	0.94954	-5.175	9.972	-7.082	-4.024	30.646	12.019	0.96	-5.588	-11.654	4.178	2.461	-7.182	1.863	28.867	-15.178
199	199	0.95436	-5.11	9.924	-7.003	-3.862	30.675	11.642	1.044	-5.329	-11.977	4.396	2.21	-6.884	2.258	28.552	-15.524
200	200	0.95918	-5.006	9.846	-6.925	-3.658	30.697	11.266	1.151	-4.822	-12.273	4.499	1.988	-6.607	2.567	28.019	-15.852
201	201	0.964	-4.86	9.736	-6.854	-3.407	30.698	10.937	1.268	-4.107	-12.565	4.448	1.795	-6.331	2.751	27.276	-16.121
