# Supplementary material for: Gait phenotypes in paediatric hereditary spastic paraplegia revealed by dynamic time warping analysis and random forests
Source: PLoS One. 2018 Mar 8;13(3):e0192345. doi: 10.1371/journal.pone.0192345 (PMC5843164; doi:10.1371/journal.pone.0192345)
Supplement: S2 Data — (ZIP) [file pone.0192345.s009.zip › Healthy/Left.SR.HEALTHY24.1.csv]

	Epoch	Time	Pelvic.obliquity	Pelvic.tilt	Pelvic rotation	Hip.abd.add	Hip.flexion	Hip.rotation	Knee.abd.add	Knee.flexion	Knee.rotation	Ankle.abd.add	Ankle.flexion	Ankle.rotation	Forefoot.abd.add	Forefoot.flexion	Forefoot.rotation
1	1	0	-3.655	6.928	0.687	0	32.163	-9.452	-3.638	8.099	-3.086	22.989	2.939	-7.496	22.086	28.148	-22.563
2	2	0.00461	-3.672	6.783	0.523	0.178	32.253	-9.514	-3.878	9.571	-2.51	23.351	2.808	-7.934	22.645	26.904	-22.581
3	3	0.00922	-3.709	6.652	0.388	0.31	32.31	-9.596	-4.129	10.998	-1.873	23.971	2.542	-8.315	23.464	25.581	-22.51
4	4	0.01383	-3.766	6.541	0.288	0.381	32.331	-9.74	-4.357	12.271	-1.082	24.718	1.948	-8.672	24.475	24.032	-22.323
5	5	0.01844	-3.832	6.449	0.222	0.413	32.316	-9.967	-4.544	13.238	-0.091	24.968	0.988	-8.956	25.108	22.077	-21.836
6	6	0.02305	-3.863	6.374	0.176	0.456	32.262	-10.187	-4.651	13.8	1.026	24.405	-0.138	-9.166	25.014	19.884	-20.972
7	7	0.02766	-3.821	6.302	0.149	0.567	32.181	-10.501	-4.764	14.041	2.246	23.578	-0.971	-9.191	24.573	18.072	-19.811
8	8	0.03227	-3.696	6.231	0.144	0.779	32.088	-10.801	-4.943	14.205	3.463	23.169	-1.387	-9.131	24.388	16.83	-18.541
9	9	0.03688	-3.49	6.167	0.152	1.08	31.996	-10.999	-5.169	14.475	4.592	23.353	-1.581	-9.15	24.675	15.894	-17.35
10	10	0.04149	-3.209	6.11	0.155	1.46	31.936	-11.082	-5.431	14.992	5.592	23.433	-1.67	-9.25	24.814	14.816	-16.175
11	11	0.0461	-2.871	6.066	0.134	1.928	31.914	-10.939	-5.743	15.788	6.345	23.311	-1.767	-9.441	24.696	13.446	-15.044
12	12	0.05071	-2.498	6.036	0.085	2.455	31.909	-10.513	-6.045	16.811	6.863	23.206	-1.895	-9.813	24.54	11.897	-14.036
13	13	0.05532	-2.115	6.023	0.007	3.017	31.892	-9.83	-6.287	17.92	7.232	23.247	-1.96	-10.4	24.48	10.415	-13.179
14	14	0.05993	-1.749	6.026	-0.093	3.575	31.831	-8.902	-6.415	18.943	7.497	23.43	-1.852	-11.192	24.534	9.25	-12.47
15	15	0.06454	-1.43	6.042	-0.208	4.089	31.7	-7.708	-6.394	19.768	7.669	23.669	-1.543	-12.187	24.633	8.503	-11.899
16	16	0.06915	-1.181	6.072	-0.335	4.548	31.496	-6.242	-6.254	20.372	7.717	23.86	-1.136	-13.341	24.679	8.054	-11.447
17	17	0.07376	-1.008	6.112	-0.468	4.929	31.223	-4.546	-5.997	20.804	7.556	24.011	-0.835	-14.538	24.688	7.656	-11.11
18	18	0.07837	-0.898	6.163	-0.606	5.244	30.908	-2.806	-5.702	21.166	7.293	24.053	-0.666	-15.718	24.589	7.165	-10.869
19	19	0.08298	-0.849	6.225	-0.735	5.496	30.56	-1.03	-5.383	21.47	6.888	24.057	-0.577	-16.862	24.443	6.651	-10.743
20	20	0.08759	-0.851	6.292	-0.853	5.664	30.186	0.684	-5.021	21.717	6.337	23.959	-0.459	-17.882	24.228	6.216	-10.739
21	21	0.0922	-0.883	6.357	-0.93	5.743	29.823	2.114	-4.678	21.923	5.865	23.82	-0.243	-18.738	24.025	5.904	-10.765
22	22	0.09681	-0.915	6.415	-0.971	5.795	29.46	3.273	-4.396	22.081	5.411	23.711	0.056	-19.423	23.884	5.727	-10.838
23	23	0.10142	-0.929	6.465	-0.96	5.805	29.102	4.061	-4.162	22.205	5.053	23.528	0.455	-19.921	23.728	5.655	-10.939
24	24	0.10603	-0.918	6.507	-0.897	5.798	28.747	4.42	-4.037	22.301	4.819	23.377	0.93	-20.202	23.634	5.675	-11.057
25	25	0.11064	-0.869	6.536	-0.786	5.784	28.386	4.409	-3.992	22.366	4.66	23.236	1.433	-20.242	23.575	5.726	-11.155
26	26	0.11525	-0.772	6.55	-0.631	5.787	28.008	4.092	-4.023	22.395	4.551	23.056	1.915	-20.059	23.484	5.74	-11.203
27	27	0.11986	-0.628	6.551	-0.437	5.817	27.608	3.509	-4.126	22.377	4.48	22.82	2.329	-19.678	23.331	5.676	-11.202
28	28	0.12447	-0.443	6.543	-0.207	5.848	27.187	2.693	-4.256	22.303	4.431	22.555	2.683	-19.124	23.153	5.568	-11.187
29	29	0.12908	-0.228	6.53	0.059	5.863	26.756	1.677	-4.394	22.184	4.413	22.356	3.024	-18.464	23.045	5.491	-11.201
30	30	0.13369	0.006	6.521	0.355	5.87	26.328	0.552	-4.536	22.029	4.41	22.257	3.302	-17.767	23.024	5.407	-11.252
31	31	0.1383	0.266	6.507	0.666	5.886	25.895	-0.659	-4.666	21.858	4.476	22.13	3.56	-17.097	22.982	5.316	-11.33
32	32	0.14291	0.523	6.497	0.984	5.882	25.471	-1.908	-4.774	21.68	4.642	22.07	3.739	-16.481	23.008	5.163	-11.406
33	33	0.14752	0.785	6.478	1.303	5.903	25.022	-3.024	-4.862	21.467	4.707	22.067	3.905	-15.9	23.065	5.046	-11.497
34	34	0.15213	1.045	6.452	1.616	5.932	24.583	-4.096	-4.934	21.271	4.826	21.963	4.091	-15.383	23.027	4.921	-11.555
35	35	0.15674	1.335	6.402	1.904	6.007	24.122	-5.044	-4.955	21.092	4.923	21.802	4.337	-14.947	22.949	4.837	-11.61
36	36	0.16135	1.636	6.335	2.162	6.123	23.648	-5.834	-4.944	20.937	4.954	21.637	4.6	-14.546	22.865	4.751	-11.637
37	37	0.16596	1.921	6.253	2.387	6.259	23.17	-6.475	-4.921	20.825	4.963	21.486	4.912	-14.225	22.787	4.692	-11.653
38	38	0.17057	2.151	6.167	2.581	6.363	22.701	-6.992	-4.882	20.762	4.993	21.368	5.257	-14.004	22.742	4.654	-11.682
39	39	0.17518	2.31	6.078	2.736	6.417	22.231	-7.392	-4.824	20.722	5.065	21.278	5.624	-13.885	22.728	4.64	-11.727
40	40	0.17979	2.402	5.981	2.841	6.444	21.742	-7.668	-4.775	20.685	5.186	21.209	5.996	-13.872	22.729	4.638	-11.78
41	41	0.1844	2.427	5.879	2.889	6.468	21.234	-7.826	-4.776	20.648	5.354	21.146	6.338	-13.955	22.713	4.602	-11.826
42	42	0.18901	2.387	5.77	2.884	6.482	20.707	-7.86	-4.809	20.605	5.544	21.006	6.668	-14.099	22.611	4.533	-11.845
43	43	0.19362	2.27	5.663	2.836	6.422	20.167	-7.733	-4.78	20.573	5.705	20.78	7.021	-14.279	22.449	4.457	-11.842
44	44	0.19823	2.078	5.56	2.752	6.315	19.608	-7.458	-4.749	20.509	5.826	20.605	7.372	-14.521	22.325	4.42	-11.859
45	45	0.20284	1.838	5.446	2.64	6.173	19.034	-7.115	-4.719	20.453	5.95	20.412	7.76	-14.789	22.187	4.409	-11.871
46	46	0.20745	1.562	5.34	2.507	5.992	18.475	-6.726	-4.675	20.415	6.033	20.32	8.093	-15.043	22.143	4.363	-11.9
47	47	0.21206	1.282	5.232	2.359	5.832	17.92	-6.312	-4.68	20.376	6.109	20.316	8.372	-15.294	22.157	4.279	-11.91
48	48	0.21667	0.983	5.136	2.2	5.635	17.371	-5.816	-4.629	20.322	6.126	20.294	8.636	-15.565	22.169	4.201	-11.945
49	49	0.22128	0.678	5.046	2.034	5.409	16.819	-5.299	-4.533	20.241	6.082	20.157	8.918	-15.777	22.083	4.136	-11.971
50	50	0.22589	0.374	4.966	1.868	5.173	16.279	-4.793	-4.433	20.151	5.981	19.905	9.22	-15.899	21.881	4.064	-11.96
51	51	0.2305	0.087	4.898	1.711	4.965	15.757	-4.307	-4.364	20.058	5.818	19.676	9.488	-15.958	21.678	3.965	-11.94
52	52	0.23511	-0.167	4.84	1.567	4.786	15.246	-3.849	-4.303	19.948	5.618	19.488	9.733	-15.978	21.507	3.866	-11.922
53	53	0.23972	-0.381	4.791	1.439	4.619	14.743	-3.437	-4.213	19.816	5.409	19.331	9.98	-15.967	21.378	3.791	-11.913
54	54	0.24433	-0.555	4.756	1.332	4.474	14.253	-3.101	-4.125	19.672	5.201	19.287	10.203	-15.935	21.353	3.731	-11.934
55	55	0.24894	-0.694	4.738	1.248	4.365	13.79	-2.868	-4.083	19.528	5.036	19.302	10.418	-15.895	21.369	3.679	-11.969
56	56	0.25355	-0.803	4.732	1.191	4.265	13.36	-2.764	-4.053	19.415	4.955	19.262	10.62	-15.827	21.338	3.576	-11.977
57	57	0.25816	-0.883	4.739	1.155	4.185	12.967	-2.817	-4.064	19.333	5.019	19.232	10.856	-15.79	21.326	3.491	-11.993
58	58	0.26277	-0.933	4.755	1.134	4.129	12.576	-2.913	-4.068	19.24	5.076	19.054	11.114	-15.73	21.175	3.401	-12.007
59	59	0.26738	-0.955	4.79	1.125	4.077	12.209	-3.102	-4.044	19.137	5.192	18.879	11.344	-15.648	21.053	3.294	-12.025
60	60	0.27199	-0.964	4.838	1.123	4.045	11.873	-3.422	-4.08	19.058	5.408	18.69	11.568	-15.534	20.905	3.154	-12.014
61	61	0.2766	-0.959	4.898	1.124	4.035	11.564	-3.8	-4.15	18.992	5.701	18.526	11.821	-15.469	20.778	3.048	-12.024
62	62	0.28121	-0.949	4.964	1.13	4.036	11.268	-4.231	-4.249	18.936	6.069	18.381	12.092	-15.457	20.67	2.967	-12.057
63	63	0.28582	-0.937	5.04	1.138	4.022	10.979	-4.712	-4.335	18.865	6.491	18.232	12.35	-15.437	20.569	2.879	-12.083
64	64	0.29043	-0.924	5.124	1.146	4	10.694	-5.206	-4.413	18.779	6.943	18.152	12.573	-15.435	20.538	2.781	-12.118
65	65	0.29504	-0.908	5.214	1.144	3.998	10.414	-5.705	-4.52	18.69	7.406	18.134	12.772	-15.453	20.553	2.679	-12.174
66	66	0.29965	-0.89	5.309	1.124	4.008	10.142	-6.179	-4.636	18.615	7.84	18.087	12.992	-15.46	20.533	2.582	-12.235
67	67	0.30426	-0.879	5.408	1.088	4.003	9.87	-6.563	-4.709	18.554	8.222	18.012	13.242	-15.478	20.499	2.501	-12.295
68	68	0.30887	-0.874	5.506	1.036	3.997	9.591	-6.887	-4.77	18.483	8.574	17.955	13.467	-15.513	20.481	2.407	-12.363
69	69	0.31348	-0.872	5.603	0.977	3.977	9.308	-7.13	-4.779	18.416	8.824	17.865	13.696	-15.517	20.437	2.315	-12.439
70	70	0.31809	-0.872	5.706	0.909	3.96	9.034	-7.304	-4.786	18.366	9.028	17.813	13.953	-15.538	20.425	2.251	-12.519
71	71	0.3227	-0.874	5.814	0.835	3.962	8.741	-7.414	-4.807	18.255	9.152	17.763	14.211	-15.592	20.385	2.242	-12.655
72	72	0.32731	-0.88	5.936	0.756	3.957	8.458	-7.465	-4.821	18.154	9.251	17.881	14.455	-15.681	20.503	2.253	-12.812
73	73	0.33192	-0.88	6.051	0.659	3.974	8.153	-7.487	-4.838	18.01	9.296	17.982	14.676	-15.719	20.592	2.261	-12.958
74	74	0.33653	-0.872	6.169	0.552	3.986	7.85	-7.427	-4.8	17.89	9.235	17.929	14.907	-15.705	20.542	2.227	-13.08
75	75	0.34114	-0.857	6.293	0.44	4.01	7.559	-7.351	-4.779	17.783	9.16	17.885	15.168	-15.705	20.489	2.219	-13.215
76	76	0.34575	-0.832	6.426	0.321	4.048	7.279	-7.273	-4.76	17.692	9.095	17.826	15.422	-15.726	20.424	2.193	-13.363
77	77	0.35036	-0.796	6.568	0.191	4.083	7.008	-7.164	-4.703	17.613	9.031	17.719	15.65	-15.757	20.333	2.119	-13.505
78	78	0.35497	-0.747	6.716	0.047	4.127	6.74	-7.041	-4.637	17.523	8.964	17.712	15.816	-15.778	20.339	2.017	-13.647
79	79	0.35958	-0.685	6.869	-0.103	4.195	6.479	-6.944	-4.603	17.425	8.894	17.861	15.916	-15.777	20.471	1.893	-13.799
80	80	0.36419	-0.617	7.028	-0.255	4.276	6.236	-6.855	-4.594	17.348	8.818	18.02	16.008	-15.762	20.599	1.751	-13.946
81	81	0.3688	-0.549	7.192	-0.41	4.36	6.003	-6.75	-4.599	17.277	8.736	18.186	16.088	-15.75	20.722	1.593	-14.083
82	82	0.37341	-0.487	7.362	-0.571	4.423	5.806	-6.709	-4.601	17.281	8.763	18.128	16.214	-15.752	20.658	1.372	-14.176
83	83	0.37802	-0.425	7.539	-0.733	4.483	5.615	-6.677	-4.605	17.269	8.807	18.039	16.299	-15.703	20.567	1.097	-14.206
84	84	0.38263	-0.36	7.705	-0.909	4.528	5.437	-6.681	-4.603	17.32	8.889	17.913	16.385	-15.627	20.449	0.769	-14.214
85	85	0.38724	-0.296	7.87	-1.097	4.585	5.251	-6.602	-4.599	17.373	8.906	17.69	16.49	-15.537	20.235	0.425	-14.193
86	86	0.39185	-0.245	8.021	-1.293	4.622	5.063	-6.563	-4.622	17.448	8.995	17.738	16.563	-15.484	20.274	0.105	-14.201
87	87	0.39646	-0.192	8.162	-1.494	4.651	4.887	-6.53	-4.632	17.565	9.108	17.769	16.596	-15.442	20.309	-0.277	-14.207
88	88	0.40107	-0.134	8.285	-1.698	4.679	4.707	-6.528	-4.65	17.708	9.245	17.754	16.569	-15.378	20.299	-0.751	-14.187
89	89	0.40568	-0.067	8.388	-1.904	4.716	4.53	-6.557	-4.693	17.897	9.394	17.684	16.514	-15.282	20.227	-1.301	-14.139
90	90	0.41029	0.005	8.47	-2.111	4.757	4.347	-6.642	-4.76	18.131	9.611	17.512	16.486	-15.2	20.063	-1.885	-14.077
91	91	0.4149	0.079	8.528	-2.319	4.793	4.155	-6.77	-4.844	18.4	9.879	17.296	16.487	-15.125	19.862	-2.475	-14.008
92	92	0.41951	0.155	8.569	-2.526	4.83	3.959	-6.91	-4.945	18.693	10.143	17.087	16.489	-15.018	19.658	-3.082	-13.916
93	93	0.42412	0.223	8.593	-2.728	4.855	3.754	-7.077	-5.058	18.999	10.43	16.834	16.488	-14.892	19.413	-3.718	-13.795
94	94	0.42873	0.276	8.599	-2.916	4.845	3.55	-7.253	-5.161	19.345	10.669	16.685	16.474	-14.722	19.258	-4.361	-13.682
95	95	0.43334	0.311	8.573	-3.092	4.794	3.318	-7.473	-5.261	19.71	10.968	16.552	16.459	-14.577	19.13	-5.017	-13.572
96	96	0.43795	0.325	8.506	-3.258	4.733	3.059	-7.586	-5.355	20.128	11.144	16.356	16.419	-14.413	18.93	-5.755	-13.435
97	97	0.44256	0.316	8.402	-3.399	4.615	2.788	-7.812	-5.457	20.6	11.462	16.188	16.394	-14.297	18.782	-6.507	-13.299
98	98	0.44717	0.287	8.265	-3.518	4.472	2.477	-8.01	-5.547	21.063	11.762	15.967	16.297	-14.185	18.589	-7.35	-13.133
99	99	0.45178	0.241	8.097	-3.618	4.315	2.134	-8.192	-5.65	21.512	12.015	15.848	16.118	-14.057	18.472	-8.243	-12.96
100	100	0.45639	0.18	7.899	-3.705	4.15	1.744	-8.294	-5.754	21.931	12.185	15.845	15.832	-13.918	18.443	-9.213	-12.765
101	101	0.461	0.101	7.678	-3.773	3.954	1.344	-8.358	-5.838	22.396	12.334	15.921	15.495	-13.8	18.496	-10.247	-12.561
102	102	0.46561	0.006	7.437	-3.819	3.735	0.934	-8.395	-5.911	22.89	12.415	16.077	15.124	-13.655	18.615	-11.322	-12.35
103	103	0.47022	-0.102	7.181	-3.845	3.492	0.509	-8.399	-5.953	23.405	12.457	16.19	14.747	-13.506	18.697	-12.434	-12.123
104	104	0.47483	-0.217	6.912	-3.857	3.224	0.071	-8.389	-5.961	23.953	12.491	16.204	14.36	-13.362	18.702	-13.607	-11.883
105	105	0.47944	-0.332	6.631	-3.853	2.957	-0.378	-8.391	-5.969	24.525	12.498	16.166	13.932	-13.19	18.648	-14.858	-11.627
106	106	0.48405	-0.438	6.352	-3.838	2.712	-0.818	-8.393	-6.003	25.117	12.502	16.059	13.486	-13.03	18.514	-16.161	-11.358
107	107	0.48866	-0.524	6.085	-3.824	2.495	-1.237	-8.397	-6.057	25.724	12.497	16.031	13	-12.875	18.441	-17.494	-11.102
108	108	0.49327	-0.596	5.84	-3.82	2.291	-1.624	-8.489	-6.159	26.336	12.591	16.163	12.48	-12.739	18.52	-18.829	-10.861
109	109	0.49788	-0.651	5.617	-3.828	2.116	-2.001	-8.553	-6.269	26.917	12.613	16.419	11.878	-12.564	18.695	-20.199	-10.641
110	110	0.50249	-0.712	5.409	-3.846	1.941	-2.338	-8.68	-6.416	27.513	12.667	16.751	11.186	-12.374	18.936	-21.641	-10.436
111	111	0.5071	-0.799	5.22	-3.868	1.721	-2.641	-8.792	-6.524	28.134	12.736	16.993	10.475	-12.195	19.115	-23.126	-10.222
112	112	0.51171	-0.927	5.047	-3.909	1.441	-2.871	-8.959	-6.633	28.849	12.848	17.206	9.753	-12.047	19.291	-24.653	-10.064
113	113	0.51632	-1.114	4.889	-3.958	1.093	-3.029	-9.166	-6.755	29.644	12.979	17.325	8.993	-11.914	19.388	-26.253	-9.934
114	114	0.52093	-1.361	4.741	-4.012	0.683	-3.115	-9.381	-6.883	30.52	13.119	17.408	8.166	-11.815	19.458	-27.944	-9.826
115	115	0.52554	-1.667	4.613	-4.062	0.202	-3.132	-9.626	-7.017	31.444	13.246	17.645	7.25	-11.723	19.681	-29.688	-9.766
116	116	0.53015	-2.033	4.516	-4.087	-0.355	-3.088	-9.906	-7.137	32.383	13.366	18.056	6.253	-11.654	20.079	-31.453	-9.762
117	117	0.53476	-2.445	4.46	-4.085	-0.975	-2.97	-10.185	-7.223	33.35	13.459	18.573	5.199	-11.611	20.593	-33.234	-9.804
118	118	0.53937	-2.876	4.449	-4.059	-1.62	-2.744	-10.461	-7.289	34.395	13.463	19.185	4.087	-11.536	21.212	-35.053	-9.888
119	119	0.54398	-3.288	4.479	-4.001	-2.249	-2.411	-10.757	-7.351	35.536	13.376	19.796	2.904	-11.404	21.848	-36.956	-9.993
120	120	0.54859	-3.644	4.548	-3.922	-2.835	-1.979	-11.022	-7.363	36.772	13.181	20.31	1.64	-11.213	22.429	-38.969	-10.105
121	121	0.5532	-3.94	4.655	-3.816	-3.375	-1.461	-11.295	-7.359	38.083	12.945	20.866	0.273	-11.016	23.079	-41.08	-10.247
122	122	0.55781	-4.175	4.803	-3.708	-3.852	-0.844	-11.522	-7.34	39.441	12.623	21.485	-1.225	-10.816	23.812	-43.271	-10.436
123	123	0.56242	-4.358	4.99	-3.616	-4.257	-0.097	-11.761	-7.393	40.889	12.226	22.084	-2.853	-10.538	24.54	-45.598	-10.617
124	124	0.56703	-4.494	5.202	-3.539	-4.599	0.72	-11.946	-7.456	42.322	11.709	22.589	-4.645	-10.125	25.197	-48.074	-10.722
125	125	0.57164	-4.582	5.423	-3.488	-4.892	1.586	-12.095	-7.53	43.759	11.123	22.977	-6.54	-9.613	25.774	-50.659	-10.764
126	126	0.57625	-4.642	5.654	-3.465	-5.164	2.507	-12.204	-7.59	45.199	10.472	23.129	-8.482	-9.009	26.18	-53.312	-10.738
127	127	0.58086	-4.688	5.885	-3.492	-5.405	3.489	-12.259	-7.681	46.668	9.79	22.998	-10.387	-8.36	26.341	-55.979	-10.639
128	128	0.58547	-4.741	6.116	-3.574	-5.636	4.533	-12.249	-7.793	48.164	9.081	22.641	-12.147	-7.692	26.313	-58.527	-10.504
129	129	0.59008	-4.804	6.339	-3.722	-5.865	5.613	-12.185	-7.928	49.665	8.4	22.173	-13.657	-7.056	26.193	-60.81	-10.372
130	130	0.59469	-4.875	6.542	-3.933	-6.087	6.689	-12.097	-8.099	51.143	7.803	21.674	-14.84	-6.498	26.039	-62.729	-10.27
131	131	0.5993	-4.964	6.719	-4.191	-6.313	7.756	-12.029	-8.332	52.601	7.319	21.178	-15.663	-6.04	25.862	-64.249	-10.213
132	132	0.60391	-5.08	6.869	-4.5	-6.531	8.823	-12.007	-8.68	54.073	7.006	20.674	-16.152	-5.734	25.622	-65.43	-10.201
133	133	0.60852	-5.23	7.003	-4.837	-6.77	9.89	-11.959	-9.037	55.538	6.794	20.096	-16.406	-5.56	25.271	-66.362	-10.228
134	134	0.61313	-5.409	7.123	-5.226	-7.016	10.995	-11.971	-9.509	57.043	6.738	19.55	-16.465	-5.55	24.912	-67.081	-10.333
135	135	0.61774	-5.604	7.217	-5.65	-7.259	12.081	-11.924	-9.961	58.519	6.794	19.002	-16.348	-5.782	24.5	-67.556	-10.57
136	136	0.62235	-5.807	7.264	-6.104	-7.485	13.164	-11.94	-10.513	60.026	7.013	18.518	-16.001	-6.268	24.097	-67.756	-10.951
137	137	0.62696	-6.005	7.268	-6.572	-7.68	14.212	-11.956	-11.072	61.489	7.365	18.048	-15.424	-6.992	23.659	-67.647	-11.452
138	138	0.63157	-6.18	7.229	-7.047	-7.833	15.233	-12.04	-11.694	62.922	7.853	17.727	-14.67	-7.96	23.326	-67.25	-12.11
139	139	0.63618	-6.318	7.148	-7.517	-7.928	16.2	-12.112	-12.289	64.279	8.395	17.502	-13.826	-9.125	23.066	-66.639	-12.905
140	140	0.64079	-6.412	7.027	-7.964	-7.96	17.1	-12.21	-12.878	65.555	8.977	17.435	-12.962	-10.496	22.939	-65.861	-13.866
141	141	0.6454	-6.464	6.869	-8.359	-7.947	17.927	-12.368	-13.458	66.726	9.584	17.507	-12.13	-12.035	22.934	-64.954	-14.98
142	142	0.65001	-6.474	6.682	-8.701	-7.898	18.66	-12.557	-13.983	67.747	10.199	17.593	-11.359	-13.643	22.945	-63.98	-16.154
143	143	0.65462	-6.438	6.473	-9.002	-7.808	19.296	-12.724	-14.408	68.613	10.765	17.593	-10.634	-15.214	22.886	-62.975	-17.314
144	144	0.65923	-6.366	6.257	-9.259	-7.681	19.857	-12.851	-14.729	69.356	11.201	17.441	-9.9	-16.665	22.705	-61.938	-18.44
145	145	0.66384	-6.271	6.043	-9.479	-7.523	20.371	-12.969	-14.996	70.006	11.529	17.059	-9.119	-17.968	22.323	-60.9	-19.479
146	146	0.66845	-6.166	5.843	-9.65	-7.366	20.865	-13.029	-15.142	70.585	11.735	16.497	-8.321	-19.093	21.803	-59.89	-20.41
147	147	0.67306	-6.047	5.654	-9.783	-7.199	21.331	-13.043	-15.191	71.064	11.863	15.893	-7.551	-20.052	21.265	-58.895	-21.23
148	148	0.67767	-5.91	5.476	-9.865	-7.021	21.771	-13.049	-15.171	71.421	11.847	15.488	-6.834	-20.811	20.926	-57.805	-22.024
149	149	0.68228	-5.756	5.306	-9.894	-6.841	22.197	-13.074	-15.117	71.683	11.714	15.296	-6.114	-21.37	20.782	-56.574	-22.778
150	150	0.68689	-5.594	5.148	-9.889	-6.637	22.592	-13.034	-14.984	71.8	11.437	15.256	-5.427	-21.713	20.755	-55.228	-23.467
151	151	0.6915	-5.425	5	-9.859	-6.449	22.974	-12.976	-14.772	71.811	11.081	15.191	-4.758	-21.868	20.722	-53.841	-24.074
152	152	0.69611	-5.251	4.871	-9.82	-6.268	23.366	-12.873	-14.48	71.751	10.632	14.952	-4.126	-21.741	20.558	-52.544	-24.471
153	153	0.70072	-5.084	4.761	-9.76	-6.102	23.76	-12.704	-14.099	71.625	10.109	14.629	-3.545	-21.38	20.323	-51.326	-24.676
154	154	0.70533	-4.926	4.668	-9.687	-5.945	24.161	-12.492	-13.67	71.45	9.527	14.375	-3.009	-20.864	20.143	-50.108	-24.781
155	155	0.70994	-4.773	4.589	-9.611	-5.798	24.559	-12.254	-13.204	71.191	8.924	14.264	-2.539	-20.264	20.084	-48.843	-24.853
156	156	0.71455	-4.617	4.525	-9.533	-5.658	24.937	-11.975	-12.681	70.81	8.333	14.317	-2.159	-19.626	20.16	-47.514	-24.914
157	157	0.71916	-4.453	4.476	-9.46	-5.496	25.306	-11.644	-12.117	70.333	7.739	14.523	-1.845	-18.962	20.35	-46.12	-24.957
158	158	0.72377	-4.297	4.448	-9.386	-5.331	25.681	-11.269	-11.528	69.772	7.166	14.831	-1.592	-18.291	20.604	-44.689	-24.967
159	159	0.72838	-4.15	4.437	-9.344	-5.145	26.097	-10.901	-10.995	69.204	6.596	15.197	-1.353	-17.583	20.897	-43.239	-24.937
160	160	0.73299	-4.029	4.451	-9.316	-4.986	26.539	-10.447	-10.391	68.606	6.101	15.543	-1.144	-16.959	21.169	-41.798	-24.896
161	161	0.7376	-3.917	4.473	-9.303	-4.823	26.975	-9.899	-9.729	67.949	5.591	16.007	-0.958	-16.376	21.52	-40.285	-24.891
162	162	0.74221	-3.815	4.509	-9.281	-4.691	27.413	-9.408	-9.109	67.259	5.234	16.457	-0.751	-15.903	21.849	-38.743	-24.873
163	163	0.74682	-3.718	4.56	-9.275	-4.54	27.866	-8.901	-8.527	66.535	4.924	17.032	-0.567	-15.475	22.256	-37.154	-24.845
164	164	0.75143	-3.634	4.623	-9.291	-4.383	28.323	-8.361	-7.964	65.747	4.685	17.652	-0.413	-15.12	22.674	-35.538	-24.804
165	165	0.75604	-3.574	4.695	-9.311	-4.237	28.785	-7.791	-7.419	64.921	4.5	18.272	-0.254	-14.824	23.059	-33.902	-24.741
166	166	0.76065	-3.532	4.771	-9.335	-4.101	29.232	-7.172	-6.87	64.058	4.402	18.809	-0.047	-14.645	23.332	-32.25	-24.66
167	167	0.76526	-3.498	4.852	-9.365	-3.969	29.666	-6.545	-6.352	63.167	4.383	19.285	0.2	-14.532	23.518	-30.601	-24.53
168	168	0.76987	-3.473	4.946	-9.401	-3.846	30.101	-5.95	-5.893	62.248	4.448	19.719	0.44	-14.435	23.656	-28.995	-24.322
169	169	0.77448	-3.461	5.049	-9.442	-3.738	30.534	-5.369	-5.471	61.284	4.595	20.067	0.657	-14.35	23.71	-27.452	-24.019
170	170	0.77909	-3.462	5.154	-9.475	-3.637	30.949	-4.768	-5.074	60.264	4.757	20.353	0.894	-14.254	23.673	-25.919	-23.635
171	171	0.7837	-3.474	5.256	-9.506	-3.555	31.339	-4.165	-4.698	59.176	4.977	20.633	1.205	-14.234	23.596	-24.277	-23.26
172	172	0.78831	-3.486	5.359	-9.548	-3.444	31.715	-3.624	-4.441	58.026	5.196	20.974	1.612	-14.228	23.518	-22.477	-22.905
173	173	0.79292	-3.498	5.459	-9.617	-3.326	32.053	-3.141	-4.263	56.729	5.475	21.203	2.041	-14.244	23.309	-20.608	-22.526
174	174	0.79753	-3.513	5.552	-9.683	-3.201	32.358	-2.677	-4.146	55.369	5.716	21.555	2.318	-14.198	23.204	-18.837	-22.101
175	175	0.80214	-3.529	5.627	-9.733	-3.088	32.597	-2.201	-4.022	53.884	5.983	21.854	2.506	-14.215	23.043	-17.102	-21.669
176	176	0.80675	-3.55	5.692	-9.745	-2.989	32.81	-1.862	-4.024	52.364	6.24	21.982	2.738	-14.174	22.694	-15.392	-21.187
177	177	0.81136	-3.568	5.75	-9.75	-2.9	32.994	-1.591	-4.078	50.765	6.495	21.985	3.144	-14.164	22.195	-13.482	-20.753
178	178	0.81597	-3.587	5.806	-9.764	-2.802	33.156	-1.386	-4.206	49.115	6.753	21.959	3.729	-14.147	21.637	-11.373	-20.33
179	179	0.82058	-3.611	5.856	-9.775	-2.703	33.278	-1.222	-4.394	47.381	7.008	21.915	4.41	-14.084	21.039	-9.147	-19.858
180	180	0.82519	-3.639	5.894	-9.776	-2.598	33.343	-1.111	-4.653	45.541	7.234	21.945	5.123	-13.934	20.485	-6.831	-19.33
181	181	0.8298	-3.67	5.919	-9.772	-2.49	33.348	-1.065	-4.978	43.601	7.45	22.111	5.878	-13.759	20.036	-4.382	-18.814
182	182	0.83441	-3.708	5.936	-9.766	-2.386	33.304	-1.063	-5.339	41.578	7.689	22.302	6.674	-13.636	19.6	-1.833	-18.345
183	183	0.83902	-3.747	5.951	-9.759	-2.271	33.229	-1.093	-5.745	39.51	7.925	22.368	7.429	-13.479	19.042	0.63	-17.822
184	184	0.84363	-3.79	5.962	-9.725	-2.193	33.109	-1.111	-6.106	37.399	8.2	22.281	8.025	-13.293	18.376	2.859	-17.196
185	185	0.84824	-3.839	5.973	-9.673	-2.138	32.964	-1.16	-6.441	35.255	8.524	22.401	8.15	-13.053	17.974	4.671	-16.531
186	186	0.85285	-3.89	5.977	-9.617	-2.096	32.766	-1.2	-6.739	33.024	8.803	22.417	8.16	-12.728	17.492	6.368	-15.818
187	187	0.85746	-3.96	5.987	-9.532	-2.105	32.555	-1.347	-7.017	30.721	9.122	22.522	7.966	-12.326	17.132	7.929	-15.113
188	188	0.86207	-4.03	5.981	-9.44	-2.154	32.285	-1.458	-7.199	28.36	9.494	22.634	7.869	-12.01	16.815	9.616	-14.42
189	189	0.86668	-4.114	5.97	-9.324	-2.254	31.977	-1.604	-7.307	25.957	9.903	22.844	7.409	-11.605	16.655	10.955	-13.681
190	190	0.87129	-4.204	5.95	-9.221	-2.368	31.648	-1.728	-7.363	23.617	10.297	22.867	6.879	-11.183	16.351	12.106	-12.935
191	191	0.8759	-4.311	5.94	-9.121	-2.505	31.355	-1.874	-7.396	21.477	10.725	22.789	6.34	-10.843	15.986	13.086	-12.275
192	192	0.88051	-4.438	5.942	-9.015	-2.683	31.139	-2.053	-7.419	19.689	11.247	22.535	5.955	-10.656	15.502	13.933	-11.699
193	193	0.88512	-4.578	5.955	-8.9	-2.894	31.02	-2.26	-7.427	18.306	11.859	22.136	5.783	-10.587	14.939	14.668	-11.161
194	194	0.88973	-4.715	5.974	-8.784	-3.11	31	-2.451	-7.412	17.299	12.489	21.71	5.777	-10.581	14.415	15.309	-10.645
195	195	0.89434	-4.821	5.997	-8.684	-3.282	31.069	-2.579	-7.374	16.617	13.043	21.257	5.936	-10.62	13.923	15.914	-10.176
196	196	0.89895	-4.875	6.028	-8.607	-3.384	31.204	-2.686	-7.313	16.162	13.487	20.815	6.168	-10.652	13.494	16.481	-9.782
197	197	0.90356	-4.918	6.077	-8.517	-3.486	31.351	-2.737	-7.218	15.829	13.86	20.398	6.352	-10.715	13.119	16.913	-9.437
198	198	0.90817	-4.97	6.15	-8.424	-3.609	31.509	-2.76	-7.087	15.591	14.159	20.105	6.416	-10.725	12.897	17.154	-9.115
199	199	0.91278	-5.059	6.251	-8.351	-3.745	31.667	-2.636	-6.949	15.454	14.331	19.983	6.28	-10.738	12.836	17.116	-8.845
200	200	0.91739	-5.146	6.369	-8.318	-3.848	31.839	-2.434	-6.806	15.45	14.385	19.757	5.976	-10.717	12.683	16.784	-8.635
201	201	0.922	-5.191	6.513	-8.333	-3.854	32.029	-2.147	-6.717	15.591	14.332	19.734	5.485	-10.716	12.704	16.177	-8.51
