# Supplementary material for: Gait phenotypes in paediatric hereditary spastic paraplegia revealed by dynamic time warping analysis and random forests
Source: PLoS One. 2018 Mar 8;13(3):e0192345. doi: 10.1371/journal.pone.0192345 (PMC5843164; doi:10.1371/journal.pone.0192345)
Supplement: S2 Data — (ZIP) [file pone.0192345.s009.zip › Healthy/Left.SR.HEALTHY24.2.csv]

	Epoch	Time	Pelvic.obliquity	Pelvic.tilt	Pelvic rotation	Hip.abd.add	Hip.flexion	Hip.rotation	Knee.abd.add	Knee.flexion	Knee.rotation	Ankle.abd.add	Ankle.flexion	Ankle.rotation	Forefoot.abd.add	Forefoot.flexion	Forefoot.rotation
1	1	0	-5.029	7.816	-1.504	-3.154	29.089	-6.867	-4.054	2.27	-2.416	21.209	3.55	-8.279	15.918	29.391	-21.925
2	2	0.00499	-5.026	7.782	-1.48	-3.1	29.264	-6.857	-4.223	3.278	-2.845	21.698	3.355	-8.512	16.371	28.811	-22.645
3	3	0.00998	-5.042	7.737	-1.463	-3.062	29.438	-6.965	-4.406	4.388	-2.994	22.233	3.018	-8.844	16.922	28.006	-23.335
4	4	0.01497	-5.082	7.694	-1.44	-3.054	29.614	-7.221	-4.615	5.585	-2.861	23.052	2.427	-9.25	17.806	26.976	-24.032
5	5	0.01996	-5.149	7.647	-1.415	-3.093	29.78	-7.6	-4.823	6.776	-2.491	24.278	1.342	-9.731	19.178	25.66	-24.813
6	6	0.02495	-5.218	7.597	-1.384	-3.165	29.926	-8.167	-5.006	7.82	-1.786	24.982	-0.097	-10.267	20.176	23.885	-25.464
7	7	0.02994	-5.264	7.542	-1.346	-3.22	30.057	-8.92	-5.188	8.65	-0.76	24.809	-1.571	-10.802	20.411	21.807	-25.811
8	8	0.03493	-5.27	7.486	-1.304	-3.252	30.162	-9.834	-5.341	9.303	0.465	24.089	-2.75	-11.233	20.131	19.826	-25.861
9	9	0.03992	-5.212	7.418	-1.266	-3.236	30.246	-10.838	-5.495	9.98	1.796	23.635	-3.584	-11.568	20.058	18.202	-25.763
10	10	0.04491	-5.06	7.325	-1.244	-3.12	30.327	-11.92	-5.729	10.836	3.183	23.713	-4.258	-11.893	20.438	16.791	-25.69
11	11	0.0499	-4.795	7.213	-1.254	-2.861	30.407	-12.912	-6.058	11.87	4.489	23.752	-4.864	-12.302	20.739	15.265	-25.616
12	12	0.05489	-4.446	7.099	-1.315	-2.475	30.49	-13.669	-6.452	13.005	5.617	23.66	-5.182	-12.766	20.821	13.847	-25.475
13	13	0.05988	-4.063	6.998	-1.428	-2.018	30.56	-14.225	-6.851	14.136	6.703	23.523	-5.01	-13.357	20.75	12.854	-25.278
14	14	0.06487	-3.692	6.908	-1.579	-1.537	30.575	-14.473	-7.186	15.177	7.66	23.43	-4.422	-14.095	20.633	12.339	-25.073
15	15	0.06986	-3.372	6.841	-1.749	-1.09	30.522	-14.312	-7.405	16.114	8.335	23.244	-3.717	-14.914	20.407	11.957	-24.859
16	16	0.07485	-3.126	6.801	-1.941	-0.691	30.429	-13.74	-7.528	17.027	8.779	23.13	-3.16	-15.933	20.235	11.495	-24.754
17	17	0.07984	-2.959	6.788	-2.15	-0.317	30.303	-12.725	-7.569	17.916	8.864	23.177	-2.804	-17.113	20.189	10.966	-24.829
18	18	0.08483	-2.855	6.793	-2.371	0.009	30.156	-11.452	-7.507	18.754	8.689	23.199	-2.519	-18.287	20.122	10.424	-24.964
19	19	0.08982	-2.807	6.82	-2.595	0.289	29.983	-10.006	-7.347	19.456	8.347	23.183	-2.135	-19.433	20.009	10.079	-25.114
20	20	0.09481	-2.8	6.865	-2.813	0.533	29.791	-8.489	-7.12	20.027	7.885	22.896	-1.544	-20.502	19.653	9.921	-25.228
21	21	0.0998	-2.817	6.935	-3.013	0.745	29.559	-6.928	-6.838	20.466	7.313	22.442	-0.853	-21.436	19.168	9.841	-25.258
22	22	0.10479	-2.828	7.02	-3.176	0.925	29.3	-5.476	-6.524	20.826	6.716	21.945	-0.224	-22.209	18.688	9.697	-25.24
23	23	0.10978	-2.81	7.126	-3.287	1.101	29.028	-4.271	-6.244	21.106	6.19	21.514	0.311	-22.84	18.298	9.507	-25.212
24	24	0.11477	-2.768	7.249	-3.341	1.257	28.748	-3.266	-5.986	21.293	5.641	21.301	0.699	-23.311	18.118	9.325	-25.228
25	25	0.11976	-2.688	7.385	-3.34	1.42	28.453	-2.532	-5.795	21.389	5.117	21.277	1.014	-23.596	18.109	9.19	-25.26
26	26	0.12475	-2.589	7.543	-3.278	1.56	28.167	-2.059	-5.655	21.438	4.663	21.333	1.314	-23.759	18.18	9.093	-25.306
27	27	0.12974	-2.459	7.714	-3.158	1.688	27.897	-1.897	-5.565	21.464	4.291	21.249	1.66	-23.764	18.147	8.984	-25.331
28	28	0.13473	-2.308	7.9	-2.978	1.777	27.661	-2.054	-5.515	21.482	4.036	20.999	2.11	-23.63	17.983	8.904	-25.329
29	29	0.13972	-2.129	8.095	-2.751	1.863	27.426	-2.422	-5.51	21.459	3.839	20.729	2.543	-23.408	17.797	8.82	-25.333
30	30	0.14471	-1.94	8.305	-2.489	1.931	27.204	-2.946	-5.526	21.413	3.731	20.458	2.91	-23.144	17.615	8.676	-25.327
31	31	0.1497	-1.763	8.522	-2.212	1.969	26.989	-3.563	-5.548	21.341	3.682	20.356	3.212	-22.864	17.59	8.563	-25.361
32	32	0.15469	-1.59	8.737	-1.923	1.98	26.777	-4.254	-5.553	21.263	3.69	20.278	3.538	-22.597	17.598	8.502	-25.427
33	33	0.15968	-1.43	8.947	-1.636	1.979	26.557	-5.004	-5.577	21.16	3.77	20.191	3.87	-22.34	17.593	8.459	-25.497
34	34	0.16467	-1.274	9.142	-1.359	1.991	26.324	-5.734	-5.621	21.052	3.826	20.128	4.229	-22.067	17.589	8.456	-25.561
35	35	0.16966	-1.142	9.333	-1.104	1.996	26.089	-6.439	-5.664	20.941	3.915	19.882	4.611	-21.803	17.423	8.393	-25.583
36	36	0.17465	-1.036	9.505	-0.881	1.977	25.851	-7.1	-5.679	20.861	4.034	19.588	4.994	-21.549	17.229	8.293	-25.581
37	37	0.17964	-0.965	9.654	-0.696	1.946	25.589	-7.723	-5.706	20.79	4.186	19.402	5.348	-21.318	17.125	8.203	-25.593
38	38	0.18463	-0.942	9.775	-0.556	1.905	25.294	-8.242	-5.746	20.721	4.369	19.344	5.653	-21.194	17.122	8.124	-25.654
39	39	0.18962	-0.968	9.867	-0.477	1.851	24.963	-8.659	-5.787	20.66	4.569	19.222	6.007	-21.091	17.06	8.048	-25.682
40	40	0.19461	-1.054	9.935	-0.448	1.756	24.616	-9.006	-5.824	20.616	4.823	19.135	6.363	-21.017	17.034	7.977	-25.689
41	41	0.1996	-1.197	9.978	-0.463	1.631	24.254	-9.325	-5.879	20.586	5.143	19.027	6.725	-21.001	16.99	7.903	-25.718
42	42	0.20459	-1.402	10.002	-0.505	1.463	23.877	-9.564	-5.95	20.555	5.465	18.827	7.102	-20.988	16.845	7.794	-25.698
43	43	0.20958	-1.644	10.011	-0.573	1.268	23.486	-9.767	-6.027	20.521	5.779	18.626	7.51	-20.963	16.691	7.719	-25.672
44	44	0.21457	-1.915	10.004	-0.659	1.049	23.093	-9.966	-6.112	20.499	6.092	18.383	7.896	-20.906	16.497	7.598	-25.629
45	45	0.21956	-2.198	9.993	-0.759	0.813	22.687	-10.086	-6.153	20.468	6.365	18.034	8.306	-20.849	16.219	7.458	-25.561
46	46	0.22455	-2.499	9.975	-0.868	0.556	22.269	-10.199	-6.202	20.422	6.634	17.81	8.676	-20.784	16.04	7.343	-25.509
47	47	0.22954	-2.792	9.954	-0.995	0.328	21.836	-10.242	-6.255	20.348	6.848	17.686	9.042	-20.76	15.936	7.292	-25.502
48	48	0.23453	-3.076	9.923	-1.13	0.108	21.386	-10.237	-6.285	20.252	6.97	17.655	9.264	-20.703	15.913	7.163	-25.526
49	49	0.23952	-3.339	9.893	-1.266	-0.099	20.936	-10.253	-6.306	20.138	7.076	17.654	9.445	-20.59	15.925	7.016	-25.528
50	50	0.24451	-3.573	9.858	-1.389	-0.282	20.471	-10.248	-6.319	20.007	7.12	17.577	9.636	-20.46	15.856	6.854	-25.519
51	51	0.2495	-3.778	9.828	-1.487	-0.452	19.995	-10.233	-6.295	19.852	7.1	17.42	9.899	-20.35	15.71	6.755	-25.545
52	52	0.25449	-3.945	9.79	-1.566	-0.6	19.496	-10.155	-6.231	19.67	6.953	17.244	10.168	-20.166	15.539	6.667	-25.534
53	53	0.25948	-4.082	9.767	-1.623	-0.721	19.009	-10.139	-6.178	19.469	6.817	17.09	10.379	-19.963	15.39	6.541	-25.523
54	54	0.26447	-4.189	9.752	-1.66	-0.804	18.516	-10.118	-6.15	19.247	6.692	17.095	10.54	-19.852	15.367	6.454	-25.57
55	55	0.26946	-4.274	9.753	-1.681	-0.876	18.022	-10.059	-6.08	18.994	6.517	17.051	10.726	-19.756	15.305	6.398	-25.627
56	56	0.27445	-4.338	9.751	-1.691	-0.942	17.528	-10.066	-6.009	18.74	6.397	17.055	10.931	-19.675	15.29	6.387	-25.701
57	57	0.27944	-4.385	9.763	-1.695	-0.997	17.041	-10.066	-5.922	18.482	6.285	17.051	11.103	-19.638	15.278	6.349	-25.798
58	58	0.28443	-4.426	9.784	-1.687	-1.064	16.569	-10.132	-5.83	18.24	6.194	16.941	11.307	-19.555	15.172	6.279	-25.868
59	59	0.28942	-4.467	9.815	-1.68	-1.114	16.104	-10.192	-5.766	17.981	6.11	16.885	11.509	-19.481	15.102	6.239	-25.935
60	60	0.29441	-4.504	9.85	-1.675	-1.163	15.642	-10.25	-5.695	17.713	6.034	16.82	11.723	-19.416	15.022	6.214	-26
61	61	0.2994	-4.533	9.89	-1.679	-1.207	15.209	-10.378	-5.646	17.475	6.031	16.745	11.958	-19.346	14.932	6.191	-26.059
62	62	0.30439	-4.558	9.939	-1.692	-1.242	14.801	-10.588	-5.638	17.263	6.121	16.64	12.228	-19.28	14.81	6.17	-26.105
63	63	0.30938	-4.576	9.991	-1.723	-1.262	14.395	-10.809	-5.641	17.052	6.248	16.42	12.51	-19.222	14.585	6.1	-26.135
64	64	0.31437	-4.605	10.042	-1.773	-1.293	13.982	-10.971	-5.623	16.824	6.32	16.317	12.679	-19.149	14.468	5.986	-26.184
65	65	0.31936	-4.643	10.092	-1.828	-1.35	13.573	-11.166	-5.581	16.61	6.402	16.191	12.819	-19.035	14.347	5.826	-26.229
66	66	0.32435	-4.686	10.135	-1.898	-1.402	13.179	-11.373	-5.568	16.416	6.517	16.088	12.965	-18.939	14.237	5.678	-26.281
67	67	0.32934	-4.722	10.172	-1.986	-1.432	12.779	-11.547	-5.575	16.214	6.61	16.121	13.104	-18.854	14.23	5.592	-26.354
68	68	0.33433	-4.756	10.2	-2.093	-1.451	12.373	-11.719	-5.602	16.017	6.704	16.12	13.23	-18.739	14.185	5.464	-26.402
69	69	0.33932	-4.794	10.222	-2.205	-1.483	11.948	-11.866	-5.604	15.805	6.756	16.042	13.381	-18.582	14.068	5.326	-26.425
70	70	0.34431	-4.83	10.234	-2.322	-1.525	11.514	-12.012	-5.583	15.605	6.841	15.832	13.546	-18.439	13.852	5.135	-26.424
71	71	0.3493	-4.858	10.246	-2.457	-1.547	11.085	-12.122	-5.571	15.41	6.902	15.651	13.713	-18.307	13.653	4.961	-26.438
72	72	0.35429	-4.883	10.249	-2.595	-1.572	10.653	-12.202	-5.545	15.237	6.94	15.502	13.852	-18.19	13.492	4.762	-26.468
73	73	0.35928	-4.905	10.245	-2.741	-1.586	10.205	-12.211	-5.518	15.052	6.914	15.407	13.961	-18.096	13.368	4.571	-26.525
74	74	0.36427	-4.923	10.228	-2.879	-1.594	9.739	-12.209	-5.494	14.854	6.826	15.335	14.043	-17.958	13.253	4.366	-26.578
75	75	0.36926	-4.936	10.2	-3.016	-1.602	9.264	-12.206	-5.461	14.666	6.753	15.21	14.115	-17.855	13.099	4.129	-26.644
76	76	0.37425	-4.94	10.161	-3.139	-1.608	8.775	-12.192	-5.425	14.483	6.664	14.999	14.201	-17.744	12.867	3.854	-26.683
77	77	0.37924	-4.929	10.111	-3.258	-1.604	8.276	-12.192	-5.388	14.313	6.584	14.765	14.34	-17.637	12.608	3.61	-26.719
78	78	0.38423	-4.903	10.056	-3.371	-1.602	7.777	-12.219	-5.336	14.161	6.532	14.53	14.459	-17.549	12.364	3.342	-26.772
79	79	0.38922	-4.868	9.995	-3.485	-1.603	7.273	-12.242	-5.258	14.019	6.472	14.304	14.579	-17.463	12.138	3.076	-26.84
80	80	0.39421	-4.824	9.935	-3.594	-1.58	6.761	-12.266	-5.212	13.872	6.458	14.17	14.644	-17.431	12.001	2.792	-26.914
81	81	0.3992	-4.766	9.866	-3.696	-1.552	6.229	-12.286	-5.15	13.716	6.401	14.055	14.708	-17.389	11.873	2.519	-27.012
82	82	0.40419	-4.691	9.795	-3.783	-1.509	5.693	-12.337	-5.089	13.566	6.35	13.818	14.803	-17.348	11.634	2.217	-27.109
83	83	0.40918	-4.613	9.716	-3.858	-1.466	5.136	-12.388	-5.028	13.4	6.285	13.539	14.936	-17.308	11.344	1.935	-27.204
84	84	0.41417	-4.516	9.625	-3.925	-1.403	4.57	-12.444	-4.962	13.244	6.19	13.156	15.033	-17.23	10.97	1.56	-27.276
85	85	0.41916	-4.397	9.529	-3.982	-1.316	3.999	-12.483	-4.907	13.102	6.117	12.892	15.11	-17.227	10.706	1.214	-27.387
86	86	0.42415	-4.253	9.428	-4.029	-1.216	3.429	-12.537	-4.839	12.985	6.029	12.677	15.154	-17.207	10.496	0.845	-27.506
87	87	0.42914	-4.106	9.321	-4.059	-1.115	2.84	-12.586	-4.762	12.851	5.911	12.495	15.175	-17.177	10.313	0.474	-27.632
88	88	0.43413	-3.944	9.2	-4.074	-0.997	2.212	-12.609	-4.681	12.689	5.747	12.491	15.112	-17.157	10.293	0.111	-27.789
89	89	0.43912	-3.773	9.071	-4.064	-0.869	1.57	-12.651	-4.615	12.531	5.557	12.601	14.971	-17.117	10.371	-0.286	-27.954
90	90	0.44411	-3.573	8.928	-4.038	-0.705	0.908	-12.684	-4.563	12.376	5.342	12.751	14.788	-17.061	10.484	-0.719	-28.103
91	91	0.4491	-3.359	8.77	-3.99	-0.531	0.242	-12.698	-4.515	12.253	5.082	13.007	14.569	-17.001	10.689	-1.155	-28.264
92	92	0.45409	-3.12	8.587	-3.927	-0.334	-0.44	-12.739	-4.493	12.165	4.875	13.221	14.372	-16.939	10.854	-1.628	-28.375
93	93	0.45908	-2.87	8.391	-3.849	-0.134	-1.106	-12.817	-4.5	12.148	4.713	13.426	14.213	-16.85	11.004	-2.123	-28.429
94	94	0.46407	-2.624	8.18	-3.757	0.061	-1.766	-12.906	-4.531	12.184	4.598	13.615	14.065	-16.772	11.142	-2.661	-28.44
95	95	0.46906	-2.397	7.958	-3.648	0.227	-2.408	-12.985	-4.579	12.292	4.518	13.828	13.916	-16.711	11.307	-3.24	-28.409
96	96	0.47405	-2.198	7.722	-3.518	0.349	-3.03	-13.091	-4.635	12.479	4.468	14.088	13.724	-16.607	11.531	-3.899	-28.315
97	97	0.47904	-2.025	7.477	-3.374	0.446	-3.62	-13.2	-4.731	12.75	4.482	14.394	13.517	-16.53	11.799	-4.614	-28.17
98	98	0.48403	-1.876	7.222	-3.225	0.506	-4.182	-13.307	-4.843	13.108	4.555	14.739	13.272	-16.457	12.122	-5.412	-27.965
99	99	0.48902	-1.761	6.96	-3.069	0.517	-4.716	-13.408	-4.953	13.54	4.693	14.995	13.018	-16.395	12.391	-6.315	-27.687
100	100	0.49401	-1.687	6.703	-2.908	0.469	-5.212	-13.49	-5.047	14.049	4.867	15.109	12.718	-16.34	12.566	-7.379	-27.346
101	101	0.499	-1.659	6.457	-2.738	0.365	-5.658	-13.604	-5.147	14.624	5.066	15.183	12.365	-16.261	12.717	-8.556	-26.969
102	102	0.50399	-1.661	6.226	-2.574	0.224	-6.063	-13.725	-5.257	15.255	5.278	15.216	11.928	-16.14	12.844	-9.875	-26.544
103	103	0.50898	-1.707	6.013	-2.414	0.03	-6.43	-13.823	-5.352	15.935	5.47	15.304	11.416	-16.02	13.031	-11.272	-26.127
104	104	0.51397	-1.766	5.808	-2.278	-0.171	-6.773	-13.868	-5.455	16.641	5.62	15.385	10.807	-15.886	13.218	-12.78	-25.705
105	105	0.51896	-1.84	5.623	-2.157	-0.4	-7.069	-13.94	-5.555	17.393	5.771	15.465	10.12	-15.704	13.412	-14.388	-25.278
106	106	0.52395	-1.892	5.455	-2.061	-0.617	-7.329	-14.008	-5.652	18.188	5.879	15.634	9.369	-15.453	13.691	-16.048	-24.855
107	107	0.52894	-1.937	5.323	-1.978	-0.825	-7.536	-14.078	-5.762	19.026	5.987	15.769	8.6	-15.196	13.94	-17.767	-24.438
108	108	0.53393	-1.971	5.219	-1.922	-1.02	-7.669	-14.145	-5.884	19.949	6.059	15.807	7.83	-14.908	14.106	-19.566	-24.035
109	109	0.53892	-2.008	5.149	-1.879	-1.22	-7.72	-14.271	-6.032	20.937	6.159	15.866	7.023	-14.618	14.301	-21.403	-23.673
110	110	0.54391	-2.069	5.112	-1.841	-1.445	-7.676	-14.405	-6.186	22.004	6.221	15.922	6.158	-14.329	14.509	-23.308	-23.356
111	111	0.5489	-2.176	5.105	-1.805	-1.709	-7.549	-14.539	-6.345	23.131	6.25	16.03	5.251	-14.075	14.776	-25.226	-23.104
112	112	0.55389	-2.334	5.128	-1.776	-2.029	-7.334	-14.65	-6.489	24.325	6.279	16.195	4.343	-13.913	15.11	-27.105	-22.934
113	113	0.55888	-2.532	5.172	-1.742	-2.4	-7.036	-14.765	-6.602	25.601	6.3	16.323	3.418	-13.814	15.444	-29.009	-22.827
114	114	0.56387	-2.768	5.238	-1.685	-2.82	-6.659	-14.907	-6.698	26.946	6.311	16.49	2.485	-13.785	15.832	-30.886	-22.81
115	115	0.56886	-3.036	5.326	-1.588	-3.294	-6.201	-15.055	-6.737	28.374	6.251	16.697	1.55	-13.791	16.285	-32.732	-22.883
116	116	0.57385	-3.336	5.442	-1.452	-3.806	-5.67	-15.21	-6.74	29.861	6.122	16.946	0.579	-13.866	16.799	-34.566	-23.075
117	117	0.57884	-3.641	5.589	-1.271	-4.319	-5.069	-15.422	-6.754	31.392	5.994	17.233	-0.494	-14.026	17.37	-36.456	-23.367
118	118	0.58383	-3.918	5.755	-1.049	-4.818	-4.419	-15.666	-6.738	32.957	5.802	17.58	-1.678	-14.2	18.034	-38.393	-23.748
119	119	0.58882	-4.142	5.936	-0.791	-5.27	-3.72	-15.899	-6.695	34.543	5.479	18.131	-2.986	-14.365	18.913	-40.309	-24.249
120	120	0.59381	-4.304	6.12	-0.523	-5.654	-2.976	-16.097	-6.639	36.149	5.02	18.778	-4.4	-14.559	19.901	-42.209	-24.893
121	121	0.5988	-4.412	6.304	-0.258	-5.979	-2.161	-16.336	-6.641	37.8	4.486	19.357	-5.938	-14.696	20.862	-44.216	-25.57
122	122	0.60379	-4.466	6.488	-0.008	-6.248	-1.28	-16.606	-6.696	39.48	3.867	19.884	-7.599	-14.759	21.818	-46.311	-26.274
123	123	0.60878	-4.468	6.669	0.213	-6.462	-0.342	-16.849	-6.783	41.175	3.133	20.299	-9.328	-14.743	22.715	-48.471	-26.978
124	124	0.61377	-4.439	6.842	0.402	-6.638	0.635	-17.068	-6.901	42.87	2.334	20.574	-10.99	-14.712	23.499	-50.567	-27.692
125	125	0.61876	-4.396	7.001	0.542	-6.781	1.664	-17.293	-7.112	44.593	1.493	20.736	-12.405	-14.629	24.153	-52.444	-28.392
126	126	0.62375	-4.359	7.144	0.626	-6.92	2.743	-17.536	-7.416	46.357	0.683	20.713	-13.497	-14.483	24.601	-54.11	-28.988
127	127	0.62874	-4.336	7.272	0.641	-7.06	3.849	-17.71	-7.756	48.15	-0.116	20.596	-14.284	-14.261	24.922	-55.56	-29.454
128	128	0.63373	-4.341	7.385	0.592	-7.215	4.961	-17.791	-8.083	49.941	-0.923	20.276	-14.814	-13.971	25.031	-56.878	-29.782
129	129	0.63872	-4.395	7.484	0.481	-7.397	6.094	-17.823	-8.448	51.754	-1.645	19.863	-15.097	-13.73	24.986	-58.03	-30.041
130	130	0.64371	-4.508	7.566	0.323	-7.62	7.249	-17.857	-8.873	53.581	-2.167	19.346	-15.166	-13.612	24.767	-59.053	-30.217
131	131	0.6487	-4.689	7.637	0.13	-7.902	8.415	-17.861	-9.314	55.402	-2.503	18.711	-15.063	-13.571	24.371	-59.999	-30.253
132	132	0.65369	-4.921	7.693	-0.088	-8.223	9.588	-17.79	-9.722	57.193	-2.675	18.139	-14.821	-13.646	23.956	-60.76	-30.233
133	133	0.65868	-5.202	7.737	-0.327	-8.567	10.776	-17.657	-10.129	58.958	-2.689	17.661	-14.419	-13.812	23.53	-61.311	-30.138
134	134	0.66367	-5.499	7.762	-0.592	-8.888	11.98	-17.485	-10.563	60.694	-2.541	17.374	-13.829	-14.08	23.172	-61.554	-30.011
135	135	0.66866	-5.787	7.759	-0.872	-9.166	13.167	-17.254	-10.964	62.37	-2.24	17.167	-13.019	-14.417	22.801	-61.503	-29.796
136	136	0.67365	-6.025	7.722	-1.155	-9.366	14.311	-16.98	-11.303	63.944	-1.772	16.862	-12.073	-14.794	22.309	-61.32	-29.413
137	137	0.67864	-6.181	7.65	-1.436	-9.437	15.393	-16.657	-11.579	65.391	-1.228	16.626	-11.075	-15.202	21.858	-60.961	-28.957
138	138	0.68363	-6.255	7.55	-1.698	-9.386	16.405	-16.334	-11.813	66.697	-0.615	16.345	-10.118	-15.597	21.38	-60.579	-28.379
139	139	0.68862	-6.27	7.425	-1.92	-9.25	17.336	-16.011	-11.988	67.848	0.068	16.059	-9.23	-16.027	20.904	-60.161	-27.739
140	140	0.69361	-6.245	7.284	-2.086	-9.071	18.189	-15.724	-12.112	68.846	0.832	15.74	-8.435	-16.497	20.417	-59.743	-27.058
141	141	0.6986	-6.173	7.134	-2.199	-8.843	18.972	-15.461	-12.187	69.709	1.612	15.445	-7.741	-16.928	19.974	-59.331	-26.319
142	142	0.70359	-6.039	6.984	-2.267	-8.538	19.694	-15.218	-12.22	70.46	2.388	15.181	-7.137	-17.294	19.577	-58.938	-25.5
143	143	0.70858	-5.856	6.832	-2.299	-8.173	20.36	-14.99	-12.204	71.103	3.138	14.859	-6.586	-17.572	19.15	-58.563	-24.599
144	144	0.71357	-5.646	6.693	-2.3	-7.791	21.003	-14.77	-12.134	71.636	3.92	14.514	-6.059	-17.839	18.717	-58.134	-23.67
145	145	0.71856	-5.428	6.577	-2.282	-7.404	21.638	-14.527	-11.998	72.07	4.709	14.12	-5.533	-18.06	18.256	-57.646	-22.698
146	146	0.72355	-5.209	6.483	-2.235	-7.023	22.278	-14.299	-11.837	72.418	5.472	13.881	-4.991	-18.276	17.946	-56.987	-21.791
147	147	0.72854	-4.986	6.405	-2.159	-6.644	22.908	-14.056	-11.624	72.662	6.198	13.882	-4.433	-18.516	17.86	-56.115	-20.99
148	148	0.73353	-4.768	6.356	-2.056	-6.286	23.549	-13.806	-11.353	72.815	6.91	13.855	-3.828	-18.774	17.774	-55.111	-20.246
149	149	0.73852	-4.575	6.34	-1.933	-5.972	24.212	-13.562	-11.049	72.866	7.592	13.756	-3.2	-19.001	17.65	-54.009	-19.536
150	150	0.74351	-4.413	6.349	-1.82	-5.701	24.888	-13.243	-10.656	72.82	8.229	13.644	-2.583	-19.227	17.547	-52.819	-18.898
151	151	0.7485	-4.269	6.377	-1.724	-5.442	25.57	-12.843	-10.196	72.677	8.773	13.572	-2.009	-19.423	17.492	-51.56	-18.332
152	152	0.75349	-4.133	6.424	-1.649	-5.179	26.259	-12.388	-9.685	72.43	9.216	13.534	-1.497	-19.607	17.485	-50.237	-17.869
153	153	0.75848	-4.006	6.492	-1.582	-4.925	26.954	-11.893	-9.126	72.085	9.53	13.559	-1.042	-19.722	17.553	-48.853	-17.483
154	154	0.76347	-3.904	6.582	-1.513	-4.699	27.651	-11.291	-8.469	71.627	9.719	13.725	-0.686	-19.79	17.746	-47.419	-17.173
155	155	0.76846	-3.812	6.69	-1.453	-4.483	28.358	-10.632	-7.765	71.114	9.773	13.922	-0.395	-19.808	17.968	-45.977	-16.94
156	156	0.77345	-3.725	6.805	-1.408	-4.269	29.062	-9.922	-7.011	70.546	9.698	14.059	-0.136	-19.807	18.139	-44.52	-16.801
157	157	0.77844	-3.632	6.919	-1.374	-4.04	29.74	-9.175	-6.232	69.905	9.497	14.238	0.071	-19.773	18.339	-43.038	-16.741
158	158	0.78343	-3.539	7.038	-1.342	-3.828	30.395	-8.393	-5.405	69.183	9.176	14.382	0.255	-19.663	18.51	-41.527	-16.721
159	159	0.78842	-3.446	7.159	-1.305	-3.627	31.015	-7.595	-4.565	68.356	8.727	14.576	0.421	-19.465	18.714	-39.944	-16.739
160	160	0.79341	-3.346	7.279	-1.286	-3.398	31.607	-6.772	-3.739	67.423	8.152	14.836	0.589	-19.208	18.953	-38.256	-16.803
161	161	0.7984	-3.243	7.394	-1.278	-3.156	32.167	-5.971	-2.968	66.393	7.475	15.134	0.73	-18.875	19.201	-36.515	-16.884
162	162	0.80339	-3.138	7.504	-1.271	-2.917	32.699	-5.185	-2.227	65.27	6.687	15.505	0.792	-18.474	19.497	-34.76	-16.998
163	163	0.80838	-3.044	7.609	-1.242	-2.715	33.183	-4.413	-1.497	64.069	5.855	15.91	0.806	-18.068	19.813	-32.999	-17.142
164	164	0.81337	-2.949	7.703	-1.193	-2.538	33.615	-3.695	-0.82	62.765	4.996	16.339	0.79	-17.678	20.129	-31.19	-17.334
165	165	0.81836	-2.861	7.791	-1.142	-2.376	34.012	-3.083	-0.26	61.389	4.129	16.746	0.783	-17.245	20.41	-29.338	-17.521
166	166	0.82335	-2.774	7.871	-1.099	-2.206	34.375	-2.527	0.2	59.93	3.246	17.141	0.833	-16.771	20.654	-27.387	-17.682
167	167	0.82834	-2.7	7.94	-1.059	-2.05	34.703	-2.046	0.552	58.381	2.357	17.554	0.974	-16.264	20.885	-25.275	-17.845
168	168	0.83333	-2.644	8.003	-1.006	-1.924	34.995	-1.684	0.775	56.754	1.512	17.938	1.235	-15.752	21.064	-23	-18.013
169	169	0.83832	-2.611	8.065	-0.936	-1.819	35.259	-1.445	0.848	55.063	0.708	18.446	1.532	-15.249	21.319	-20.61	-18.206
170	170	0.84331	-2.59	8.122	-0.851	-1.727	35.475	-1.289	0.821	53.306	-0.026	19.034	1.852	-14.821	21.616	-18.136	-18.44
171	171	0.8483	-2.575	8.17	-0.757	-1.656	35.65	-1.246	0.701	51.465	-0.636	19.554	2.226	-14.485	21.83	-15.561	-18.704
172	172	0.85329	-2.572	8.208	-0.639	-1.625	35.788	-1.36	0.472	49.543	-1.077	19.977	2.693	-14.252	21.934	-12.854	-18.998
173	173	0.85828	-2.583	8.243	-0.497	-1.623	35.892	-1.584	0.159	47.539	-1.371	20.262	3.221	-14.071	21.885	-10.093	-19.245
174	174	0.86327	-2.593	8.275	-0.352	-1.612	35.96	-1.891	-0.228	45.466	-1.573	20.464	3.746	-13.847	21.746	-7.359	-19.391
175	175	0.86826	-2.6	8.304	-0.22	-1.592	35.986	-2.263	-0.646	43.312	-1.619	20.593	4.236	-13.625	21.558	-4.677	-19.43
176	176	0.87325	-2.605	8.329	-0.093	-1.566	35.973	-2.691	-1.081	41.083	-1.49	20.718	4.64	-13.464	21.391	-2.067	-19.405
177	177	0.87824	-2.62	8.355	0.049	-1.554	35.924	-3.172	-1.529	38.792	-1.219	20.959	4.91	-13.341	21.351	0.451	-19.337
178	178	0.88323	-2.63	8.378	0.196	-1.527	35.839	-3.719	-2.03	36.456	-0.769	21.367	5.079	-13.26	21.465	2.9	-19.201
179	179	0.88822	-2.637	8.397	0.344	-1.489	35.714	-4.306	-2.549	34.056	-0.183	21.787	5.195	-13.163	21.595	5.278	-18.95
180	180	0.89321	-2.646	8.413	0.499	-1.455	35.544	-4.889	-3.034	31.575	0.482	22.11	5.279	-13.011	21.648	7.573	-18.562
181	181	0.8982	-2.665	8.43	0.663	-1.447	35.341	-5.493	-3.471	29.05	1.243	22.386	5.335	-12.815	21.68	9.789	-18.067
182	182	0.90319	-2.688	8.45	0.817	-1.455	35.109	-6.049	-3.819	26.527	2.024	22.548	5.398	-12.558	21.635	11.901	-17.467
183	183	0.90818	-2.723	8.478	0.965	-1.473	34.852	-6.535	-4.083	24.008	2.791	22.505	5.435	-12.243	21.421	13.854	-16.762
184	184	0.91317	-2.771	8.509	1.118	-1.52	34.568	-6.971	-4.264	21.49	3.555	22.447	5.391	-11.936	21.216	15.69	-16.041
185	185	0.91816	-2.832	8.54	1.287	-1.602	34.263	-7.372	-4.363	18.977	4.327	22.464	5.267	-11.706	21.103	17.461	-15.375
186	186	0.92315	-2.903	8.577	1.466	-1.704	33.947	-7.726	-4.401	16.492	5.055	22.447	5.154	-11.529	20.962	19.218	-14.763
187	187	0.92814	-2.983	8.618	1.65	-1.836	33.638	-8.023	-4.357	14.101	5.695	22.346	5.203	-11.394	20.756	21.065	-14.223
188	188	0.93313	-3.072	8.657	1.832	-1.995	33.351	-8.26	-4.233	11.865	6.207	22.009	5.455	-11.282	20.35	22.975	-13.76
189	189	0.93812	-3.167	8.688	2.007	-2.181	33.092	-8.429	-4.006	9.827	6.551	21.572	5.859	-11.234	19.896	24.937	-13.47
190	190	0.94311	-3.255	8.711	2.174	-2.374	32.843	-8.497	-3.703	7.956	6.671	21.135	6.236	-11.225	19.478	26.805	-13.351
191	191	0.9481	-3.328	8.725	2.333	-2.557	32.594	-8.479	-3.355	6.23	6.549	20.643	6.449	-11.178	19.032	28.412	-13.346
192	192	0.95309	-3.389	8.729	2.481	-2.724	32.345	-8.39	-2.993	4.674	6.192	20.191	6.458	-11.087	18.639	29.714	-13.465
193	193	0.95808	-3.441	8.72	2.607	-2.859	32.096	-8.188	-2.656	3.302	5.57	19.729	6.39	-10.968	18.228	30.806	-13.714
194	194	0.96307	-3.487	8.707	2.705	-2.96	31.873	-7.894	-2.371	2.157	4.683	19.444	6.284	-10.815	17.96	31.748	-14.126
195	195	0.96806	-3.508	8.676	2.773	-3.011	31.674	-7.604	-2.148	1.257	3.644	19.341	6.121	-10.62	17.846	32.502	-14.672
196	196	0.97305	-3.508	8.628	2.814	-3.015	31.504	-7.315	-1.98	0.611	2.47	19.518	5.883	-10.4	17.985	33.078	-15.363
197	197	0.97804	-3.487	8.557	2.824	-2.972	31.367	-7.034	-1.882	0.241	1.187	19.818	5.803	-10.114	18.196	33.635	-16.12
198	198	0.98303	-3.444	8.467	2.789	-2.868	31.273	-6.757	-1.861	0.167	-0.133	20.242	5.846	-9.77	18.481	34.115	-16.891
199	199	0.98802	-3.392	8.357	2.717	-2.727	31.229	-6.478	-1.896	0.406	-1.416	20.676	5.955	-9.431	18.754	34.413	-17.647
200	200	0.99301	-3.341	8.232	2.612	-2.543	31.236	-6.256	-2.019	0.939	-2.584	21.472	5.848	-9.144	19.362	34.398	-18.466
201	201	0.998	-3.313	8.103	2.491	-2.38	31.297	-6.118	-2.161	1.75	-3.554	22.6	5.45	-8.923	20.335	34	-19.315
