# Supplementary material for: Gait phenotypes in paediatric hereditary spastic paraplegia revealed by dynamic time warping analysis and random forests
Source: PLoS One. 2018 Mar 8;13(3):e0192345. doi: 10.1371/journal.pone.0192345 (PMC5843164; doi:10.1371/journal.pone.0192345)
Supplement: S2 Data — (ZIP) [file pone.0192345.s009.zip › Healthy/Left.SR.HEALTHY24.3.csv]

	Epoch	Time	Pelvic.obliquity	Pelvic.tilt	Pelvic rotation	Hip.abd.add	Hip.flexion	Hip.rotation	Knee.abd.add	Knee.flexion	Knee.rotation	Ankle.abd.add	Ankle.flexion	Ankle.rotation	Forefoot.abd.add	Forefoot.flexion	Forefoot.rotation
1	1	0	-4.101	6.874	3.913	-4.795	27.5	-8.007	-3.68	-1.491	-2.934	24.724	-2.509	-6.154	21.006	26.369	-16.808
2	2	0.00476	-4.022	6.727	3.668	-4.421	27.691	-7.947	-3.943	-0.125	-3.795	25.168	-2.765	-5.768	21.531	25.453	-17.525
3	3	0.00952	-3.988	6.58	3.406	-4.084	27.937	-8.041	-4.234	1.477	-4.174	25.632	-3.018	-5.671	22.07	24.355	-18.233
4	4	0.01428	-4.003	6.434	3.128	-3.798	28.23	-8.283	-4.571	3.284	-4.106	26.259	-3.25	-5.801	22.746	23.144	-18.907
5	5	0.01904	-4.063	6.283	2.842	-3.574	28.535	-8.676	-4.938	5.186	-3.615	27.155	-3.673	-6.126	23.707	21.741	-19.566
6	6	0.0238	-4.149	6.127	2.546	-3.396	28.824	-9.214	-5.313	6.971	-2.69	27.846	-4.501	-6.639	24.552	19.935	-20.126
7	7	0.02856	-4.244	5.969	2.244	-3.249	29.074	-9.877	-5.66	8.403	-1.358	27.812	-5.687	-7.268	24.789	17.738	-20.42
8	8	0.03332	-4.317	5.809	1.943	-3.106	29.271	-10.662	-5.96	9.404	0.34	27.052	-6.832	-7.906	24.344	15.551	-20.321
9	9	0.03808	-4.335	5.639	1.649	-2.929	29.418	-11.568	-6.226	10.117	2.333	26.195	-7.521	-8.512	23.736	13.889	-19.918
10	10	0.04284	-4.273	5.45	1.363	-2.692	29.529	-12.57	-6.499	10.801	4.491	25.92	-7.661	-9.086	23.6	12.913	-19.405
11	11	0.0476	-4.119	5.24	1.081	-2.377	29.628	-13.579	-6.83	11.664	6.658	26.188	-7.392	-9.625	23.929	12.31	-18.834
12	12	0.05236	-3.883	5.021	0.798	-1.981	29.74	-14.455	-7.251	12.794	8.687	26.435	-6.949	-10.211	24.205	11.616	-18.226
13	13	0.05712	-3.582	4.805	0.506	-1.51	29.872	-15.097	-7.751	14.173	10.506	26.389	-6.517	-10.945	24.171	10.614	-17.643
14	14	0.06188	-3.236	4.601	0.205	-0.98	29.981	-15.399	-8.271	15.667	12.011	26.302	-6.03	-11.802	24.05	9.562	-17.112
15	15	0.06664	-2.855	4.407	-0.105	-0.399	30.009	-15.262	-8.684	17.114	13.169	26.343	-5.366	-12.813	24.025	8.767	-16.651
16	16	0.0714	-2.449	4.23	-0.413	0.223	29.906	-14.681	-8.913	18.336	14.014	26.382	-4.507	-14.033	23.982	8.362	-16.284
17	17	0.07616	-2.037	4.066	-0.719	0.878	29.653	-13.569	-8.911	19.277	14.47	26.283	-3.708	-15.437	23.802	8.102	-16.001
18	18	0.08092	-1.651	3.921	-1.026	1.52	29.262	-12.002	-8.693	19.97	14.505	26.067	-3.258	-16.905	23.508	7.674	-15.828
19	19	0.08568	-1.305	3.789	-1.331	2.132	28.772	-10.091	-8.324	20.536	14.133	25.863	-3.13	-18.323	23.209	7.033	-15.753
20	20	0.09044	-1	3.676	-1.629	2.703	28.205	-7.984	-7.857	20.986	13.443	25.715	-3.196	-19.667	22.941	6.3	-15.797
21	21	0.0952	-0.716	3.582	-1.904	3.233	27.598	-5.818	-7.319	21.322	12.538	25.606	-3.261	-20.892	22.721	5.668	-15.915
22	22	0.09996	-0.457	3.506	-2.139	3.718	26.969	-3.689	-6.761	21.519	11.48	25.471	-3.161	-21.971	22.503	5.294	-16.072
23	23	0.10472	-0.217	3.447	-2.327	4.152	26.356	-1.795	-6.255	21.621	10.451	25.25	-2.805	-22.9	22.255	5.216	-16.244
24	24	0.10948	0.017	3.404	-2.456	4.544	25.753	-0.166	-5.811	21.631	9.443	25.012	-2.266	-23.617	22.046	5.354	-16.396
25	25	0.11424	0.26	3.38	-2.528	4.898	25.167	1.107	-5.429	21.569	8.532	24.706	-1.674	-24.084	21.834	5.534	-16.49
26	26	0.119	0.521	3.367	-2.547	5.227	24.595	1.98	-5.142	21.447	7.72	24.435	-1.166	-24.263	21.681	5.637	-16.536
27	27	0.12376	0.795	3.366	-2.516	5.531	24.042	2.466	-4.95	21.285	7.022	24.154	-0.758	-24.181	21.53	5.63	-16.532
28	28	0.12852	1.075	3.383	-2.433	5.808	23.521	2.563	-4.856	21.098	6.468	23.875	-0.407	-23.893	21.389	5.559	-16.506
29	29	0.13328	1.355	3.425	-2.295	6.058	23.047	2.279	-4.862	20.896	6.07	23.682	-0.079	-23.444	21.334	5.496	-16.487
30	30	0.13804	1.631	3.491	-2.108	6.274	22.624	1.661	-4.948	20.683	5.852	23.538	0.259	-22.9	21.33	5.467	-16.48
31	31	0.1428	1.897	3.579	-1.886	6.454	22.245	0.774	-5.086	20.463	5.831	23.426	0.613	-22.333	21.361	5.474	-16.494
32	32	0.14756	2.153	3.687	-1.644	6.601	21.905	-0.303	-5.252	20.24	5.985	23.39	0.965	-21.788	21.466	5.512	-16.54
33	33	0.15232	2.392	3.817	-1.399	6.713	21.596	-1.483	-5.422	20.016	6.261	23.346	1.314	-21.267	21.561	5.55	-16.599
34	34	0.15708	2.598	3.963	-1.16	6.769	21.309	-2.694	-5.553	19.783	6.604	23.258	1.641	-20.744	21.628	5.56	-16.645
35	35	0.16184	2.764	4.114	-0.936	6.783	21.024	-3.854	-5.649	19.54	6.966	23.122	1.95	-20.237	21.652	5.544	-16.673
36	36	0.1666	2.899	4.272	-0.739	6.781	20.758	-4.992	-5.755	19.316	7.383	22.998	2.244	-19.761	21.675	5.509	-16.689
37	37	0.17136	3.012	4.441	-0.579	6.789	20.505	-6.057	-5.877	19.105	7.813	22.904	2.551	-19.332	21.707	5.491	-16.706
38	38	0.17612	3.106	4.615	-0.455	6.795	20.273	-7.017	-5.978	18.936	8.267	22.777	2.897	-18.988	21.71	5.488	-16.719
39	39	0.18088	3.175	4.782	-0.372	6.799	20.018	-7.805	-6.04	18.764	8.691	22.632	3.264	-18.732	21.696	5.504	-16.73
40	40	0.18564	3.211	4.935	-0.338	6.777	19.752	-8.474	-6.068	18.622	9.091	22.532	3.63	-18.506	21.727	5.523	-16.749
41	41	0.1904	3.199	5.079	-0.366	6.753	19.466	-9.001	-6.114	18.488	9.513	22.439	3.989	-18.356	21.75	5.524	-16.751
42	42	0.19516	3.116	5.217	-0.44	6.687	19.169	-9.411	-6.169	18.364	9.958	22.342	4.355	-18.261	21.758	5.517	-16.729
43	43	0.19992	2.967	5.339	-0.548	6.572	18.848	-9.684	-6.206	18.235	10.34	22.324	4.701	-18.2	21.83	5.53	-16.737
44	44	0.20468	2.763	5.45	-0.685	6.427	18.497	-9.814	-6.233	18.086	10.678	22.249	5.054	-18.189	21.841	5.546	-16.736
45	45	0.20944	2.528	5.551	-0.855	6.294	18.128	-9.811	-6.287	17.931	10.959	22.109	5.409	-18.196	21.768	5.534	-16.701
46	46	0.2142	2.269	5.637	-1.045	6.148	17.737	-9.672	-6.316	17.772	11.146	21.875	5.745	-18.203	21.604	5.477	-16.64
47	47	0.21896	1.99	5.709	-1.239	5.971	17.33	-9.41	-6.288	17.618	11.207	21.631	6.08	-18.197	21.435	5.428	-16.59
48	48	0.22372	1.703	5.763	-1.434	5.78	16.9	-9.032	-6.224	17.458	11.127	21.407	6.416	-18.165	21.281	5.4	-16.549
49	49	0.22848	1.413	5.803	-1.621	5.586	16.442	-8.561	-6.139	17.283	10.927	21.21	6.737	-18.118	21.141	5.376	-16.518
50	50	0.23324	1.125	5.829	-1.792	5.393	15.962	-8.033	-6.049	17.093	10.615	21.102	7.018	-18.054	21.066	5.354	-16.516
51	51	0.238	0.847	5.842	-1.944	5.209	15.468	-7.481	-5.965	16.896	10.217	21.067	7.267	-17.971	21.042	5.334	-16.539
52	52	0.24276	0.585	5.849	-2.078	5.03	14.976	-6.935	-5.874	16.706	9.787	21.016	7.532	-17.878	21.002	5.324	-16.563
53	53	0.24752	0.344	5.854	-2.197	4.855	14.489	-6.401	-5.762	16.53	9.321	20.94	7.829	-17.767	20.947	5.337	-16.595
54	54	0.25228	0.124	5.857	-2.293	4.693	14.006	-5.886	-5.656	16.364	8.83	20.868	8.135	-17.651	20.887	5.356	-16.634
55	55	0.25704	-0.081	5.86	-2.36	4.541	13.536	-5.423	-5.573	16.215	8.375	20.786	8.443	-17.553	20.812	5.36	-16.663
56	56	0.2618	-0.261	5.867	-2.396	4.393	13.086	-5.067	-5.484	16.082	7.975	20.593	8.758	-17.435	20.643	5.329	-16.676
57	57	0.26656	-0.412	5.883	-2.408	4.253	12.66	-4.798	-5.393	15.968	7.644	20.431	9.065	-17.344	20.512	5.295	-16.705
58	58	0.27132	-0.528	5.902	-2.392	4.164	12.257	-4.682	-5.375	15.883	7.442	20.329	9.33	-17.291	20.424	5.216	-16.75
59	59	0.27608	-0.617	5.925	-2.361	4.097	11.886	-4.698	-5.391	15.848	7.376	20.291	9.62	-17.268	20.401	5.147	-16.797
60	60	0.28084	-0.683	5.954	-2.306	4.027	11.551	-4.867	-5.415	15.87	7.465	20.318	9.92	-17.283	20.46	5.073	-16.858
61	61	0.2856	-0.72	5.988	-2.238	3.987	11.236	-5.147	-5.464	15.907	7.62	20.276	10.232	-17.261	20.455	4.976	-16.892
62	62	0.29036	-0.731	6.031	-2.164	3.971	10.951	-5.541	-5.544	15.976	7.897	20.191	10.577	-17.247	20.416	4.873	-16.905
63	63	0.29512	-0.713	6.066	-2.1	3.99	10.674	-5.995	-5.637	16.078	8.248	19.958	10.986	-17.251	20.252	4.768	-16.908
64	64	0.29988	-0.681	6.108	-2.041	4.03	10.421	-6.495	-5.756	16.21	8.658	19.665	11.441	-17.272	20.033	4.674	-16.907
65	65	0.30464	-0.645	6.152	-1.989	4.075	10.179	-7.026	-5.884	16.359	9.12	19.377	11.886	-17.318	19.827	4.563	-16.915
66	66	0.3094	-0.616	6.205	-1.939	4.111	9.952	-7.551	-6.01	16.517	9.561	19.115	12.304	-17.339	19.644	4.426	-16.92
67	67	0.31416	-0.596	6.253	-1.905	4.14	9.723	-8.023	-6.134	16.68	9.944	18.91	12.719	-17.339	19.505	4.304	-16.929
68	68	0.31892	-0.586	6.295	-1.881	4.163	9.49	-8.46	-6.258	16.857	10.304	18.757	13.155	-17.359	19.414	4.217	-16.963
69	69	0.32368	-0.583	6.335	-1.865	4.168	9.252	-8.852	-6.359	17.038	10.62	18.593	13.592	-17.352	19.315	4.119	-16.982
70	70	0.32844	-0.593	6.376	-1.854	4.159	9.009	-9.179	-6.44	17.218	10.862	18.383	14.001	-17.308	19.17	3.975	-16.977
71	71	0.3332	-0.619	6.416	-1.853	4.153	8.756	-9.413	-6.526	17.393	11.004	18.142	14.391	-17.247	18.976	3.804	-16.965
72	72	0.33796	-0.654	6.451	-1.868	4.149	8.485	-9.541	-6.602	17.556	11.056	17.878	14.792	-17.185	18.75	3.642	-16.951
73	73	0.34272	-0.688	6.485	-1.897	4.136	8.199	-9.584	-6.636	17.713	11.06	17.616	15.189	-17.146	18.536	3.484	-16.946
74	74	0.34748	-0.711	6.524	-1.938	4.135	7.908	-9.548	-6.643	17.862	11.005	17.397	15.536	-17.115	18.365	3.296	-16.951
75	75	0.35224	-0.723	6.57	-1.984	4.15	7.612	-9.459	-6.646	17.995	10.891	17.194	15.846	-17.069	18.195	3.083	-16.949
76	76	0.357	-0.732	6.62	-2.027	4.16	7.302	-9.337	-6.624	18.107	10.742	16.941	16.126	-17.018	17.979	2.833	-16.944
77	77	0.36176	-0.739	6.678	-2.075	4.177	6.975	-9.19	-6.593	18.177	10.592	16.632	16.407	-16.987	17.712	2.588	-16.941
78	78	0.36652	-0.731	6.742	-2.12	4.21	6.638	-9.049	-6.563	18.216	10.453	16.339	16.674	-16.967	17.458	2.35	-16.944
79	79	0.37128	-0.702	6.819	-2.168	4.275	6.309	-8.932	-6.554	18.241	10.339	15.949	16.924	-16.93	17.108	2.063	-16.915
80	80	0.37604	-0.648	6.897	-2.205	4.345	5.967	-8.778	-6.492	18.254	10.188	15.466	17.171	-16.87	16.687	1.75	-16.858
81	81	0.3808	-0.596	6.98	-2.229	4.402	5.611	-8.599	-6.408	18.247	10.018	15.064	17.375	-16.857	16.343	1.433	-16.845
82	82	0.38556	-0.523	7.048	-2.243	4.469	5.217	-8.45	-6.307	18.21	9.878	14.617	17.568	-16.836	15.968	1.097	-16.822
83	83	0.39032	-0.433	7.123	-2.259	4.543	4.817	-8.349	-6.194	18.166	9.819	14.087	17.739	-16.849	15.539	0.709	-16.806
84	84	0.39508	-0.319	7.196	-2.277	4.664	4.395	-8.291	-6.125	18.077	9.774	13.642	17.871	-16.858	15.167	0.329	-16.808
85	85	0.39984	-0.2	7.271	-2.289	4.796	3.963	-8.249	-6.074	17.956	9.676	13.262	17.967	-16.808	14.828	-0.053	-16.815
86	86	0.4046	-0.079	7.335	-2.288	4.919	3.509	-8.219	-6.002	17.819	9.565	12.905	18.041	-16.741	14.511	-0.443	-16.828
87	87	0.40936	0.041	7.388	-2.279	5.041	3.028	-8.221	-5.94	17.663	9.463	12.617	18.082	-16.664	14.253	-0.844	-16.85
88	88	0.41412	0.163	7.425	-2.263	5.164	2.515	-8.235	-5.884	17.485	9.309	12.413	18.069	-16.537	14.05	-1.271	-16.881
89	89	0.41888	0.29	7.444	-2.246	5.287	1.977	-8.276	-5.834	17.302	9.166	12.323	18.039	-16.404	13.948	-1.684	-16.929
90	90	0.42364	0.428	7.44	-2.228	5.414	1.413	-8.321	-5.783	17.127	9.031	12.358	18.015	-16.278	13.963	-2.062	-16.993
91	91	0.4284	0.571	7.408	-2.214	5.554	0.824	-8.374	-5.761	16.963	8.897	12.505	17.979	-16.138	14.069	-2.433	-17.051
92	92	0.43316	0.707	7.345	-2.201	5.693	0.215	-8.471	-5.784	16.821	8.811	12.713	17.933	-15.985	14.219	-2.823	-17.087
93	93	0.43792	0.817	7.257	-2.184	5.802	-0.408	-8.599	-5.831	16.717	8.762	12.936	17.906	-15.83	14.376	-3.226	-17.103
94	94	0.44268	0.886	7.154	-2.162	5.865	-1.032	-8.738	-5.899	16.653	8.722	13.169	17.91	-15.662	14.529	-3.632	-17.096
95	95	0.44744	0.909	7.038	-2.137	5.871	-1.655	-8.895	-5.974	16.631	8.723	13.359	17.912	-15.476	14.646	-4.095	-17.035
96	96	0.4522	0.882	6.903	-2.106	5.817	-2.283	-9.032	-6.041	16.646	8.763	13.458	17.854	-15.292	14.698	-4.683	-16.903
97	97	0.45696	0.807	6.75	-2.071	5.712	-2.9	-9.191	-6.129	16.713	8.868	13.572	17.728	-15.122	14.774	-5.375	-16.726
98	98	0.46172	0.69	6.587	-2.03	5.56	-3.499	-9.38	-6.234	16.836	9.017	13.661	17.594	-14.972	14.831	-6.12	-16.532
99	99	0.46648	0.53	6.412	-1.984	5.362	-4.093	-9.547	-6.342	16.994	9.149	13.785	17.444	-14.827	14.916	-6.892	-16.326
100	100	0.47124	0.333	6.229	-1.942	5.128	-4.678	-9.68	-6.445	17.195	9.298	13.809	17.196	-14.704	14.927	-7.824	-16.076
101	101	0.476	0.094	6.038	-1.9	4.857	-5.256	-9.799	-6.548	17.418	9.43	13.74	16.835	-14.56	14.854	-8.911	-15.786
102	102	0.48076	-0.173	5.856	-1.854	4.555	-5.813	-9.924	-6.645	17.671	9.551	13.638	16.437	-14.425	14.752	-10.058	-15.508
103	103	0.48552	-0.447	5.679	-1.798	4.251	-6.363	-10.016	-6.732	17.944	9.646	13.483	16.049	-14.323	14.6	-11.219	-15.238
104	104	0.49028	-0.718	5.519	-1.722	3.976	-6.889	-10.092	-6.845	18.228	9.634	13.304	15.586	-14.161	14.39	-12.468	-14.955
105	105	0.49504	-0.977	5.381	-1.635	3.722	-7.37	-10.155	-6.958	18.563	9.596	13.101	15.054	-14.008	14.161	-13.816	-14.673
106	106	0.4998	-1.235	5.281	-1.524	3.47	-7.791	-10.201	-7.046	18.935	9.504	12.909	14.48	-13.849	13.946	-15.208	-14.399
107	107	0.50456	-1.492	5.22	-1.399	3.226	-8.138	-10.242	-7.135	19.351	9.359	12.799	13.847	-13.684	13.799	-16.638	-14.151
108	108	0.50932	-1.765	5.196	-1.252	2.976	-8.402	-10.284	-7.232	19.831	9.18	12.856	13.126	-13.557	13.805	-18.122	-13.952
109	109	0.51408	-2.058	5.201	-1.092	2.718	-8.583	-10.267	-7.322	20.389	8.924	13.039	12.327	-13.453	13.926	-19.666	-13.775
110	110	0.51884	-2.376	5.23	-0.917	2.442	-8.689	-10.232	-7.408	21.018	8.653	13.287	11.476	-13.399	14.112	-21.256	-13.626
111	111	0.5236	-2.731	5.289	-0.702	2.128	-8.718	-10.234	-7.481	21.714	8.382	13.577	10.55	-13.382	14.342	-22.922	-13.509
112	112	0.52836	-3.132	5.387	-0.427	1.76	-8.662	-10.28	-7.528	22.491	8.089	13.879	9.538	-13.379	14.584	-24.696	-13.409
113	113	0.53312	-3.571	5.533	-0.093	1.344	-8.509	-10.363	-7.548	23.372	7.777	14.172	8.471	-13.391	14.82	-26.571	-13.322
114	114	0.53788	-4.019	5.724	0.285	0.905	-8.252	-10.499	-7.549	24.36	7.455	14.494	7.397	-13.415	15.09	-28.477	-13.275
115	115	0.54264	-4.433	5.951	0.701	0.477	-7.904	-10.691	-7.525	25.428	7.146	14.925	6.316	-13.474	15.475	-30.368	-13.293
116	116	0.5474	-4.777	6.203	1.163	0.099	-7.481	-10.898	-7.462	26.564	6.83	15.49	5.149	-13.556	16.003	-32.311	-13.346
117	117	0.55216	-5.027	6.476	1.662	-0.199	-6.975	-11.135	-7.389	27.779	6.468	16.136	3.903	-13.577	16.611	-34.327	-13.405
118	118	0.55692	-5.178	6.764	2.168	-0.408	-6.386	-11.402	-7.329	29.067	6.065	16.92	2.594	-13.556	17.353	-36.369	-13.507
119	119	0.56168	-5.236	7.064	2.668	-0.554	-5.726	-11.696	-7.249	30.418	5.635	17.769	1.259	-13.513	18.185	-38.406	-13.677
120	120	0.56644	-5.198	7.358	3.142	-0.632	-5.015	-12.036	-7.182	31.805	5.17	18.559	-0.149	-13.329	18.987	-40.522	-13.817
121	121	0.5712	-5.08	7.645	3.584	-0.665	-4.241	-12.459	-7.162	33.245	4.731	19.442	-1.731	-13.012	19.905	-42.802	-13.908
122	122	0.57596	-4.893	7.914	3.976	-0.657	-3.426	-12.854	-7.137	34.713	4.174	20.294	-3.527	-12.461	20.844	-45.306	-13.903
123	123	0.58072	-4.666	8.16	4.305	-0.635	-2.564	-13.251	-7.149	36.199	3.541	21.338	-5.538	-11.784	22.015	-47.934	-13.915
124	124	0.58548	-4.436	8.382	4.571	-0.638	-1.661	-13.676	-7.221	37.705	2.881	22.429	-7.762	-10.991	23.289	-50.735	-13.908
125	125	0.59024	-4.212	8.571	4.751	-0.658	-0.73	-14.05	-7.325	39.229	2.187	23.319	-10.201	-10.092	24.444	-53.787	-13.81
126	126	0.595	-4.011	8.733	4.85	-0.726	0.228	-14.341	-7.418	40.763	1.445	23.931	-12.794	-9.018	25.43	-57.082	-13.521
127	127	0.59976	-3.848	8.878	4.867	-0.845	1.216	-14.585	-7.535	42.292	0.675	24.3	-15.366	-7.803	26.273	-60.409	-13.085
128	128	0.60452	-3.725	9.012	4.804	-1.014	2.247	-14.779	-7.687	43.842	-0.104	24.476	-17.756	-6.521	26.988	-63.597	-12.555
129	129	0.60928	-3.661	9.146	4.674	-1.245	3.32	-14.871	-7.834	45.415	-0.894	24.471	-19.886	-5.264	27.555	-66.541	-11.998
130	130	0.61404	-3.658	9.27	4.482	-1.526	4.416	-14.915	-8.021	46.984	-1.628	24.275	-21.768	-4.025	27.932	-69.259	-11.37
131	131	0.6188	-3.728	9.382	4.237	-1.874	5.517	-14.897	-8.219	48.525	-2.262	23.927	-23.417	-2.848	28.134	-71.744	-10.68
132	132	0.62356	-3.863	9.482	3.941	-2.276	6.613	-14.754	-8.367	50.039	-2.832	23.455	-24.816	-1.764	28.176	-73.96	-9.969
133	133	0.62832	-4.05	9.576	3.612	-2.716	7.725	-14.522	-8.488	51.555	-3.304	22.924	-25.908	-0.815	28.084	-75.844	-9.281
134	134	0.63308	-4.263	9.667	3.263	-3.162	8.869	-14.258	-8.627	53.092	-3.619	22.361	-26.703	-0.011	27.852	-77.424	-8.598
135	135	0.63784	-4.474	9.746	2.897	-3.576	10.03	-13.947	-8.763	54.635	-3.779	21.662	-27.5	0.652	27.407	-79.021	-7.874
136	136	0.6426	-4.672	9.811	2.531	-3.96	11.2	-13.59	-8.86	56.168	-3.791	20.796	-28.774	1.103	26.782	-81.083	-7.143
137	137	0.64736	-4.839	9.868	2.183	-4.297	12.377	-13.233	-8.952	57.681	-3.652	19.945	-30.671	1.297	26.153	-83.707	-6.47
138	138	0.65212	-4.975	9.93	1.882	-4.586	13.566	-12.922	-9.058	59.168	-3.337	19.253	-32.863	1.242	25.589	-86.553	-5.872
139	139	0.65688	-5.057	9.99	1.624	-4.811	14.751	-12.668	-9.163	60.637	-2.868	18.739	-34.976	0.982	25.076	-89.258	-5.37
140	140	0.66164	-5.079	10.047	1.403	-4.963	15.919	-12.443	-9.234	62.056	-2.251	18.452	-36.687	0.52	24.622	-91.463	-5.001
141	141	0.6664	-5.049	10.098	1.228	-5.064	17.042	-12.277	-9.289	63.379	-1.486	18.482	-37.739	-0.079	24.31	-92.884	-4.76
142	142	0.67116	-4.974	10.16	1.112	-5.142	18.121	-12.12	-9.248	64.569	-0.594	18.802	-37.886	-0.815	24.141	-93.239	-4.666
143	143	0.67592	-4.853	10.223	1.041	-5.177	19.164	-11.994	-9.17	65.645	0.369	19.354	-36.813	-1.622	24.096	-92.223	-4.709
144	144	0.68068	-4.683	10.295	1.019	-5.157	20.201	-11.969	-9.131	66.621	1.404	20.072	-34.141	-2.499	24.152	-89.45	-4.887
145	145	0.68544	-4.471	10.373	1.029	-5.091	21.215	-11.954	-9.061	67.493	2.444	21.034	-29.509	-3.422	24.466	-84.559	-5.186
146	146	0.6902	-4.247	10.468	1.087	-5.045	22.21	-11.973	-8.945	68.246	3.525	22.257	-23.842	-4.344	25.173	-78.513	-5.455
147	147	0.69496	-4.018	10.575	1.179	-5.021	23.188	-12.023	-8.793	68.894	4.586	23.782	-17.399	-5.273	26.384	-71.551	-5.762
148	148	0.69972	-3.794	10.695	1.295	-5.016	24.17	-12.087	-8.613	69.471	5.627	24.072	-15.283	-6.498	26.489	-68.942	-6.111
149	149	0.70448	-3.575	10.822	1.43	-5.02	25.153	-12.154	-8.415	69.992	6.564	23.919	-14.413	-7.755	26.22	-67.546	-6.513
150	150	0.70924	-3.365	10.958	1.569	-5.035	26.141	-12.219	-8.211	70.437	7.393	23.789	-13.579	-8.99	26.018	-66.071	-7.016
151	151	0.714	-3.166	11.095	1.688	-5.056	27.121	-12.256	-7.99	70.762	8.084	23.672	-12.794	-10.165	25.875	-64.498	-7.622
152	152	0.71876	-2.985	11.234	1.779	-5.079	28.09	-12.248	-7.747	70.945	8.639	23.548	-12.068	-11.225	25.762	-62.847	-8.266
153	153	0.72352	-2.825	11.373	1.848	-5.1	29.043	-12.189	-7.482	70.994	9.025	23.392	-11.394	-12.136	25.646	-61.133	-8.932
154	154	0.72828	-2.687	11.508	1.912	-5.136	29.976	-12.109	-7.21	70.931	9.214	23.256	-10.745	-12.888	25.577	-59.332	-9.653
155	155	0.73304	-2.559	11.636	1.962	-5.176	30.885	-12.006	-6.927	70.766	9.215	23.189	-10.118	-13.463	25.599	-57.451	-10.409
156	156	0.7378	-2.432	11.753	1.989	-5.201	31.758	-11.844	-6.598	70.49	9.016	23.106	-9.519	-13.831	25.627	-55.521	-11.156
157	157	0.74256	-2.305	11.859	2.002	-5.211	32.59	-11.627	-6.22	70.092	8.607	22.916	-8.947	-13.99	25.566	-53.558	-11.887
158	158	0.74732	-2.176	11.953	1.999	-5.197	33.377	-11.36	-5.81	69.564	8.024	22.642	-8.426	-13.95	25.418	-51.591	-12.569
159	159	0.75208	-2.06	12.035	1.998	-5.185	34.12	-11.069	-5.399	68.924	7.293	22.433	-7.943	-13.732	25.312	-49.586	-13.218
160	160	0.75684	-1.948	12.099	1.975	-5.147	34.829	-10.779	-5.034	68.19	6.414	22.323	-7.506	-13.341	25.276	-47.546	-13.844
161	161	0.7616	-1.845	12.153	1.949	-5.112	35.497	-10.461	-4.659	67.365	5.454	22.303	-7.086	-12.853	25.3	-45.451	-14.453
162	162	0.76636	-1.747	12.199	1.935	-5.078	36.129	-10.135	-4.297	66.447	4.428	22.247	-6.722	-12.203	25.257	-43.405	-14.935
163	163	0.77112	-1.654	12.241	1.935	-5.04	36.719	-9.823	-3.966	65.426	3.408	22.12	-6.412	-11.521	25.102	-41.394	-15.346
164	164	0.77588	-1.569	12.269	1.946	-4.997	37.26	-9.543	-3.692	64.311	2.372	21.958	-6.17	-10.784	24.875	-39.429	-15.694
165	165	0.78064	-1.488	12.279	1.96	-4.958	37.744	-9.334	-3.498	63.114	1.388	21.838	-5.967	-10.059	24.658	-37.459	-16.026
166	166	0.7854	-1.409	12.269	1.979	-4.89	38.161	-9.115	-3.337	61.836	0.451	21.699	-5.819	-9.337	24.381	-35.558	-16.257
167	167	0.79016	-1.336	12.247	2.013	-4.825	38.526	-8.954	-3.249	60.471	-0.426	21.477	-5.718	-8.6	23.997	-33.717	-16.402
168	168	0.79492	-1.265	12.208	2.046	-4.745	38.835	-8.855	-3.251	59.05	-1.169	21.317	-5.644	-7.949	23.629	-31.889	-16.51
169	169	0.79968	-1.205	12.158	2.093	-4.681	39.096	-8.793	-3.299	57.549	-1.768	21.262	-5.542	-7.415	23.321	-29.968	-16.618
170	170	0.80444	-1.15	12.095	2.144	-4.603	39.308	-8.762	-3.413	55.995	-2.211	21.282	-5.425	-7.022	23.034	-28.009	-16.709
171	171	0.8092	-1.111	12.03	2.213	-4.541	39.478	-8.748	-3.562	54.38	-2.509	21.34	-5.303	-6.702	22.75	-26.045	-16.724
172	172	0.81396	-1.085	11.959	2.292	-4.49	39.603	-8.766	-3.75	52.711	-2.654	21.431	-5.16	-6.45	22.472	-24.068	-16.665
173	173	0.81872	-1.071	11.877	2.379	-4.444	39.67	-8.852	-4.008	50.964	-2.571	21.549	-4.958	-6.37	22.177	-22.01	-16.583
174	174	0.82348	-1.073	11.782	2.478	-4.413	39.671	-8.969	-4.3	49.129	-2.267	21.68	-4.62	-6.483	21.839	-19.79	-16.492
175	175	0.82824	-1.093	11.679	2.574	-4.392	39.61	-9.092	-4.608	47.201	-1.787	21.899	-4.173	-6.769	21.543	-17.399	-16.419
176	176	0.833	-1.134	11.576	2.661	-4.369	39.504	-9.209	-4.936	45.176	-1.157	22.185	-3.698	-7.176	21.289	-14.927	-16.322
177	177	0.83776	-1.198	11.48	2.744	-4.343	39.364	-9.307	-5.284	43.07	-0.407	22.472	-3.227	-7.624	21.024	-12.461	-16.123
178	178	0.84252	-1.286	11.393	2.82	-4.312	39.196	-9.398	-5.66	40.888	0.468	22.786	-2.752	-8.109	20.781	-9.991	-15.826
179	179	0.84728	-1.388	11.315	2.912	-4.289	38.985	-9.452	-6.023	38.626	1.452	22.978	-2.176	-8.633	20.412	-7.474	-15.393
180	180	0.85204	-1.5	11.247	3.022	-4.277	38.736	-9.534	-6.406	36.282	2.555	23.058	-1.463	-9.159	19.932	-4.87	-14.826
181	181	0.8568	-1.596	11.18	3.132	-4.247	38.443	-9.617	-6.791	33.885	3.722	23.162	-0.663	-9.632	19.494	-2.221	-14.113
182	182	0.86156	-1.681	11.112	3.227	-4.206	38.101	-9.686	-7.139	31.59	4.906	23.32	0.353	-10.077	19.166	0.477	-13.324
183	183	0.86632	-1.753	11.044	3.302	-4.131	37.721	-9.717	-7.508	29.236	6.075	24.166	1.162	-10.457	19.523	3.111	-12.502
184	184	0.87108	-1.844	10.994	3.398	-4.096	37.304	-9.67	-7.784	27.777	7.172	24.208	2.885	-10.813	19.291	5.484	-11.474
185	185	0.87584	-1.954	10.957	3.523	-4.093	36.82	-9.456	-7.806	24.574	8.235	22.856	2.736	-10.987	17.683	7.368	-10.274
186	186	0.8806	-2.067	10.941	3.678	-4.141	36.306	-9.21	-7.723	21.353	9.286	22.091	2.755	-11.24	16.714	9.574	-9.156
187	187	0.88536	-2.169	10.928	3.858	-4.22	35.755	-8.905	-7.514	17.944	10.291	21.274	2.7	-11.492	15.761	11.89	-8.01
188	188	0.89012	-2.251	10.919	4.044	-4.305	35.2	-8.556	-7.327	15.141	11.177	20.997	3.134	-11.811	15.425	14.211	-6.941
189	189	0.89488	-2.332	10.906	4.236	-4.422	34.64	-8.114	-7.091	12.584	11.958	20.803	3.503	-12.177	15.237	16.274	-5.922
190	190	0.89964	-2.418	10.891	4.431	-4.583	34.08	-7.571	-6.772	10.184	12.558	20.789	3.701	-12.617	15.294	18.115	-5.074
191	191	0.9044	-2.516	10.883	4.648	-4.804	33.523	-6.929	-6.386	7.936	12.89	20.826	3.899	-13.079	15.473	19.885	-4.401
192	192	0.90916	-2.623	10.883	4.888	-5.084	32.974	-6.164	-5.928	5.874	12.898	20.584	4.086	-13.536	15.451	21.523	-3.899
193	193	0.91392	-2.729	10.879	5.144	-5.373	32.446	-5.313	-5.512	4.044	12.543	20.241	4.14	-13.845	15.312	22.863	-3.51
194	194	0.91868	-2.82	10.857	5.395	-5.632	31.95	-4.366	-5.18	2.493	11.822	20.028	4.034	-13.996	15.255	23.865	-3.233
195	195	0.92344	-2.88	10.804	5.625	-5.836	31.502	-3.373	-4.925	1.272	10.802	20.083	3.828	-14.04	15.427	24.583	-3.115
196	196	0.9282	-2.902	10.719	5.827	-5.983	31.098	-2.402	-4.712	0.363	9.516	20.37	3.604	-13.942	15.82	25.102	-3.156
197	197	0.93296	-2.881	10.603	5.997	-6.057	30.74	-1.467	-4.543	-0.244	7.964	20.777	3.423	-13.664	16.324	25.481	-3.333
198	198	0.93772	-2.818	10.454	6.134	-6.037	30.431	-0.576	-4.465	-0.548	6.208	21.3	3.349	-13.233	16.905	25.78	-3.614
199	199	0.94248	-2.709	10.275	6.234	-5.931	30.165	0.274	-4.45	-0.583	4.342	21.818	3.403	-12.69	17.451	26.018	-3.941
200	200	0.94724	-2.552	10.074	6.278	-5.719	29.96	1.058	-4.491	-0.324	2.449	22.164	3.46	-12.063	17.772	26.044	-4.302
201	201	0.952	-2.364	9.854	6.289	-5.431	29.785	1.732	-4.561	0.166	0.613	22.429	3.466	-11.389	17.97	25.833	-4.691
