# Supplementary material for: Gait phenotypes in paediatric hereditary spastic paraplegia revealed by dynamic time warping analysis and random forests
Source: PLoS One. 2018 Mar 8;13(3):e0192345. doi: 10.1371/journal.pone.0192345 (PMC5843164; doi:10.1371/journal.pone.0192345)
Supplement: S2 Data — (ZIP) [file pone.0192345.s009.zip › Healthy/Left.SR.HEALTHY24.4.csv]

	Epoch	Time	Pelvic.obliquity	Pelvic.tilt	Pelvic rotation	Hip.abd.add	Hip.flexion	Hip.rotation	Knee.abd.add	Knee.flexion	Knee.rotation	Ankle.abd.add	Ankle.flexion	Ankle.rotation	Forefoot.abd.add	Forefoot.flexion	Forefoot.rotation
1	1	0	-4.563	7.572	6.924	-7.496	27.654	-14.934	-3.112	0.322	8.975	23.448	0.808	-14.834	19.171	27.515	-17.768
2	2	0.00474	-4.505	7.375	6.865	-7.321	27.573	-14.245	-3.227	0.874	7.957	24.157	0.575	-14.535	19.906	27.109	-17.913
3	3	0.00948	-4.425	7.154	6.76	-7.083	27.51	-13.431	-3.404	1.632	6.797	24.871	0.199	-14.178	20.637	26.39	-18.056
4	4	0.01422	-4.339	6.909	6.62	-6.811	27.465	-12.598	-3.62	2.604	5.675	25.659	-0.443	-13.801	21.45	25.24	-18.172
5	5	0.01896	-4.261	6.651	6.459	-6.541	27.448	-11.855	-3.847	3.781	4.757	26.695	-1.531	-13.492	22.529	23.561	-18.324
6	6	0.0237	-4.188	6.382	6.275	-6.283	27.461	-11.261	-4.061	5.065	4.129	27.865	-3.164	-13.297	23.771	21.329	-18.527
7	7	0.02844	-4.114	6.104	6.068	-6.019	27.482	-10.828	-4.277	6.257	3.821	28.591	-5.153	-13.236	24.592	18.694	-18.681
8	8	0.03318	-4.053	5.842	5.841	-5.772	27.547	-10.614	-4.483	7.3	4.01	28.276	-7.061	-13.388	24.402	15.914	-18.631
9	9	0.03792	-3.991	5.601	5.6	-5.527	27.638	-10.624	-4.689	8.254	4.656	27.468	-8.457	-13.706	23.693	13.508	-18.412
10	10	0.04266	-3.904	5.373	5.348	-5.255	27.785	-10.853	-4.95	9.365	5.709	27.258	-9.251	-14.162	23.493	11.732	-18.176
11	11	0.0474	-3.744	5.138	5.073	-4.9	27.977	-11.261	-5.289	10.714	7.002	27.442	-9.466	-14.731	23.632	10.454	-17.98
12	12	0.05214	-3.493	4.9	4.762	-4.429	28.23	-11.737	-5.725	12.284	8.475	27.606	-9.092	-15.542	23.703	9.61	-17.844
13	13	0.05688	-3.161	4.683	4.418	-3.829	28.547	-12.151	-6.272	13.969	9.966	27.407	-8.225	-16.535	23.383	9.068	-17.695
14	14	0.06162	-2.777	4.5	4.051	-3.153	28.903	-12.489	-6.87	15.695	11.506	26.988	-7.086	-17.706	22.853	8.694	-17.521
15	15	0.06636	-2.376	4.361	3.679	-2.462	29.253	-12.718	-7.454	17.369	13.036	26.545	-5.912	-19.012	22.321	8.371	-17.355
16	16	0.0711	-1.997	4.269	3.316	-1.799	29.538	-12.707	-7.948	18.907	14.402	26.202	-4.883	-20.432	21.901	8.02	-17.251
17	17	0.07584	-1.672	4.23	2.966	-1.192	29.723	-12.397	-8.305	20.25	15.522	25.902	-4.022	-21.922	21.539	7.632	-17.21
18	18	0.08058	-1.418	4.243	2.632	-0.647	29.801	-11.787	-8.525	21.375	16.405	25.48	-3.338	-23.454	21.059	7.15	-17.192
19	19	0.08532	-1.232	4.299	2.316	-0.165	29.774	-10.893	-8.599	22.262	16.986	24.973	-2.85	-24.924	20.489	6.591	-17.186
20	20	0.09006	-1.1	4.389	2.028	0.259	29.653	-9.763	-8.531	22.909	17.222	24.491	-2.477	-26.262	19.946	6.089	-17.212
21	21	0.0948	-1.008	4.503	1.782	0.624	29.453	-8.437	-8.333	23.355	17.149	24.062	-2.095	-27.511	19.469	5.76	-17.297
22	22	0.09954	-0.941	4.636	1.6	0.922	29.192	-6.974	-8.016	23.669	16.788	23.694	-1.633	-28.652	19.089	5.621	-17.425
23	23	0.10428	-0.877	4.784	1.494	1.163	28.91	-5.522	-7.639	23.918	16.207	23.335	-1.093	-29.568	18.768	5.572	-17.514
24	24	0.10902	-0.803	4.944	1.462	1.351	28.634	-4.184	-7.223	24.131	15.458	23.002	-0.585	-30.191	18.513	5.49	-17.54
25	25	0.11376	-0.709	5.111	1.503	1.481	28.356	-3.082	-6.796	24.286	14.662	22.66	-0.106	-30.536	18.296	5.378	-17.512
26	26	0.1185	-0.586	5.282	1.619	1.586	28.071	-2.22	-6.393	24.362	13.758	22.219	0.369	-30.584	18.015	5.262	-17.448
27	27	0.12324	-0.411	5.44	1.817	1.697	27.753	-1.693	-6.068	24.353	12.834	21.886	0.831	-30.385	17.847	5.196	-17.394
28	28	0.12798	-0.157	5.593	2.088	1.846	27.397	-1.417	-5.799	24.233	11.828	21.641	1.244	-29.956	17.751	5.163	-17.344
29	29	0.13272	0.176	5.723	2.415	2.037	27.004	-1.431	-5.588	24.034	10.809	21.484	1.612	-29.361	17.735	5.168	-17.35
30	30	0.13746	0.55	5.839	2.799	2.206	26.587	-1.696	-5.375	23.773	9.855	21.323	1.958	-28.683	17.738	5.191	-17.401
31	31	0.1422	0.934	5.946	3.225	2.365	26.175	-2.143	-5.217	23.507	8.986	21.247	2.26	-27.962	17.798	5.203	-17.467
32	32	0.14694	1.312	6.053	3.676	2.491	25.769	-2.791	-5.092	23.218	8.285	21.207	2.498	-27.221	17.889	5.17	-17.531
33	33	0.15168	1.673	6.156	4.135	2.595	25.367	-3.62	-5.018	22.912	7.757	21.097	2.747	-26.461	17.92	5.128	-17.571
34	34	0.15642	2.007	6.244	4.583	2.681	24.952	-4.521	-4.963	22.6	7.389	21.018	3.057	-25.798	17.992	5.168	-17.645
35	35	0.16116	2.302	6.315	5.012	2.742	24.526	-5.495	-4.932	22.3	7.218	20.921	3.412	-25.236	18.056	5.239	-17.727
36	36	0.1659	2.554	6.373	5.417	2.781	24.101	-6.497	-4.929	22.029	7.185	20.812	3.762	-24.736	18.102	5.283	-17.795
37	37	0.17064	2.755	6.424	5.799	2.786	23.683	-7.532	-4.956	21.805	7.315	20.712	4.11	-24.315	18.147	5.29	-17.849
38	38	0.17538	2.897	6.464	6.152	2.751	23.271	-8.54	-4.994	21.636	7.584	20.543	4.508	-24.006	18.129	5.291	-17.891
39	39	0.18012	2.976	6.492	6.461	2.685	22.868	-9.514	-5.056	21.53	7.997	20.321	4.967	-23.812	18.067	5.3	-17.924
40	40	0.18486	2.995	6.506	6.711	2.599	22.478	-10.489	-5.168	21.491	8.596	20.107	5.461	-23.733	18.012	5.307	-17.951
41	41	0.1896	2.96	6.507	6.902	2.506	22.089	-11.395	-5.32	21.494	9.286	19.875	5.957	-23.748	17.931	5.286	-17.975
42	42	0.19434	2.873	6.498	7.037	2.404	21.688	-12.214	-5.499	21.512	10.004	19.655	6.414	-23.819	17.844	5.222	-18.003
43	43	0.19908	2.738	6.485	7.118	2.282	21.27	-12.938	-5.678	21.533	10.774	19.466	6.864	-23.972	17.788	5.152	-18.038
44	44	0.20382	2.563	6.462	7.142	2.151	20.82	-13.537	-5.837	21.531	11.541	19.283	7.27	-24.168	17.743	5.051	-18.067
45	45	0.20856	2.36	6.444	7.123	2.002	20.358	-14.003	-5.952	21.507	12.223	18.994	7.69	-24.331	17.605	4.943	-18.065
46	46	0.2133	2.143	6.425	7.074	1.851	19.888	-14.343	-6.049	21.464	12.799	18.697	8.141	-24.454	17.447	4.875	-18.038
47	47	0.21804	1.915	6.417	7.001	1.692	19.418	-14.562	-6.112	21.392	13.255	18.41	8.596	-24.553	17.288	4.846	-18.018
48	48	0.22278	1.693	6.398	6.897	1.561	18.947	-14.71	-6.172	21.314	13.578	18.081	8.989	-24.574	17.065	4.763	-18.001
49	49	0.22752	1.487	6.376	6.763	1.461	18.473	-14.712	-6.199	21.225	13.729	17.9	9.276	-24.554	16.952	4.644	-18.008
50	50	0.23226	1.298	6.355	6.599	1.367	18.013	-14.603	-6.172	21.163	13.747	17.761	9.532	-24.489	16.875	4.51	-18.029
51	51	0.237	1.119	6.342	6.415	1.295	17.556	-14.365	-6.108	21.099	13.62	17.596	9.765	-24.424	16.763	4.362	-18.083
52	52	0.24174	0.943	6.337	6.221	1.225	17.104	-14.053	-6.03	21.028	13.384	17.469	10.02	-24.319	16.671	4.257	-18.144
53	53	0.24648	0.769	6.341	6.035	1.147	16.649	-13.714	-5.938	20.943	13.118	17.381	10.288	-24.203	16.611	4.181	-18.195
54	54	0.25122	0.61	6.345	5.856	1.068	16.194	-13.386	-5.835	20.848	12.89	17.298	10.559	-24.13	16.561	4.118	-18.257
55	55	0.25596	0.469	6.35	5.685	1.006	15.739	-13.023	-5.723	20.738	12.595	17.197	10.824	-24.048	16.481	4.061	-18.325
56	56	0.2607	0.345	6.357	5.516	0.969	15.291	-12.655	-5.629	20.634	12.29	17.101	11.1	-23.984	16.398	4.012	-18.404
57	57	0.26544	0.231	6.373	5.353	0.939	14.865	-12.356	-5.562	20.558	12.087	16.956	11.402	-23.984	16.28	3.955	-18.496
58	58	0.27018	0.124	6.394	5.197	0.908	14.453	-12.105	-5.503	20.498	11.968	16.707	11.718	-24.035	16.078	3.866	-18.584
59	59	0.27492	0.033	6.413	5.048	0.884	14.04	-11.867	-5.439	20.438	11.896	16.452	12.03	-24.116	15.882	3.766	-18.662
60	60	0.27966	-0.045	6.433	4.908	0.861	13.634	-11.678	-5.377	20.386	11.889	16.22	12.344	-24.206	15.721	3.667	-18.724
61	61	0.2844	-0.117	6.467	4.786	0.842	13.254	-11.576	-5.348	20.354	11.963	15.908	12.672	-24.306	15.491	3.534	-18.768
62	62	0.28914	-0.187	6.511	4.683	0.835	12.902	-11.59	-5.394	20.342	12.161	15.659	12.997	-24.448	15.309	3.398	-18.816
63	63	0.29388	-0.254	6.562	4.594	0.814	12.568	-11.7	-5.464	20.351	12.436	15.458	13.32	-24.578	15.173	3.26	-18.856
64	64	0.29862	-0.313	6.618	4.516	0.798	12.235	-11.849	-5.539	20.356	12.775	15.18	13.635	-24.751	14.976	3.083	-18.897
65	65	0.30336	-0.357	6.684	4.443	0.789	11.906	-12.074	-5.624	20.344	13.135	14.953	13.892	-24.884	14.818	2.875	-18.949
66	66	0.3081	-0.389	6.767	4.378	0.789	11.584	-12.305	-5.7	20.306	13.436	14.675	14.133	-24.931	14.603	2.641	-18.965
67	67	0.31284	-0.411	6.855	4.328	0.793	11.273	-12.657	-5.819	20.28	13.834	14.451	14.4	-24.958	14.44	2.427	-18.965
68	68	0.31758	-0.424	6.944	4.284	0.782	10.955	-12.987	-5.888	20.254	14.177	14.167	14.715	-24.961	14.232	2.248	-18.975
69	69	0.32232	-0.425	7.043	4.251	0.779	10.627	-13.283	-5.934	20.19	14.417	13.923	15.007	-24.917	14.042	2.086	-19.003
70	70	0.32706	-0.405	7.148	4.22	0.807	10.292	-13.588	-5.981	20.081	14.6	13.695	15.23	-24.807	13.845	1.889	-19.023
71	71	0.3318	-0.383	7.267	4.208	0.826	9.962	-13.925	-6.021	19.956	14.834	13.5	15.402	-24.731	13.682	1.658	-19.046
72	72	0.33654	-0.356	7.392	4.203	0.845	9.623	-14.213	-6.045	19.805	14.997	13.457	15.536	-24.65	13.641	1.458	-19.094
73	73	0.34128	-0.326	7.521	4.201	0.862	9.286	-14.467	-6.053	19.661	15.095	13.413	15.73	-24.558	13.59	1.317	-19.16
74	74	0.34602	-0.277	7.649	4.178	0.9	8.952	-14.671	-6.037	19.525	15.163	13.298	15.956	-24.477	13.487	1.19	-19.237
75	75	0.35076	-0.215	7.777	4.137	0.951	8.61	-14.839	-6.001	19.382	15.193	13.164	16.159	-24.373	13.365	1.036	-19.312
76	76	0.3555	-0.147	7.909	4.087	1.005	8.258	-14.977	-5.952	19.225	15.215	13.067	16.299	-24.265	13.273	0.831	-19.375
77	77	0.36024	-0.078	8.043	4.034	1.061	7.893	-15.073	-5.886	19.062	15.233	12.955	16.419	-24.176	13.172	0.593	-19.426
78	78	0.36498	-0.004	8.174	3.981	1.121	7.511	-15.114	-5.797	18.89	15.212	12.812	16.562	-24.098	13.049	0.369	-19.476
79	79	0.36972	0.084	8.3	3.921	1.201	7.122	-15.1	-5.701	18.712	15.166	12.735	16.704	-24.048	12.988	0.174	-19.536
80	80	0.37446	0.184	8.42	3.853	1.305	6.73	-15.058	-5.624	18.536	15.12	12.746	16.806	-24.034	12.999	-0.035	-19.611
81	81	0.3792	0.295	8.537	3.774	1.431	6.324	-14.992	-5.56	18.34	15.07	12.832	16.82	-24.025	13.063	-0.301	-19.682
82	82	0.38394	0.419	8.65	3.68	1.581	5.904	-14.879	-5.511	18.131	15.01	12.99	16.734	-24.028	13.179	-0.646	-19.741
83	83	0.38868	0.554	8.757	3.581	1.755	5.459	-14.681	-5.443	17.887	14.843	13.052	16.566	-23.975	13.188	-1.091	-19.763
84	84	0.39342	0.706	8.848	3.48	1.928	5.005	-14.513	-5.361	17.664	14.716	13.119	16.458	-23.94	13.219	-1.482	-19.802
85	85	0.39816	0.869	8.919	3.375	2.118	4.548	-14.304	-5.288	17.49	14.57	13.104	16.437	-23.925	13.183	-1.847	-19.838
86	86	0.4029	1.052	8.955	3.265	2.331	4.059	-14.074	-5.23	17.334	14.406	13.176	16.421	-23.882	13.219	-2.199	-19.849
87	87	0.40764	1.243	8.96	3.155	2.549	3.549	-13.824	-5.167	17.216	14.257	13.347	16.292	-23.852	13.352	-2.662	-19.848
88	88	0.41238	1.434	8.941	3.06	2.766	3	-13.568	-5.11	17.081	14.091	13.524	16.105	-23.815	13.475	-3.18	-19.838
89	89	0.41712	1.62	8.897	2.981	2.976	2.44	-13.318	-5.078	16.977	13.928	13.801	15.951	-23.785	13.679	-3.653	-19.827
90	90	0.42186	1.803	8.822	2.907	3.177	1.867	-13.092	-5.062	16.918	13.803	14.044	15.867	-23.775	13.854	-4.097	-19.814
91	91	0.4266	1.963	8.716	2.855	3.35	1.295	-12.919	-5.075	16.922	13.704	14.248	15.793	-23.711	13.987	-4.593	-19.744
92	92	0.43134	2.091	8.585	2.814	3.474	0.709	-12.775	-5.094	16.965	13.681	14.304	15.72	-23.634	13.993	-5.182	-19.595
93	93	0.43608	2.165	8.436	2.797	3.524	0.121	-12.674	-5.109	17.057	13.703	14.265	15.627	-23.529	13.917	-5.866	-19.386
94	94	0.44082	2.181	8.274	2.79	3.49	-0.442	-12.634	-5.127	17.23	13.789	14.214	15.519	-23.423	13.834	-6.616	-19.165
95	95	0.44556	2.134	8.103	2.804	3.382	-0.974	-12.668	-5.178	17.487	13.95	14.165	15.37	-23.33	13.747	-7.455	-18.924
96	96	0.4503	2.038	7.913	2.843	3.216	-1.491	-12.787	-5.26	17.815	14.176	14.112	15.175	-23.215	13.647	-8.393	-18.645
97	97	0.45504	1.921	7.695	2.9	3.012	-2.015	-12.969	-5.345	18.196	14.448	14.054	14.92	-23.067	13.543	-9.435	-18.329
98	98	0.45978	1.801	7.45	2.972	2.8	-2.553	-13.178	-5.437	18.612	14.736	14.047	14.584	-22.904	13.477	-10.566	-17.997
99	99	0.46452	1.685	7.187	3.041	2.594	-3.09	-13.407	-5.557	19.066	15.018	14.138	14.201	-22.74	13.481	-11.732	-17.692
100	100	0.46926	1.554	6.929	3.109	2.375	-3.597	-13.654	-5.701	19.574	15.296	14.237	13.797	-22.587	13.479	-12.942	-17.41
101	101	0.474	1.413	6.671	3.167	2.137	-4.08	-13.924	-5.856	20.131	15.572	14.277	13.386	-22.397	13.417	-14.205	-17.118
102	102	0.47874	1.272	6.418	3.215	1.907	-4.531	-14.187	-6.034	20.738	15.837	14.262	12.942	-22.181	13.297	-15.55	-16.798
103	103	0.48348	1.145	6.177	3.249	1.706	-4.946	-14.445	-6.243	21.374	16.072	14.214	12.489	-21.96	13.133	-16.916	-16.501
104	104	0.48822	1.031	5.964	3.27	1.511	-5.289	-14.665	-6.434	22.091	16.27	14.181	12.053	-21.777	13.005	-18.279	-16.26
105	105	0.49296	0.906	5.784	3.267	1.303	-5.543	-14.861	-6.629	22.894	16.449	14.26	11.501	-21.613	12.987	-19.745	-16.057
106	106	0.4977	0.749	5.627	3.252	1.078	-5.69	-15.039	-6.862	23.814	16.584	14.477	10.758	-21.44	13.082	-21.398	-15.868
107	107	0.50244	0.553	5.487	3.213	0.805	-5.743	-15.154	-7.076	24.863	16.674	14.765	9.879	-21.3	13.258	-23.199	-15.719
108	108	0.50718	0.294	5.371	3.174	0.47	-5.725	-15.193	-7.262	25.968	16.65	15.177	8.965	-21.201	13.548	-24.979	-15.654
109	109	0.51192	-0.021	5.288	3.143	0.066	-5.621	-15.219	-7.418	27.142	16.571	15.652	7.989	-21.144	13.907	-26.787	-15.669
110	110	0.51666	-0.391	5.243	3.142	-0.408	-5.438	-15.248	-7.526	28.372	16.479	16.077	6.929	-21.151	14.238	-28.678	-15.742
111	111	0.5214	-0.783	5.238	3.178	-0.925	-5.158	-15.26	-7.565	29.711	16.33	16.389	5.841	-21.199	14.497	-30.643	-15.868
112	112	0.52614	-1.183	5.279	3.267	-1.461	-4.789	-15.262	-7.545	31.142	16.096	16.707	4.764	-21.32	14.786	-32.594	-16.107
113	113	0.53088	-1.556	5.358	3.41	-1.99	-4.348	-15.287	-7.463	32.625	15.784	17.089	3.668	-21.492	15.161	-34.512	-16.477
114	114	0.53562	-1.867	5.466	3.598	-2.477	-3.836	-15.36	-7.34	34.156	15.439	17.546	2.514	-21.702	15.634	-36.432	-16.951
115	115	0.54036	-2.09	5.593	3.819	-2.876	-3.253	-15.489	-7.224	35.719	15.047	18.037	1.27	-21.892	16.149	-38.393	-17.482
116	116	0.5451	-2.215	5.737	4.054	-3.176	-2.594	-15.641	-7.121	37.31	14.529	18.556	-0.075	-22.015	16.696	-40.392	-18.089
117	117	0.54984	-2.262	5.897	4.28	-3.411	-1.862	-15.793	-7.011	38.926	13.89	19.172	-1.539	-22.112	17.35	-42.405	-18.82
118	118	0.55458	-2.249	6.068	4.48	-3.602	-1.064	-15.96	-6.907	40.55	13.195	19.843	-3.15	-22.191	18.082	-44.467	-19.637
119	119	0.55932	-2.189	6.239	4.635	-3.754	-0.197	-16.135	-6.829	42.201	12.438	20.401	-4.889	-22.213	18.749	-46.638	-20.485
120	120	0.56406	-2.102	6.398	4.747	-3.893	0.71	-16.333	-6.772	43.846	11.653	20.773	-6.698	-22.225	19.296	-48.864	-21.378
121	121	0.5688	-1.986	6.538	4.797	-4	1.663	-16.549	-6.779	45.49	10.843	20.895	-8.38	-22.241	19.661	-50.982	-22.307
122	122	0.57354	-1.864	6.659	4.768	-4.088	2.646	-16.746	-6.848	47.111	9.981	20.816	-9.859	-22.207	19.887	-52.914	-23.222
123	123	0.57828	-1.751	6.764	4.66	-4.178	3.657	-16.953	-6.995	48.72	9.125	20.571	-11.029	-22.117	20.011	-54.575	-24.085
124	124	0.58302	-1.684	6.859	4.481	-4.312	4.695	-17.167	-7.214	50.353	8.36	20.116	-11.931	-21.996	19.978	-56.092	-24.818
125	125	0.58776	-1.678	6.942	4.231	-4.488	5.732	-17.345	-7.483	51.952	7.632	19.576	-12.554	-21.873	19.878	-57.355	-25.492
126	126	0.5925	-1.738	7.016	3.915	-4.733	6.788	-17.455	-7.746	53.585	6.962	18.982	-12.929	-21.818	19.741	-58.409	-26.156
127	127	0.59724	-1.864	7.088	3.545	-5.025	7.859	-17.503	-8.02	55.212	6.37	18.409	-13.118	-21.889	19.602	-59.249	-26.851
128	128	0.60198	-2.061	7.15	3.134	-5.381	8.948	-17.54	-8.341	56.87	5.968	17.927	-13.164	-22.094	19.51	-59.94	-27.51
129	129	0.60672	-2.321	7.209	2.699	-5.786	10.055	-17.534	-8.659	58.507	5.684	17.397	-13.136	-22.389	19.355	-60.569	-28.111
130	130	0.61146	-2.624	7.256	2.237	-6.213	11.179	-17.488	-8.992	60.129	5.537	16.919	-13.021	-22.791	19.212	-61.073	-28.674
131	131	0.6162	-2.943	7.293	1.766	-6.637	12.333	-17.437	-9.359	61.739	5.529	16.497	-12.782	-23.231	19.084	-61.425	-29.13
132	132	0.62094	-3.245	7.308	1.294	-7.009	13.489	-17.386	-9.755	63.301	5.629	16.157	-12.369	-23.662	18.989	-61.543	-29.466
133	133	0.62568	-3.492	7.297	0.826	-7.292	14.623	-17.351	-10.16	64.778	5.817	15.869	-11.789	-24.093	18.917	-61.414	-29.712
134	134	0.63042	-3.659	7.254	0.373	-7.463	15.707	-17.343	-10.557	66.133	6.105	15.595	-11.108	-24.534	18.842	-61.101	-29.862
135	135	0.63516	-3.745	7.178	-0.036	-7.527	16.718	-17.358	-10.921	67.351	6.465	15.334	-10.401	-24.965	18.761	-60.682	-29.906
136	136	0.6399	-3.762	7.079	-0.376	-7.517	17.658	-17.418	-11.244	68.449	6.877	15.099	-9.72	-25.377	18.698	-60.212	-29.862
137	137	0.64464	-3.728	6.966	-0.649	-7.464	18.537	-17.559	-11.554	69.431	7.357	14.882	-9.106	-25.767	18.659	-59.739	-29.733
138	138	0.64938	-3.66	6.854	-0.853	-7.387	19.365	-17.775	-11.848	70.297	7.88	14.63	-8.578	-26.115	18.6	-59.313	-29.516
139	139	0.65412	-3.57	6.746	-0.984	-7.304	20.14	-18.022	-12.087	71.059	8.432	14.33	-8.102	-26.428	18.505	-58.915	-29.22
140	140	0.65886	-3.458	6.642	-1.052	-7.197	20.862	-18.245	-12.254	71.727	8.97	14.049	-7.652	-26.69	18.413	-58.499	-28.852
141	141	0.6636	-3.325	6.545	-1.056	-7.091	21.54	-18.528	-12.403	72.289	9.552	13.961	-7.23	-26.9	18.489	-57.966	-28.438
142	142	0.66834	-3.162	6.455	-1.028	-6.962	22.196	-18.847	-12.528	72.756	10.112	13.88	-6.831	-27.031	18.592	-57.387	-27.98
143	143	0.67308	-2.982	6.372	-0.942	-6.831	22.812	-19.195	-12.614	73.096	10.68	13.648	-6.453	-27.092	18.561	-56.829	-27.434
144	144	0.67782	-2.8	6.295	-0.795	-6.715	23.407	-19.515	-12.623	73.392	11.252	13.58	-6.008	-27.174	18.664	-56.094	-26.917
145	145	0.68256	-2.644	6.233	-0.604	-6.652	23.976	-19.737	-12.502	73.596	11.865	13.578	-5.536	-27.228	18.824	-55.256	-26.344
146	146	0.6873	-2.515	6.2	-0.387	-6.617	24.562	-19.934	-12.332	73.702	12.417	13.26	-5.099	-27.098	18.722	-54.535	-25.606
147	147	0.69204	-2.403	6.182	-0.161	-6.604	25.147	-20.128	-12.138	73.715	12.97	12.826	-4.637	-26.93	18.528	-53.755	-24.847
148	148	0.69678	-2.304	6.172	0.064	-6.599	25.728	-20.283	-11.907	73.665	13.534	12.477	-4.12	-26.815	18.406	-52.816	-24.159
149	149	0.70152	-2.22	6.161	0.28	-6.599	26.271	-20.301	-11.554	73.535	14.032	12.256	-3.554	-26.665	18.405	-51.715	-23.514
150	150	0.70626	-2.148	6.163	0.48	-6.594	26.809	-20.258	-11.157	73.3	14.46	12.165	-3.084	-26.444	18.514	-50.573	-22.885
151	151	0.711	-2.078	6.174	0.664	-6.584	27.344	-20.17	-10.718	72.973	14.863	12.16	-2.711	-26.239	18.698	-49.402	-22.316
152	152	0.71574	-2.004	6.191	0.825	-6.555	27.872	-20.022	-10.229	72.55	15.215	12.207	-2.395	-26.039	18.92	-48.177	-21.812
153	153	0.72048	-1.931	6.213	0.969	-6.516	28.38	-19.793	-9.675	72.037	15.509	12.184	-2.094	-25.788	19.071	-46.928	-21.302
154	154	0.72522	-1.858	6.236	1.095	-6.464	28.862	-19.461	-9.032	71.444	15.751	12.117	-1.799	-25.502	19.176	-45.648	-20.787
155	155	0.72996	-1.785	6.268	1.21	-6.399	29.327	-19.036	-8.314	70.771	15.925	12.105	-1.555	-25.228	19.313	-44.336	-20.329
156	156	0.7347	-1.715	6.306	1.32	-6.324	29.78	-18.542	-7.547	70.029	15.992	12.095	-1.366	-24.953	19.428	-43.015	-19.945
157	157	0.73944	-1.647	6.35	1.405	-6.227	30.226	-17.984	-6.751	69.214	15.951	12.086	-1.204	-24.669	19.524	-41.651	-19.637
158	158	0.74418	-1.589	6.398	1.475	-6.132	30.659	-17.39	-5.952	68.314	15.89	12.201	-1.066	-24.441	19.706	-40.192	-19.412
159	159	0.74892	-1.532	6.445	1.512	-5.997	31.08	-16.721	-5.155	67.358	15.694	12.498	-0.914	-24.187	20.021	-38.613	-19.271
160	160	0.75366	-1.484	6.499	1.524	-5.852	31.48	-15.964	-4.315	66.336	15.372	12.91	-0.774	-23.934	20.424	-36.953	-19.234
161	161	0.7584	-1.449	6.561	1.527	-5.707	31.864	-15.17	-3.485	65.262	14.961	13.453	-0.61	-23.731	20.919	-35.18	-19.329
162	162	0.76314	-1.428	6.634	1.532	-5.579	32.221	-14.329	-2.629	64.073	14.459	13.865	-0.255	-23.547	21.278	-33.156	-19.529
163	163	0.76788	-1.408	6.707	1.531	-5.426	32.576	-13.575	-1.914	62.825	13.897	14.231	0.269	-23.363	21.556	-30.918	-19.808
164	164	0.77262	-1.397	6.78	1.516	-5.271	32.889	-12.851	-1.256	61.441	13.247	14.619	0.513	-23.07	21.807	-28.877	-20.03
165	165	0.77736	-1.393	6.852	1.49	-5.094	33.17	-12.141	-0.692	59.971	12.506	15.631	0.397	-22.756	22.56	-26.926	-20.326
166	166	0.7821	-1.414	6.931	1.488	-4.96	33.416	-11.504	-0.201	58.37	11.709	16.896	0.14	-22.451	23.511	-24.902	-20.744
167	167	0.78684	-1.441	7.011	1.489	-4.837	33.645	-10.905	0.236	56.739	10.863	17.986	0.186	-22.17	24.291	-22.581	-21.267
168	168	0.79158	-1.478	7.097	1.48	-4.709	33.87	-10.443	0.513	55.071	10.101	18.984	0.437	-21.981	24.955	-20.021	-21.88
169	169	0.79632	-1.525	7.187	1.473	-4.584	34.082	-10.06	0.677	53.351	9.316	20.125	0.836	-21.869	25.69	-17.155	-22.683
170	170	0.80106	-1.59	7.286	1.493	-4.505	34.266	-9.775	0.784	51.535	8.528	21.134	1.301	-21.777	26.27	-14.159	-23.56
171	171	0.8058	-1.664	7.383	1.535	-4.439	34.398	-9.553	0.843	49.587	7.707	21.735	1.75	-21.565	26.451	-11.288	-24.285
172	172	0.81054	-1.747	7.476	1.582	-4.358	34.488	-9.416	0.793	47.524	6.926	22.027	2.077	-21.198	26.329	-8.673	-24.747
173	173	0.81528	-1.836	7.565	1.624	-4.256	34.542	-9.401	0.602	45.38	6.268	22.215	2.302	-20.768	26.091	-6.219	-25.037
174	174	0.82002	-1.929	7.652	1.67	-4.15	34.557	-9.47	0.335	43.15	5.702	22.371	2.549	-20.343	25.799	-3.726	-25.283
175	175	0.82476	-2.021	7.74	1.73	-4.048	34.532	-9.608	0.032	40.821	5.227	22.455	2.94	-19.989	25.411	-1.053	-25.55
176	176	0.8295	-2.103	7.826	1.793	-3.921	34.47	-9.836	-0.326	38.428	4.921	22.261	3.571	-19.771	24.744	1.768	-25.807
177	177	0.83424	-2.183	7.912	1.853	-3.778	34.383	-10.125	-0.709	36.02	4.759	21.606	4.4	-19.571	23.663	4.525	-25.901
178	178	0.83898	-2.268	7.993	1.924	-3.629	34.259	-10.465	-1.13	33.587	4.68	20.848	5.186	-19.27	22.489	7.116	-25.809
179	179	0.84372	-2.366	8.067	2.02	-3.501	34.093	-10.905	-1.594	31.111	4.739	20.282	5.629	-18.871	21.517	9.398	-25.573
180	180	0.84846	-2.471	8.143	2.124	-3.385	33.888	-11.32	-2	28.561	4.847	19.926	5.724	-18.404	20.785	11.424	-25.241
181	181	0.8532	-2.576	8.223	2.233	-3.265	33.66	-11.737	-2.375	25.967	5.057	19.595	5.66	-17.928	20.11	13.288	-24.812
182	182	0.85794	-2.676	8.297	2.311	-3.113	33.42	-12.125	-2.73	23.421	5.406	19.306	5.684	-17.578	19.482	15.199	-24.387
183	183	0.86268	-2.785	8.371	2.417	-3.001	33.167	-12.571	-3.061	20.959	5.897	19.293	5.752	-17.367	19.112	17.198	-24.061
184	184	0.86742	-2.916	8.441	2.55	-2.943	32.889	-12.99	-3.313	18.552	6.396	19.507	5.747	-17.246	18.972	19.176	-23.835
185	185	0.87216	-3.056	8.497	2.675	-2.906	32.575	-13.348	-3.485	16.182	6.942	19.778	5.836	-17.216	18.909	21.221	-23.626
186	186	0.8769	-3.199	8.538	2.79	-2.892	32.243	-13.716	-3.565	13.875	7.571	19.98	6.056	-17.246	18.833	23.317	-23.421
187	187	0.88164	-3.337	8.561	2.896	-2.885	31.877	-13.991	-3.573	11.645	8.18	20.235	6.382	-17.343	18.832	25.463	-23.224
188	188	0.88638	-3.488	8.577	3.036	-2.943	31.505	-14.19	-3.49	9.552	8.69	20.518	6.646	-17.439	18.909	27.445	-23.033
189	189	0.89112	-3.658	8.59	3.192	-3.071	31.15	-14.371	-3.329	7.658	9.213	20.787	6.763	-17.582	19.051	29.125	-22.858
190	190	0.89586	-3.836	8.588	3.341	-3.229	30.795	-14.47	-3.098	5.937	9.618	20.909	6.705	-17.695	19.127	30.439	-22.684
191	191	0.9006	-4.017	8.566	3.473	-3.389	30.452	-14.461	-2.852	4.417	9.832	20.985	6.469	-17.758	19.195	31.413	-22.545
192	192	0.90534	-4.193	8.523	3.585	-3.544	30.132	-14.344	-2.598	3.128	9.853	21.107	6.181	-17.791	19.337	32.198	-22.479
193	193	0.91008	-4.363	8.459	3.671	-3.689	29.841	-14.087	-2.353	2.093	9.659	21.35	5.908	-17.757	19.619	32.858	-22.451
194	194	0.91482	-4.517	8.363	3.714	-3.789	29.584	-13.731	-2.167	1.349	9.34	21.753	5.646	-17.652	20.072	33.353	-22.423
195	195	0.91956	-4.642	8.228	3.707	-3.834	29.363	-13.373	-2.026	0.923	8.995	22.156	5.45	-17.493	20.556	33.662	-22.388
196	196	0.9243	-4.732	8.06	3.674	-3.849	29.192	-12.99	-1.906	0.84	8.545	22.495	5.297	-17.246	21.018	33.725	-22.339
197	197	0.92904	-4.773	7.878	3.62	-3.798	29.07	-12.527	-1.838	1.039	7.96	22.922	5.101	-16.975	21.577	33.567	-22.331
198	198	0.93378	-4.777	7.692	3.539	-3.686	29	-12.008	-1.832	1.491	7.327	23.63	4.733	-16.76	22.406	33.16	-22.418
199	199	0.93852	-4.741	7.494	3.409	-3.505	28.968	-11.498	-1.852	2.163	6.635	24.367	4.28	-16.445	23.286	32.505	-22.5
200	200	0.94326	-4.693	7.267	3.226	-3.249	28.964	-11.025	-2.001	3.06	6.08	25.493	3.718	-16.167	24.494	31.691	-22.6
201	201	0.948	-4.643	7.025	3.016	-2.961	28.976	-10.473	-2.22	4.14	5.542	27.091	2.969	-15.941	26.134	30.718	-22.752
