# Supplementary material for: Gait phenotypes in paediatric hereditary spastic paraplegia revealed by dynamic time warping analysis and random forests
Source: PLoS One. 2018 Mar 8;13(3):e0192345. doi: 10.1371/journal.pone.0192345 (PMC5843164; doi:10.1371/journal.pone.0192345)
Supplement: S2 Data — (ZIP) [file pone.0192345.s009.zip › Healthy/Left.SR.HEALTHY24.5.csv]

	Epoch	Time	Pelvic.obliquity	Pelvic.tilt	Pelvic rotation	Hip.abd.add	Hip.flexion	Hip.rotation	Knee.abd.add	Knee.flexion	Knee.rotation	Ankle.abd.add	Ankle.flexion	Ankle.rotation	Forefoot.abd.add	Forefoot.flexion	Forefoot.rotation
1	1	0	-5.039	6.146	2.261	-2.624	27.088	-13.552	-3.011	1.483	11.823	24.174	-0.266	-15.34	23.347	26.221	-18.849
2	2	0.00478	-4.949	6.033	2.069	-2.279	27.273	-13.313	-3.292	2.517	11.089	24.472	-0.541	-15.087	23.741	25.419	-19.253
3	3	0.00956	-4.86	5.918	1.869	-1.945	27.486	-13.076	-3.618	3.719	10.463	25.093	-1.036	-14.862	24.444	24.338	-19.605
4	4	0.01434	-4.789	5.808	1.669	-1.626	27.721	-12.854	-3.992	5.071	10.073	26.128	-1.831	-14.767	25.548	22.932	-19.907
5	5	0.01912	-4.734	5.702	1.489	-1.348	27.962	-12.743	-4.379	6.466	10.015	27.294	-3.009	-14.872	26.784	21.134	-20.182
6	6	0.0239	-4.696	5.61	1.334	-1.111	28.212	-12.705	-4.739	7.775	10.307	27.62	-4.407	-15.2	27.225	18.839	-20.225
7	7	0.02868	-4.659	5.527	1.2	-0.895	28.472	-12.825	-5.091	8.919	10.985	26.878	-5.807	-15.617	26.631	16.21	-19.901
8	8	0.03346	-4.598	5.447	1.086	-0.67	28.743	-13.094	-5.461	9.981	12.061	25.638	-6.873	-16.162	25.507	13.745	-19.331
9	9	0.03824	-4.476	5.355	0.999	-0.398	29.014	-13.408	-5.887	11.105	13.321	24.746	-7.416	-16.809	24.631	11.837	-18.71
10	10	0.04302	-4.268	5.25	0.929	-0.047	29.289	-13.672	-6.398	12.411	14.612	24.535	-7.366	-17.592	24.325	10.591	-18.16
11	11	0.0478	-3.961	5.131	0.859	0.413	29.588	-13.837	-6.994	13.933	15.896	24.597	-6.775	-18.586	24.229	9.818	-17.688
12	12	0.05258	-3.554	4.997	0.771	0.991	29.884	-13.823	-7.617	15.59	17.121	24.486	-5.797	-19.813	23.959	9.287	-17.242
13	13	0.05736	-3.058	4.854	0.658	1.677	30.128	-13.539	-8.174	17.27	18.205	24.141	-4.629	-21.268	23.488	8.871	-16.83
14	14	0.06214	-2.508	4.719	0.525	2.433	30.27	-12.901	-8.578	18.864	19.098	23.719	-3.471	-22.977	22.975	8.498	-16.511
15	15	0.06692	-1.956	4.605	0.376	3.202	30.282	-11.851	-8.772	20.303	19.754	23.387	-2.508	-24.912	22.558	8.081	-16.315
16	16	0.0717	-1.449	4.513	0.217	3.935	30.163	-10.395	-8.749	21.559	20.13	23.162	-1.84	-26.953	22.221	7.528	-16.207
17	17	0.07648	-1.012	4.432	0.05	4.606	29.916	-8.606	-8.537	22.614	20.255	22.877	-1.413	-28.995	21.796	6.841	-16.121
18	18	0.08126	-0.653	4.362	-0.128	5.205	29.568	-6.588	-8.17	23.474	20.157	22.443	-1.059	-30.971	21.237	6.169	-16.066
19	19	0.08604	-0.383	4.302	-0.313	5.715	29.152	-4.398	-7.667	24.16	19.818	21.906	-0.609	-32.844	20.642	5.698	-16.085
20	20	0.09082	-0.204	4.258	-0.485	6.109	28.707	-2.209	-7.087	24.709	19.267	21.193	0.079	-34.463	20.007	5.494	-16.139
21	21	0.0956	-0.116	4.228	-0.627	6.379	28.26	-0.171	-6.508	25.168	18.629	20.542	0.91	-35.821	19.531	5.484	-16.22
22	22	0.10038	-0.098	4.212	-0.722	6.538	27.823	1.549	-5.988	25.534	17.942	20.054	1.721	-36.769	19.263	5.518	-16.273
23	23	0.10516	-0.128	4.211	-0.765	6.597	27.399	2.91	-5.54	25.802	17.165	19.639	2.399	-37.257	19.062	5.482	-16.289
24	24	0.10994	-0.161	4.21	-0.737	6.597	26.987	3.785	-5.196	25.975	16.346	19.278	2.943	-37.283	18.908	5.388	-16.296
25	25	0.11472	-0.16	4.197	-0.638	6.577	26.564	4.145	-4.99	26.073	15.584	18.851	3.485	-36.916	18.711	5.29	-16.254
26	26	0.1195	-0.1	4.175	-0.465	6.566	26.135	3.989	-4.938	26.107	14.939	18.531	3.957	-36.268	18.591	5.184	-16.21
27	27	0.12428	0.03	4.141	-0.233	6.588	25.694	3.351	-5.047	26.083	14.431	18.196	4.454	-35.384	18.449	5.118	-16.158
28	28	0.12906	0.224	4.104	0.06	6.622	25.248	2.363	-5.224	25.986	13.977	17.839	4.957	-34.308	18.289	5.102	-16.118
29	29	0.13384	0.462	4.068	0.405	6.668	24.818	1.046	-5.499	25.843	13.635	17.631	5.441	-33.141	18.238	5.158	-16.136
30	30	0.13862	0.72	4.04	0.791	6.698	24.42	-0.543	-5.83	25.683	13.446	17.545	5.848	-31.916	18.274	5.193	-16.168
31	31	0.1434	0.977	4.03	1.217	6.691	24.041	-2.282	-6.17	25.498	13.412	17.56	6.154	-30.734	18.38	5.17	-16.216
32	32	0.14818	1.232	4.034	1.664	6.655	23.679	-4.091	-6.494	25.306	13.521	17.648	6.442	-29.627	18.557	5.143	-16.264
33	33	0.15296	1.48	4.041	2.127	6.59	23.308	-5.901	-6.774	25.101	13.719	17.652	6.765	-28.605	18.672	5.127	-16.31
34	34	0.15774	1.71	4.045	2.592	6.498	22.925	-7.631	-6.991	24.896	13.987	17.546	7.128	-27.711	18.704	5.121	-16.356
35	35	0.16252	1.917	4.041	3.045	6.393	22.521	-9.22	-7.155	24.696	14.31	17.447	7.519	-26.974	18.749	5.141	-16.4
36	36	0.1673	2.104	4.029	3.478	6.29	22.106	-10.664	-7.289	24.519	14.692	17.358	7.919	-26.398	18.799	5.159	-16.439
37	37	0.17208	2.269	4.008	3.881	6.193	21.693	-11.982	-7.409	24.391	15.121	17.262	8.331	-25.955	18.841	5.16	-16.474
38	38	0.17686	2.411	3.973	4.243	6.108	21.278	-13.165	-7.511	24.317	15.563	17.163	8.765	-25.616	18.887	5.158	-16.511
39	39	0.18164	2.51	3.926	4.554	6.019	20.861	-14.218	-7.604	24.296	16.07	16.978	9.23	-25.41	18.87	5.132	-16.541
40	40	0.18642	2.546	3.875	4.815	5.909	20.433	-15.128	-7.701	24.304	16.672	16.717	9.744	-25.364	18.797	5.108	-16.555
41	41	0.1912	2.51	3.815	5.023	5.773	19.976	-15.798	-7.769	24.318	17.237	16.442	10.266	-25.429	18.709	5.082	-16.558
42	42	0.19598	2.405	3.761	5.181	5.617	19.495	-16.251	-7.812	24.309	17.724	16.111	10.751	-25.543	18.554	5.015	-16.537
43	43	0.20076	2.255	3.705	5.29	5.459	19	-16.536	-7.848	24.288	18.142	15.789	11.174	-25.681	18.391	4.898	-16.499
44	44	0.20554	2.07	3.649	5.361	5.31	18.47	-16.621	-7.852	24.218	18.417	15.517	11.526	-25.84	18.246	4.764	-16.477
45	45	0.21032	1.849	3.583	5.402	5.172	17.905	-16.521	-7.851	24.12	18.597	15.292	11.875	-26.052	18.126	4.651	-16.459
46	46	0.2151	1.606	3.507	5.416	5.04	17.306	-16.283	-7.825	24	18.659	14.997	12.202	-26.216	17.928	4.5	-16.395
47	47	0.21988	1.356	3.428	5.413	4.906	16.696	-15.905	-7.756	23.879	18.613	14.761	12.524	-26.374	17.781	4.366	-16.324
48	48	0.22466	1.111	3.347	5.394	4.8	16.075	-15.359	-7.648	23.742	18.354	14.547	12.827	-26.486	17.63	4.246	-16.267
49	49	0.22944	0.872	3.263	5.376	4.705	15.439	-14.694	-7.496	23.586	17.932	14.269	13.115	-26.558	17.404	4.116	-16.207
50	50	0.23422	0.651	3.174	5.366	4.632	14.785	-13.953	-7.333	23.41	17.387	14.149	13.34	-26.629	17.286	3.987	-16.189
51	51	0.239	0.449	3.081	5.371	4.575	14.111	-13.166	-7.147	23.199	16.7	14.18	13.475	-26.642	17.275	3.844	-16.198
52	52	0.24378	0.271	2.994	5.38	4.535	13.441	-12.378	-6.941	22.969	15.963	14.203	13.6	-26.601	17.262	3.704	-16.192
53	53	0.24856	0.113	2.915	5.402	4.495	12.777	-11.644	-6.728	22.717	15.259	14.257	13.745	-26.582	17.29	3.616	-16.223
54	54	0.25334	-0.024	2.851	5.441	4.449	12.13	-10.998	-6.515	22.46	14.648	14.297	13.953	-26.611	17.331	3.591	-16.281
55	55	0.25812	-0.132	2.798	5.505	4.415	11.503	-10.442	-6.318	22.204	14.089	14.255	14.172	-26.628	17.3	3.548	-16.326
56	56	0.2629	-0.215	2.754	5.593	4.383	10.901	-10.014	-6.135	21.966	13.615	14.143	14.385	-26.632	17.21	3.465	-16.362
57	57	0.26768	-0.272	2.715	5.703	4.359	10.326	-9.732	-5.984	21.746	13.257	14.068	14.604	-26.658	17.163	3.389	-16.42
58	58	0.27246	-0.307	2.684	5.833	4.353	9.781	-9.603	-5.879	21.538	12.997	14.051	14.816	-26.677	17.169	3.324	-16.496
59	59	0.27724	-0.32	2.666	5.975	4.354	9.27	-9.642	-5.812	21.348	12.883	14.043	15.054	-26.689	17.199	3.271	-16.569
60	60	0.28202	-0.314	2.664	6.122	4.36	8.795	-9.86	-5.792	21.182	12.949	14.068	15.323	-26.711	17.275	3.235	-16.639
61	61	0.2868	-0.292	2.678	6.266	4.374	8.352	-10.234	-5.824	21.029	13.153	14.129	15.576	-26.723	17.379	3.182	-16.709
62	62	0.29158	-0.256	2.708	6.403	4.394	7.933	-10.712	-5.875	20.881	13.457	14.125	15.818	-26.728	17.429	3.093	-16.776
63	63	0.29636	-0.209	2.75	6.526	4.419	7.537	-11.28	-5.943	20.736	13.83	14.034	16.046	-26.712	17.395	2.968	-16.845
64	64	0.30114	-0.155	2.804	6.637	4.445	7.162	-11.925	-6.031	20.597	14.275	13.935	16.274	-26.688	17.352	2.839	-16.92
65	65	0.30592	-0.101	2.869	6.737	4.476	6.805	-12.575	-6.128	20.469	14.711	13.861	16.513	-26.624	17.329	2.719	-16.976
66	66	0.3107	-0.043	2.947	6.827	4.526	6.459	-13.199	-6.248	20.323	15.094	13.861	16.758	-26.533	17.349	2.643	-17.043
67	67	0.31548	0.016	3.044	6.905	4.554	6.131	-13.791	-6.32	20.183	15.48	13.875	16.987	-26.446	17.401	2.557	-17.107
68	68	0.32026	0.076	3.15	6.963	4.59	5.801	-14.312	-6.371	20.007	15.772	13.935	17.172	-26.305	17.473	2.472	-17.166
69	69	0.32504	0.136	3.269	7.004	4.637	5.478	-14.782	-6.433	19.822	16.043	14.019	17.308	-26.175	17.548	2.348	-17.217
70	70	0.32982	0.19	3.392	7.028	4.679	5.154	-15.163	-6.474	19.651	16.235	13.994	17.455	-26.026	17.51	2.192	-17.248
71	71	0.3346	0.239	3.527	7.049	4.721	4.822	-15.357	-6.45	19.449	16.274	13.945	17.579	-25.92	17.449	2.037	-17.307
72	72	0.33938	0.28	3.672	7.059	4.752	4.477	-15.427	-6.372	19.229	16.216	13.885	17.708	-25.806	17.385	1.899	-17.355
73	73	0.34416	0.322	3.82	7.057	4.784	4.109	-15.397	-6.25	18.978	16.064	13.788	17.769	-25.652	17.279	1.691	-17.371
74	74	0.34894	0.365	3.959	7.032	4.835	3.726	-15.258	-6.132	18.728	15.857	13.697	17.799	-25.524	17.164	1.445	-17.376
75	75	0.35372	0.414	4.087	6.991	4.903	3.324	-15.024	-6.009	18.47	15.598	13.563	17.835	-25.424	17.006	1.198	-17.377
76	76	0.3585	0.45	4.21	6.954	4.955	2.908	-14.741	-5.869	18.195	15.308	13.47	17.839	-25.35	16.883	0.945	-17.391
77	77	0.36328	0.479	4.33	6.915	5.008	2.476	-14.427	-5.732	17.903	15.017	13.426	17.812	-25.316	16.802	0.685	-17.421
78	78	0.36806	0.504	4.445	6.887	5.056	2.035	-14.115	-5.6	17.617	14.755	13.423	17.745	-25.32	16.762	0.384	-17.451
79	79	0.37284	0.538	4.549	6.863	5.112	1.583	-13.777	-5.47	17.346	14.48	13.413	17.681	-25.318	16.716	0.064	-17.455
80	80	0.37762	0.57	4.643	6.854	5.155	1.11	-13.416	-5.317	17.064	14.167	13.356	17.637	-25.295	16.627	-0.252	-17.44
81	81	0.3824	0.592	4.726	6.856	5.166	0.616	-13.065	-5.13	16.788	13.884	13.224	17.635	-25.286	16.493	-0.56	-17.421
82	82	0.38718	0.603	4.789	6.853	5.158	0.105	-12.785	-4.961	16.523	13.685	13.054	17.646	-25.273	16.329	-0.884	-17.382
83	83	0.39196	0.601	4.827	6.854	5.15	-0.425	-12.58	-4.848	16.273	13.556	12.911	17.628	-25.251	16.17	-1.251	-17.319
84	84	0.39674	0.588	4.839	6.857	5.141	-0.97	-12.398	-4.772	16.055	13.465	12.814	17.569	-25.24	16.038	-1.676	-17.238
85	85	0.40152	0.57	4.831	6.861	5.13	-1.532	-12.246	-4.717	15.845	13.41	12.736	17.465	-25.216	15.912	-2.155	-17.128
86	86	0.4063	0.549	4.805	6.863	5.112	-2.098	-12.13	-4.677	15.672	13.425	12.634	17.393	-25.211	15.775	-2.639	-17.002
87	87	0.41108	0.525	4.76	6.86	5.083	-2.656	-12.083	-4.655	15.549	13.49	12.56	17.337	-25.173	15.662	-3.129	-16.861
88	88	0.41586	0.484	4.694	6.865	5.039	-3.208	-12.093	-4.67	15.493	13.6	12.467	17.257	-25.127	15.515	-3.696	-16.698
89	89	0.42064	0.432	4.603	6.868	4.965	-3.759	-12.127	-4.668	15.501	13.708	12.373	17.101	-25.023	15.357	-4.378	-16.499
90	90	0.42542	0.367	4.487	6.864	4.881	-4.315	-12.184	-4.695	15.558	13.824	12.361	16.932	-24.91	15.258	-5.081	-16.303
91	91	0.4302	0.295	4.351	6.841	4.794	-4.874	-12.348	-4.76	15.634	14.053	12.245	16.752	-24.779	15.058	-5.838	-16.085
92	92	0.43498	0.212	4.195	6.806	4.686	-5.427	-12.546	-4.843	15.777	14.326	12.178	16.636	-24.661	14.912	-6.554	-15.884
93	93	0.43976	0.113	4.027	6.751	4.575	-5.987	-12.748	-4.959	15.922	14.607	12.131	16.459	-24.542	14.759	-7.326	-15.682
94	94	0.44454	0	3.843	6.676	4.426	-6.539	-12.961	-5.067	16.127	14.901	12.117	16.284	-24.398	14.639	-8.119	-15.474
95	95	0.44932	-0.143	3.658	6.602	4.239	-7.069	-13.219	-5.198	16.366	15.186	12.19	16.031	-24.219	14.568	-8.977	-15.269
96	96	0.4541	-0.305	3.469	6.535	4.028	-7.591	-13.504	-5.335	16.641	15.499	12.197	15.787	-24.074	14.438	-9.864	-15.083
97	97	0.45888	-0.499	3.282	6.476	3.769	-8.096	-13.839	-5.472	16.954	15.808	12.156	15.526	-23.878	14.254	-10.802	-14.879
98	98	0.46366	-0.713	3.093	6.406	3.486	-8.599	-14.116	-5.603	17.285	16.033	12.088	15.247	-23.641	14.027	-11.774	-14.662
99	99	0.46844	-0.941	2.904	6.325	3.195	-9.088	-14.323	-5.748	17.653	16.202	12.112	14.904	-23.41	13.866	-12.81	-14.441
100	100	0.47322	-1.162	2.722	6.23	2.911	-9.55	-14.505	-5.912	18.06	16.36	12.272	14.478	-23.192	13.817	-13.916	-14.227
101	101	0.478	-1.37	2.551	6.124	2.645	-9.985	-14.673	-6.099	18.489	16.487	12.504	13.962	-22.961	13.811	-15.102	-14.024
102	102	0.48278	-1.575	2.401	6.016	2.384	-10.39	-14.781	-6.28	18.931	16.569	12.82	13.376	-22.764	13.874	-16.335	-13.845
103	103	0.48756	-1.786	2.279	5.919	2.116	-10.744	-14.825	-6.447	19.417	16.578	13.079	12.761	-22.572	13.879	-17.629	-13.664
104	104	0.49234	-2.011	2.197	5.844	1.854	-11.029	-14.841	-6.642	19.956	16.53	13.265	12.128	-22.387	13.795	-18.984	-13.48
105	105	0.49712	-2.254	2.16	5.789	1.595	-11.232	-14.817	-6.857	20.543	16.438	13.405	11.464	-22.25	13.656	-20.388	-13.316
106	106	0.5019	-2.523	2.165	5.751	1.304	-11.368	-14.738	-7.019	21.173	16.301	13.45	10.737	-22.167	13.442	-21.872	-13.181
107	107	0.50668	-2.824	2.205	5.735	0.962	-11.455	-14.622	-7.113	21.828	16.138	13.536	9.907	-22.136	13.28	-23.434	-13.086
108	108	0.51146	-3.149	2.278	5.738	0.584	-11.474	-14.486	-7.183	22.552	15.919	13.806	8.994	-22.13	13.281	-25.046	-13.046
109	109	0.51624	-3.489	2.39	5.766	0.19	-11.412	-14.357	-7.251	23.347	15.682	14.239	8.039	-22.177	13.43	-26.673	-13.072
110	110	0.52102	-3.821	2.535	5.813	-0.183	-11.278	-14.245	-7.33	24.176	15.44	14.662	7.027	-22.244	13.563	-28.348	-13.126
111	111	0.5258	-4.13	2.713	5.886	-0.553	-11.072	-14.167	-7.352	25.046	15.143	14.976	5.973	-22.264	13.619	-30.074	-13.217
112	112	0.53058	-4.397	2.921	6	-0.889	-10.787	-14.153	-7.353	25.981	14.859	15.295	4.85	-22.301	13.7	-31.87	-13.359
113	113	0.53536	-4.611	3.153	6.154	-1.183	-10.397	-14.174	-7.344	27.053	14.529	15.741	3.715	-22.308	13.921	-33.698	-13.535
114	114	0.54014	-4.754	3.394	6.336	-1.409	-9.91	-14.244	-7.365	28.249	14.147	16.322	2.526	-22.257	14.27	-35.581	-13.748
115	115	0.54492	-4.819	3.63	6.525	-1.582	-9.337	-14.415	-7.405	29.528	13.823	16.949	1.292	-22.169	14.691	-37.499	-13.975
116	116	0.5497	-4.805	3.862	6.701	-1.715	-8.693	-14.651	-7.429	30.864	13.457	17.57	0.006	-21.939	15.161	-39.459	-14.2
117	117	0.55448	-4.752	4.096	6.865	-1.824	-7.974	-14.967	-7.52	32.267	13.174	18.481	-1.366	-21.745	15.912	-41.425	-14.486
118	118	0.55926	-4.689	4.317	7.015	-1.932	-7.206	-15.404	-7.711	33.734	12.879	19.493	-2.829	-21.426	16.766	-43.469	-14.775
119	119	0.56404	-4.64	4.516	7.142	-2.06	-6.39	-15.904	-7.969	35.266	12.567	20.392	-4.433	-21.052	17.529	-45.676	-15.08
120	120	0.56882	-4.613	4.691	7.24	-2.223	-5.53	-16.437	-8.267	36.84	12.221	21.099	-6.15	-20.617	18.15	-48.016	-15.384
121	121	0.5736	-4.625	4.845	7.302	-2.451	-4.624	-16.993	-8.595	38.446	11.834	21.758	-7.942	-20.112	18.784	-50.401	-15.696
122	122	0.57838	-4.695	4.989	7.338	-2.754	-3.681	-17.578	-8.98	40.071	11.47	22.397	-9.759	-19.596	19.436	-52.785	-16
123	123	0.58316	-4.823	5.125	7.348	-3.123	-2.703	-18.126	-9.402	41.707	11.072	22.873	-11.509	-19.069	19.965	-55.114	-16.279
124	124	0.58794	-4.998	5.252	7.327	-3.543	-1.69	-18.636	-9.86	43.356	10.679	23.088	-13.093	-18.568	20.28	-57.323	-16.519
125	125	0.59272	-5.214	5.371	7.278	-4.012	-0.633	-19.102	-10.335	45.043	10.316	23.044	-14.403	-18.13	20.384	-59.323	-16.72
126	126	0.5975	-5.461	5.472	7.202	-4.512	0.455	-19.484	-10.805	46.787	9.952	22.862	-15.382	-17.761	20.38	-61.039	-16.896
127	127	0.60228	-5.732	5.563	7.111	-5.023	1.568	-19.772	-11.277	48.587	9.585	22.6	-16.054	-17.456	20.288	-62.499	-17.033
128	128	0.60706	-6.019	5.651	7.008	-5.526	2.711	-19.981	-11.763	50.423	9.238	22.162	-16.477	-17.209	20	-63.786	-17.103
129	129	0.61184	-6.313	5.739	6.89	-6.017	3.877	-20.094	-12.226	52.267	8.942	21.551	-16.714	-17.045	19.514	-64.941	-17.103
130	130	0.61662	-6.613	5.827	6.748	-6.498	5.057	-20.08	-12.627	54.098	8.738	20.934	-16.834	-17	18.981	-65.966	-17.052
131	131	0.6214	-6.906	5.901	6.572	-6.953	6.245	-19.956	-12.986	55.927	8.657	20.388	-16.849	-17.061	18.468	-66.862	-16.933
132	132	0.62618	-7.186	5.97	6.389	-7.377	7.455	-19.738	-13.302	57.786	8.681	19.864	-16.746	-17.235	17.919	-67.65	-16.759
133	133	0.63096	-7.437	6.033	6.206	-7.74	8.685	-19.426	-13.575	59.658	8.8	19.326	-16.479	-17.559	17.293	-68.267	-16.566
134	134	0.63574	-7.659	6.095	6.026	-8.053	9.933	-19.066	-13.813	61.513	9.049	18.865	-16.018	-17.997	16.703	-68.644	-16.329
135	135	0.64052	-7.843	6.151	5.846	-8.303	11.162	-18.609	-13.944	63.268	9.397	18.548	-15.384	-18.508	16.239	-68.728	-16.037
136	136	0.6453	-7.998	6.207	5.668	-8.492	12.377	-18.038	-13.978	64.917	9.81	18.425	-14.573	-19.051	15.944	-68.504	-15.68
137	137	0.65008	-8.124	6.253	5.511	-8.623	13.566	-17.392	-13.929	66.473	10.244	18.355	-13.627	-19.624	15.701	-68.056	-15.301
138	138	0.65486	-8.238	6.302	5.372	-8.725	14.76	-16.763	-13.873	67.961	10.826	18.125	-12.597	-20.301	15.307	-67.505	-14.877
139	139	0.65964	-8.313	6.334	5.234	-8.755	15.898	-16.106	-13.779	69.276	11.452	18.002	-11.625	-20.966	15.02	-66.867	-14.415
140	140	0.66442	-8.37	6.366	5.129	-8.766	16.992	-15.488	-13.672	70.448	12.156	17.938	-10.7	-21.595	14.805	-66.182	-13.881
141	141	0.6692	-8.396	6.386	5.043	-8.74	18.016	-14.842	-13.489	71.47	12.929	17.817	-9.83	-22.299	14.543	-65.466	-13.368
142	142	0.67398	-8.409	6.4	4.997	-8.688	18.985	-14.203	-13.28	72.368	13.714	17.625	-9.032	-23.015	14.21	-64.754	-12.857
143	143	0.67876	-8.397	6.408	4.962	-8.591	19.941	-13.557	-13.043	73.194	14.492	17.373	-8.292	-23.759	13.828	-64.037	-12.377
144	144	0.68354	-8.36	6.413	4.94	-8.464	20.896	-12.968	-12.819	73.956	15.254	17.082	-7.602	-24.488	13.442	-63.307	-11.921
145	145	0.68832	-8.308	6.423	4.944	-8.321	21.838	-12.362	-12.54	74.625	15.904	16.852	-6.957	-25.118	13.141	-62.527	-11.49
146	146	0.6931	-8.248	6.435	4.981	-8.174	22.754	-11.815	-12.285	75.172	16.442	16.713	-6.366	-25.611	12.942	-61.689	-11.068
147	147	0.69788	-8.174	6.44	5.032	-8.01	23.639	-11.332	-12.064	75.589	16.898	16.579	-5.832	-26.036	12.754	-60.793	-10.697
148	148	0.70266	-8.084	6.442	5.069	-7.812	24.51	-10.835	-11.828	75.907	17.233	16.444	-5.318	-26.401	12.584	-59.819	-10.391
149	149	0.70744	-7.981	6.437	5.088	-7.57	25.356	-10.283	-11.547	76.127	17.436	16.346	-4.797	-26.703	12.468	-58.74	-10.142
150	150	0.71222	-7.88	6.43	5.108	-7.334	26.168	-9.685	-11.185	76.241	17.549	16.176	-4.244	-26.961	12.329	-57.557	-9.944
151	151	0.717	-7.792	6.433	5.151	-7.135	26.949	-9.046	-10.727	76.251	17.567	15.927	-3.674	-27.146	12.161	-56.297	-9.785
152	152	0.72178	-7.688	6.43	5.235	-6.939	27.677	-8.447	-10.25	76.145	17.47	15.739	-3.139	-27.234	12.062	-54.981	-9.658
153	153	0.72656	-7.543	6.409	5.354	-6.733	28.358	-7.979	-9.816	75.93	17.278	15.581	-2.643	-27.24	12.013	-53.609	-9.584
154	154	0.73134	-7.399	6.386	5.429	-6.522	29.03	-7.515	-9.382	75.604	16.979	15.381	-2.195	-27.182	11.951	-52.175	-9.589
155	155	0.73612	-7.254	6.362	5.466	-6.273	29.688	-7.016	-8.95	75.146	16.592	15.211	-1.831	-27.079	11.892	-50.692	-9.634
156	156	0.7409	-7.117	6.334	5.476	-5.986	30.321	-6.475	-8.54	74.582	16.041	15.232	-1.541	-26.852	11.975	-49.16	-9.694
157	157	0.74568	-6.991	6.309	5.472	-5.691	30.942	-6.014	-8.22	73.907	15.442	15.237	-1.34	-26.575	12.027	-47.618	-9.772
158	158	0.75046	-6.88	6.28	5.458	-5.397	31.513	-5.478	-7.835	73.116	14.788	15.309	-1.165	-26.296	12.143	-46.009	-9.886
159	159	0.75524	-6.782	6.258	5.446	-5.124	32.071	-4.988	-7.473	72.21	14.093	15.353	-1.025	-25.976	12.252	-44.337	-10.025
160	160	0.76002	-6.695	6.23	5.435	-4.884	32.61	-4.644	-7.227	71.342	13.48	15.303	-0.755	-25.665	12.326	-42.618	-10.137
161	161	0.7648	-6.622	6.203	5.44	-4.666	33.141	-4.38	-7.051	70.488	12.882	15.26	-0.428	-25.346	12.42	-40.867	-10.244
162	162	0.76958	-6.552	6.177	5.45	-4.434	33.62	-4.133	-6.917	69.55	12.228	15.388	-0.121	-24.97	12.654	-39.074	-10.341
163	163	0.77436	-6.486	6.157	5.481	-4.228	34.066	-3.967	-6.835	68.439	11.601	15.632	0.079	-24.562	12.987	-37.232	-10.433
164	164	0.77914	-6.424	6.139	5.541	-4.054	34.451	-3.825	-6.737	67.176	10.933	15.804	0.19	-24.105	13.241	-35.394	-10.536
165	165	0.78392	-6.363	6.12	5.638	-3.888	34.795	-3.741	-6.697	65.839	10.356	15.919	0.322	-23.751	13.424	-33.508	-10.646
166	166	0.7887	-6.306	6.105	5.774	-3.766	35.097	-3.743	-6.71	64.45	9.869	16.166	0.477	-23.395	13.736	-31.582	-10.71
167	167	0.79348	-6.253	6.099	5.96	-3.714	35.353	-3.811	-6.706	62.992	9.496	16.34	0.674	-23.069	14.016	-29.626	-10.736
168	168	0.79826	-6.211	6.099	6.212	-3.743	35.544	-3.92	-6.649	61.412	9.261	16.396	0.859	-22.836	14.212	-27.654	-10.749
169	169	0.80304	-6.173	6.106	6.532	-3.851	35.68	-4.113	-6.587	59.717	9.046	16.501	1.006	-22.573	14.46	-25.656	-10.769
170	170	0.80782	-6.097	6.1	6.759	-3.846	35.76	-4.271	-6.556	57.912	8.768	16.818	1.109	-22.292	14.902	-23.588	-10.839
171	171	0.8126	-6.008	6.098	6.926	-3.789	35.791	-4.364	-6.481	56.014	8.44	17.201	1.202	-22.037	15.428	-21.462	-10.982
172	172	0.81738	-5.935	6.12	7.128	-3.806	35.782	-4.419	-6.303	54.015	8.125	17.521	1.317	-21.791	15.93	-19.281	-11.13
173	173	0.82216	-5.879	6.161	7.36	-3.88	35.743	-4.524	-6.131	51.923	7.937	17.894	1.486	-21.616	16.504	-16.994	-11.273
174	174	0.82694	-5.831	6.217	7.607	-3.975	35.681	-4.723	-6.015	49.769	7.915	18.333	1.759	-21.601	17.165	-14.549	-11.481
175	175	0.83172	-5.773	6.28	7.846	-4.047	35.57	-4.945	-5.894	47.503	7.997	18.665	2.119	-21.695	17.756	-11.977	-11.713
176	176	0.8365	-5.712	6.352	8.076	-4.093	35.394	-5.208	-5.802	45.069	8.103	18.955	2.442	-21.744	18.309	-9.368	-11.908
177	177	0.84128	-5.658	6.43	8.311	-4.143	35.161	-5.44	-5.665	42.516	8.072	19.447	2.652	-21.687	19.042	-6.756	-12.143
178	178	0.84606	-5.624	6.533	8.571	-4.234	34.906	-5.669	-5.487	39.908	7.942	20.089	2.8	-21.598	19.913	-4.124	-12.475
179	179	0.85084	-5.613	6.653	8.87	-4.387	34.648	-6.027	-5.347	37.297	7.809	20.766	2.963	-21.43	20.814	-1.468	-12.845
180	180	0.85562	-5.609	6.79	9.174	-4.543	34.376	-6.44	-5.238	34.621	7.714	21.615	3.097	-21.261	21.854	1.253	-13.252
181	181	0.8604	-5.607	6.951	9.478	-4.686	34.066	-6.817	-5.1	31.837	7.545	22.483	3.09	-21.027	22.884	3.895	-13.652
182	182	0.86518	-5.62	7.12	9.765	-4.827	33.728	-7.22	-4.954	29.013	7.428	23.156	3.017	-20.704	23.727	6.397	-13.939
183	183	0.86996	-5.642	7.293	10.047	-4.933	33.365	-7.667	-4.888	26.177	7.349	23.704	3.015	-20.371	24.41	8.916	-14.197
184	184	0.87474	-5.671	7.46	10.349	-5.039	32.969	-8.253	-4.864	23.322	7.229	24.206	3.008	-19.941	25.018	11.437	-14.519
185	185	0.87952	-5.709	7.618	10.659	-5.141	32.546	-8.882	-4.838	20.485	7.009	24.674	2.836	-19.373	25.551	13.749	-14.833
186	186	0.8843	-5.753	7.767	10.991	-5.241	32.1	-9.569	-4.833	17.656	6.663	25.153	2.447	-18.668	26.031	15.837	-15.172
187	187	0.88908	-5.79	7.894	11.298	-5.303	31.634	-10.273	-4.83	14.854	6.273	25.581	2.032	-17.907	26.436	17.866	-15.524
188	188	0.89386	-5.818	7.998	11.597	-5.345	31.142	-10.97	-4.786	12.1	5.858	25.732	1.772	-17.138	26.587	19.921	-15.86
189	189	0.89864	-5.843	8.084	11.896	-5.377	30.659	-11.759	-4.732	9.511	5.618	25.527	1.819	-16.506	26.403	22.056	-16.203
190	190	0.90342	-5.874	8.164	12.206	-5.428	30.208	-12.546	-4.641	7.123	5.453	25.046	2.076	-15.996	25.949	24.165	-16.545
191	191	0.9082	-5.909	8.24	12.511	-5.497	29.813	-13.243	-4.493	4.979	5.229	24.469	2.327	-15.557	25.404	26.077	-16.911
192	192	0.91298	-5.942	8.304	12.789	-5.558	29.502	-13.942	-4.333	3.148	5.123	23.911	2.527	-15.283	24.878	27.741	-17.337
193	193	0.91776	-5.982	8.354	13.043	-5.622	29.26	-14.621	-4.176	1.65	5.102	23.476	2.748	-15.184	24.46	29.24	-17.855
194	194	0.92254	-6.037	8.384	13.288	-5.71	29.059	-15.253	-4.024	0.491	5.107	23.108	3.061	-15.221	24.094	30.595	-18.437
195	195	0.92732	-6.11	8.396	13.529	-5.824	28.879	-15.809	-3.879	-0.345	5.124	22.717	3.404	-15.411	23.703	31.712	-19.068
196	196	0.9321	-6.196	8.393	13.741	-5.942	28.727	-16.191	-3.74	-0.878	5.084	22.289	3.592	-15.746	23.301	32.416	-19.724
197	197	0.93688	-6.28	8.376	13.885	-6.033	28.621	-16.398	-3.608	-1.122	5.003	21.8	3.546	-16.135	22.887	32.611	-20.322
198	198	0.94166	-6.359	8.351	13.949	-6.082	28.578	-16.503	-3.499	-1.092	4.912	21.264	3.363	-16.457	22.474	32.391	-20.794
199	199	0.94644	-6.427	8.319	13.959	-6.097	28.607	-16.52	-3.446	-0.778	4.794	20.856	3.176	-16.691	22.193	31.948	-21.146
200	200	0.95122	-6.472	8.28	13.924	-6.075	28.707	-16.492	-3.463	-0.182	4.735	20.806	3.121	-16.932	22.23	31.523	-21.462
201	201	0.956	-6.484	8.227	13.841	-6.01	28.867	-16.354	-3.503	0.69	4.612	20.971	3.163	-17.163	22.479	31.055	-21.76
