# Supplementary material for: Gait phenotypes in paediatric hereditary spastic paraplegia revealed by dynamic time warping analysis and random forests
Source: PLoS One. 2018 Mar 8;13(3):e0192345. doi: 10.1371/journal.pone.0192345 (PMC5843164; doi:10.1371/journal.pone.0192345)
Supplement: S2 Data — (ZIP) [file pone.0192345.s009.zip › Healthy/Left.SR.HEALTHY25.1.csv]

	Epoch	Time	Pelvic.obliquity	Pelvic.tilt	Pelvic rotation	Hip.abd.add	Hip.flexion	Hip.rotation	Knee.abd.add	Knee.flexion	Knee.rotation	Ankle.abd.add	Ankle.flexion	Ankle.rotation	Forefoot.abd.add	Forefoot.flexion	Forefoot.rotation
1	1	0	-0.917	6.138	-9.077	9.054	40.204	-1.347	-10.429	14.283	-9.277	6.164	3.943	9.835	0.55	23.783	-6.732
2	2	0.00446	-0.775	6.126	-8.839	9.039	40.285	-2.244	-10.581	15.213	-9.77	6.232	3.956	9.737	0.704	22.959	-7.814
3	3	0.00892	-0.653	6.117	-8.578	8.984	40.393	-3.17	-10.773	16.299	-10.113	6.315	3.688	9.563	0.967	21.728	-8.847
4	4	0.01338	-0.554	6.115	-8.289	8.882	40.518	-4.104	-10.994	17.502	-10.333	6.418	2.964	9.439	1.414	19.947	-9.729
5	5	0.01784	-0.477	6.12	-7.966	8.728	40.641	-5.019	-11.235	18.745	-10.537	6.48	1.676	9.545	2.022	17.556	-10.362
6	6	0.0223	-0.403	6.129	-7.618	8.538	40.732	-5.918	-11.477	19.886	-10.651	6.41	-0.037	9.856	2.664	14.786	-10.692
7	7	0.02676	-0.296	6.131	-7.27	8.37	40.752	-6.781	-11.68	20.739	-10.611	5.883	-1.986	10.282	2.968	11.922	-10.719
8	8	0.03122	-0.122	6.114	-6.952	8.27	40.725	-7.658	-11.841	21.274	-10.32	4.786	-3.843	10.709	2.692	9.315	-10.482
9	9	0.03568	0.147	6.066	-6.682	8.293	40.675	-8.482	-11.966	21.636	-9.938	3.478	-5.321	11.125	2.063	7.225	-10.07
10	10	0.04014	0.508	5.986	-6.455	8.437	40.649	-9.2	-12.061	22.032	-9.563	2.215	-6.187	11.442	1.248	5.776	-9.599
11	11	0.0446	0.954	5.874	-6.277	8.7	40.675	-9.781	-12.152	22.642	-9.249	1.209	-6.48	11.603	0.46	4.82	-9.14
12	12	0.04906	1.441	5.738	-6.142	9.04	40.754	-10.156	-12.244	23.583	-9.013	0.594	-6.499	11.542	-0.075	3.971	-8.732
13	13	0.05352	1.918	5.593	-6.043	9.396	40.86	-10.277	-12.312	24.893	-8.84	0.37	-6.518	11.247	-0.259	2.894	-8.361
14	14	0.05798	2.341	5.449	-5.982	9.725	40.954	-10.137	-12.314	26.499	-8.72	0.469	-6.53	10.771	-0.148	1.601	-8.004
15	15	0.06244	2.688	5.315	-5.954	10	40.987	-9.714	-12.201	28.216	-8.678	0.894	-6.284	10.12	0.186	0.457	-7.711
16	16	0.0669	2.962	5.194	-5.958	10.244	40.929	-9.097	-12.002	29.812	-8.595	1.363	-5.648	9.292	0.419	-0.277	-7.484
17	17	0.07136	3.195	5.098	-5.995	10.51	40.746	-8.259	-11.689	31.087	-8.331	1.65	-4.852	8.146	0.407	-0.685	-7.304
18	18	0.07582	3.405	5.043	-6.054	10.754	40.465	-7.26	-11.239	32.053	-7.921	1.717	-4.227	6.722	0.234	-1.092	-7.231
19	19	0.08028	3.6	4.961	-6.125	11.015	40.105	-6.125	-10.732	32.852	-7.532	1.673	-3.722	5.156	-0.023	-1.496	-7.261
20	20	0.08474	3.772	4.857	-6.202	11.287	39.697	-4.896	-10.218	33.609	-7.238	1.598	-3.202	3.557	-0.322	-1.861	-7.367
21	21	0.0892	3.908	4.747	-6.285	11.54	39.274	-3.582	-9.677	34.409	-7.064	1.5	-2.542	2.016	-0.659	-2.135	-7.491
22	22	0.09366	4	4.65	-6.374	11.764	38.857	-2.216	-9.119	35.266	-6.987	1.423	-1.714	0.59	-0.986	-2.3	-7.579
23	23	0.09812	4.048	4.573	-6.468	11.974	38.441	-0.861	-8.597	36.129	-6.968	1.419	-0.778	-0.71	-1.24	-2.38	-7.631
24	24	0.10258	4.055	4.494	-6.559	12.168	37.989	0.449	-8.13	36.933	-7.018	1.442	0.203	-1.887	-1.456	-2.394	-7.693
25	25	0.10704	4.035	4.422	-6.652	12.369	37.496	1.627	-7.779	37.625	-7.141	1.51	1.16	-2.839	-1.612	-2.375	-7.726
26	26	0.1115	3.988	4.351	-6.752	12.558	36.944	2.65	-7.554	38.143	-7.334	1.697	1.987	-3.464	-1.635	-2.373	-7.668
27	27	0.11596	3.923	4.291	-6.85	12.742	36.353	3.491	-7.471	38.476	-7.565	1.847	2.693	-3.781	-1.686	-2.377	-7.505
28	28	0.12042	3.839	4.245	-6.929	12.898	35.734	4.18	-7.485	38.62	-7.859	1.971	3.275	-3.85	-1.75	-2.382	-7.292
29	29	0.12488	3.742	4.175	-6.97	13.003	35.047	4.696	-7.584	38.609	-8.229	2.101	3.786	-3.7	-1.799	-2.369	-7.08
30	30	0.12934	3.63	4.094	-6.96	13.06	34.316	5.01	-7.792	38.481	-8.688	2.268	4.26	-3.347	-1.818	-2.328	-6.896
31	31	0.1338	3.513	3.89	-6.888	13.067	33.491	5.081	-8.12	38.325	-9.188	2.482	4.734	-2.834	-1.808	-2.257	-6.752
32	32	0.13826	3.465	3.454	-6.751	13.067	32.521	4.882	-8.536	38.216	-9.667	2.707	5.228	-2.221	-1.792	-2.162	-6.641
33	33	0.14272	3.531	2.885	-6.545	13.11	31.478	4.444	-8.983	38.114	-10.135	2.903	5.722	-1.53	-1.794	-2.054	-6.543
34	34	0.14718	3.449	2.174	-6.236	12.926	30.299	3.889	-9.455	37.955	-10.551	3.167	6.173	-0.767	-1.727	-1.965	-6.448
35	35	0.15164	3.284	1.705	-5.901	12.618	29.269	3.28	-9.897	37.629	-10.915	3.444	6.551	0.027	-1.631	-1.908	-6.364
36	36	0.1561	3.03	1.472	-5.528	12.201	28.412	2.654	-10.303	37.193	-11.22	3.674	6.889	0.779	-1.571	-1.87	-6.296
37	37	0.16056	2.738	1.214	-5.132	11.702	27.545	2.01	-10.654	36.73	-11.407	3.854	7.203	1.434	-1.535	-1.837	-6.248
38	38	0.16502	2.419	0.946	-4.731	11.155	26.661	1.397	-10.944	36.247	-11.504	3.973	7.5	1.987	-1.538	-1.815	-6.208
39	39	0.16948	2.089	0.677	-4.342	10.591	25.757	0.831	-11.176	35.737	-11.532	4.083	7.789	2.436	-1.532	-1.787	-6.185
40	40	0.17394	1.764	0.446	-3.979	10.026	24.85	0.322	-11.341	35.193	-11.482	4.183	8.089	2.776	-1.513	-1.747	-6.174
41	41	0.1784	1.459	0.26	-3.65	9.483	23.94	-0.119	-11.44	34.622	-11.332	4.234	8.404	2.981	-1.515	-1.703	-6.165
42	42	0.18286	1.193	0.06	-3.364	9.002	22.989	-0.478	-11.498	34.042	-11.076	4.236	8.702	3.019	-1.542	-1.676	-6.164
43	43	0.18732	0.979	-0.148	-3.146	8.616	22.005	-0.71	-11.525	33.462	-10.777	4.217	8.953	2.91	-1.571	-1.69	-6.183
44	44	0.19178	0.797	-0.333	-2.992	8.289	21.033	-0.756	-11.46	32.904	-10.462	4.157	9.2	2.679	-1.612	-1.709	-6.186
45	45	0.19624	0.64	-0.474	-2.905	8.033	20.122	-0.702	-11.402	32.408	-10.126	4.149	9.461	2.363	-1.608	-1.729	-6.182
46	46	0.2007	0.506	-0.566	-2.886	7.827	19.266	-0.514	-11.307	31.949	-9.803	4.163	9.731	1.968	-1.575	-1.744	-6.19
47	47	0.20516	0.391	-0.61	-2.927	7.661	18.472	-0.229	-11.19	31.531	-9.518	4.136	10.016	1.57	-1.583	-1.76	-6.188
48	48	0.20962	0.282	-0.61	-3.035	7.523	17.738	0.13	-11.068	31.146	-9.267	4.078	10.306	1.196	-1.622	-1.781	-6.174
49	49	0.21408	0.163	-0.571	-3.215	7.397	17.06	0.582	-10.936	30.792	-9.082	4.011	10.596	0.855	-1.675	-1.804	-6.168
50	50	0.21854	0.022	-0.499	-3.472	7.274	16.436	1.13	-10.799	30.464	-8.985	3.975	10.867	0.558	-1.705	-1.837	-6.184
51	51	0.223	-0.134	-0.393	-3.815	7.153	15.869	1.749	-10.671	30.149	-8.947	3.986	11.099	0.315	-1.696	-1.889	-6.219
52	52	0.22746	-0.287	-0.254	-4.253	7.022	15.357	2.441	-10.525	29.851	-8.943	3.962	11.321	0.128	-1.737	-1.948	-6.257
53	53	0.23192	-0.438	-0.086	-4.764	6.863	14.9	3.182	-10.368	29.555	-9.04	3.987	11.517	0.079	-1.771	-2.011	-6.292
54	54	0.23638	-0.54	0.09	-5.221	6.741	14.458	3.796	-10.249	29.243	-9.173	4.065	11.703	0.092	-1.763	-2.071	-6.349
55	55	0.24084	-0.381	0.177	-5.49	6.828	13.876	4.122	-10.167	28.875	-9.356	4.18	11.905	0.197	-1.732	-2.12	-6.39
56	56	0.2453	-0.166	0.284	-5.731	6.952	13.352	4.356	-10.098	28.542	-9.556	4.336	12.11	0.353	-1.676	-2.167	-6.445
57	57	0.24976	0.026	0.828	-5.982	7.066	13.341	4.526	-10.013	28.296	-9.725	4.47	12.3	0.527	-1.638	-2.257	-6.523
58	58	0.25422	0.188	1.86	-6.248	7.182	13.908	4.651	-9.911	28.149	-9.866	4.552	12.479	0.708	-1.648	-2.382	-6.617
59	59	0.25868	0.35	3.085	-6.534	7.329	14.751	4.737	-9.821	28.095	-9.986	4.623	12.66	0.89	-1.674	-2.52	-6.722
60	60	0.26314	0.561	4.062	-6.839	7.534	15.394	4.773	-9.772	28.112	-10.066	4.744	12.856	1.046	-1.652	-2.655	-6.843
61	61	0.2676	0.865	4.427	-7.152	7.804	15.426	4.781	-9.768	28.16	-10.08	4.921	13.092	1.128	-1.563	-2.759	-6.976
62	62	0.27206	1.242	4.376	-7.455	8.119	15.013	4.745	-9.806	28.204	-10.011	5.072	13.361	1.155	-1.492	-2.849	-7.1
63	63	0.27652	1.652	4.324	-7.749	8.467	14.537	4.74	-9.843	28.212	-9.928	5.166	13.67	1.152	-1.476	-2.922	-7.196
64	64	0.28098	2.079	4.268	-8.024	8.866	14.037	4.718	-9.907	28.215	-9.798	5.25	13.995	1.102	-1.446	-2.983	-7.28
65	65	0.28544	2.526	4.166	-8.285	9.324	13.45	4.695	-10.013	28.217	-9.612	5.348	14.344	0.949	-1.377	-3.039	-7.383
66	66	0.2899	2.942	4.296	-8.545	9.715	13.114	4.689	-10.052	28.241	-9.393	5.43	14.699	0.762	-1.323	-3.101	-7.491
67	67	0.29436	3.342	4.512	-8.794	10.061	12.881	4.699	-10.045	28.3	-9.144	5.459	15.054	0.537	-1.309	-3.186	-7.6
68	68	0.29882	3.749	4.657	-9.031	10.411	12.57	4.723	-10.037	28.375	-8.877	5.451	15.398	0.282	-1.317	-3.304	-7.704
69	69	0.30328	4.157	4.733	-9.26	10.765	12.173	4.771	-10.042	28.45	-8.627	5.462	15.729	0.039	-1.305	-3.441	-7.788
70	70	0.30774	4.557	4.739	-9.48	11.112	11.69	4.852	-10.062	28.528	-8.41	5.517	16.071	-0.18	-1.26	-3.576	-7.846
71	71	0.3122	4.945	4.678	-9.69	11.438	11.124	4.943	-10.084	28.6	-8.191	5.558	16.444	-0.413	-1.227	-3.689	-7.909
72	72	0.31666	5.305	4.542	-9.867	11.712	10.456	5.098	-10.067	28.642	-8.025	5.545	16.818	-0.643	-1.24	-3.8	-7.967
73	73	0.32112	5.621	4.331	-10.006	11.92	9.694	5.254	-10.054	28.633	-7.956	5.552	17.144	-0.758	-1.256	-3.941	-7.999
74	74	0.32558	5.883	4.044	-10.102	12.045	8.819	5.417	-10.047	28.555	-7.914	5.695	17.418	-0.841	-1.153	-4.095	-8.019
75	75	0.33004	6.097	3.684	-10.172	12.088	7.853	5.564	-10.036	28.437	-7.848	5.893	17.678	-0.931	-0.993	-4.249	-8.045
76	76	0.3345	6.276	3.262	-10.229	12.079	6.813	5.707	-10.032	28.291	-7.778	6.083	17.932	-1.015	-0.844	-4.401	-8.074
77	77	0.33896	6.43	2.786	-10.281	12.034	5.704	5.869	-10.022	28.117	-7.733	6.21	18.184	-1.067	-0.757	-4.557	-8.089
78	78	0.34342	6.561	2.26	-10.332	11.949	4.52	6.073	-9.995	27.912	-7.708	6.282	18.43	-1.092	-0.721	-4.723	-8.077
79	79	0.34788	6.664	1.684	-10.378	11.82	3.245	6.324	-9.965	27.66	-7.68	6.372	18.661	-1.116	-0.663	-4.898	-8.031
80	80	0.35234	6.736	1.058	-10.416	11.639	1.889	6.6	-9.934	27.366	-7.662	6.478	18.891	-1.119	-0.597	-5.068	-7.956
81	81	0.3568	6.786	0.4	-10.459	11.425	0.489	6.886	-9.911	27.055	-7.652	6.593	19.131	-1.113	-0.531	-5.227	-7.878
82	82	0.36126	6.825	-0.28	-10.507	11.176	-0.933	7.201	-9.858	26.737	-7.625	6.662	19.359	-1.13	-0.489	-5.399	-7.792
83	83	0.36572	6.848	-0.969	-10.564	10.913	-2.365	7.543	-9.829	26.434	-7.598	6.771	19.601	-1.14	-0.42	-5.569	-7.663
84	84	0.37018	6.848	-1.671	-10.617	10.617	-3.801	7.851	-9.827	26.155	-7.503	6.947	19.863	-1.17	-0.287	-5.738	-7.503
85	85	0.37464	6.823	-2.377	-10.662	10.281	-5.229	8.156	-9.822	25.909	-7.373	7.083	20.139	-1.231	-0.186	-5.928	-7.322
86	86	0.3791	6.78	-3.077	-10.704	9.909	-6.648	8.487	-9.784	25.674	-7.25	7.098	20.38	-1.289	-0.185	-6.184	-7.121
87	87	0.38356	6.732	-3.755	-10.763	9.525	-8.037	8.842	-9.73	25.457	-7.136	7.022	20.541	-1.317	-0.26	-6.544	-6.894
88	88	0.38802	6.688	-4.392	-10.859	9.152	-9.37	9.227	-9.696	25.289	-7.023	6.937	20.613	-1.323	-0.342	-7.022	-6.638
89	89	0.39248	6.646	-4.99	-10.99	8.78	-10.649	9.662	-9.659	25.164	-6.923	6.865	20.599	-1.322	-0.404	-7.606	-6.367
90	90	0.39694	6.596	-5.551	-11.131	8.414	-11.838	10.061	-9.656	25.141	-6.794	6.804	20.572	-1.313	-0.466	-8.255	-6.071
91	91	0.4014	6.547	-6.062	-11.273	8.036	-12.953	10.376	-9.662	25.118	-6.618	6.685	20.516	-1.247	-0.588	-8.94	-5.746
92	92	0.40586	6.508	-6.506	-11.416	7.654	-13.958	10.636	-9.645	25.154	-6.418	6.576	20.446	-1.145	-0.697	-9.667	-5.415
93	93	0.41032	6.477	-6.868	-11.584	7.279	-14.847	10.902	-9.62	25.243	-6.216	6.441	20.354	-1	-0.833	-10.44	-5.05
94	94	0.41478	6.444	-7.237	-11.775	6.928	-15.661	11.147	-9.636	25.442	-6.027	6.326	20.208	-0.803	-0.965	-11.294	-4.66
95	95	0.41924	6.391	-7.594	-11.992	6.572	-16.38	11.343	-9.685	25.747	-5.829	6.22	19.998	-0.566	-1.098	-12.243	-4.273
96	96	0.4237	6.319	-7.899	-12.236	6.194	-17.001	11.502	-9.733	26.102	-5.633	6.116	19.712	-0.285	-1.233	-13.284	-3.9
97	97	0.42816	6.253	-8.145	-12.507	5.816	-17.541	11.65	-9.774	26.484	-5.455	6.03	19.34	0.051	-1.352	-14.421	-3.535
98	98	0.43262	6.209	-8.313	-12.816	5.463	-17.96	11.771	-9.823	26.948	-5.233	5.939	18.903	0.405	-1.463	-15.663	-3.175
99	99	0.43708	6.198	-8.401	-13.178	5.159	-18.248	11.894	-9.889	27.516	-5.012	5.801	18.417	0.801	-1.62	-17.003	-2.819
100	100	0.44154	6.224	-8.407	-13.597	4.912	-18.368	12.012	-9.976	28.261	-4.793	5.619	17.917	1.224	-1.816	-18.438	-2.49
101	101	0.446	6.297	-8.34	-14.061	4.728	-18.377	12.105	-10.097	29.071	-4.526	5.413	17.418	1.65	-2.03	-19.891	-2.176
102	102	0.45046	6.413	-8.197	-14.556	4.595	-18.282	12.206	-10.216	29.932	-4.258	5.234	16.89	2.066	-2.2	-21.379	-1.905
103	103	0.45492	6.562	-7.986	-15.078	4.512	-18.104	12.328	-10.339	30.814	-4.016	5.087	16.283	2.464	-2.329	-22.934	-1.697
104	104	0.45938	6.728	-7.716	-15.626	4.473	-17.832	12.448	-10.488	31.761	-3.77	4.926	15.614	2.831	-2.459	-24.566	-1.538
105	105	0.46384	6.903	-7.396	-16.197	4.479	-17.465	12.543	-10.684	32.791	-3.511	4.762	14.903	3.154	-2.589	-26.268	-1.441
106	106	0.4683	7.082	-7.035	-16.784	4.523	-17.021	12.62	-10.914	33.89	-3.271	4.635	14.154	3.413	-2.675	-28.025	-1.439
107	107	0.47276	7.257	-6.643	-17.371	4.582	-16.497	12.695	-11.13	35.074	-3.061	4.544	13.387	3.598	-2.703	-29.826	-1.537
108	108	0.47722	7.409	-6.237	-17.934	4.646	-15.878	12.71	-11.351	36.372	-2.868	4.455	12.598	3.739	-2.709	-31.686	-1.713
109	109	0.48168	7.516	-5.825	-18.465	4.702	-15.18	12.666	-11.573	37.748	-2.688	4.163	11.72	3.844	-2.879	-33.654	-1.951
110	110	0.48614	7.559	-5.427	-18.969	4.735	-14.383	12.565	-11.812	39.26	-2.62	3.91	10.82	3.97	-3.001	-35.684	-2.264
111	111	0.4906	7.536	-5.054	-19.445	4.731	-13.533	12.383	-12.102	40.83	-2.559	3.858	9.889	4.031	-2.912	-37.74	-2.659
112	112	0.49506	7.449	-4.706	-19.892	4.696	-12.605	12.163	-12.402	42.5	-2.584	3.963	8.949	4.089	-2.652	-39.807	-3.114
113	113	0.49952	7.304	-4.384	-20.307	4.625	-11.623	11.918	-12.693	44.194	-2.72	4.139	7.899	4.202	-2.285	-41.938	-3.607
114	114	0.50398	7.108	-4.086	-20.699	4.539	-10.596	11.653	-12.999	45.895	-2.983	4.356	6.673	4.39	-1.837	-44.185	-4.135
115	115	0.50844	6.862	-3.822	-21.071	4.434	-9.539	11.375	-13.328	47.61	-3.366	4.593	5.248	4.643	-1.321	-46.58	-4.692
116	116	0.5129	6.561	-3.613	-21.41	4.272	-8.493	11.09	-13.647	49.308	-3.84	4.821	3.598	4.957	-0.738	-49.15	-5.264
117	117	0.51736	6.205	-3.449	-21.717	4.064	-7.441	10.797	-13.966	51.016	-4.459	5.074	1.72	5.373	-0.043	-51.904	-5.848
118	118	0.52182	5.803	-3.327	-21.975	3.798	-6.391	10.479	-14.261	52.697	-5.12	5.24	-0.412	5.886	0.688	-54.862	-6.365
119	119	0.52628	5.374	-3.232	-22.188	3.535	-5.307	10.113	-14.6	54.382	-5.901	5.169	-2.713	6.599	1.291	-57.956	-6.76
120	120	0.53074	4.929	-3.178	-22.356	3.263	-4.251	9.811	-14.894	56.038	-6.79	4.897	-5.071	7.396	1.77	-61.066	-7.069
121	121	0.5352	4.471	-3.148	-22.484	2.992	-3.204	9.503	-15.208	57.642	-7.75	4.536	-7.391	8.235	2.206	-64.067	-7.336
122	122	0.53966	4.016	-3.144	-22.574	2.737	-2.17	9.189	-15.547	59.189	-8.729	4.084	-9.592	9.075	2.563	-66.875	-7.554
123	123	0.54412	3.553	-3.126	-22.625	2.476	-1.15	8.904	-15.864	60.639	-9.724	3.453	-11.586	9.952	2.721	-69.424	-7.685
124	124	0.54858	3.074	-3.076	-22.638	2.209	-0.12	8.663	-16.144	62.02	-10.725	2.652	-13.28	10.863	2.64	-71.649	-7.722
125	125	0.55304	2.598	-3.024	-22.621	1.978	0.937	8.46	-16.417	63.412	-11.685	1.806	-14.618	11.721	2.396	-73.503	-7.702
126	126	0.5575	2.132	-2.969	-22.59	1.791	2.01	8.3	-16.684	64.792	-12.57	0.983	-15.629	12.489	2.038	-74.997	-7.647
127	127	0.56196	1.68	-2.898	-22.55	1.643	3.135	8.17	-16.935	66.195	-13.303	0.282	-16.311	13.144	1.65	-76.141	-7.533
128	128	0.56642	1.23	-2.824	-22.485	1.517	4.254	8.108	-17.135	67.541	-13.909	-0.249	-16.677	13.724	1.259	-76.912	-7.339
129	129	0.57088	0.778	-2.74	-22.388	1.41	5.384	8.095	-17.282	68.874	-14.33	-0.632	-16.734	14.135	0.829	-77.363	-7.109
130	130	0.57534	0.335	-2.647	-22.267	1.328	6.509	8.158	-17.353	70.172	-14.582	-0.836	-16.487	14.367	0.398	-77.488	-6.866
131	131	0.5798	-0.092	-2.538	-22.139	1.282	7.643	8.272	-17.37	71.457	-14.639	-0.856	-15.983	14.373	0.002	-77.346	-6.639
132	132	0.58426	-0.504	-2.412	-22.013	1.279	8.803	8.405	-17.37	72.744	-14.525	-0.694	-15.302	14.162	-0.316	-77.007	-6.446
133	133	0.58872	-0.903	-2.273	-21.884	1.309	9.986	8.568	-17.328	74.011	-14.242	-0.361	-14.545	13.741	-0.516	-76.548	-6.282
134	134	0.59318	-1.294	-2.124	-21.739	1.355	11.177	8.793	-17.198	75.227	-13.788	0.109	-13.786	13.125	-0.6	-76.019	-6.129
135	135	0.59764	-1.68	-1.967	-21.578	1.42	12.386	9.055	-17.015	76.392	-13.218	0.657	-13.021	12.375	-0.619	-75.41	-5.984
136	136	0.6021	-2.058	-1.799	-21.405	1.516	13.604	9.302	-16.842	77.473	-12.525	1.282	-12.245	11.485	-0.577	-74.693	-5.856
137	137	0.60656	-2.422	-1.609	-21.238	1.655	14.846	9.545	-16.68	78.483	-11.791	1.942	-11.43	10.565	-0.499	-73.841	-5.714
138	138	0.61102	-2.782	-1.41	-21.06	1.782	16.078	9.809	-16.47	79.35	-10.982	2.599	-10.631	9.599	-0.391	-72.88	-5.57
139	139	0.61548	-3.138	-1.208	-20.862	1.901	17.301	10.154	-16.148	80.132	-10.162	3.151	-9.8	8.618	-0.356	-71.818	-5.42
140	140	0.61994	-3.484	-1.002	-20.637	2.022	18.515	10.462	-15.817	80.843	-9.315	3.548	-8.954	7.597	-0.437	-70.682	-5.287
141	141	0.6244	-3.806	-0.785	-20.393	2.168	19.73	10.729	-15.498	81.489	-8.513	3.87	-8.122	6.613	-0.546	-69.495	-5.164
142	142	0.62886	-4.098	-0.558	-20.132	2.337	20.919	10.969	-15.192	82.021	-7.811	4.148	-7.355	5.734	-0.653	-68.278	-5.045
143	143	0.63332	-4.364	-0.327	-19.854	2.518	22.062	11.173	-14.91	82.389	-7.198	4.359	-6.691	4.953	-0.784	-67.039	-4.938
144	144	0.63778	-4.603	-0.086	-19.572	2.722	23.181	11.355	-14.641	82.614	-6.653	4.525	-6.111	4.248	-0.921	-65.764	-4.838
145	145	0.64224	-4.808	0.162	-19.292	2.952	24.278	11.544	-14.347	82.724	-6.185	4.651	-5.602	3.622	-1.055	-64.462	-4.746
146	146	0.6467	-4.979	0.411	-19.003	3.198	25.35	11.662	-14.103	82.754	-5.869	4.77	-5.151	3.143	-1.158	-63.151	-4.674
147	147	0.65116	-5.122	0.646	-18.707	3.465	26.391	11.752	-13.858	82.765	-5.732	4.721	-4.7	2.822	-1.389	-61.838	-4.605
148	148	0.65562	-5.249	0.852	-18.425	3.731	27.39	11.843	-13.607	82.713	-5.715	4.67	-4.253	2.654	-1.59	-60.478	-4.509
149	149	0.66008	-5.432	0.968	-18.192	3.944	28.306	12.017	-13.345	82.588	-5.774	4.601	-3.816	2.554	-1.795	-59.064	-4.416
150	150	0.66454	-5.631	1.028	-17.978	4.139	29.135	12.22	-13.096	82.327	-5.934	4.5	-3.43	2.528	-2.021	-57.597	-4.348
151	151	0.669	-5.791	0.991	-17.769	4.339	29.821	12.369	-12.914	81.932	-6.227	4.395	-3.092	2.639	-2.248	-56.08	-4.28
152	152	0.67346	-5.907	0.835	-17.569	4.543	30.364	12.452	-12.804	81.454	-6.656	4.339	-2.768	2.926	-2.426	-54.51	-4.182
153	153	0.67792	-6.026	0.713	-17.36	4.741	30.952	12.513	-12.705	80.941	-7.182	4.317	-2.444	3.363	-2.556	-52.898	-4.04
154	154	0.68238	-6.201	0.822	-17.13	4.938	31.808	12.533	-12.616	80.437	-7.729	4.169	-2.114	3.896	-2.789	-51.279	-3.842
155	155	0.68684	-6.254	0.895	-16.968	5.284	32.55	12.509	-12.581	79.852	-8.335	4.005	-1.822	4.48	-3.03	-49.65	-3.631
156	156	0.6913	-6.248	0.942	-16.779	5.65	33.223	12.482	-12.498	79.198	-9.01	3.861	-1.584	5.079	-3.237	-48.031	-3.464
157	157	0.69576	-6.262	0.97	-16.591	5.979	33.837	12.492	-12.419	78.42	-9.777	3.815	-1.421	5.782	-3.351	-46.403	-3.296
158	158	0.70022	-6.3	0.979	-16.405	6.254	34.406	12.558	-12.327	77.539	-10.554	3.731	-1.333	6.565	-3.509	-44.793	-3.08
159	159	0.70468	-6.354	0.967	-16.229	6.5	34.935	12.666	-12.24	76.605	-11.326	3.73	-1.254	7.395	-3.604	-43.163	-2.814
160	160	0.70914	-6.423	0.936	-16.058	6.72	35.435	12.801	-12.155	75.649	-12.09	3.776	-1.147	8.217	-3.664	-41.497	-2.54
161	161	0.7136	-6.507	0.889	-15.891	6.919	35.909	12.97	-12.061	74.684	-12.856	3.834	-0.993	9.005	-3.724	-39.786	-2.285
162	162	0.71806	-6.606	0.832	-15.731	7.099	36.349	13.171	-11.957	73.692	-13.614	3.951	-0.792	9.756	-3.732	-38.024	-2.044
163	163	0.72252	-6.724	0.767	-15.557	7.231	36.747	13.36	-11.849	72.617	-14.299	4.058	-0.601	10.436	-3.72	-36.237	-1.814
164	164	0.72698	-6.858	0.696	-15.381	7.315	37.105	13.577	-11.716	71.521	-14.928	4.188	-0.377	11.028	-3.685	-34.439	-1.619
165	165	0.73144	-7.005	0.614	-15.204	7.362	37.42	13.838	-11.55	70.354	-15.474	4.277	-0.145	11.519	-3.682	-32.603	-1.437
166	166	0.7359	-7.17	0.536	-15.038	7.388	37.723	14.097	-11.432	69.188	-15.952	4.535	0.177	11.876	-3.552	-30.692	-1.315
167	167	0.74036	-7.396	0.624	-14.858	7.428	38.124	14.364	-11.344	67.836	-16.365	4.925	0.469	12.101	-3.264	-28.679	-1.231
168	168	0.74482	-7.654	0.771	-14.661	7.438	38.542	14.617	-11.267	66.487	-16.707	5.419	0.889	12.243	-2.881	-26.589	-1.141
169	169	0.74928	-7.928	0.908	-14.463	7.401	38.929	14.803	-11.231	65.008	-16.874	5.839	1.291	12.29	-2.523	-24.437	-1.034
170	170	0.75374	-8.167	0.869	-14.295	7.354	39.131	14.887	-11.253	63.883	-16.998	6.45	2.125	12.268	-2.042	-22.226	-0.921
171	171	0.7582	-8.417	0.87	-14.12	7.29	39.401	14.859	-11.326	63.461	-17.164	7.504	3.711	12.195	-1.283	-19.956	-0.823
172	172	0.76266	-8.864	1.656	-13.829	7.115	40.506	14.714	-11.466	62.499	-16.957	8.355	4.839	11.975	-0.595	-17.629	-0.759
173	173	0.76712	-9.264	2.351	-13.557	6.94	41.47	14.515	-11.704	59.924	-16.209	8.348	4.438	11.563	-0.352	-15.267	-0.737
174	174	0.77158	-9.55	2.536	-13.357	6.777	41.799	14.217	-12.034	57.454	-15.433	8.821	4.276	11.084	0.323	-12.88	-0.746
175	175	0.77604	-9.806	2.618	-13.177	6.634	41.997	13.842	-12.444	54.747	-14.55	9.235	3.901	10.656	0.968	-10.512	-0.713
176	176	0.7805	-10.051	2.611	-12.999	6.447	42.073	13.425	-12.806	52.635	-13.728	9.815	4.173	10.282	1.67	-8.158	-0.618
177	177	0.78496	-10.275	2.516	-12.837	6.255	42.028	12.978	-13.153	50.779	-12.897	10.436	4.73	9.906	2.373	-5.82	-0.503
178	178	0.78942	-10.481	2.341	-12.687	6.038	41.884	12.515	-13.457	48.995	-12.008	11.078	5.403	9.511	3.108	-3.479	-0.379
179	179	0.79388	-10.676	2.097	-12.546	5.781	41.647	12.037	-13.699	47.138	-11.012	11.596	6.012	9.103	3.774	-1.179	-0.242
180	180	0.79834	-10.861	1.794	-12.406	5.488	41.315	11.528	-13.901	45.072	-9.886	11.924	6.333	8.718	4.332	0.978	-0.076
181	181	0.8028	-11.034	1.435	-12.269	5.169	40.895	10.986	-14.077	42.801	-8.673	12.265	6.309	8.415	4.963	2.931	0.133
182	182	0.80726	-11.197	1.03	-12.157	4.871	40.391	10.519	-14.19	40.43	-7.46	12.577	6.087	8.123	5.586	4.759	0.35
183	183	0.81172	-11.36	0.58	-12.025	4.519	39.808	10.149	-14.172	38.345	-6.319	12.921	6.136	7.76	6.216	6.553	0.554
184	184	0.81618	-11.516	0.095	-11.901	4.145	39.156	9.9	-14.024	36.279	-5.281	13.219	6.245	7.38	6.806	8.379	0.728
185	185	0.82064	-11.655	-0.42	-11.785	3.775	38.434	9.692	-13.844	34.553	-4.454	13.399	6.589	7.071	7.24	10.086	0.874
186	186	0.8251	-11.778	-0.956	-11.673	3.407	37.653	9.498	-13.597	32.421	-3.605	13.651	6.458	6.858	7.81	11.681	1.049
187	187	0.82956	-11.885	-1.506	-11.562	3.035	36.833	9.316	-13.292	30.226	-2.844	13.983	6.168	6.734	8.485	13.157	1.22
188	188	0.83402	-11.982	-2.062	-11.439	2.651	35.978	9.131	-12.963	28.23	-2.249	14.363	6.018	6.664	9.18	14.565	1.339
189	189	0.83848	-12.069	-2.621	-11.307	2.267	35.099	8.925	-12.635	26.433	-1.785	14.741	6.047	6.609	9.844	15.957	1.391
190	190	0.84294	-12.14	-3.181	-11.186	1.903	34.223	8.702	-12.312	24.881	-1.42	15.047	6.251	6.553	10.415	17.311	1.383
191	191	0.8474	-12.205	-3.733	-11.053	1.551	33.37	8.464	-12.014	23.582	-1.183	15.266	6.549	6.509	10.867	18.549	1.305
192	192	0.85186	-12.244	-4.272	-10.926	1.262	32.545	8.223	-11.765	22.52	-1.155	15.397	6.862	6.56	11.19	19.617	1.165
193	193	0.85632	-12.27	-4.782	-10.797	1.015	31.757	8.016	-11.54	21.66	-1.307	15.481	6.954	6.614	11.458	20.325	0.905
194	194	0.86078	-12.284	-5.257	-10.649	0.779	31.028	7.778	-11.321	20.991	-1.535	15.399	7.065	6.637	11.555	20.914	0.552
195	195	0.86524	-12.312	-5.671	-10.467	0.524	30.393	7.483	-11.115	20.522	-1.787	15.263	7.209	6.622	11.585	21.385	0.122
196	196	0.8697	-12.354	-6.016	-10.261	0.264	29.871	7.14	-10.935	20.27	-2.057	15.057	7.394	6.621	11.528	21.718	-0.322
197	197	0.87416	-12.409	-6.284	-10.035	-0.005	29.462	6.74	-10.771	20.213	-2.283	14.628	7.552	6.669	11.251	21.839	-0.703
198	198	0.87862	-12.47	-6.53	-9.805	-0.277	29.127	6.283	-10.632	20.333	-2.45	13.944	7.614	6.77	10.73	21.702	-1.013
199	199	0.88308	-12.542	-6.787	-9.577	-0.547	28.839	5.791	-10.537	20.602	-2.599	13.122	7.549	6.893	10.075	21.329	-1.307
200	200	0.88754	-12.661	-6.94	-9.307	-0.864	28.646	5.283	-10.468	20.929	-2.683	12.194	7.323	6.955	9.322	20.713	-1.603
201	201	0.892	-12.79	-7.055	-9.025	-1.182	28.478	4.777	-10.438	21.305	-2.685	11.196	6.809	6.865	8.529	19.757	-1.962
