# Supplementary material for: Gait phenotypes in paediatric hereditary spastic paraplegia revealed by dynamic time warping analysis and random forests
Source: PLoS One. 2018 Mar 8;13(3):e0192345. doi: 10.1371/journal.pone.0192345 (PMC5843164; doi:10.1371/journal.pone.0192345)
Supplement: S2 Data — (ZIP) [file pone.0192345.s009.zip › Healthy/Left.SR.HEALTHY25.2.csv]

	Epoch	Time	Pelvic.obliquity	Pelvic.tilt	Pelvic rotation	Hip.abd.add	Hip.flexion	Hip.rotation	Knee.abd.add	Knee.flexion	Knee.rotation	Ankle.abd.add	Ankle.flexion	Ankle.rotation	Forefoot.abd.add	Forefoot.flexion	Forefoot.rotation
1	1	0	-3.12	0.849	-15.036	7.85	33.244	7.003	-9.093	20.351	-10.18	9.771	-3.021	10.299	5.994	10.166	-6.219
2	2	0.0051	-2.975	0.872	-14.853	7.952	33.161	6.56	-9.212	20.812	-10.504	8.921	-4.342	10.839	5.664	8.249	-6.204
3	3	0.0102	-2.791	0.894	-14.714	8.129	33.114	6.154	-9.34	21.513	-10.874	8.073	-5.412	11.413	5.297	6.387	-6.12
4	4	0.0153	-2.568	0.91	-14.609	8.379	33.109	5.798	-9.476	22.449	-11.203	7.384	-6.201	11.9	5.016	4.641	-5.986
5	5	0.0204	-2.304	0.915	-14.527	8.688	33.141	5.471	-9.612	23.535	-11.429	6.995	-6.721	12.229	4.946	3.096	-5.837
6	6	0.0255	-2	0.91	-14.446	9.034	33.168	5.225	-9.703	24.623	-11.588	6.687	-6.914	12.403	4.843	1.887	-5.66
7	7	0.0306	-1.669	0.897	-14.371	9.416	33.146	5.077	-9.759	25.591	-11.634	6.317	-6.745	12.397	4.535	1.108	-5.444
8	8	0.0357	-1.333	0.871	-14.32	9.806	33.049	5.126	-9.73	26.397	-11.575	5.986	-6.284	12.148	4.145	0.73	-5.215
9	9	0.0408	-1.008	0.837	-14.308	10.196	32.892	5.39	-9.612	27.088	-11.488	5.674	-5.643	11.731	3.701	0.616	-4.985
10	10	0.0459	-0.696	0.8	-14.345	10.599	32.692	5.859	-9.419	27.764	-11.395	5.296	-4.978	11.109	3.182	0.53	-4.823
11	11	0.051	-0.394	0.767	-14.427	11.026	32.472	6.51	-9.176	28.54	-11.229	4.984	-4.354	10.203	2.725	0.321	-4.741
12	12	0.0561	-0.102	0.738	-14.543	11.472	32.247	7.329	-8.881	29.462	-11.005	4.821	-3.721	9.065	2.407	0.006	-4.709
13	13	0.0612	0.167	0.701	-14.681	11.918	31.99	8.312	-8.529	30.458	-10.79	4.713	-3.039	7.767	2.132	-0.326	-4.729
14	14	0.0663	0.394	0.656	-14.832	12.327	31.683	9.406	-8.134	31.404	-10.63	4.588	-2.305	6.452	1.836	-0.589	-4.773
15	15	0.0714	0.577	0.604	-14.989	12.686	31.294	10.59	-7.699	32.178	-10.505	4.324	-1.635	5.148	1.434	-0.83	-4.827
16	16	0.0765	0.718	0.552	-15.137	12.994	30.851	11.782	-7.261	32.779	-10.378	3.952	-0.998	3.855	0.949	-0.998	-4.906
17	17	0.0816	0.853	0.497	-15.252	13.265	30.349	12.957	-6.827	33.231	-10.305	3.584	-0.361	2.628	0.483	-1.083	-4.99
18	18	0.0867	0.971	0.437	-15.335	13.495	29.829	14.039	-6.43	33.612	-10.337	3.368	0.316	1.589	0.179	-1.076	-5.069
19	19	0.0918	1.089	0.384	-15.394	13.716	29.314	14.935	-6.123	33.978	-10.411	3.217	1.036	0.78	-0.051	-1.028	-5.097
20	20	0.0969	1.205	0.332	-15.429	13.925	28.817	15.599	-5.927	34.333	-10.483	3.131	1.79	0.18	-0.207	-0.94	-5.092
21	21	0.102	1.338	0.287	-15.427	14.119	28.322	16.041	-5.818	34.626	-10.614	3.12	2.485	-0.175	-0.273	-0.872	-5.064
22	22	0.1071	1.484	0.231	-15.382	14.282	27.81	16.307	-5.75	34.805	-10.92	3.031	3.09	-0.243	-0.389	-0.819	-5.057
23	23	0.1122	1.637	0.193	-15.29	14.412	27.317	16.348	-5.739	34.895	-11.219	2.719	3.565	-0.154	-0.691	-0.86	-5.058
24	24	0.1173	1.808	0.171	-15.144	14.514	26.87	16.111	-5.824	34.948	-11.49	2.477	4.03	0.118	-0.929	-0.879	-5.043
25	25	0.1224	1.984	0.177	-14.961	14.603	26.478	15.683	-5.978	34.985	-11.735	2.376	4.474	0.469	-1.033	-0.89	-5.055
26	26	0.1275	2.163	0.186	-14.749	14.682	26.12	15.073	-6.218	35.027	-11.972	2.418	4.939	0.938	-1.022	-0.867	-5.062
27	27	0.1326	2.341	0.198	-14.527	14.741	25.784	14.374	-6.474	35.058	-12.222	2.387	5.394	1.526	-1.085	-0.853	-5.042
28	28	0.1377	2.527	0.211	-14.289	14.776	25.453	13.546	-6.755	35.07	-12.372	2.4	5.805	2.094	-1.094	-0.882	-5.052
29	29	0.1428	2.695	0.233	-14.046	14.776	25.144	12.701	-7.016	35.076	-12.448	2.496	6.209	2.595	-1.01	-0.908	-5.085
30	30	0.1479	2.825	0.248	-13.821	14.733	24.824	11.859	-7.268	35.038	-12.531	2.506	6.561	3.138	-1.002	-0.966	-5.125
31	31	0.153	2.926	0.239	-13.605	14.65	24.494	11.104	-7.456	35.025	-12.475	2.47	6.934	3.522	-1.019	-1.022	-5.144
32	32	0.1581	3.007	0.207	-13.392	14.547	24.132	10.383	-7.646	35.017	-12.285	2.436	7.295	3.754	-1.028	-1.098	-5.164
33	33	0.1632	3.059	0.155	-13.193	14.412	23.761	9.729	-7.806	35.057	-11.928	2.446	7.761	3.783	-0.995	-1.1	-5.185
34	34	0.1683	3.076	0.092	-13.026	14.254	23.359	9.208	-7.939	35.096	-11.566	2.694	8.225	3.697	-0.736	-1.085	-5.244
35	35	0.1734	3.053	0.005	-12.91	14.074	22.922	8.857	-8.004	35.152	-11.2	2.806	8.637	3.508	-0.586	-1.138	-5.323
36	36	0.1785	2.991	-0.113	-12.829	13.869	22.44	8.618	-8.045	35.209	-10.807	2.826	9.03	3.27	-0.515	-1.224	-5.376
37	37	0.1836	2.883	-0.259	-12.811	13.648	21.913	8.522	-8.062	35.272	-10.353	2.757	9.466	2.91	-0.525	-1.274	-5.432
38	38	0.1887	2.721	-0.419	-12.846	13.406	21.365	8.567	-8.063	35.331	-9.918	2.716	9.977	2.495	-0.517	-1.237	-5.494
39	39	0.1938	2.521	-0.576	-12.914	13.148	20.824	8.691	-8.065	35.396	-9.505	2.82	10.454	2.077	-0.37	-1.211	-5.543
40	40	0.1989	2.283	-0.72	-13.009	12.863	20.281	8.9	-8.056	35.446	-9.105	2.857	10.875	1.653	-0.282	-1.244	-5.572
41	41	0.204	2.034	-0.87	-13.117	12.559	19.712	9.176	-8.025	35.464	-8.74	2.942	11.244	1.209	-0.15	-1.308	-5.623
42	42	0.2091	1.766	-1.022	-13.26	12.25	19.127	9.527	-7.989	35.442	-8.586	3.036	11.589	0.929	-0.044	-1.364	-5.687
43	43	0.2142	1.496	-1.167	-13.436	11.952	18.557	9.9	-7.945	35.422	-8.466	2.986	11.942	0.705	-0.075	-1.419	-5.728
44	44	0.2193	1.244	-1.303	-13.63	11.679	18.004	10.247	-7.935	35.395	-8.481	3.028	12.271	0.666	-0.056	-1.479	-5.739
45	45	0.2244	1.02	-1.426	-13.836	11.438	17.456	10.591	-7.94	35.339	-8.588	3.029	12.569	0.752	-0.103	-1.55	-5.716
46	46	0.2295	0.845	-1.53	-14.029	11.235	16.895	10.892	-7.958	35.226	-8.668	2.978	12.835	0.844	-0.195	-1.632	-5.675
47	47	0.2346	0.699	-1.609	-14.217	11.058	16.346	11.195	-7.958	35.088	-8.762	2.964	13.061	0.917	-0.24	-1.734	-5.657
48	48	0.2397	0.584	-1.672	-14.386	10.897	15.817	11.472	-7.942	34.939	-8.937	2.973	13.243	1.057	-0.268	-1.863	-5.655
49	49	0.2448	0.497	-1.722	-14.549	10.77	15.317	11.689	-7.969	34.811	-9.071	3.056	13.429	1.169	-0.237	-1.985	-5.665
50	50	0.2499	0.441	-1.746	-14.698	10.673	14.83	11.897	-7.987	34.67	-9.215	3.044	13.621	1.269	-0.297	-2.104	-5.686
51	51	0.255	0.406	-1.744	-14.838	10.598	14.355	12.088	-7.999	34.51	-9.381	2.958	13.844	1.391	-0.431	-2.194	-5.705
52	52	0.2601	0.384	-1.729	-14.958	10.52	13.887	12.269	-7.991	34.347	-9.46	2.882	14.102	1.427	-0.533	-2.25	-5.72
53	53	0.2652	0.371	-1.706	-15.061	10.44	13.428	12.389	-8.01	34.175	-9.447	2.912	14.398	1.396	-0.531	-2.254	-5.745
54	54	0.2703	0.369	-1.673	-15.134	10.367	12.978	12.503	-8.026	33.999	-9.436	3.008	14.694	1.32	-0.465	-2.245	-5.791
55	55	0.2754	0.371	-1.628	-15.177	10.299	12.539	12.657	-8.002	33.833	-9.428	3.014	14.999	1.184	-0.47	-2.239	-5.839
56	56	0.2805	0.37	-1.575	-15.199	10.24	12.121	12.802	-7.984	33.693	-9.407	2.964	15.292	1.014	-0.521	-2.261	-5.888
57	57	0.2856	0.357	-1.519	-15.216	10.171	11.72	12.93	-7.987	33.564	-9.37	2.998	15.572	0.833	-0.498	-2.287	-5.94
58	58	0.2907	0.339	-1.463	-15.231	10.091	11.329	13.016	-8.017	33.438	-9.309	3.161	15.835	0.658	-0.359	-2.32	-5.995
59	59	0.2958	0.318	-1.412	-15.235	10.002	10.938	13.078	-8.043	33.316	-9.237	3.274	16.09	0.486	-0.258	-2.369	-6.05
60	60	0.3009	0.294	-1.371	-15.223	9.891	10.538	13.094	-8.064	33.183	-9.151	3.337	16.313	0.359	-0.198	-2.458	-6.085
61	61	0.306	0.267	-1.346	-15.207	9.761	10.13	13.092	-8.088	33.047	-9.084	3.463	16.516	0.273	-0.087	-2.555	-6.113
62	62	0.3111	0.238	-1.336	-15.199	9.636	9.709	13.069	-8.136	32.91	-9.017	3.638	16.732	0.206	0.063	-2.634	-6.141
63	63	0.3162	0.213	-1.338	-15.202	9.531	9.276	13.046	-8.213	32.782	-8.959	3.802	17.002	0.154	0.187	-2.662	-6.155
64	64	0.3213	0.19	-1.349	-15.211	9.419	8.817	13.085	-8.245	32.638	-8.926	3.851	17.251	0.093	0.214	-2.719	-6.166
65	65	0.3264	0.175	-1.369	-15.232	9.297	8.359	13.076	-8.272	32.487	-8.916	3.81	17.486	0.105	0.149	-2.796	-6.186
66	66	0.3315	0.165	-1.392	-15.266	9.185	7.909	13.01	-8.332	32.355	-8.812	3.821	17.704	0.076	0.151	-2.895	-6.212
67	67	0.3366	0.154	-1.411	-15.317	9.057	7.455	12.956	-8.387	32.214	-8.704	4.078	17.899	0.027	0.391	-2.989	-6.267
68	68	0.3417	0.133	-1.435	-15.377	8.924	6.995	12.94	-8.436	32.068	-8.662	4.245	18.071	0.015	0.53	-3.111	-6.322
69	69	0.3468	0.107	-1.467	-15.44	8.788	6.527	12.942	-8.473	31.924	-8.653	4.27	18.225	0.028	0.529	-3.266	-6.373
70	70	0.3519	0.064	-1.501	-15.518	8.63	6.064	12.954	-8.506	31.78	-8.637	4.336	18.409	0.055	0.565	-3.386	-6.408
71	71	0.357	0.022	-1.531	-15.615	8.469	5.584	13.009	-8.527	31.611	-8.606	4.358	18.595	0.041	0.567	-3.5	-6.454
72	72	0.3621	-0.013	-1.55	-15.729	8.313	5.091	13.082	-8.557	31.421	-8.496	4.436	18.782	-0.042	0.642	-3.603	-6.488
73	73	0.3672	-0.033	-1.563	-15.853	8.186	4.594	13.185	-8.6	31.228	-8.397	4.515	18.974	-0.136	0.711	-3.696	-6.517
74	74	0.3723	-0.045	-1.569	-15.985	8.049	4.106	13.311	-8.588	31.03	-8.341	4.507	19.151	-0.195	0.71	-3.808	-6.559
75	75	0.3774	-0.041	-1.58	-16.128	7.93	3.612	13.446	-8.602	30.831	-8.37	4.791	19.289	-0.166	0.955	-3.923	-6.584
76	76	0.3825	-0.028	-1.585	-16.271	7.826	3.108	13.611	-8.613	30.631	-8.3	5.041	19.404	-0.269	1.209	-4.063	-6.619
77	77	0.3876	-0.009	-1.582	-16.414	7.704	2.583	13.79	-8.582	30.376	-8.299	5.231	19.481	-0.345	1.404	-4.226	-6.704
78	78	0.3927	0.011	-1.567	-16.561	7.578	2.064	13.955	-8.557	30.109	-8.302	5.384	19.583	-0.402	1.553	-4.367	-6.787
79	79	0.3978	0.042	-1.554	-16.723	7.463	1.541	14.133	-8.536	29.856	-8.278	5.63	19.717	-0.491	1.799	-4.473	-6.874
80	80	0.4029	0.086	-1.543	-16.901	7.352	1.023	14.293	-8.519	29.611	-8.23	6.007	19.872	-0.554	2.174	-4.545	-6.941
81	81	0.408	0.128	-1.526	-17.075	7.236	0.503	14.474	-8.491	29.357	-8.157	6.35	20.112	-0.67	2.521	-4.532	-7.013
82	82	0.4131	0.18	-1.528	-17.247	7.127	-0.041	14.625	-8.475	29.081	-8.18	6.729	20.29	-0.702	2.876	-4.56	-7.122
83	83	0.4182	0.234	-1.535	-17.394	7.01	-0.583	14.708	-8.465	28.816	-8.207	7.011	20.426	-0.68	3.132	-4.657	-7.219
84	84	0.4233	0.283	-1.557	-17.549	6.845	-1.121	14.824	-8.397	28.573	-8.249	7.29	20.445	-0.603	3.405	-4.891	-7.281
85	85	0.4284	0.322	-1.579	-17.706	6.687	-1.663	14.972	-8.374	28.348	-8.307	7.693	20.479	-0.565	3.768	-5.105	-7.346
86	86	0.4335	0.361	-1.614	-17.867	6.534	-2.211	15.129	-8.359	28.153	-8.323	8.057	20.552	-0.595	4.103	-5.3	-7.422
87	87	0.4386	0.4	-1.647	-18.015	6.36	-2.761	15.271	-8.339	27.946	-8.35	8.521	20.605	-0.55	4.526	-5.511	-7.443
88	88	0.4437	0.44	-1.703	-18.163	6.204	-3.31	15.378	-8.373	27.8	-8.336	8.93	20.596	-0.459	4.891	-5.833	-7.388
89	89	0.4488	0.464	-1.766	-18.314	6.029	-3.86	15.483	-8.414	27.666	-8.339	9.245	20.531	-0.267	5.162	-6.251	-7.25
90	90	0.4539	0.476	-1.837	-18.467	5.822	-4.404	15.595	-8.429	27.559	-8.29	9.415	20.514	-0.072	5.31	-6.67	-7.055
91	91	0.459	0.481	-1.9	-18.608	5.613	-4.936	15.755	-8.428	27.478	-8.261	9.495	20.49	0.107	5.372	-7.126	-6.834
92	92	0.4641	0.479	-1.976	-18.738	5.406	-5.455	15.942	-8.437	27.46	-8.259	9.597	20.403	0.321	5.452	-7.682	-6.558
93	93	0.4692	0.465	-2.07	-18.861	5.194	-5.968	16.135	-8.473	27.503	-8.226	9.792	20.156	0.541	5.637	-8.435	-6.227
94	94	0.4743	0.426	-2.18	-18.992	4.951	-6.481	16.391	-8.485	27.57	-8.248	9.935	19.848	0.802	5.771	-9.272	-5.855
95	95	0.4794	0.375	-2.299	-19.122	4.712	-6.973	16.605	-8.51	27.686	-8.284	9.972	19.549	1.094	5.795	-10.134	-5.491
96	96	0.4845	0.303	-2.427	-19.253	4.442	-7.427	16.736	-8.527	27.874	-8.204	9.832	19.325	1.368	5.677	-10.989	-5.105
97	97	0.4896	0.216	-2.567	-19.377	4.143	-7.873	16.851	-8.524	28.113	-8.122	9.646	19.093	1.668	5.52	-11.903	-4.695
98	98	0.4947	0.107	-2.722	-19.503	3.807	-8.302	16.982	-8.49	28.4	-8.082	9.553	18.789	1.97	5.46	-12.9	-4.321
99	99	0.4998	-0.007	-2.891	-19.622	3.46	-8.697	17.058	-8.439	28.754	-8.045	9.505	18.48	2.292	5.45	-13.929	-3.974
100	100	0.5049	-0.118	-3.058	-19.736	3.128	-9.058	17.06	-8.419	29.166	-7.97	9.484	18.171	2.581	5.464	-14.981	-3.675
101	101	0.51	-0.223	-3.205	-19.84	2.814	-9.384	17.03	-8.408	29.62	-7.938	9.406	17.849	2.918	5.406	-16.076	-3.385
102	102	0.5151	-0.312	-3.324	-19.944	2.528	-9.637	16.932	-8.408	30.155	-7.864	9.226	17.491	3.293	5.26	-17.254	-3.083
103	103	0.5202	-0.397	-3.412	-20.06	2.259	-9.803	16.817	-8.397	30.776	-7.826	8.906	17.055	3.753	4.982	-18.553	-2.764
104	104	0.5253	-0.482	-3.468	-20.193	2.004	-9.892	16.687	-8.392	31.485	-7.773	8.536	16.521	4.225	4.672	-19.99	-2.452
105	105	0.5304	-0.582	-3.501	-20.325	1.744	-9.904	16.465	-8.419	32.279	-7.613	8.26	15.879	4.624	4.488	-21.569	-2.192
106	106	0.5355	-0.709	-3.523	-20.444	1.481	-9.837	16.188	-8.478	33.16	-7.447	8.113	15.113	5.024	4.44	-23.291	-1.958
107	107	0.5406	-0.877	-3.54	-20.546	1.196	-9.683	15.916	-8.527	34.138	-7.36	7.98	14.199	5.48	4.416	-25.183	-1.726
108	108	0.5457	-1.102	-3.554	-20.623	0.881	-9.428	15.588	-8.581	35.247	-7.232	7.659	13.181	5.899	4.244	-27.235	-1.511
109	109	0.5508	-1.384	-3.573	-20.675	0.541	-9.076	15.224	-8.637	36.494	-7.094	7.219	12.176	6.256	3.976	-29.318	-1.337
110	110	0.5559	-1.717	-3.605	-20.698	0.154	-8.645	14.916	-8.606	37.849	-7.053	6.761	11.191	6.589	3.719	-31.401	-1.216
111	111	0.561	-2.085	-3.641	-20.695	-0.26	-8.136	14.621	-8.523	39.296	-7.073	6.376	10.164	6.891	3.569	-33.532	-1.162
112	112	0.5661	-2.455	-3.649	-20.664	-0.642	-7.56	14.319	-8.439	40.791	-7.138	6.078	9.034	7.16	3.538	-35.755	-1.167
113	113	0.5712	-2.8	-3.608	-20.613	-0.975	-6.906	14.027	-8.32	42.312	-7.215	5.851	7.87	7.356	3.622	-37.981	-1.245
114	114	0.5763	-3.093	-3.533	-20.53	-1.257	-6.187	13.717	-8.146	43.856	-7.325	5.743	6.669	7.505	3.888	-40.205	-1.416
115	115	0.5814	-3.35	-3.451	-20.419	-1.502	-5.441	13.406	-7.947	45.408	-7.546	5.859	5.389	7.665	4.41	-42.463	-1.677
116	116	0.5865	-3.576	-3.364	-20.283	-1.706	-4.671	13.085	-7.758	46.974	-7.866	5.991	3.945	7.895	4.987	-44.857	-1.949
117	117	0.5916	-3.785	-3.262	-20.135	-1.914	-3.836	12.691	-7.567	48.546	-8.181	6.059	2.377	8.156	5.582	-47.327	-2.244
118	118	0.5967	-3.964	-3.134	-19.985	-2.082	-2.919	12.244	-7.424	50.124	-8.605	6.215	0.681	8.502	6.325	-49.848	-2.594
119	119	0.6018	-4.132	-2.984	-19.844	-2.24	-1.94	11.831	-7.276	51.698	-9.193	6.411	-1.074	8.937	7.159	-52.36	-2.991
120	120	0.6069	-4.287	-2.819	-19.717	-2.369	-0.904	11.35	-7.221	53.301	-9.828	6.466	-2.939	9.407	7.927	-54.952	-3.412
121	121	0.612	-4.44	-2.653	-19.618	-2.479	0.175	10.818	-7.276	54.896	-10.507	6.382	-4.946	9.903	8.635	-57.625	-3.848
122	122	0.6171	-4.583	-2.493	-19.561	-2.582	1.288	10.294	-7.377	56.464	-11.209	6.072	-7.01	10.389	9.199	-60.285	-4.29
123	123	0.6222	-4.741	-2.346	-19.549	-2.708	2.441	9.766	-7.539	57.989	-11.96	5.688	-8.95	10.894	9.727	-62.728	-4.763
124	124	0.6273	-4.898	-2.199	-19.574	-2.809	3.617	9.233	-7.794	59.474	-12.762	5.324	-10.647	11.427	10.252	-64.856	-5.237
125	125	0.6324	-5.066	-2.053	-19.629	-2.889	4.817	8.678	-8.168	60.916	-13.512	4.873	-12.137	11.903	10.635	-66.721	-5.7
126	126	0.6375	-5.212	-1.914	-19.712	-2.932	6.019	8.083	-8.609	62.328	-14.161	4.064	-13.372	12.343	10.625	-68.338	-6.089
127	127	0.6426	-5.353	-1.786	-19.823	-2.969	7.222	7.58	-9.001	63.722	-14.766	3.214	-14.277	12.693	10.484	-69.613	-6.489
128	128	0.6477	-5.488	-1.657	-19.955	-2.954	8.414	7.179	-9.385	65.074	-15.292	2.482	-14.816	12.929	10.288	-70.497	-6.883
129	129	0.6528	-5.602	-1.546	-20.103	-2.913	9.579	6.821	-9.73	66.428	-15.633	1.696	-14.99	13.042	9.893	-71.067	-7.21
130	130	0.6579	-5.718	-1.443	-20.266	-2.835	10.721	6.496	-10.107	67.728	-15.867	1.1	-14.913	13.084	9.531	-71.349	-7.496
131	131	0.663	-5.815	-1.38	-20.426	-2.723	11.798	6.242	-10.459	68.984	-16.001	0.816	-14.492	13.013	9.285	-71.25	-7.792
132	132	0.6681	-5.893	-1.324	-20.568	-2.59	12.858	6.05	-10.741	70.226	-15.95	0.733	-13.754	12.745	9.063	-70.825	-8.106
133	133	0.6732	-5.941	-1.28	-20.694	-2.413	13.877	5.965	-10.916	71.428	-15.762	0.921	-12.812	12.318	8.982	-70.149	-8.412
134	134	0.6783	-5.965	-1.234	-20.81	-2.185	14.863	5.925	-11.049	72.577	-15.437	1.117	-11.821	11.767	8.85	-69.394	-8.665
135	135	0.6834	-5.979	-1.188	-20.912	-1.937	15.796	6.082	-10.989	73.611	-15.057	1.356	-10.747	11.063	8.698	-68.473	-8.963
136	136	0.6885	-5.992	-1.15	-20.985	-1.698	16.683	6.354	-10.778	74.543	-14.639	1.635	-9.565	10.317	8.556	-67.367	-9.25
137	137	0.6936	-5.978	-1.098	-21.018	-1.43	17.55	6.714	-10.432	75.358	-14.146	1.965	-8.367	9.467	8.457	-66.127	-9.546
138	138	0.6987	-5.933	-1.023	-21.014	-1.111	18.405	7.125	-10.013	76.056	-13.612	2.36	-7.316	8.627	8.455	-64.91	-9.757
139	139	0.7038	-5.848	-0.922	-20.975	-0.765	19.232	7.588	-9.487	76.612	-13.034	2.7	-6.382	7.79	8.447	-63.701	-9.911
140	140	0.7089	-5.728	-0.809	-20.902	-0.388	20.032	8.013	-8.976	77.064	-12.421	3.073	-5.517	6.948	8.479	-62.469	-10.041
141	141	0.714	-5.582	-0.689	-20.808	0.002	20.803	8.46	-8.406	77.383	-11.806	3.393	-4.717	6.162	8.49	-61.199	-10.117
142	142	0.7191	-5.414	-0.57	-20.694	0.386	21.555	8.954	-7.761	77.607	-11.253	3.658	-4.028	5.541	8.492	-59.966	-10.091
143	143	0.7242	-5.251	-0.444	-20.566	0.771	22.304	9.415	-7.14	77.734	-10.791	3.828	-3.476	5.1	8.441	-58.8	-9.969
144	144	0.7293	-5.082	-0.32	-20.434	1.154	23.035	9.815	-6.581	77.783	-10.418	3.96	-3.027	4.82	8.38	-57.683	-9.785
145	145	0.7344	-4.907	-0.187	-20.311	1.539	23.757	10.203	-6.04	77.743	-10.142	4.105	-2.676	4.662	8.354	-56.591	-9.582
146	146	0.7395	-4.719	-0.065	-20.192	1.943	24.451	10.493	-5.629	77.614	-9.966	4.257	-2.376	4.678	8.316	-55.478	-9.317
147	147	0.7446	-4.54	0.049	-20.074	2.332	25.147	10.717	-5.293	77.415	-9.876	4.368	-2.115	4.855	8.236	-54.343	-8.994
148	148	0.7497	-4.363	0.147	-19.962	2.713	25.827	10.879	-5.04	77.137	-9.913	4.548	-1.888	5.205	8.213	-53.16	-8.642
149	149	0.7548	-4.196	0.238	-19.859	3.086	26.506	10.926	-4.927	76.794	-10.065	4.777	-1.668	5.706	8.222	-51.918	-8.283
150	150	0.7599	-4.033	0.323	-19.774	3.461	27.162	10.941	-4.872	76.39	-10.341	4.935	-1.441	6.367	8.148	-50.643	-7.89
151	151	0.765	-3.884	0.409	-19.704	3.815	27.806	11.001	-4.79	75.906	-10.734	5.052	-1.283	7.131	8.044	-49.382	-7.512
152	152	0.7701	-3.745	0.501	-19.658	4.147	28.465	11.022	-4.752	75.371	-11.156	5.155	-1.197	7.911	7.946	-48.141	-7.183
153	153	0.7752	-3.614	0.594	-19.632	4.473	29.123	11.014	-4.766	74.782	-11.573	5.285	-1.19	8.687	7.883	-46.928	-6.868
154	154	0.7803	-3.495	0.684	-19.617	4.775	29.763	10.996	-4.813	74.129	-11.982	5.39	-1.267	9.485	7.802	-45.762	-6.536
155	155	0.7854	-3.388	0.775	-19.605	5.056	30.388	10.998	-4.861	73.4	-12.441	5.5	-1.393	10.362	7.719	-44.592	-6.181
156	156	0.7905	-3.3	0.873	-19.592	5.299	31.025	11.009	-4.891	72.615	-12.902	5.543	-1.455	11.243	7.555	-43.318	-5.845
157	157	0.7956	-3.228	0.971	-19.579	5.496	31.659	11.021	-4.896	71.788	-13.324	5.616	-1.402	12.032	7.403	-41.899	-5.593
158	158	0.8007	-3.168	1.065	-19.562	5.649	32.26	11.048	-4.893	70.89	-13.704	5.836	-1.374	12.7	7.389	-40.448	-5.437
159	159	0.8058	-3.112	1.155	-19.556	5.789	32.832	11.081	-4.898	69.934	-14.016	6.048	-1.413	13.225	7.374	-39.029	-5.362
160	160	0.8109	-3.059	1.248	-19.569	5.922	33.395	11.151	-4.886	68.935	-14.281	6.336	-1.408	13.598	7.408	-37.523	-5.392
161	161	0.816	-3.018	1.339	-19.596	6.038	33.96	11.207	-4.901	67.915	-14.469	6.841	-1.217	13.796	7.583	-35.791	-5.545
162	162	0.8211	-2.989	1.428	-19.62	6.138	34.505	11.232	-4.968	66.844	-14.623	7.451	-0.782	13.978	7.753	-33.794	-5.685
163	163	0.8262	-2.963	1.511	-19.636	6.225	35.012	11.249	-5.053	65.717	-14.716	8.035	-0.164	14.122	7.814	-31.609	-5.791
164	164	0.8313	-2.935	1.59	-19.651	6.294	35.491	11.266	-5.122	64.535	-14.773	8.784	0.473	14.091	8.027	-29.341	-6.034
165	165	0.8364	-2.911	1.659	-19.666	6.348	35.932	11.288	-5.18	63.294	-14.805	9.709	1.083	13.838	8.421	-27.015	-6.471
166	166	0.8415	-2.888	1.717	-19.676	6.388	36.34	11.227	-5.297	62.006	-14.73	10.612	1.614	13.378	8.82	-24.709	-7.035
167	167	0.8466	-2.868	1.765	-19.673	6.41	36.713	11.118	-5.448	60.665	-14.586	11.309	2.174	12.927	8.999	-22.378	-7.526
168	168	0.8517	-2.848	1.811	-19.666	6.429	37.067	10.942	-5.707	59.412	-14.383	12.38	2.953	12.448	9.428	-19.896	-7.989
169	169	0.8568	-2.827	1.852	-19.664	6.451	37.393	10.726	-6.077	58.024	-14.116	13.877	3.76	12	10.181	-17.229	-8.37
170	170	0.8619	-2.807	1.892	-19.656	6.457	37.698	10.405	-6.467	57.449	-13.853	15.466	5.382	11.598	10.896	-14.617	-8.649
171	171	0.867	-2.794	1.919	-19.638	6.446	37.964	10.013	-6.869	56.874	-13.507	16.628	6.85	11.208	11.301	-12.246	-8.855
172	172	0.8721	-2.794	1.94	-19.601	6.414	38.212	9.568	-7.284	54.783	-12.877	16.746	6.754	10.855	11.066	-10.048	-8.96
173	173	0.8772	-2.791	1.948	-19.549	6.366	38.424	9.055	-7.651	52.559	-12.134	16.296	6.43	10.473	10.408	-8.045	-9.052
174	174	0.8823	-2.787	1.956	-19.484	6.309	38.609	8.505	-7.981	50.169	-11.324	15.486	5.836	10.102	9.496	-6.229	-9.131
175	175	0.8874	-2.783	1.957	-19.403	6.244	38.751	7.892	-8.444	48.359	-10.529	15.41	5.636	9.831	9.156	-4.587	-9.097
176	176	0.8925	-2.793	1.957	-19.318	6.163	38.863	7.235	-8.952	46.611	-9.632	15.368	5.516	9.64	8.816	-3.011	-8.917
177	177	0.8976	-2.803	1.94	-19.222	6.054	38.93	6.56	-9.439	44.822	-8.723	15.466	5.499	9.469	8.573	-1.321	-8.731
178	178	0.9027	-2.833	1.92	-19.127	5.936	38.965	5.927	-9.923	43.011	-7.836	15.732	5.614	9.329	8.419	0.49	-8.508
179	179	0.9078	-2.865	1.885	-19.016	5.824	38.952	5.335	-10.333	41.201	-7.001	15.467	5.649	9.312	7.805	2.094	-8.179
180	180	0.9129	-2.902	1.84	-18.899	5.687	38.905	4.805	-10.646	39.406	-6.202	15.033	5.443	9.332	7.122	3.407	-7.852
181	181	0.918	-2.918	1.771	-18.763	5.56	38.784	4.421	-10.88	37.593	-5.574	14.766	5.16	9.401	6.587	4.662	-7.53
182	182	0.9231	-2.922	1.694	-18.624	5.441	38.619	4.129	-11.064	35.799	-5.071	14.462	4.978	9.567	5.968	5.952	-7.137
183	183	0.9282	-2.921	1.604	-18.47	5.304	38.395	3.98	-11.14	34.017	-4.728	14.14	4.881	9.767	5.314	7.288	-6.733
184	184	0.9333	-2.931	1.494	-18.315	5.14	38.134	3.961	-11.111	32.283	-4.513	13.759	4.686	9.969	4.658	8.491	-6.368
185	185	0.9384	-2.95	1.368	-18.168	4.975	37.842	4.072	-11.023	30.617	-4.46	13.439	4.535	10.197	4.063	9.69	-6.017
186	186	0.9435	-2.971	1.22	-18.028	4.8	37.517	4.336	-10.843	29.017	-4.619	13.092	4.158	10.418	3.531	10.65	-5.787
187	187	0.9486	-2.978	1.071	-17.892	4.641	37.151	4.702	-10.623	27.466	-4.956	12.85	3.764	10.595	3.124	11.568	-5.668
188	188	0.9537	-2.976	0.896	-17.753	4.491	36.741	5.181	-10.365	25.995	-5.485	12.658	3.499	10.794	2.756	12.552	-5.571
189	189	0.9588	-2.983	0.727	-17.624	4.329	36.342	5.698	-10.058	24.648	-6.101	12.382	3.57	10.862	2.275	13.775	-5.596
190	190	0.9639	-2.984	0.549	-17.509	4.167	35.945	6.234	-9.736	23.427	-6.797	12.086	3.79	10.881	1.771	15.05	-5.7
191	191	0.969	-2.973	0.379	-17.403	4.037	35.551	6.752	-9.456	22.316	-7.569	11.916	3.935	10.908	1.425	16.166	-5.88
192	192	0.9741	-2.943	0.211	-17.301	3.931	35.173	7.194	-9.19	21.355	-8.347	11.641	3.998	10.94	1.049	17.071	-6.13
193	193	0.9792	-2.911	0.061	-17.205	3.846	34.846	7.555	-8.95	20.576	-9.055	11.493	4.015	10.863	0.857	17.81	-6.494
194	194	0.9843	-2.886	-0.088	-17.117	3.769	34.553	7.803	-8.754	19.965	-9.711	11.494	3.998	10.782	0.852	18.393	-6.928
195	195	0.9894	-2.877	-0.257	-17.032	3.697	34.259	7.981	-8.613	19.505	-10.309	11.586	3.933	10.706	0.969	18.798	-7.381
196	196	0.9945	-2.883	-0.459	-16.935	3.593	33.946	8.062	-8.476	19.191	-10.828	11.554	3.78	10.689	1.037	18.951	-7.812
197	197	0.9996	-2.894	-0.671	-16.83	3.487	33.647	8.021	-8.367	19.034	-11.197	11.433	3.592	10.718	1.074	18.896	-8.169
198	198	1.0047	-2.885	-0.869	-16.715	3.406	33.373	7.861	-8.284	19.017	-11.479	11.196	3.395	10.859	1.035	18.66	-8.421
199	199	1.0098	-2.873	-1.048	-16.586	3.346	33.133	7.548	-8.269	19.144	-11.63	10.914	3.159	11.112	0.986	18.217	-8.563
200	200	1.0149	-2.874	-1.215	-16.439	3.285	32.904	7.179	-8.301	19.387	-11.721	10.585	2.778	11.445	0.952	17.49	-8.63
201	201	1.02	-2.898	-1.367	-16.277	3.219	32.687	6.769	-8.379	19.726	-11.737	10.183	2.023	11.809	0.984	16.285	-8.675
