# Supplementary material for: Gait phenotypes in paediatric hereditary spastic paraplegia revealed by dynamic time warping analysis and random forests
Source: PLoS One. 2018 Mar 8;13(3):e0192345. doi: 10.1371/journal.pone.0192345 (PMC5843164; doi:10.1371/journal.pone.0192345)
Supplement: S2 Data — (ZIP) [file pone.0192345.s009.zip › Healthy/Left.SR.HEALTHY25.3.csv]

	Epoch	Time	Pelvic.obliquity	Pelvic.tilt	Pelvic rotation	Hip.abd.add	Hip.flexion	Hip.rotation	Knee.abd.add	Knee.flexion	Knee.rotation	Ankle.abd.add	Ankle.flexion	Ankle.rotation	Forefoot.abd.add	Forefoot.flexion	Forefoot.rotation
1	1	0	-1.615	-3.611	-11.885	8.631	29.73	8.101	-9.318	23.518	-10.074	10.781	4.225	11.14	5.549	14.756	0.236
2	2	0.00555	-1.675	-3.816	-11.789	8.603	29.449	7.254	-9.543	23.713	-9.812	10.645	3.891	11.697	5.673	14.017	0.332
3	3	0.0111	-1.727	-3.975	-11.675	8.583	29.134	6.529	-9.779	23.84	-9.522	10.512	3.29	12.276	5.82	12.998	0.594
4	4	0.01665	-1.777	-4.108	-11.559	8.592	28.767	5.974	-10.035	23.92	-9.198	10.161	2.153	12.825	5.817	11.434	0.995
5	5	0.0222	-1.816	-4.217	-11.491	8.675	28.373	5.628	-10.318	24.012	-8.838	9.561	0.583	13.306	5.604	9.411	1.521
6	6	0.02775	-1.794	-4.276	-11.442	8.861	27.986	5.566	-10.57	24.224	-8.502	8.8	-1.117	13.669	5.19	7.153	2.209
7	7	0.0333	-1.692	-4.297	-11.418	9.178	27.644	5.803	-10.777	24.674	-8.251	8.088	-2.489	13.857	4.683	5.056	2.995
8	8	0.03885	-1.501	-4.285	-11.414	9.619	27.357	6.338	-10.897	25.39	-8.072	7.509	-3.329	13.748	4.141	3.326	3.778
9	9	0.0444	-1.215	-4.245	-11.413	10.175	27.105	7.131	-10.91	26.254	-7.95	7.047	-3.724	13.265	3.582	1.983	4.445
10	10	0.04995	-0.852	-4.177	-11.419	10.813	26.846	8.119	-10.837	27.105	-7.871	6.828	-3.808	12.411	3.169	0.993	4.911
11	11	0.0555	-0.448	-4.098	-11.451	11.493	26.536	9.328	-10.659	27.858	-7.821	6.748	-3.668	11.21	2.841	0.322	5.182
12	12	0.06105	-0.02	-3.993	-11.512	12.202	26.193	10.725	-10.386	28.539	-7.794	6.702	-3.359	9.767	2.524	-0.113	5.328
13	13	0.0666	0.421	-3.858	-11.57	12.902	25.838	12.252	-10.012	29.217	-7.835	6.598	-2.925	8.199	2.154	-0.423	5.392
14	14	0.07215	0.853	-3.701	-11.622	13.549	25.494	13.879	-9.502	29.933	-7.922	6.424	-2.462	6.588	1.75	-0.745	5.43
15	15	0.0777	1.25	-3.529	-11.667	14.122	25.177	15.556	-8.882	30.685	-8.15	6.227	-1.961	5.104	1.367	-1.069	5.463
16	16	0.08325	1.594	-3.352	-11.723	14.624	24.889	17.186	-8.222	31.432	-8.477	6.002	-1.418	3.758	1.002	-1.353	5.439
17	17	0.0888	1.884	-3.167	-11.772	15.04	24.606	18.678	-7.581	32.102	-8.843	5.747	-0.801	2.56	0.649	-1.534	5.362
18	18	0.09435	2.128	-2.966	-11.794	15.38	24.33	19.968	-7.006	32.659	-9.254	5.518	-0.125	1.569	0.361	-1.607	5.256
19	19	0.0999	2.338	-2.752	-11.779	15.647	24.078	21.002	-6.507	33.122	-9.693	5.324	0.586	0.84	0.148	-1.607	5.163
20	20	0.10545	2.522	-2.548	-11.729	15.86	23.831	21.736	-6.124	33.511	-10.118	5.163	1.303	0.389	-0.003	-1.576	5.109
21	21	0.111	2.694	-2.349	-11.619	16.021	23.605	22.073	-5.898	33.862	-10.454	5.054	2.012	0.175	-0.091	-1.558	5.078
22	22	0.11655	2.851	-2.179	-11.475	16.145	23.391	21.999	-5.859	34.175	-10.734	4.977	2.677	0.267	-0.143	-1.562	5.075
23	23	0.1221	2.994	-2.031	-11.295	16.235	23.189	21.584	-5.968	34.448	-10.902	4.908	3.289	0.546	-0.183	-1.598	5.101
24	24	0.12765	3.12	-1.91	-11.09	16.285	22.977	20.849	-6.232	34.66	-10.972	4.851	3.886	0.979	-0.212	-1.613	5.118
25	25	0.1332	3.231	-1.807	-10.846	16.298	22.745	19.857	-6.635	34.811	-10.904	4.845	4.491	1.431	-0.202	-1.6	5.102
26	26	0.13875	3.317	-1.738	-10.576	16.262	22.476	18.695	-7.128	34.909	-10.704	4.878	5.07	1.891	-0.164	-1.597	5.086
27	27	0.1443	3.366	-1.723	-10.292	16.169	22.154	17.423	-7.676	34.958	-10.38	4.914	5.576	2.346	-0.121	-1.652	5.078
28	28	0.14985	3.376	-1.764	-10.006	16.022	21.757	16.11	-8.26	34.944	-9.933	4.933	6.062	2.748	-0.095	-1.702	5.078
29	29	0.1554	3.359	-1.842	-9.722	15.838	21.297	14.835	-8.84	34.871	-9.388	4.974	6.555	3.039	-0.042	-1.722	5.077
30	30	0.16095	3.318	-1.949	-9.438	15.619	20.776	13.672	-9.369	34.738	-8.786	5.022	7.023	3.195	0.023	-1.735	5.064
31	31	0.1665	3.229	-2.076	-9.172	15.348	20.218	12.733	-9.777	34.581	-8.216	4.994	7.418	3.265	0.028	-1.796	5.07
32	32	0.17205	3.092	-2.219	-8.933	15.025	19.608	12.063	-10.06	34.404	-7.677	4.944	7.786	3.204	0.021	-1.867	5.086
33	33	0.1776	2.913	-2.366	-8.735	14.67	18.953	11.665	-10.232	34.211	-7.219	4.927	8.176	3.021	0.05	-1.903	5.077
34	34	0.18315	2.698	-2.512	-8.6	14.304	18.256	11.579	-10.298	33.992	-6.865	4.963	8.576	2.733	0.13	-1.899	5.062
35	35	0.1887	2.451	-2.652	-8.539	13.93	17.536	11.791	-10.257	33.753	-6.658	4.965	8.94	2.445	0.175	-1.89	5.081
36	36	0.19425	2.182	-2.788	-8.531	13.543	16.8	12.243	-10.127	33.496	-6.588	4.957	9.236	2.151	0.202	-1.915	5.105
37	37	0.1998	1.894	-2.917	-8.573	13.142	16.05	12.909	-9.913	33.226	-6.651	4.929	9.533	1.844	0.208	-1.915	5.122
38	38	0.20535	1.601	-3.032	-8.659	12.74	15.297	13.746	-9.632	32.944	-6.869	4.908	9.824	1.563	0.213	-1.903	5.123
39	39	0.2109	1.308	-3.133	-8.804	12.347	14.554	14.694	-9.326	32.657	-7.221	4.919	10.054	1.366	0.231	-1.936	5.123
40	40	0.21645	1.01	-3.235	-8.993	11.948	13.825	15.695	-9.02	32.373	-7.679	4.973	10.232	1.275	0.266	-2.011	5.139
41	41	0.222	0.72	-3.336	-9.213	11.565	13.114	16.662	-8.745	32.093	-8.137	5.052	10.448	1.196	0.327	-2.04	5.132
42	42	0.22755	0.451	-3.424	-9.447	11.199	12.433	17.524	-8.512	31.805	-8.557	5.064	10.705	1.161	0.327	-2.019	5.119
43	43	0.2331	0.219	-3.501	-9.695	10.856	11.783	18.259	-8.33	31.513	-8.91	5.103	10.946	1.187	0.35	-2.009	5.121
44	44	0.23865	0.027	-3.564	-9.954	10.55	11.178	18.867	-8.203	31.234	-9.195	5.202	11.182	1.251	0.426	-2.011	5.126
45	45	0.2442	-0.116	-3.606	-10.205	10.285	10.613	19.329	-8.118	30.964	-9.364	5.31	11.416	1.278	0.524	-2.019	5.1
46	46	0.24975	-0.217	-3.626	-10.438	10.063	10.091	19.62	-8.094	30.71	-9.391	5.378	11.644	1.272	0.593	-2.044	5.062
47	47	0.2553	-0.289	-3.635	-10.656	9.871	9.601	19.786	-8.116	30.47	-9.335	5.44	11.851	1.277	0.656	-2.094	5.029
48	48	0.26085	-0.337	-3.625	-10.868	9.707	9.154	19.851	-8.173	30.25	-9.152	5.445	12.079	1.246	0.678	-2.128	5.012
49	49	0.2664	-0.353	-3.603	-11.072	9.58	8.739	19.859	-8.247	30.056	-8.925	5.448	12.349	1.196	0.702	-2.125	4.989
50	50	0.27195	-0.353	-3.573	-11.247	9.465	8.33	19.802	-8.33	29.856	-8.64	5.406	12.62	1.126	0.699	-2.123	4.973
51	51	0.2775	-0.343	-3.544	-11.38	9.353	7.933	19.69	-8.416	29.673	-8.335	5.365	12.873	1.045	0.693	-2.151	4.956
52	52	0.28305	-0.328	-3.503	-11.478	9.238	7.543	19.55	-8.506	29.474	-8.045	5.386	13.097	0.975	0.739	-2.206	4.939
53	53	0.2886	-0.308	-3.449	-11.554	9.135	7.171	19.429	-8.576	29.284	-7.773	5.354	13.327	0.889	0.742	-2.248	4.927
54	54	0.29415	-0.29	-3.391	-11.616	9.029	6.804	19.328	-8.624	29.093	-7.519	5.233	13.579	0.794	0.667	-2.26	4.916
55	55	0.2997	-0.278	-3.342	-11.665	8.916	6.42	19.253	-8.671	28.891	-7.347	5.137	13.83	0.75	0.597	-2.266	4.915
56	56	0.30525	-0.273	-3.302	-11.699	8.786	6.027	19.2	-8.7	28.682	-7.24	5.094	14.052	0.756	0.565	-2.301	4.927
57	57	0.3108	-0.269	-3.281	-11.721	8.652	5.62	19.154	-8.721	28.477	-7.148	5.082	14.23	0.751	0.563	-2.379	4.926
58	58	0.31635	-0.278	-3.276	-11.728	8.491	5.191	19.124	-8.723	28.25	-7.131	5.145	14.401	0.77	0.623	-2.454	4.899
59	59	0.3219	-0.298	-3.292	-11.732	8.309	4.73	19.12	-8.706	28.002	-7.13	5.164	14.58	0.786	0.646	-2.511	4.874
60	60	0.32745	-0.314	-3.313	-11.736	8.124	4.255	19.139	-8.678	27.741	-7.17	5.182	14.725	0.824	0.66	-2.595	4.848
61	61	0.333	-0.318	-3.337	-11.728	7.945	3.789	19.156	-8.628	27.499	-7.224	5.183	14.9	0.894	0.665	-2.657	4.848
62	62	0.33855	-0.326	-3.375	-11.7	7.756	3.315	19.177	-8.562	27.262	-7.29	5.18	15.108	0.937	0.672	-2.688	4.833
63	63	0.3441	-0.339	-3.439	-11.661	7.558	2.809	19.198	-8.504	27.015	-7.381	5.227	15.312	0.966	0.715	-2.718	4.796
64	64	0.34965	-0.348	-3.522	-11.624	7.357	2.271	19.217	-8.449	26.746	-7.459	5.293	15.445	1.001	0.776	-2.813	4.765
65	65	0.3552	-0.354	-3.624	-11.602	7.155	1.713	19.238	-8.39	26.483	-7.496	5.287	15.552	1.024	0.778	-2.937	4.749
66	66	0.36075	-0.375	-3.74	-11.576	6.927	1.14	19.299	-8.3	26.222	-7.567	5.273	15.67	1.029	0.778	-3.054	4.719
67	67	0.3663	-0.394	-3.867	-11.535	6.71	0.564	19.376	-8.211	25.987	-7.676	5.253	15.841	1.036	0.765	-3.128	4.695
68	68	0.37185	-0.405	-3.994	-11.47	6.506	-0.018	19.41	-8.134	25.745	-7.755	5.191	15.995	1.048	0.716	-3.217	4.692
69	69	0.3774	-0.426	-4.125	-11.412	6.289	-0.6	19.45	-8.059	25.504	-7.824	5.162	16.092	1.055	0.694	-3.367	4.688
70	70	0.38295	-0.464	-4.266	-11.366	6.049	-1.195	19.508	-7.984	25.26	-7.903	5.144	16.196	1.066	0.674	-3.513	4.687
71	71	0.3885	-0.504	-4.407	-11.332	5.808	-1.795	19.57	-7.917	25.019	-7.968	5.142	16.32	1.049	0.671	-3.641	4.671
72	72	0.39405	-0.538	-4.542	-11.291	5.567	-2.39	19.602	-7.843	24.762	-8.014	5.129	16.443	1.048	0.666	-3.766	4.665
73	73	0.3996	-0.569	-4.662	-11.241	5.331	-2.973	19.6	-7.78	24.494	-8.049	5.083	16.535	1.081	0.623	-3.916	4.681
74	74	0.40515	-0.605	-4.767	-11.189	5.086	-3.545	19.588	-7.719	24.218	-8.077	5.041	16.607	1.116	0.577	-4.085	4.697
75	75	0.4107	-0.637	-4.874	-11.137	4.843	-4.113	19.559	-7.654	23.952	-8.095	5	16.684	1.149	0.535	-4.255	4.707
76	76	0.41625	-0.644	-4.973	-11.091	4.639	-4.677	19.506	-7.61	23.689	-8.089	4.885	16.764	1.19	0.42	-4.417	4.722
77	77	0.4218	-0.609	-5.065	-11.06	4.465	-5.244	19.453	-7.549	23.422	-8.06	4.72	16.834	1.248	0.269	-4.593	4.756
78	78	0.42735	-0.535	-5.147	-11.046	4.339	-5.81	19.391	-7.512	23.162	-8.033	4.554	16.895	1.325	0.103	-4.781	4.783
79	79	0.4329	-0.44	-5.223	-11.049	4.25	-6.36	19.311	-7.498	22.935	-7.972	4.372	16.96	1.381	-0.081	-4.979	4.797
80	80	0.43845	-0.337	-5.273	-11.065	4.181	-6.869	19.222	-7.485	22.737	-7.905	4.189	17.029	1.432	-0.261	-5.184	4.79
81	81	0.444	-0.247	-5.291	-11.097	4.107	-7.334	19.135	-7.472	22.565	-7.829	4.004	17.124	1.477	-0.441	-5.377	4.777
82	82	0.44955	-0.182	-5.284	-11.151	4.016	-7.764	19.058	-7.469	22.411	-7.749	3.85	17.284	1.491	-0.594	-5.518	4.735
83	83	0.4551	-0.145	-5.257	-11.222	3.889	-8.164	18.983	-7.454	22.27	-7.67	3.704	17.524	1.493	-0.734	-5.59	4.673
84	84	0.46065	-0.122	-5.207	-11.31	3.769	-8.52	18.898	-7.464	22.173	-7.609	3.615	17.78	1.507	-0.838	-5.668	4.592
85	85	0.4662	-0.104	-5.127	-11.423	3.661	-8.819	18.816	-7.494	22.129	-7.539	3.631	18.047	1.471	-0.848	-5.764	4.462
86	86	0.47175	-0.094	-5.023	-11.567	3.534	-9.076	18.756	-7.496	22.119	-7.438	3.681	18.31	1.37	-0.807	-5.886	4.28
87	87	0.4773	-0.083	-4.899	-11.733	3.421	-9.298	18.699	-7.523	22.148	-7.339	3.881	18.549	1.255	-0.638	-6.06	4.075
88	88	0.48285	-0.078	-4.764	-11.916	3.3	-9.495	18.66	-7.545	22.213	-7.231	4.155	18.76	1.1	-0.395	-6.284	3.837
89	89	0.4884	-0.079	-4.618	-12.112	3.173	-9.656	18.632	-7.567	22.317	-7.12	4.475	18.982	0.94	-0.114	-6.515	3.598
90	90	0.49395	-0.088	-4.467	-12.322	3.038	-9.796	18.628	-7.594	22.45	-7.011	4.798	19.195	0.798	0.16	-6.767	3.391
91	91	0.4995	-0.107	-4.308	-12.548	2.89	-9.92	18.657	-7.62	22.607	-6.914	5.09	19.35	0.686	0.391	-7.087	3.221
92	92	0.50505	-0.135	-4.142	-12.79	2.727	-10.019	18.698	-7.653	22.795	-6.827	5.343	19.463	0.66	0.562	-7.472	3.123
93	93	0.5106	-0.181	-3.979	-13.039	2.552	-10.091	18.739	-7.705	23.039	-6.754	5.563	19.52	0.73	0.672	-7.943	3.109
94	94	0.51615	-0.245	-3.835	-13.305	2.338	-10.159	18.803	-7.736	23.315	-6.646	5.638	19.412	0.876	0.64	-8.601	3.193
95	95	0.5217	-0.324	-3.716	-13.579	2.085	-10.252	18.914	-7.735	23.591	-6.58	5.57	19.124	1.134	0.461	-9.448	3.364
96	96	0.52725	-0.401	-3.596	-13.86	1.849	-10.336	18.988	-7.793	23.897	-6.505	5.529	18.714	1.464	0.267	-10.441	3.581
97	97	0.5328	-0.488	-3.488	-14.14	1.588	-10.418	19.072	-7.834	24.233	-6.442	5.494	18.185	1.79	0.073	-11.575	3.776
98	98	0.53835	-0.591	-3.401	-14.421	1.297	-10.495	19.142	-7.861	24.603	-6.366	5.47	17.587	2.14	-0.107	-12.803	3.982
99	99	0.5439	-0.686	-3.327	-14.691	1.005	-10.573	19.169	-7.892	24.995	-6.267	5.457	17.054	2.487	-0.274	-13.984	4.178
100	100	0.54945	-0.752	-3.245	-14.955	0.746	-10.627	19.14	-7.944	25.436	-6.119	5.481	16.715	2.793	-0.398	-15.005	4.348
101	101	0.555	-0.792	-3.152	-15.229	0.521	-10.66	19.11	-8.007	25.918	-5.983	5.521	16.533	3.119	-0.507	-15.896	4.528
102	102	0.56055	-0.815	-3.052	-15.504	0.32	-10.667	19.088	-8.056	26.441	-5.882	5.455	16.384	3.473	-0.716	-16.764	4.704
103	103	0.5661	-0.826	-2.961	-15.779	0.133	-10.667	19.021	-8.133	26.994	-5.738	5.393	16.134	3.789	-0.921	-17.749	4.833
104	104	0.57165	-0.835	-2.879	-16.024	-0.036	-10.666	18.938	-8.227	27.583	-5.596	5.491	15.709	4.022	-0.974	-18.935	4.877
105	105	0.5772	-0.865	-2.812	-16.244	-0.215	-10.644	18.783	-8.35	28.216	-5.429	5.62	15.107	4.246	-1.003	-20.316	4.877
106	106	0.58275	-0.934	-2.74	-16.431	-0.425	-10.572	18.616	-8.447	28.885	-5.295	5.666	14.35	4.532	-1.105	-21.854	4.9
107	107	0.5883	-1.058	-2.67	-16.586	-0.673	-10.442	18.427	-8.533	29.619	-5.213	5.582	13.552	4.929	-1.337	-23.449	4.987
108	108	0.59385	-1.25	-2.631	-16.717	-0.978	-10.272	18.262	-8.589	30.441	-5.208	5.417	12.783	5.357	-1.646	-25.037	5.081
109	109	0.5994	-1.507	-2.642	-16.827	-1.337	-10.075	18.135	-8.588	31.364	-5.286	5.088	12.045	5.83	-2.09	-26.617	5.196
110	110	0.60495	-1.808	-2.691	-16.911	-1.719	-9.853	18.033	-8.541	32.369	-5.474	4.586	11.226	6.385	-2.682	-28.284	5.316
111	111	0.6105	-2.122	-2.757	-16.966	-2.103	-9.593	17.927	-8.458	33.462	-5.719	4.181	10.331	6.907	-3.148	-30.065	5.349
112	112	0.61605	-2.435	-2.825	-16.966	-2.463	-9.3	17.806	-8.352	34.617	-5.964	4.018	9.417	7.322	-3.346	-31.901	5.296
113	113	0.6216	-2.724	-2.877	-16.917	-2.779	-8.953	17.68	-8.184	35.826	-6.278	3.828	8.45	7.729	-3.517	-33.788	5.176
114	114	0.62715	-2.985	-2.905	-16.851	-3.042	-8.532	17.509	-8	37.097	-6.655	3.59	7.388	8.155	-3.682	-35.766	4.956
115	115	0.6327	-3.206	-2.915	-16.777	-3.245	-8.052	17.336	-7.793	38.442	-7.107	3.426	6.33	8.558	-3.731	-37.762	4.632
116	116	0.63825	-3.412	-2.93	-16.688	-3.423	-7.518	17.105	-7.606	39.88	-7.595	3.454	5.275	8.885	-3.558	-39.795	4.153
117	117	0.6438	-3.622	-2.963	-16.6	-3.596	-6.932	16.792	-7.467	41.398	-8.101	3.648	4.185	9.126	-3.18	-41.878	3.497
118	118	0.64935	-3.837	-3.014	-16.527	-3.767	-6.28	16.387	-7.385	42.984	-8.626	3.887	3.098	9.398	-2.704	-43.945	2.774
119	119	0.6549	-4.052	-3.077	-16.478	-3.936	-5.556	15.878	-7.397	44.64	-9.158	4.315	2.019	9.739	-2	-45.998	2.021
120	120	0.66045	-4.268	-3.153	-16.448	-4.131	-4.775	15.301	-7.475	46.366	-9.724	4.976	0.886	10.19	-1.014	-48.111	1.269
121	121	0.666	-4.489	-3.229	-16.452	-4.334	-3.921	14.653	-7.642	48.151	-10.341	5.474	-0.392	10.836	-0.111	-50.35	0.587
122	122	0.67155	-4.713	-3.302	-16.52	-4.526	-2.988	13.956	-7.926	49.954	-11.032	5.749	-2.006	11.574	0.721	-52.837	-0.146
123	123	0.6771	-4.947	-3.355	-16.663	-4.718	-1.956	13.265	-8.304	51.752	-11.78	5.892	-4.087	12.458	1.611	-55.689	-0.829
124	124	0.68265	-5.186	-3.371	-16.852	-4.906	-0.828	12.566	-8.762	53.54	-12.518	5.833	-6.443	13.495	2.473	-58.741	-1.349
125	125	0.6882	-5.426	-3.355	-17.076	-5.074	0.373	11.863	-9.298	55.323	-13.266	5.641	-8.609	14.499	3.268	-61.54	-1.842
126	126	0.69375	-5.667	-3.32	-17.336	-5.225	1.622	11.19	-9.858	57.112	-13.987	5.37	-10.123	15.425	3.901	-63.672	-2.283
127	127	0.6993	-5.897	-3.267	-17.632	-5.341	2.919	10.585	-10.426	58.918	-14.656	5.123	-10.973	16.302	4.403	-65.148	-2.617
128	128	0.70485	-6.108	-3.193	-17.952	-5.392	4.254	10.064	-10.984	60.727	-15.264	5.024	-11.263	17.028	4.873	-66.051	-2.933
129	129	0.7104	-6.29	-3.096	-18.289	-5.372	5.623	9.643	-11.482	62.534	-15.755	5.054	-10.976	17.471	5.263	-66.37	-3.316
130	130	0.71595	-6.423	-2.973	-18.634	-5.254	6.996	9.291	-11.929	64.327	-16.076	5.181	-10.114	17.545	5.518	-66.124	-3.81
131	131	0.7215	-6.5	-2.823	-18.973	-5.031	8.343	9.06	-12.253	66.054	-16.216	5.347	-9.079	17.2	5.708	-65.653	-4.427
132	132	0.72705	-6.538	-2.685	-19.281	-4.75	9.623	8.891	-12.465	67.671	-16.161	5.526	-8.046	16.621	5.892	-65.105	-5.01
133	133	0.7326	-6.551	-2.565	-19.535	-4.422	10.836	8.79	-12.548	69.16	-15.905	5.68	-7.005	15.651	6.025	-64.432	-5.702
134	134	0.73815	-6.525	-2.439	-19.729	-4.022	11.992	8.733	-12.52	70.526	-15.508	5.733	-5.996	14.32	6.059	-63.678	-6.536
135	135	0.7437	-6.442	-2.264	-19.85	-3.532	13.122	8.694	-12.399	71.778	-14.998	5.78	-5.089	12.856	6.113	-62.934	-7.332
136	136	0.74925	-6.297	-2.048	-19.894	-2.964	14.225	8.674	-12.163	72.935	-14.461	5.785	-4.303	11.358	6.177	-62.235	-8.081
137	137	0.7548	-6.097	-1.83	-19.879	-2.332	15.275	8.652	-11.856	73.999	-13.928	5.755	-3.573	9.805	6.23	-61.511	-8.85
138	138	0.76035	-5.867	-1.625	-19.806	-1.673	16.261	8.6	-11.509	74.959	-13.413	5.663	-2.824	8.276	6.222	-60.705	-9.591
139	139	0.7659	-5.614	-1.431	-19.667	-0.994	17.184	8.529	-11.136	75.78	-12.991	5.562	-2.137	6.886	6.206	-59.863	-10.262
140	140	0.77145	-5.357	-1.25	-19.465	-0.321	18.052	8.423	-10.744	76.435	-12.73	5.438	-1.536	5.71	6.184	-58.984	-10.876
141	141	0.777	-5.092	-1.09	-19.222	0.338	18.875	8.301	-10.336	76.965	-12.603	5.41	-0.942	4.741	6.246	-58.006	-11.423
142	142	0.78255	-4.821	-0.932	-18.949	0.983	19.659	8.168	-9.913	77.351	-12.613	5.371	-0.352	3.965	6.286	-56.938	-11.926
143	143	0.7881	-4.552	-0.785	-18.667	1.618	20.413	8.024	-9.505	77.61	-12.8	5.335	0.172	3.44	6.329	-55.838	-12.365
144	144	0.79365	-4.302	-0.663	-18.372	2.216	21.141	7.866	-9.123	77.722	-13.17	5.352	0.623	3.201	6.413	-54.681	-12.725
145	145	0.7992	-4.088	-0.575	-18.071	2.755	21.851	7.715	-8.743	77.717	-13.708	5.334	1.024	3.198	6.459	-53.48	-13.039
146	146	0.80475	-3.911	-0.521	-17.785	3.25	22.537	7.573	-8.396	77.609	-14.38	5.331	1.361	3.355	6.51	-52.246	-13.343
147	147	0.8103	-3.751	-0.503	-17.51	3.708	23.175	7.452	-8.051	77.398	-15.174	5.23	1.676	3.671	6.453	-50.987	-13.622
148	148	0.81585	-3.6	-0.503	-17.262	4.157	23.776	7.376	-7.717	77.076	-16.074	5.103	1.92	4.105	6.357	-49.724	-13.894
149	149	0.8214	-3.456	-0.512	-17.054	4.605	24.365	7.343	-7.389	76.662	-17.057	5.059	2.114	4.633	6.335	-48.41	-14.165
150	150	0.82695	-3.346	-0.53	-16.872	5.019	24.951	7.359	-7.069	76.166	-18.04	5.088	2.253	5.191	6.378	-47.06	-14.418
151	151	0.8325	-3.284	-0.574	-16.702	5.376	25.512	7.408	-6.762	75.6	-19.015	5.05	2.412	5.792	6.332	-45.661	-14.629
152	152	0.83805	-3.261	-0.628	-16.547	5.688	26.053	7.467	-6.497	74.981	-19.936	4.957	2.55	6.337	6.219	-44.269	-14.854
153	153	0.8436	-3.256	-0.681	-16.413	5.987	26.588	7.555	-6.248	74.325	-20.767	4.846	2.654	6.815	6.088	-42.89	-15.054
154	154	0.84915	-3.271	-0.726	-16.3	6.265	27.123	7.682	-6.002	73.614	-21.476	4.744	2.651	7.193	5.997	-41.57	-15.238
155	155	0.8547	-3.319	-0.766	-16.212	6.52	27.643	7.859	-5.772	72.838	-22.049	4.637	2.569	7.444	5.916	-40.284	-15.412
156	156	0.86025	-3.385	-0.803	-16.152	6.774	28.136	8.077	-5.569	72.008	-22.452	4.475	2.478	7.549	5.77	-38.998	-15.55
157	157	0.8658	-3.44	-0.831	-16.094	7.04	28.609	8.283	-5.408	71.139	-22.726	4.324	2.495	7.566	5.576	-37.597	-15.643
158	158	0.87135	-3.494	-0.85	-16.02	7.272	29.077	8.458	-5.263	70.215	-22.852	4.109	2.534	7.495	5.317	-36.162	-15.703
159	159	0.8769	-3.548	-0.865	-15.952	7.503	29.527	8.62	-5.171	69.236	-22.847	3.757	2.579	7.396	4.904	-34.729	-15.664
160	160	0.88245	-3.59	-0.876	-15.911	7.765	29.964	8.757	-5.156	68.225	-22.728	3.373	2.654	7.221	4.425	-33.256	-15.592
161	161	0.888	-3.615	-0.871	-15.876	8.051	30.389	8.847	-5.234	67.167	-22.558	3.044	2.736	7.008	3.958	-31.736	-15.514
162	162	0.89355	-3.643	-0.855	-15.829	8.327	30.8	8.902	-5.371	66.056	-22.328	2.764	2.809	6.82	3.521	-30.188	-15.369
163	163	0.8991	-3.665	-0.818	-15.784	8.603	31.201	8.91	-5.576	64.898	-22.065	2.612	2.886	6.666	3.185	-28.587	-15.182
164	164	0.90465	-3.668	-0.757	-15.756	8.906	31.594	8.895	-5.842	63.723	-21.813	2.661	3.019	6.536	2.995	-26.89	-14.996
165	165	0.9102	-3.665	-0.684	-15.723	9.203	31.981	8.823	-6.169	62.546	-21.556	2.826	3.245	6.458	2.868	-25.097	-14.783
166	166	0.91575	-3.665	-0.607	-15.659	9.462	32.354	8.706	-6.532	61.335	-21.329	3.094	3.486	6.496	2.817	-23.266	-14.511
167	167	0.9213	-3.668	-0.527	-15.579	9.694	32.701	8.571	-6.927	60.072	-21.112	3.609	3.823	6.571	2.947	-21.27	-14.232
168	168	0.92685	-3.645	-0.427	-15.509	9.964	33.041	8.437	-7.357	58.743	-20.918	4.344	4.25	6.657	3.231	-19.095	-13.96
169	169	0.9324	-3.604	-0.316	-15.443	10.239	33.356	8.282	-7.806	57.34	-20.708	5.175	4.629	6.717	3.622	-16.911	-13.725
170	170	0.93795	-3.548	-0.207	-15.36	10.487	33.629	8.127	-8.224	55.865	-20.513	5.944	4.936	6.864	3.987	-14.794	-13.435
171	171	0.9435	-3.476	-0.103	-15.269	10.713	33.856	8.013	-8.583	54.339	-20.289	6.732	5.299	6.998	4.367	-12.622	-13.121
172	172	0.94905	-3.389	0.003	-15.178	10.938	34.047	7.964	-8.884	52.77	-20.079	7.624	5.723	7.064	4.831	-10.361	-12.854
173	173	0.9546	-3.299	0.101	-15.07	11.132	34.207	7.946	-9.131	51.159	-19.833	8.474	6.04	7.05	5.313	-8.195	-12.626
174	174	0.96015	-3.218	0.174	-14.934	11.27	34.314	7.992	-9.287	49.511	-19.522	9.168	6.169	6.964	5.747	-6.242	-12.383
175	175	0.9657	-3.144	0.225	-14.778	11.364	34.366	8.103	-9.37	47.836	-19.174	9.75	6.273	6.841	6.108	-4.352	-12.1
176	176	0.97125	-3.072	0.266	-14.643	11.448	34.374	8.288	-9.399	46.174	-18.774	10.25	6.514	6.691	6.379	-2.401	-11.746
177	177	0.9768	-3.007	0.289	-14.521	11.506	34.337	8.587	-9.339	44.528	-18.374	10.568	6.91	6.59	6.464	-0.401	-11.259
178	178	0.98235	-2.951	0.293	-14.399	11.524	34.272	8.94	-9.209	42.896	-17.931	10.663	7.27	6.57	6.396	1.47	-10.62
179	179	0.9879	-2.919	0.269	-14.257	11.488	34.161	9.345	-9.041	41.276	-17.479	10.724	7.452	6.567	6.376	3.122	-9.919
180	180	0.99345	-2.905	0.215	-14.094	11.411	34.004	9.795	-8.857	39.672	-17.056	10.883	7.398	6.534	6.521	4.535	-9.246
181	181	0.999	-2.908	0.139	-13.924	11.3	33.824	10.248	-8.68	38.104	-16.652	11.013	7.18	6.516	6.684	5.738	-8.578
182	182	1.00455	-2.943	0.041	-13.751	11.138	33.629	10.667	-8.526	36.566	-16.243	11.02	6.935	6.546	6.737	6.851	-7.887
183	183	1.0101	-3.004	-0.083	-13.57	10.934	33.41	11.07	-8.39	35.064	-15.815	10.953	6.76	6.587	6.698	7.972	-7.168
184	184	1.01565	-3.078	-0.219	-13.385	10.71	33.17	11.419	-8.305	33.585	-15.419	10.861	6.699	6.748	6.593	9.148	-6.384
185	185	1.0212	-3.139	-0.35	-13.204	10.517	32.927	11.678	-8.314	32.145	-15.006	10.943	6.704	6.961	6.62	10.353	-5.572
186	186	1.02675	-3.201	-0.487	-13.022	10.32	32.666	11.892	-8.372	30.727	-14.65	11.14	6.792	7.225	6.718	11.612	-4.788
187	187	1.0323	-3.252	-0.631	-12.835	10.136	32.411	11.998	-8.493	29.378	-14.272	11.356	6.924	7.479	6.815	12.855	-4.055
188	188	1.03785	-3.299	-0.775	-12.639	9.968	32.167	12.027	-8.676	28.121	-13.91	11.551	6.968	7.716	6.884	13.935	-3.401
189	189	1.0434	-3.341	-0.914	-12.439	9.81	31.945	11.982	-8.895	26.978	-13.529	11.63	6.864	7.947	6.855	14.765	-2.788
190	190	1.04895	-3.378	-1.044	-12.239	9.66	31.756	11.903	-9.111	25.972	-13.101	11.594	6.716	8.11	6.728	15.439	-2.217
191	191	1.0545	-3.419	-1.165	-12.039	9.521	31.604	11.825	-9.325	25.123	-12.674	11.612	6.655	8.215	6.637	16.078	-1.678
192	192	1.06005	-3.474	-1.285	-11.829	9.371	31.46	11.807	-9.52	24.422	-12.28	11.738	6.664	8.273	6.637	16.662	-1.144
193	193	1.0656	-3.546	-1.413	-11.616	9.204	31.314	11.864	-9.679	23.854	-11.958	11.872	6.74	8.316	6.642	17.192	-0.615
194	194	1.07115	-3.615	-1.547	-11.398	9.039	31.169	11.962	-9.81	23.417	-11.664	11.971	6.841	8.286	6.617	17.641	-0.127
195	195	1.0767	-3.668	-1.657	-11.154	8.858	31.05	12.132	-9.851	23.11	-11.476	11.998	6.96	8.19	6.545	18.002	0.288
196	196	1.08225	-3.709	-1.757	-10.892	8.681	30.935	12.334	-9.864	22.923	-11.317	11.982	7.075	8.017	6.443	18.255	0.661
197	197	1.0878	-3.744	-1.84	-10.624	8.514	30.833	12.581	-9.846	22.855	-11.221	11.914	7.156	7.846	6.303	18.366	1.03
198	198	1.09335	-3.755	-1.901	-10.362	8.383	30.755	12.854	-9.796	22.905	-11.2	11.797	7.187	7.731	6.134	18.32	1.418
199	199	1.0989	-3.74	-1.94	-10.099	8.286	30.688	13.158	-9.717	23.051	-11.289	11.647	7.118	7.663	5.948	18.086	1.786
200	200	1.10445	-3.712	-1.97	-9.819	8.198	30.619	13.438	-9.634	23.274	-11.451	11.445	6.92	7.666	5.717	17.64	2.144
201	201	1.11	-3.673	-1.987	-9.521	8.113	30.547	13.69	-9.535	23.563	-11.636	11.166	6.53	7.695	5.43	16.927	2.483
