# Supplementary material for: Gait phenotypes in paediatric hereditary spastic paraplegia revealed by dynamic time warping analysis and random forests
Source: PLoS One. 2018 Mar 8;13(3):e0192345. doi: 10.1371/journal.pone.0192345 (PMC5843164; doi:10.1371/journal.pone.0192345)
Supplement: S2 Data — (ZIP) [file pone.0192345.s009.zip › Healthy/Left.SR.HEALTHY25.4.csv]

	Epoch	Time	Pelvic.obliquity	Pelvic.tilt	Pelvic rotation	Hip.abd.add	Hip.flexion	Hip.rotation	Knee.abd.add	Knee.flexion	Knee.rotation	Ankle.abd.add	Ankle.flexion	Ankle.rotation	Forefoot.abd.add	Forefoot.flexion	Forefoot.rotation
1	1	0	-3.712	-0.679	-2.525	4.458	34.018	7.784	-8.006	22.518	-14.214	7.202	3.166	10	3.038	16.185	1.655
2	2	0.00443	-3.7	-0.745	-2.36	4.422	33.8	7.2	-8.082	23.101	-13.947	6.547	1.439	10.079	2.724	13.704	1.548
3	3	0.00886	-3.682	-0.8	-2.17	4.384	33.565	6.559	-8.211	23.631	-13.576	5.798	-0.465	10.169	2.327	11.063	1.532
4	4	0.01329	-3.64	-0.852	-1.98	4.383	33.333	5.914	-8.373	24.125	-13.179	5.028	-2.201	10.266	1.87	8.625	1.587
5	5	0.01772	-3.552	-0.909	-1.811	4.454	33.126	5.301	-8.564	24.626	-12.799	4.262	-3.555	10.337	1.336	6.594	1.676
6	6	0.02215	-3.402	-0.976	-1.674	4.623	32.972	4.735	-8.77	25.213	-12.467	3.544	-4.471	10.372	0.766	4.986	1.776
7	7	0.02658	-3.189	-1.053	-1.571	4.887	32.889	4.236	-8.958	25.942	-12.216	2.923	-5.028	10.376	0.236	3.687	1.871
8	8	0.03101	-2.923	-1.137	-1.505	5.23	32.871	3.833	-9.097	26.815	-12.061	2.409	-5.38	10.332	-0.209	2.532	1.941
9	9	0.03544	-2.608	-1.229	-1.484	5.65	32.878	3.542	-9.194	27.798	-11.962	1.974	-5.672	10.177	-0.588	1.376	1.959
10	10	0.03987	-2.258	-1.322	-1.51	6.144	32.859	3.369	-9.277	28.809	-11.884	1.635	-5.914	9.959	-0.906	0.23	1.995
11	11	0.0443	-1.868	-1.417	-1.606	6.731	32.758	3.35	-9.353	29.767	-11.84	1.467	-5.905	9.748	-1.127	-0.676	2.125
12	12	0.04873	-1.452	-1.51	-1.757	7.385	32.579	3.527	-9.39	30.637	-11.876	1.406	-5.579	9.473	-1.313	-1.234	2.265
13	13	0.05316	-1.019	-1.599	-1.972	8.099	32.336	3.899	-9.378	31.443	-11.892	1.379	-5.039	9.019	-1.518	-1.55	2.38
14	14	0.05759	-0.6	-1.693	-2.135	8.747	32.038	4.385	-9.269	32.209	-11.872	1.371	-4.437	8.368	-1.722	-1.801	2.444
15	15	0.06202	-0.196	-1.786	-2.251	9.326	31.713	4.968	-9.059	32.968	-11.854	1.365	-3.831	7.566	-1.921	-2.058	2.442
16	16	0.06645	0.208	-1.866	-2.382	9.894	31.39	5.655	-8.766	33.745	-11.855	1.338	-3.189	6.654	-2.128	-2.295	2.373
17	17	0.07088	0.612	-1.935	-2.533	10.454	31.076	6.414	-8.399	34.531	-11.849	1.28	-2.474	5.662	-2.347	-2.464	2.26
18	18	0.07531	1.015	-1.988	-2.705	11.014	30.767	7.205	-7.996	35.282	-11.807	1.209	-1.7	4.656	-2.553	-2.55	2.167
19	19	0.07974	1.409	-2.031	-2.889	11.559	30.466	7.995	-7.576	35.989	-11.707	1.157	-0.879	3.655	-2.714	-2.555	2.104
20	20	0.08417	1.785	-2.094	-3.065	12.116	29.997	8.782	-7.235	36.51	-11.614	1.155	-0.101	2.665	-2.817	-2.555	2.028
21	21	0.0886	2.122	-2.163	-3.229	12.632	29.484	9.5	-6.962	36.941	-11.51	1.185	0.641	1.741	-2.879	-2.546	1.95
22	22	0.09303	2.421	-2.244	-3.377	13.091	28.928	10.143	-6.741	37.269	-11.428	1.231	1.3	0.954	-2.906	-2.559	1.893
23	23	0.09746	2.68	-2.345	-3.506	13.477	28.34	10.705	-6.546	37.501	-11.38	1.262	1.878	0.337	-2.918	-2.588	1.873
24	24	0.10189	2.905	-2.465	-3.608	13.798	27.734	11.153	-6.393	37.651	-11.35	1.283	2.4	-0.116	-2.914	-2.613	1.885
25	25	0.10632	3.105	-2.597	-3.678	14.061	27.119	11.467	-6.295	37.734	-11.35	1.311	2.897	-0.416	-2.89	-2.615	1.906
26	26	0.11075	3.277	-2.732	-3.715	14.258	26.5	11.666	-6.235	37.759	-11.427	1.344	3.386	-0.551	-2.853	-2.591	1.915
27	27	0.11518	3.427	-2.863	-3.726	14.402	25.889	11.711	-6.244	37.744	-11.532	1.372	3.851	-0.533	-2.824	-2.57	1.919
28	28	0.11961	3.55	-2.99	-3.719	14.485	25.288	11.669	-6.263	37.697	-11.688	1.379	4.29	-0.38	-2.805	-2.558	1.917
29	29	0.12404	3.641	-3.118	-3.699	14.529	24.686	11.529	-6.35	37.608	-11.893	1.403	4.69	-0.087	-2.788	-2.554	1.92
30	30	0.12847	3.7	-3.238	-3.673	14.528	24.093	11.322	-6.472	37.482	-12.084	1.463	5.063	0.257	-2.738	-2.552	1.916
31	31	0.1329	3.714	-3.34	-3.638	14.462	23.502	11.084	-6.61	37.293	-12.291	1.577	5.397	0.667	-2.643	-2.553	1.91
32	32	0.13733	3.687	-3.416	-3.6	14.339	22.936	10.806	-6.764	37.061	-12.5	1.716	5.687	1.137	-2.526	-2.567	1.904
33	33	0.14176	3.622	-3.464	-3.563	14.163	22.401	10.506	-6.913	36.8	-12.697	1.835	5.948	1.643	-2.426	-2.59	1.901
34	34	0.14619	3.518	-3.489	-3.536	13.94	21.879	10.226	-7.043	36.512	-12.876	1.914	6.206	2.147	-2.361	-2.6	1.901
35	35	0.15062	3.38	-3.492	-3.529	13.694	21.37	9.979	-7.172	36.211	-13.009	1.979	6.482	2.601	-2.31	-2.584	1.9
36	36	0.15505	3.22	-3.478	-3.546	13.433	20.862	9.788	-7.294	35.89	-13.126	2.089	6.743	3.022	-2.223	-2.572	1.901
37	37	0.15948	3.037	-3.435	-3.579	13.145	20.387	9.641	-7.388	35.57	-13.174	2.213	7.001	3.373	-2.115	-2.557	1.915
38	38	0.16391	2.843	-3.374	-3.63	12.854	19.944	9.509	-7.48	35.282	-13.109	2.36	7.269	3.608	-1.98	-2.549	1.927
39	39	0.16834	2.636	-3.297	-3.703	12.543	19.512	9.439	-7.533	34.997	-12.986	2.485	7.546	3.753	-1.854	-2.537	1.931
40	40	0.17277	2.421	-3.206	-3.808	12.239	19.087	9.415	-7.579	34.722	-12.802	2.571	7.821	3.808	-1.761	-2.532	1.922
41	41	0.1772	2.202	-3.103	-3.943	11.94	18.667	9.438	-7.613	34.45	-12.555	2.63	8.086	3.785	-1.685	-2.541	1.914
42	42	0.18163	1.981	-2.989	-4.098	11.636	18.252	9.512	-7.619	34.178	-12.278	2.673	8.343	3.724	-1.614	-2.561	1.921
43	43	0.18606	1.755	-2.869	-4.266	11.328	17.848	9.626	-7.603	33.916	-11.996	2.701	8.607	3.647	-1.554	-2.576	1.938
44	44	0.19049	1.528	-2.748	-4.458	11.03	17.453	9.76	-7.594	33.67	-11.679	2.707	8.9	3.51	-1.512	-2.564	1.938
45	45	0.19492	1.3	-2.632	-4.691	10.76	17.05	9.966	-7.593	33.435	-11.35	2.696	9.221	3.31	-1.492	-2.521	1.932
46	46	0.19935	1.069	-2.528	-4.973	10.506	16.641	10.232	-7.596	33.21	-11.015	2.692	9.512	3.111	-1.464	-2.504	1.946
47	47	0.20378	0.838	-2.432	-5.288	10.252	16.218	10.548	-7.577	32.978	-10.726	2.671	9.765	2.937	-1.448	-2.52	1.952
48	48	0.20821	0.615	-2.338	-5.63	10.013	15.797	10.869	-7.57	32.751	-10.436	2.667	10.009	2.757	-1.415	-2.547	1.939
49	49	0.21264	0.411	-2.236	-5.996	9.79	15.386	11.209	-7.549	32.53	-10.182	2.673	10.269	2.593	-1.371	-2.562	1.907
50	50	0.21707	0.23	-2.122	-6.384	9.586	14.991	11.564	-7.512	32.312	-9.979	2.685	10.534	2.47	-1.321	-2.573	1.863
51	51	0.2215	0.075	-2	-6.788	9.412	14.613	11.919	-7.48	32.102	-9.826	2.7	10.781	2.398	-1.276	-2.599	1.818
52	52	0.22593	-0.052	-1.875	-7.201	9.275	14.244	12.278	-7.465	31.9	-9.729	2.736	11.008	2.376	-1.229	-2.643	1.777
53	53	0.23036	-0.157	-1.758	-7.63	9.165	13.862	12.649	-7.459	31.686	-9.685	2.847	11.235	2.397	-1.119	-2.676	1.733
54	54	0.23479	-0.241	-1.651	-8.071	9.083	13.475	13.012	-7.471	31.477	-9.684	2.972	11.5	2.433	-1.008	-2.669	1.658
55	55	0.23922	-0.294	-1.558	-8.541	9.035	13.067	13.399	-7.486	31.27	-9.689	3.101	11.736	2.458	-0.894	-2.688	1.57
56	56	0.24365	-0.326	-1.48	-9.036	9.005	12.638	13.818	-7.484	31.068	-9.694	3.139	11.948	2.491	-0.859	-2.738	1.496
57	57	0.24808	-0.34	-1.424	-9.548	8.973	12.183	14.254	-7.455	30.871	-9.716	3.17	12.166	2.55	-0.824	-2.792	1.423
58	58	0.25251	-0.342	-1.391	-10.067	8.944	11.7	14.673	-7.442	30.677	-9.73	3.242	12.412	2.604	-0.755	-2.828	1.34
59	59	0.25694	-0.338	-1.376	-10.569	8.904	11.197	15.066	-7.436	30.488	-9.705	3.344	12.687	2.62	-0.657	-2.845	1.251
60	60	0.26137	-0.33	-1.375	-11.045	8.841	10.681	15.445	-7.409	30.298	-9.641	3.426	12.966	2.597	-0.565	-2.863	1.166
61	61	0.2658	-0.318	-1.388	-11.5	8.761	10.148	15.818	-7.367	30.096	-9.558	3.452	13.218	2.559	-0.517	-2.906	1.088
62	62	0.27023	-0.311	-1.415	-11.933	8.667	9.599	16.164	-7.337	29.892	-9.438	3.46	13.449	2.494	-0.483	-2.97	1.016
63	63	0.27466	-0.295	-1.465	-12.348	8.565	9.014	16.532	-7.288	29.688	-9.325	3.398	13.676	2.394	-0.511	-3.048	0.937
64	64	0.27909	-0.309	-1.5	-12.733	8.418	8.5	16.847	-7.228	29.532	-9.184	3.407	13.916	2.278	-0.467	-3.127	0.844
65	65	0.28352	-0.322	-1.581	-13.134	8.254	7.966	17.157	-7.161	29.415	-9.002	3.381	14.166	2.151	-0.447	-3.215	0.759
66	66	0.28795	-0.351	-1.694	-13.582	8.062	7.411	17.504	-7.079	29.309	-8.786	3.34	14.427	2.022	-0.425	-3.298	0.688
67	67	0.29238	-0.393	-1.823	-13.978	7.82	6.841	17.767	-6.994	29.185	-8.536	3.284	14.697	1.9	-0.411	-3.376	0.62
68	68	0.29681	-0.432	-1.962	-14.348	7.564	6.258	17.969	-6.927	29.051	-8.279	3.271	14.977	1.796	-0.365	-3.448	0.55
69	69	0.30124	-0.461	-2.108	-14.766	7.326	5.67	18.196	-6.887	28.928	-8.029	3.343	15.263	1.706	-0.246	-3.516	0.476
70	70	0.30567	-0.492	-2.258	-15.175	7.071	5.084	18.389	-6.849	28.801	-7.753	3.426	15.54	1.604	-0.112	-3.593	0.391
71	71	0.3101	-0.525	-2.408	-15.575	6.796	4.495	18.588	-6.78	28.648	-7.516	3.452	15.766	1.533	-0.024	-3.704	0.3
72	72	0.31453	-0.556	-2.573	-15.964	6.508	3.889	18.74	-6.726	28.466	-7.326	3.474	15.953	1.55	0.041	-3.837	0.217
73	73	0.31896	-0.583	-2.756	-16.344	6.215	3.253	18.86	-6.699	28.266	-7.145	3.545	16.118	1.585	0.141	-3.989	0.129
74	74	0.32339	-0.606	-2.957	-16.715	5.913	2.59	18.967	-6.672	28.057	-6.986	3.57	16.297	1.65	0.191	-4.129	0.05
75	75	0.32782	-0.626	-3.169	-17.077	5.602	1.912	19.053	-6.653	27.839	-6.849	3.621	16.478	1.75	0.255	-4.268	-0.022
76	76	0.33225	-0.643	-3.39	-17.43	5.285	1.224	19.127	-6.636	27.617	-6.727	3.697	16.651	1.866	0.34	-4.416	-0.091
77	77	0.33668	-0.659	-3.619	-17.774	4.964	0.526	19.21	-6.613	27.397	-6.618	3.774	16.821	1.975	0.428	-4.569	-0.16
78	78	0.34111	-0.67	-3.86	-18.109	4.638	-0.187	19.31	-6.583	27.184	-6.52	3.841	16.996	2.065	0.505	-4.725	-0.231
79	79	0.34554	-0.675	-4.12	-18.436	4.311	-0.92	19.42	-6.555	26.976	-6.439	3.887	17.174	2.151	0.555	-4.883	-0.298
80	80	0.34997	-0.673	-4.395	-18.754	3.988	-1.665	19.507	-6.552	26.79	-6.375	3.982	17.394	2.274	0.632	-5.017	-0.341
81	81	0.3544	-0.666	-4.684	-19.063	3.656	-2.432	19.631	-6.523	26.604	-6.321	3.994	17.628	2.377	0.64	-5.144	-0.371
82	82	0.35883	-0.655	-4.982	-19.363	3.333	-3.203	19.778	-6.498	26.449	-6.282	3.993	17.909	2.46	0.629	-5.245	-0.389
83	83	0.36326	-0.638	-5.289	-19.655	3.017	-3.982	19.934	-6.488	26.317	-6.23	4.04	18.202	2.515	0.662	-5.348	-0.397
84	84	0.36769	-0.615	-5.609	-19.939	2.714	-4.765	20.111	-6.485	26.234	-6.168	4.102	18.495	2.526	0.716	-5.482	-0.399
85	85	0.37212	-0.587	-5.939	-20.215	2.414	-5.543	20.31	-6.472	26.2	-6.106	4.16	18.783	2.511	0.773	-5.654	-0.392
86	86	0.37655	-0.555	-6.273	-20.484	2.114	-6.308	20.52	-6.451	26.212	-6.051	4.235	19.078	2.49	0.847	-5.845	-0.375
87	87	0.38098	-0.52	-6.609	-20.744	1.819	-7.058	20.732	-6.435	26.276	-5.991	4.331	19.41	2.456	0.938	-6.031	-0.347
88	88	0.38541	-0.484	-6.941	-20.997	1.532	-7.783	20.921	-6.427	26.383	-5.884	4.371	19.777	2.403	0.984	-6.208	-0.297
89	89	0.38984	-0.449	-7.266	-21.242	1.259	-8.477	21.115	-6.43	26.554	-5.759	4.349	20.144	2.333	0.972	-6.42	-0.225
90	90	0.39427	-0.416	-7.576	-21.48	1.007	-9.13	21.304	-6.45	26.777	-5.7	4.422	20.432	2.315	1.033	-6.73	-0.153
91	91	0.3987	-0.386	-7.875	-21.71	0.775	-9.739	21.445	-6.505	27.061	-5.625	4.605	20.631	2.277	1.193	-7.156	-0.113
92	92	0.40313	-0.358	-8.162	-21.933	0.543	-10.309	21.609	-6.531	27.394	-5.574	4.772	20.735	2.224	1.349	-7.697	-0.093
93	93	0.40756	-0.334	-8.431	-22.15	0.314	-10.835	21.765	-6.551	27.774	-5.545	4.963	20.763	2.195	1.523	-8.337	-0.075
94	94	0.41199	-0.317	-8.681	-22.36	0.09	-11.309	21.883	-6.578	28.205	-5.526	5.142	20.756	2.226	1.674	-9.04	-0.034
95	95	0.41642	-0.305	-8.911	-22.563	-0.134	-11.734	21.964	-6.602	28.685	-5.502	5.2	20.759	2.328	1.703	-9.766	0.052
96	96	0.42085	-0.298	-9.124	-22.761	-0.358	-12.12	22.018	-6.622	29.203	-5.464	5.111	20.774	2.485	1.588	-10.505	0.187
97	97	0.42528	-0.296	-9.322	-22.953	-0.584	-12.469	22.037	-6.652	29.744	-5.424	5.036	20.719	2.709	1.477	-11.327	0.36
98	98	0.42971	-0.294	-9.513	-23.138	-0.796	-12.791	22.028	-6.709	30.323	-5.397	4.953	20.544	3	1.344	-12.288	0.571
99	99	0.43414	-0.293	-9.694	-23.318	-0.994	-13.086	21.983	-6.796	30.939	-5.338	4.913	20.186	3.271	1.257	-13.45	0.762
100	100	0.43857	-0.299	-9.854	-23.492	-1.199	-13.317	21.903	-6.872	31.616	-5.257	4.895	19.72	3.566	1.204	-14.751	0.954
101	101	0.443	-0.319	-9.978	-23.662	-1.403	-13.474	21.793	-6.946	32.345	-5.181	4.826	19.162	3.922	1.104	-16.172	1.169
102	102	0.44743	-0.353	-10.065	-23.826	-1.606	-13.547	21.651	-7.009	33.147	-5.067	4.632	18.533	4.308	0.902	-17.697	1.411
103	103	0.45186	-0.401	-10.114	-23.985	-1.799	-13.528	21.495	-7.061	34.036	-4.919	4.301	17.868	4.707	0.588	-19.294	1.681
104	104	0.45629	-0.467	-10.12	-24.139	-1.973	-13.412	21.333	-7.112	35.005	-4.766	3.883	17.159	5.12	0.203	-20.957	1.963
105	105	0.46072	-0.552	-10.078	-24.288	-2.128	-13.184	21.148	-7.162	36.043	-4.597	3.42	16.345	5.532	-0.205	-22.73	2.231
106	106	0.46515	-0.658	-9.986	-24.432	-2.26	-12.831	20.957	-7.198	37.183	-4.406	2.833	15.424	5.924	-0.7	-24.627	2.486
107	107	0.46958	-0.778	-9.858	-24.571	-2.35	-12.369	20.773	-7.241	38.409	-4.232	2.341	14.358	6.236	-1.075	-26.672	2.654
108	108	0.47401	-0.911	-9.698	-24.705	-2.42	-11.79	20.594	-7.253	39.771	-4.092	1.967	13.278	6.449	-1.307	-28.779	2.689
109	109	0.47844	-1.058	-9.505	-24.835	-2.468	-11.112	20.406	-7.251	41.202	-3.973	1.633	12.186	6.555	-1.469	-30.902	2.591
110	110	0.48287	-1.218	-9.28	-24.959	-2.5	-10.349	20.231	-7.215	42.689	-3.914	1.328	11.027	6.591	-1.567	-33.093	2.367
111	111	0.4873	-1.386	-9.032	-25.079	-2.523	-9.512	20.042	-7.157	44.222	-3.911	1.061	9.805	6.586	-1.587	-35.345	2.034
112	112	0.49173	-1.558	-8.773	-25.195	-2.528	-8.62	19.85	-7.089	45.786	-3.985	0.891	8.538	6.545	-1.482	-37.632	1.593
113	113	0.49616	-1.731	-8.506	-25.307	-2.511	-7.682	19.687	-7.004	47.376	-4.161	0.862	7.248	6.465	-1.215	-39.922	1.048
114	114	0.50059	-1.906	-8.23	-25.415	-2.483	-6.678	19.528	-6.896	49.004	-4.413	0.936	5.955	6.372	-0.809	-42.197	0.421
115	115	0.50502	-2.087	-7.937	-25.519	-2.422	-5.6	19.333	-6.826	50.668	-4.774	1.119	4.578	6.312	-0.266	-44.522	-0.287
116	116	0.50945	-2.269	-7.636	-25.619	-2.352	-4.469	19.119	-6.761	52.34	-5.234	1.293	3.043	6.295	0.334	-46.961	-1.049
117	117	0.51388	-2.451	-7.327	-25.716	-2.253	-3.299	18.88	-6.743	54.03	-5.774	1.327	1.339	6.291	0.849	-49.538	-1.857
118	118	0.51831	-2.633	-7.015	-25.809	-2.148	-2.095	18.621	-6.75	55.688	-6.381	1.273	-0.586	6.278	1.354	-52.266	-2.73
119	119	0.52274	-2.831	-6.731	-25.883	-2.073	-0.881	18.342	-6.761	57.307	-7.067	1.043	-2.674	6.363	1.771	-55.094	-3.561
120	120	0.52717	-3.026	-6.463	-25.928	-1.997	0.339	18.012	-6.814	58.878	-7.827	0.612	-4.808	6.615	2.054	-57.906	-4.27
121	121	0.5316	-3.205	-6.194	-25.949	-1.891	1.557	17.629	-6.933	60.394	-8.648	0.048	-6.797	7.019	2.225	-60.518	-4.857
122	122	0.53603	-3.374	-5.928	-25.953	-1.773	2.763	17.219	-7.106	61.854	-9.502	-0.543	-8.433	7.499	2.33	-62.73	-5.373
123	123	0.54046	-3.537	-5.662	-25.954	-1.645	3.968	16.781	-7.333	63.269	-10.322	-1.112	-9.61	7.978	2.38	-64.442	-5.855
124	124	0.54489	-3.698	-5.388	-25.954	-1.502	5.185	16.356	-7.58	64.645	-11.126	-1.711	-10.38	8.515	2.311	-65.711	-6.249
125	125	0.54932	-3.847	-5.112	-25.947	-1.323	6.406	15.902	-7.88	65.994	-11.862	-2.324	-10.874	9.08	2.146	-66.671	-6.535
126	126	0.55375	-3.996	-4.842	-25.924	-1.139	7.634	15.416	-8.221	67.364	-12.515	-2.811	-11.114	9.608	2.012	-67.38	-6.774
127	127	0.55818	-4.149	-4.583	-25.881	-0.966	8.838	14.937	-8.561	68.72	-13.044	-3.187	-11.062	10.021	1.867	-67.8	-6.999
128	128	0.56261	-4.309	-4.337	-25.822	-0.803	10.031	14.468	-8.895	70.074	-13.425	-3.422	-10.706	10.27	1.727	-67.92	-7.237
129	129	0.56704	-4.479	-4.104	-25.752	-0.649	11.22	14.023	-9.213	71.415	-13.657	-3.449	-10.127	10.341	1.68	-67.791	-7.495
130	130	0.57147	-4.659	-3.885	-25.672	-0.499	12.403	13.62	-9.5	72.722	-13.749	-3.253	-9.449	10.241	1.78	-67.505	-7.761
131	131	0.5759	-4.853	-3.682	-25.579	-0.353	13.572	13.259	-9.755	73.976	-13.705	-2.906	-8.759	9.966	1.987	-67.133	-8.035
132	132	0.58033	-5.065	-3.499	-25.474	-0.228	14.718	12.94	-9.968	75.156	-13.53	-2.473	-8.061	9.454	2.248	-66.682	-8.391
133	133	0.58476	-5.246	-3.259	-25.455	0.004	15.919	12.797	-10.086	76.269	-13.24	-1.922	-7.357	8.677	2.608	-66.108	-8.858
134	134	0.58919	-5.444	-3.048	-25.413	0.2	17.086	12.704	-10.126	77.282	-12.845	-1.386	-6.621	7.788	2.942	-65.411	-9.328
135	135	0.59362	-5.654	-2.867	-25.349	0.375	18.21	12.676	-10.081	78.191	-12.384	-0.893	-5.917	6.876	3.244	-64.652	-9.738
136	136	0.59805	-5.873	-2.716	-25.264	0.526	19.284	12.718	-9.956	78.984	-11.874	-0.473	-5.287	5.952	3.492	-63.873	-10.1
137	137	0.60248	-6.104	-2.588	-25.161	0.651	20.322	12.808	-9.773	79.656	-11.335	-0.148	-4.726	5.037	3.666	-63.068	-10.424
138	138	0.60691	-6.345	-2.477	-25.038	0.749	21.329	12.943	-9.526	80.222	-10.788	0.078	-4.206	4.144	3.762	-62.226	-10.726
139	139	0.61134	-6.594	-2.386	-24.898	0.82	22.302	13.132	-9.213	80.701	-10.253	0.228	-3.698	3.28	3.798	-61.338	-11.011
140	140	0.61577	-6.849	-2.315	-24.742	0.871	23.236	13.361	-8.861	81.1	-9.74	0.347	-3.192	2.48	3.8	-60.397	-11.257
141	141	0.6202	-7.105	-2.269	-24.572	0.902	24.128	13.622	-8.482	81.429	-9.283	0.427	-2.674	1.798	3.758	-59.398	-11.444
142	142	0.62463	-7.363	-2.246	-24.387	0.912	24.986	13.894	-8.088	81.689	-8.88	0.451	-2.149	1.244	3.664	-58.345	-11.567
143	143	0.62906	-7.622	-2.238	-24.189	0.91	25.819	14.18	-7.68	81.841	-8.562	0.344	-1.645	0.847	3.446	-57.24	-11.625
144	144	0.63349	-7.88	-2.246	-23.98	0.888	26.625	14.476	-7.256	81.921	-8.314	0.223	-1.165	0.568	3.222	-56.106	-11.645
145	145	0.63792	-8.137	-2.267	-23.76	0.854	27.39	14.772	-6.84	81.906	-8.146	0.15	-0.719	0.381	3.043	-54.925	-11.657
146	146	0.64235	-8.389	-2.304	-23.533	0.812	28.111	15.05	-6.447	81.804	-8.059	0.111	-0.305	0.266	2.895	-53.708	-11.68
147	147	0.64678	-8.636	-2.354	-23.298	0.758	28.796	15.309	-6.071	81.617	-8.065	0.061	0.053	0.246	2.742	-52.487	-11.705
148	148	0.65121	-8.877	-2.414	-23.057	0.694	29.457	15.552	-5.708	81.34	-8.168	-0.008	0.322	0.344	2.585	-51.28	-11.716
149	149	0.65564	-9.114	-2.476	-22.809	0.63	30.108	15.772	-5.371	80.986	-8.353	-0.04	0.516	0.528	2.467	-50.068	-11.724
150	150	0.66007	-9.346	-2.539	-22.556	0.556	30.745	15.975	-5.044	80.581	-8.614	-0.047	0.688	0.776	2.377	-48.836	-11.749
151	151	0.6645	-9.572	-2.596	-22.297	0.493	31.361	16.129	-4.796	80.12	-8.958	0.006	0.854	1.092	2.312	-47.561	-11.78
152	152	0.66893	-9.79	-2.646	-22.033	0.422	31.964	16.25	-4.571	79.612	-9.371	-0.021	0.982	1.502	2.177	-46.315	-11.794
153	153	0.67336	-9.999	-2.691	-21.767	0.352	32.546	16.37	-4.342	79.046	-9.85	-0.148	1.043	1.964	1.958	-45.119	-11.816
154	154	0.67779	-10.195	-2.732	-21.5	0.283	33.107	16.484	-4.119	78.409	-10.378	-0.281	1.05	2.468	1.739	-43.926	-11.843
155	155	0.68222	-10.377	-2.772	-21.232	0.22	33.645	16.576	-3.921	77.717	-10.932	-0.364	1.045	2.987	1.561	-42.699	-11.882
156	156	0.68665	-10.542	-2.81	-20.966	0.172	34.16	16.634	-3.772	76.972	-11.497	-0.428	1.037	3.528	1.384	-41.436	-11.906
157	157	0.69108	-10.69	-2.84	-20.701	0.147	34.655	16.658	-3.676	76.161	-12.075	-0.558	1.001	4.131	1.128	-40.167	-11.869
158	158	0.69551	-10.819	-2.864	-20.439	0.141	35.124	16.67	-3.598	75.287	-12.668	-0.795	0.939	4.8	0.762	-38.902	-11.772
159	159	0.69994	-10.928	-2.879	-20.18	0.134	35.565	16.701	-3.492	74.331	-13.257	-1.005	0.855	5.463	0.432	-37.604	-11.679
160	160	0.70437	-11.012	-2.882	-19.927	0.16	35.992	16.715	-3.421	73.344	-13.846	-1.123	0.804	6.053	0.162	-36.239	-11.642
161	161	0.7088	-11.071	-2.879	-19.679	0.214	36.401	16.749	-3.345	72.354	-14.437	-1.201	0.732	6.622	-0.075	-34.896	-11.604
162	162	0.71323	-11.102	-2.87	-19.44	0.299	36.792	16.784	-3.287	71.352	-15.034	-1.264	0.637	7.215	-0.31	-33.569	-11.53
163	163	0.71766	-11.102	-2.856	-19.209	0.416	37.147	16.821	-3.246	70.293	-15.624	-1.227	0.545	7.795	-0.465	-32.194	-11.438
164	164	0.72209	-11.074	-2.827	-18.987	0.568	37.472	16.855	-3.226	69.163	-16.202	-1.023	0.509	8.309	-0.493	-30.691	-11.38
165	165	0.72652	-11.02	-2.768	-18.772	0.755	37.788	16.867	-3.238	67.975	-16.748	-0.646	0.579	8.738	-0.399	-29.026	-11.364
166	166	0.73095	-10.966	-2.709	-18.553	0.929	38.074	16.854	-3.289	66.738	-17.234	-0.131	0.745	9.11	-0.214	-27.23	-11.345
167	167	0.73538	-10.978	-2.733	-18.299	0.969	38.251	16.85	-3.367	65.432	-17.667	0.506	0.947	9.451	0.057	-25.369	-11.308
168	168	0.73981	-10.945	-2.711	-18.026	1.04	38.426	16.777	-3.482	64.078	-18.033	1.298	1.174	9.718	0.467	-23.438	-11.28
169	169	0.74424	-10.89	-2.663	-17.758	1.131	38.589	16.659	-3.631	62.64	-18.315	2.225	1.434	9.81	1.001	-21.395	-11.35
170	170	0.74867	-10.811	-2.576	-17.501	1.261	38.763	16.493	-3.835	61.143	-18.501	3.19	1.739	9.81	1.548	-19.261	-11.424
171	171	0.7531	-10.716	-2.463	-17.249	1.415	38.929	16.274	-4.095	59.593	-18.619	4.118	2.101	9.798	2.033	-17.054	-11.451
172	172	0.75753	-10.619	-2.354	-16.982	1.555	39.063	15.995	-4.403	57.997	-18.645	5.023	2.485	9.741	2.493	-14.818	-11.449
173	173	0.76196	-10.527	-2.269	-16.682	1.645	39.146	15.637	-4.746	56.364	-18.556	5.927	2.9	9.602	2.962	-12.553	-11.45
174	174	0.76639	-10.43	-2.196	-16.352	1.702	39.187	15.202	-5.117	54.702	-18.349	6.8	3.324	9.382	3.418	-10.291	-11.449
175	175	0.77082	-10.3	-2.092	-16.021	1.803	39.222	14.718	-5.517	53.015	-18.04	7.537	3.667	9.13	3.785	-8.138	-11.392
176	176	0.77525	-10.113	-1.929	-15.713	1.99	39.271	14.163	-5.959	51.287	-17.662	8.035	3.915	8.954	3.97	-6.123	-11.22
177	177	0.77968	-9.889	-1.745	-15.412	2.209	39.302	13.554	-6.43	49.506	-17.153	8.423	4.134	8.86	4.07	-4.167	-10.873
178	178	0.78411	-9.652	-1.577	-15.12	2.441	39.291	12.912	-6.93	47.655	-16.556	8.783	4.437	8.797	4.123	-2.115	-10.435
179	179	0.78854	-9.389	-1.412	-14.858	2.71	39.246	12.304	-7.393	45.793	-15.895	9.018	4.815	8.742	4.06	-0.045	-9.913
180	180	0.79297	-9.096	-1.234	-14.634	3.032	39.189	11.724	-7.834	43.943	-15.204	9.128	5.107	8.731	3.922	1.879	-9.321
181	181	0.7974	-8.77	-1.04	-14.449	3.41	39.115	11.204	-8.235	42.105	-14.51	9.133	5.208	8.77	3.757	3.555	-8.666
182	182	0.80183	-8.433	-0.855	-14.278	3.789	38.999	10.768	-8.561	40.272	-13.819	9.069	5.142	8.819	3.597	5.022	-7.981
183	183	0.80626	-8.101	-0.697	-14.113	4.144	38.832	10.425	-8.802	38.447	-13.119	8.995	5.01	8.817	3.475	6.393	-7.3
184	184	0.81069	-7.747	-0.539	-13.986	4.536	38.636	10.181	-8.983	36.635	-12.403	8.965	4.903	8.754	3.41	7.764	-6.605
185	185	0.81512	-7.38	-0.39	-13.875	4.93	38.402	10.043	-9.089	34.83	-11.726	8.9	4.928	8.717	3.293	9.221	-5.844
186	186	0.81955	-6.993	-0.235	-13.782	5.349	38.143	10.011	-9.138	33.063	-11.138	8.744	5.111	8.724	3.065	10.766	-5.026
187	187	0.82398	-6.628	-0.118	-13.678	5.703	37.842	10.063	-9.116	31.354	-10.626	8.617	5.371	8.736	2.876	12.324	-4.219
188	188	0.82841	-6.283	-0.037	-13.567	5.994	37.51	10.207	-9.009	29.743	-10.194	8.511	5.58	8.697	2.758	13.755	-3.488
189	189	0.83284	-5.956	0.017	-13.462	6.255	37.158	10.423	-8.856	28.228	-9.856	8.365	5.649	8.621	2.658	14.972	-2.854
190	190	0.83727	-5.644	0.04	-13.345	6.478	36.781	10.698	-8.659	26.817	-9.644	8.186	5.616	8.517	2.569	16.006	-2.326
191	191	0.8417	-5.329	0.044	-13.246	6.715	36.4	11.029	-8.45	25.541	-9.561	8.037	5.563	8.398	2.525	16.923	-1.894
192	192	0.84613	-4.997	0.043	-13.202	7.026	36.035	11.399	-8.27	24.427	-9.591	7.964	5.549	8.299	2.551	17.762	-1.523
193	193	0.85056	-4.664	0.024	-13.175	7.353	35.672	11.78	-8.099	23.464	-9.722	7.938	5.581	8.269	2.625	18.519	-1.169
194	194	0.85499	-4.316	0.014	-13.172	7.718	35.35	12.161	-7.929	22.681	-9.955	7.925	5.56	8.318	2.734	19.081	-0.84
195	195	0.85942	-3.992	-0.027	-13.131	8.027	35.037	12.479	-7.763	22.091	-10.217	8.012	5.519	8.384	2.95	19.458	-0.563
196	196	0.86385	-3.673	-0.078	-13.087	8.333	34.746	12.732	-7.61	21.691	-10.526	7.996	5.424	8.548	3.074	19.612	-0.289
197	197	0.86828	-3.38	-0.163	-12.888	8.485	34.443	12.831	-7.437	21.416	-10.885	7.938	5.249	8.802	3.162	19.541	-0.027
198	198	0.87271	-3.196	-0.348	-12.03	7.994	34.043	12.384	-7.161	21.148	-11.175	7.869	4.987	9.072	3.243	19.239	0.202
199	199	0.87714	-3.08	-0.586	-10.781	7.134	33.589	11.568	-6.836	20.941	-11.378	7.782	4.623	9.327	3.317	18.7	0.394
200	200	0.88157	-2.971	-0.813	-9.516	6.287	33.142	10.646	-6.548	20.862	-11.525	7.678	4.097	9.607	3.392	17.876	0.587
201	201	0.886	-2.87	-1.027	-8.236	5.461	32.696	9.619	-6.318	20.889	-11.621	7.581	3.305	9.966	3.497	16.673	0.824
