# Supplementary material for: Gait phenotypes in paediatric hereditary spastic paraplegia revealed by dynamic time warping analysis and random forests
Source: PLoS One. 2018 Mar 8;13(3):e0192345. doi: 10.1371/journal.pone.0192345 (PMC5843164; doi:10.1371/journal.pone.0192345)
Supplement: S2 Data — (ZIP) [file pone.0192345.s009.zip › Healthy/Left.SR.HEALTHY25.5.csv]

	Epoch	Time	Pelvic.obliquity	Pelvic.tilt	Pelvic rotation	Hip.abd.add	Hip.flexion	Hip.rotation	Knee.abd.add	Knee.flexion	Knee.rotation	Ankle.abd.add	Ankle.flexion	Ankle.rotation	Forefoot.abd.add	Forefoot.flexion	Forefoot.rotation
1	1	0	-3.28	1.396	-9.838	9.313	37.104	-0.097	-11.242	20.443	-9.438	13.567	11.941	13	8.035	27.102	-2.896
2	2	0.00457	-3.275	1.322	-9.79	9.364	37.058	0.209	-11.2	21.393	-9.883	13.79	11.887	12.985	8.384	26.224	-2.888
3	3	0.00914	-3.277	1.254	-9.705	9.38	37.002	0.444	-11.165	22.442	-10.222	13.899	11.772	13.035	8.657	25.124	-2.74
4	4	0.01371	-3.291	1.193	-9.582	9.364	36.915	0.636	-11.123	23.474	-10.459	13.79	11.56	13.128	8.762	23.867	-2.476
5	5	0.01828	-3.317	1.138	-9.423	9.322	36.776	0.825	-11.053	24.386	-10.618	13.405	11.098	13.262	8.682	22.398	-2.112
6	6	0.02285	-3.346	1.092	-9.235	9.275	36.587	0.946	-10.978	25.08	-10.65	12.647	10.238	13.498	8.355	20.656	-1.615
7	7	0.02742	-3.356	1.056	-9.023	9.244	36.33	1.037	-10.971	25.623	-10.741	12.095	8.931	13.947	8.266	18.533	-0.986
8	8	0.03199	-3.334	1.034	-8.792	9.251	35.998	1.093	-11.011	26.014	-10.772	11.399	7.295	14.415	8.077	16.148	-0.293
9	9	0.03656	-3.26	1.01	-8.559	9.332	35.61	1.124	-11.105	26.281	-10.664	10.277	5.569	14.785	7.447	13.76	0.458
10	10	0.04113	-3.121	0.992	-8.343	9.513	35.21	1.185	-11.218	26.407	-10.468	8.971	3.987	15.043	6.56	11.673	1.246
11	11	0.0457	-2.899	0.969	-8.153	9.826	34.854	1.289	-11.346	26.506	-10.29	7.684	2.772	15.232	5.562	10.07	2.044
12	12	0.05027	-2.601	0.939	-7.978	10.255	34.577	1.454	-11.478	26.708	-10.145	6.625	1.922	15.275	4.673	8.854	2.796
13	13	0.05484	-2.249	0.897	-7.802	10.759	34.369	1.7	-11.602	27.095	-10.054	5.985	1.255	15.122	4.121	7.749	3.448
14	14	0.05941	-1.864	0.836	-7.616	11.302	34.195	2.035	-11.703	27.703	-10.047	5.647	0.627	14.795	3.819	6.542	3.988
15	15	0.06398	-1.458	0.762	-7.432	11.864	34.014	2.465	-11.75	28.518	-10.071	5.279	0.106	14.279	3.442	5.277	4.436
16	16	0.06855	-1.037	0.68	-7.275	12.44	33.781	3.012	-11.734	29.46	-10.106	5.046	-0.004	13.584	3.1	4.269	4.806
17	17	0.07312	-0.603	0.585	-7.157	13.034	33.475	3.659	-11.666	30.437	-10.165	4.969	0.514	12.783	2.802	3.804	5.123
18	18	0.07769	-0.181	0.486	-7.071	13.608	33.086	4.458	-11.504	31.331	-10.191	4.883	1.43	11.797	2.464	3.769	5.367
19	19	0.08226	0.223	0.378	-7.023	14.163	32.645	5.373	-11.263	32.149	-10.076	4.703	2.243	10.574	2.087	3.698	5.537
20	20	0.08683	0.608	0.285	-7.011	14.694	32.209	6.388	-10.939	32.909	-9.956	4.536	2.811	9.273	1.782	3.446	5.64
21	21	0.0914	0.994	0.209	-7.025	15.218	31.802	7.475	-10.532	33.635	-9.948	4.437	3.239	7.999	1.582	3.101	5.66
22	22	0.09597	1.384	0.157	-7.059	15.727	31.443	8.551	-10.071	34.339	-10.021	4.412	3.685	6.78	1.486	2.804	5.601
23	23	0.10054	1.77	0.123	-7.107	16.211	31.115	9.58	-9.576	35.024	-10.128	4.424	4.219	5.627	1.451	2.6	5.496
24	24	0.10511	2.144	0.1	-7.16	16.657	30.785	10.56	-9.056	35.666	-10.292	4.395	4.833	4.6	1.401	2.483	5.377
25	25	0.10968	2.508	0.081	-7.206	17.055	30.429	11.453	-8.533	36.24	-10.504	4.281	5.502	3.735	1.29	2.434	5.262
26	26	0.11425	2.864	0.057	-7.236	17.409	30.042	12.199	-8.055	36.731	-10.714	4.132	6.184	3.025	1.161	2.418	5.155
27	27	0.11882	3.205	0.024	-7.249	17.723	29.625	12.771	-7.66	37.106	-10.968	4.018	6.808	2.539	1.071	2.399	5.059
28	28	0.12339	3.523	-0.028	-7.241	17.976	29.176	13.117	-7.366	37.339	-11.232	3.901	7.353	2.317	0.981	2.381	4.998
29	29	0.12796	3.791	-0.099	-7.21	18.151	28.7	13.222	-7.206	37.44	-11.458	3.851	7.795	2.3	0.953	2.338	4.946
30	30	0.13253	4.02	-0.2	-7.157	18.255	28.188	13.048	-7.19	37.446	-11.586	3.824	8.199	2.419	0.949	2.3	4.877
31	31	0.1371	4.191	-0.333	-7.105	18.286	27.642	12.688	-7.268	37.406	-11.706	3.781	8.606	2.732	0.924	2.281	4.816
32	32	0.14167	4.304	-0.486	-7.055	18.248	27.088	12.116	-7.456	37.356	-11.737	3.742	9.023	3.163	0.895	2.259	4.755
33	33	0.14624	4.336	-0.657	-7.007	18.118	26.516	11.37	-7.749	37.28	-11.663	3.719	9.432	3.678	0.872	2.226	4.693
34	34	0.15081	4.277	-0.844	-6.951	17.879	25.918	10.525	-8.097	37.158	-11.529	3.699	9.836	4.264	0.843	2.198	4.636
35	35	0.15538	4.129	-1.048	-6.89	17.534	25.296	9.609	-8.489	36.996	-11.326	3.678	10.239	4.898	0.804	2.178	4.592
36	36	0.15995	3.896	-1.264	-6.835	17.099	24.657	8.642	-8.924	36.805	-11.022	3.679	10.647	5.523	0.779	2.168	4.558
37	37	0.16452	3.59	-1.479	-6.793	16.594	24.007	7.685	-9.375	36.583	-10.644	3.72	11.044	6.108	0.789	2.156	4.524
38	38	0.16909	3.225	-1.68	-6.771	16.033	23.36	6.798	-9.801	36.328	-10.247	3.78	11.416	6.667	0.814	2.137	4.497
39	39	0.17366	2.822	-1.862	-6.769	15.438	22.737	5.983	-10.185	36.075	-9.81	3.819	11.794	7.171	0.828	2.131	4.487
40	40	0.17823	2.4	-2.026	-6.785	14.839	22.115	5.292	-10.518	35.813	-9.372	3.872	12.151	7.585	0.862	2.109	4.474
41	41	0.1828	1.994	-2.176	-6.832	14.272	21.494	4.757	-10.785	35.571	-8.956	3.966	12.51	7.881	0.937	2.082	4.444
42	42	0.18737	1.645	-2.312	-6.906	13.763	20.861	4.359	-10.978	35.324	-8.562	4.075	12.883	8.105	1.036	2.069	4.433
43	43	0.19194	1.376	-2.427	-7.003	13.361	20.238	4.072	-11.139	35.105	-8.186	4.181	13.256	8.226	1.129	2.048	4.422
44	44	0.19651	1.177	-2.51	-7.136	13.052	19.627	3.962	-11.225	34.899	-7.889	4.273	13.6	8.268	1.215	2.008	4.402
45	45	0.20108	1.015	-2.556	-7.307	12.795	19.042	4.026	-11.227	34.715	-7.645	4.34	13.941	8.232	1.291	1.968	4.381
46	46	0.20565	0.867	-2.56	-7.512	12.577	18.492	4.244	-11.179	34.55	-7.426	4.381	14.286	8.108	1.353	1.94	4.366
47	47	0.21022	0.718	-2.517	-7.741	12.378	17.984	4.623	-11.076	34.403	-7.252	4.428	14.639	7.9	1.426	1.926	4.348
48	48	0.21479	0.568	-2.422	-7.994	12.19	17.53	5.141	-10.913	34.277	-7.134	4.477	14.994	7.637	1.507	1.92	4.322
49	49	0.21936	0.425	-2.273	-8.275	12.026	17.152	5.735	-10.72	34.189	-7.054	4.478	15.358	7.359	1.549	1.922	4.297
50	50	0.22393	0.284	-2.08	-8.587	11.885	16.847	6.38	-10.517	34.148	-6.998	4.455	15.743	7.071	1.568	1.938	4.271
51	51	0.2285	0.147	-1.856	-8.922	11.767	16.584	7.075	-10.314	34.124	-6.985	4.531	16.113	6.756	1.676	1.938	4.211
52	52	0.23307	0.009	-1.626	-9.275	11.643	16.338	7.805	-10.09	34.113	-6.971	4.583	16.463	6.418	1.772	1.92	4.137
53	53	0.23764	-0.123	-1.393	-9.636	11.519	16.105	8.494	-9.872	34.098	-6.953	4.596	16.798	6.14	1.833	1.892	4.084
54	54	0.24221	-0.24	-1.151	-10.003	11.416	15.9	9.188	-9.661	34.102	-6.967	4.646	17.126	5.879	1.92	1.855	4.025
55	55	0.24678	-0.326	-0.899	-10.368	11.339	15.708	9.819	-9.472	34.094	-7.002	4.703	17.468	5.666	1.999	1.838	3.95
56	56	0.25135	-0.389	-0.648	-10.729	11.282	15.519	10.389	-9.307	34.078	-7.02	4.754	17.812	5.478	2.071	1.829	3.875
57	57	0.25592	-0.435	-0.407	-11.08	11.236	15.325	10.892	-9.172	34.055	-7.027	4.791	18.147	5.333	2.121	1.814	3.81
58	58	0.26049	-0.469	-0.18	-11.419	11.188	15.129	11.323	-9.06	34.041	-7.011	4.86	18.452	5.218	2.196	1.76	3.746
59	59	0.26506	-0.488	0.036	-11.75	11.144	14.928	11.683	-8.972	34.032	-6.98	4.938	18.729	5.139	2.276	1.665	3.684
60	60	0.26963	-0.481	0.245	-12.08	11.122	14.714	11.983	-8.908	34.017	-6.947	4.998	19	5.109	2.33	1.562	3.628
61	61	0.2742	-0.447	0.443	-12.409	11.122	14.484	12.242	-8.864	33.996	-6.913	5.077	19.283	5.104	2.394	1.471	3.572
62	62	0.27877	-0.387	0.622	-12.724	11.142	14.231	12.479	-8.824	33.968	-6.882	5.139	19.579	5.1	2.44	1.399	3.512
63	63	0.28334	-0.292	0.78	-13.025	11.177	13.965	12.659	-8.782	33.951	-6.792	5.107	19.893	5.092	2.413	1.34	3.469
64	64	0.28791	-0.159	0.927	-13.317	11.251	13.682	12.765	-8.788	33.929	-6.678	5.141	20.203	5.104	2.438	1.274	3.432
65	65	0.29248	0.015	1.065	-13.588	11.358	13.38	12.864	-8.786	33.914	-6.547	5.159	20.505	5.059	2.458	1.196	3.372
66	66	0.29705	0.196	1.191	-13.832	11.457	13.069	12.899	-8.799	33.909	-6.399	5.126	20.827	5.017	2.425	1.127	3.299
67	67	0.30162	0.367	1.299	-14.051	11.527	12.75	12.918	-8.796	33.916	-6.199	5.146	21.176	4.931	2.468	1.069	3.23
68	68	0.30619	0.517	1.39	-14.255	11.563	12.417	12.915	-8.802	33.92	-5.973	5.188	21.533	4.836	2.533	1.014	3.165
69	69	0.31076	0.647	1.466	-14.446	11.571	12.065	12.904	-8.816	33.904	-5.75	5.219	21.884	4.745	2.582	0.965	3.1
70	70	0.31533	0.751	1.527	-14.624	11.539	11.69	12.891	-8.826	33.867	-5.522	5.203	22.233	4.659	2.587	0.92	3.039
71	71	0.3199	0.822	1.568	-14.789	11.453	11.293	12.867	-8.829	33.815	-5.273	5.148	22.593	4.572	2.558	0.885	2.986
72	72	0.32447	0.854	1.589	-14.942	11.31	10.879	12.845	-8.823	33.752	-5.016	5.1	22.956	4.488	2.538	0.853	2.94
73	73	0.32904	0.849	1.586	-15.082	11.112	10.445	12.84	-8.801	33.677	-4.773	5.062	23.287	4.417	2.529	0.792	2.903
74	74	0.33361	0.814	1.559	-15.209	10.869	9.996	12.82	-8.774	33.594	-4.525	4.997	23.57	4.367	2.497	0.686	2.877
75	75	0.33818	0.769	1.51	-15.326	10.616	9.525	12.799	-8.762	33.512	-4.306	4.954	23.798	4.333	2.471	0.522	2.854
76	76	0.34275	0.714	1.446	-15.437	10.348	9.02	12.788	-8.753	33.393	-4.083	4.888	23.976	4.286	2.425	0.325	2.831
77	77	0.34732	0.674	1.36	-15.551	10.101	8.472	12.794	-8.762	33.255	-3.938	4.807	24.145	4.303	2.333	0.125	2.823
78	78	0.35189	0.637	1.258	-15.659	9.849	7.871	12.831	-8.764	33.063	-3.817	4.717	24.297	4.325	2.23	-0.07	2.823
79	79	0.35646	0.603	1.127	-15.761	9.583	7.229	12.867	-8.76	32.859	-3.728	4.602	24.469	4.377	2.09	-0.249	2.829
80	80	0.36103	0.573	0.977	-15.863	9.32	6.559	12.92	-8.749	32.649	-3.67	4.454	24.642	4.43	1.917	-0.422	2.825
81	81	0.3656	0.549	0.81	-15.958	9.062	5.859	12.989	-8.739	32.436	-3.622	4.343	24.817	4.45	1.783	-0.601	2.805
82	82	0.37017	0.531	0.629	-16.033	8.805	5.133	13.07	-8.723	32.225	-3.607	4.328	25.018	4.456	1.735	-0.767	2.773
83	83	0.37474	0.512	0.434	-16.084	8.538	4.384	13.166	-8.698	32.008	-3.656	4.433	25.267	4.46	1.785	-0.892	2.723
84	84	0.37931	0.484	0.218	-16.11	8.258	3.604	13.267	-8.673	31.779	-3.759	4.657	25.569	4.447	1.934	-0.966	2.641
85	85	0.38388	0.447	-0.017	-16.115	7.966	2.798	13.359	-8.663	31.54	-3.898	4.969	25.898	4.424	2.147	-1.015	2.538
86	86	0.38845	0.408	-0.266	-16.091	7.677	1.957	13.453	-8.667	31.279	-4.075	5.355	26.181	4.386	2.417	-1.109	2.424
87	87	0.39302	0.372	-0.511	-16.047	7.385	1.103	13.572	-8.646	31.014	-4.301	5.711	26.398	4.381	2.656	-1.276	2.336
88	88	0.39759	0.335	-0.751	-15.985	7.098	0.242	13.719	-8.621	30.741	-4.625	6.145	26.624	4.419	2.937	-1.436	2.253
89	89	0.40216	0.292	-0.985	-15.902	6.812	-0.611	13.859	-8.599	30.487	-4.942	6.615	26.849	4.43	3.256	-1.612	2.174
90	90	0.40673	0.233	-1.22	-15.788	6.511	-1.448	13.978	-8.581	30.265	-5.281	7.152	27.07	4.451	3.628	-1.816	2.107
91	91	0.4113	0.16	-1.453	-15.64	6.206	-2.259	14.081	-8.559	30.09	-5.598	7.724	27.187	4.432	4.05	-2.149	2.04
92	92	0.41587	0.081	-1.675	-15.471	5.893	-3.03	14.164	-8.517	29.964	-5.909	8.301	27.234	4.444	4.486	-2.581	2.008
93	93	0.42044	-0.015	-1.89	-15.291	5.566	-3.769	14.227	-8.465	29.878	-6.227	8.823	27.244	4.51	4.865	-3.075	2.02
94	94	0.42501	-0.137	-2.109	-15.099	5.211	-4.487	14.265	-8.408	29.833	-6.509	9.222	27.238	4.586	5.134	-3.614	2.066
95	95	0.42958	-0.296	-2.343	-14.896	4.811	-5.189	14.257	-8.342	29.835	-6.708	9.471	27.227	4.653	5.281	-4.19	2.152
96	96	0.43415	-0.496	-2.595	-14.691	4.363	-5.868	14.199	-8.272	29.888	-6.824	9.562	27.177	4.733	5.299	-4.834	2.287
97	97	0.43872	-0.718	-2.848	-14.493	3.899	-6.507	14.119	-8.189	30.001	-6.865	9.477	27.038	4.827	5.183	-5.594	2.474
98	98	0.44329	-0.946	-3.084	-14.312	3.429	-7.074	13.996	-8.089	30.201	-6.863	9.294	26.865	5.012	4.982	-6.439	2.733
99	99	0.44786	-1.158	-3.31	-14.141	2.986	-7.587	13.82	-8.016	30.483	-6.818	9.147	26.568	5.227	4.812	-7.447	3.006
100	100	0.45243	-1.311	-3.53	-13.989	2.581	-8.051	13.601	-7.917	30.865	-6.649	8.933	26.274	5.41	4.622	-8.504	3.286
101	101	0.457	-1.395	-3.735	-13.873	2.265	-8.458	13.325	-7.865	31.336	-6.434	8.743	25.895	5.626	4.449	-9.678	3.559
102	102	0.46157	-1.419	-3.908	-13.805	2.014	-8.777	13.03	-7.832	31.907	-6.197	8.542	25.401	5.926	4.26	-11.006	3.861
103	103	0.46614	-1.413	-4.045	-13.785	1.803	-9.007	12.715	-7.835	32.588	-5.934	8.268	24.817	6.323	3.987	-12.479	4.222
104	104	0.47071	-1.405	-4.146	-13.811	1.608	-9.139	12.363	-7.889	33.369	-5.643	7.961	24.182	6.772	3.666	-14.044	4.596
105	105	0.47528	-1.403	-4.204	-13.882	1.411	-9.166	11.987	-7.965	34.24	-5.313	7.626	23.56	7.229	3.323	-15.622	4.952
106	106	0.47985	-1.416	-4.214	-13.997	1.206	-9.074	11.603	-8.053	35.202	-4.985	7.277	22.921	7.708	2.972	-17.238	5.278
107	107	0.48442	-1.463	-4.183	-14.151	0.988	-8.851	11.205	-8.172	36.272	-4.699	6.946	22.143	8.232	2.632	-19.017	5.564
108	108	0.48899	-1.562	-4.125	-14.331	0.729	-8.496	10.773	-8.312	37.467	-4.417	6.63	21.167	8.782	2.325	-21.028	5.811
109	109	0.49356	-1.721	-4.058	-14.525	0.407	-8.021	10.312	-8.456	38.771	-4.165	6.412	20.012	9.34	2.136	-23.24	5.987
110	110	0.49813	-1.926	-3.981	-14.736	0.044	-7.438	9.878	-8.583	40.159	-3.957	6.353	18.756	9.826	2.139	-25.553	6.047
111	111	0.5027	-2.168	-3.909	-14.948	-0.356	-6.746	9.444	-8.702	41.735	-3.775	6.439	17.592	10.243	2.317	-27.867	6.018
112	112	0.50727	-2.43	-3.847	-15.144	-0.738	-5.992	9.009	-8.821	43.397	-3.736	6.397	16.394	10.709	2.401	-30.204	5.928
113	113	0.51184	-2.699	-3.794	-15.327	-1.136	-5.187	8.599	-8.876	45.081	-3.762	6.442	15.108	11.11	2.648	-32.587	5.715
114	114	0.51641	-2.965	-3.738	-15.492	-1.527	-4.351	8.207	-8.893	46.727	-3.865	6.507	13.833	11.445	2.966	-34.875	5.381
115	115	0.52098	-3.233	-3.666	-15.634	-1.916	-3.459	7.846	-8.853	48.358	-4.104	6.291	12.548	11.768	3.053	-37.072	4.928
116	116	0.52555	-3.509	-3.576	-15.753	-2.307	-2.505	7.531	-8.783	50.049	-4.498	6.117	11.761	12.135	3.127	-38.787	4.448
117	117	0.53012	-3.799	-3.465	-15.846	-2.699	-1.483	7.246	-8.711	51.802	-5.035	6.111	10.401	12.539	3.464	-41.084	3.89
118	118	0.53469	-4.1	-3.331	-15.914	-3.087	-0.392	6.984	-8.626	53.567	-5.706	6.032	7.947	13.004	3.933	-44.411	3.253
119	119	0.53926	-4.405	-3.176	-15.964	-3.469	0.753	6.76	-8.526	55.304	-6.51	5.784	5.412	13.592	4.324	-47.736	2.664
120	120	0.54383	-4.718	-3	-16.002	-3.844	1.945	6.567	-8.441	56.971	-7.435	5.484	2.673	14.265	4.766	-51.15	2.088
121	121	0.5484	-5.043	-2.808	-16.034	-4.223	3.168	6.39	-8.378	58.554	-8.435	5.069	0.48	15.035	5.059	-53.922	1.581
122	122	0.55297	-5.379	-2.619	-16.066	-4.606	4.406	6.215	-8.35	60.046	-9.459	4.472	-1.565	15.883	5.209	-56.433	1.153
123	123	0.55754	-5.708	-2.446	-16.103	-4.964	5.629	6.03	-8.422	61.481	-10.543	3.974	-3.258	16.842	5.401	-58.538	0.808
124	124	0.56211	-6.016	-2.299	-16.155	-5.292	6.842	5.852	-8.549	62.929	-11.585	3.52	-4.551	17.766	5.561	-60.245	0.49
125	125	0.56668	-6.305	-2.164	-16.232	-5.562	8.048	5.684	-8.762	64.369	-12.585	2.934	-5.603	18.677	5.519	-61.696	0.237
126	126	0.57125	-6.571	-2.039	-16.33	-5.77	9.25	5.513	-9.049	65.795	-13.473	2.173	-6.458	19.474	5.237	-62.928	0.01
127	127	0.57582	-6.817	-1.921	-16.444	-5.931	10.458	5.299	-9.418	67.186	-14.163	1.391	-7.166	20.071	4.877	-63.975	-0.221
128	128	0.58039	-7.03	-1.8	-16.568	-6.026	11.672	5.044	-9.865	68.547	-14.64	0.751	-7.634	20.43	4.549	-64.76	-0.474
129	129	0.58496	-7.199	-1.674	-16.705	-6.033	12.887	4.776	-10.37	69.907	-14.93	0.334	-7.754	20.544	4.278	-65.215	-0.765
130	130	0.58953	-7.323	-1.548	-16.853	-5.957	14.091	4.495	-10.915	71.279	-15.02	0.197	-7.499	20.381	4.113	-65.33	-1.11
131	131	0.5941	-7.407	-1.437	-16.997	-5.819	15.266	4.191	-11.479	72.647	-14.873	0.353	-6.915	19.897	4.089	-65.135	-1.52
132	132	0.59867	-7.456	-1.336	-17.128	-5.629	16.409	3.898	-12.005	73.973	-14.534	0.629	-6.139	19.145	4.1	-64.718	-1.97
133	133	0.60324	-7.464	-1.239	-17.248	-5.372	17.521	3.643	-12.476	75.219	-14.073	1.033	-5.242	18.15	4.183	-64.098	-2.494
134	134	0.60781	-7.431	-1.134	-17.361	-5.037	18.617	3.405	-12.917	76.367	-13.522	1.563	-4.26	16.961	4.354	-63.277	-3.085
135	135	0.61238	-7.358	-1.026	-17.479	-4.643	19.677	3.24	-13.26	77.409	-12.869	2.183	-3.254	15.589	4.62	-62.317	-3.721
136	136	0.61695	-7.27	-0.919	-17.585	-4.216	20.693	3.148	-13.512	78.327	-12.197	2.76	-2.344	14.183	4.879	-61.33	-4.337
137	137	0.62152	-7.179	-0.81	-17.655	-3.795	21.676	3.12	-13.643	79.12	-11.509	3.192	-1.566	12.802	5.056	-60.366	-4.898
138	138	0.62609	-7.092	-0.699	-17.678	-3.391	22.624	3.121	-13.694	79.787	-10.831	3.524	-0.878	11.489	5.17	-59.391	-5.397
139	139	0.63066	-7.006	-0.584	-17.644	-2.986	23.532	3.171	-13.663	80.316	-10.207	3.789	-0.259	10.266	5.219	-58.379	-5.838
140	140	0.63523	-6.91	-0.455	-17.57	-2.571	24.407	3.283	-13.534	80.72	-9.64	3.954	0.31	9.142	5.176	-57.332	-6.221
141	141	0.6398	-6.798	-0.31	-17.471	-2.141	25.256	3.455	-13.316	81.021	-9.137	4.054	0.839	8.144	5.079	-56.26	-6.533
142	142	0.64437	-6.667	-0.152	-17.348	-1.692	26.077	3.675	-13.035	81.229	-8.734	4.154	1.342	7.318	4.974	-55.156	-6.756
143	143	0.64894	-6.518	0.012	-17.189	-1.239	26.86	3.9	-12.717	81.364	-8.447	4.208	1.86	6.673	4.81	-54.01	-6.905
144	144	0.65351	-6.364	0.177	-16.985	-0.803	27.62	4.101	-12.386	81.424	-8.262	4.218	2.388	6.167	4.589	-52.811	-7.015
145	145	0.65808	-6.193	0.333	-16.747	-0.368	28.349	4.279	-12.044	81.397	-8.169	4.186	2.901	5.795	4.32	-51.57	-7.081
146	146	0.66265	-6.016	0.499	-16.48	0.056	29.076	4.424	-11.703	81.277	-8.176	4.114	3.348	5.587	4.022	-50.322	-7.091
147	147	0.66722	-5.808	0.661	-16.196	0.518	29.764	4.545	-11.381	81.032	-8.343	4.054	3.708	5.554	3.719	-49.065	-7.063
148	148	0.67179	-5.588	0.826	-15.897	0.967	30.434	4.632	-11.067	80.703	-8.597	3.988	4.033	5.63	3.411	-47.784	-7.027
149	149	0.67636	-5.354	0.989	-15.588	1.42	31.082	4.679	-10.782	80.272	-8.95	3.921	4.325	5.827	3.094	-46.46	-6.971
150	150	0.68093	-5.12	1.14	-15.279	1.858	31.702	4.74	-10.483	79.742	-9.391	3.889	4.589	6.118	2.806	-45.085	-6.911
151	151	0.6855	-4.901	1.27	-14.977	2.262	32.291	4.827	-10.164	79.133	-9.9	3.856	4.823	6.499	2.52	-43.686	-6.836
152	152	0.69007	-4.699	1.376	-14.68	2.636	32.845	4.915	-9.865	78.447	-10.483	3.787	5.018	6.996	2.196	-42.278	-6.724
153	153	0.69464	-4.516	1.462	-14.383	2.981	33.37	4.982	-9.607	77.701	-11.123	3.68	5.186	7.586	1.825	-40.864	-6.574
154	154	0.69921	-4.35	1.535	-14.086	3.297	33.874	5.03	-9.379	76.917	-11.781	3.549	5.353	8.205	1.427	-39.436	-6.414
155	155	0.70378	-4.196	1.598	-13.792	3.602	34.363	5.08	-9.171	76.092	-12.468	3.41	5.514	8.836	1.014	-37.983	-6.261
156	156	0.70835	-4.062	1.647	-13.513	3.878	34.822	5.163	-8.954	75.218	-13.122	3.209	5.625	9.447	0.559	-36.561	-6.095
157	157	0.71292	-3.951	1.688	-13.237	4.126	35.263	5.258	-8.758	74.287	-13.749	3	5.685	10.04	0.1	-35.149	-5.921
158	158	0.71749	-3.856	1.728	-12.98	4.362	35.675	5.419	-8.539	73.285	-14.352	2.788	5.684	10.569	-0.349	-33.753	-5.771
159	159	0.72206	-3.779	1.766	-12.74	4.582	36.067	5.612	-8.324	72.246	-14.912	2.622	5.687	10.977	-0.751	-32.326	-5.689
160	160	0.72663	-3.716	1.807	-12.524	4.804	36.442	5.83	-8.131	71.161	-15.425	2.545	5.7	11.276	-1.069	-30.851	-5.656
161	161	0.7312	-3.678	1.842	-12.316	4.997	36.779	6.09	-7.933	70.026	-15.894	2.487	5.741	11.465	-1.374	-29.329	-5.672
162	162	0.73577	-3.667	1.867	-12.099	5.146	37.086	6.361	-7.744	68.846	-16.316	2.418	5.833	11.58	-1.699	-27.741	-5.709
163	163	0.74034	-3.685	1.884	-11.875	5.251	37.366	6.613	-7.595	67.638	-16.686	2.354	6.02	11.649	-2.043	-26.057	-5.739
164	164	0.74491	-3.721	1.894	-11.661	5.339	37.625	6.863	-7.484	66.416	-17.021	2.316	6.252	11.675	-2.377	-24.331	-5.771
165	165	0.74948	-3.767	1.906	-11.472	5.428	37.863	7.137	-7.389	65.174	-17.353	2.207	6.485	11.724	-2.779	-22.611	-5.764
166	166	0.75405	-3.823	1.923	-11.302	5.507	38.071	7.423	-7.311	63.895	-17.692	2.161	6.748	11.799	-3.127	-20.855	-5.738
167	167	0.75862	-3.888	1.947	-11.144	5.571	38.263	7.689	-7.27	62.568	-18.019	2.928	6.923	11.592	-2.638	-19.069	-5.998
168	168	0.76319	-3.97	1.976	-10.988	5.612	38.424	7.947	-7.264	61.156	-18.368	3.723	7.198	11.48	-2.159	-17.135	-6.184
169	169	0.76776	-4.064	2.01	-10.848	5.654	38.577	8.154	-7.331	59.67	-18.686	4.776	7.661	11.307	-1.478	-14.924	-6.403
170	170	0.77233	-4.164	2.037	-10.705	5.677	38.696	8.303	-7.46	58.069	-18.976	5.616	8.135	11.338	-1.01	-12.657	-6.425
171	171	0.7769	-4.253	2.061	-10.562	5.676	38.79	8.384	-7.607	56.573	-19.238	6.758	8.75	11.438	-0.26	-10.366	-6.379
172	172	0.78147	-4.314	2.092	-10.421	5.686	38.854	8.378	-7.819	54.838	-19.418	7.881	9.082	11.609	0.562	-8.159	-6.274
173	173	0.78604	-4.351	2.137	-10.295	5.718	38.9	8.306	-8.07	53.603	-19.628	9.675	9.878	11.843	1.913	-5.987	-6.086
174	174	0.79061	-4.377	2.196	-10.176	5.753	38.933	8.16	-8.357	52.884	-19.864	11.935	11.225	12.12	3.563	-3.816	-5.824
175	175	0.79518	-4.4	2.265	-10.055	5.774	38.953	7.939	-8.663	52.306	-20.025	14.026	12.803	12.388	5.008	-1.643	-5.5
176	176	0.79975	-4.415	2.338	-9.934	5.787	38.953	7.645	-8.976	51.49	-19.991	15.479	14.227	12.624	5.936	0.493	-5.105
177	177	0.80432	-4.415	2.42	-9.822	5.813	38.938	7.265	-9.306	50.066	-19.659	16.018	15.056	12.858	6.231	2.519	-4.62
178	178	0.80889	-4.394	2.521	-9.72	5.858	38.921	6.802	-9.626	47.679	-18.924	15.505	14.872	13.097	5.9	4.4	-4.055
179	179	0.81346	-4.362	2.624	-9.623	5.901	38.889	6.266	-9.882	44.149	-17.727	14.142	13.496	13.283	5.204	6.189	-3.476
180	180	0.81803	-4.337	2.727	-9.516	5.911	38.845	5.676	-10.107	40.733	-16.369	13.534	12.185	13.32	5.236	7.975	-2.947
181	181	0.8226	-4.32	2.812	-9.399	5.872	38.758	5.081	-10.185	37.089	-14.818	13.048	10.651	13.237	5.496	9.752	-2.449
182	182	0.82717	-4.314	2.888	-9.273	5.809	38.641	4.485	-10.268	35.165	-13.57	13.147	10.762	13.067	5.856	11.421	-1.976
183	183	0.83174	-4.305	2.963	-9.167	5.769	38.499	3.904	-10.288	32.515	-12.161	13.406	10.048	12.89	6.587	12.995	-1.534
184	184	0.83631	-4.294	3.03	-9.086	5.753	38.331	3.352	-10.253	29.879	-10.775	13.715	9.319	12.72	7.37	14.524	-1.11
185	185	0.84088	-4.274	3.091	-9.042	5.763	38.146	2.797	-10.177	27.495	-9.464	14.007	8.832	12.576	8.075	16.03	-0.716
186	186	0.84545	-4.248	3.139	-9.026	5.799	37.949	2.238	-10.08	25.365	-8.238	14.198	8.563	12.461	8.62	17.499	-0.357
187	187	0.85002	-4.218	3.166	-9.03	5.859	37.737	1.703	-9.97	23.485	-7.158	14.243	8.467	12.407	8.963	18.906	-0.035
188	188	0.85459	-4.184	3.171	-9.054	5.944	37.523	1.203	-9.856	21.854	-6.271	14.136	8.506	12.433	9.101	20.237	0.229
189	189	0.85916	-4.144	3.156	-9.096	6.056	37.326	0.728	-9.742	20.485	-5.56	13.865	8.649	12.496	9.035	21.476	0.401
190	190	0.86373	-4.101	3.11	-9.158	6.19	37.13	0.309	-9.629	19.353	-5.04	13.437	8.816	12.587	8.788	22.57	0.472
191	191	0.8683	-4.06	3.037	-9.236	6.353	36.943	-0.064	-9.553	18.453	-4.703	12.996	8.951	12.713	8.5	23.464	0.452
192	192	0.87287	-4.024	2.928	-9.324	6.531	36.757	-0.39	-9.509	17.774	-4.553	12.571	9.062	12.861	8.203	24.174	0.327
193	193	0.87744	-3.985	2.811	-9.437	6.746	36.607	-0.671	-9.507	17.333	-4.588	12.177	9.234	13.014	7.891	24.779	0.082
194	194	0.88201	-3.934	2.688	-9.579	7.005	36.487	-0.891	-9.534	17.094	-4.753	11.818	9.467	13.143	7.584	25.297	-0.24
195	195	0.88658	-3.876	2.559	-9.727	7.275	36.388	-1.071	-9.576	17.038	-5.022	11.532	9.75	13.259	7.325	25.72	-0.616
196	196	0.89115	-3.81	2.43	-9.879	7.545	36.31	-1.207	-9.617	17.146	-5.38	11.319	10.075	13.367	7.119	26.054	-1.023
197	197	0.89572	-3.737	2.298	-10.034	7.83	36.241	-1.276	-9.676	17.389	-5.812	11.185	10.422	13.46	6.973	26.291	-1.43
198	198	0.90029	-3.658	2.167	-10.195	8.133	36.176	-1.281	-9.754	17.746	-6.29	11.093	10.735	13.561	6.866	26.388	-1.795
199	199	0.90486	-3.581	2.029	-10.352	8.431	36.108	-1.255	-9.848	18.193	-6.78	11.03	10.944	13.699	6.805	26.29	-2.096
200	200	0.90943	-3.523	1.866	-10.487	8.694	36.015	-1.21	-9.935	18.6	-7.226	10.896	10.852	13.869	6.76	25.924	-2.322
201	201	0.914	-3.495	1.679	-10.596	8.907	35.893	-1.135	-9.989	18.905	-7.592	10.57	10.301	14.062	6.67	25.193	-2.461
