# Supplementary material for: Gait phenotypes in paediatric hereditary spastic paraplegia revealed by dynamic time warping analysis and random forests
Source: PLoS One. 2018 Mar 8;13(3):e0192345. doi: 10.1371/journal.pone.0192345 (PMC5843164; doi:10.1371/journal.pone.0192345)
Supplement: S2 Data — (ZIP) [file pone.0192345.s009.zip › Healthy/Left.SR.HEALTHY26.1.csv]

	Epoch	Time	Pelvic.obliquity	Pelvic.tilt	Pelvic rotation	Hip.abd.add	Hip.flexion	Hip.rotation	Knee.abd.add	Knee.flexion	Knee.rotation	Ankle.abd.add	Ankle.flexion	Ankle.rotation	Forefoot.abd.add	Forefoot.flexion	Forefoot.rotation
1	1	0	-1.641	13.774	6.343	0.799	34.313	-4.233	-7.725	-0.679	-1.754	7.364	1.686	0.818	5.314	22.865	-0.853
2	2	0.00475	-1.662	13.426	6.338	0.938	33.951	-3.661	-7.72	0.262	-3.101	7.204	1.032	1.977	5.289	21.271	-0.385
3	3	0.0095	-1.681	13.068	6.315	1.08	33.627	-3.271	-7.681	1.38	-4.3	6.905	0.03	3.247	5.167	19.17	0.159
4	4	0.01425	-1.707	12.732	6.292	1.202	33.355	-3.036	-7.622	2.52	-5.304	6.474	-1.462	4.52	4.971	16.573	0.736
5	5	0.019	-1.731	12.437	6.27	1.309	33.144	-2.935	-7.552	3.507	-6.052	5.913	-3.268	5.688	4.697	13.831	1.318
6	6	0.02375	-1.736	12.199	6.236	1.44	33.01	-2.993	-7.516	4.236	-6.404	5.24	-5.056	6.643	4.313	11.374	1.906
7	7	0.0285	-1.684	11.998	6.183	1.646	32.93	-3.193	-7.543	4.772	-6.318	4.623	-6.475	7.313	3.914	9.479	2.514
8	8	0.03325	-1.551	11.827	6.128	1.946	32.903	-3.582	-7.651	5.265	-5.807	4.192	-7.397	7.725	3.594	8.114	3.146
9	9	0.038	-1.333	11.683	6.08	2.335	32.949	-4.139	-7.839	5.905	-4.905	4.036	-7.928	7.858	3.432	6.996	3.793
10	10	0.04275	-1.038	11.57	6.032	2.799	33.092	-4.827	-8.092	6.827	-3.68	4.064	-8.237	7.722	3.364	5.849	4.436
11	11	0.0475	-0.673	11.477	5.978	3.327	33.337	-5.548	-8.382	8.105	-2.294	4.062	-8.434	7.382	3.21	4.531	5.082
12	12	0.05225	-0.253	11.402	5.917	3.904	33.675	-6.191	-8.694	9.735	-0.861	3.986	-8.491	6.826	2.931	3.094	5.714
13	13	0.057	0.191	11.347	5.854	4.488	34.063	-6.683	-9.001	11.592	0.611	3.928	-8.319	5.968	2.618	1.715	6.289
14	14	0.06175	0.614	11.317	5.789	5.03	34.428	-6.967	-9.26	13.459	2.147	3.921	-7.904	4.761	2.321	0.565	6.786
15	15	0.0665	0.98	11.315	5.721	5.506	34.694	-7.024	-9.455	15.112	3.756	3.979	-7.346	3.227	2.072	-0.31	7.2
16	16	0.07125	1.275	11.327	5.655	5.91	34.804	-6.874	-9.588	16.406	5.397	4.12	-6.808	1.457	1.904	-0.979	7.531
17	17	0.076	1.508	11.353	5.587	6.265	34.76	-6.547	-9.679	17.337	7.026	4.349	-6.332	-0.449	1.827	-1.488	7.797
18	18	0.08075	1.688	11.378	5.516	6.575	34.577	-6.054	-9.717	17.99	8.501	4.643	-5.933	-2.347	1.835	-1.905	8.003
19	19	0.0855	1.831	11.39	5.451	6.846	34.279	-5.447	-9.686	18.457	9.74	4.883	-5.588	-4.156	1.845	-2.26	8.129
20	20	0.09025	1.935	11.396	5.408	7.063	33.894	-4.698	-9.574	18.803	10.677	5.027	-5.287	-5.822	1.807	-2.579	8.205
21	21	0.095	2.018	11.387	5.401	7.231	33.431	-3.846	-9.376	19.05	11.262	5.015	-5.008	-7.309	1.683	-2.844	8.204
22	22	0.09975	2.069	11.37	5.436	7.342	32.933	-2.94	-9.119	19.238	11.468	4.914	-4.685	-8.529	1.548	-3.019	8.152
23	23	0.1045	2.111	11.323	5.508	7.416	32.417	-1.997	-8.817	19.428	11.324	4.808	-4.246	-9.475	1.487	-3.08	8.087
24	24	0.10925	2.142	11.25	5.61	7.462	31.906	-1.125	-8.503	19.629	10.864	4.61	-3.735	-10.061	1.412	-3.066	8.023
25	25	0.114	2.171	11.152	5.728	7.496	31.395	-0.324	-8.183	19.832	10.094	4.348	-3.157	-10.255	1.337	-2.985	7.986
26	26	0.11875	2.189	11.039	5.865	7.527	30.877	0.394	-7.902	20.005	9.042	4.147	-2.617	-10.049	1.323	-2.936	7.997
27	27	0.1235	2.21	10.904	6.021	7.556	30.323	1	-7.655	20.11	7.803	4.025	-2.149	-9.51	1.376	-2.936	8.054
28	28	0.12825	2.249	10.74	6.196	7.6	29.701	1.465	-7.449	20.104	6.436	3.946	-1.753	-8.699	1.458	-2.963	8.132
29	29	0.133	2.322	10.533	6.388	7.674	28.981	1.779	-7.295	19.958	5.04	3.877	-1.415	-7.723	1.536	-2.987	8.217
30	30	0.13775	2.406	10.29	6.592	7.76	28.165	1.929	-7.207	19.675	3.706	3.854	-1.114	-6.655	1.64	-2.997	8.303
31	31	0.1425	2.469	10.022	6.799	7.821	27.279	1.941	-7.169	19.288	2.482	3.883	-0.859	-5.563	1.778	-3.013	8.371
32	32	0.14725	2.475	9.751	6.991	7.832	26.365	1.829	-7.174	18.85	1.439	3.935	-0.634	-4.507	1.926	-3.041	8.416
33	33	0.152	2.419	9.498	7.152	7.794	25.462	1.599	-7.223	18.397	0.623	3.97	-0.405	-3.514	2.05	-3.059	8.459
34	34	0.15675	2.33	9.271	7.28	7.73	24.599	1.23	-7.313	17.961	0.069	3.98	-0.153	-2.621	2.148	-3.063	8.492
35	35	0.1615	2.229	9.077	7.376	7.656	23.8	0.702	-7.436	17.572	-0.166	4.012	0.137	-1.889	2.267	-3.066	8.501
36	36	0.16625	2.117	8.915	7.439	7.565	23.064	0.082	-7.563	17.246	-0.109	4.071	0.482	-1.324	2.419	-3.061	8.519
37	37	0.171	1.971	8.793	7.468	7.441	22.406	-0.624	-7.71	16.999	0.227	4.138	0.896	-0.91	2.58	-3.037	8.546
38	38	0.17575	1.775	8.723	7.459	7.258	21.823	-1.345	-7.845	16.806	0.772	4.189	1.302	-0.669	2.724	-3.041	8.546
39	39	0.1805	1.549	8.691	7.415	7.048	21.303	-2.079	-7.992	16.657	1.514	4.213	1.73	-0.594	2.84	-3.038	8.527
40	40	0.18525	1.312	8.698	7.327	6.833	20.847	-2.779	-8.141	16.558	2.439	4.264	2.146	-0.692	2.974	-3.071	8.512
41	41	0.19	1.079	8.744	7.194	6.636	20.444	-3.42	-8.297	16.487	3.459	4.308	2.59	-0.91	3.107	-3.083	8.493
42	42	0.19475	0.854	8.844	7.021	6.455	20.119	-3.983	-8.453	16.459	4.558	4.331	3.055	-1.257	3.224	-3.084	8.474
43	43	0.1995	0.639	8.987	6.828	6.285	19.852	-4.486	-8.602	16.456	5.701	4.333	3.537	-1.69	3.329	-3.073	8.459
44	44	0.20425	0.432	9.164	6.609	6.123	19.623	-4.907	-8.733	16.453	6.832	4.317	4	-2.168	3.426	-3.068	8.442
45	45	0.209	0.228	9.366	6.356	5.969	19.413	-5.222	-8.845	16.447	7.933	4.314	4.404	-2.701	3.532	-3.115	8.406
46	46	0.21375	0.03	9.587	6.06	5.836	19.211	-5.41	-8.942	16.421	8.937	4.308	4.768	-3.224	3.628	-3.178	8.367
47	47	0.2185	-0.159	9.814	5.731	5.732	19.018	-5.494	-9.038	16.386	9.805	4.337	5.13	-3.694	3.752	-3.228	8.32
48	48	0.22325	-0.332	10.038	5.379	5.656	18.822	-5.485	-9.12	16.343	10.529	4.365	5.505	-4.096	3.876	-3.246	8.27
49	49	0.228	-0.495	10.261	5.019	5.587	18.622	-5.382	-9.166	16.292	11.092	4.353	5.864	-4.425	3.963	-3.257	8.215
50	50	0.23275	-0.654	10.478	4.655	5.516	18.411	-5.2	-9.175	16.232	11.478	4.323	6.197	-4.644	4.028	-3.274	8.162
51	51	0.2375	-0.818	10.683	4.282	5.443	18.19	-4.954	-9.169	16.165	11.698	4.275	6.511	-4.763	4.061	-3.29	8.094
52	52	0.24225	-0.985	10.87	3.894	5.375	17.953	-4.653	-9.151	16.098	11.76	4.211	6.795	-4.784	4.064	-3.318	8.004
53	53	0.247	-1.145	11.032	3.497	5.313	17.694	-4.308	-9.112	16.021	11.66	4.161	7.051	-4.684	4.068	-3.357	7.909
54	54	0.25175	-1.301	11.169	3.097	5.248	17.406	-3.942	-9.054	15.927	11.437	4.128	7.291	-4.48	4.078	-3.394	7.811
55	55	0.2565	-1.457	11.278	2.699	5.177	17.079	-3.56	-8.989	15.809	11.123	4.108	7.519	-4.201	4.086	-3.43	7.711
56	56	0.26125	-1.625	11.362	2.302	5.093	16.708	-3.12	-8.914	15.664	10.695	4.121	7.765	-3.853	4.114	-3.436	7.621
57	57	0.266	-1.796	11.421	1.907	4.999	16.307	-2.668	-8.834	15.51	10.203	4.123	7.97	-3.455	4.113	-3.475	7.53
58	58	0.27075	-1.959	11.449	1.528	4.904	15.88	-2.228	-8.748	15.357	9.719	4.114	8.165	-3.057	4.102	-3.523	7.454
59	59	0.2755	-2.114	11.438	1.172	4.8	15.421	-1.827	-8.661	15.209	9.276	4.09	8.342	-2.674	4.072	-3.594	7.39
60	60	0.28025	-2.259	11.39	0.847	4.688	14.912	-1.447	-8.564	15.047	8.875	4.045	8.526	-2.369	4.032	-3.655	7.304
61	61	0.285	-2.4	11.32	0.54	4.577	14.383	-1.136	-8.503	14.892	8.569	4.001	8.745	-2.086	3.987	-3.701	7.248
62	62	0.28975	-2.531	11.233	0.244	4.477	13.834	-0.808	-8.451	14.748	8.307	3.915	8.966	-1.859	3.902	-3.756	7.216
63	63	0.2945	-2.639	11.132	-0.051	4.391	13.286	-0.503	-8.401	14.644	8.138	3.872	9.218	-1.699	3.873	-3.818	7.198
64	64	0.29925	-2.71	11.016	-0.33	4.341	12.737	-0.251	-8.38	14.583	8.084	3.848	9.529	-1.644	3.874	-3.86	7.173
65	65	0.304	-2.746	10.89	-0.591	4.334	12.188	-0.088	-8.397	14.55	8.198	3.74	9.871	-1.697	3.81	-3.893	7.154
66	66	0.30875	-2.757	10.76	-0.82	4.343	11.635	0.044	-8.42	14.529	8.381	3.625	10.196	-1.821	3.744	-3.958	7.138
67	67	0.3135	-2.757	10.635	-1.02	4.346	11.096	0.099	-8.446	14.528	8.659	3.462	10.514	-1.993	3.642	-4.045	7.123
68	68	0.31825	-2.748	10.528	-1.187	4.349	10.589	0.088	-8.49	14.56	9.024	3.318	10.863	-2.22	3.568	-4.132	7.111
69	69	0.323	-2.723	10.442	-1.331	4.36	10.116	0.017	-8.544	14.615	9.436	3.188	11.26	-2.458	3.517	-4.192	7.104
70	70	0.32775	-2.68	10.379	-1.46	4.385	9.675	-0.121	-8.61	14.681	9.892	3.06	11.689	-2.697	3.477	-4.232	7.09
71	71	0.3325	-2.621	10.344	-1.579	4.43	9.266	-0.311	-8.695	14.75	10.37	2.948	12.121	-2.926	3.452	-4.273	7.07
72	72	0.33725	-2.553	10.341	-1.693	4.479	8.894	-0.53	-8.78	14.818	10.841	2.847	12.554	-3.125	3.438	-4.315	7.049
73	73	0.342	-2.487	10.375	-1.807	4.517	8.563	-0.784	-8.86	14.887	11.309	2.766	12.982	-3.288	3.443	-4.365	7.02
74	74	0.34675	-2.429	10.445	-1.919	4.544	8.272	-1.087	-8.952	14.957	11.759	2.697	13.399	-3.384	3.444	-4.43	6.992
75	75	0.3515	-2.373	10.547	-2.025	4.571	8.017	-1.419	-9.047	15.026	12.136	2.604	13.821	-3.372	3.406	-4.482	6.978
76	76	0.35625	-2.317	10.679	-2.122	4.588	7.8	-1.739	-9.124	15.096	12.415	2.554	14.237	-3.276	3.396	-4.534	6.966
77	77	0.361	-2.265	10.84	-2.208	4.594	7.616	-2.05	-9.193	15.169	12.605	2.606	14.639	-3.121	3.464	-4.605	6.942
78	78	0.36575	-2.225	11.02	-2.295	4.586	7.454	-2.354	-9.264	15.239	12.723	2.674	15	-2.884	3.516	-4.711	6.935
79	79	0.3705	-2.203	11.222	-2.392	4.562	7.312	-2.638	-9.334	15.304	12.785	2.752	15.314	-2.594	3.554	-4.857	6.935
80	80	0.37525	-2.185	11.44	-2.51	4.537	7.187	-2.918	-9.4	15.374	12.843	2.774	15.628	-2.257	3.538	-5.001	6.96
81	81	0.38	-2.174	11.671	-2.658	4.51	7.078	-3.141	-9.46	15.453	12.862	2.828	15.97	-1.903	3.552	-5.12	6.988
82	82	0.38475	-2.169	11.914	-2.827	4.477	6.984	-3.331	-9.516	15.548	12.875	2.921	16.3	-1.565	3.603	-5.268	7.009
83	83	0.3895	-2.169	12.162	-3.001	4.433	6.908	-3.547	-9.577	15.663	12.908	3.09	16.624	-1.226	3.72	-5.441	7.02
84	84	0.39425	-2.167	12.41	-3.182	4.397	6.833	-3.716	-9.647	15.789	12.924	3.274	16.862	-0.919	3.833	-5.705	7.029
85	85	0.399	-2.173	12.644	-3.368	4.352	6.75	-3.846	-9.711	15.928	12.925	3.452	17.081	-0.613	3.94	-5.993	7.057
86	86	0.40375	-2.185	12.863	-3.555	4.296	6.655	-3.955	-9.774	16.08	12.966	3.688	17.32	-0.381	4.116	-6.278	7.071
87	87	0.4085	-2.205	13.067	-3.748	4.229	6.55	-4.067	-9.842	16.252	13.05	3.909	17.626	-0.2	4.294	-6.51	7.067
88	88	0.41325	-2.219	13.251	-3.953	4.161	6.423	-4.171	-9.905	16.434	13.139	4.108	17.955	-0.034	4.457	-6.729	7.052
89	89	0.418	-2.237	13.412	-4.174	4.092	6.276	-4.27	-9.983	16.635	13.256	4.348	18.226	0.101	4.653	-7.027	7.027
90	90	0.42275	-2.26	13.544	-4.408	4.016	6.1	-4.373	-10.076	16.851	13.41	4.642	18.458	0.198	4.9	-7.391	6.989
91	91	0.4275	-2.29	13.644	-4.649	3.927	5.892	-4.46	-10.169	17.078	13.558	4.991	18.708	0.266	5.202	-7.75	6.929
92	92	0.43225	-2.32	13.715	-4.891	3.831	5.661	-4.546	-10.272	17.325	13.69	5.388	19.035	0.317	5.547	-8.052	6.843
93	93	0.437	-2.348	13.759	-5.125	3.731	5.415	-4.665	-10.393	17.6	13.822	5.785	19.391	0.374	5.885	-8.345	6.747
94	94	0.44175	-2.378	13.779	-5.346	3.623	5.152	-4.782	-10.518	17.899	13.903	6.187	19.668	0.466	6.201	-8.732	6.657
95	95	0.4465	-2.406	13.766	-5.562	3.514	4.862	-4.879	-10.655	18.217	13.902	6.67	19.834	0.611	6.556	-9.248	6.577
96	96	0.45125	-2.429	13.719	-5.78	3.406	4.562	-5.022	-10.827	18.572	13.893	7.244	19.881	0.792	6.964	-9.915	6.494
97	97	0.456	-2.443	13.651	-6.002	3.313	4.257	-5.175	-11.023	18.964	13.858	7.83	19.867	0.971	7.366	-10.662	6.381
98	98	0.46075	-2.454	13.576	-6.235	3.23	3.959	-5.293	-11.236	19.406	13.762	8.451	19.786	1.159	7.785	-11.505	6.253
99	99	0.4655	-2.454	13.488	-6.473	3.168	3.668	-5.398	-11.484	19.899	13.626	9.107	19.662	1.347	8.216	-12.426	6.112
100	100	0.47025	-2.449	13.396	-6.718	3.125	3.418	-5.546	-11.789	20.476	13.497	9.74	19.461	1.575	8.604	-13.471	5.99
101	101	0.475	-2.438	13.301	-6.951	3.086	3.207	-5.71	-12.106	21.129	13.351	10.365	19.175	1.832	8.988	-14.634	5.885
102	102	0.47975	-2.439	13.224	-7.166	3.043	3.073	-5.866	-12.431	21.864	13.13	10.925	18.82	2.14	9.298	-15.882	5.79
103	103	0.4845	-2.449	13.155	-7.357	2.992	3.008	-6.037	-12.764	22.693	12.907	11.412	18.411	2.43	9.554	-17.208	5.688
104	104	0.48925	-2.494	13.092	-7.531	2.905	3.016	-6.194	-13.087	23.63	12.648	11.701	17.88	2.767	9.632	-18.682	5.628
105	105	0.494	-2.584	13.025	-7.689	2.778	3.077	-6.327	-13.399	24.647	12.32	11.819	17.133	3.185	9.546	-20.386	5.613
106	106	0.49875	-2.716	12.959	-7.84	2.604	3.204	-6.475	-13.682	25.753	11.969	11.643	16.198	3.675	9.213	-22.279	5.625
107	107	0.5035	-2.891	12.903	-7.981	2.383	3.392	-6.558	-13.899	26.942	11.519	11.244	15.11	4.2	8.705	-24.318	5.628
108	108	0.50825	-3.097	12.855	-8.106	2.122	3.644	-6.577	-14.041	28.221	10.978	10.735	13.846	4.764	8.141	-26.539	5.638
109	109	0.513	-3.328	12.811	-8.197	1.818	3.958	-6.587	-14.119	29.578	10.365	10.116	12.367	5.388	7.521	-28.976	5.658
110	110	0.51775	-3.562	12.772	-8.244	1.492	4.334	-6.604	-14.125	30.996	9.68	9.46	10.675	6.049	6.932	-31.609	5.657
111	111	0.5225	-3.778	12.74	-8.256	1.167	4.765	-6.564	-14.029	32.465	8.879	8.832	8.867	6.711	6.443	-34.33	5.608
112	112	0.52725	-3.972	12.715	-8.241	0.854	5.249	-6.447	-13.837	33.967	7.94	8.229	7.001	7.355	6.043	-37.062	5.488
113	113	0.532	-4.139	12.693	-8.214	0.559	5.787	-6.293	-13.585	35.493	6.913	7.681	5.086	7.985	5.758	-39.801	5.304
114	114	0.53675	-4.288	12.667	-8.189	0.276	6.37	-6.117	-13.295	37.034	5.823	7.204	3.133	8.632	5.608	-42.543	5.093
115	115	0.5415	-4.431	12.64	-8.174	-0.005	6.997	-5.906	-12.967	38.57	4.655	6.744	1.1	9.322	5.541	-45.311	4.864
116	116	0.54625	-4.56	12.61	-8.179	-0.277	7.662	-5.671	-12.62	40.096	3.438	6.289	-1.078	10.038	5.557	-48.174	4.615
117	117	0.551	-4.678	12.577	-8.197	-0.542	8.365	-5.471	-12.295	41.593	2.231	5.862	-3.46	10.741	5.689	-51.177	4.333
118	118	0.55575	-4.772	12.538	-8.233	-0.776	9.086	-5.28	-12.005	43.047	1.057	5.509	-6.078	11.412	5.978	-54.354	4.056
119	119	0.5605	-4.862	12.488	-8.285	-0.996	9.842	-5.178	-11.803	44.462	-0.031	5.118	-8.775	12.066	6.306	-57.539	3.801
120	120	0.56525	-4.952	12.436	-8.346	-1.21	10.631	-5.13	-11.664	45.83	-1.051	4.725	-11.466	12.648	6.693	-60.639	3.526
121	121	0.57	-5.037	12.385	-8.426	-1.409	11.462	-5.136	-11.597	47.189	-2.011	4.32	-13.875	13.146	7.085	-63.411	3.212
122	122	0.57475	-5.122	12.324	-8.523	-1.594	12.319	-5.222	-11.641	48.547	-2.836	3.897	-15.873	13.583	7.41	-65.753	2.93
123	123	0.5795	-5.213	12.264	-8.647	-1.768	13.214	-5.442	-11.842	49.928	-3.469	3.527	-17.322	13.978	7.687	-67.571	2.693
124	124	0.58425	-5.311	12.204	-8.79	-1.925	14.128	-5.768	-12.177	51.304	-3.923	3.182	-18.325	14.295	7.878	-68.952	2.481
125	125	0.589	-5.425	12.151	-8.948	-2.079	15.068	-6.196	-12.631	52.676	-4.181	2.808	-18.871	14.507	7.915	-69.886	2.273
126	126	0.59375	-5.542	12.102	-9.11	-2.225	16.029	-6.699	-13.168	54.048	-4.268	2.492	-19.039	14.589	7.892	-70.456	2.05
127	127	0.5985	-5.667	12.062	-9.266	-2.362	17.021	-7.304	-13.818	55.449	-4.162	2.389	-18.809	14.47	7.94	-70.673	1.76
128	128	0.60325	-5.784	12.039	-9.405	-2.481	18.04	-7.964	-14.525	56.882	-3.882	2.48	-18.232	14.109	8.05	-70.588	1.388
129	129	0.608	-5.886	12.028	-9.529	-2.58	19.081	-8.693	-15.284	58.334	-3.444	2.726	-17.395	13.497	8.221	-70.264	0.909
130	130	0.61275	-5.966	12.022	-9.635	-2.662	20.118	-9.422	-16.02	59.757	-2.895	3.081	-16.414	12.635	8.452	-69.763	0.317
131	131	0.6175	-6.02	12.026	-9.719	-2.717	21.14	-10.106	-16.686	61.108	-2.255	3.527	-15.36	11.55	8.739	-69.115	-0.358
132	132	0.62225	-6.044	12.047	-9.776	-2.738	22.145	-10.752	-17.282	62.358	-1.52	4.032	-14.219	10.308	9.055	-68.283	-1.059
133	133	0.627	-6.03	12.09	-9.797	-2.724	23.13	-11.356	-17.785	63.484	-0.713	4.549	-12.962	8.952	9.362	-67.214	-1.773
134	134	0.63175	-5.977	12.151	-9.782	-2.676	24.087	-11.878	-18.151	64.474	0.113	5.033	-11.633	7.487	9.643	-65.935	-2.541
135	135	0.6365	-5.891	12.224	-9.734	-2.602	25.01	-12.294	-18.359	65.326	0.906	5.46	-10.352	5.958	9.907	-64.564	-3.356
136	136	0.64125	-5.773	12.311	-9.656	-2.504	25.904	-12.625	-18.434	66.058	1.647	5.831	-9.246	4.431	10.173	-63.248	-4.182
137	137	0.646	-5.621	12.409	-9.543	-2.375	26.758	-12.857	-18.366	66.668	2.307	6.108	-8.374	2.922	10.403	-62.06	-5.012
138	138	0.65075	-5.442	12.518	-9.39	-2.229	27.573	-13.034	-18.19	67.153	2.919	6.259	-7.679	1.476	10.545	-60.962	-5.801
139	139	0.6555	-5.239	12.636	-9.199	-2.079	28.348	-13.12	-17.871	67.516	3.449	6.273	-7.04	0.134	10.576	-59.843	-6.545
140	140	0.66025	-5.029	12.765	-8.978	-1.938	29.105	-13.169	-17.475	67.771	3.934	6.193	-6.37	-1.062	10.525	-58.63	-7.196
141	141	0.665	-4.806	12.898	-8.737	-1.79	29.836	-13.18	-17.021	67.926	4.336	6.047	-5.66	-2.101	10.41	-57.319	-7.775
142	142	0.66975	-4.576	13.028	-8.485	-1.637	30.548	-13.207	-16.578	67.996	4.655	5.913	-4.97	-2.978	10.312	-55.972	-8.29
143	143	0.6745	-4.348	13.149	-8.222	-1.488	31.233	-13.196	-16.096	67.975	4.857	5.776	-4.317	-3.672	10.213	-54.601	-8.737
144	144	0.67925	-4.124	13.265	-7.96	-1.345	31.901	-13.126	-15.562	67.877	4.955	5.603	-3.725	-4.181	10.086	-53.242	-9.096
145	145	0.684	-3.909	13.373	-7.697	-1.212	32.553	-13.058	-15.036	67.683	4.975	5.401	-3.145	-4.524	9.927	-51.829	-9.389
146	146	0.68875	-3.702	13.474	-7.426	-1.092	33.191	-12.98	-14.491	67.401	4.91	5.125	-2.571	-4.712	9.694	-50.366	-9.623
147	147	0.6935	-3.502	13.573	-7.139	-0.982	33.804	-12.85	-13.902	67.028	4.771	4.814	-2.024	-4.767	9.411	-48.877	-9.781
148	148	0.69825	-3.313	13.663	-6.842	-0.886	34.391	-12.697	-13.306	66.564	4.573	4.527	-1.567	-4.671	9.136	-47.417	-9.841
149	149	0.703	-3.134	13.737	-6.551	-0.798	34.948	-12.53	-12.718	66.015	4.322	4.235	-1.186	-4.443	8.843	-45.977	-9.825
150	150	0.70775	-2.962	13.794	-6.28	-0.702	35.471	-12.333	-12.134	65.371	4.019	3.92	-0.844	-4.126	8.511	-44.51	-9.768
151	151	0.7125	-2.797	13.839	-6.029	-0.596	35.962	-12.107	-11.564	64.649	3.658	3.615	-0.518	-3.722	8.163	-43.01	-9.677
152	152	0.71725	-2.638	13.876	-5.793	-0.485	36.419	-11.843	-10.999	63.857	3.229	3.329	-0.249	-3.199	7.81	-41.529	-9.513
153	153	0.722	-2.489	13.905	-5.568	-0.37	36.838	-11.533	-10.436	62.996	2.748	3.015	-0.07	-2.55	7.41	-40.111	-9.247
154	154	0.72675	-2.35	13.923	-5.35	-0.256	37.223	-11.212	-9.901	62.073	2.249	2.702	0.059	-1.851	6.988	-38.714	-8.933
155	155	0.7315	-2.218	13.933	-5.136	-0.145	37.585	-10.902	-9.412	61.087	1.752	2.536	0.159	-1.193	6.684	-37.276	-8.659
156	156	0.73625	-2.093	13.939	-4.921	-0.042	37.925	-10.587	-8.956	60.041	1.244	2.565	0.202	-0.585	6.549	-35.828	-8.436
157	157	0.741	-1.97	13.942	-4.708	0.066	38.239	-10.256	-8.53	58.93	0.74	2.777	0.177	-0.028	6.567	-34.388	-8.238
158	158	0.74575	-1.845	13.946	-4.507	0.187	38.536	-9.952	-8.178	57.763	0.272	3.214	0.119	0.472	6.776	-32.917	-8.064
159	159	0.7505	-1.717	13.95	-4.311	0.306	38.809	-9.667	-7.864	56.542	-0.147	3.886	0.164	0.862	7.184	-31.285	-7.965
160	160	0.75525	-1.594	13.955	-4.111	0.411	39.058	-9.376	-7.567	55.266	-0.504	4.793	0.337	1.108	7.785	-29.464	-7.951
161	161	0.76	-1.476	13.955	-3.905	0.496	39.271	-9.093	-7.269	53.94	-0.773	5.75	0.638	1.219	8.422	-27.486	-7.989
162	162	0.76475	-1.377	13.956	-3.7	0.573	39.466	-8.847	-7.028	52.555	-1.019	6.71	0.998	1.284	9.044	-25.41	-8.061
163	163	0.7695	-1.297	13.963	-3.489	0.634	39.629	-8.561	-6.771	51.094	-1.26	7.514	1.434	1.288	9.495	-23.24	-8.151
164	164	0.77425	-1.229	13.975	-3.278	0.702	39.772	-8.315	-6.573	49.566	-1.41	8.252	1.906	1.146	9.873	-20.994	-8.302
165	165	0.779	-1.164	13.992	-3.055	0.752	39.894	-8.104	-6.392	47.96	-1.477	8.969	2.338	0.894	10.244	-18.732	-8.486
166	166	0.78375	-1.101	14.02	-2.827	0.805	40.007	-7.921	-6.231	46.274	-1.511	9.522	2.701	0.631	10.474	-16.504	-8.644
167	167	0.7885	-1.052	14.069	-2.577	0.832	40.116	-7.778	-6.084	44.512	-1.486	9.885	2.965	0.369	10.551	-14.357	-8.749
168	168	0.79325	-1.017	14.136	-2.327	0.853	40.214	-7.665	-5.969	42.688	-1.39	10.094	3.188	0.114	10.499	-12.253	-8.784
169	169	0.798	-0.994	14.214	-2.09	0.887	40.298	-7.565	-5.889	40.793	-1.247	10.194	3.339	-0.149	10.355	-10.201	-8.781
170	170	0.80275	-0.977	14.304	-1.87	0.939	40.373	-7.494	-5.847	38.827	-1.08	10.128	3.438	-0.366	10.063	-8.187	-8.727
171	171	0.8075	-0.962	14.408	-1.651	0.997	40.439	-7.482	-5.85	36.781	-0.911	9.885	3.462	-0.457	9.61	-6.238	-8.582
172	172	0.81225	-0.949	14.525	-1.42	1.053	40.493	-7.521	-5.901	34.665	-0.751	9.559	3.387	-0.413	9.074	-4.374	-8.341
173	173	0.817	-0.941	14.653	-1.179	1.108	40.532	-7.597	-6.006	32.51	-0.582	9.196	3.284	-0.279	8.484	-2.547	-8.022
174	174	0.82175	-0.94	14.787	-0.936	1.164	40.554	-7.717	-6.165	30.325	-0.389	8.82	3.195	-0.084	7.857	-0.713	-7.654
175	175	0.8265	-0.944	14.925	-0.694	1.219	40.554	-7.867	-6.361	28.104	-0.199	8.502	3.089	0.166	7.268	1.115	-7.27
176	176	0.83125	-0.952	15.062	-0.451	1.269	40.526	-8.039	-6.582	25.849	-0.024	8.215	2.908	0.498	6.701	2.872	-6.852
177	177	0.836	-0.96	15.193	-0.208	1.332	40.463	-8.257	-6.849	23.564	0.161	7.951	2.605	0.909	6.15	4.5	-6.392
178	178	0.84075	-0.973	15.314	0.037	1.392	40.364	-8.493	-7.132	21.279	0.396	7.715	2.317	1.326	5.615	6.113	-5.904
179	179	0.8455	-0.989	15.421	0.279	1.448	40.218	-8.72	-7.396	18.983	0.632	7.479	2.096	1.751	5.078	7.773	-5.411
180	180	0.85025	-1.007	15.511	0.516	1.503	40.032	-8.945	-7.631	16.697	0.802	7.211	1.974	2.214	4.51	9.503	-4.956
181	181	0.855	-1.035	15.578	0.755	1.537	39.813	-9.19	-7.838	14.461	1.031	6.93	1.901	2.644	3.948	11.224	-4.5
182	182	0.85975	-1.071	15.609	1	1.548	39.545	-9.397	-7.994	12.295	1.256	6.688	1.85	2.982	3.45	12.908	-4.108
183	183	0.8645	-1.128	15.607	1.257	1.522	39.227	-9.544	-8.084	10.191	1.55	6.512	1.748	3.048	3.068	14.503	-3.864
184	184	0.86925	-1.206	15.571	1.52	1.463	38.865	-9.65	-8.126	8.177	1.854	6.432	1.657	2.882	2.818	16.049	-3.805
185	185	0.874	-1.306	15.506	1.788	1.356	38.454	-9.657	-8.089	6.262	2.114	6.379	1.535	2.529	2.65	17.488	-3.884
186	186	0.87875	-1.428	15.406	2.056	1.215	38.001	-9.575	-8.001	4.493	2.332	6.343	1.422	2.019	2.547	18.819	-4.073
187	187	0.8835	-1.559	15.267	2.312	1.069	37.505	-9.423	-7.882	2.881	2.458	6.219	1.349	1.451	2.401	20.05	-4.333
188	188	0.88825	-1.693	15.09	2.556	0.925	36.982	-9.202	-7.753	1.464	2.456	6.034	1.384	0.876	2.226	21.215	-4.647
189	189	0.893	-1.824	14.879	2.787	0.783	36.447	-8.913	-7.62	0.271	2.286	5.881	1.517	0.335	2.11	22.298	-5.007
190	190	0.89775	-1.944	14.637	3.019	0.644	35.914	-8.558	-7.494	-0.678	1.927	5.802	1.702	-0.149	2.089	23.243	-5.402
191	191	0.9025	-2.038	14.365	3.246	0.527	35.395	-8.196	-7.388	-1.37	1.443	5.766	1.874	-0.546	2.134	23.967	-5.801
192	192	0.90725	-2.101	14.07	3.456	0.452	34.903	-7.845	-7.299	-1.806	0.835	5.704	1.973	-0.8	2.184	24.406	-6.175
193	193	0.912	-2.135	13.761	3.634	0.425	34.449	-7.472	-7.227	-1.991	0.104	5.604	1.955	-0.905	2.227	24.519	-6.504
194	194	0.91675	-2.144	13.445	3.773	0.452	34.047	-7.094	-7.178	-1.926	-0.706	5.483	1.792	-0.846	2.276	24.281	-6.753
195	195	0.9215	-2.136	13.137	3.876	0.522	33.721	-6.766	-7.152	-1.608	-1.582	5.292	1.518	-0.531	2.273	23.714	-6.873
196	196	0.92625	-2.111	12.855	3.947	0.631	33.489	-6.527	-7.151	-1.037	-2.456	5.008	1.199	0.017	2.187	22.878	-6.849
197	197	0.931	-2.072	12.613	3.983	0.784	33.358	-6.362	-7.186	-0.235	-3.306	4.704	0.838	0.718	2.082	21.807	-6.728
198	198	0.93575	-2.022	12.411	3.981	0.972	33.322	-6.296	-7.249	0.762	-4.089	4.432	0.394	1.551	2.017	20.493	-6.519
199	199	0.9405	-1.959	12.244	3.951	1.178	33.353	-6.332	-7.323	1.914	-4.722	4.241	-0.192	2.401	2.059	18.911	-6.25
200	200	0.94525	-1.903	12.114	3.918	1.36	33.431	-6.439	-7.381	3.16	-5.21	4.061	-0.934	3.216	2.154	17.084	-5.936
201	201	0.95	-1.858	12.037	3.892	1.51	33.567	-6.653	-7.433	4.417	-5.464	3.817	-1.804	3.953	2.216	15.109	-5.567
