# Supplementary material for: Gait phenotypes in paediatric hereditary spastic paraplegia revealed by dynamic time warping analysis and random forests
Source: PLoS One. 2018 Mar 8;13(3):e0192345. doi: 10.1371/journal.pone.0192345 (PMC5843164; doi:10.1371/journal.pone.0192345)
Supplement: S2 Data — (ZIP) [file pone.0192345.s009.zip › Healthy/Left.SR.HEALTHY26.3.csv]

	Epoch	Time	Pelvic.obliquity	Pelvic.tilt	Pelvic rotation	Hip.abd.add	Hip.flexion	Hip.rotation	Knee.abd.add	Knee.flexion	Knee.rotation	Ankle.abd.add	Ankle.flexion	Ankle.rotation	Forefoot.abd.add	Forefoot.flexion	Forefoot.rotation
1	1	0	-4.179	12.057	0.062	-1.494	33.884	-12.526	-7.349	3.163	5.523	1.439	5.367	-1.677	-3.715	22.495	-10.396
2	2	0.0049	-4.121	11.892	0.11	-1.269	33.807	-12.031	-7.531	3.874	5.324	1.264	5.009	-1.499	-3.643	21.533	-9.839
3	3	0.0098	-4.072	11.738	0.142	-1.05	33.783	-11.563	-7.737	4.828	5.058	0.963	4.442	-1.174	-3.664	20.139	-9.246
4	4	0.0147	-4.064	11.593	0.134	-0.829	33.807	-11.051	-7.988	5.932	4.726	0.736	3.645	-0.741	-3.608	18.416	-8.616
5	5	0.0196	-4.065	11.466	0.124	-0.619	33.825	-10.484	-8.226	7.081	4.396	0.617	2.59	-0.382	-3.427	16.397	-8.008
6	6	0.0245	-4.099	11.363	0.09	-0.419	33.887	-9.975	-8.473	8.192	4.217	0.46	1.389	-0.028	-3.295	14.276	-7.344
7	7	0.0294	-4.121	11.273	0.067	-0.227	33.962	-9.45	-8.672	9.232	4.121	0.264	0.201	0.223	-3.225	12.249	-6.66
8	8	0.0343	-4.147	11.193	0.034	-0.022	34.111	-8.964	-8.886	10.254	4.085	0.034	-0.666	0.406	-3.263	10.616	-6.007
9	9	0.0392	-4.121	11.121	0.011	0.241	34.31	-8.502	-9.12	11.337	4.116	-0.189	-1.095	0.42	-3.37	9.406	-5.398
10	10	0.0441	-4.036	11.075	-0.032	0.59	34.559	-8.004	-9.398	12.561	4.217	-0.351	-1.159	0.243	-3.491	8.458	-4.812
11	11	0.049	-3.875	11.037	-0.088	1.036	34.865	-7.553	-9.728	14.011	4.389	-0.46	-1.041	-0.105	-3.591	7.523	-4.293
12	12	0.0539	-3.643	10.992	-0.137	1.536	35.144	-6.949	-9.994	15.572	4.463	-0.41	-0.955	-0.627	-3.541	6.478	-3.825
13	13	0.0588	-3.37	10.938	-0.189	2.061	35.392	-6.323	-10.222	17.188	4.63	-0.254	-0.843	-1.331	-3.407	5.402	-3.388
14	14	0.0637	-3.088	10.88	-0.266	2.601	35.536	-5.502	-10.34	18.741	4.8	-0.072	-0.654	-2.262	-3.253	4.407	-3
15	15	0.0686	-2.847	10.831	-0.364	3.106	35.6	-4.545	-10.343	20.181	5.048	-0.067	-0.374	-3.393	-3.26	3.541	-2.651
16	16	0.0735	-2.636	10.784	-0.421	3.52	35.547	-3.597	-10.244	21.394	5.403	-0.131	-0.126	-4.629	-3.325	2.751	-2.339
17	17	0.0784	-2.454	10.74	-0.415	3.833	35.36	-2.624	-10.04	22.307	5.79	-0.168	0.012	-5.958	-3.365	2.019	-2.092
18	18	0.0833	-2.304	10.686	-0.369	4.073	35.052	-1.654	-9.785	22.974	6.147	-0.087	0.005	-7.31	-3.303	1.274	-1.936
19	19	0.0882	-2.203	10.639	-0.311	4.239	34.661	-0.682	-9.475	23.473	6.463	0.008	-0.064	-8.631	-3.217	0.537	-1.841
20	20	0.0931	-2.146	10.595	-0.239	4.342	34.244	0.226	-9.143	23.903	6.733	0.002	-0.061	-9.827	-3.202	-0.11	-1.756
21	21	0.098	-2.095	10.543	-0.115	4.392	33.813	0.947	-8.828	24.288	6.962	-0.085	0.115	-10.844	-3.228	-0.58	-1.673
22	22	0.1029	-2.031	10.477	0.071	4.407	33.385	1.45	-8.548	24.649	7.104	-0.219	0.475	-11.637	-3.254	-0.862	-1.598
23	23	0.1078	-1.951	10.405	0.312	4.402	32.983	1.68	-8.327	25.032	7.206	-0.409	0.975	-12.223	-3.287	-1.039	-1.552
24	24	0.1127	-1.88	10.342	0.577	4.368	32.629	1.701	-8.154	25.441	7.215	-0.61	1.511	-12.561	-3.306	-1.198	-1.531
25	25	0.1176	-1.824	10.281	0.845	4.32	32.324	1.502	-8.064	25.879	7.145	-0.797	2.059	-12.636	-3.309	-1.358	-1.531
26	26	0.1225	-1.772	10.213	1.108	4.271	32.029	1.121	-8.051	26.29	7.012	-0.935	2.616	-12.493	-3.268	-1.485	-1.55
27	27	0.1274	-1.725	10.137	1.359	4.229	31.705	0.66	-8.079	26.609	6.74	-1.051	3.174	-12.124	-3.214	-1.55	-1.57
28	28	0.1323	-1.689	10.057	1.586	4.196	31.339	0.131	-8.159	26.814	6.354	-1.1	3.715	-11.559	-3.116	-1.56	-1.602
29	29	0.1372	-1.667	9.982	1.781	4.162	30.933	-0.485	-8.288	26.896	5.967	-1.058	4.212	-10.883	-2.95	-1.546	-1.647
30	30	0.1421	-1.645	9.919	1.941	4.142	30.481	-1.18	-8.453	26.855	5.614	-1.027	4.651	-10.112	-2.809	-1.536	-1.675
31	31	0.147	-1.603	9.858	2.074	4.143	29.975	-1.916	-8.631	26.697	5.276	-1.011	5.029	-9.264	-2.707	-1.533	-1.678
32	32	0.1519	-1.547	9.793	2.191	4.149	29.429	-2.711	-8.814	26.454	4.995	-0.994	5.388	-8.405	-2.611	-1.511	-1.693
33	33	0.1568	-1.495	9.724	2.265	4.16	28.866	-3.519	-8.994	26.16	4.8	-0.972	5.765	-7.59	-2.508	-1.441	-1.727
34	34	0.1617	-1.468	9.673	2.281	4.167	28.327	-4.297	-9.159	25.885	4.752	-1.025	6.167	-6.88	-2.463	-1.362	-1.758
35	35	0.1666	-1.465	9.645	2.239	4.181	27.826	-5.035	-9.336	25.638	4.811	-1.038	6.488	-6.255	-2.388	-1.374	-1.79
36	36	0.1715	-1.49	9.636	2.146	4.2	27.368	-5.721	-9.517	25.433	4.969	-1.058	6.742	-5.717	-2.319	-1.47	-1.814
37	37	0.1764	-1.532	9.637	2.023	4.206	26.915	-6.286	-9.654	25.23	5.197	-1.086	7.003	-5.3	-2.251	-1.549	-1.818
38	38	0.1813	-1.609	9.647	1.876	4.185	26.49	-6.755	-9.77	25.08	5.529	-1.103	7.346	-5.023	-2.158	-1.568	-1.804
39	39	0.1862	-1.714	9.665	1.727	4.13	26.074	-7.164	-9.868	24.947	5.958	-1.063	7.74	-4.884	-2	-1.542	-1.79
40	40	0.1911	-1.868	9.713	1.555	4.035	25.687	-7.494	-9.951	24.817	6.375	-1.048	8.1	-4.743	-1.874	-1.544	-1.756
41	41	0.196	-2.054	9.777	1.352	3.924	25.302	-7.698	-10.016	24.675	6.846	-1.076	8.422	-4.725	-1.791	-1.574	-1.718
42	42	0.2009	-2.268	9.87	1.126	3.793	24.939	-7.812	-10.054	24.54	7.401	-1.183	8.689	-4.872	-1.771	-1.665	-1.714
43	43	0.2058	-2.486	9.945	0.904	3.662	24.552	-7.873	-10.089	24.393	7.949	-1.216	8.956	-5.118	-1.683	-1.745	-1.762
44	44	0.2107	-2.724	10.019	0.676	3.522	24.141	-7.851	-10.104	24.202	8.471	-1.298	9.225	-5.369	-1.643	-1.793	-1.778
45	45	0.2156	-2.974	10.085	0.422	3.377	23.722	-7.804	-10.128	24.004	8.988	-1.306	9.54	-5.591	-1.532	-1.787	-1.773
46	46	0.2205	-3.217	10.153	0.157	3.252	23.297	-7.734	-10.158	23.81	9.514	-1.28	9.827	-5.869	-1.388	-1.82	-1.794
47	47	0.2254	-3.448	10.228	-0.12	3.131	22.87	-7.624	-10.175	23.606	10	-1.182	10.15	-6.156	-1.178	-1.811	-1.836
48	48	0.2303	-3.673	10.299	-0.404	3.025	22.44	-7.482	-10.189	23.397	10.382	-1.031	10.438	-6.395	-0.928	-1.827	-1.903
49	49	0.2352	-3.864	10.355	-0.664	2.943	22.026	-7.359	-10.19	23.2	10.664	-0.93	10.652	-6.557	-0.736	-1.899	-1.976
50	50	0.2401	-4.041	10.41	-0.894	2.851	21.617	-7.241	-10.181	23.003	10.804	-0.836	10.822	-6.583	-0.587	-2.002	-2.028
51	51	0.245	-4.161	10.447	-1.078	2.779	21.204	-7.175	-10.139	22.816	10.965	-0.949	11.035	-6.614	-0.618	-2.067	-2.059
52	52	0.2499	-4.3	10.511	-1.267	2.694	20.795	-7.096	-10.096	22.591	10.978	-1.074	11.313	-6.485	-0.687	-2.049	-2.079
53	53	0.2548	-4.432	10.585	-1.442	2.621	20.414	-7.058	-10.09	22.4	10.913	-0.995	11.52	-6.3	-0.588	-2.118	-2.13
54	54	0.2597	-4.592	10.658	-1.635	2.519	20.051	-7.075	-10.097	22.227	10.885	-1.029	11.671	-6.032	-0.602	-2.255	-2.139
55	55	0.2646	-4.747	10.707	-1.817	2.408	19.675	-7.06	-10.089	22.07	10.781	-0.929	11.789	-5.765	-0.501	-2.419	-2.179
56	56	0.2695	-4.903	10.728	-2.002	2.303	19.249	-6.947	-10.058	21.867	10.589	-0.841	11.929	-5.512	-0.424	-2.528	-2.232
57	57	0.2744	-5.033	10.743	-2.157	2.202	18.79	-6.865	-10.012	21.65	10.393	-0.771	12.143	-5.245	-0.36	-2.571	-2.27
58	58	0.2793	-5.164	10.766	-2.302	2.087	18.331	-6.756	-9.93	21.42	10.15	-0.779	12.346	-4.959	-0.366	-2.619	-2.31
59	59	0.2842	-5.288	10.776	-2.438	1.982	17.869	-6.663	-9.872	21.196	9.925	-0.765	12.575	-4.666	-0.364	-2.64	-2.32
60	60	0.2891	-5.413	10.779	-2.566	1.87	17.428	-6.609	-9.843	21.018	9.757	-0.631	12.774	-4.462	-0.247	-2.712	-2.383
61	61	0.294	-5.515	10.765	-2.665	1.769	16.97	-6.595	-9.813	20.845	9.623	-0.509	13.033	-4.301	-0.134	-2.732	-2.458
62	62	0.2989	-5.59	10.737	-2.753	1.697	16.498	-6.576	-9.794	20.7	9.529	-0.347	13.345	-4.2	0.027	-2.72	-2.521
63	63	0.3038	-5.642	10.707	-2.834	1.642	16.003	-6.55	-9.762	20.53	9.51	-0.192	13.645	-4.179	0.199	-2.714	-2.575
64	64	0.3087	-5.683	10.679	-2.931	1.603	15.514	-6.509	-9.74	20.374	9.507	-0.051	13.977	-4.153	0.358	-2.686	-2.603
65	65	0.3136	-5.707	10.657	-3.03	1.591	15.027	-6.466	-9.731	20.213	9.502	0.097	14.274	-4.141	0.519	-2.691	-2.636
66	66	0.3185	-5.717	10.637	-3.121	1.599	14.557	-6.442	-9.739	20.093	9.56	0.223	14.596	-4.171	0.672	-2.701	-2.651
67	67	0.3234	-5.698	10.617	-3.187	1.622	14.097	-6.492	-9.756	19.992	9.672	0.361	14.879	-4.204	0.844	-2.763	-2.654
68	68	0.3283	-5.665	10.611	-3.238	1.651	13.645	-6.517	-9.741	19.891	9.749	0.445	15.124	-4.238	0.973	-2.862	-2.66
69	69	0.3332	-5.609	10.62	-3.269	1.705	13.193	-6.516	-9.725	19.781	9.788	0.47	15.381	-4.296	1.037	-2.952	-2.678
70	70	0.3381	-5.536	10.639	-3.28	1.769	12.734	-6.54	-9.703	19.655	9.847	0.442	15.641	-4.389	1.055	-3.041	-2.717
71	71	0.343	-5.458	10.67	-3.286	1.84	12.286	-6.609	-9.702	19.531	9.927	0.423	15.89	-4.431	1.074	-3.152	-2.72
72	72	0.3479	-5.385	10.711	-3.292	1.905	11.85	-6.693	-9.701	19.415	9.996	0.355	16.165	-4.4	1.04	-3.246	-2.677
73	73	0.3528	-5.326	10.771	-3.304	1.951	11.433	-6.768	-9.683	19.303	10.059	0.27	16.524	-4.355	1.001	-3.26	-2.635
74	74	0.3577	-5.271	10.858	-3.305	1.992	11.036	-6.875	-9.672	19.178	10.134	0.258	16.943	-4.321	1.031	-3.209	-2.619
75	75	0.3626	-5.213	10.964	-3.29	2.03	10.649	-7.006	-9.66	19.023	10.21	0.3	17.298	-4.302	1.105	-3.201	-2.628
76	76	0.3675	-5.168	11.083	-3.269	2.048	10.284	-7.089	-9.627	18.876	10.244	0.426	17.505	-4.298	1.255	-3.327	-2.646
77	77	0.3724	-5.136	11.208	-3.246	2.04	9.945	-7.128	-9.563	18.77	10.244	0.535	17.65	-4.286	1.397	-3.53	-2.653
78	78	0.3773	-5.111	11.356	-3.231	2.026	9.638	-7.148	-9.484	18.695	10.228	0.517	17.873	-4.26	1.427	-3.677	-2.656
79	79	0.3822	-5.083	11.531	-3.226	2.026	9.361	-7.173	-9.427	18.632	10.215	0.482	18.208	-4.199	1.432	-3.728	-2.632
80	80	0.3871	-5.049	11.72	-3.231	2.035	9.1	-7.197	-9.383	18.582	10.238	0.504	18.582	-4.115	1.494	-3.748	-2.555
81	81	0.392	-5.019	11.904	-3.253	2.038	8.862	-7.18	-9.331	18.584	10.282	0.577	18.909	-4.081	1.626	-3.834	-2.483
82	82	0.3969	-4.99	12.078	-3.291	2.043	8.639	-7.165	-9.279	18.641	10.359	0.627	19.187	-4.099	1.754	-4.001	-2.445
83	83	0.4018	-4.961	12.258	-3.35	2.052	8.429	-7.116	-9.227	18.725	10.452	0.641	19.427	-4.168	1.857	-4.223	-2.428
84	84	0.4067	-4.917	12.445	-3.41	2.089	8.221	-7.031	-9.199	18.804	10.541	0.77	19.626	-4.315	2.062	-4.48	-2.447
85	85	0.4116	-4.857	12.632	-3.469	2.148	8.017	-6.946	-9.185	18.886	10.625	0.912	19.889	-4.47	2.275	-4.672	-2.477
86	86	0.4165	-4.778	12.809	-3.533	2.223	7.804	-6.818	-9.151	18.98	10.683	0.911	20.214	-4.585	2.36	-4.811	-2.456
87	87	0.4214	-4.69	12.974	-3.627	2.318	7.578	-6.658	-9.13	19.087	10.752	0.914	20.576	-4.71	2.451	-4.928	-2.427
88	88	0.4263	-4.603	13.123	-3.754	2.421	7.331	-6.503	-9.133	19.19	10.83	0.979	20.895	-4.836	2.592	-5.09	-2.42
89	89	0.4312	-4.522	13.253	-3.913	2.528	7.07	-6.362	-9.167	19.303	10.916	1.107	21.187	-4.944	2.778	-5.287	-2.421
90	90	0.4361	-4.458	13.369	-4.102	2.623	6.804	-6.179	-9.223	19.447	11.021	1.338	21.435	-5.082	3.063	-5.549	-2.414
91	91	0.441	-4.406	13.469	-4.307	2.7	6.531	-5.932	-9.249	19.616	11.062	1.589	21.626	-5.25	3.37	-5.871	-2.456
92	92	0.4459	-4.351	13.545	-4.525	2.776	6.263	-5.78	-9.304	19.826	11.168	1.762	21.765	-5.363	3.597	-6.273	-2.474
93	93	0.4508	-4.286	13.594	-4.749	2.853	5.979	-5.681	-9.382	20.061	11.291	1.939	21.937	-5.401	3.813	-6.666	-2.448
94	94	0.4557	-4.222	13.621	-4.997	2.928	5.668	-5.53	-9.451	20.305	11.36	2.186	22.045	-5.458	4.086	-7.125	-2.462
95	95	0.4606	-4.166	13.619	-5.261	2.991	5.352	-5.468	-9.553	20.585	11.537	2.338	22.147	-5.496	4.281	-7.623	-2.446
96	96	0.4655	-4.125	13.584	-5.557	3.039	5.026	-5.444	-9.678	20.891	11.743	2.455	22.191	-5.502	4.433	-8.191	-2.428
97	97	0.4704	-4.088	13.517	-5.867	3.079	4.689	-5.383	-9.809	21.242	11.958	2.706	22.198	-5.573	4.726	-8.811	-2.436
98	98	0.4753	-4.067	13.446	-6.201	3.101	4.375	-5.38	-9.969	21.639	12.205	2.942	22.173	-5.606	4.999	-9.496	-2.44
99	99	0.4802	-4.05	13.366	-6.528	3.101	4.076	-5.5	-10.154	22.084	12.608	3.118	22.078	-5.697	5.244	-10.292	-2.46
100	100	0.4851	-4.062	13.284	-6.863	3.065	3.791	-5.556	-10.329	22.572	12.927	3.337	22.084	-5.785	5.523	-11.008	-2.501
101	101	0.49	-4.071	13.182	-7.181	2.993	3.513	-5.733	-10.516	23.109	13.268	3.675	21.993	-5.846	5.901	-11.848	-2.586
102	102	0.4949	-4.09	13.078	-7.491	2.909	3.259	-5.947	-10.733	23.699	13.608	3.922	21.898	-5.864	6.18	-12.732	-2.64
103	103	0.4998	-4.101	12.968	-7.777	2.821	3.029	-6.25	-10.982	24.34	13.995	4.207	21.697	-5.851	6.497	-13.756	-2.663
104	104	0.5047	-4.142	12.863	-8.078	2.7	2.835	-6.458	-11.211	25.02	14.202	4.537	21.471	-5.75	6.818	-14.798	-2.689
105	105	0.5096	-4.197	12.755	-8.397	2.562	2.68	-6.661	-11.482	25.767	14.447	4.879	21.23	-5.604	7.149	-15.899	-2.626
106	106	0.5145	-4.253	12.651	-8.712	2.408	2.56	-6.887	-11.765	26.564	14.625	5.381	20.876	-5.433	7.612	-17.125	-2.604
107	107	0.5194	-4.301	12.559	-9.011	2.257	2.463	-7.031	-12.014	27.4	14.654	5.892	20.331	-5.182	8.056	-18.557	-2.547
108	108	0.5243	-4.355	12.489	-9.291	2.092	2.426	-7.253	-12.308	28.282	14.66	6.382	19.664	-4.809	8.452	-20.142	-2.426
109	109	0.5292	-4.413	12.417	-9.552	1.911	2.444	-7.526	-12.626	29.225	14.644	6.923	18.805	-4.361	8.886	-21.939	-2.261
110	110	0.5341	-4.495	12.364	-9.781	1.708	2.546	-7.827	-12.986	30.23	14.507	7.497	17.878	-3.735	9.308	-23.825	-2.011
111	111	0.539	-4.62	12.319	-9.982	1.45	2.719	-8.136	-13.353	31.294	14.303	8.064	16.888	-2.98	9.715	-25.794	-1.673
112	112	0.5439	-4.805	12.285	-10.164	1.123	2.958	-8.412	-13.707	32.406	14.031	8.632	15.773	-2.115	10.128	-27.909	-1.243
113	113	0.5488	-5.035	12.233	-10.316	0.726	3.228	-8.705	-14.056	33.546	13.642	9.28	14.419	-1.09	10.607	-30.268	-0.76
114	114	0.5537	-5.291	12.154	-10.422	0.28	3.507	-8.98	-14.386	34.718	13.061	10.012	12.807	0.088	11.152	-32.894	-0.255
115	115	0.5586	-5.56	12.042	-10.476	-0.199	3.811	-9.292	-14.719	35.963	12.474	10.684	11.072	1.292	11.683	-35.679	0.284
116	116	0.5635	-5.846	11.909	-10.49	-0.707	4.17	-9.65	-15.058	37.286	11.812	11.23	9.205	2.583	12.142	-38.611	0.838
117	117	0.5684	-6.131	11.773	-10.458	-1.223	4.599	-9.993	-15.363	38.665	10.994	11.594	7.198	4.031	12.471	-41.667	1.439
118	118	0.5733	-6.389	11.648	-10.375	-1.724	5.083	-10.292	-15.608	40.077	10.011	11.748	5.067	5.653	12.655	-44.821	2.12
119	119	0.5782	-6.588	11.53	-10.251	-2.177	5.602	-10.569	-15.804	41.505	8.927	11.833	2.815	7.362	12.858	-48.06	2.835
120	120	0.5831	-6.729	11.409	-10.115	-2.571	6.149	-10.813	-15.959	42.927	7.745	11.788	0.36	9.117	13.043	-51.423	3.537
121	121	0.588	-6.821	11.276	-9.987	-2.913	6.701	-10.952	-16.021	44.302	6.506	11.557	-2.357	10.771	13.183	-54.91	4.16
122	122	0.5929	-6.883	11.127	-9.874	-3.219	7.263	-11.075	-16.046	45.612	5.335	11.063	-5.328	12.245	13.217	-58.488	4.685
123	123	0.5978	-6.929	10.958	-9.778	-3.506	7.83	-11.171	-16.027	46.851	4.248	10.229	-8.42	13.536	13.047	-62.018	5.137
124	124	0.6027	-6.976	10.779	-9.707	-3.787	8.413	-11.217	-15.957	48.042	3.267	9.104	-11.357	14.625	12.663	-65.253	5.529
125	125	0.6076	-7.037	10.605	-9.667	-4.074	9.028	-11.248	-15.879	49.211	2.44	7.862	-13.767	15.514	12.141	-67.881	5.858
126	126	0.6125	-7.114	10.439	-9.657	-4.361	9.665	-11.269	-15.825	50.369	1.762	6.754	-15.477	16.216	11.647	-69.794	6.116
127	127	0.6174	-7.191	10.278	-9.67	-4.627	10.327	-11.313	-15.828	51.563	1.29	5.868	-16.596	16.672	11.242	-71.158	6.29
128	128	0.6223	-7.252	10.116	-9.711	-4.85	11.019	-11.359	-15.868	52.828	1.032	5.117	-17.299	16.842	10.858	-72.166	6.381
129	129	0.6272	-7.295	9.957	-9.79	-5.021	11.746	-11.406	-15.953	54.172	0.974	4.46	-17.621	16.686	10.455	-72.854	6.331
130	130	0.6321	-7.332	9.808	-9.91	-5.151	12.51	-11.456	-16.086	55.592	1.108	3.917	-17.456	16.176	10.034	-73.125	6.089
131	131	0.637	-7.361	9.668	-10.053	-5.24	13.297	-11.492	-16.242	57.066	1.431	3.537	-16.817	15.353	9.641	-72.985	5.707
132	132	0.6419	-7.374	9.542	-10.204	-5.292	14.122	-11.583	-16.456	58.577	1.989	3.333	-15.88	14.226	9.333	-72.588	5.224
133	133	0.6468	-7.381	9.438	-10.366	-5.317	14.984	-11.635	-16.64	60.07	2.678	3.324	-14.824	12.842	9.189	-72.043	4.626
134	134	0.6517	-7.393	9.363	-10.532	-5.322	15.877	-11.606	-16.765	61.509	3.46	3.503	-13.732	11.163	9.215	-71.399	3.861
135	135	0.6566	-7.402	9.314	-10.694	-5.302	16.789	-11.585	-16.89	62.89	4.323	3.74	-12.678	9.214	9.319	-70.717	2.91
136	136	0.6615	-7.386	9.276	-10.829	-5.258	17.683	-11.505	-16.911	64.21	5.224	3.935	-11.579	7.09	9.405	-69.915	1.847
137	137	0.6664	-7.338	9.247	-10.934	-5.179	18.56	-11.401	-16.838	65.461	6.136	3.941	-10.289	4.868	9.346	-68.832	0.699
138	138	0.6713	-7.267	9.234	-11.008	-5.081	19.411	-11.188	-16.587	66.584	7.003	3.818	-8.751	2.622	9.209	-67.379	-0.521
139	139	0.6762	-7.18	9.246	-11.049	-4.974	20.237	-10.868	-16.174	67.55	7.735	3.594	-7.102	0.479	9.034	-65.688	-1.786
140	140	0.6811	-7.084	9.279	-11.067	-4.858	21.043	-10.472	-15.649	68.36	8.366	3.409	-5.667	-1.6	8.951	-64.09	-3.088
141	141	0.686	-6.985	9.338	-11.061	-4.751	21.843	-10.007	-15.012	69.041	8.866	3.217	-4.483	-3.483	8.913	-62.654	-4.332
142	142	0.6909	-6.885	9.422	-11.043	-4.646	22.645	-9.518	-14.316	69.603	9.187	2.894	-3.444	-5.111	8.784	-61.292	-5.525
143	143	0.6958	-6.766	9.527	-10.989	-4.535	23.414	-8.978	-13.518	70.014	9.296	2.507	-2.435	-6.437	8.606	-59.881	-6.648
144	144	0.7007	-6.635	9.643	-10.905	-4.42	24.167	-8.48	-12.727	70.298	9.207	1.995	-1.361	-7.362	8.301	-58.344	-7.619
145	145	0.7056	-6.493	9.753	-10.79	-4.301	24.928	-8.092	-12.01	70.469	8.895	1.503	-0.317	-7.85	7.998	-56.736	-8.435
146	146	0.7105	-6.368	9.871	-10.66	-4.212	25.697	-7.64	-11.223	70.523	8.315	1.075	0.698	-7.878	7.727	-55.052	-9.081
147	147	0.7154	-6.253	9.981	-10.52	-4.124	26.469	-7.248	-10.501	70.485	7.529	0.662	1.536	-7.562	7.427	-53.462	-9.603
148	148	0.7203	-6.146	10.088	-10.372	-4.053	27.218	-6.861	-9.799	70.338	6.587	0.429	2.159	-6.943	7.248	-51.987	-9.98
149	149	0.7252	-6.064	10.19	-10.242	-4.003	27.952	-6.488	-9.145	70.068	5.407	0.346	2.542	-5.935	7.171	-50.635	-10.221
150	150	0.7301	-5.984	10.287	-10.112	-3.949	28.681	-6.232	-8.626	69.7	4.178	0.427	2.762	-4.794	7.211	-49.336	-10.41
151	151	0.735	-5.924	10.382	-10.014	-3.901	29.412	-6.009	-8.193	69.239	2.833	0.714	2.857	-3.458	7.416	-48.043	-10.55
152	152	0.7399	-5.858	10.468	-9.91	-3.839	30.121	-5.851	-7.839	68.689	1.436	1.083	2.815	-1.97	7.677	-46.808	-10.591
153	153	0.7448	-5.796	10.551	-9.813	-3.779	30.819	-5.794	-7.605	68.062	0.094	1.529	2.713	-0.414	7.995	-45.561	-10.551
154	154	0.7497	-5.73	10.621	-9.71	-3.741	31.481	-5.843	-7.452	67.353	-1.191	2.137	2.656	1.131	8.457	-44.189	-10.536
155	155	0.7546	-5.65	10.683	-9.615	-3.677	32.115	-5.921	-7.347	66.568	-2.426	2.955	2.708	2.617	9.072	-42.617	-10.557
156	156	0.7595	-5.567	10.734	-9.545	-3.601	32.71	-5.969	-7.228	65.701	-3.579	3.832	2.779	3.998	9.728	-40.964	-10.606
157	157	0.7644	-5.475	10.778	-9.492	-3.507	33.296	-6.137	-7.219	64.801	-4.507	4.669	2.845	5.169	10.348	-39.295	-10.694
158	158	0.7693	-5.373	10.816	-9.47	-3.384	33.864	-6.309	-7.223	63.845	-5.306	5.566	2.962	6.181	11.009	-37.515	-10.833
159	159	0.7742	-5.231	10.848	-9.452	-3.219	34.38	-6.529	-7.254	62.825	-5.958	6.565	3.184	6.977	11.725	-35.579	-11.066
160	160	0.7791	-5.088	10.885	-9.459	-3.024	34.881	-6.786	-7.327	61.766	-6.334	7.521	3.528	7.455	12.361	-33.504	-11.368
161	161	0.784	-4.913	10.902	-9.456	-2.816	35.318	-7.085	-7.375	60.653	-6.516	8.362	3.88	7.747	12.905	-31.416	-11.676
162	162	0.7889	-4.738	10.907	-9.446	-2.609	35.736	-7.388	-7.395	59.519	-6.467	9.146	4.242	7.776	13.411	-29.295	-12.014
163	163	0.7938	-4.536	10.893	-9.418	-2.394	36.113	-7.777	-7.432	58.355	-6.189	9.728	4.659	7.555	13.725	-27.13	-12.403
164	164	0.7987	-4.364	10.891	-9.39	-2.203	36.477	-8.154	-7.429	57.146	-5.685	10.148	5.109	7.08	13.906	-24.931	-12.828
165	165	0.8036	-4.224	10.89	-9.37	-2.021	36.813	-8.462	-7.374	55.884	-5.025	10.456	5.567	6.41	13.992	-22.713	-13.262
166	166	0.8085	-4.117	10.888	-9.357	-1.861	37.13	-8.745	-7.283	54.587	-4.168	10.514	6.061	5.558	13.866	-20.496	-13.677
167	167	0.8134	-4.027	10.875	-9.347	-1.709	37.416	-9.037	-7.186	53.253	-3.141	10.362	6.582	4.603	13.561	-18.289	-14.027
168	168	0.8183	-3.943	10.857	-9.327	-1.556	37.658	-9.321	-7.079	51.843	-2.034	10.083	7.097	3.623	13.141	-16.093	-14.307
169	169	0.8232	-3.871	10.837	-9.292	-1.412	37.856	-9.567	-6.947	50.353	-0.861	9.732	7.57	2.603	12.663	-13.929	-14.528
170	170	0.8281	-3.809	10.822	-9.227	-1.293	38.026	-9.844	-6.814	48.809	0.396	9.241	7.985	1.579	12.08	-11.848	-14.67
171	171	0.833	-3.76	10.819	-9.136	-1.205	38.182	-10.167	-6.698	47.204	1.688	8.682	8.276	0.628	11.459	-9.89	-14.726
172	172	0.8379	-3.717	10.825	-9.023	-1.129	38.305	-10.455	-6.557	45.512	2.908	8.157	8.409	-0.248	10.876	-8.043	-14.742
173	173	0.8428	-3.682	10.849	-8.902	-1.05	38.411	-10.738	-6.417	43.743	4.076	7.581	8.424	-1.027	10.241	-6.302	-14.695
174	174	0.8477	-3.649	10.893	-8.778	-0.956	38.503	-11.045	-6.312	41.899	5.193	7.017	8.38	-1.669	9.592	-4.6	-14.566
175	175	0.8526	-3.624	10.958	-8.657	-0.843	38.578	-11.321	-6.217	39.962	6.182	6.607	8.219	-2.152	9.053	-2.94	-14.377
176	176	0.8575	-3.602	11.04	-8.539	-0.72	38.646	-11.628	-6.156	37.945	7.054	6.281	7.91	-2.444	8.564	-1.374	-14.135
177	177	0.8624	-3.576	11.131	-8.415	-0.59	38.697	-11.961	-6.11	35.855	7.783	6.021	7.438	-2.552	8.115	0.079	-13.861
178	178	0.8673	-3.554	11.233	-8.279	-0.462	38.717	-12.241	-6.029	33.682	8.339	5.859	6.694	-2.54	7.759	1.322	-13.588
179	179	0.8722	-3.527	11.346	-8.127	-0.338	38.706	-12.5	-5.919	31.436	8.753	5.735	5.515	-2.416	7.479	2.172	-13.307
180	180	0.8771	-3.49	11.469	-7.963	-0.209	38.673	-12.777	-5.808	29.146	9.04	5.582	3.826	-2.163	7.234	2.519	-13.014
181	181	0.882	-3.455	11.605	-7.796	-0.072	38.639	-13.066	-5.72	26.888	9.206	5.325	1.775	-1.811	6.944	2.438	-12.734
182	182	0.8869	-3.419	11.751	-7.639	0.087	38.611	-13.293	-5.654	24.759	9.19	5.004	-0.36	-1.377	6.615	2.128	-12.485
183	183	0.8918	-3.387	11.902	-7.495	0.269	38.606	-13.451	-5.652	22.836	9.032	4.739	-2.329	-0.88	6.32	1.797	-12.248
184	184	0.8967	-3.346	12.05	-7.363	0.487	38.644	-13.574	-5.769	21.164	8.803	4.596	-3.983	-0.313	6.079	1.574	-11.968
185	185	0.9016	-3.301	12.185	-7.238	0.733	38.73	-13.59	-5.972	19.736	8.468	4.542	-5.241	0.297	5.838	1.561	-11.644
186	186	0.9065	-3.259	12.306	-7.112	0.984	38.878	-13.532	-6.237	18.553	8.09	4.442	-6.09	0.901	5.482	1.766	-11.291
187	187	0.9114	-3.218	12.408	-6.984	1.234	39.07	-13.42	-6.542	17.574	7.716	4.274	-6.529	1.468	4.99	2.217	-10.913
188	188	0.9163	-3.188	12.498	-6.854	1.478	39.259	-13.19	-6.848	16.705	7.341	4.142	-6.666	1.976	4.47	2.876	-10.484
189	189	0.9212	-3.181	12.578	-6.732	1.694	39.416	-12.888	-7.139	15.895	7.016	4.099	-6.558	2.427	3.994	3.719	-10.013
190	190	0.9261	-3.191	12.646	-6.623	1.894	39.506	-12.421	-7.384	15.105	6.678	4.137	-6.287	2.768	3.568	4.682	-9.525
191	191	0.931	-3.22	12.686	-6.531	2.077	39.53	-11.828	-7.577	14.364	6.37	4.112	-5.892	2.985	3.087	5.695	-9.025
192	192	0.9359	-3.256	12.701	-6.459	2.246	39.478	-11.104	-7.707	13.661	6.103	4.008	-5.456	3.056	2.554	6.682	-8.51
193	193	0.9408	-3.298	12.689	-6.389	2.389	39.358	-10.269	-7.792	13	5.911	3.946	-5.003	2.924	2.083	7.64	-8.016
194	194	0.9457	-3.341	12.669	-6.312	2.505	39.199	-9.394	-7.84	12.403	5.838	3.84	-4.599	2.609	1.617	8.477	-7.533
195	195	0.9506	-3.375	12.638	-6.215	2.596	39.016	-8.469	-7.851	11.915	5.779	3.68	-4.346	2.183	1.175	9.065	-7.068
196	196	0.9555	-3.394	12.599	-6.108	2.673	38.824	-7.496	-7.834	11.584	5.758	3.484	-4.356	1.599	0.782	9.264	-6.657
197	197	0.9604	-3.381	12.542	-5.991	2.754	38.614	-6.461	-7.784	11.422	5.739	3.281	-4.659	0.879	0.457	9.035	-6.293
198	198	0.9653	-3.324	12.469	-5.873	2.87	38.402	-5.409	-7.739	11.427	5.716	3.042	-5.312	0.083	0.146	8.319	-5.967
199	199	0.9702	-3.22	12.393	-5.771	3.026	38.188	-4.377	-7.677	11.585	5.748	2.769	-6.405	-0.834	-0.155	7.028	-5.722
200	200	0.9751	-3.079	12.326	-5.689	3.235	37.965	-3.303	-7.61	11.867	5.758	2.475	-7.898	-1.812	-0.481	5.21	-5.524
201	201	0.98	-2.894	12.255	-5.622	3.5	37.737	-2.305	-7.565	12.31	5.865	2.211	-9.614	-2.854	-0.821	3.009	-5.354
