# Supplementary material for: Gait phenotypes in paediatric hereditary spastic paraplegia revealed by dynamic time warping analysis and random forests
Source: PLoS One. 2018 Mar 8;13(3):e0192345. doi: 10.1371/journal.pone.0192345 (PMC5843164; doi:10.1371/journal.pone.0192345)
Supplement: S2 Data — (ZIP) [file pone.0192345.s009.zip › Healthy/Left.SR.HEALTHY26.4.csv]

	Epoch	Time	Pelvic.obliquity	Pelvic.tilt	Pelvic rotation	Hip.abd.add	Hip.flexion	Hip.rotation	Knee.abd.add	Knee.flexion	Knee.rotation	Ankle.abd.add	Ankle.flexion	Ankle.rotation	Forefoot.abd.add	Forefoot.flexion	Forefoot.rotation
1	1	0	-1.06	19.023	2.152	2.815	42.644	-7.415	-7.649	4.731	0.286	10.128	4.328	2.491	7.65	22.913	-3.165
2	2	0.0039	-0.957	19.048	2.304	2.981	42.751	-6.992	-7.67	5.832	0.252	9.906	3.738	2.858	7.752	21.193	-2.136
3	3	0.0078	-0.862	19.06	2.449	3.136	42.851	-6.613	-7.679	7.004	0.284	9.671	2.854	3.249	7.839	19.106	-1.06
4	4	0.0117	-0.77	19.061	2.584	3.293	42.933	-6.283	-7.691	8.16	0.388	9.389	1.646	3.675	7.858	16.694	0.069
5	5	0.0156	-0.675	19.046	2.703	3.469	42.988	-6.002	-7.721	9.237	0.579	9.027	0.155	4.117	7.753	14.061	1.246
6	6	0.0195	-0.557	18.998	2.79	3.708	43.006	-5.759	-7.799	10.171	0.917	8.529	-1.407	4.461	7.421	11.499	2.429
7	7	0.0234	-0.392	18.919	2.822	4.055	43.008	-5.532	-7.97	11.007	1.413	8.028	-2.638	4.643	6.948	9.396	3.592
8	8	0.0273	-0.174	18.815	2.814	4.5	43.015	-5.282	-8.207	11.891	1.977	7.645	-3.443	4.649	6.495	7.717	4.697
9	9	0.0312	0.111	18.683	2.774	5.049	43.042	-5.022	-8.512	12.918	2.61	7.405	-3.806	4.451	6.101	6.394	5.731
10	10	0.0351	0.475	18.521	2.706	5.706	43.1	-4.774	-8.888	14.178	3.325	7.3	-3.758	4.027	5.772	5.318	6.691
11	11	0.039	0.928	18.322	2.604	6.472	43.2	-4.395	-9.252	15.768	3.922	7.158	-3.425	3.407	5.375	4.327	7.564
12	12	0.0429	1.451	18.088	2.478	7.304	43.297	-3.953	-9.55	17.518	4.462	6.971	-3.111	2.605	4.938	3.234	8.315
13	13	0.0468	2.016	17.834	2.323	8.182	43.369	-3.416	-9.765	19.341	4.977	6.724	-2.835	1.602	4.443	2.078	8.952
14	14	0.0507	2.609	17.569	2.141	9.093	43.385	-2.76	-9.884	21.147	5.481	6.431	-2.601	0.401	3.902	0.902	9.485
15	15	0.0546	3.219	17.299	1.939	10.019	43.278	-1.954	-9.887	22.78	5.959	6.167	-2.395	-0.969	3.386	-0.208	9.925
16	16	0.0585	3.809	17.045	1.713	10.928	43.025	-0.946	-9.78	24.141	6.433	6.024	-2.044	-2.498	3.014	-1.042	10.3
17	17	0.0624	4.382	16.792	1.482	11.816	42.656	0.206	-9.6	25.285	6.861	5.962	-1.6	-4.108	2.751	-1.672	10.616
18	18	0.0663	4.931	16.539	1.256	12.668	42.191	1.478	-9.348	26.249	7.267	5.94	-1.099	-5.809	2.563	-2.148	10.869
19	19	0.0702	5.446	16.289	1.039	13.468	41.659	2.846	-9.022	27.08	7.678	5.912	-0.575	-7.607	2.409	-2.525	11.054
20	20	0.0741	5.889	16.054	0.839	14.17	41.079	4.3	-8.606	27.79	8.001	5.789	-0.016	-9.381	2.238	-2.792	11.168
21	21	0.078	6.251	15.846	0.661	14.756	40.475	5.773	-8.13	28.398	8.238	5.587	0.599	-11.061	2.073	-2.956	11.228
22	22	0.0819	6.528	15.666	0.51	15.227	39.863	7.202	-7.633	28.923	8.389	5.337	1.276	-12.574	1.937	-3.03	11.264
23	23	0.0858	6.721	15.511	0.398	15.577	39.257	8.537	-7.134	29.375	8.451	5.052	2.003	-13.87	1.841	-3.034	11.294
24	24	0.0897	6.832	15.379	0.349	15.789	38.67	9.705	-6.648	29.762	8.425	4.734	2.745	-14.885	1.776	-3.008	11.337
25	25	0.0936	6.85	15.293	0.378	15.851	38.166	10.555	-6.26	30.128	8.383	4.476	3.484	-15.596	1.797	-2.997	11.377
26	26	0.0975	6.803	15.239	0.467	15.827	37.71	11.221	-5.953	30.47	8.245	4.244	4.189	-16.033	1.828	-3.002	11.44
27	27	0.1014	6.71	15.204	0.615	15.731	37.284	11.682	-5.733	30.772	7.988	4.036	4.854	-16.169	1.861	-3.018	11.521
28	28	0.1053	6.591	15.175	0.821	15.579	36.868	11.919	-5.606	31.021	7.598	3.854	5.48	-15.99	1.895	-3.037	11.614
29	29	0.1092	6.485	15.131	1.098	15.409	36.426	11.908	-5.585	31.193	7.038	3.721	6.054	-15.481	1.934	-3.06	11.71
30	30	0.1131	6.431	15.072	1.428	15.258	35.961	11.658	-5.655	31.302	6.386	3.652	6.633	-14.751	2.016	-3.054	11.797
31	31	0.117	6.404	15.015	1.793	15.118	35.481	11.249	-5.799	31.345	5.68	3.597	7.186	-13.882	2.082	-3.035	11.873
32	32	0.1209	6.383	14.972	2.186	14.973	34.987	10.728	-6.001	31.315	4.929	3.562	7.695	-12.91	2.129	-3.015	11.934
33	33	0.1248	6.34	14.955	2.606	14.784	34.476	10.146	-6.239	31.194	4.125	3.598	8.147	-11.846	2.196	-3.009	11.982
34	34	0.1287	6.225	14.973	3.039	14.51	33.95	9.471	-6.531	30.98	3.392	3.702	8.541	-10.744	2.289	-3.027	12.02
35	35	0.1326	6.073	15.017	3.473	14.197	33.424	8.706	-6.873	30.713	2.766	3.834	8.94	-9.654	2.402	-3.024	12.054
36	36	0.1365	5.907	15.082	3.904	13.864	32.888	7.89	-7.239	30.387	2.251	3.969	9.332	-8.616	2.513	-3.008	12.088
37	37	0.1404	5.743	15.166	4.33	13.529	32.334	7.055	-7.605	29.995	1.85	4.084	9.701	-7.663	2.605	-2.991	12.119
38	38	0.1443	5.598	15.266	4.753	13.197	31.764	6.187	-7.963	29.535	1.622	4.193	10.018	-6.85	2.693	-3.004	12.145
39	39	0.1482	5.465	15.369	5.18	12.87	31.189	5.256	-8.322	29.043	1.568	4.254	10.322	-6.147	2.748	-3.018	12.177
40	40	0.1521	5.333	15.477	5.595	12.543	30.615	4.273	-8.687	28.531	1.672	4.33	10.608	-5.56	2.827	-3.051	12.19
41	41	0.156	5.195	15.594	5.99	12.216	30.042	3.273	-9.048	28	1.922	4.421	10.881	-5.096	2.934	-3.099	12.183
42	42	0.1599	5.047	15.722	6.359	11.89	29.465	2.313	-9.378	27.452	2.293	4.487	11.149	-4.757	3.04	-3.145	12.173
43	43	0.1638	4.881	15.877	6.676	11.572	28.916	1.366	-9.706	26.924	2.9	4.498	11.424	-4.605	3.123	-3.199	12.173
44	44	0.1677	4.699	16.049	6.963	11.253	28.39	0.459	-10.015	26.417	3.618	4.434	11.717	-4.559	3.157	-3.236	12.18
45	45	0.1716	4.502	16.235	7.216	10.929	27.889	-0.404	-10.301	25.943	4.448	4.339	12.046	-4.628	3.192	-3.253	12.19
46	46	0.1755	4.291	16.433	7.436	10.599	27.412	-1.218	-10.564	25.508	5.378	4.242	12.413	-4.809	3.254	-3.255	12.201
47	47	0.1794	4.063	16.646	7.607	10.278	26.954	-1.948	-10.803	25.098	6.362	4.103	12.757	-5.064	3.284	-3.284	12.221
48	48	0.1833	3.834	16.865	7.729	9.971	26.508	-2.55	-10.995	24.721	7.328	3.965	13.088	-5.382	3.324	-3.335	12.236
49	49	0.1872	3.612	17.085	7.817	9.683	26.059	-3.027	-11.139	24.353	8.256	3.821	13.389	-5.755	3.363	-3.411	12.243
50	50	0.1911	3.398	17.3	7.875	9.415	25.605	-3.4	-11.247	23.992	9.138	3.676	13.671	-6.155	3.401	-3.499	12.251
51	51	0.195	3.195	17.509	7.904	9.167	25.147	-3.704	-11.335	23.639	9.966	3.535	13.958	-6.533	3.442	-3.579	12.272
52	52	0.1989	2.997	17.703	7.905	8.935	24.659	-3.882	-11.385	23.259	10.638	3.467	14.195	-6.847	3.519	-3.686	12.295
53	53	0.2028	2.804	17.886	7.88	8.713	24.142	-3.943	-11.384	22.859	11.198	3.387	14.421	-7.147	3.584	-3.778	12.303
54	54	0.2067	2.606	18.058	7.825	8.496	23.592	-3.883	-11.34	22.43	11.638	3.295	14.624	-7.404	3.629	-3.862	12.315
55	55	0.2106	2.397	18.221	7.737	8.282	23.007	-3.706	-11.262	21.967	11.954	3.204	14.792	-7.597	3.656	-3.946	12.339
56	56	0.2145	2.183	18.368	7.601	8.082	22.384	-3.439	-11.167	21.465	12.138	3.166	14.91	-7.702	3.703	-4.051	12.36
57	57	0.2184	1.952	18.506	7.419	7.887	21.727	-3.062	-11.046	20.912	12.131	3.136	14.95	-7.696	3.712	-4.175	12.361
58	58	0.2223	1.721	18.629	7.204	7.698	21.046	-2.592	-10.894	20.34	11.983	3.143	14.96	-7.616	3.738	-4.306	12.357
59	59	0.2262	1.488	18.74	6.961	7.513	20.352	-2.046	-10.726	19.759	11.706	3.197	14.952	-7.455	3.788	-4.441	12.354
60	60	0.2301	1.246	18.847	6.692	7.325	19.656	-1.45	-10.556	19.175	11.308	3.296	14.933	-7.203	3.855	-4.576	12.353
61	61	0.234	1.005	18.933	6.401	7.124	18.952	-0.776	-10.346	18.609	10.746	3.396	14.867	-6.862	3.895	-4.744	12.337
62	62	0.2379	0.776	19.011	6.099	6.93	18.25	-0.069	-10.127	18.056	10.116	3.462	14.804	-6.48	3.896	-4.903	12.325
63	63	0.2418	0.564	19.082	5.789	6.745	17.56	0.639	-9.906	17.522	9.441	3.522	14.754	-6.051	3.89	-5.053	12.322
64	64	0.2457	0.37	19.152	5.473	6.566	16.885	1.332	-9.684	17.002	8.747	3.599	14.715	-5.593	3.902	-5.2	12.32
65	65	0.2496	0.182	19.226	5.148	6.376	16.216	2.006	-9.457	16.475	8.083	3.713	14.668	-5.178	3.956	-5.364	12.28
66	66	0.2535	-0.005	19.296	4.801	6.193	15.554	2.665	-9.252	15.962	7.48	3.815	14.576	-4.786	3.993	-5.582	12.251
67	67	0.2574	-0.206	19.358	4.431	6.001	14.889	3.295	-9.072	15.454	6.933	3.902	14.483	-4.401	4.014	-5.809	12.227
68	68	0.2613	-0.417	19.408	4.039	5.801	14.219	3.882	-8.914	14.958	6.47	3.985	14.391	-4.042	4.038	-6.049	12.201
69	69	0.2652	-0.631	19.442	3.625	5.597	13.547	4.408	-8.776	14.482	6.123	4.076	14.303	-3.735	4.083	-6.31	12.165
70	70	0.2691	-0.853	19.453	3.205	5.389	12.866	4.842	-8.685	14.023	5.9	4.183	14.267	-3.471	4.151	-6.546	12.125
71	71	0.273	-1.063	19.439	2.796	5.172	12.184	5.158	-8.603	13.599	5.848	4.286	14.224	-3.267	4.23	-6.826	12.1
72	72	0.2769	-1.255	19.405	2.403	4.962	11.51	5.337	-8.543	13.212	5.943	4.378	14.205	-3.101	4.309	-7.113	12.074
73	73	0.2808	-1.425	19.354	2.027	4.765	10.85	5.375	-8.504	12.863	6.17	4.442	14.213	-2.964	4.371	-7.397	12.041
74	74	0.2847	-1.566	19.289	1.666	4.58	10.204	5.282	-8.461	12.549	6.52	4.446	14.218	-2.857	4.391	-7.704	11.993
75	75	0.2886	-1.665	19.203	1.308	4.435	9.558	5.069	-8.44	12.277	6.99	4.498	14.264	-2.783	4.469	-8.018	11.933
76	76	0.2925	-1.734	19.1	0.943	4.325	8.916	4.738	-8.456	12.047	7.572	4.608	14.344	-2.717	4.602	-8.349	11.869
77	77	0.2964	-1.771	18.98	0.568	4.253	8.276	4.308	-8.505	11.863	8.236	4.756	14.442	-2.654	4.766	-8.705	11.791
78	78	0.3003	-1.778	18.84	0.18	4.22	7.635	3.802	-8.577	11.72	8.947	4.919	14.54	-2.585	4.935	-9.096	11.69
79	79	0.3042	-1.775	18.681	-0.218	4.199	6.994	3.202	-8.681	11.617	9.702	5.127	14.614	-2.459	5.124	-9.547	11.6
80	80	0.3081	-1.762	18.511	-0.619	4.181	6.356	2.58	-8.786	11.547	10.459	5.348	14.639	-2.329	5.31	-10.072	11.492
81	81	0.312	-1.743	18.336	-1.009	4.156	5.725	1.917	-8.901	11.503	11.206	5.636	14.638	-2.171	5.538	-10.649	11.38
82	82	0.3159	-1.715	18.157	-1.382	4.129	5.101	1.206	-9.032	11.483	11.928	5.99	14.636	-1.963	5.809	-11.257	11.268
83	83	0.3198	-1.664	17.972	-1.735	4.121	4.487	0.445	-9.181	11.49	12.596	6.374	14.66	-1.681	6.089	-11.856	11.157
84	84	0.3237	-1.612	17.792	-2.059	4.088	3.897	-0.361	-9.312	11.536	13.224	6.742	14.697	-1.353	6.352	-12.461	11.032
85	85	0.3276	-1.568	17.619	-2.371	4.039	3.331	-1.17	-9.453	11.609	13.787	7.167	14.733	-0.97	6.651	-13.086	10.914
86	86	0.3315	-1.542	17.456	-2.676	3.964	2.791	-1.948	-9.599	11.714	14.288	7.64	14.745	-0.549	6.976	-13.758	10.813
87	87	0.3354	-1.539	17.304	-2.978	3.855	2.275	-2.668	-9.746	11.854	14.731	8.144	14.718	-0.105	7.313	-14.492	10.737
88	88	0.3393	-1.561	17.157	-3.296	3.72	1.782	-3.302	-9.91	12.04	15.077	8.651	14.681	0.371	7.631	-15.258	10.677
89	89	0.3432	-1.599	17.014	-3.629	3.568	1.309	-3.885	-10.099	12.257	15.382	9.175	14.629	0.87	7.945	-16.061	10.643
90	90	0.3471	-1.654	16.879	-3.973	3.403	0.857	-4.39	-10.3	12.502	15.599	9.704	14.557	1.394	8.248	-16.895	10.617
91	91	0.351	-1.725	16.75	-4.319	3.219	0.428	-4.818	-10.505	12.779	15.738	10.214	14.447	1.933	8.52	-17.776	10.607
92	92	0.3549	-1.817	16.621	-4.649	3.006	0.019	-5.186	-10.708	13.095	15.85	10.666	14.272	2.466	8.73	-18.733	10.638
93	93	0.3588	-1.93	16.5	-4.95	2.759	-0.353	-5.477	-10.903	13.485	15.897	11.042	14.028	2.986	8.866	-19.789	10.698
94	94	0.3627	-2.059	16.386	-5.227	2.499	-0.689	-5.769	-11.126	13.923	15.913	11.401	13.719	3.531	8.964	-20.938	10.78
95	95	0.3666	-2.198	16.283	-5.487	2.233	-0.986	-6.024	-11.36	14.417	15.895	11.701	13.386	4.076	9.004	-22.132	10.886
96	96	0.3705	-2.344	16.196	-5.736	1.964	-1.241	-6.216	-11.594	14.973	15.841	11.902	13.047	4.611	8.961	-23.348	11.02
97	97	0.3744	-2.505	16.12	-5.988	1.68	-1.447	-6.332	-11.822	15.602	15.751	11.921	12.626	5.181	8.748	-24.654	11.217
98	98	0.3783	-2.675	16.042	-6.245	1.392	-1.614	-6.386	-12.052	16.308	15.62	11.788	12.149	5.801	8.392	-26.028	11.482
99	99	0.3822	-2.856	15.967	-6.503	1.097	-1.744	-6.408	-12.286	17.084	15.474	11.527	11.602	6.429	7.923	-27.483	11.765
100	100	0.3861	-3.046	15.897	-6.759	0.803	-1.83	-6.421	-12.529	17.932	15.306	11.133	10.982	7.065	7.335	-29.016	12.046
101	101	0.39	-3.24	15.837	-7.003	0.52	-1.863	-6.445	-12.79	18.852	15.093	10.595	10.296	7.723	6.614	-30.609	12.307
102	102	0.3939	-3.405	15.798	-7.213	0.284	-1.819	-6.48	-13.066	19.882	14.816	10.019	9.426	8.401	5.868	-32.414	12.544
103	103	0.3978	-3.546	15.773	-7.386	0.085	-1.71	-6.55	-13.344	20.985	14.496	9.416	8.37	9.062	5.115	-34.402	12.715
104	104	0.4017	-3.667	15.762	-7.515	-0.085	-1.532	-6.641	-13.614	22.17	14.132	8.82	7.191	9.688	4.399	-36.52	12.829
105	105	0.4056	-3.777	15.764	-7.595	-0.239	-1.278	-6.746	-13.872	23.443	13.715	8.284	5.939	10.272	3.773	-38.729	12.884
106	106	0.4095	-3.896	15.785	-7.621	-0.393	-0.914	-6.875	-14.127	24.815	13.191	7.944	4.639	10.821	3.367	-41.015	12.832
107	107	0.4134	-4.04	15.825	-7.603	-0.562	-0.426	-7.036	-14.387	26.309	12.577	7.638	3.314	11.33	3.036	-43.332	12.677
108	108	0.4173	-4.217	15.868	-7.559	-0.768	0.156	-7.208	-14.632	27.902	11.885	7.342	1.924	11.853	2.759	-45.719	12.476
109	109	0.4212	-4.433	15.91	-7.493	-1.016	0.816	-7.383	-14.866	29.578	11.107	7.049	0.451	12.406	2.53	-48.187	12.242
110	110	0.4251	-4.691	15.943	-7.403	-1.304	1.533	-7.559	-15.099	31.312	10.237	6.757	-1.119	12.996	2.339	-50.74	11.978
111	111	0.429	-5.012	15.958	-7.275	-1.658	2.294	-7.724	-15.309	33.075	9.328	6.472	-2.845	13.512	2.218	-53.408	11.64
112	112	0.4329	-5.371	15.966	-7.111	-2.051	3.071	-7.86	-15.483	34.823	8.379	6.158	-4.726	13.984	2.121	-56.17	11.268
113	113	0.4368	-5.758	15.977	-6.906	-2.476	3.873	-7.985	-15.624	36.557	7.423	5.802	-6.68	14.402	2.03	-58.949	10.874
114	114	0.4407	-6.167	15.998	-6.658	-2.93	4.707	-8.112	-15.737	38.285	6.492	5.42	-8.6	14.746	1.951	-61.653	10.466
115	115	0.4446	-6.587	16.037	-6.363	-3.409	5.586	-8.259	-15.827	40.028	5.637	5.092	-10.27	14.951	1.942	-64.095	10.032
116	116	0.4485	-6.998	16.093	-6.037	-3.893	6.5	-8.428	-15.917	41.801	4.899	4.921	-11.411	14.956	2.049	-66.039	9.551
117	117	0.4524	-7.396	16.164	-5.705	-4.365	7.443	-8.574	-16.011	43.601	4.243	4.895	-12.188	14.805	2.242	-67.646	9.032
118	118	0.4563	-7.772	16.244	-5.383	-4.81	8.41	-8.692	-16.111	45.422	3.68	4.967	-12.687	14.508	2.478	-68.993	8.489
119	119	0.4602	-8.117	16.326	-5.086	-5.215	9.394	-8.78	-16.222	47.257	3.223	5.076	-13.009	14.08	2.706	-70.164	7.934
120	120	0.4641	-8.436	16.413	-4.831	-5.576	10.412	-8.805	-16.34	49.106	2.868	5.178	-13.246	13.515	2.88	-71.228	7.361
121	121	0.468	-8.719	16.484	-4.618	-5.886	11.431	-8.772	-16.455	50.955	2.602	5.375	-13.333	12.853	3.098	-72.134	6.801
122	122	0.4719	-8.975	16.545	-4.438	-6.153	12.466	-8.699	-16.568	52.819	2.414	5.598	-13.203	12.076	3.297	-72.812	6.223
123	123	0.4758	-9.2	16.596	-4.289	-6.378	13.525	-8.598	-16.676	54.703	2.295	5.81	-12.816	11.176	3.45	-73.211	5.606
124	124	0.4797	-9.383	16.635	-4.17	-6.555	14.612	-8.483	-16.764	56.597	2.232	5.992	-12.127	10.149	3.559	-73.262	4.928
125	125	0.4836	-9.53	16.669	-4.073	-6.7	15.738	-8.356	-16.817	58.472	2.219	6.238	-11.107	9.016	3.732	-72.91	4.194
126	126	0.4875	-9.658	16.692	-4	-6.833	16.881	-8.236	-16.855	60.284	2.29	6.546	-9.964	7.775	3.983	-72.342	3.404
127	127	0.4914	-9.782	16.697	-3.957	-6.966	18.021	-8.09	-16.855	62.001	2.411	6.912	-8.766	6.456	4.32	-71.601	2.557
128	128	0.4953	-9.915	16.679	-3.951	-7.105	19.14	-7.887	-16.8	63.59	2.543	7.335	-7.569	5.098	4.747	-70.725	1.655
129	129	0.4992	-10.077	16.624	-4.015	-7.257	20.223	-7.638	-16.725	64.976	2.671	7.814	-6.465	3.752	5.28	-69.734	0.689
130	130	0.5031	-10.244	16.543	-4.128	-7.397	21.259	-7.334	-16.608	66.167	2.798	8.264	-5.452	2.457	5.817	-68.657	-0.278
131	131	0.507	-10.385	16.454	-4.283	-7.497	22.264	-7.018	-16.461	67.188	2.916	8.633	-4.518	1.253	6.314	-67.512	-1.216
132	132	0.5109	-10.479	16.363	-4.475	-7.534	23.242	-6.713	-16.293	68.046	3.015	8.892	-3.652	0.155	6.745	-66.3	-2.123
133	133	0.5148	-10.499	16.271	-4.704	-7.478	24.189	-6.441	-16.112	68.745	3.072	9.02	-2.831	-0.843	7.087	-65.005	-3.023
134	134	0.5187	-10.442	16.186	-4.962	-7.332	25.108	-6.237	-15.927	69.281	3.084	8.962	-2.016	-1.68	7.29	-63.603	-3.871
135	135	0.5226	-10.355	16.11	-5.231	-7.154	26.017	-6.081	-15.735	69.721	3.057	8.741	-1.206	-2.379	7.363	-62.151	-4.665
136	136	0.5265	-10.254	16.052	-5.5	-6.96	26.929	-5.959	-15.527	70.061	2.988	8.384	-0.436	-2.921	7.327	-60.682	-5.388
137	137	0.5304	-10.148	16.021	-5.76	-6.762	27.858	-5.866	-15.304	70.297	2.884	7.934	0.26	-3.305	7.215	-59.22	-6.03
138	138	0.5343	-10.027	16.018	-6.011	-6.539	28.809	-5.844	-15.124	70.417	2.79	7.515	0.873	-3.586	7.127	-57.748	-6.61
139	139	0.5382	-9.881	16.042	-6.253	-6.272	29.772	-5.884	-14.978	70.416	2.673	7.099	1.405	-3.765	7.028	-56.257	-7.145
140	140	0.5421	-9.705	16.095	-6.491	-5.957	30.75	-5.975	-14.861	70.314	2.512	6.711	1.87	-3.841	6.942	-54.75	-7.646
141	141	0.546	-9.504	16.177	-6.722	-5.603	31.743	-6.121	-14.774	70.12	2.308	6.32	2.262	-3.796	6.839	-53.247	-8.093
142	142	0.5499	-9.284	16.29	-6.94	-5.229	32.749	-6.334	-14.717	69.842	2.078	5.852	2.565	-3.598	6.653	-51.787	-8.447
143	143	0.5538	-9.063	16.439	-7.126	-4.868	33.776	-6.604	-14.681	69.515	1.836	5.366	2.853	-3.229	6.424	-50.329	-8.669
144	144	0.5577	-8.85	16.609	-7.277	-4.537	34.805	-6.91	-14.644	69.15	1.592	4.895	3.167	-2.781	6.19	-48.831	-8.835
145	145	0.5616	-8.642	16.804	-7.394	-4.227	35.837	-7.245	-14.615	68.739	1.336	4.446	3.5	-2.258	5.948	-47.288	-8.953
146	146	0.5655	-8.436	17.027	-7.48	-3.928	36.876	-7.601	-14.598	68.265	1.064	4.022	3.826	-1.662	5.687	-45.716	-9.022
147	147	0.5694	-8.233	17.278	-7.523	-3.639	37.907	-7.97	-14.591	67.678	0.8	3.599	4.024	-0.98	5.385	-44.201	-8.999
148	148	0.5733	-8.02	17.546	-7.534	-3.347	38.921	-8.352	-14.593	67.003	0.525	3.264	4.088	-0.244	5.136	-42.756	-8.925
149	149	0.5772	-7.803	17.828	-7.509	-3.066	39.921	-8.747	-14.611	66.261	0.251	3.072	4.083	0.504	4.987	-41.32	-8.832
150	150	0.5811	-7.58	18.123	-7.445	-2.798	40.903	-9.147	-14.638	65.462	-0.01	3.058	4.047	1.23	4.971	-39.864	-8.74
151	151	0.585	-7.345	18.427	-7.342	-2.543	41.857	-9.539	-14.653	64.613	-0.247	3.245	4.017	1.895	5.108	-38.358	-8.667
152	152	0.5889	-7.103	18.737	-7.198	-2.314	42.781	-9.945	-14.67	63.712	-0.462	3.595	4.024	2.53	5.363	-36.78	-8.596
153	153	0.5928	-6.849	19.046	-7.043	-2.083	43.666	-10.318	-14.662	62.758	-0.682	4.125	4.067	3.141	5.757	-35.126	-8.534
154	154	0.5967	-6.584	19.352	-6.88	-1.846	44.511	-10.66	-14.633	61.748	-0.886	4.796	4.151	3.689	6.253	-33.392	-8.495
155	155	0.6006	-6.313	19.655	-6.706	-1.608	45.312	-10.96	-14.575	60.675	-1.062	5.576	4.281	4.15	6.82	-31.573	-8.49
156	156	0.6045	-6.036	19.944	-6.509	-1.384	46.041	-11.177	-14.442	59.511	-1.21	6.458	4.466	4.495	7.446	-29.643	-8.527
157	157	0.6084	-5.75	20.219	-6.286	-1.172	46.704	-11.354	-14.269	58.27	-1.288	7.38	4.688	4.674	8.082	-27.636	-8.617
158	158	0.6123	-5.454	20.481	-6.043	-0.966	47.322	-11.499	-14.064	56.984	-1.333	8.271	4.973	4.759	8.662	-25.55	-8.728
159	159	0.6162	-5.146	20.735	-5.781	-0.761	47.902	-11.617	-13.83	55.653	-1.34	9.117	5.33	4.742	9.171	-23.376	-8.855
160	160	0.6201	-4.821	20.987	-5.501	-0.549	48.451	-11.709	-13.571	54.273	-1.289	9.911	5.759	4.604	9.609	-21.11	-8.997
161	161	0.624	-4.479	21.232	-5.215	-0.335	48.954	-11.735	-13.242	52.807	-1.205	10.598	6.167	4.364	9.953	-18.817	-9.139
162	162	0.6279	-4.131	21.464	-4.92	-0.116	49.408	-11.716	-12.875	51.263	-1.051	11.136	6.531	4.04	10.174	-16.547	-9.238
163	163	0.6318	-3.783	21.674	-4.619	0.1	49.81	-11.658	-12.48	49.65	-0.833	11.517	6.842	3.639	10.27	-14.313	-9.299
164	164	0.6357	-3.439	21.856	-4.309	0.306	50.157	-11.571	-12.068	47.977	-0.552	11.743	7.111	3.174	10.24	-12.115	-9.32
165	165	0.6396	-3.105	22	-3.99	0.495	50.44	-11.479	-11.661	46.253	-0.203	11.808	7.384	2.66	10.077	-9.926	-9.288
166	166	0.6435	-2.792	22.108	-3.667	0.672	50.646	-11.274	-11.221	44.452	0.143	11.754	7.603	2.096	9.813	-7.771	-9.206
167	167	0.6474	-2.496	22.189	-3.344	0.849	50.796	-11.024	-10.795	42.601	0.497	11.572	7.753	1.518	9.44	-5.695	-9.073
168	168	0.6513	-2.217	22.241	-3.017	1.018	50.89	-10.726	-10.381	40.706	0.855	11.253	7.832	0.951	8.953	-3.706	-8.869
169	169	0.6552	-1.957	22.265	-2.685	1.168	50.929	-10.377	-9.973	38.776	1.206	10.803	7.845	0.423	8.353	-1.804	-8.576
170	170	0.6591	-1.724	22.251	-2.326	1.285	50.917	-10.057	-9.651	36.822	1.553	10.288	7.762	-0.04	7.692	-0.017	-8.213
171	171	0.663	-1.521	22.212	-1.935	1.353	50.863	-9.721	-9.37	34.866	1.852	9.719	7.663	-0.434	6.966	1.723	-7.794
172	172	0.6669	-1.348	22.155	-1.514	1.375	50.773	-9.372	-9.129	32.906	2.111	9.126	7.529	-0.77	6.206	3.41	-7.327
173	173	0.6708	-1.205	22.081	-1.068	1.357	50.645	-9.008	-8.928	30.938	2.336	8.532	7.349	-1.052	5.437	5.037	-6.819
174	174	0.6747	-1.096	21.986	-0.613	1.306	50.469	-8.63	-8.775	28.957	2.521	7.971	7.107	-1.275	4.692	6.594	-6.282
175	175	0.6786	-1.028	21.873	-0.162	1.23	50.24	-8.239	-8.673	26.953	2.656	7.517	6.779	-1.434	4.052	8.077	-5.739
176	176	0.6825	-0.996	21.75	0.285	1.127	49.975	-7.821	-8.603	24.953	2.754	7.186	6.421	-1.578	3.528	9.52	-5.212
177	177	0.6864	-1.002	21.617	0.729	0.994	49.681	-7.378	-8.559	22.981	2.808	6.949	6.06	-1.704	3.098	10.932	-4.703
178	178	0.6903	-1.048	21.475	1.173	0.829	49.364	-6.911	-8.533	21.057	2.809	6.77	5.718	-1.805	2.732	12.32	-4.216
179	179	0.6942	-1.138	21.32	1.62	0.618	49.014	-6.367	-8.515	19.212	2.706	6.649	5.401	-1.89	2.43	13.659	-3.76
180	180	0.6981	-1.255	21.154	2.069	0.379	48.658	-5.855	-8.512	17.47	2.616	6.509	5.101	-2	2.142	14.927	-3.346
181	181	0.702	-1.384	20.984	2.523	0.108	48.296	-5.339	-8.485	15.824	2.505	6.33	4.811	-2.128	1.855	16.118	-2.965
182	182	0.7059	-1.522	20.81	2.981	-0.191	47.931	-4.817	-8.428	14.289	2.364	6.135	4.531	-2.269	1.596	17.224	-2.619
183	183	0.7098	-1.664	20.636	3.435	-0.5	47.58	-4.316	-8.364	12.891	2.196	5.994	4.259	-2.417	1.426	18.229	-2.319
184	184	0.7137	-1.799	20.457	3.874	-0.808	47.243	-3.831	-8.274	11.692	2.008	5.861	3.979	-2.566	1.316	19.054	-2.045
185	185	0.7176	-1.882	20.245	4.296	-1.062	46.874	-3.389	-8.175	10.628	1.803	5.733	3.743	-2.727	1.251	19.791	-1.8
186	186	0.7215	-1.885	19.986	4.687	-1.223	46.46	-3.027	-8.077	9.696	1.584	5.633	3.544	-2.879	1.246	20.431	-1.58
187	187	0.7254	-1.782	19.67	5.038	-1.262	45.991	-2.772	-7.987	8.89	1.349	5.565	3.376	-2.995	1.307	20.966	-1.379
188	188	0.7293	-1.541	19.288	5.336	-1.13	45.45	-2.639	-7.907	8.217	1.075	5.466	3.25	-3.025	1.371	21.382	-1.168
189	189	0.7332	-1.262	18.914	5.578	-0.912	44.928	-2.549	-7.83	7.705	0.827	5.368	3.085	-3.023	1.461	21.593	-0.948
190	190	0.7371	-1.005	18.569	5.794	-0.694	44.449	-2.479	-7.742	7.335	0.603	5.244	2.901	-2.968	1.539	21.645	-0.704
191	191	0.741	-0.794	18.263	5.99	-0.499	44.028	-2.415	-7.645	7.111	0.398	5.119	2.704	-2.86	1.623	21.551	-0.436
192	192	0.7449	-0.637	18.006	6.16	-0.334	43.677	-2.336	-7.545	7.044	0.207	5.054	2.503	-2.716	1.763	21.313	-0.154
193	193	0.7488	-0.504	17.789	6.299	-0.154	43.414	-2.33	-7.474	7.201	0.121	4.996	2.315	-2.543	1.899	20.896	0.164
194	194	0.7527	-0.355	17.59	6.402	0.063	43.189	-2.361	-7.405	7.49	0.043	4.893	2.123	-2.287	1.986	20.35	0.531
195	195	0.7566	-0.191	17.399	6.478	0.316	42.997	-2.455	-7.355	7.909	-0.026	4.783	1.886	-1.928	2.053	19.639	0.947
196	196	0.7605	-0.019	17.213	6.533	0.6	42.835	-2.633	-7.343	8.452	-0.075	4.686	1.562	-1.46	2.105	18.727	1.408
197	197	0.7644	0.146	17.042	6.557	0.921	42.713	-2.923	-7.397	9.127	-0.046	4.532	1.058	-0.888	2.06	17.51	1.923
198	198	0.7683	0.272	16.901	6.557	1.23	42.632	-3.252	-7.496	9.893	0.053	4.384	0.203	-0.283	1.977	15.86	2.459
199	199	0.7722	0.357	16.794	6.546	1.516	42.585	-3.644	-7.645	10.682	0.259	4.239	-0.97	0.374	1.858	13.86	3.052
200	200	0.7761	0.408	16.716	6.532	1.789	42.563	-4.092	-7.862	11.468	0.6	4.083	-2.412	1.031	1.678	11.582	3.697
201	201	0.78	0.444	16.656	6.522	2.074	42.554	-4.573	-8.167	12.238	1.1	3.896	-4.04	1.596	1.406	9.13	4.369
