# Supplementary material for: Gait phenotypes in paediatric hereditary spastic paraplegia revealed by dynamic time warping analysis and random forests
Source: PLoS One. 2018 Mar 8;13(3):e0192345. doi: 10.1371/journal.pone.0192345 (PMC5843164; doi:10.1371/journal.pone.0192345)
Supplement: S2 Data — (ZIP) [file pone.0192345.s009.zip › Healthy/Left.SR.HEALTHY26.5.csv]

	Epoch	Time	Pelvic.obliquity	Pelvic.tilt	Pelvic rotation	Hip.abd.add	Hip.flexion	Hip.rotation	Knee.abd.add	Knee.flexion	Knee.rotation	Ankle.abd.add	Ankle.flexion	Ankle.rotation	Forefoot.abd.add	Forefoot.flexion	Forefoot.rotation
1	1	0	-3.652	16.383	-1.34	3.399	39.343	-1.975	-6.733	4.545	-0.641	5.942	1.251	3.545	4.883	19.5	-1.954
2	2	0.00397	-3.614	16.244	-1.245	3.457	39.288	-2.094	-6.801	5.805	-0.553	5.694	0.458	4.028	4.845	17.464	-1.275
3	3	0.00794	-3.587	16.113	-1.171	3.52	39.211	-2.212	-6.866	6.973	-0.452	5.353	-0.74	4.524	4.741	15.092	-0.594
4	4	0.01191	-3.549	15.983	-1.111	3.607	39.104	-2.331	-6.934	7.965	-0.3	4.955	-2.218	4.982	4.583	12.589	0.086
5	5	0.01588	-3.487	15.852	-1.064	3.731	38.964	-2.448	-7.011	8.729	-0.077	4.53	-3.798	5.368	4.376	10.187	0.76
6	6	0.01985	-3.397	15.72	-1.038	3.905	38.797	-2.548	-7.101	9.237	0.221	4.099	-5.205	5.671	4.104	8.193	1.428
7	7	0.02382	-3.232	15.577	-1.027	4.165	38.612	-2.731	-7.247	9.565	0.714	3.896	-6.181	5.835	3.954	6.795	2.089
8	8	0.02779	-2.997	15.43	-1.023	4.501	38.426	-2.947	-7.436	9.894	1.314	3.823	-6.828	5.922	3.858	5.715	2.785
9	9	0.03176	-2.681	15.278	-1.027	4.925	38.246	-3.145	-7.664	10.315	1.951	3.868	-7.284	5.909	3.817	4.742	3.489
10	10	0.03573	-2.287	15.118	-1.041	5.437	38.087	-3.292	-7.927	10.915	2.568	3.995	-7.655	5.778	3.81	3.706	4.168
11	11	0.0397	-1.825	14.95	-1.072	6.033	37.983	-3.386	-8.226	11.818	3.131	4.11	-7.983	5.505	3.75	2.486	4.769
12	12	0.04367	-1.317	14.771	-1.13	6.684	37.935	-3.311	-8.502	13.089	3.559	4.139	-8.217	5.068	3.572	1.102	5.296
13	13	0.04764	-0.798	14.586	-1.205	7.348	37.892	-3.048	-8.716	14.533	3.883	4.096	-8.219	4.475	3.303	-0.167	5.763
14	14	0.05161	-0.271	14.403	-1.288	8.011	37.826	-2.605	-8.851	16.039	4.156	4.029	-7.885	3.702	2.998	-1.146	6.181
15	15	0.05558	0.261	14.225	-1.371	8.662	37.705	-1.992	-8.896	17.491	4.427	3.981	-7.179	2.736	2.713	-1.73	6.561
16	16	0.05955	0.79	14.054	-1.457	9.297	37.479	-1.188	-8.829	18.731	4.725	3.954	-6.21	1.567	2.479	-1.918	6.909
17	17	0.06352	1.324	13.892	-1.531	9.909	37.137	-0.228	-8.659	19.682	5.057	3.979	-5.31	0.216	2.327	-1.997	7.208
18	18	0.06749	1.846	13.734	-1.608	10.49	36.7	0.849	-8.405	20.404	5.363	4.01	-4.632	-1.207	2.195	-2.153	7.454
19	19	0.07146	2.351	13.582	-1.683	11.036	36.18	2.016	-8.086	20.935	5.641	4.052	-4.133	-2.675	2.088	-2.381	7.653
20	20	0.07543	2.839	13.437	-1.749	11.546	35.594	3.243	-7.717	21.325	5.893	4.103	-3.726	-4.165	2.01	-2.632	7.817
21	21	0.0794	3.301	13.301	-1.801	12.013	34.954	4.522	-7.295	21.602	6.055	4.085	-3.322	-5.625	1.915	-2.833	7.933
22	22	0.08337	3.742	13.18	-1.822	12.439	34.294	5.862	-6.816	21.787	6.011	3.996	-2.882	-6.976	1.817	-2.946	7.999
23	23	0.08734	4.169	13.073	-1.808	12.83	33.649	7.13	-6.335	21.922	5.858	3.847	-2.399	-8.183	1.716	-2.986	8.04
24	24	0.09131	4.579	12.981	-1.761	13.184	33.029	8.304	-5.864	22.017	5.616	3.648	-1.886	-9.228	1.613	-2.972	8.073
25	25	0.09528	4.966	12.903	-1.687	13.502	32.436	9.391	-5.405	22.081	5.292	3.409	-1.363	-10.104	1.508	-2.927	8.115
26	26	0.09925	5.324	12.831	-1.565	13.773	31.892	10.289	-4.987	22.152	4.873	3.126	-0.833	-10.71	1.396	-2.88	8.176
27	27	0.10322	5.676	12.757	-1.401	14.02	31.378	11.011	-4.608	22.219	4.313	2.897	-0.342	-11.022	1.344	-2.878	8.251
28	28	0.10719	6.032	12.679	-1.198	14.26	30.887	11.548	-4.279	22.29	3.636	2.687	0.15	-11.061	1.323	-2.883	8.342
29	29	0.11116	6.396	12.594	-0.958	14.499	30.406	11.898	-4.007	22.351	2.853	2.506	0.642	-10.847	1.333	-2.891	8.44
30	30	0.11513	6.768	12.5	-0.685	14.739	29.913	12.073	-3.799	22.376	1.981	2.376	1.118	-10.415	1.385	-2.906	8.528
31	31	0.1191	7.122	12.391	-0.382	14.965	29.383	12.03	-3.687	22.336	1.083	2.228	1.589	-9.768	1.41	-2.897	8.606
32	32	0.12307	7.436	12.27	-0.048	15.149	28.804	11.849	-3.65	22.209	0.156	2.117	2.021	-8.956	1.443	-2.882	8.687
33	33	0.12704	7.693	12.15	0.309	15.275	28.195	11.54	-3.686	22.002	-0.738	2.071	2.417	-8.061	1.515	-2.867	8.747
34	34	0.13101	7.883	12.039	0.687	15.333	27.562	11.115	-3.784	21.723	-1.567	2.078	2.776	-7.117	1.612	-2.854	8.789
35	35	0.13498	8.002	11.938	1.086	15.317	26.909	10.59	-3.934	21.379	-2.316	2.087	3.097	-6.126	1.688	-2.846	8.842
36	36	0.13895	8.033	11.856	1.496	15.216	26.259	9.868	-4.159	21.013	-2.803	2.109	3.404	-5.185	1.757	-2.852	8.891
37	37	0.14292	8.015	11.774	1.904	15.075	25.609	9.002	-4.422	20.65	-3.061	2.094	3.727	-4.328	1.793	-2.85	8.929
38	38	0.14689	7.946	11.701	2.301	14.895	24.971	8.028	-4.718	20.3	-3.102	2.082	4.078	-3.564	1.835	-2.835	8.96
39	39	0.15086	7.824	11.642	2.679	14.675	24.35	6.982	-5.034	19.967	-2.941	2.099	4.448	-2.904	1.906	-2.821	8.988
40	40	0.15483	7.653	11.594	3.04	14.41	23.741	5.902	-5.349	19.647	-2.596	2.155	4.796	-2.366	2.012	-2.847	9.013
41	41	0.1588	7.413	11.588	3.373	14.09	23.195	4.742	-5.678	19.385	-1.935	2.16	5.179	-2.026	2.081	-2.874	9.044
42	42	0.16277	7.138	11.612	3.692	13.731	22.69	3.578	-5.991	19.154	-1.124	2.169	5.562	-1.839	2.163	-2.92	9.05
43	43	0.16674	6.836	11.669	3.991	13.344	22.23	2.425	-6.291	18.957	-0.168	2.188	5.963	-1.798	2.266	-2.971	9.045
44	44	0.17071	6.514	11.759	4.267	12.941	21.814	1.305	-6.579	18.796	0.905	2.215	6.392	-1.888	2.387	-3.017	9.039
45	45	0.17468	6.183	11.878	4.517	12.54	21.436	0.258	-6.854	18.664	2.025	2.236	6.84	-2.078	2.511	-3.055	9.033
46	46	0.17865	5.841	12.022	4.728	12.143	21.08	-0.66	-7.099	18.555	3.175	2.195	7.258	-2.376	2.584	-3.124	9.039
47	47	0.18262	5.496	12.184	4.907	11.754	20.746	-1.51	-7.327	18.464	4.359	2.076	7.728	-2.728	2.606	-3.141	9.065
48	48	0.18659	5.15	12.365	5.057	11.37	20.426	-2.267	-7.531	18.372	5.53	1.927	8.214	-3.125	2.612	-3.13	9.095
49	49	0.19056	4.806	12.564	5.181	10.99	20.111	-2.906	-7.706	18.262	6.643	1.787	8.683	-3.56	2.63	-3.119	9.117
50	50	0.19453	4.474	12.783	5.276	10.629	19.804	-3.404	-7.853	18.141	7.668	1.642	9.14	-4.026	2.644	-3.104	9.132
51	51	0.1985	4.153	13.017	5.33	10.289	19.498	-3.726	-7.952	18.005	8.552	1.545	9.496	-4.472	2.688	-3.174	9.159
52	52	0.20247	3.85	13.25	5.343	9.981	19.184	-3.925	-8.024	17.857	9.279	1.461	9.798	-4.847	2.727	-3.278	9.188
53	53	0.20644	3.566	13.483	5.312	9.711	18.864	-4.009	-8.076	17.691	9.842	1.369	10.056	-5.137	2.739	-3.396	9.217
54	54	0.21041	3.299	13.719	5.236	9.479	18.538	-3.976	-8.109	17.502	10.24	1.266	10.279	-5.339	2.721	-3.514	9.244
55	55	0.21438	3.046	13.96	5.116	9.268	18.193	-3.793	-8.104	17.272	10.429	1.235	10.504	-5.454	2.762	-3.602	9.254
56	56	0.21835	2.81	14.193	4.961	9.089	17.832	-3.48	-8.076	17.025	10.418	1.21	10.7	-5.47	2.784	-3.69	9.262
57	57	0.22232	2.586	14.413	4.78	8.93	17.454	-3.072	-8.025	16.762	10.229	1.202	10.853	-5.385	2.796	-3.795	9.265
58	58	0.22629	2.371	14.619	4.57	8.781	17.058	-2.587	-7.95	16.484	9.895	1.217	10.965	-5.208	2.809	-3.92	9.265
59	59	0.23026	2.161	14.811	4.329	8.636	16.646	-2.052	-7.853	16.194	9.461	1.259	11.045	-4.954	2.836	-4.062	9.262
60	60	0.23423	1.951	14.995	4.059	8.493	16.228	-1.512	-7.762	15.897	8.976	1.33	11.116	-4.654	2.876	-4.206	9.235
61	61	0.2382	1.732	15.17	3.759	8.344	15.794	-0.903	-7.656	15.595	8.436	1.409	11.235	-4.351	2.937	-4.297	9.191
62	62	0.24217	1.512	15.333	3.437	8.197	15.354	-0.287	-7.551	15.293	7.874	1.497	11.361	-4.03	3.006	-4.379	9.132
63	63	0.24614	1.29	15.486	3.091	8.049	14.91	0.328	-7.45	14.993	7.296	1.606	11.479	-3.682	3.089	-4.468	9.062
64	64	0.25011	1.065	15.631	2.72	7.895	14.464	0.957	-7.344	14.697	6.696	1.753	11.582	-3.306	3.203	-4.574	8.99
65	65	0.25408	0.849	15.752	2.314	7.764	14.006	1.542	-7.275	14.421	6.171	1.905	11.679	-2.951	3.312	-4.704	8.911
66	66	0.25805	0.631	15.848	1.899	7.619	13.528	2.12	-7.195	14.161	5.732	2.047	11.787	-2.683	3.434	-4.838	8.811
67	67	0.26202	0.409	15.919	1.471	7.464	13.034	2.643	-7.124	13.921	5.417	2.172	11.926	-2.48	3.558	-4.963	8.708
68	68	0.26599	0.185	15.964	1.038	7.301	12.526	3.083	-7.071	13.702	5.246	2.262	12.09	-2.336	3.661	-5.081	8.604
69	69	0.26996	-0.034	15.988	0.615	7.135	12.012	3.42	-7.04	13.503	5.223	2.282	12.257	-2.261	3.708	-5.209	8.497
70	70	0.27393	-0.233	15.985	0.191	6.983	11.49	3.63	-7.037	13.329	5.393	2.275	12.437	-2.225	3.742	-5.349	8.425
71	71	0.2779	-0.411	15.964	-0.219	6.836	10.968	3.739	-7.04	13.18	5.715	2.24	12.632	-2.255	3.769	-5.496	8.361
72	72	0.28187	-0.568	15.922	-0.623	6.701	10.439	3.755	-7.059	13.053	6.15	2.194	12.842	-2.316	3.794	-5.649	8.299
73	73	0.28584	-0.707	15.858	-1.024	6.58	9.9	3.686	-7.1	12.946	6.667	2.146	13.066	-2.392	3.82	-5.807	8.235
74	74	0.28981	-0.829	15.773	-1.418	6.475	9.344	3.546	-7.167	12.85	7.255	2.097	13.305	-2.479	3.84	-5.967	8.174
75	75	0.29378	-0.91	15.658	-1.812	6.397	8.773	3.304	-7.244	12.782	7.92	2.043	13.523	-2.548	3.857	-6.175	8.119
76	76	0.29775	-0.963	15.53	-2.201	6.341	8.206	2.99	-7.334	12.749	8.693	1.97	13.754	-2.654	3.868	-6.396	8.078
77	77	0.30172	-0.985	15.397	-2.587	6.313	7.653	2.602	-7.44	12.754	9.547	1.861	13.995	-2.774	3.853	-6.631	8.041
78	78	0.30569	-0.98	15.264	-2.969	6.31	7.116	2.153	-7.56	12.791	10.438	1.721	14.246	-2.881	3.81	-6.875	8.006
79	79	0.30966	-0.962	15.133	-3.338	6.304	6.583	1.673	-7.677	12.832	11.302	1.595	14.52	-2.931	3.777	-7.104	7.98
80	80	0.31363	-0.943	15.011	-3.697	6.295	6.063	1.173	-7.806	12.879	12.14	1.466	14.796	-2.93	3.731	-7.334	7.976
81	81	0.3176	-0.92	14.901	-4.047	6.285	5.559	0.662	-7.935	12.933	12.939	1.345	15.066	-2.891	3.686	-7.574	7.968
82	82	0.32157	-0.898	14.808	-4.392	6.27	5.081	0.155	-8.058	12.997	13.667	1.251	15.323	-2.794	3.654	-7.83	7.957
83	83	0.32554	-0.878	14.736	-4.738	6.245	4.633	-0.339	-8.173	13.078	14.312	1.193	15.559	-2.629	3.641	-8.114	7.945
84	84	0.32951	-0.857	14.684	-5.08	6.213	4.216	-0.839	-8.288	13.189	14.927	1.136	15.754	-2.434	3.614	-8.458	7.937
85	85	0.33348	-0.855	14.653	-5.428	6.168	3.823	-1.29	-8.404	13.313	15.425	1.094	15.884	-2.172	3.571	-8.868	7.928
86	86	0.33745	-0.859	14.63	-5.785	6.117	3.44	-1.695	-8.519	13.447	15.876	1.057	15.977	-1.891	3.526	-9.32	7.931
87	87	0.34142	-0.877	14.617	-6.153	6.049	3.072	-2.068	-8.63	13.596	16.311	1.048	16.054	-1.612	3.51	-9.8	7.937
88	88	0.34539	-0.917	14.617	-6.531	5.955	2.727	-2.42	-8.74	13.76	16.738	1.097	16.128	-1.344	3.551	-10.298	7.936
89	89	0.34936	-0.963	14.626	-6.908	5.856	2.396	-2.711	-8.864	13.934	17.083	1.221	16.177	-1.085	3.641	-10.831	7.915
90	90	0.35333	-1.027	14.651	-7.279	5.749	2.102	-2.96	-9.005	14.141	17.344	1.361	16.181	-0.793	3.724	-11.421	7.904
91	91	0.3573	-1.105	14.683	-7.639	5.629	1.841	-3.189	-9.156	14.394	17.567	1.509	16.13	-0.489	3.799	-12.088	7.908
92	92	0.36127	-1.2	14.721	-7.987	5.494	1.614	-3.393	-9.319	14.698	17.753	1.664	16.049	-0.188	3.873	-12.812	7.92
93	93	0.36524	-1.318	14.762	-8.326	5.344	1.42	-3.562	-9.5	15.057	17.894	1.831	15.975	0.097	3.954	-13.557	7.928
94	94	0.36921	-1.46	14.797	-8.649	5.167	1.256	-3.733	-9.705	15.474	18.026	2.047	15.918	0.343	4.078	-14.325	7.914
95	95	0.37318	-1.615	14.841	-8.963	4.982	1.131	-3.874	-9.925	15.951	18.136	2.259	15.826	0.567	4.195	-15.159	7.908
96	96	0.37715	-1.775	14.886	-9.266	4.798	1.037	-3.994	-10.169	16.482	18.23	2.51	15.668	0.765	4.337	-16.093	7.907
97	97	0.38112	-1.936	14.933	-9.558	4.622	0.974	-4.093	-10.435	17.072	18.3	2.801	15.433	0.939	4.507	-17.14	7.909
98	98	0.38509	-2.094	14.986	-9.838	4.458	0.949	-4.163	-10.713	17.735	18.33	3.104	15.125	1.098	4.685	-18.299	7.911
99	99	0.38906	-2.235	15.032	-10.084	4.314	0.962	-4.24	-11.01	18.492	18.337	3.405	14.815	1.229	4.865	-19.509	7.908
100	100	0.39303	-2.366	15.075	-10.303	4.187	1.001	-4.314	-11.33	19.315	18.288	3.736	14.486	1.355	5.062	-20.776	7.893
101	101	0.397	-2.481	15.111	-10.493	4.079	1.066	-4.395	-11.659	20.206	18.186	4.068	14.116	1.489	5.252	-22.115	7.868
102	102	0.40097	-2.575	15.139	-10.655	3.993	1.154	-4.496	-11.995	21.163	18.041	4.386	13.675	1.642	5.426	-23.551	7.843
103	103	0.40494	-2.642	15.156	-10.79	3.938	1.263	-4.629	-12.343	22.18	17.87	4.687	13.127	1.823	5.579	-25.12	7.832
104	104	0.40891	-2.678	15.168	-10.892	3.917	1.412	-4.755	-12.69	23.297	17.557	5.012	12.474	2.063	5.739	-26.832	7.798
105	105	0.41288	-2.694	15.176	-10.976	3.925	1.602	-4.915	-13.06	24.493	17.194	5.39	11.727	2.324	5.944	-28.676	7.747
106	106	0.41685	-2.699	15.185	-11.041	3.946	1.851	-5.096	-13.437	25.788	16.775	5.795	10.922	2.607	6.186	-30.615	7.679
107	107	0.42082	-2.704	15.195	-11.088	3.968	2.17	-5.286	-13.803	27.188	16.283	6.195	10.048	2.921	6.439	-32.648	7.598
108	108	0.42479	-2.725	15.201	-11.113	3.975	2.563	-5.473	-14.14	28.679	15.688	6.536	9.013	3.295	6.653	-34.837	7.51
109	109	0.42876	-2.788	15.192	-11.102	3.931	3.043	-5.627	-14.428	30.285	14.907	6.963	7.789	3.772	6.963	-37.226	7.419
110	110	0.43273	-2.889	15.161	-11.059	3.83	3.566	-5.741	-14.644	31.96	13.977	7.341	6.386	4.295	7.256	-39.774	7.29
111	111	0.4367	-3.031	15.106	-10.982	3.671	4.13	-5.839	-14.802	33.696	12.924	7.69	4.825	4.857	7.559	-42.458	7.118
112	112	0.44067	-3.217	15.025	-10.875	3.448	4.729	-5.936	-14.912	35.471	11.765	8.01	3.107	5.473	7.876	-45.271	6.916
113	113	0.44464	-3.467	14.92	-10.734	3.139	5.357	-6.02	-14.953	37.237	10.493	8.205	1.136	6.204	8.133	-48.263	6.734
114	114	0.44861	-3.783	14.787	-10.561	2.735	5.996	-6.096	-14.904	38.952	9.154	8.144	-1.212	6.995	8.249	-51.515	6.546
115	115	0.45258	-4.151	14.648	-10.361	2.253	6.648	-6.122	-14.759	40.602	7.767	7.883	-3.825	7.794	8.269	-54.921	6.349
116	116	0.45655	-4.553	14.508	-10.133	1.714	7.31	-6.118	-14.538	42.179	6.356	7.433	-6.592	8.595	8.206	-58.373	6.155
117	117	0.46052	-4.973	14.373	-9.88	1.141	7.98	-6.112	-14.266	43.683	4.957	6.818	-9.363	9.387	8.078	-61.735	5.973
118	118	0.46449	-5.395	14.251	-9.599	0.551	8.678	-6.146	-13.977	45.116	3.638	6.093	-11.855	10.119	7.929	-64.725	5.796
119	119	0.46846	-5.788	14.137	-9.308	-0.021	9.366	-6.136	-13.623	46.47	2.351	5.361	-13.838	10.807	7.812	-67.13	5.635
120	120	0.47243	-6.153	14.032	-9.011	-0.56	10.064	-6.16	-13.287	47.779	1.133	4.683	-15.343	11.484	7.742	-69.018	5.501
121	121	0.4764	-6.491	13.94	-8.714	-1.069	10.781	-6.243	-13.003	49.058	0.024	4.101	-16.425	12.108	7.738	-70.462	5.369
122	122	0.48037	-6.805	13.86	-8.425	-1.551	11.522	-6.403	-12.791	50.32	-0.936	3.634	-17.159	12.623	7.805	-71.551	5.2
123	123	0.48434	-7.091	13.799	-8.149	-1.995	12.306	-6.685	-12.692	51.602	-1.707	3.204	-17.509	12.968	7.848	-72.266	4.95
124	124	0.48831	-7.343	13.746	-7.896	-2.404	13.128	-7.06	-12.689	52.911	-2.271	2.857	-17.588	13.138	7.908	-72.729	4.646
125	125	0.49228	-7.568	13.701	-7.669	-2.776	13.984	-7.49	-12.756	54.254	-2.646	2.564	-17.414	13.132	7.945	-72.964	4.298
126	126	0.49625	-7.767	13.661	-7.468	-3.114	14.875	-7.981	-12.901	55.625	-2.832	2.328	-17.008	12.94	7.963	-72.983	3.895
127	127	0.50022	-7.95	13.624	-7.292	-3.424	15.804	-8.543	-13.142	57.012	-2.836	2.166	-16.405	12.559	7.984	-72.805	3.421
128	128	0.50419	-8.137	13.598	-7.149	-3.736	16.786	-9.16	-13.481	58.388	-2.637	2.165	-15.563	11.988	8.078	-72.365	2.887
129	129	0.50816	-8.316	13.57	-7.043	-4.017	17.793	-9.779	-13.872	59.693	-2.286	2.26	-14.503	11.259	8.196	-71.622	2.304
130	130	0.51213	-8.489	13.544	-6.971	-4.271	18.822	-10.387	-14.294	60.91	-1.821	2.441	-13.273	10.377	8.356	-70.604	1.646
131	131	0.5161	-8.649	13.52	-6.936	-4.496	19.868	-10.963	-14.719	62.03	-1.256	2.687	-11.932	9.332	8.558	-69.358	0.901
132	132	0.52007	-8.785	13.497	-6.94	-4.68	20.923	-11.487	-15.112	63.046	-0.593	2.958	-10.564	8.116	8.789	-67.957	0.074
133	133	0.52404	-8.895	13.487	-6.969	-4.819	21.982	-11.972	-15.471	63.921	0.135	3.157	-9.364	6.737	8.996	-66.568	-0.85
134	134	0.52801	-8.961	13.486	-7.025	-4.902	23.03	-12.398	-15.768	64.696	0.896	3.291	-8.336	5.232	9.184	-65.246	-1.851
135	135	0.53198	-8.99	13.496	-7.101	-4.935	24.055	-12.734	-15.971	65.366	1.634	3.333	-7.434	3.698	9.316	-63.962	-2.878
136	136	0.53595	-8.981	13.521	-7.194	-4.916	25.052	-12.974	-16.077	65.93	2.337	3.283	-6.601	2.182	9.379	-62.667	-3.901
137	137	0.53992	-8.931	13.564	-7.31	-4.843	26.023	-13.142	-16.108	66.384	3.036	3.171	-5.752	0.682	9.388	-61.284	-4.916
138	138	0.54389	-8.849	13.635	-7.426	-4.722	26.96	-13.236	-16.066	66.702	3.709	3.028	-4.814	-0.76	9.349	-59.731	-5.912
139	139	0.54786	-8.742	13.723	-7.549	-4.563	27.874	-13.301	-15.99	66.911	4.315	2.798	-3.803	-2.069	9.221	-58.044	-6.862
140	140	0.55183	-8.611	13.826	-7.67	-4.374	28.762	-13.322	-15.851	67.023	4.85	2.461	-2.752	-3.246	8.993	-56.275	-7.761
141	141	0.5558	-8.455	13.942	-7.784	-4.157	29.622	-13.298	-15.638	67.047	5.313	2.014	-1.698	-4.305	8.668	-54.468	-8.613
142	142	0.55977	-8.267	14.074	-7.895	-3.897	30.458	-13.242	-15.364	66.983	5.702	1.477	-0.674	-5.263	8.264	-52.658	-9.43
143	143	0.56374	-8.045	14.231	-7.986	-3.603	31.292	-13.223	-15.096	66.83	5.965	0.993	0.269	-6.029	7.906	-50.871	-10.197
144	144	0.56771	-7.803	14.405	-8.061	-3.287	32.123	-13.189	-14.792	66.596	6.139	0.561	1.121	-6.683	7.589	-49.109	-10.932
145	145	0.57168	-7.548	14.597	-8.119	-2.958	32.953	-13.142	-14.463	66.266	6.222	0.228	1.854	-7.203	7.345	-47.375	-11.622
146	146	0.57565	-7.288	14.805	-8.159	-2.624	33.783	-13.088	-14.123	65.827	6.22	0.025	2.45	-7.582	7.198	-45.667	-12.255
147	147	0.57962	-7.028	15.029	-8.182	-2.291	34.612	-13.019	-13.767	65.26	6.148	-0.043	2.891	-7.824	7.15	-43.982	-12.823
148	148	0.58359	-6.768	15.266	-8.196	-1.952	35.427	-12.907	-13.374	64.594	5.954	-0.066	3.254	-7.903	7.108	-42.294	-13.328
149	149	0.58756	-6.52	15.51	-8.182	-1.641	36.231	-12.804	-12.976	63.88	5.733	-0.06	3.613	-7.936	7.07	-40.578	-13.814
150	150	0.59153	-6.274	15.758	-8.138	-1.349	37.008	-12.698	-12.558	63.121	5.461	-0.024	3.97	-7.914	7.04	-38.843	-14.279
151	151	0.5955	-6.02	16.006	-8.066	-1.066	37.745	-12.573	-12.101	62.311	5.106	0.039	4.311	-7.81	7.015	-37.101	-14.717
152	152	0.59947	-5.764	16.258	-7.95	-0.809	38.448	-12.443	-11.603	61.433	4.648	0.074	4.6	-7.566	6.946	-35.389	-15.087
153	153	0.60344	-5.489	16.502	-7.817	-0.551	39.106	-12.348	-11.115	60.472	4.12	0.184	4.825	-7.23	6.932	-33.678	-15.433
154	154	0.60741	-5.213	16.741	-7.666	-0.308	39.724	-12.238	-10.612	59.427	3.535	0.433	5	-6.872	7.023	-31.933	-15.797
155	155	0.61138	-4.938	16.971	-7.502	-0.077	40.298	-12.121	-10.112	58.291	2.902	0.84	5.141	-6.496	7.235	-30.128	-16.18
156	156	0.61535	-4.662	17.186	-7.33	0.15	40.82	-12.01	-9.629	57.064	2.233	1.4	5.264	-6.1	7.56	-28.247	-16.578
157	157	0.61932	-4.391	17.388	-7.146	0.355	41.281	-11.853	-9.099	55.737	1.534	2.014	5.363	-5.716	7.923	-26.315	-16.985
158	158	0.62329	-4.12	17.573	-6.939	0.54	41.696	-11.744	-8.596	54.339	0.852	2.544	5.469	-5.316	8.195	-24.36	-17.363
159	159	0.62726	-3.845	17.748	-6.714	0.712	42.072	-11.657	-8.101	52.882	0.179	2.998	5.592	-4.932	8.384	-22.381	-17.735
160	160	0.63123	-3.564	17.911	-6.471	0.877	42.408	-11.592	-7.615	51.37	-0.487	3.381	5.733	-4.569	8.492	-20.378	-18.106
161	161	0.6352	-3.275	18.058	-6.211	1.034	42.702	-11.557	-7.147	49.806	-1.147	3.698	5.893	-4.215	8.522	-18.354	-18.466
162	162	0.63917	-2.989	18.184	-5.936	1.178	42.943	-11.538	-6.702	48.178	-1.77	3.903	6.087	-3.873	8.425	-16.309	-18.777
163	163	0.64314	-2.714	18.289	-5.64	1.301	43.141	-11.548	-6.292	46.5	-2.376	4.031	6.267	-3.53	8.245	-14.285	-19.057
164	164	0.64711	-2.445	18.374	-5.333	1.414	43.301	-11.586	-5.917	44.775	-2.945	4.119	6.459	-3.203	8.013	-12.246	-19.311
165	165	0.65108	-2.18	18.443	-5.02	1.524	43.425	-11.655	-5.58	43.011	-3.452	4.176	6.659	-2.922	7.744	-10.197	-19.544
166	166	0.65505	-1.916	18.499	-4.704	1.635	43.52	-11.761	-5.29	41.22	-3.863	4.198	6.845	-2.723	7.443	-8.171	-19.766
167	167	0.65902	-1.676	18.522	-4.386	1.74	43.558	-11.835	-5.032	39.364	-4.188	4.163	6.948	-2.642	7.094	-6.215	-19.972
168	168	0.66299	-1.469	18.513	-4.064	1.825	43.562	-11.946	-4.845	37.489	-4.38	4.093	7.014	-2.628	6.716	-4.301	-20.131
169	169	0.66696	-1.295	18.475	-3.726	1.878	43.529	-12.07	-4.702	35.587	-4.457	3.997	7.033	-2.684	6.322	-2.435	-20.248
170	170	0.67093	-1.151	18.413	-3.371	1.902	43.461	-12.199	-4.597	33.658	-4.44	3.881	7.011	-2.803	5.911	-0.607	-20.325
171	171	0.6749	-1.027	18.335	-3.009	1.922	43.366	-12.338	-4.552	31.706	-4.347	3.752	6.979	-2.961	5.47	1.204	-20.361
172	172	0.67887	-0.938	18.246	-2.626	1.909	43.251	-12.522	-4.6	29.744	-4.182	3.752	6.875	-3.111	5.128	2.971	-20.343
173	173	0.68284	-0.885	18.146	-2.24	1.88	43.12	-12.692	-4.693	27.78	-3.996	3.76	6.732	-3.225	4.783	4.685	-20.262
174	174	0.68681	-0.88	18.036	-1.844	1.809	42.97	-12.851	-4.819	25.817	-3.775	3.766	6.573	-3.304	4.423	6.364	-20.112
175	175	0.69078	-0.927	17.916	-1.438	1.691	42.8	-13.002	-4.975	23.856	-3.512	3.767	6.424	-3.341	4.041	8.028	-19.89
176	176	0.69475	-1.027	17.79	-1.033	1.542	42.613	-13.148	-5.182	21.891	-3.217	3.769	6.317	-3.304	3.622	9.707	-19.582
177	177	0.69872	-1.181	17.649	-0.637	1.356	42.384	-13.244	-5.402	19.929	-2.918	3.764	6.314	-3.149	3.155	11.446	-19.137
178	178	0.70269	-1.372	17.5	-0.256	1.151	42.135	-13.313	-5.635	17.987	-2.573	3.765	6.365	-2.947	2.679	13.201	-18.598
179	179	0.70666	-1.599	17.346	0.116	0.919	41.871	-13.356	-5.867	16.075	-2.209	3.737	6.45	-2.69	2.176	14.941	-17.982
180	180	0.71063	-1.857	17.189	0.49	0.654	41.601	-13.379	-6.084	14.204	-1.836	3.663	6.54	-2.39	1.643	16.629	-17.305
181	181	0.7146	-2.138	17.041	0.869	0.347	41.342	-13.416	-6.274	12.411	-1.389	3.575	6.582	-2.106	1.149	18.202	-16.591
182	182	0.71857	-2.389	16.879	1.263	0.036	41.067	-13.481	-6.429	10.707	-0.882	3.52	6.518	-1.889	0.756	19.607	-15.879
183	183	0.72254	-2.581	16.696	1.651	-0.229	40.764	-13.577	-6.561	9.076	-0.331	3.426	6.357	-1.729	0.387	20.84	-15.172
184	184	0.72651	-2.707	16.491	2.029	-0.437	40.432	-13.686	-6.669	7.524	0.255	3.301	6.127	-1.643	0.047	21.925	-14.478
185	185	0.73048	-2.773	16.271	2.392	-0.592	40.078	-13.78	-6.748	6.064	0.861	3.166	5.871	-1.648	-0.255	22.899	-13.805
186	186	0.73445	-2.805	16.051	2.717	-0.706	39.727	-13.776	-6.789	4.767	1.432	3.036	5.675	-1.764	-0.507	23.802	-13.178
187	187	0.73842	-2.858	15.834	3.015	-0.839	39.39	-13.67	-6.796	3.666	1.946	2.902	5.546	-1.904	-0.722	24.61	-12.549
188	188	0.74239	-2.935	15.626	3.285	-0.985	39.083	-13.475	-6.793	2.757	2.406	2.755	5.485	-2.063	-0.919	25.331	-11.926
189	189	0.74636	-3.026	15.428	3.529	-1.141	38.812	-13.198	-6.776	2.044	2.808	2.603	5.485	-2.24	-1.088	25.96	-11.314
190	190	0.75033	-3.115	15.244	3.751	-1.301	38.577	-12.85	-6.739	1.522	3.15	2.463	5.538	-2.436	-1.208	26.496	-10.716
191	191	0.7543	-3.164	15.073	3.936	-1.407	38.389	-12.435	-6.709	1.213	3.397	2.39	5.67	-2.643	-1.231	26.956	-10.146
192	192	0.75827	-3.146	14.9	4.078	-1.429	38.211	-11.958	-6.683	1.064	3.498	2.304	5.75	-2.81	-1.232	27.221	-9.608
193	193	0.76224	-3.074	14.722	4.188	-1.382	38.034	-11.441	-6.665	1.04	3.495	2.242	5.768	-2.938	-1.185	27.313	-9.083
194	194	0.76621	-2.959	14.545	4.266	-1.274	37.866	-10.888	-6.655	1.137	3.384	2.208	5.693	-3.009	-1.09	27.205	-8.57
195	195	0.77018	-2.817	14.379	4.312	-1.12	37.718	-10.292	-6.652	1.354	3.145	2.191	5.49	-2.999	-0.962	26.863	-8.074
196	196	0.77415	-2.667	14.235	4.327	-0.942	37.6	-9.631	-6.643	1.716	2.732	2.113	5.203	-2.866	-0.887	26.295	-7.578
197	197	0.77812	-2.516	14.111	4.304	-0.731	37.521	-8.925	-6.651	2.214	2.18	2.095	4.87	-2.613	-0.763	25.57	-7.079
198	198	0.78209	-2.354	14	4.244	-0.481	37.471	-8.223	-6.672	2.83	1.544	2.129	4.478	-2.245	-0.595	24.685	-6.569
199	199	0.78606	-2.182	13.898	4.149	-0.195	37.453	-7.566	-6.701	3.564	0.864	2.17	4.008	-1.759	-0.423	23.617	-6.043
200	200	0.79003	-2.009	13.804	4.028	0.113	37.478	-6.991	-6.734	4.426	0.181	2.139	3.441	-1.149	-0.315	22.338	-5.493
201	201	0.794	-1.847	13.722	3.892	0.434	37.536	-6.518	-6.79	5.409	-0.436	2.136	2.592	-0.498	-0.171	20.667	-4.952
