# Supplementary material for: Gait phenotypes in paediatric hereditary spastic paraplegia revealed by dynamic time warping analysis and random forests
Source: PLoS One. 2018 Mar 8;13(3):e0192345. doi: 10.1371/journal.pone.0192345 (PMC5843164; doi:10.1371/journal.pone.0192345)
Supplement: S2 Data — (ZIP) [file pone.0192345.s009.zip › Healthy/Left.SR.HEALTHY27.1.csv]

	Epoch	Time	Pelvic.obliquity	Pelvic.tilt	Pelvic rotation	Hip.abd.add	Hip.flexion	Hip.rotation	Knee.abd.add	Knee.flexion	Knee.rotation	Ankle.abd.add	Ankle.flexion	Ankle.rotation	Forefoot.abd.add	Forefoot.flexion	Forefoot.rotation
1	1	0	-4.538	5.261	4.623	-7.417	30.537	-18.654	-0.551	6.059	-14.517	-5.541	-2.802	13.323	-3.709	15.51	-18.21
2	2	0.00495	-4.426	5.313	4.689	-7.26	30.371	-19.052	-0.6	6.276	-14.708	-6.594	-3.82	13.796	-4.023	13.906	-18.145
3	3	0.0099	-4.317	5.36	4.752	-7.115	30.165	-19.556	-0.651	6.542	-14.69	-7.616	-4.979	14.229	-4.216	12.128	-17.988
4	4	0.01485	-4.189	5.38	4.804	-6.945	29.897	-20.043	-0.704	6.823	-14.579	-8.527	-6.141	14.599	-4.303	10.345	-17.756
5	5	0.0198	-4.062	5.385	4.856	-6.784	29.603	-20.565	-0.749	7.13	-14.32	-9.454	-7.436	14.897	-4.336	8.425	-17.446
6	6	0.02475	-3.917	5.376	4.902	-6.601	29.319	-20.998	-0.803	7.469	-13.983	-10.307	-8.86	15.059	-4.258	6.412	-17.064
7	7	0.0297	-3.746	5.373	4.939	-6.386	29.112	-21.364	-0.901	7.901	-13.517	-10.951	-10.177	15.089	-4.089	4.513	-16.606
8	8	0.03465	-3.533	5.371	4.941	-6.112	29.003	-21.565	-1.041	8.492	-12.984	-11.32	-10.972	14.944	-3.977	3.041	-16.152
9	9	0.0396	-3.271	5.365	4.901	-5.763	28.993	-21.563	-1.245	9.28	-12.372	-11.446	-11.143	14.543	-4.014	2.018	-15.759
10	10	0.04455	-2.975	5.353	4.817	-5.359	29.048	-21.384	-1.485	10.263	-11.629	-11.395	-10.8	13.855	-4.18	1.321	-15.426
11	11	0.0495	-2.641	5.338	4.682	-4.884	29.091	-20.887	-1.701	11.3	-10.965	-11.149	-10.222	12.925	-4.306	0.794	-15.143
12	12	0.05445	-2.286	5.334	4.491	-4.346	29.089	-20.123	-1.883	12.295	-10.41	-10.638	-9.489	11.812	-4.278	0.446	-14.938
13	13	0.0594	-1.907	5.333	4.247	-3.748	29.013	-19.18	-2.008	13.204	-9.9	-10.063	-8.67	10.539	-4.226	0.204	-14.797
14	14	0.06435	-1.545	5.344	3.97	-3.148	28.86	-18.021	-2.028	13.988	-9.52	-9.654	-7.906	9.154	-4.289	-0.07	-14.722
15	15	0.0693	-1.198	5.362	3.662	-2.547	28.619	-16.7	-1.945	14.608	-9.271	-9.363	-7.268	7.714	-4.383	-0.393	-14.703
16	16	0.07425	-0.88	5.394	3.334	-1.965	28.321	-15.339	-1.815	15.089	-9.115	-9.15	-6.743	6.321	-4.489	-0.752	-14.727
17	17	0.0792	-0.585	5.445	2.982	-1.4	27.967	-13.948	-1.631	15.423	-9.089	-9.03	-6.267	5.015	-4.629	-1.09	-14.805
18	18	0.08415	-0.321	5.514	2.623	-0.872	27.57	-12.62	-1.432	15.64	-9.123	-8.985	-5.798	3.858	-4.812	-1.378	-14.89
19	19	0.0891	-0.083	5.605	2.257	-0.367	27.147	-11.365	-1.24	15.747	-9.222	-8.997	-5.279	2.867	-5.042	-1.559	-14.976
20	20	0.09405	0.121	5.721	1.898	0.103	26.734	-10.312	-1.112	15.805	-9.312	-9.061	-4.724	2.106	-5.313	-1.67	-15.036
21	21	0.099	0.312	5.859	1.55	0.539	26.34	-9.452	-1.017	15.819	-9.464	-9.038	-4.116	1.608	-5.485	-1.653	-15.085
22	22	0.10395	0.484	6.024	1.236	0.928	25.994	-8.886	-0.979	15.845	-9.588	-9.037	-3.517	1.376	-5.644	-1.628	-15.105
23	23	0.1089	0.659	6.205	0.95	1.305	25.672	-8.572	-1.005	15.854	-9.675	-9.1	-2.893	1.397	-5.863	-1.558	-15.056
24	24	0.11385	0.824	6.408	0.712	1.641	25.365	-8.479	-1.067	15.827	-9.772	-9.173	-2.34	1.624	-6.064	-1.524	-14.988
25	25	0.1188	0.984	6.627	0.518	1.944	25.058	-8.62	-1.165	15.729	-9.863	-9.204	-1.857	2.018	-6.195	-1.496	-14.941
26	26	0.12375	1.132	6.872	0.379	2.196	24.766	-8.974	-1.292	15.565	-9.959	-9.189	-1.437	2.569	-6.274	-1.466	-14.907
27	27	0.1287	1.275	7.136	0.272	2.414	24.49	-9.477	-1.425	15.366	-10.043	-9.211	-1.083	3.222	-6.365	-1.479	-14.883
28	28	0.13365	1.419	7.408	0.199	2.612	24.21	-10.073	-1.56	15.124	-10.147	-9.237	-0.759	3.975	-6.46	-1.494	-14.844
29	29	0.1386	1.55	7.683	0.161	2.774	23.917	-10.732	-1.677	14.84	-10.272	-9.286	-0.45	4.774	-6.572	-1.506	-14.823
30	30	0.14355	1.66	7.953	0.154	2.888	23.607	-11.444	-1.768	14.527	-10.357	-9.329	-0.102	5.576	-6.692	-1.465	-14.803
31	31	0.1485	1.745	8.214	0.16	2.961	23.27	-12.087	-1.807	14.182	-10.48	-9.358	0.21	6.33	-6.785	-1.439	-14.807
32	32	0.15345	1.81	8.455	0.175	3.014	22.91	-12.646	-1.824	13.842	-10.611	-9.422	0.465	7.012	-6.901	-1.483	-14.81
33	33	0.1584	1.853	8.667	0.197	3.044	22.523	-13.111	-1.821	13.519	-10.727	-9.462	0.711	7.592	-7.001	-1.544	-14.811
34	34	0.16335	1.866	8.846	0.225	3.035	22.103	-13.48	-1.788	13.219	-10.797	-9.366	0.971	7.997	-6.975	-1.58	-14.852
35	35	0.1683	1.846	8.989	0.243	3.001	21.65	-13.761	-1.738	12.939	-10.816	-9.235	1.277	8.269	-6.929	-1.583	-14.91
36	36	0.17325	1.791	9.102	0.246	2.958	21.17	-13.923	-1.69	12.679	-10.78	-9.124	1.574	8.401	-6.906	-1.613	-14.96
37	37	0.1782	1.707	9.186	0.232	2.903	20.672	-14.022	-1.653	12.457	-10.617	-8.992	1.928	8.367	-6.881	-1.613	-15.008
38	38	0.18315	1.592	9.243	0.2	2.834	20.148	-14.055	-1.618	12.253	-10.371	-8.83	2.315	8.208	-6.837	-1.588	-15.059
39	39	0.1881	1.448	9.28	0.155	2.747	19.605	-14.044	-1.579	12.053	-10.051	-8.699	2.698	7.947	-6.811	-1.576	-15.112
40	40	0.19305	1.28	9.308	0.104	2.633	19.062	-14.052	-1.547	11.871	-9.657	-8.606	3.049	7.649	-6.805	-1.608	-15.158
41	41	0.198	1.1	9.327	0.043	2.517	18.516	-14.054	-1.527	11.688	-9.266	-8.543	3.369	7.346	-6.816	-1.673	-15.215
42	42	0.20295	0.914	9.338	-0.022	2.402	17.964	-14.085	-1.526	11.496	-8.863	-8.444	3.679	7.063	-6.797	-1.73	-15.265
43	43	0.2079	0.73	9.349	-0.09	2.292	17.415	-14.142	-1.545	11.284	-8.486	-8.296	3.96	6.831	-6.735	-1.783	-15.316
44	44	0.21285	0.552	9.365	-0.154	2.186	16.876	-14.226	-1.568	11.06	-8.191	-8.229	4.189	6.694	-6.739	-1.892	-15.372
45	45	0.2178	0.382	9.381	-0.209	2.082	16.35	-14.358	-1.583	10.844	-7.972	-8.217	4.404	6.659	-6.786	-2.027	-15.438
46	46	0.22275	0.213	9.397	-0.251	1.963	15.832	-14.533	-1.592	10.639	-7.812	-8.127	4.615	6.7	-6.759	-2.152	-15.511
47	47	0.2277	0.045	9.419	-0.286	1.835	15.322	-14.724	-1.597	10.43	-7.722	-7.983	4.819	6.814	-6.689	-2.264	-15.589
48	48	0.23265	-0.119	9.451	-0.316	1.704	14.822	-14.885	-1.581	10.199	-7.748	-7.885	5.002	6.992	-6.662	-2.389	-15.683
49	49	0.2376	-0.276	9.492	-0.334	1.577	14.334	-15.041	-1.56	9.951	-7.853	-7.804	5.192	7.203	-6.662	-2.499	-15.805
50	50	0.24255	-0.424	9.539	-0.335	1.456	13.86	-15.218	-1.551	9.701	-7.981	-7.703	5.371	7.43	-6.654	-2.609	-15.932
51	51	0.2475	-0.567	9.591	-0.322	1.338	13.399	-15.377	-1.542	9.457	-8.14	-7.588	5.518	7.662	-6.626	-2.743	-16.047
52	52	0.25245	-0.696	9.643	-0.302	1.228	12.947	-15.506	-1.522	9.231	-8.313	-7.47	5.677	7.864	-6.598	-2.87	-16.165
53	53	0.2574	-0.8	9.69	-0.268	1.133	12.501	-15.64	-1.498	9.029	-8.462	-7.39	5.888	8.018	-6.621	-2.973	-16.292
54	54	0.26235	-0.878	9.739	-0.221	1.06	12.068	-15.799	-1.47	8.862	-8.54	-7.323	6.136	8.105	-6.658	-3.066	-16.421
55	55	0.2673	-0.942	9.793	-0.166	1	11.655	-15.98	-1.454	8.739	-8.532	-7.179	6.356	8.113	-6.601	-3.19	-16.545
56	56	0.27225	-1.006	9.853	-0.103	0.945	11.262	-16.156	-1.461	8.646	-8.477	-7.03	6.536	8.064	-6.527	-3.364	-16.661
57	57	0.2772	-1.062	9.918	-0.035	0.898	10.881	-16.303	-1.466	8.566	-8.395	-6.939	6.715	7.952	-6.503	-3.56	-16.78
58	58	0.28215	-1.1	9.985	0.03	0.872	10.507	-16.436	-1.471	8.5	-8.284	-6.84	6.914	7.786	-6.47	-3.742	-16.906
59	59	0.2871	-1.12	10.053	0.086	0.874	10.14	-16.602	-1.499	8.442	-8.143	-6.721	7.136	7.643	-6.435	-3.902	-17.013
60	60	0.29205	-1.134	10.121	0.14	0.88	9.779	-16.794	-1.532	8.396	-8.011	-6.553	7.393	7.545	-6.373	-4.023	-17.109
61	61	0.297	-1.143	10.188	0.193	0.879	9.414	-16.976	-1.541	8.345	-7.891	-6.402	7.67	7.441	-6.329	-4.123	-17.218
62	62	0.30195	-1.142	10.252	0.24	0.89	9.043	-17.15	-1.548	8.284	-7.794	-6.281	7.936	7.34	-6.312	-4.237	-17.341
63	63	0.3069	-1.134	10.316	0.28	0.909	8.671	-17.33	-1.548	8.224	-7.718	-6.163	8.173	7.264	-6.282	-4.381	-17.474
64	64	0.31185	-1.118	10.375	0.314	0.93	8.289	-17.517	-1.534	8.161	-7.68	-6.003	8.412	7.223	-6.214	-4.513	-17.623
65	65	0.3168	-1.094	10.425	0.34	0.963	7.892	-17.673	-1.514	8.08	-7.704	-5.868	8.651	7.202	-6.177	-4.643	-17.789
66	66	0.32175	-1.063	10.468	0.354	1.007	7.479	-17.817	-1.491	7.981	-7.767	-5.786	8.889	7.234	-6.197	-4.782	-17.944
67	67	0.3267	-1.029	10.511	0.361	1.048	7.054	-17.961	-1.447	7.866	-7.833	-5.753	9.118	7.285	-6.256	-4.937	-18.091
68	68	0.33165	-0.994	10.558	0.368	1.089	6.618	-18.117	-1.392	7.724	-7.893	-5.726	9.323	7.346	-6.309	-5.101	-18.241
69	69	0.3366	-0.953	10.601	0.374	1.137	6.173	-18.284	-1.336	7.579	-7.962	-5.656	9.529	7.426	-6.326	-5.253	-18.389
70	70	0.34155	-0.916	10.633	0.378	1.18	5.709	-18.414	-1.277	7.425	-8.063	-5.514	9.704	7.508	-6.269	-5.411	-18.53
71	71	0.3465	-0.883	10.658	0.384	1.214	5.235	-18.511	-1.21	7.287	-8.152	-5.405	9.893	7.541	-6.24	-5.58	-18.676
72	72	0.35145	-0.855	10.684	0.397	1.246	4.754	-18.573	-1.135	7.133	-8.271	-5.351	10.095	7.57	-6.268	-5.745	-18.818
73	73	0.3564	-0.819	10.708	0.416	1.28	4.276	-18.64	-1.05	6.994	-8.389	-5.297	10.322	7.585	-6.301	-5.894	-18.971
74	74	0.36135	-0.785	10.738	0.437	1.316	3.807	-18.67	-0.975	6.87	-8.527	-5.15	10.522	7.571	-6.238	-6.052	-19.131
75	75	0.3663	-0.75	10.764	0.455	1.365	3.325	-18.717	-0.924	6.749	-8.616	-4.953	10.704	7.545	-6.123	-6.222	-19.27
76	76	0.37125	-0.721	10.787	0.473	1.407	2.836	-18.777	-0.864	6.624	-8.666	-4.852	10.899	7.529	-6.095	-6.407	-19.376
77	77	0.3762	-0.688	10.807	0.493	1.458	2.33	-18.807	-0.799	6.466	-8.737	-4.723	11.1	7.457	-6.046	-6.56	-19.528
78	78	0.38115	-0.65	10.822	0.511	1.529	1.822	-18.818	-0.758	6.296	-8.871	-4.468	11.321	7.414	-5.91	-6.653	-19.69
79	79	0.3861	-0.612	10.832	0.524	1.605	1.307	-18.832	-0.723	6.134	-9.016	-4.228	11.507	7.414	-5.776	-6.79	-19.828
80	80	0.39105	-0.574	10.823	0.538	1.685	0.757	-18.817	-0.679	5.953	-9.207	-4.037	11.605	7.446	-5.648	-7.02	-19.955
81	81	0.396	-0.539	10.806	0.566	1.754	0.19	-18.858	-0.62	5.763	-9.369	-3.928	11.701	7.487	-5.591	-7.276	-20.09
82	82	0.40095	-0.504	10.774	0.6	1.832	-0.396	-18.9	-0.571	5.572	-9.581	-3.883	11.794	7.572	-5.605	-7.567	-20.229
83	83	0.4059	-0.464	10.724	0.62	1.924	-0.991	-18.951	-0.542	5.386	-9.815	-3.861	11.889	7.692	-5.658	-7.87	-20.376
84	84	0.41085	-0.417	10.647	0.618	2.036	-1.609	-18.952	-0.541	5.19	-10.121	-3.764	11.86	7.862	-5.608	-8.257	-20.512
85	85	0.4158	-0.367	10.552	0.622	2.146	-2.234	-19.013	-0.551	5.018	-10.412	-3.743	11.742	8.106	-5.598	-8.763	-20.618
86	86	0.42075	-0.323	10.427	0.626	2.24	-2.881	-19.076	-0.559	4.874	-10.709	-3.757	11.594	8.357	-5.607	-9.329	-20.724
87	87	0.4257	-0.294	10.281	0.635	2.31	-3.545	-19.148	-0.571	4.757	-10.982	-3.699	11.426	8.541	-5.536	-9.907	-20.878
88	88	0.43065	-0.282	10.108	0.638	2.356	-4.224	-19.251	-0.588	4.667	-11.215	-3.681	11.245	8.744	-5.494	-10.523	-21.006
89	89	0.4356	-0.287	9.92	0.65	2.359	-4.919	-19.362	-0.569	4.616	-11.393	-3.726	11.074	8.898	-5.487	-11.174	-21.133
90	90	0.44055	-0.298	9.71	0.651	2.351	-5.637	-19.444	-0.562	4.587	-11.573	-3.643	10.89	9.024	-5.359	-11.813	-21.265
91	91	0.4455	-0.321	9.486	0.656	2.318	-6.338	-19.624	-0.581	4.643	-11.591	-3.495	10.751	9.111	-5.184	-12.435	-21.358
92	92	0.45045	-0.349	9.249	0.653	2.273	-7.025	-19.8	-0.619	4.76	-11.525	-3.343	10.628	9.131	-5.004	-13.069	-21.431
93	93	0.4554	-0.39	9.011	0.661	2.201	-7.7	-19.981	-0.654	4.912	-11.424	-3.16	10.486	9.128	-4.779	-13.723	-21.484
94	94	0.46035	-0.432	8.775	0.66	2.129	-8.364	-20.14	-0.715	5.081	-11.314	-2.962	10.308	9.115	-4.535	-14.413	-21.522
95	95	0.4653	-0.477	8.55	0.66	2.043	-8.998	-20.335	-0.783	5.286	-11.152	-2.859	10.042	9.154	-4.336	-15.225	-21.49
96	96	0.47025	-0.519	8.339	0.664	1.95	-9.586	-20.498	-0.875	5.575	-10.975	-2.724	9.732	9.195	-4.083	-16.11	-21.399
97	97	0.4752	-0.548	8.139	0.662	1.867	-10.135	-20.654	-0.982	5.929	-10.758	-2.635	9.41	9.26	-3.856	-17.056	-21.243
98	98	0.48015	-0.574	7.965	0.663	1.782	-10.624	-20.76	-1.116	6.348	-10.608	-2.518	9.137	9.336	-3.641	-17.988	-21.084
99	99	0.4851	-0.604	7.822	0.659	1.679	-11.067	-20.815	-1.241	6.787	-10.508	-2.463	8.796	9.442	-3.451	-19.002	-20.898
100	100	0.49005	-0.641	7.712	0.649	1.566	-11.459	-20.857	-1.394	7.254	-10.428	-2.332	8.366	9.593	-3.167	-20.084	-20.674
101	101	0.495	-0.694	7.631	0.641	1.433	-11.825	-20.917	-1.552	7.719	-10.309	-2.241	7.861	9.801	-2.889	-21.245	-20.367
102	102	0.49995	-0.741	7.581	0.633	1.302	-12.145	-20.92	-1.719	8.215	-10.251	-2.207	7.41	10.001	-2.701	-22.397	-20.07
103	103	0.5049	-0.777	7.559	0.611	1.172	-12.423	-20.889	-1.881	8.726	-10.192	-2.066	6.996	10.138	-2.43	-23.483	-19.815
104	104	0.50985	-0.808	7.554	0.592	1.046	-12.666	-20.851	-2.056	9.28	-10.153	-1.907	6.624	10.282	-2.165	-24.554	-19.562
105	105	0.5148	-0.836	7.566	0.55	0.905	-12.864	-20.806	-2.225	9.895	-10.094	-1.852	6.201	10.456	-1.956	-25.731	-19.272
106	106	0.51975	-0.87	7.605	0.516	0.757	-13.015	-20.745	-2.4	10.551	-10.053	-1.874	5.716	10.649	-1.79	-27.01	-18.956
107	107	0.5247	-0.877	7.661	0.467	0.636	-13.112	-20.7	-2.607	11.274	-9.98	-1.828	5.216	10.816	-1.55	-28.316	-18.66
108	108	0.52965	-0.893	7.726	0.445	0.512	-13.186	-20.679	-2.827	12.01	-9.947	-1.779	4.703	11	-1.317	-29.639	-18.38
109	109	0.5346	-0.921	7.787	0.437	0.38	-13.218	-20.706	-3.061	12.793	-9.893	-1.836	4.209	11.21	-1.182	-30.983	-18.079
110	110	0.53955	-0.986	7.841	0.461	0.221	-13.224	-20.742	-3.305	13.601	-9.894	-1.933	3.611	11.481	-1.044	-32.422	-17.736
111	111	0.5445	-1.075	7.872	0.5	0.054	-13.214	-20.775	-3.563	14.463	-9.911	-2.088	2.985	11.72	-0.941	-33.918	-17.408
112	112	0.54945	-1.182	7.874	0.567	-0.126	-13.174	-20.819	-3.826	15.414	-9.992	-2.268	2.304	11.954	-0.82	-35.499	-17.116
113	113	0.5544	-1.31	7.85	0.637	-0.323	-13.079	-20.855	-4.106	16.44	-10.131	-2.337	1.572	12.18	-0.566	-37.088	-16.858
114	114	0.55935	-1.477	7.799	0.745	-0.554	-12.934	-20.913	-4.382	17.562	-10.341	-2.515	0.776	12.408	-0.364	-38.776	-16.63
115	115	0.5643	-1.698	7.718	0.906	-0.847	-12.76	-20.989	-4.622	18.778	-10.579	-2.708	-0.028	12.549	-0.148	-40.494	-16.464
116	116	0.56925	-1.975	7.608	1.132	-1.198	-12.567	-21.116	-4.862	20.073	-10.906	-2.833	-0.868	12.707	0.148	-42.248	-16.333
117	117	0.5742	-2.296	7.473	1.397	-1.613	-12.345	-21.33	-5.089	21.464	-11.218	-2.836	-1.758	12.765	0.614	-44.038	-16.312
118	118	0.57915	-2.652	7.321	1.701	-2.062	-12.095	-21.581	-5.321	22.91	-11.603	-2.819	-2.74	12.832	1.149	-45.906	-16.331
119	119	0.5841	-3.023	7.147	2.04	-2.54	-11.841	-21.921	-5.543	24.4	-11.946	-2.83	-3.794	12.845	1.717	-47.849	-16.395
120	120	0.58905	-3.385	6.959	2.397	-3.024	-11.569	-22.283	-5.763	25.926	-12.342	-2.826	-4.955	12.849	2.362	-49.872	-16.509
121	121	0.594	-3.719	6.748	2.75	-3.494	-11.311	-22.696	-5.985	27.441	-12.702	-2.839	-6.213	12.798	3.06	-51.957	-16.677
122	122	0.59895	-4.025	6.519	3.1	-3.948	-11.014	-23.177	-6.266	29.013	-13.063	-2.777	-7.552	12.783	3.881	-54.091	-16.849
123	123	0.6039	-4.297	6.275	3.42	-4.388	-10.699	-23.699	-6.567	30.578	-13.379	-2.795	-9	12.729	4.707	-56.297	-17.046
124	124	0.60885	-4.55	6.045	3.716	-4.816	-10.314	-24.229	-6.922	32.169	-13.723	-2.962	-10.593	12.648	5.473	-58.647	-17.273
125	125	0.6138	-4.772	5.829	3.938	-5.232	-9.853	-24.734	-7.329	33.777	-14.042	-3.234	-12.314	12.521	6.219	-61.11	-17.507
126	126	0.61875	-4.956	5.642	4.096	-5.616	-9.274	-25.196	-7.822	35.457	-14.386	-3.452	-14.034	12.342	7.02	-63.562	-17.778
127	127	0.6237	-5.086	5.476	4.172	-5.957	-8.58	-25.604	-8.365	37.205	-14.698	-3.747	-15.649	12.046	7.724	-65.947	-18.111
128	128	0.62865	-5.193	5.349	4.2	-6.279	-7.752	-25.957	-8.963	39.041	-14.995	-4.201	-17.044	11.72	8.166	-68.211	-18.42
129	129	0.6336	-5.301	5.267	4.189	-6.617	-6.825	-26.255	-9.562	40.926	-15.257	-4.776	-18.163	11.386	8.359	-70.278	-18.685
130	130	0.63855	-5.425	5.244	4.116	-6.964	-5.774	-26.438	-10.177	42.881	-15.501	-5.341	-18.923	11.062	8.357	-72.059	-18.899
131	131	0.6435	-5.568	5.28	3.993	-7.334	-4.634	-26.542	-10.771	44.831	-15.635	-5.896	-19.3	10.735	8.141	-73.483	-19.043
132	132	0.64845	-5.717	5.372	3.806	-7.695	-3.394	-26.505	-11.333	46.776	-15.676	-6.338	-19.25	10.428	7.765	-74.466	-19.101
133	133	0.6534	-5.851	5.505	3.554	-8.022	-2.085	-26.313	-11.818	48.682	-15.659	-6.751	-18.777	10.161	7.182	-75.008	-19.085
134	134	0.65835	-5.968	5.677	3.242	-8.292	-0.69	-26.021	-12.301	50.559	-15.567	-7.051	-17.985	9.929	6.506	-75.173	-18.991
135	135	0.6633	-6.085	5.882	2.897	-8.535	0.76	-25.636	-12.72	52.356	-15.39	-7.274	-17.041	9.689	5.805	-75.073	-18.826
136	136	0.66825	-6.206	6.105	2.564	-8.755	2.228	-25.169	-13.045	54.042	-15.128	-7.437	-16.021	9.396	5.095	-74.765	-18.607
137	137	0.6732	-6.305	6.332	2.222	-8.92	3.687	-24.61	-13.259	55.573	-14.804	-7.639	-15.018	9.074	4.347	-74.325	-18.334
138	138	0.67815	-6.368	6.558	1.878	-9.009	5.156	-23.999	-13.435	56.985	-14.473	-7.782	-14.081	8.773	3.668	-73.786	-18.011
139	139	0.6831	-6.391	6.782	1.542	-9.019	6.633	-23.39	-13.609	58.294	-14.137	-7.825	-13.269	8.47	3.129	-73.205	-17.672
140	140	0.68805	-6.381	6.994	1.229	-8.966	8.106	-22.823	-13.783	59.538	-13.745	-7.786	-12.552	8.131	2.71	-72.608	-17.307
141	141	0.693	-6.333	7.177	0.936	-8.859	9.514	-22.225	-13.857	60.675	-13.325	-7.661	-11.925	7.743	2.428	-71.972	-16.942
142	142	0.69795	-6.252	7.318	0.673	-8.703	10.83	-21.611	-13.845	61.689	-12.917	-7.381	-11.361	7.337	2.331	-71.256	-16.6
143	143	0.7029	-6.139	7.423	0.44	-8.51	12.068	-21.056	-13.801	62.592	-12.507	-7.06	-10.821	6.911	2.314	-70.473	-16.306
144	144	0.70785	-6.002	7.497	0.239	-8.293	13.241	-20.587	-13.749	63.386	-12.059	-6.747	-10.293	6.456	2.322	-69.62	-16.053
145	145	0.7128	-5.845	7.541	0.055	-8.06	14.346	-20.137	-13.623	64.041	-11.587	-6.475	-9.787	5.977	2.335	-68.686	-15.833
146	146	0.71775	-5.683	7.56	-0.091	-7.83	15.377	-19.676	-13.397	64.551	-11.132	-6.238	-9.308	5.514	2.354	-67.671	-15.631
147	147	0.7227	-5.529	7.556	-0.185	-7.621	16.338	-19.25	-13.117	64.93	-10.713	-6.052	-8.837	5.1	2.349	-66.577	-15.445
148	148	0.72765	-5.381	7.534	-0.255	-7.423	17.25	-18.886	-12.833	65.188	-10.302	-5.944	-8.351	4.702	2.29	-65.395	-15.302
149	149	0.7326	-5.235	7.493	-0.292	-7.24	18.114	-18.554	-12.501	65.297	-9.918	-5.897	-7.873	4.325	2.206	-64.111	-15.208
150	150	0.73755	-5.083	7.434	-0.301	-7.072	18.934	-18.218	-12.092	65.274	-9.625	-5.84	-7.412	4.053	2.17	-62.718	-15.129
151	151	0.7425	-4.928	7.366	-0.284	-6.923	19.727	-17.868	-11.63	65.179	-9.426	-5.634	-6.953	3.885	2.289	-61.217	-15.055
152	152	0.74745	-4.777	7.296	-0.247	-6.791	20.507	-17.506	-11.141	65.011	-9.308	-5.335	-6.497	3.823	2.493	-59.63	-14.968
153	153	0.7524	-4.627	7.227	-0.209	-6.653	21.271	-17.118	-10.621	64.753	-9.293	-5.152	-6.052	3.89	2.594	-58.001	-14.855
154	154	0.75735	-4.484	7.161	-0.158	-6.525	22.003	-16.697	-10.048	64.372	-9.406	-4.983	-5.644	4.095	2.697	-56.318	-14.733
155	155	0.7623	-4.345	7.098	-0.105	-6.399	22.704	-16.258	-9.466	63.878	-9.646	-4.567	-5.276	4.418	3.036	-54.534	-14.629
156	156	0.76725	-4.204	7.041	-0.06	-6.262	23.39	-15.81	-8.898	63.294	-9.985	-3.97	-4.955	4.834	3.543	-52.684	-14.535
157	157	0.7722	-4.066	6.993	-0.007	-6.134	24.064	-15.341	-8.301	62.616	-10.397	-3.441	-4.702	5.348	3.998	-50.843	-14.406
158	158	0.77715	-3.944	6.958	0.065	-6.043	24.73	-14.85	-7.652	61.863	-10.865	-3.046	-4.505	5.922	4.35	-49.026	-14.264
159	159	0.7821	-3.851	6.939	0.175	-6.005	25.387	-14.377	-7.001	61.04	-11.398	-2.613	-4.342	6.521	4.739	-47.191	-14.165
160	160	0.78705	-3.774	6.938	0.292	-5.993	26.041	-13.941	-6.386	60.157	-11.979	-2.036	-4.2	7.11	5.265	-45.307	-14.141
161	161	0.792	-3.696	6.948	0.369	-5.961	26.69	-13.495	-5.784	59.182	-12.575	-1.447	-4.132	7.665	5.83	-43.42	-14.171
162	162	0.79695	-3.619	6.971	0.412	-5.899	27.331	-12.989	-5.15	58.097	-13.203	-1.062	-4.152	8.175	6.232	-41.581	-14.233
163	163	0.8019	-3.55	7.002	0.456	-5.843	27.956	-12.481	-4.5	56.931	-13.851	-0.834	-4.213	8.619	6.508	-39.762	-14.364
164	164	0.80685	-3.5	7.041	0.522	-5.824	28.564	-12.084	-3.923	55.72	-14.456	-0.455	-4.229	8.914	6.917	-37.842	-14.657
165	165	0.8118	-3.464	7.08	0.596	-5.834	29.137	-11.819	-3.436	54.433	-15.001	0.12	-4.2	9.094	7.502	-35.786	-15.093
166	166	0.81675	-3.444	7.128	0.662	-5.857	29.68	-11.58	-2.954	53.04	-15.513	0.646	-4.149	9.222	8.036	-33.649	-15.573
167	167	0.8217	-3.435	7.189	0.738	-5.895	30.195	-11.342	-2.438	51.539	-16.009	0.949	-4.051	9.335	8.347	-31.45	-16.046
168	168	0.82665	-3.43	7.256	0.817	-5.937	30.689	-11.193	-1.986	49.976	-16.451	1.233	-3.854	9.375	8.587	-29.126	-16.597
169	169	0.8316	-3.425	7.316	0.898	-5.978	31.136	-11.138	-1.612	48.327	-16.863	1.611	-3.599	9.366	8.865	-26.674	-17.229
170	170	0.83655	-3.428	7.369	0.986	-6.03	31.547	-11.151	-1.269	46.64	-17.212	1.917	-3.303	9.314	9.053	-24.192	-17.878
171	171	0.8415	-3.438	7.412	1.072	-6.085	31.931	-11.261	-0.985	44.905	-17.477	2.007	-3.041	9.314	9.048	-21.777	-18.442
172	172	0.84645	-3.461	7.448	1.159	-6.136	32.275	-11.439	-0.752	43.115	-17.662	1.985	-2.792	9.337	8.924	-19.393	-18.935
173	173	0.8514	-3.49	7.472	1.236	-6.182	32.572	-11.704	-0.577	41.275	-17.782	1.92	-2.522	9.425	8.736	-16.998	-19.366
174	174	0.85635	-3.527	7.486	1.32	-6.228	32.818	-12.032	-0.428	39.371	-17.802	1.712	-2.202	9.549	8.376	-14.591	-19.702
175	175	0.8613	-3.576	7.499	1.422	-6.289	33.029	-12.427	-0.304	37.405	-17.734	1.341	-1.926	9.795	7.859	-12.257	-19.865
176	176	0.86625	-3.636	7.504	1.538	-6.348	33.186	-12.873	-0.213	35.338	-17.576	0.947	-1.766	10.085	7.338	-9.992	-19.916
177	177	0.8712	-3.7	7.501	1.665	-6.399	33.278	-13.414	-0.169	33.197	-17.331	0.632	-1.745	10.431	6.926	-7.81	-19.886
178	178	0.87615	-3.775	7.503	1.806	-6.466	33.327	-14.049	-0.144	30.994	-16.982	0.339	-1.833	10.788	6.57	-5.7	-19.817
179	179	0.8811	-3.857	7.513	1.962	-6.532	33.339	-14.715	-0.103	28.747	-16.591	-0.026	-1.971	11.174	6.155	-3.659	-19.693
180	180	0.88605	-3.946	7.547	2.108	-6.578	33.353	-15.423	-0.075	26.504	-16.08	-0.343	-2.058	11.487	5.744	-1.589	-19.574
181	181	0.891	-4.028	7.585	2.243	-6.59	33.34	-16.209	-0.078	24.282	-15.509	-0.434	-2.114	11.782	5.51	0.522	-19.494
182	182	0.89595	-4.095	7.629	2.371	-6.571	33.295	-16.985	-0.054	22.048	-15.01	-0.371	-2.184	12.145	5.409	2.644	-19.412
183	183	0.9009	-4.15	7.677	2.494	-6.519	33.232	-17.787	-0.024	19.832	-14.513	-0.292	-2.33	12.533	5.349	4.657	-19.321
184	184	0.90585	-4.206	7.738	2.628	-6.465	33.155	-18.57	0.039	17.666	-14.079	-0.208	-2.446	12.95	5.277	6.621	-19.237
185	185	0.9108	-4.26	7.802	2.755	-6.388	33.068	-19.31	0.113	15.569	-13.705	-0.016	-2.518	13.336	5.27	8.566	-19.207
186	186	0.91575	-4.324	7.878	2.921	-6.348	32.96	-20.048	0.237	13.541	-13.419	0.115	-2.718	13.766	5.291	10.294	-19.177
187	187	0.9207	-4.377	7.956	3.074	-6.289	32.86	-20.772	0.403	11.618	-13.241	0.104	-3.019	14.275	5.27	11.8	-19.15
188	188	0.92565	-4.43	8.044	3.255	-6.251	32.748	-21.468	0.61	9.789	-13.187	-0.069	-3.407	14.849	5.17	13.081	-19.111
189	189	0.9306	-4.472	8.127	3.441	-6.199	32.627	-22.119	0.808	8.093	-13.167	-0.109	-3.631	15.375	5.112	14.401	-19.105
190	190	0.93555	-4.496	8.211	3.591	-6.092	32.511	-22.674	0.989	6.509	-13.202	-0.108	-3.744	15.889	5.039	15.705	-19.089
191	191	0.9405	-4.512	8.303	3.729	-5.974	32.405	-23.153	1.198	5.08	-13.323	-0.216	-3.701	16.423	4.828	16.96	-19.071
192	192	0.94545	-4.535	8.395	3.882	-5.886	32.313	-23.619	1.395	3.85	-13.452	-0.307	-3.589	16.979	4.622	18.097	-19.015
193	193	0.9504	-4.585	8.473	4.106	-5.889	32.209	-24.056	1.567	2.855	-13.566	-0.127	-3.448	17.394	4.669	19.118	-19.011
194	194	0.95535	-4.655	8.533	4.355	-5.928	32.101	-24.418	1.693	2.098	-13.626	0.094	-3.416	17.713	4.845	19.832	-18.95
195	195	0.9603	-4.712	8.571	4.6	-5.942	31.976	-24.594	1.769	1.518	-13.726	0.185	-3.538	17.968	5.011	20.185	-18.782
196	196	0.96525	-4.761	8.598	4.862	-5.973	31.877	-24.82	1.794	1.211	-13.671	0.196	-3.682	18.225	5.157	20.258	-18.482
197	197	0.9702	-4.806	8.619	5.117	-5.992	31.777	-24.91	1.758	1.099	-13.61	0.339	-3.791	18.405	5.422	20.189	-18.119
198	198	0.97515	-4.837	8.623	5.358	-5.991	31.705	-24.938	1.641	1.274	-13.392	0.322	-4.006	18.521	5.623	19.721	-17.588
199	199	0.9801	-4.863	8.603	5.57	-5.961	31.593	-24.799	1.479	1.583	-13.16	0.13	-4.47	18.551	5.804	18.821	-16.946
200	200	0.98505	-4.879	8.547	5.756	-5.913	31.459	-24.651	1.286	2.05	-12.857	-0.297	-5.302	18.551	5.976	17.399	-16.213
201	201	0.99	-4.929	8.482	5.966	-5.913	31.274	-24.392	1.093	2.566	-12.658	-0.859	-6.095	18.572	5.975	15.884	-15.429
