# Supplementary material for: Gait phenotypes in paediatric hereditary spastic paraplegia revealed by dynamic time warping analysis and random forests
Source: PLoS One. 2018 Mar 8;13(3):e0192345. doi: 10.1371/journal.pone.0192345 (PMC5843164; doi:10.1371/journal.pone.0192345)
Supplement: S2 Data — (ZIP) [file pone.0192345.s009.zip › Healthy/Left.SR.HEALTHY27.2.csv]

	Epoch	Time	Pelvic.obliquity	Pelvic.tilt	Pelvic rotation	Hip.abd.add	Hip.flexion	Hip.rotation	Knee.abd.add	Knee.flexion	Knee.rotation	Ankle.abd.add	Ankle.flexion	Ankle.rotation	Forefoot.abd.add	Forefoot.flexion	Forefoot.rotation
1	1	0	-4.924	8.272	5.254	-5.97	31.507	-12.551	0.366	3.385	-12.268	-3.218	-0.81	8.863	-0.849	18.761	-13.96
2	2	0.00437	-4.91	8.364	5.431	-5.983	31.497	-12.192	0.316	4.011	-12.418	-3.686	-1.497	8.716	-0.955	17.302	-13.684
3	3	0.00874	-4.899	8.438	5.616	-6.011	31.452	-11.884	0.273	4.709	-12.545	-4.21	-2.309	8.588	-1.075	15.631	-13.392
4	4	0.01311	-4.884	8.495	5.804	-6.049	31.364	-11.668	0.25	5.429	-12.629	-4.745	-3.255	8.464	-1.16	13.792	-13.12
5	5	0.01748	-4.866	8.534	5.985	-6.091	31.248	-11.552	0.246	6.129	-12.662	-5.288	-4.333	8.36	-1.21	11.839	-12.859
6	6	0.02185	-4.848	8.56	6.144	-6.125	31.11	-11.492	0.256	6.757	-12.665	-5.878	-5.555	8.256	-1.263	9.804	-12.617
7	7	0.02622	-4.829	8.578	6.275	-6.141	30.966	-11.458	0.27	7.309	-12.623	-6.519	-6.817	8.119	-1.369	7.793	-12.401
8	8	0.03059	-4.79	8.589	6.384	-6.13	30.853	-11.474	0.262	7.867	-12.476	-7.132	-7.837	7.942	-1.564	6.039	-12.191
9	9	0.03496	-4.721	8.584	6.468	-6.075	30.792	-11.454	0.223	8.526	-12.311	-7.648	-8.382	7.699	-1.859	4.701	-12.043
10	10	0.03933	-4.58	8.547	6.511	-5.924	30.803	-11.405	0.129	9.421	-12.101	-8.03	-8.446	7.272	-2.211	3.676	-12.047
11	11	0.0437	-4.38	8.481	6.509	-5.686	30.875	-11.318	-0.015	10.565	-11.792	-8.217	-8.296	6.672	-2.47	2.706	-12.105
12	12	0.04807	-4.111	8.383	6.462	-5.354	30.95	-11.15	-0.171	11.854	-11.511	-8.187	-8.125	5.985	-2.535	1.675	-12.19
13	13	0.05244	-3.794	8.265	6.372	-4.95	31.006	-10.914	-0.321	13.202	-11.248	-7.957	-7.885	5.253	-2.436	0.687	-12.277
14	14	0.05681	-3.446	8.128	6.244	-4.493	31.002	-10.605	-0.442	14.5	-10.977	-7.634	-7.504	4.461	-2.295	-0.138	-12.365
15	15	0.06118	-3.084	7.967	6.084	-3.999	30.897	-10.212	-0.509	15.648	-10.697	-7.369	-6.976	3.608	-2.253	-0.76	-12.453
16	16	0.06555	-2.727	7.788	5.902	-3.498	30.686	-9.748	-0.514	16.608	-10.429	-7.25	-6.364	2.744	-2.364	-1.22	-12.527
17	17	0.06992	-2.386	7.594	5.697	-2.986	30.37	-9.178	-0.469	17.378	-10.184	-7.183	-5.715	1.811	-2.529	-1.551	-12.624
18	18	0.07429	-2.077	7.4	5.474	-2.481	29.965	-8.505	-0.382	18	-9.92	-7.124	-5.097	0.774	-2.682	-1.85	-12.743
19	19	0.07866	-1.802	7.213	5.233	-1.997	29.504	-7.824	-0.285	18.536	-9.638	-7.081	-4.43	-0.248	-2.847	-2.071	-12.863
20	20	0.08303	-1.562	7.035	4.979	-1.537	29.006	-7.114	-0.177	19.015	-9.368	-7.069	-3.76	-1.265	-3.021	-2.276	-12.993
21	21	0.0874	-1.361	6.875	4.722	-1.112	28.505	-6.411	-0.067	19.471	-9.098	-7.109	-3.034	-2.228	-3.234	-2.424	-13.108
22	22	0.09177	-1.201	6.739	4.477	-0.739	28.029	-5.751	0.046	19.939	-8.82	-7.211	-2.231	-3.104	-3.494	-2.508	-13.191
23	23	0.09614	-1.077	6.63	4.267	-0.428	27.593	-5.158	0.16	20.433	-8.544	-7.366	-1.368	-3.885	-3.787	-2.542	-13.241
24	24	0.10051	-0.991	6.55	4.101	-0.178	27.204	-4.658	0.25	20.946	-8.268	-7.541	-0.449	-4.565	-4.092	-2.515	-13.265
25	25	0.10488	-0.941	6.503	3.979	0.013	26.873	-4.312	0.29	21.491	-7.932	-7.71	0.444	-5.125	-4.378	-2.507	-13.232
26	26	0.10925	-0.926	6.5	3.905	0.128	26.582	-4.066	0.323	21.999	-7.633	-7.867	1.224	-5.543	-4.623	-2.562	-13.169
27	27	0.11362	-0.924	6.535	3.87	0.211	26.31	-3.932	0.324	22.437	-7.394	-8.001	1.923	-5.812	-4.833	-2.637	-13.092
28	28	0.11799	-0.925	6.603	3.881	0.263	26.038	-3.901	0.299	22.788	-7.205	-8.029	2.572	-6	-4.939	-2.687	-13.043
29	29	0.12236	-0.922	6.701	3.938	0.294	25.748	-3.938	0.268	23.03	-7.113	-7.989	3.201	-6.067	-4.981	-2.679	-12.997
30	30	0.12673	-0.905	6.823	4.044	0.307	25.437	-4.045	0.241	23.163	-7.138	-7.942	3.811	-5.98	-5.019	-2.626	-12.939
31	31	0.1311	-0.869	6.969	4.2	0.306	25.107	-4.232	0.219	23.196	-7.254	-7.9	4.361	-5.772	-5.058	-2.578	-12.881
32	32	0.13547	-0.815	7.136	4.397	0.295	24.75	-4.459	0.222	23.128	-7.432	-7.831	4.812	-5.52	-5.057	-2.573	-12.841
33	33	0.13984	-0.737	7.32	4.622	0.288	24.369	-4.725	0.242	22.963	-7.693	-7.816	5.213	-5.187	-5.101	-2.577	-12.81
34	34	0.14421	-0.653	7.516	4.866	0.277	23.949	-5.01	0.283	22.689	-8.03	-7.766	5.526	-4.815	-5.102	-2.611	-12.818
35	35	0.14858	-0.566	7.718	5.119	0.256	23.512	-5.364	0.317	22.371	-8.338	-7.678	5.801	-4.427	-5.06	-2.656	-12.842
36	36	0.15295	-0.486	7.917	5.377	0.219	23.061	-5.758	0.354	22.033	-8.621	-7.551	6.062	-4.033	-4.981	-2.698	-12.874
37	37	0.15732	-0.427	8.112	5.636	0.162	22.597	-6.148	0.398	21.687	-8.894	-7.422	6.326	-3.651	-4.903	-2.735	-12.914
38	38	0.16169	-0.395	8.3	5.888	0.085	22.124	-6.526	0.445	21.339	-9.145	-7.324	6.611	-3.282	-4.858	-2.754	-12.949
39	39	0.16606	-0.391	8.485	6.127	-0.01	21.648	-6.903	0.49	20.994	-9.342	-7.238	6.912	-2.936	-4.827	-2.76	-12.974
40	40	0.17043	-0.425	8.67	6.349	-0.137	21.173	-7.269	0.534	20.654	-9.461	-7.105	7.181	-2.663	-4.741	-2.785	-13.011
41	41	0.1748	-0.488	8.84	6.55	-0.269	20.689	-7.652	0.551	20.324	-9.473	-7.017	7.432	-2.455	-4.696	-2.836	-13.044
42	42	0.17917	-0.598	9.001	6.729	-0.435	20.195	-8.046	0.551	19.993	-9.407	-6.929	7.666	-2.299	-4.647	-2.899	-13.091
43	43	0.18354	-0.728	9.145	6.881	-0.603	19.685	-8.453	0.542	19.674	-9.212	-6.874	7.87	-2.246	-4.609	-3.008	-13.153
44	44	0.18791	-0.869	9.277	7.003	-0.761	19.166	-8.857	0.519	19.361	-8.957	-6.871	8.059	-2.223	-4.615	-3.143	-13.208
45	45	0.19228	-1.013	9.393	7.094	-0.904	18.632	-9.248	0.495	19.047	-8.674	-6.885	8.229	-2.211	-4.629	-3.296	-13.258
46	46	0.19665	-1.155	9.495	7.154	-1.028	18.083	-9.632	0.465	18.727	-8.362	-6.883	8.399	-2.208	-4.625	-3.442	-13.305
47	47	0.20102	-1.294	9.587	7.182	-1.125	17.524	-10.006	0.415	18.397	-8.029	-6.856	8.576	-2.217	-4.603	-3.568	-13.356
48	48	0.20539	-1.433	9.673	7.186	-1.204	16.954	-10.338	0.361	18.039	-7.739	-6.808	8.713	-2.233	-4.563	-3.712	-13.432
49	49	0.20976	-1.561	9.742	7.168	-1.259	16.384	-10.699	0.293	17.685	-7.446	-6.777	8.837	-2.222	-4.541	-3.865	-13.519
50	50	0.21413	-1.683	9.787	7.127	-1.308	15.799	-11.014	0.263	17.325	-7.242	-6.83	8.957	-2.14	-4.594	-4.026	-13.605
51	51	0.2185	-1.796	9.813	7.065	-1.336	15.209	-11.331	0.215	16.966	-7.072	-6.851	9.055	-2.026	-4.627	-4.197	-13.705
52	52	0.22287	-1.9	9.823	6.979	-1.343	14.606	-11.607	0.174	16.601	-6.963	-6.853	9.168	-1.888	-4.652	-4.344	-13.82
53	53	0.22724	-2.002	9.82	6.874	-1.345	13.989	-11.839	0.148	16.219	-6.916	-6.867	9.276	-1.721	-4.691	-4.488	-13.944
54	54	0.23161	-2.105	9.807	6.754	-1.344	13.36	-12.038	0.136	15.83	-6.912	-6.92	9.375	-1.522	-4.768	-4.644	-14.064
55	55	0.23598	-2.206	9.783	6.619	-1.338	12.73	-12.207	0.13	15.453	-6.94	-6.994	9.468	-1.298	-4.867	-4.814	-14.172
56	56	0.24035	-2.309	9.756	6.477	-1.342	12.106	-12.349	0.133	15.087	-7.009	-6.992	9.513	-1.054	-4.889	-5.016	-14.279
57	57	0.24472	-2.404	9.719	6.33	-1.342	11.481	-12.48	0.146	14.737	-7.087	-6.985	9.562	-0.821	-4.904	-5.22	-14.399
58	58	0.24909	-2.501	9.67	6.185	-1.342	10.847	-12.593	0.161	14.39	-7.188	-7.006	9.623	-0.613	-4.952	-5.426	-14.547
59	59	0.25346	-2.587	9.609	6.043	-1.334	10.204	-12.68	0.188	14.041	-7.313	-7.062	9.66	-0.423	-5.024	-5.659	-14.707
60	60	0.25783	-2.67	9.549	5.906	-1.329	9.571	-12.781	0.221	13.714	-7.416	-7.186	9.678	-0.23	-5.15	-5.939	-14.849
61	61	0.2622	-2.745	9.488	5.776	-1.322	8.948	-12.87	0.258	13.409	-7.52	-7.329	9.697	-0.046	-5.293	-6.234	-14.984
62	62	0.26657	-2.812	9.427	5.654	-1.309	8.333	-12.947	0.29	13.125	-7.616	-7.417	9.766	0.104	-5.397	-6.481	-15.122
63	63	0.27094	-2.875	9.365	5.541	-1.292	7.728	-13.038	0.306	12.87	-7.666	-7.427	9.914	0.213	-5.449	-6.649	-15.257
64	64	0.27531	-2.923	9.303	5.435	-1.262	7.134	-13.134	0.329	12.641	-7.698	-7.456	10.098	0.314	-5.517	-6.802	-15.378
65	65	0.27968	-2.954	9.251	5.344	-1.22	6.561	-13.288	0.344	12.44	-7.646	-7.535	10.274	0.391	-5.62	-6.988	-15.482
66	66	0.28405	-2.978	9.208	5.266	-1.177	5.992	-13.424	0.382	12.234	-7.639	-7.56	10.48	0.44	-5.672	-7.138	-15.632
67	67	0.28842	-2.996	9.178	5.205	-1.134	5.433	-13.59	0.418	12.032	-7.602	-7.515	10.708	0.436	-5.661	-7.258	-15.816
68	68	0.29279	-3.005	9.16	5.156	-1.081	4.886	-13.757	0.455	11.837	-7.575	-7.458	10.935	0.417	-5.636	-7.383	-16.013
69	69	0.29716	-2.997	9.155	5.117	-1.008	4.354	-13.914	0.492	11.643	-7.569	-7.38	11.095	0.38	-5.573	-7.572	-16.227
70	70	0.30153	-2.971	9.163	5.083	-0.915	3.837	-14.072	0.524	11.45	-7.582	-7.247	11.21	0.342	-5.45	-7.791	-16.452
71	71	0.3059	-2.936	9.184	5.05	-0.812	3.334	-14.247	0.552	11.256	-7.608	-7.063	11.366	0.338	-5.296	-7.956	-16.671
72	72	0.31027	-2.901	9.221	5.03	-0.714	2.836	-14.456	0.589	11.05	-7.626	-6.902	11.539	0.354	-5.168	-8.108	-16.891
73	73	0.31464	-2.858	9.28	5.014	-0.604	2.343	-14.626	0.636	10.814	-7.714	-6.722	11.691	0.389	-5.02	-8.263	-17.119
74	74	0.31901	-2.802	9.356	5	-0.476	1.858	-14.79	0.695	10.563	-7.821	-6.604	11.756	0.44	-4.899	-8.515	-17.344
75	75	0.32338	-2.736	9.443	4.983	-0.339	1.389	-14.986	0.751	10.32	-7.919	-6.559	11.786	0.55	-4.84	-8.823	-17.539
76	76	0.32775	-2.674	9.536	4.966	-0.204	0.925	-15.178	0.799	10.076	-8.032	-6.575	11.786	0.676	-4.838	-9.177	-17.728
77	77	0.33212	-2.616	9.638	4.947	-0.071	0.464	-15.342	0.847	9.817	-8.181	-6.602	11.732	0.799	-4.838	-9.582	-17.931
78	78	0.33649	-2.556	9.748	4.924	0.062	0.007	-15.495	0.896	9.55	-8.331	-6.632	11.631	0.926	-4.829	-10.027	-18.123
79	79	0.34086	-2.494	9.864	4.898	0.194	-0.446	-15.661	0.942	9.287	-8.431	-6.696	11.507	1.072	-4.842	-10.502	-18.265
80	80	0.34523	-2.429	9.987	4.865	0.331	-0.895	-15.793	0.986	9.019	-8.544	-6.794	11.303	1.241	-4.865	-11.058	-18.369
81	81	0.3496	-2.371	10.109	4.825	0.456	-1.335	-15.964	1.01	8.787	-8.583	-6.844	11.087	1.374	-4.84	-11.635	-18.475
82	82	0.35397	-2.308	10.23	4.773	0.587	-1.779	-16.092	1.039	8.556	-8.631	-6.926	10.848	1.555	-4.836	-12.238	-18.515
83	83	0.35834	-2.237	10.344	4.714	0.721	-2.234	-16.193	1.066	8.33	-8.649	-6.973	10.621	1.71	-4.802	-12.824	-18.53
84	84	0.36271	-2.166	10.446	4.652	0.854	-2.695	-16.287	1.081	8.126	-8.629	-6.956	10.385	1.851	-4.708	-13.409	-18.512
85	85	0.36708	-2.097	10.534	4.587	0.976	-3.159	-16.379	1.089	7.962	-8.569	-6.895	10.152	1.984	-4.572	-13.999	-18.462
86	86	0.37145	-2.031	10.603	4.52	1.085	-3.623	-16.459	1.089	7.845	-8.468	-6.806	9.926	2.107	-4.416	-14.594	-18.369
87	87	0.37582	-1.966	10.653	4.452	1.189	-4.092	-16.52	1.071	7.768	-8.333	-6.685	9.697	2.229	-4.237	-15.2	-18.219
88	88	0.38019	-1.906	10.676	4.385	1.283	-4.575	-16.566	1.035	7.728	-8.179	-6.537	9.469	2.364	-4.045	-15.818	-18.018
89	89	0.38456	-1.861	10.679	4.32	1.341	-5.055	-16.626	1.006	7.755	-7.962	-6.358	9.166	2.474	-3.789	-16.53	-17.786
90	90	0.38893	-1.834	10.652	4.253	1.376	-5.548	-16.691	0.951	7.829	-7.732	-6.134	8.862	2.624	-3.509	-17.257	-17.5
91	91	0.3933	-1.82	10.611	4.18	1.394	-6.035	-16.727	0.878	7.942	-7.533	-5.876	8.531	2.785	-3.203	-18.024	-17.202
92	92	0.39767	-1.816	10.55	4.104	1.389	-6.522	-16.744	0.811	8.105	-7.348	-5.615	8.135	2.966	-2.871	-18.879	-16.881
93	93	0.40204	-1.818	10.465	4.022	1.361	-7.01	-16.757	0.752	8.33	-7.163	-5.389	7.691	3.192	-2.55	-19.821	-16.511
94	94	0.40641	-1.827	10.354	3.94	1.314	-7.496	-16.786	0.69	8.621	-6.963	-5.198	7.224	3.458	-2.253	-20.83	-16.098
95	95	0.41078	-1.842	10.219	3.865	1.253	-7.983	-16.849	0.618	8.968	-6.74	-5.029	6.75	3.734	-1.979	-21.885	-15.675
96	96	0.41515	-1.862	10.063	3.79	1.177	-8.476	-16.926	0.552	9.346	-6.515	-4.946	6.335	4.051	-1.802	-22.921	-15.225
97	97	0.41952	-1.89	9.895	3.718	1.087	-8.958	-17.012	0.475	9.771	-6.285	-4.868	5.887	4.362	-1.623	-24.015	-14.777
98	98	0.42389	-1.916	9.702	3.635	0.999	-9.444	-17.09	0.378	10.225	-6.078	-4.732	5.386	4.663	-1.378	-25.163	-14.356
99	99	0.42826	-1.944	9.49	3.546	0.897	-9.926	-17.185	0.284	10.721	-5.904	-4.634	4.829	5.023	-1.153	-26.392	-13.926
100	100	0.43263	-1.963	9.262	3.446	0.793	-10.392	-17.296	0.186	11.278	-5.73	-4.563	4.225	5.386	-0.925	-27.702	-13.514
101	101	0.437	-1.975	9.025	3.337	0.688	-10.835	-17.396	0.086	11.903	-5.572	-4.472	3.596	5.731	-0.658	-29.07	-13.13
102	102	0.44137	-1.982	8.786	3.222	0.574	-11.249	-17.47	-0.008	12.6	-5.446	-4.361	2.972	6.066	-0.361	-30.469	-12.764
103	103	0.44574	-1.98	8.549	3.098	0.449	-11.624	-17.536	-0.087	13.382	-5.325	-4.28	2.369	6.397	-0.074	-31.899	-12.405
104	104	0.45011	-1.977	8.316	2.969	0.313	-11.961	-17.63	-0.166	14.241	-5.19	-4.214	1.733	6.723	0.232	-33.401	-12.063
105	105	0.45448	-1.961	8.085	2.828	0.181	-12.252	-17.76	-0.27	15.176	-5.022	-4.173	1.055	7.02	0.541	-34.987	-11.752
106	106	0.45885	-1.933	7.862	2.681	0.055	-12.499	-17.867	-0.389	16.166	-4.906	-4.112	0.301	7.319	0.895	-36.665	-11.46
107	107	0.46322	-1.894	7.65	2.536	-0.067	-12.698	-17.979	-0.525	17.204	-4.831	-4.025	-0.502	7.635	1.295	-38.398	-11.186
108	108	0.46759	-1.849	7.458	2.39	-0.196	-12.834	-18.121	-0.675	18.296	-4.748	-3.911	-1.32	7.924	1.74	-40.155	-10.949
109	109	0.47196	-1.806	7.292	2.248	-0.344	-12.899	-18.279	-0.819	19.444	-4.67	-3.8	-2.181	8.189	2.219	-41.958	-10.742
110	110	0.47633	-1.769	7.15	2.116	-0.515	-12.888	-18.451	-0.959	20.65	-4.616	-3.691	-3.112	8.44	2.74	-43.83	-10.555
111	111	0.4807	-1.742	7.026	1.999	-0.705	-12.793	-18.668	-1.123	21.931	-4.556	-3.533	-4.104	8.664	3.345	-45.762	-10.394
112	112	0.48507	-1.733	6.92	1.911	-0.909	-12.606	-18.922	-1.322	23.283	-4.493	-3.346	-5.189	8.858	4.011	-47.778	-10.233
113	113	0.48944	-1.751	6.84	1.845	-1.159	-12.301	-19.198	-1.533	24.7	-4.434	-3.139	-6.375	9.032	4.736	-49.856	-10.061
114	114	0.49381	-1.811	6.791	1.819	-1.459	-11.886	-19.517	-1.766	26.156	-4.425	-2.895	-7.692	9.192	5.543	-52.014	-9.914
115	115	0.49818	-1.908	6.765	1.832	-1.793	-11.37	-19.89	-2.046	27.654	-4.437	-2.589	-9.125	9.322	6.44	-54.243	-9.789
116	116	0.50255	-2.052	6.755	1.892	-2.177	-10.782	-20.288	-2.349	29.19	-4.505	-2.284	-10.728	9.452	7.385	-56.617	-9.644
117	117	0.50692	-2.241	6.751	2.001	-2.612	-10.15	-20.689	-2.649	30.755	-4.643	-2.055	-12.505	9.591	8.311	-59.156	-9.463
118	118	0.51129	-2.466	6.749	2.155	-3.089	-9.49	-21.081	-2.94	32.331	-4.85	-1.97	-14.442	9.729	9.146	-61.852	-9.244
119	119	0.51566	-2.725	6.753	2.347	-3.594	-8.808	-21.455	-3.228	33.904	-5.12	-2.088	-16.526	9.866	9.823	-64.702	-8.978
120	120	0.52003	-2.986	6.748	2.582	-4.101	-8.113	-21.839	-3.521	35.489	-5.395	-2.405	-18.663	9.993	10.308	-67.625	-8.652
121	121	0.5244	-3.251	6.748	2.841	-4.603	-7.374	-22.162	-3.852	37.088	-5.775	-2.767	-20.695	10.213	10.67	-70.431	-8.261
122	122	0.52877	-3.518	6.739	3.106	-5.098	-6.602	-22.454	-4.225	38.725	-6.171	-3.119	-22.486	10.473	10.927	-73.006	-7.847
123	123	0.53314	-3.79	6.732	3.358	-5.592	-5.783	-22.661	-4.608	40.415	-6.579	-3.579	-23.961	10.82	10.937	-75.297	-7.354
124	124	0.53751	-4.07	6.727	3.587	-6.092	-4.922	-22.76	-4.982	42.16	-6.964	-4.024	-25.049	11.207	10.784	-77.228	-6.822
125	125	0.54188	-4.357	6.724	3.785	-6.586	-4.023	-22.744	-5.341	43.961	-7.305	-4.405	-25.713	11.586	10.498	-78.77	-6.293
126	126	0.54625	-4.646	6.72	3.946	-7.065	-3.093	-22.618	-5.681	45.813	-7.563	-4.785	-25.974	11.921	10.018	-79.953	-5.772
127	127	0.55062	-4.927	6.715	4.07	-7.53	-2.135	-22.392	-5.983	47.698	-7.682	-5.223	-25.91	12.168	9.306	-80.845	-5.245
128	128	0.55499	-5.2	6.709	4.16	-7.974	-1.158	-22.033	-6.218	49.579	-7.698	-5.612	-25.621	12.278	8.494	-81.506	-4.761
129	129	0.55936	-5.455	6.709	4.22	-8.387	-0.153	-21.566	-6.406	51.439	-7.564	-5.869	-25.054	12.186	7.643	-81.866	-4.375
130	130	0.56373	-5.693	6.72	4.246	-8.758	0.887	-20.975	-6.54	53.252	-7.317	-6.003	-24.234	11.945	6.765	-81.922	-4.05
131	131	0.5681	-5.903	6.741	4.236	-9.089	1.963	-20.295	-6.617	54.994	-6.94	-6.014	-23.201	11.533	5.909	-81.682	-3.805
132	132	0.57247	-6.074	6.77	4.189	-9.365	3.077	-19.516	-6.624	56.641	-6.461	-5.925	-22.042	10.924	5.1	-81.207	-3.666
133	133	0.57684	-6.205	6.808	4.104	-9.579	4.22	-18.639	-6.552	58.191	-5.902	-5.793	-20.849	10.097	4.325	-80.593	-3.648
134	134	0.58121	-6.298	6.851	3.991	-9.737	5.383	-17.691	-6.409	59.66	-5.282	-5.648	-19.685	9.068	3.595	-79.921	-3.749
135	135	0.58558	-6.354	6.899	3.861	-9.848	6.56	-16.715	-6.222	61.065	-4.629	-5.44	-18.572	7.89	2.977	-79.225	-3.961
136	136	0.58995	-6.386	6.959	3.724	-9.921	7.75	-15.755	-6.025	62.372	-3.935	-5.116	-17.559	6.559	2.533	-78.52	-4.299
137	137	0.59432	-6.374	7.02	3.576	-9.946	8.932	-14.795	-5.755	63.55	-3.263	-4.911	-16.657	5.144	2.085	-77.803	-4.748
138	138	0.59869	-6.327	7.086	3.398	-9.917	10.105	-13.85	-5.473	64.61	-2.62	-4.66	-15.829	3.701	1.76	-77.049	-5.273
139	139	0.60306	-6.245	7.15	3.208	-9.83	11.257	-12.921	-5.187	65.558	-2.075	-4.329	-15.036	2.31	1.576	-76.219	-5.856
140	140	0.60743	-6.139	7.216	3.025	-9.704	12.396	-12.058	-4.921	66.412	-1.613	-3.996	-14.234	0.998	1.451	-75.287	-6.47
141	141	0.6118	-6.016	7.285	2.864	-9.557	13.518	-11.269	-4.661	67.145	-1.226	-3.734	-13.429	-0.213	1.313	-74.242	-7.088
142	142	0.61617	-5.876	7.352	2.729	-9.395	14.617	-10.562	-4.409	67.736	-0.916	-3.547	-12.637	-1.302	1.156	-73.08	-7.694
143	143	0.62054	-5.716	7.417	2.617	-9.22	15.704	-9.978	-4.207	68.214	-0.666	-3.37	-11.839	-2.263	1.04	-71.794	-8.282
144	144	0.62491	-5.552	7.484	2.536	-9.056	16.764	-9.443	-3.996	68.556	-0.516	-3.088	-11.058	-3.092	1.063	-70.388	-8.862
145	145	0.62928	-5.38	7.547	2.492	-8.895	17.797	-9.014	-3.834	68.792	-0.481	-2.647	-10.291	-3.756	1.272	-68.869	-9.426
146	146	0.63365	-5.204	7.613	2.47	-8.73	18.815	-8.694	-3.733	68.918	-0.568	-2.268	-9.575	-4.215	1.454	-67.306	-9.933
147	147	0.63802	-5.027	7.671	2.467	-8.557	19.792	-8.426	-3.637	68.908	-0.76	-2.008	-8.913	-4.511	1.551	-65.701	-10.385
148	148	0.64239	-4.849	7.717	2.482	-8.38	20.728	-8.196	-3.53	68.787	-1.042	-1.867	-8.285	-4.658	1.559	-64.059	-10.776
149	149	0.64676	-4.677	7.751	2.519	-8.21	21.63	-8.028	-3.436	68.581	-1.374	-1.815	-7.672	-4.694	1.498	-62.38	-11.115
150	150	0.65113	-4.514	7.777	2.584	-8.054	22.501	-7.927	-3.368	68.295	-1.735	-1.809	-7.083	-4.653	1.4	-60.67	-11.415
151	151	0.6555	-4.352	7.798	2.675	-7.903	23.344	-7.863	-3.3	67.921	-2.148	-1.819	-6.556	-4.53	1.295	-58.956	-11.682
152	152	0.65987	-4.206	7.822	2.805	-7.797	24.174	-7.89	-3.257	67.457	-2.544	-1.912	-6.114	-4.386	1.133	-57.262	-11.944
153	153	0.66424	-4.06	7.838	2.965	-7.705	24.961	-7.922	-3.177	66.848	-3.003	-2.057	-5.824	-4.164	0.94	-55.616	-12.179
154	154	0.66861	-3.918	7.849	3.145	-7.626	25.727	-7.98	-3.105	66.137	-3.48	-2.236	-5.624	-3.862	0.716	-53.979	-12.353
155	155	0.67298	-3.778	7.848	3.336	-7.546	26.445	-7.992	-2.988	65.343	-4.011	-2.394	-5.441	-3.489	0.503	-52.305	-12.482
156	156	0.67735	-3.645	7.838	3.538	-7.474	27.126	-8.024	-2.885	64.489	-4.553	-2.576	-5.232	-3.063	0.253	-50.578	-12.568
157	157	0.68172	-3.522	7.821	3.749	-7.414	27.774	-8.092	-2.81	63.598	-5.071	-2.809	-4.993	-2.581	-0.057	-48.819	-12.583
158	158	0.68609	-3.405	7.802	3.962	-7.362	28.383	-8.133	-2.71	62.675	-5.573	-3.068	-4.764	-2.045	-0.398	-47.075	-12.508
159	159	0.69046	-3.295	7.786	4.174	-7.317	28.958	-8.099	-2.547	61.704	-6.079	-3.296	-4.613	-1.496	-0.704	-45.389	-12.387
160	160	0.69483	-3.192	7.774	4.39	-7.287	29.508	-8.063	-2.388	60.703	-6.54	-3.362	-4.578	-1.002	-0.841	-43.781	-12.266
161	161	0.6992	-3.098	7.758	4.612	-7.283	30.01	-8.015	-2.213	59.636	-6.982	-3.262	-4.644	-0.559	-0.802	-42.215	-12.173
162	162	0.70357	-3.018	7.74	4.84	-7.294	30.469	-7.944	-2.043	58.488	-7.419	-2.965	-4.791	-0.137	-0.583	-40.647	-12.074
163	163	0.70794	-2.948	7.717	5.06	-7.313	30.89	-7.861	-1.874	57.282	-7.806	-2.635	-4.945	0.237	-0.334	-39.058	-11.969
164	164	0.71231	-2.887	7.698	5.268	-7.335	31.285	-7.77	-1.712	56.018	-8.137	-2.253	-5.044	0.557	-0.051	-37.377	-11.86
165	165	0.71668	-2.833	7.687	5.463	-7.353	31.66	-7.674	-1.561	54.683	-8.414	-1.805	-5.037	0.802	0.27	-35.542	-11.772
166	166	0.72105	-2.78	7.682	5.639	-7.362	32.013	-7.59	-1.423	53.274	-8.63	-1.307	-4.911	0.942	0.622	-33.541	-11.74
167	167	0.72542	-2.73	7.684	5.794	-7.371	32.342	-7.545	-1.307	51.805	-8.769	-0.721	-4.708	0.978	1.06	-31.421	-11.769
168	168	0.72979	-2.691	7.689	5.934	-7.382	32.647	-7.551	-1.228	50.265	-8.829	-0.124	-4.499	0.917	1.521	-29.248	-11.854
169	169	0.73416	-2.66	7.698	6.05	-7.382	32.918	-7.559	-1.14	48.633	-8.865	0.31	-4.316	0.799	1.853	-27.082	-11.976
170	170	0.73853	-2.637	7.707	6.161	-7.382	33.154	-7.592	-1.051	46.91	-8.9	0.657	-4.129	0.637	2.123	-24.868	-12.158
171	171	0.7429	-2.617	7.717	6.255	-7.371	33.366	-7.677	-0.993	45.122	-8.902	1.034	-3.93	0.434	2.435	-22.596	-12.391
172	172	0.74727	-2.6	7.73	6.336	-7.352	33.549	-7.814	-0.96	43.271	-8.9	1.375	-3.721	0.259	2.726	-20.289	-12.634
173	173	0.75164	-2.588	7.747	6.406	-7.327	33.704	-8.001	-0.948	41.346	-8.907	1.597	-3.529	0.173	2.92	-17.982	-12.842
174	174	0.75601	-2.585	7.768	6.466	-7.299	33.827	-8.242	-0.955	39.338	-8.914	1.678	-3.382	0.2	3	-15.702	-12.99
175	175	0.76038	-2.59	7.782	6.521	-7.276	33.904	-8.531	-0.96	37.25	-8.929	1.63	-3.271	0.332	2.983	-13.446	-13.09
176	176	0.76475	-2.599	7.785	6.565	-7.243	33.925	-8.893	-0.977	35.094	-8.942	1.502	-3.151	0.567	2.904	-11.175	-13.156
177	177	0.76912	-2.624	7.783	6.606	-7.215	33.888	-9.271	-0.972	32.858	-9.035	1.266	-3.016	0.954	2.728	-8.886	-13.183
178	178	0.77349	-2.643	7.765	6.614	-7.149	33.791	-9.68	-0.964	30.555	-9.177	0.988	-2.913	1.491	2.527	-6.62	-13.157
179	179	0.77786	-2.672	7.736	6.624	-7.081	33.638	-10.085	-0.927	28.201	-9.403	0.624	-2.917	2.143	2.277	-4.467	-13.102
180	180	0.78223	-2.704	7.691	6.633	-7.004	33.428	-10.508	-0.87	25.807	-9.703	0.195	-3.031	2.893	1.996	-2.432	-13.042
181	181	0.7866	-2.741	7.63	6.64	-6.922	33.16	-10.949	-0.787	23.384	-10.067	-0.25	-3.232	3.715	1.735	-0.492	-12.996
182	182	0.79097	-2.787	7.551	6.646	-6.846	32.829	-11.372	-0.657	20.943	-10.508	-0.658	-3.504	4.582	1.543	1.37	-12.973
183	183	0.79534	-2.821	7.445	6.63	-6.739	32.428	-11.759	-0.489	18.49	-11.061	-0.998	-3.835	5.515	1.448	3.163	-12.969
184	184	0.79971	-2.853	7.313	6.606	-6.619	31.975	-12.144	-0.292	16.097	-11.745	-1.311	-4.203	6.551	1.415	4.852	-12.987
185	185	0.80408	-2.882	7.166	6.591	-6.486	31.485	-12.548	-0.096	13.795	-12.511	-1.616	-4.493	7.627	1.375	6.509	-13.055
186	186	0.80845	-2.907	7.01	6.578	-6.334	30.97	-12.955	0.088	11.574	-13.316	-1.838	-4.729	8.645	1.396	8.138	-13.216
187	187	0.81282	-2.927	6.85	6.577	-6.179	30.441	-13.42	0.276	9.447	-14.148	-2.014	-4.936	9.633	1.464	9.705	-13.477
188	188	0.81719	-2.934	6.682	6.591	-6.015	29.901	-13.947	0.469	7.435	-15.001	-2.193	-5.151	10.603	1.55	11.153	-13.815
189	189	0.82156	-2.928	6.508	6.627	-5.848	29.36	-14.525	0.667	5.569	-15.865	-2.37	-5.365	11.541	1.653	12.465	-14.221
190	190	0.82593	-2.917	6.334	6.692	-5.692	28.832	-15.15	0.869	3.886	-16.72	-2.493	-5.523	12.414	1.797	13.679	-14.703
191	191	0.8303	-2.901	6.163	6.773	-5.543	28.325	-15.813	1.066	2.411	-17.514	-2.526	-5.575	13.171	1.988	14.821	-15.27
192	192	0.83467	-2.884	6.003	6.871	-5.412	27.853	-16.535	1.283	1.173	-18.164	-2.578	-5.55	13.788	2.142	15.818	-15.881
193	193	0.83904	-2.864	5.859	6.968	-5.285	27.429	-17.301	1.503	0.192	-18.618	-2.651	-5.483	14.286	2.267	16.62	-16.463
194	194	0.84341	-2.842	5.723	7.075	-5.162	27.054	-18.094	1.7	-0.532	-18.909	-2.691	-5.427	14.648	2.431	17.201	-17.038
195	195	0.84778	-2.822	5.609	7.188	-5.048	26.756	-18.91	1.859	-0.971	-18.999	-2.715	-5.314	14.865	2.577	17.598	-17.587
196	196	0.85215	-2.807	5.521	7.31	-4.95	26.534	-19.708	1.972	-1.131	-18.9	-2.755	-5.155	14.969	2.678	17.791	-18.044
197	197	0.85652	-2.798	5.46	7.447	-4.877	26.381	-20.453	2.038	-1.029	-18.62	-2.842	-5.013	14.981	2.733	17.726	-18.351
198	198	0.86089	-2.796	5.429	7.608	-4.838	26.295	-21.132	2.058	-0.675	-18.167	-2.996	-4.946	14.89	2.758	17.355	-18.498
199	199	0.86526	-2.79	5.423	7.797	-4.826	26.259	-21.713	2.04	-0.105	-17.615	-3.233	-4.996	14.689	2.767	16.661	-18.519
200	200	0.86963	-2.784	5.442	8.007	-4.832	26.26	-22.119	1.979	0.649	-17.01	-3.65	-5.208	14.333	2.688	15.588	-18.424
201	201	0.874	-2.777	5.486	8.226	-4.845	26.291	-22.359	1.87	1.511	-16.468	-4.2	-5.607	13.988	2.55	14.199	-18.176
