# Supplementary material for: Gait phenotypes in paediatric hereditary spastic paraplegia revealed by dynamic time warping analysis and random forests
Source: PLoS One. 2018 Mar 8;13(3):e0192345. doi: 10.1371/journal.pone.0192345 (PMC5843164; doi:10.1371/journal.pone.0192345)
Supplement: S2 Data — (ZIP) [file pone.0192345.s009.zip › Healthy/Left.SR.HEALTHY27.3.csv]

	Epoch	Time	Pelvic.obliquity	Pelvic.tilt	Pelvic rotation	Hip.abd.add	Hip.flexion	Hip.rotation	Knee.abd.add	Knee.flexion	Knee.rotation	Ankle.abd.add	Ankle.flexion	Ankle.rotation	Forefoot.abd.add	Forefoot.flexion	Forefoot.rotation
1	1	0	-1.862	5.866	5.823	-4.331	30.198	-24.733	-0.591	4.061	-19.054	-1.994	-3.009	21.423	1.115	17.623	-18.104
2	2	0.00453	-1.85	5.806	5.9	-4.197	30.099	-24.234	-0.724	4.703	-19.165	-2.967	-3.924	21.425	0.945	15.916	-17.534
3	3	0.00906	-1.848	5.769	5.977	-4.066	29.978	-23.599	-0.842	5.313	-19.273	-3.994	-5.033	21.366	0.792	14.033	-16.86
4	4	0.01359	-1.84	5.75	6.039	-3.917	29.854	-22.964	-0.956	5.888	-19.239	-5.001	-6.245	21.169	0.664	12.08	-16.163
5	5	0.01812	-1.813	5.744	6.073	-3.733	29.735	-22.288	-1.057	6.407	-19.115	-6.004	-7.579	20.858	0.546	10.07	-15.434
6	6	0.02265	-1.757	5.745	6.077	-3.497	29.633	-21.559	-1.171	6.881	-18.884	-6.913	-8.917	20.402	0.429	8.108	-14.688
7	7	0.02718	-1.672	5.751	6.053	-3.209	29.574	-20.758	-1.326	7.396	-18.53	-7.613	-10.025	19.759	0.279	6.348	-13.964
8	8	0.03171	-1.557	5.759	6.002	-2.88	29.596	-19.901	-1.537	8.084	-18.051	-8.039	-10.69	18.907	0.063	4.884	-13.321
9	9	0.03624	-1.398	5.76	5.922	-2.506	29.712	-19.006	-1.796	9.054	-17.462	-8.169	-10.862	17.821	-0.181	3.69	-12.82
10	10	0.04077	-1.178	5.737	5.809	-2.068	29.9	-18.029	-2.082	10.322	-16.819	-8.001	-10.67	16.488	-0.352	2.648	-12.455
11	11	0.0453	-0.904	5.688	5.67	-1.566	30.121	-16.982	-2.38	11.807	-16.192	-7.648	-10.258	15.008	-0.468	1.675	-12.187
12	12	0.04983	-0.574	5.608	5.503	-1.003	30.315	-15.923	-2.628	13.386	-15.567	-7.336	-9.647	13.485	-0.699	0.808	-11.95
13	13	0.05436	-0.2	5.487	5.316	-0.393	30.39	-14.794	-2.783	14.864	-15.031	-6.951	-8.825	11.916	-0.929	0.203	-11.794
14	14	0.05889	0.192	5.329	5.108	0.245	30.335	-13.674	-2.859	16.155	-14.559	-6.617	-7.941	10.364	-1.191	-0.228	-11.711
15	15	0.06342	0.569	5.138	4.894	0.863	30.145	-12.575	-2.844	17.239	-14.142	-6.384	-7.133	8.83	-1.463	-0.612	-11.706
16	16	0.06795	0.908	4.932	4.688	1.426	29.836	-11.503	-2.742	18.12	-13.802	-6.298	-6.483	7.372	-1.764	-1.042	-11.745
17	17	0.07248	1.212	4.718	4.503	1.934	29.432	-10.528	-2.609	18.835	-13.509	-6.29	-5.928	6.021	-2.065	-1.478	-11.832
18	18	0.07701	1.488	4.494	4.346	2.396	28.946	-9.678	-2.468	19.405	-13.27	-6.379	-5.386	4.821	-2.417	-1.861	-11.949
19	19	0.08154	1.737	4.262	4.218	2.808	28.393	-8.954	-2.317	19.851	-13.112	-6.579	-4.776	3.831	-2.851	-2.123	-12.067
20	20	0.08607	1.955	4.024	4.122	3.163	27.806	-8.408	-2.195	20.227	-13.008	-6.768	-4.047	3.081	-3.27	-2.219	-12.18
21	21	0.0906	2.153	3.785	4.063	3.481	27.215	-8.091	-2.143	20.57	-12.92	-6.912	-3.304	2.576	-3.628	-2.258	-12.261
22	22	0.09513	2.328	3.564	4.055	3.754	26.646	-7.966	-2.14	20.905	-12.866	-7.143	-2.519	2.304	-4.06	-2.257	-12.294
23	23	0.09966	2.49	3.37	4.099	3.974	26.127	-8.077	-2.185	21.242	-12.836	-7.403	-1.827	2.304	-4.479	-2.327	-12.263
24	24	0.10419	2.632	3.218	4.198	4.147	25.666	-8.365	-2.294	21.568	-12.851	-7.504	-1.139	2.464	-4.753	-2.348	-12.244
25	25	0.10872	2.768	3.105	4.346	4.288	25.264	-8.85	-2.464	21.883	-12.872	-7.569	-0.496	2.784	-4.986	-2.381	-12.211
26	26	0.11325	2.915	3.034	4.53	4.423	24.902	-9.437	-2.659	22.153	-12.939	-7.621	0.134	3.209	-5.208	-2.392	-12.177
27	27	0.11778	3.059	3.01	4.75	4.543	24.576	-10.085	-2.877	22.37	-13.037	-7.686	0.716	3.711	-5.448	-2.417	-12.125
28	28	0.12231	3.197	3.033	5.012	4.638	24.27	-10.773	-3.1	22.512	-13.194	-7.719	1.257	4.281	-5.663	-2.433	-12.071
29	29	0.12684	3.324	3.099	5.323	4.687	23.966	-11.453	-3.276	22.562	-13.436	-7.733	1.756	4.906	-5.852	-2.436	-12.013
30	30	0.13137	3.436	3.2	5.681	4.683	23.649	-12.083	-3.381	22.516	-13.749	-7.744	2.196	5.548	-6.019	-2.445	-11.946
31	31	0.1359	3.538	3.328	6.062	4.663	23.317	-12.66	-3.45	22.383	-14.101	-7.68	2.588	6.149	-6.108	-2.44	-11.899
32	32	0.14043	3.625	3.481	6.442	4.631	22.976	-13.165	-3.486	22.191	-14.484	-7.663	2.922	6.731	-6.23	-2.471	-11.848
33	33	0.14496	3.7	3.65	6.821	4.594	22.608	-13.52	-3.455	21.93	-14.941	-7.691	3.228	7.252	-6.385	-2.503	-11.807
34	34	0.14949	3.745	3.836	7.201	4.513	22.243	-13.81	-3.386	21.672	-15.354	-7.616	3.533	7.688	-6.442	-2.522	-11.759
35	35	0.15402	3.761	4.014	7.575	4.414	21.85	-13.95	-3.27	21.414	-15.801	-7.441	3.876	8.017	-6.414	-2.493	-11.726
36	36	0.15855	3.737	4.188	7.929	4.277	21.446	-14.024	-3.125	21.182	-16.178	-7.305	4.221	8.248	-6.414	-2.49	-11.69
37	37	0.16308	3.684	4.353	8.254	4.134	21.026	-14.015	-2.972	20.964	-16.49	-7.205	4.605	8.381	-6.46	-2.465	-11.64
38	38	0.16761	3.602	4.511	8.546	3.983	20.597	-13.991	-2.836	20.762	-16.686	-7.136	4.995	8.437	-6.534	-2.45	-11.57
39	39	0.17214	3.49	4.664	8.804	3.816	20.161	-13.982	-2.715	20.576	-16.753	-7.058	5.376	8.419	-6.584	-2.45	-11.495
40	40	0.17667	3.352	4.807	9.025	3.641	19.71	-13.972	-2.606	20.395	-16.71	-6.919	5.743	8.302	-6.562	-2.456	-11.444
41	41	0.1812	3.2	4.941	9.209	3.472	19.245	-13.975	-2.528	20.212	-16.553	-6.731	6.076	8.079	-6.477	-2.487	-11.425
42	42	0.18573	3.047	5.067	9.358	3.319	18.776	-14.04	-2.487	20.037	-16.272	-6.585	6.373	7.814	-6.416	-2.564	-11.412
43	43	0.19026	2.905	5.178	9.467	3.183	18.29	-14.113	-2.43	19.847	-15.983	-6.588	6.617	7.611	-6.467	-2.703	-11.374
44	44	0.19479	2.765	5.277	9.533	3.056	17.794	-14.211	-2.386	19.657	-15.661	-6.475	6.898	7.42	-6.418	-2.783	-11.35
45	45	0.19932	2.616	5.363	9.561	2.926	17.295	-14.372	-2.367	19.464	-15.309	-6.248	7.296	7.28	-6.297	-2.719	-11.339
46	46	0.20385	2.462	5.438	9.553	2.807	16.786	-14.52	-2.361	19.261	-15.028	-5.986	7.742	7.2	-6.168	-2.598	-11.357
47	47	0.20838	2.313	5.499	9.511	2.698	16.277	-14.748	-2.383	19.054	-14.713	-5.787	8.12	7.171	-6.086	-2.544	-11.394
48	48	0.21291	2.17	5.544	9.436	2.604	15.748	-14.997	-2.415	18.814	-14.447	-5.587	8.388	7.216	-5.982	-2.572	-11.456
49	49	0.21744	2.027	5.577	9.331	2.509	15.198	-15.246	-2.437	18.538	-14.255	-5.341	8.604	7.346	-5.827	-2.617	-11.538
50	50	0.22197	1.881	5.595	9.202	2.413	14.625	-15.485	-2.453	18.237	-14.147	-5.028	8.832	7.556	-5.628	-2.623	-11.636
51	51	0.2265	1.732	5.599	9.052	2.318	14.035	-15.695	-2.47	17.921	-14.139	-4.688	9.069	7.851	-5.432	-2.61	-11.74
52	52	0.23103	1.581	5.598	8.878	2.221	13.44	-15.879	-2.477	17.599	-14.207	-4.425	9.281	8.247	-5.316	-2.629	-11.819
53	53	0.23556	1.443	5.58	8.682	2.137	12.828	-16.064	-2.469	17.266	-14.302	-4.253	9.487	8.715	-5.286	-2.664	-11.874
54	54	0.24009	1.309	5.562	8.465	2.049	12.207	-16.182	-2.423	16.915	-14.434	-4.102	9.628	9.134	-5.247	-2.753	-11.975
55	55	0.24462	1.178	5.536	8.241	1.974	11.585	-16.356	-2.417	16.556	-14.522	-3.889	9.756	9.518	-5.161	-2.841	-12.119
56	56	0.24915	1.047	5.506	8.005	1.895	10.97	-16.509	-2.397	16.21	-14.62	-3.759	9.798	9.912	-5.119	-3.025	-12.256
57	57	0.25368	0.923	5.469	7.76	1.818	10.356	-16.641	-2.372	15.871	-14.731	-3.692	9.831	10.327	-5.139	-3.229	-12.371
58	58	0.25821	0.814	5.423	7.499	1.75	9.75	-16.797	-2.35	15.563	-14.744	-3.671	9.925	10.696	-5.216	-3.398	-12.47
59	59	0.26274	0.711	5.382	7.237	1.685	9.161	-16.964	-2.339	15.277	-14.688	-3.571	10.077	10.975	-5.234	-3.508	-12.594
60	60	0.26727	0.621	5.346	6.975	1.633	8.591	-17.152	-2.347	15.011	-14.57	-3.404	10.255	11.184	-5.199	-3.59	-12.737
61	61	0.2718	0.554	5.313	6.713	1.604	8.038	-17.351	-2.361	14.772	-14.407	-3.3	10.403	11.36	-5.204	-3.728	-12.874
62	62	0.27633	0.507	5.283	6.454	1.582	7.503	-17.56	-2.356	14.565	-14.207	-3.303	10.491	11.506	-5.267	-3.957	-13.014
63	63	0.28086	0.471	5.258	6.204	1.55	6.988	-17.821	-2.338	14.393	-13.926	-3.287	10.587	11.593	-5.296	-4.193	-13.177
64	64	0.28539	0.435	5.25	5.968	1.519	6.5	-18.088	-2.342	14.249	-13.61	-3.153	10.768	11.596	-5.251	-4.342	-13.37
65	65	0.28992	0.412	5.256	5.74	1.497	6.038	-18.36	-2.354	14.133	-13.245	-3.015	11.036	11.515	-5.232	-4.428	-13.587
66	66	0.29445	0.408	5.271	5.496	1.5	5.608	-18.628	-2.389	14.043	-12.908	-2.876	11.295	11.535	-5.22	-4.53	-13.737
67	67	0.29898	0.401	5.299	5.263	1.488	5.198	-18.887	-2.417	13.964	-12.584	-2.691	11.507	11.55	-5.148	-4.664	-13.884
68	68	0.30351	0.385	5.339	5.05	1.472	4.811	-19.116	-2.458	13.906	-12.321	-2.479	11.709	11.553	-5.057	-4.817	-14.051
69	69	0.30804	0.363	5.391	4.861	1.448	4.446	-19.348	-2.505	13.88	-12.052	-2.303	11.969	11.506	-5.022	-4.947	-14.238
70	70	0.31257	0.347	5.456	4.686	1.426	4.102	-19.528	-2.536	13.875	-11.846	-2.161	12.206	11.446	-5.005	-5.117	-14.436
71	71	0.3171	0.335	5.534	4.521	1.402	3.775	-19.652	-2.545	13.88	-11.717	-2.049	12.393	11.404	-4.994	-5.34	-14.633
72	72	0.32163	0.321	5.62	4.375	1.371	3.458	-19.738	-2.544	13.886	-11.658	-1.943	12.564	11.387	-4.989	-5.58	-14.818
73	73	0.32616	0.306	5.709	4.25	1.342	3.143	-19.783	-2.551	13.892	-11.674	-1.773	12.743	11.386	-4.946	-5.801	-14.994
74	74	0.33069	0.291	5.792	4.135	1.321	2.824	-19.822	-2.578	13.899	-11.689	-1.514	12.958	11.351	-4.845	-5.969	-15.179
75	75	0.33522	0.279	5.867	4.03	1.319	2.489	-19.774	-2.605	13.886	-11.788	-1.278	13.145	11.311	-4.767	-6.159	-15.357
76	76	0.33975	0.265	5.949	3.926	1.305	2.156	-19.689	-2.592	13.879	-11.907	-1.191	13.351	11.282	-4.813	-6.37	-15.514
77	77	0.34428	0.236	6.036	3.842	1.271	1.824	-19.592	-2.568	13.883	-12.109	-1.081	13.564	11.313	-4.853	-6.584	-15.662
78	78	0.34881	0.21	6.122	3.758	1.25	1.486	-19.466	-2.545	13.885	-12.292	-0.946	13.761	11.251	-4.849	-6.807	-15.853
79	79	0.35334	0.184	6.195	3.673	1.24	1.122	-19.306	-2.522	13.871	-12.521	-0.795	13.917	11.187	-4.816	-7.061	-16.06
80	80	0.35787	0.17	6.25	3.585	1.241	0.73	-19.157	-2.486	13.842	-12.711	-0.7	14.053	11.112	-4.814	-7.341	-16.26
81	81	0.3624	0.162	6.29	3.498	1.249	0.308	-19.015	-2.447	13.787	-12.902	-0.599	14.21	11.054	-4.82	-7.588	-16.45
82	82	0.36693	0.158	6.314	3.415	1.266	-0.143	-18.903	-2.418	13.702	-13.098	-0.442	14.389	11.008	-4.798	-7.791	-16.651
83	83	0.37146	0.16	6.323	3.337	1.293	-0.622	-18.838	-2.396	13.594	-13.27	-0.289	14.568	10.96	-4.783	-7.988	-16.873
84	84	0.37599	0.164	6.319	3.262	1.316	-1.127	-18.802	-2.357	13.476	-13.441	-0.21	14.728	10.944	-4.822	-8.227	-17.099
85	85	0.38052	0.178	6.298	3.183	1.339	-1.658	-18.827	-2.305	13.358	-13.542	-0.155	14.797	10.936	-4.825	-8.555	-17.32
86	86	0.38505	0.192	6.276	3.103	1.364	-2.192	-18.874	-2.265	13.239	-13.703	-0.114	14.783	11.005	-4.825	-8.975	-17.55
87	87	0.38958	0.218	6.242	3.007	1.401	-2.735	-18.958	-2.24	13.127	-13.843	-0.098	14.73	11.113	-4.835	-9.447	-17.775
88	88	0.39411	0.251	6.195	2.906	1.438	-3.291	-19.081	-2.229	13.015	-13.982	-0.034	14.657	11.268	-4.807	-9.931	-17.994
89	89	0.39864	0.287	6.138	2.797	1.468	-3.857	-19.234	-2.224	12.907	-14.082	0.03	14.519	11.45	-4.752	-10.472	-18.191
90	90	0.40317	0.326	6.067	2.683	1.489	-4.43	-19.417	-2.232	12.811	-14.179	0.096	14.314	11.695	-4.675	-11.082	-18.361
91	91	0.4077	0.357	5.991	2.561	1.488	-4.996	-19.63	-2.244	12.746	-14.213	0.118	14.056	11.972	-4.606	-11.766	-18.478
92	92	0.41223	0.382	5.909	2.431	1.466	-5.56	-19.865	-2.266	12.704	-14.197	0.148	13.752	12.277	-4.506	-12.496	-18.549
93	93	0.41676	0.399	5.821	2.289	1.423	-6.124	-20.102	-2.297	12.677	-14.16	0.204	13.404	12.608	-4.363	-13.263	-18.586
94	94	0.42129	0.406	5.731	2.132	1.355	-6.678	-20.32	-2.328	12.681	-14.088	0.225	13.009	12.939	-4.218	-14.091	-18.59
95	95	0.42582	0.406	5.637	1.959	1.271	-7.216	-20.504	-2.375	12.728	-13.98	0.238	12.567	13.252	-4.053	-14.98	-18.554
96	96	0.43035	0.405	5.541	1.763	1.172	-7.724	-20.678	-2.457	12.847	-13.774	0.328	12.101	13.526	-3.794	-15.899	-18.464
97	97	0.43488	0.396	5.442	1.556	1.054	-8.213	-20.855	-2.569	13.01	-13.55	0.387	11.619	13.861	-3.567	-16.868	-18.304
98	98	0.43941	0.37	5.34	1.341	0.903	-8.692	-21.013	-2.689	13.214	-13.279	0.418	11.134	14.183	-3.357	-17.869	-18.093
99	99	0.44394	0.321	5.233	1.132	0.719	-9.168	-21.128	-2.806	13.437	-13.034	0.482	10.699	14.481	-3.147	-18.828	-17.878
100	100	0.44847	0.249	5.126	0.913	0.5	-9.623	-21.239	-2.942	13.712	-12.737	0.529	10.261	14.751	-2.945	-19.822	-17.636
101	101	0.453	0.158	5.023	0.688	0.254	-10.049	-21.335	-3.1	14.045	-12.429	0.591	9.771	15.023	-2.7	-20.892	-17.362
102	102	0.45753	0.048	4.923	0.457	-0.017	-10.449	-21.408	-3.272	14.431	-12.108	0.607	9.209	15.27	-2.455	-22.068	-17.078
103	103	0.46206	-0.078	4.827	0.227	-0.315	-10.824	-21.463	-3.448	14.853	-11.822	0.554	8.602	15.521	-2.254	-23.32	-16.804
104	104	0.46659	-0.217	4.736	0.005	-0.628	-11.17	-21.508	-3.636	15.305	-11.592	0.451	7.98	15.805	-2.103	-24.612	-16.525
105	105	0.47112	-0.359	4.652	-0.207	-0.94	-11.476	-21.551	-3.855	15.808	-11.365	0.343	7.342	16.089	-1.953	-25.945	-16.229
106	106	0.47565	-0.501	4.578	-0.4	-1.251	-11.736	-21.611	-4.106	16.369	-11.159	0.331	6.685	16.359	-1.708	-27.297	-15.955
107	107	0.48018	-0.63	4.513	-0.579	-1.551	-11.949	-21.681	-4.362	16.994	-10.932	0.218	6.01	16.624	-1.53	-28.715	-15.66
108	108	0.48471	-0.749	4.462	-0.72	-1.834	-12.105	-21.722	-4.604	17.672	-10.829	-0.081	5.324	16.957	-1.514	-30.198	-15.351
109	109	0.48924	-0.859	4.419	-0.831	-2.098	-12.193	-21.775	-4.863	18.439	-10.75	-0.512	4.548	17.264	-1.559	-31.816	-15.068
110	110	0.49377	-0.972	4.391	-0.896	-2.36	-12.2	-21.824	-5.123	19.321	-10.772	-0.92	3.747	17.55	-1.547	-33.49	-14.843
111	111	0.4983	-1.086	4.374	-0.929	-2.617	-12.134	-21.877	-5.387	20.303	-10.805	-1.34	2.91	17.781	-1.502	-35.224	-14.645
112	112	0.50283	-1.211	4.367	-0.917	-2.874	-12.009	-21.935	-5.65	21.341	-10.893	-1.734	2.013	17.954	-1.39	-37.002	-14.507
113	113	0.50736	-1.35	4.368	-0.864	-3.135	-11.826	-22.006	-5.907	22.426	-11.042	-2.138	1.017	18.073	-1.221	-38.858	-14.436
114	114	0.51189	-1.515	4.372	-0.763	-3.415	-11.586	-22.116	-6.164	23.563	-11.247	-2.526	-0.056	18.158	-0.981	-40.766	-14.429
115	115	0.51642	-1.711	4.378	-0.609	-3.725	-11.294	-22.289	-6.422	24.757	-11.481	-2.815	-1.147	18.196	-0.62	-42.663	-14.484
116	116	0.52095	-1.921	4.382	-0.416	-4.053	-10.957	-22.505	-6.671	26.015	-11.706	-2.994	-2.242	18.138	-0.123	-44.544	-14.607
117	117	0.52548	-2.136	4.377	-0.19	-4.385	-10.585	-22.732	-6.91	27.329	-11.994	-3.102	-3.354	18.008	0.476	-46.424	-14.824
118	118	0.53001	-2.349	4.367	0.056	-4.721	-10.173	-23.002	-7.145	28.698	-12.305	-3.271	-4.496	17.857	1.067	-48.344	-15.082
119	119	0.53454	-2.56	4.351	0.306	-5.045	-9.722	-23.284	-7.41	30.075	-12.707	-3.444	-5.696	17.73	1.694	-50.278	-15.38
120	120	0.53907	-2.781	4.336	0.568	-5.382	-9.244	-23.649	-7.706	31.42	-13.113	-3.531	-7.054	17.602	2.503	-52.264	-15.713
121	121	0.5436	-2.999	4.327	0.817	-5.722	-8.728	-24.019	-8.015	32.763	-13.55	-3.645	-8.594	17.453	3.407	-54.37	-16.066
122	122	0.54813	-3.208	4.315	1.029	-6.051	-8.165	-24.408	-8.393	34.119	-14	-3.808	-10.286	17.333	4.355	-56.588	-16.388
123	123	0.55266	-3.404	4.304	1.2	-6.361	-7.537	-24.767	-8.832	35.516	-14.501	-4.086	-12.042	17.233	5.24	-58.879	-16.684
124	124	0.55719	-3.591	4.294	1.325	-6.657	-6.833	-25.105	-9.325	36.967	-15.029	-4.508	-13.772	17.134	5.999	-61.181	-16.962
125	125	0.56172	-3.776	4.294	1.415	-6.956	-6.049	-25.449	-9.864	38.462	-15.558	-5.063	-15.436	17.043	6.624	-63.444	-17.212
126	126	0.56625	-3.967	4.311	1.48	-7.266	-5.186	-25.766	-10.425	39.982	-16.094	-5.735	-17.035	16.958	7.111	-65.655	-17.412
127	127	0.57078	-4.164	4.344	1.507	-7.572	-4.258	-26.013	-10.996	41.508	-16.601	-6.49	-18.556	16.826	7.463	-67.804	-17.562
128	128	0.57531	-4.353	4.384	1.501	-7.855	-3.281	-26.202	-11.589	43.028	-17.033	-7.258	-20.006	16.577	7.724	-69.887	-17.699
129	129	0.57984	-4.519	4.427	1.436	-8.103	-2.253	-26.346	-12.198	44.559	-17.327	-8.08	-21.319	16.242	7.83	-71.876	-17.767
130	130	0.58437	-4.672	4.475	1.339	-8.322	-1.213	-26.355	-12.724	46.06	-17.586	-8.978	-22.389	15.904	7.688	-73.656	-17.752
131	131	0.5889	-4.812	4.531	1.209	-8.507	-0.149	-26.288	-13.222	47.56	-17.754	-9.661	-23.05	15.569	7.476	-75.028	-17.7
132	132	0.59343	-4.958	4.598	1.072	-8.68	0.93	-26.128	-13.668	49.092	-17.837	-10.017	-23.182	15.296	7.217	-75.881	-17.583
133	133	0.59796	-5.085	4.667	0.918	-8.819	2.01	-25.888	-14.05	50.632	-17.812	-10.062	-22.772	15.069	6.909	-76.183	-17.418
134	134	0.60249	-5.189	4.735	0.754	-8.918	3.085	-25.558	-14.341	52.14	-17.714	-9.864	-21.907	14.87	6.557	-75.986	-17.231
135	135	0.60702	-5.265	4.801	0.581	-8.966	4.155	-25.14	-14.542	53.574	-17.583	-9.493	-20.743	14.693	6.194	-75.394	-17.028
136	136	0.61155	-5.315	4.862	0.403	-8.965	5.22	-24.646	-14.663	54.912	-17.445	-9.016	-19.445	14.531	5.855	-74.545	-16.806
137	137	0.61608	-5.351	4.919	0.237	-8.93	6.269	-24.094	-14.697	56.144	-17.299	-8.533	-18.154	14.346	5.523	-73.589	-16.568
138	138	0.62061	-5.359	4.966	0.088	-8.854	7.282	-23.539	-14.653	57.236	-17.078	-8.178	-16.972	14.081	5.141	-72.642	-16.316
139	139	0.62514	-5.338	5.009	-0.035	-8.753	8.266	-22.996	-14.528	58.208	-16.824	-7.939	-15.947	13.797	4.76	-71.742	-16.034
140	140	0.62967	-5.261	5.038	-0.162	-8.577	9.227	-22.449	-14.345	59.079	-16.561	-7.826	-15.092	13.467	4.384	-70.921	-15.756
141	141	0.6342	-5.161	5.063	-0.245	-8.373	10.155	-21.893	-14.095	59.889	-16.356	-7.636	-14.329	13.131	4.145	-70.108	-15.507
142	142	0.63873	-5.04	5.084	-0.299	-8.15	11.049	-21.36	-13.801	60.62	-16.105	-7.34	-13.627	12.707	4.049	-69.266	-15.305
143	143	0.64326	-4.906	5.103	-0.316	-7.935	11.906	-20.882	-13.465	61.245	-15.805	-6.972	-12.99	12.226	4.08	-68.383	-15.151
144	144	0.64779	-4.755	5.119	-0.319	-7.715	12.731	-20.445	-13.088	61.772	-15.465	-6.593	-12.409	11.645	4.189	-67.475	-15.089
145	145	0.65232	-4.584	5.128	-0.31	-7.474	13.528	-20.02	-12.672	62.215	-15.151	-6.192	-11.868	11.038	4.367	-66.531	-15.088
146	146	0.65685	-4.401	5.133	-0.281	-7.224	14.3	-19.608	-12.224	62.579	-14.882	-5.749	-11.346	10.461	4.614	-65.525	-15.116
147	147	0.66138	-4.215	5.139	-0.232	-6.983	15.057	-19.222	-11.753	62.871	-14.633	-5.285	-10.817	9.898	4.902	-64.441	-15.179
148	148	0.66591	-4.031	5.15	-0.168	-6.758	15.81	-18.865	-11.262	63.088	-14.406	-4.822	-10.284	9.354	5.212	-63.278	-15.281
149	149	0.67044	-3.866	5.17	-0.075	-6.578	16.556	-18.556	-10.764	63.207	-14.192	-4.356	-9.777	8.846	5.554	-62.05	-15.41
150	150	0.67497	-3.703	5.193	0.018	-6.406	17.298	-18.245	-10.255	63.244	-14.095	-3.861	-9.293	8.467	5.948	-60.748	-15.55
151	151	0.6795	-3.553	5.22	0.126	-6.266	18.033	-17.99	-9.757	63.205	-14.079	-3.481	-8.785	8.193	6.251	-59.38	-15.716
152	152	0.68403	-3.407	5.244	0.23	-6.128	18.741	-17.689	-9.204	63.09	-14.167	-3.247	-8.275	8.057	6.43	-57.986	-15.841
153	153	0.68856	-3.28	5.272	0.357	-6.038	19.437	-17.424	-8.649	62.932	-14.293	-2.971	-7.737	8.011	6.649	-56.519	-15.955
154	154	0.69309	-3.171	5.309	0.492	-5.968	20.125	-17.149	-8.097	62.673	-14.536	-2.685	-7.244	8.116	6.88	-55.003	-16.048
155	155	0.69762	-3.07	5.355	0.623	-5.909	20.807	-16.871	-7.552	62.294	-14.864	-2.479	-6.834	8.374	7.05	-53.478	-16.088
156	156	0.70215	-2.977	5.408	0.753	-5.869	21.484	-16.602	-7.017	61.789	-15.257	-2.392	-6.535	8.785	7.135	-51.972	-16.06
157	157	0.70668	-2.896	5.467	0.883	-5.85	22.15	-16.319	-6.477	61.182	-15.707	-2.387	-6.339	9.295	7.165	-50.495	-15.993
158	158	0.71121	-2.823	5.525	1.009	-5.84	22.804	-16.009	-5.929	60.533	-16.201	-2.414	-6.198	9.842	7.174	-49.047	-15.915
159	159	0.71574	-2.759	5.583	1.128	-5.838	23.455	-15.704	-5.406	59.885	-16.743	-2.434	-6.087	10.478	7.194	-47.63	-15.79
160	160	0.72027	-2.696	5.64	1.229	-5.84	24.095	-15.396	-4.901	59.212	-17.276	-2.3	-6	11.119	7.358	-46.181	-15.662
161	161	0.7248	-2.643	5.703	1.325	-5.85	24.723	-15.061	-4.391	58.467	-17.863	-2.239	-5.965	11.79	7.46	-44.746	-15.542
162	162	0.72933	-2.6	5.769	1.416	-5.865	25.335	-14.769	-3.937	57.635	-18.361	-2.212	-5.975	12.402	7.521	-43.303	-15.414
163	163	0.73386	-2.569	5.839	1.499	-5.887	25.935	-14.444	-3.487	56.735	-18.853	-2.086	-6.074	13.004	7.687	-41.865	-15.27
164	164	0.73839	-2.539	5.906	1.571	-5.903	26.511	-14.114	-3.075	55.776	-19.312	-1.639	-6.154	13.509	8.114	-40.298	-15.205
165	165	0.74292	-2.513	5.974	1.634	-5.912	27.075	-13.785	-2.711	54.777	-19.762	-1.053	-6.163	13.965	8.604	-38.617	-15.192
166	166	0.74745	-2.489	6.044	1.689	-5.924	27.633	-13.509	-2.397	53.769	-20.117	-0.539	-6.039	14.362	8.953	-36.843	-15.187
167	167	0.75198	-2.468	6.116	1.73	-5.933	28.183	-13.267	-2.104	52.741	-20.375	-0.224	-5.817	14.69	9.068	-35.029	-15.177
168	168	0.75651	-2.456	6.192	1.759	-5.932	28.72	-13.021	-1.815	51.666	-20.577	-0.025	-5.558	14.923	9.052	-33.19	-15.198
169	169	0.76104	-2.456	6.271	1.786	-5.939	29.238	-12.818	-1.564	50.547	-20.686	0.29	-5.241	15.01	9.108	-31.256	-15.308
170	170	0.76557	-2.469	6.346	1.823	-5.966	29.728	-12.695	-1.384	49.372	-20.695	0.751	-4.88	15.001	9.255	-29.215	-15.475
171	171	0.7701	-2.491	6.423	1.863	-5.999	30.183	-12.587	-1.229	48.097	-20.62	1.181	-4.54	14.866	9.349	-27.141	-15.692
172	172	0.77463	-2.502	6.497	1.882	-5.983	30.604	-12.525	-1.124	46.664	-20.501	1.223	-4.373	14.73	9.136	-25.208	-15.853
173	173	0.77916	-2.508	6.582	1.866	-5.935	31.015	-12.524	-1.073	45.13	-20.265	1.276	-4.184	14.491	8.916	-23.177	-16.063
174	174	0.78369	-2.511	6.669	1.842	-5.879	31.393	-12.558	-1.024	43.55	-19.97	1.379	-3.868	14.139	8.686	-21.007	-16.37
175	175	0.78822	-2.528	6.763	1.842	-5.842	31.749	-12.673	-1.028	41.952	-19.64	1.465	-3.418	13.762	8.361	-18.738	-16.723
176	176	0.79275	-2.557	6.86	1.865	-5.824	32.075	-12.862	-1.069	40.33	-19.301	1.427	-2.964	13.426	7.907	-16.509	-17.061
177	177	0.79728	-2.597	6.958	1.906	-5.827	32.369	-13.13	-1.126	38.662	-18.908	1.269	-2.561	13.077	7.369	-14.348	-17.405
178	178	0.80181	-2.643	7.057	1.95	-5.832	32.625	-13.466	-1.201	36.915	-18.448	1.082	-2.214	12.676	6.826	-12.202	-17.789
179	179	0.80634	-2.689	7.15	1.987	-5.823	32.838	-13.848	-1.299	35.078	-17.959	0.965	-1.913	12.253	6.349	-10.033	-18.208
180	180	0.81087	-2.739	7.245	2.029	-5.817	33.02	-14.281	-1.415	33.201	-17.473	0.944	-1.621	11.88	5.95	-7.839	-18.629
181	181	0.8154	-2.797	7.342	2.079	-5.809	33.175	-14.721	-1.535	31.294	-17.113	0.869	-1.335	11.703	5.479	-5.675	-18.979
182	182	0.81993	-2.861	7.439	2.136	-5.797	33.288	-15.197	-1.662	29.348	-16.829	0.711	-1.018	11.681	4.899	-3.523	-19.276
183	183	0.82446	-2.919	7.523	2.178	-5.761	33.34	-15.714	-1.763	27.349	-16.573	0.492	-0.707	11.773	4.272	-1.397	-19.53
184	184	0.82899	-2.962	7.603	2.214	-5.699	33.337	-16.246	-1.821	25.292	-16.345	0.192	-0.505	11.911	3.631	0.615	-19.77
185	185	0.83352	-3	7.68	2.247	-5.62	33.288	-16.72	-1.822	23.204	-16.262	-0.127	-0.439	12.158	3.042	2.488	-19.987
186	186	0.83805	-3.04	7.757	2.296	-5.54	33.206	-17.203	-1.805	21.128	-16.312	-0.429	-0.436	12.541	2.497	4.266	-20.189
187	187	0.84258	-3.083	7.83	2.364	-5.478	33.089	-17.664	-1.734	19.083	-16.484	-0.686	-0.468	13.007	2.029	5.973	-20.392
188	188	0.84711	-3.12	7.894	2.438	-5.419	32.931	-18.074	-1.595	17.075	-16.783	-0.953	-0.535	13.532	1.597	7.591	-20.602
189	189	0.85164	-3.145	7.946	2.501	-5.337	32.742	-18.451	-1.418	15.114	-17.195	-1.221	-0.627	14.096	1.202	9.126	-20.845
190	190	0.85617	-3.162	7.983	2.55	-5.226	32.528	-18.788	-1.227	13.222	-17.705	-1.418	-0.734	14.653	0.906	10.594	-21.147
191	191	0.8607	-3.169	7.999	2.595	-5.091	32.28	-19.038	-1.018	11.423	-18.328	-1.613	-0.871	15.197	0.657	11.935	-21.471
192	192	0.86523	-3.176	7.997	2.664	-4.966	32.008	-19.289	-0.814	9.757	-18.985	-1.743	-1.03	15.721	0.505	13.145	-21.818
193	193	0.86976	-3.165	7.978	2.737	-4.83	31.73	-19.612	-0.626	8.267	-19.61	-1.834	-1.212	16.203	0.447	14.194	-22.219
194	194	0.87429	-3.162	7.948	2.85	-4.739	31.429	-19.904	-0.404	6.941	-20.249	-1.751	-1.246	16.622	0.508	15.266	-22.636
195	195	0.87882	-3.137	7.89	2.926	-4.597	31.129	-20.174	-0.205	5.812	-20.82	-1.763	-1.265	16.98	0.518	16.144	-23.035
196	196	0.88335	-3.122	7.816	3.043	-4.492	30.823	-20.509	-0.018	4.882	-21.243	-1.795	-1.31	17.269	0.565	16.816	-23.379
197	197	0.88788	-3.097	7.719	3.144	-4.364	30.517	-20.884	0.134	4.149	-21.53	-1.944	-1.432	17.59	0.59	17.211	-23.597
198	198	0.89241	-3.069	7.609	3.239	-4.238	30.212	-21.252	0.274	3.606	-21.719	-2.181	-1.65	17.945	0.634	17.33	-23.669
199	199	0.89694	-3.046	7.49	3.332	-4.117	29.922	-21.619	0.379	3.264	-21.794	-2.507	-1.935	18.295	0.668	17.191	-23.626
200	200	0.90147	-3.027	7.362	3.401	-3.969	29.665	-22.006	0.405	3.134	-21.693	-2.987	-2.331	18.605	0.649	16.725	-23.479
201	201	0.906	-3.016	7.235	3.463	-3.815	29.437	-22.37	0.368	3.197	-21.417	-3.71	-3.005	18.859	0.6	15.786	-23.169
