# Supplementary material for: Gait phenotypes in paediatric hereditary spastic paraplegia revealed by dynamic time warping analysis and random forests
Source: PLoS One. 2018 Mar 8;13(3):e0192345. doi: 10.1371/journal.pone.0192345 (PMC5843164; doi:10.1371/journal.pone.0192345)
Supplement: S2 Data — (ZIP) [file pone.0192345.s009.zip › Healthy/Left.SR.HEALTHY27.4.csv]

	Epoch	Time	Pelvic.obliquity	Pelvic.tilt	Pelvic rotation	Hip.abd.add	Hip.flexion	Hip.rotation	Knee.abd.add	Knee.flexion	Knee.rotation	Ankle.abd.add	Ankle.flexion	Ankle.rotation	Forefoot.abd.add	Forefoot.flexion	Forefoot.rotation
1	1	0	-4.356	6.324	7.71	-4.862	26.852	-21.357	0.014	-2.342	-19.405	-1.117	-2.03	16.652	2.004	21.159	-19.226
2	2	0.0051	-4.374	6.184	7.858	-4.839	26.437	-21.501	-0.021	-2.172	-19.897	-1.436	-2.095	17.076	1.841	20.568	-19.248
3	3	0.0102	-4.381	6.053	8.016	-4.794	26.006	-21.586	-0.062	-1.937	-20.157	-1.909	-2.394	17.309	1.69	19.647	-19.135
4	4	0.0153	-4.388	5.929	8.186	-4.75	25.567	-21.664	-0.107	-1.642	-20.208	-2.587	-3.012	17.479	1.536	18.332	-18.829
5	5	0.0204	-4.404	5.81	8.38	-4.723	25.109	-21.679	-0.143	-1.325	-20.117	-3.354	-3.888	17.49	1.444	16.739	-18.426
6	6	0.0255	-4.434	5.705	8.585	-4.721	24.639	-21.634	-0.124	-1.062	-19.885	-4.245	-5.083	17.284	1.413	14.887	-17.992
7	7	0.0306	-4.456	5.621	8.789	-4.719	24.192	-21.608	-0.035	-0.902	-19.471	-5.417	-6.674	16.984	1.331	12.737	-17.426
8	8	0.0357	-4.458	5.561	8.969	-4.677	23.76	-21.496	0.077	-0.904	-18.986	-6.59	-8.462	16.647	1.281	10.57	-16.708
9	9	0.0408	-4.407	5.511	9.125	-4.561	23.361	-21.339	0.168	-0.957	-18.479	-7.583	-9.932	16.348	1.149	8.776	-15.908
10	10	0.0459	-4.296	5.457	9.244	-4.372	23.019	-21.136	0.203	-0.874	-17.854	-8.156	-10.732	15.896	0.991	7.547	-15.194
11	11	0.051	-4.104	5.39	9.312	-4.083	22.754	-20.819	0.149	-0.521	-17.157	-8.263	-11.004	15.204	0.954	6.652	-14.626
12	12	0.0561	-3.834	5.311	9.31	-3.698	22.59	-20.386	0.025	0.181	-16.333	-8.079	-11.044	14.263	1.052	5.744	-14.124
13	13	0.0612	-3.491	5.219	9.229	-3.214	22.494	-19.798	-0.166	1.12	-15.57	-7.578	-11.023	13.278	1.394	4.779	-13.621
14	14	0.0663	-3.099	5.116	9.083	-2.671	22.429	-19.086	-0.36	2.16	-14.938	-6.948	-10.848	12.301	1.788	3.915	-13.175
15	15	0.0714	-2.666	5.003	8.874	-2.075	22.357	-18.292	-0.521	3.165	-14.483	-6.404	-10.493	11.389	2.042	3.234	-12.826
16	16	0.0765	-2.212	4.883	8.609	-1.444	22.252	-17.449	-0.642	4.075	-14.161	-5.964	-10.033	10.526	2.174	2.708	-12.569
17	17	0.0816	-1.77	4.764	8.295	-0.804	22.08	-16.533	-0.725	4.843	-13.969	-5.602	-9.577	9.685	2.247	2.247	-12.404
18	18	0.0867	-1.362	4.647	7.939	-0.187	21.827	-15.54	-0.77	5.467	-13.922	-5.282	-9.16	8.844	2.306	1.821	-12.362
19	19	0.0918	-1.001	4.538	7.545	0.396	21.515	-14.541	-0.778	5.973	-13.959	-5.1	-8.774	8.021	2.274	1.406	-12.436
20	20	0.0969	-0.7	4.436	7.124	0.915	21.172	-13.609	-0.752	6.409	-14.049	-5.012	-8.418	7.278	2.203	0.999	-12.6
21	21	0.102	-0.469	4.343	6.706	1.344	20.819	-12.863	-0.705	6.799	-14.117	-5.045	-8.121	6.668	2.078	0.56	-12.815
22	22	0.1071	-0.306	4.261	6.314	1.684	20.459	-12.329	-0.653	7.14	-14.2	-5.172	-7.827	6.28	1.904	0.155	-13.04
23	23	0.1122	-0.188	4.186	5.969	1.959	20.099	-12.009	-0.617	7.44	-14.304	-5.353	-7.499	6.101	1.697	-0.183	-13.272
24	24	0.1173	-0.108	4.115	5.679	2.173	19.75	-11.928	-0.6	7.727	-14.369	-5.573	-7.091	6.128	1.445	-0.424	-13.469
25	25	0.1224	-0.067	4.047	5.449	2.323	19.404	-12.067	-0.605	8.008	-14.362	-5.777	-6.607	6.335	1.193	-0.569	-13.602
26	26	0.1275	-0.053	3.983	5.28	2.428	19.043	-12.402	-0.628	8.242	-14.277	-5.989	-6.076	6.677	0.918	-0.639	-13.676
27	27	0.1326	-0.047	3.933	5.177	2.509	18.657	-12.894	-0.662	8.379	-14.17	-6.201	-5.541	7.143	0.64	-0.646	-13.712
28	28	0.1377	-0.037	3.901	5.145	2.574	18.249	-13.497	-0.685	8.414	-14.045	-6.455	-5.08	7.664	0.351	-0.67	-13.717
29	29	0.1428	-0.029	3.883	5.175	2.612	17.829	-14.198	-0.684	8.386	-13.861	-6.742	-4.701	8.191	0.064	-0.741	-13.693
30	30	0.1479	-0.021	3.877	5.259	2.634	17.392	-14.917	-0.668	8.306	-13.656	-6.936	-4.386	8.655	-0.118	-0.828	-13.676
31	31	0.153	-0.004	3.883	5.384	2.667	16.945	-15.541	-0.652	8.18	-13.54	-7.059	-4.104	9.082	-0.243	-0.912	-13.652
32	32	0.1581	0.029	3.899	5.537	2.713	16.509	-16.084	-0.628	8.047	-13.487	-7.207	-3.848	9.473	-0.395	-1.024	-13.612
33	33	0.1632	0.067	3.918	5.706	2.766	16.09	-16.534	-0.608	7.938	-13.505	-7.336	-3.58	9.81	-0.55	-1.137	-13.591
34	34	0.1683	0.116	3.942	5.881	2.822	15.677	-16.88	-0.565	7.836	-13.601	-7.455	-3.257	10.127	-0.724	-1.202	-13.563
35	35	0.1734	0.174	3.968	6.052	2.885	15.261	-17.12	-0.503	7.727	-13.75	-7.55	-2.893	10.408	-0.897	-1.222	-13.529
36	36	0.1785	0.237	3.997	6.209	2.963	14.848	-17.289	-0.443	7.612	-13.936	-7.592	-2.571	10.624	-1.012	-1.27	-13.533
37	37	0.1836	0.297	4.037	6.33	3.042	14.439	-17.362	-0.366	7.5	-14.126	-7.625	-2.254	10.774	-1.115	-1.329	-13.549
38	38	0.1887	0.341	4.086	6.406	3.114	14.042	-17.36	-0.288	7.416	-14.261	-7.596	-1.926	10.827	-1.167	-1.387	-13.577
39	39	0.1938	0.362	4.142	6.423	3.184	13.665	-17.347	-0.236	7.358	-14.291	-7.449	-1.559	10.783	-1.128	-1.403	-13.652
40	40	0.1989	0.357	4.198	6.382	3.257	13.292	-17.251	-0.207	7.305	-14.291	-7.322	-1.195	10.699	-1.117	-1.423	-13.712
41	41	0.204	0.329	4.255	6.288	3.312	12.928	-17.158	-0.173	7.274	-14.254	-7.322	-0.807	10.678	-1.229	-1.451	-13.734
42	42	0.2091	0.269	4.325	6.15	3.33	12.591	-17.121	-0.14	7.297	-14.084	-7.369	-0.358	10.625	-1.4	-1.466	-13.763
43	43	0.2142	0.184	4.397	5.982	3.338	12.258	-17.071	-0.14	7.33	-13.885	-7.264	0.114	10.548	-1.449	-1.434	-13.808
44	44	0.2193	0.069	4.477	5.781	3.313	11.941	-16.997	-0.133	7.385	-13.664	-7.126	0.588	10.485	-1.46	-1.395	-13.827
45	45	0.2244	-0.052	4.555	5.56	3.295	11.625	-16.971	-0.156	7.43	-13.399	-6.988	1.014	10.434	-1.462	-1.393	-13.854
46	46	0.2295	-0.192	4.641	5.322	3.263	11.318	-16.984	-0.186	7.456	-13.107	-6.94	1.353	10.408	-1.512	-1.468	-13.879
47	47	0.2346	-0.341	4.722	5.074	3.218	10.982	-16.966	-0.187	7.421	-12.88	-6.956	1.619	10.434	-1.589	-1.583	-13.897
48	48	0.2397	-0.499	4.799	4.813	3.177	10.646	-16.927	-0.212	7.369	-12.724	-6.877	1.914	10.513	-1.601	-1.636	-13.928
49	49	0.2448	-0.669	4.868	4.545	3.134	10.295	-16.87	-0.237	7.293	-12.658	-6.867	2.156	10.672	-1.659	-1.739	-13.954
50	50	0.2499	-0.829	4.932	4.287	3.092	9.934	-16.801	-0.248	7.206	-12.639	-7	2.383	10.919	-1.85	-1.877	-13.916
51	51	0.255	-0.984	4.982	4.048	3.045	9.566	-16.856	-0.274	7.117	-12.578	-7.072	2.626	11.217	-1.998	-1.984	-13.889
52	52	0.2601	-1.131	5.031	3.832	3.001	9.188	-16.891	-0.303	7.003	-12.514	-6.961	2.904	11.447	-1.997	-2.005	-13.885
53	53	0.2652	-1.291	5.071	3.639	2.934	8.786	-16.856	-0.295	6.859	-12.532	-6.908	3.206	11.676	-2.054	-2.001	-13.881
54	54	0.2703	-1.452	5.108	3.463	2.853	8.382	-16.861	-0.277	6.722	-12.494	-6.869	3.405	11.81	-2.07	-2.104	-13.926
55	55	0.2754	-1.604	5.134	3.31	2.767	7.967	-16.953	-0.251	6.598	-12.338	-6.767	3.615	11.883	-2.021	-2.191	-13.977
56	56	0.2805	-1.741	5.154	3.171	2.691	7.535	-17.012	-0.216	6.442	-12.225	-6.599	3.837	11.946	-1.922	-2.233	-14.032
57	57	0.2856	-1.871	5.172	3.047	2.615	7.091	-17.066	-0.176	6.272	-12.093	-6.365	4.128	11.989	-1.79	-2.192	-14.076
58	58	0.2907	-1.999	5.195	2.936	2.535	6.66	-17.207	-0.136	6.115	-11.891	-6.268	4.463	12.051	-1.807	-2.147	-14.105
59	59	0.2958	-2.12	5.229	2.835	2.449	6.228	-17.329	-0.073	5.948	-11.65	-6.217	4.789	12.031	-1.853	-2.118	-14.148
60	60	0.3009	-2.22	5.27	2.739	2.379	5.801	-17.454	-0.004	5.771	-11.403	-6.146	5.059	12.001	-1.857	-2.127	-14.186
61	61	0.306	-2.297	5.323	2.646	2.335	5.383	-17.607	0.051	5.586	-11.124	-6.005	5.237	11.932	-1.761	-2.202	-14.246
62	62	0.3111	-2.349	5.392	2.554	2.32	4.961	-17.653	0.115	5.365	-10.912	-5.867	5.407	11.821	-1.667	-2.271	-14.306
63	63	0.3162	-2.383	5.479	2.462	2.327	4.56	-17.695	0.17	5.144	-10.722	-5.77	5.63	11.735	-1.641	-2.302	-14.362
64	64	0.3213	-2.392	5.575	2.36	2.365	4.179	-17.778	0.209	4.933	-10.513	-5.7	5.851	11.705	-1.648	-2.343	-14.39
65	65	0.3264	-2.392	5.679	2.249	2.415	3.794	-17.798	0.256	4.692	-10.408	-5.718	6.018	11.751	-1.722	-2.436	-14.39
66	66	0.3315	-2.392	5.803	2.134	2.467	3.414	-17.764	0.312	4.411	-10.406	-5.735	6.151	11.841	-1.79	-2.539	-14.401
67	67	0.3366	-2.395	5.945	2.019	2.51	3.048	-17.756	0.372	4.124	-10.399	-5.78	6.318	11.944	-1.903	-2.614	-14.423
68	68	0.3417	-2.392	6.101	1.896	2.565	2.687	-17.724	0.427	3.809	-10.41	-5.81	6.429	12.019	-1.985	-2.726	-14.474
69	69	0.3468	-2.381	6.263	1.755	2.628	2.327	-17.678	0.479	3.488	-10.402	-5.774	6.5	12.08	-1.988	-2.854	-14.52
70	70	0.3519	-2.373	6.433	1.597	2.687	1.984	-17.662	0.531	3.188	-10.362	-5.79	6.592	12.179	-2.044	-2.985	-14.545
71	71	0.357	-2.369	6.611	1.436	2.745	1.644	-17.636	0.581	2.891	-10.32	-5.811	6.719	12.246	-2.119	-3.096	-14.596
72	72	0.3621	-2.368	6.79	1.279	2.796	1.301	-17.605	0.635	2.595	-10.291	-5.795	6.868	12.306	-2.169	-3.182	-14.658
73	73	0.3672	-2.366	6.967	1.128	2.843	0.965	-17.637	0.686	2.321	-10.232	-5.754	6.993	12.386	-2.185	-3.299	-14.722
74	74	0.3723	-2.37	7.14	0.978	2.886	0.643	-17.721	0.719	2.075	-10.166	-5.688	7.083	12.493	-2.171	-3.456	-14.798
75	75	0.3774	-2.382	7.311	0.829	2.913	0.332	-17.817	0.751	1.851	-10.094	-5.605	7.154	12.597	-2.136	-3.636	-14.881
76	76	0.3825	-2.399	7.479	0.687	2.924	0.029	-17.937	0.79	1.658	-9.997	-5.537	7.262	12.691	-2.127	-3.803	-14.964
77	77	0.3876	-2.412	7.648	0.553	2.94	-0.262	-18.103	0.821	1.503	-9.837	-5.458	7.448	12.743	-2.135	-3.925	-15.068
78	78	0.3927	-2.419	7.816	0.422	2.959	-0.538	-18.291	0.85	1.387	-9.668	-5.364	7.671	12.791	-2.14	-4.034	-15.185
79	79	0.3978	-2.427	7.983	0.277	2.974	-0.799	-18.472	0.879	1.299	-9.523	-5.336	7.88	12.882	-2.201	-4.184	-15.285
80	80	0.4029	-2.44	8.15	0.123	2.991	-1.043	-18.651	0.887	1.246	-9.379	-5.312	8.102	12.984	-2.278	-4.345	-15.382
81	81	0.408	-2.455	8.315	-0.035	3.008	-1.26	-18.826	0.862	1.247	-9.229	-5.136	8.383	13.046	-2.242	-4.452	-15.505
82	82	0.4131	-2.469	8.474	-0.191	3.014	-1.457	-18.983	0.834	1.318	-9.073	-4.847	8.731	13.062	-2.121	-4.507	-15.646
83	83	0.4182	-2.47	8.619	-0.352	3.032	-1.648	-19.13	0.799	1.425	-8.959	-4.618	9.078	13.1	-2.057	-4.602	-15.798
84	84	0.4233	-2.456	8.749	-0.519	3.068	-1.848	-19.246	0.758	1.546	-8.882	-4.547	9.364	13.143	-2.116	-4.802	-15.954
85	85	0.4284	-2.426	8.863	-0.685	3.115	-2.068	-19.258	0.735	1.669	-8.885	-4.536	9.669	13.173	-2.226	-5.002	-16.102
86	86	0.4335	-2.397	8.958	-0.85	3.168	-2.29	-19.31	0.689	1.835	-8.838	-4.488	10.038	13.168	-2.328	-5.167	-16.269
87	87	0.4386	-2.368	9.025	-1.013	3.227	-2.535	-19.359	0.627	2.026	-8.789	-4.413	10.46	13.147	-2.429	-5.303	-16.443
88	88	0.4437	-2.344	9.058	-1.175	3.273	-2.809	-19.395	0.567	2.239	-8.761	-4.293	10.853	13.106	-2.467	-5.469	-16.639
89	89	0.4488	-2.319	9.055	-1.34	3.324	-3.107	-19.44	0.493	2.486	-8.729	-4.116	11.192	13.039	-2.423	-5.691	-16.858
90	90	0.4539	-2.282	9.017	-1.505	3.387	-3.427	-19.504	0.403	2.754	-8.763	-3.893	11.514	13.024	-2.342	-5.937	-17.103
91	91	0.459	-2.239	8.949	-1.667	3.457	-3.779	-19.506	0.313	3.026	-8.889	-3.732	11.843	13.004	-2.328	-6.206	-17.379
92	92	0.4641	-2.195	8.845	-1.816	3.518	-4.158	-19.542	0.228	3.332	-9.024	-3.639	12.241	13.02	-2.409	-6.458	-17.648
93	93	0.4692	-2.147	8.71	-1.966	3.592	-4.563	-19.569	0.115	3.657	-9.166	-3.438	12.61	13.033	-2.382	-6.726	-17.909
94	94	0.4743	-2.094	8.537	-2.109	3.664	-4.993	-19.637	-0.01	4.026	-9.243	-3.228	12.912	13.029	-2.306	-7.074	-18.147
95	95	0.4794	-2.037	8.345	-2.245	3.736	-5.428	-19.707	-0.158	4.422	-9.328	-2.99	13.085	13.027	-2.148	-7.543	-18.375
96	96	0.4845	-1.998	8.137	-2.36	3.784	-5.857	-19.864	-0.332	4.852	-9.39	-2.733	13.197	13.077	-1.959	-8.08	-18.584
97	97	0.4896	-1.958	7.919	-2.47	3.817	-6.298	-19.945	-0.492	5.293	-9.548	-2.459	13.246	13.158	-1.726	-8.674	-18.772
98	98	0.4947	-1.921	7.7	-2.568	3.831	-6.727	-20.08	-0.658	5.78	-9.613	-2.152	13.24	13.202	-1.422	-9.328	-18.941
99	99	0.4998	-1.869	7.488	-2.667	3.848	-7.143	-20.168	-0.821	6.3	-9.683	-1.969	13.19	13.288	-1.201	-10.074	-19.026
100	100	0.5049	-1.822	7.301	-2.761	3.838	-7.522	-20.243	-0.971	6.857	-9.712	-1.924	13.065	13.398	-1.055	-10.936	-19.028
101	101	0.51	-1.777	7.13	-2.862	3.83	-7.876	-20.315	-1.158	7.431	-9.651	-1.857	12.937	13.477	-0.889	-11.801	-18.967
102	102	0.5151	-1.733	6.996	-2.962	3.822	-8.191	-20.389	-1.361	8.01	-9.572	-1.73	12.763	13.567	-0.648	-12.69	-18.873
103	103	0.5202	-1.686	6.898	-3.063	3.815	-8.466	-20.428	-1.577	8.594	-9.496	-1.563	12.536	13.675	-0.35	-13.613	-18.727
104	104	0.5253	-1.658	6.848	-3.16	3.799	-8.67	-20.494	-1.832	9.209	-9.344	-1.534	12.198	13.779	-0.127	-14.686	-18.516
105	105	0.5304	-1.647	6.832	-3.239	3.767	-8.818	-20.524	-2.095	9.854	-9.22	-1.471	11.796	13.855	0.163	-15.813	-18.298
106	106	0.5355	-1.678	6.859	-3.308	3.691	-8.902	-20.515	-2.349	10.526	-9.117	-1.392	11.403	13.929	0.469	-16.929	-18.043
107	107	0.5406	-1.757	6.918	-3.359	3.569	-8.939	-20.462	-2.601	11.201	-9.056	-1.301	10.965	14.002	0.8	-18.072	-17.761
108	108	0.5457	-1.922	7.001	-3.381	3.35	-8.924	-20.441	-2.836	11.916	-8.943	-1.185	10.488	14.025	1.192	-19.252	-17.463
109	109	0.5508	-2.157	7.092	-3.356	3.058	-8.901	-20.367	-3.033	12.622	-8.977	-1.145	9.959	14.123	1.521	-20.49	-17.128
110	110	0.5559	-2.448	7.189	-3.28	2.722	-8.857	-20.313	-3.237	13.333	-9.078	-1.04	9.405	14.225	1.904	-21.738	-16.808
111	111	0.561	-2.758	7.29	-3.15	2.38	-8.794	-20.294	-3.438	14.061	-9.231	-0.908	8.795	14.336	2.335	-23.032	-16.503
112	112	0.5661	-3.089	7.388	-2.95	1.997	-8.722	-20.283	-3.579	14.814	-9.461	-0.775	8.124	14.443	2.806	-24.38	-16.219
113	113	0.5712	-3.426	7.467	-2.672	1.602	-8.669	-20.305	-3.688	15.568	-9.806	-0.691	7.374	14.641	3.253	-25.807	-15.909
114	114	0.5763	-3.765	7.516	-2.318	1.195	-8.638	-20.391	-3.763	16.342	-10.212	-0.639	6.6	14.862	3.681	-27.27	-15.626
115	115	0.5814	-4.078	7.535	-1.908	0.783	-8.619	-20.575	-3.801	17.178	-10.645	-0.535	5.777	15.119	4.199	-28.788	-15.376
116	116	0.5865	-4.348	7.525	-1.47	0.395	-8.608	-20.828	-3.826	18.082	-11.058	-0.442	4.981	15.428	4.713	-30.317	-15.094
117	117	0.5916	-4.558	7.498	-1.015	0.051	-8.582	-21.19	-3.868	19.06	-11.438	-0.42	4.129	15.81	5.202	-31.948	-14.787
118	118	0.5967	-4.701	7.453	-0.566	-0.238	-8.541	-21.627	-3.932	20.109	-11.787	-0.44	3.243	16.228	5.687	-33.651	-14.482
119	119	0.6018	-4.786	7.388	-0.142	-0.488	-8.482	-22.124	-4.026	21.225	-12.088	-0.479	2.285	16.681	6.209	-35.444	-14.16
120	120	0.6069	-4.832	7.29	0.238	-0.718	-8.412	-22.692	-4.163	22.399	-12.276	-0.482	1.244	17.1	6.826	-37.313	-13.845
121	121	0.612	-4.855	7.167	0.564	-0.96	-8.321	-23.266	-4.307	23.63	-12.43	-0.553	0.088	17.536	7.462	-39.293	-13.51
122	122	0.6171	-4.857	7.028	0.831	-1.207	-8.189	-23.831	-4.479	24.909	-12.571	-0.605	-1.191	17.982	8.192	-41.365	-13.164
123	123	0.6222	-4.843	6.884	1.044	-1.457	-7.997	-24.434	-4.721	26.241	-12.671	-0.598	-2.588	18.425	9.049	-43.517	-12.823
124	124	0.6273	-4.83	6.739	1.203	-1.739	-7.734	-25.074	-5.032	27.648	-12.715	-0.528	-4.121	18.832	10.049	-45.782	-12.489
125	125	0.6324	-4.829	6.609	1.316	-2.06	-7.392	-25.711	-5.399	29.119	-12.769	-0.502	-5.816	19.244	11.098	-48.196	-12.131
126	126	0.6375	-4.83	6.509	1.375	-2.4	-6.949	-26.291	-5.806	30.647	-12.904	-0.616	-7.596	19.672	12.073	-50.704	-11.765
127	127	0.6426	-4.823	6.45	1.388	-2.742	-6.398	-26.8	-6.251	32.218	-13.13	-0.802	-9.389	20.083	12.996	-53.216	-11.429
128	128	0.6477	-4.815	6.429	1.356	-3.093	-5.738	-27.235	-6.732	33.851	-13.425	-1.057	-11.132	20.451	13.838	-55.694	-11.128
129	129	0.6528	-4.82	6.451	1.285	-3.461	-4.965	-27.579	-7.243	35.529	-13.825	-1.375	-12.82	20.795	14.595	-58.114	-10.87
130	130	0.6579	-4.836	6.518	1.183	-3.832	-4.092	-27.805	-7.755	37.218	-14.337	-1.804	-14.397	21.133	15.185	-60.414	-10.633
131	131	0.663	-4.862	6.631	1.06	-4.203	-3.118	-27.943	-8.266	38.918	-14.936	-2.329	-15.754	21.464	15.573	-62.493	-10.448
132	132	0.6681	-4.898	6.777	0.937	-4.581	-2.064	-28.055	-8.774	40.648	-15.571	-2.945	-16.784	21.754	15.721	-64.277	-10.366
133	133	0.6732	-4.954	6.951	0.818	-4.966	-0.945	-28.094	-9.235	42.408	-16.194	-3.715	-17.489	21.93	15.551	-65.802	-10.371
134	134	0.6783	-5.026	7.148	0.702	-5.349	0.231	-28.054	-9.652	44.175	-16.752	-4.551	-17.95	21.933	15.164	-67.122	-10.465
135	135	0.6834	-5.122	7.364	0.592	-5.737	1.451	-27.935	-10.006	45.923	-17.247	-5.485	-18.23	21.761	14.558	-68.279	-10.646
136	136	0.6885	-5.239	7.588	0.494	-6.126	2.688	-27.758	-10.316	47.61	-17.634	-6.346	-18.319	21.358	13.872	-69.225	-10.972
137	137	0.6936	-5.365	7.804	0.415	-6.511	3.912	-27.509	-10.556	49.257	-17.87	-7.029	-18.127	20.681	13.149	-69.906	-11.461
138	138	0.6987	-5.48	8.009	0.352	-6.878	5.116	-27.228	-10.754	50.89	-17.954	-7.458	-17.633	19.738	12.472	-70.314	-12.137
139	139	0.7038	-5.594	8.197	0.314	-7.251	6.301	-26.95	-10.923	52.556	-17.867	-7.614	-16.907	18.563	11.908	-70.528	-12.94
140	140	0.7089	-5.694	8.368	0.3	-7.61	7.467	-26.638	-11.037	54.22	-17.715	-7.612	-16.05	17.222	11.418	-70.602	-13.854
141	141	0.714	-5.78	8.516	0.308	-7.953	8.604	-26.267	-11.066	55.818	-17.515	-7.372	-15.088	15.711	11.095	-70.467	-14.914
142	142	0.7191	-5.834	8.645	0.341	-8.267	9.699	-25.834	-10.98	57.291	-17.287	-6.85	-13.996	14.092	10.977	-70.016	-16.108
143	143	0.7242	-5.862	8.748	0.395	-8.557	10.74	-25.36	-10.809	58.558	-17.018	-6.17	-12.851	12.493	10.961	-69.251	-17.319
144	144	0.7293	-5.86	8.83	0.469	-8.823	11.746	-24.898	-10.581	59.631	-16.781	-5.558	-11.726	11.022	10.901	-68.29	-18.499
145	145	0.7344	-5.834	8.886	0.549	-9.066	12.714	-24.404	-10.276	60.521	-16.577	-5.06	-10.632	9.647	10.756	-67.178	-19.654
146	146	0.7395	-5.789	8.93	0.647	-9.305	13.641	-23.853	-9.852	61.236	-16.46	-4.657	-9.59	8.424	10.561	-65.949	-20.763
147	147	0.7446	-5.714	8.956	0.746	-9.508	14.518	-23.267	-9.345	61.785	-16.413	-4.472	-8.612	7.454	10.207	-64.686	-21.693
148	148	0.7497	-5.616	8.97	0.857	-9.694	15.366	-22.777	-8.893	62.187	-16.409	-4.3	-7.708	6.74	9.868	-63.345	-22.48
149	149	0.7548	-5.49	8.976	0.961	-9.838	16.181	-22.257	-8.412	62.44	-16.485	-4.1	-6.826	6.284	9.536	-61.876	-23.107
150	150	0.7599	-5.357	8.984	1.076	-9.954	16.986	-21.712	-7.913	62.548	-16.653	-3.93	-5.975	6.059	9.154	-60.308	-23.591
151	151	0.765	-5.22	8.991	1.186	-10.054	17.79	-21.218	-7.48	62.522	-16.898	-3.657	-5.208	6.108	8.865	-58.638	-23.915
152	152	0.7701	-5.094	8.998	1.298	-10.174	18.596	-20.784	-7.099	62.387	-17.188	-3.402	-4.592	6.432	8.603	-56.992	-24.035
153	153	0.7752	-4.975	9.01	1.408	-10.296	19.401	-20.392	-6.769	62.145	-17.466	-3.108	-4.083	6.937	8.388	-55.328	-23.979
154	154	0.7803	-4.858	9.039	1.501	-10.398	20.224	-20.003	-6.475	61.788	-17.747	-2.704	-3.66	7.492	8.276	-53.597	-23.88
155	155	0.7854	-4.76	9.085	1.603	-10.524	21.056	-19.623	-6.193	61.335	-18.027	-2.259	-3.333	8.164	8.218	-51.849	-23.665
156	156	0.7905	-4.681	9.141	1.708	-10.668	21.894	-19.279	-5.936	60.792	-18.281	-1.981	-3.094	8.936	8.037	-50.164	-23.327
157	157	0.7956	-4.605	9.207	1.812	-10.807	22.74	-18.996	-5.741	60.193	-18.453	-1.674	-2.901	9.642	7.889	-48.468	-22.985
158	158	0.8007	-4.527	9.287	1.895	-10.928	23.61	-18.715	-5.57	59.56	-18.528	-1.263	-2.698	10.215	7.818	-46.7	-22.686
159	159	0.8058	-4.458	9.376	1.967	-11.046	24.491	-18.446	-5.417	58.896	-18.507	-0.918	-2.537	10.68	7.707	-44.973	-22.383
160	160	0.8109	-4.398	9.472	2.018	-11.152	25.393	-18.225	-5.321	58.201	-18.379	-0.644	-2.39	11.001	7.536	-43.255	-22.133
161	161	0.816	-4.347	9.566	2.057	-11.255	26.275	-18.014	-5.232	57.441	-18.16	-0.412	-2.266	11.14	7.337	-41.538	-21.978
162	162	0.8211	-4.297	9.662	2.089	-11.342	27.14	-17.822	-5.156	56.624	-17.816	-0.192	-2.094	11.057	7.092	-39.755	-21.923
163	163	0.8262	-4.258	9.758	2.141	-11.434	27.981	-17.661	-5.099	55.748	-17.407	0.056	-1.927	10.813	6.861	-37.935	-21.963
164	164	0.8313	-4.226	9.848	2.19	-11.515	28.802	-17.541	-5.067	54.82	-16.943	0.222	-1.759	10.428	6.558	-36.113	-22.092
165	165	0.8364	-4.21	9.932	2.242	-11.602	29.599	-17.444	-5.041	53.853	-16.465	0.312	-1.532	9.931	6.162	-34.246	-22.327
166	166	0.8415	-4.202	10	2.295	-11.684	30.349	-17.371	-5.021	52.835	-15.997	0.464	-1.228	9.334	5.786	-32.271	-22.68
167	167	0.8466	-4.196	10.057	2.353	-11.767	31.063	-17.341	-5.024	51.762	-15.585	0.653	-0.9	8.766	5.427	-30.229	-23.08
168	168	0.8517	-4.193	10.1	2.408	-11.835	31.723	-17.33	-5.024	50.579	-15.249	0.723	-0.582	8.273	4.956	-28.174	-23.481
169	169	0.8568	-4.206	10.128	2.47	-11.909	32.322	-17.367	-5.032	49.28	-14.989	0.693	-0.225	7.861	4.371	-26.057	-23.9
170	170	0.8619	-4.232	10.142	2.547	-11.988	32.858	-17.432	-5.046	47.871	-14.823	0.725	0.125	7.525	3.826	-23.863	-24.344
171	171	0.867	-4.267	10.151	2.635	-12.069	33.338	-17.485	-5.033	46.358	-14.815	0.812	0.394	7.367	3.351	-21.664	-24.743
172	172	0.8721	-4.299	10.162	2.724	-12.14	33.779	-17.564	-5.013	44.742	-14.916	0.81	0.564	7.437	2.839	-19.529	-25.026
173	173	0.8772	-4.335	10.178	2.83	-12.22	34.174	-17.693	-4.973	43.012	-15.106	0.684	0.68	7.7	2.244	-17.428	-25.228
174	174	0.8823	-4.374	10.194	2.962	-12.314	34.51	-17.875	-4.917	41.179	-15.389	0.586	0.796	8.083	1.668	-15.265	-25.419
175	175	0.8874	-4.422	10.212	3.104	-12.41	34.792	-18.085	-4.846	39.243	-15.746	0.548	0.878	8.586	1.153	-13.06	-25.574
176	176	0.8925	-4.477	10.235	3.235	-12.498	35.032	-18.32	-4.75	37.214	-16.114	0.412	0.855	9.222	0.619	-10.939	-25.621
177	177	0.8976	-4.537	10.265	3.358	-12.567	35.226	-18.595	-4.635	35.093	-16.461	0.112	0.704	9.947	0.024	-8.953	-25.585
178	178	0.9027	-4.602	10.299	3.485	-12.634	35.37	-18.931	-4.504	32.925	-16.763	-0.213	0.526	10.689	-0.554	-6.997	-25.522
179	179	0.9078	-4.669	10.337	3.613	-12.696	35.469	-19.285	-4.342	30.726	-17.07	-0.429	0.386	11.463	-1.041	-4.973	-25.434
180	180	0.9129	-4.735	10.38	3.729	-12.741	35.536	-19.639	-4.135	28.505	-17.351	-0.656	0.222	12.27	-1.5	-2.978	-25.28
181	181	0.918	-4.801	10.424	3.845	-12.783	35.567	-20.049	-3.88	26.278	-17.485	-1.053	0.003	13.032	-2.032	-1.106	-25.063
182	182	0.9231	-4.869	10.457	3.968	-12.828	35.544	-20.524	-3.581	24.056	-17.481	-1.53	-0.212	13.708	-2.594	0.711	-24.833
183	183	0.9282	-4.939	10.474	4.093	-12.858	35.457	-21.012	-3.24	21.841	-17.478	-1.946	-0.415	14.336	-3.078	2.524	-24.637
184	184	0.9333	-5.013	10.477	4.213	-12.877	35.314	-21.485	-2.847	19.666	-17.517	-2.287	-0.634	14.918	-3.442	4.294	-24.496
185	185	0.9384	-5.076	10.455	4.307	-12.853	35.116	-21.92	-2.406	17.549	-17.574	-2.637	-0.866	15.462	-3.756	5.976	-24.365
186	186	0.9435	-5.136	10.402	4.407	-12.825	34.854	-22.382	-1.935	15.505	-17.651	-2.992	-1.142	15.983	-4.008	7.535	-24.272
187	187	0.9486	-5.184	10.322	4.504	-12.77	34.541	-22.845	-1.472	13.543	-17.802	-3.277	-1.447	16.471	-4.157	8.998	-24.259
188	188	0.9537	-5.219	10.21	4.595	-12.671	34.17	-23.263	-1.033	11.643	-18.14	-3.423	-1.795	17.013	-4.149	10.389	-24.306
189	189	0.9588	-5.237	10.079	4.661	-12.513	33.774	-23.685	-0.635	9.844	-18.569	-3.483	-2.204	17.601	-3.997	11.653	-24.393
190	190	0.9639	-5.242	9.926	4.716	-12.321	33.349	-24.171	-0.273	8.159	-19.053	-3.457	-2.585	18.199	-3.752	12.85	-24.576
191	191	0.969	-5.248	9.759	4.789	-12.139	32.902	-24.715	0.069	6.62	-19.589	-3.311	-2.962	18.799	-3.365	13.957	-24.845
192	192	0.9741	-5.243	9.579	4.873	-11.948	32.452	-25.336	0.368	5.251	-20.183	-3.129	-3.246	19.468	-2.974	14.995	-25.168
193	193	0.9792	-5.226	9.39	4.971	-11.745	32.003	-26.038	0.626	4.059	-20.758	-2.94	-3.518	20.172	-2.552	15.887	-25.503
194	194	0.9843	-5.171	9.187	5.071	-11.508	31.562	-26.798	0.847	3.073	-21.281	-2.769	-3.691	20.868	-2.175	16.666	-25.844
195	195	0.9894	-5.082	8.97	5.161	-11.226	31.14	-27.596	1.005	2.318	-21.641	-2.483	-3.673	21.447	-1.806	17.415	-26.183
196	196	0.9945	-4.98	8.746	5.26	-10.935	30.752	-28.393	1.093	1.818	-21.894	-2.161	-3.579	21.929	-1.43	18.008	-26.52
197	197	0.9996	-4.888	8.535	5.347	-10.643	30.432	-29.131	1.112	1.582	-21.958	-1.961	-3.534	22.335	-1.087	18.288	-26.725
198	198	1.0047	-4.829	8.353	5.488	-10.42	30.169	-29.807	1.083	1.586	-21.83	-1.881	-3.582	22.634	-0.746	18.241	-26.774
199	199	1.0098	-4.764	8.198	5.637	-10.215	29.964	-30.397	1.009	1.841	-21.449	-1.873	-3.627	22.738	-0.429	17.938	-26.685
200	200	1.0149	-4.694	8.07	5.815	-10.009	29.762	-30.729	0.895	2.206	-21.053	-2.151	-3.822	22.696	-0.245	17.254	-26.438
201	201	1.02	-4.634	7.972	5.977	-9.802	29.588	-30.863	0.754	2.671	-20.588	-2.9	-4.401	22.638	-0.194	15.993	-25.942
