# Supplementary material for: Gait phenotypes in paediatric hereditary spastic paraplegia revealed by dynamic time warping analysis and random forests
Source: PLoS One. 2018 Mar 8;13(3):e0192345. doi: 10.1371/journal.pone.0192345 (PMC5843164; doi:10.1371/journal.pone.0192345)
Supplement: S2 Data — (ZIP) [file pone.0192345.s009.zip › Healthy/Left.SR.HEALTHY27.5.csv]

	Epoch	Time	Pelvic.obliquity	Pelvic.tilt	Pelvic rotation	Hip.abd.add	Hip.flexion	Hip.rotation	Knee.abd.add	Knee.flexion	Knee.rotation	Ankle.abd.add	Ankle.flexion	Ankle.rotation	Forefoot.abd.add	Forefoot.flexion	Forefoot.rotation
1	1	0	-3.851	6.078	5.942	-6.382	28.635	-24.832	-0.442	0.653	-15.477	3.437	-1.554	18.886	3.885	22.005	-18.11
2	2	0.00497	-3.859	6.081	6.255	-6.344	28.437	-24.56	-0.539	0.908	-15.502	2.366	-2.464	19.201	3.583	20.444	-17.223
3	3	0.00994	-3.881	6.097	6.581	-6.316	28.229	-24.122	-0.668	1.227	-15.662	1.253	-3.588	19.602	3.327	18.622	-16.192
4	4	0.01491	-3.907	6.128	6.922	-6.307	28.008	-23.553	-0.804	1.605	-15.961	0.123	-4.887	20.071	3.115	16.592	-15.06
5	5	0.01988	-3.919	6.171	7.264	-6.288	27.792	-22.971	-0.958	2.03	-16.265	-0.947	-6.356	20.478	3	14.402	-13.941
6	6	0.02485	-3.922	6.237	7.601	-6.273	27.598	-22.347	-1.078	2.435	-16.56	-2.059	-7.996	20.776	2.892	12.103	-12.846
7	7	0.02982	-3.915	6.324	7.918	-6.251	27.448	-21.731	-1.165	2.78	-16.804	-3.229	-9.767	20.981	2.741	9.783	-11.78
8	8	0.03479	-3.876	6.419	8.205	-6.193	27.336	-21.109	-1.232	3.075	-16.962	-4.313	-11.381	21.048	2.521	7.693	-10.768
9	9	0.03976	-3.779	6.51	8.445	-6.061	27.28	-20.47	-1.34	3.434	-16.996	-4.923	-12.45	20.924	2.394	6.117	-9.877
10	10	0.04473	-3.603	6.588	8.631	-5.835	27.296	-19.849	-1.506	3.994	-16.865	-5.076	-12.802	20.569	2.288	5.076	-9.167
11	11	0.0497	-3.351	6.645	8.745	-5.503	27.388	-19.159	-1.724	4.823	-16.651	-4.995	-12.731	19.949	2.176	4.221	-8.639
12	12	0.05467	-3.034	6.67	8.796	-5.091	27.533	-18.445	-1.987	5.921	-16.347	-4.732	-12.524	19.101	2.148	3.297	-8.26
13	13	0.05964	-2.666	6.655	8.779	-4.596	27.693	-17.646	-2.274	7.204	-16.054	-4.378	-12.207	18.12	2.132	2.338	-7.974
14	14	0.06461	-2.255	6.603	8.72	-4.055	27.821	-16.843	-2.523	8.543	-15.762	-3.941	-11.68	17.046	2.113	1.535	-7.799
15	15	0.06958	-1.825	6.511	8.622	-3.486	27.874	-16.012	-2.708	9.814	-15.442	-3.382	-10.957	15.84	2.136	0.972	-7.738
16	16	0.07455	-1.408	6.386	8.497	-2.926	27.825	-15.174	-2.813	10.937	-15.125	-2.892	-10.125	14.592	2.079	0.608	-7.746
17	17	0.07952	-1.039	6.236	8.346	-2.405	27.659	-14.315	-2.84	11.871	-14.867	-2.504	-9.356	13.34	1.989	0.306	-7.836
18	18	0.08449	-0.749	6.071	8.176	-1.953	27.378	-13.471	-2.814	12.613	-14.636	-2.239	-8.684	12.106	1.849	0.02	-7.998
19	19	0.08946	-0.525	5.888	7.986	-1.551	26.974	-12.652	-2.737	13.165	-14.431	-2.121	-8.112	10.917	1.65	-0.27	-8.213
20	20	0.09443	-0.343	5.691	7.799	-1.192	26.479	-11.964	-2.637	13.586	-14.2	-2.176	-7.577	9.876	1.343	-0.545	-8.398
21	21	0.0994	-0.178	5.478	7.628	-0.855	25.92	-11.397	-2.545	13.913	-13.999	-2.213	-6.995	8.997	1.071	-0.716	-8.57
22	22	0.10437	-0.021	5.26	7.497	-0.544	25.344	-11.014	-2.486	14.197	-13.794	-2.218	-6.383	8.267	0.848	-0.818	-8.744
23	23	0.10934	0.115	5.047	7.42	-0.289	24.794	-10.869	-2.457	14.503	-13.488	-2.238	-5.694	7.685	0.618	-0.844	-8.866
24	24	0.11431	0.232	4.851	7.395	-0.085	24.28	-10.924	-2.453	14.83	-13.126	-2.329	-5.037	7.269	0.355	-0.904	-8.924
25	25	0.11928	0.329	4.674	7.43	0.063	23.799	-11.175	-2.478	15.165	-12.719	-2.411	-4.383	6.993	0.119	-0.959	-8.943
26	26	0.12425	0.424	4.528	7.516	0.192	23.341	-11.586	-2.54	15.458	-12.353	-2.456	-3.734	6.903	-0.065	-0.977	-8.929
27	27	0.12922	0.537	4.424	7.654	0.312	22.905	-12.101	-2.598	15.682	-12.014	-2.45	-3.062	6.903	-0.187	-0.918	-8.907
28	28	0.13419	0.672	4.369	7.846	0.435	22.483	-12.714	-2.669	15.804	-11.716	-2.467	-2.478	7.013	-0.309	-0.885	-8.856
29	29	0.13916	0.808	4.367	8.085	0.543	22.074	-13.322	-2.718	15.817	-11.543	-2.528	-2.008	7.229	-0.439	-0.897	-8.782
30	30	0.14413	0.946	4.41	8.372	0.635	21.667	-13.92	-2.751	15.733	-11.476	-2.56	-1.596	7.511	-0.536	-0.905	-8.703
31	31	0.1491	1.085	4.498	8.685	0.712	21.278	-14.429	-2.746	15.578	-11.566	-2.528	-1.184	7.803	-0.579	-0.859	-8.67
32	32	0.15407	1.242	4.622	9.016	0.799	20.899	-14.841	-2.702	15.357	-11.817	-2.479	-0.808	8.126	-0.601	-0.802	-8.658
33	33	0.15904	1.404	4.78	9.348	0.884	20.55	-15.167	-2.619	15.116	-12.163	-2.449	-0.481	8.467	-0.624	-0.777	-8.639
34	34	0.16401	1.567	4.955	9.676	0.966	20.21	-15.396	-2.504	14.863	-12.614	-2.43	-0.211	8.831	-0.644	-0.8	-8.618
35	35	0.16898	1.714	5.146	9.979	1.039	19.894	-15.527	-2.384	14.628	-13.131	-2.279	0.078	9.154	-0.556	-0.794	-8.634
36	36	0.17395	1.841	5.344	10.254	1.101	19.591	-15.599	-2.256	14.419	-13.638	-2.098	0.416	9.425	-0.451	-0.755	-8.67
37	37	0.17892	1.946	5.549	10.489	1.166	19.302	-15.617	-2.135	14.225	-14.081	-2.026	0.77	9.639	-0.46	-0.723	-8.686
38	38	0.18389	2.032	5.743	10.664	1.247	18.998	-15.592	-2.036	14.018	-14.458	-1.979	1.092	9.803	-0.49	-0.716	-8.702
39	39	0.18886	2.09	5.919	10.781	1.326	18.674	-15.518	-1.929	13.818	-14.732	-1.926	1.424	9.872	-0.507	-0.704	-8.724
40	40	0.19383	2.107	6.073	10.847	1.383	18.333	-15.464	-1.848	13.645	-14.841	-1.806	1.778	9.839	-0.466	-0.678	-8.762
41	41	0.1988	2.069	6.203	10.877	1.395	17.97	-15.445	-1.781	13.502	-14.822	-1.691	2.117	9.762	-0.422	-0.682	-8.797
42	42	0.20377	1.978	6.294	10.865	1.375	17.571	-15.472	-1.724	13.381	-14.665	-1.654	2.461	9.663	-0.442	-0.702	-8.813
43	43	0.20874	1.847	6.346	10.809	1.33	17.14	-15.554	-1.682	13.289	-14.366	-1.631	2.831	9.524	-0.472	-0.714	-8.833
44	44	0.21371	1.682	6.358	10.714	1.264	16.678	-15.692	-1.661	13.223	-13.971	-1.582	3.249	9.359	-0.49	-0.689	-8.882
45	45	0.21868	1.481	6.341	10.588	1.176	16.187	-15.851	-1.661	13.158	-13.552	-1.535	3.604	9.219	-0.499	-0.721	-8.935
46	46	0.22365	1.252	6.294	10.453	1.053	15.666	-16.068	-1.659	13.093	-13.107	-1.533	3.911	9.127	-0.532	-0.799	-8.987
47	47	0.22862	1.004	6.217	10.315	0.912	15.115	-16.326	-1.669	13.017	-12.692	-1.51	4.201	9.114	-0.551	-0.879	-9.036
48	48	0.23359	0.753	6.122	10.156	0.77	14.541	-16.563	-1.677	12.919	-12.361	-1.428	4.535	9.179	-0.537	-0.891	-9.09
49	49	0.23856	0.505	6.01	9.977	0.635	13.947	-16.778	-1.68	12.805	-12.118	-1.327	4.892	9.339	-0.521	-0.868	-9.131
50	50	0.24353	0.266	5.89	9.786	0.514	13.352	-16.993	-1.697	12.685	-11.934	-1.208	5.256	9.558	-0.503	-0.832	-9.176
51	51	0.2485	0.044	5.763	9.601	0.406	12.75	-17.225	-1.713	12.553	-11.802	-1.115	5.564	9.822	-0.503	-0.848	-9.232
52	52	0.25347	-0.149	5.633	9.429	0.316	12.14	-17.449	-1.708	12.404	-11.746	-1.048	5.808	10.113	-0.508	-0.919	-9.31
53	53	0.25844	-0.307	5.506	9.267	0.255	11.538	-17.686	-1.707	12.243	-11.722	-0.942	5.998	10.426	-0.473	-1.03	-9.391
54	54	0.26341	-0.438	5.396	9.116	0.216	10.962	-17.931	-1.718	12.074	-11.714	-0.822	6.187	10.756	-0.436	-1.13	-9.462
55	55	0.26838	-0.549	5.313	8.979	0.191	10.422	-18.134	-1.727	11.908	-11.741	-0.716	6.423	11.077	-0.437	-1.184	-9.515
56	56	0.27335	-0.65	5.255	8.855	0.169	9.913	-18.33	-1.736	11.749	-11.74	-0.542	6.699	11.337	-0.388	-1.192	-9.581
57	57	0.27832	-0.737	5.217	8.739	0.154	9.433	-18.531	-1.741	11.611	-11.693	-0.419	6.974	11.55	-0.377	-1.222	-9.641
58	58	0.28329	-0.815	5.209	8.63	0.144	8.978	-18.691	-1.734	11.467	-11.624	-0.34	7.216	11.695	-0.391	-1.284	-9.7
59	59	0.28826	-0.893	5.238	8.53	0.124	8.564	-18.857	-1.722	11.338	-11.471	-0.258	7.43	11.727	-0.378	-1.38	-9.786
60	60	0.29323	-0.967	5.303	8.447	0.104	8.193	-19.05	-1.722	11.232	-11.228	-0.165	7.679	11.658	-0.359	-1.456	-9.891
61	61	0.2982	-1.022	5.396	8.379	0.099	7.853	-19.245	-1.732	11.129	-10.961	-0.056	7.934	11.552	-0.33	-1.526	-9.992
62	62	0.30317	-1.049	5.513	8.325	0.119	7.533	-19.399	-1.729	11.017	-10.723	0.039	8.188	11.429	-0.309	-1.595	-10.083
63	63	0.30814	-1.064	5.648	8.287	0.153	7.227	-19.541	-1.726	10.893	-10.487	0.096	8.447	11.3	-0.329	-1.66	-10.152
64	64	0.31311	-1.077	5.801	8.263	0.185	6.932	-19.655	-1.719	10.76	-10.288	0.162	8.713	11.165	-0.344	-1.714	-10.224
65	65	0.31808	-1.088	5.964	8.251	0.215	6.637	-19.717	-1.693	10.616	-10.149	0.242	8.966	11.008	-0.339	-1.772	-10.318
66	66	0.32305	-1.097	6.128	8.253	0.237	6.345	-19.792	-1.652	10.483	-10.008	0.323	9.191	10.831	-0.317	-1.86	-10.429
67	67	0.32802	-1.106	6.29	8.27	0.25	6.045	-19.866	-1.599	10.342	-9.919	0.41	9.381	10.69	-0.282	-1.977	-10.543
68	68	0.33299	-1.114	6.445	8.293	0.27	5.724	-19.891	-1.542	10.174	-9.92	0.532	9.565	10.588	-0.223	-2.083	-10.654
69	69	0.33796	-1.125	6.592	8.324	0.287	5.381	-19.894	-1.471	9.991	-9.971	0.633	9.774	10.508	-0.194	-2.168	-10.762
70	70	0.34293	-1.138	6.729	8.366	0.305	5.014	-19.897	-1.402	9.786	-10.066	0.745	10.003	10.466	-0.177	-2.224	-10.863
71	71	0.3479	-1.15	6.857	8.424	0.318	4.63	-19.893	-1.326	9.569	-10.204	0.931	10.243	10.444	-0.101	-2.254	-10.965
72	72	0.35287	-1.145	6.977	8.481	0.346	4.234	-19.86	-1.236	9.34	-10.385	1.138	10.439	10.429	0.011	-2.313	-11.077
73	73	0.35784	-1.127	7.083	8.533	0.395	3.83	-19.821	-1.156	9.115	-10.58	1.384	10.599	10.41	0.168	-2.399	-11.201
74	74	0.36281	-1.102	7.167	8.587	0.454	3.416	-19.795	-1.089	8.916	-10.771	1.715	10.754	10.364	0.404	-2.49	-11.357
75	75	0.36778	-1.067	7.238	8.639	0.525	3.002	-19.802	-1.036	8.759	-10.911	2.092	10.934	10.273	0.681	-2.577	-11.538
76	76	0.37275	-1.025	7.303	8.683	0.608	2.593	-19.843	-0.999	8.629	-11.001	2.476	11.146	10.165	0.952	-2.65	-11.724
77	77	0.37772	-0.984	7.362	8.719	0.692	2.182	-19.895	-0.969	8.501	-11.085	2.898	11.358	10.064	1.254	-2.712	-11.915
78	78	0.38269	-0.955	7.411	8.753	0.765	1.763	-19.962	-0.941	8.378	-11.139	3.332	11.592	9.934	1.561	-2.749	-12.124
79	79	0.38766	-0.928	7.451	8.781	0.841	1.34	-20.049	-0.929	8.265	-11.153	3.793	11.837	9.763	1.886	-2.772	-12.357
80	80	0.39263	-0.893	7.491	8.794	0.926	0.925	-20.165	-0.935	8.168	-11.132	4.353	12.078	9.582	2.298	-2.784	-12.609
81	81	0.3976	-0.847	7.532	8.784	1.018	0.513	-20.283	-0.932	8.08	-11.096	4.968	12.301	9.396	2.777	-2.802	-12.876
82	82	0.40257	-0.796	7.564	8.755	1.118	0.091	-20.386	-0.923	7.998	-11.083	5.573	12.531	9.22	3.244	-2.816	-13.166
83	83	0.40754	-0.743	7.586	8.712	1.223	-0.334	-20.503	-0.924	7.939	-11.063	6.145	12.808	9.055	3.655	-2.81	-13.458
84	84	0.41251	-0.694	7.604	8.659	1.317	-0.753	-20.618	-0.921	7.911	-11.036	6.692	13.107	8.886	4.037	-2.799	-13.758
85	85	0.41748	-0.648	7.618	8.593	1.4	-1.165	-20.724	-0.91	7.905	-11.013	7.235	13.414	8.715	4.414	-2.785	-14.07
86	86	0.42245	-0.599	7.624	8.513	1.488	-1.584	-20.825	-0.9	7.901	-11.009	7.755	13.712	8.564	4.766	-2.781	-14.388
87	87	0.42742	-0.545	7.614	8.42	1.585	-2.016	-20.919	-0.893	7.899	-11.047	8.23	13.984	8.456	5.072	-2.814	-14.713
88	88	0.43239	-0.493	7.589	8.319	1.683	-2.462	-20.988	-0.893	7.904	-11.13	8.673	14.231	8.393	5.343	-2.886	-15.02
89	89	0.43736	-0.443	7.548	8.206	1.78	-2.922	-21.026	-0.894	7.925	-11.248	9.067	14.467	8.365	5.567	-2.995	-15.307
90	90	0.44233	-0.389	7.486	8.079	1.882	-3.392	-21.063	-0.9	7.972	-11.364	9.402	14.706	8.355	5.733	-3.132	-15.582
91	91	0.4473	-0.335	7.405	7.945	1.982	-3.869	-21.092	-0.912	8.051	-11.497	9.717	14.906	8.372	5.889	-3.33	-15.85
92	92	0.45227	-0.28	7.303	7.808	2.08	-4.357	-21.118	-0.941	8.155	-11.658	9.981	15.005	8.444	6.021	-3.66	-16.092
93	93	0.45724	-0.222	7.176	7.67	2.183	-4.867	-21.153	-0.981	8.278	-11.81	10.147	15.031	8.557	6.086	-4.107	-16.294
94	94	0.46221	-0.154	7.026	7.534	2.292	-5.391	-21.175	-1.024	8.43	-11.958	10.264	15.035	8.696	6.116	-4.611	-16.454
95	95	0.46718	-0.076	6.86	7.402	2.405	-5.915	-21.189	-1.082	8.623	-12.104	10.348	15.038	8.876	6.114	-5.162	-16.557
96	96	0.47215	0.006	6.685	7.275	2.516	-6.419	-21.208	-1.168	8.885	-12.215	10.374	15.022	9.088	6.066	-5.799	-16.587
97	97	0.47712	0.08	6.503	7.156	2.61	-6.91	-21.238	-1.272	9.207	-12.293	10.318	14.951	9.349	5.969	-6.559	-16.537
98	98	0.48209	0.132	6.308	7.034	2.664	-7.408	-21.253	-1.373	9.567	-12.333	10.127	14.8	9.679	5.792	-7.469	-16.369
99	99	0.48706	0.146	6.107	6.905	2.659	-7.907	-21.254	-1.465	9.967	-12.315	9.773	14.569	10.07	5.513	-8.531	-16.078
100	100	0.49203	0.134	5.912	6.776	2.611	-8.39	-21.247	-1.562	10.416	-12.248	9.278	14.274	10.513	5.142	-9.731	-15.674
101	101	0.497	0.122	5.731	6.656	2.539	-8.835	-21.231	-1.658	10.929	-12.169	8.636	13.909	11.051	4.665	-11.074	-15.148
102	102	0.50197	0.116	5.563	6.545	2.455	-9.235	-21.222	-1.763	11.509	-12.083	7.784	13.407	11.706	4.046	-12.632	-14.501
103	103	0.50694	0.106	5.414	6.442	2.348	-9.593	-21.219	-1.866	12.138	-11.985	6.748	12.716	12.452	3.333	-14.418	-13.758
104	104	0.51191	0.092	5.295	6.341	2.231	-9.909	-21.213	-1.989	12.794	-11.877	5.612	11.896	13.269	2.567	-16.342	-12.929
105	105	0.51688	0.078	5.208	6.245	2.111	-10.168	-21.225	-2.148	13.491	-11.777	4.424	11.034	14.14	1.74	-18.313	-12.059
106	106	0.52185	0.071	5.147	6.152	1.989	-10.366	-21.239	-2.318	14.245	-11.711	3.168	10.16	15.02	0.841	-20.294	-11.207
107	107	0.52682	0.052	5.11	6.076	1.839	-10.505	-21.264	-2.481	15.051	-11.685	1.896	9.267	15.89	-0.068	-22.275	-10.399
108	108	0.53179	-0.009	5.101	6.024	1.637	-10.575	-21.293	-2.65	15.924	-11.71	0.666	8.344	16.722	-0.932	-24.261	-9.645
109	109	0.53676	-0.113	5.119	6.001	1.388	-10.562	-21.351	-2.836	16.884	-11.748	-0.468	7.415	17.473	-1.699	-26.234	-8.967
110	110	0.54173	-0.254	5.151	6.01	1.1	-10.477	-21.45	-3.038	17.916	-11.813	-1.395	6.497	18.11	-2.263	-28.154	-8.419
111	111	0.5467	-0.432	5.181	6.057	0.779	-10.351	-21.576	-3.246	18.989	-11.923	-2.023	5.609	18.618	-2.548	-29.99	-8.02
112	112	0.55167	-0.646	5.206	6.149	0.422	-10.176	-21.715	-3.459	20.141	-12.079	-2.362	4.755	18.975	-2.555	-31.773	-7.769
113	113	0.55664	-0.906	5.232	6.298	0.005	-9.926	-21.91	-3.672	21.428	-12.243	-2.459	3.864	19.19	-2.288	-33.605	-7.649
114	114	0.56161	-1.194	5.248	6.497	-0.444	-9.621	-22.138	-3.885	22.82	-12.439	-2.434	2.928	19.279	-1.858	-35.495	-7.654
115	115	0.56658	-1.515	5.244	6.755	-0.941	-9.3	-22.378	-4.051	24.28	-12.693	-2.238	1.979	19.239	-1.229	-37.385	-7.799
116	116	0.57155	-1.84	5.213	7.058	-1.454	-8.968	-22.635	-4.178	25.803	-12.973	-1.956	1.044	19.103	-0.49	-39.257	-8.038
117	117	0.57652	-2.138	5.165	7.403	-1.945	-8.602	-22.961	-4.33	27.368	-13.261	-1.616	0.013	18.946	0.352	-41.197	-8.323
118	118	0.58149	-2.384	5.109	7.765	-2.385	-8.202	-23.276	-4.484	28.925	-13.609	-1.332	-1.219	18.817	1.228	-43.268	-8.609
119	119	0.58646	-2.587	5.041	8.122	-2.79	-7.779	-23.585	-4.644	30.475	-14.012	-1.124	-2.682	18.752	2.139	-45.507	-8.871
120	120	0.59143	-2.777	4.967	8.473	-3.196	-7.318	-23.922	-4.839	32.058	-14.42	-1.012	-4.391	18.745	3.074	-47.964	-9.078
121	121	0.5964	-2.963	4.893	8.795	-3.618	-6.815	-24.253	-5.079	33.705	-14.855	-1.098	-6.323	18.889	3.919	-50.663	-9.137
122	122	0.60137	-3.143	4.815	9.079	-4.045	-6.271	-24.565	-5.374	35.409	-15.33	-1.457	-8.458	19.221	4.591	-53.591	-9.006
123	123	0.60634	-3.319	4.731	9.3	-4.476	-5.664	-24.9	-5.777	37.194	-15.794	-2.022	-10.65	19.69	5.09	-56.617	-8.735
124	124	0.61131	-3.483	4.644	9.453	-4.897	-4.999	-25.172	-6.247	39.028	-16.229	-2.726	-12.78	20.201	5.406	-59.603	-8.352
125	125	0.61628	-3.647	4.578	9.541	-5.329	-4.244	-25.403	-6.803	40.911	-16.594	-3.384	-14.699	20.75	5.628	-62.382	-7.867
126	126	0.62125	-3.824	4.542	9.579	-5.785	-3.394	-25.59	-7.427	42.846	-16.881	-3.979	-16.257	21.348	5.694	-64.823	-7.28
127	127	0.62622	-4.014	4.539	9.544	-6.261	-2.439	-25.691	-8.098	44.824	-17.085	-4.422	-17.372	21.935	5.651	-66.837	-6.658
128	128	0.63119	-4.205	4.563	9.44	-6.723	-1.405	-25.662	-8.786	46.81	-17.209	-4.652	-18.052	22.49	5.545	-68.419	-5.998
129	129	0.63616	-4.393	4.614	9.274	-7.157	-0.309	-25.53	-9.478	48.774	-17.2	-4.784	-18.383	22.975	5.305	-69.657	-5.292
130	130	0.64113	-4.591	4.702	9.085	-7.588	0.835	-25.308	-10.14	50.704	-17.045	-4.773	-18.441	23.337	5.007	-70.622	-4.566
131	131	0.6461	-4.807	4.82	8.868	-8.027	2.01	-24.986	-10.739	52.547	-16.755	-4.638	-18.312	23.544	4.69	-71.341	-3.862
132	132	0.65107	-5.02	4.959	8.629	-8.429	3.224	-24.591	-11.309	54.296	-16.355	-4.378	-17.978	23.572	4.355	-71.792	-3.23
133	133	0.65604	-5.222	5.103	8.387	-8.798	4.442	-24.121	-11.784	55.914	-15.845	-4.107	-17.491	23.388	3.944	-71.995	-2.695
134	134	0.66101	-5.393	5.25	8.162	-9.119	5.669	-23.566	-12.147	57.475	-15.235	-3.796	-16.881	23.009	3.503	-72.029	-2.216
135	135	0.66598	-5.539	5.399	7.981	-9.403	6.884	-23.007	-12.44	58.938	-14.526	-3.42	-16.269	22.453	3.119	-71.978	-1.804
136	136	0.67095	-5.642	5.532	7.837	-9.62	8.079	-22.436	-12.659	60.338	-13.754	-3.094	-15.663	21.768	2.697	-71.87	-1.425
137	137	0.67592	-5.712	5.646	7.747	-9.783	9.231	-21.863	-12.784	61.602	-12.978	-2.854	-15.088	21.027	2.227	-71.665	-1.073
138	138	0.68089	-5.746	5.735	7.698	-9.88	10.34	-21.29	-12.851	62.741	-12.202	-2.567	-14.499	20.225	1.81	-71.33	-0.767
139	139	0.68586	-5.743	5.802	7.709	-9.935	11.377	-20.738	-12.83	63.759	-11.378	-2.331	-13.884	19.306	1.354	-70.883	-0.525
140	140	0.69083	-5.705	5.855	7.775	-9.957	12.359	-20.243	-12.766	64.683	-10.521	-2.104	-13.241	18.273	0.912	-70.34	-0.374
141	141	0.6958	-5.628	5.896	7.895	-9.948	13.289	-19.747	-12.602	65.5	-9.756	-1.872	-12.57	17.228	0.521	-69.676	-0.316
142	142	0.70077	-5.523	5.92	8.051	-9.917	14.177	-19.263	-12.366	66.207	-9.08	-1.695	-11.849	16.183	0.121	-68.857	-0.347
143	143	0.70574	-5.396	5.921	8.232	-9.875	15.024	-18.785	-12.052	66.821	-8.465	-1.569	-11.086	15.094	-0.275	-67.905	-0.489
144	144	0.71071	-5.252	5.909	8.436	-9.813	15.834	-18.342	-11.719	67.305	-7.935	-1.45	-10.351	14.009	-0.624	-66.863	-0.721
145	145	0.71568	-5.106	5.906	8.675	-9.76	16.611	-17.892	-11.326	67.642	-7.528	-1.281	-9.682	12.947	-0.867	-65.762	-1.054
146	146	0.72065	-4.952	5.907	8.945	-9.705	17.354	-17.487	-10.92	67.803	-7.277	-1.228	-9.096	12.006	-1.16	-64.593	-1.445
147	147	0.72562	-4.794	5.913	9.202	-9.633	18.096	-17.086	-10.517	67.82	-7.168	-1.186	-8.551	11.161	-1.422	-63.327	-1.889
148	148	0.73059	-4.637	5.923	9.447	-9.566	18.834	-16.629	-10.045	67.721	-7.171	-1.17	-8.03	10.351	-1.666	-61.974	-2.404
149	149	0.73556	-4.484	5.943	9.68	-9.523	19.578	-16.207	-9.573	67.539	-7.253	-1.235	-7.492	9.617	-1.942	-60.526	-2.955
150	150	0.74053	-4.346	5.972	9.934	-9.517	20.31	-15.821	-9.1	67.278	-7.496	-1.268	-6.963	9.051	-2.15	-59.019	-3.518
151	151	0.7455	-4.214	5.999	10.191	-9.521	21.026	-15.437	-8.636	66.926	-7.894	-1.133	-6.498	8.603	-2.17	-57.485	-4.12
152	152	0.75047	-4.067	6.024	10.42	-9.495	21.74	-15.065	-8.199	66.477	-8.424	-0.991	-6.133	8.282	-2.148	-55.956	-4.733
153	153	0.75544	-3.891	6.054	10.585	-9.392	22.463	-14.688	-7.813	65.899	-9.054	-0.925	-5.888	8.097	-2.17	-54.434	-5.304
154	154	0.76041	-3.688	6.082	10.705	-9.218	23.176	-14.27	-7.437	65.222	-9.788	-0.8	-5.71	8.038	-2.126	-52.892	-5.819
155	155	0.76538	-3.5	6.122	10.84	-9.076	23.885	-13.882	-7.078	64.516	-10.594	-0.661	-5.53	8.113	-2.06	-51.324	-6.282
156	156	0.77035	-3.32	6.154	10.981	-8.954	24.571	-13.514	-6.736	63.797	-11.518	-0.555	-5.306	8.396	-2.033	-49.712	-6.658
157	157	0.77532	-3.14	6.176	11.101	-8.833	25.233	-13.148	-6.404	63.027	-12.472	-0.413	-5.098	8.819	-1.966	-48.074	-6.932
158	158	0.78029	-2.949	6.18	11.173	-8.676	25.86	-12.729	-6.037	62.174	-13.463	-0.389	-4.971	9.33	-1.973	-46.467	-7.137
159	159	0.78526	-2.781	6.18	11.239	-8.548	26.469	-12.393	-5.749	61.252	-14.411	-0.361	-4.917	9.935	-1.955	-44.875	-7.255
160	160	0.79023	-2.645	6.174	11.294	-8.439	27.045	-12.064	-5.507	60.272	-15.347	-0.257	-4.884	10.6	-1.874	-43.262	-7.304
161	161	0.7952	-2.529	6.157	11.328	-8.333	27.58	-11.76	-5.312	59.236	-16.265	-0.181	-4.881	11.324	-1.813	-41.653	-7.295
162	162	0.80017	-2.425	6.134	11.327	-8.223	28.09	-11.472	-5.151	58.123	-17.127	-0.277	-4.937	12.142	-1.895	-40.071	-7.162
163	163	0.80514	-2.343	6.119	11.335	-8.146	28.563	-11.225	-5.008	56.936	-17.865	-0.513	-5.012	12.978	-2.105	-38.487	-6.914
164	164	0.81011	-2.273	6.095	11.326	-8.078	29.009	-11.012	-4.908	55.695	-18.539	-0.64	-5.079	13.821	-2.213	-36.849	-6.625
165	165	0.81508	-2.231	6.067	11.33	-8.067	29.421	-10.885	-4.855	54.456	-19.088	-0.696	-5.115	14.591	-2.256	-35.197	-6.352
166	166	0.82005	-2.195	6.038	11.287	-8.037	29.845	-10.83	-4.891	53.23	-19.525	-0.618	-5.19	15.245	-2.146	-33.581	-6.148
167	167	0.82502	-2.19	6.016	11.259	-8.058	30.221	-10.824	-4.952	51.937	-19.849	-0.283	-5.344	15.785	-1.76	-31.995	-5.996
168	168	0.82999	-2.188	5.99	11.186	-8.055	30.572	-10.87	-5.04	50.603	-20.058	0.182	-5.497	16.141	-1.212	-30.387	-5.969
169	169	0.83496	-2.199	5.957	11.122	-8.069	30.884	-11.071	-5.226	49.193	-20.092	0.967	-5.517	16.314	-0.397	-28.584	-6.06
170	170	0.83993	-2.21	5.929	11.01	-8.041	31.206	-11.312	-5.452	47.723	-19.985	1.93	-5.277	16.27	0.506	-26.468	-6.275
171	171	0.8449	-2.231	5.908	10.908	-8.037	31.495	-11.614	-5.673	46.195	-19.749	3.162	-4.815	16.061	1.599	-24.089	-6.585
172	172	0.84987	-2.266	5.897	10.812	-8.065	31.746	-11.971	-5.856	44.568	-19.358	4.49	-4.19	15.712	2.751	-21.481	-6.95
173	173	0.85484	-2.304	5.885	10.721	-8.115	31.966	-12.452	-6.043	42.895	-18.855	5.757	-3.46	15.332	3.834	-18.753	-7.349
174	174	0.85981	-2.35	5.889	10.619	-8.164	32.189	-12.987	-6.202	41.144	-18.225	6.785	-2.662	14.914	4.689	-15.918	-7.729
175	175	0.86478	-2.388	5.906	10.515	-8.21	32.392	-13.546	-6.278	39.365	-17.523	7.563	-1.881	14.476	5.352	-13.125	-8.101
176	176	0.86975	-2.417	5.935	10.394	-8.225	32.573	-14.154	-6.328	37.509	-16.741	8.167	-1.286	14.118	5.938	-10.496	-8.381
177	177	0.87472	-2.431	5.97	10.264	-8.215	32.7	-14.755	-6.292	35.563	-15.961	8.463	-0.994	13.941	6.363	-8.173	-8.509
178	178	0.87969	-2.437	6.004	10.125	-8.187	32.808	-15.459	-6.218	33.572	-15.08	8.382	-1.05	13.855	6.595	-6.212	-8.559
179	179	0.88466	-2.456	6.042	10.011	-8.185	32.863	-16.133	-6.055	31.495	-14.282	8.203	-1.318	13.955	6.806	-4.43	-8.5
180	180	0.88963	-2.464	6.073	9.878	-8.15	32.868	-16.799	-5.822	29.385	-13.532	7.843	-1.647	14.208	6.876	-2.744	-8.342
181	181	0.8946	-2.483	6.119	9.747	-8.13	32.852	-17.442	-5.502	27.277	-12.854	7.329	-1.903	14.57	6.781	-1.035	-8.135
182	182	0.89957	-2.486	6.165	9.594	-8.053	32.808	-18.044	-5.136	25.183	-12.332	6.745	-2.076	15.041	6.59	0.713	-7.937
183	183	0.90454	-2.518	6.211	9.49	-8.015	32.714	-18.669	-4.733	23.088	-12.009	6.126	-2.21	15.68	6.342	2.471	-7.765
184	184	0.90951	-2.544	6.23	9.383	-7.951	32.534	-19.258	-4.255	20.973	-11.888	5.45	-2.392	16.388	6.07	4.172	-7.685
185	185	0.91448	-2.582	6.245	9.282	-7.897	32.322	-19.856	-3.749	18.893	-11.919	4.984	-2.69	17.06	6.047	5.769	-7.798
186	186	0.91945	-2.609	6.246	9.15	-7.771	32.099	-20.393	-3.271	16.874	-12.21	4.694	-3.029	17.755	6.196	7.306	-8.092
187	187	0.92442	-2.657	6.239	9.045	-7.683	31.855	-20.887	-2.744	14.947	-12.761	4.365	-3.417	18.474	6.35	8.733	-8.558
188	188	0.92939	-2.718	6.209	8.975	-7.611	31.564	-21.429	-2.238	13.082	-13.503	4.134	-3.879	19.281	6.627	10.046	-9.135
189	189	0.93436	-2.784	6.166	8.941	-7.538	31.22	-21.977	-1.748	11.265	-14.424	3.996	-4.345	20.117	6.995	11.306	-9.826
190	190	0.93933	-2.832	6.108	8.886	-7.391	30.853	-22.575	-1.311	9.537	-15.392	3.801	-4.664	20.926	7.241	12.589	-10.632
191	191	0.9443	-2.892	6.051	8.834	-7.226	30.449	-23.09	-0.894	7.863	-16.498	3.655	-4.915	21.663	7.488	13.858	-11.561
192	192	0.94927	-2.967	5.987	8.805	-7.081	30.045	-23.648	-0.508	6.345	-17.655	3.537	-5.235	22.376	7.808	14.943	-12.589
193	193	0.95424	-3.04	5.918	8.795	-6.956	29.648	-24.306	-0.133	5.026	-18.722	3.347	-5.534	23.029	8.073	15.865	-13.66
194	194	0.95921	-3.085	5.846	8.806	-6.819	29.286	-25.019	0.193	3.967	-19.668	3.248	-5.734	23.491	8.376	16.671	-14.827
195	195	0.96418	-3.097	5.773	8.826	-6.636	28.957	-25.793	0.452	3.124	-20.511	3.248	-5.769	23.834	8.676	17.44	-16.059
196	196	0.96915	-3.102	5.709	8.875	-6.462	28.658	-26.577	0.68	2.496	-21.248	3.137	-5.742	24.085	8.843	18.025	-17.258
197	197	0.97412	-3.096	5.644	8.925	-6.283	28.385	-27.361	0.865	2.102	-21.776	2.926	-5.71	24.221	8.92	18.351	-18.349
198	198	0.97909	-3.094	5.602	9.005	-6.119	28.171	-28.129	0.953	1.953	-22.084	2.798	-5.581	24.301	8.99	18.516	-19.247
199	199	0.98406	-3.092	5.582	9.138	-5.99	28.007	-28.846	0.981	2.038	-22.232	2.57	-5.479	24.33	8.987	18.387	-19.928
200	200	0.98903	-3.096	5.597	9.322	-5.916	27.895	-29.472	0.968	2.328	-22.247	2.215	-5.378	24.356	8.871	17.994	-20.334
201	201	0.994	-3.095	5.636	9.521	-5.855	27.811	-29.958	0.903	2.769	-22.077	1.783	-5.48	24.296	8.809	17.235	-20.458
