# Supplementary material for: Gait phenotypes in paediatric hereditary spastic paraplegia revealed by dynamic time warping analysis and random forests
Source: PLoS One. 2018 Mar 8;13(3):e0192345. doi: 10.1371/journal.pone.0192345 (PMC5843164; doi:10.1371/journal.pone.0192345)
Supplement: S2 Data — (ZIP) [file pone.0192345.s009.zip › Healthy/Left.SR.HEALTHY28.1.csv]

	Epoch	Time	Pelvic.obliquity	Pelvic.tilt	Pelvic rotation	Hip.abd.add	Hip.flexion	Hip.rotation	Knee.abd.add	Knee.flexion	Knee.rotation	Ankle.abd.add	Ankle.flexion	Ankle.rotation	Forefoot.abd.add	Forefoot.flexion	Forefoot.rotation
1	1	0	1.714	14.864	7.607	-2.039	44.729	-22.082	-9.34	12.258	-41.562	13.175	-2.779	31.471	10.518	19.565	-25.277
2	2	0.0058	1.762	14.706	7.824	-1.889	44.356	-22.567	-9.548	12.624	-41.122	12.621	-3.545	31.789	10.869	18.112	-24.716
3	3	0.0116	1.817	14.54	8.046	-1.719	43.903	-23.004	-9.786	12.878	-40.686	11.974	-4.691	32.247	11.385	16.401	-23.963
4	4	0.0174	1.873	14.364	8.271	-1.563	43.369	-23.385	-9.991	12.995	-40.309	10.934	-6.501	32.651	12.024	14.25	-23.252
5	5	0.0232	1.926	14.179	8.497	-1.414	42.768	-23.756	-10.164	12.885	-40.079	8.943	-9.04	33.065	12.319	11.522	-22.578
6	6	0.029	1.977	13.989	8.732	-1.284	42.141	-24.103	-10.304	12.567	-39.991	6.094	-11.787	33.488	11.927	8.585	-21.889
7	7	0.0348	2.057	13.781	8.965	-1.147	41.595	-24.442	-10.472	12.391	-39.768	3.59	-13.716	33.653	11.128	6.211	-21.281
8	8	0.0406	2.174	13.534	9.181	-0.986	41.246	-24.676	-10.74	12.888	-38.968	2.458	-14.29	33.049	10.432	4.576	-20.831
9	9	0.0464	2.307	13.245	9.367	-0.811	41.096	-24.67	-11.094	14.138	-37.553	2.725	-13.665	31.557	9.989	3.524	-20.51
10	10	0.0522	2.448	12.914	9.513	-0.613	41.014	-24.328	-11.4	15.822	-35.8	3.676	-12.216	29.295	9.51	2.917	-20.341
11	11	0.058	2.603	12.555	9.606	-0.36	40.886	-23.532	-11.535	17.627	-34.179	4.671	-10.37	26.619	8.817	2.617	-20.282
12	12	0.0638	2.749	12.192	9.64	-0.065	40.661	-22.246	-11.43	19.347	-33.056	5.399	-8.601	23.937	8.023	2.404	-20.271
13	13	0.0696	2.872	11.843	9.627	0.265	40.341	-20.628	-11.145	20.872	-32.482	5.741	-7.2	21.52	7.21	2.075	-20.264
14	14	0.0754	2.953	11.508	9.599	0.59	39.9	-18.767	-10.683	22.088	-32.423	5.809	-6.229	19.49	6.494	1.639	-20.226
15	15	0.0812	3.009	11.175	9.557	0.935	39.314	-16.77	-10.121	22.952	-32.786	5.846	-5.523	17.85	5.949	1.262	-20.171
16	16	0.087	3.06	10.847	9.516	1.284	38.615	-14.785	-9.515	23.529	-33.522	5.844	-4.964	16.641	5.493	0.951	-20.116
17	17	0.0928	3.109	10.554	9.483	1.62	37.856	-12.961	-8.921	23.878	-34.489	5.852	-4.441	15.83	5.114	0.746	-20.075
18	18	0.0986	3.138	10.32	9.476	1.899	37.097	-11.418	-8.392	24.051	-35.524	5.88	-3.938	15.345	4.811	0.631	-20.056
19	19	0.1044	3.134	10.143	9.508	2.094	36.387	-10.305	-7.99	24.124	-36.409	5.851	-3.462	15.112	4.509	0.522	-20.04
20	20	0.1102	3.122	10.018	9.595	2.234	35.76	-9.694	-7.786	24.146	-37.182	5.772	-3.055	15.191	4.205	0.372	-20.03
21	21	0.116	3.117	9.948	9.737	2.34	35.242	-9.594	-7.791	24.17	-37.852	5.68	-2.632	15.619	3.88	0.228	-19.99
22	22	0.1218	3.154	9.909	9.918	2.447	34.81	-9.941	-7.961	24.225	-38.398	5.697	-2.168	16.27	3.628	0.123	-19.957
23	23	0.1276	3.229	9.885	10.145	2.555	34.442	-10.672	-8.284	24.318	-38.804	5.85	-1.645	17.095	3.447	0.065	-19.9
24	24	0.1334	3.335	9.872	10.432	2.642	34.105	-11.67	-8.688	24.401	-39.156	6.089	-1.076	18.022	3.302	0.059	-19.87
25	25	0.1392	3.463	9.871	10.777	2.692	33.78	-12.885	-9.123	24.429	-39.441	6.312	-0.48	18.999	3.123	0.085	-19.875
26	26	0.145	3.607	9.884	11.161	2.731	33.441	-14.209	-9.572	24.362	-39.652	6.437	-0.003	19.978	2.917	0.017	-19.881
27	27	0.1508	3.757	9.902	11.54	2.791	33.06	-15.492	-10	24.191	-39.832	6.549	0.372	20.91	2.753	-0.096	-19.88
28	28	0.1566	3.89	9.933	11.901	2.843	32.665	-16.719	-10.393	23.987	-39.875	6.744	0.752	21.698	2.662	-0.175	-19.867
29	29	0.1624	4.004	9.973	12.246	2.877	32.264	-17.87	-10.721	23.775	-39.741	7.001	1.205	22.252	2.603	-0.177	-19.868
30	30	0.1682	4.095	10.019	12.584	2.879	31.871	-18.941	-10.978	23.597	-39.347	7.294	1.7	22.468	2.575	-0.148	-19.891
31	31	0.174	4.161	10.069	12.905	2.853	31.482	-19.875	-11.152	23.466	-38.759	7.539	2.162	22.422	2.552	-0.176	-19.888
32	32	0.1798	4.205	10.12	13.191	2.82	31.09	-20.657	-11.248	23.371	-38.022	7.688	2.547	22.092	2.521	-0.29	-19.922
33	33	0.1856	4.222	10.163	13.419	2.776	30.681	-21.306	-11.257	23.3	-37.094	7.815	2.989	21.487	2.481	-0.354	-19.982
34	34	0.1914	4.222	10.186	13.566	2.773	30.254	-21.813	-11.241	23.235	-36.136	7.903	3.477	20.843	2.393	-0.384	-19.981
35	35	0.1972	4.202	10.207	13.649	2.789	29.825	-22.254	-11.241	23.166	-35.168	8.098	3.943	20.197	2.416	-0.376	-19.971
36	36	0.203	4.151	10.244	13.677	2.793	29.405	-22.629	-11.23	23.087	-34.211	8.294	4.379	19.56	2.466	-0.367	-19.972
37	37	0.2088	4.061	10.292	13.654	2.777	28.994	-22.945	-11.209	23.001	-33.327	8.394	4.754	18.985	2.47	-0.414	-19.996
38	38	0.2146	3.941	10.344	13.584	2.755	28.59	-23.193	-11.2	22.911	-32.616	8.454	4.993	18.517	2.496	-0.557	-20.09
39	39	0.2204	3.798	10.406	13.439	2.759	28.183	-23.301	-11.203	22.792	-32.208	8.578	5.275	18.32	2.512	-0.631	-20.147
40	40	0.2262	3.644	10.474	13.215	2.789	27.772	-23.336	-11.209	22.642	-31.99	8.747	5.618	18.342	2.515	-0.633	-20.174
41	41	0.232	3.487	10.542	12.924	2.868	27.359	-23.291	-11.248	22.455	-31.961	8.936	5.959	18.53	2.498	-0.609	-20.201
42	42	0.2378	3.314	10.617	12.585	2.961	26.945	-23.155	-11.296	22.235	-32.155	9.062	6.266	18.931	2.409	-0.619	-20.2
43	43	0.2436	3.121	10.701	12.209	3.059	26.531	-22.969	-11.357	21.983	-32.492	9.206	6.502	19.413	2.352	-0.657	-20.259
44	44	0.2494	2.921	10.795	11.797	3.162	26.126	-22.76	-11.425	21.715	-32.869	9.363	6.63	19.926	2.366	-0.76	-20.358
45	45	0.2552	2.728	10.888	11.355	3.289	25.726	-22.506	-11.507	21.446	-33.299	9.481	6.72	20.504	2.352	-0.909	-20.421
46	46	0.261	2.535	10.957	10.893	3.427	25.302	-22.24	-11.596	21.17	-33.693	9.606	6.887	21.052	2.293	-0.995	-20.474
47	47	0.2668	2.341	11.005	10.433	3.556	24.847	-21.979	-11.661	20.89	-33.965	9.715	7.124	21.481	2.197	-1.031	-20.525
48	48	0.2726	2.158	11.039	9.982	3.696	24.373	-21.722	-11.729	20.599	-34.083	9.837	7.342	21.753	2.137	-1.062	-20.573
49	49	0.2784	1.979	11.057	9.548	3.822	23.891	-21.469	-11.788	20.328	-34.112	9.923	7.482	21.92	2.105	-1.166	-20.633
50	50	0.2842	1.798	11.057	9.146	3.913	23.413	-21.262	-11.838	20.11	-34.018	9.986	7.632	21.973	2.065	-1.289	-20.7
51	51	0.29	1.615	11.034	8.784	3.981	22.924	-21.049	-11.88	19.943	-33.829	10.132	7.873	21.851	2.05	-1.333	-20.787
52	52	0.2958	1.447	10.996	8.471	4.03	22.417	-20.841	-11.906	19.799	-33.562	10.419	8.165	21.609	2.139	-1.298	-20.867
53	53	0.3016	1.281	10.956	8.197	4.063	21.899	-20.649	-11.927	19.652	-33.215	10.543	8.399	21.286	2.123	-1.361	-20.934
54	54	0.3074	1.124	10.922	7.947	4.085	21.378	-20.44	-11.93	19.49	-32.902	10.671	8.592	20.966	2.135	-1.441	-21.002
55	55	0.3132	0.979	10.892	7.715	4.097	20.862	-20.232	-11.909	19.335	-32.593	10.788	8.811	20.63	2.127	-1.503	-21.069
56	56	0.319	0.862	10.865	7.508	4.13	20.352	-20.036	-11.909	19.17	-32.332	10.958	9.028	20.293	2.147	-1.539	-21.161
57	57	0.3248	0.778	10.844	7.329	4.178	19.849	-19.902	-11.91	18.987	-32.13	11.091	9.254	20.08	2.119	-1.589	-21.21
58	58	0.3306	0.721	10.846	7.179	4.232	19.38	-19.876	-11.932	18.805	-31.872	11.213	9.484	19.901	2.086	-1.653	-21.239
59	59	0.3364	0.67	10.879	7.048	4.273	18.942	-19.857	-11.951	18.603	-31.71	11.384	9.69	19.804	2.087	-1.705	-21.279
60	60	0.3422	0.628	10.933	6.918	4.315	18.527	-19.897	-11.986	18.373	-31.613	11.581	9.898	19.826	2.091	-1.741	-21.32
61	61	0.348	0.605	11.007	6.785	4.36	18.135	-20.027	-12.021	18.135	-31.501	11.648	10.054	19.93	2.017	-1.877	-21.359
62	62	0.3538	0.601	11.1	6.641	4.406	17.765	-20.216	-12.052	17.897	-31.383	11.751	10.141	20.097	2.021	-2.062	-21.41
63	63	0.3596	0.612	11.198	6.488	4.457	17.409	-20.477	-12.09	17.661	-31.249	11.799	10.257	20.308	1.954	-2.257	-21.473
64	64	0.3654	0.625	11.293	6.322	4.521	17.057	-20.783	-12.166	17.417	-31.107	11.886	10.412	20.558	1.877	-2.415	-21.533
65	65	0.3712	0.633	11.385	6.147	4.582	16.706	-21.173	-12.273	17.172	-30.877	12.066	10.613	20.821	1.856	-2.523	-21.573
66	66	0.377	0.637	11.473	5.957	4.627	16.349	-21.579	-12.354	16.935	-30.558	12.232	10.896	21.042	1.793	-2.582	-21.59
67	67	0.3828	0.645	11.545	5.746	4.671	15.968	-21.944	-12.407	16.705	-30.24	12.378	11.163	21.207	1.728	-2.654	-21.651
68	68	0.3886	0.653	11.595	5.522	4.714	15.565	-22.275	-12.444	16.497	-29.903	12.43	11.369	21.338	1.628	-2.815	-21.717
69	69	0.3944	0.649	11.629	5.285	4.746	15.148	-22.591	-12.478	16.319	-29.518	12.407	11.526	21.432	1.506	-3.059	-21.778
70	70	0.4002	0.645	11.643	5.029	4.773	14.705	-22.811	-12.49	16.152	-29.145	12.576	11.738	21.458	1.521	-3.18	-21.839
71	71	0.406	0.63	11.638	4.742	4.798	14.25	-23.004	-12.514	16.007	-28.713	12.75	11.921	21.418	1.565	-3.325	-21.912
72	72	0.4118	0.613	11.618	4.44	4.835	13.77	-23.142	-12.54	15.852	-28.309	12.848	12.107	21.404	1.536	-3.499	-21.945
73	73	0.4176	0.587	11.59	4.118	4.856	13.269	-23.166	-12.528	15.711	-27.998	12.95	12.259	21.409	1.535	-3.699	-21.973
74	74	0.4234	0.548	11.552	3.764	4.857	12.766	-23.128	-12.505	15.601	-27.73	13.097	12.453	21.401	1.542	-3.859	-22.021
75	75	0.4292	0.499	11.502	3.383	4.849	12.25	-23.026	-12.475	15.494	-27.506	13.225	12.619	21.4	1.544	-4.041	-22.077
76	76	0.435	0.459	11.435	2.968	4.873	11.71	-22.861	-12.468	15.369	-27.349	13.296	12.691	21.455	1.539	-4.314	-22.124
77	77	0.4408	0.428	11.371	2.533	4.898	11.176	-22.678	-12.462	15.254	-27.254	13.41	12.793	21.576	1.54	-4.566	-22.161
78	78	0.4466	0.394	11.304	2.085	4.907	10.654	-22.533	-12.472	15.161	-27.114	13.637	12.955	21.697	1.603	-4.747	-22.192
79	79	0.4524	0.361	11.236	1.639	4.902	10.134	-22.384	-12.46	15.069	-26.994	13.783	13.122	21.823	1.595	-4.949	-22.233
80	80	0.4582	0.33	11.167	1.186	4.883	9.612	-22.249	-12.433	14.98	-26.88	13.858	13.228	21.99	1.571	-5.228	-22.276
81	81	0.464	0.287	11.109	0.728	4.839	9.078	-22.084	-12.39	14.87	-26.777	13.973	13.326	22.129	1.583	-5.488	-22.343
82	82	0.4698	0.236	11.059	0.26	4.79	8.551	-21.976	-12.38	14.748	-26.609	14.141	13.446	22.217	1.617	-5.71	-22.454
83	83	0.4756	0.181	11.023	-0.217	4.724	8.039	-21.884	-12.362	14.626	-26.372	14.244	13.634	22.266	1.56	-5.902	-22.55
84	84	0.4814	0.125	10.993	-0.685	4.652	7.538	-21.8	-12.347	14.507	-26.166	14.363	13.777	22.332	1.542	-6.124	-22.665
85	85	0.4872	0.059	10.986	-1.119	4.55	7.066	-21.774	-12.356	14.398	-25.928	14.627	13.876	22.382	1.667	-6.334	-22.793
86	86	0.493	-0.01	10.993	-1.529	4.427	6.626	-21.814	-12.38	14.325	-25.632	14.867	13.987	22.412	1.769	-6.571	-22.919
87	87	0.4988	-0.086	11.01	-1.923	4.286	6.207	-21.855	-12.402	14.274	-25.371	15.051	14.086	22.451	1.823	-6.848	-23.054
88	88	0.5046	-0.172	11.024	-2.294	4.122	5.792	-21.875	-12.423	14.24	-25.173	15.29	14.14	22.53	1.946	-7.151	-23.178
89	89	0.5104	-0.261	11.045	-2.646	3.954	5.39	-21.861	-12.467	14.225	-25.01	15.481	14.108	22.646	2.071	-7.557	-23.257
90	90	0.5162	-0.347	11.082	-2.986	3.796	5.012	-21.831	-12.54	14.216	-24.896	15.643	13.986	22.808	2.212	-8.053	-23.322
91	91	0.522	-0.432	11.136	-3.303	3.622	4.658	-21.777	-12.599	14.226	-24.827	15.848	13.856	23.002	2.398	-8.547	-23.356
92	92	0.5278	-0.518	11.199	-3.592	3.426	4.322	-21.728	-12.637	14.27	-24.749	16.007	13.702	23.197	2.577	-9.096	-23.364
93	93	0.5336	-0.594	11.268	-3.863	3.241	3.996	-21.654	-12.694	14.337	-24.665	16.145	13.489	23.36	2.774	-9.708	-23.361
94	94	0.5394	-0.653	11.347	-4.131	3.061	3.684	-21.547	-12.746	14.443	-24.58	16.244	13.259	23.531	2.961	-10.377	-23.315
95	95	0.5452	-0.693	11.42	-4.393	2.885	3.364	-21.446	-12.793	14.552	-24.495	16.379	13.028	23.721	3.18	-11.04	-23.25
96	96	0.551	-0.723	11.496	-4.639	2.711	3.048	-21.348	-12.854	14.658	-24.421	16.546	12.746	23.901	3.443	-11.725	-23.202
97	97	0.5568	-0.721	11.573	-4.884	2.563	2.748	-21.311	-12.941	14.79	-24.302	16.721	12.434	24.121	3.739	-12.462	-23.131
98	98	0.5626	-0.693	11.653	-5.133	2.434	2.455	-21.298	-13.051	14.955	-24.161	16.906	12.066	24.393	4.091	-13.279	-23.018
99	99	0.5684	-0.646	11.731	-5.378	2.314	2.152	-21.286	-13.167	15.122	-24.042	17.161	11.649	24.727	4.535	-14.126	-22.877
100	100	0.5742	-0.59	11.809	-5.616	2.179	1.864	-21.323	-13.288	15.309	-23.921	17.431	11.285	25.081	4.947	-14.944	-22.747
101	101	0.58	-0.537	11.882	-5.842	2.035	1.59	-21.391	-13.448	15.501	-23.813	17.79	10.826	25.475	5.481	-15.802	-22.626
102	102	0.5858	-0.511	11.944	-6.056	1.843	1.327	-21.505	-13.621	15.719	-23.65	18.165	10.168	25.923	6.187	-16.812	-22.476
103	103	0.5916	-0.507	11.994	-6.273	1.638	1.072	-21.601	-13.83	15.968	-23.498	18.527	9.4	26.397	6.958	-17.928	-22.311
104	104	0.5974	-0.54	12.035	-6.479	1.396	0.84	-21.652	-14.048	16.281	-23.368	18.921	8.702	26.761	7.712	-18.99	-22.2
105	105	0.6032	-0.613	12.069	-6.657	1.099	0.658	-21.767	-14.302	16.68	-23.191	19.347	8.059	27.123	8.468	-20.055	-22.062
106	106	0.609	-0.731	12.094	-6.794	0.754	0.515	-21.871	-14.576	17.158	-23.071	19.71	7.287	27.557	9.268	-21.277	-21.871
107	107	0.6148	-0.888	12.089	-6.889	0.355	0.373	-21.945	-14.834	17.687	-23.028	20.053	6.453	27.982	10.099	-22.55	-21.703
108	108	0.6206	-1.074	12.052	-6.933	-0.077	0.24	-22.02	-15.103	18.275	-23.032	20.371	5.563	28.387	10.949	-23.877	-21.553
109	109	0.6264	-1.281	12.002	-6.944	-0.53	0.15	-22.114	-15.377	18.954	-23.13	20.474	4.601	28.91	11.687	-25.371	-21.348
110	110	0.6322	-1.515	11.972	-6.922	-1.001	0.145	-22.172	-15.651	19.721	-23.352	20.317	3.46	29.566	12.342	-27.105	-21.062
111	111	0.638	-1.755	11.937	-6.885	-1.485	0.19	-22.208	-15.905	20.58	-23.635	19.95	2.277	30.259	12.874	-28.951	-20.736
112	112	0.6438	-1.969	11.868	-6.839	-1.954	0.256	-22.239	-16.146	21.528	-23.973	19.453	1.066	30.941	13.339	-30.851	-20.434
113	113	0.6496	-2.132	11.764	-6.791	-2.377	0.369	-22.319	-16.42	22.594	-24.37	18.764	-0.234	31.726	13.735	-32.898	-20.093
114	114	0.6554	-2.269	11.653	-6.735	-2.777	0.539	-22.413	-16.686	23.744	-24.797	17.906	-1.731	32.464	14.168	-35.081	-19.812
115	115	0.6612	-2.409	11.512	-6.683	-3.19	0.751	-22.457	-16.927	25.016	-25.338	16.933	-3.261	33.09	14.555	-37.277	-19.666
116	116	0.667	-2.578	11.336	-6.638	-3.647	1.004	-22.512	-17.169	26.377	-25.936	15.827	-4.757	33.66	14.83	-39.454	-19.595
117	117	0.6728	-2.763	11.143	-6.616	-4.124	1.322	-22.535	-17.393	27.83	-26.612	14.488	-6.212	34.158	14.902	-41.629	-19.602
118	118	0.6786	-2.948	10.951	-6.629	-4.607	1.713	-22.502	-17.592	29.335	-27.37	13.078	-7.631	34.53	14.912	-43.713	-19.763
119	119	0.6844	-3.128	10.757	-6.684	-5.08	2.168	-22.425	-17.784	30.874	-28.218	11.684	-8.954	34.803	14.892	-45.644	-20.078
120	120	0.6902	-3.305	10.553	-6.79	-5.528	2.666	-22.265	-17.964	32.415	-29.106	10.177	-10.276	34.947	14.785	-47.538	-20.491
121	121	0.696	-3.48	10.337	-6.963	-5.949	3.202	-22.037	-18.135	33.952	-29.973	8.508	-11.556	34.962	14.529	-49.412	-20.957
122	122	0.7018	-3.642	10.13	-7.215	-6.34	3.806	-21.783	-18.317	35.521	-30.71	6.854	-12.703	34.784	14.224	-51.208	-21.491
123	123	0.7076	-3.795	9.937	-7.533	-6.694	4.487	-21.502	-18.542	37.142	-31.251	5.386	-13.593	34.382	13.891	-52.851	-22.062
124	124	0.7134	-3.945	9.757	-7.91	-7.015	5.241	-21.203	-18.811	38.822	-31.542	4.185	-14.176	33.776	13.555	-54.309	-22.613
125	125	0.7192	-4.095	9.611	-8.343	-7.303	6.102	-20.909	-19.126	40.532	-31.604	3.37	-14.416	33	13.291	-55.463	-23.178
126	126	0.725	-4.248	9.495	-8.812	-7.577	7.062	-20.618	-19.473	42.279	-31.534	3.001	-14.312	32.082	13.153	-56.257	-23.831
127	127	0.7308	-4.409	9.412	-9.309	-7.818	8.131	-20.33	-19.856	44.061	-31.428	2.821	-13.957	31.158	12.994	-56.816	-24.482
128	128	0.7366	-4.565	9.36	-9.824	-8.011	9.271	-20.068	-20.274	45.831	-31.307	2.81	-13.416	30.203	12.848	-57.152	-25.19
129	129	0.7424	-4.702	9.357	-10.372	-8.14	10.48	-19.785	-20.686	47.526	-31.28	3.014	-12.697	29.328	12.759	-57.172	-25.956
130	130	0.7482	-4.822	9.409	-10.933	-8.216	11.762	-19.524	-21.086	49.112	-31.391	3.345	-11.876	28.588	12.717	-56.909	-26.787
131	131	0.754	-4.921	9.518	-11.488	-8.23	13.112	-19.259	-21.449	50.573	-31.629	3.617	-11.111	27.954	12.66	-56.529	-27.646
132	132	0.7598	-4.998	9.686	-12.017	-8.174	14.519	-19.022	-21.786	51.908	-31.935	3.742	-10.528	27.391	12.612	-56.176	-28.486
133	133	0.7656	-5.04	9.917	-12.514	-8.048	15.978	-18.831	-22.076	53.147	-32.198	3.852	-10.093	26.782	12.677	-55.805	-29.338
134	134	0.7714	-5.051	10.197	-12.97	-7.866	17.447	-18.686	-22.32	54.253	-32.473	3.935	-9.806	26.261	12.83	-55.415	-30.126
135	135	0.7772	-5.038	10.512	-13.369	-7.643	18.895	-18.575	-22.482	55.229	-32.678	3.861	-9.593	25.768	12.909	-55.058	-30.797
136	136	0.783	-5.005	10.853	-13.704	-7.392	20.322	-18.554	-22.621	56.092	-32.772	3.754	-9.389	25.274	12.958	-54.657	-31.384
137	137	0.7888	-4.939	11.224	-13.98	-7.115	21.744	-18.638	-22.757	56.857	-32.801	3.762	-9.147	24.823	13.062	-54.104	-31.923
138	138	0.7946	-4.829	11.628	-14.215	-6.791	23.156	-18.786	-22.861	57.513	-32.853	3.837	-8.859	24.504	13.181	-53.399	-32.394
139	139	0.8004	-4.697	12.061	-14.366	-6.473	24.542	-19.051	-22.935	58.038	-32.919	3.86	-8.523	24.375	13.217	-52.6	-32.742
140	140	0.8062	-4.542	12.486	-14.468	-6.149	25.867	-19.385	-22.978	58.436	-32.973	3.875	-8.09	24.432	13.162	-51.675	-32.931
141	141	0.812	-4.377	12.884	-14.518	-5.842	27.133	-19.804	-23.022	58.721	-33.068	4.042	-7.521	24.627	13.103	-50.507	-33.104
142	142	0.8178	-4.195	13.253	-14.541	-5.547	28.339	-20.245	-23.026	58.893	-33.293	4.291	-6.901	25.016	13.057	-49.168	-33.261
143	143	0.8236	-4.007	13.591	-14.522	-5.283	29.468	-20.712	-22.976	58.934	-33.563	4.457	-6.361	25.557	12.991	-47.832	-33.338
144	144	0.8294	-3.802	13.892	-14.468	-5.037	30.511	-21.204	-22.887	58.85	-33.825	4.603	-5.919	26.144	12.962	-46.486	-33.391
145	145	0.8352	-3.59	14.137	-14.39	-4.818	31.462	-21.692	-22.762	58.639	-34.161	4.851	-5.538	26.805	13.026	-45.028	-33.491
146	146	0.841	-3.379	14.315	-14.297	-4.627	32.307	-22.113	-22.552	58.318	-34.578	5.083	-5.208	27.507	13.082	-43.527	-33.625
147	147	0.8468	-3.18	14.431	-14.186	-4.48	33.052	-22.475	-22.27	57.904	-34.97	5.293	-4.943	28.184	13.142	-42.022	-33.758
148	148	0.8526	-2.986	14.5	-14.07	-4.35	33.7	-22.737	-21.906	57.405	-35.354	5.585	-4.739	28.841	13.278	-40.472	-33.882
149	149	0.8584	-2.802	14.527	-13.977	-4.215	34.269	-22.876	-21.479	56.82	-35.794	6.053	-4.569	29.456	13.531	-38.79	-34.094
150	150	0.8642	-2.638	14.507	-13.907	-4.084	34.758	-22.872	-20.965	56.138	-36.256	6.679	-4.407	29.953	13.861	-36.953	-34.428
151	151	0.87	-2.491	14.439	-13.853	-3.953	35.163	-22.734	-20.386	55.355	-36.638	7.512	-4.281	30.283	14.32	-34.959	-34.831
152	152	0.8758	-2.361	14.319	-13.788	-3.856	35.471	-22.493	-19.733	54.474	-37.02	8.208	-4.21	30.682	14.664	-33.031	-35.109
153	153	0.8816	-2.244	14.166	-13.724	-3.772	35.734	-22.132	-19.021	53.539	-37.483	8.929	-4.189	31.1	15.017	-31.067	-35.387
154	154	0.8874	-2.144	13.992	-13.664	-3.695	35.974	-21.694	-18.297	52.569	-37.962	9.916	-4.074	31.324	15.433	-28.861	-35.86
155	155	0.8932	-2.064	13.817	-13.595	-3.629	36.197	-21.182	-17.553	51.559	-38.33	10.922	-3.24	31.527	15.167	-26.388	-36.13
156	156	0.899	-2.012	13.655	-13.518	-3.584	36.41	-20.596	-16.774	50.477	-38.606	11.617	-1.451	31.961	13.773	-23.785	-35.867
157	157	0.9048	-1.988	13.496	-13.474	-3.529	36.622	-19.954	-15.985	49.323	-38.856	12.192	0.445	32.331	12.165	-21.179	-35.54
158	158	0.9106	-2.014	13.332	-13.452	-3.482	36.843	-19.222	-15.216	48.133	-39.23	12.91	1.244	32.362	11.587	-18.818	-35.694
159	159	0.9164	-2.073	13.173	-13.425	-3.451	37.073	-18.495	-14.512	46.88	-39.552	13.663	1.627	32.169	11.348	-16.53	-36.032
160	160	0.9222	-2.128	13.04	-13.398	-3.401	37.316	-17.761	-13.81	45.54	-39.819	14.3	1.652	31.777	11.292	-14.339	-36.508
161	161	0.928	-2.153	12.939	-13.384	-3.296	37.572	-17.043	-13.127	44.118	-40.009	15.048	0.682	30.878	12.143	-12.272	-37.543
162	162	0.9338	-2.162	12.866	-13.377	-3.142	37.845	-16.35	-12.522	42.675	-40.14	16.049	-0.587	29.699	13.387	-10.097	-38.854
163	163	0.9396	-2.16	12.821	-13.369	-2.95	38.131	-15.676	-12.001	41.243	-40.254	16.69	-1.013	28.934	13.623	-7.992	-39.497
164	164	0.9454	-2.148	12.82	-13.345	-2.741	38.467	-15.13	-11.591	39.81	-40.205	16.761	-0.767	28.597	12.897	-6.157	-39.379
165	165	0.9512	-2.127	12.852	-13.318	-2.515	38.821	-14.626	-11.231	38.321	-40.109	16.789	-0.467	28.267	12.081	-4.31	-39.181
166	166	0.957	-2.107	12.907	-13.279	-2.282	39.184	-14.2	-10.961	36.77	-39.905	16.704	-0.234	27.94	11.218	-2.551	-38.887
167	167	0.9628	-2.088	12.977	-13.226	-2.049	39.547	-13.893	-10.811	35.167	-39.541	16.503	-0.055	27.614	10.29	-0.903	-38.485
168	168	0.9686	-2.075	13.061	-13.151	-1.837	39.912	-13.678	-10.736	33.532	-39.03	16.199	0.041	27.242	9.34	0.645	-38.036
169	169	0.9744	-2.061	13.155	-13.074	-1.605	40.274	-13.555	-10.749	31.883	-38.392	15.767	0.084	26.806	8.333	2.078	-37.573
170	170	0.9802	-2.04	13.265	-12.987	-1.347	40.644	-13.486	-10.863	30.231	-37.763	15.55	0.209	26.32	7.373	3.665	-37.179
171	171	0.986	-2.013	13.378	-12.886	-1.087	40.997	-13.524	-11.084	28.594	-37.131	15.551	0.471	25.895	6.443	5.386	-36.777
172	172	0.9918	-1.992	13.485	-12.759	-0.854	41.334	-13.65	-11.393	26.946	-36.552	15.708	0.677	25.67	5.663	7.127	-36.303
173	173	0.9976	-1.982	13.579	-12.6	-0.649	41.635	-13.79	-11.728	25.266	-36.059	15.785	0.778	25.662	4.908	8.74	-35.709
174	174	1.0034	-1.978	13.662	-12.41	-0.466	41.909	-13.974	-12.093	23.56	-35.594	15.793	0.893	25.759	4.08	10.302	-35.051
175	175	1.0092	-1.976	13.724	-12.209	-0.295	42.141	-14.187	-12.482	21.842	-35.213	15.893	1.021	25.948	3.308	11.904	-34.408
176	176	1.015	-1.979	13.761	-12.002	-0.153	42.319	-14.349	-12.84	20.109	-35.016	16.046	1.025	26.312	2.686	13.46	-33.762
177	177	1.0208	-1.987	13.756	-11.778	-0.058	42.438	-14.525	-13.126	18.413	-34.885	15.815	0.807	26.825	2.011	14.656	-33.099
178	178	1.0266	-2.021	13.726	-11.529	-0.029	42.514	-14.689	-13.343	16.726	-34.771	15.428	0.481	27.306	1.33	15.724	-32.512
179	179	1.0324	-2.079	13.677	-11.26	-0.067	42.554	-14.78	-13.486	15.076	-34.798	15.115	0.403	27.815	0.525	16.943	-31.926
180	180	1.0382	-2.155	13.628	-10.973	-0.149	42.575	-14.821	-13.554	13.477	-34.994	15.023	0.679	28.249	-0.357	18.46	-31.449
181	181	1.044	-2.248	13.586	-10.664	-0.282	42.583	-14.819	-13.53	11.955	-35.251	15.1	1.051	28.369	-1.132	20.139	-31.264
182	182	1.0498	-2.371	13.543	-10.328	-0.494	42.583	-14.767	-13.422	10.543	-35.525	14.964	1.168	28.409	-1.795	21.523	-31.186
183	183	1.0556	-2.517	13.486	-9.965	-0.773	42.563	-14.648	-13.261	9.283	-35.848	14.518	0.841	28.504	-2.259	22.402	-31.148
184	184	1.0614	-2.661	13.428	-9.6	-1.066	42.539	-14.499	-13.048	8.171	-36.165	14.377	1.003	28.262	-2.814	23.631	-31.274
185	185	1.0672	-2.789	13.377	-9.227	-1.367	42.521	-14.358	-12.795	7.212	-36.416	14.498	1.549	27.79	-3.394	25.1	-31.448
186	186	1.073	-2.904	13.328	-8.862	-1.639	42.509	-14.223	-12.567	6.406	-36.589	14.517	1.821	27.398	-3.747	26.213	-31.544
187	187	1.0788	-3.014	13.267	-8.488	-1.919	42.493	-14.141	-12.359	5.757	-36.669	14.291	1.573	27.251	-3.776	26.733	-31.509
188	188	1.0846	-3.118	13.196	-8.093	-2.215	42.476	-14.131	-12.157	5.271	-36.72	14.121	1.388	27.2	-3.736	27.148	-31.396
189	189	1.0904	-3.196	13.133	-7.699	-2.487	42.495	-14.25	-11.992	4.994	-36.68	14.118	1.151	27.158	-3.448	27.432	-31.318
190	190	1.0962	-3.241	13.075	-7.338	-2.697	42.544	-14.46	-11.903	4.923	-36.562	13.973	0.9	27.439	-3.196	27.37	-30.969
191	191	1.102	-3.26	13.028	-6.992	-2.859	42.624	-14.704	-11.864	5.056	-36.34	13.809	0.763	27.817	-2.987	27.135	-30.437
192	192	1.1078	-3.259	12.992	-6.641	-3.001	42.726	-15.017	-11.858	5.379	-36.02	13.864	0.819	28.125	-2.698	26.932	-29.885
193	193	1.1136	-3.24	12.968	-6.281	-3.133	42.844	-15.396	-11.874	5.879	-35.596	14.032	0.917	28.374	-2.29	26.634	-29.336
194	194	1.1194	-3.199	12.954	-5.927	-3.216	42.95	-15.772	-11.92	6.503	-35.101	14.021	0.861	28.603	-1.85	26.019	-28.764
195	195	1.1252	-3.127	12.947	-5.591	-3.253	43.038	-16.151	-11.959	7.247	-34.516	13.747	0.513	28.771	-1.331	24.992	-28.226
196	196	1.131	-3.028	12.959	-5.288	-3.209	43.124	-16.542	-12.056	8.066	-33.965	13.25	0.003	29.023	-0.857	23.659	-27.674
197	197	1.1368	-2.924	12.977	-4.963	-3.172	43.183	-16.959	-12.196	8.923	-33.494	12.724	-0.56	29.342	-0.391	22.208	-27.126
198	198	1.1426	-2.814	12.994	-4.634	-3.123	43.215	-17.406	-12.387	9.787	-33.056	11.698	-1.537	29.973	-0.041	20.217	-26.374
199	199	1.1484	-2.696	13.01	-4.308	-3.057	43.216	-17.878	-12.623	10.634	-32.632	9.815	-2.877	31.088	-0.172	17.572	-25.193
200	200	1.1542	-2.568	13.028	-3.989	-2.97	43.186	-18.428	-12.933	11.406	-32.349	7.862	-4.159	32.444	-0.511	14.996	-23.92
201	201	1.16	-2.419	13.039	-3.673	-2.866	43.114	-18.986	-13.268	12.021	-32.319	6.659	-5.322	33.512	-0.386	13.023	-23.119
