# Supplementary material for: Gait phenotypes in paediatric hereditary spastic paraplegia revealed by dynamic time warping analysis and random forests
Source: PLoS One. 2018 Mar 8;13(3):e0192345. doi: 10.1371/journal.pone.0192345 (PMC5843164; doi:10.1371/journal.pone.0192345)
Supplement: S2 Data — (ZIP) [file pone.0192345.s009.zip › Healthy/Left.SR.HEALTHY28.2.csv]

	Epoch	Time	Pelvic.obliquity	Pelvic.tilt	Pelvic rotation	Hip.abd.add	Hip.flexion	Hip.rotation	Knee.abd.add	Knee.flexion	Knee.rotation	Ankle.abd.add	Ankle.flexion	Ankle.rotation	Forefoot.abd.add	Forefoot.flexion	Forefoot.rotation
1	1	0	-0.275	9.754	8.982	-5.495	33.323	-23.108	-7.832	8.717	-39.379	8.021	-3.474	25.123	4.314	15.49	-30.153
2	2	0.0056	-0.293	9.77	9.073	-5.343	33.31	-23.186	-8.005	9.207	-38.98	7.68	-4.113	25.667	4.765	14.255	-29.205
3	3	0.0112	-0.299	9.804	9.163	-5.156	33.29	-23.265	-8.23	9.658	-38.51	7.333	-4.762	26.208	5.17	12.992	-28.166
4	4	0.0168	-0.302	9.844	9.254	-4.966	33.233	-23.299	-8.455	10.01	-38.108	7.098	-5.376	26.738	5.586	11.863	-27.15
5	5	0.0224	-0.324	9.892	9.344	-4.795	33.153	-23.31	-8.676	10.214	-37.67	6.73	-6.161	27.171	5.955	10.689	-26.183
6	6	0.028	-0.36	9.934	9.434	-4.651	33.045	-23.321	-8.862	10.261	-37.138	6.052	-7.341	27.409	6.306	9.284	-25.321
7	7	0.0336	-0.393	9.966	9.521	-4.515	32.918	-23.362	-9.02	10.224	-36.444	5.067	-8.686	27.413	6.462	7.719	-24.539
8	8	0.0392	-0.407	9.99	9.602	-4.356	32.804	-23.42	-9.199	10.26	-35.453	4.062	-9.884	26.983	6.425	6.144	-23.879
9	9	0.0448	-0.391	9.997	9.68	-4.183	32.726	-23.442	-9.394	10.564	-34.095	3.501	-10.679	25.981	6.426	4.734	-23.369
10	10	0.0504	-0.353	9.978	9.743	-4.006	32.716	-23.383	-9.605	11.263	-32.353	3.526	-10.839	24.333	6.446	3.622	-23.049
11	11	0.056	-0.293	9.901	9.78	-3.803	32.708	-23.186	-9.805	12.237	-30.599	3.858	-10.532	22.366	6.41	2.758	-22.899
12	12	0.0616	-0.214	9.771	9.781	-3.561	32.645	-22.784	-9.958	13.285	-29.101	4.314	-9.956	20.381	6.312	2.129	-22.833
13	13	0.0672	-0.091	9.593	9.762	-3.263	32.488	-22.224	-10.042	14.277	-27.946	4.745	-9.263	18.54	6.14	1.672	-22.795
14	14	0.0728	0.086	9.377	9.721	-2.873	32.237	-21.514	-10.07	15.138	-27.141	5.071	-8.476	16.852	5.833	1.389	-22.789
15	15	0.0784	0.309	9.127	9.657	-2.41	31.884	-20.687	-10.013	15.843	-26.66	5.24	-7.728	15.322	5.454	1.176	-22.824
16	16	0.084	0.553	8.865	9.576	-1.911	31.438	-19.737	-9.856	16.373	-26.486	5.259	-7.097	14.052	5.059	0.962	-22.797
17	17	0.0896	0.786	8.619	9.474	-1.399	30.935	-18.699	-9.647	16.732	-26.557	5.173	-6.666	12.985	4.712	0.683	-22.768
18	18	0.0952	1.004	8.399	9.359	-0.899	30.38	-17.593	-9.386	16.931	-26.882	5.104	-6.322	12.131	4.458	0.457	-22.757
19	19	0.1008	1.194	8.199	9.233	-0.427	29.798	-16.503	-9.098	17.022	-27.36	5.075	-6.023	11.467	4.301	0.291	-22.767
20	20	0.1064	1.376	8.041	9.116	0.021	29.247	-15.527	-8.838	17.043	-27.97	5.061	-5.729	11.045	4.182	0.184	-22.79
21	21	0.112	1.558	7.924	9.022	0.442	28.742	-14.792	-8.634	17.004	-28.59	4.957	-5.464	10.874	4.019	0.063	-22.793
22	22	0.1176	1.743	7.839	8.966	0.829	28.289	-14.337	-8.5	16.933	-29.219	4.798	-5.212	10.962	3.829	-0.061	-22.794
23	23	0.1232	1.921	7.784	8.944	1.172	27.901	-14.15	-8.434	16.873	-29.859	4.655	-4.913	11.283	3.644	-0.135	-22.81
24	24	0.1288	2.086	7.762	8.954	1.465	27.576	-14.19	-8.411	16.831	-30.501	4.523	-4.604	11.801	3.478	-0.203	-22.834
25	25	0.1344	2.245	7.77	8.997	1.726	27.302	-14.423	-8.445	16.795	-31.121	4.534	-4.329	12.467	3.461	-0.247	-22.856
26	26	0.14	2.405	7.795	9.091	1.966	27.051	-14.848	-8.53	16.729	-31.738	4.511	-4.141	13.241	3.457	-0.359	-22.915
27	27	0.1456	2.585	7.836	9.225	2.19	26.805	-15.412	-8.612	16.623	-32.296	4.393	-3.886	14.1	3.336	-0.446	-22.924
28	28	0.1512	2.765	7.878	9.391	2.407	26.537	-16.111	-8.728	16.447	-32.708	4.345	-3.579	14.93	3.229	-0.444	-22.927
29	29	0.1568	2.953	7.925	9.586	2.612	26.27	-16.918	-8.845	16.245	-32.956	4.24	-3.22	15.693	3.039	-0.425	-22.913
30	30	0.1624	3.133	7.983	9.804	2.793	26.021	-17.8	-8.951	16.049	-32.97	4.08	-2.887	16.296	2.82	-0.465	-22.882
31	31	0.168	3.293	8.05	10.039	2.944	25.791	-18.715	-9.062	15.871	-32.792	4.049	-2.633	16.69	2.756	-0.533	-22.902
32	32	0.1736	3.428	8.123	10.288	3.048	25.573	-19.668	-9.154	15.719	-32.409	4.05	-2.404	16.902	2.743	-0.629	-22.938
33	33	0.1792	3.542	8.208	10.549	3.106	25.374	-20.612	-9.211	15.605	-31.862	4.132	-2.14	16.934	2.789	-0.689	-22.984
34	34	0.1848	3.653	8.282	10.81	3.159	25.171	-21.507	-9.243	15.519	-31.182	4.219	-1.821	16.796	2.809	-0.722	-23.019
35	35	0.1904	3.764	8.336	11.051	3.221	24.953	-22.359	-9.264	15.463	-30.354	4.233	-1.441	16.535	2.724	-0.759	-22.998
36	36	0.196	3.862	8.37	11.251	3.297	24.711	-23.15	-9.284	15.412	-29.47	4.253	-1.014	16.246	2.618	-0.763	-22.931
37	37	0.2016	3.915	8.408	11.409	3.358	24.46	-23.833	-9.303	15.358	-28.58	4.353	-0.587	15.868	2.579	-0.722	-22.897
38	38	0.2072	3.927	8.454	11.541	3.378	24.195	-24.463	-9.291	15.292	-27.663	4.38	-0.194	15.418	2.504	-0.72	-22.902
39	39	0.2128	3.91	8.518	11.655	3.383	23.93	-24.993	-9.283	15.203	-26.811	4.508	0.115	14.957	2.554	-0.722	-22.924
40	40	0.2184	3.875	8.608	11.735	3.382	23.672	-25.381	-9.253	15.092	-26.11	4.678	0.319	14.561	2.693	-0.764	-22.936
41	41	0.224	3.823	8.718	11.769	3.38	23.425	-25.646	-9.203	14.977	-25.527	4.788	0.56	14.22	2.755	-0.787	-22.943
42	42	0.2296	3.735	8.843	11.746	3.39	23.189	-25.767	-9.168	14.861	-25.084	4.795	0.882	13.952	2.661	-0.774	-22.929
43	43	0.2352	3.623	8.979	11.683	3.397	22.952	-25.786	-9.14	14.721	-24.851	4.747	1.183	13.893	2.507	-0.784	-22.863
44	44	0.2408	3.494	9.124	11.592	3.38	22.735	-25.776	-9.1	14.598	-24.769	4.74	1.4	13.954	2.44	-0.837	-22.837
45	45	0.2464	3.361	9.263	11.478	3.377	22.513	-25.699	-9.061	14.458	-24.859	4.729	1.623	14.105	2.353	-0.865	-22.849
46	46	0.252	3.219	9.402	11.338	3.377	22.295	-25.595	-9.039	14.32	-25.024	4.839	1.824	14.277	2.374	-0.86	-22.918
47	47	0.2576	3.07	9.54	11.174	3.385	22.065	-25.473	-9.019	14.153	-25.235	4.921	1.977	14.523	2.395	-0.889	-22.967
48	48	0.2632	2.91	9.681	10.991	3.396	21.835	-25.317	-9.009	13.967	-25.504	4.986	2.119	14.842	2.394	-0.923	-22.989
49	49	0.2688	2.737	9.819	10.79	3.403	21.601	-25.121	-8.989	13.773	-25.821	4.962	2.351	15.158	2.257	-0.907	-23.042
50	50	0.2744	2.564	9.936	10.59	3.405	21.358	-24.996	-8.987	13.6	-26.073	4.962	2.621	15.433	2.117	-0.869	-23.133
51	51	0.28	2.4	10.027	10.391	3.424	21.089	-24.86	-8.996	13.428	-26.312	4.957	2.842	15.719	1.993	-0.88	-23.183
52	52	0.2856	2.261	10.076	10.21	3.454	20.776	-24.771	-9.004	13.265	-26.509	5.114	3.002	15.951	2.048	-0.891	-23.273
53	53	0.2912	2.133	10.093	10.04	3.489	20.436	-24.678	-8.994	13.117	-26.652	5.244	3.225	16.106	2.051	-0.868	-23.361
54	54	0.2968	2.006	10.085	9.88	3.529	20.069	-24.566	-8.989	12.97	-26.777	5.356	3.494	16.261	2.003	-0.823	-23.399
55	55	0.3024	1.871	10.065	9.73	3.552	19.687	-24.443	-8.967	12.84	-26.811	5.425	3.725	16.293	1.953	-0.83	-23.452
56	56	0.308	1.73	10.036	9.597	3.555	19.302	-24.35	-8.949	12.73	-26.743	5.417	3.933	16.235	1.849	-0.899	-23.507
57	57	0.3136	1.584	10.007	9.473	3.552	18.928	-24.264	-8.95	12.646	-26.624	5.371	4.111	16.129	1.723	-1.021	-23.555
58	58	0.3192	1.445	9.975	9.351	3.543	18.569	-24.198	-8.945	12.603	-26.435	5.328	4.325	15.983	1.596	-1.137	-23.583
59	59	0.3248	1.32	9.939	9.239	3.537	18.212	-24.185	-8.944	12.579	-26.169	5.385	4.633	15.816	1.508	-1.157	-23.583
60	60	0.3304	1.209	9.903	9.14	3.54	17.854	-24.161	-8.94	12.555	-25.928	5.408	5.029	15.659	1.33	-1.124	-23.564
61	61	0.336	1.122	9.86	9.047	3.548	17.508	-24.187	-8.928	12.556	-25.642	5.38	5.312	15.464	1.191	-1.205	-23.582
62	62	0.3416	1.056	9.815	8.96	3.572	17.182	-24.252	-8.937	12.583	-25.367	5.391	5.515	15.293	1.128	-1.344	-23.616
63	63	0.3472	1.008	9.776	8.883	3.605	16.879	-24.375	-8.955	12.627	-25.083	5.385	5.779	15.151	1.018	-1.455	-23.646
64	64	0.3528	0.958	9.772	8.809	3.628	16.622	-24.556	-8.996	12.686	-24.823	5.376	6.119	15.081	0.847	-1.525	-23.674
65	65	0.3584	0.901	9.795	8.728	3.637	16.404	-24.779	-9.061	12.761	-24.547	5.357	6.507	15.056	0.627	-1.576	-23.683
66	66	0.364	0.849	9.829	8.635	3.637	16.212	-25.016	-9.111	12.856	-24.329	5.365	6.896	15.125	0.438	-1.625	-23.679
67	67	0.3696	0.809	9.874	8.537	3.64	16.038	-25.271	-9.162	12.961	-24.182	5.469	7.213	15.248	0.374	-1.7	-23.718
68	68	0.3752	0.785	9.928	8.436	3.667	15.886	-25.566	-9.25	13.063	-24.092	5.599	7.465	15.446	0.348	-1.823	-23.777
69	69	0.3808	0.757	9.984	8.337	3.669	15.735	-25.886	-9.32	13.17	-24.027	5.725	7.766	15.701	0.289	-1.916	-23.825
70	70	0.3864	0.723	10.031	8.228	3.668	15.587	-26.214	-9.413	13.296	-23.959	5.931	8.153	15.977	0.237	-1.926	-23.854
71	71	0.392	0.683	10.068	8.113	3.67	15.44	-26.533	-9.529	13.446	-23.918	6.116	8.546	16.284	0.15	-1.965	-23.869
72	72	0.3976	0.655	10.091	7.99	3.685	15.289	-26.85	-9.645	13.613	-23.911	6.154	8.893	16.633	-0.04	-2.114	-23.878
73	73	0.4032	0.635	10.106	7.864	3.71	15.14	-27.162	-9.781	13.789	-23.891	6.219	9.193	16.931	-0.189	-2.29	-23.919
74	74	0.4088	0.617	10.106	7.73	3.742	14.982	-27.463	-9.931	13.987	-23.825	6.377	9.492	17.157	-0.252	-2.442	-23.977
75	75	0.4144	0.59	10.087	7.59	3.772	14.804	-27.697	-10.079	14.203	-23.79	6.595	9.809	17.368	-0.271	-2.568	-24.015
76	76	0.42	0.556	10.047	7.446	3.806	14.604	-27.879	-10.235	14.424	-23.763	6.778	10.126	17.529	-0.329	-2.71	-24.06
77	77	0.4256	0.52	9.991	7.311	3.824	14.391	-28.095	-10.4	14.66	-23.649	7.016	10.462	17.621	-0.348	-2.822	-24.107
78	78	0.4312	0.493	9.91	7.161	3.858	14.159	-28.262	-10.561	14.922	-23.554	7.233	10.86	17.674	-0.421	-2.909	-24.16
79	79	0.4368	0.465	9.809	6.995	3.914	13.917	-28.394	-10.762	15.204	-23.457	7.477	11.229	17.699	-0.463	-3.023	-24.211
80	80	0.4424	0.438	9.697	6.822	3.964	13.666	-28.474	-10.939	15.509	-23.384	7.668	11.592	17.679	-0.535	-3.165	-24.285
81	81	0.448	0.411	9.583	6.651	4.009	13.413	-28.501	-11.103	15.83	-23.346	7.91	11.943	17.632	-0.554	-3.296	-24.366
82	82	0.4536	0.392	9.462	6.484	4.062	13.162	-28.528	-11.292	16.166	-23.301	8.267	12.266	17.565	-0.463	-3.413	-24.449
83	83	0.4592	0.377	9.333	6.324	4.111	12.91	-28.537	-11.471	16.529	-23.294	8.597	12.561	17.485	-0.374	-3.57	-24.556
84	84	0.4648	0.366	9.19	6.171	4.152	12.637	-28.578	-11.637	16.882	-23.308	8.834	12.854	17.489	-0.367	-3.774	-24.629
85	85	0.4704	0.355	9.045	6.009	4.2	12.37	-28.597	-11.823	17.247	-23.38	9.138	13.149	17.505	-0.321	-3.961	-24.726
86	86	0.476	0.353	8.893	5.843	4.255	12.09	-28.617	-12.01	17.595	-23.496	9.467	13.419	17.555	-0.251	-4.152	-24.837
87	87	0.4816	0.344	8.752	5.683	4.296	11.81	-28.576	-12.156	17.938	-23.695	9.666	13.665	17.655	-0.277	-4.41	-24.927
88	88	0.4872	0.335	8.62	5.537	4.331	11.525	-28.514	-12.29	18.262	-23.937	9.936	13.816	17.779	-0.187	-4.699	-25.021
89	89	0.4928	0.33	8.493	5.402	4.363	11.234	-28.454	-12.415	18.571	-24.194	10.21	13.901	17.914	-0.053	-5.031	-25.125
90	90	0.4984	0.334	8.369	5.268	4.405	10.946	-28.426	-12.556	18.868	-24.446	10.529	14.008	18.069	0.095	-5.329	-25.226
91	91	0.504	0.343	8.253	5.128	4.454	10.659	-28.399	-12.693	19.148	-24.712	10.853	14.144	18.235	0.225	-5.597	-25.333
92	92	0.5096	0.364	8.156	4.988	4.512	10.378	-28.358	-12.815	19.424	-24.995	11.075	14.259	18.413	0.284	-5.929	-25.436
93	93	0.5152	0.385	8.086	4.856	4.56	10.112	-28.379	-12.954	19.672	-25.237	11.417	14.448	18.598	0.385	-6.156	-25.535
94	94	0.5208	0.41	8.032	4.734	4.605	9.84	-28.39	-13.078	19.887	-25.482	11.89	14.683	18.727	0.561	-6.27	-25.669
95	95	0.5264	0.431	7.996	4.606	4.637	9.574	-28.414	-13.182	20.082	-25.655	12.36	14.851	18.8	0.8	-6.408	-25.83
96	96	0.532	0.448	7.978	4.477	4.658	9.301	-28.441	-13.265	20.251	-25.797	12.743	14.902	18.897	1.052	-6.661	-25.974
97	97	0.5376	0.466	7.977	4.343	4.679	9.03	-28.483	-13.36	20.394	-25.92	13.099	14.893	19.035	1.313	-6.971	-26.092
98	98	0.5432	0.482	7.982	4.199	4.696	8.75	-28.52	-13.452	20.518	-26.031	13.365	14.883	19.208	1.495	-7.322	-26.174
99	99	0.5488	0.488	7.997	4.04	4.709	8.48	-28.541	-13.555	20.635	-26.134	13.546	14.846	19.401	1.617	-7.731	-26.23
100	100	0.5544	0.487	8.018	3.881	4.718	8.216	-28.581	-13.682	20.749	-26.174	13.763	14.765	19.605	1.808	-8.163	-26.241
101	101	0.56	0.488	8.054	3.711	4.711	7.974	-28.655	-13.824	20.879	-26.177	14.075	14.594	19.845	2.146	-8.636	-26.239
102	102	0.5656	0.483	8.094	3.539	4.689	7.733	-28.711	-13.964	21.017	-26.158	14.342	14.342	20.068	2.503	-9.185	-26.237
103	103	0.5712	0.479	8.14	3.354	4.67	7.496	-28.71	-14.096	21.168	-26.136	14.504	14.145	20.267	2.736	-9.749	-26.199
104	104	0.5768	0.469	8.189	3.164	4.637	7.255	-28.643	-14.204	21.324	-26.128	14.617	13.887	20.486	2.976	-10.377	-26.114
105	105	0.5824	0.457	8.243	2.965	4.598	7.022	-28.566	-14.321	21.482	-26.139	14.75	13.621	20.747	3.23	-11.011	-26.006
106	106	0.588	0.432	8.299	2.759	4.545	6.799	-28.479	-14.447	21.655	-26.141	14.887	13.344	20.953	3.489	-11.646	-25.938
107	107	0.5936	0.406	8.36	2.539	4.489	6.587	-28.389	-14.586	21.855	-26.066	15.019	13.036	21.063	3.78	-12.309	-25.902
108	108	0.5992	0.378	8.427	2.307	4.426	6.386	-28.281	-14.74	22.077	-26.028	15.183	12.627	21.226	4.161	-13.052	-25.858
109	109	0.6048	0.345	8.486	2.071	4.349	6.189	-28.177	-14.897	22.316	-26.019	15.354	12.286	21.474	4.5	-13.772	-25.752
110	110	0.6104	0.299	8.542	1.84	4.232	6.012	-28.083	-15.05	22.611	-26.028	15.566	12.028	21.711	4.818	-14.44	-25.663
111	111	0.616	0.252	8.593	1.612	4.111	5.852	-27.964	-15.212	22.961	-26.011	15.729	11.764	21.893	5.106	-15.155	-25.566
112	112	0.6216	0.204	8.639	1.392	3.974	5.706	-27.843	-15.384	23.37	-26.037	15.893	11.338	22.167	5.516	-16.033	-25.432
113	113	0.6272	0.151	8.681	1.176	3.822	5.583	-27.743	-15.591	23.827	-26.096	16.091	10.772	22.512	6.046	-17.031	-25.291
114	114	0.6328	0.08	8.714	0.965	3.634	5.484	-27.71	-15.842	24.323	-26.111	16.269	10.161	22.89	6.585	-18.097	-25.13
115	115	0.6384	-0.005	8.733	0.763	3.417	5.401	-27.69	-16.114	24.873	-26.126	16.385	9.528	23.32	7.09	-19.242	-24.91
116	116	0.644	-0.09	8.735	0.567	3.196	5.341	-27.653	-16.421	25.498	-26.218	16.589	8.844	23.827	7.7	-20.438	-24.66
117	117	0.6496	-0.178	8.731	0.374	2.947	5.328	-27.616	-16.741	26.233	-26.373	16.771	7.996	24.403	8.422	-21.805	-24.408
118	118	0.6552	-0.281	8.717	0.192	2.671	5.362	-27.554	-17.063	27.091	-26.603	16.837	7.047	25.03	9.141	-23.342	-24.131
119	119	0.6608	-0.416	8.676	0.024	2.34	5.426	-27.477	-17.396	28.036	-26.889	16.899	5.939	25.633	9.965	-24.989	-23.91
120	120	0.6664	-0.582	8.607	-0.116	1.951	5.524	-27.388	-17.713	29.094	-27.253	16.887	4.881	26.231	10.703	-26.653	-23.704
121	121	0.672	-0.764	8.51	-0.24	1.517	5.649	-27.267	-17.987	30.247	-27.691	16.825	3.725	26.836	11.5	-28.398	-23.517
122	122	0.6776	-0.96	8.397	-0.339	1.038	5.827	-27.117	-18.226	31.53	-28.252	16.768	2.415	27.502	12.448	-30.259	-23.341
123	123	0.6832	-1.172	8.266	-0.417	0.506	6.06	-26.96	-18.424	32.942	-28.969	16.578	0.939	28.223	13.445	-32.274	-23.226
124	124	0.6888	-1.394	8.119	-0.467	-0.068	6.334	-26.77	-18.541	34.464	-29.788	16.19	-0.616	28.873	14.375	-34.38	-23.199
125	125	0.6944	-1.619	7.965	-0.503	-0.665	6.642	-26.502	-18.572	36.045	-30.706	15.675	-2.341	29.45	15.353	-36.574	-23.251
126	126	0.7	-1.851	7.813	-0.524	-1.306	7.002	-26.205	-18.513	37.706	-31.642	14.969	-4.139	29.913	16.275	-38.84	-23.366
127	127	0.7056	-2.096	7.662	-0.556	-1.968	7.412	-25.836	-18.397	39.394	-32.71	14.165	-5.953	30.383	17.15	-41.073	-23.524
128	128	0.7112	-2.352	7.505	-0.58	-2.664	7.869	-25.527	-18.268	41.082	-33.745	13.193	-7.652	30.786	17.825	-43.222	-23.723
129	129	0.7168	-2.596	7.339	-0.614	-3.356	8.354	-25.194	-18.063	42.755	-34.78	11.918	-9.184	31.131	18.156	-45.305	-23.917
130	130	0.7224	-2.826	7.174	-0.662	-4.03	8.871	-24.865	-17.841	44.376	-35.766	10.584	-10.507	31.407	18.29	-47.201	-24.131
131	131	0.728	-3.051	7.013	-0.729	-4.683	9.422	-24.584	-17.653	45.927	-36.63	9.222	-11.565	31.616	18.199	-48.885	-24.336
132	132	0.7336	-3.286	6.854	-0.812	-5.334	9.995	-24.333	-17.481	47.414	-37.292	7.924	-12.321	31.67	17.926	-50.33	-24.553
133	133	0.7392	-3.536	6.699	-0.924	-5.989	10.594	-24.09	-17.324	48.854	-37.714	6.841	-12.743	31.517	17.567	-51.476	-24.817
134	134	0.7448	-3.786	6.556	-1.079	-6.604	11.238	-23.871	-17.236	50.262	-37.895	6.018	-12.903	31.132	17.21	-52.366	-25.153
135	135	0.7504	-4.035	6.425	-1.276	-7.206	11.939	-23.758	-17.256	51.654	-37.828	5.462	-12.729	30.604	16.823	-52.958	-25.543
136	136	0.756	-4.26	6.303	-1.504	-7.762	12.681	-23.735	-17.378	52.989	-37.611	5.173	-12.095	30.023	16.292	-53.129	-25.982
137	137	0.7616	-4.469	6.198	-1.758	-8.278	13.486	-23.75	-17.545	54.275	-37.321	5.071	-10.996	29.329	15.555	-52.865	-26.562
138	138	0.7672	-4.658	6.113	-2.032	-8.753	14.364	-23.798	-17.77	55.501	-37.044	5.092	-9.766	28.612	14.814	-52.362	-27.236
139	139	0.7728	-4.823	6.048	-2.321	-9.174	15.31	-23.905	-18.087	56.637	-36.776	5.141	-8.697	27.922	14.204	-51.82	-27.926
140	140	0.7784	-4.956	5.994	-2.622	-9.531	16.287	-24.007	-18.418	57.661	-36.481	5.14	-7.81	27.169	13.674	-51.283	-28.646
141	141	0.784	-5.057	5.949	-2.92	-9.833	17.28	-24.099	-18.737	58.583	-36.152	5.126	-6.998	26.322	13.17	-50.688	-29.418
142	142	0.7896	-5.132	5.926	-3.191	-10.087	18.283	-24.17	-19.019	59.416	-35.766	5.132	-6.204	25.42	12.676	-50.018	-30.168
143	143	0.7952	-5.164	5.927	-3.445	-10.262	19.295	-24.176	-19.244	60.189	-35.351	5.258	-5.474	24.556	12.312	-49.284	-30.793
144	144	0.8008	-5.159	5.953	-3.692	-10.382	20.292	-24.12	-19.375	60.903	-34.841	5.473	-4.746	23.624	12.035	-48.467	-31.365
145	145	0.8064	-5.137	5.997	-3.938	-10.425	21.27	-23.964	-19.436	61.509	-34.414	5.714	-4.055	22.764	11.775	-47.578	-31.886
146	146	0.812	-5.099	6.069	-4.18	-10.405	22.232	-23.742	-19.43	61.983	-34.071	5.868	-3.416	22.029	11.463	-46.67	-32.325
147	147	0.8176	-5.032	6.168	-4.406	-10.321	23.181	-23.488	-19.376	62.303	-33.796	5.929	-2.882	21.467	11.126	-45.764	-32.644
148	148	0.8232	-4.939	6.293	-4.597	-10.205	24.1	-23.208	-19.249	62.474	-33.585	5.988	-2.41	21.038	10.804	-44.793	-32.897
149	149	0.8288	-4.832	6.444	-4.735	-10.086	24.995	-22.94	-19.059	62.511	-33.463	6.002	-1.941	20.718	10.426	-43.747	-33.149
150	150	0.8344	-4.723	6.626	-4.824	-9.974	25.889	-22.729	-18.86	62.449	-33.443	5.937	-1.519	20.602	10.011	-42.708	-33.319
151	151	0.84	-4.611	6.815	-4.871	-9.875	26.755	-22.537	-18.621	62.281	-33.462	5.857	-1.164	20.611	9.624	-41.643	-33.426
152	152	0.8456	-4.49	7.01	-4.881	-9.786	27.596	-22.415	-18.381	62.03	-33.56	5.901	-0.851	20.711	9.368	-40.476	-33.568
153	153	0.8512	-4.358	7.203	-4.861	-9.698	28.398	-22.336	-18.127	61.665	-33.713	6.063	-0.516	20.852	9.17	-39.148	-33.772
154	154	0.8568	-4.231	7.396	-4.819	-9.616	29.187	-22.322	-17.916	61.193	-33.956	6.323	-0.253	21.147	9.077	-37.734	-33.958
155	155	0.8624	-4.11	7.578	-4.763	-9.537	29.94	-22.319	-17.702	60.618	-34.288	6.617	-0.083	21.518	9.053	-36.281	-34.179
156	156	0.868	-3.991	7.743	-4.696	-9.463	30.642	-22.324	-17.489	59.93	-34.673	7.102	0.014	21.869	9.196	-34.684	-34.511
157	157	0.8736	-3.864	7.892	-4.624	-9.385	31.29	-22.352	-17.265	59.144	-35.058	7.765	0.083	22.117	9.48	-32.925	-34.991
158	158	0.8792	-3.727	8.019	-4.551	-9.293	31.879	-22.348	-16.984	58.293	-35.526	8.439	0.117	22.352	9.785	-31.124	-35.552
159	159	0.8848	-3.582	8.112	-4.483	-9.181	32.398	-22.325	-16.688	57.381	-36.053	9.218	0.168	22.599	10.129	-29.216	-36.155
160	160	0.8904	-3.436	8.155	-4.431	-9.051	32.824	-22.264	-16.368	56.392	-36.61	10.026	0.274	22.722	10.403	-27.204	-36.894
161	161	0.896	-3.3	8.155	-4.384	-8.925	33.16	-22.163	-15.996	55.297	-37.152	10.884	0.472	22.707	10.595	-25.027	-37.747
162	162	0.9016	-3.183	8.124	-4.339	-8.817	33.422	-21.995	-15.557	54.094	-37.73	11.673	0.669	22.689	10.689	-22.809	-38.606
163	163	0.9072	-3.086	8.071	-4.305	-8.712	33.634	-21.746	-15.066	52.832	-38.328	12.413	0.869	22.648	10.71	-20.579	-39.449
164	164	0.9128	-3.017	8.002	-4.301	-8.604	33.811	-21.419	-14.552	51.532	-38.953	13.083	1.097	22.574	10.618	-18.36	-40.284
165	165	0.9184	-2.982	7.916	-4.332	-8.513	33.954	-21.038	-14.013	50.191	-39.593	13.625	1.405	22.519	10.349	-16.166	-41.069
166	166	0.924	-2.99	7.821	-4.386	-8.442	34.067	-20.562	-13.415	48.778	-40.237	13.872	1.673	22.512	9.891	-14.148	-41.728
167	167	0.9296	-3.043	7.726	-4.451	-8.391	34.168	-20.034	-12.822	47.3	-40.838	13.939	1.838	22.571	9.378	-12.284	-42.225
168	168	0.9352	-3.141	7.636	-4.526	-8.371	34.276	-19.506	-12.273	45.78	-41.34	13.831	1.907	22.73	8.829	-10.593	-42.512
169	169	0.9408	-3.262	7.534	-4.607	-8.355	34.355	-18.968	-11.761	44.229	-41.775	13.772	2.059	22.914	8.24	-8.855	-42.664
170	170	0.9464	-3.389	7.429	-4.689	-8.333	34.426	-18.459	-11.301	42.669	-42.115	13.73	2.268	23.103	7.618	-7.11	-42.695
171	171	0.952	-3.502	7.328	-4.762	-8.292	34.488	-18.021	-10.898	41.109	-42.279	13.605	2.467	23.257	6.971	-5.461	-42.587
172	172	0.9576	-3.586	7.239	-4.833	-8.205	34.554	-17.697	-10.598	39.526	-42.263	13.401	2.462	23.415	6.454	-3.97	-42.36
173	173	0.9632	-3.636	7.166	-4.9	-8.069	34.622	-17.456	-10.369	37.907	-42.083	13.102	2.323	23.523	5.983	-2.593	-42.054
174	174	0.9688	-3.665	7.123	-4.963	-7.901	34.713	-17.292	-10.205	36.257	-41.72	12.814	2.202	23.521	5.491	-1.194	-41.701
175	175	0.9744	-3.688	7.106	-5.022	-7.714	34.819	-17.247	-10.143	34.583	-41.179	12.578	2.106	23.435	4.996	0.239	-41.325
176	176	0.98	-3.718	7.119	-5.069	-7.536	34.954	-17.33	-10.162	32.917	-40.469	12.357	1.918	23.254	4.583	1.62	-40.985
177	177	0.9856	-3.742	7.166	-5.096	-7.353	35.111	-17.51	-10.236	31.257	-39.779	12.085	1.741	23.133	4.109	2.938	-40.655
178	178	0.9912	-3.757	7.258	-5.112	-7.139	35.309	-17.856	-10.438	29.6	-38.938	11.822	1.46	23.004	3.708	4.165	-40.317
179	179	0.9968	-3.766	7.373	-5.096	-6.936	35.508	-18.266	-10.65	27.97	-38.066	11.557	1.226	22.818	3.259	5.364	-40.031
180	180	1.0024	-3.772	7.499	-5.041	-6.771	35.697	-18.778	-10.87	26.372	-37.139	11.363	1.148	22.566	2.725	6.632	-39.805
181	181	1.008	-3.776	7.625	-4.956	-6.618	35.869	-19.36	-11.121	24.796	-36.293	11.265	1.145	22.373	2.175	7.942	-39.633
182	182	1.0136	-3.772	7.764	-4.854	-6.453	36.034	-19.979	-11.4	23.263	-35.533	11.243	1.061	22.256	1.747	9.188	-39.499
183	183	1.0192	-3.765	7.923	-4.728	-6.304	36.205	-20.638	-11.672	21.79	-34.874	11.266	0.918	22.249	1.421	10.357	-39.389
184	184	1.0248	-3.749	8.081	-4.581	-6.159	36.335	-21.25	-11.893	20.34	-34.502	11.358	0.825	22.375	1.105	11.557	-39.362
185	185	1.0304	-3.72	8.216	-4.424	-6.002	36.407	-21.802	-12.071	18.941	-34.341	11.415	0.733	22.606	0.785	12.669	-39.367
186	186	1.036	-3.693	8.338	-4.258	-5.852	36.44	-22.299	-12.214	17.628	-34.281	11.439	0.694	22.968	0.443	13.68	-39.272
187	187	1.0416	-3.667	8.454	-4.059	-5.731	36.441	-22.719	-12.304	16.408	-34.407	11.411	0.629	23.449	0.125	14.556	-39.152
188	188	1.0472	-3.642	8.563	-3.828	-5.659	36.412	-23.03	-12.293	15.323	-34.699	11.321	0.497	23.953	-0.105	15.274	-39.06
189	189	1.0528	-3.615	8.654	-3.577	-5.599	36.354	-23.274	-12.246	14.378	-34.999	11.222	0.276	24.425	-0.188	15.832	-38.939
190	190	1.0584	-3.588	8.726	-3.32	-5.533	36.272	-23.436	-12.191	13.585	-35.257	11.178	-0.048	24.797	-0.069	16.251	-38.801
191	191	1.064	-3.559	8.784	-3.051	-5.478	36.176	-23.505	-12.099	12.974	-35.472	11.145	-0.365	25.04	0.14	16.543	-38.643
192	192	1.0696	-3.53	8.821	-2.767	-5.457	36.06	-23.487	-11.952	12.553	-35.694	11.027	-0.632	25.247	0.337	16.663	-38.421
193	193	1.0752	-3.518	8.833	-2.469	-5.455	35.931	-23.403	-11.803	12.33	-35.833	10.945	-0.806	25.32	0.558	16.684	-38.16
194	194	1.0808	-3.514	8.817	-2.174	-5.464	35.79	-23.304	-11.678	12.305	-35.903	10.896	-0.986	25.381	0.884	16.539	-37.836
195	195	1.0864	-3.519	8.783	-1.89	-5.478	35.644	-23.182	-11.573	12.432	-35.946	10.832	-1.162	25.454	1.242	16.245	-37.456
196	196	1.092	-3.539	8.729	-1.621	-5.494	35.488	-23.064	-11.495	12.676	-35.897	10.665	-1.438	25.584	1.651	15.707	-36.96
197	197	1.0976	-3.579	8.665	-1.358	-5.521	35.325	-22.953	-11.456	13.025	-35.768	10.452	-1.875	25.768	2.19	14.935	-36.367
198	198	1.1032	-3.635	8.59	-1.089	-5.553	35.143	-22.857	-11.481	13.44	-35.61	10.214	-2.533	26.096	2.893	13.922	-35.633
199	199	1.1088	-3.698	8.496	-0.81	-5.6	34.928	-22.77	-11.549	13.902	-35.44	9.354	-3.298	26.987	3.196	12.346	-34.306
200	200	1.1144	-3.754	8.379	-0.537	-5.632	34.661	-22.648	-11.626	14.373	-35.319	8.533	-3.889	27.919	3.339	10.844	-32.908
201	201	1.12	-3.796	8.248	-0.273	-5.643	34.349	-22.544	-11.729	14.809	-35.168	8.37	-4.314	28.487	3.806	9.822	-31.846
