# Supplementary material for: Gait phenotypes in paediatric hereditary spastic paraplegia revealed by dynamic time warping analysis and random forests
Source: PLoS One. 2018 Mar 8;13(3):e0192345. doi: 10.1371/journal.pone.0192345 (PMC5843164; doi:10.1371/journal.pone.0192345)
Supplement: S2 Data — (ZIP) [file pone.0192345.s009.zip › Healthy/Left.SR.HEALTHY28.4.csv]

	Epoch	Time	Pelvic.obliquity	Pelvic.tilt	Pelvic rotation	Hip.abd.add	Hip.flexion	Hip.rotation	Knee.abd.add	Knee.flexion	Knee.rotation	Ankle.abd.add	Ankle.flexion	Ankle.rotation	Forefoot.abd.add	Forefoot.flexion	Forefoot.rotation
1	1	0	-1.835	10.688	7.873	-6.758	37.951	-17.125	-11.13	11.54	-33.755	9.543	-1.568	27.133	1.231	16.073	-18.659
2	2	0.00602	-1.791	10.529	8.072	-6.476	37.472	-17.063	-11.282	11.864	-33.321	8.573	-2.928	27.875	1.488	13.957	-17.279
3	3	0.01204	-1.745	10.34	8.241	-6.162	36.901	-17.08	-11.424	11.619	-32.814	7.179	-4.463	28.645	1.333	12.1	-15.898
4	4	0.01806	-1.677	10.113	8.387	-5.804	36.279	-17.153	-11.56	11.064	-32.122	5.52	-6.13	29.26	0.921	10.386	-14.537
5	5	0.02408	-1.584	9.844	8.504	-5.399	35.697	-17.292	-11.744	10.742	-30.997	4.183	-7.659	29.418	0.661	8.688	-13.234
6	6	0.0301	-1.464	9.54	8.588	-4.944	35.241	-17.506	-12.054	11.044	-29.208	3.401	-8.936	28.767	0.672	6.771	-12.109
7	7	0.03612	-1.323	9.201	8.621	-4.44	34.892	-17.515	-12.434	12.023	-27.04	3.081	-9.835	27.233	0.763	4.662	-11.255
8	8	0.04214	-1.165	8.846	8.608	-3.902	34.617	-17.283	-12.834	13.37	-24.954	3.186	-10.029	25.286	0.746	2.937	-10.63
9	9	0.04816	-0.978	8.485	8.564	-3.334	34.35	-16.751	-13.148	14.816	-23.222	3.461	-9.463	23.117	0.441	1.883	-10.245
10	10	0.05418	-0.764	8.153	8.496	-2.741	34.073	-15.961	-13.349	16.195	-21.92	3.795	-8.616	20.923	0.074	1.234	-10.042
11	11	0.0602	-0.547	7.878	8.422	-2.152	33.776	-14.932	-13.446	17.471	-21.022	4.16	-7.934	18.808	-0.152	0.596	-9.945
12	12	0.06622	-0.365	7.665	8.337	-1.596	33.431	-13.663	-13.399	18.63	-20.536	4.404	-7.444	16.874	-0.351	-0.111	-9.894
13	13	0.07224	-0.231	7.498	8.24	-1.089	33.037	-12.26	-13.221	19.625	-20.393	4.539	-6.895	15.137	-0.61	-0.64	-9.907
14	14	0.07826	-0.118	7.389	8.135	-0.612	32.598	-10.739	-12.916	20.378	-20.599	4.564	-6.271	13.573	-0.934	-0.915	-10.017
15	15	0.08428	-0.007	7.334	8.048	-0.17	32.106	-9.172	-12.506	20.86	-21.131	4.522	-5.629	12.277	-1.256	-0.984	-10.159
16	16	0.0903	0.109	7.317	7.992	0.234	31.584	-7.786	-12.095	21.125	-21.833	4.48	-5.101	11.385	-1.473	-1.032	-10.247
17	17	0.09632	0.229	7.317	7.983	0.595	31.065	-6.736	-11.759	21.252	-22.601	4.472	-4.712	10.951	-1.554	-1.138	-10.255
18	18	0.10234	0.369	7.339	8.014	0.928	30.591	-6.068	-11.527	21.315	-23.327	4.484	-4.381	10.856	-1.566	-1.273	-10.22
19	19	0.10836	0.532	7.368	8.083	1.255	30.164	-5.754	-11.401	21.351	-24.088	4.444	-3.988	11.1	-1.625	-1.349	-10.173
20	20	0.11438	0.715	7.386	8.187	1.578	29.776	-5.758	-11.372	21.386	-24.901	4.409	-3.513	11.603	-1.694	-1.345	-10.175
21	21	0.1204	0.921	7.4	8.34	1.888	29.418	-6.013	-11.412	21.414	-25.766	4.372	-2.988	12.368	-1.784	-1.299	-10.153
22	22	0.12642	1.138	7.425	8.539	2.165	29.078	-6.467	-11.493	21.406	-26.647	4.411	-2.528	13.312	-1.786	-1.292	-10.133
23	23	0.13244	1.356	7.446	8.775	2.423	28.735	-7.072	-11.617	21.355	-27.506	4.498	-2.043	14.354	-1.767	-1.242	-10.106
24	24	0.13846	1.566	7.458	9.034	2.653	28.348	-7.786	-11.748	21.219	-28.232	4.573	-1.566	15.373	-1.762	-1.18	-10.072
25	25	0.14448	1.772	7.473	9.321	2.86	27.912	-8.522	-11.861	20.984	-28.838	4.687	-1.173	16.293	-1.695	-1.154	-10.042
26	26	0.1505	1.964	7.509	9.642	3.028	27.455	-9.272	-11.951	20.676	-29.256	4.761	-0.857	17.037	-1.646	-1.18	-10.017
27	27	0.15652	2.138	7.534	9.998	3.138	26.994	-10.086	-11.993	20.367	-29.414	4.747	-0.467	17.555	-1.698	-1.158	-10.005
28	28	0.16254	2.273	7.561	10.364	3.191	26.563	-10.959	-12.025	20.113	-29.152	4.84	-0.065	17.704	-1.647	-1.142	-10.007
29	29	0.16856	2.37	7.582	10.725	3.206	26.15	-11.812	-12.046	19.934	-28.598	5.03	0.365	17.592	-1.513	-1.13	-9.975
30	30	0.17458	2.438	7.595	11.068	3.19	25.752	-12.699	-12.053	19.828	-27.728	5.265	0.885	17.201	-1.353	-1.079	-9.956
31	31	0.1806	2.492	7.578	11.37	3.191	25.342	-13.57	-12.067	19.762	-26.655	5.469	1.45	16.626	-1.226	-1.007	-9.93
32	32	0.18662	2.55	7.513	11.641	3.206	24.902	-14.401	-12.049	19.717	-25.455	5.549	1.976	15.907	-1.175	-0.982	-9.917
33	33	0.19264	2.615	7.429	11.869	3.253	24.438	-15.182	-12.022	19.662	-24.255	5.591	2.44	15.165	-1.122	-1.005	-9.92
34	34	0.19866	2.666	7.383	12.039	3.321	24.01	-15.916	-12.029	19.59	-23.09	5.642	2.857	14.489	-1.048	-1.049	-9.91
35	35	0.20468	2.664	7.398	12.143	3.355	23.624	-16.52	-12.022	19.49	-22.033	5.704	3.286	13.899	-0.97	-1.045	-9.882
36	36	0.2107	2.601	7.454	12.183	3.356	23.254	-16.944	-12.011	19.367	-21.191	5.863	3.718	13.412	-0.823	-0.982	-9.878
37	37	0.21672	2.502	7.543	12.149	3.353	22.891	-17.176	-11.959	19.198	-20.694	5.962	4.091	13.178	-0.719	-0.935	-9.873
38	38	0.22274	2.401	7.669	12.049	3.363	22.552	-17.292	-11.885	18.992	-20.439	5.981	4.307	13.124	-0.647	-1.009	-9.905
39	39	0.22876	2.297	7.823	11.895	3.397	22.246	-17.36	-11.85	18.767	-20.37	6.075	4.544	13.263	-0.548	-1.034	-9.928
40	40	0.23478	2.18	7.984	11.702	3.434	21.945	-17.305	-11.803	18.534	-20.579	6.183	4.852	13.576	-0.494	-0.97	-9.969
41	41	0.2408	2.031	8.16	11.465	3.451	21.665	-17.22	-11.764	18.294	-20.962	6.293	5.201	14.097	-0.477	-0.861	-9.993
42	42	0.24682	1.879	8.345	11.191	3.495	21.388	-17.086	-11.761	18.024	-21.46	6.449	5.452	14.751	-0.41	-0.819	-9.994
43	43	0.25284	1.739	8.523	10.894	3.567	21.091	-16.916	-11.76	17.728	-21.982	6.564	5.634	15.369	-0.367	-0.832	-10.046
44	44	0.25886	1.612	8.69	10.593	3.648	20.794	-16.788	-11.756	17.439	-22.439	6.601	5.786	15.944	-0.376	-0.89	-10.119
45	45	0.26488	1.493	8.853	10.287	3.735	20.499	-16.659	-11.747	17.159	-22.829	6.618	5.924	16.485	-0.389	-0.97	-10.162
46	46	0.2709	1.374	9.001	9.994	3.815	20.188	-16.545	-11.757	16.897	-23.092	6.775	6.12	16.862	-0.302	-0.987	-10.234
47	47	0.27692	1.25	9.114	9.715	3.889	19.832	-16.442	-11.769	16.642	-23.24	6.888	6.331	17.151	-0.259	-1.013	-10.277
48	48	0.28294	1.111	9.209	9.461	3.925	19.461	-16.313	-11.734	16.426	-23.275	6.849	6.543	17.265	-0.334	-1.077	-10.34
49	49	0.28896	0.964	9.296	9.223	3.939	19.098	-16.198	-11.691	16.254	-23.162	6.77	6.786	17.215	-0.441	-1.137	-10.414
50	50	0.29498	0.815	9.368	8.99	3.955	18.723	-16.063	-11.67	16.106	-22.953	6.814	7.092	17.038	-0.464	-1.133	-10.481
51	51	0.301	0.687	9.416	8.777	3.981	18.312	-15.925	-11.632	15.954	-22.623	6.787	7.373	16.715	-0.525	-1.161	-10.549
52	52	0.30702	0.577	9.448	8.587	4.01	17.897	-15.84	-11.593	15.827	-22.211	6.774	7.661	16.353	-0.562	-1.196	-10.599
53	53	0.31304	0.488	9.481	8.423	4.039	17.491	-15.772	-11.55	15.709	-21.798	6.762	7.962	15.962	-0.605	-1.219	-10.662
54	54	0.31906	0.417	9.525	8.281	4.077	17.117	-15.756	-11.53	15.61	-21.392	6.745	8.228	15.596	-0.651	-1.284	-10.73
55	55	0.32508	0.356	9.587	8.15	4.116	16.786	-15.819	-11.536	15.542	-20.979	6.636	8.519	15.318	-0.802	-1.37	-10.759
56	56	0.3311	0.314	9.676	8.016	4.167	16.497	-15.901	-11.556	15.489	-20.604	6.594	8.822	15.086	-0.906	-1.442	-10.793
57	57	0.33712	0.292	9.78	7.887	4.231	16.238	-16.037	-11.613	15.434	-20.332	6.726	9.147	14.992	-0.889	-1.466	-10.828
58	58	0.34314	0.289	9.905	7.766	4.296	16.006	-16.21	-11.669	15.377	-20.132	6.956	9.434	14.999	-0.779	-1.511	-10.862
59	59	0.34916	0.297	10.047	7.647	4.363	15.799	-16.397	-11.721	15.324	-20.03	7.097	9.704	15.127	-0.761	-1.598	-10.888
60	60	0.35518	0.321	10.188	7.52	4.445	15.604	-16.614	-11.785	15.283	-20.001	7.283	9.972	15.319	-0.718	-1.688	-10.951
61	61	0.3612	0.34	10.34	7.39	4.515	15.438	-16.908	-11.876	15.257	-19.964	7.477	10.275	15.567	-0.7	-1.762	-11.02
62	62	0.36722	0.368	10.491	7.258	4.586	15.275	-17.255	-11.968	15.225	-19.919	7.698	10.577	15.862	-0.66	-1.839	-11.089
63	63	0.37324	0.402	10.644	7.116	4.656	15.112	-17.637	-12.053	15.194	-19.821	7.866	10.897	16.16	-0.67	-1.918	-11.144
64	64	0.37926	0.436	10.797	6.961	4.713	14.938	-17.979	-12.108	15.169	-19.722	8.051	11.246	16.418	-0.668	-1.972	-11.212
65	65	0.38528	0.461	10.939	6.803	4.759	14.745	-18.345	-12.156	15.142	-19.566	8.161	11.637	16.637	-0.749	-2.009	-11.289
66	66	0.3913	0.488	11.063	6.624	4.82	14.521	-18.614	-12.186	15.109	-19.411	8.297	11.96	16.809	-0.763	-2.089	-11.348
67	67	0.39732	0.509	11.166	6.433	4.88	14.292	-18.884	-12.229	15.104	-19.19	8.39	12.248	16.922	-0.794	-2.219	-11.414
68	68	0.40334	0.525	11.259	6.23	4.928	14.062	-19.195	-12.284	15.136	-18.838	8.54	12.565	16.947	-0.766	-2.334	-11.482
69	69	0.40936	0.544	11.343	6.015	4.978	13.816	-19.467	-12.319	15.175	-18.491	8.607	12.9	16.961	-0.814	-2.457	-11.54
70	70	0.41538	0.57	11.414	5.781	5.04	13.547	-19.68	-12.36	15.217	-18.146	8.804	13.228	16.947	-0.741	-2.561	-11.585
71	71	0.4214	0.584	11.479	5.53	5.093	13.267	-19.797	-12.382	15.278	-17.802	8.918	13.548	16.882	-0.728	-2.689	-11.607
72	72	0.42742	0.6	11.541	5.273	5.15	12.98	-19.888	-12.404	15.341	-17.486	9.059	13.878	16.796	-0.7	-2.803	-11.658
73	73	0.43344	0.623	11.594	5.002	5.209	12.682	-19.97	-12.418	15.408	-17.212	9.224	14.21	16.751	-0.654	-2.915	-11.712
74	74	0.43946	0.649	11.63	4.722	5.27	12.363	-20	-12.434	15.472	-17.017	9.499	14.513	16.742	-0.511	-3.029	-11.769
75	75	0.44548	0.678	11.658	4.432	5.322	12.032	-20.039	-12.437	15.533	-16.836	9.735	14.794	16.766	-0.398	-3.173	-11.834
76	76	0.4515	0.714	11.701	4.131	5.379	11.708	-20.092	-12.425	15.583	-16.67	9.804	15.092	16.845	-0.447	-3.341	-11.885
77	77	0.45752	0.76	11.746	3.812	5.458	11.368	-20.073	-12.411	15.604	-16.615	9.903	15.369	16.972	-0.483	-3.508	-11.948
78	78	0.46354	0.811	11.793	3.497	5.532	11.025	-20.085	-12.406	15.623	-16.536	10.105	15.608	17.116	-0.407	-3.697	-12.002
79	79	0.46956	0.868	11.85	3.19	5.593	10.683	-20.12	-12.375	15.639	-16.463	10.185	15.806	17.308	-0.422	-3.957	-12.044
80	80	0.47558	0.923	11.91	2.89	5.643	10.338	-20.153	-12.344	15.641	-16.449	10.384	15.961	17.534	-0.325	-4.224	-12.112
81	81	0.4816	0.973	11.969	2.599	5.679	9.989	-20.179	-12.313	15.64	-16.459	10.664	16.115	17.788	-0.159	-4.478	-12.163
82	82	0.48762	1.017	12.026	2.321	5.708	9.628	-20.206	-12.283	15.639	-16.437	10.873	16.25	18.019	-0.046	-4.77	-12.198
83	83	0.49364	1.058	12.087	2.05	5.73	9.273	-20.24	-12.248	15.655	-16.359	10.954	16.388	18.18	-0.034	-5.091	-12.249
84	84	0.49966	1.092	12.163	1.786	5.751	8.925	-20.244	-12.213	15.672	-16.329	10.993	16.579	18.316	-0.098	-5.374	-12.326
85	85	0.50568	1.127	12.244	1.534	5.782	8.569	-20.194	-12.197	15.67	-16.386	11.308	16.786	18.452	0.063	-5.578	-12.414
86	86	0.5117	1.153	12.324	1.295	5.79	8.209	-20.191	-12.185	15.666	-16.399	11.714	16.973	18.564	0.32	-5.782	-12.524
87	87	0.51772	1.174	12.393	1.071	5.792	7.827	-20.171	-12.166	15.649	-16.437	12.074	17.115	18.629	0.549	-6.018	-12.683
88	88	0.52374	1.181	12.458	0.861	5.789	7.429	-20.156	-12.167	15.618	-16.506	12.475	17.211	18.692	0.82	-6.286	-12.873
89	89	0.52976	1.18	12.529	0.661	5.771	7.037	-20.165	-12.176	15.599	-16.612	12.87	17.277	18.825	1.087	-6.605	-13.047
90	90	0.53578	1.172	12.61	0.478	5.739	6.655	-20.187	-12.185	15.585	-16.679	13.218	17.276	18.879	1.349	-6.981	-13.272
91	91	0.5418	1.154	12.702	0.299	5.699	6.293	-20.212	-12.223	15.583	-16.749	13.692	17.271	18.908	1.716	-7.334	-13.517
92	92	0.54782	1.129	12.799	0.112	5.653	5.94	-20.223	-12.279	15.587	-16.866	14.251	17.2	19.018	2.178	-7.738	-13.73
93	93	0.55384	1.091	12.898	-0.079	5.589	5.585	-20.188	-12.328	15.597	-17.025	14.856	17.103	19.177	2.694	-8.164	-13.902
94	94	0.55986	1.031	12.998	-0.268	5.483	5.238	-20.209	-12.373	15.626	-17.095	15.267	16.995	19.333	3.048	-8.662	-14.053
95	95	0.56588	0.95	13.097	-0.465	5.362	4.897	-20.205	-12.436	15.677	-17.142	15.612	16.785	19.514	3.403	-9.282	-14.153
96	96	0.5719	0.863	13.196	-0.673	5.235	4.557	-20.184	-12.505	15.741	-17.208	15.812	16.418	19.817	3.709	-10.106	-14.174
97	97	0.57792	0.762	13.281	-0.886	5.087	4.218	-20.136	-12.588	15.843	-17.275	16.001	16.001	20.122	4.029	-10.996	-14.178
98	98	0.58394	0.649	13.349	-1.1	4.923	3.868	-20.053	-12.684	15.978	-17.332	16.154	15.569	20.379	4.325	-11.923	-14.18
99	99	0.58996	0.537	13.396	-1.329	4.753	3.511	-19.982	-12.8	16.139	-17.376	16.3	15.071	20.722	4.651	-12.946	-14.118
100	100	0.59598	0.427	13.425	-1.567	4.572	3.156	-19.943	-12.943	16.34	-17.392	16.472	14.62	21.123	4.973	-13.971	-13.989
101	101	0.602	0.301	13.44	-1.804	4.369	2.816	-19.927	-13.122	16.597	-17.369	16.574	14.221	21.474	5.196	-15	-13.872
102	102	0.60802	0.155	13.432	-2.049	4.132	2.488	-19.978	-13.348	16.908	-17.274	16.744	13.832	21.792	5.472	-16.036	-13.776
103	103	0.61404	-0.013	13.385	-2.304	3.878	2.148	-20.034	-13.63	17.237	-17.2	17	13.272	22.207	5.903	-17.223	-13.638
104	104	0.62006	-0.21	13.294	-2.553	3.584	1.797	-20.118	-13.941	17.6	-17.096	17.277	12.557	22.652	6.441	-18.548	-13.482
105	105	0.62608	-0.448	13.141	-2.788	3.229	1.452	-20.254	-14.302	18.068	-16.951	17.63	11.812	23.028	7.07	-19.917	-13.38
106	106	0.6321	-0.737	12.939	-3.003	2.803	1.122	-20.448	-14.702	18.644	-16.816	18.002	11.067	23.484	7.728	-21.36	-13.223
107	107	0.63812	-1.103	12.691	-3.19	2.281	0.812	-20.667	-15.131	19.337	-16.72	18.297	10.165	24.005	8.413	-23.017	-13.042
108	108	0.64414	-1.549	12.402	-3.351	1.662	0.527	-20.867	-15.556	20.128	-16.714	18.51	9.135	24.564	9.112	-24.817	-12.87
109	109	0.65016	-2.057	12.08	-3.485	0.957	0.287	-21.081	-15.961	21.031	-16.769	18.516	8.023	25.141	9.7	-26.74	-12.715
110	110	0.65618	-2.574	11.728	-3.564	0.21	0.085	-21.265	-16.328	22.07	-16.994	18.467	6.807	25.827	10.33	-28.799	-12.526
111	111	0.6622	-3.066	11.357	-3.594	-0.526	-0.069	-21.488	-16.673	23.218	-17.294	18.22	5.531	26.612	10.863	-30.977	-12.277
112	112	0.66822	-3.505	10.981	-3.602	-1.227	-0.165	-21.702	-16.96	24.459	-17.719	17.752	4.19	27.428	11.288	-33.216	-12.07
113	113	0.67424	-3.891	10.612	-3.598	-1.892	-0.196	-21.872	-17.186	25.798	-18.337	17.071	2.677	28.281	11.674	-35.589	-11.947
114	114	0.68026	-4.213	10.263	-3.593	-2.504	-0.151	-22.008	-17.374	27.235	-19.083	16.201	0.952	29.099	12.076	-38.114	-11.93
115	115	0.68628	-4.468	9.944	-3.57	-3.086	-0.008	-22.135	-17.485	28.797	-19.92	15.071	-0.88	29.792	12.398	-40.709	-12.062
116	116	0.6923	-4.683	9.651	-3.548	-3.651	0.238	-22.246	-17.544	30.45	-20.862	13.828	-2.716	30.36	12.698	-43.241	-12.365
117	117	0.69832	-4.892	9.387	-3.528	-4.227	0.604	-22.361	-17.607	32.2	-21.865	12.595	-4.463	30.812	13.005	-45.651	-12.796
118	118	0.70434	-5.104	9.156	-3.526	-4.817	1.088	-22.445	-17.651	34.012	-22.953	11.189	-6.188	31.224	13.201	-48.012	-13.289
119	119	0.71036	-5.32	8.967	-3.542	-5.413	1.666	-22.563	-17.699	35.778	-24.069	9.613	-7.96	31.571	13.333	-50.321	-13.879
120	120	0.71638	-5.517	8.82	-3.59	-5.987	2.336	-22.683	-17.76	37.539	-25.14	7.769	-9.827	31.695	13.34	-52.69	-14.601
121	121	0.7224	-5.71	8.703	-3.665	-6.554	3.087	-22.812	-17.855	39.306	-26.085	5.907	-11.656	31.572	13.341	-55.017	-15.414
122	122	0.72842	-5.898	8.612	-3.778	-7.088	3.928	-22.964	-18.024	41.074	-26.842	4.194	-13.321	31.235	13.393	-57.203	-16.243
123	123	0.73444	-6.066	8.549	-3.937	-7.577	4.853	-23.107	-18.233	42.857	-27.434	2.791	-14.555	30.739	13.454	-59.031	-17.082
124	124	0.74046	-6.221	8.523	-4.155	-8.011	5.888	-23.24	-18.522	44.698	-27.806	1.963	-15.048	30.001	13.517	-60.257	-18.021
125	125	0.74648	-6.377	8.522	-4.415	-8.403	7.018	-23.382	-18.898	46.586	-28.046	1.648	-14.939	29.209	13.616	-60.956	-18.97
126	126	0.7525	-6.546	8.54	-4.695	-8.79	8.223	-23.538	-19.298	48.502	-28.243	1.557	-14.44	28.443	13.665	-61.31	-19.907
127	127	0.75852	-6.722	8.57	-4.974	-9.167	9.477	-23.745	-19.729	50.353	-28.418	1.724	-13.622	27.646	13.727	-61.261	-20.947
128	128	0.76454	-6.901	8.609	-5.239	-9.536	10.757	-23.959	-20.136	52.089	-28.667	2.069	-12.52	26.882	13.746	-60.797	-22.097
129	129	0.77056	-7.09	8.655	-5.506	-9.882	12.071	-24.102	-20.475	53.702	-29.054	2.51	-11.362	26.243	13.807	-60.078	-23.252
130	130	0.77658	-7.274	8.704	-5.77	-10.194	13.385	-24.148	-20.689	55.193	-29.507	2.948	-10.287	25.714	13.928	-59.264	-24.313
131	131	0.7826	-7.423	8.767	-6.013	-10.447	14.685	-24.119	-20.765	56.57	-29.934	3.304	-9.36	25.15	14.087	-58.47	-25.319
132	132	0.78862	-7.501	8.861	-6.21	-10.594	15.975	-24.048	-20.735	57.845	-30.329	3.59	-8.588	24.566	14.286	-57.72	-26.242
133	133	0.79464	-7.498	8.994	-6.348	-10.638	17.262	-23.894	-20.54	59.016	-30.686	3.8	-8.032	24.014	14.563	-57.051	-26.996
134	134	0.80066	-7.42	9.182	-6.403	-10.598	18.544	-23.725	-20.195	60.032	-30.94	3.824	-7.58	23.503	14.746	-56.419	-27.559
135	135	0.80668	-7.279	9.41	-6.394	-10.475	19.798	-23.587	-19.777	60.888	-31.086	3.774	-7.104	23.034	14.821	-55.711	-27.972
136	136	0.8127	-7.082	9.668	-6.322	-10.302	21.009	-23.427	-19.232	61.587	-31.207	3.643	-6.537	22.714	14.739	-54.881	-28.213
137	137	0.81872	-6.829	9.948	-6.183	-10.094	22.18	-23.302	-18.598	62.12	-31.332	3.448	-5.872	22.568	14.516	-53.9	-28.327
138	138	0.82474	-6.529	10.242	-5.983	-9.858	23.307	-23.261	-17.948	62.494	-31.468	3.391	-5.112	22.59	14.317	-52.683	-28.367
139	139	0.83076	-6.201	10.552	-5.722	-9.617	24.398	-23.317	-17.314	62.716	-31.621	3.455	-4.341	22.783	14.179	-51.308	-28.327
140	140	0.83678	-5.855	10.862	-5.416	-9.395	25.459	-23.447	-16.681	62.806	-31.754	3.56	-3.575	23.134	14.056	-49.823	-28.178
141	141	0.8428	-5.508	11.179	-5.087	-9.189	26.514	-23.601	-16.045	62.782	-31.896	3.79	-2.764	23.589	13.971	-48.163	-27.99
142	142	0.84882	-5.181	11.505	-4.752	-9.007	27.583	-23.808	-15.476	62.674	-31.985	4.165	-1.918	23.999	13.941	-46.352	-27.856
143	143	0.85484	-4.883	11.819	-4.417	-8.87	28.637	-24.053	-14.957	62.463	-32.001	4.661	-1.168	24.341	14.044	-44.469	-27.782
144	144	0.86086	-4.618	12.098	-4.069	-8.797	29.635	-24.262	-14.414	62.143	-32.006	5.144	-0.622	24.692	14.245	-42.651	-27.693
145	145	0.86688	-4.368	12.325	-3.729	-8.735	30.566	-24.459	-13.894	61.736	-31.996	5.596	-0.202	24.985	14.466	-40.872	-27.646
146	146	0.8729	-4.12	12.501	-3.399	-8.662	31.429	-24.613	-13.392	61.253	-31.907	6.189	0.212	25.092	14.748	-38.99	-27.699
147	147	0.87892	-3.877	12.618	-3.089	-8.571	32.214	-24.698	-12.892	60.681	-31.803	6.814	0.606	25.063	15.003	-37.05	-27.849
148	148	0.88494	-3.663	12.675	-2.795	-8.494	32.927	-24.736	-12.41	60.03	-31.665	7.381	0.913	24.941	15.22	-35.141	-28.037
149	149	0.89096	-3.5	12.683	-2.516	-8.445	33.569	-24.683	-11.938	59.302	-31.477	7.964	1.159	24.672	15.425	-33.227	-28.286
150	150	0.89698	-3.366	12.643	-2.264	-8.405	34.142	-24.536	-11.467	58.497	-31.337	8.671	1.408	24.343	15.661	-31.207	-28.63
151	151	0.903	-3.264	12.568	-2.039	-8.36	34.663	-24.27	-10.991	57.616	-31.297	9.503	1.655	23.989	15.927	-29.08	-29.055
152	152	0.90902	-3.197	12.479	-1.816	-8.321	35.142	-23.852	-10.467	56.627	-31.395	10.271	1.842	23.68	16.099	-26.956	-29.479
153	153	0.91504	-3.153	12.383	-1.594	-8.298	35.584	-23.342	-9.925	55.509	-31.584	10.957	1.936	23.419	16.189	-24.849	-29.885
154	154	0.92106	-3.133	12.284	-1.384	-8.275	36	-22.803	-9.452	54.272	-31.864	11.634	2.011	23.18	16.191	-22.684	-30.333
155	155	0.92708	-3.139	12.182	-1.208	-8.241	36.396	-22.189	-8.997	52.96	-32.231	12.232	2.165	23.002	16.01	-20.478	-30.738
156	156	0.9331	-3.176	12.09	-1.059	-8.207	36.791	-21.509	-8.561	51.595	-32.63	12.771	2.425	22.832	15.66	-18.216	-31.099
157	157	0.93912	-3.235	12.014	-0.931	-8.182	37.184	-20.769	-8.133	50.166	-33.039	13.237	2.769	22.718	15.155	-15.923	-31.348
158	158	0.94514	-3.303	11.956	-0.82	-8.148	37.575	-20.024	-7.757	48.646	-33.452	13.536	3.16	22.737	14.441	-13.671	-31.406
159	159	0.95116	-3.348	11.927	-0.738	-8.047	37.965	-19.289	-7.445	47.042	-33.861	13.535	3.588	22.804	13.428	-11.538	-31.319
160	160	0.95718	-3.37	11.915	-0.677	-7.904	38.363	-18.603	-7.217	45.397	-34.255	13.472	3.975	22.869	12.372	-9.443	-31.202
161	161	0.9632	-3.374	11.92	-0.614	-7.753	38.754	-17.967	-7.041	43.716	-34.584	13.325	4.229	22.931	11.347	-7.47	-31.024
162	162	0.96922	-3.366	11.942	-0.543	-7.604	39.129	-17.406	-6.922	41.97	-34.822	13.1	4.411	22.933	10.301	-5.544	-30.838
163	163	0.97524	-3.351	11.987	-0.471	-7.459	39.504	-16.927	-6.869	40.142	-35.02	13.019	4.755	22.851	9.221	-3.376	-30.73
164	164	0.98126	-3.315	12.039	-0.405	-7.286	39.84	-16.493	-6.861	38.236	-35.124	13.087	5.217	22.638	8.164	-1.017	-30.65
165	165	0.98728	-3.271	12.1	-0.338	-7.118	40.152	-16.166	-6.931	36.295	-35.12	13.168	5.502	22.46	7.261	1.23	-30.503
166	166	0.9933	-3.221	12.173	-0.261	-6.946	40.439	-15.905	-7.064	34.317	-35.082	13.28	5.664	22.282	6.47	3.414	-30.351
167	167	0.99932	-3.175	12.257	-0.17	-6.791	40.708	-15.718	-7.239	32.304	-35.009	13.439	5.805	22.047	5.728	5.626	-30.261
168	168	1.00534	-3.14	12.348	-0.07	-6.663	40.959	-15.621	-7.455	30.266	-34.863	13.635	5.885	21.832	5.075	7.814	-30.151
169	169	1.01136	-3.118	12.451	0.042	-6.561	41.177	-15.585	-7.692	28.176	-34.668	13.708	5.806	21.736	4.453	9.824	-29.936
170	170	1.01738	-3.112	12.561	0.164	-6.475	41.374	-15.608	-7.974	26.053	-34.474	13.802	5.748	21.708	3.818	11.841	-29.69
171	171	1.0234	-3.121	12.676	0.305	-6.412	41.546	-15.685	-8.279	23.905	-34.321	13.851	5.728	21.77	3.11	13.841	-29.422
172	172	1.02942	-3.143	12.792	0.482	-6.385	41.689	-15.798	-8.576	21.752	-34.243	13.791	5.716	21.958	2.312	15.755	-29.106
173	173	1.03544	-3.156	12.886	0.701	-6.393	41.771	-15.998	-8.862	19.609	-34.214	13.631	5.651	22.167	1.475	17.554	-28.87
174	174	1.04146	-3.163	12.951	0.96	-6.441	41.79	-16.234	-9.133	17.489	-34.273	13.525	5.458	22.373	0.769	19.267	-28.747
175	175	1.04748	-3.16	12.99	1.242	-6.507	41.76	-16.48	-9.382	15.401	-34.41	13.454	5.148	22.575	0.189	20.892	-28.711
176	176	1.0535	-3.149	13.009	1.54	-6.579	41.697	-16.775	-9.628	13.37	-34.602	13.474	4.96	22.768	-0.393	22.581	-28.733
177	177	1.05952	-3.129	13.005	1.851	-6.653	41.6	-17.07	-9.866	11.423	-34.881	13.645	5.006	22.959	-1.005	24.409	-28.767
178	178	1.06554	-3.11	12.977	2.183	-6.755	41.503	-17.417	-10.091	9.637	-35.137	13.954	5.108	23.09	-1.497	26.22	-28.852
179	179	1.07156	-3.102	12.94	2.537	-6.899	41.422	-17.757	-10.271	8.043	-35.421	14.2	5.057	23.166	-1.855	27.786	-29.038
180	180	1.07758	-3.108	12.891	2.908	-7.094	41.343	-18.076	-10.393	6.638	-35.699	14.472	4.91	23.192	-2.043	29.174	-29.275
181	181	1.0836	-3.135	12.821	3.296	-7.354	41.263	-18.397	-10.455	5.437	-35.953	14.706	4.682	23.258	-2.108	30.331	-29.481
182	182	1.08962	-3.196	12.739	3.692	-7.657	41.182	-18.677	-10.484	4.429	-36.141	14.994	4.443	23.333	-2.028	31.338	-29.601
183	183	1.09564	-3.279	12.667	4.068	-7.97	41.13	-18.931	-10.48	3.622	-36.227	15.251	4.267	23.376	-1.926	32.196	-29.655
184	184	1.10166	-3.368	12.596	4.424	-8.29	41.083	-19.162	-10.43	2.995	-36.326	15.346	4.051	23.519	-1.837	32.776	-29.649
185	185	1.10768	-3.468	12.521	4.776	-8.635	41.03	-19.349	-10.345	2.541	-36.449	15.396	3.759	23.747	-1.652	33.123	-29.581
186	186	1.1137	-3.581	12.442	5.114	-8.992	40.991	-19.499	-10.249	2.292	-36.462	15.515	3.572	23.869	-1.421	33.395	-29.478
187	187	1.11972	-3.704	12.371	5.415	-9.332	40.99	-19.581	-10.16	2.259	-36.352	15.678	3.487	23.796	-1.172	33.586	-29.401
188	188	1.12574	-3.828	12.3	5.683	-9.657	41.018	-19.682	-10.096	2.447	-36.223	15.927	3.491	23.862	-0.863	33.643	-29.211
189	189	1.13176	-3.954	12.233	5.919	-9.957	41.08	-19.786	-10.048	2.839	-36.016	16.047	3.538	24.055	-0.618	33.442	-28.862
190	190	1.13778	-4.067	12.152	6.137	-10.225	41.147	-19.887	-10.04	3.421	-35.718	16.279	3.806	24.219	-0.403	33.236	-28.41
191	191	1.1438	-4.133	12.049	6.323	-10.421	41.207	-20.004	-10.064	4.172	-35.339	16.613	4.134	24.357	-0.096	32.941	-27.903
192	192	1.14982	-4.129	11.933	6.482	-10.526	41.25	-20.136	-10.107	5.048	-34.984	16.721	4.141	24.67	0.327	32.182	-27.331
193	193	1.15584	-4.07	11.813	6.61	-10.542	41.277	-20.288	-10.16	6.02	-34.634	16.561	3.575	25.134	1.014	30.817	-26.761
194	194	1.16186	-4.02	11.721	6.73	-10.555	41.327	-20.413	-10.2	7.085	-34.253	16.254	2.897	25.578	1.701	29.226	-26.182
195	195	1.16788	-3.987	11.667	6.823	-10.554	41.408	-20.497	-10.213	8.225	-33.858	15.748	2.316	25.999	2.185	27.535	-25.563
196	196	1.1739	-3.963	11.665	6.899	-10.539	41.523	-20.542	-10.216	9.403	-33.49	15.254	1.881	26.515	2.599	25.865	-24.807
197	197	1.17992	-3.939	11.712	6.972	-10.505	41.665	-20.573	-10.236	10.601	-33.16	14.882	1.611	27.035	2.99	24.312	-24.02
198	198	1.18594	-3.899	11.784	7.052	-10.439	41.793	-20.641	-10.296	11.764	-32.846	14.709	1.436	27.41	3.442	22.917	-23.367
199	199	1.19196	-3.842	11.861	7.116	-10.32	41.886	-20.743	-10.405	12.851	-32.523	14.305	0.77	27.867	4.022	21.13	-22.712
200	200	1.19798	-3.783	11.947	7.168	-10.168	41.939	-20.884	-10.543	13.827	-32.256	13.514	-0.433	28.499	4.62	18.894	-22.023
201	201	1.204	-3.722	12.036	7.211	-9.996	41.952	-21.078	-10.714	14.616	-32.062	12.679	-1.85	29.2	5.264	16.646	-21.376
