# Supplementary material for: Gait phenotypes in paediatric hereditary spastic paraplegia revealed by dynamic time warping analysis and random forests
Source: PLoS One. 2018 Mar 8;13(3):e0192345. doi: 10.1371/journal.pone.0192345 (PMC5843164; doi:10.1371/journal.pone.0192345)
Supplement: S2 Data — (ZIP) [file pone.0192345.s009.zip › Healthy/Left.SR.HEALTHY28.5.csv]

	Epoch	Time	Pelvic.obliquity	Pelvic.tilt	Pelvic rotation	Hip.abd.add	Hip.flexion	Hip.rotation	Knee.abd.add	Knee.flexion	Knee.rotation	Ankle.abd.add	Ankle.flexion	Ankle.rotation	Forefoot.abd.add	Forefoot.flexion	Forefoot.rotation
1	1	0	-1.434	12.268	5.607	-5.78	41.23	-21.335	-7.587	10.23	-29.701	6.3	3.944	17.175	-2.503	23.004	-29.96
2	2	0.00535	-1.285	12.07	5.821	-5.411	40.877	-21.147	-7.81	10.85	-29.801	6.089	3.451	17.381	-2.032	21.742	-29.377
3	3	0.0107	-1.149	11.862	6.014	-5.004	40.483	-20.979	-8.106	11.495	-29.894	5.725	2.536	17.893	-1.424	20.005	-28.544
4	4	0.01605	-1.027	11.643	6.191	-4.585	40.027	-20.751	-8.416	12.107	-29.955	5.364	1.212	18.571	-0.562	17.947	-27.486
5	5	0.0214	-0.915	11.414	6.351	-4.158	39.529	-20.537	-8.73	12.575	-29.933	5.009	-0.087	19.41	0.223	15.992	-26.186
6	6	0.02675	-0.819	11.154	6.489	-3.729	38.955	-20.179	-8.969	12.656	-30.141	4.418	-1.143	20.434	0.52	14.46	-24.792
7	7	0.0321	-0.737	10.898	6.608	-3.306	38.363	-19.779	-9.148	12.384	-30.321	3.428	-1.829	21.485	0.118	13.382	-23.319
8	8	0.03745	-0.645	10.636	6.73	-2.884	37.795	-19.376	-9.33	12.061	-30.197	2.348	-2.303	22.251	-0.575	12.529	-21.811
9	9	0.0428	-0.525	10.361	6.847	-2.452	37.323	-19.015	-9.595	12.111	-29.61	1.675	-2.796	22.478	-0.915	11.56	-20.387
10	10	0.04815	-0.387	10.065	6.933	-2.005	37.008	-18.636	-9.987	12.808	-28.466	1.683	-3.307	21.935	-0.646	10.328	-19.119
11	11	0.0535	-0.234	9.745	6.976	-1.544	36.847	-18.159	-10.434	14.128	-26.837	2.194	-3.45	20.558	-0.162	9.08	-18.059
12	12	0.05885	-0.048	9.406	7.003	-1.07	36.752	-17.501	-10.807	15.804	-25.005	2.754	-2.93	18.567	-0.018	8.141	-17.159
13	13	0.0642	0.176	9.056	6.996	-0.57	36.615	-16.546	-11.005	17.519	-23.259	3.276	-1.953	16.16	-0.127	7.6	-16.445
14	14	0.06955	0.432	8.741	6.938	-0.039	36.429	-15.296	-11.003	19.156	-21.69	3.751	-0.963	13.452	-0.212	7.175	-15.95
15	15	0.0749	0.703	8.469	6.849	0.502	36.169	-13.837	-10.817	20.622	-20.452	4.094	-0.213	10.843	-0.237	6.653	-15.549
16	16	0.08025	0.964	8.244	6.77	0.998	35.821	-12.4	-10.507	21.829	-19.408	4.32	0.213	8.432	-0.177	5.963	-15.237
17	17	0.0856	1.166	8.037	6.691	1.426	35.333	-10.877	-10.082	22.666	-18.724	4.403	0.346	6.333	-0.131	5.203	-15.01
18	18	0.09095	1.328	7.857	6.638	1.795	34.739	-9.429	-9.625	23.138	-18.393	4.376	0.393	4.61	-0.162	4.556	-14.892
19	19	0.0963	1.473	7.706	6.608	2.116	34.096	-8.146	-9.17	23.335	-18.348	4.263	0.412	3.226	-0.252	4.034	-14.91
20	20	0.10165	1.602	7.586	6.593	2.391	33.416	-7.076	-8.745	23.316	-18.608	4.153	0.41	2.308	-0.309	3.608	-14.994
21	21	0.107	1.71	7.493	6.587	2.628	32.727	-6.272	-8.397	23.127	-19.102	3.996	0.323	1.921	-0.366	3.174	-15.06
22	22	0.11235	1.799	7.414	6.609	2.817	32.048	-5.821	-8.168	22.827	-19.788	3.897	0.205	2.101	-0.354	2.783	-15.082
23	23	0.1177	1.899	7.347	6.684	2.975	31.433	-5.761	-8.077	22.529	-20.565	3.838	0.067	2.703	-0.305	2.381	-15.092
24	24	0.12305	2.017	7.29	6.805	3.133	30.902	-6.057	-8.121	22.295	-21.408	3.664	-0.019	3.7	-0.387	1.961	-15.047
25	25	0.1284	2.154	7.247	6.962	3.293	30.463	-6.677	-8.287	22.15	-22.237	3.51	0.039	4.928	-0.506	1.629	-15.002
26	26	0.13375	2.318	7.205	7.155	3.456	30.074	-7.528	-8.528	22.055	-22.997	3.473	0.263	6.198	-0.582	1.451	-15.006
27	27	0.1391	2.509	7.167	7.397	3.615	29.71	-8.621	-8.84	21.947	-23.566	3.469	0.576	7.424	-0.676	1.358	-15.033
28	28	0.14445	2.719	7.16	7.683	3.752	29.359	-9.854	-9.154	21.783	-24.052	3.385	0.855	8.689	-0.832	1.22	-15.041
29	29	0.1498	2.918	7.182	7.983	3.865	29.008	-11.062	-9.438	21.555	-24.496	3.289	1.063	9.862	-0.978	1.047	-15.088
30	30	0.15515	3.094	7.225	8.272	3.958	28.682	-12.143	-9.665	21.38	-24.786	3.18	1.328	10.786	-1.152	0.887	-15.127
31	31	0.1605	3.24	7.274	8.533	4.048	28.371	-13.127	-9.873	21.228	-24.925	2.983	1.639	11.523	-1.433	0.739	-15.144
32	32	0.16585	3.371	7.35	8.771	4.134	28.086	-14.038	-10.053	21.135	-24.798	2.794	1.933	11.917	-1.684	0.53	-15.191
33	33	0.1712	3.492	7.43	8.994	4.204	27.806	-14.89	-10.184	21.083	-24.345	2.605	2.281	11.942	-1.93	0.345	-15.244
34	34	0.17655	3.611	7.507	9.218	4.243	27.542	-15.769	-10.287	21.085	-23.589	2.496	2.676	11.689	-2.094	0.196	-15.296
35	35	0.1819	3.726	7.572	9.432	4.274	27.276	-16.612	-10.365	21.135	-22.632	2.433	3.136	11.176	-2.221	0.096	-15.379
36	36	0.18725	3.817	7.633	9.596	4.312	27.015	-17.338	-10.431	21.225	-21.567	2.39	3.63	10.52	-2.329	0.023	-15.429
37	37	0.1926	3.87	7.699	9.688	4.358	26.761	-17.938	-10.507	21.331	-20.475	2.372	4.133	9.82	-2.415	-0.027	-15.449
38	38	0.19795	3.879	7.775	9.728	4.384	26.515	-18.452	-10.574	21.445	-19.342	2.295	4.572	9.014	-2.514	-0.134	-15.52
39	39	0.2033	3.849	7.862	9.742	4.368	26.281	-18.957	-10.64	21.569	-18.15	2.191	4.949	8.173	-2.598	-0.3	-15.607
40	40	0.20865	3.786	7.957	9.732	4.32	26.046	-19.439	-10.696	21.669	-17.009	2.02	5.242	7.421	-2.709	-0.538	-15.683
41	41	0.214	3.709	8.068	9.682	4.27	25.794	-19.864	-10.742	21.707	-16.025	1.92	5.535	6.847	-2.766	-0.721	-15.736
42	42	0.21935	3.633	8.192	9.589	4.242	25.525	-20.212	-10.768	21.693	-15.212	1.867	5.89	6.406	-2.808	-0.808	-15.792
43	43	0.2247	3.554	8.326	9.448	4.248	25.244	-20.465	-10.8	21.639	-14.649	1.869	6.318	6.175	-2.858	-0.794	-15.834
44	44	0.23005	3.467	8.457	9.277	4.268	24.949	-20.617	-10.809	21.565	-14.336	1.849	6.643	6.073	-2.909	-0.865	-15.941
45	45	0.2354	3.353	8.575	9.069	4.269	24.629	-20.698	-10.795	21.446	-14.245	1.909	6.8	6.164	-2.849	-1.032	-16.074
46	46	0.24075	3.229	8.697	8.854	4.263	24.29	-20.749	-10.772	21.292	-14.347	1.951	7.04	6.451	-2.864	-1.118	-16.184
47	47	0.2461	3.105	8.817	8.643	4.257	23.919	-20.716	-10.706	21.061	-14.726	1.915	7.291	6.903	-2.991	-1.164	-16.336
48	48	0.25145	2.987	8.918	8.442	4.26	23.53	-20.678	-10.653	20.806	-15.28	1.935	7.542	7.564	-3.106	-1.189	-16.436
49	49	0.2568	2.863	8.991	8.223	4.277	23.11	-20.567	-10.601	20.527	-15.963	1.993	7.671	8.311	-3.165	-1.294	-16.535
50	50	0.26215	2.75	9.054	8.002	4.318	22.653	-20.456	-10.564	20.206	-16.629	2.11	7.769	9.009	-3.169	-1.402	-16.666
51	51	0.2675	2.652	9.115	7.798	4.374	22.168	-20.38	-10.539	19.841	-17.208	2.224	7.903	9.621	-3.195	-1.469	-16.809
52	52	0.27285	2.567	9.159	7.625	4.416	21.663	-20.31	-10.491	19.479	-17.731	2.347	8.049	10.185	-3.213	-1.521	-16.922
53	53	0.2782	2.474	9.176	7.465	4.438	21.14	-20.19	-10.412	19.138	-18.22	2.472	8.176	10.676	-3.207	-1.586	-17.019
54	54	0.28355	2.378	9.175	7.323	4.451	20.591	-20.035	-10.314	18.8	-18.636	2.557	8.31	11.061	-3.227	-1.654	-17.103
55	55	0.2889	2.294	9.161	7.218	4.467	20.014	-19.88	-10.229	18.464	-18.95	2.674	8.447	11.31	-3.225	-1.719	-17.179
56	56	0.29425	2.233	9.128	7.156	4.476	19.438	-19.715	-10.122	18.196	-19.175	2.727	8.602	11.43	-3.272	-1.82	-17.233
57	57	0.2996	2.189	9.071	7.12	4.477	18.868	-19.59	-10.009	18.005	-19.204	2.778	8.825	11.381	-3.319	-1.898	-17.256
58	58	0.30495	2.158	8.997	7.097	4.48	18.29	-19.492	-9.896	17.841	-19.114	2.815	9.08	11.227	-3.377	-1.962	-17.274
59	59	0.3103	2.157	8.905	7.086	4.508	17.666	-19.376	-9.755	17.635	-18.987	2.773	9.316	10.961	-3.488	-2.045	-17.34
60	60	0.31565	2.167	8.804	7.065	4.555	17.026	-19.207	-9.607	17.439	-18.804	2.696	9.452	10.608	-3.571	-2.227	-17.401
61	61	0.321	2.193	8.695	7.048	4.613	16.379	-19.062	-9.459	17.232	-18.619	2.638	9.605	10.336	-3.645	-2.386	-17.398
62	62	0.32635	2.229	8.598	7.036	4.674	15.746	-18.988	-9.334	17.016	-18.364	2.649	9.751	10.003	-3.651	-2.53	-17.445
63	63	0.3317	2.275	8.513	7.037	4.74	15.127	-19.004	-9.244	16.788	-18.045	2.702	9.979	9.653	-3.67	-2.589	-17.509
64	64	0.33705	2.329	8.446	7.041	4.795	14.518	-19.056	-9.138	16.55	-17.814	2.66	10.171	9.465	-3.771	-2.716	-17.541
65	65	0.3424	2.395	8.39	7.039	4.852	13.932	-19.161	-9.038	16.308	-17.677	2.636	10.274	9.423	-3.836	-2.922	-17.585
66	66	0.34775	2.473	8.351	7.016	4.93	13.368	-19.286	-8.949	16.05	-17.634	2.623	10.391	9.496	-3.915	-3.106	-17.643
67	67	0.3531	2.56	8.333	6.968	5.023	12.835	-19.466	-8.888	15.786	-17.675	2.699	10.608	9.707	-3.983	-3.184	-17.708
68	68	0.35845	2.645	8.345	6.91	5.107	12.333	-19.72	-8.848	15.519	-17.688	2.833	10.842	9.967	-4.018	-3.239	-17.773
69	69	0.3638	2.715	8.382	6.847	5.162	11.854	-20.056	-8.815	15.25	-17.622	3.033	10.971	10.229	-3.939	-3.374	-17.861
70	70	0.36915	2.768	8.446	6.771	5.185	11.409	-20.456	-8.782	14.982	-17.539	3.286	11.056	10.548	-3.795	-3.533	-17.959
71	71	0.3745	2.821	8.536	6.676	5.204	10.996	-20.889	-8.755	14.714	-17.449	3.573	11.18	10.892	-3.642	-3.649	-18.071
72	72	0.37985	2.896	8.651	6.569	5.251	10.593	-21.264	-8.707	14.431	-17.395	3.781	11.292	11.26	-3.553	-3.793	-18.152
73	73	0.3852	2.973	8.782	6.441	5.299	10.197	-21.639	-8.643	14.137	-17.37	3.846	11.554	11.753	-3.672	-3.857	-18.148
74	74	0.39055	3.047	8.919	6.301	5.355	9.798	-21.97	-8.596	13.85	-17.347	4.087	11.793	12.172	-3.628	-3.899	-18.18
75	75	0.3959	3.092	9.056	6.139	5.378	9.422	-22.332	-8.546	13.634	-17.103	4.301	12.024	12.394	-3.551	-3.979	-18.247
76	76	0.40125	3.126	9.176	5.975	5.385	9.039	-22.697	-8.507	13.445	-16.813	4.557	12.109	12.552	-3.364	-4.183	-18.351
77	77	0.4066	3.148	9.289	5.802	5.386	8.662	-23.029	-8.492	13.277	-16.495	4.808	12.172	12.638	-3.181	-4.408	-18.475
78	78	0.41195	3.177	9.397	5.634	5.388	8.295	-23.337	-8.468	13.159	-16.138	4.971	12.328	12.654	-3.109	-4.602	-18.591
79	79	0.4173	3.197	9.493	5.461	5.376	7.941	-23.627	-8.459	13.109	-15.776	5.113	12.604	12.661	-3.113	-4.738	-18.671
80	80	0.42265	3.2	9.559	5.284	5.352	7.571	-23.901	-8.473	13.095	-15.361	5.24	12.935	12.694	-3.158	-4.858	-18.653
81	81	0.428	3.19	9.604	5.093	5.314	7.185	-24.154	-8.491	13.11	-14.9	5.369	13.244	12.648	-3.176	-5.006	-18.664
82	82	0.43335	3.175	9.639	4.888	5.276	6.798	-24.383	-8.534	13.15	-14.474	5.621	13.512	12.55	-3.076	-5.166	-18.747
83	83	0.4387	3.164	9.658	4.673	5.247	6.412	-24.57	-8.611	13.231	-14.13	5.949	13.683	12.501	-2.883	-5.418	-18.832
84	84	0.44405	3.148	9.661	4.442	5.208	6.038	-24.755	-8.707	13.366	-13.824	6.188	13.767	12.504	-2.735	-5.806	-18.923
85	85	0.4494	3.14	9.658	4.208	5.197	5.67	-24.828	-8.836	13.506	-13.7	6.505	13.895	12.556	-2.587	-6.137	-19.018
86	86	0.45475	3.117	9.663	3.956	5.162	5.325	-24.893	-8.979	13.666	-13.601	6.89	14.175	12.635	-2.467	-6.326	-19.092
87	87	0.4601	3.081	9.668	3.7	5.101	4.979	-24.952	-9.11	13.84	-13.492	7.309	14.469	12.72	-2.315	-6.502	-19.149
88	88	0.46545	3.038	9.663	3.439	5.023	4.624	-24.997	-9.257	14.022	-13.405	7.822	14.65	12.847	-2.037	-6.756	-19.189
89	89	0.4708	2.997	9.661	3.175	4.957	4.273	-25.004	-9.439	14.208	-13.374	8.44	14.794	13.02	-1.669	-7.03	-19.198
90	90	0.47615	2.944	9.668	2.896	4.883	3.941	-24.926	-9.627	14.423	-13.375	9.014	14.912	13.119	-1.33	-7.343	-19.244
91	91	0.4815	2.868	9.683	2.602	4.786	3.625	-24.746	-9.814	14.651	-13.529	9.432	14.867	13.283	-1.08	-7.848	-19.315
92	92	0.48685	2.776	9.699	2.31	4.668	3.319	-24.562	-10.015	14.885	-13.716	9.797	14.681	13.531	-0.819	-8.502	-19.351
93	93	0.4922	2.677	9.721	2.02	4.534	3.006	-24.377	-10.206	15.107	-13.898	10.169	14.44	13.793	-0.519	-9.198	-19.382
94	94	0.49755	2.565	9.745	1.732	4.375	2.689	-24.159	-10.388	15.337	-14.079	10.624	14.194	14.024	-0.135	-9.877	-19.41
95	95	0.5029	2.446	9.769	1.448	4.197	2.379	-23.911	-10.572	15.602	-14.235	11.115	13.975	14.232	0.277	-10.54	-19.399
96	96	0.50825	2.318	9.795	1.166	4.005	2.077	-23.635	-10.757	15.884	-14.404	11.568	13.734	14.458	0.666	-11.251	-19.355
97	97	0.5136	2.186	9.821	0.894	3.805	1.781	-23.339	-10.944	16.183	-14.557	11.921	13.412	14.67	1.011	-12.07	-19.295
98	98	0.51895	2.047	9.849	0.636	3.589	1.497	-23.071	-11.136	16.496	-14.673	12.272	12.962	14.85	1.429	-12.996	-19.267
99	99	0.5243	1.907	9.873	0.41	3.35	1.229	-22.871	-11.329	16.844	-14.73	12.599	12.498	15.064	1.849	-13.969	-19.186
100	100	0.52965	1.755	9.898	0.217	3.086	0.969	-22.714	-11.524	17.197	-14.806	12.789	11.967	15.375	2.173	-15.061	-19.049
101	101	0.535	1.584	9.902	0.049	2.799	0.719	-22.599	-11.761	17.587	-14.855	13.083	11.391	15.705	2.604	-16.183	-18.885
102	102	0.54035	1.391	9.889	-0.1	2.485	0.482	-22.472	-12.024	18.013	-14.922	13.409	10.735	16.097	3.098	-17.388	-18.652
103	103	0.5457	1.169	9.861	-0.23	2.121	0.26	-22.37	-12.274	18.51	-14.916	13.629	9.925	16.464	3.614	-18.786	-18.406
104	104	0.55105	0.924	9.825	-0.335	1.716	0.058	-22.317	-12.534	19.052	-14.886	13.853	8.927	16.858	4.244	-20.361	-18.159
105	105	0.5564	0.657	9.787	-0.416	1.267	-0.112	-22.333	-12.812	19.637	-14.862	14.074	7.79	17.328	4.944	-22.078	-17.903
106	106	0.56175	0.38	9.752	-0.476	0.798	-0.228	-22.409	-13.125	20.281	-14.857	14.256	6.622	17.868	5.624	-23.859	-17.627
107	107	0.5671	0.109	9.721	-0.514	0.325	-0.281	-22.498	-13.456	21.016	-14.887	14.422	5.479	18.436	6.283	-25.658	-17.33
108	108	0.57245	-0.142	9.681	-0.526	-0.141	-0.283	-22.592	-13.794	21.846	-14.985	14.542	4.37	19.109	6.896	-27.485	-16.956
109	109	0.5778	-0.359	9.626	-0.513	-0.587	-0.248	-22.665	-14.112	22.767	-15.169	14.56	3.281	19.815	7.425	-29.346	-16.573
110	110	0.58315	-0.54	9.568	-0.487	-1.005	-0.17	-22.712	-14.431	23.748	-15.433	14.639	2.143	20.541	8.044	-31.224	-16.212
111	111	0.5885	-0.688	9.504	-0.461	-1.412	-0.04	-22.797	-14.751	24.813	-15.711	14.646	0.845	21.286	8.727	-33.256	-15.888
112	112	0.59385	-0.819	9.425	-0.449	-1.83	0.144	-22.863	-15.02	25.993	-16.027	14.481	-0.585	21.987	9.391	-35.429	-15.636
113	113	0.5992	-0.946	9.316	-0.457	-2.263	0.372	-22.936	-15.302	27.277	-16.389	14.275	-2.13	22.722	10.128	-37.71	-15.402
114	114	0.60455	-1.075	9.184	-0.479	-2.703	0.65	-22.997	-15.594	28.645	-16.798	13.903	-3.659	23.451	10.732	-40.006	-15.181
115	115	0.6099	-1.199	9.03	-0.505	-3.142	0.965	-23.046	-15.86	30.083	-17.216	13.281	-5.162	24.067	11.135	-42.304	-15.026
116	116	0.61525	-1.319	8.85	-0.544	-3.598	1.33	-23.076	-16.069	31.596	-17.646	12.45	-6.668	24.579	11.415	-44.596	-14.94
117	117	0.6206	-1.443	8.645	-0.603	-4.064	1.723	-23.118	-16.267	33.118	-18.114	11.451	-8.219	25.08	11.614	-46.888	-14.892
118	118	0.62595	-1.576	8.415	-0.693	-4.536	2.119	-23.141	-16.439	34.632	-18.59	10.384	-9.798	25.402	11.815	-49.127	-15.005
119	119	0.6313	-1.724	8.175	-0.81	-5.015	2.538	-23.161	-16.606	36.134	-19.02	9.332	-11.247	25.534	11.982	-51.195	-15.241
120	120	0.63665	-1.894	7.932	-0.95	-5.529	3.008	-23.209	-16.746	37.656	-19.337	8.197	-12.491	25.407	12	-53.073	-15.63
121	121	0.642	-2.082	7.68	-1.11	-6.05	3.517	-23.26	-16.881	39.198	-19.577	6.965	-13.524	25.044	11.824	-54.79	-16.155
122	122	0.64735	-2.281	7.422	-1.294	-6.56	4.062	-23.292	-17.03	40.758	-19.728	5.832	-14.189	24.496	11.516	-56.208	-16.758
123	123	0.6527	-2.489	7.172	-1.505	-7.053	4.667	-23.33	-17.212	42.35	-19.795	4.941	-14.361	23.821	11.135	-57.202	-17.435
124	124	0.65805	-2.703	6.941	-1.742	-7.541	5.338	-23.354	-17.404	43.982	-19.84	4.326	-14.093	23.071	10.758	-57.789	-18.187
125	125	0.6634	-2.922	6.725	-1.994	-8.016	6.061	-23.356	-17.598	45.628	-19.895	3.976	-13.462	22.316	10.413	-58.011	-18.972
126	126	0.66875	-3.145	6.531	-2.26	-8.475	6.836	-23.334	-17.795	47.242	-19.985	3.792	-12.499	21.617	10.013	-57.875	-19.752
127	127	0.6741	-3.369	6.365	-2.544	-8.914	7.673	-23.257	-17.945	48.785	-20.134	3.685	-11.338	20.958	9.569	-57.456	-20.548
128	128	0.67945	-3.583	6.236	-2.836	-9.322	8.569	-23.165	-18.066	50.231	-20.366	3.573	-10.128	20.427	9.104	-56.878	-21.31
129	129	0.6848	-3.781	6.144	-3.128	-9.704	9.521	-23.095	-18.167	51.571	-20.636	3.46	-8.972	20.003	8.688	-56.222	-22.035
130	130	0.69015	-3.954	6.092	-3.414	-10.031	10.521	-22.988	-18.23	52.798	-21.009	3.407	-7.872	19.725	8.35	-55.47	-22.706
131	131	0.6955	-4.082	6.096	-3.685	-10.297	11.583	-22.896	-18.26	53.923	-21.364	3.401	-6.89	19.522	8.127	-54.684	-23.301
132	132	0.70085	-4.163	6.16	-3.931	-10.502	12.698	-22.814	-18.26	54.956	-21.696	3.424	-6.064	19.398	8.017	-53.924	-23.795
133	133	0.7062	-4.198	6.281	-4.144	-10.653	13.849	-22.711	-18.165	55.895	-22.04	3.383	-5.362	19.317	7.936	-53.19	-24.24
134	134	0.71155	-4.19	6.452	-4.326	-10.742	15.026	-22.602	-18.015	56.742	-22.368	3.312	-4.778	19.247	7.896	-52.48	-24.642
135	135	0.7169	-4.136	6.658	-4.469	-10.774	16.197	-22.508	-17.817	57.482	-22.611	3.308	-4.294	19.138	7.961	-51.742	-25.003
136	136	0.72225	-4.06	6.904	-4.571	-10.786	17.377	-22.448	-17.585	58.125	-22.778	3.36	-3.874	18.994	8.104	-50.956	-25.346
137	137	0.7276	-3.96	7.178	-4.63	-10.777	18.56	-22.429	-17.314	58.67	-22.911	3.402	-3.448	18.882	8.228	-50.088	-25.645
138	138	0.73295	-3.831	7.472	-4.642	-10.746	19.728	-22.456	-17.015	59.12	-23.053	3.486	-3.007	18.842	8.363	-49.12	-25.905
139	139	0.7383	-3.668	7.785	-4.608	-10.691	20.868	-22.536	-16.697	59.47	-23.211	3.669	-2.539	18.875	8.547	-48.028	-26.138
140	140	0.74365	-3.487	8.125	-4.544	-10.621	22.005	-22.663	-16.375	59.725	-23.338	3.918	-2.049	18.895	8.751	-46.823	-26.388
141	141	0.749	-3.288	8.474	-4.457	-10.533	23.125	-22.816	-16.025	59.872	-23.463	4.134	-1.526	18.961	8.884	-45.524	-26.61
142	142	0.75435	-3.085	8.821	-4.355	-10.448	24.209	-22.959	-15.62	59.908	-23.613	4.322	-1.033	19.138	9	-44.18	-26.758
143	143	0.7597	-2.878	9.14	-4.231	-10.372	25.225	-23.153	-15.231	59.828	-23.738	4.682	-0.561	19.395	9.246	-42.71	-26.856
144	144	0.76505	-2.677	9.428	-4.096	-10.3	26.181	-23.367	-14.853	59.642	-23.819	5.191	-0.004	19.585	9.52	-41.044	-27.012
145	145	0.7704	-2.479	9.664	-3.96	-10.227	27.046	-23.518	-14.412	59.334	-23.953	5.762	0.367	19.735	9.938	-39.391	-27.253
146	146	0.77575	-2.278	9.844	-3.827	-10.146	27.846	-23.697	-13.988	58.945	-24.048	6.273	0.473	19.813	10.468	-37.878	-27.54
147	147	0.7811	-2.069	9.965	-3.7	-10.043	28.564	-23.861	-13.562	58.453	-24.154	6.861	0.309	19.86	11.216	-36.433	-27.876
148	148	0.78645	-1.856	10.028	-3.573	-9.93	29.202	-24.044	-13.139	57.871	-24.259	7.389	0.308	19.866	11.767	-34.834	-28.27
149	149	0.7918	-1.643	10.039	-3.442	-9.811	29.742	-24.241	-12.712	57.184	-24.356	7.901	0.509	19.821	12.121	-33.039	-28.727
150	150	0.79715	-1.441	10.007	-3.306	-9.69	30.194	-24.393	-12.247	56.384	-24.476	8.438	0.779	19.734	12.398	-31.113	-29.239
151	151	0.8025	-1.252	9.936	-3.167	-9.571	30.564	-24.474	-11.722	55.479	-24.642	8.954	1.014	19.62	12.638	-29.151	-29.791
152	152	0.80785	-1.088	9.827	-3.033	-9.456	30.871	-24.525	-11.202	54.486	-24.832	9.638	1.294	19.405	12.931	-27.008	-30.475
153	153	0.8132	-0.954	9.684	-2.905	-9.348	31.116	-24.536	-10.672	53.417	-25.03	10.322	1.672	19.068	13.102	-24.742	-31.267
154	154	0.81855	-0.858	9.518	-2.774	-9.27	31.312	-24.509	-10.108	52.296	-25.192	10.8	2.152	18.636	13.004	-22.475	-32.071
155	155	0.8239	-0.798	9.336	-2.635	-9.226	31.485	-24.523	-9.573	51.122	-25.325	11.064	2.674	18.197	12.674	-20.259	-32.848
156	156	0.82925	-0.775	9.147	-2.49	-9.204	31.644	-24.501	-9.043	49.892	-25.534	11.134	3.222	17.877	12.124	-18.118	-33.517
157	157	0.8346	-0.79	8.96	-2.346	-9.2	31.804	-24.444	-8.524	48.61	-25.741	10.986	3.763	17.607	11.371	-16.091	-34.073
158	158	0.83995	-0.842	8.792	-2.2	-9.225	31.969	-24.329	-8.008	47.266	-25.981	10.904	4.325	17.419	10.606	-14.007	-34.539
159	159	0.8453	-0.919	8.643	-2.053	-9.253	32.134	-24.187	-7.516	45.867	-26.234	10.89	4.811	17.306	9.926	-11.937	-34.909
160	160	0.85065	-1.013	8.526	-1.91	-9.279	32.309	-24.012	-7.036	44.419	-26.563	10.676	5.03	17.344	9.271	-10.157	-35.159
161	161	0.856	-1.116	8.426	-1.777	-9.287	32.494	-23.883	-6.639	42.938	-26.83	10.395	5.046	17.414	8.7	-8.552	-35.337
162	162	0.86135	-1.209	8.338	-1.656	-9.265	32.675	-23.753	-6.272	41.403	-27.088	10.069	5.112	17.532	8.034	-6.933	-35.43
163	163	0.8667	-1.283	8.26	-1.543	-9.197	32.843	-23.615	-5.927	39.805	-27.322	9.656	5.314	17.7	7.174	-5.269	-35.399
164	164	0.87205	-1.332	8.204	-1.44	-9.075	33.028	-23.528	-5.676	38.143	-27.503	9.288	5.534	17.91	6.292	-3.554	-35.277
165	165	0.8774	-1.354	8.183	-1.348	-8.894	33.242	-23.492	-5.515	36.431	-27.629	8.885	5.602	18.095	5.46	-1.933	-35.144
166	166	0.88275	-1.352	8.197	-1.26	-8.671	33.482	-23.473	-5.402	34.693	-27.71	8.535	5.491	18.159	4.781	-0.375	-35.092
167	167	0.8881	-1.353	8.249	-1.182	-8.428	33.75	-23.43	-5.326	32.929	-27.768	8.338	5.148	18.078	4.377	1.143	-35.16
168	168	0.89345	-1.374	8.345	-1.115	-8.18	34.063	-23.407	-5.315	31.168	-27.746	8.245	4.69	17.92	4.136	2.637	-35.259
169	169	0.8988	-1.411	8.485	-1.056	-7.925	34.422	-23.361	-5.349	29.411	-27.688	8.244	4.271	17.729	3.919	4.186	-35.334
170	170	0.90415	-1.446	8.664	-0.996	-7.657	34.813	-23.329	-5.423	27.658	-27.548	8.318	4.009	17.514	3.634	5.843	-35.338
171	171	0.9095	-1.47	8.864	-0.937	-7.373	35.212	-23.296	-5.511	25.892	-27.434	8.299	3.78	17.406	3.245	7.451	-35.243
172	172	0.91485	-1.501	9.079	-0.891	-7.074	35.618	-23.233	-5.636	24.116	-27.37	8.306	3.6	17.418	2.82	9.074	-35.05
173	173	0.9202	-1.528	9.306	-0.858	-6.75	36.026	-23.131	-5.799	22.344	-27.382	8.442	3.49	17.477	2.422	10.782	-34.843
174	174	0.92555	-1.575	9.558	-0.836	-6.434	36.464	-23.049	-5.995	20.616	-27.372	8.574	3.45	17.59	1.983	12.479	-34.587
175	175	0.9309	-1.618	9.82	-0.822	-6.102	36.898	-22.907	-6.194	18.904	-27.424	8.788	3.362	17.808	1.658	14.15	-34.237
176	176	0.93625	-1.671	10.095	-0.816	-5.766	37.339	-22.726	-6.4	17.227	-27.398	8.95	3.195	17.964	1.375	15.705	-33.854
177	177	0.9416	-1.73	10.369	-0.814	-5.429	37.773	-22.499	-6.609	15.595	-27.405	9.067	3.044	18.164	1.067	17.193	-33.42
178	178	0.94695	-1.806	10.646	-0.804	-5.124	38.202	-22.206	-6.785	14.03	-27.485	9.102	2.806	18.454	0.801	18.521	-32.926
179	179	0.9523	-1.899	10.916	-0.784	-4.851	38.625	-21.864	-6.94	12.557	-27.615	9.052	2.533	18.817	0.542	19.705	-32.376
180	180	0.95765	-2.003	11.179	-0.753	-4.61	39.051	-21.518	-7.085	11.186	-27.761	8.981	2.303	19.221	0.278	20.829	-31.798
181	181	0.963	-2.108	11.43	-0.716	-4.393	39.473	-21.148	-7.221	9.935	-27.922	8.969	2.121	19.621	0.073	21.922	-31.213
182	182	0.96835	-2.215	11.671	-0.68	-4.186	39.897	-20.746	-7.343	8.847	-28.067	8.946	1.916	19.946	-0.056	22.878	-30.667
183	183	0.9737	-2.324	11.899	-0.648	-3.994	40.321	-20.336	-7.449	7.923	-28.156	8.906	1.723	20.193	-0.135	23.709	-30.145
184	184	0.97905	-2.431	12.105	-0.614	-3.821	40.724	-19.882	-7.53	7.141	-28.227	9.039	1.622	20.344	-0.077	24.577	-29.649
185	185	0.9844	-2.528	12.285	-0.575	-3.663	41.103	-19.411	-7.576	6.502	-28.27	9.093	1.544	20.42	-0.033	25.313	-29.175
186	186	0.98975	-2.611	12.443	-0.536	-3.511	41.464	-18.918	-7.594	6.024	-28.361	9.018	1.391	20.515	0.024	25.807	-28.718
187	187	0.9951	-2.681	12.588	-0.494	-3.379	41.812	-18.428	-7.59	5.721	-28.438	9.043	1.28	20.64	0.202	26.216	-28.209
188	188	1.00045	-2.72	12.714	-0.445	-3.237	42.13	-18.003	-7.575	5.57	-28.501	8.967	1.167	20.749	0.352	26.432	-27.744
189	189	1.0058	-2.743	12.826	-0.399	-3.084	42.431	-17.578	-7.575	5.559	-28.56	8.884	1.015	20.842	0.555	26.482	-27.288
190	190	1.01115	-2.743	12.924	-0.353	-2.932	42.722	-17.234	-7.571	5.728	-28.504	8.813	0.769	20.885	0.893	26.305	-26.844
191	191	1.0165	-2.726	13.002	-0.307	-2.778	42.992	-16.926	-7.566	6.063	-28.434	8.734	0.523	20.935	1.267	25.962	-26.4
192	192	1.02185	-2.685	13.062	-0.258	-2.62	43.24	-16.719	-7.562	6.556	-28.317	8.668	0.352	20.946	1.636	25.522	-26.016
193	193	1.0272	-2.631	13.107	-0.209	-2.461	43.47	-16.573	-7.566	7.188	-28.163	8.625	0.283	20.926	1.982	25.022	-25.658
194	194	1.03255	-2.564	13.136	-0.161	-2.289	43.684	-16.502	-7.589	7.961	-27.93	8.514	0.271	20.859	2.258	24.389	-25.314
195	195	1.0379	-2.488	13.147	-0.116	-2.11	43.882	-16.528	-7.636	8.877	-27.64	8.322	0.269	20.745	2.483	23.591	-25.039
196	196	1.04325	-2.411	13.135	-0.069	-1.935	44.051	-16.654	-7.703	9.923	-27.224	8.136	0.276	20.479	2.734	22.673	-24.868
197	197	1.0486	-2.33	13.097	-0.021	-1.76	44.173	-16.863	-7.796	11.057	-26.78	8.022	0.287	20.135	3.061	21.687	-24.808
198	198	1.05395	-2.238	13.028	0.033	-1.58	44.225	-17.099	-7.907	12.226	-26.334	7.963	0.241	19.693	3.473	20.618	-24.845
199	199	1.0593	-2.127	12.941	0.092	-1.386	44.211	-17.367	-8.031	13.409	-25.921	7.964	0.177	19.228	3.953	19.504	-24.937
200	200	1.06465	-2.013	12.841	0.168	-1.2	44.134	-17.641	-8.161	14.573	-25.593	7.908	0.166	18.868	4.335	18.364	-24.979
201	201	1.07	-1.9	12.717	0.257	-1.004	43.983	-17.913	-8.337	15.686	-25.351	7.767	0.121	18.567	4.623	17.148	-25.017
