# Supplementary material for: Gait phenotypes in paediatric hereditary spastic paraplegia revealed by dynamic time warping analysis and random forests
Source: PLoS One. 2018 Mar 8;13(3):e0192345. doi: 10.1371/journal.pone.0192345 (PMC5843164; doi:10.1371/journal.pone.0192345)
Supplement: S2 Data — (ZIP) [file pone.0192345.s009.zip › Healthy/Left.SR.HEALTHY29.1.csv]

	Epoch	Time	Pelvic.obliquity	Pelvic.tilt	Pelvic rotation	Hip.abd.add	Hip.flexion	Hip.rotation	Knee.abd.add	Knee.flexion	Knee.rotation	Ankle.abd.add	Ankle.flexion	Ankle.rotation	Forefoot.abd.add	Forefoot.flexion	Forefoot.rotation
1	1	0	-4.546	6.342	-4.16	5.576	27.218	-2.511	-13.014	5.47	-1.388	4.481	2.009	-9.352	-0.501	17.591	-18.023
2	2	0.00528	-4.55	6.125	-4.154	5.705	27.021	-3.101	-13.092	5.847	-1.546	4.222	1.125	-8.253	-0.417	16.142	-17.662
3	3	0.01056	-4.573	5.934	-4.162	5.802	26.868	-3.62	-13.171	6.405	-1.644	3.853	0.135	-7.145	-0.395	14.407	-17.155
4	4	0.01584	-4.623	5.76	-4.179	5.865	26.758	-4.082	-13.277	7.158	-1.65	3.578	-0.876	-6.197	-0.277	12.528	-16.637
5	5	0.02112	-4.688	5.595	-4.196	5.88	26.674	-4.434	-13.367	8.056	-1.499	3.271	-1.916	-5.521	-0.187	10.515	-16.102
6	6	0.0264	-4.754	5.455	-4.217	5.885	26.654	-4.67	-13.459	9.078	-1.138	3.04	-2.892	-5.192	-0.063	8.53	-15.556
7	7	0.03168	-4.79	5.342	-4.249	5.935	26.69	-4.756	-13.559	10.175	-0.619	2.814	-3.538	-5.222	-0.037	6.862	-15.02
8	8	0.03696	-4.763	5.256	-4.291	6.061	26.75	-4.603	-13.634	11.342	-0.061	2.486	-3.65	-5.636	-0.238	5.689	-14.532
9	9	0.04224	-4.666	5.187	-4.342	6.261	26.816	-4.259	-13.671	12.592	0.515	2.203	-3.329	-6.399	-0.484	4.922	-14.125
10	10	0.04752	-4.512	5.138	-4.4	6.517	26.847	-3.683	-13.65	13.903	1.051	2.085	-2.91	-7.501	-0.599	4.247	-13.838
11	11	0.0528	-4.308	5.109	-4.467	6.824	26.82	-2.977	-13.581	15.218	1.655	2.077	-2.539	-8.921	-0.608	3.509	-13.661
12	12	0.05808	-4.057	5.093	-4.539	7.165	26.709	-2.179	-13.434	16.454	2.319	2.02	-2.128	-10.597	-0.652	2.811	-13.589
13	13	0.06336	-3.788	5.082	-4.606	7.517	26.509	-1.3	-13.228	17.553	2.987	1.931	-1.638	-12.411	-0.718	2.248	-13.591
14	14	0.06864	-3.539	5.068	-4.668	7.836	26.225	-0.375	-12.971	18.498	3.687	1.798	-1.13	-14.286	-0.806	1.768	-13.617
15	15	0.07392	-3.327	5.06	-4.719	8.099	25.874	0.564	-12.666	19.29	4.347	1.56	-0.594	-16.128	-0.962	1.361	-13.681
16	16	0.0792	-3.146	5.045	-4.749	8.316	25.463	1.464	-12.341	19.965	4.929	1.196	0.056	-17.844	-1.196	1.08	-13.755
17	17	0.08448	-2.991	5.009	-4.754	8.492	25	2.269	-12.027	20.55	5.389	0.792	0.803	-19.359	-1.428	0.914	-13.848
18	18	0.08976	-2.863	4.95	-4.729	8.632	24.492	2.909	-11.76	21.041	5.733	0.369	1.583	-20.608	-1.646	0.8	-13.952
19	19	0.09504	-2.757	4.887	-4.665	8.743	23.96	3.401	-11.53	21.43	5.885	-0.117	2.35	-21.496	-1.903	0.704	-14.02
20	20	0.10032	-2.697	4.83	-4.549	8.796	23.418	3.716	-11.351	21.713	5.883	-0.589	3.049	-22.05	-2.149	0.592	-14.069
21	21	0.1056	-2.661	4.761	-4.379	8.793	22.856	3.819	-11.212	21.89	5.781	-1.011	3.612	-22.353	-2.358	0.406	-14.152
22	22	0.11088	-2.668	4.691	-4.158	8.735	22.265	3.815	-11.1	21.931	5.442	-1.451	4.008	-22.32	-2.622	0.138	-14.232
23	23	0.11616	-2.7	4.632	-3.89	8.655	21.68	3.662	-11.061	21.88	4.963	-1.737	4.326	-22.058	-2.782	-0.108	-14.335
24	24	0.12144	-2.753	4.595	-3.586	8.538	21.119	3.371	-11.05	21.756	4.378	-2.024	4.605	-21.61	-2.963	-0.346	-14.474
25	25	0.12672	-2.804	4.578	-3.255	8.419	20.581	2.961	-11.068	21.568	3.69	-2.367	4.888	-20.945	-3.214	-0.547	-14.596
26	26	0.132	-2.856	4.58	-2.898	8.291	20.068	2.424	-11.121	21.328	2.984	-2.641	5.187	-20.141	-3.421	-0.677	-14.698
27	27	0.13728	-2.906	4.604	-2.515	8.148	19.587	1.816	-11.181	21.051	2.262	-2.862	5.479	-19.283	-3.597	-0.77	-14.814
28	28	0.14256	-2.965	4.66	-2.118	7.984	19.151	1.186	-11.223	20.765	1.559	-3.081	5.741	-18.432	-3.78	-0.877	-14.937
29	29	0.14784	-3.033	4.745	-1.718	7.803	18.773	0.521	-11.261	20.504	0.963	-3.282	5.951	-17.659	-3.95	-1.035	-15.066
30	30	0.15312	-3.101	4.853	-1.325	7.614	18.447	-0.157	-11.291	20.291	0.516	-3.437	6.105	-17.02	-4.076	-1.26	-15.198
31	31	0.1584	-3.15	4.983	-0.953	7.441	18.154	-0.829	-11.314	20.11	0.224	-3.543	6.282	-16.509	-4.147	-1.47	-15.308
32	32	0.16368	-3.184	5.135	-0.616	7.291	17.882	-1.483	-11.344	19.952	0.109	-3.534	6.546	-16.163	-4.103	-1.582	-15.41
33	33	0.16896	-3.217	5.31	-0.314	7.147	17.625	-2.092	-11.367	19.801	0.138	-3.503	6.87	-15.976	-4.03	-1.638	-15.519
34	34	0.17424	-3.25	5.492	-0.051	7.014	17.382	-2.641	-11.375	19.672	0.313	-3.54	7.186	-15.926	-4.003	-1.723	-15.597
35	35	0.17952	-3.269	5.682	0.162	6.931	17.168	-3.173	-11.424	19.572	0.634	-3.583	7.454	-15.983	-3.981	-1.86	-15.651
36	36	0.1848	-3.275	5.87	0.33	6.886	16.954	-3.603	-11.468	19.496	1.053	-3.675	7.764	-16.222	-3.99	-1.976	-15.727
37	37	0.19008	-3.265	6.059	0.461	6.887	16.733	-3.94	-11.523	19.435	1.484	-3.745	8.15	-16.56	-3.977	-2.019	-15.819
38	38	0.19536	-3.252	6.238	0.56	6.909	16.513	-4.255	-11.588	19.404	1.99	-3.857	8.554	-16.973	-3.99	-2.072	-15.913
39	39	0.20064	-3.246	6.399	0.63	6.934	16.275	-4.464	-11.636	19.386	2.444	-3.906	8.861	-17.397	-3.945	-2.202	-15.997
40	40	0.20592	-3.255	6.541	0.676	6.954	16.02	-4.584	-11.678	19.381	2.809	-3.941	9.125	-17.787	-3.901	-2.364	-16.072
41	41	0.2112	-3.284	6.661	0.706	6.961	15.731	-4.667	-11.718	19.36	3.106	-3.969	9.407	-18.152	-3.858	-2.501	-16.175
42	42	0.21648	-3.326	6.747	0.716	6.963	15.389	-4.688	-11.746	19.306	3.247	-4.01	9.712	-18.399	-3.846	-2.594	-16.282
43	43	0.22176	-3.387	6.8	0.713	6.952	14.984	-4.631	-11.758	19.206	3.263	-4.117	9.968	-18.537	-3.913	-2.722	-16.355
44	44	0.22704	-3.468	6.828	0.704	6.922	14.524	-4.506	-11.75	19.068	3.187	-4.258	10.201	-18.613	-4.025	-2.862	-16.407
45	45	0.23232	-3.568	6.842	0.702	6.867	14.027	-4.332	-11.723	18.888	3.009	-4.344	10.416	-18.669	-4.097	-2.979	-16.5
46	46	0.2376	-3.684	6.841	0.716	6.785	13.494	-4.135	-11.675	18.668	2.746	-4.331	10.6	-18.683	-4.083	-3.076	-16.607
47	47	0.24288	-3.805	6.818	0.752	6.685	12.923	-3.985	-11.628	18.406	2.438	-4.21	10.702	-18.64	-3.985	-3.206	-16.728
48	48	0.24816	-3.921	6.771	0.802	6.574	12.308	-3.873	-11.579	18.097	2.091	-3.974	10.739	-18.556	-3.796	-3.349	-16.874
49	49	0.25344	-4.047	6.713	0.868	6.448	11.672	-3.801	-11.545	17.756	1.709	-3.733	10.768	-18.392	-3.624	-3.479	-17
50	50	0.25872	-4.181	6.656	0.946	6.3	11.042	-3.803	-11.51	17.41	1.378	-3.534	10.801	-18.203	-3.486	-3.619	-17.112
51	51	0.264	-4.31	6.593	1.038	6.153	10.397	-3.81	-11.463	17.054	1.035	-3.313	10.86	-18.011	-3.323	-3.725	-17.224
52	52	0.26928	-4.418	6.522	1.144	6.039	9.717	-3.824	-11.431	16.671	0.71	-3.113	10.983	-17.84	-3.181	-3.772	-17.322
53	53	0.27456	-4.501	6.444	1.277	5.95	9.028	-3.96	-11.429	16.275	0.507	-2.905	11.093	-17.698	-3.029	-3.838	-17.413
54	54	0.27984	-4.554	6.379	1.432	5.891	8.372	-4.207	-11.448	15.878	0.354	-2.584	11.092	-17.577	-2.771	-3.982	-17.553
55	55	0.28512	-4.572	6.341	1.605	5.87	7.768	-4.529	-11.476	15.496	0.271	-2.276	11.034	-17.498	-2.516	-4.189	-17.717
56	56	0.2904	-4.558	6.326	1.79	5.89	7.191	-4.915	-11.522	15.114	0.275	-2.049	11.063	-17.467	-2.331	-4.34	-17.886
57	57	0.29568	-4.542	6.346	1.98	5.901	6.654	-5.315	-11.56	14.747	0.315	-1.79	11.103	-17.454	-2.114	-4.481	-18.052
58	58	0.30096	-4.523	6.394	2.158	5.932	6.158	-5.705	-11.607	14.398	0.389	-1.636	11.169	-17.429	-1.99	-4.633	-18.171
59	59	0.30624	-4.505	6.468	2.315	5.966	5.709	-6.078	-11.641	14.079	0.526	-1.599	11.278	-17.475	-1.952	-4.784	-18.305
60	60	0.31152	-4.475	6.555	2.463	6.017	5.29	-6.46	-11.675	13.773	0.691	-1.553	11.429	-17.558	-1.899	-4.891	-18.466
61	61	0.3168	-4.437	6.661	2.608	6.085	4.903	-6.853	-11.728	13.484	0.863	-1.446	11.538	-17.635	-1.798	-5.027	-18.623
62	62	0.32208	-4.409	6.79	2.754	6.133	4.556	-7.277	-11.772	13.21	1.058	-1.339	11.65	-17.693	-1.695	-5.164	-18.769
63	63	0.32736	-4.391	6.936	2.897	6.168	4.231	-7.698	-11.806	12.943	1.292	-1.287	11.797	-17.794	-1.632	-5.282	-18.926
64	64	0.33264	-4.373	7.087	3.033	6.204	3.901	-8.064	-11.825	12.669	1.52	-1.237	11.923	-17.942	-1.563	-5.417	-19.096
65	65	0.33792	-4.346	7.24	3.149	6.264	3.567	-8.399	-11.856	12.385	1.734	-1.146	11.973	-18.08	-1.462	-5.608	-19.253
66	66	0.3432	-4.31	7.396	3.243	6.338	3.235	-8.7	-11.888	12.099	1.922	-1.022	11.987	-18.183	-1.334	-5.817	-19.392
67	67	0.34848	-4.259	7.55	3.316	6.437	2.902	-8.957	-11.917	11.813	2.066	-0.955	12.067	-18.244	-1.262	-5.972	-19.508
68	68	0.35376	-4.2	7.699	3.388	6.536	2.561	-9.191	-11.923	11.536	2.206	-0.944	12.237	-18.313	-1.233	-6.064	-19.62
69	69	0.35904	-4.138	7.842	3.461	6.645	2.203	-9.423	-11.937	11.25	2.322	-0.911	12.437	-18.337	-1.197	-6.12	-19.704
70	70	0.36432	-4.079	7.976	3.529	6.756	1.839	-9.646	-11.958	10.972	2.422	-0.853	12.59	-18.349	-1.143	-6.22	-19.786
71	71	0.3696	-4.013	8.098	3.581	6.875	1.462	-9.833	-11.968	10.695	2.492	-0.762	12.63	-18.357	-1.054	-6.417	-19.878
72	72	0.37488	-3.931	8.199	3.622	7.023	1.073	-10.023	-11.995	10.429	2.593	-0.7	12.632	-18.372	-0.989	-6.669	-19.955
73	73	0.38016	-3.842	8.286	3.644	7.181	0.645	-10.108	-12.007	10.147	2.574	-0.628	12.634	-18.357	-0.929	-6.906	-20.037
74	74	0.38544	-3.741	8.351	3.643	7.36	0.203	-10.154	-12.031	9.896	2.552	-0.526	12.694	-18.361	-0.843	-7.094	-20.121
75	75	0.39072	-3.642	8.398	3.624	7.533	-0.256	-10.156	-12.036	9.66	2.479	-0.446	12.716	-18.306	-0.772	-7.334	-20.171
76	76	0.396	-3.545	8.436	3.603	7.709	-0.729	-10.168	-12.057	9.426	2.454	-0.351	12.686	-18.268	-0.686	-7.63	-20.202
77	77	0.40128	-3.451	8.459	3.587	7.874	-1.23	-10.196	-12.075	9.18	2.431	-0.231	12.639	-18.252	-0.586	-7.936	-20.266
78	78	0.40656	-3.362	8.461	3.568	8.021	-1.76	-10.202	-12.07	8.942	2.428	-0.161	12.629	-18.288	-0.521	-8.231	-20.347
79	79	0.41184	-3.273	8.434	3.537	8.173	-2.328	-10.193	-12.08	8.696	2.398	-0.011	12.548	-18.283	-0.397	-8.57	-20.41
80	80	0.41712	-3.187	8.38	3.486	8.319	-2.941	-10.154	-12.085	8.442	2.36	0.168	12.419	-18.246	-0.243	-8.952	-20.443
81	81	0.4224	-3.108	8.303	3.418	8.461	-3.596	-10.085	-12.094	8.175	2.305	0.366	12.269	-18.188	-0.077	-9.35	-20.459
82	82	0.42768	-3.038	8.206	3.344	8.585	-4.292	-9.998	-12.099	7.901	2.267	0.608	12.111	-18.181	0.128	-9.746	-20.501
83	83	0.43296	-2.972	8.085	3.264	8.699	-5.012	-9.959	-12.111	7.634	2.299	0.907	11.904	-18.202	0.387	-10.188	-20.553
84	84	0.43824	-2.9	7.933	3.179	8.804	-5.757	-9.967	-12.119	7.384	2.352	1.186	11.645	-18.148	0.625	-10.711	-20.561
85	85	0.44352	-2.823	7.761	3.094	8.898	-6.51	-10.024	-12.132	7.167	2.459	1.493	11.395	-18.089	0.881	-11.242	-20.552
86	86	0.4488	-2.74	7.572	3.019	8.983	-7.279	-10.085	-12.136	6.965	2.537	1.88	11.166	-18.013	1.2	-11.739	-20.551
87	87	0.45408	-2.65	7.365	2.94	9.061	-8.062	-10.118	-12.125	6.79	2.581	2.239	10.97	-17.893	1.493	-12.228	-20.517
88	88	0.45936	-2.561	7.131	2.847	9.139	-8.859	-10.152	-12.141	6.643	2.605	2.664	10.711	-17.706	1.827	-12.778	-20.445
89	89	0.46464	-2.489	6.882	2.736	9.174	-9.654	-10.227	-12.139	6.541	2.679	3.018	10.4	-17.504	2.109	-13.436	-20.359
90	90	0.46992	-2.431	6.627	2.621	9.186	-10.444	-10.269	-12.137	6.47	2.709	3.295	10.078	-17.259	2.313	-14.148	-20.239
91	91	0.4752	-2.375	6.372	2.501	9.172	-11.196	-10.402	-12.134	6.467	2.858	3.593	9.811	-17.022	2.545	-14.844	-20.096
92	92	0.48048	-2.315	6.107	2.381	9.155	-11.917	-10.579	-12.153	6.543	3.082	3.991	9.542	-16.809	2.871	-15.557	-19.933
93	93	0.48576	-2.257	5.843	2.267	9.107	-12.594	-10.802	-12.158	6.69	3.288	4.354	9.246	-16.508	3.165	-16.346	-19.732
94	94	0.49104	-2.206	5.579	2.151	9.032	-13.246	-10.996	-12.162	6.9	3.428	4.756	8.925	-16.165	3.485	-17.18	-19.517
95	95	0.49632	-2.168	5.33	2.035	8.938	-13.857	-11.185	-12.179	7.165	3.58	5.182	8.594	-15.847	3.827	-18.044	-19.302
96	96	0.5016	-2.14	5.091	1.927	8.82	-14.425	-11.415	-12.2	7.496	3.764	5.542	8.305	-15.506	4.109	-18.936	-19.052
97	97	0.50688	-2.117	4.865	1.822	8.689	-14.936	-11.698	-12.248	7.903	3.981	5.904	8.063	-15.126	4.385	-19.828	-18.763
98	98	0.51216	-2.103	4.656	1.709	8.542	-15.383	-11.994	-12.33	8.394	4.166	6.357	7.83	-14.72	4.728	-20.725	-18.485
99	99	0.51744	-2.107	4.465	1.594	8.376	-15.774	-12.276	-12.445	8.947	4.284	6.896	7.563	-14.286	5.135	-21.657	-18.22
100	100	0.52272	-2.124	4.295	1.496	8.191	-16.106	-12.549	-12.563	9.571	4.328	7.429	7.254	-13.798	5.539	-22.668	-17.938
101	101	0.528	-2.136	4.146	1.416	8.016	-16.367	-12.791	-12.691	10.28	4.293	7.926	6.905	-13.295	5.914	-23.76	-17.661
102	102	0.53328	-2.154	4.035	1.356	7.833	-16.523	-13.007	-12.818	11.097	4.161	8.322	6.565	-12.757	6.205	-24.909	-17.386
103	103	0.53856	-2.19	3.965	1.319	7.64	-16.562	-13.233	-12.955	12.011	3.938	8.618	6.22	-12.163	6.41	-26.117	-17.11
104	104	0.54384	-2.254	3.934	1.304	7.421	-16.481	-13.455	-13.089	13.039	3.703	8.822	5.81	-11.591	6.559	-27.445	-16.821
105	105	0.54912	-2.345	3.933	1.303	7.164	-16.285	-13.687	-13.202	14.189	3.462	8.916	5.332	-11.03	6.644	-28.9	-16.527
106	106	0.5544	-2.463	3.952	1.328	6.861	-15.993	-13.914	-13.27	15.456	3.177	8.87	4.828	-10.478	6.639	-30.447	-16.24
107	107	0.55968	-2.615	3.987	1.4	6.507	-15.618	-14.089	-13.256	16.855	2.787	8.572	4.328	-9.976	6.438	-32.083	-15.991
108	108	0.56496	-2.788	4.015	1.51	6.118	-15.193	-14.286	-13.186	18.355	2.451	8.164	3.743	-9.577	6.194	-33.857	-15.769
109	109	0.57024	-2.985	4.039	1.673	5.69	-14.727	-14.453	-13.034	19.939	2.107	7.672	3.096	-9.263	5.917	-35.723	-15.562
110	110	0.57552	-3.172	4.051	1.876	5.265	-14.238	-14.592	-12.811	21.555	1.685	7.147	2.352	-8.976	5.653	-37.663	-15.413
111	111	0.5808	-3.339	4.042	2.116	4.852	-13.726	-14.75	-12.551	23.201	1.273	6.681	1.533	-8.766	5.479	-39.634	-15.329
112	112	0.58608	-3.469	4.002	2.361	4.472	-13.222	-14.885	-12.25	24.848	0.812	6.2	0.646	-8.574	5.323	-41.64	-15.304
113	113	0.59136	-3.568	3.921	2.601	4.134	-12.737	-14.997	-11.94	26.494	0.315	5.705	-0.277	-8.431	5.17	-43.655	-15.349
114	114	0.59664	-3.632	3.808	2.829	3.837	-12.262	-15.057	-11.601	28.137	-0.223	5.186	-1.221	-8.321	5.02	-45.666	-15.437
115	115	0.60192	-3.654	3.664	3.027	3.607	-11.774	-15.112	-11.308	29.786	-0.83	4.754	-2.197	-8.213	4.962	-47.654	-15.606
116	116	0.6072	-3.632	3.496	3.19	3.452	-11.251	-15.153	-11.085	31.455	-1.478	4.473	-3.12	-8.148	5.031	-49.521	-15.862
117	117	0.61248	-3.58	3.311	3.322	3.335	-10.68	-15.229	-10.93	33.172	-2.109	4.332	-3.936	-8.127	5.217	-51.239	-16.185
118	118	0.61776	-3.514	3.108	3.425	3.237	-10.074	-15.316	-10.819	34.934	-2.764	4.261	-4.647	-8.129	5.46	-52.828	-16.572
119	119	0.62304	-3.455	2.888	3.492	3.134	-9.434	-15.413	-10.75	36.761	-3.429	4.183	-5.176	-8.157	5.676	-54.258	-17.009
120	120	0.62832	-3.416	2.656	3.513	3.009	-8.752	-15.529	-10.741	38.674	-4.027	4.144	-5.489	-8.289	5.886	-55.496	-17.51
121	121	0.6336	-3.403	2.428	3.488	2.86	-8.029	-15.651	-10.789	40.618	-4.581	4.133	-5.643	-8.508	6.086	-56.565	-18.078
122	122	0.63888	-3.409	2.224	3.413	2.692	-7.245	-15.772	-10.884	42.557	-5.036	4.137	-5.716	-8.812	6.274	-57.512	-18.657
123	123	0.64416	-3.45	2.067	3.304	2.486	-6.402	-15.878	-10.985	44.45	-5.387	4.07	-5.669	-9.224	6.371	-58.305	-19.252
124	124	0.64944	-3.529	1.959	3.173	2.244	-5.49	-15.984	-11.112	46.296	-5.701	4.026	-5.448	-9.741	6.449	-58.851	-19.935
125	125	0.65472	-3.642	1.906	3.032	1.96	-4.531	-16.062	-11.215	48.046	-5.969	4.049	-5.117	-10.334	6.567	-59.17	-20.664
126	126	0.66	-3.75	1.894	2.873	1.679	-3.534	-16.083	-11.269	49.674	-6.188	3.965	-4.739	-10.915	6.588	-59.363	-21.329
127	127	0.66528	-3.858	1.928	2.719	1.416	-2.487	-16.082	-11.309	51.17	-6.37	3.737	-4.368	-11.54	6.475	-59.487	-21.996
128	128	0.67056	-3.941	1.991	2.573	1.2	-1.399	-16.008	-11.3	52.582	-6.55	3.513	-3.98	-12.221	6.356	-59.498	-22.676
129	129	0.67584	-3.988	2.087	2.439	1.041	-0.258	-15.906	-11.272	53.939	-6.771	3.328	-3.533	-12.901	6.261	-59.366	-23.376
130	130	0.68112	-3.999	2.219	2.324	0.936	0.929	-15.733	-11.182	55.243	-7.071	3.302	-3.072	-13.522	6.307	-59.095	-24.054
131	131	0.6864	-3.992	2.382	2.233	0.851	2.156	-15.533	-11.025	56.499	-7.329	3.27	-2.561	-14.142	6.353	-58.719	-24.683
132	132	0.69168	-3.964	2.572	2.17	0.805	3.408	-15.306	-10.828	57.654	-7.601	3.138	-2.031	-14.752	6.299	-58.27	-25.297
133	133	0.69696	-3.899	2.762	2.131	0.831	4.643	-15.056	-10.603	58.675	-7.917	2.913	-1.466	-15.329	6.143	-57.72	-25.904
134	134	0.70224	-3.796	2.945	2.124	0.906	5.847	-14.807	-10.349	59.569	-8.237	2.724	-0.896	-15.84	6.01	-57.056	-26.455
135	135	0.70752	-3.665	3.119	2.154	1.008	7.014	-14.601	-10.086	60.35	-8.496	2.534	-0.333	-16.295	5.878	-56.326	-26.919
136	136	0.7128	-3.515	3.284	2.22	1.119	8.142	-14.428	-9.798	61.012	-8.714	2.268	0.191	-16.674	5.691	-55.591	-27.292
137	137	0.71808	-3.338	3.431	2.299	1.252	9.223	-14.254	-9.479	61.559	-8.93	1.955	0.68	-16.958	5.471	-54.834	-27.585
138	138	0.72336	-3.13	3.565	2.374	1.434	10.278	-14.096	-9.177	62.003	-9.159	1.651	1.158	-17.139	5.255	-54.007	-27.802
139	139	0.72864	-2.9	3.685	2.445	1.658	11.304	-13.97	-8.915	62.337	-9.4	1.418	1.625	-17.18	5.091	-53.074	-27.912
140	140	0.73392	-2.669	3.799	2.52	1.883	12.293	-13.886	-8.674	62.545	-9.588	1.186	2.062	-17.114	4.936	-52.085	-27.903
141	141	0.7392	-2.442	3.899	2.595	2.109	13.234	-13.774	-8.421	62.636	-9.766	0.966	2.472	-16.952	4.78	-51.038	-27.791
142	142	0.74448	-2.225	3.986	2.675	2.331	14.143	-13.684	-8.198	62.631	-9.925	0.762	2.903	-16.717	4.613	-49.889	-27.609
143	143	0.74976	-2.02	4.055	2.754	2.527	15.024	-13.612	-7.993	62.573	-10.05	0.576	3.407	-16.421	4.437	-48.618	-27.368
144	144	0.75504	-1.828	4.111	2.834	2.69	15.866	-13.494	-7.729	62.433	-10.108	0.345	3.909	-16.14	4.233	-47.309	-27.084
145	145	0.76032	-1.65	4.148	2.881	2.856	16.654	-13.308	-7.434	62.191	-10.208	0.046	4.326	-15.767	3.978	-46.042	-26.74
146	146	0.7656	-1.503	4.172	2.915	2.995	17.414	-13.093	-7.148	61.895	-10.276	-0.169	4.699	-15.41	3.788	-44.736	-26.383
147	147	0.77088	-1.381	4.181	2.915	3.132	18.138	-12.839	-6.897	61.532	-10.321	-0.259	5.051	-15.135	3.685	-43.347	-26.085
148	148	0.77616	-1.284	4.187	2.89	3.272	18.841	-12.54	-6.664	61.076	-10.356	-0.335	5.371	-14.925	3.579	-41.907	-25.832
149	149	0.78144	-1.208	4.191	2.85	3.395	19.512	-12.215	-6.442	60.52	-10.351	-0.37	5.598	-14.778	3.514	-40.467	-25.61
150	150	0.78672	-1.159	4.197	2.82	3.473	20.156	-11.825	-6.166	59.906	-10.327	-0.284	5.776	-14.721	3.561	-38.987	-25.447
151	151	0.792	-1.137	4.206	2.796	3.516	20.785	-11.433	-5.909	59.27	-10.315	0.017	5.98	-14.753	3.776	-37.381	-25.396
152	152	0.79728	-1.135	4.218	2.765	3.536	21.406	-11.044	-5.673	58.601	-10.279	0.464	6.222	-14.915	4.111	-35.654	-25.475
153	153	0.80256	-1.157	4.244	2.725	3.528	22.009	-10.615	-5.423	57.85	-10.257	0.927	6.443	-15.169	4.454	-33.882	-25.66
154	154	0.80784	-1.196	4.285	2.676	3.517	22.6	-10.166	-5.201	57.009	-10.307	1.419	6.654	-15.433	4.79	-32.041	-25.924
155	155	0.81312	-1.237	4.339	2.607	3.534	23.188	-9.736	-5.057	56.108	-10.369	2.007	6.956	-15.789	5.162	-30.02	-26.304
156	156	0.8184	-1.271	4.397	2.514	3.586	23.765	-9.328	-4.973	55.156	-10.455	2.62	7.325	-16.23	5.523	-27.876	-26.807
157	157	0.82368	-1.296	4.46	2.412	3.658	24.321	-8.945	-4.916	54.129	-10.598	3.08	7.687	-16.651	5.736	-25.753	-27.355
158	158	0.82896	-1.322	4.533	2.327	3.717	24.856	-8.628	-4.899	53.023	-10.788	3.368	8.031	-17.002	5.784	-23.677	-27.913
159	159	0.83424	-1.338	4.613	2.248	3.783	25.369	-8.349	-4.924	51.847	-11.023	3.616	8.396	-17.33	5.759	-21.557	-28.509
160	160	0.83952	-1.349	4.706	2.166	3.864	25.869	-8.116	-5.005	50.61	-11.299	3.815	8.724	-17.585	5.669	-19.463	-29.093
161	161	0.8448	-1.351	4.814	2.071	3.966	26.365	-7.9	-5.113	49.312	-11.638	3.804	8.959	-17.684	5.397	-17.53	-29.584
162	162	0.85008	-1.361	4.933	1.969	4.073	26.853	-7.744	-5.29	47.978	-11.977	3.661	9.122	-17.64	5.009	-15.73	-29.962
163	163	0.85536	-1.391	5.066	1.869	4.139	27.325	-7.648	-5.495	46.627	-12.258	3.533	9.315	-17.519	4.627	-13.912	-30.274
164	164	0.86064	-1.428	5.199	1.753	4.212	27.774	-7.644	-5.793	45.241	-12.469	3.406	9.478	-17.313	4.236	-12.129	-30.505
165	165	0.86592	-1.471	5.344	1.64	4.289	28.225	-7.713	-6.166	43.827	-12.607	3.245	9.527	-17.019	3.819	-10.47	-30.625
166	166	0.8712	-1.507	5.492	1.527	4.375	28.671	-7.825	-6.572	42.384	-12.694	3.005	9.509	-16.606	3.339	-8.909	-30.611
167	167	0.87648	-1.552	5.647	1.433	4.448	29.111	-8.01	-7.029	40.93	-12.61	2.758	9.439	-16.183	2.866	-7.417	-30.471
168	168	0.88176	-1.604	5.798	1.345	4.519	29.52	-8.232	-7.52	39.463	-12.345	2.583	9.34	-15.808	2.464	-5.937	-30.237
169	169	0.88704	-1.666	5.941	1.248	4.587	29.889	-8.443	-7.998	37.977	-11.913	2.333	9.174	-15.452	2.033	-4.575	-29.874
170	170	0.89232	-1.731	6.072	1.139	4.665	30.216	-8.667	-8.485	36.462	-11.314	1.98	8.902	-15.1	1.551	-3.374	-29.383
171	171	0.8976	-1.801	6.195	1.022	4.757	30.504	-8.93	-9.01	34.916	-10.48	1.72	8.51	-14.853	1.182	-2.25	-28.817
172	172	0.90288	-1.878	6.313	0.906	4.854	30.754	-9.192	-9.538	33.346	-9.435	1.56	8.049	-14.719	0.922	-1.158	-28.169
173	173	0.90816	-1.965	6.425	0.8	4.947	30.963	-9.441	-10.056	31.755	-8.259	1.486	7.546	-14.622	0.738	-0.085	-27.429
174	174	0.91344	-2.049	6.516	0.711	5.043	31.108	-9.656	-10.542	30.137	-6.974	1.494	7.033	-14.592	0.627	0.996	-26.619
175	175	0.91872	-2.125	6.578	0.638	5.133	31.165	-9.812	-10.952	28.473	-5.638	1.478	6.574	-14.592	0.49	2.104	-25.747
176	176	0.924	-2.2	6.608	0.575	5.225	31.136	-9.954	-11.328	26.77	-4.191	1.403	6.272	-14.636	0.273	3.321	-24.797
177	177	0.92928	-2.287	6.627	0.54	5.284	31.037	-10.033	-11.645	25.02	-2.783	1.32	6.076	-14.639	0.019	4.632	-23.79
178	178	0.93456	-2.383	6.625	0.52	5.337	30.875	-10.052	-11.926	23.243	-1.474	1.284	5.923	-14.563	-0.214	5.994	-22.746
179	179	0.93984	-2.478	6.603	0.518	5.389	30.635	-10.01	-12.164	21.422	-0.236	1.163	5.848	-14.481	-0.54	7.395	-21.701
180	180	0.94512	-2.572	6.562	0.507	5.448	30.341	-9.93	-12.38	19.597	0.936	1.095	5.756	-14.376	-0.816	8.775	-20.671
181	181	0.9504	-2.666	6.512	0.517	5.509	29.988	-9.771	-12.566	17.75	1.983	1.061	5.679	-14.2	-1.068	10.167	-19.598
182	182	0.95568	-2.759	6.45	0.557	5.544	29.589	-9.519	-12.695	15.926	2.806	1.121	5.676	-13.903	-1.236	11.628	-18.51
183	183	0.96096	-2.859	6.379	0.638	5.553	29.157	-9.203	-12.8	14.137	3.431	1.132	5.761	-13.609	-1.46	13.126	-17.515
184	184	0.96624	-2.958	6.296	0.729	5.554	28.702	-8.805	-12.874	12.422	3.91	1.031	5.8	-13.37	-1.762	14.482	-16.617
185	185	0.97152	-3.047	6.201	0.813	5.577	28.227	-8.353	-12.944	10.797	4.238	0.934	5.626	-13.135	-2.028	15.552	-15.812
186	186	0.9768	-3.12	6.092	0.88	5.633	27.741	-7.841	-13.024	9.286	4.397	0.965	5.371	-12.863	-2.157	16.483	-15.068
187	187	0.98208	-3.174	5.981	0.934	5.709	27.274	-7.27	-13.096	7.934	4.395	1.023	5.271	-12.615	-2.239	17.459	-14.417
188	188	0.98736	-3.213	5.873	0.987	5.792	26.825	-6.62	-13.155	6.749	4.219	0.977	5.367	-12.432	-2.398	18.484	-13.887
189	189	0.99264	-3.249	5.764	1.045	5.864	26.386	-5.941	-13.198	5.724	3.902	0.896	5.522	-12.242	-2.561	19.43	-13.431
190	190	0.99792	-3.29	5.652	1.114	5.917	25.955	-5.255	-13.234	4.846	3.451	0.897	5.531	-12.024	-2.617	20.125	-13.051
191	191	1.0032	-3.323	5.543	1.188	5.966	25.551	-4.606	-13.254	4.13	2.908	0.897	5.445	-11.815	-2.642	20.59	-12.785
192	192	1.00848	-3.331	5.437	1.258	6.031	25.175	-3.968	-13.26	3.596	2.265	0.805	5.354	-11.649	-2.728	20.876	-12.641
193	193	1.01376	-3.326	5.338	1.321	6.104	24.838	-3.415	-13.241	3.258	1.65	0.517	5.318	-11.471	-2.963	21.003	-12.515
194	194	1.01904	-3.323	5.243	1.38	6.177	24.534	-2.962	-13.222	3.081	1.015	0.254	5.228	-11.195	-3.161	20.93	-12.393
195	195	1.02432	-3.329	5.158	1.434	6.25	24.267	-2.571	-13.219	3.06	0.373	0.172	5.071	-10.873	-3.179	20.689	-12.277
196	196	1.0296	-3.332	5.072	1.488	6.324	24.033	-2.24	-13.211	3.212	-0.253	0.168	4.955	-10.572	-3.111	20.358	-12.194
197	197	1.03488	-3.33	4.983	1.531	6.411	23.842	-2.024	-13.213	3.539	-0.825	0.317	4.745	-10.287	-2.888	19.813	-12.169
198	198	1.04016	-3.326	4.891	1.574	6.514	23.683	-1.959	-13.241	4.016	-1.289	0.544	4.393	-9.936	-2.585	18.993	-12.097
199	199	1.04544	-3.345	4.813	1.617	6.58	23.565	-2	-13.244	4.631	-1.646	0.711	3.814	-9.56	-2.307	17.804	-11.998
200	200	1.05072	-3.383	4.737	1.674	6.601	23.461	-2.153	-13.228	5.329	-1.91	0.898	3.012	-9.238	-1.987	16.303	-11.959
201	201	1.056	-3.444	4.663	1.739	6.585	23.359	-2.363	-13.202	6.055	-2.073	1.128	1.778	-8.969	-1.587	14.338	-11.94
