# Supplementary material for: Gait phenotypes in paediatric hereditary spastic paraplegia revealed by dynamic time warping analysis and random forests
Source: PLoS One. 2018 Mar 8;13(3):e0192345. doi: 10.1371/journal.pone.0192345 (PMC5843164; doi:10.1371/journal.pone.0192345)
Supplement: S2 Data — (ZIP) [file pone.0192345.s009.zip › Healthy/Left.SR.HEALTHY29.2.csv]

	Epoch	Time	Pelvic.obliquity	Pelvic.tilt	Pelvic rotation	Hip.abd.add	Hip.flexion	Hip.rotation	Knee.abd.add	Knee.flexion	Knee.rotation	Ankle.abd.add	Ankle.flexion	Ankle.rotation	Forefoot.abd.add	Forefoot.flexion	Forefoot.rotation
1	1	0	-3.911	-0.761	5.243	6.473	17.053	-8.499	-13.088	3.541	-5.166	5.797	4.55	-3.449	3.897	18.623	-12.268
2	2	0.00507	-4.017	-0.89	5.073	6.526	16.89	-8.46	-13.083	4.359	-5.692	5.681	3.626	-2.443	4.069	16.796	-11.786
3	3	0.01014	-4.13	-0.982	4.923	6.556	16.734	-8.475	-13.079	4.873	-5.807	5.402	2.499	-1.653	4.12	14.991	-11.201
4	4	0.01521	-4.217	-1.047	4.793	6.601	16.59	-8.544	-13.074	5.043	-5.525	4.818	1.271	-1.104	3.885	13.342	-10.549
5	5	0.02028	-4.292	-1.075	4.695	6.632	16.494	-8.614	-13.054	5.049	-4.903	4.089	0.178	-0.887	3.465	11.987	-9.883
6	6	0.02535	-4.334	-1.06	4.62	6.692	16.487	-8.589	-13.06	5.217	-4.107	3.558	-0.675	-1.063	3.162	10.825	-9.277
7	7	0.03042	-4.34	-1.009	4.566	6.786	16.607	-8.45	-13.104	5.834	-3.272	3.358	-1.307	-1.589	3.115	9.619	-8.751
8	8	0.03549	-4.275	-0.947	4.52	6.961	16.843	-8.14	-13.18	7.017	-2.503	3.448	-1.633	-2.461	3.287	8.352	-8.324
9	9	0.04056	-4.151	-0.887	4.481	7.178	17.128	-7.677	-13.227	8.593	-1.776	3.77	-1.562	-3.619	3.629	7.219	-7.965
10	10	0.04563	-3.975	-0.822	4.445	7.432	17.403	-7.176	-13.223	10.246	-0.927	4.022	-1.142	-5.031	3.883	6.344	-7.663
11	11	0.0507	-3.773	-0.756	4.414	7.706	17.572	-6.612	-13.159	11.678	0.102	4.045	-0.558	-6.72	3.922	5.731	-7.423
12	12	0.05577	-3.552	-0.697	4.38	7.993	17.594	-5.967	-13.032	12.776	1.214	3.911	-0.006	-8.597	3.838	5.272	-7.278
13	13	0.06084	-3.307	-0.654	4.344	8.304	17.469	-5.264	-12.866	13.58	2.281	3.76	0.368	-10.543	3.754	4.808	-7.244
14	14	0.06591	-3.035	-0.626	4.303	8.656	17.205	-4.478	-12.671	14.154	3.171	3.574	0.572	-12.417	3.642	4.286	-7.28
15	15	0.07098	-2.751	-0.613	4.262	9.042	16.839	-3.671	-12.481	14.578	3.857	3.379	0.728	-14.12	3.524	3.775	-7.353
16	16	0.07605	-2.483	-0.614	4.217	9.421	16.394	-2.854	-12.285	14.891	4.311	3.193	0.967	-15.578	3.434	3.388	-7.435
17	17	0.08112	-2.249	-0.618	4.183	9.755	15.93	-2.083	-12.078	15.139	4.483	2.999	1.282	-16.687	3.363	3.11	-7.517
18	18	0.08619	-2.046	-0.618	4.164	10.047	15.484	-1.404	-11.874	15.358	4.409	2.747	1.66	-17.449	3.256	2.908	-7.592
19	19	0.09126	-1.874	-0.609	4.159	10.299	15.091	-0.893	-11.7	15.573	4.163	2.431	2.083	-17.866	3.096	2.753	-7.659
20	20	0.09633	-1.731	-0.595	4.16	10.532	14.745	-0.572	-11.58	15.769	3.753	2.093	2.495	-17.943	2.908	2.609	-7.737
21	21	0.1014	-1.612	-0.571	4.172	10.747	14.435	-0.439	-11.518	15.922	3.196	1.82	2.864	-17.693	2.762	2.469	-7.818
22	22	0.10647	-1.51	-0.539	4.197	10.955	14.156	-0.541	-11.534	16.021	2.578	1.627	3.188	-17.148	2.668	2.33	-7.889
23	23	0.11154	-1.432	-0.5	4.236	11.145	13.874	-0.815	-11.6	16.04	1.927	1.443	3.495	-16.389	2.568	2.212	-7.947
24	24	0.11661	-1.381	-0.46	4.286	11.312	13.572	-1.261	-11.718	15.975	1.337	1.213	3.792	-15.495	2.411	2.108	-7.985
25	25	0.12168	-1.369	-0.421	4.353	11.427	13.247	-1.877	-11.869	15.827	0.846	1.007	4.077	-14.53	2.264	2.022	-8.025
26	26	0.12675	-1.402	-0.38	4.444	11.471	12.907	-2.613	-12.032	15.612	0.452	0.85	4.356	-13.555	2.148	1.964	-8.08
27	27	0.13182	-1.485	-0.331	4.549	11.44	12.573	-3.437	-12.2	15.364	0.19	0.739	4.631	-12.635	2.066	1.922	-8.154
28	28	0.13689	-1.606	-0.276	4.65	11.352	12.253	-4.289	-12.352	15.129	0.076	0.655	4.876	-11.844	2.007	1.845	-8.249
29	29	0.14196	-1.75	-0.218	4.737	11.218	11.947	-5.11	-12.47	14.935	0.076	0.595	5.124	-11.183	1.976	1.75	-8.346
30	30	0.14703	-1.909	-0.17	4.819	11.048	11.632	-5.863	-12.547	14.784	0.154	0.583	5.403	-10.662	1.999	1.669	-8.448
31	31	0.1521	-2.065	-0.139	4.902	10.866	11.292	-6.552	-12.59	14.658	0.333	0.547	5.735	-10.3	2.007	1.618	-8.543
32	32	0.15717	-2.183	-0.138	4.979	10.723	10.903	-7.158	-12.611	14.541	0.619	0.456	6.094	-10.12	1.973	1.571	-8.631
33	33	0.16224	-2.247	-0.171	5.039	10.653	10.451	-7.651	-12.619	14.416	0.976	0.359	6.438	-10.099	1.943	1.508	-8.703
34	34	0.16731	-2.265	-0.229	5.07	10.656	9.942	-8.019	-12.631	14.274	1.371	0.299	6.776	-10.204	1.951	1.45	-8.76
35	35	0.17238	-2.264	-0.295	5.073	10.691	9.404	-8.236	-12.631	14.131	1.775	0.28	7.107	-10.445	2.001	1.396	-8.823
36	36	0.17745	-2.263	-0.354	5.052	10.733	8.862	-8.299	-12.609	14.012	2.189	0.215	7.447	-10.81	2.018	1.344	-8.872
37	37	0.18252	-2.259	-0.409	5.012	10.788	8.318	-8.224	-12.571	13.917	2.57	0.108	7.778	-11.24	2.003	1.272	-8.9
38	38	0.18759	-2.241	-0.465	4.951	10.867	7.768	-8.028	-12.524	13.842	2.891	-0.023	8.082	-11.701	1.967	1.169	-8.917
39	39	0.19266	-2.211	-0.516	4.869	10.968	7.227	-7.768	-12.481	13.784	3.193	-0.17	8.382	-12.198	1.918	1.054	-8.941
40	40	0.19773	-2.189	-0.545	4.769	11.063	6.711	-7.439	-12.434	13.741	3.433	-0.335	8.684	-12.688	1.851	0.944	-8.971
41	41	0.2028	-2.196	-0.549	4.645	11.134	6.219	-7.043	-12.391	13.696	3.592	-0.508	8.965	-13.13	1.768	0.826	-8.997
42	42	0.20787	-2.241	-0.528	4.5	11.169	5.744	-6.642	-12.358	13.628	3.703	-0.662	9.2	-13.512	1.69	0.684	-9.036
43	43	0.21294	-2.318	-0.485	4.339	11.177	5.289	-6.248	-12.336	13.532	3.751	-0.802	9.412	-13.82	1.617	0.546	-9.091
44	44	0.21801	-2.413	-0.419	4.177	11.168	4.862	-5.899	-12.327	13.418	3.755	-0.962	9.619	-14.051	1.513	0.417	-9.163
45	45	0.22308	-2.512	-0.332	4.011	11.148	4.472	-5.601	-12.323	13.308	3.748	-1.15	9.824	-14.235	1.378	0.281	-9.251
46	46	0.22815	-2.615	-0.225	3.846	11.115	4.111	-5.339	-12.318	13.189	3.701	-1.299	10.021	-14.339	1.273	0.155	-9.335
47	47	0.23322	-2.725	-0.103	3.682	11.063	3.765	-5.123	-12.314	13.05	3.609	-1.377	10.223	-14.352	1.223	0.06	-9.425
48	48	0.23829	-2.842	0.027	3.523	10.995	3.426	-4.952	-12.309	12.882	3.486	-1.439	10.428	-14.306	1.181	-0.015	-9.531
49	49	0.24336	-2.959	0.165	3.363	10.93	3.099	-4.838	-12.315	12.709	3.401	-1.508	10.62	-14.237	1.132	-0.105	-9.633
50	50	0.24843	-3.065	0.314	3.2	10.884	2.79	-4.762	-12.349	12.534	3.322	-1.509	10.783	-14.133	1.132	-0.212	-9.726
51	51	0.2535	-3.157	0.473	3.04	10.85	2.503	-4.726	-12.387	12.367	3.25	-1.507	10.955	-14.017	1.133	-0.316	-9.833
52	52	0.25857	-3.236	0.633	2.901	10.812	2.223	-4.741	-12.403	12.205	3.217	-1.541	11.15	-13.905	1.113	-0.412	-9.939
53	53	0.26364	-3.297	0.784	2.789	10.787	1.932	-4.766	-12.418	12.035	3.179	-1.501	11.336	-13.797	1.158	-0.502	-10.036
54	54	0.26871	-3.336	0.92	2.702	10.776	1.631	-4.828	-12.431	11.877	3.179	-1.44	11.538	-13.719	1.228	-0.588	-10.134
55	55	0.27378	-3.344	1.045	2.627	10.795	1.327	-4.917	-12.448	11.733	3.2	-1.352	11.769	-13.638	1.326	-0.649	-10.218
56	56	0.27885	-3.314	1.152	2.563	10.859	1.008	-5.002	-12.468	11.594	3.204	-1.265	12.007	-13.555	1.419	-0.71	-10.3
57	57	0.28392	-3.259	1.24	2.501	10.958	0.664	-5.114	-12.495	11.446	3.243	-1.267	12.256	-13.486	1.434	-0.777	-10.384
58	58	0.28899	-3.183	1.303	2.437	11.084	0.283	-5.205	-12.519	11.295	3.289	-1.279	12.502	-13.431	1.446	-0.856	-10.458
59	59	0.29406	-3.092	1.347	2.367	11.224	-0.114	-5.278	-12.545	11.161	3.375	-1.24	12.759	-13.449	1.515	-0.926	-10.55
60	60	0.29913	-2.979	1.377	2.304	11.386	-0.522	-5.352	-12.568	11.032	3.474	-1.206	12.996	-13.516	1.583	-1.02	-10.672
61	61	0.3042	-2.859	1.387	2.256	11.545	-0.951	-5.43	-12.572	10.898	3.553	-1.178	13.183	-13.563	1.645	-1.161	-10.788
62	62	0.30927	-2.754	1.375	2.223	11.69	-1.407	-5.55	-12.597	10.757	3.689	-1.076	13.374	-13.628	1.771	-1.292	-10.888
63	63	0.31434	-2.674	1.343	2.19	11.806	-1.899	-5.666	-12.616	10.603	3.784	-0.979	13.588	-13.668	1.881	-1.399	-11.005
64	64	0.31941	-2.629	1.298	2.153	11.869	-2.405	-5.829	-12.612	10.445	3.917	-0.941	13.835	-13.697	1.947	-1.49	-11.13
65	65	0.32448	-2.611	1.245	2.105	11.896	-2.923	-5.986	-12.597	10.295	4.014	-0.885	14.075	-13.675	2.021	-1.592	-11.244
66	66	0.32955	-2.618	1.184	2.047	11.89	-3.461	-6.115	-12.568	10.143	4.094	-0.74	14.247	-13.683	2.18	-1.746	-11.387
67	67	0.33462	-2.629	1.121	1.961	11.876	-4.008	-6.228	-12.537	9.981	4.163	-0.554	14.383	-13.676	2.374	-1.922	-11.538
68	68	0.33969	-2.649	1.059	1.862	11.85	-4.57	-6.308	-12.498	9.8	4.208	-0.289	14.535	-13.669	2.642	-2.054	-11.702
69	69	0.34476	-2.683	0.998	1.757	11.806	-5.127	-6.39	-12.456	9.625	4.247	-0.044	14.674	-13.675	2.889	-2.204	-11.885
70	70	0.34983	-2.733	0.929	1.667	11.734	-5.691	-6.529	-12.407	9.445	4.257	0.199	14.823	-13.607	3.117	-2.347	-12.066
71	71	0.3549	-2.79	0.866	1.575	11.658	-6.242	-6.717	-12.372	9.269	4.256	0.528	14.968	-13.499	3.409	-2.48	-12.261
72	72	0.35997	-2.826	0.811	1.465	11.607	-6.804	-6.839	-12.331	9.078	4.204	0.806	15.124	-13.392	3.652	-2.602	-12.469
73	73	0.36504	-2.839	0.78	1.333	11.576	-7.332	-6.976	-12.287	8.896	4.138	1.048	15.279	-13.237	3.855	-2.734	-12.678
74	74	0.37011	-2.828	0.769	1.181	11.567	-7.836	-7.076	-12.246	8.731	4.066	1.359	15.454	-13.091	4.124	-2.835	-12.888
75	75	0.37518	-2.795	0.77	1.028	11.587	-8.319	-7.155	-12.227	8.592	3.972	1.683	15.686	-12.95	4.389	-2.888	-13.1
76	76	0.38025	-2.741	0.781	0.881	11.63	-8.782	-7.269	-12.211	8.466	3.886	1.955	15.917	-12.8	4.601	-2.963	-13.326
77	77	0.38532	-2.665	0.803	0.74	11.695	-9.224	-7.421	-12.207	8.348	3.824	2.195	16.108	-12.622	4.773	-3.088	-13.526
78	78	0.39039	-2.583	0.843	0.618	11.766	-9.639	-7.641	-12.218	8.233	3.838	2.445	16.261	-12.47	4.952	-3.258	-13.723
79	79	0.39546	-2.498	0.9	0.518	11.839	-10.035	-7.842	-12.228	8.128	3.781	2.665	16.411	-12.271	5.083	-3.441	-13.9
80	80	0.40053	-2.42	0.963	0.44	11.897	-10.422	-8.056	-12.231	8.036	3.735	2.917	16.571	-12.064	5.247	-3.62	-14.048
81	81	0.4056	-2.334	1.034	0.358	11.961	-10.79	-8.263	-12.241	7.971	3.685	3.209	16.721	-11.838	5.443	-3.812	-14.174
82	82	0.41067	-2.248	1.113	0.275	12.023	-11.144	-8.406	-12.245	7.928	3.566	3.461	16.867	-11.588	5.593	-4.022	-14.276
83	83	0.41574	-2.152	1.2	0.188	12.098	-11.477	-8.557	-12.266	7.917	3.476	3.72	16.986	-11.346	5.753	-4.278	-14.361
84	84	0.42081	-2.067	1.288	0.122	12.165	-11.807	-8.705	-12.3	7.914	3.377	4.012	17.068	-11.093	5.934	-4.572	-14.413
85	85	0.42588	-1.997	1.362	0.079	12.212	-12.146	-8.898	-12.336	7.927	3.328	4.253	17.111	-10.836	6.072	-4.942	-14.424
86	86	0.43095	-1.949	1.431	0.067	12.228	-12.491	-9.095	-12.364	7.951	3.273	4.54	17.159	-10.565	6.251	-5.308	-14.395
87	87	0.43602	-1.915	1.496	0.072	12.224	-12.821	-9.303	-12.402	8.009	3.259	4.88	17.226	-10.311	6.481	-5.662	-14.326
88	88	0.44109	-1.893	1.554	0.093	12.197	-13.143	-9.523	-12.433	8.097	3.256	5.209	17.263	-10.047	6.707	-6.07	-14.223
89	89	0.44616	-1.881	1.594	0.12	12.157	-13.489	-9.689	-12.46	8.198	3.191	5.568	17.232	-9.76	6.959	-6.547	-14.092
90	90	0.45123	-1.882	1.613	0.153	12.099	-13.855	-9.865	-12.492	8.325	3.165	5.99	17.165	-9.512	7.278	-7.076	-13.957
91	91	0.4563	-1.885	1.615	0.186	12.036	-14.239	-10.016	-12.52	8.465	3.14	6.411	17.067	-9.283	7.606	-7.644	-13.814
92	92	0.46137	-1.89	1.601	0.239	11.97	-14.642	-10.125	-12.536	8.619	3.093	6.793	16.944	-9.066	7.908	-8.26	-13.642
93	93	0.46644	-1.895	1.566	0.311	11.907	-15.055	-10.26	-12.567	8.803	3.057	7.226	16.824	-8.838	8.252	-8.891	-13.444
94	94	0.47151	-1.901	1.507	0.396	11.836	-15.491	-10.397	-12.594	9.019	3.007	7.709	16.712	-8.614	8.641	-9.533	-13.251
95	95	0.47658	-1.907	1.424	0.476	11.754	-15.952	-10.508	-12.599	9.263	2.92	8.172	16.59	-8.381	9.017	-10.212	-13.064
96	96	0.48165	-1.922	1.317	0.552	11.65	-16.445	-10.581	-12.576	9.52	2.792	8.616	16.408	-8.116	9.387	-10.973	-12.85
97	97	0.48672	-1.938	1.191	0.616	11.528	-16.947	-10.644	-12.532	9.82	2.638	9.028	16.176	-7.808	9.735	-11.822	-12.615
98	98	0.49179	-1.946	1.049	0.657	11.406	-17.453	-10.665	-12.485	10.17	2.434	9.405	15.931	-7.477	10.05	-12.724	-12.378
99	99	0.49686	-1.934	0.896	0.654	11.306	-17.946	-10.658	-12.463	10.571	2.219	9.746	15.649	-7.115	10.33	-13.7	-12.125
100	100	0.50193	-1.908	0.737	0.608	11.214	-18.411	-10.658	-12.457	11.026	2.022	10.031	15.278	-6.685	10.57	-14.812	-11.822
101	101	0.507	-1.878	0.577	0.528	11.114	-18.837	-10.644	-12.455	11.552	1.805	10.191	14.813	-6.18	10.705	-16.079	-11.466
102	102	0.51207	-1.843	0.42	0.42	11.004	-19.204	-10.655	-12.457	12.169	1.613	10.232	14.315	-5.636	10.742	-17.446	-11.075
103	103	0.51714	-1.808	0.272	0.282	10.868	-19.491	-10.703	-12.446	12.901	1.467	10.117	13.807	-5.064	10.66	-18.903	-10.656
104	104	0.52221	-1.779	0.141	0.111	10.699	-19.68	-10.766	-12.417	13.757	1.349	9.764	13.202	-4.445	10.395	-20.546	-10.179
105	105	0.52728	-1.773	0.035	-0.096	10.483	-19.741	-10.826	-12.366	14.766	1.256	9.167	12.467	-3.807	9.95	-22.401	-9.652
106	106	0.53235	-1.8	-0.046	-0.34	10.207	-19.663	-10.907	-12.305	15.926	1.202	8.429	11.63	-3.189	9.415	-24.404	-9.12
107	107	0.53742	-1.867	-0.107	-0.598	9.869	-19.455	-11.036	-12.241	17.223	1.175	7.606	10.7	-2.589	8.83	-26.53	-8.601
108	108	0.54249	-1.966	-0.155	-0.848	9.478	-19.145	-11.195	-12.155	18.632	1.154	6.741	9.635	-2.033	8.246	-28.799	-8.114
109	109	0.54756	-2.084	-0.189	-1.084	9.042	-18.734	-11.376	-12.033	20.142	1.137	5.925	8.465	-1.566	7.753	-31.154	-7.703
110	110	0.55263	-2.208	-0.208	-1.304	8.581	-18.229	-11.582	-11.879	21.736	1.147	5.141	7.253	-1.209	7.333	-33.53	-7.376
111	111	0.5577	-2.325	-0.21	-1.496	8.119	-17.647	-11.82	-11.711	23.38	1.184	4.365	6.026	-0.946	6.949	-35.896	-7.114
112	112	0.56277	-2.43	-0.192	-1.655	7.664	-16.991	-12.09	-11.534	25.06	1.239	3.663	4.798	-0.771	6.655	-38.228	-6.922
113	113	0.56784	-2.522	-0.149	-1.794	7.22	-16.264	-12.384	-11.369	26.754	1.314	3.122	3.591	-0.701	6.524	-40.477	-6.819
114	114	0.57291	-2.601	-0.086	-1.924	6.799	-15.464	-12.668	-11.229	28.453	1.369	2.822	2.393	-0.742	6.621	-42.636	-6.826
115	115	0.57798	-2.668	-0.01	-2.039	6.398	-14.593	-12.974	-11.133	30.172	1.439	2.746	1.154	-0.9	6.932	-44.771	-6.929
116	116	0.58305	-2.713	0.074	-2.141	6.036	-13.65	-13.317	-11.108	31.927	1.542	2.82	-0.122	-1.142	7.374	-46.905	-7.078
117	117	0.58812	-2.742	0.169	-2.231	5.705	-12.642	-13.682	-11.146	33.711	1.665	3.015	-1.354	-1.47	7.908	-48.956	-7.285
118	118	0.59319	-2.757	0.27	-2.321	5.409	-11.583	-13.998	-11.214	35.518	1.777	3.341	-2.429	-1.922	8.531	-50.804	-7.575
119	119	0.59826	-2.773	0.382	-2.421	5.122	-10.462	-14.309	-11.33	37.369	1.946	3.718	-3.252	-2.473	9.156	-52.384	-7.904
120	120	0.60333	-2.792	0.5	-2.542	4.849	-9.299	-14.584	-11.493	39.261	2.128	4.092	-3.748	-3.024	9.72	-53.639	-8.209
121	121	0.6084	-2.809	0.617	-2.687	4.603	-8.128	-14.766	-11.668	41.151	2.271	4.488	-3.884	-3.574	10.242	-54.512	-8.51
122	122	0.61347	-2.83	0.741	-2.842	4.366	-6.947	-14.881	-11.83	43.032	2.378	4.927	-3.689	-4.139	10.765	-55.021	-8.844
123	123	0.61854	-2.854	0.87	-3.001	4.145	-5.764	-14.942	-11.983	44.863	2.49	5.375	-3.32	-4.769	11.264	-55.292	-9.222
124	124	0.62361	-2.883	1.008	-3.161	3.938	-4.582	-14.937	-12.104	46.608	2.588	5.731	-2.922	-5.435	11.658	-55.461	-9.62
125	125	0.62868	-2.911	1.149	-3.323	3.756	-3.405	-14.902	-12.215	48.249	2.75	5.969	-2.56	-6.179	11.929	-55.586	-10.021
126	126	0.63375	-2.937	1.295	-3.483	3.581	-2.239	-14.821	-12.278	49.769	2.925	6.207	-2.233	-6.96	12.201	-55.628	-10.449
127	127	0.63882	-2.966	1.449	-3.621	3.399	-1.075	-14.68	-12.258	51.188	3.088	6.482	-1.916	-7.772	12.514	-55.567	-10.913
128	128	0.64389	-2.995	1.604	-3.729	3.224	0.071	-14.514	-12.185	52.493	3.26	6.699	-1.55	-8.599	12.765	-55.364	-11.391
129	129	0.64896	-3.029	1.758	-3.802	3.035	1.221	-14.352	-12.067	53.723	3.422	6.778	-1.097	-9.387	12.886	-55.019	-11.864
130	130	0.65403	-3.059	1.899	-3.841	2.855	2.333	-14.167	-11.892	54.821	3.525	6.756	-0.589	-10.068	12.907	-54.535	-12.299
131	131	0.6591	-3.082	2.035	-3.835	2.674	3.421	-13.981	-11.661	55.81	3.583	6.69	-0.071	-10.644	12.896	-53.962	-12.693
132	132	0.66417	-3.094	2.157	-3.783	2.504	4.478	-13.813	-11.393	56.694	3.616	6.6	0.47	-11.154	12.865	-53.29	-13.067
133	133	0.66924	-3.095	2.271	-3.705	2.334	5.519	-13.626	-11.064	57.493	3.649	6.444	1.018	-11.657	12.782	-52.545	-13.447
134	134	0.67431	-3.083	2.373	-3.599	2.182	6.527	-13.428	-10.688	58.182	3.63	6.205	1.562	-12.078	12.626	-51.739	-13.8
135	135	0.67938	-3.042	2.445	-3.463	2.065	7.458	-13.251	-10.295	58.707	3.563	5.922	2.027	-12.391	12.43	-50.918	-14.113
136	136	0.68445	-2.945	2.484	-3.29	1.993	8.308	-13.061	-9.833	59.111	3.441	5.685	2.457	-12.618	12.282	-50.046	-14.4
137	137	0.68952	-2.791	2.485	-3.082	1.999	9.057	-12.891	-9.37	59.342	3.283	5.488	2.883	-12.798	12.15	-49.068	-14.681
138	138	0.69459	-2.599	2.468	-2.833	2.049	9.758	-12.779	-8.931	59.49	3.092	5.291	3.363	-12.905	12	-47.99	-14.937
139	139	0.69966	-2.397	2.444	-2.562	2.107	10.421	-12.656	-8.465	59.539	2.889	5.114	3.867	-12.952	11.856	-46.822	-15.149
140	140	0.70473	-2.188	2.423	-2.291	2.187	11.082	-12.509	-8.001	59.537	2.694	4.986	4.385	-13.018	11.74	-45.589	-15.353
141	141	0.7098	-1.98	2.41	-2.028	2.272	11.735	-12.365	-7.539	59.47	2.477	4.827	4.908	-13.048	11.592	-44.317	-15.551
142	142	0.71487	-1.78	2.406	-1.755	2.357	12.38	-12.23	-7.085	59.332	2.301	4.559	5.379	-13.109	11.339	-43.078	-15.728
143	143	0.71994	-1.595	2.418	-1.475	2.42	13.033	-12.102	-6.637	59.135	2.134	4.154	5.773	-13.128	10.949	-41.916	-15.846
144	144	0.72501	-1.404	2.451	-1.205	2.526	13.71	-11.944	-6.221	58.867	1.921	3.798	6.11	-13.102	10.571	-40.736	-15.922
145	145	0.73008	-1.215	2.511	-0.941	2.629	14.42	-11.799	-5.832	58.515	1.731	3.386	6.394	-13.086	10.127	-39.539	-15.995
146	146	0.73515	-1.023	2.581	-0.686	2.734	15.149	-11.65	-5.454	58.101	1.577	2.819	6.639	-13.083	9.53	-38.36	-16.036
147	147	0.74022	-0.851	2.663	-0.434	2.829	15.889	-11.51	-5.132	57.62	1.453	2.14	6.783	-13.008	8.798	-37.261	-15.957
148	148	0.74529	-0.689	2.755	-0.206	2.928	16.645	-11.374	-4.864	57.145	1.352	1.424	6.936	-12.883	8.013	-36.167	-15.8
149	149	0.75036	-0.531	2.862	-0.004	3.032	17.415	-11.216	-4.632	56.657	1.328	0.889	7.111	-12.858	7.382	-34.989	-15.664
150	150	0.75543	-0.387	2.979	0.174	3.141	18.192	-11.061	-4.46	56.114	1.301	0.468	7.281	-12.888	6.834	-33.735	-15.595
151	151	0.7605	-0.255	3.098	0.307	3.27	18.978	-10.907	-4.37	55.562	1.27	0.18	7.361	-12.91	6.389	-32.525	-15.514
152	152	0.76557	-0.144	3.232	0.408	3.407	19.761	-10.696	-4.307	54.985	1.255	-0.062	7.36	-12.944	5.967	-31.378	-15.388
153	153	0.77064	-0.046	3.385	0.473	3.564	20.56	-10.472	-4.32	54.407	1.251	-0.093	7.374	-12.984	5.712	-30.164	-15.251
154	154	0.77571	0.031	3.557	0.523	3.705	21.384	-10.289	-4.419	53.796	1.296	0.123	7.573	-13.089	5.656	-28.663	-15.184
155	155	0.78078	0.086	3.73	0.554	3.823	22.223	-10.164	-4.604	53.173	1.397	0.446	7.93	-13.236	5.679	-26.952	-15.169
156	156	0.78585	0.122	3.901	0.553	3.941	23.058	-10.05	-4.857	52.497	1.534	0.862	8.252	-13.394	5.769	-25.202	-15.154
157	157	0.79092	0.14	4.071	0.526	4.068	23.878	-9.976	-5.209	51.774	1.679	1.509	8.452	-13.551	6.051	-23.485	-15.149
158	158	0.79599	0.139	4.241	0.471	4.193	24.673	-9.895	-5.584	50.994	1.82	2.359	8.588	-13.769	6.526	-21.743	-15.235
159	159	0.80106	0.126	4.41	0.399	4.32	25.447	-9.831	-5.992	50.164	1.931	3.358	8.783	-13.994	7.127	-19.867	-15.395
160	160	0.80613	0.103	4.569	0.306	4.464	26.199	-9.786	-6.441	49.27	1.993	4.267	9.021	-14.153	7.624	-17.92	-15.562
161	161	0.8112	0.073	4.719	0.189	4.62	26.935	-9.78	-6.94	48.33	2.067	4.973	9.277	-14.229	7.921	-15.977	-15.676
162	162	0.81627	0.04	4.857	0.057	4.775	27.625	-9.796	-7.448	47.327	2.18	5.61	9.54	-14.284	8.156	-14.017	-15.769
163	163	0.82134	0.003	4.985	-0.074	4.927	28.266	-9.851	-7.971	46.253	2.308	6.296	9.787	-14.332	8.436	-12.029	-15.886
164	164	0.82641	-0.037	5.097	-0.201	5.067	28.846	-9.906	-8.459	45.102	2.4	6.969	9.965	-14.336	8.708	-10.082	-16.018
165	165	0.83148	-0.087	5.194	-0.336	5.205	29.374	-9.938	-8.914	43.896	2.423	7.561	10.025	-14.258	8.907	-8.258	-16.137
166	166	0.83655	-0.141	5.277	-0.485	5.361	29.846	-9.949	-9.353	42.612	2.398	8.077	9.964	-14.113	9.034	-6.541	-16.24
167	167	0.84162	-0.191	5.352	-0.641	5.538	30.259	-9.943	-9.775	41.224	2.355	8.491	9.815	-13.924	9.068	-4.892	-16.319
168	168	0.84669	-0.24	5.421	-0.78	5.705	30.605	-9.932	-10.15	39.726	2.3	8.738	9.612	-13.681	8.954	-3.3	-16.369
169	169	0.85176	-0.296	5.487	-0.897	5.853	30.903	-9.917	-10.488	38.15	2.212	8.812	9.373	-13.354	8.682	-1.77	-16.37
170	170	0.85683	-0.368	5.55	-0.987	5.962	31.158	-9.893	-10.774	36.539	2.112	8.746	9.145	-12.995	8.294	-0.276	-16.351
171	171	0.8619	-0.453	5.611	-1.06	6.036	31.363	-9.834	-10.987	34.89	1.979	8.586	8.935	-12.632	7.835	1.21	-16.352
172	172	0.86697	-0.543	5.668	-1.123	6.103	31.508	-9.748	-11.156	33.161	1.803	8.36	8.717	-12.278	7.323	2.7	-16.397
173	173	0.87204	-0.637	5.725	-1.184	6.181	31.592	-9.64	-11.307	31.331	1.536	8.073	8.446	-11.894	6.748	4.169	-16.497
174	174	0.87711	-0.734	5.778	-1.241	6.262	31.621	-9.526	-11.446	29.427	1.243	7.765	8.17	-11.536	6.153	5.65	-16.657
175	175	0.88218	-0.839	5.832	-1.272	6.326	31.602	-9.442	-11.586	27.479	0.977	7.476	7.936	-11.242	5.575	7.176	-16.875
176	176	0.88725	-0.945	5.892	-1.271	6.381	31.551	-9.387	-11.724	25.496	0.712	7.175	7.767	-11.024	4.978	8.759	-17.173
177	177	0.89232	-1.046	5.965	-1.235	6.421	31.481	-9.371	-11.854	23.48	0.419	6.888	7.656	-10.852	4.383	10.405	-17.558
178	178	0.89739	-1.141	6.049	-1.17	6.453	31.395	-9.409	-11.99	21.444	0.096	6.69	7.585	-10.698	3.857	12.103	-18.017
179	179	0.90246	-1.236	6.142	-1.078	6.482	31.301	-9.5	-12.141	19.412	-0.237	6.627	7.527	-10.561	3.447	13.827	-18.53
180	180	0.90753	-1.341	6.246	-0.956	6.49	31.203	-9.638	-12.298	17.391	-0.601	6.655	7.467	-10.402	3.112	15.542	-19.076
181	181	0.9126	-1.452	6.364	-0.811	6.487	31.11	-9.84	-12.464	15.396	-0.973	6.726	7.435	-10.2	2.808	17.247	-19.625
182	182	0.91767	-1.56	6.5	-0.646	6.489	31.032	-10.128	-12.65	13.454	-1.298	6.903	7.465	-9.99	2.592	18.976	-20.174
183	183	0.92274	-1.661	6.642	-0.465	6.491	30.965	-10.493	-12.834	11.587	-1.566	7.177	7.512	-9.793	2.474	20.67	-20.725
184	184	0.92781	-1.752	6.784	-0.275	6.497	30.903	-10.924	-13.003	9.81	-1.788	7.485	7.528	-9.565	2.411	22.248	-21.246
185	185	0.93288	-1.832	6.923	-0.072	6.504	30.847	-11.408	-13.141	8.128	-1.995	7.782	7.481	-9.274	2.377	23.666	-21.724
186	186	0.93795	-1.892	7.057	0.141	6.515	30.801	-11.925	-13.245	6.581	-2.18	8.1	7.44	-8.963	2.396	24.974	-22.159
187	187	0.94302	-1.941	7.174	0.386	6.507	30.745	-12.472	-13.309	5.185	-2.309	8.378	7.474	-8.676	2.406	26.198	-22.537
188	188	0.94809	-1.984	7.272	0.65	6.479	30.682	-13.017	-13.328	3.979	-2.413	8.559	7.559	-8.403	2.371	27.27	-22.855
189	189	0.95316	-2.02	7.352	0.914	6.45	30.627	-13.54	-13.316	2.987	-2.497	8.659	7.653	-8.127	2.32	28.139	-23.098
190	190	0.95823	-2.051	7.422	1.167	6.421	30.599	-14.004	-13.288	2.245	-2.577	8.676	7.727	-7.837	2.262	28.759	-23.244
191	191	0.9633	-2.062	7.469	1.395	6.417	30.58	-14.377	-13.252	1.762	-2.619	8.652	7.799	-7.599	2.24	29.155	-23.295
192	192	0.96837	-2.064	7.486	1.605	6.425	30.563	-14.652	-13.216	1.543	-2.646	8.563	7.853	-7.401	2.234	29.302	-23.254
193	193	0.97344	-2.06	7.459	1.799	6.439	30.522	-14.818	-13.175	1.568	-2.712	8.366	7.828	-7.154	2.216	29.128	-23.082
194	194	0.97851	-2.063	7.387	1.978	6.444	30.448	-14.855	-13.129	1.82	-2.806	8.071	7.741	-6.862	2.186	28.662	-22.754
195	195	0.98358	-2.062	7.281	2.132	6.469	30.36	-14.786	-13.099	2.294	-2.846	7.709	7.618	-6.577	2.162	27.95	-22.264
196	196	0.98865	-2.053	7.147	2.256	6.538	30.262	-14.659	-13.103	2.954	-2.831	7.263	7.505	-6.231	2.099	27.05	-21.583
197	197	0.99372	-2.043	6.988	2.383	6.612	30.143	-14.459	-13.115	3.774	-2.818	6.728	7.364	-5.813	1.991	25.945	-20.727
198	198	0.99879	-2.04	6.798	2.499	6.692	29.985	-14.166	-13.147	4.724	-2.829	6.262	7.171	-5.346	1.957	24.695	-19.736
199	199	1.00386	-2.053	6.587	2.612	6.763	29.793	-13.819	-13.203	5.775	-2.797	5.894	6.89	-4.908	2.021	23.295	-18.662
200	200	1.00893	-2.075	6.355	2.705	6.845	29.545	-13.338	-13.259	6.871	-2.824	5.586	6.454	-4.511	2.149	21.715	-17.564
201	201	1.014	-2.1	6.103	2.801	6.923	29.228	-12.779	-13.297	7.949	-2.899	5.319	5.825	-4.142	2.319	19.953	-16.461
