# Supplementary material for: Gait phenotypes in paediatric hereditary spastic paraplegia revealed by dynamic time warping analysis and random forests
Source: PLoS One. 2018 Mar 8;13(3):e0192345. doi: 10.1371/journal.pone.0192345 (PMC5843164; doi:10.1371/journal.pone.0192345)
Supplement: S2 Data — (ZIP) [file pone.0192345.s009.zip › Healthy/Left.SR.HEALTHY29.3.csv]

	Epoch	Time	Pelvic.obliquity	Pelvic.tilt	Pelvic rotation	Hip.abd.add	Hip.flexion	Hip.rotation	Knee.abd.add	Knee.flexion	Knee.rotation	Ankle.abd.add	Ankle.flexion	Ankle.rotation	Forefoot.abd.add	Forefoot.flexion	Forefoot.rotation
1	1	0	-1.893	4.765	-8.261	9.759	29.774	-4.686	-15.013	14.142	0.491	9.569	4.47	0.697	4.049	15.222	-9.01
2	2	0.00487	-1.773	4.446	-8.175	9.942	29.35	-4.574	-15.098	14.822	-0.193	9.947	3.365	1.8	4.752	13.364	-8.323
3	3	0.00974	-1.703	4.136	-8.069	10.053	28.906	-4.387	-15.159	15.48	-0.807	10.166	2.408	2.835	5.268	11.613	-7.548
4	4	0.01461	-1.678	3.86	-7.957	10.112	28.501	-4.116	-15.185	16.142	-1.305	10.037	1.619	3.776	5.409	9.979	-6.663
5	5	0.01948	-1.689	3.629	-7.824	10.126	28.171	-3.735	-15.159	16.863	-1.667	9.641	1.071	4.479	5.243	8.551	-5.735
6	6	0.02435	-1.71	3.436	-7.676	10.131	27.931	-3.194	-15.118	17.709	-1.968	9.481	0.789	4.853	5.216	7.392	-4.868
7	7	0.02922	-1.684	3.26	-7.52	10.188	27.76	-2.564	-15.057	18.726	-2.162	9.569	0.761	4.809	5.371	6.445	-4.148
8	8	0.03409	-1.565	3.095	-7.373	10.351	27.603	-1.844	-14.945	19.89	-2.226	9.678	0.915	4.324	5.533	5.604	-3.577
9	9	0.03896	-1.359	2.938	-7.245	10.618	27.413	-1.079	-14.785	21.092	-2.126	9.795	1.18	3.431	5.706	4.844	-3.172
10	10	0.04383	-1.115	2.796	-7.126	10.909	27.132	-0.291	-14.548	22.185	-1.812	9.799	1.517	2.191	5.792	4.18	-2.898
11	11	0.0487	-0.871	2.677	-7.009	11.18	26.742	0.524	-14.246	23.073	-1.278	9.722	1.919	0.664	5.823	3.658	-2.721
12	12	0.05357	-0.641	2.575	-6.892	11.42	26.238	1.351	-13.912	23.737	-0.554	9.638	2.368	-1.098	5.867	3.278	-2.638
13	13	0.05844	-0.424	2.47	-6.774	11.635	25.638	2.137	-13.576	24.223	0.31	9.51	2.841	-3.008	5.896	2.994	-2.65
14	14	0.06331	-0.201	2.352	-6.651	11.85	24.963	2.833	-13.246	24.581	1.21	9.185	3.3	-4.914	5.774	2.732	-2.732
15	15	0.06818	0.038	2.228	-6.522	12.076	24.245	3.423	-12.952	24.846	2.045	8.862	3.744	-6.701	5.669	2.488	-2.871
16	16	0.07305	0.282	2.105	-6.396	12.305	23.519	3.873	-12.725	25.041	2.779	8.683	4.212	-8.272	5.703	2.301	-3.042
17	17	0.07792	0.505	1.977	-6.27	12.504	22.775	4.158	-12.548	25.143	3.407	8.44	4.75	-9.562	5.692	2.214	-3.216
18	18	0.08279	0.698	1.846	-6.133	12.668	22.01	4.276	-12.419	25.122	3.89	8.053	5.305	-10.507	5.551	2.192	-3.372
19	19	0.08766	0.877	1.727	-5.986	12.819	21.246	4.223	-12.368	24.981	4.189	7.668	5.8	-11.049	5.384	2.176	-3.485
20	20	0.09253	1.053	1.634	-5.834	12.975	20.512	4.027	-12.382	24.741	4.293	7.324	6.19	-11.197	5.214	2.127	-3.544
21	21	0.0974	1.221	1.571	-5.678	13.133	19.829	3.705	-12.447	24.43	4.209	7.001	6.496	-11.006	5.024	2.058	-3.579
22	22	0.10227	1.373	1.529	-5.515	13.281	19.189	3.268	-12.56	24.063	3.947	6.748	6.757	-10.526	4.861	2.005	-3.614
23	23	0.10714	1.509	1.509	-5.343	13.416	18.595	2.742	-12.706	23.655	3.533	6.572	6.975	-9.804	4.732	1.959	-3.649
24	24	0.11201	1.637	1.52	-5.169	13.548	18.055	2.157	-12.869	23.227	3	6.423	7.151	-8.903	4.599	1.902	-3.683
25	25	0.11688	1.76	1.559	-5	13.679	17.562	1.544	-13.04	22.787	2.397	6.345	7.289	-7.909	4.509	1.833	-3.73
26	26	0.12175	1.868	1.629	-4.838	13.792	17.117	0.909	-13.217	22.338	1.781	6.383	7.42	-6.884	4.513	1.781	-3.797
27	27	0.12662	1.949	1.727	-4.68	13.87	16.707	0.286	-13.361	21.878	1.154	6.373	7.549	-5.856	4.471	1.74	-3.883
28	28	0.13149	2	1.855	-4.52	13.91	16.325	-0.295	-13.475	21.407	0.547	6.359	7.666	-4.885	4.425	1.698	-3.983
29	29	0.13636	2.027	2	-4.357	13.918	15.954	-0.815	-13.576	20.931	-0.012	6.491	7.749	-4.005	4.507	1.637	-4.08
30	30	0.14123	2.036	2.153	-4.197	13.901	15.595	-1.264	-13.651	20.477	-0.467	6.654	7.821	-3.273	4.629	1.559	-4.164
31	31	0.1461	2.018	2.307	-4.043	13.852	15.24	-1.654	-13.693	20.044	-0.815	6.741	7.919	-2.688	4.695	1.494	-4.247
32	32	0.15097	1.98	2.458	-3.899	13.784	14.883	-1.966	-13.713	19.639	-1.06	6.799	8.056	-2.268	4.745	1.457	-4.331
33	33	0.15584	1.917	2.603	-3.761	13.686	14.505	-2.186	-13.704	19.248	-1.181	6.826	8.227	-2.04	4.782	1.441	-4.409
34	34	0.16071	1.838	2.739	-3.634	13.577	14.103	-2.305	-13.669	18.884	-1.185	6.805	8.402	-2.005	4.795	1.407	-4.479
35	35	0.16558	1.74	2.859	-3.517	13.449	13.683	-2.35	-13.621	18.55	-1.083	6.771	8.573	-2.129	4.811	1.35	-4.541
36	36	0.17045	1.629	2.957	-3.409	13.314	13.242	-2.371	-13.58	18.243	-0.869	6.713	8.748	-2.372	4.814	1.277	-4.593
37	37	0.17532	1.516	3.032	-3.308	13.174	12.768	-2.29	-13.517	17.955	-0.626	6.687	8.949	-2.741	4.858	1.225	-4.651
38	38	0.18019	1.409	3.086	-3.2	13.043	12.26	-2.192	-13.462	17.679	-0.291	6.682	9.183	-3.23	4.933	1.19	-4.705
39	39	0.18506	1.319	3.117	-3.089	12.925	11.719	-2.074	-13.405	17.406	0.08	6.693	9.434	-3.77	5.029	1.164	-4.75
40	40	0.18993	1.248	3.128	-2.963	12.823	11.146	-1.973	-13.354	17.115	0.474	6.681	9.67	-4.329	5.107	1.121	-4.791
41	41	0.1948	1.199	3.126	-2.835	12.75	10.56	-1.905	-13.324	16.816	0.859	6.687	9.893	-4.857	5.195	1.07	-4.832
42	42	0.19967	1.166	3.116	-2.702	12.691	9.959	-1.864	-13.299	16.499	1.195	6.71	10.11	-5.33	5.291	1.022	-4.888
43	43	0.20454	1.134	3.094	-2.572	12.636	9.339	-1.826	-13.277	16.162	1.477	6.718	10.315	-5.751	5.364	0.97	-4.954
44	44	0.20941	1.104	3.06	-2.449	12.581	8.693	-1.807	-13.24	15.795	1.699	6.619	10.497	-6.078	5.333	0.899	-5.018
45	45	0.21428	1.068	3.009	-2.335	12.522	8.029	-1.855	-13.22	15.397	1.885	6.524	10.643	-6.291	5.289	0.807	-5.083
46	46	0.21915	1.025	2.945	-2.227	12.453	7.349	-1.927	-13.202	14.972	1.992	6.484	10.786	-6.392	5.278	0.733	-5.146
47	47	0.22402	0.983	2.879	-2.115	12.374	6.663	-2.015	-13.18	14.521	2.024	6.581	10.919	-6.402	5.381	0.681	-5.212
48	48	0.22889	0.948	2.818	-1.994	12.298	5.994	-2.183	-13.161	14.053	2.024	6.657	11.055	-6.312	5.449	0.643	-5.279
49	49	0.23376	0.916	2.761	-1.864	12.224	5.333	-2.381	-13.138	13.572	1.946	6.709	11.172	-6.124	5.478	0.593	-5.346
50	50	0.23863	0.876	2.704	-1.729	12.138	4.677	-2.607	-13.115	13.085	1.811	6.763	11.267	-5.864	5.489	0.528	-5.42
51	51	0.2435	0.835	2.654	-1.598	12.053	4.028	-2.845	-13.091	12.6	1.64	6.84	11.342	-5.557	5.509	0.443	-5.496
52	52	0.24837	0.801	2.618	-1.481	11.979	3.4	-3.085	-13.065	12.12	1.453	6.916	11.401	-5.229	5.527	0.342	-5.58
53	53	0.25324	0.767	2.597	-1.371	11.917	2.793	-3.32	-13.039	11.653	1.285	6.946	11.467	-4.925	5.506	0.238	-5.666
54	54	0.25811	0.727	2.593	-1.261	11.845	2.211	-3.563	-13.006	11.202	1.153	6.977	11.564	-4.657	5.492	0.159	-5.757
55	55	0.26298	0.686	2.603	-1.15	11.778	1.655	-3.826	-12.989	10.763	1.057	7.109	11.665	-4.42	5.569	0.089	-5.856
56	56	0.26785	0.657	2.63	-1.039	11.729	1.125	-4.079	-12.985	10.339	0.993	7.301	11.752	-4.229	5.704	0.009	-5.954
57	57	0.27272	0.643	2.669	-0.926	11.701	0.624	-4.316	-12.969	9.942	0.956	7.433	11.818	-4.102	5.796	-0.1	-6.067
58	58	0.27759	0.642	2.721	-0.808	11.69	0.149	-4.544	-12.951	9.562	0.947	7.552	11.881	-4.041	5.886	-0.213	-6.2
59	59	0.28246	0.645	2.787	-0.692	11.694	-0.313	-4.741	-12.939	9.196	0.955	7.689	11.954	-4.042	6	-0.319	-6.348
60	60	0.28733	0.648	2.866	-0.586	11.706	-0.764	-4.916	-12.926	8.848	1.021	7.808	12.028	-4.131	6.114	-0.436	-6.511
61	61	0.2922	0.653	2.952	-0.492	11.727	-1.209	-5.071	-12.92	8.511	1.159	7.984	12.111	-4.322	6.299	-0.543	-6.697
62	62	0.29707	0.668	3.041	-0.409	11.765	-1.652	-5.196	-12.916	8.183	1.333	8.159	12.206	-4.584	6.493	-0.637	-6.899
63	63	0.30194	0.691	3.132	-0.331	11.818	-2.094	-5.32	-12.909	7.861	1.538	8.248	12.313	-4.889	6.616	-0.732	-7.117
64	64	0.30681	0.713	3.223	-0.249	11.865	-2.534	-5.447	-12.905	7.542	1.741	8.442	12.428	-5.217	6.833	-0.806	-7.359
65	65	0.31168	0.731	3.314	-0.155	11.9	-2.975	-5.578	-12.9	7.226	1.921	8.741	12.55	-5.539	7.139	-0.858	-7.61
66	66	0.31655	0.75	3.404	-0.05	11.937	-3.417	-5.701	-12.882	6.903	2.065	8.974	12.676	-5.836	7.386	-0.904	-7.856
67	67	0.32142	0.773	3.485	0.053	11.981	-3.873	-5.785	-12.857	6.575	2.134	9.213	12.78	-6.081	7.63	-0.963	-8.091
68	68	0.32629	0.803	3.553	0.148	12.036	-4.34	-5.878	-12.843	6.248	2.189	9.512	12.88	-6.295	7.92	-1.02	-8.327
69	69	0.33116	0.833	3.602	0.236	12.089	-4.836	-5.975	-12.826	5.916	2.227	9.803	12.978	-6.48	8.2	-1.083	-8.563
70	70	0.33603	0.858	3.636	0.321	12.136	-5.366	-6.064	-12.787	5.563	2.237	9.96	13.075	-6.629	8.354	-1.16	-8.793
71	71	0.3409	0.882	3.658	0.4	12.186	-5.921	-6.161	-12.78	5.186	2.234	10.289	13.096	-6.737	8.644	-1.283	-9.012
72	72	0.34577	0.915	3.673	0.474	12.243	-6.479	-6.271	-12.775	4.806	2.186	10.639	13.082	-6.758	8.939	-1.436	-9.208
73	73	0.35064	0.951	3.68	0.54	12.301	-7.035	-6.399	-12.75	4.438	2.118	10.794	13.098	-6.702	9.048	-1.598	-9.368
74	74	0.35551	0.99	3.673	0.603	12.353	-7.589	-6.546	-12.719	4.094	2.078	10.945	13.168	-6.654	9.154	-1.719	-9.527
75	75	0.36038	1.022	3.668	0.665	12.392	-8.135	-6.687	-12.682	3.778	2.046	11.065	13.253	-6.611	9.232	-1.851	-9.67
76	76	0.36525	1.056	3.659	0.72	12.435	-8.679	-6.847	-12.643	3.491	2.028	11.06	13.331	-6.533	9.194	-2.042	-9.784
77	77	0.37012	1.088	3.652	0.758	12.476	-9.215	-7.002	-12.627	3.216	2.009	11.159	13.397	-6.429	9.236	-2.237	-9.878
78	78	0.37499	1.115	3.632	0.766	12.51	-9.761	-7.172	-12.615	2.94	2.081	11.268	13.504	-6.38	9.295	-2.387	-9.984
79	79	0.37986	1.136	3.607	0.762	12.531	-10.31	-7.311	-12.59	2.661	2.128	11.263	13.635	-6.331	9.244	-2.52	-10.091
80	80	0.38473	1.153	3.592	0.747	12.547	-10.831	-7.463	-12.579	2.46	2.211	11.269	13.809	-6.273	9.203	-2.676	-10.157
81	81	0.3896	1.184	3.584	0.73	12.573	-11.329	-7.618	-12.576	2.308	2.33	11.293	13.963	-6.224	9.185	-2.887	-10.196
82	82	0.39447	1.222	3.584	0.704	12.598	-11.8	-7.764	-12.569	2.211	2.453	11.36	14.082	-6.178	9.22	-3.158	-10.229
83	83	0.39934	1.267	3.587	0.661	12.626	-12.251	-7.904	-12.566	2.162	2.622	11.452	14.216	-6.168	9.291	-3.441	-10.255
84	84	0.40421	1.313	3.597	0.605	12.657	-12.682	-8.015	-12.577	2.153	2.761	11.569	14.328	-6.147	9.381	-3.762	-10.279
85	85	0.40908	1.364	3.611	0.523	12.691	-13.1	-8.073	-12.597	2.179	2.868	11.714	14.409	-6.112	9.501	-4.126	-10.286
86	86	0.41395	1.407	3.625	0.424	12.705	-13.508	-8.122	-12.616	2.236	2.969	11.842	14.475	-6.034	9.605	-4.534	-10.258
87	87	0.41882	1.432	3.634	0.316	12.691	-13.916	-8.139	-12.629	2.319	3.043	11.928	14.548	-5.948	9.668	-4.957	-10.215
88	88	0.42369	1.441	3.641	0.202	12.653	-14.312	-8.149	-12.642	2.438	3.115	11.977	14.636	-5.864	9.696	-5.393	-10.163
89	89	0.42856	1.448	3.642	0.087	12.603	-14.693	-8.168	-12.653	2.597	3.19	12.002	14.716	-5.767	9.703	-5.864	-10.097
90	90	0.43343	1.451	3.647	-0.029	12.539	-15.041	-8.217	-12.66	2.802	3.284	11.964	14.764	-5.643	9.655	-6.404	-10.001
91	91	0.4383	1.45	3.654	-0.135	12.461	-15.365	-8.281	-12.659	3.044	3.378	11.856	14.778	-5.494	9.544	-7.012	-9.879
92	92	0.44317	1.438	3.668	-0.226	12.363	-15.653	-8.377	-12.652	3.334	3.48	11.704	14.754	-5.328	9.398	-7.691	-9.738
93	93	0.44804	1.415	3.675	-0.304	12.24	-15.918	-8.512	-12.637	3.67	3.59	11.501	14.704	-5.136	9.202	-8.431	-9.576
94	94	0.45291	1.378	3.679	-0.372	12.09	-16.162	-8.661	-12.61	4.046	3.697	11.202	14.603	-4.911	8.92	-9.26	-9.378
95	95	0.45778	1.331	3.681	-0.429	11.915	-16.388	-8.825	-12.567	4.461	3.826	10.805	14.426	-4.675	8.563	-10.2	-9.146
96	96	0.46265	1.287	3.681	-0.47	11.742	-16.59	-9.014	-12.525	4.917	3.967	10.352	14.176	-4.435	8.159	-11.239	-8.903
97	97	0.46752	1.253	3.683	-0.489	11.585	-16.755	-9.221	-12.494	5.425	4.091	9.793	13.872	-4.163	7.653	-12.369	-8.634
98	98	0.47239	1.234	3.69	-0.479	11.439	-16.882	-9.452	-12.458	5.986	4.223	9.121	13.537	-3.866	7.045	-13.569	-8.325
99	99	0.47726	1.23	3.699	-0.444	11.299	-16.98	-9.703	-12.407	6.595	4.363	8.406	13.181	-3.572	6.408	-14.809	-8.009
100	100	0.48213	1.239	3.705	-0.394	11.166	-17.052	-9.941	-12.346	7.258	4.474	7.635	12.828	-3.273	5.723	-16.066	-7.687
101	101	0.487	1.265	3.708	-0.341	11.05	-17.097	-10.153	-12.287	7.983	4.563	6.82	12.452	-2.969	5.002	-17.368	-7.352
102	102	0.49187	1.31	3.712	-0.29	10.945	-17.107	-10.354	-12.228	8.769	4.64	6.045	11.982	-2.676	4.333	-18.772	-7.033
103	103	0.49674	1.371	3.726	-0.236	10.844	-17.077	-10.546	-12.154	9.609	4.683	5.302	11.426	-2.38	3.708	-20.263	-6.735
104	104	0.50161	1.445	3.748	-0.18	10.747	-16.999	-10.735	-12.074	10.55	4.695	4.677	10.848	-2.082	3.213	-21.812	-6.452
105	105	0.50648	1.526	3.781	-0.12	10.649	-16.85	-10.929	-12.003	11.66	4.667	4.263	10.339	-1.793	2.929	-23.365	-6.19
106	106	0.51135	1.603	3.826	-0.048	10.536	-16.62	-11.134	-11.916	12.859	4.588	3.776	9.837	-1.468	2.584	-24.931	-5.928
107	107	0.51622	1.662	3.884	0.047	10.387	-16.294	-11.372	-11.807	14.177	4.503	3.189	9.541	-1.139	2.145	-26.335	-5.654
108	108	0.52109	1.687	3.957	0.166	10.175	-15.875	-11.629	-11.667	15.603	4.398	2.812	9.878	-0.925	1.876	-27.099	-5.483
109	109	0.52596	1.681	4.036	0.304	9.907	-15.363	-11.902	-11.5	17.136	4.235	2.744	10.03	-0.785	1.933	-28.028	-5.432
110	110	0.53083	1.654	4.117	0.455	9.598	-14.771	-12.188	-11.319	18.762	4.004	3.038	9.159	-0.701	2.435	-29.946	-5.505
111	111	0.5357	1.613	4.197	0.627	9.262	-14.114	-12.494	-11.125	20.469	3.762	3.631	6.938	-0.693	3.365	-33.186	-5.665
112	112	0.54057	1.551	4.27	0.829	8.88	-13.419	-12.855	-10.911	22.227	3.51	4.02	5.224	-0.597	4.069	-35.95	-5.758
113	113	0.54544	1.462	4.338	1.059	8.457	-12.697	-13.233	-10.675	24.008	3.223	4.402	3.279	-0.448	4.804	-38.932	-5.815
114	114	0.55031	1.354	4.413	1.316	8.01	-11.943	-13.611	-10.436	25.794	2.914	4.676	2.115	-0.294	5.364	-41.123	-5.863
115	115	0.55518	1.232	4.499	1.59	7.55	-11.145	-13.999	-10.221	27.547	2.6	5.108	0.898	-0.152	6.069	-43.284	-5.927
116	116	0.56005	1.097	4.594	1.873	7.073	-10.307	-14.404	-10.023	29.267	2.294	5.54	-0.37	-0.001	6.778	-45.429	-5.987
117	117	0.56492	0.963	4.686	2.152	6.603	-9.437	-14.847	-9.886	30.974	2.085	5.94	-1.768	0.117	7.458	-47.669	-6.009
118	118	0.56979	0.835	4.782	2.437	6.15	-8.52	-15.284	-9.801	32.7	1.865	6.284	-3.222	0.275	8.07	-49.954	-5.977
119	119	0.57466	0.712	4.877	2.719	5.704	-7.57	-15.693	-9.733	34.482	1.642	6.551	-4.51	0.385	8.587	-52.096	-5.958
120	120	0.57953	0.584	4.968	2.983	5.258	-6.591	-16.085	-9.699	36.293	1.46	6.769	-5.507	0.425	9.015	-53.945	-5.965
121	121	0.5844	0.451	5.051	3.218	4.819	-5.599	-16.434	-9.698	38.122	1.34	6.929	-6.196	0.415	9.331	-55.494	-5.942
122	122	0.58927	0.321	5.139	3.419	4.399	-4.578	-16.744	-9.738	39.944	1.255	7.052	-6.587	0.42	9.56	-56.727	-5.865
123	123	0.59414	0.181	5.238	3.606	3.973	-3.547	-16.986	-9.768	41.732	1.214	7.177	-6.659	0.353	9.73	-57.602	-5.792
124	124	0.59901	0.03	5.342	3.773	3.549	-2.513	-17.171	-9.789	43.458	1.226	7.372	-6.471	0.143	9.926	-58.139	-5.801
125	125	0.60388	-0.131	5.449	3.918	3.122	-1.485	-17.314	-9.788	45.101	1.324	7.527	-6.133	-0.229	10.069	-58.441	-5.895
126	126	0.60875	-0.29	5.553	4.042	2.7	-0.46	-17.451	-9.776	46.663	1.551	7.497	-5.764	-0.747	10.042	-58.643	-6.029
127	127	0.61362	-0.447	5.656	4.155	2.287	0.557	-17.574	-9.755	48.129	1.883	7.404	-5.388	-1.389	9.953	-58.753	-6.196
128	128	0.61849	-0.594	5.757	4.249	1.903	1.567	-17.655	-9.726	49.483	2.254	7.444	-5.016	-2.139	9.994	-58.738	-6.434
129	129	0.62336	-0.738	5.858	4.336	1.522	2.571	-17.715	-9.682	50.737	2.691	7.616	-4.609	-2.987	10.165	-58.569	-6.727
130	130	0.62823	-0.879	5.964	4.423	1.144	3.584	-17.774	-9.631	51.902	3.178	7.784	-4.166	-3.87	10.339	-58.27	-7.026
131	131	0.6331	-1.016	6.071	4.535	0.767	4.593	-17.856	-9.57	52.983	3.699	7.945	-3.693	-4.767	10.516	-57.86	-7.328
132	132	0.63797	-1.127	6.168	4.656	0.422	5.597	-17.952	-9.509	54.008	4.231	8.08	-3.178	-5.69	10.684	-57.348	-7.656
133	133	0.64284	-1.2	6.25	4.776	0.138	6.581	-18.051	-9.452	54.966	4.748	8.15	-2.605	-6.638	10.803	-56.723	-8.026
134	134	0.64771	-1.234	6.316	4.886	-0.082	7.549	-18.148	-9.396	55.85	5.238	8.15	-1.985	-7.592	10.875	-55.99	-8.429
135	135	0.65258	-1.238	6.369	5.004	-0.261	8.502	-18.269	-9.343	56.651	5.72	8.092	-1.341	-8.537	10.911	-55.163	-8.846
136	136	0.65745	-1.21	6.402	5.136	-0.4	9.427	-18.423	-9.294	57.354	6.17	7.982	-0.701	-9.431	10.912	-54.266	-9.261
137	137	0.66232	-1.144	6.404	5.281	-0.48	10.296	-18.586	-9.239	57.944	6.541	7.844	-0.073	-10.247	10.893	-53.304	-9.679
138	138	0.66719	-1.041	6.376	5.443	-0.501	11.098	-18.748	-9.163	58.399	6.808	7.679	0.554	-10.982	10.852	-52.258	-10.115
139	139	0.67206	-0.903	6.333	5.618	-0.468	11.857	-18.896	-9.049	58.735	6.956	7.391	1.187	-11.611	10.7	-51.145	-10.551
140	140	0.67693	-0.738	6.289	5.802	-0.392	12.596	-19.02	-8.889	58.967	6.995	6.904	1.828	-12.127	10.367	-49.988	-10.961
141	141	0.6818	-0.557	6.249	5.992	-0.28	13.318	-19.119	-8.699	59.099	6.92	6.308	2.478	-12.515	9.928	-48.781	-11.338
142	142	0.68667	-0.375	6.205	6.187	-0.15	14.012	-19.186	-8.488	59.14	6.715	5.694	3.14	-12.735	9.456	-47.513	-11.66
143	143	0.69154	-0.208	6.163	6.391	-0.028	14.686	-19.212	-8.243	59.092	6.428	5.023	3.798	-12.835	8.914	-46.207	-11.927
144	144	0.69641	-0.06	6.137	6.6	0.074	15.366	-19.195	-7.965	58.975	6.087	4.358	4.424	-12.857	8.365	-44.881	-12.156
145	145	0.70128	0.065	6.141	6.818	0.147	16.069	-19.15	-7.661	58.791	5.707	3.752	4.973	-12.794	7.862	-43.565	-12.331
146	146	0.70615	0.175	6.167	7.04	0.217	16.78	-19.034	-7.317	58.545	5.231	3.182	5.407	-12.619	7.372	-42.317	-12.441
147	147	0.71102	0.265	6.208	7.265	0.279	17.495	-18.846	-6.942	58.239	4.666	2.621	5.723	-12.356	6.863	-41.141	-12.5
148	148	0.71589	0.351	6.262	7.476	0.366	18.221	-18.571	-6.547	57.875	4.031	2.12	5.955	-12.054	6.384	-39.991	-12.526
149	149	0.72076	0.423	6.339	7.695	0.44	18.959	-18.246	-6.134	57.428	3.351	1.692	6.126	-11.699	5.951	-38.815	-12.513
150	150	0.72563	0.491	6.433	7.904	0.531	19.72	-17.876	-5.745	56.919	2.691	1.369	6.275	-11.342	5.592	-37.58	-12.444
151	151	0.7305	0.541	6.557	8.116	0.603	20.51	-17.478	-5.365	56.39	2.066	1.098	6.42	-10.99	5.272	-36.318	-12.321
152	152	0.73537	0.576	6.706	8.313	0.675	21.341	-17.053	-5.019	55.853	1.474	0.848	6.595	-10.667	4.959	-35.002	-12.17
153	153	0.74024	0.601	6.873	8.504	0.738	22.181	-16.604	-4.68	55.309	0.978	0.596	6.848	-10.47	4.647	-33.607	-12.037
154	154	0.74511	0.626	7.037	8.673	0.825	23.013	-16.148	-4.387	54.741	0.539	0.423	7.136	-10.326	4.408	-32.146	-11.895
155	155	0.74998	0.652	7.199	8.836	0.937	23.824	-15.708	-4.168	54.103	0.153	0.353	7.38	-10.199	4.244	-30.665	-11.707
156	156	0.75485	0.679	7.367	9.004	1.07	24.609	-15.211	-3.964	53.369	-0.209	0.341	7.563	-10.127	4.106	-29.169	-11.494
157	157	0.75972	0.713	7.519	9.178	1.231	25.353	-14.783	-3.877	52.544	-0.457	0.386	7.739	-10.131	3.998	-27.61	-11.262
158	158	0.76459	0.75	7.663	9.334	1.412	26.078	-14.372	-3.864	51.684	-0.64	0.575	7.93	-10.125	4.015	-25.988	-10.961
159	159	0.76946	0.784	7.789	9.478	1.595	26.771	-14.018	-3.94	50.841	-0.735	0.997	8.187	-10.165	4.248	-24.286	-10.658
160	160	0.77433	0.811	7.91	9.602	1.791	27.459	-13.727	-4.112	50.026	-0.713	1.538	8.483	-10.307	4.604	-22.557	-10.381
161	161	0.7792	0.823	8.011	9.713	1.979	28.089	-13.451	-4.307	49.169	-0.659	2.036	8.802	-10.479	4.934	-20.807	-10.132
162	162	0.78407	0.831	8.095	9.785	2.201	28.683	-13.216	-4.579	48.252	-0.56	2.534	9.048	-10.675	5.272	-19.094	-9.901
163	163	0.78894	0.821	8.161	9.83	2.436	29.231	-13.006	-4.934	47.263	-0.428	3.122	9.269	-10.881	5.68	-17.345	-9.685
164	164	0.79381	0.794	8.215	9.86	2.677	29.738	-12.816	-5.352	46.217	-0.301	3.797	9.498	-11.061	6.158	-15.547	-9.478
165	165	0.79868	0.749	8.257	9.882	2.906	30.202	-12.628	-5.795	45.115	-0.153	4.567	9.733	-11.3	6.726	-13.696	-9.338
166	166	0.80355	0.691	8.283	9.905	3.111	30.612	-12.485	-6.255	43.943	0.05	5.325	9.927	-11.56	7.298	-11.852	-9.228
167	167	0.80842	0.632	8.298	9.914	3.311	30.997	-12.416	-6.743	42.743	0.285	6.061	10.098	-11.816	7.869	-10.022	-9.17
168	168	0.81329	0.574	8.299	9.896	3.522	31.348	-12.377	-7.239	41.526	0.517	6.884	10.281	-12.105	8.541	-8.162	-9.212
169	169	0.81816	0.517	8.29	9.859	3.746	31.663	-12.346	-7.724	40.283	0.715	7.753	10.478	-12.429	9.273	-6.267	-9.365
170	170	0.82303	0.47	8.269	9.804	4.001	31.93	-12.316	-8.193	38.978	0.875	8.556	10.579	-12.727	9.952	-4.45	-9.557
171	171	0.8279	0.44	8.236	9.73	4.289	32.135	-12.271	-8.629	37.578	0.964	9.228	10.571	-12.919	10.508	-2.719	-9.733
172	172	0.83277	0.426	8.195	9.629	4.612	32.292	-12.214	-9.041	36.111	0.99	9.762	10.495	-13.011	10.933	-1.056	-9.892
173	173	0.83764	0.416	8.15	9.516	4.943	32.406	-12.148	-9.426	34.593	0.974	10.171	10.345	-13.036	11.24	0.526	-10.053
174	174	0.84251	0.391	8.115	9.424	5.224	32.488	-12.076	-9.751	33.02	0.896	10.497	10.04	-12.981	11.468	1.959	-10.22
175	175	0.84738	0.358	8.096	9.348	5.466	32.543	-12.015	-10.012	31.377	0.773	10.778	9.498	-12.838	11.669	3.176	-10.389
176	176	0.85225	0.33	8.094	9.267	5.712	32.577	-11.985	-10.247	29.659	0.612	11.033	8.773	-12.613	11.862	4.239	-10.572
177	177	0.85712	0.308	8.097	9.18	5.978	32.58	-11.966	-10.476	27.878	0.335	11.285	7.992	-12.3	12.053	5.278	-10.817
178	178	0.86199	0.282	8.102	9.098	6.247	32.542	-11.934	-10.684	26.037	-0.094	11.466	7.222	-11.892	12.173	6.345	-11.13
179	179	0.86686	0.243	8.116	9.032	6.496	32.473	-11.902	-10.867	24.142	-0.637	11.403	6.464	-11.366	12.069	7.394	-11.451
180	180	0.87173	0.2	8.139	8.973	6.748	32.377	-11.875	-11.034	22.195	-1.253	11.062	5.724	-10.762	11.717	8.414	-11.781
181	181	0.8766	0.151	8.182	8.928	6.988	32.281	-11.879	-11.204	20.246	-1.894	10.616	5.063	-10.165	11.273	9.477	-12.179
182	182	0.88147	0.098	8.233	8.905	7.215	32.19	-11.936	-11.391	18.334	-2.574	10.175	4.554	-9.558	10.827	10.646	-12.648
183	183	0.88634	0.034	8.293	8.9	7.428	32.115	-12.042	-11.591	16.477	-3.27	9.715	4.247	-8.937	10.353	11.955	-13.159
184	184	0.89121	-0.043	8.345	8.925	7.619	32.017	-12.196	-11.8	14.643	-4.001	9.333	4.121	-8.299	9.932	13.414	-13.73
185	185	0.89608	-0.128	8.39	8.97	7.799	31.892	-12.386	-12.003	12.846	-4.744	8.998	4.192	-7.682	9.53	15.016	-14.364
186	186	0.90095	-0.223	8.434	9.031	7.96	31.768	-12.636	-12.209	11.196	-5.461	8.815	4.459	-7.096	9.237	16.694	-15.041
187	187	0.90582	-0.322	8.466	9.107	8.12	31.635	-12.921	-12.426	9.765	-6.178	8.92	4.826	-6.522	9.192	18.313	-15.72
188	188	0.91069	-0.425	8.489	9.205	8.254	31.5	-13.225	-12.55	7.955	-6.748	7.971	4.7	-5.956	8.248	19.519	-16.325
189	189	0.91556	-0.525	8.48	9.316	8.388	31.314	-13.556	-12.645	6.374	-7.178	7.23	4.741	-5.504	7.515	20.677	-16.886
190	190	0.92043	-0.623	8.455	9.444	8.501	31.114	-13.901	-12.707	5.041	-7.513	6.678	4.991	-5.147	6.948	21.836	-17.403
191	191	0.9253	-0.73	8.403	9.59	8.567	30.892	-14.267	-12.721	3.956	-7.761	6.306	5.275	-4.825	6.573	22.833	-17.836
192	192	0.93017	-0.851	8.322	9.764	8.587	30.657	-14.637	-12.714	3.125	-7.921	6.091	5.554	-4.552	6.369	23.634	-18.165
193	193	0.93504	-0.971	8.218	9.952	8.576	30.418	-14.988	-12.681	2.545	-7.99	5.927	5.793	-4.356	6.251	24.188	-18.396
194	194	0.93991	-1.073	8.076	10.113	8.606	30.145	-15.216	-12.659	2.171	-8.087	5.842	6.041	-4.203	6.225	24.593	-18.541
195	195	0.94478	-1.161	7.914	10.244	8.666	29.863	-15.304	-12.645	1.997	-8.173	5.784	6.188	-4.082	6.275	24.74	-18.541
196	196	0.94965	-1.245	7.721	10.362	8.725	29.569	-15.356	-12.632	2.019	-8.133	5.664	6.264	-3.927	6.316	24.619	-18.303
197	197	0.95452	-1.34	7.509	10.504	8.755	29.257	-15.316	-12.626	2.197	-8.054	5.504	6.303	-3.775	6.343	24.311	-17.877
198	198	0.95939	-1.44	7.272	10.677	8.744	28.922	-15.232	-12.612	2.517	-7.925	5.324	6.3	-3.647	6.371	23.831	-17.32
199	199	0.96426	-1.534	7.003	10.859	8.729	28.554	-15.098	-12.603	2.954	-7.72	5.056	6.211	-3.554	6.34	23.132	-16.619
200	200	0.96913	-1.63	6.722	11.043	8.72	28.173	-14.926	-12.627	3.469	-7.489	4.76	5.804	-3.451	6.326	22.041	-15.806
201	201	0.974	-1.723	6.435	11.22	8.735	27.78	-14.643	-12.686	4.042	-7.325	4.454	5.062	-3.351	6.329	20.572	-14.921
