# Supplementary material for: Gait phenotypes in paediatric hereditary spastic paraplegia revealed by dynamic time warping analysis and random forests
Source: PLoS One. 2018 Mar 8;13(3):e0192345. doi: 10.1371/journal.pone.0192345 (PMC5843164; doi:10.1371/journal.pone.0192345)
Supplement: S2 Data — (ZIP) [file pone.0192345.s009.zip › Healthy/Left.SR.HEALTHY29.4.csv]

	Epoch	Time	Pelvic.obliquity	Pelvic.tilt	Pelvic rotation	Hip.abd.add	Hip.flexion	Hip.rotation	Knee.abd.add	Knee.flexion	Knee.rotation	Ankle.abd.add	Ankle.flexion	Ankle.rotation	Forefoot.abd.add	Forefoot.flexion	Forefoot.rotation
1	1	0	-4.335	4.379	6.768	5.437	25.683	-12.067	-13.087	7.934	-5.955	-0.205	2.611	-5.952	-0.535	13.963	-17.738
2	2	0.00475	-4.506	4.218	6.683	5.411	25.377	-12.207	-13.138	8.417	-5.672	-0.582	1.51	-5.719	-0.557	12.126	-17.351
3	3	0.0095	-4.69	4.075	6.619	5.337	25.131	-12.239	-13.173	9.056	-5.314	-0.826	0.53	-5.708	-0.49	10.37	-16.957
4	4	0.01425	-4.859	3.935	6.558	5.273	24.963	-12.071	-13.212	9.844	-5.012	-0.946	-0.066	-5.916	-0.41	8.996	-16.606
5	5	0.019	-4.97	3.805	6.5	5.267	24.869	-11.745	-13.245	10.75	-4.679	-0.901	-0.068	-6.37	-0.303	8.231	-16.274
6	6	0.02375	-5.012	3.681	6.423	5.358	24.854	-11.272	-13.286	11.772	-4.365	-0.849	0.326	-6.964	-0.261	7.842	-15.923
7	7	0.0285	-4.985	3.575	6.33	5.518	24.879	-10.628	-13.269	12.854	-4.103	-0.909	0.717	-7.714	-0.309	7.417	-15.593
8	8	0.03325	-4.901	3.489	6.221	5.729	24.891	-9.85	-13.181	13.944	-3.849	-0.956	0.961	-8.66	-0.309	6.837	-15.329
9	9	0.038	-4.772	3.428	6.091	5.991	24.843	-8.93	-13.017	14.958	-3.65	-1.024	1.103	-9.776	-0.304	6.163	-15.171
10	10	0.04275	-4.601	3.39	5.936	6.296	24.717	-7.936	-12.79	15.849	-3.485	-1.067	1.23	-10.98	-0.264	5.51	-15.099
11	11	0.0475	-4.388	3.363	5.755	6.646	24.528	-6.934	-12.524	16.605	-3.331	-1.088	1.353	-12.203	-0.196	4.906	-15.087
12	12	0.05225	-4.145	3.352	5.553	7.025	24.301	-5.942	-12.236	17.229	-3.197	-1.095	1.439	-13.408	-0.112	4.334	-15.128
13	13	0.057	-3.892	3.357	5.329	7.412	24.049	-5.023	-11.952	17.734	-3.073	-1.109	1.514	-14.526	-0.031	3.802	-15.21
14	14	0.06175	-3.653	3.371	5.083	7.786	23.769	-4.191	-11.678	18.13	-3.005	-1.233	1.604	-15.489	-0.052	3.302	-15.329
15	15	0.0665	-3.438	3.395	4.825	8.133	23.462	-3.423	-11.41	18.435	-3.036	-1.458	1.707	-16.276	-0.165	2.826	-15.477
16	16	0.07125	-3.23	3.417	4.567	8.464	23.143	-2.852	-11.186	18.687	-3.06	-1.698	1.886	-16.836	-0.287	2.426	-15.598
17	17	0.076	-3.032	3.443	4.313	8.776	22.837	-2.513	-11.023	18.892	-3.062	-2.026	2.151	-17.147	-0.488	2.099	-15.679
18	18	0.08075	-2.841	3.472	4.076	9.068	22.536	-2.351	-10.907	19.058	-3.061	-2.335	2.525	-17.318	-0.67	1.895	-15.789
19	19	0.0855	-2.675	3.516	3.861	9.335	22.26	-2.424	-10.879	19.164	-3.098	-2.574	2.916	-17.245	-0.8	1.756	-15.916
20	20	0.09025	-2.526	3.563	3.676	9.582	22	-2.667	-10.914	19.223	-3.153	-2.77	3.294	-17.007	-0.903	1.647	-16.042
21	21	0.095	-2.4	3.616	3.515	9.799	21.75	-3.061	-11.006	19.223	-3.216	-2.903	3.609	-16.601	-0.968	1.532	-16.147
22	22	0.09975	-2.29	3.67	3.384	10	21.499	-3.559	-11.128	19.16	-3.343	-3.209	3.879	-16.036	-1.202	1.365	-16.244
23	23	0.1045	-2.197	3.733	3.277	10.184	21.256	-4.112	-11.267	19.062	-3.534	-3.507	4.061	-15.354	-1.437	1.136	-16.33
24	24	0.10925	-2.119	3.8	3.195	10.35	21.016	-4.752	-11.445	18.937	-3.745	-3.678	4.268	-14.546	-1.573	0.976	-16.377
25	25	0.114	-2.072	3.866	3.115	10.493	20.771	-5.359	-11.63	18.8	-3.956	-3.769	4.464	-13.756	-1.647	0.842	-16.423
26	26	0.11875	-2.043	3.923	3.055	10.604	20.509	-5.986	-11.807	18.653	-4.128	-3.856	4.72	-12.997	-1.722	0.766	-16.474
27	27	0.1235	-2.033	3.969	3.009	10.687	20.23	-6.547	-11.963	18.496	-4.369	-3.9	4.998	-12.224	-1.775	0.737	-16.517
28	28	0.12825	-2.033	4.006	2.977	10.746	19.926	-7.014	-12.08	18.331	-4.63	-3.963	5.221	-11.539	-1.847	0.66	-16.577
29	29	0.133	-2.049	4.035	2.951	10.779	19.595	-7.378	-12.155	18.153	-4.888	-4.072	5.397	-10.957	-1.957	0.534	-16.646
30	30	0.13775	-2.082	4.059	2.926	10.786	19.239	-7.634	-12.191	17.978	-5.117	-4.176	5.545	-10.502	-2.057	0.383	-16.719
31	31	0.1425	-2.129	4.072	2.901	10.773	18.861	-7.778	-12.191	17.824	-5.339	-4.294	5.709	-10.161	-2.169	0.235	-16.798
32	32	0.14725	-2.19	4.077	2.866	10.746	18.462	-7.822	-12.167	17.692	-5.545	-4.394	5.912	-9.909	-2.269	0.117	-16.866
33	33	0.152	-2.26	4.079	2.811	10.713	18.041	-7.77	-12.124	17.572	-5.675	-4.414	6.13	-9.786	-2.287	0.03	-16.917
34	34	0.15675	-2.332	4.081	2.734	10.683	17.598	-7.622	-12.066	17.45	-5.727	-4.369	6.344	-9.801	-2.237	-0.042	-16.957
35	35	0.1615	-2.395	4.087	2.641	10.674	17.146	-7.414	-12.011	17.324	-5.705	-4.318	6.566	-9.921	-2.18	-0.099	-16.981
36	36	0.16625	-2.436	4.091	2.535	10.694	16.686	-7.176	-11.953	17.201	-5.606	-4.331	6.817	-10.148	-2.173	-0.15	-17.013
37	37	0.171	-2.463	4.094	2.412	10.739	16.208	-6.852	-11.884	17.07	-5.517	-4.36	7.037	-10.435	-2.17	-0.229	-17.044
38	38	0.17575	-2.483	4.099	2.276	10.799	15.725	-6.525	-11.828	16.937	-5.387	-4.468	7.277	-10.721	-2.244	-0.312	-17.041
39	39	0.1805	-2.504	4.114	2.131	10.868	15.261	-6.208	-11.792	16.811	-5.153	-4.665	7.491	-11.105	-2.39	-0.449	-17.048
40	40	0.18525	-2.529	4.146	1.984	10.92	14.803	-5.874	-11.745	16.66	-4.949	-4.772	7.694	-11.494	-2.45	-0.553	-17.084
41	41	0.19	-2.555	4.191	1.832	10.959	14.373	-5.573	-11.698	16.51	-4.743	-4.83	7.887	-11.837	-2.463	-0.647	-17.111
42	42	0.19475	-2.586	4.247	1.667	11	13.947	-5.255	-11.663	16.352	-4.611	-4.772	8.021	-12.155	-2.373	-0.766	-17.182
43	43	0.1995	-2.629	4.307	1.494	11.021	13.544	-5.044	-11.646	16.205	-4.434	-4.737	8.2	-12.384	-2.31	-0.856	-17.232
44	44	0.20425	-2.679	4.369	1.315	11.032	13.143	-4.876	-11.642	16.046	-4.294	-4.679	8.404	-12.527	-2.239	-0.913	-17.283
45	45	0.209	-2.748	4.442	1.132	11.017	12.761	-4.752	-11.645	15.869	-4.22	-4.655	8.618	-12.564	-2.216	-0.954	-17.35
46	46	0.21375	-2.825	4.517	0.95	10.99	12.387	-4.679	-11.661	15.668	-4.179	-4.603	8.823	-12.51	-2.18	-0.979	-17.414
47	47	0.2185	-2.915	4.602	0.773	10.934	12.02	-4.624	-11.664	15.452	-4.178	-4.538	9.007	-12.431	-2.137	-1.014	-17.513
48	48	0.22325	-3.01	4.688	0.607	10.863	11.659	-4.617	-11.661	15.221	-4.185	-4.582	9.162	-12.317	-2.193	-1.105	-17.627
49	49	0.228	-3.105	4.779	0.458	10.785	11.309	-4.655	-11.667	14.984	-4.245	-4.539	9.299	-12.131	-2.184	-1.184	-17.745
50	50	0.23275	-3.196	4.874	0.325	10.7	10.965	-4.724	-11.673	14.73	-4.383	-4.344	9.407	-11.855	-2.049	-1.235	-17.868
51	51	0.2375	-3.279	4.966	0.203	10.619	10.621	-4.83	-11.685	14.462	-4.565	-4.168	9.536	-11.498	-1.951	-1.264	-17.979
52	52	0.24225	-3.358	5.053	0.085	10.55	10.272	-4.974	-11.721	14.192	-4.731	-3.995	9.699	-11.121	-1.87	-1.265	-18.082
53	53	0.247	-3.433	5.139	-0.04	10.492	9.922	-5.148	-11.769	13.922	-4.844	-3.825	9.849	-10.766	-1.789	-1.286	-18.185
54	54	0.25175	-3.493	5.221	-0.165	10.45	9.568	-5.334	-11.81	13.655	-4.909	-3.754	9.976	-10.454	-1.785	-1.368	-18.292
55	55	0.2565	-3.528	5.299	-0.275	10.435	9.205	-5.522	-11.853	13.391	-4.923	-3.707	10.088	-10.23	-1.793	-1.478	-18.417
56	56	0.26125	-3.542	5.366	-0.368	10.443	8.833	-5.731	-11.9	13.129	-4.898	-3.701	10.214	-10.047	-1.837	-1.593	-18.543
57	57	0.266	-3.54	5.428	-0.446	10.467	8.453	-5.913	-11.946	12.869	-4.912	-3.65	10.353	-9.851	-1.851	-1.681	-18.651
58	58	0.27075	-3.528	5.48	-0.517	10.506	8.066	-6.074	-11.998	12.633	-4.878	-3.577	10.519	-9.743	-1.837	-1.748	-18.762
59	59	0.2755	-3.505	5.527	-0.572	10.551	7.686	-6.272	-12.046	12.429	-4.778	-3.554	10.739	-9.652	-1.867	-1.8	-18.84
60	60	0.28025	-3.469	5.57	-0.619	10.607	7.299	-6.432	-12.082	12.228	-4.724	-3.438	10.961	-9.557	-1.811	-1.82	-18.914
61	61	0.285	-3.433	5.614	-0.67	10.668	6.926	-6.643	-12.137	12.054	-4.502	-3.418	11.162	-9.609	-1.82	-1.914	-19.014
62	62	0.28975	-3.4	5.666	-0.74	10.732	6.565	-6.865	-12.199	11.881	-4.204	-3.527	11.339	-9.706	-1.936	-2.073	-19.113
63	63	0.2945	-3.366	5.701	-0.817	10.796	6.184	-7.016	-12.245	11.734	-3.942	-3.555	11.507	-9.835	-1.966	-2.225	-19.213
64	64	0.29925	-3.326	5.733	-0.879	10.859	5.798	-7.187	-12.281	11.596	-3.69	-3.7	11.704	-9.938	-2.107	-2.402	-19.303
65	65	0.304	-3.282	5.76	-0.929	10.926	5.403	-7.314	-12.315	11.458	-3.491	-3.842	11.887	-10.016	-2.251	-2.586	-19.366
66	66	0.30875	-3.252	5.801	-0.97	10.968	5.013	-7.419	-12.337	11.301	-3.341	-3.856	12.056	-10.068	-2.284	-2.727	-19.427
67	67	0.3135	-3.225	5.838	-1.013	11	4.614	-7.512	-12.346	11.136	-3.195	-3.841	12.236	-10.128	-2.29	-2.843	-19.497
68	68	0.31825	-3.203	5.875	-1.061	11.025	4.209	-7.603	-12.352	10.971	-3.026	-3.803	12.389	-10.217	-2.263	-2.982	-19.575
69	69	0.323	-3.182	5.907	-1.112	11.049	3.797	-7.712	-12.35	10.801	-2.867	-3.819	12.501	-10.285	-2.277	-3.185	-19.665
70	70	0.32775	-3.16	5.941	-1.177	11.076	3.381	-7.804	-12.35	10.626	-2.767	-3.737	12.598	-10.332	-2.208	-3.366	-19.788
71	71	0.3325	-3.137	5.979	-1.254	11.114	2.966	-7.882	-12.367	10.448	-2.693	-3.555	12.726	-10.37	-2.066	-3.488	-19.924
72	72	0.33725	-3.096	6.017	-1.335	11.173	2.537	-7.929	-12.382	10.265	-2.674	-3.413	12.878	-10.374	-1.972	-3.599	-20.054
73	73	0.342	-3.036	6.055	-1.412	11.251	2.094	-7.914	-12.376	10.07	-2.754	-3.326	13.03	-10.336	-1.932	-3.719	-20.183
74	74	0.34675	-2.962	6.091	-1.482	11.345	1.65	-7.899	-12.367	9.877	-2.838	-3.251	13.206	-10.283	-1.905	-3.82	-20.295
75	75	0.3515	-2.873	6.119	-1.548	11.45	1.205	-7.917	-12.367	9.695	-2.878	-3.133	13.415	-10.233	-1.844	-3.881	-20.391
76	76	0.35625	-2.781	6.143	-1.616	11.552	0.745	-7.916	-12.364	9.509	-2.944	-2.885	13.609	-10.215	-1.667	-3.916	-20.527
77	77	0.361	-2.685	6.159	-1.698	11.661	0.277	-7.929	-12.371	9.332	-2.956	-2.58	13.754	-10.259	-1.424	-3.99	-20.695
78	78	0.36575	-2.584	6.173	-1.792	11.781	-0.202	-7.913	-12.378	9.151	-2.983	-2.399	13.811	-10.276	-1.279	-4.193	-20.839
79	79	0.3705	-2.474	6.185	-1.904	11.922	-0.689	-7.791	-12.385	8.973	-3.119	-2.249	13.828	-10.286	-1.161	-4.434	-20.995
80	80	0.37525	-2.348	6.192	-2.011	12.08	-1.18	-7.741	-12.415	8.799	-3.161	-2.112	13.909	-10.328	-1.069	-4.632	-21.157
81	81	0.38	-2.217	6.19	-2.124	12.235	-1.691	-7.668	-12.447	8.627	-3.183	-1.82	14.05	-10.4	-0.847	-4.722	-21.311
82	82	0.38475	-2.09	6.182	-2.23	12.381	-2.213	-7.609	-12.474	8.46	-3.161	-1.644	14.234	-10.462	-0.729	-4.821	-21.422
83	83	0.3895	-1.967	6.168	-2.331	12.511	-2.722	-7.642	-12.499	8.32	-3.06	-1.469	14.404	-10.531	-0.602	-4.956	-21.543
84	84	0.39425	-1.849	6.149	-2.417	12.628	-3.23	-7.71	-12.53	8.188	-2.928	-1.241	14.53	-10.58	-0.422	-5.125	-21.63
85	85	0.399	-1.725	6.121	-2.491	12.742	-3.748	-7.797	-12.562	8.07	-2.764	-1.035	14.75	-10.655	-0.283	-5.224	-21.719
86	86	0.40375	-1.6	6.092	-2.566	12.85	-4.271	-7.873	-12.586	7.957	-2.634	-0.88	14.972	-10.75	-0.193	-5.349	-21.852
87	87	0.4085	-1.49	6.059	-2.649	12.94	-4.795	-7.953	-12.61	7.859	-2.5	-0.781	15.182	-10.817	-0.156	-5.519	-21.962
88	88	0.41325	-1.393	6.013	-2.737	13.007	-5.332	-8.036	-12.639	7.775	-2.364	-0.606	15.28	-10.859	-0.035	-5.783	-22.046
89	89	0.418	-1.315	5.95	-2.822	13.042	-5.884	-8.138	-12.674	7.697	-2.228	-0.3	15.326	-10.883	0.2	-6.06	-22.12
90	90	0.42275	-1.25	5.877	-2.889	13.051	-6.429	-8.324	-12.713	7.638	-2.054	0.05	15.401	-10.874	0.46	-6.312	-22.184
91	91	0.4275	-1.193	5.807	-2.936	13.039	-6.953	-8.558	-12.744	7.604	-1.861	0.358	15.525	-10.848	0.671	-6.548	-22.234
92	92	0.43225	-1.145	5.737	-2.962	13.008	-7.458	-8.81	-12.766	7.598	-1.686	0.622	15.635	-10.782	0.842	-6.827	-22.252
93	93	0.437	-1.108	5.657	-2.967	12.953	-7.948	-9.102	-12.779	7.627	-1.521	0.865	15.675	-10.656	1.004	-7.202	-22.231
94	94	0.44175	-1.089	5.569	-2.955	12.863	-8.427	-9.426	-12.783	7.694	-1.362	1.115	15.678	-10.504	1.175	-7.635	-22.192
95	95	0.4465	-1.092	5.478	-2.93	12.738	-8.893	-9.766	-12.787	7.796	-1.217	1.441	15.678	-10.351	1.406	-8.064	-22.158
96	96	0.45125	-1.113	5.388	-2.898	12.58	-9.349	-10.092	-12.78	7.923	-1.105	1.851	15.643	-10.219	1.717	-8.509	-22.15
97	97	0.456	-1.148	5.298	-2.86	12.399	-9.795	-10.389	-12.766	8.083	-1.028	2.269	15.53	-10.078	2.05	-9.042	-22.128
98	98	0.46075	-1.178	5.202	-2.813	12.217	-10.223	-10.719	-12.764	8.286	-0.952	2.772	15.347	-9.905	2.468	-9.64	-22.088
99	99	0.4655	-1.212	5.12	-2.754	12.02	-10.61	-11.067	-12.757	8.553	-0.836	3.284	15.147	-9.738	2.914	-10.286	-22.014
100	100	0.47025	-1.239	5.042	-2.685	11.822	-10.977	-11.398	-12.744	8.857	-0.807	3.884	14.985	-9.505	3.424	-10.882	-21.928
101	101	0.475	-1.277	4.978	-2.608	11.605	-11.307	-11.759	-12.737	9.2	-0.754	4.451	14.782	-9.261	3.911	-11.554	-21.821
102	102	0.47975	-1.298	4.911	-2.522	11.401	-11.638	-12.091	-12.739	9.566	-0.751	5.132	14.514	-8.988	4.503	-12.265	-21.699
103	103	0.4845	-1.306	4.849	-2.441	11.209	-11.942	-12.378	-12.752	9.978	-0.818	5.902	14.076	-8.679	5.203	-13.129	-21.574
104	104	0.48925	-1.302	4.795	-2.38	11.023	-12.209	-12.655	-12.778	10.449	-0.923	6.648	13.595	-8.318	5.887	-14.075	-21.434
105	105	0.494	-1.291	4.745	-2.343	10.844	-12.441	-12.899	-12.829	10.985	-1.044	7.406	13.062	-7.945	6.597	-15.101	-21.282
106	106	0.49875	-1.273	4.704	-2.326	10.673	-12.631	-13.083	-12.891	11.602	-1.18	8.153	12.543	-7.582	7.309	-16.156	-21.105
107	107	0.5035	-1.247	4.674	-2.325	10.506	-12.766	-13.194	-12.953	12.305	-1.373	8.907	11.961	-7.197	8.056	-17.303	-20.896
108	108	0.50825	-1.228	4.661	-2.328	10.321	-12.817	-13.31	-13.014	13.107	-1.589	9.639	11.272	-6.748	8.826	-18.603	-20.645
109	109	0.513	-1.231	4.655	-2.337	10.101	-12.79	-13.433	-13.068	14.016	-1.813	10.348	10.489	-6.253	9.623	-20.045	-20.347
110	110	0.51775	-1.259	4.645	-2.342	9.844	-12.703	-13.53	-13.102	15.025	-2.126	10.966	9.629	-5.693	10.372	-21.628	-20.025
111	111	0.5225	-1.319	4.626	-2.345	9.54	-12.554	-13.618	-13.108	16.152	-2.472	11.363	8.759	-5.114	10.954	-23.343	-19.674
112	112	0.52725	-1.416	4.604	-2.349	9.176	-12.341	-13.694	-13.065	17.398	-2.828	11.545	7.864	-4.539	11.389	-25.197	-19.293
113	113	0.532	-1.541	4.577	-2.343	8.757	-12.068	-13.761	-12.963	18.754	-3.223	11.565	6.881	-3.931	11.742	-27.224	-18.879
114	114	0.53675	-1.678	4.539	-2.319	8.307	-11.739	-13.848	-12.818	20.207	-3.631	11.444	5.802	-3.283	12.03	-29.418	-18.418
115	115	0.5415	-1.814	4.493	-2.265	7.848	-11.365	-13.924	-12.622	21.722	-4.073	11.229	4.632	-2.631	12.288	-31.727	-17.942
116	116	0.54625	-1.954	4.444	-2.175	7.377	-10.952	-13.979	-12.367	23.282	-4.57	10.877	3.403	-2.017	12.461	-34.111	-17.492
117	117	0.551	-2.108	4.4	-2.063	6.876	-10.499	-14.07	-12.065	24.855	-5.118	10.362	2.124	-1.355	12.526	-36.56	-17.054
118	118	0.55575	-2.266	4.356	-1.924	6.358	-10.015	-14.21	-11.722	26.437	-5.664	9.677	0.766	-0.717	12.489	-39.096	-16.65
119	119	0.5605	-2.407	4.312	-1.77	5.865	-9.515	-14.39	-11.381	27.999	-6.183	8.85	-0.674	-0.146	12.363	-41.7	-16.294
120	120	0.56525	-2.517	4.269	-1.596	5.415	-8.996	-14.579	-11.039	29.542	-6.74	7.979	-2.144	0.348	12.22	-44.284	-16.035
121	121	0.57	-2.595	4.226	-1.423	5.014	-8.452	-14.783	-10.73	31.085	-7.267	7.057	-3.648	0.752	12.045	-46.88	-15.824
122	122	0.57475	-2.646	4.179	-1.256	4.656	-7.853	-14.997	-10.479	32.658	-7.763	6.243	-5.144	1.028	11.96	-49.403	-15.7
123	123	0.5795	-2.671	4.127	-1.087	4.348	-7.216	-15.241	-10.297	34.243	-8.239	5.554	-6.614	1.205	11.973	-51.836	-15.658
124	124	0.58425	-2.672	4.069	-0.923	4.083	-6.524	-15.504	-10.185	35.869	-8.685	4.994	-7.904	1.27	12.042	-54.043	-15.707
125	125	0.589	-2.66	4.018	-0.766	3.849	-5.793	-15.776	-10.132	37.527	-9.082	4.587	-9.019	1.228	12.185	-56.045	-15.821
126	126	0.59375	-2.652	3.97	-0.625	3.627	-5.013	-16.058	-10.141	39.233	-9.422	4.296	-9.929	1.091	12.356	-57.826	-15.989
127	127	0.5985	-2.647	3.932	-0.502	3.412	-4.18	-16.393	-10.235	40.989	-9.644	4.124	-10.645	0.861	12.56	-59.41	-16.186
128	128	0.60325	-2.649	3.898	-0.405	3.205	-3.302	-16.715	-10.388	42.782	-9.789	4.126	-11.163	0.495	12.833	-60.757	-16.458
129	129	0.608	-2.664	3.87	-0.333	3.007	-2.399	-16.963	-10.551	44.571	-9.898	4.251	-11.573	-0.012	13.148	-61.94	-16.802
130	130	0.61275	-2.692	3.853	-0.284	2.807	-1.472	-17.177	-10.73	46.339	-9.95	4.404	-11.934	-0.607	13.444	-63.034	-17.168
131	131	0.6175	-2.736	3.852	-0.25	2.599	-0.523	-17.356	-10.908	48.069	-9.938	4.527	-12.229	-1.249	13.665	-64.034	-17.51
132	132	0.62225	-2.791	3.873	-0.231	2.394	0.451	-17.493	-11.078	49.757	-9.87	4.62	-12.343	-1.962	13.781	-64.823	-17.872
133	133	0.627	-2.86	3.917	-0.226	2.19	1.451	-17.578	-11.226	51.391	-9.767	4.7	-12.181	-2.769	13.79	-65.282	-18.313
134	134	0.63175	-2.941	3.982	-0.228	1.981	2.464	-17.583	-11.309	52.946	-9.652	4.757	-11.755	-3.644	13.701	-65.405	-18.821
135	135	0.6365	-3.022	4.058	-0.236	1.773	3.481	-17.533	-11.335	54.418	-9.527	4.746	-11.134	-4.552	13.505	-65.272	-19.372
136	136	0.64125	-3.093	4.141	-0.242	1.583	4.505	-17.433	-11.307	55.805	-9.383	4.651	-10.422	-5.503	13.214	-64.99	-19.944
137	137	0.646	-3.143	4.222	-0.248	1.426	5.521	-17.259	-11.202	57.115	-9.205	4.501	-9.665	-6.567	12.865	-64.601	-20.572
138	138	0.65075	-3.173	4.299	-0.244	1.297	6.531	-17.043	-11.036	58.331	-9.039	4.278	-8.912	-7.703	12.463	-64.144	-21.274
139	139	0.6555	-3.189	4.376	-0.225	1.189	7.521	-16.776	-10.793	59.438	-8.873	3.994	-8.189	-8.894	12.032	-63.645	-22.018
140	140	0.66025	-3.194	4.448	-0.187	1.103	8.505	-16.532	-10.55	60.46	-8.692	3.674	-7.512	-10.042	11.587	-63.135	-22.716
141	141	0.665	-3.196	4.524	-0.128	1.028	9.47	-16.254	-10.257	61.376	-8.546	3.356	-6.846	-11.135	11.154	-62.557	-23.391
142	142	0.66975	-3.178	4.587	-0.049	0.974	10.4	-15.967	-9.929	62.197	-8.427	3.05	-6.142	-12.18	10.739	-61.871	-24.066
143	143	0.6745	-3.146	4.64	0.055	0.928	11.29	-15.684	-9.572	62.902	-8.312	2.775	-5.457	-13.187	10.364	-61.11	-24.734
144	144	0.67925	-3.093	4.68	0.174	0.905	12.14	-15.367	-9.159	63.519	-8.28	2.495	-4.816	-14.071	10.013	-60.339	-25.354
145	145	0.684	-3.026	4.717	0.307	0.889	12.967	-15.091	-8.754	64.049	-8.263	2.224	-4.205	-14.838	9.69	-59.538	-25.909
146	146	0.68875	-2.953	4.748	0.446	0.878	13.769	-14.82	-8.347	64.502	-8.277	2.006	-3.582	-15.498	9.418	-58.651	-26.414
147	147	0.6935	-2.873	4.77	0.591	0.881	14.539	-14.563	-7.951	64.847	-8.306	1.782	-2.952	-16.05	9.135	-57.684	-26.85
148	148	0.69825	-2.781	4.782	0.736	0.911	15.278	-14.3	-7.561	65.072	-8.41	1.529	-2.32	-16.444	8.82	-56.639	-27.213
149	149	0.703	-2.681	4.789	0.882	0.959	15.996	-14.058	-7.203	65.187	-8.552	1.239	-1.686	-16.684	8.461	-55.523	-27.481
150	150	0.70775	-2.576	4.794	1.029	1.015	16.702	-13.86	-6.895	65.2	-8.733	0.971	-1.039	-16.753	8.104	-54.301	-27.654
151	151	0.7125	-2.47	4.797	1.181	1.061	17.393	-13.669	-6.589	65.135	-8.943	0.746	-0.424	-16.67	7.785	-53.03	-27.725
152	152	0.71725	-2.362	4.797	1.332	1.1	18.073	-13.49	-6.29	65.004	-9.159	0.526	0.118	-16.449	7.481	-51.775	-27.68
153	153	0.722	-2.252	4.799	1.472	1.135	18.748	-13.346	-6.027	64.813	-9.373	0.275	0.577	-16.09	7.163	-50.564	-27.519
154	154	0.72675	-2.15	4.805	1.6	1.164	19.422	-13.207	-5.783	64.561	-9.613	-0.017	0.941	-15.592	6.818	-49.411	-27.249
155	155	0.7315	-2.053	4.813	1.712	1.198	20.097	-13.058	-5.551	64.244	-9.894	-0.331	1.21	-14.961	6.463	-48.297	-26.883
156	156	0.73625	-1.966	4.823	1.813	1.227	20.775	-12.893	-5.329	63.882	-10.146	-0.622	1.374	-14.289	6.135	-47.227	-26.439
157	157	0.741	-1.888	4.836	1.898	1.262	21.458	-12.719	-5.143	63.461	-10.399	-0.865	1.452	-13.553	5.842	-46.157	-25.929
158	158	0.74575	-1.824	4.855	1.97	1.296	22.138	-12.517	-4.968	62.978	-10.643	-1.108	1.482	-12.781	5.537	-45.076	-25.362
159	159	0.7505	-1.772	4.885	2.036	1.328	22.818	-12.304	-4.811	62.431	-10.883	-1.25	1.453	-12.006	5.317	-43.955	-24.79
160	160	0.75525	-1.722	4.914	2.095	1.346	23.488	-12.11	-4.68	61.839	-11.087	-1.268	1.404	-11.268	5.208	-42.762	-24.248
161	161	0.76	-1.687	4.95	2.151	1.347	24.146	-11.881	-4.546	61.202	-11.274	-0.995	1.324	-10.596	5.349	-41.455	-23.757
162	162	0.76475	-1.665	4.98	2.192	1.356	24.772	-11.606	-4.414	60.501	-11.445	-0.573	1.268	-10.018	5.606	-40.033	-23.334
163	163	0.7695	-1.67	5.023	2.222	1.345	25.394	-11.347	-4.332	59.763	-11.592	0.079	1.252	-9.509	6.051	-38.467	-22.985
164	164	0.77425	-1.686	5.073	2.238	1.346	25.998	-11.067	-4.284	58.948	-11.706	0.978	1.292	-9.116	6.686	-36.708	-22.729
165	165	0.779	-1.709	5.131	2.247	1.365	26.583	-10.769	-4.264	58.082	-11.835	2.114	1.416	-8.802	7.497	-34.756	-22.57
166	166	0.78375	-1.734	5.188	2.25	1.393	27.146	-10.493	-4.289	57.161	-11.902	3.339	1.594	-8.631	8.364	-32.689	-22.514
167	167	0.7885	-1.763	5.25	2.253	1.429	27.688	-10.254	-4.373	56.194	-11.908	4.65	1.822	-8.583	9.28	-30.517	-22.547
168	168	0.79325	-1.796	5.319	2.255	1.472	28.208	-10.046	-4.486	55.161	-11.875	5.869	2.104	-8.618	10.101	-28.287	-22.643
169	169	0.798	-1.834	5.396	2.256	1.523	28.713	-9.894	-4.635	54.071	-11.795	6.848	2.451	-8.708	10.703	-26.048	-22.769
170	170	0.80275	-1.878	5.472	2.256	1.576	29.198	-9.787	-4.808	52.93	-11.662	7.58	2.837	-8.828	11.088	-23.836	-22.888
171	171	0.8075	-1.929	5.553	2.251	1.641	29.658	-9.704	-5.01	51.727	-11.459	8.121	3.236	-8.994	11.299	-21.656	-22.985
172	172	0.81225	-1.98	5.64	2.242	1.729	30.092	-9.649	-5.25	50.447	-11.198	8.476	3.617	-9.184	11.345	-19.529	-23.047
173	173	0.817	-2.022	5.732	2.229	1.841	30.503	-9.645	-5.533	49.087	-10.88	8.691	3.958	-9.387	11.275	-17.449	-23.086
174	174	0.82175	-2.057	5.831	2.214	1.97	30.901	-9.704	-5.861	47.663	-10.474	8.834	4.246	-9.632	11.156	-15.412	-23.119
175	175	0.8265	-2.087	5.934	2.197	2.111	31.274	-9.818	-6.214	46.187	-9.968	8.829	4.486	-9.909	10.933	-13.466	-23.119
176	176	0.83125	-2.115	6.044	2.178	2.264	31.613	-9.999	-6.59	44.663	-9.351	8.618	4.737	-10.227	10.544	-11.592	-23.094
177	177	0.836	-2.138	6.157	2.162	2.435	31.925	-10.263	-7.014	43.101	-8.645	8.274	5.01	-10.567	10.038	-9.753	-23.06
178	178	0.84075	-2.16	6.274	2.159	2.611	32.212	-10.601	-7.469	41.49	-7.891	7.834	5.347	-10.879	9.435	-7.882	-23.009
179	179	0.8455	-2.191	6.397	2.154	2.782	32.485	-10.979	-7.928	39.831	-7.112	7.243	5.646	-11.072	8.714	-6.098	-22.864
180	180	0.85025	-2.229	6.51	2.147	2.947	32.709	-11.36	-8.382	38.102	-6.286	6.776	5.891	-11.237	8.103	-4.3	-22.69
181	181	0.855	-2.283	6.622	2.128	3.1	32.899	-11.793	-8.862	36.333	-5.385	6.51	6.055	-11.384	7.681	-2.506	-22.516
182	182	0.85975	-2.339	6.72	2.106	3.275	33.024	-12.226	-9.351	34.483	-4.511	6.343	6.182	-11.502	7.326	-0.696	-22.368
183	183	0.8645	-2.405	6.815	2.084	3.447	33.096	-12.637	-9.803	32.564	-3.698	6.194	6.144	-11.546	7.003	0.97	-22.22
184	184	0.86925	-2.459	6.893	2.062	3.644	33.104	-13.061	-10.224	30.585	-2.894	6.06	6.025	-11.602	6.711	2.568	-22.126
185	185	0.874	-2.512	6.964	2.05	3.842	33.061	-13.427	-10.571	28.567	-2.213	5.86	5.857	-11.566	6.362	4.088	-22.026
186	186	0.87875	-2.557	7.018	2.04	4.065	32.953	-13.75	-10.879	26.513	-1.695	5.627	5.706	-11.397	5.963	5.598	-21.926
187	187	0.8835	-2.604	7.054	2.036	4.294	32.778	-14.019	-11.139	24.436	-1.324	5.446	5.465	-11.125	5.617	7.013	-21.833
188	188	0.88825	-2.648	7.067	2.03	4.523	32.528	-14.236	-11.332	22.354	-1.066	5.251	5.106	-10.768	5.289	8.268	-21.737
189	189	0.893	-2.692	7.064	2.033	4.744	32.223	-14.373	-11.459	20.293	-0.965	5.069	4.712	-10.322	4.985	9.447	-21.637
190	190	0.89775	-2.73	7.05	2.039	4.974	31.887	-14.466	-11.561	18.299	-0.968	4.969	4.383	-9.873	4.75	10.645	-21.587
191	191	0.9025	-2.757	7.018	2.037	5.229	31.528	-14.517	-11.652	16.411	-1.069	4.895	4.138	-9.422	4.539	11.833	-21.577
192	192	0.90725	-2.773	6.963	2.023	5.516	31.15	-14.495	-11.734	14.661	-1.293	4.807	3.925	-8.935	4.328	12.928	-21.563
193	193	0.912	-2.785	6.883	2.009	5.806	30.766	-14.426	-11.81	13.083	-1.594	4.742	3.713	-8.433	4.166	13.892	-21.536
194	194	0.91675	-2.8	6.78	2.012	6.067	30.391	-14.348	-11.867	11.708	-1.918	4.713	3.532	-7.955	4.07	14.743	-21.506
195	195	0.9215	-2.816	6.652	2.03	6.308	30.027	-14.241	-11.908	10.559	-2.255	4.686	3.416	-7.536	4.006	15.484	-21.474
196	196	0.92625	-2.826	6.496	2.054	6.541	29.666	-14.096	-11.943	9.639	-2.601	4.627	3.336	-7.172	3.945	16.071	-21.42
197	197	0.931	-2.832	6.319	2.078	6.775	29.318	-13.887	-11.985	8.954	-2.943	4.585	3.245	-6.878	3.94	16.469	-21.326
198	198	0.93575	-2.843	6.126	2.112	6.986	28.99	-13.654	-12.026	8.512	-3.228	4.556	3.071	-6.665	4.009	16.601	-21.185
199	199	0.9405	-2.87	5.925	2.151	7.164	28.69	-13.38	-12.069	8.298	-3.482	4.524	2.849	-6.48	4.116	16.504	-20.963
200	200	0.94525	-2.915	5.725	2.192	7.319	28.429	-13.064	-12.138	8.315	-3.717	4.529	2.591	-6.316	4.28	16.201	-20.663
201	201	0.95	-2.97	5.523	2.232	7.466	28.188	-12.669	-12.214	8.549	-3.893	4.443	2.277	-6.218	4.399	15.632	-20.249
