# Supplementary material for: Gait phenotypes in paediatric hereditary spastic paraplegia revealed by dynamic time warping analysis and random forests
Source: PLoS One. 2018 Mar 8;13(3):e0192345. doi: 10.1371/journal.pone.0192345 (PMC5843164; doi:10.1371/journal.pone.0192345)
Supplement: S2 Data — (ZIP) [file pone.0192345.s009.zip › Healthy/Left.SR.HEALTHY29.5.csv]

	Epoch	Time	Pelvic.obliquity	Pelvic.tilt	Pelvic rotation	Hip.abd.add	Hip.flexion	Hip.rotation	Knee.abd.add	Knee.flexion	Knee.rotation	Ankle.abd.add	Ankle.flexion	Ankle.rotation	Forefoot.abd.add	Forefoot.flexion	Forefoot.rotation
1	1	0	-3.644	5.456	2.234	-0.635	27.638	-9.938	-6.216	8.114	-8.245	4.806	4.641	-1.104	2.004	19.179	-18.215
2	2	0.0049	-3.747	5.423	2.136	-0.548	27.907	-10.151	-6.364	9.45	-7.997	4.677	3.72	-0.676	2.421	17.168	-17.822
3	3	0.0098	-3.893	5.399	2.042	-0.511	28.124	-10.243	-6.52	10.739	-7.637	4.54	2.728	-0.254	2.833	15.067	-17.197
4	4	0.0147	-4.062	5.382	1.953	-0.503	28.312	-10.319	-6.685	11.957	-7.056	4.363	1.895	0.104	3.138	13.133	-16.383
5	5	0.0196	-4.242	5.382	1.894	-0.531	28.488	-10.376	-6.845	13.023	-6.316	4.102	1.033	0.354	3.325	11.269	-15.474
6	6	0.0245	-4.407	5.398	1.868	-0.55	28.652	-10.282	-6.995	13.908	-5.432	3.739	0.046	0.348	3.369	9.422	-14.495
7	7	0.0294	-4.561	5.447	1.873	-0.577	28.868	-10.098	-7.129	14.743	-4.397	3.21	-0.922	0.029	3.178	7.639	-13.555
8	8	0.0343	-4.676	5.528	1.905	-0.577	29.146	-9.726	-7.237	15.693	-3.254	2.63	-1.566	-0.706	2.791	6.109	-12.684
9	9	0.0392	-4.729	5.633	1.956	-0.52	29.491	-9.16	-7.333	16.897	-2.147	2.305	-1.806	-1.77	2.507	4.855	-11.922
10	10	0.0441	-4.703	5.759	2.021	-0.404	29.859	-8.352	-7.35	18.361	-1.111	2.23	-1.644	-3.239	2.372	3.838	-11.332
11	11	0.049	-4.608	5.9	2.088	-0.236	30.194	-7.32	-7.245	19.963	-0.186	2.286	-1.092	-5.007	2.325	3.09	-10.895
12	12	0.0539	-4.463	6.051	2.146	-0.026	30.438	-6.141	-7.009	21.535	0.701	2.341	-0.292	-7.006	2.3	2.548	-10.583
13	13	0.0588	-4.277	6.201	2.197	0.218	30.543	-4.863	-6.643	22.901	1.587	2.313	0.508	-9.176	2.254	2.072	-10.37
14	14	0.0637	-4.053	6.35	2.248	0.489	30.476	-3.499	-6.162	23.946	2.461	2.202	1.201	-11.511	2.182	1.631	-10.277
15	15	0.0686	-3.805	6.499	2.308	0.771	30.267	-2.086	-5.601	24.669	3.247	1.997	1.797	-13.865	2.061	1.244	-10.274
16	16	0.0735	-3.535	6.642	2.371	1.072	29.946	-0.66	-4.99	25.135	3.877	1.635	2.382	-16.115	1.836	0.953	-10.329
17	17	0.0784	-3.236	6.766	2.425	1.401	29.552	0.698	-4.377	25.434	4.306	1.179	2.968	-18.145	1.558	0.729	-10.444
18	18	0.0833	-2.912	6.869	2.471	1.752	29.109	1.96	-3.779	25.626	4.473	0.688	3.582	-19.823	1.28	0.576	-10.568
19	19	0.0882	-2.57	6.956	2.524	2.122	28.649	3.054	-3.243	25.767	4.368	0.25	4.234	-21.066	1.068	0.491	-10.678
20	20	0.0931	-2.23	7.037	2.599	2.484	28.205	3.911	-2.795	25.894	4.053	-0.14	4.89	-21.871	0.898	0.43	-10.769
21	21	0.098	-1.892	7.108	2.701	2.837	27.777	4.486	-2.454	26	3.521	-0.461	5.464	-22.165	0.76	0.332	-10.801
22	22	0.1029	-1.554	7.17	2.831	3.187	27.358	4.771	-2.235	26.054	2.784	-0.751	5.931	-21.986	0.598	0.195	-10.808
23	23	0.1078	-1.227	7.224	2.991	3.525	26.934	4.789	-2.139	26.026	1.868	-0.965	6.302	-21.439	0.45	0.06	-10.847
24	24	0.1127	-0.93	7.277	3.181	3.827	26.505	4.559	-2.158	25.91	0.835	-1.066	6.569	-20.583	0.349	-0.077	-10.907
25	25	0.1176	-0.678	7.337	3.403	4.065	26.075	4.071	-2.267	25.706	-0.245	-1.17	6.728	-19.444	0.208	-0.249	-10.966
26	26	0.1225	-0.468	7.397	3.653	4.242	25.634	3.367	-2.445	25.42	-1.327	-1.288	6.826	-18.124	0.03	-0.424	-11.046
27	27	0.1274	-0.299	7.455	3.924	4.366	25.182	2.487	-2.699	25.067	-2.363	-1.333	6.928	-16.69	-0.104	-0.534	-11.136
28	28	0.1323	-0.169	7.513	4.211	4.436	24.72	1.465	-3.004	24.66	-3.324	-1.302	7.044	-15.161	-0.183	-0.583	-11.2
29	29	0.1372	-0.086	7.579	4.512	4.447	24.262	0.379	-3.32	24.228	-4.179	-1.224	7.125	-13.644	-0.224	-0.644	-11.244
30	30	0.1421	-0.05	7.655	4.832	4.391	23.821	-0.746	-3.62	23.809	-4.854	-1.133	7.182	-12.237	-0.239	-0.743	-11.268
31	31	0.147	-0.051	7.736	5.169	4.273	23.396	-1.883	-3.888	23.425	-5.324	-1.027	7.264	-11.015	-0.218	-0.842	-11.297
32	32	0.1519	-0.085	7.822	5.514	4.111	22.989	-2.977	-4.115	23.09	-5.637	-0.89	7.386	-10.019	-0.149	-0.932	-11.364
33	33	0.1568	-0.136	7.906	5.857	3.926	22.594	-4.026	-4.305	22.817	-5.749	-0.776	7.54	-9.252	-0.076	-1.038	-11.429
34	34	0.1617	-0.199	7.983	6.186	3.738	22.211	-5.024	-4.471	22.61	-5.62	-0.709	7.72	-8.721	-0.018	-1.168	-11.455
35	35	0.1666	-0.269	8.057	6.489	3.562	21.819	-5.909	-4.608	22.418	-5.322	-0.671	7.959	-8.426	0.035	-1.257	-11.468
36	36	0.1715	-0.349	8.127	6.761	3.405	21.402	-6.627	-4.713	22.213	-4.936	-0.59	8.242	-8.361	0.143	-1.285	-11.495
37	37	0.1764	-0.44	8.193	6.999	3.269	20.962	-7.186	-4.806	22.002	-4.471	-0.407	8.515	-8.491	0.355	-1.302	-11.516
38	38	0.1813	-0.544	8.257	7.206	3.139	20.498	-7.614	-4.862	21.789	-3.931	-0.262	8.769	-8.777	0.556	-1.352	-11.527
39	39	0.1862	-0.644	8.314	7.389	3.041	20	-7.837	-4.867	21.56	-3.392	-0.171	8.979	-9.278	0.731	-1.453	-11.582
40	40	0.1911	-0.74	8.356	7.552	2.972	19.482	-7.959	-4.862	21.336	-2.846	-0.132	9.225	-9.877	0.859	-1.533	-11.64
41	41	0.196	-0.828	8.383	7.685	2.938	18.962	-7.978	-4.857	21.137	-2.342	-0.08	9.499	-10.51	0.999	-1.589	-11.692
42	42	0.2009	-0.917	8.396	7.795	2.916	18.424	-7.847	-4.811	20.931	-2.027	0.014	9.737	-11.094	1.169	-1.659	-11.761
43	43	0.2058	-1.019	8.407	7.873	2.897	17.871	-7.584	-4.735	20.706	-1.871	0.107	9.962	-11.607	1.33	-1.726	-11.826
44	44	0.2107	-1.123	8.416	7.925	2.894	17.296	-7.232	-4.65	20.444	-1.833	0.243	10.118	-12.081	1.525	-1.831	-11.908
45	45	0.2156	-1.235	8.421	7.94	2.898	16.703	-6.802	-4.566	20.148	-1.935	0.523	10.206	-12.474	1.833	-1.947	-12.006
46	46	0.2205	-1.359	8.426	7.927	2.893	16.102	-6.315	-4.46	19.822	-2.167	0.792	10.217	-12.774	2.123	-2.114	-12.118
47	47	0.2254	-1.482	8.422	7.907	2.884	15.506	-5.874	-4.367	19.489	-2.475	1.036	10.244	-12.965	2.373	-2.254	-12.245
48	48	0.2303	-1.609	8.428	7.883	2.858	14.928	-5.5	-4.285	19.15	-2.843	1.294	10.273	-13.025	2.617	-2.376	-12.372
49	49	0.2352	-1.728	8.432	7.853	2.838	14.337	-5.092	-4.186	18.768	-3.358	1.542	10.234	-12.967	2.841	-2.535	-12.499
50	50	0.2401	-1.849	8.45	7.806	2.818	13.766	-4.789	-4.132	18.369	-3.879	1.852	10.141	-12.769	3.103	-2.717	-12.605
51	51	0.245	-1.961	8.47	7.745	2.794	13.204	-4.547	-4.081	17.946	-4.451	2.234	10.065	-12.476	3.424	-2.841	-12.74
52	52	0.2499	-2.06	8.499	7.675	2.769	12.656	-4.339	-4.019	17.508	-5.072	2.561	10.013	-12.105	3.691	-2.934	-12.893
53	53	0.2548	-2.155	8.531	7.598	2.758	12.124	-4.265	-4.024	17.08	-5.564	2.942	9.936	-11.72	3.997	-3.046	-13.028
54	54	0.2597	-2.239	8.566	7.513	2.759	11.604	-4.258	-4.05	16.661	-6.001	3.274	9.848	-11.302	4.257	-3.189	-13.143
55	55	0.2646	-2.306	8.606	7.425	2.768	11.113	-4.388	-4.099	16.267	-6.315	3.557	9.814	-10.879	4.473	-3.301	-13.263
56	56	0.2695	-2.349	8.653	7.342	2.789	10.639	-4.547	-4.138	15.883	-6.604	3.829	9.837	-10.485	4.682	-3.36	-13.41
57	57	0.2744	-2.369	8.714	7.269	2.821	10.195	-4.804	-4.189	15.52	-6.761	4.099	9.869	-10.135	4.898	-3.424	-13.555
58	58	0.2793	-2.361	8.78	7.204	2.879	9.759	-5.11	-4.244	15.163	-6.836	4.325	9.874	-9.783	5.082	-3.538	-13.648
59	59	0.2842	-2.336	8.85	7.144	2.959	9.335	-5.442	-4.311	14.816	-6.881	4.532	9.886	-9.438	5.247	-3.657	-13.736
60	60	0.2891	-2.29	8.912	7.081	3.055	8.916	-5.846	-4.385	14.493	-6.801	4.717	9.968	-9.168	5.394	-3.727	-13.846
61	61	0.294	-2.241	8.982	7.006	3.162	8.51	-6.237	-4.47	14.178	-6.653	4.894	10.055	-8.991	5.536	-3.794	-13.979
62	62	0.2989	-2.181	9.049	6.914	3.301	8.098	-6.598	-4.576	13.859	-6.474	5.094	10.074	-8.844	5.702	-3.923	-14.093
63	63	0.3038	-2.123	9.117	6.816	3.437	7.689	-6.99	-4.691	13.543	-6.224	5.304	10.038	-8.718	5.887	-4.109	-14.194
64	64	0.3087	-2.064	9.182	6.726	3.568	7.27	-7.367	-4.782	13.229	-5.942	5.471	10.015	-8.653	6.045	-4.297	-14.308
65	65	0.3136	-2.006	9.244	6.651	3.683	6.848	-7.776	-4.851	12.925	-5.593	5.621	10.09	-8.618	6.194	-4.404	-14.409
66	66	0.3185	-1.944	9.299	6.589	3.798	6.418	-8.196	-4.924	12.623	-5.25	5.811	10.184	-8.564	6.368	-4.487	-14.496
67	67	0.3234	-1.881	9.349	6.531	3.921	5.982	-8.638	-5.003	12.323	-4.885	5.905	10.256	-8.489	6.453	-4.623	-14.555
68	68	0.3283	-1.82	9.393	6.468	4.048	5.535	-9.065	-5.087	12.015	-4.555	6.017	10.292	-8.383	6.549	-4.789	-14.608
69	69	0.3332	-1.771	9.44	6.397	4.162	5.083	-9.471	-5.163	11.698	-4.26	6.211	10.292	-8.282	6.719	-4.964	-14.696
70	70	0.3381	-1.733	9.485	6.318	4.262	4.625	-9.867	-5.231	11.388	-3.953	6.399	10.285	-8.211	6.889	-5.153	-14.802
71	71	0.343	-1.707	9.524	6.231	4.362	4.15	-10.22	-5.306	11.067	-3.702	6.618	10.235	-8.106	7.08	-5.375	-14.896
72	72	0.3479	-1.688	9.55	6.142	4.452	3.647	-10.535	-5.361	10.731	-3.544	6.821	10.18	-7.902	7.249	-5.605	-14.952
73	73	0.3528	-1.668	9.56	6.059	4.523	3.123	-10.874	-5.379	10.394	-3.376	6.95	10.166	-7.658	7.357	-5.822	-14.981
74	74	0.3577	-1.644	9.562	5.984	4.589	2.59	-11.223	-5.38	10.064	-3.196	7.068	10.186	-7.423	7.455	-6.013	-15.012
75	75	0.3626	-1.616	9.559	5.908	4.662	2.051	-11.553	-5.387	9.737	-3.059	7.229	10.196	-7.164	7.583	-6.207	-15.046
76	76	0.3675	-1.589	9.553	5.818	4.741	1.501	-11.867	-5.406	9.407	-2.955	7.428	10.15	-6.888	7.74	-6.451	-15.088
77	77	0.3724	-1.557	9.54	5.718	4.833	0.932	-12.117	-5.426	9.063	-2.886	7.614	10.041	-6.638	7.889	-6.754	-15.142
78	78	0.3773	-1.518	9.521	5.607	4.933	0.347	-12.303	-5.441	8.711	-2.836	7.803	9.925	-6.41	8.042	-7.06	-15.186
79	79	0.3822	-1.473	9.496	5.484	5.036	-0.246	-12.457	-5.45	8.368	-2.795	8.002	9.851	-6.178	8.199	-7.331	-15.215
80	80	0.3871	-1.415	9.462	5.351	5.156	-0.847	-12.562	-5.467	8.046	-2.779	8.17	9.818	-5.941	8.315	-7.592	-15.223
81	81	0.392	-1.343	9.417	5.21	5.293	-1.453	-12.595	-5.491	7.75	-2.805	8.337	9.804	-5.692	8.423	-7.856	-15.193
82	82	0.3969	-1.255	9.366	5.066	5.431	-2.051	-12.568	-5.496	7.496	-2.87	8.505	9.773	-5.425	8.542	-8.16	-15.128
83	83	0.4018	-1.155	9.31	4.915	5.566	-2.632	-12.526	-5.498	7.298	-2.912	8.692	9.726	-5.186	8.687	-8.507	-15.059
84	84	0.4067	-1.058	9.254	4.754	5.697	-3.201	-12.433	-5.518	7.147	-2.955	8.933	9.67	-5.018	8.877	-8.876	-15.018
85	85	0.4116	-0.972	9.192	4.579	5.816	-3.77	-12.27	-5.547	7.033	-3.022	9.218	9.584	-4.893	9.11	-9.284	-14.985
86	86	0.4165	-0.898	9.129	4.384	5.912	-4.321	-12.092	-5.581	6.968	-3.057	9.523	9.479	-4.778	9.372	-9.735	-14.934
87	87	0.4214	-0.833	9.062	4.174	5.98	-4.863	-11.874	-5.603	6.949	-3.106	9.839	9.355	-4.656	9.65	-10.233	-14.862
88	88	0.4263	-0.769	8.986	3.951	6.041	-5.398	-11.614	-5.636	6.978	-3.187	10.153	9.272	-4.516	9.912	-10.722	-14.769
89	89	0.4312	-0.704	8.896	3.733	6.086	-5.931	-11.335	-5.658	7.054	-3.293	10.441	9.249	-4.364	10.141	-11.188	-14.66
90	90	0.4361	-0.646	8.794	3.521	6.115	-6.451	-11.065	-5.683	7.18	-3.403	10.676	9.247	-4.215	10.312	-11.672	-14.553
91	91	0.441	-0.593	8.682	3.323	6.124	-6.962	-10.814	-5.713	7.343	-3.52	10.972	9.21	-4.036	10.536	-12.199	-14.428
92	92	0.4459	-0.545	8.569	3.139	6.106	-7.444	-10.595	-5.74	7.578	-3.635	11.334	9.157	-3.825	10.821	-12.773	-14.28
93	93	0.4508	-0.498	8.443	2.963	6.077	-7.904	-10.483	-5.792	7.884	-3.649	11.809	9.103	-3.621	11.21	-13.371	-14.133
94	94	0.4557	-0.452	8.305	2.787	6.048	-8.349	-10.392	-5.873	8.251	-3.643	12.308	9.066	-3.42	11.607	-13.986	-13.981
95	95	0.4606	-0.418	8.154	2.623	5.988	-8.781	-10.386	-5.947	8.674	-3.58	12.744	9.039	-3.16	11.951	-14.655	-13.779
96	96	0.4655	-0.402	7.998	2.474	5.907	-9.188	-10.42	-6.047	9.152	-3.531	13.172	8.975	-2.821	12.278	-15.41	-13.521
97	97	0.4704	-0.4	7.846	2.359	5.803	-9.559	-10.529	-6.166	9.696	-3.471	13.61	8.861	-2.427	12.611	-16.266	-13.229
98	98	0.4753	-0.403	7.684	2.275	5.69	-9.908	-10.698	-6.308	10.301	-3.375	14.094	8.701	-2.025	12.988	-17.202	-12.915
99	99	0.4802	-0.429	7.522	2.242	5.532	-10.219	-10.97	-6.439	10.98	-3.262	14.599	8.535	-1.565	13.394	-18.194	-12.571
100	100	0.4851	-0.449	7.341	2.233	5.38	-10.5	-11.371	-6.614	11.747	-3.024	15.067	8.342	-1.1	13.77	-19.29	-12.19
101	101	0.49	-0.469	7.162	2.243	5.228	-10.744	-11.791	-6.808	12.591	-2.795	15.525	8.116	-0.598	14.146	-20.482	-11.772
102	102	0.4949	-0.46	6.961	2.26	5.115	-10.973	-12.261	-7.036	13.51	-2.485	15.871	7.875	-0.088	14.435	-21.778	-11.294
103	103	0.4998	-0.473	6.774	2.298	4.979	-11.153	-12.78	-7.274	14.492	-2.151	16.124	7.604	0.442	14.658	-23.165	-10.786
104	104	0.5047	-0.504	6.589	2.35	4.817	-11.287	-13.269	-7.497	15.548	-1.835	16.283	7.248	0.969	14.829	-24.687	-10.245
105	105	0.5096	-0.572	6.429	2.417	4.602	-11.317	-13.803	-7.716	16.721	-1.492	16.293	6.802	1.492	14.903	-26.362	-9.689
106	106	0.5145	-0.684	6.293	2.508	4.338	-11.249	-14.285	-7.912	18.018	-1.242	16.177	6.211	2.021	14.903	-28.235	-9.126
107	107	0.5194	-0.851	6.179	2.634	4.004	-11.079	-14.808	-8.092	19.435	-1.025	15.875	5.49	2.558	14.774	-30.292	-8.571
108	108	0.5243	-1.068	6.071	2.782	3.602	-10.831	-15.324	-8.238	20.975	-0.866	15.399	4.614	3.077	14.535	-32.546	-8.044
109	109	0.5292	-1.319	5.96	2.948	3.147	-10.521	-15.769	-8.314	22.618	-0.865	14.816	3.646	3.623	14.248	-34.896	-7.552
110	110	0.5341	-1.596	5.857	3.126	2.656	-10.132	-16.156	-8.357	24.364	-0.949	14.146	2.606	4.122	13.916	-37.32	-7.112
111	111	0.539	-1.871	5.761	3.316	2.161	-9.673	-16.444	-8.343	26.193	-1.249	13.422	1.476	4.653	13.57	-39.808	-6.743
112	112	0.5439	-2.12	5.663	3.512	1.678	-9.167	-16.66	-8.264	28.077	-1.641	12.6	0.262	5.144	13.183	-42.354	-6.435
113	113	0.5488	-2.318	5.551	3.709	1.243	-8.644	-16.783	-8.111	29.959	-2.127	11.677	-1.053	5.554	12.75	-44.932	-6.219
114	114	0.5537	-2.447	5.425	3.89	0.884	-8.108	-16.84	-7.928	31.803	-2.663	10.723	-2.438	5.865	12.32	-47.491	-6.111
115	115	0.5586	-2.514	5.302	4.048	0.603	-7.547	-16.832	-7.724	33.587	-3.239	9.721	-3.905	6.064	11.875	-50.034	-6.112
116	116	0.5635	-2.535	5.185	4.168	0.376	-6.966	-16.764	-7.505	35.31	-3.781	8.792	-5.468	6.115	11.532	-52.579	-6.201
117	117	0.5684	-2.522	5.072	4.242	0.195	-6.354	-16.69	-7.335	36.979	-4.264	8.025	-7.081	6.035	11.345	-55.079	-6.379
118	118	0.5733	-2.473	4.95	4.261	0.06	-5.704	-16.587	-7.212	38.659	-4.69	7.444	-8.608	5.816	11.308	-57.448	-6.644
119	119	0.5782	-2.392	4.828	4.215	-0.033	-4.984	-16.449	-7.142	40.418	-5.08	7.043	-9.854	5.501	11.374	-59.54	-6.979
120	120	0.5831	-2.292	4.708	4.109	-0.092	-4.186	-16.315	-7.174	42.289	-5.384	6.86	-10.683	5.085	11.529	-61.249	-7.372
121	121	0.588	-2.2	4.601	3.949	-0.152	-3.311	-16.169	-7.277	44.268	-5.628	6.888	-11.018	4.635	11.751	-62.503	-7.783
122	122	0.5929	-2.137	4.51	3.74	-0.246	-2.365	-16.004	-7.42	46.34	-5.78	7.114	-10.864	4.135	12.035	-63.29	-8.199
123	123	0.5978	-2.121	4.432	3.487	-0.381	-1.367	-15.856	-7.632	48.447	-5.824	7.473	-10.324	3.561	12.331	-63.677	-8.645
124	124	0.6027	-2.167	4.374	3.203	-0.573	-0.336	-15.717	-7.883	50.515	-5.765	7.843	-9.602	2.919	12.574	-63.829	-9.098
125	125	0.6076	-2.27	4.339	2.9	-0.823	0.711	-15.578	-8.142	52.488	-5.604	8.181	-8.9	2.225	12.776	-63.916	-9.524
126	126	0.6125	-2.421	4.334	2.578	-1.118	1.775	-15.424	-8.394	54.338	-5.38	8.468	-8.323	1.517	12.95	-64.026	-9.913
127	127	0.6174	-2.613	4.366	2.24	-1.447	2.861	-15.207	-8.598	56.056	-5.134	8.659	-7.866	0.79	13.055	-64.148	-10.284
128	128	0.6223	-2.836	4.429	1.903	-1.799	3.961	-14.915	-8.725	57.636	-4.88	8.747	-7.476	0.034	13.08	-64.228	-10.657
129	129	0.6272	-3.075	4.514	1.579	-2.151	5.078	-14.564	-8.783	59.109	-4.634	8.772	-7.103	-0.722	13.053	-64.232	-11.013
130	130	0.6321	-3.286	4.595	1.273	-2.455	6.19	-14.145	-8.767	60.486	-4.4	8.785	-6.74	-1.466	13.016	-64.157	-11.34
131	131	0.637	-3.426	4.65	0.987	-2.667	7.271	-13.655	-8.652	61.754	-4.177	8.768	-6.389	-2.214	12.961	-63.996	-11.65
132	132	0.6419	-3.48	4.68	0.731	-2.771	8.319	-13.131	-8.449	62.921	-3.983	8.66	-6	-2.969	12.83	-63.717	-11.97
133	133	0.6468	-3.461	4.693	0.519	-2.781	9.336	-12.617	-8.192	63.996	-3.825	8.465	-5.561	-3.731	12.623	-63.325	-12.325
134	134	0.6517	-3.413	4.711	0.362	-2.755	10.337	-12.113	-7.877	65	-3.725	8.226	-5.043	-4.46	12.376	-62.809	-12.699
135	135	0.6566	-3.367	4.74	0.258	-2.735	11.318	-11.596	-7.487	65.908	-3.705	8.014	-4.478	-5.102	12.16	-62.172	-13.069
136	136	0.6615	-3.333	4.78	0.196	-2.727	12.29	-11.114	-7.084	66.698	-3.725	7.804	-3.887	-5.674	11.948	-61.415	-13.439
137	137	0.6664	-3.287	4.817	0.164	-2.708	13.23	-10.635	-6.626	67.365	-3.789	7.49	-3.247	-6.206	11.649	-60.538	-13.828
138	138	0.6713	-3.205	4.844	0.161	-2.649	14.137	-10.178	-6.151	67.923	-3.909	7.187	-2.558	-6.686	11.355	-59.526	-14.238
139	139	0.6762	-3.085	4.862	0.195	-2.552	15.008	-9.785	-5.7	68.372	-4.084	6.925	-1.839	-7.065	11.085	-58.4	-14.625
140	140	0.6811	-2.946	4.881	0.256	-2.449	15.86	-9.454	-5.26	68.721	-4.268	6.66	-1.128	-7.375	10.821	-57.212	-14.989
141	141	0.686	-2.803	4.895	0.33	-2.352	16.691	-9.242	-4.898	68.955	-4.464	6.321	-0.454	-7.614	10.498	-55.988	-15.349
142	142	0.6909	-2.659	4.911	0.394	-2.243	17.505	-9.046	-4.557	69.071	-4.707	5.928	0.173	-7.752	10.125	-54.737	-15.669
143	143	0.6958	-2.501	4.929	0.444	-2.111	18.307	-8.89	-4.266	69.102	-4.979	5.511	0.791	-7.808	9.717	-53.443	-15.954
144	144	0.7007	-2.33	4.955	0.482	-1.953	19.101	-8.755	-4.005	69.048	-5.237	5.104	1.377	-7.824	9.313	-52.121	-16.197
145	145	0.7056	-2.139	4.976	0.509	-1.769	19.876	-8.639	-3.766	68.917	-5.515	4.676	1.946	-7.756	8.881	-50.768	-16.384
146	146	0.7105	-1.94	4.982	0.536	-1.581	20.624	-8.562	-3.559	68.683	-5.784	4.181	2.448	-7.635	8.383	-49.419	-16.526
147	147	0.7154	-1.744	4.997	0.555	-1.401	21.368	-8.454	-3.323	68.363	-6.094	3.585	2.872	-7.454	7.792	-48.105	-16.648
148	148	0.7203	-1.56	5.028	0.574	-1.241	22.112	-8.366	-3.112	67.966	-6.403	3.01	3.207	-7.207	7.218	-46.821	-16.721
149	149	0.7252	-1.393	5.074	0.569	-1.072	22.87	-8.313	-3	67.514	-6.733	2.521	3.497	-6.917	6.69	-45.509	-16.782
150	150	0.7301	-1.241	5.124	0.56	-0.928	23.624	-8.274	-2.911	67.015	-7.04	2.054	3.802	-6.644	6.168	-44.139	-16.861
151	151	0.735	-1.113	5.177	0.531	-0.805	24.365	-8.153	-2.784	66.452	-7.338	1.667	4.072	-6.407	5.702	-42.732	-16.956
152	152	0.7399	-1.01	5.238	0.489	-0.698	25.081	-7.889	-2.572	65.784	-7.656	1.463	4.248	-6.168	5.397	-41.295	-17.025
153	153	0.7448	-0.944	5.319	0.429	-0.62	25.798	-7.565	-2.363	65.084	-7.938	1.565	4.393	-6.014	5.36	-39.784	-17.133
154	154	0.7497	-0.899	5.407	0.36	-0.548	26.504	-7.225	-2.186	64.332	-8.195	1.975	4.552	-6.005	5.583	-38.132	-17.36
155	155	0.7546	-0.876	5.504	0.3	-0.509	27.201	-6.904	-2.04	63.539	-8.446	2.55	4.774	-6.069	5.93	-36.339	-17.676
156	156	0.7595	-0.87	5.599	0.248	-0.504	27.858	-6.565	-1.871	62.658	-8.65	3.212	4.98	-6.206	6.356	-34.476	-18.028
157	157	0.7644	-0.88	5.689	0.205	-0.526	28.484	-6.226	-1.716	61.717	-8.86	4.046	5.203	-6.361	6.919	-32.499	-18.414
158	158	0.7693	-0.917	5.777	0.165	-0.565	29.076	-5.892	-1.615	60.701	-9.048	5.139	5.519	-6.63	7.661	-30.288	-18.904
159	159	0.7742	-0.961	5.854	0.113	-0.587	29.63	-5.547	-1.545	59.604	-9.229	6.308	5.927	-7.02	8.424	-27.883	-19.498
160	160	0.7791	-1.015	5.933	0.053	-0.614	30.151	-5.199	-1.475	58.394	-9.376	7.27	6.321	-7.474	8.989	-25.462	-20.12
161	161	0.784	-1.069	6.007	-0.011	-0.631	30.623	-4.85	-1.415	57.068	-9.548	8.102	6.581	-7.907	9.448	-23.128	-20.727
162	162	0.7889	-1.127	6.078	-0.063	-0.656	31.045	-4.533	-1.37	55.664	-9.706	8.851	6.789	-8.364	9.834	-20.828	-21.344
163	163	0.7938	-1.189	6.155	-0.098	-0.689	31.439	-4.314	-1.398	54.198	-9.837	9.467	7.005	-8.834	10.085	-18.525	-21.981
164	164	0.7987	-1.244	6.235	-0.114	-0.724	31.806	-4.202	-1.485	52.664	-9.929	9.834	7.225	-9.247	10.111	-16.276	-22.552
165	165	0.8036	-1.295	6.328	-0.109	-0.776	32.146	-4.151	-1.58	51.022	-9.994	9.928	7.39	-9.544	9.911	-14.133	-22.996
166	166	0.8085	-1.334	6.414	-0.1	-0.811	32.43	-4.151	-1.711	49.272	-10.035	9.889	7.521	-9.756	9.594	-12.032	-23.341
167	167	0.8134	-1.367	6.501	-0.08	-0.825	32.678	-4.244	-1.929	47.456	-10.026	9.756	7.658	-9.898	9.172	-9.954	-23.592
168	168	0.8183	-1.395	6.589	-0.05	-0.822	32.883	-4.421	-2.215	45.562	-9.919	9.546	7.732	-10.01	8.694	-7.95	-23.753
169	169	0.8232	-1.429	6.686	-0.005	-0.84	33.057	-4.679	-2.524	43.592	-9.715	9.146	7.726	-10.037	8.078	-6.085	-23.793
170	170	0.8281	-1.46	6.786	0.041	-0.855	33.199	-5.027	-2.878	41.558	-9.402	8.598	7.655	-9.995	7.347	-4.333	-23.725
171	171	0.833	-1.492	6.889	0.092	-0.864	33.309	-5.444	-3.269	39.482	-8.957	8.073	7.55	-9.93	6.648	-2.614	-23.566
172	172	0.8379	-1.515	6.995	0.149	-0.864	33.386	-5.917	-3.677	37.367	-8.421	7.665	7.396	-9.799	6.063	-0.912	-23.31
173	173	0.8428	-1.528	7.107	0.213	-0.846	33.435	-6.488	-4.132	35.206	-7.776	7.31	7.161	-9.555	5.535	0.72	-22.918
174	174	0.8477	-1.532	7.223	0.279	-0.81	33.462	-7.118	-4.599	33.017	-7.011	6.958	6.96	-9.246	5.004	2.369	-22.401
175	175	0.8526	-1.536	7.338	0.347	-0.772	33.455	-7.762	-5.039	30.805	-6.139	6.639	6.834	-8.939	4.485	4.083	-21.81
176	176	0.8575	-1.55	7.445	0.42	-0.74	33.399	-8.391	-5.446	28.565	-5.207	6.379	6.733	-8.622	4.008	5.822	-21.159
177	177	0.8624	-1.575	7.539	0.488	-0.707	33.292	-8.988	-5.807	26.31	-4.236	6.15	6.598	-8.29	3.569	7.509	-20.451
178	178	0.8673	-1.601	7.617	0.545	-0.661	33.141	-9.554	-6.12	24.067	-3.244	5.971	6.414	-7.995	3.192	9.127	-19.756
179	179	0.8722	-1.623	7.675	0.595	-0.605	32.95	-10.084	-6.378	21.85	-2.294	5.864	6.213	-7.725	2.885	10.712	-19.109
180	180	0.8771	-1.642	7.712	0.653	-0.544	32.716	-10.569	-6.579	19.659	-1.386	5.8	5.984	-7.472	2.633	12.241	-18.48
181	181	0.882	-1.656	7.726	0.718	-0.476	32.436	-10.965	-6.709	17.518	-0.55	5.782	5.757	-7.277	2.439	13.728	-17.891
182	182	0.8869	-1.664	7.719	0.785	-0.402	32.127	-11.263	-6.77	15.471	0.164	5.812	5.61	-7.154	2.298	15.226	-17.39
183	183	0.8918	-1.674	7.691	0.842	-0.319	31.805	-11.482	-6.796	13.569	0.809	5.848	5.583	-7.13	2.171	16.728	-16.975
184	184	0.8967	-1.694	7.648	0.891	-0.234	31.481	-11.63	-6.796	11.823	1.387	5.815	5.556	-7.154	2.009	18.08	-16.607
185	185	0.9016	-1.731	7.591	0.937	-0.168	31.158	-11.698	-6.766	10.237	1.829	5.8	5.444	-7.156	1.903	19.224	-16.282
186	186	0.9065	-1.776	7.513	0.975	-0.109	30.844	-11.683	-6.72	8.844	2.074	5.804	5.342	-7.079	1.835	20.236	-15.993
187	187	0.9114	-1.811	7.401	0.997	-0.027	30.548	-11.583	-6.673	7.697	2.122	5.812	5.33	-6.956	1.786	21.161	-15.762
188	188	0.9163	-1.842	7.261	1.011	0.058	30.276	-11.435	-6.627	6.819	2.036	5.833	5.359	-6.805	1.781	21.927	-15.578
189	189	0.9212	-1.859	7.09	1.025	0.151	30.013	-11.223	-6.581	6.201	1.779	5.897	5.299	-6.553	1.862	22.406	-15.391
190	190	0.9261	-1.865	6.896	1.054	0.24	29.758	-10.98	-6.53	5.824	1.384	5.923	5.148	-6.183	1.959	22.583	-15.17
191	191	0.931	-1.848	6.681	1.069	0.364	29.517	-10.69	-6.486	5.679	0.903	5.803	4.968	-5.788	1.957	22.504	-14.953
192	192	0.9359	-1.812	6.456	1.059	0.521	29.298	-10.356	-6.439	5.734	0.31	5.569	4.732	-5.299	1.891	22.176	-14.718
193	193	0.9408	-1.77	6.231	1.03	0.705	29.106	-9.991	-6.427	5.974	-0.361	5.274	4.43	-4.663	1.782	21.603	-14.386
194	194	0.9457	-1.729	5.999	0.99	0.898	28.925	-9.609	-6.426	6.387	-1.114	4.983	4.088	-3.903	1.7	20.835	-13.996
195	195	0.9506	-1.69	5.766	0.951	1.08	28.766	-9.245	-6.419	6.974	-1.859	4.871	3.762	-3.168	1.813	19.982	-13.628
196	196	0.9555	-1.647	5.544	0.902	1.286	28.627	-8.823	-6.423	7.701	-2.628	4.827	3.491	-2.429	1.998	19.071	-13.212
197	197	0.9604	-1.61	5.333	0.863	1.485	28.504	-8.421	-6.446	8.549	-3.297	4.864	3.268	-1.704	2.255	18.101	-12.706
198	198	0.9653	-1.594	5.14	0.835	1.667	28.403	-8.048	-6.503	9.507	-3.836	5.057	3.064	-1.027	2.651	17.066	-12.133
199	199	0.9702	-1.604	4.951	0.839	1.819	28.276	-7.667	-6.574	10.494	-4.342	5.382	2.763	-0.401	3.175	15.899	-11.547
200	200	0.9751	-1.634	4.772	0.87	1.939	28.126	-7.294	-6.643	11.487	-4.73	5.721	2.238	0.143	3.751	14.468	-10.918
201	201	0.98	-1.675	4.597	0.92	2.044	27.914	-6.884	-6.695	12.398	-4.98	5.982	1.483	0.515	4.281	12.81	-10.279
