# Supplementary material for: Gait phenotypes in paediatric hereditary spastic paraplegia revealed by dynamic time warping analysis and random forests
Source: PLoS One. 2018 Mar 8;13(3):e0192345. doi: 10.1371/journal.pone.0192345 (PMC5843164; doi:10.1371/journal.pone.0192345)
Supplement: S2 Data — (ZIP) [file pone.0192345.s009.zip › Healthy/Left.SR.HEALTHY3.1.csv]

	Epoch	Time	Pelvic.obliquity	Pelvic.tilt	Pelvic rotation	Hip.abd.add	Hip.flexion	Hip.rotation	Knee.abd.add	Knee.flexion	Knee.rotation	Ankle.abd.add	Ankle.flexion	Ankle.rotation	Forefoot.abd.add	Forefoot.flexion	Forefoot.rotation
1	1	0	-0.545	14.096	-6.914	7.17	40.483	16.607	-0.035	8.141	-20.23	11.22	-0.776	-7.102	12.356	21.25	-16.386
2	2	0.00553	-0.425	14.054	-6.721	7.258	40.542	16.528	0.081	9.117	-20.313	11.307	-1.248	-7.349	12.518	19.956	-16.526
3	3	0.01106	-0.301	14.012	-6.52	7.339	40.583	16.62	0.245	10.119	-20.551	11.292	-2.166	-7.653	12.648	18.147	-16.685
4	4	0.01659	-0.159	13.954	-6.322	7.422	40.59	16.834	0.461	11.159	-20.882	11.705	-3.983	-7.962	13.309	15.502	-16.82
5	5	0.02212	-0.018	13.888	-6.117	7.479	40.569	17.213	0.727	12.142	-21.364	12.438	-6.408	-8.273	14.345	12.371	-16.949
6	6	0.02765	0.127	13.815	-5.928	7.526	40.513	17.754	1.042	12.984	-21.988	13.184	-8.679	-8.55	15.362	9.494	-17.048
7	7	0.03318	0.266	13.742	-5.764	7.581	40.446	18.436	1.386	13.667	-22.724	13.377	-10.267	-8.473	15.778	7.189	-16.759
8	8	0.03871	0.426	13.656	-5.626	7.68	40.364	19.189	1.722	14.255	-23.494	13.248	-11.191	-8.129	15.794	5.48	-16.167
9	9	0.04424	0.627	13.545	-5.512	7.834	40.267	19.978	2.067	14.823	-24.24	12.98	-11.577	-7.801	15.578	4.289	-15.543
10	10	0.04977	0.884	13.398	-5.426	8.056	40.142	20.796	2.439	15.442	-24.96	12.733	-11.633	-7.621	15.306	3.414	-15.03
11	11	0.0553	1.163	13.231	-5.373	8.332	40.036	21.603	2.828	16.222	-25.581	12.732	-11.748	-7.447	15.223	2.415	-14.468
12	12	0.06083	1.471	13.04	-5.342	8.619	39.914	22.405	3.306	17.095	-26.096	13.028	-12.017	-7.204	15.436	1.189	-13.764
13	13	0.06636	1.799	12.825	-5.338	8.961	39.772	23.089	3.791	18.079	-26.373	13.28	-11.94	-7.148	15.536	0.207	-13.159
14	14	0.07189	2.146	12.584	-5.337	9.297	39.56	23.66	4.332	19.026	-26.458	13.288	-11.146	-7.454	15.359	-0.085	-12.859
15	15	0.07742	2.486	12.333	-5.347	9.652	39.287	24.091	4.849	19.897	-26.306	12.871	-10.183	-7.994	14.799	-0.247	-12.684
16	16	0.08295	2.801	12.085	-5.362	10.001	38.93	24.441	5.26	20.645	-25.956	12.502	-9.406	-8.678	14.282	-0.51	-12.556
17	17	0.08848	3.075	11.85	-5.401	10.332	38.511	24.67	5.551	21.295	-25.39	12.449	-8.778	-9.644	14.061	-0.743	-12.677
18	18	0.09401	3.308	11.624	-5.45	10.631	38.05	24.758	5.753	21.881	-24.625	12.576	-8.102	-10.809	14.016	-0.812	-12.98
19	19	0.09954	3.537	11.423	-5.537	10.955	37.589	24.748	5.885	22.412	-23.74	12.615	-7.509	-12.011	13.916	-0.922	-13.312
20	20	0.10507	3.71	11.201	-5.664	11.26	37.097	24.647	5.945	22.913	-22.726	12.49	-6.989	-13.213	13.685	-1.098	-13.649
21	21	0.1106	3.845	10.987	-5.788	11.54	36.627	24.444	5.982	23.459	-21.579	11.849	-6.281	-14.281	12.996	-1.268	-13.802
22	22	0.11613	3.982	10.798	-5.878	11.805	36.195	24.091	5.986	24.04	-20.313	11.088	-5.415	-15.343	12.23	-1.335	-13.935
23	23	0.12166	4.11	10.651	-5.944	12.044	35.792	23.714	5.95	24.597	-19.064	10.794	-4.513	-16.511	11.921	-1.213	-14.228
24	24	0.12719	4.251	10.518	-5.98	12.297	35.375	23.307	5.797	25.116	-17.867	11.144	-3.79	-17.685	12.184	-1.054	-14.597
25	25	0.13272	4.392	10.399	-5.985	12.52	34.953	22.917	5.602	25.592	-16.743	12.085	-3.448	-18.82	12.963	-1.088	-14.989
26	26	0.13825	4.549	10.285	-5.955	12.735	34.53	22.532	5.392	26.031	-15.736	13.049	-3.187	-19.844	13.753	-1.167	-15.349
27	27	0.14378	4.714	10.178	-5.9	12.942	34.084	22.223	5.206	26.374	-14.928	13.472	-2.435	-20.727	14.098	-0.853	-15.649
28	28	0.14931	4.873	10.075	-5.828	13.124	33.595	22.015	5.097	26.58	-14.322	13.22	-1.145	-21.565	13.927	-0.116	-15.981
29	29	0.15484	5.007	9.971	-5.75	13.291	33.073	21.895	4.992	26.718	-13.894	12.957	0.029	-22.265	13.758	0.526	-16.273
30	30	0.16037	5.114	9.867	-5.665	13.421	32.518	21.912	4.92	26.745	-13.711	12.799	0.692	-22.645	13.661	0.711	-16.369
31	31	0.1659	5.227	9.742	-5.548	13.505	31.934	21.974	4.933	26.707	-13.762	12.834	1.151	-22.994	13.76	0.806	-16.629
32	32	0.17143	5.301	9.594	-5.423	13.513	31.296	22.147	5.017	26.56	-14.075	12.719	1.626	-23.098	13.745	0.913	-16.83
33	33	0.17696	5.346	9.409	-5.297	13.498	30.595	22.372	5.093	26.388	-14.602	12.621	1.85	-22.765	13.717	0.723	-16.763
34	34	0.18249	5.346	9.217	-5.171	13.438	29.87	22.627	5.164	26.175	-15.288	12.401	1.774	-22.161	13.543	0.198	-16.557
35	35	0.18802	5.316	9.021	-5.036	13.33	29.129	22.902	5.258	25.897	-16.135	12.166	1.554	-21.407	13.364	-0.435	-16.348
36	36	0.19355	5.241	8.844	-4.92	13.172	28.382	23.227	5.398	25.518	-17.089	11.51	1.409	-20.498	12.846	-1.067	-16.063
37	37	0.19908	5.149	8.685	-4.815	12.999	27.614	23.539	5.487	25.078	-18.071	10.387	1.418	-19.251	11.891	-1.682	-15.466
38	38	0.20461	5.053	8.541	-4.706	12.817	26.844	23.797	5.494	24.635	-19.032	9.174	1.639	-17.816	10.805	-2.106	-14.708
39	39	0.21014	4.944	8.411	-4.592	12.615	26.088	24.017	5.467	24.193	-19.967	8.23	1.955	-16.524	9.945	-2.309	-14.127
40	40	0.21567	4.82	8.307	-4.493	12.405	25.334	24.218	5.403	23.724	-20.808	7.676	2.071	-15.482	9.433	-2.563	-13.748
41	41	0.2212	4.696	8.235	-4.401	12.199	24.587	24.43	5.307	23.222	-21.559	7.648	1.57	-14.644	9.396	-3.275	-13.474
42	42	0.22673	4.567	8.199	-4.334	12.024	23.892	24.562	5.145	22.775	-22.092	7.547	1.217	-14.013	9.28	-3.859	-13.273
43	43	0.23226	4.426	8.18	-4.27	11.819	23.235	24.675	5.021	22.343	-22.459	7.318	1.228	-13.536	9.067	-4.113	-13.097
44	44	0.23779	4.271	8.176	-4.209	11.6	22.597	24.783	4.909	21.914	-22.654	7.016	1.634	-13.253	8.801	-3.986	-12.964
45	45	0.24332	4.122	8.201	-4.148	11.404	21.996	24.822	4.76	21.516	-22.629	6.792	1.98	-13.157	8.604	-3.91	-12.85
46	46	0.24885	3.99	8.242	-4.097	11.229	21.439	24.81	4.615	21.168	-22.414	6.688	2.298	-13.326	8.528	-3.841	-12.864
47	47	0.25438	3.859	8.287	-4.052	11.047	20.885	24.792	4.486	20.819	-22.058	6.867	2.611	-13.885	8.736	-3.69	-13.151
48	48	0.25991	3.721	8.336	-4.018	10.85	20.322	24.747	4.329	20.465	-21.545	7.192	2.916	-14.644	9.071	-3.5	-13.525
49	49	0.26544	3.589	8.396	-3.999	10.655	19.753	24.694	4.192	20.073	-20.911	7.237	3.276	-15.405	9.176	-3.321	-13.794
50	50	0.27097	3.465	8.462	-3.993	10.434	19.205	24.631	4.117	19.68	-20.192	7.08	3.733	-16.093	9.129	-3.118	-13.933
51	51	0.2765	3.33	8.533	-3.983	10.203	18.657	24.488	3.996	19.284	-19.394	6.999	4.028	-16.783	9.142	-3.051	-14.061
52	52	0.28203	3.181	8.58	-3.983	9.968	18.067	24.369	3.857	18.877	-18.618	6.94	4.218	-17.444	9.166	-3.086	-14.166
53	53	0.28756	3.051	8.685	-3.996	9.775	17.568	24.195	3.724	18.508	-17.843	6.615	4.282	-17.905	8.947	-3.337	-14.106
54	54	0.29309	2.927	8.794	-4	9.558	17.083	23.976	3.612	18.142	-17.115	6.03	4.332	-18.084	8.475	-3.69	-13.835
55	55	0.29862	2.783	8.903	-3.99	9.337	16.59	23.745	3.449	17.775	-16.496	5.497	4.391	-18.153	8.015	-4.006	-13.563
56	56	0.30415	2.61	9.014	-3.988	9.084	16.093	23.537	3.293	17.387	-15.969	5.108	4.464	-18.157	7.69	-4.257	-13.319
57	57	0.30968	2.439	9.118	-4.007	8.825	15.604	23.316	3.155	17.001	-15.511	4.885	4.304	-18.121	7.506	-4.687	-13.13
58	58	0.31521	2.275	9.214	-4.031	8.563	15.104	23.109	3.105	16.568	-15.195	4.166	4.055	-17.918	6.902	-5.306	-12.894
59	59	0.32074	2.106	9.312	-4.058	8.252	14.612	22.943	3.022	16.154	-15.051	4.467	4.031	-17.672	7.205	-5.462	-12.795
60	60	0.32627	1.927	9.422	-4.078	7.974	14.151	22.768	2.857	15.815	-15.028	4.949	4.33	-17.435	7.636	-5.267	-12.833
61	61	0.3318	1.744	9.519	-4.112	7.679	13.69	22.665	2.775	15.456	-15.124	5.345	4.591	-17.293	8.02	-5.107	-13.032
62	62	0.33733	1.567	9.611	-4.145	7.377	13.217	22.57	2.729	15.045	-15.288	5.898	4.643	-17.202	8.566	-5.074	-13.339
63	63	0.34286	1.387	9.708	-4.195	7.088	12.738	22.498	2.661	14.597	-15.492	6.422	4.866	-17.252	9.084	-4.819	-13.828
64	64	0.34839	1.206	9.811	-4.265	6.8	12.265	22.456	2.626	14.165	-15.719	6.956	5.3	-17.437	9.632	-4.349	-14.481
65	65	0.35392	1.031	9.906	-4.341	6.48	11.793	22.446	2.692	13.743	-15.955	7.276	5.888	-17.527	10.02	-3.813	-15.032
66	66	0.35945	0.862	9.998	-4.401	6.155	11.328	22.403	2.749	13.348	-16.161	7.671	6.383	-17.553	10.45	-3.371	-15.5
67	67	0.36498	0.709	10.092	-4.462	5.875	10.875	22.368	2.762	12.986	-16.32	8.181	6.738	-17.654	10.957	-3.034	-15.976
68	68	0.37051	0.556	10.192	-4.52	5.595	10.445	22.346	2.734	12.663	-16.412	9.147	6.972	-17.939	11.839	-2.675	-16.565
69	69	0.37604	0.425	10.311	-4.591	5.383	10.042	22.3	2.763	12.363	-16.387	9.1	7.172	-18.239	11.853	-2.672	-17.029
70	70	0.38157	0.297	10.429	-4.683	5.119	9.659	22.289	2.887	12.078	-16.281	9.077	7.295	-18.579	11.924	-2.772	-17.449
71	71	0.3871	0.193	10.56	-4.803	4.934	9.31	22.279	2.917	11.895	-16.075	9.082	7.503	-18.822	11.972	-2.848	-17.674
72	72	0.39263	0.088	10.705	-4.927	4.774	9.001	22.263	2.891	11.776	-15.816	8.928	7.842	-19.006	11.838	-2.877	-17.779
73	73	0.39816	-0.015	10.878	-5.063	4.609	8.734	22.256	2.884	11.674	-15.495	8.758	8.288	-19.244	11.703	-2.811	-17.888
74	74	0.40369	-0.103	11.053	-5.219	4.463	8.482	22.265	2.883	11.601	-15.113	8.629	8.704	-19.579	11.613	-2.774	-18.033
75	75	0.40922	-0.18	11.238	-5.387	4.34	8.26	22.269	2.869	11.582	-14.69	8.621	8.996	-20.011	11.622	-2.84	-18.247
76	76	0.41475	-0.257	11.447	-5.565	4.238	8.076	22.28	2.839	11.603	-14.238	8.684	9.23	-20.519	11.689	-2.954	-18.507
77	77	0.42028	-0.334	11.676	-5.758	4.114	7.942	22.29	2.873	11.65	-13.795	8.579	9.551	-20.951	11.631	-3.056	-18.719
78	78	0.42581	-0.401	11.916	-5.966	4.009	7.842	22.249	2.901	11.727	-13.322	8.411	10.052	-21.299	11.523	-3.01	-18.885
79	79	0.43134	-0.463	12.157	-6.18	3.925	7.756	22.209	2.907	11.848	-12.862	8.291	10.582	-21.532	11.452	-2.953	-18.951
80	80	0.43687	-0.534	12.41	-6.411	3.891	7.697	22.156	2.845	12.033	-12.42	8.231	11.041	-21.734	11.408	-2.973	-19.017
81	81	0.4424	-0.622	12.66	-6.666	3.784	7.655	22.107	2.898	12.209	-12.034	8.187	11.354	-21.896	11.412	-3.135	-19.138
82	82	0.44793	-0.721	12.907	-6.935	3.66	7.622	22.058	2.954	12.394	-11.687	8.349	11.532	-22.128	11.584	-3.346	-19.386
83	83	0.45346	-0.822	13.148	-7.197	3.545	7.586	21.989	2.984	12.602	-11.385	8.562	11.633	-22.277	11.778	-3.633	-19.602
84	84	0.45899	-0.924	13.385	-7.467	3.439	7.56	21.882	3.002	12.852	-11.101	8.709	11.756	-22.315	11.898	-3.949	-19.762
85	85	0.46452	-1.028	13.603	-7.76	3.349	7.525	21.77	2.978	13.118	-10.859	8.831	11.988	-22.311	11.965	-4.156	-19.944
86	86	0.47005	-1.143	13.806	-8.052	3.231	7.479	21.65	2.967	13.373	-10.684	8.899	12.281	-22.175	11.976	-4.317	-20.073
87	87	0.47558	-1.214	13.981	-8.285	3.138	7.388	21.479	2.969	13.627	-10.562	8.993	12.51	-22.016	12.006	-4.553	-20.214
88	88	0.48111	-1.317	14.158	-8.514	3.015	7.326	21.329	2.959	13.929	-10.479	9.18	12.728	-21.86	12.092	-4.785	-20.376
89	89	0.48664	-1.415	14.328	-8.726	2.911	7.274	21.128	2.932	14.271	-10.407	9.099	13.201	-21.619	11.923	-4.88	-20.487
90	90	0.49217	-1.508	14.472	-8.917	2.775	7.192	20.918	2.948	14.587	-10.364	8.732	13.76	-21.283	11.503	-4.997	-20.512
91	91	0.4977	-1.604	14.597	-9.092	2.672	7.075	20.716	2.872	14.911	-10.349	8.531	14.094	-20.925	11.184	-5.289	-20.49
92	92	0.50323	-1.705	14.702	-9.255	2.564	6.938	20.506	2.764	15.252	-10.325	8.623	14.005	-20.474	11.116	-5.934	-20.349
93	93	0.50876	-1.805	14.794	-9.412	2.442	6.803	20.303	2.685	15.628	-10.299	8.763	13.596	-20.007	11.107	-6.919	-20.166
94	94	0.51429	-1.898	14.873	-9.559	2.313	6.66	20.119	2.609	16.024	-10.298	8.979	13.014	-19.554	11.16	-8.069	-19.995
95	95	0.51982	-1.99	14.941	-9.702	2.18	6.522	19.951	2.543	16.462	-10.269	9.139	12.488	-19.025	11.178	-9.231	-19.698
96	96	0.52535	-2.089	15.008	-9.833	2.068	6.402	19.81	2.432	16.966	-10.217	9.219	12.099	-18.516	11.107	-10.329	-19.349
97	97	0.53088	-2.195	15.057	-9.95	1.942	6.273	19.667	2.307	17.488	-10.13	9.3	11.673	-18.002	11.031	-11.483	-18.947
98	98	0.53641	-2.304	15.09	-10.07	1.824	6.134	19.559	2.17	18.02	-10.059	9.357	11.332	-17.426	10.935	-12.575	-18.464
99	99	0.54194	-2.413	15.113	-10.203	1.688	6.025	19.478	2.067	18.626	-9.964	9.551	10.745	-16.899	10.976	-13.913	-18.006
100	100	0.54747	-2.531	15.135	-10.332	1.565	5.962	19.403	1.933	19.349	-9.87	9.836	10.056	-16.423	11.077	-15.386	-17.584
101	101	0.553	-2.658	15.141	-10.448	1.413	5.9	19.333	1.833	20.088	-9.789	10.028	9.27	-15.892	11.105	-17.005	-17.108
102	102	0.55853	-2.786	15.135	-10.565	1.239	5.834	19.296	1.781	20.812	-9.748	10.038	8.524	-15.302	10.985	-18.637	-16.589
103	103	0.56406	-2.914	15.121	-10.682	1.058	5.784	19.274	1.752	21.573	-9.751	9.982	7.74	-14.59	10.809	-20.359	-15.984
104	104	0.56959	-3.038	15.1	-10.794	0.908	5.759	19.256	1.691	22.418	-9.794	9.951	6.853	-13.691	10.646	-22.246	-15.214
105	105	0.57512	-3.163	15.075	-10.895	0.761	5.767	19.222	1.623	23.325	-9.866	9.968	5.89	-12.752	10.52	-24.22	-14.447
106	106	0.58065	-3.287	15.057	-10.982	0.608	5.803	19.161	1.567	24.225	-9.98	9.965	4.757	-11.809	10.388	-26.336	-13.743
107	107	0.58618	-3.412	15.032	-11.052	0.467	5.872	19.078	1.491	25.172	-10.169	9.925	3.453	-10.713	10.224	-28.646	-12.967
108	108	0.59171	-3.535	15.003	-11.1	0.318	6.01	18.973	1.44	26.23	-10.418	9.825	1.908	-9.463	10.022	-31.267	-12.117
109	109	0.59724	-3.666	14.965	-11.128	0.164	6.203	18.883	1.427	27.4	-10.768	9.669	0.378	-8.18	9.793	-33.922	-11.323
110	110	0.60277	-3.822	14.914	-11.126	-0.029	6.456	18.767	1.471	28.657	-11.179	9.267	-1.035	-6.806	9.374	-36.533	-10.517
111	111	0.6083	-4.014	14.818	-11.099	-0.285	6.724	18.648	1.578	29.971	-11.64	8.787	-2.412	-5.422	8.934	-39.117	-9.762
112	112	0.61383	-4.242	14.671	-11.065	-0.587	6.993	18.542	1.689	31.334	-12.155	8.398	-3.775	-4.073	8.602	-41.65	-9.103
113	113	0.61936	-4.495	14.486	-11.023	-0.909	7.275	18.441	1.79	32.737	-12.718	8.124	-5.066	-2.756	8.404	-44.062	-8.528
114	114	0.62489	-4.768	14.27	-10.97	-1.292	7.578	18.356	1.974	34.142	-13.315	7.721	-6.348	-1.52	8.155	-46.425	-8.078
115	115	0.63042	-5.066	14.023	-10.909	-1.708	7.9	18.259	2.183	35.564	-13.927	7.179	-7.663	-0.355	7.837	-48.794	-7.728
116	116	0.63595	-5.367	13.74	-10.853	-2.15	8.214	18.167	2.404	36.991	-14.529	6.617	-8.931	0.798	7.536	-51.085	-7.399
117	117	0.64148	-5.657	13.438	-10.805	-2.584	8.544	18.056	2.589	38.409	-15.075	6.149	-10.125	1.821	7.343	-53.22	-7.177
118	118	0.64701	-5.921	13.135	-10.768	-2.954	8.887	17.921	2.716	39.758	-15.572	5.594	-11.235	2.65	7.078	-55.156	-7.105
119	119	0.65254	-6.155	12.844	-10.75	-3.291	9.262	17.753	2.804	41.052	-15.936	5.045	-12.151	3.355	6.804	-56.813	-7.067
120	120	0.65807	-6.357	12.556	-10.729	-3.58	9.647	17.486	2.794	42.349	-16.116	4.659	-12.846	3.877	6.634	-58.207	-7.101
121	121	0.6636	-6.513	12.272	-10.683	-3.802	10.032	17.113	2.683	43.677	-16.139	4.417	-13.239	4.191	6.514	-59.292	-7.241
122	122	0.66913	-6.638	12.011	-10.663	-3.972	10.464	16.701	2.514	45.048	-15.991	4.297	-13.214	4.366	6.415	-59.966	-7.403
123	123	0.67466	-6.759	11.791	-10.67	-4.118	10.987	16.254	2.285	46.461	-15.643	4.412	-12.856	4.333	6.451	-60.278	-7.637
124	124	0.68019	-6.868	11.621	-10.709	-4.198	11.61	15.799	1.953	47.892	-15.127	4.691	-12.321	4.112	6.547	-60.354	-7.907
125	125	0.68572	-6.958	11.498	-10.756	-4.233	12.328	15.373	1.606	49.309	-14.49	4.998	-11.69	3.799	6.618	-60.277	-8.124
126	126	0.69125	-7.045	11.42	-10.817	-4.228	13.109	14.972	1.247	50.668	-13.744	5.287	-10.917	3.371	6.638	-59.993	-8.308
127	127	0.69678	-7.091	11.366	-10.935	-4.13	13.911	14.686	0.903	51.94	-12.948	5.567	-10.164	2.736	6.639	-59.629	-8.559
128	128	0.70231	-7.116	11.342	-11.094	-3.974	14.778	14.494	0.589	53.193	-12.097	5.792	-9.529	2.056	6.606	-59.338	-8.739
129	129	0.70784	-7.115	11.342	-11.269	-3.751	15.684	14.409	0.312	54.39	-11.275	6.089	-9.064	1.273	6.656	-59.115	-8.962
130	130	0.71337	-7.105	11.339	-11.429	-3.536	16.581	14.475	0.185	55.496	-10.525	6.521	-8.645	0.417	6.863	-58.823	-9.232
131	131	0.7189	-7.073	11.299	-11.588	-3.302	17.421	14.658	0.161	56.501	-9.848	6.923	-8.146	-0.351	7.038	-58.376	-9.403
132	132	0.72443	-7.03	11.219	-11.752	-3.046	18.2	14.965	0.223	57.442	-9.288	7.314	-7.545	-1.009	7.188	-57.784	-9.49
133	133	0.72996	-6.972	11.107	-11.928	-2.778	18.913	15.394	0.398	58.271	-8.849	7.643	-6.872	-1.537	7.299	-57.058	-9.492
134	134	0.73549	-6.899	10.971	-12.122	-2.505	19.575	15.922	0.701	58.982	-8.495	7.959	-6.185	-2.002	7.458	-56.228	-9.47
135	135	0.74102	-6.808	10.788	-12.318	-2.239	20.148	16.523	1.11	59.538	-8.24	8.209	-5.609	-2.467	7.606	-55.4	-9.507
136	136	0.74655	-6.706	10.575	-12.535	-1.926	20.678	17.168	1.523	60.045	-8.135	8.294	-5.172	-2.785	7.619	-54.691	-9.502
137	137	0.75208	-6.601	10.358	-12.749	-1.612	21.173	17.814	1.954	60.419	-8.139	8.31	-4.798	-2.9	7.596	-53.967	-9.393
138	138	0.75761	-6.487	10.145	-12.965	-1.306	21.668	18.473	2.45	60.679	-8.235	8.161	-4.475	-2.951	7.466	-53.21	-9.312
139	139	0.76314	-6.355	9.932	-13.142	-1.004	22.139	19.079	2.975	60.837	-8.415	7.77	-4.173	-2.848	7.143	-52.441	-9.157
140	140	0.76867	-6.208	9.723	-13.296	-0.695	22.606	19.597	3.462	60.96	-8.646	7.185	-3.809	-2.563	6.64	-51.621	-8.895
141	141	0.7742	-6.064	9.527	-13.433	-0.376	23.076	20.045	3.878	61.011	-8.937	6.58	-3.419	-2.237	6.1	-50.702	-8.66
142	142	0.77973	-5.933	9.348	-13.532	-0.087	23.561	20.42	4.274	60.973	-9.26	5.915	-3.027	-1.925	5.516	-49.696	-8.492
143	143	0.78526	-5.805	9.183	-13.614	0.211	24.043	20.74	4.615	60.825	-9.631	5.261	-2.733	-1.625	4.944	-48.678	-8.378
144	144	0.79079	-5.666	9.032	-13.673	0.515	24.522	20.975	4.892	60.632	-10.022	4.667	-2.516	-1.293	4.43	-47.69	-8.273
145	145	0.79632	-5.505	8.906	-13.732	0.887	25.025	21.111	5.041	60.442	-10.445	4.191	-2.327	-0.834	4.004	-46.701	-8.084
146	146	0.80185	-5.34	8.814	-13.778	1.245	25.557	21.224	5.188	60.186	-10.839	3.804	-2.141	-0.413	3.661	-45.64	-7.914
147	147	0.80738	-5.17	8.767	-13.814	1.61	26.129	21.292	5.325	59.842	-11.24	3.387	-1.996	-0.052	3.31	-44.533	-7.822
148	148	0.81291	-5	8.749	-13.865	2.004	26.708	21.333	5.392	59.389	-11.667	3.002	-1.92	0.378	2.98	-43.396	-7.674
149	149	0.81844	-4.83	8.745	-13.921	2.415	27.302	21.352	5.406	58.935	-12.088	2.77	-1.851	0.798	2.774	-42.238	-7.535
150	150	0.82397	-4.665	8.757	-13.947	2.811	27.895	21.335	5.398	58.432	-12.528	2.679	-1.802	1.196	2.701	-41.045	-7.429
151	151	0.8295	-4.496	8.799	-13.951	3.17	28.496	21.287	5.415	57.823	-12.967	2.662	-1.803	1.563	2.733	-39.817	-7.372
152	152	0.83503	-4.313	8.862	-13.969	3.57	29.099	21.19	5.37	57.152	-13.396	2.7	-1.823	1.846	2.818	-38.543	-7.39
153	153	0.84056	-4.105	8.947	-13.985	3.987	29.706	21.056	5.303	56.436	-13.784	2.71	-1.856	2.066	2.874	-37.252	-7.441
154	154	0.84609	-3.895	9.04	-13.975	4.388	30.303	20.958	5.275	55.652	-14.262	2.792	-1.87	2.297	2.993	-35.886	-7.53
155	155	0.85162	-3.701	9.192	-13.94	4.734	30.937	20.841	5.263	54.773	-14.727	3.08	-1.785	2.303	3.303	-34.325	-7.849
156	156	0.85715	-3.491	9.318	-13.916	5.103	31.543	20.699	5.217	53.873	-15.223	3.527	-1.597	2.254	3.748	-32.606	-8.258
157	157	0.86268	-3.279	9.437	-13.89	5.456	32.1	20.605	5.183	52.883	-15.752	4.281	-1.363	2.172	4.464	-30.743	-8.7
158	158	0.86821	-3.063	9.555	-13.875	5.801	32.615	20.533	5.141	51.787	-16.307	5.283	-1.096	1.996	5.405	-28.727	-9.253
159	159	0.87374	-2.842	9.672	-13.87	6.142	33.108	20.494	5.131	50.633	-16.893	6.34	-0.719	1.733	6.382	-26.531	-9.91
160	160	0.87927	-2.618	9.791	-13.856	6.493	33.593	20.48	5.128	49.471	-17.463	7.384	-0.258	1.38	7.318	-24.228	-10.605
161	161	0.8848	-2.402	9.898	-13.798	6.825	34.042	20.451	5.094	48.272	-18.026	8.389	0.133	1.099	8.207	-21.984	-11.192
162	162	0.89033	-2.208	9.99	-13.718	7.081	34.44	20.48	5.114	46.964	-18.593	9.308	0.44	0.868	9.035	-19.78	-11.702
163	163	0.89586	-2.026	10.067	-13.652	7.334	34.79	20.555	5.131	45.547	-19.178	10	0.727	0.749	9.654	-17.577	-12.074
164	164	0.90139	-1.848	10.13	-13.594	7.595	35.095	20.672	5.104	44.066	-19.675	10.375	0.815	0.736	9.986	-15.632	-12.199
165	165	0.90692	-1.679	10.19	-13.525	7.801	35.406	20.819	5.168	42.596	-20.077	10.581	0.804	0.826	10.237	-13.879	-12.116
166	166	0.91245	-1.536	10.225	-13.443	7.966	35.663	20.991	5.217	41.06	-20.437	10.63	0.655	1.019	10.373	-12.296	-11.859
167	167	0.91798	-1.429	10.225	-13.394	8.105	35.861	21.208	5.249	39.469	-20.722	10.439	0.427	1.288	10.311	-10.841	-11.438
168	168	0.92351	-1.336	10.206	-13.364	8.244	35.998	21.483	5.271	37.807	-20.946	9.995	0.083	1.61	10.042	-9.541	-10.853
169	169	0.92904	-1.258	10.183	-13.33	8.371	36.123	21.736	5.248	36.144	-21.07	9.493	-0.266	1.913	9.713	-8.267	-10.201
170	170	0.93457	-1.193	10.155	-13.28	8.465	36.234	21.964	5.189	34.473	-21.127	9.173	-0.57	2.179	9.539	-6.913	-9.543
171	171	0.9401	-1.139	10.128	-13.216	8.509	36.326	22.204	5.158	32.784	-21.137	8.69	-0.785	2.46	9.202	-5.518	-8.822
172	172	0.94563	-1.081	10.08	-13.167	8.591	36.358	22.416	5.046	31.09	-21.084	7.376	-1.181	3.207	8.074	-4.486	-7.566
173	173	0.95116	-1.017	10.014	-13.145	8.696	36.327	22.668	4.893	29.345	-21.025	7.892	-1.406	2.715	8.691	-2.846	-7.574
174	174	0.95669	-0.962	9.949	-13.124	8.778	36.308	22.842	4.757	27.666	-20.887	8.57	-1.198	1.989	9.436	-0.78	-7.841
175	175	0.96222	-0.926	9.887	-13.061	8.837	36.267	23.009	4.551	25.981	-20.813	9.363	-0.98	1.222	10.259	1.322	-8.206
176	176	0.96775	-0.911	9.829	-12.954	8.825	36.237	23.13	4.377	24.336	-20.714	9.814	-1.209	0.723	10.843	2.844	-8.303
177	177	0.97328	-0.903	9.772	-12.833	8.813	36.166	23.234	4.134	22.658	-20.618	10.326	-1.372	0.111	11.452	4.471	-8.534
178	178	0.97881	-0.897	9.717	-12.721	8.819	36.065	23.347	3.797	20.996	-20.551	11.135	-1.111	-0.68	12.225	6.588	-9
179	179	0.98434	-0.876	9.655	-12.637	8.865	35.926	23.479	3.425	19.353	-20.559	11.712	-0.729	-1.408	12.744	8.768	-9.484
180	180	0.98987	-0.872	9.637	-12.545	8.896	35.829	23.571	3.043	17.742	-20.57	12.032	-0.681	-1.95	13.069	10.52	-9.818
181	181	0.9954	-0.881	9.639	-12.438	8.891	35.765	23.61	2.692	16.238	-20.534	12.305	-0.687	-2.483	13.362	12.108	-10.16
182	182	1.00093	-0.909	9.655	-12.301	8.838	35.74	23.627	2.394	14.886	-20.531	12.784	-0.282	-3.268	13.799	14.074	-10.838
183	183	1.00646	-0.929	9.677	-12.159	8.775	35.728	23.577	2.111	13.659	-20.521	13.272	0.143	-4.015	14.229	15.957	-11.545
184	184	1.01199	-0.951	9.71	-12.007	8.71	35.694	23.547	1.829	12.4	-20.573	13.312	0.286	-4.49	14.279	17.418	-11.992
185	185	1.01752	-0.968	9.748	-11.85	8.634	35.644	23.481	1.587	11.171	-20.592	13.06	0.309	-4.906	14.094	18.623	-12.369
186	186	1.02305	-0.975	9.79	-11.676	8.556	35.599	23.397	1.368	10.078	-20.645	12.851	0.548	-5.386	13.91	19.936	-12.858
187	187	1.02858	-0.977	9.838	-11.484	8.468	35.583	23.261	1.206	9.141	-20.721	12.654	0.89	-5.807	13.741	21.205	-13.352
188	188	1.03411	-0.963	9.886	-11.305	8.406	35.582	23.079	1.118	8.344	-20.785	12.371	1.09	-6.133	13.558	22.16	-13.78
189	189	1.03964	-0.937	9.934	-11.139	8.375	35.579	22.882	1.041	7.656	-20.834	12.269	1.061	-6.447	13.579	22.822	-14.207
190	190	1.04517	-0.897	9.98	-10.922	8.307	35.555	22.633	1.019	7.113	-20.92	12.23	0.972	-6.695	13.674	23.253	-14.612
191	191	1.0507	-0.859	10.027	-10.671	8.206	35.528	22.343	1.026	6.556	-21.07	11.909	0.86	-6.83	13.522	23.579	-14.969
192	192	1.05623	-0.794	10.058	-10.434	8.163	35.492	22.013	1.073	6.592	-21.198	12.234	1.333	-6.79	13.857	24.048	-15.198
193	193	1.06176	-0.729	10.095	-10.238	8.145	35.511	21.695	1.1	6.372	-21.39	12.001	1.379	-6.664	13.741	24.25	-15.383
194	194	1.06729	-0.65	10.134	-10.052	8.16	35.539	21.337	1.081	6.187	-21.555	11.666	1.12	-6.422	13.543	24.084	-15.442
195	195	1.07282	-0.561	10.171	-9.85	8.192	35.553	20.954	1.041	6.155	-21.751	11.548	0.707	-6.033	13.552	23.646	-15.389
196	196	1.07835	-0.45	10.195	-9.655	8.257	35.545	20.55	1.048	6.38	-21.928	11.592	0.377	-5.617	13.715	23.06	-15.308
197	197	1.08388	-0.321	10.212	-9.447	8.328	35.534	20.12	1.08	6.732	-22.067	11.674	0.115	-5.19	13.91	22.416	-15.181
198	198	1.08941	-0.176	10.224	-9.213	8.388	35.527	19.656	1.134	7.217	-22.177	11.852	-0.346	-4.685	14.227	21.448	-14.942
199	199	1.09494	-0.04	10.239	-8.97	8.431	35.542	19.21	1.207	7.836	-22.268	12.162	-1.163	-4.31	14.715	20.056	-14.783
200	200	1.10047	0.086	10.259	-8.743	8.463	35.563	18.832	1.324	8.545	-22.362	12.633	-2.516	-4.061	15.463	18.093	-14.687
201	201	1.106	0.222	10.275	-8.557	8.521	35.587	18.488	1.49	9.358	-22.316	13.167	-4.295	-3.981	16.364	15.619	-14.589
