# Supplementary material for: Gait phenotypes in paediatric hereditary spastic paraplegia revealed by dynamic time warping analysis and random forests
Source: PLoS One. 2018 Mar 8;13(3):e0192345. doi: 10.1371/journal.pone.0192345 (PMC5843164; doi:10.1371/journal.pone.0192345)
Supplement: S2 Data — (ZIP) [file pone.0192345.s009.zip › Healthy/Left.SR.HEALTHY3.2.csv]

	Epoch	Time	Pelvic.obliquity	Pelvic.tilt	Pelvic rotation	Hip.abd.add	Hip.flexion	Hip.rotation	Knee.abd.add	Knee.flexion	Knee.rotation	Ankle.abd.add	Ankle.flexion	Ankle.rotation	Forefoot.abd.add	Forefoot.flexion	Forefoot.rotation
1	1	0	1.456	12.53	-9.768	8.487	39.04	17.789	0.822	9.893	-23.402	9.568	1.163	-6.124	8.877	21.502	-18.58
2	2	0.00569	1.692	12.558	-9.574	8.673	39.101	17.362	0.916	11.038	-23.056	10.195	0.62	-6.772	9.576	20.145	-19.041
3	3	0.01138	1.916	12.587	-9.354	8.818	39.144	16.969	1.045	12.187	-22.635	10.855	-0.392	-7.455	10.413	18.297	-19.43
4	4	0.01707	2.118	12.62	-9.114	8.914	39.172	16.643	1.194	13.301	-22.188	11.816	-2.1	-8.157	11.653	15.867	-19.773
5	5	0.02276	2.309	12.649	-8.869	8.968	39.162	16.408	1.361	14.259	-21.767	12.91	-4.27	-8.758	13.086	13.114	-19.971
6	6	0.02845	2.502	12.669	-8.628	9.006	39.113	16.263	1.527	14.986	-21.417	13.667	-6.183	-9.09	14.144	10.625	-19.852
7	7	0.03414	2.709	12.676	-8.399	9.061	39.027	16.203	1.665	15.482	-21.182	13.882	-7.379	-9.099	14.561	8.79	-19.389
8	8	0.03983	2.933	12.665	-8.189	9.15	38.912	16.226	1.791	15.846	-21.071	13.743	-8.099	-8.856	14.568	7.379	-18.684
9	9	0.04552	3.183	12.632	-7.99	9.268	38.795	16.334	1.937	16.217	-21.093	13.547	-8.617	-8.51	14.475	6.153	-17.92
10	10	0.05121	3.491	12.556	-7.825	9.457	38.673	16.483	2.13	16.714	-21.221	13.402	-9.099	-8.092	14.427	4.889	-17.148
11	11	0.0569	3.859	12.435	-7.68	9.715	38.536	16.637	2.363	17.377	-21.387	13.386	-9.544	-7.612	14.49	3.557	-16.345
12	12	0.06259	4.27	12.266	-7.551	10.034	38.363	16.799	2.61	18.191	-21.576	13.489	-9.768	-7.153	14.609	2.349	-15.59
13	13	0.06828	4.694	12.061	-7.428	10.357	38.15	16.965	2.918	19.089	-21.755	13.592	-9.433	-6.848	14.656	1.63	-15.003
14	14	0.07397	5.107	11.84	-7.316	10.672	37.891	17.153	3.267	19.98	-21.92	13.587	-8.528	-6.756	14.535	1.463	-14.631
15	15	0.07966	5.494	11.619	-7.22	10.994	37.574	17.374	3.594	20.791	-22.033	13.529	-7.494	-6.89	14.338	1.478	-14.437
16	16	0.08535	5.838	11.402	-7.129	11.302	37.182	17.593	3.863	21.463	-22.051	13.47	-6.731	-7.251	14.166	1.33	-14.412
17	17	0.09104	6.135	11.187	-7.063	11.579	36.732	17.835	4.132	22.029	-21.954	13.398	-6.195	-7.831	14.025	1.03	-14.522
18	18	0.09673	6.385	10.967	-7.009	11.824	36.263	18.066	4.393	22.563	-21.741	13.401	-5.709	-8.589	13.966	0.745	-14.755
19	19	0.10242	6.594	10.734	-6.965	12.04	35.789	18.275	4.642	23.107	-21.437	13.418	-5.16	-9.399	13.919	0.532	-15.006
20	20	0.10811	6.755	10.489	-6.913	12.208	35.31	18.462	4.875	23.64	-21.054	13.461	-4.533	-10.256	13.893	0.427	-15.278
21	21	0.1138	6.867	10.238	-6.852	12.328	34.812	18.618	5.083	24.138	-20.584	13.47	-3.747	-11.078	13.838	0.482	-15.477
22	22	0.11949	6.946	9.975	-6.783	12.422	34.264	18.762	5.247	24.576	-20.063	13.445	-2.958	-11.875	13.76	0.55	-15.621
23	23	0.12518	6.984	9.709	-6.703	12.48	33.681	18.874	5.355	24.964	-19.476	13.43	-2.228	-12.624	13.701	0.575	-15.692
24	24	0.13087	6.994	9.43	-6.609	12.514	33.057	18.946	5.434	25.293	-18.856	13.3	-1.789	-13.318	13.577	0.301	-15.702
25	25	0.13656	6.978	9.151	-6.514	12.529	32.412	18.977	5.459	25.575	-18.236	13.16	-1.351	-14.03	13.442	0.075	-15.776
26	26	0.14225	6.942	8.876	-6.408	12.516	31.747	19.005	5.461	25.787	-17.676	13.096	-0.89	-14.772	13.38	-0.039	-15.95
27	27	0.14794	6.896	8.604	-6.299	12.51	31.049	19.027	5.392	25.903	-17.219	12.961	-0.432	-15.316	13.244	-0.123	-16.018
28	28	0.15363	6.849	8.33	-6.186	12.5	30.317	19.069	5.299	25.928	-16.914	12.615	-0.024	-15.591	12.918	-0.285	-15.924
29	29	0.15932	6.804	8.055	-6.065	12.467	29.568	19.128	5.232	25.903	-16.73	12.304	0.462	-15.827	12.638	-0.32	-15.903
30	30	0.16501	6.75	7.788	-5.936	12.418	28.814	19.219	5.188	25.841	-16.701	12.018	0.989	-16.064	12.386	-0.266	-16.009
31	31	0.1707	6.888	7.718	-5.868	12.6	28.273	19.27	5.084	25.826	-16.862	12.39	1.137	-16.13	12.705	-0.413	-16.127
32	32	0.17639	6.938	7.609	-5.747	12.656	27.673	19.338	4.936	25.771	-17.165	13.211	1.09	-16.017	13.395	-0.613	-16.226
33	33	0.18208	6.946	7.494	-5.635	12.676	27.042	19.484	4.886	25.61	-17.677	13.087	1.287	-15.686	13.279	-0.796	-16.217
34	34	0.18777	6.907	7.377	-5.507	12.626	26.391	19.669	4.885	25.395	-18.339	12.469	1.768	-15.096	12.72	-0.849	-16.048
35	35	0.19346	6.824	7.254	-5.367	12.506	25.709	19.888	4.923	25.177	-19.11	12.006	2.242	-14.414	12.305	-0.894	-15.897
36	36	0.19915	6.702	7.158	-5.231	12.355	25.035	20.131	4.926	24.858	-19.952	11.736	2.497	-13.725	12.065	-1.007	-15.807
37	37	0.20484	6.546	7.077	-5.084	12.131	24.353	20.388	4.941	24.375	-20.822	11.782	2.378	-13.191	12.155	-1.244	-15.913
38	38	0.21053	6.368	6.994	-4.946	11.9	23.63	20.626	4.873	23.773	-21.631	12.143	2.016	-12.812	12.543	-1.514	-16.149
39	39	0.21622	6.193	6.938	-4.84	11.7	22.92	20.853	4.78	23.242	-22.365	12.153	1.961	-12.393	12.572	-1.661	-16.279
40	40	0.22191	6.021	6.91	-4.744	11.494	22.234	21.018	4.701	22.715	-22.968	11.749	2.356	-12.02	12.206	-1.498	-16.369
41	41	0.2276	5.831	6.89	-4.62	11.252	21.564	21.098	4.694	22.176	-23.419	10.735	2.904	-11.731	11.329	-1.375	-16.426
42	42	0.23329	5.631	6.872	-4.502	11.007	20.903	21.14	4.644	21.663	-23.703	9.875	3.324	-11.541	10.582	-1.347	-16.461
43	43	0.23898	5.436	6.868	-4.42	10.778	20.271	21.143	4.504	21.224	-23.783	9.911	3.587	-11.634	10.62	-1.216	-16.681
44	44	0.24467	5.248	6.88	-4.351	10.576	19.685	21.083	4.329	20.852	-23.67	10.211	3.747	-11.996	10.899	-1.112	-17.05
45	45	0.25036	5.062	6.897	-4.278	10.358	19.126	20.948	4.187	20.533	-23.345	10.254	3.941	-12.369	10.964	-1.112	-17.275
46	46	0.25605	4.879	6.912	-4.207	10.132	18.56	20.772	4.038	20.217	-22.885	10.247	4.118	-12.701	10.992	-1.176	-17.36
47	47	0.26174	4.706	6.937	-4.142	9.92	17.975	20.558	3.856	19.859	-22.314	10.134	4.341	-13.094	10.921	-1.207	-17.422
48	48	0.26743	4.555	6.986	-4.106	9.74	17.413	20.353	3.688	19.482	-21.7	9.876	4.604	-13.509	10.734	-1.227	-17.467
49	49	0.27312	4.416	7.047	-4.087	9.58	16.88	20.134	3.535	19.129	-21.045	9.579	4.81	-13.924	10.531	-1.33	-17.492
50	50	0.27881	4.265	7.102	-4.072	9.396	16.35	19.907	3.395	18.797	-20.375	9.409	4.914	-14.353	10.449	-1.508	-17.537
51	51	0.2845	4.115	7.106	-4.062	9.203	15.754	19.663	3.237	18.456	-19.722	9.379	5.094	-14.762	10.479	-1.564	-17.614
52	52	0.29019	3.958	7.196	-4.073	9.018	15.259	19.413	3.084	18.094	-19.109	9.348	5.276	-15.155	10.521	-1.581	-17.734
53	53	0.29588	3.806	7.258	-4.09	8.836	14.736	19.192	2.948	17.718	-18.581	9.281	5.388	-15.469	10.533	-1.67	-17.834
54	54	0.30157	3.631	7.294	-4.084	8.603	14.179	18.97	2.844	17.317	-18.139	9.195	5.44	-15.693	10.534	-1.825	-17.921
55	55	0.30726	3.452	7.326	-4.085	8.356	13.635	18.756	2.745	16.952	-17.779	9.263	5.593	-15.883	10.646	-1.842	-18.065
56	56	0.31295	3.279	7.35	-4.121	8.131	13.091	18.583	2.592	16.616	-17.51	9.71	5.742	-15.989	11.054	-1.746	-18.217
57	57	0.31864	3.111	7.352	-4.204	7.925	12.538	18.469	2.425	16.31	-17.339	10.254	5.891	-15.859	11.53	-1.649	-18.215
58	58	0.32433	2.933	7.34	-4.293	7.7	11.977	18.379	2.308	15.994	-17.24	10.483	6.058	-15.561	11.739	-1.652	-18.087
59	59	0.33002	2.761	7.308	-4.379	7.471	11.382	18.343	2.239	15.666	-17.234	10.504	6.256	-15.248	11.771	-1.701	-17.971
60	60	0.33571	2.591	7.267	-4.443	7.238	10.786	18.333	2.21	15.379	-17.282	10.636	6.35	-15.128	11.913	-1.826	-18.064
61	61	0.3414	2.416	7.224	-4.504	6.987	10.18	18.357	2.214	15.067	-17.383	10.836	6.141	-15.032	12.147	-2.219	-18.197
62	62	0.34709	2.25	7.182	-4.59	6.753	9.578	18.444	2.2	14.692	-17.548	11.047	5.803	-14.881	12.39	-2.673	-18.292
63	63	0.35278	2.101	7.125	-4.703	6.523	8.964	18.594	2.205	14.285	-17.746	11.217	5.791	-14.761	12.58	-2.774	-18.42
64	64	0.35847	1.963	7.055	-4.804	6.299	8.35	18.767	2.214	13.915	-17.943	11.295	6.278	-14.724	12.639	-2.418	-18.601
65	65	0.36416	1.839	6.97	-4.858	6.094	7.713	18.921	2.246	13.561	-18.14	11.069	6.887	-14.706	12.428	-2.077	-18.752
66	66	0.36985	1.785	6.846	-4.905	5.932	7.028	19.073	2.383	13.209	-18.301	10.64	7.299	-14.726	12.12	-2.033	-18.89
67	67	0.37554	1.739	6.709	-4.962	5.784	6.321	19.243	2.521	12.854	-18.391	10.351	7.564	-15.024	11.96	-2.064	-19.236
68	68	0.38123	1.69	6.576	-5.002	5.647	5.639	19.393	2.558	12.566	-18.437	10.613	7.8	-15.457	12.226	-1.945	-19.693
69	69	0.38692	1.645	6.447	-5.049	5.519	4.982	19.537	2.581	12.331	-18.436	10.826	7.991	-15.77	12.442	-1.94	-19.981
70	70	0.39261	1.601	6.322	-5.121	5.386	4.344	19.694	2.606	12.116	-18.387	10.878	8.206	-15.959	12.511	-1.996	-20.096
71	71	0.3983	1.554	6.198	-5.195	5.245	3.722	19.822	2.633	11.941	-18.263	10.836	8.576	-16.127	12.488	-1.97	-20.137
72	72	0.40399	1.508	6.083	-5.26	5.115	3.135	19.883	2.649	11.848	-18.061	10.811	8.926	-16.292	12.478	-2.014	-20.149
73	73	0.40968	1.482	5.992	-5.336	5.021	2.595	19.903	2.659	11.825	-17.806	10.719	9.24	-16.453	12.41	-2.159	-20.144
74	74	0.41537	1.485	5.946	-5.424	4.958	2.097	19.879	2.661	11.771	-17.507	10.582	9.492	-16.647	12.311	-2.343	-20.176
75	75	0.42106	1.491	5.925	-5.516	4.881	1.665	19.793	2.688	11.79	-17.156	10.469	9.845	-16.867	12.224	-2.449	-20.254
76	76	0.42675	1.49	5.917	-5.604	4.803	1.247	19.651	2.675	11.819	-16.767	10.47	10.104	-16.996	12.228	-2.622	-20.252
77	77	0.43244	1.486	5.92	-5.698	4.726	0.852	19.477	2.654	11.86	-16.38	10.426	10.417	-17.098	12.185	-2.754	-20.256
78	78	0.43813	1.489	5.944	-5.789	4.642	0.5	19.24	2.675	11.943	-15.961	10.3	10.856	-17.213	12.075	-2.809	-20.31
79	79	0.44382	1.495	5.987	-5.893	4.564	0.192	18.973	2.712	12.084	-15.531	10.091	11.237	-17.285	11.898	-2.99	-20.342
80	80	0.44951	1.505	6.048	-6.016	4.522	-0.086	18.682	2.701	12.263	-15.108	9.927	11.517	-17.281	11.748	-3.271	-20.335
81	81	0.4552	1.51	6.122	-6.155	4.469	-0.338	18.425	2.709	12.447	-14.724	9.744	11.772	-17.271	11.584	-3.578	-20.344
82	82	0.46089	1.505	6.198	-6.305	4.414	-0.577	18.167	2.708	12.666	-14.348	9.503	12.094	-17.253	11.355	-3.859	-20.358
83	83	0.46658	1.496	6.284	-6.462	4.37	-0.81	17.897	2.663	12.894	-13.985	9.353	12.316	-17.19	11.19	-4.213	-20.351
84	84	0.47227	1.483	6.381	-6.61	4.306	-1.009	17.613	2.653	13.153	-13.632	9.218	12.447	-17.059	11.056	-4.681	-20.294
85	85	0.47796	1.46	6.485	-6.758	4.238	-1.179	17.34	2.653	13.453	-13.307	9.053	12.55	-16.893	10.898	-5.212	-20.211
86	86	0.48365	1.419	6.589	-6.916	4.171	-1.348	17.088	2.621	13.769	-13.007	8.861	12.677	-16.7	10.699	-5.737	-20.109
87	87	0.48934	1.364	6.696	-7.065	4.092	-1.532	16.852	2.566	14.059	-12.739	8.634	12.907	-16.503	10.444	-6.165	-20.004
88	88	0.49503	1.287	6.795	-7.209	4.006	-1.745	16.629	2.464	14.338	-12.502	8.351	13.27	-16.312	10.1	-6.481	-19.909
89	89	0.50072	1.186	6.9	-7.403	3.899	-1.948	16.444	2.355	14.617	-12.258	8.096	13.58	-16.054	9.789	-6.844	-19.746
90	90	0.50641	1.066	7.008	-7.625	3.753	-2.111	16.283	2.294	14.967	-12.002	7.917	13.738	-15.852	9.575	-7.373	-19.638
91	91	0.5121	0.915	7.113	-7.802	3.548	-2.255	16.079	2.279	15.367	-11.739	7.874	13.68	-15.681	9.514	-8.114	-19.561
92	92	0.51779	0.745	7.183	-7.944	3.314	-2.429	15.863	2.265	15.767	-11.5	7.847	13.471	-15.452	9.474	-9.01	-19.421
93	93	0.52348	0.568	7.227	-8.076	3.082	-2.645	15.669	2.203	16.107	-11.293	7.733	13.189	-15.133	9.334	-9.975	-19.171
94	94	0.52917	0.381	7.277	-8.198	2.858	-2.891	15.476	2.097	16.383	-11.102	7.413	12.878	-14.715	8.994	-11.013	-18.806
95	95	0.53486	0.18	7.344	-8.328	2.611	-3.111	15.314	1.983	16.649	-10.92	7.177	12.475	-14.266	8.723	-12.107	-18.39
96	96	0.54055	-0.024	7.43	-8.487	2.336	-3.256	15.203	1.926	17.024	-10.751	7.037	11.932	-13.694	8.563	-13.385	-17.855
97	97	0.54624	-0.235	7.528	-8.633	2.044	-3.339	15.102	1.91	17.483	-10.582	6.702	11.258	-12.998	8.244	-14.908	-17.169
98	98	0.55193	-0.447	7.628	-8.774	1.76	-3.422	15.044	1.884	17.954	-10.462	6.39	10.468	-12.284	7.939	-16.549	-16.461
99	99	0.55762	-0.66	7.74	-8.955	1.482	-3.49	15.047	1.826	18.433	-10.378	6.112	9.601	-11.534	7.641	-18.255	-15.726
100	100	0.56331	-0.879	7.849	-9.153	1.201	-3.541	15.108	1.757	18.946	-10.358	5.806	8.739	-10.65	7.289	-19.983	-14.878
101	101	0.569	-1.11	7.954	-9.321	0.917	-3.558	15.159	1.669	19.514	-10.375	5.475	7.907	-9.717	6.879	-21.698	-14
102	102	0.57469	-1.342	8.065	-9.478	0.629	-3.516	15.212	1.609	20.164	-10.4	5.032	7.106	-8.784	6.364	-23.433	-13.127
103	103	0.58038	-1.571	8.19	-9.666	0.355	-3.404	15.296	1.54	20.889	-10.437	4.689	6.283	-7.828	5.931	-25.174	-12.254
104	104	0.58607	-1.804	8.317	-9.852	0.072	-3.25	15.398	1.485	21.66	-10.519	4.456	5.259	-6.896	5.61	-27.089	-11.441
105	105	0.59176	-2.049	8.444	-10.034	-0.189	-3.046	15.48	1.382	22.468	-10.604	4.083	4.07	-5.947	5.148	-29.171	-10.624
106	106	0.59745	-2.311	8.582	-10.184	-0.47	-2.755	15.546	1.33	23.376	-10.701	3.663	2.808	-5.024	4.669	-31.352	-9.853
107	107	0.60314	-2.588	8.727	-10.313	-0.777	-2.372	15.604	1.33	24.392	-10.817	3.411	1.534	-4.135	4.373	-33.543	-9.152
108	108	0.60883	-2.896	8.856	-10.437	-1.122	-1.904	15.7	1.388	25.574	-10.963	3.262	0.241	-3.271	4.199	-35.804	-8.493
109	109	0.61452	-3.245	8.96	-10.576	-1.484	-1.334	15.855	1.47	26.908	-11.158	3.137	-1.085	-2.478	4.058	-38.12	-7.932
110	110	0.62021	-3.635	9.033	-10.718	-1.882	-0.71	16.046	1.582	28.336	-11.398	3.107	-2.457	-1.82	4.035	-40.477	-7.545
111	111	0.6259	-4.048	9.071	-10.789	-2.331	-0.069	16.228	1.762	29.811	-11.712	3.346	-3.796	-1.251	4.299	-42.766	-7.31
112	112	0.63159	-4.469	9.073	-10.795	-2.803	0.595	16.377	1.98	31.388	-12.076	3.834	-5.095	-0.71	4.827	-45.028	-7.163
113	113	0.63728	-4.882	9.051	-10.797	-3.268	1.345	16.555	2.261	33.107	-12.467	4.26	-6.38	-0.204	5.339	-47.314	-7.09
114	114	0.64297	-5.277	9.003	-10.825	-3.729	2.131	16.777	2.602	34.855	-12.881	4.618	-7.683	0.313	5.848	-49.598	-7.048
115	115	0.64866	-5.653	8.923	-10.869	-4.166	2.898	17.035	2.935	36.586	-13.333	5.059	-8.99	0.774	6.46	-51.83	-7.104
116	116	0.65435	-6.01	8.809	-10.903	-4.548	3.64	17.267	3.179	38.286	-13.783	5.544	-10.325	1.144	7.103	-54.012	-7.264
117	117	0.66004	-6.341	8.666	-10.925	-4.934	4.344	17.455	3.428	39.848	-14.17	5.803	-11.688	1.427	7.571	-56.11	-7.485
118	118	0.66573	-6.618	8.502	-10.97	-5.253	5.043	17.569	3.605	41.33	-14.453	5.816	-12.941	1.672	7.811	-58.016	-7.711
119	119	0.67142	-6.83	8.342	-11.038	-5.482	5.783	17.594	3.699	42.879	-14.546	5.848	-14	1.774	8.043	-59.735	-7.984
120	120	0.67711	-6.99	8.269	-11.121	-5.628	6.603	17.521	3.707	44.446	-14.45	5.881	-14.942	1.715	8.256	-61.34	-8.315
121	121	0.6828	-7.098	8.209	-11.226	-5.704	7.423	17.349	3.618	45.954	-14.184	5.86	-15.713	1.547	8.382	-62.727	-8.655
122	122	0.68849	-7.15	8.162	-11.357	-5.704	8.259	17.108	3.443	47.451	-13.771	5.841	-16.064	1.254	8.423	-63.671	-9.037
123	123	0.69418	-7.147	8.132	-11.487	-5.6	9.141	16.769	3.13	49.012	-13.232	5.979	-15.865	0.855	8.466	-64.055	-9.469
124	124	0.69987	-7.085	8.126	-11.63	-5.374	10.077	16.368	2.688	50.578	-12.603	6.28	-15.254	0.342	8.548	-63.953	-9.947
125	125	0.70556	-6.985	8.125	-11.798	-5.131	11.036	15.925	2.264	52.085	-11.874	6.422	-14.348	-0.213	8.473	-63.52	-10.392
126	126	0.71125	-6.848	8.142	-11.959	-4.847	12.047	15.453	1.851	53.583	-11.084	6.397	-13.369	-0.784	8.249	-63.006	-10.771
127	127	0.71694	-6.683	8.163	-12.109	-4.481	13.082	14.993	1.38	55.079	-10.329	6.394	-12.421	-1.375	8.014	-62.48	-11.129
128	128	0.72263	-6.62	8.235	-12.294	-4.186	14.235	14.683	0.973	56.5	-9.619	6.38	-11.626	-1.937	7.796	-62	-11.424
129	129	0.72832	-6.671	8.34	-12.52	-3.996	15.43	14.536	0.659	57.709	-8.957	6.305	-11.046	-2.461	7.574	-61.563	-11.654
130	130	0.73401	-6.717	8.415	-12.7	-3.823	16.541	14.454	0.437	58.718	-8.372	6.261	-10.583	-2.962	7.404	-61.09	-11.855
131	131	0.7397	-6.771	8.439	-12.843	-3.668	17.576	14.424	0.275	59.664	-7.872	6.204	-10.038	-3.397	7.216	-60.504	-12.009
132	132	0.74539	-6.812	8.406	-12.993	-3.508	18.531	14.517	0.236	60.508	-7.475	6.093	-9.433	-3.688	6.995	-59.8	-12.043
133	133	0.75108	-6.798	8.326	-13.127	-3.333	19.358	14.713	0.364	61.151	-7.179	5.983	-8.851	-3.929	6.826	-58.987	-12.056
134	134	0.75677	-6.746	8.221	-13.243	-3.123	20.116	15.002	0.608	61.666	-7.006	5.862	-8.262	-4.101	6.666	-58.073	-12.043
135	135	0.76246	-6.676	8.091	-13.356	-2.859	20.829	15.377	0.88	62.135	-6.961	5.853	-7.632	-4.194	6.579	-57.057	-12.003
136	136	0.76815	-6.586	7.954	-13.453	-2.584	21.488	15.804	1.21	62.476	-7.023	5.882	-6.976	-4.196	6.526	-55.921	-11.935
137	137	0.77384	-6.468	7.832	-13.54	-2.297	22.129	16.252	1.628	62.693	-7.194	5.885	-6.304	-4.123	6.499	-54.675	-11.885
138	138	0.77953	-6.318	7.712	-13.658	-1.956	22.759	16.726	2.066	62.844	-7.47	5.907	-5.678	-4.002	6.514	-53.406	-11.87
139	139	0.78522	-6.157	7.596	-13.744	-1.629	23.392	17.169	2.537	62.974	-7.79	5.852	-5.141	-3.78	6.486	-52.224	-11.806
140	140	0.79091	-5.983	7.486	-13.756	-1.326	23.961	17.51	2.975	62.958	-8.142	5.681	-4.665	-3.532	6.346	-51.046	-11.741
141	141	0.7966	-5.795	7.41	-13.725	-1.04	24.525	17.818	3.439	62.78	-8.539	5.571	-4.241	-3.261	6.278	-49.783	-11.692
142	142	0.80229	-5.598	7.358	-13.694	-0.725	25.076	18.092	3.855	62.454	-9.022	5.381	-3.89	-2.975	6.131	-48.487	-11.691
143	143	0.80798	-5.398	7.328	-13.691	-0.383	25.655	18.343	4.235	62.069	-9.524	5.046	-3.578	-2.717	5.851	-47.188	-11.741
144	144	0.81367	-5.192	7.314	-13.696	-0.048	26.248	18.548	4.61	61.648	-9.989	4.656	-3.238	-2.502	5.539	-45.839	-11.825
145	145	0.81936	-4.972	7.32	-13.733	0.303	26.876	18.752	5.014	61.215	-10.474	4.165	-2.857	-2.236	5.157	-44.449	-11.895
146	146	0.82505	-4.763	7.345	-13.689	0.625	27.5	18.835	5.345	60.7	-10.971	3.597	-2.538	-2.015	4.687	-43.074	-12.017
147	147	0.83074	-4.56	7.38	-13.601	0.916	28.1	18.809	5.596	60.05	-11.435	2.885	-2.346	-1.825	4.083	-41.759	-12.149
148	148	0.83643	-4.358	7.423	-13.471	1.156	28.65	18.713	5.823	59.228	-11.857	2.217	-2.285	-1.703	3.544	-40.458	-12.315
149	149	0.84212	-4.146	7.479	-13.434	1.487	29.206	18.712	6.021	58.372	-12.326	1.667	-2.24	-1.566	3.098	-39.114	-12.465
150	150	0.84781	-3.933	7.553	-13.435	1.853	29.822	18.771	6.252	57.58	-12.836	1.122	-2.143	-1.376	2.656	-37.744	-12.585
151	151	0.8535	-3.719	7.626	-13.436	2.203	30.405	18.829	6.486	56.701	-13.355	0.651	-2.072	-1.174	2.294	-36.335	-12.695
152	152	0.85919	-3.502	7.689	-13.404	2.505	30.912	18.841	6.688	55.678	-13.832	0.455	-2.023	-0.999	2.188	-34.82	-12.792
153	153	0.86488	-3.274	7.748	-13.31	2.772	31.348	18.751	6.808	54.528	-14.292	0.488	-1.9	-0.842	2.259	-33.121	-12.899
154	154	0.87057	-3.049	7.818	-13.278	3.13	31.787	18.688	6.812	53.345	-14.836	0.673	-1.787	-0.703	2.425	-31.355	-13.068
155	155	0.87626	-2.839	7.863	-13.245	3.449	32.168	18.62	6.8	52.055	-15.389	0.981	-1.74	-0.582	2.727	-29.557	-13.269
156	156	0.88195	-2.641	7.885	-13.204	3.727	32.514	18.597	6.826	50.76	-15.948	1.653	-1.539	-0.526	3.348	-27.538	-13.532
157	157	0.88764	-2.453	7.895	-13.039	3.911	32.825	18.508	6.851	49.439	-16.509	2.605	-1.128	-0.623	4.166	-25.249	-13.945
158	158	0.89333	-2.301	7.911	-12.91	4.084	33.126	18.447	6.822	48.052	-17.069	3.62	-0.664	-0.705	5.006	-22.835	-14.347
159	159	0.89902	-2.171	7.9	-12.875	4.285	33.382	18.42	6.724	46.602	-17.575	4.814	-0.254	-0.785	6.016	-20.364	-14.728
160	160	0.90471	-2.06	7.867	-12.843	4.461	33.556	18.373	6.568	45.001	-18.008	6.056	0.117	-0.971	7.068	-17.811	-15.155
161	161	0.9104	-1.964	7.824	-12.809	4.648	33.728	18.332	6.354	43.442	-18.402	7.304	0.577	-1.149	8.068	-15.185	-15.531
162	162	0.91609	-1.882	7.762	-12.749	4.802	33.855	18.306	6.102	41.839	-18.781	8.77	0.951	-1.265	9.256	-12.565	-15.822
163	163	0.92178	-1.8	7.683	-12.687	4.933	33.941	18.316	5.855	40.221	-19.064	10.381	1.232	-1.299	10.599	-10.03	-15.928
164	164	0.92747	-1.732	7.596	-12.6	5.006	33.982	18.331	5.654	38.504	-19.241	11.667	1.411	-1.31	11.704	-7.654	-15.895
165	165	0.93316	-1.674	7.493	-12.506	5.062	33.986	18.342	5.457	36.756	-19.364	12.492	1.495	-1.27	12.425	-5.514	-15.738
166	166	0.93885	-1.629	7.37	-12.387	5.076	33.931	18.327	5.266	35.064	-19.425	12.984	1.508	-1.052	12.875	-3.686	-15.344
167	167	0.94454	-1.592	7.244	-12.272	5.085	33.845	18.352	5.079	33.356	-19.437	13.353	1.386	-0.719	13.257	-2.082	-14.753
168	168	0.95023	-1.574	7.114	-12.147	5.072	33.724	18.402	4.876	31.522	-19.408	13.523	1.062	-0.387	13.504	-0.657	-14.082
169	169	0.95592	-1.565	6.979	-12.018	5.046	33.584	18.494	4.667	29.519	-19.431	13.394	0.39	0.063	13.548	0.481	-13.285
170	170	0.96161	-1.574	6.814	-11.877	4.997	33.374	18.562	4.405	27.554	-19.414	13.161	-0.269	0.642	13.468	1.504	-12.338
171	171	0.9673	-1.598	6.647	-11.718	4.935	33.154	18.624	4.151	25.728	-19.337	12.766	-0.903	1.14	13.228	2.384	-11.415
172	172	0.97299	-1.63	6.473	-11.532	4.858	32.922	18.671	3.86	23.684	-19.279	11.877	-1.708	1.582	12.533	3.242	-10.539
173	173	0.97868	-1.67	6.29	-11.359	4.783	32.663	18.728	3.603	22.011	-19.238	11.332	-2.259	2.035	12.121	4.051	-9.721
174	174	0.98437	-1.716	6.096	-11.183	4.696	32.372	18.789	3.44	20.969	-19.188	11.349	-2.233	2.363	12.155	4.903	-9.087
175	175	0.99006	-1.787	5.911	-10.998	4.587	32.105	18.857	3.27	19.764	-19.177	11.253	-2.278	2.322	12.1	5.919	-8.861
176	176	0.99575	-1.884	5.745	-10.772	4.427	31.902	18.885	3.001	17.654	-19.257	10.269	-3.029	2	11.323	7.116	-8.958
177	177	1.00144	-1.999	5.599	-10.551	4.265	31.681	18.921	2.703	15.885	-19.328	10.05	-3.338	1.538	11.161	8.526	-9.248
178	178	1.00713	-2.13	5.461	-10.294	4.041	31.433	18.914	2.454	14.172	-19.412	9.948	-3.195	0.958	11.062	10.324	-9.721
179	179	1.01282	-2.266	5.313	-10.012	3.765	31.146	18.88	2.255	12.622	-19.514	10.264	-2.316	0.117	11.242	12.771	-10.531
180	180	1.01851	-2.4	5.156	-9.761	3.497	30.887	18.865	2.12	11.248	-19.656	10.701	-1.227	-0.914	11.518	15.358	-11.602
181	181	1.0242	-2.544	5.017	-9.557	3.233	30.68	18.863	2.053	10.017	-19.837	11.172	-0.517	-1.894	11.925	17.482	-12.7
182	182	1.02989	-2.701	4.894	-9.331	2.954	30.509	18.814	1.997	8.934	-20.053	11.682	-0.131	-2.823	12.417	19.187	-13.826
183	183	1.03558	-2.864	4.783	-9.05	2.619	30.283	18.698	1.953	7.844	-20.332	12.007	0.27	-3.622	12.722	20.803	-14.906
184	184	1.04127	-3.029	4.677	-8.739	2.257	30.055	18.563	1.957	6.915	-20.7	12.083	0.871	-4.13	12.759	22.337	-15.766
185	185	1.04696	-3.197	4.576	-8.438	1.918	29.839	18.413	1.869	5.64	-21.195	11.502	0.908	-4.354	12.262	23.467	-16.441
186	186	1.05265	-3.349	4.47	-8.136	1.585	29.638	18.201	1.839	4.608	-21.764	11.008	0.701	-4.295	11.921	24.118	-16.961
187	187	1.05834	-3.477	4.357	-7.856	1.284	29.419	17.943	1.836	3.731	-22.396	10.551	0.126	-4.087	11.709	24.242	-17.444
188	188	1.06403	-3.591	4.254	-7.553	0.996	29.2	17.627	1.837	3.021	-23.063	10.272	-0.363	-3.584	11.661	24.293	-17.704
189	189	1.06972	-3.712	4.16	-7.261	0.737	28.973	17.271	1.813	2.463	-23.723	10.019	-0.336	-3.147	11.493	24.715	-18.082
190	190	1.07541	-3.827	4.064	-6.886	0.433	28.725	16.801	1.803	2.051	-24.381	9.785	-0.13	-2.86	11.268	25.18	-18.655
191	191	1.0811	-3.914	3.95	-6.529	0.178	28.461	16.285	1.791	1.785	-24.995	9.684	-0.127	-2.677	11.203	25.371	-19.336
192	192	1.08679	-3.973	3.845	-6.184	-0.047	28.244	15.752	1.834	1.713	-25.528	9.725	-0.273	-2.572	11.329	25.311	-20.035
193	193	1.09248	-4.03	3.744	-5.845	-0.272	28.042	15.198	1.909	1.78	-25.923	9.92	-0.364	-2.515	11.593	25.22	-20.679
194	194	1.09817	-4.085	3.645	-5.484	-0.506	27.845	14.603	2.003	1.974	-26.177	10.197	-0.422	-2.544	11.921	25.066	-21.295
195	195	1.10386	-4.131	3.557	-5.103	-0.734	27.671	14	2.089	2.291	-26.31	10.434	-0.46	-2.702	12.183	24.814	-21.901
196	196	1.10955	-4.185	3.515	-4.688	-0.977	27.536	13.39	2.156	2.665	-26.318	10.838	-0.417	-3.114	12.539	24.669	-22.633
197	197	1.11524	-4.252	3.441	-4.216	-1.288	27.306	12.766	2.248	3.026	-26.179	11.191	-0.304	-3.707	12.824	24.523	-23.365
198	198	1.12093	-4.298	3.371	-3.797	-1.534	27.126	12.245	2.339	3.549	-25.939	11.528	-0.356	-4.356	13.144	24.089	-23.982
199	199	1.12662	-4.33	3.319	-3.396	-1.756	27.025	11.81	2.458	4.221	-25.646	12.033	-0.692	-5.127	13.706	23.372	-24.607
200	200	1.13231	-4.381	3.293	-2.927	-2.056	26.976	11.416	2.648	4.922	-25.325	12.439	-1.327	-5.962	14.293	22.31	-25.168
201	201	1.138	-4.453	3.286	-2.407	-2.424	26.806	11.09	2.86	5.424	-25.012	12.929	-2.319	-6.813	15.077	20.984	-25.646
