# Supplementary material for: Gait phenotypes in paediatric hereditary spastic paraplegia revealed by dynamic time warping analysis and random forests
Source: PLoS One. 2018 Mar 8;13(3):e0192345. doi: 10.1371/journal.pone.0192345 (PMC5843164; doi:10.1371/journal.pone.0192345)
Supplement: S2 Data — (ZIP) [file pone.0192345.s009.zip › Healthy/Left.SR.HEALTHY3.3.csv]

	Epoch	Time	Pelvic.obliquity	Pelvic.tilt	Pelvic rotation	Hip.abd.add	Hip.flexion	Hip.rotation	Knee.abd.add	Knee.flexion	Knee.rotation	Ankle.abd.add	Ankle.flexion	Ankle.rotation	Forefoot.abd.add	Forefoot.flexion	Forefoot.rotation
1	1	0	-2.599	13.982	-10.18	6.975	39.614	21.046	0.981	8.069	-23.96	11.388	-1.692	-4.877	12.99	19.819	-17.457
2	2	0.00575	-2.427	14.034	-10	7.122	39.68	20.671	1.176	9.17	-23.498	11.943	-2.386	-5.522	13.738	18.274	-17.76
3	3	0.0115	-2.246	14.08	-9.8	7.258	39.716	20.282	1.349	10.279	-22.982	12.71	-3.514	-6.122	14.744	16.317	-17.959
4	4	0.01725	-2.067	14.124	-9.58	7.353	39.721	19.928	1.475	11.361	-22.438	14.032	-5.096	-6.61	16.289	14.046	-17.998
5	5	0.023	-1.868	14.156	-9.359	7.448	39.699	19.595	1.623	12.301	-21.907	15.048	-6.858	-6.944	17.59	11.566	-17.824
6	6	0.02875	-1.66	14.177	-9.147	7.557	39.642	19.304	1.709	12.986	-21.381	15.491	-8.375	-7.069	18.275	9.307	-17.347
7	7	0.0345	-1.426	14.177	-8.958	7.685	39.529	19.084	1.743	13.354	-20.911	15.187	-9.327	-7.105	18.123	7.638	-16.726
8	8	0.04025	-1.15	14.145	-8.781	7.853	39.347	18.929	1.716	13.531	-20.499	14.693	-9.874	-7.208	17.666	6.503	-16.16
9	9	0.046	-0.817	14.074	-8.62	8.081	39.116	18.82	1.654	13.72	-20.139	14.415	-10.303	-7.458	17.333	5.581	-15.767
10	10	0.05175	-0.414	13.96	-8.473	8.359	38.86	18.794	1.681	14.089	-19.889	14.439	-10.585	-7.804	17.263	4.749	-15.513
11	11	0.0575	0.025	13.818	-8.347	8.677	38.62	18.891	1.765	14.614	-19.768	14.648	-10.803	-8.127	17.338	3.914	-15.262
12	12	0.06325	0.474	13.664	-8.233	9.022	38.397	19.111	1.98	15.447	-19.718	14.879	-10.834	-8.499	17.425	2.975	-15.024
13	13	0.069	0.921	13.5	-8.123	9.371	38.161	19.438	2.285	16.301	-19.734	14.657	-10.687	-8.93	17.088	2.057	-14.789
14	14	0.07475	1.378	13.322	-8.016	9.73	37.882	19.868	2.665	17.194	-19.83	14.289	-10.174	-9.326	16.599	1.38	-14.51
15	15	0.0805	1.818	13.141	-7.922	10.074	37.545	20.448	3.085	18.001	-20.016	14.604	-9.364	-10.123	16.724	1.298	-14.699
16	16	0.08625	2.225	12.964	-7.851	10.393	37.137	21.156	3.506	18.577	-20.265	15.065	-8.56	-11.06	17.005	1.436	-15.033
17	17	0.092	2.596	12.788	-7.797	10.692	36.66	21.984	3.913	18.92	-20.554	15.218	-8.268	-11.854	17.049	1.089	-15.14
18	18	0.09775	2.94	12.605	-7.745	10.974	36.141	22.832	4.306	19.126	-20.867	14.43	-7.925	-12.352	16.231	0.567	-14.899
19	19	0.1035	3.261	12.416	-7.716	11.251	35.597	23.723	4.728	19.305	-21.134	13.412	-6.896	-12.916	15.198	0.681	-14.687
20	20	0.10925	3.508	12.215	-7.751	11.533	35.045	24.646	5.123	19.514	-21.301	12.7	-5.861	-13.673	14.471	0.912	-14.661
21	21	0.115	3.691	11.99	-7.781	11.782	34.468	25.514	5.441	19.748	-21.334	12.654	-5.755	-14.514	14.367	0.388	-14.682
22	22	0.12075	3.871	11.776	-7.794	12.009	33.894	26.268	5.72	19.988	-21.235	13.079	-6.04	-15.38	14.697	-0.416	-14.718
23	23	0.1265	4.08	11.56	-7.793	12.263	33.297	26.877	5.969	20.223	-20.993	13.302	-5.648	-16.54	14.845	-0.539	-15.038
24	24	0.13225	4.304	11.364	-7.752	12.51	32.7	27.308	6.159	20.436	-20.578	12.97	-4.687	-17.589	14.501	-0.26	-15.181
25	25	0.138	4.543	11.19	-7.667	12.758	32.107	27.572	6.256	20.62	-20.043	12.091	-3.748	-18.217	13.658	-0.212	-14.849
26	26	0.14375	4.783	11.049	-7.546	12.99	31.559	27.684	6.304	20.8	-19.44	11.479	-3.087	-18.971	13.065	-0.311	-14.702
27	27	0.1495	5.037	10.929	-7.407	13.226	31.025	27.709	6.305	20.959	-18.812	11.371	-2.475	-19.967	12.947	-0.247	-14.869
28	28	0.15525	5.301	10.814	-7.253	13.454	30.483	27.684	6.299	21.054	-18.227	11.522	-2.025	-21.057	13.094	-0.205	-15.217
29	29	0.161	5.558	10.703	-7.087	13.682	29.942	27.623	6.256	21.11	-17.757	11.378	-1.716	-21.824	12.966	-0.376	-15.356
30	30	0.16675	5.813	10.596	-6.904	13.887	29.402	27.538	6.205	21.133	-17.413	11.185	-1.337	-22.35	12.809	-0.488	-15.391
31	31	0.1725	6.07	10.483	-6.688	14.046	28.874	27.396	6.196	21.154	-17.228	11.012	-0.915	-22.627	12.706	-0.57	-15.379
32	32	0.17825	6.308	10.362	-6.458	14.157	28.331	27.242	6.213	21.126	-17.258	10.861	-0.445	-22.674	12.656	-0.58	-15.376
33	33	0.184	6.509	10.229	-6.223	14.206	27.738	27.09	6.237	21.007	-17.497	10.715	0.002	-22.52	12.632	-0.564	-15.406
34	34	0.18975	6.652	10.089	-6.007	14.184	27.09	26.952	6.243	20.78	-17.936	10.602	0.417	-22.227	12.642	-0.493	-15.543
35	35	0.1955	6.738	9.941	-5.801	14.117	26.421	26.816	6.2	20.51	-18.53	10.503	0.747	-21.758	12.63	-0.456	-15.688
36	36	0.20125	6.787	9.783	-5.6	14	25.74	26.641	6.158	20.21	-19.203	10.491	1.085	-21.081	12.711	-0.375	-15.772
37	37	0.207	6.784	9.632	-5.408	13.851	25.085	26.402	6.086	19.947	-19.912	10.377	1.516	-20.26	12.684	-0.234	-15.832
38	38	0.21275	6.736	9.481	-5.249	13.663	24.397	26.107	5.959	19.657	-20.56	10.468	1.903	-19.425	12.819	-0.058	-15.931
39	39	0.2185	6.649	9.35	-5.11	13.449	23.701	25.777	5.769	19.336	-21.125	10.716	2.086	-18.585	13.059	-0.02	-16.004
40	40	0.22425	6.528	9.24	-4.998	13.204	23.016	25.452	5.588	18.989	-21.638	10.879	2.125	-17.734	13.223	-0.143	-16.031
41	41	0.23	6.375	9.145	-4.909	12.936	22.363	25.116	5.415	18.677	-21.995	10.914	2.257	-16.932	13.27	-0.238	-15.984
42	42	0.23575	6.198	9.087	-4.84	12.664	21.757	24.749	5.226	18.411	-22.157	10.956	2.568	-16.221	13.316	-0.186	-15.887
43	43	0.2415	6.003	9.063	-4.782	12.396	21.2	24.352	5.007	18.187	-22.137	11.006	2.86	-15.62	13.354	-0.172	-15.748
44	44	0.24725	5.764	9.059	-4.738	12.089	20.67	23.965	4.815	17.982	-21.92	10.968	3.076	-15.208	13.326	-0.278	-15.605
45	45	0.253	5.491	9.068	-4.742	11.766	20.159	23.643	4.642	17.79	-21.547	10.859	3.09	-14.941	13.241	-0.617	-15.427
46	46	0.25875	5.215	9.085	-4.77	11.466	19.658	23.356	4.443	17.62	-21.037	10.495	3.209	-14.757	12.901	-0.939	-15.16
47	47	0.2645	4.955	9.1	-4.811	11.179	19.132	23.11	4.241	17.411	-20.429	10.017	3.376	-14.642	12.453	-1.231	-14.826
48	48	0.27025	4.704	9.082	-4.862	10.868	18.548	22.909	4.099	17.146	-19.776	9.442	3.621	-14.539	11.949	-1.468	-14.434
49	49	0.276	4.458	9.052	-4.918	10.576	17.96	22.731	3.975	16.877	-19.09	9.192	3.724	-14.717	11.779	-1.719	-14.284
50	50	0.28175	4.208	9.03	-4.989	10.289	17.389	22.57	3.854	16.62	-18.41	9.091	3.787	-15.058	11.744	-1.947	-14.302
51	51	0.2875	3.964	8.978	-5.073	10.022	16.777	22.461	3.728	16.353	-17.802	9.15	3.679	-15.494	11.856	-2.286	-14.445
52	52	0.29325	3.718	8.94	-5.166	9.721	16.172	22.427	3.694	16.029	-17.283	8.747	3.864	-15.889	11.577	-2.431	-14.573
53	53	0.299	3.48	8.891	-5.24	9.403	15.542	22.404	3.713	15.641	-16.859	7.675	4.28	-16.022	10.707	-2.517	-14.487
54	54	0.30475	3.241	8.831	-5.298	9.07	14.899	22.367	3.592	15.283	-16.501	7.554	4.804	-16.007	10.609	-2.253	-14.353
55	55	0.3105	3.013	8.755	-5.353	8.734	14.256	22.337	3.4	14.958	-16.247	8.555	5.14	-16.127	11.486	-1.86	-14.481
56	56	0.31625	2.795	8.682	-5.426	8.411	13.623	22.341	3.287	14.581	-16.118	9.584	5.149	-16.385	12.442	-1.714	-14.849
57	57	0.322	2.586	8.602	-5.498	8.09	12.98	22.371	3.227	14.193	-16.134	10.768	4.941	-16.723	13.56	-1.703	-15.421
58	58	0.32775	2.383	8.53	-5.568	7.802	12.331	22.416	3.147	13.844	-16.252	11.204	4.744	-16.886	13.944	-1.934	-15.849
59	59	0.3335	2.188	8.453	-5.628	7.487	11.67	22.457	3.127	13.47	-16.418	10.905	5.006	-16.777	13.67	-1.953	-16.022
60	60	0.33925	1.986	8.38	-5.684	7.169	11.008	22.516	3.066	13.054	-16.638	10.866	5.5	-16.586	13.623	-1.631	-16.167
61	61	0.345	1.789	8.315	-5.738	6.849	10.352	22.565	2.985	12.616	-16.868	11.167	5.86	-16.336	13.879	-1.331	-16.278
62	62	0.35075	1.598	8.256	-5.801	6.546	9.693	22.629	2.855	12.184	-17.091	11.859	5.966	-16.2	14.463	-1.156	-16.492
63	63	0.3565	1.414	8.203	-5.872	6.25	9.043	22.695	2.751	11.763	-17.284	12.541	6.025	-16.247	15.048	-1.008	-16.864
64	64	0.36225	1.233	8.146	-5.92	5.943	8.403	22.734	2.892	11.3	-17.452	11.648	6.117	-16.305	14.361	-1.317	-17.144
65	65	0.368	1.092	8.08	-5.938	5.657	7.738	22.773	3.004	10.834	-17.567	10.91	6.216	-16.416	13.794	-1.593	-17.393
66	66	0.37375	0.999	7.984	-5.983	5.436	7.032	22.827	3.011	10.396	-17.624	10.754	6.237	-16.463	13.705	-1.796	-17.542
67	67	0.3795	0.908	7.892	-6.029	5.223	6.349	22.9	3.017	10.007	-17.639	10.637	6.267	-16.489	13.652	-2.022	-17.604
68	68	0.38525	0.821	7.801	-6.068	4.995	5.684	22.968	3.07	9.664	-17.596	10.367	6.458	-16.561	13.469	-2.18	-17.652
69	69	0.391	0.738	7.712	-6.112	4.761	5.028	23.027	3.15	9.349	-17.49	9.952	6.831	-16.669	13.161	-2.229	-17.688
70	70	0.39675	0.654	7.632	-6.169	4.538	4.399	23.077	3.221	9.076	-17.328	9.574	7.107	-16.868	12.885	-2.374	-17.772
71	71	0.4025	0.582	7.555	-6.228	4.342	3.793	23.085	3.248	8.852	-17.093	9.38	7.17	-17.141	12.754	-2.683	-17.892
72	72	0.40825	0.521	7.479	-6.289	4.173	3.2	23.046	3.233	8.665	-16.815	9.336	7.259	-17.469	12.735	-2.922	-18.074
73	73	0.414	0.467	7.402	-6.361	4.009	2.624	22.979	3.214	8.528	-16.481	9.367	7.579	-17.823	12.772	-2.929	-18.283
74	74	0.41975	0.419	7.336	-6.456	3.867	2.086	22.897	3.181	8.457	-16.131	9.428	7.964	-18.133	12.824	-2.894	-18.465
75	75	0.4255	0.378	7.281	-6.568	3.77	1.587	22.763	3.1	8.463	-15.733	9.503	8.362	-18.394	12.868	-2.873	-18.609
76	76	0.43125	0.346	7.235	-6.692	3.647	1.121	22.551	3.101	8.484	-15.236	9.419	8.735	-18.698	12.811	-2.937	-18.787
77	77	0.437	0.321	7.199	-6.826	3.539	0.683	22.289	3.096	8.549	-14.705	9.219	9.12	-18.957	12.644	-3.053	-18.935
78	78	0.44275	0.297	7.174	-6.967	3.433	0.257	21.985	3.07	8.637	-14.16	9.09	9.498	-19.235	12.52	-3.16	-19.137
79	79	0.4485	0.271	7.17	-7.127	3.329	-0.099	21.667	3.052	8.81	-13.624	8.979	9.873	-19.504	12.398	-3.297	-19.367
80	80	0.45425	0.25	7.181	-7.311	3.232	-0.433	21.347	3.032	8.985	-13.109	9.021	10.091	-19.661	12.42	-3.542	-19.53
81	81	0.46	0.229	7.202	-7.512	3.132	-0.746	21.009	3.011	9.172	-12.589	9.162	10.277	-19.691	12.535	-3.8	-19.599
82	82	0.46575	0.203	7.23	-7.716	3.017	-1.043	20.675	2.999	9.378	-12.12	9.336	10.636	-19.684	12.671	-3.886	-19.693
83	83	0.4715	0.17	7.275	-7.929	2.901	-1.312	20.352	2.985	9.606	-11.684	9.429	11.046	-19.645	12.724	-3.958	-19.78
84	84	0.47725	0.135	7.323	-8.166	2.767	-1.588	20.065	3.011	9.796	-11.279	9.521	11.137	-19.599	12.804	-4.332	-19.869
85	85	0.483	0.084	7.365	-8.416	2.599	-1.857	19.814	3.045	10.01	-10.926	9.735	11.071	-19.578	12.978	-4.831	-20.008
86	86	0.48875	0.014	7.395	-8.67	2.439	-2.116	19.613	3.023	10.298	-10.667	10.068	11.204	-19.569	13.208	-5.121	-20.214
87	87	0.4945	-0.078	7.426	-8.924	2.263	-2.353	19.418	2.999	10.633	-10.419	10.229	11.53	-19.51	13.27	-5.312	-20.367
88	88	0.50025	-0.183	7.459	-9.173	2.07	-2.595	19.223	2.974	10.949	-10.204	10.102	12.154	-19.279	13.065	-5.323	-20.366
89	89	0.506	-0.293	7.487	-9.418	1.889	-2.851	19.043	2.898	11.262	-10.024	9.786	13.088	-18.985	12.646	-5.095	-20.307
90	90	0.51175	-0.409	7.502	-9.662	1.692	-3.124	18.882	2.824	11.578	-9.869	9.653	13.761	-18.766	12.389	-5.067	-20.321
91	91	0.5175	-0.54	7.532	-9.899	1.492	-3.371	18.731	2.723	11.914	-9.721	10.061	13.531	-18.619	12.637	-5.76	-20.377
92	92	0.52325	-0.689	7.555	-10.126	1.29	-3.62	18.552	2.584	12.27	-9.528	10.599	12.812	-18.48	13.016	-6.917	-20.39
93	93	0.529	-0.856	7.581	-10.368	1.071	-3.848	18.364	2.422	12.664	-9.311	10.978	12.322	-18.356	13.225	-7.921	-20.41
94	94	0.53475	-1.042	7.603	-10.614	0.829	-4.074	18.189	2.253	13.071	-9.064	11.178	12.107	-18.151	13.269	-8.746	-20.305
95	95	0.5405	-1.25	7.631	-10.841	0.579	-4.275	18.013	2.068	13.517	-8.81	11.249	11.956	-17.846	13.194	-9.603	-20.057
96	96	0.54625	-1.477	7.659	-11.045	0.282	-4.442	17.84	1.933	14.022	-8.565	11.32	11.716	-17.518	13.135	-10.6	-19.772
97	97	0.552	-1.712	7.689	-11.25	-0.031	-4.588	17.713	1.794	14.552	-8.361	11.443	11.33	-17.158	13.113	-11.748	-19.447
98	98	0.55775	-1.947	7.733	-11.482	-0.333	-4.704	17.622	1.658	15.11	-8.136	11.424	10.807	-16.702	12.987	-13.119	-18.978
99	99	0.5635	-2.194	7.793	-11.72	-0.661	-4.779	17.574	1.543	15.689	-7.923	11.519	10.161	-16.207	12.973	-14.596	-18.458
100	100	0.56925	-2.448	7.84	-11.953	-0.98	-4.828	17.574	1.408	16.32	-7.759	11.587	9.379	-15.678	12.916	-16.24	-17.887
101	101	0.575	-2.696	7.878	-12.19	-1.305	-4.852	17.637	1.334	16.968	-7.648	11.539	8.378	-15.033	12.791	-18.155	-17.197
102	102	0.58075	-2.94	7.943	-12.442	-1.623	-4.856	17.764	1.271	17.612	-7.596	11.441	7.259	-14.302	12.623	-20.221	-16.433
103	103	0.5865	-3.188	8.003	-12.707	-1.935	-4.837	17.953	1.209	18.315	-7.625	11.225	6.227	-13.459	12.327	-22.276	-15.587
104	104	0.59225	-3.44	8.056	-12.985	-2.28	-4.762	18.139	1.208	19.085	-7.688	10.799	5.161	-12.44	11.848	-24.456	-14.628
105	105	0.598	-3.693	8.103	-13.271	-2.647	-4.657	18.365	1.242	19.89	-7.804	10.357	4.073	-11.428	11.348	-26.649	-13.723
106	106	0.60375	-3.948	8.155	-13.557	-2.967	-4.526	18.605	1.203	20.741	-7.999	9.845	2.915	-10.326	10.742	-28.933	-12.783
107	107	0.6095	-4.194	8.217	-13.829	-3.266	-4.347	18.845	1.177	21.657	-8.265	9.249	1.718	-9.109	10.061	-31.288	-11.804
108	108	0.61525	-4.423	8.319	-14.098	-3.528	-4.083	19.11	1.176	22.619	-8.621	8.561	0.354	-7.815	9.316	-33.808	-10.835
109	109	0.621	-4.641	8.462	-14.371	-3.755	-3.702	19.383	1.2	23.686	-9.019	7.909	-1.052	-6.417	8.635	-36.375	-9.831
110	110	0.62675	-4.86	8.638	-14.628	-3.938	-3.183	19.646	1.212	24.922	-9.464	7.518	-2.505	-5.054	8.213	-38.969	-8.937
111	111	0.6325	-5.101	8.815	-14.842	-4.168	-2.554	19.856	1.331	26.257	-9.936	6.991	-4.088	-3.681	7.752	-41.705	-8.117
112	112	0.63825	-5.388	8.966	-15.025	-4.445	-1.859	20.061	1.494	27.69	-10.444	6.405	-5.667	-2.313	7.275	-44.445	-7.341
113	113	0.644	-5.728	9.052	-15.17	-4.774	-1.159	20.243	1.668	29.2	-11.027	5.801	-7.131	-0.93	6.808	-47.07	-6.629
114	114	0.64975	-6.113	9.083	-15.278	-5.137	-0.438	20.403	1.837	30.774	-11.663	5.289	-8.458	0.343	6.448	-49.508	-6.086
115	115	0.6555	-6.521	9.03	-15.364	-5.52	0.295	20.524	2.004	32.415	-12.317	4.963	-9.653	1.512	6.306	-51.749	-5.703
116	116	0.66125	-6.925	8.855	-15.453	-5.922	0.925	20.623	2.15	34.084	-12.952	4.739	-10.813	2.525	6.292	-53.931	-5.481
117	117	0.667	-7.338	8.603	-15.529	-6.339	1.526	20.679	2.258	35.821	-13.555	4.611	-11.935	3.426	6.383	-56.07	-5.379
118	118	0.67275	-7.759	8.284	-15.583	-6.814	2.08	20.682	2.382	37.509	-14.066	4.406	-12.961	4.129	6.43	-58.05	-5.431
119	119	0.6785	-8.175	7.948	-15.607	-7.277	2.625	20.614	2.453	39.137	-14.485	4.111	-13.797	4.639	6.364	-59.761	-5.622
120	120	0.68425	-8.567	7.602	-15.616	-7.681	3.184	20.461	2.399	40.766	-14.758	3.914	-14.593	5.026	6.348	-61.374	-5.843
121	121	0.69	-8.93	7.246	-15.635	-8.03	3.739	20.237	2.227	42.363	-14.877	3.928	-15.418	5.325	6.513	-62.942	-6.053
122	122	0.69575	-9.253	6.881	-15.658	-8.354	4.286	19.928	2.002	43.937	-14.781	4.049	-16.211	5.416	6.773	-64.437	-6.327
123	123	0.7015	-9.529	6.527	-15.665	-8.614	4.855	19.533	1.695	45.552	-14.487	4.28	-16.887	5.286	7.081	-65.816	-6.677
124	124	0.70725	-9.758	6.211	-15.661	-8.788	5.495	19.041	1.279	47.254	-13.934	4.629	-17.362	5.024	7.407	-67.032	-6.967
125	125	0.713	-9.928	5.934	-15.672	-8.877	6.2	18.549	0.824	48.966	-13.204	5.069	-17.573	4.652	7.728	-67.963	-7.201
126	126	0.71875	-10.046	5.689	-15.689	-8.915	6.99	18.062	0.377	50.708	-12.344	5.615	-17.35	4.234	8.055	-68.435	-7.375
127	127	0.7245	-10.119	5.497	-15.703	-8.871	7.88	17.612	-0.071	52.483	-11.396	6.314	-16.671	3.792	8.419	-68.427	-7.465
128	128	0.73025	-10.153	5.368	-15.723	-8.742	8.845	17.215	-0.52	54.228	-10.415	7.015	-15.767	3.276	8.73	-68.14	-7.532
129	129	0.736	-10.161	5.279	-15.756	-8.545	9.846	16.911	-0.91	55.875	-9.476	7.423	-14.92	2.741	8.793	-67.845	-7.552
130	130	0.74175	-10.151	5.222	-15.785	-8.303	10.876	16.733	-1.203	57.391	-8.633	7.502	-14.278	2.307	8.586	-67.666	-7.441
131	131	0.7475	-10.131	5.208	-15.813	-8.037	11.953	16.698	-1.381	58.781	-7.922	7.599	-13.794	1.94	8.446	-67.503	-7.302
132	132	0.75325	-10.109	5.234	-15.832	-7.73	13.055	16.776	-1.469	60.02	-7.323	7.699	-13.333	1.577	8.325	-67.208	-7.174
133	133	0.759	-10.081	5.286	-15.857	-7.403	14.165	17.007	-1.423	61.144	-6.85	7.891	-12.812	1.271	8.306	-66.736	-7.032
134	134	0.76475	-10.055	5.345	-15.881	-7.079	15.243	17.364	-1.243	62.109	-6.534	7.916	-12.34	1.145	8.166	-66.221	-6.79
135	135	0.7705	-10.039	5.407	-15.896	-6.781	16.284	17.784	-0.957	62.891	-6.309	7.718	-11.978	1.133	7.867	-65.705	-6.484
136	136	0.77625	-10.032	5.463	-15.902	-6.459	17.28	18.263	-0.639	63.524	-6.186	7.53	-11.61	1.08	7.564	-65.046	-6.259
137	137	0.782	-10.015	5.508	-15.917	-6.13	18.281	18.786	-0.233	64.127	-6.14	7.283	-11.114	1.056	7.243	-64.211	-6.066
138	138	0.78775	-9.974	5.546	-15.926	-5.776	19.238	19.294	0.159	64.641	-6.204	7.247	-10.582	1.222	7.133	-63.264	-5.788
139	139	0.7935	-9.908	5.591	-15.917	-5.421	20.167	19.731	0.558	65.039	-6.292	7.198	-10.086	1.448	7.057	-62.266	-5.493
140	140	0.79925	-9.804	5.65	-15.896	-5.011	21.06	20.073	0.903	65.328	-6.39	7.106	-9.553	1.614	6.946	-61.146	-5.267
141	141	0.805	-9.714	5.74	-15.915	-4.56	21.99	20.409	1.201	65.573	-6.49	6.95	-8.935	1.715	6.764	-59.885	-5.1
142	142	0.81075	-9.535	5.821	-16.002	-3.977	22.882	20.698	1.459	65.744	-6.602	6.546	-8.343	1.842	6.372	-58.593	-4.91
143	143	0.8165	-9.289	5.899	-16.042	-3.337	23.716	20.868	1.679	65.913	-6.694	6.063	-7.732	1.975	5.903	-57.314	-4.69
144	144	0.82225	-9.023	6.004	-16.049	-2.706	24.536	20.967	1.91	66.023	-6.739	5.786	-7.065	2.03	5.654	-55.932	-4.514
145	145	0.828	-8.757	6.122	-16.031	-2.138	25.362	21.024	2.121	66.417	-6.675	6.608	-5.976	1.928	6.417	-54.342	-4.463
146	146	0.83375	-8.481	6.262	-15.986	-1.564	26.18	21	2.36	65.877	-6.663	5.56	-5.71	1.837	5.489	-52.804	-4.39
147	147	0.8395	-8.191	6.419	-15.912	-0.97	26.97	20.935	2.561	65.248	-6.658	4.635	-5.504	1.712	4.663	-51.26	-4.326
148	148	0.84525	-7.877	6.582	-15.821	-0.377	27.701	20.844	2.761	64.625	-6.649	3.99	-5.23	1.427	4.106	-49.685	-4.409
149	149	0.851	-7.568	6.753	-15.717	0.176	28.399	20.792	3.026	64.034	-6.646	3.54	-4.873	0.994	3.748	-48.088	-4.634
150	150	0.85675	-7.263	6.923	-15.604	0.687	29.097	20.773	3.365	63.354	-6.696	2.966	-4.582	0.638	3.305	-46.502	-4.827
151	151	0.8625	-6.969	7.101	-15.49	1.18	29.8	20.788	3.817	62.649	-6.869	1.805	-4.261	0.313	2.366	-44.928	-5.082
152	152	0.86825	-6.667	7.26	-15.368	1.665	30.451	20.847	4.266	61.857	-7.176	1.041	-3.895	0.058	1.781	-43.232	-5.359
153	153	0.874	-6.367	7.418	-15.217	2.094	31.073	20.921	4.737	60.955	-7.599	0.536	-3.546	-0.171	1.445	-41.47	-5.713
154	154	0.87975	-6.057	7.582	-15.077	2.576	31.652	21.02	5.093	59.864	-8.212	0.347	-3.423	-0.314	1.358	-39.753	-6.089
155	155	0.8855	-5.73	7.747	-14.923	3.075	32.178	21.142	5.378	58.623	-9.023	0.615	-3.451	-0.336	1.673	-38.036	-6.473
156	156	0.89125	-5.402	7.893	-14.751	3.554	32.656	21.27	5.627	57.432	-9.969	1.324	-3.343	-0.334	2.377	-36.209	-6.948
157	157	0.897	-5.079	8.022	-14.579	3.988	33.094	21.448	5.949	56.423	-11.009	2.36	-2.951	-0.258	3.399	-34.271	-7.446
158	158	0.90275	-4.793	8.213	-14.417	4.357	33.578	21.7	6.323	55.209	-12.188	3.461	-2.597	-0.09	4.499	-32.181	-7.965
159	159	0.9085	-4.514	8.343	-14.241	4.697	33.991	21.921	6.612	53.704	-13.487	4.534	-2.402	0.052	5.57	-29.954	-8.596
160	160	0.91425	-4.24	8.465	-14.076	5.046	34.378	22.156	6.784	52.041	-14.833	5.797	-2.206	0.115	6.75	-27.518	-9.314
161	161	0.92	-3.982	8.576	-13.934	5.385	34.708	22.439	6.875	50.353	-16.169	7.522	-1.893	0.219	8.295	-24.888	-9.962
162	162	0.92575	-3.771	8.652	-13.797	5.65	34.967	22.744	6.944	48.559	-17.479	9.131	-1.479	0.336	9.714	-22.098	-10.573
163	163	0.9315	-3.571	8.702	-13.69	5.929	35.204	23.054	6.963	46.78	-18.717	10.58	-0.911	0.32	10.935	-19.154	-11.245
164	164	0.93725	-3.378	8.738	-13.597	6.198	35.405	23.383	7.024	45.028	-19.822	11.533	-0.322	0.244	11.721	-16.338	-11.82
165	165	0.943	-3.175	8.765	-13.522	6.458	35.57	23.69	7.086	43.241	-20.723	12.252	-0.047	0.16	12.389	-13.898	-12.212
166	166	0.94875	-2.98	8.781	-13.423	6.706	35.687	23.966	7.038	41.419	-21.462	12.996	0.114	0.039	13.066	-11.576	-12.469
167	167	0.9545	-2.788	8.784	-13.347	6.986	35.795	24.206	6.878	39.637	-21.965	13.735	0.417	-0.233	13.68	-9.138	-12.666
168	168	0.96025	-2.616	8.789	-13.25	7.221	35.89	24.435	6.695	37.83	-22.265	14.192	0.68	-0.442	14.055	-6.86	-12.587
169	169	0.966	-2.468	8.799	-13.117	7.394	35.959	24.649	6.496	35.988	-22.366	14.466	0.685	-0.498	14.337	-4.966	-12.144
170	170	0.97175	-2.327	8.788	-12.998	7.532	35.993	24.84	6.321	34.152	-22.256	14.613	0.626	-0.604	14.567	-3.227	-11.585
171	171	0.9775	-2.18	8.753	-12.906	7.697	35.988	24.992	6.084	32.357	-21.991	14.588	0.587	-0.849	14.63	-1.533	-11.055
172	172	0.98325	-2.06	8.77	-12.805	7.861	35.986	25.129	5.753	30.491	-21.59	14.45	0.267	-1.214	14.605	-0.104	-10.508
173	173	0.989	-1.974	8.868	-12.7	8.001	36.068	25.202	5.382	28.665	-21.049	14.186	-0.258	-1.48	14.486	1.027	-9.793
174	174	0.99475	-1.909	8.981	-12.574	8.101	36.168	25.257	5.019	26.874	-20.488	13.789	-0.75	-1.723	14.228	2.128	-9.061
175	175	1.0005	-1.857	9.108	-12.413	8.15	36.276	25.283	4.674	25.124	-19.932	13.41	-0.986	-2.028	13.95	3.456	-8.431
176	176	1.00625	-1.804	9.233	-12.246	8.174	36.386	25.297	4.389	23.456	-19.403	12.864	-1.032	-2.28	13.517	4.868	-7.807
177	177	1.012	-1.757	9.36	-12.097	8.21	36.514	25.249	4.126	21.883	-18.855	11.886	-0.998	-2.445	12.693	6.229	-7.155
178	178	1.01775	-1.741	9.506	-11.943	8.224	36.632	25.174	3.729	20.264	-18.339	11.551	-1.191	-2.711	12.431	7.541	-6.706
179	179	1.0235	-1.736	9.668	-11.782	8.194	36.75	25.081	3.364	18.635	-17.897	11.31	-1.277	-3.096	12.269	8.999	-6.503
180	180	1.02925	-1.738	9.836	-11.606	8.179	36.864	25.017	2.934	17.068	-17.603	11.437	-1.389	-3.53	12.416	10.462	-6.479
181	181	1.035	-1.745	10.007	-11.411	8.151	36.999	24.925	2.533	15.619	-17.406	11.611	-1.52	-3.831	12.62	11.802	-6.453
182	182	1.04075	-1.764	10.19	-11.189	8.057	37.137	24.814	2.23	14.205	-17.336	11.571	-1.652	-3.955	12.67	13.034	-6.395
183	183	1.0465	-1.768	10.373	-10.974	7.954	37.263	24.703	2.02	12.868	-17.395	11.227	-1.529	-4.054	12.461	14.4	-6.454
184	184	1.05225	-1.767	10.553	-10.739	7.86	37.395	24.518	1.782	11.633	-17.506	11.156	-1.361	-4.193	12.499	15.788	-6.68
185	185	1.058	-1.759	10.728	-10.503	7.754	37.52	24.32	1.596	10.472	-17.772	11.104	-1.441	-4.185	12.589	16.848	-6.929
186	186	1.06375	-1.743	10.9	-10.304	7.681	37.591	24.174	1.372	9.312	-18.162	11.355	-1.838	-4.055	12.971	17.589	-7.16
187	187	1.0695	-1.712	11.068	-10.103	7.633	37.642	24.011	1.138	8.245	-18.68	11.729	-2.089	-3.919	13.459	18.424	-7.537
188	188	1.07525	-1.662	11.226	-9.877	7.601	37.699	23.782	0.952	7.328	-19.312	11.756	-2.026	-3.655	13.616	19.395	-7.938
189	189	1.081	-1.576	11.366	-9.666	7.599	37.728	23.46	0.821	6.54	-20.01	11.605	-2.027	-3.148	13.636	20.113	-8.238
190	190	1.08675	-1.471	11.494	-9.418	7.567	37.769	23.028	0.728	5.629	-20.756	11.136	-2.312	-2.491	13.423	20.618	-8.489
191	191	1.0925	-1.343	11.609	-9.187	7.546	37.772	22.568	0.75	5.243	-21.495	11.243	-2.203	-1.92	13.703	21.064	-8.881
192	192	1.09825	-1.208	11.721	-8.966	7.565	37.792	21.998	0.741	4.995	-22.155	11.482	-1.978	-1.402	14.061	21.566	-9.366
193	193	1.104	-1.047	11.822	-8.781	7.651	37.762	21.408	0.632	4.434	-22.801	11.376	-2.373	-0.75	14.177	21.667	-9.707
194	194	1.10975	-0.871	11.918	-8.579	7.751	37.767	20.722	0.546	4.126	-23.316	11.284	-2.687	-0.14	14.274	21.637	-10.025
195	195	1.1155	-0.686	12.014	-8.391	7.889	37.795	19.991	0.488	4.083	-23.716	11.308	-2.853	0.225	14.443	21.571	-10.527
196	196	1.12125	-0.502	12.113	-8.2	7.998	37.847	19.203	0.537	4.23	-23.958	11.266	-3.056	0.485	14.589	21.259	-11.016
197	197	1.127	-0.3	12.202	-8.006	8.116	37.922	18.404	0.653	4.576	-24.045	11.104	-3.403	0.698	14.667	20.577	-11.364
198	198	1.13275	-0.082	12.282	-7.809	8.258	38.022	17.584	0.801	5.137	-23.906	10.988	-3.497	0.785	14.741	19.949	-11.619
199	199	1.1385	0.125	12.366	-7.601	8.436	38.117	16.799	0.85	5.841	-23.612	10.984	-3.392	0.735	14.806	19.395	-11.826
200	200	1.14425	0.312	12.466	-7.376	8.587	38.219	16.051	0.884	6.614	-23.198	11.106	-3.496	0.528	15.008	18.582	-12.02
201	201	1.15	0.48	12.579	-7.129	8.692	38.34	15.44	0.968	7.454	-22.783	11.396	-4.18	0.147	15.496	17.155	-12.212
