# Supplementary material for: Gait phenotypes in paediatric hereditary spastic paraplegia revealed by dynamic time warping analysis and random forests
Source: PLoS One. 2018 Mar 8;13(3):e0192345. doi: 10.1371/journal.pone.0192345 (PMC5843164; doi:10.1371/journal.pone.0192345)
Supplement: S2 Data — (ZIP) [file pone.0192345.s009.zip › Healthy/Left.SR.HEALTHY3.4.csv]

	Epoch	Time	Pelvic.obliquity	Pelvic.tilt	Pelvic rotation	Hip.abd.add	Hip.flexion	Hip.rotation	Knee.abd.add	Knee.flexion	Knee.rotation	Ankle.abd.add	Ankle.flexion	Ankle.rotation	Forefoot.abd.add	Forefoot.flexion	Forefoot.rotation
1	1	0	-0.583	12.249	-9.45	8.04	38.256	19.888	0.915	10.279	-23.108	11.184	-0.329	-6.072	12.061	19.401	-17.183
2	2	0.00557	-0.435	12.193	-9.198	8.105	38.243	19.304	0.997	11.286	-22.553	11.63	-0.679	-6.422	12.575	18.233	-17.269
3	3	0.01114	-0.283	12.128	-8.946	8.167	38.195	18.76	1.077	12.326	-22.002	12.412	-1.596	-6.866	13.49	16.562	-17.43
4	4	0.01671	-0.123	12.051	-8.696	8.209	38.117	18.286	1.202	13.361	-21.506	13.349	-2.957	-7.259	14.635	14.463	-17.532
5	5	0.02228	0.048	11.961	-8.436	8.24	37.992	17.869	1.312	14.297	-21.069	14.418	-4.868	-7.529	15.975	11.892	-17.498
6	6	0.02785	0.226	11.854	-8.183	8.247	37.818	17.525	1.441	15.021	-20.711	15.111	-6.776	-7.623	16.965	9.329	-17.265
7	7	0.03342	0.406	11.734	-7.963	8.281	37.609	17.289	1.544	15.529	-20.472	15.075	-8.033	-7.432	17.165	7.318	-16.723
8	8	0.03899	0.608	11.594	-7.771	8.343	37.38	17.182	1.673	15.931	-20.345	14.623	-8.569	-7.165	16.858	5.99	-16.089
9	9	0.04456	0.842	11.433	-7.608	8.451	37.134	17.192	1.829	16.341	-20.291	14.096	-8.729	-6.943	16.405	5.026	-15.48
10	10	0.05013	1.106	11.25	-7.47	8.604	36.88	17.307	2.015	16.907	-20.334	13.809	-8.668	-6.705	16.114	4.214	-14.885
11	11	0.0557	1.396	11.048	-7.354	8.795	36.637	17.532	2.167	17.488	-20.464	13.931	-8.703	-6.561	16.148	3.469	-14.411
12	12	0.06127	1.722	10.817	-7.245	9.01	36.368	17.868	2.405	18.102	-20.649	14.091	-8.859	-6.632	16.235	2.602	-14.096
13	13	0.06684	2.057	10.569	-7.154	9.238	36.069	18.293	2.695	18.723	-20.884	14.17	-8.997	-6.668	16.247	1.692	-13.725
14	14	0.07241	2.398	10.304	-7.064	9.487	35.711	18.759	3.107	19.564	-21.103	14.175	-8.545	-6.862	16.159	1.097	-13.483
15	15	0.07798	2.714	10.043	-6.992	9.721	35.313	19.307	3.545	20.298	-21.334	14.033	-7.706	-7.196	15.896	0.94	-13.364
16	16	0.08355	3.015	9.793	-6.948	9.968	34.859	19.945	3.958	20.869	-21.561	13.845	-6.759	-7.591	15.579	0.983	-13.256
17	17	0.08912	3.272	9.556	-7	10.255	34.378	20.706	4.33	21.385	-21.775	13.882	-5.92	-8.069	15.474	1.022	-13.214
18	18	0.09469	3.458	9.3	-7.092	10.509	33.86	21.515	4.681	21.86	-21.926	14.091	-5.255	-8.681	15.548	0.984	-13.283
19	19	0.10026	3.628	9.064	-7.175	10.747	33.346	22.278	5.028	22.272	-21.994	14.195	-4.626	-9.425	15.55	0.952	-13.442
20	20	0.10583	3.792	8.849	-7.227	10.958	32.831	22.982	5.369	22.624	-21.95	14.334	-4.021	-10.356	15.603	0.963	-13.72
21	21	0.1114	3.947	8.658	-7.247	11.158	32.321	23.595	5.663	22.949	-21.804	14.326	-3.434	-11.187	15.529	0.9	-13.841
22	22	0.11697	4.09	8.489	-7.231	11.326	31.835	24.067	5.901	23.284	-21.493	14.159	-2.868	-11.779	15.308	0.705	-13.648
23	23	0.12254	4.229	8.331	-7.182	11.49	31.343	24.385	5.826	23.696	-20.981	15.349	-2.239	-12.235	16.174	0.854	-13.319
24	24	0.12811	4.362	8.201	-7.095	11.628	30.857	24.61	5.862	24.001	-20.426	15.33	-1.643	-12.607	16.048	0.686	-12.829
25	25	0.13368	4.513	8.091	-6.966	11.773	30.362	24.675	5.933	24.201	-19.812	14.45	-1.298	-12.945	15.22	0.118	-12.285
26	26	0.13925	4.689	7.994	-6.806	11.923	29.865	24.627	5.999	24.337	-19.178	13.27	-1.298	-13.307	14.135	-0.79	-11.798
27	27	0.14482	4.886	7.905	-6.626	12.086	29.37	24.491	6.092	24.431	-18.496	11.699	-1.398	-13.709	12.723	-1.833	-11.345
28	28	0.15039	5.082	7.828	-6.427	12.253	28.878	24.302	6.146	24.505	-17.856	10.463	-1.319	-14.142	11.636	-2.573	-11.022
29	29	0.15596	5.268	7.767	-6.211	12.416	28.398	24.085	6.094	24.576	-17.305	9.831	-0.99	-14.453	11.08	-2.906	-10.714
30	30	0.16153	5.44	7.722	-5.984	12.562	27.937	23.834	5.963	24.611	-16.845	9.307	-0.59	-14.497	10.592	-3.107	-10.261
31	31	0.1671	5.618	7.659	-5.728	12.693	27.429	23.593	5.839	24.548	-16.6	8.772	-0.19	-14.625	10.113	-3.208	-10.081
32	32	0.17267	5.771	7.663	-5.458	12.769	26.967	23.371	5.818	24.4	-16.579	8.185	0.407	-14.915	9.682	-3.047	-10.285
33	33	0.17824	5.886	7.656	-5.192	12.794	26.481	23.199	6.008	24.162	-16.764	6.392	0.915	-15.268	8.244	-3.179	-10.709
34	34	0.18381	5.95	7.641	-4.948	12.797	25.987	23.051	6.03	23.992	-17.067	5.934	1.278	-15.608	7.94	-3.206	-11.292
35	35	0.18938	5.977	7.618	-4.714	12.759	25.47	22.955	5.951	23.803	-17.504	6.417	1.68	-15.851	8.443	-2.964	-11.921
36	36	0.19495	5.967	7.596	-4.498	12.69	24.937	22.869	5.805	23.579	-18.02	7.151	2.283	-15.934	9.146	-2.417	-12.504
37	37	0.20052	5.922	7.558	-4.295	12.595	24.362	22.797	5.559	23.33	-18.619	8.376	2.805	-15.877	10.229	-1.795	-13.061
38	38	0.20609	5.832	7.497	-4.094	12.435	23.739	22.752	5.32	23.027	-19.233	9.475	3.186	-15.602	11.176	-1.331	-13.41
39	39	0.21166	5.708	7.43	-3.922	12.24	23.097	22.726	5.142	22.681	-19.809	10.208	3.524	-15.341	11.822	-0.975	-13.747
40	40	0.21723	5.557	7.372	-3.786	12.043	22.473	22.733	5.002	22.329	-20.37	10.587	3.702	-15.195	12.153	-0.833	-14.172
41	41	0.2228	5.394	7.326	-3.697	11.84	21.837	22.724	4.849	21.953	-20.758	10.88	3.758	-15.023	12.415	-0.847	-14.448
42	42	0.22837	5.212	7.29	-3.613	11.63	21.207	22.721	4.677	21.575	-21.041	10.928	3.782	-14.866	12.442	-0.969	-14.617
43	43	0.23394	5.02	7.252	-3.535	11.414	20.59	22.705	4.514	21.242	-21.186	10.887	3.965	-14.737	12.393	-1	-14.693
44	44	0.23951	4.813	7.221	-3.46	11.162	20	22.712	4.396	20.937	-21.201	10.77	4.212	-14.605	12.288	-1.035	-14.621
45	45	0.24508	4.608	7.199	-3.4	10.921	19.424	22.711	4.251	20.652	-21.067	10.582	4.501	-14.553	12.103	-1.06	-14.488
46	46	0.25065	4.396	7.192	-3.353	10.68	18.85	22.719	4.093	20.351	-20.8	10.319	4.766	-14.578	11.857	-1.127	-14.297
47	47	0.25622	4.165	7.162	-3.326	10.394	18.235	22.761	4.001	20.019	-20.424	9.837	4.948	-14.621	11.45	-1.357	-14.004
48	48	0.26179	3.932	7.129	-3.309	10.164	17.624	22.821	3.846	19.727	-20.019	9.336	4.97	-14.719	11.001	-1.751	-13.702
49	49	0.26736	3.71	7.109	-3.281	9.922	17.043	22.862	3.733	19.448	-19.554	8.875	5.031	-14.911	10.612	-2.1	-13.445
50	50	0.27293	3.499	7.108	-3.255	9.686	16.464	22.9	3.629	19.151	-19.032	8.582	4.987	-15.198	10.394	-2.512	-13.233
51	51	0.2785	3.283	7.108	-3.245	9.442	15.88	22.958	3.556	18.828	-18.525	8.06	4.911	-15.395	9.984	-3.006	-12.932
52	52	0.28407	3.086	7.113	-3.25	9.225	15.289	23.017	3.507	18.477	-18.049	7.197	4.896	-15.478	9.278	-3.513	-12.545
53	53	0.28964	2.897	7.125	-3.241	8.988	14.706	23.05	3.367	18.138	-17.599	6.977	5.105	-15.521	9.101	-3.631	-12.179
54	54	0.29521	2.702	7.145	-3.221	8.753	14.143	23.038	3.036	17.872	-17.162	8.023	5.31	-15.655	9.971	-3.461	-11.971
55	55	0.30078	2.513	7.174	-3.2	8.552	13.599	23.005	2.704	17.593	-16.818	9.129	5.372	-15.912	10.912	-3.374	-11.987
56	56	0.30635	2.34	7.205	-3.174	8.339	13.063	22.98	2.507	17.266	-16.611	10.027	5.32	-16.327	11.73	-3.391	-12.295
57	57	0.31192	2.172	7.249	-3.148	8.132	12.545	22.92	2.369	16.974	-16.454	10.431	5.348	-16.802	12.107	-3.455	-12.734
58	58	0.31749	1.988	7.293	-3.119	7.851	12.033	22.879	2.366	16.694	-16.38	10.364	5.675	-17.188	12.097	-3.375	-13.16
59	59	0.32306	1.818	7.362	-3.102	7.596	11.556	22.844	2.347	16.419	-16.406	10.275	6.393	-17.409	12.078	-2.908	-13.527
60	60	0.32863	1.656	7.453	-3.072	7.349	11.112	22.808	2.298	16.1	-16.523	10.475	7.164	-17.541	12.312	-2.258	-13.894
61	61	0.3342	1.546	7.529	-3.012	7.142	10.646	22.723	2.209	15.769	-16.659	11.146	7.69	-17.731	12.94	-1.702	-14.358
62	62	0.33977	1.489	7.578	-2.942	6.982	10.135	22.629	2.086	15.442	-16.813	12.153	7.903	-17.941	13.826	-1.364	-14.857
63	63	0.34534	1.437	7.637	-2.877	6.829	9.629	22.571	2.11	15.065	-17.018	12.259	8.063	-18.122	13.976	-1.316	-15.313
64	64	0.35091	1.395	7.712	-2.819	6.675	9.151	22.554	2.32	14.655	-17.26	11.326	8.366	-18.319	13.287	-1.419	-15.762
65	65	0.35648	1.357	7.788	-2.769	6.48	8.698	22.578	2.559	14.292	-17.47	10.63	8.675	-18.424	12.799	-1.519	-16.067
66	66	0.36205	1.313	7.89	-2.724	6.301	8.283	22.582	2.704	13.992	-17.557	10.178	8.862	-18.354	12.485	-1.746	-16.083
67	67	0.36762	1.264	7.989	-2.68	6.135	7.861	22.593	2.765	13.716	-17.612	10.152	8.956	-18.329	12.511	-1.944	-16.112
68	68	0.37319	1.214	8.1	-2.65	5.998	7.458	22.599	2.774	13.486	-17.606	10.025	9.315	-18.454	12.423	-1.906	-16.245
69	69	0.37876	1.161	8.201	-2.628	5.85	7.063	22.636	2.806	13.291	-17.548	9.993	9.717	-18.551	12.436	-1.835	-16.283
70	70	0.38433	1.106	8.307	-2.618	5.694	6.691	22.665	2.857	13.125	-17.413	10.034	9.915	-18.671	12.529	-1.973	-16.282
71	71	0.3899	1.046	8.409	-2.618	5.548	6.325	22.692	2.897	13.002	-17.235	10.064	10.101	-18.871	12.605	-2.141	-16.326
72	72	0.39547	0.984	8.507	-2.629	5.4	5.977	22.696	2.957	12.922	-16.98	9.924	10.447	-19.172	12.54	-2.216	-16.43
73	73	0.40104	0.928	8.61	-2.647	5.286	5.642	22.654	2.961	12.872	-16.662	9.758	10.726	-19.567	12.426	-2.354	-16.6
74	74	0.40661	0.88	8.729	-2.679	5.188	5.344	22.555	2.951	12.865	-16.257	9.521	10.954	-19.892	12.243	-2.597	-16.67
75	75	0.41218	0.833	8.856	-2.729	5.12	5.076	22.41	2.908	12.912	-15.799	9.17	11.383	-20.102	11.961	-2.705	-16.629
76	76	0.41775	0.783	8.988	-2.789	5.027	4.827	22.255	2.894	12.97	-15.356	8.898	11.912	-20.471	11.755	-2.666	-16.803
77	77	0.42332	0.736	9.125	-2.858	4.912	4.603	22.076	2.942	13.042	-14.892	8.56	12.382	-20.786	11.517	-2.729	-16.939
78	78	0.42889	0.693	9.269	-2.942	4.809	4.417	21.865	2.992	13.187	-14.4	8.273	12.777	-20.927	11.326	-2.912	-16.911
79	79	0.43446	0.653	9.421	-3.042	4.727	4.254	21.614	3.021	13.361	-13.901	8.013	13.115	-21.124	11.142	-3.135	-16.982
80	80	0.44003	0.619	9.586	-3.162	4.659	4.087	21.349	3.01	13.496	-13.412	7.792	13.466	-21.307	10.982	-3.298	-17.081
81	81	0.4456	0.594	9.768	-3.304	4.614	3.943	21.083	2.977	13.654	-12.957	7.604	13.721	-21.369	10.829	-3.564	-17.101
82	82	0.45117	0.575	9.971	-3.463	4.622	3.844	20.833	2.881	13.895	-12.548	7.599	13.788	-21.44	10.785	-3.992	-17.155
83	83	0.45674	0.559	10.179	-3.63	4.584	3.753	20.588	2.874	14.114	-12.181	7.519	13.797	-21.337	10.703	-4.519	-17.089
84	84	0.46231	0.544	10.403	-3.808	4.53	3.677	20.351	2.897	14.313	-11.844	7.409	13.951	-21.194	10.613	-4.9	-17.032
85	85	0.46788	0.528	10.631	-3.997	4.471	3.613	20.123	2.904	14.541	-11.515	7.52	14.111	-21.133	10.705	-5.212	-17.074
86	86	0.47345	0.51	10.863	-4.202	4.479	3.583	19.892	2.793	14.881	-11.214	7.839	14.226	-21	10.916	-5.558	-17.062
87	87	0.47902	0.486	11.085	-4.424	4.501	3.523	19.649	2.613	15.188	-10.934	8.195	14.195	-20.727	11.122	-6.023	-16.936
88	88	0.48459	0.451	11.303	-4.652	4.476	3.456	19.451	2.494	15.46	-10.721	8.545	14.137	-20.491	11.336	-6.497	-16.89
89	89	0.49016	0.399	11.517	-4.875	4.401	3.396	19.285	2.445	15.743	-10.551	8.852	14.21	-20.304	11.535	-6.864	-16.923
90	90	0.49573	0.326	11.712	-5.096	4.284	3.324	19.137	2.423	16.052	-10.398	9.071	14.359	-20.075	11.655	-7.215	-16.916
91	91	0.5013	0.225	11.888	-5.319	4.144	3.224	19.008	2.37	16.355	-10.24	9.298	14.422	-19.8	11.765	-7.662	-16.828
92	92	0.50687	0.097	12.038	-5.527	3.946	3.097	18.875	2.344	16.628	-10.111	9.557	14.383	-19.444	11.904	-8.198	-16.682
93	93	0.51244	-0.06	12.174	-5.723	3.767	2.962	18.705	2.193	16.932	-9.97	9.987	14.292	-19.152	12.135	-8.728	-16.59
94	94	0.51801	-0.242	12.289	-5.922	3.542	2.822	18.575	2.081	17.266	-9.888	10.515	13.888	-18.728	12.452	-9.593	-16.384
95	95	0.52358	-0.454	12.4	-6.117	3.272	2.691	18.465	2.009	17.624	-9.818	10.996	13.331	-18.219	12.741	-10.671	-16.084
96	96	0.52915	-0.699	12.49	-6.301	2.935	2.578	18.383	2.011	18.048	-9.761	11.321	12.831	-17.652	12.912	-11.804	-15.711
97	97	0.53472	-0.963	12.557	-6.482	2.576	2.468	18.331	2.028	18.51	-9.709	11.539	12.338	-17.158	12.986	-12.971	-15.385
98	98	0.54029	-1.233	12.625	-6.667	2.24	2.362	18.302	1.984	18.98	-9.671	11.822	11.65	-16.62	13.089	-14.326	-14.992
99	99	0.54586	-1.512	12.7	-6.85	1.941	2.273	18.279	1.834	19.491	-9.65	12.081	10.785	-15.871	13.113	-15.922	-14.358
100	100	0.55143	-1.808	12.776	-7.035	1.61	2.222	18.302	1.743	20.053	-9.679	12.179	9.963	-15.031	13.003	-17.565	-13.651
101	101	0.557	-2.107	12.834	-7.234	1.236	2.187	18.361	1.728	20.65	-9.728	12.23	9.102	-14.201	12.872	-19.275	-12.978
102	102	0.56257	-2.397	12.91	-7.448	0.874	2.211	18.449	1.752	21.302	-9.8	12.176	8.248	-13.35	12.661	-21.023	-12.305
103	103	0.56814	-2.682	12.973	-7.678	0.511	2.255	18.608	1.821	22	-9.957	11.963	7.141	-12.328	12.306	-23.104	-11.499
104	104	0.57371	-2.968	13.044	-7.917	0.197	2.346	18.78	1.809	22.768	-10.183	11.674	5.925	-11.079	11.829	-25.35	-10.515
105	105	0.57928	-3.248	13.116	-8.182	-0.1	2.48	18.973	1.775	23.579	-10.486	11.425	4.761	-9.72	11.374	-27.528	-9.518
106	106	0.58485	-3.523	13.199	-8.465	-0.41	2.692	19.156	1.799	24.463	-10.817	11.11	3.662	-8.329	10.889	-29.656	-8.582
107	107	0.59042	-3.786	13.29	-8.748	-0.708	2.977	19.35	1.862	25.443	-11.22	10.73	2.311	-6.817	10.367	-32.081	-7.612
108	108	0.59599	-4.032	13.375	-9.012	-1.007	3.331	19.51	1.989	26.54	-11.646	10.164	0.68	-5.167	9.717	-34.86	-6.58
109	109	0.60156	-4.262	13.468	-9.259	-1.283	3.78	19.644	2.168	27.759	-12.147	9.46	-0.872	-3.529	8.992	-37.581	-5.676
110	110	0.60713	-4.486	13.54	-9.493	-1.546	4.27	19.769	2.342	29.036	-12.703	8.8	-2.339	-1.917	8.339	-40.166	-4.874
111	111	0.6127	-4.724	13.594	-9.7	-1.792	4.815	19.881	2.488	30.378	-13.353	8.211	-3.857	-0.209	7.793	-42.765	-4.072
112	112	0.61827	-4.989	13.582	-9.892	-2.079	5.369	19.999	2.665	31.801	-14.057	7.581	-5.587	1.564	7.279	-45.574	-3.268
113	113	0.62384	-5.29	13.514	-10.074	-2.404	5.95	20.093	2.842	33.318	-14.774	7.053	-7.287	3.233	6.928	-48.325	-2.62
114	114	0.62941	-5.623	13.382	-10.24	-2.778	6.537	20.156	3.042	34.896	-15.462	6.485	-8.915	4.771	6.61	-50.978	-2.108
115	115	0.63498	-5.98	13.2	-10.379	-3.164	7.133	20.188	3.222	36.54	-16.103	5.808	-10.444	6.17	6.221	-53.515	-1.697
116	116	0.64055	-6.347	12.975	-10.485	-3.56	7.718	20.221	3.401	38.182	-16.714	5.147	-11.949	7.37	5.888	-55.963	-1.432
117	117	0.64612	-6.708	12.712	-10.562	-3.971	8.285	20.186	3.559	39.776	-17.221	4.606	-13.477	8.355	5.729	-58.34	-1.31
118	118	0.65169	-7.044	12.411	-10.629	-4.317	8.826	20.066	3.566	41.35	-17.601	4.156	-14.921	9.155	5.62	-60.555	-1.281
119	119	0.65726	-7.352	12.092	-10.693	-4.619	9.363	19.862	3.444	42.901	-17.767	4.019	-16.12	9.732	5.733	-62.462	-1.323
120	120	0.66283	-7.627	11.763	-10.762	-4.834	9.89	19.57	3.162	44.378	-17.752	4.006	-17.121	9.989	5.883	-64.061	-1.539
121	121	0.6684	-7.875	11.424	-10.826	-5.041	10.404	19.185	2.827	45.793	-17.524	3.891	-18.139	9.982	5.925	-65.621	-1.859
122	122	0.67397	-8.091	11.069	-10.898	-5.221	10.916	18.73	2.439	47.26	-17.06	3.915	-19.082	9.746	6.057	-67.149	-2.227
123	123	0.67954	-8.267	10.72	-10.975	-5.343	11.451	18.188	1.965	48.813	-16.348	4.1	-19.632	9.257	6.209	-68.353	-2.667
124	124	0.68511	-8.391	10.384	-11.057	-5.403	12.019	17.607	1.449	50.398	-15.469	4.561	-19.601	8.521	6.478	-68.979	-3.218
125	125	0.69068	-8.461	10.075	-11.148	-5.385	12.64	17.015	0.9	51.987	-14.466	5.051	-19.037	7.722	6.638	-69.059	-3.706
126	126	0.69625	-8.477	9.794	-11.255	-5.288	13.317	16.44	0.363	53.583	-13.394	5.344	-18.059	7.015	6.535	-68.735	-3.989
127	127	0.70182	-8.454	9.561	-11.361	-5.105	14.064	15.934	-0.191	55.157	-12.31	5.975	-16.908	6.314	6.688	-68.164	-4.17
128	128	0.70739	-8.399	9.355	-11.471	-4.911	14.839	15.543	-0.634	56.662	-11.242	6.771	-15.777	5.533	7.038	-67.526	-4.358
129	129	0.71296	-8.325	9.187	-11.592	-4.672	15.649	15.281	-0.949	58.01	-10.249	7.118	-14.874	4.783	7.045	-66.989	-4.461
130	130	0.71853	-8.236	9.05	-11.733	-4.411	16.466	15.155	-1.144	59.127	-9.349	7.263	-14.227	4.183	6.939	-66.525	-4.411
131	131	0.7241	-8.144	8.932	-11.874	-4.124	17.283	15.171	-1.227	60.109	-8.571	7.343	-13.691	3.724	6.805	-66.061	-4.236
132	132	0.72967	-8.046	8.816	-12.011	-3.815	18.081	15.343	-1.173	61.003	-7.944	7.368	-13.195	3.333	6.647	-65.564	-4.036
133	133	0.73524	-7.948	8.696	-12.146	-3.517	18.863	15.696	-0.925	61.792	-7.464	7.46	-12.79	2.977	6.613	-65.053	-3.859
134	134	0.74081	-7.859	8.573	-12.288	-3.217	19.614	16.2	-0.547	62.417	-7.146	7.462	-12.503	2.797	6.533	-64.535	-3.586
135	135	0.74638	-7.772	8.435	-12.447	-2.939	20.333	16.814	-0.041	62.93	-6.947	7.427	-12.173	2.738	6.465	-63.891	-3.276
136	136	0.75195	-7.671	8.283	-12.625	-2.614	21.001	17.493	0.463	63.339	-6.871	7.523	-11.695	2.751	6.489	-63.013	-2.966
137	137	0.75752	-7.558	8.121	-12.809	-2.281	21.623	18.177	1.022	63.618	-6.897	7.265	-11.171	2.762	6.225	-61.998	-2.739
138	138	0.76309	-7.492	7.979	-13.034	-1.953	22.294	18.911	1.617	63.888	-7.015	6.952	-10.619	2.799	5.959	-60.919	-2.569
139	139	0.76866	-7.299	7.779	-13.312	-1.473	22.859	19.619	2.162	64.055	-7.222	6.796	-10.123	2.86	5.853	-59.789	-2.445
140	140	0.77423	-7.103	7.578	-13.584	-0.987	23.403	20.278	2.681	64.141	-7.483	6.644	-9.632	2.987	5.771	-58.598	-2.312
141	141	0.7798	-6.905	7.383	-13.842	-0.518	23.913	20.867	3.183	64.1	-7.743	6.342	-9.146	3.103	5.571	-57.331	-2.207
142	142	0.78537	-6.713	7.205	-14.09	-0.066	24.42	21.364	3.645	63.982	-8.012	5.775	-8.614	3.256	5.138	-55.97	-2.105
143	143	0.79094	-6.526	7.052	-14.307	0.379	24.935	21.749	4.052	63.793	-8.288	4.998	-8.057	3.39	4.521	-54.529	-2.051
144	144	0.79651	-6.327	6.917	-14.503	0.805	25.445	22.046	4.457	63.5	-8.522	4.126	-7.566	3.404	3.854	-53.072	-2.106
145	145	0.80208	-6.121	6.823	-14.69	1.271	25.994	22.276	4.782	63.261	-8.738	3.504	-7.006	3.345	3.403	-51.578	-2.229
146	146	0.80765	-5.924	6.796	-14.855	1.737	26.584	22.454	5.072	62.949	-8.982	2.972	-6.455	3.165	3.041	-50.034	-2.506
147	147	0.81322	-5.738	6.792	-14.977	2.165	27.182	22.598	5.306	62.915	-9.207	3.403	-5.569	2.994	3.526	-48.41	-2.802
148	148	0.81879	-5.546	6.812	-15.068	2.57	27.762	22.667	5.485	61.933	-9.568	2.738	-5.614	2.963	3.047	-46.868	-3.018
149	149	0.82436	-5.354	6.862	-15.142	2.963	28.366	22.706	5.671	60.936	-9.965	1.991	-5.631	3.021	2.504	-45.308	-3.187
150	150	0.82993	-5.156	6.922	-15.186	3.31	28.972	22.727	5.923	60.058	-10.382	1.321	-5.45	3.068	2.046	-43.689	-3.421
151	151	0.8355	-4.953	6.993	-15.191	3.633	29.567	22.701	6.16	59.326	-10.853	1.076	-5.052	3.027	1.973	-41.999	-3.821
152	152	0.84107	-4.747	7.089	-15.188	3.983	30.156	22.681	6.307	58.544	-11.428	1.41	-4.699	2.979	2.398	-40.28	-4.298
153	153	0.84664	-4.547	7.191	-15.211	4.361	30.707	22.666	6.355	57.328	-12.161	1.451	-4.789	3.058	2.563	-38.622	-4.736
154	154	0.85221	-4.332	7.292	-15.245	4.76	31.225	22.644	6.364	56.823	-12.911	2.812	-4.09	3.116	3.855	-36.782	-5.306
155	155	0.85778	-4.1	7.385	-15.268	5.09	31.723	22.626	6.452	56.014	-13.766	4.31	-3.493	3.185	5.337	-34.733	-5.978
156	156	0.86335	-3.895	7.454	-15.311	5.415	32.206	22.636	6.477	54.345	-14.824	4.466	-3.608	3.356	5.608	-32.643	-6.628
157	157	0.86892	-3.767	7.42	-15.39	5.663	32.575	22.699	6.483	52.959	-15.864	4.907	-3.34	3.494	6.084	-30.437	-7.346
158	158	0.87449	-3.637	7.384	-15.456	5.892	32.874	22.798	6.476	51.436	-16.979	5.7	-3.043	3.511	6.863	-28.062	-8.223
159	159	0.88006	-3.504	7.348	-15.53	6.125	33.123	22.9	6.415	49.897	-18.091	7.01	-2.617	3.384	8.076	-25.466	-9.254
160	160	0.88563	-3.383	7.318	-15.606	6.371	33.357	22.998	6.253	48.329	-19.163	8.551	-2.158	3.204	9.421	-22.73	-10.3
161	161	0.8912	-3.261	7.29	-15.709	6.648	33.607	23.107	6.054	46.853	-20.154	9.851	-1.612	3.159	10.465	-20.013	-11.135
162	162	0.89677	-3.158	7.267	-15.796	6.871	33.84	23.24	5.929	45.306	-21.019	10.679	-0.981	3.19	11.065	-17.288	-11.744
163	163	0.90234	-3.042	7.239	-15.92	7.089	34.04	23.44	5.859	43.681	-21.775	11.439	-0.435	3.142	11.629	-14.615	-12.305
164	164	0.90791	-2.947	7.209	-15.992	7.249	34.201	23.616	5.745	41.986	-22.352	12.213	-0.06	3.009	12.22	-12.086	-12.757
165	165	0.91348	-2.846	7.169	-16.06	7.463	34.309	23.754	5.488	40.253	-22.759	12.901	-0.029	2.846	12.77	-9.906	-13.047
166	166	0.91905	-2.75	7.125	-16.146	7.641	34.409	23.94	5.293	38.506	-22.945	13.646	-0.199	2.563	13.46	-7.927	-13.247
167	167	0.92462	-2.657	7.075	-16.251	7.833	34.482	24.169	5.083	36.745	-22.968	14.372	-0.31	2.205	14.116	-5.92	-13.33
168	168	0.93019	-2.569	7.014	-16.336	7.996	34.542	24.373	4.869	35.016	-22.804	14.863	-0.16	1.801	14.49	-3.787	-13.271
169	169	0.93576	-2.475	6.94	-16.41	8.127	34.576	24.573	4.679	33.285	-22.459	15.079	0.139	1.368	14.587	-1.631	-13.049
170	170	0.94133	-2.378	6.862	-16.476	8.252	34.585	24.8	4.5	31.567	-21.996	15.115	0.346	0.838	14.55	0.347	-12.769
171	171	0.9469	-2.286	6.779	-16.516	8.357	34.558	25.012	4.294	29.852	-21.406	15.141	0.468	0.219	14.525	2.196	-12.447
172	172	0.95247	-2.212	6.69	-16.536	8.433	34.503	25.198	4.041	28.137	-20.75	15.225	0.463	-0.43	14.575	3.913	-12.114
173	173	0.95804	-2.161	6.605	-16.537	8.475	34.416	25.369	3.753	26.379	-20.017	15.2	0.477	-0.973	14.524	5.584	-11.599
174	174	0.96361	-2.104	6.518	-16.555	8.525	34.318	25.551	3.468	24.652	-19.256	15.039	0.542	-1.431	14.344	7.214	-10.973
175	175	0.96918	-2.048	6.434	-16.578	8.583	34.223	25.783	3.2	22.979	-18.571	14.684	0.482	-1.848	13.998	8.637	-10.341
176	176	0.97475	-2.014	6.39	-16.602	8.649	34.16	26.009	2.883	21.348	-17.963	14.191	0.238	-2.086	13.52	9.798	-9.616
177	177	0.98032	-2.013	6.398	-16.591	8.646	34.146	26.22	2.587	19.725	-17.404	13.696	-0.05	-2.345	13.034	10.915	-8.986
178	178	0.98589	-2.021	6.426	-16.531	8.598	34.141	26.409	2.286	18.118	-16.938	13.4	-0.069	-2.732	12.692	12.354	-8.582
179	179	0.99146	-2.042	6.468	-16.442	8.556	34.147	26.596	1.943	16.56	-16.639	13.197	0.017	-3.099	12.415	13.905	-8.313
180	180	0.99703	-2.077	6.529	-16.337	8.448	34.189	26.754	1.703	15.051	-16.43	12.756	0.227	-3.265	11.956	15.462	-7.966
181	181	1.0026	-2.135	6.614	-16.24	8.316	34.281	26.915	1.512	13.656	-16.386	12.468	0.508	-3.493	11.657	17.067	-7.879
182	182	1.00817	-2.2	6.711	-16.133	8.161	34.381	27.102	1.377	12.339	-16.523	12.231	1.045	-3.831	11.414	18.893	-8.067
183	183	1.01374	-2.265	6.815	-16.021	8.011	34.483	27.262	1.241	11.095	-16.798	12.182	1.38	-4.242	11.368	20.521	-8.504
184	184	1.01931	-2.33	6.932	-15.87	7.822	34.58	27.367	1.121	9.876	-17.229	12.277	1.294	-4.524	11.498	21.709	-9.009
185	185	1.02488	-2.38	7.056	-15.699	7.626	34.664	27.416	1.017	8.707	-17.759	12.455	1.141	-4.673	11.725	22.771	-9.521
186	186	1.03045	-2.415	7.186	-15.545	7.464	34.744	27.454	0.944	7.641	-18.384	12.533	1.185	-4.908	11.854	23.948	-10.232
187	187	1.03602	-2.432	7.315	-15.387	7.316	34.815	27.445	0.885	6.684	-19.093	12.629	1.32	-5.1	11.986	25.124	-11.025
188	188	1.04159	-2.437	7.444	-15.201	7.172	34.898	27.34	0.788	5.891	-19.835	12.807	1.297	-5.003	12.159	25.982	-11.629
189	189	1.04716	-2.409	7.56	-14.992	7.015	34.963	27.168	0.795	5.201	-20.626	12.889	1.143	-4.79	12.312	26.555	-12.202
190	190	1.05273	-2.346	7.666	-14.806	6.973	35.024	26.903	0.718	4.705	-21.396	13.179	1.162	-4.606	12.592	27.232	-12.882
191	191	1.0583	-2.246	7.769	-14.632	6.991	35.084	26.578	0.657	4.372	-22.159	13.257	1.334	-4.284	12.647	27.845	-13.452
192	192	1.06387	-2.126	7.874	-14.468	7.06	35.166	26.16	0.613	4.215	-22.816	13.05	1.303	-3.876	12.463	28.02	-13.904
193	193	1.06944	-1.985	7.975	-14.298	7.155	35.233	25.64	0.584	4.163	-23.35	12.781	1.03	-3.443	12.279	27.815	-14.292
194	194	1.07501	-1.814	8.063	-14.115	7.269	35.291	25.023	0.581	4.272	-23.724	12.503	0.743	-3.052	12.101	27.423	-14.632
195	195	1.08058	-1.614	8.145	-13.944	7.445	35.358	24.335	0.569	4.647	-23.935	12.465	0.521	-2.675	12.126	26.908	-14.89
196	196	1.08615	-1.412	8.231	-13.737	7.622	35.458	23.571	0.532	5.163	-23.997	12.433	0.324	-2.274	12.134	26.281	-15.014
197	197	1.09172	-1.212	8.323	-13.538	7.831	35.554	22.769	0.467	5.715	-23.922	12.214	0.124	-1.92	11.977	25.553	-15.077
198	198	1.09729	-1.005	8.42	-13.331	8.024	35.659	21.999	0.538	6.425	-23.767	11.948	-0.076	-1.955	11.856	24.685	-15.412
199	199	1.10286	-0.793	8.517	-13.153	8.257	35.799	21.197	0.578	7.343	-23.397	11.881	-0.565	-2.118	11.959	23.417	-15.714
200	200	1.10843	-0.576	8.616	-12.957	8.479	35.966	20.443	0.656	8.403	-22.91	11.879	-0.929	-2.401	12.112	22.147	-15.947
201	201	1.114	-0.378	8.722	-12.734	8.652	36.142	19.727	0.76	9.519	-22.299	11.93	-0.987	-2.797	12.253	21.108	-16.121
