# Supplementary material for: Gait phenotypes in paediatric hereditary spastic paraplegia revealed by dynamic time warping analysis and random forests
Source: PLoS One. 2018 Mar 8;13(3):e0192345. doi: 10.1371/journal.pone.0192345 (PMC5843164; doi:10.1371/journal.pone.0192345)
Supplement: S2 Data — (ZIP) [file pone.0192345.s009.zip › Healthy/Left.SR.HEALTHY30.1.csv]

	Epoch	Time	Pelvic.obliquity	Pelvic.tilt	Pelvic rotation	Hip.abd.add	Hip.flexion	Hip.rotation	Knee.abd.add	Knee.flexion	Knee.rotation	Ankle.abd.add	Ankle.flexion	Ankle.rotation	Forefoot.abd.add	Forefoot.flexion	Forefoot.rotation
1	1	0	-2.453	5.152	4.867	-5.589	29.792	-9.259	-6.596	10.027	-27.017	6.411	-5.989	13.249	2.832	11.466	-20.569
2	2	0.006	-2.385	5.066	5.027	-5.496	29.695	-9.756	-6.664	10.702	-27.152	5.703	-6.442	13.585	2.634	10.166	-20.661
3	3	0.012	-2.323	4.962	5.194	-5.416	29.547	-10.341	-6.738	11.375	-27.265	4.85	-7.079	13.988	2.428	8.63	-20.742
4	4	0.018	-2.261	4.838	5.37	-5.341	29.356	-11.045	-6.85	12.013	-27.331	3.967	-8.091	14.469	2.41	6.783	-20.804
5	5	0.024	-2.188	4.693	5.55	-5.252	29.136	-11.828	-7.025	12.591	-27.338	3.195	-9.468	14.999	2.684	4.722	-20.812
6	6	0.03	-2.094	4.527	5.728	-5.158	28.897	-12.668	-7.186	13.111	-27.19	2.329	-10.923	15.464	2.933	2.621	-20.746
7	7	0.036	-1.975	4.337	5.904	-5.049	28.661	-13.526	-7.33	13.614	-26.839	1.534	-11.986	15.78	3.015	0.892	-20.605
8	8	0.042	-1.842	4.135	6.066	-4.913	28.436	-14.3	-7.473	14.133	-26.296	1.031	-12.585	15.799	3.054	-0.379	-20.494
9	9	0.048	-1.681	3.919	6.205	-4.743	28.222	-14.958	-7.58	14.746	-25.568	0.728	-12.715	15.448	2.974	-1.297	-20.464
10	10	0.054	-1.471	3.68	6.315	-4.503	27.996	-15.47	-7.655	15.497	-24.646	0.531	-12.502	14.665	2.764	-2.051	-20.53
11	11	0.06	-1.217	3.432	6.386	-4.179	27.745	-15.726	-7.702	16.348	-23.672	0.522	-12.098	13.538	2.574	-2.715	-20.651
12	12	0.066	-0.943	3.196	6.404	-3.793	27.481	-15.64	-7.689	17.305	-22.725	0.832	-11.517	12.165	2.545	-3.237	-20.753
13	13	0.072	-0.707	3.002	6.37	-3.41	27.241	-15.254	-7.617	18.307	-21.894	1.368	-10.808	10.663	2.646	-3.6	-20.874
14	14	0.078	-0.521	2.848	6.284	-3.053	27.009	-14.587	-7.431	19.281	-21.221	1.794	-10.103	9.075	2.681	-3.955	-21.037
15	15	0.084	-0.374	2.736	6.147	-2.693	26.776	-13.69	-7.162	20.124	-20.803	2.022	-9.471	7.576	2.601	-4.312	-21.205
16	16	0.09	-0.24	2.66	5.97	-2.315	26.533	-12.693	-6.856	20.795	-20.608	2.17	-8.856	6.264	2.487	-4.555	-21.362
17	17	0.096	-0.12	2.622	5.755	-1.923	26.266	-11.724	-6.557	21.273	-20.578	2.171	-8.24	5.254	2.275	-4.703	-21.455
18	18	0.102	-0.021	2.607	5.527	-1.533	25.969	-10.848	-6.302	21.604	-20.66	2.128	-7.655	4.511	2.063	-4.798	-21.502
19	19	0.108	0.067	2.606	5.289	-1.148	25.662	-10.124	-6.11	21.847	-20.816	2.16	-7.137	4.017	1.976	-4.861	-21.537
20	20	0.114	0.147	2.617	5.056	-0.781	25.347	-9.588	-5.973	22.01	-21.051	2.163	-6.694	3.797	1.929	-4.943	-21.556
21	21	0.12	0.222	2.63	4.846	-0.433	25.019	-9.32	-5.939	22.101	-21.29	2.225	-6.296	3.821	1.966	-4.994	-21.575
22	22	0.126	0.294	2.639	4.675	-0.107	24.677	-9.293	-5.981	22.111	-21.582	2.168	-5.898	4.073	1.91	-5.028	-21.616
23	23	0.132	0.363	2.651	4.528	0.194	24.351	-9.478	-6.099	22.092	-21.862	2.102	-5.474	4.521	1.835	-5.013	-21.635
24	24	0.138	0.422	2.673	4.408	0.46	24.035	-9.814	-6.268	22.038	-22.13	2.112	-5.113	5.091	1.846	-5	-21.654
25	25	0.144	0.471	2.702	4.318	0.692	23.707	-10.218	-6.44	21.936	-22.396	2.097	-4.797	5.702	1.849	-5.012	-21.679
26	26	0.15	0.525	2.734	4.254	0.904	23.354	-10.616	-6.573	21.769	-22.733	2.048	-4.522	6.37	1.844	-5.032	-21.703
27	27	0.156	0.596	2.771	4.212	1.093	22.997	-11.041	-6.666	21.572	-23.006	2.01	-4.286	6.993	1.866	-5.064	-21.725
28	28	0.162	0.683	2.814	4.186	1.285	22.634	-11.379	-6.706	21.348	-23.304	1.932	-4.082	7.556	1.859	-5.117	-21.738
29	29	0.168	0.768	2.865	4.175	1.454	22.287	-11.682	-6.718	21.149	-23.499	1.94	-3.818	7.975	1.889	-5.102	-21.755
30	30	0.174	0.841	2.914	4.165	1.604	21.95	-11.937	-6.697	20.987	-23.548	1.954	-3.542	8.2	1.917	-5.099	-21.781
31	31	0.18	0.892	2.961	4.146	1.722	21.617	-12.164	-6.651	20.853	-23.423	1.944	-3.268	8.263	1.924	-5.128	-21.79
32	32	0.186	0.91	2.999	4.096	1.814	21.286	-12.334	-6.582	20.749	-23.151	1.868	-2.981	8.145	1.867	-5.183	-21.816
33	33	0.192	0.89	3.03	4.02	1.877	20.956	-12.458	-6.516	20.664	-22.779	1.801	-2.677	7.914	1.802	-5.23	-21.85
34	34	0.198	0.832	3.049	3.906	1.916	20.619	-12.535	-6.458	20.598	-22.349	1.766	-2.396	7.624	1.77	-5.292	-21.886
35	35	0.204	0.73	3.058	3.754	1.925	20.275	-12.595	-6.411	20.549	-21.839	1.738	-2.087	7.295	1.735	-5.342	-21.914
36	36	0.21	0.579	3.063	3.562	1.904	19.917	-12.567	-6.361	20.488	-21.356	1.708	-1.769	6.968	1.688	-5.371	-21.934
37	37	0.216	0.368	3.055	3.337	1.836	19.55	-12.542	-6.337	20.427	-20.802	1.712	-1.449	6.633	1.668	-5.385	-21.942
38	38	0.222	0.112	3.048	3.092	1.743	19.18	-12.496	-6.345	20.341	-20.326	1.649	-1.134	6.399	1.575	-5.407	-21.936
39	39	0.228	-0.175	3.036	2.838	1.618	18.799	-12.455	-6.364	20.229	-19.904	1.573	-0.842	6.238	1.474	-5.435	-21.934
40	40	0.234	-0.479	3.014	2.584	1.476	18.401	-12.401	-6.39	20.084	-19.625	1.546	-0.608	6.199	1.435	-5.469	-21.947
41	41	0.24	-0.783	2.989	2.341	1.331	17.981	-12.325	-6.414	19.899	-19.443	1.573	-0.42	6.239	1.454	-5.503	-21.952
42	42	0.246	-1.078	2.966	2.113	1.183	17.557	-12.268	-6.43	19.678	-19.347	1.501	-0.276	6.38	1.401	-5.588	-21.943
43	43	0.252	-1.361	2.943	1.9	1.035	17.134	-12.27	-6.454	19.449	-19.273	1.451	-0.083	6.567	1.346	-5.615	-21.949
44	44	0.258	-1.635	2.92	1.702	0.89	16.712	-12.31	-6.496	19.206	-19.273	1.443	0.122	6.836	1.307	-5.609	-21.967
45	45	0.264	-1.89	2.904	1.524	0.752	16.295	-12.421	-6.554	18.945	-19.294	1.472	0.252	7.163	1.329	-5.648	-21.993
46	46	0.27	-2.124	2.9	1.372	0.623	15.891	-12.586	-6.617	18.67	-19.297	1.479	0.337	7.487	1.349	-5.723	-22.027
47	47	0.276	-2.333	2.91	1.235	0.489	15.501	-12.81	-6.64	18.396	-19.223	1.461	0.474	7.733	1.346	-5.762	-22.103
48	48	0.282	-2.52	2.929	1.107	0.372	15.122	-13.039	-6.66	18.125	-19.146	1.511	0.602	7.956	1.405	-5.784	-22.192
49	49	0.288	-2.671	2.958	0.996	0.28	14.763	-13.323	-6.694	17.878	-18.969	1.621	0.685	8.096	1.537	-5.839	-22.289
50	50	0.294	-2.795	3.001	0.903	0.198	14.426	-13.649	-6.723	17.648	-18.708	1.778	0.794	8.162	1.699	-5.865	-22.395
51	51	0.3	-2.91	3.067	0.817	0.119	14.119	-13.984	-6.744	17.436	-18.411	1.899	0.965	8.188	1.803	-5.859	-22.506
52	52	0.306	-3.027	3.147	0.716	0.035	13.836	-14.261	-6.743	17.246	-18.118	1.974	1.207	8.18	1.835	-5.816	-22.614
53	53	0.312	-3.152	3.242	0.603	-0.056	13.576	-14.519	-6.74	17.075	-17.799	2.049	1.449	8.153	1.865	-5.78	-22.708
54	54	0.318	-3.267	3.348	0.483	-0.14	13.339	-14.726	-6.721	16.932	-17.486	2.126	1.682	8.091	1.907	-5.762	-22.799
55	55	0.324	-3.366	3.466	0.359	-0.211	13.12	-14.9	-6.697	16.806	-17.184	2.236	1.899	7.993	1.982	-5.752	-22.904
56	56	0.33	-3.462	3.595	0.232	-0.266	12.906	-15.005	-6.677	16.67	-16.97	2.294	2.102	7.941	2	-5.77	-22.984
57	57	0.336	-3.548	3.727	0.09	-0.304	12.702	-15.029	-6.653	16.545	-16.855	2.359	2.284	7.929	2.025	-5.803	-23.055
58	58	0.342	-3.622	3.866	-0.068	-0.327	12.51	-15.011	-6.621	16.436	-16.764	2.446	2.447	7.917	2.082	-5.853	-23.123
59	59	0.348	-3.679	4.006	-0.236	-0.324	12.314	-14.951	-6.582	16.317	-16.732	2.457	2.642	7.936	2.05	-5.898	-23.181
60	60	0.354	-3.726	4.15	-0.403	-0.308	12.114	-14.845	-6.546	16.176	-16.78	2.499	2.844	7.981	2.024	-5.911	-23.246
61	61	0.36	-3.773	4.291	-0.567	-0.29	11.904	-14.702	-6.519	16.02	-16.884	2.664	3.013	8.041	2.107	-5.898	-23.315
62	62	0.366	-3.814	4.434	-0.734	-0.274	11.686	-14.524	-6.471	15.879	-17.008	2.826	3.192	8.088	2.187	-5.894	-23.386
63	63	0.372	-3.844	4.574	-0.896	-0.245	11.46	-14.343	-6.434	15.739	-17.122	3.015	3.339	8.123	2.301	-5.917	-23.448
64	64	0.378	-3.862	4.716	-1.052	-0.208	11.233	-14.186	-6.393	15.59	-17.261	3.096	3.498	8.193	2.312	-5.965	-23.514
65	65	0.384	-3.875	4.853	-1.211	-0.167	11.003	-14.026	-6.351	15.448	-17.379	3.209	3.694	8.226	2.334	-5.973	-23.595
66	66	0.39	-3.889	4.988	-1.362	-0.134	10.781	-13.913	-6.324	15.338	-17.42	3.328	3.855	8.228	2.384	-6.033	-23.665
67	67	0.396	-3.909	5.127	-1.501	-0.105	10.562	-13.812	-6.307	15.226	-17.494	3.38	3.983	8.28	2.381	-6.152	-23.716
68	68	0.402	-3.924	5.269	-1.628	-0.083	10.346	-13.74	-6.286	15.126	-17.546	3.484	4.211	8.314	2.377	-6.175	-23.781
69	69	0.408	-3.938	5.405	-1.75	-0.063	10.124	-13.691	-6.271	15.024	-17.585	3.634	4.435	8.347	2.412	-6.185	-23.851
70	70	0.414	-3.948	5.533	-1.865	-0.051	9.897	-13.712	-6.256	14.936	-17.561	3.685	4.591	8.401	2.406	-6.304	-23.898
71	71	0.42	-3.95	5.664	-1.972	-0.03	9.669	-13.752	-6.242	14.84	-17.533	3.723	4.732	8.448	2.395	-6.439	-23.958
72	72	0.426	-3.949	5.796	-2.073	-0.006	9.453	-13.866	-6.256	14.774	-17.423	3.849	4.959	8.426	2.418	-6.489	-24.066
73	73	0.432	-3.945	5.935	-2.178	0.02	9.231	-13.927	-6.261	14.69	-17.389	3.994	5.146	8.473	2.47	-6.561	-24.135
74	74	0.438	-3.934	6.059	-2.286	0.05	8.987	-14	-6.272	14.596	-17.353	4.168	5.318	8.581	2.547	-6.636	-24.155
75	75	0.444	-3.912	6.164	-2.389	0.087	8.718	-14.077	-6.275	14.494	-17.328	4.295	5.526	8.674	2.564	-6.695	-24.197
76	76	0.45	-3.878	6.268	-2.49	0.14	8.447	-14.159	-6.283	14.403	-17.317	4.405	5.752	8.752	2.556	-6.758	-24.267
77	77	0.456	-3.838	6.38	-2.598	0.199	8.191	-14.21	-6.307	14.329	-17.351	4.598	5.837	8.87	2.679	-6.919	-24.32
78	78	0.462	-3.801	6.496	-2.712	0.257	7.95	-14.26	-6.345	14.285	-17.329	4.782	5.92	8.933	2.798	-7.104	-24.373
79	79	0.468	-3.768	6.597	-2.826	0.303	7.698	-14.279	-6.366	14.262	-17.333	4.896	6.106	8.97	2.803	-7.242	-24.445
80	80	0.474	-3.744	6.686	-2.937	0.339	7.429	-14.272	-6.394	14.236	-17.402	5.049	6.346	9.054	2.795	-7.326	-24.5
81	81	0.48	-3.734	6.778	-3.042	0.359	7.163	-14.209	-6.41	14.221	-17.501	5.167	6.578	9.125	2.76	-7.435	-24.542
82	82	0.486	-3.733	6.873	-3.152	0.378	6.913	-14.132	-6.451	14.228	-17.559	5.349	6.789	9.131	2.787	-7.546	-24.595
83	83	0.492	-3.734	6.959	-3.254	0.389	6.675	-14.08	-6.505	14.282	-17.574	5.56	7.037	9.074	2.821	-7.64	-24.677
84	84	0.498	-3.736	7.037	-3.34	0.392	6.432	-14.011	-6.558	14.351	-17.623	5.761	7.261	9.015	2.852	-7.765	-24.764
85	85	0.504	-3.738	7.124	-3.417	0.394	6.193	-13.901	-6.604	14.418	-17.699	6	7.437	8.944	2.938	-7.914	-24.842
86	86	0.51	-3.746	7.214	-3.488	0.393	5.961	-13.766	-6.649	14.499	-17.776	6.152	7.567	8.832	2.974	-8.141	-24.932
87	87	0.516	-3.765	7.295	-3.548	0.372	5.728	-13.636	-6.683	14.604	-17.895	6.248	7.731	8.761	2.943	-8.378	-25.014
88	88	0.522	-3.783	7.37	-3.591	0.354	5.493	-13.526	-6.753	14.707	-18.045	6.517	7.907	8.742	3.032	-8.542	-25.075
89	89	0.528	-3.796	7.45	-3.629	0.333	5.263	-13.434	-6.818	14.824	-18.16	6.851	8.11	8.687	3.168	-8.665	-25.147
90	90	0.534	-3.804	7.525	-3.665	0.308	5.029	-13.372	-6.891	14.945	-18.287	7.195	8.269	8.676	3.328	-8.827	-25.217
91	91	0.54	-3.817	7.594	-3.693	0.267	4.793	-13.349	-6.946	15.075	-18.404	7.43	8.396	8.68	3.419	-9.067	-25.296
92	92	0.546	-3.821	7.645	-3.72	0.226	4.536	-13.351	-6.994	15.201	-18.53	7.66	8.526	8.699	3.506	-9.304	-25.393
93	93	0.552	-3.826	7.681	-3.756	0.174	4.263	-13.377	-7.045	15.34	-18.674	7.96	8.656	8.783	3.649	-9.535	-25.472
94	94	0.558	-3.838	7.702	-3.803	0.107	3.978	-13.45	-7.11	15.488	-18.802	8.271	8.722	8.908	3.832	-9.826	-25.558
95	95	0.564	-3.857	7.705	-3.861	0.018	3.684	-13.554	-7.179	15.649	-18.924	8.626	8.772	9.078	4.058	-10.125	-25.635
96	96	0.57	-3.874	7.683	-3.93	-0.079	3.369	-13.698	-7.261	15.818	-19.025	9.047	8.79	9.282	4.352	-10.436	-25.711
97	97	0.576	-3.893	7.638	-4.023	-0.178	3.018	-13.847	-7.351	15.976	-19.11	9.39	8.768	9.51	4.601	-10.819	-25.774
98	98	0.582	-3.929	7.57	-4.137	-0.309	2.649	-14.034	-7.449	16.145	-19.143	9.727	8.708	9.745	4.866	-11.248	-25.841
99	99	0.588	-3.975	7.479	-4.272	-0.469	2.265	-14.222	-7.544	16.353	-19.135	10.077	8.67	9.976	5.142	-11.686	-25.889
100	100	0.594	-4.025	7.376	-4.433	-0.643	1.885	-14.407	-7.673	16.6	-19.122	10.574	8.579	10.225	5.558	-12.137	-25.941
101	101	0.6	-4.077	7.268	-4.615	-0.831	1.511	-14.584	-7.817	16.87	-19.103	11.083	8.447	10.517	6.001	-12.639	-25.959
102	102	0.606	-4.137	7.164	-4.816	-1.037	1.159	-14.799	-7.994	17.165	-19.011	11.614	8.246	10.801	6.501	-13.206	-25.976
103	103	0.612	-4.189	7.063	-5.034	-1.241	0.82	-15.006	-8.199	17.475	-18.907	12.222	7.97	11.123	7.098	-13.818	-25.958
104	104	0.618	-4.236	6.971	-5.26	-1.451	0.528	-15.214	-8.422	17.854	-18.791	12.84	7.644	11.484	7.745	-14.509	-25.905
105	105	0.624	-4.286	6.889	-5.469	-1.663	0.284	-15.43	-8.672	18.29	-18.668	13.37	7.28	11.854	8.34	-15.297	-25.821
106	106	0.63	-4.361	6.824	-5.655	-1.917	0.094	-15.653	-8.935	18.79	-18.512	13.922	6.827	12.207	9.01	-16.177	-25.718
107	107	0.636	-4.48	6.79	-5.828	-2.21	-0.013	-15.834	-9.22	19.364	-18.364	14.434	6.263	12.586	9.72	-17.204	-25.549
108	108	0.642	-4.638	6.781	-5.969	-2.533	-0.059	-15.996	-9.522	19.981	-18.289	14.944	5.615	12.998	10.475	-18.313	-25.376
109	109	0.648	-4.842	6.789	-6.051	-2.907	-0.047	-16.182	-9.815	20.669	-18.216	15.304	4.93	13.411	11.143	-19.546	-25.162
110	110	0.654	-5.084	6.815	-6.073	-3.323	0.032	-16.412	-10.101	21.447	-18.183	15.444	4.16	13.904	11.702	-20.988	-24.88
111	111	0.66	-5.336	6.871	-6.024	-3.739	0.177	-16.589	-10.368	22.297	-18.337	15.421	3.246	14.541	12.212	-22.647	-24.512
112	112	0.666	-5.555	6.969	-5.883	-4.11	0.431	-16.796	-10.627	23.272	-18.592	15.121	2.231	15.252	12.576	-24.541	-24.08
113	113	0.672	-5.718	7.099	-5.667	-4.419	0.763	-17.006	-10.854	24.337	-18.965	14.568	1.052	16.02	12.848	-26.666	-23.618
114	114	0.678	-5.82	7.239	-5.402	-4.659	1.156	-17.212	-11.06	25.498	-19.448	13.726	-0.344	16.874	13.037	-29.087	-23.09
115	115	0.684	-5.875	7.374	-5.104	-4.87	1.603	-17.408	-11.216	26.791	-20.061	12.57	-1.882	17.811	13.088	-31.757	-22.516
116	116	0.69	-5.885	7.493	-4.79	-5.065	2.096	-17.582	-11.304	28.218	-20.753	11.12	-3.463	18.716	12.963	-34.568	-21.958
117	117	0.696	-5.866	7.598	-4.477	-5.254	2.664	-17.762	-11.349	29.775	-21.485	9.38	-5.142	19.578	12.7	-37.528	-21.413
118	118	0.702	-5.811	7.678	-4.186	-5.415	3.274	-17.911	-11.373	31.401	-22.305	7.616	-6.905	20.391	12.507	-40.498	-20.943
119	119	0.708	-5.739	7.721	-3.935	-5.581	3.893	-17.992	-11.347	33.059	-23.145	6.059	-8.677	20.98	12.54	-43.32	-20.669
120	120	0.714	-5.669	7.72	-3.743	-5.776	4.525	-18.049	-11.283	34.751	-23.951	4.674	-10.383	21.341	12.737	-45.964	-20.591
121	121	0.72	-5.616	7.671	-3.617	-6.02	5.18	-18.075	-11.193	36.514	-24.754	3.432	-11.991	21.599	13.058	-48.458	-20.619
122	122	0.726	-5.584	7.562	-3.565	-6.291	5.854	-18.03	-11.112	38.33	-25.568	2.445	-13.395	21.779	13.501	-50.683	-20.73
123	123	0.732	-5.538	7.389	-3.573	-6.55	6.504	-17.948	-11.045	40.14	-26.297	1.763	-14.571	21.803	14.07	-52.596	-20.954
124	124	0.738	-5.474	7.152	-3.642	-6.776	7.138	-17.875	-11.034	41.942	-26.882	1.222	-15.615	21.685	14.667	-54.342	-21.225
125	125	0.744	-5.403	6.872	-3.772	-6.962	7.777	-17.76	-11.076	43.771	-27.331	0.879	-16.558	21.461	15.345	-55.968	-21.467
126	126	0.75	-5.333	6.57	-3.945	-7.127	8.443	-17.624	-11.17	45.677	-27.514	0.88	-17.258	21.043	16.12	-57.386	-21.68
127	127	0.756	-5.258	6.268	-4.141	-7.276	9.148	-17.538	-11.324	47.679	-27.308	1.306	-17.533	20.331	16.94	-58.466	-21.923
128	128	0.762	-5.203	5.996	-4.329	-7.429	9.916	-17.521	-11.537	49.739	-26.82	1.852	-17.463	19.446	17.595	-59.321	-22.143
129	129	0.768	-5.184	5.767	-4.492	-7.595	10.76	-17.566	-11.811	51.831	-26.066	2.451	-17.152	18.336	18.08	-60.022	-22.366
130	130	0.774	-5.196	5.578	-4.613	-7.781	11.654	-17.658	-12.109	53.915	-25.146	3.14	-16.728	17.003	18.533	-60.598	-22.663
131	131	0.78	-5.217	5.444	-4.682	-7.977	12.601	-17.853	-12.443	55.921	-24.113	3.881	-16.263	15.458	18.99	-61.029	-23.112
132	132	0.786	-5.226	5.378	-4.689	-8.141	13.594	-18.112	-12.783	57.804	-23.089	4.54	-15.67	13.685	19.278	-61.228	-23.817
133	133	0.792	-5.223	5.375	-4.617	-8.299	14.618	-18.374	-13.037	59.562	-22.147	5.093	-14.981	11.834	19.42	-61.223	-24.667
134	134	0.798	-5.203	5.436	-4.464	-8.449	15.665	-18.637	-13.202	61.197	-21.334	5.591	-14.247	10.051	19.508	-61.045	-25.562
135	135	0.804	-5.145	5.57	-4.236	-8.572	16.742	-18.871	-13.257	62.708	-20.724	6.102	-13.48	8.408	19.614	-60.669	-26.509
136	136	0.81	-5.04	5.766	-3.95	-8.656	17.844	-19.087	-13.216	64.092	-20.32	6.412	-12.704	6.951	19.567	-60.217	-27.438
137	137	0.816	-4.881	6.011	-3.607	-8.682	18.927	-19.253	-13.07	65.242	-20.233	6.589	-12.032	5.893	19.471	-59.697	-28.248
138	138	0.822	-4.678	6.282	-3.243	-8.664	20.004	-19.41	-12.87	66.2	-20.402	6.626	-11.536	5.298	19.378	-59.217	-28.831
139	139	0.828	-4.437	6.567	-2.868	-8.619	21.062	-19.555	-12.622	66.982	-20.817	6.612	-11.16	5.102	19.329	-58.704	-29.275
140	140	0.834	-4.169	6.848	-2.494	-8.548	22.085	-19.67	-12.33	67.604	-21.477	6.513	-10.874	5.241	19.267	-58.165	-29.63
141	141	0.84	-3.871	7.104	-2.132	-8.446	23.059	-19.751	-11.996	68.101	-22.318	6.273	-10.678	5.717	19.147	-57.676	-29.807
142	142	0.846	-3.545	7.326	-1.791	-8.318	23.971	-19.789	-11.617	68.441	-23.314	6.062	-10.564	6.471	19.096	-57.111	-29.887
143	143	0.852	-3.2	7.519	-1.48	-8.151	24.834	-19.824	-11.261	68.626	-24.412	5.856	-10.499	7.348	19.055	-56.45	-29.977
144	144	0.858	-2.851	7.679	-1.203	-7.967	25.654	-19.865	-10.93	68.694	-25.529	5.676	-10.449	8.261	19.026	-55.685	-30.092
145	145	0.864	-2.507	7.794	-0.952	-7.765	26.412	-19.866	-10.6	68.655	-26.636	5.555	-10.454	9.185	19.044	-54.859	-30.193
146	146	0.87	-2.177	7.857	-0.728	-7.559	27.108	-19.825	-10.256	68.525	-27.68	5.426	-10.463	10.07	19.029	-53.977	-30.275
147	147	0.876	-1.866	7.857	-0.52	-7.366	27.71	-19.751	-9.878	68.261	-28.644	5.354	-10.422	10.832	19.009	-52.925	-30.445
148	148	0.882	-1.592	7.825	-0.304	-7.206	28.259	-19.642	-9.472	67.912	-29.496	5.311	-10.312	11.445	18.935	-51.756	-30.668
149	149	0.888	-1.353	7.778	-0.076	-7.072	28.763	-19.481	-9.019	67.483	-30.253	5.21	-10.183	11.982	18.772	-50.574	-30.844
150	150	0.894	-1.142	7.717	0.164	-6.956	29.227	-19.287	-8.531	66.976	-30.915	5.086	-10.026	12.437	18.552	-49.352	-30.99
151	151	0.9	-0.963	7.638	0.433	-6.876	29.637	-19.092	-8.024	66.374	-31.431	4.955	-9.834	12.73	18.272	-48.067	-31.155
152	152	0.906	-0.839	7.555	0.733	-6.875	30.007	-18.86	-7.456	65.678	-31.772	4.725	-9.65	12.872	17.898	-46.804	-31.279
153	153	0.912	-0.732	7.463	1.046	-6.867	30.331	-18.594	-6.859	64.876	-31.975	4.358	-9.549	12.949	17.434	-45.643	-31.26
154	154	0.918	-0.622	7.361	1.378	-6.859	30.609	-18.327	-6.247	63.988	-32.035	3.882	-9.54	12.984	16.92	-44.588	-31.091
155	155	0.924	-0.507	7.238	1.744	-6.858	30.816	-18.06	-5.613	63.009	-31.971	3.352	-9.592	12.97	16.367	-43.585	-30.812
156	156	0.93	-0.377	7.102	2.126	-6.849	30.974	-17.831	-5.004	61.955	-31.761	2.731	-9.679	12.882	15.726	-42.639	-30.439
157	157	0.936	-0.24	6.975	2.521	-6.832	31.11	-17.68	-4.482	60.815	-31.393	1.947	-9.872	12.809	14.963	-41.825	-29.875
158	158	0.942	-0.112	6.874	2.915	-6.815	31.257	-17.571	-4.055	59.646	-30.923	1.196	-10.161	12.784	14.23	-41.074	-29.16
159	159	0.948	-0.013	6.789	3.308	-6.821	31.394	-17.467	-3.716	58.424	-30.353	0.653	-10.484	12.74	13.607	-40.238	-28.395
160	160	0.954	0.059	6.728	3.672	-6.831	31.54	-17.382	-3.49	57.137	-29.717	0.244	-10.785	12.693	13.008	-39.282	-27.62
161	161	0.96	0.113	6.702	4.007	-6.831	31.711	-17.321	-3.392	55.769	-29.082	0.039	-11.06	12.693	12.491	-38.154	-26.858
162	162	0.966	0.141	6.711	4.328	-6.852	31.907	-17.296	-3.442	54.399	-28.432	0.337	-11.252	12.772	12.282	-36.758	-26.103
163	163	0.972	0.149	6.735	4.636	-6.889	32.103	-17.319	-3.611	53.006	-27.753	1.089	-11.323	12.82	12.348	-35.076	-25.453
164	164	0.978	0.146	6.783	4.908	-6.906	32.312	-17.367	-3.895	51.538	-27.116	2.285	-11.25	12.811	12.68	-33.046	-25
165	165	0.984	0.146	6.854	5.131	-6.875	32.532	-17.403	-4.276	49.974	-26.614	3.785	-11.095	12.891	13.197	-30.758	-24.644
166	166	0.99	0.149	6.947	5.319	-6.801	32.757	-17.406	-4.716	48.343	-26.157	5.507	-10.831	12.967	13.812	-28.267	-24.346
167	167	0.996	0.143	7.057	5.486	-6.719	32.976	-17.419	-5.205	46.632	-25.722	7.28	-10.411	13.069	14.368	-25.599	-24.074
168	168	1.002	0.134	7.18	5.632	-6.62	33.195	-17.429	-5.71	44.858	-25.372	8.839	-9.891	13.257	14.693	-22.905	-23.771
169	169	1.008	0.125	7.311	5.751	-6.489	33.402	-17.395	-6.184	43.014	-25.104	10.131	-9.415	13.499	14.838	-20.322	-23.422
170	170	1.014	0.112	7.444	5.851	-6.345	33.585	-17.346	-6.616	41.093	-24.839	11.061	-9.07	13.773	14.778	-17.96	-22.979
171	171	1.02	0.095	7.565	5.934	-6.18	33.724	-17.252	-6.999	39.086	-24.594	11.695	-8.845	14.057	14.554	-15.772	-22.472
172	172	1.026	0.069	7.675	5.999	-5.993	33.826	-17.087	-7.372	36.997	-24.442	12.249	-8.732	14.409	14.319	-13.667	-21.924
173	173	1.032	0.028	7.787	6.074	-5.836	33.909	-16.892	-7.683	34.859	-24.296	12.533	-8.639	14.811	13.891	-11.66	-21.277
174	174	1.038	-0.019	7.887	6.155	-5.694	33.947	-16.651	-7.912	32.687	-24.151	12.615	-8.572	15.21	13.339	-9.739	-20.568
175	175	1.044	-0.067	7.965	6.239	-5.56	33.939	-16.399	-8.116	30.542	-23.981	12.53	-8.478	15.623	12.647	-7.915	-19.785
176	176	1.05	-0.13	8.034	6.331	-5.445	33.892	-16.076	-8.267	28.441	-23.826	12.274	-8.349	16.012	11.806	-6.18	-18.953
177	177	1.056	-0.215	8.092	6.434	-5.374	33.807	-15.689	-8.347	26.358	-23.611	11.973	-8.227	16.263	10.959	-4.481	-18.136
178	178	1.062	-0.314	8.136	6.54	-5.329	33.684	-15.22	-8.37	24.268	-23.429	11.702	-8.186	16.479	10.211	-2.828	-17.318
179	179	1.068	-0.427	8.169	6.652	-5.314	33.541	-14.707	-8.383	22.224	-23.259	11.595	-8.224	16.683	9.675	-1.231	-16.485
180	180	1.074	-0.548	8.196	6.777	-5.34	33.381	-14.133	-8.327	20.245	-23.109	11.465	-8.278	16.858	9.176	0.296	-15.629
181	181	1.08	-0.668	8.213	6.91	-5.39	33.204	-13.514	-8.187	18.345	-22.948	11.119	-8.249	16.946	8.506	1.778	-14.768
182	182	1.086	-0.786	8.221	7.045	-5.463	33.009	-12.813	-7.982	16.534	-22.864	10.795	-8.174	16.944	7.897	3.256	-13.971
183	183	1.092	-0.895	8.214	7.17	-5.533	32.799	-12.064	-7.744	14.79	-22.891	10.404	-8.27	16.923	7.368	4.546	-13.253
184	184	1.098	-1.002	8.206	7.299	-5.628	32.589	-11.263	-7.466	13.129	-23	10.031	-8.477	16.849	6.964	5.7	-12.608
185	185	1.104	-1.113	8.206	7.443	-5.752	32.396	-10.458	-7.2	11.578	-23.155	9.853	-8.611	16.696	6.734	6.888	-12.063
186	186	1.11	-1.211	8.209	7.582	-5.874	32.22	-9.623	-6.95	10.137	-23.427	9.808	-8.607	16.568	6.597	8.146	-11.562
187	187	1.116	-1.29	8.211	7.702	-5.977	32.075	-8.848	-6.727	8.837	-23.741	9.795	-8.564	16.459	6.52	9.344	-11.135
188	188	1.122	-1.358	8.213	7.814	-6.067	31.969	-8.099	-6.536	7.699	-24.135	9.668	-8.569	16.389	6.385	10.367	-10.772
189	189	1.128	-1.425	8.232	7.926	-6.16	31.919	-7.429	-6.404	6.733	-24.57	9.58	-8.659	16.357	6.33	11.2	-10.499
190	190	1.134	-1.481	8.257	8.032	-6.239	31.906	-6.815	-6.331	5.917	-25.097	9.625	-8.8	16.407	6.425	11.904	-10.299
191	191	1.14	-1.516	8.274	8.128	-6.292	31.923	-6.305	-6.282	5.254	-25.647	9.62	-8.953	16.539	6.503	12.474	-10.142
192	192	1.146	-1.529	8.301	8.221	-6.316	32.01	-5.895	-6.295	4.807	-26.219	9.69	-9.049	16.771	6.625	12.949	-10.005
193	193	1.152	-1.524	8.33	8.286	-6.295	32.176	-5.565	-6.356	4.612	-26.735	9.743	-9.115	17.001	6.707	13.266	-9.915
194	194	1.158	-1.509	8.355	8.343	-6.26	32.405	-5.336	-6.421	4.662	-27.186	9.719	-9.1	17.218	6.694	13.462	-9.879
195	195	1.164	-1.492	8.381	8.41	-6.232	32.683	-5.224	-6.475	4.925	-27.538	9.659	-9.052	17.343	6.648	13.524	-9.944
196	196	1.17	-1.463	8.398	8.463	-6.174	32.984	-5.187	-6.546	5.365	-27.779	9.598	-8.984	17.361	6.587	13.456	-10.087
197	197	1.176	-1.428	8.393	8.499	-6.082	33.301	-5.293	-6.649	5.987	-27.821	9.604	-8.965	17.248	6.605	13.201	-10.322
198	198	1.182	-1.396	8.361	8.545	-5.99	33.594	-5.476	-6.733	6.724	-27.694	9.572	-8.921	16.933	6.588	12.848	-10.649
199	199	1.188	-1.371	8.316	8.637	-5.94	33.867	-5.838	-6.787	7.554	-27.391	9.486	-8.788	16.496	6.511	12.464	-11.055
200	200	1.194	-1.344	8.252	8.752	-5.887	34.114	-6.359	-6.859	8.466	-26.949	9.406	-8.533	15.981	6.4	12.092	-11.52
201	201	1.2	-1.312	8.147	8.868	-5.812	34.311	-7.006	-6.957	9.439	-26.357	9.315	-8.221	15.396	6.265	11.684	-12.008
