# Supplementary material for: Gait phenotypes in paediatric hereditary spastic paraplegia revealed by dynamic time warping analysis and random forests
Source: PLoS One. 2018 Mar 8;13(3):e0192345. doi: 10.1371/journal.pone.0192345 (PMC5843164; doi:10.1371/journal.pone.0192345)
Supplement: S2 Data — (ZIP) [file pone.0192345.s009.zip › Healthy/Left.SR.HEALTHY30.3.csv]

	Epoch	Time	Pelvic.obliquity	Pelvic.tilt	Pelvic rotation	Hip.abd.add	Hip.flexion	Hip.rotation	Knee.abd.add	Knee.flexion	Knee.rotation	Ankle.abd.add	Ankle.flexion	Ankle.rotation	Forefoot.abd.add	Forefoot.flexion	Forefoot.rotation
1	1	0	-2.21	4.319	7.232	-5.32	29.586	-5.132	-5.167	9.708	-26.356	4.9	3.81	2.921	-2.151	21.292	-22.856
2	2	0.00483	-2.061	4.162	7.331	-5.086	29.485	-5.41	-5.133	10.007	-27.242	4.692	3.685	3.722	-2.158	20.815	-23.055
3	3	0.00966	-1.903	3.999	7.413	-4.829	29.392	-5.838	-5.142	10.409	-27.939	4.409	3.313	4.638	-2.11	19.973	-23.133
4	4	0.01449	-1.761	3.836	7.471	-4.567	29.299	-6.313	-5.179	10.895	-28.453	3.945	2.724	5.622	-2.108	18.774	-23.052
5	5	0.01932	-1.632	3.674	7.514	-4.31	29.209	-6.904	-5.263	11.47	-28.623	3.322	1.966	6.502	-2.158	17.273	-22.869
6	6	0.02415	-1.528	3.513	7.548	-4.067	29.128	-7.557	-5.4	12.167	-28.437	2.75	1.114	7.184	-2.116	15.599	-22.596
7	7	0.02898	-1.44	3.354	7.579	-3.849	29.068	-8.272	-5.563	12.972	-27.868	2.226	0.153	7.66	-1.967	13.764	-22.205
8	8	0.03381	-1.36	3.185	7.597	-3.646	29.045	-9.032	-5.754	13.897	-26.968	1.875	-0.872	7.984	-1.629	11.858	-21.675
9	9	0.03864	-1.273	3.005	7.611	-3.44	29.082	-9.789	-5.981	14.945	-25.709	1.693	-1.756	8.008	-1.231	10.074	-21.049
10	10	0.04347	-1.17	2.811	7.614	-3.224	29.19	-10.455	-6.222	16.14	-24.186	1.616	-2.204	7.68	-0.975	8.64	-20.383
11	11	0.0483	-1.036	2.599	7.612	-2.976	29.353	-10.953	-6.46	17.478	-22.549	1.698	-2.095	6.96	-0.859	7.692	-19.778
12	12	0.05313	-0.854	2.362	7.603	-2.677	29.506	-11.238	-6.639	18.889	-20.862	1.818	-1.678	5.85	-0.836	6.996	-19.259
13	13	0.05796	-0.617	2.089	7.583	-2.317	29.574	-11.296	-6.729	20.283	-19.201	1.966	-1.346	4.439	-0.738	6.228	-18.822
14	14	0.06279	-0.333	1.784	7.55	-1.897	29.512	-11.101	-6.711	21.584	-17.626	2.121	-1.367	2.783	-0.501	5.158	-18.475
15	15	0.06762	-0.021	1.463	7.506	-1.437	29.324	-10.708	-6.601	22.757	-16.167	2.294	-1.639	0.976	-0.185	3.897	-18.222
16	16	0.07245	0.294	1.145	7.457	-0.977	29.036	-10.142	-6.385	23.783	-14.887	2.46	-1.942	-0.889	0.108	2.661	-18.064
17	17	0.07728	0.596	0.844	7.412	-0.548	28.664	-9.41	-6.041	24.634	-13.86	2.536	-2.137	-2.743	0.275	1.594	-18.023
18	18	0.08211	0.867	0.571	7.369	-0.165	28.23	-8.541	-5.588	25.296	-13.139	2.489	-2.261	-4.514	0.307	0.672	-18.119
19	19	0.08694	1.095	0.333	7.327	0.166	27.756	-7.548	-5.056	25.791	-12.758	2.384	-2.471	-6.138	0.303	-0.247	-18.341
20	20	0.09177	1.279	0.128	7.287	0.441	27.262	-6.507	-4.481	26.163	-12.734	2.302	-2.801	-7.491	0.352	-1.204	-18.652
21	21	0.0966	1.412	-0.039	7.256	0.644	26.785	-5.52	-3.893	26.464	-13.042	2.207	-3.189	-8.461	0.427	-2.177	-18.993
22	22	0.10143	1.509	-0.175	7.246	0.79	26.343	-4.684	-3.341	26.722	-13.588	2.076	-3.482	-9.043	0.482	-3.038	-19.326
23	23	0.10626	1.586	-0.276	7.268	0.893	25.948	-4.071	-2.857	26.94	-14.318	1.885	-3.644	-9.224	0.493	-3.753	-19.625
24	24	0.11109	1.662	-0.347	7.321	0.975	25.587	-3.716	-2.472	27.099	-15.218	1.667	-3.66	-9.036	0.48	-4.284	-19.931
25	25	0.11592	1.741	-0.391	7.41	1.055	25.264	-3.617	-2.211	27.216	-16.262	1.44	-3.54	-8.485	0.447	-4.642	-20.212
26	26	0.12075	1.831	-0.402	7.534	1.141	24.977	-3.766	-2.062	27.289	-17.399	1.15	-3.292	-7.641	0.34	-4.86	-20.474
27	27	0.12558	1.948	-0.388	7.704	1.239	24.707	-4.096	-1.986	27.322	-18.582	0.891	-3.021	-6.623	0.25	-5.024	-20.72
28	28	0.13041	2.084	-0.352	7.902	1.362	24.459	-4.585	-2.004	27.323	-19.79	0.645	-2.772	-5.422	0.158	-5.183	-20.916
29	29	0.13524	2.242	-0.302	8.116	1.519	24.217	-5.193	-2.096	27.295	-20.95	0.422	-2.606	-4.121	0.089	-5.402	-21.042
30	30	0.14007	2.391	-0.241	8.349	1.674	23.993	-5.884	-2.247	27.262	-22.048	0.207	-2.431	-2.789	0.004	-5.606	-21.132
31	31	0.1449	2.537	-0.166	8.591	1.828	23.777	-6.607	-2.416	27.234	-22.979	-0.008	-2.253	-1.599	-0.101	-5.822	-21.222
32	32	0.14973	2.666	-0.082	8.835	1.984	23.574	-7.299	-2.605	27.234	-23.709	-0.2	-1.985	-0.615	-0.249	-5.977	-21.284
33	33	0.15456	2.77	0.01	9.059	2.144	23.369	-7.948	-2.821	27.24	-24.238	-0.325	-1.648	0.161	-0.394	-6.064	-21.334
34	34	0.15939	2.848	0.103	9.266	2.288	23.149	-8.51	-3.012	27.255	-24.57	-0.342	-1.281	0.668	-0.471	-6.109	-21.404
35	35	0.16422	2.877	0.19	9.442	2.404	22.909	-8.987	-3.191	27.281	-24.694	-0.319	-0.894	0.956	-0.534	-6.14	-21.449
36	36	0.16905	2.869	0.263	9.582	2.499	22.646	-9.404	-3.346	27.333	-24.533	-0.348	-0.517	0.956	-0.633	-6.23	-21.487
37	37	0.17388	2.81	0.322	9.688	2.559	22.344	-9.755	-3.494	27.374	-24.132	-0.298	-0.136	0.72	-0.671	-6.291	-21.509
38	38	0.17871	2.705	0.372	9.763	2.584	22.016	-10.055	-3.635	27.402	-23.568	-0.283	0.273	0.326	-0.748	-6.331	-21.525
39	39	0.18354	2.551	0.421	9.803	2.575	21.68	-10.287	-3.761	27.435	-22.872	-0.303	0.702	-0.242	-0.855	-6.362	-21.566
40	40	0.18837	2.366	0.469	9.803	2.535	21.354	-10.456	-3.862	27.502	-22.065	-0.352	1.147	-0.917	-0.979	-6.399	-21.594
41	41	0.1932	2.166	0.516	9.77	2.489	21.02	-10.583	-3.962	27.578	-21.163	-0.377	1.566	-1.651	-1.066	-6.459	-21.581
42	42	0.19803	1.965	0.56	9.709	2.455	20.671	-10.684	-4.072	27.635	-20.255	-0.406	1.967	-2.374	-1.149	-6.525	-21.548
43	43	0.20286	1.763	0.6	9.632	2.425	20.297	-10.77	-4.185	27.652	-19.385	-0.416	2.409	-3.058	-1.225	-6.525	-21.517
44	44	0.20769	1.564	0.632	9.542	2.389	19.893	-10.827	-4.271	27.629	-18.584	-0.449	2.86	-3.675	-1.313	-6.5	-21.481
45	45	0.21252	1.358	0.659	9.446	2.334	19.469	-10.872	-4.327	27.561	-17.875	-0.57	3.243	-4.189	-1.446	-6.538	-21.44
46	46	0.21735	1.139	0.692	9.356	2.256	19.027	-10.906	-4.364	27.437	-17.287	-0.732	3.514	-4.608	-1.579	-6.664	-21.426
47	47	0.22218	0.916	0.74	9.286	2.162	18.57	-10.92	-4.386	27.245	-16.87	-0.837	3.699	-4.908	-1.649	-6.812	-21.436
48	48	0.22701	0.7	0.807	9.239	2.059	18.106	-10.945	-4.399	26.985	-16.642	-0.896	3.864	-5.028	-1.687	-6.924	-21.45
49	49	0.23184	0.497	0.884	9.211	1.957	17.641	-10.967	-4.394	26.682	-16.607	-0.959	4.026	-4.979	-1.737	-7.01	-21.47
50	50	0.23667	0.304	0.971	9.192	1.858	17.187	-10.972	-4.381	26.355	-16.74	-0.975	4.196	-4.775	-1.765	-7.053	-21.477
51	51	0.2415	0.131	1.071	9.19	1.767	16.745	-11.003	-4.371	26.006	-17.013	-0.959	4.377	-4.402	-1.784	-7.058	-21.459
52	52	0.24633	-0.023	1.193	9.202	1.688	16.319	-11.002	-4.337	25.625	-17.458	-0.953	4.508	-3.926	-1.807	-7.092	-21.469
53	53	0.25116	-0.154	1.335	9.233	1.62	15.915	-11.028	-4.297	25.222	-18.011	-0.907	4.55	-3.393	-1.771	-7.181	-21.534
54	54	0.25599	-0.277	1.503	9.275	1.549	15.546	-11.052	-4.25	24.82	-18.624	-0.824	4.528	-2.842	-1.686	-7.31	-21.629
55	55	0.26082	-0.39	1.689	9.322	1.485	15.205	-11.078	-4.202	24.423	-19.264	-0.737	4.497	-2.278	-1.595	-7.445	-21.732
56	56	0.26565	-0.503	1.902	9.371	1.424	14.898	-11.113	-4.172	24.036	-19.885	-0.62	4.474	-1.746	-1.485	-7.563	-21.85
57	57	0.27048	-0.626	2.135	9.409	1.355	14.624	-11.113	-4.144	23.676	-20.462	-0.467	4.498	-1.262	-1.358	-7.634	-21.949
58	58	0.27531	-0.764	2.388	9.436	1.271	14.38	-11.124	-4.135	23.349	-20.94	-0.312	4.615	-0.827	-1.265	-7.636	-22.015
59	59	0.28014	-0.916	2.653	9.445	1.172	14.152	-11.11	-4.109	23.041	-21.302	-0.261	4.801	-0.519	-1.274	-7.622	-22.09
60	60	0.28497	-1.072	2.924	9.446	1.073	13.928	-11.053	-4.07	22.743	-21.528	-0.212	4.981	-0.387	-1.269	-7.618	-22.172
61	61	0.2898	-1.228	3.189	9.442	0.963	13.725	-11.106	-4.07	22.49	-21.537	-0.103	5.135	-0.371	-1.195	-7.637	-22.257
62	62	0.29463	-1.383	3.451	9.429	0.854	13.524	-11.133	-4.046	22.257	-21.406	-0.134	5.281	-0.49	-1.217	-7.724	-22.324
63	63	0.29946	-1.524	3.714	9.407	0.759	13.338	-11.182	-4.036	22.047	-21.161	-0.086	5.44	-0.708	-1.166	-7.779	-22.398
64	64	0.30429	-1.637	3.978	9.377	0.7	13.154	-11.252	-4.048	21.843	-20.788	-0.052	5.604	-1.016	-1.128	-7.842	-22.452
65	65	0.30912	-1.724	4.236	9.329	0.673	12.966	-11.317	-4.056	21.643	-20.352	-0.067	5.791	-1.38	-1.13	-7.906	-22.505
66	66	0.31395	-1.791	4.479	9.253	0.678	12.769	-11.4	-4.086	21.447	-19.848	-0.08	5.946	-1.762	-1.117	-8.003	-22.542
67	67	0.31878	-1.846	4.714	9.152	0.707	12.558	-11.464	-4.13	21.233	-19.341	-0.073	6.094	-2.144	-1.09	-8.089	-22.578
68	68	0.32361	-1.888	4.94	9.041	0.749	12.325	-11.532	-4.167	20.993	-18.853	-0.106	6.209	-2.503	-1.086	-8.212	-22.623
69	69	0.32844	-1.914	5.158	8.932	0.804	12.076	-11.635	-4.202	20.738	-18.398	-0.178	6.37	-2.782	-1.133	-8.306	-22.652
70	70	0.33327	-1.93	5.372	8.822	0.861	11.815	-11.76	-4.239	20.471	-17.998	-0.182	6.534	-2.981	-1.13	-8.371	-22.68
71	71	0.3381	-1.944	5.585	8.716	0.913	11.545	-11.904	-4.278	20.186	-17.684	-0.155	6.702	-3.092	-1.115	-8.414	-22.723
72	72	0.34293	-1.961	5.796	8.616	0.956	11.26	-12.017	-4.302	19.873	-17.485	-0.133	6.844	-3.107	-1.112	-8.468	-22.754
73	73	0.34776	-1.991	6.002	8.52	0.987	10.958	-12.131	-4.332	19.534	-17.377	-0.048	6.918	-3.038	-1.048	-8.55	-22.792
74	74	0.35259	-2.033	6.208	8.423	1.008	10.648	-12.268	-4.377	19.175	-17.326	0.061	6.944	-2.905	-0.963	-8.659	-22.852
75	75	0.35742	-2.083	6.42	8.323	1.017	10.334	-12.391	-4.408	18.792	-17.373	0.161	6.943	-2.688	-0.886	-8.787	-22.92
76	76	0.36225	-2.131	6.636	8.224	1.024	10.014	-12.505	-4.435	18.393	-17.51	0.3	6.931	-2.385	-0.784	-8.904	-22.984
77	77	0.36708	-2.174	6.851	8.125	1.039	9.685	-12.601	-4.461	17.985	-17.701	0.446	6.928	-2.043	-0.689	-9.011	-23.044
78	78	0.37191	-2.218	7.06	8.023	1.051	9.343	-12.677	-4.475	17.564	-17.938	0.574	6.92	-1.671	-0.612	-9.124	-23.104
79	79	0.37674	-2.264	7.272	7.924	1.063	9.004	-12.779	-4.504	17.139	-18.176	0.724	6.905	-1.27	-0.521	-9.234	-23.16
80	80	0.38157	-2.308	7.494	7.834	1.07	8.674	-12.882	-4.53	16.717	-18.4	0.904	6.892	-0.904	-0.407	-9.334	-23.229
81	81	0.3864	-2.35	7.717	7.749	1.074	8.342	-12.942	-4.538	16.305	-18.621	1.123	6.871	-0.596	-0.25	-9.431	-23.307
82	82	0.39123	-2.398	7.935	7.663	1.078	8.014	-12.986	-4.556	15.921	-18.807	1.288	6.857	-0.311	-0.145	-9.56	-23.356
83	83	0.39606	-2.452	8.143	7.57	1.077	7.69	-13.008	-4.569	15.571	-18.959	1.425	6.856	-0.078	-0.062	-9.705	-23.406
84	84	0.40089	-2.508	8.347	7.479	1.07	7.372	-13.028	-4.58	15.262	-19.042	1.584	6.869	0.036	0.045	-9.852	-23.499
85	85	0.40572	-2.565	8.55	7.385	1.054	7.058	-12.999	-4.575	14.977	-19.12	1.768	6.871	0.112	0.181	-10.012	-23.581
86	86	0.41055	-2.623	8.745	7.286	1.041	6.755	-12.973	-4.591	14.725	-19.172	1.935	6.828	0.184	0.312	-10.234	-23.645
87	87	0.41538	-2.678	8.921	7.173	1.033	6.462	-12.93	-4.615	14.527	-19.156	2.11	6.745	0.17	0.473	-10.511	-23.718
88	88	0.42021	-2.728	9.079	7.054	1.03	6.171	-12.893	-4.641	14.38	-19.112	2.307	6.75	0.13	0.625	-10.729	-23.794
89	89	0.42504	-2.772	9.216	6.919	1.031	5.878	-12.836	-4.669	14.274	-19.072	2.529	6.829	0.092	0.768	-10.892	-23.862
90	90	0.42987	-2.821	9.346	6.771	1.023	5.586	-12.738	-4.68	14.202	-19.046	2.687	6.937	0.048	0.85	-11.075	-23.92
91	91	0.4347	-2.874	9.459	6.602	1.004	5.294	-12.615	-4.698	14.162	-19.029	2.885	6.976	0.036	0.987	-11.319	-23.951
92	92	0.43953	-2.928	9.558	6.429	0.986	5.013	-12.533	-4.744	14.172	-19.005	3.061	7.018	0.059	1.09	-11.601	-23.977
93	93	0.44436	-2.983	9.631	6.244	0.961	4.726	-12.454	-4.798	14.213	-19.018	3.25	7.02	0.118	1.207	-11.928	-24.014
94	94	0.44919	-3.035	9.69	6.057	0.926	4.446	-12.371	-4.853	14.302	-19.005	3.544	6.965	0.145	1.441	-12.287	-24.057
95	95	0.45402	-3.094	9.731	5.872	0.877	4.182	-12.325	-4.923	14.447	-19.012	3.812	6.872	0.276	1.657	-12.722	-24.047
96	96	0.45885	-3.159	9.767	5.692	0.81	3.948	-12.327	-5.008	14.654	-19.036	4.062	6.798	0.49	1.843	-13.181	-24.009
97	97	0.46368	-3.225	9.787	5.513	0.73	3.712	-12.31	-5.086	14.902	-19.096	4.338	6.731	0.712	2.044	-13.648	-23.976
98	98	0.46851	-3.288	9.796	5.332	0.645	3.483	-12.291	-5.157	15.193	-19.167	4.583	6.649	0.942	2.229	-14.166	-23.945
99	99	0.47334	-3.345	9.789	5.154	0.55	3.254	-12.27	-5.223	15.527	-19.248	4.824	6.505	1.21	2.435	-14.771	-23.882
100	100	0.47817	-3.403	9.77	4.98	0.447	3.036	-12.283	-5.313	15.911	-19.291	5.128	6.309	1.491	2.709	-15.428	-23.799
101	101	0.483	-3.461	9.734	4.808	0.335	2.828	-12.343	-5.426	16.351	-19.288	5.501	6.119	1.766	3.04	-16.087	-23.713
102	102	0.48783	-3.524	9.687	4.64	0.212	2.623	-12.407	-5.547	16.829	-19.28	5.867	5.97	2.051	3.345	-16.739	-23.609
103	103	0.49266	-3.583	9.626	4.486	0.089	2.415	-12.457	-5.671	17.338	-19.284	6.219	5.808	2.344	3.639	-17.428	-23.48
104	104	0.49749	-3.627	9.553	4.347	-0.023	2.211	-12.524	-5.804	17.889	-19.274	6.569	5.582	2.637	3.961	-18.207	-23.338
105	105	0.50232	-3.652	9.472	4.22	-0.124	2.027	-12.633	-5.954	18.497	-19.249	6.898	5.295	2.956	4.293	-19.086	-23.181
106	106	0.50715	-3.665	9.385	4.098	-0.222	1.861	-12.756	-6.118	19.162	-19.216	7.242	4.96	3.301	4.655	-20.042	-22.999
107	107	0.51198	-3.683	9.298	3.977	-0.333	1.714	-12.861	-6.297	19.871	-19.177	7.667	4.571	3.644	5.107	-21.042	-22.8
108	108	0.51681	-3.712	9.208	3.861	-0.456	1.592	-12.969	-6.495	20.629	-19.128	8.152	4.116	3.992	5.64	-22.105	-22.585
109	109	0.52164	-3.756	9.118	3.754	-0.6	1.516	-13.111	-6.72	21.464	-19.056	8.613	3.603	4.364	6.18	-23.268	-22.343
110	110	0.52647	-3.821	9.03	3.659	-0.767	1.49	-13.267	-6.971	22.372	-19.022	9.03	3.019	4.786	6.707	-24.544	-22.088
111	111	0.5313	-3.913	8.933	3.579	-0.965	1.497	-13.412	-7.226	23.348	-19.041	9.373	2.328	5.24	7.221	-25.97	-21.828
112	112	0.53613	-4.035	8.824	3.515	-1.2	1.529	-13.543	-7.472	24.392	-19.097	9.591	1.572	5.726	7.66	-27.528	-21.537
113	113	0.54096	-4.179	8.705	3.463	-1.465	1.591	-13.637	-7.695	25.5	-19.232	9.701	0.741	6.273	8.052	-29.215	-21.214
114	114	0.54579	-4.324	8.584	3.416	-1.735	1.691	-13.719	-7.9	26.676	-19.43	9.687	-0.119	6.861	8.372	-30.99	-20.887
115	115	0.55062	-4.464	8.471	3.383	-2.006	1.846	-13.808	-8.082	27.921	-19.647	9.553	-1.082	7.436	8.664	-32.911	-20.575
116	116	0.55545	-4.601	8.375	3.376	-2.291	2.05	-13.861	-8.202	29.221	-19.938	9.251	-2.113	8.015	8.872	-34.951	-20.268
117	117	0.56028	-4.753	8.31	3.418	-2.611	2.334	-13.921	-8.258	30.59	-20.273	8.763	-3.235	8.59	9	-37.13	-19.961
118	118	0.56511	-4.902	8.28	3.511	-2.951	2.699	-13.996	-8.244	32.008	-20.665	8.021	-4.445	9.144	8.988	-39.443	-19.686
119	119	0.56994	-5.03	8.281	3.653	-3.29	3.147	-14.101	-8.179	33.479	-21.063	7.087	-5.682	9.612	8.858	-41.814	-19.467
120	120	0.57477	-5.118	8.291	3.826	-3.603	3.634	-14.216	-8.067	34.963	-21.478	6.163	-6.94	9.936	8.784	-44.151	-19.379
121	121	0.5796	-5.181	8.317	4.012	-3.914	4.17	-14.329	-7.908	36.468	-21.879	5.203	-8.185	10.158	8.706	-46.456	-19.354
122	122	0.58443	-5.225	8.351	4.197	-4.213	4.75	-14.441	-7.722	37.983	-22.253	4.152	-9.418	10.245	8.571	-48.744	-19.413
123	123	0.58926	-5.262	8.408	4.376	-4.512	5.395	-14.524	-7.511	39.51	-22.676	3.131	-10.58	10.234	8.457	-50.918	-19.591
124	124	0.59409	-5.289	8.468	4.542	-4.804	6.077	-14.597	-7.302	41.035	-23.083	2.208	-11.578	10.075	8.367	-52.881	-19.904
125	125	0.59892	-5.32	8.54	4.698	-5.101	6.809	-14.656	-7.102	42.557	-23.419	1.447	-12.465	9.75	8.366	-54.666	-20.317
126	126	0.60375	-5.343	8.603	4.83	-5.388	7.565	-14.698	-6.902	44.065	-23.697	0.718	-13.25	9.309	8.35	-56.323	-20.79
127	127	0.60858	-5.367	8.662	4.941	-5.672	8.351	-14.728	-6.731	45.573	-23.91	0.136	-13.937	8.789	8.403	-57.83	-21.294
128	128	0.61341	-5.4	8.701	5.015	-5.944	9.145	-14.753	-6.613	47.085	-24.04	-0.245	-14.464	8.166	8.541	-59.128	-21.855
129	129	0.61824	-5.451	8.72	5.042	-6.216	9.943	-14.748	-6.531	48.609	-24.043	-0.32	-14.794	7.408	8.831	-60.157	-22.47
130	130	0.62307	-5.526	8.722	5.021	-6.499	10.739	-14.718	-6.472	50.13	-23.89	-0.184	-14.934	6.558	9.19	-60.944	-23.074
131	131	0.6279	-5.62	8.717	4.957	-6.788	11.541	-14.664	-6.437	51.648	-23.603	0.045	-14.896	5.689	9.52	-61.541	-23.607
132	132	0.63273	-5.728	8.714	4.85	-7.066	12.358	-14.575	-6.423	53.148	-23.232	0.35	-14.666	4.793	9.805	-61.92	-24.116
133	133	0.63756	-5.846	8.712	4.696	-7.326	13.19	-14.442	-6.427	54.613	-22.805	0.775	-14.218	3.852	10.076	-62.017	-24.651
134	134	0.64239	-5.969	8.708	4.495	-7.567	14.035	-14.276	-6.436	56.012	-22.311	1.187	-13.555	2.885	10.237	-61.849	-25.185
135	135	0.64722	-6.091	8.7	4.258	-7.786	14.884	-14.073	-6.426	57.296	-21.782	1.461	-12.767	1.927	10.228	-61.505	-25.688
136	136	0.65205	-6.211	8.691	4.003	-7.981	15.736	-13.829	-6.383	58.439	-21.292	1.551	-11.974	1.024	10.074	-61.084	-26.157
137	137	0.65688	-6.32	8.683	3.747	-8.158	16.587	-13.577	-6.313	59.44	-20.856	1.47	-11.226	0.198	9.815	-60.627	-26.601
138	138	0.66171	-6.41	8.673	3.502	-8.306	17.429	-13.329	-6.229	60.311	-20.459	1.356	-10.509	-0.585	9.55	-60.084	-27.044
139	139	0.66654	-6.473	8.659	3.264	-8.416	18.259	-13.067	-6.102	61.06	-20.114	1.216	-9.791	-1.324	9.284	-59.431	-27.491
140	140	0.67137	-6.504	8.645	3.036	-8.488	19.077	-12.798	-5.942	61.706	-19.836	1.105	-9.065	-1.956	9.058	-58.658	-27.903
141	141	0.6762	-6.498	8.63	2.823	-8.511	19.877	-12.53	-5.753	62.242	-19.668	0.951	-8.339	-2.446	8.812	-57.805	-28.278
142	142	0.68103	-6.455	8.619	2.631	-8.487	20.656	-12.26	-5.538	62.697	-19.605	0.917	-7.627	-2.825	8.679	-56.84	-28.641
143	143	0.68586	-6.377	8.615	2.461	-8.427	21.42	-12.011	-5.306	63.05	-19.625	0.955	-6.974	-3.099	8.639	-55.808	-28.986
144	144	0.69069	-6.264	8.621	2.303	-8.329	22.172	-11.775	-5.061	63.306	-19.701	1.071	-6.425	-3.256	8.711	-54.753	-29.272
145	145	0.69552	-6.13	8.65	2.174	-8.22	22.921	-11.589	-4.807	63.441	-19.83	1.058	-5.963	-3.266	8.716	-53.735	-29.471
146	146	0.70035	-5.981	8.696	2.07	-8.092	23.656	-11.422	-4.549	63.458	-20.036	1.037	-5.561	-3.103	8.729	-52.685	-29.575
147	147	0.70518	-5.828	8.754	1.994	-7.982	24.379	-11.341	-4.337	63.373	-20.269	1.077	-5.162	-2.817	8.783	-51.525	-29.638
148	148	0.71001	-5.666	8.825	1.926	-7.849	25.09	-11.288	-4.15	63.189	-20.533	1.109	-4.772	-2.439	8.816	-50.306	-29.648
149	149	0.71484	-5.501	8.903	1.861	-7.713	25.789	-11.258	-3.957	62.899	-20.821	1.002	-4.477	-1.981	8.773	-49.152	-29.606
150	150	0.71967	-5.327	8.986	1.798	-7.571	26.477	-11.249	-3.777	62.539	-21.091	0.884	-4.295	-1.454	8.757	-48.052	-29.48
151	151	0.7245	-5.155	9.061	1.733	-7.414	27.138	-11.228	-3.6	62.125	-21.398	0.754	-4.157	-0.89	8.731	-46.964	-29.337
152	152	0.72933	-4.986	9.13	1.67	-7.253	27.77	-11.187	-3.415	61.65	-21.724	0.613	-4.014	-0.305	8.672	-45.84	-29.183
153	153	0.73416	-4.825	9.192	1.605	-7.099	28.382	-11.166	-3.238	61.116	-22.034	0.389	-3.825	0.24	8.514	-44.667	-29.074
154	154	0.73899	-4.669	9.25	1.539	-6.937	28.972	-11.13	-3.062	60.499	-22.316	0.14	-3.684	0.688	8.332	-43.488	-29.019
155	155	0.74382	-4.513	9.297	1.471	-6.767	29.537	-11.079	-2.881	59.829	-22.585	-0.179	-3.606	1.088	8.099	-42.362	-28.982
156	156	0.74865	-4.365	9.337	1.395	-6.596	30.075	-10.985	-2.69	59.103	-22.842	-0.443	-3.649	1.416	7.947	-41.282	-28.978
157	157	0.75348	-4.223	9.369	1.317	-6.425	30.59	-10.871	-2.505	58.31	-23.121	-0.516	-3.792	1.661	7.982	-40.146	-29.076
158	158	0.75831	-4.081	9.393	1.238	-6.245	31.072	-10.721	-2.3	57.447	-23.414	-0.441	-3.931	1.777	8.125	-38.89	-29.305
159	159	0.76314	-3.943	9.405	1.165	-6.062	31.511	-10.548	-2.1	56.515	-23.712	-0.207	-4.003	1.809	8.338	-37.462	-29.625
160	160	0.76797	-3.819	9.407	1.103	-5.889	31.909	-10.354	-1.915	55.521	-24.022	0.204	-4.02	1.797	8.633	-35.867	-30.004
161	161	0.7728	-3.713	9.402	1.056	-5.733	32.271	-10.133	-1.726	54.464	-24.359	0.794	-4.004	1.718	9.035	-34.115	-30.474
162	162	0.77763	-3.625	9.393	1.028	-5.604	32.605	-9.891	-1.523	53.351	-24.719	1.57	-3.927	1.549	9.54	-32.171	-31.066
163	163	0.78246	-3.545	9.381	1.024	-5.494	32.91	-9.655	-1.329	52.193	-25.093	2.47	-3.768	1.321	10.076	-30.058	-31.742
164	164	0.78729	-3.473	9.362	1.04	-5.392	33.18	-9.439	-1.173	50.983	-25.48	3.409	-3.575	1.077	10.584	-27.857	-32.451
165	165	0.79212	-3.406	9.339	1.07	-5.297	33.419	-9.213	-1.028	49.705	-25.891	4.321	-3.383	0.824	11.028	-25.617	-33.17
166	166	0.79695	-3.34	9.318	1.109	-5.201	33.628	-8.973	-0.887	48.348	-26.319	5.123	-3.16	0.596	11.329	-23.357	-33.85
167	167	0.80178	-3.277	9.301	1.155	-5.099	33.812	-8.752	-0.787	46.91	-26.753	5.739	-2.894	0.456	11.422	-21.115	-34.421
168	168	0.80661	-3.214	9.288	1.217	-4.996	33.968	-8.553	-0.719	45.405	-27.208	6.167	-2.626	0.428	11.336	-18.952	-34.865
169	169	0.81144	-3.155	9.287	1.296	-4.897	34.106	-8.382	-0.686	43.846	-27.681	6.455	-2.378	0.506	11.132	-16.869	-35.194
170	170	0.81627	-3.098	9.294	1.384	-4.799	34.231	-8.241	-0.687	42.225	-28.153	6.613	-2.174	0.645	10.835	-14.869	-35.445
171	171	0.8211	-3.055	9.324	1.484	-4.719	34.362	-8.152	-0.731	40.55	-28.56	6.692	-2.017	0.768	10.491	-12.919	-35.662
172	172	0.82593	-3.018	9.365	1.597	-4.656	34.48	-8.099	-0.802	38.8	-28.9	6.648	-1.938	0.874	10.08	-11.061	-35.834
173	173	0.83076	-2.996	9.427	1.724	-4.608	34.603	-8.118	-0.94	37.001	-29.171	6.52	-1.894	1.006	9.604	-9.256	-35.948
174	174	0.83559	-2.986	9.501	1.862	-4.567	34.724	-8.221	-1.156	35.161	-29.346	6.369	-1.886	1.146	9.109	-7.478	-36.01
175	175	0.84042	-2.982	9.586	1.988	-4.521	34.839	-8.357	-1.41	33.301	-29.385	6.211	-1.866	1.271	8.593	-5.705	-35.987
176	176	0.84525	-2.999	9.685	2.114	-4.491	34.952	-8.495	-1.685	31.419	-29.315	6.046	-1.908	1.427	8.097	-3.998	-35.835
177	177	0.85008	-3.026	9.795	2.236	-4.456	35.058	-8.698	-2.022	29.521	-29.145	5.885	-1.947	1.663	7.587	-2.305	-35.564
178	178	0.85491	-3.072	9.931	2.363	-4.445	35.167	-8.906	-2.37	27.592	-28.876	5.815	-1.971	1.893	7.125	-0.55	-35.227
179	179	0.85974	-3.121	10.076	2.481	-4.424	35.263	-9.146	-2.753	25.647	-28.468	5.845	-2.053	2.156	6.761	1.189	-34.761
180	180	0.86457	-3.174	10.225	2.576	-4.389	35.344	-9.385	-3.136	23.697	-27.901	5.813	-2.123	2.441	6.346	2.864	-34.132
181	181	0.8694	-3.234	10.374	2.663	-4.353	35.406	-9.62	-3.521	21.753	-27.206	5.821	-2.246	2.752	5.986	4.475	-33.362
182	182	0.87423	-3.305	10.535	2.755	-4.33	35.459	-9.808	-3.875	19.812	-26.503	5.844	-2.35	3.09	5.631	6.075	-32.519
183	183	0.87906	-3.389	10.7	2.856	-4.318	35.499	-9.961	-4.205	17.883	-25.71	5.846	-2.49	3.396	5.287	7.595	-31.589
184	184	0.88389	-3.485	10.859	2.946	-4.309	35.513	-10.047	-4.495	15.971	-24.845	5.894	-2.628	3.649	4.994	9.096	-30.594
185	185	0.88872	-3.582	11.001	3.01	-4.293	35.487	-10.015	-4.727	14.08	-23.99	5.923	-2.771	3.872	4.708	10.538	-29.545
186	186	0.89355	-3.689	11.133	3.07	-4.285	35.436	-9.909	-4.927	12.236	-23.175	6.022	-2.813	4.031	4.446	12.045	-28.533
187	187	0.89838	-3.811	11.256	3.134	-4.3	35.365	-9.74	-5.088	10.465	-22.373	6.152	-2.796	4.077	4.206	13.547	-27.585
188	188	0.90321	-3.946	11.364	3.203	-4.342	35.273	-9.506	-5.206	8.782	-21.596	6.294	-2.749	4.002	3.998	15.003	-26.714
189	189	0.90804	-4.088	11.451	3.274	-4.4	35.163	-9.221	-5.286	7.217	-20.889	6.411	-2.709	3.856	3.821	16.346	-25.928
190	190	0.91287	-4.224	11.514	3.341	-4.459	35.039	-8.88	-5.327	5.807	-20.317	6.505	-2.664	3.67	3.678	17.567	-25.252
191	191	0.9177	-4.353	11.555	3.403	-4.515	34.912	-8.468	-5.346	4.58	-19.921	6.586	-2.591	3.47	3.562	18.667	-24.685
192	192	0.92253	-4.466	11.57	3.453	-4.55	34.783	-8	-5.355	3.568	-19.7	6.652	-2.51	3.26	3.481	19.605	-24.236
193	193	0.92736	-4.554	11.554	3.489	-4.555	34.657	-7.493	-5.355	2.798	-19.648	6.709	-2.449	3.071	3.455	20.332	-23.887
194	194	0.93219	-4.615	11.506	3.509	-4.528	34.543	-6.941	-5.347	2.293	-19.793	6.726	-2.428	2.959	3.463	20.806	-23.607
195	195	0.93702	-4.652	11.431	3.507	-4.465	34.466	-6.353	-5.338	2.094	-20.119	6.681	-2.42	2.929	3.47	21.015	-23.39
196	196	0.94185	-4.674	11.337	3.487	-4.374	34.45	-5.785	-5.335	2.227	-20.53	6.621	-2.376	2.96	3.485	21.003	-23.217
197	197	0.94668	-4.685	11.225	3.452	-4.262	34.488	-5.273	-5.337	2.666	-20.97	6.531	-2.294	3.061	3.488	20.777	-23.057
198	198	0.95151	-4.687	11.099	3.408	-4.136	34.556	-4.789	-5.328	3.346	-21.447	6.314	-2.227	3.24	3.407	20.289	-22.88
199	199	0.95634	-4.682	10.964	3.357	-3.995	34.627	-4.352	-5.313	4.192	-21.921	6.014	-2.255	3.451	3.31	19.53	-22.71
200	200	0.96117	-4.679	10.815	3.301	-3.849	34.673	-3.961	-5.299	5.148	-22.393	5.748	-2.454	3.662	3.321	18.511	-22.588
201	201	0.966	-4.678	10.653	3.25	-3.72	34.665	-3.621	-5.267	6.143	-22.848	5.492	-2.845	3.903	3.427	17.243	-22.464
