# Supplementary material for: Gait phenotypes in paediatric hereditary spastic paraplegia revealed by dynamic time warping analysis and random forests
Source: PLoS One. 2018 Mar 8;13(3):e0192345. doi: 10.1371/journal.pone.0192345 (PMC5843164; doi:10.1371/journal.pone.0192345)
Supplement: S2 Data — (ZIP) [file pone.0192345.s009.zip › Healthy/Left.SR.HEALTHY30.4.csv]

	Epoch	Time	Pelvic.obliquity	Pelvic.tilt	Pelvic rotation	Hip.abd.add	Hip.flexion	Hip.rotation	Knee.abd.add	Knee.flexion	Knee.rotation	Ankle.abd.add	Ankle.flexion	Ankle.rotation	Forefoot.abd.add	Forefoot.flexion	Forefoot.rotation
1	1	0	-3.61	8.387	2.617	-2.654	28.569	-4.593	-5.677	-0.187	-37.503	6.811	-14.063	20.395	11.782	12.019	-21.38
2	2	0.00512	-3.537	8.406	2.737	-2.473	28.541	-4.034	-5.675	-0.177	-39.168	6.437	-14.403	21.251	12.006	11.803	-21.409
3	3	0.01024	-3.466	8.424	2.836	-2.288	28.588	-3.532	-5.674	0.114	-40.867	6.019	-14.676	22.303	12.181	11.423	-21.344
4	4	0.01536	-3.396	8.449	2.92	-2.108	28.674	-3.079	-5.648	0.623	-42.362	5.572	-14.912	23.321	12.302	10.841	-21.159
5	5	0.02048	-3.329	8.482	2.982	-1.912	28.798	-2.705	-5.609	1.306	-43.523	4.996	-15.14	24.222	12.275	10.015	-20.833
6	6	0.0256	-3.27	8.503	3.036	-1.719	28.922	-2.405	-5.546	2.132	-44.368	4.356	-15.508	24.913	12.264	8.887	-20.455
7	7	0.03072	-3.224	8.521	3.088	-1.542	29.05	-2.265	-5.471	3.064	-44.775	3.704	-15.999	25.33	12.283	7.507	-20.055
8	8	0.03584	-3.197	8.535	3.148	-1.394	29.153	-2.263	-5.392	4.045	-44.77	3.151	-16.494	25.508	12.338	6.023	-19.615
9	9	0.04096	-3.187	8.548	3.223	-1.276	29.213	-2.39	-5.327	4.997	-44.437	2.727	-16.848	25.553	12.352	4.618	-19.12
10	10	0.04608	-3.18	8.545	3.324	-1.184	29.214	-2.671	-5.278	5.862	-43.844	2.318	-16.957	25.492	12.162	3.406	-18.629
11	11	0.0512	-3.161	8.516	3.454	-1.109	29.147	-3.094	-5.248	6.56	-43.005	1.903	-16.856	25.294	11.769	2.441	-18.171
12	12	0.05632	-3.125	8.458	3.615	-1.039	29.017	-3.636	-5.234	7.065	-41.929	1.376	-16.587	24.985	11.109	1.697	-17.694
13	13	0.06144	-3.074	8.379	3.804	-0.976	28.839	-4.253	-5.234	7.402	-40.648	0.712	-16.311	24.41	10.265	1.041	-17.329
14	14	0.06656	-3.002	8.276	4.027	-0.927	28.61	-4.916	-5.223	7.662	-39.145	0.091	-16.047	23.516	9.421	0.417	-17.076
15	15	0.07168	-2.906	8.146	4.279	-0.88	28.338	-5.606	-5.211	7.961	-37.418	-0.269	-15.782	22.31	8.768	-0.21	-16.918
16	16	0.0768	-2.773	7.991	4.549	-0.816	28.047	-6.271	-5.202	8.415	-35.513	-0.236	-15.407	20.8	8.367	-0.804	-16.85
17	17	0.08192	-2.601	7.824	4.82	-0.725	27.763	-6.79	-5.174	9.079	-33.618	0.14	-14.725	19.176	8.088	-1.229	-16.781
18	18	0.08704	-2.39	7.657	5.074	-0.594	27.497	-7.084	-5.109	9.939	-31.93	0.734	-13.688	17.592	7.843	-1.428	-16.676
19	19	0.09216	-2.156	7.496	5.293	-0.418	27.234	-7.128	-5.023	10.892	-30.555	1.469	-12.407	16.1	7.643	-1.409	-16.579
20	20	0.09728	-1.921	7.362	5.469	-0.213	26.964	-6.897	-4.908	11.816	-29.572	2.217	-11.182	14.727	7.543	-1.364	-16.505
21	21	0.1024	-1.699	7.268	5.601	-0.008	26.7	-6.398	-4.726	12.649	-28.993	2.85	-10.136	13.542	7.493	-1.381	-16.411
22	22	0.10752	-1.486	7.212	5.686	0.205	26.452	-5.683	-4.488	13.369	-28.829	3.294	-9.242	12.59	7.401	-1.436	-16.323
23	23	0.11264	-1.273	7.185	5.716	0.444	26.204	-4.826	-4.222	13.946	-29.056	3.562	-8.429	11.938	7.233	-1.459	-16.233
24	24	0.11776	-1.062	7.185	5.685	0.718	25.941	-3.894	-3.955	14.371	-29.592	3.727	-7.664	11.642	7.035	-1.421	-16.081
25	25	0.12288	-0.869	7.218	5.604	1.002	25.674	-2.935	-3.695	14.67	-30.362	3.846	-6.998	11.625	6.873	-1.383	-15.909
26	26	0.128	-0.706	7.285	5.488	1.264	25.419	-2.013	-3.44	14.884	-31.306	3.942	-6.473	11.834	6.788	-1.399	-15.767
27	27	0.13312	-0.569	7.381	5.351	1.506	25.185	-1.233	-3.226	15.038	-32.296	4.089	-6.049	12.215	6.819	-1.437	-15.67
28	28	0.13824	-0.452	7.498	5.2	1.741	24.971	-0.65	-3.082	15.146	-33.258	4.243	-5.689	12.741	6.892	-1.486	-15.614
29	29	0.14336	-0.346	7.626	5.045	1.978	24.786	-0.316	-3.025	15.243	-34.127	4.348	-5.349	13.395	6.925	-1.541	-15.58
30	30	0.14848	-0.239	7.76	4.908	2.203	24.642	-0.282	-3.03	15.36	-34.835	4.344	-4.995	14.154	6.857	-1.612	-15.552
31	31	0.1536	-0.114	7.888	4.806	2.431	24.516	-0.522	-3.096	15.493	-35.379	4.292	-4.6	14.945	6.72	-1.667	-15.553
32	32	0.15872	0.024	8.003	4.742	2.659	24.381	-1.022	-3.229	15.616	-35.725	4.309	-4.2	15.71	6.635	-1.7	-15.597
33	33	0.16384	0.165	8.1	4.714	2.881	24.221	-1.699	-3.401	15.724	-35.885	4.327	-3.803	16.408	6.544	-1.746	-15.657
34	34	0.16896	0.301	8.181	4.72	3.082	24.043	-2.52	-3.597	15.836	-35.813	4.349	-3.395	16.982	6.441	-1.804	-15.718
35	35	0.17408	0.414	8.248	4.762	3.235	23.846	-3.404	-3.787	15.954	-35.602	4.429	-2.938	17.463	6.361	-1.83	-15.776
36	36	0.1792	0.489	8.305	4.829	3.339	23.634	-4.286	-3.963	16.079	-35.209	4.548	-2.459	17.743	6.301	-1.845	-15.843
37	37	0.18432	0.51	8.351	4.917	3.38	23.391	-5.109	-4.108	16.192	-34.68	4.665	-2.011	17.809	6.257	-1.895	-15.935
38	38	0.18944	0.48	8.391	5.025	3.344	23.124	-5.86	-4.191	16.3	-34.029	4.659	-1.625	17.72	6.145	-2.037	-15.993
39	39	0.19456	0.395	8.419	5.148	3.23	22.823	-6.513	-4.211	16.399	-33.269	4.648	-1.27	17.449	6.059	-2.208	-16.042
40	40	0.19968	0.27	8.425	5.277	3.063	22.475	-7.075	-4.196	16.479	-32.467	4.719	-0.862	17.062	6.018	-2.304	-16.097
41	41	0.2048	0.142	8.383	5.396	2.902	22.052	-7.531	-4.145	16.533	-31.654	4.774	-0.375	16.569	5.93	-2.328	-16.152
42	42	0.20992	0.05	8.274	5.493	2.783	21.537	-7.921	-4.071	16.546	-30.972	4.847	0.076	16.172	5.878	-2.356	-16.188
43	43	0.21504	0.009	8.121	5.555	2.743	20.957	-8.205	-3.994	16.518	-30.422	4.847	0.444	15.838	5.793	-2.451	-16.201
44	44	0.22016	-0.041	7.961	5.566	2.72	20.356	-8.378	-3.912	16.466	-29.978	4.852	0.769	15.54	5.729	-2.562	-16.225
45	45	0.22528	-0.15	7.833	5.524	2.662	19.779	-8.418	-3.838	16.397	-29.72	4.935	1.14	15.339	5.693	-2.588	-16.279
46	46	0.2304	-0.324	7.747	5.441	2.558	19.241	-8.324	-3.77	16.311	-29.607	5.022	1.462	15.19	5.667	-2.627	-16.357
47	47	0.23552	-0.514	7.699	5.327	2.447	18.751	-8.175	-3.715	16.214	-29.667	5.005	1.663	15.201	5.586	-2.775	-16.422
48	48	0.24064	-0.68	7.678	5.185	2.372	18.289	-8.006	-3.676	16.093	-29.803	4.947	1.8	15.299	5.489	-2.972	-16.474
49	49	0.24576	-0.824	7.673	5.013	2.345	17.843	-7.796	-3.671	15.951	-30.07	4.922	1.946	15.484	5.395	-3.134	-16.542
50	50	0.25088	-0.98	7.693	4.825	2.316	17.427	-7.599	-3.709	15.804	-30.408	4.985	2.113	15.771	5.344	-3.25	-16.612
51	51	0.256	-1.172	7.741	4.636	2.246	17.038	-7.393	-3.755	15.649	-30.774	5.087	2.258	16.091	5.333	-3.364	-16.68
52	52	0.26112	-1.404	7.824	4.442	2.131	16.677	-7.182	-3.818	15.474	-31.141	5.264	2.36	16.421	5.396	-3.479	-16.753
53	53	0.26624	-1.644	7.925	4.25	2.014	16.324	-7.002	-3.896	15.267	-31.428	5.385	2.397	16.684	5.442	-3.644	-16.842
54	54	0.27136	-1.876	8.028	4.071	1.896	15.967	-6.896	-3.979	15.033	-31.653	5.477	2.396	16.913	5.487	-3.83	-16.96
55	55	0.27648	-2.087	8.12	3.921	1.788	15.587	-6.861	-4.067	14.77	-31.818	5.622	2.393	17.101	5.584	-3.99	-17.1
56	56	0.2816	-2.301	8.203	3.795	1.663	15.187	-6.881	-4.152	14.489	-31.883	5.754	2.416	17.211	5.659	-4.124	-17.248
57	57	0.28672	-2.53	8.274	3.69	1.508	14.765	-6.952	-4.219	14.196	-31.845	5.866	2.44	17.244	5.73	-4.261	-17.405
58	58	0.29184	-2.782	8.329	3.609	1.311	14.321	-7.06	-4.277	13.892	-31.748	6.024	2.433	17.233	5.861	-4.402	-17.568
59	59	0.29696	-3.044	8.366	3.552	1.093	13.857	-7.203	-4.337	13.584	-31.632	6.224	2.425	17.211	6.026	-4.529	-17.737
60	60	0.30208	-3.305	8.388	3.512	0.864	13.378	-7.368	-4.389	13.279	-31.489	6.441	2.423	17.159	6.204	-4.647	-17.911
61	61	0.3072	-3.547	8.388	3.485	0.648	12.873	-7.539	-4.424	12.973	-31.332	6.605	2.419	17.098	6.341	-4.788	-18.064
62	62	0.31232	-3.761	8.36	3.463	0.458	12.34	-7.723	-4.452	12.669	-31.16	6.709	2.408	17.03	6.43	-4.957	-18.203
63	63	0.31744	-3.95	8.311	3.443	0.296	11.787	-7.921	-4.484	12.361	-31.027	6.803	2.402	17	6.501	-5.121	-18.346
64	64	0.32256	-4.126	8.254	3.419	0.152	11.224	-8.105	-4.52	12.047	-30.954	6.924	2.391	17.009	6.594	-5.279	-18.492
65	65	0.32768	-4.283	8.194	3.385	0.025	10.658	-8.309	-4.554	11.729	-30.886	7.04	2.363	17.046	6.692	-5.453	-18.639
66	66	0.3328	-4.415	8.125	3.337	-0.072	10.082	-8.526	-4.589	11.402	-30.825	7.128	2.321	17.114	6.774	-5.641	-18.782
67	67	0.33792	-4.526	8.049	3.272	-0.149	9.505	-8.742	-4.619	11.07	-30.789	7.177	2.295	17.22	6.811	-5.822	-18.921
68	68	0.34304	-4.627	7.971	3.196	-0.218	8.937	-8.965	-4.65	10.754	-30.803	7.275	2.284	17.372	6.879	-5.979	-19.078
69	69	0.34816	-4.712	7.891	3.104	-0.262	8.378	-9.163	-4.695	10.45	-30.855	7.417	2.286	17.53	6.971	-6.114	-19.254
70	70	0.35328	-4.781	7.812	2.993	-0.283	7.828	-9.341	-4.744	10.149	-30.933	7.546	2.293	17.707	7.045	-6.245	-19.432
71	71	0.3584	-4.842	7.743	2.86	-0.302	7.298	-9.518	-4.779	9.859	-30.998	7.659	2.315	17.873	7.105	-6.368	-19.627
72	72	0.36352	-4.909	7.689	2.714	-0.328	6.803	-9.712	-4.823	9.599	-31.07	7.808	2.356	18.05	7.182	-6.474	-19.851
73	73	0.36864	-4.975	7.65	2.56	-0.349	6.34	-9.88	-4.875	9.369	-31.202	7.955	2.425	18.264	7.234	-6.574	-20.076
74	74	0.37376	-5.037	7.628	2.387	-0.361	5.904	-10.002	-4.92	9.167	-31.313	8.041	2.54	18.424	7.21	-6.673	-20.302
75	75	0.37888	-5.092	7.621	2.198	-0.364	5.493	-10.083	-4.974	8.983	-31.444	8.166	2.653	18.559	7.214	-6.765	-20.547
76	76	0.384	-5.154	7.634	2	-0.369	5.104	-10.087	-5.033	8.811	-31.617	8.286	2.774	18.674	7.198	-6.86	-20.786
77	77	0.38912	-5.23	7.663	1.807	-0.403	4.739	-10.076	-5.071	8.663	-31.797	8.409	2.88	18.769	7.205	-6.976	-21.036
78	78	0.39424	-5.308	7.708	1.609	-0.441	4.39	-10.022	-5.113	8.531	-31.992	8.64	2.985	18.825	7.301	-7.063	-21.305
79	79	0.39936	-5.388	7.769	1.412	-0.484	4.064	-9.937	-5.148	8.419	-32.137	8.868	3.095	18.842	7.4	-7.161	-21.531
80	80	0.40448	-5.464	7.852	1.218	-0.53	3.771	-9.841	-5.175	8.335	-32.235	8.982	3.272	18.831	7.359	-7.267	-21.718
81	81	0.4096	-5.545	7.963	1.034	-0.59	3.513	-9.72	-5.188	8.27	-32.298	9.07	3.486	18.762	7.276	-7.362	-21.89
82	82	0.41472	-5.625	8.098	0.858	-0.644	3.277	-9.596	-5.214	8.208	-32.36	9.148	3.679	18.694	7.191	-7.485	-22.05
83	83	0.41984	-5.693	8.259	0.69	-0.698	3.054	-9.439	-5.221	8.138	-32.433	9.208	3.766	18.619	7.164	-7.695	-22.194
84	84	0.42496	-5.747	8.439	0.533	-0.749	2.849	-9.287	-5.218	8.077	-32.478	9.326	3.786	18.499	7.233	-7.938	-22.358
85	85	0.43008	-5.792	8.643	0.389	-0.805	2.678	-9.178	-5.217	8.03	-32.501	9.508	3.814	18.41	7.354	-8.16	-22.502
86	86	0.4352	-5.825	8.854	0.258	-0.847	2.516	-9.112	-5.229	7.995	-32.491	9.655	3.915	18.353	7.389	-8.361	-22.603
87	87	0.44032	-5.848	9.072	0.14	-0.883	2.358	-9.064	-5.24	7.965	-32.489	9.74	4.052	18.344	7.346	-8.571	-22.663
88	88	0.44544	-5.85	9.289	0.028	-0.896	2.204	-9.043	-5.27	7.95	-32.438	9.858	4.181	18.326	7.332	-8.792	-22.7
89	89	0.45056	-5.844	9.502	-0.079	-0.919	2.048	-9.054	-5.295	7.945	-32.377	10.016	4.283	18.33	7.365	-9.028	-22.736
90	90	0.45568	-5.829	9.707	-0.179	-0.931	1.881	-9.099	-5.33	7.951	-32.278	10.189	4.35	18.309	7.432	-9.298	-22.785
91	91	0.4608	-5.812	9.892	-0.271	-0.96	1.694	-9.173	-5.358	7.973	-32.182	10.437	4.377	18.34	7.589	-9.591	-22.813
92	92	0.46592	-5.789	10.05	-0.366	-0.993	1.496	-9.276	-5.388	8.029	-32.09	10.684	4.385	18.406	7.755	-9.923	-22.836
93	93	0.47104	-5.765	10.173	-0.468	-1.033	1.266	-9.361	-5.424	8.105	-32.012	10.958	4.404	18.501	7.93	-10.256	-22.831
94	94	0.47616	-5.745	10.266	-0.572	-1.086	1.021	-9.499	-5.468	8.218	-31.867	11.189	4.438	18.604	8.057	-10.625	-22.795
95	95	0.48128	-5.73	10.327	-0.676	-1.156	0.749	-9.661	-5.52	8.356	-31.707	11.463	4.467	18.728	8.219	-11.009	-22.746
96	96	0.4864	-5.712	10.361	-0.789	-1.231	0.456	-9.806	-5.568	8.52	-31.517	11.75	4.494	18.833	8.397	-11.408	-22.678
97	97	0.49152	-5.687	10.357	-0.913	-1.319	0.144	-9.954	-5.608	8.726	-31.298	12.095	4.497	18.935	8.649	-11.831	-22.597
98	98	0.49664	-5.654	10.325	-1.053	-1.403	-0.176	-10.089	-5.666	8.978	-31.071	12.52	4.501	19.018	8.964	-12.247	-22.53
99	99	0.50176	-5.613	10.26	-1.197	-1.476	-0.515	-10.201	-5.746	9.27	-30.856	12.915	4.499	19.104	9.248	-12.712	-22.447
100	100	0.50688	-5.575	10.167	-1.339	-1.554	-0.872	-10.29	-5.832	9.59	-30.643	13.279	4.493	19.181	9.505	-13.212	-22.343
101	101	0.512	-5.54	10.048	-1.471	-1.652	-1.244	-10.373	-5.912	9.942	-30.426	13.614	4.464	19.255	9.75	-13.763	-22.223
102	102	0.51712	-5.513	9.912	-1.594	-1.76	-1.617	-10.437	-6.003	10.332	-30.218	13.954	4.426	19.321	10	-14.344	-22.088
103	103	0.52224	-5.5	9.758	-1.702	-1.883	-1.993	-10.499	-6.119	10.764	-30.019	14.339	4.376	19.4	10.285	-14.952	-21.931
104	104	0.52736	-5.518	9.584	-1.792	-2.042	-2.376	-10.532	-6.245	11.23	-29.864	14.77	4.274	19.481	10.634	-15.607	-21.772
105	105	0.53248	-5.57	9.397	-1.859	-2.237	-2.771	-10.55	-6.376	11.718	-29.728	15.171	4.112	19.564	10.988	-16.344	-21.594
106	106	0.5376	-5.647	9.207	-1.905	-2.461	-3.168	-10.584	-6.508	12.223	-29.598	15.504	3.949	19.677	11.277	-17.131	-21.38
107	107	0.54272	-5.73	9.023	-1.929	-2.683	-3.56	-10.603	-6.657	12.737	-29.525	15.797	3.769	19.823	11.526	-17.965	-21.147
108	108	0.54784	-5.815	8.854	-1.926	-2.893	-3.938	-10.602	-6.813	13.271	-29.481	15.981	3.524	19.977	11.714	-18.912	-20.887
109	109	0.55296	-5.911	8.702	-1.892	-3.117	-4.289	-10.619	-6.958	13.842	-29.44	16.095	3.199	20.174	11.9	-19.98	-20.577
110	110	0.55808	-6.033	8.565	-1.827	-3.367	-4.607	-10.682	-7.106	14.447	-29.41	16.131	2.753	20.44	12.096	-21.194	-20.232
111	111	0.5632	-6.194	8.44	-1.743	-3.645	-4.878	-10.76	-7.275	15.098	-29.446	16.065	2.199	20.77	12.254	-22.543	-19.882
112	112	0.56832	-6.388	8.317	-1.642	-3.951	-5.119	-10.865	-7.456	15.795	-29.519	15.847	1.526	21.163	12.347	-24.054	-19.509
113	113	0.57344	-6.601	8.187	-1.533	-4.266	-5.337	-10.976	-7.642	16.539	-29.608	15.468	0.723	21.633	12.383	-25.746	-19.067
114	114	0.57856	-6.817	8.044	-1.411	-4.581	-5.528	-11.132	-7.827	17.342	-29.715	14.916	-0.206	22.203	12.359	-27.616	-18.564
115	115	0.58368	-7.033	7.902	-1.28	-4.893	-5.665	-11.305	-8.011	18.234	-29.879	14.119	-1.224	22.858	12.184	-29.656	-18.022
116	116	0.5888	-7.253	7.77	-1.133	-5.213	-5.736	-11.491	-8.175	19.206	-30.124	13.099	-2.32	23.594	11.876	-31.822	-17.463
117	117	0.59392	-7.484	7.669	-0.97	-5.547	-5.712	-11.692	-8.323	20.271	-30.423	11.9	-3.625	24.339	11.563	-34.186	-16.941
118	118	0.59904	-7.717	7.604	-0.79	-5.904	-5.585	-11.935	-8.443	21.423	-30.738	10.561	-5.159	25.062	11.307	-36.735	-16.476
119	119	0.60416	-7.936	7.569	-0.6	-6.254	-5.358	-12.159	-8.55	22.679	-31.162	9.188	-6.89	25.76	11.181	-39.414	-16.1
120	120	0.60928	-8.103	7.562	-0.415	-6.561	-5.027	-12.35	-8.633	24.025	-31.669	7.831	-8.65	26.341	11.134	-42.061	-15.879
121	121	0.6144	-8.208	7.566	-0.245	-6.815	-4.596	-12.528	-8.711	25.488	-32.208	6.548	-10.386	26.792	11.192	-44.651	-15.796
122	122	0.61952	-8.263	7.584	-0.098	-7.039	-4.06	-12.706	-8.782	27.06	-32.741	5.4	-12.012	27.116	11.358	-47.11	-15.839
123	123	0.62464	-8.286	7.598	0.034	-7.241	-3.447	-12.884	-8.877	28.724	-33.316	4.474	-13.546	27.345	11.708	-49.424	-16.019
124	124	0.62976	-8.281	7.613	0.142	-7.441	-2.763	-13.068	-8.967	30.444	-33.89	3.745	-15.019	27.46	12.252	-51.603	-16.33
125	125	0.63488	-8.255	7.613	0.222	-7.63	-2.035	-13.214	-9.052	32.181	-34.483	3.064	-16.565	27.47	12.921	-53.767	-16.72
126	126	0.64	-8.22	7.588	0.26	-7.827	-1.276	-13.341	-9.143	33.934	-35.052	2.49	-18.261	27.336	13.827	-55.965	-17.207
127	127	0.64512	-8.186	7.532	0.254	-8.032	-0.48	-13.415	-9.248	35.706	-35.65	1.788	-20.164	27.174	14.775	-58.303	-17.66
128	128	0.65024	-8.155	7.45	0.192	-8.243	0.357	-13.503	-9.397	37.49	-36.194	0.872	-22.291	26.981	15.713	-60.838	-18.024
129	129	0.65536	-8.14	7.351	0.073	-8.474	1.245	-13.55	-9.568	39.284	-36.739	-0.264	-24.528	26.784	16.55	-63.483	-18.293
130	130	0.66048	-8.143	7.239	-0.092	-8.714	2.18	-13.599	-9.792	41.097	-37.167	-1.55	-26.719	26.529	17.208	-66.157	-18.444
131	131	0.6656	-8.163	7.123	-0.291	-8.967	3.156	-13.659	-10.06	42.917	-37.47	-2.922	-28.763	26.238	17.668	-68.778	-18.48
132	132	0.67072	-8.198	7	-0.517	-9.229	4.145	-13.689	-10.331	44.738	-37.626	-4.199	-30.535	25.882	17.987	-71.223	-18.433
133	133	0.67584	-8.25	6.876	-0.768	-9.491	5.153	-13.679	-10.595	46.563	-37.655	-5.285	-31.935	25.459	18.186	-73.384	-18.373
134	134	0.68096	-8.308	6.753	-1.047	-9.741	6.186	-13.639	-10.853	48.405	-37.506	-6.028	-32.805	24.924	18.288	-75.117	-18.39
135	135	0.68608	-8.378	6.645	-1.337	-9.983	7.258	-13.587	-11.112	50.26	-37.151	-6.439	-33.183	24.236	18.296	-76.455	-18.508
136	136	0.6912	-8.45	6.549	-1.616	-10.206	8.355	-13.555	-11.368	52.119	-36.599	-6.591	-33.151	23.412	18.212	-77.465	-18.698
137	137	0.69632	-8.518	6.473	-1.872	-10.412	9.494	-13.581	-11.642	53.996	-35.913	-6.514	-32.791	22.486	18.098	-78.185	-18.978
138	138	0.70144	-8.566	6.412	-2.107	-10.574	10.657	-13.626	-11.927	55.866	-35.154	-6.149	-32.141	21.444	18.036	-78.587	-19.392
139	139	0.70656	-8.589	6.368	-2.317	-10.678	11.83	-13.61	-12.151	57.704	-34.387	-5.513	-31.277	20.255	18.065	-78.703	-19.959
140	140	0.71168	-8.596	6.343	-2.486	-10.752	13.002	-13.61	-12.333	59.475	-33.563	-4.704	-30.274	18.929	18.159	-78.587	-20.632
141	141	0.7168	-8.589	6.341	-2.613	-10.801	14.163	-13.615	-12.458	61.146	-32.713	-3.746	-29.224	17.596	18.363	-78.268	-21.292
142	142	0.72192	-8.566	6.37	-2.698	-10.821	15.321	-13.599	-12.505	62.703	-31.907	-2.704	-28.123	16.343	18.634	-77.724	-21.908
143	143	0.72704	-8.512	6.428	-2.747	-10.804	16.477	-13.577	-12.489	64.128	-31.178	-1.62	-26.954	15.202	18.935	-76.927	-22.503
144	144	0.73216	-8.433	6.51	-2.759	-10.756	17.625	-13.553	-12.416	65.405	-30.538	-0.588	-25.767	14.197	19.21	-75.938	-23.052
145	145	0.73728	-8.333	6.609	-2.732	-10.691	18.75	-13.53	-12.281	66.519	-29.985	0.293	-24.645	13.356	19.426	-74.875	-23.495
146	146	0.7424	-8.212	6.719	-2.671	-10.617	19.839	-13.504	-12.073	67.484	-29.526	1.011	-23.638	12.694	19.604	-73.811	-23.812
147	147	0.74752	-8.059	6.83	-2.586	-10.516	20.887	-13.464	-11.8	68.317	-29.167	1.589	-22.709	12.182	19.739	-72.731	-24.046
148	148	0.75264	-7.875	6.936	-2.492	-10.384	21.886	-13.376	-11.441	69.02	-28.925	2.053	-21.799	11.747	19.817	-71.581	-24.299
149	149	0.75776	-7.674	7.033	-2.395	-10.236	22.836	-13.26	-11.019	69.583	-28.791	2.385	-20.913	11.395	19.825	-70.369	-24.569
150	150	0.76288	-7.459	7.116	-2.292	-10.083	23.74	-13.177	-10.597	70.01	-28.756	2.568	-20.109	11.205	19.775	-69.152	-24.78
151	151	0.768	-7.226	7.178	-2.184	-9.924	24.595	-13.115	-10.163	70.301	-28.792	2.604	-19.401	11.146	19.67	-67.954	-24.926
152	152	0.77312	-6.983	7.23	-2.082	-9.758	25.415	-13.034	-9.697	70.486	-28.896	2.575	-18.776	11.168	19.565	-66.752	-25.057
153	153	0.77824	-6.736	7.271	-1.999	-9.584	26.208	-12.909	-9.188	70.575	-29.06	2.526	-18.23	11.222	19.497	-65.536	-25.208
154	154	0.78336	-6.492	7.293	-1.932	-9.405	26.968	-12.749	-8.648	70.585	-29.309	2.455	-17.765	11.341	19.469	-64.319	-25.368
155	155	0.78848	-6.261	7.294	-1.875	-9.24	27.682	-12.547	-8.05	70.509	-29.62	2.325	-17.373	11.55	19.455	-63.117	-25.484
156	156	0.7936	-6.057	7.288	-1.824	-9.102	28.366	-12.311	-7.432	70.335	-29.983	2.212	-17.048	11.842	19.491	-61.883	-25.577
157	157	0.79872	-5.885	7.279	-1.786	-8.989	29.028	-12.01	-6.763	70.065	-30.352	2.112	-16.752	12.107	19.548	-60.59	-25.71
158	158	0.80384	-5.732	7.266	-1.766	-8.878	29.667	-11.633	-6.039	69.697	-30.795	2.007	-16.468	12.395	19.608	-59.223	-25.885
159	159	0.80896	-5.588	7.246	-1.755	-8.762	30.268	-11.216	-5.273	69.213	-31.261	1.861	-16.164	12.677	19.613	-57.772	-26.088
160	160	0.81408	-5.46	7.229	-1.733	-8.666	30.841	-10.815	-4.515	68.657	-31.744	1.69	-15.797	13.025	19.549	-56.239	-26.266
161	161	0.8192	-5.35	7.221	-1.691	-8.601	31.382	-10.375	-3.691	67.995	-32.239	1.448	-15.364	13.365	19.375	-54.621	-26.465
162	162	0.82432	-5.251	7.217	-1.642	-8.541	31.89	-9.892	-2.834	67.238	-32.788	1.212	-14.88	13.709	19.154	-52.9	-26.711
163	163	0.82944	-5.149	7.219	-1.595	-8.463	32.37	-9.405	-1.986	66.361	-33.336	0.888	-14.377	14.015	18.806	-51.135	-26.975
164	164	0.83456	-5.046	7.226	-1.548	-8.364	32.818	-8.91	-1.167	65.391	-33.964	0.473	-13.897	14.423	18.355	-49.383	-27.178
165	165	0.83968	-4.948	7.251	-1.496	-8.276	33.253	-8.438	-0.388	64.325	-34.596	-0.045	-13.458	14.855	17.8	-47.658	-27.347
166	166	0.8448	-4.855	7.292	-1.438	-8.189	33.676	-7.972	0.335	63.187	-35.289	-0.525	-13.113	15.321	17.29	-45.953	-27.519
167	167	0.84992	-4.763	7.351	-1.372	-8.107	34.095	-7.544	1.006	62.001	-35.957	-0.983	-12.837	15.723	16.812	-44.282	-27.717
168	168	0.85504	-4.667	7.418	-1.288	-8.016	34.491	-7.154	1.579	60.778	-36.667	-1.26	-12.695	16.179	16.515	-42.63	-27.882
169	169	0.86016	-4.566	7.493	-1.2	-7.908	34.868	-6.847	1.998	59.481	-37.306	-1.26	-12.681	16.543	16.462	-40.917	-28.096
170	170	0.86528	-4.468	7.58	-1.104	-7.817	35.231	-6.611	2.311	58.114	-37.91	-1.04	-12.724	16.859	16.583	-39.099	-28.376
171	171	0.8704	-4.375	7.67	-1.006	-7.726	35.566	-6.438	2.525	56.673	-38.412	-0.662	-12.728	17.064	16.754	-37.148	-28.719
172	172	0.87552	-4.296	7.762	-0.905	-7.639	35.874	-6.331	2.603	55.198	-38.853	-0.056	-12.665	17.282	16.998	-35.043	-29.06
173	173	0.88064	-4.215	7.851	-0.825	-7.531	36.161	-6.305	2.566	53.728	-39.136	0.791	-12.412	17.373	17.264	-32.721	-29.482
174	174	0.88576	-4.139	7.938	-0.756	-7.407	36.423	-6.355	2.403	52.21	-39.322	1.813	-12.06	17.342	17.543	-30.224	-30.012
175	175	0.89088	-4.069	8.026	-0.694	-7.274	36.667	-6.495	2.131	50.626	-39.371	2.852	-11.649	17.175	17.733	-27.634	-30.606
176	176	0.896	-4.021	8.12	-0.637	-7.153	36.898	-6.693	1.787	48.955	-39.349	3.857	-11.3	16.898	17.894	-25.032	-31.269
177	177	0.90112	-3.994	8.211	-0.579	-7.029	37.113	-6.998	1.315	47.221	-39.202	4.87	-10.949	16.508	17.998	-22.373	-31.991
178	178	0.90624	-3.982	8.294	-0.529	-6.901	37.292	-7.35	0.787	45.419	-38.96	5.857	-10.548	16.025	17.999	-19.656	-32.75
179	179	0.91136	-3.982	8.363	-0.486	-6.767	37.42	-7.775	0.207	43.523	-38.622	6.647	-10.146	15.547	17.806	-16.995	-33.432
180	180	0.91648	-4.003	8.428	-0.453	-6.638	37.504	-8.226	-0.384	41.525	-38.254	7.137	-9.808	15.195	17.403	-14.499	-33.934
181	181	0.9216	-4.042	8.487	-0.426	-6.508	37.54	-8.703	-0.987	39.423	-37.895	7.382	-9.563	14.978	16.858	-12.161	-34.296
182	182	0.92672	-4.102	8.54	-0.396	-6.387	37.534	-9.233	-1.623	37.245	-37.509	7.481	-9.351	14.876	16.202	-9.91	-34.549
183	183	0.93184	-4.17	8.584	-0.365	-6.262	37.473	-9.778	-2.258	34.988	-37.095	7.409	-9.178	14.886	15.417	-7.781	-34.653
184	184	0.93696	-4.244	8.618	-0.327	-6.138	37.358	-10.324	-2.874	32.645	-36.668	7.183	-9.024	15.047	14.507	-5.744	-34.588
185	185	0.94208	-4.324	8.643	-0.289	-6.014	37.184	-10.864	-3.444	30.221	-36.237	6.858	-8.861	15.312	13.511	-3.745	-34.415
186	186	0.9472	-4.411	8.66	-0.251	-5.884	36.957	-11.359	-3.972	27.739	-35.846	6.517	-8.738	15.646	12.52	-1.783	-34.189
187	187	0.95232	-4.506	8.668	-0.211	-5.753	36.672	-11.754	-4.432	25.223	-35.529	6.182	-8.718	16.037	11.604	0.091	-33.901
188	188	0.95744	-4.602	8.667	-0.17	-5.622	36.334	-12.05	-4.824	22.7	-35.297	5.84	-8.794	16.516	10.759	1.86	-33.527
189	189	0.96256	-4.698	8.655	-0.12	-5.495	35.953	-12.26	-5.15	20.19	-35.103	5.553	-8.822	17.01	9.934	3.642	-33.096
190	190	0.96768	-4.791	8.632	-0.053	-5.389	35.525	-12.347	-5.377	17.707	-34.978	5.389	-8.729	17.447	9.143	5.527	-32.675
191	191	0.9728	-4.877	8.595	0.03	-5.294	35.055	-12.343	-5.543	15.264	-34.904	5.294	-8.617	17.859	8.419	7.402	-32.22
192	192	0.97792	-4.952	8.551	0.131	-5.207	34.549	-12.232	-5.648	12.87	-34.895	5.182	-8.674	18.277	7.843	9.092	-31.683
193	193	0.98304	-5.027	8.503	0.26	-5.153	34.013	-11.996	-5.678	10.545	-34.995	5.073	-8.879	18.669	7.434	10.622	-31.121
194	194	0.98816	-5.113	8.453	0.414	-5.138	33.461	-11.648	-5.648	8.324	-35.136	5.026	-9.084	18.919	7.136	12.09	-30.603
195	195	0.99328	-5.205	8.393	0.584	-5.149	32.894	-11.191	-5.581	6.251	-35.29	5.012	-9.198	19.013	6.857	13.5	-30.118
196	196	0.9984	-5.293	8.321	0.755	-5.173	32.338	-10.655	-5.505	4.405	-35.427	5.128	-9.262	18.984	6.712	14.812	-29.646
197	197	1.00352	-5.362	8.228	0.917	-5.183	31.812	-10.055	-5.44	2.871	-35.53	5.295	-9.26	18.864	6.634	15.937	-29.152
198	198	1.00864	-5.401	8.12	1.066	-5.165	31.334	-9.405	-5.381	1.689	-35.555	5.454	-9.14	18.623	6.542	16.844	-28.635
199	199	1.01376	-5.41	8.005	1.215	-5.127	30.903	-8.675	-5.321	0.848	-35.618	5.615	-9.006	18.303	6.52	17.49	-28.134
200	200	1.01888	-5.385	7.887	1.365	-5.059	30.534	-7.901	-5.282	0.354	-35.753	5.763	-8.922	17.986	6.586	17.827	-27.637
201	201	1.024	-5.333	7.766	1.502	-4.949	30.247	-7.11	-5.28	0.216	-36.003	5.726	-8.98	17.774	6.639	17.717	-27.124
