# Supplementary material for: Gait phenotypes in paediatric hereditary spastic paraplegia revealed by dynamic time warping analysis and random forests
Source: PLoS One. 2018 Mar 8;13(3):e0192345. doi: 10.1371/journal.pone.0192345 (PMC5843164; doi:10.1371/journal.pone.0192345)
Supplement: S2 Data — (ZIP) [file pone.0192345.s009.zip › Healthy/Left.SR.HEALTHY31.1.csv]

	Epoch	Time	Pelvic.obliquity	Pelvic.tilt	Pelvic rotation	Hip.abd.add	Hip.flexion	Hip.rotation	Knee.abd.add	Knee.flexion	Knee.rotation	Ankle.abd.add	Ankle.flexion	Ankle.rotation	Forefoot.abd.add	Forefoot.flexion	Forefoot.rotation
1	1	0	-1.415	6.545	5.617	-6.043	35.391	-10.36	-3.323	9.761	-13.03	4.755	-5.114	3.785	2.528	15.598	-16.289
2	2	0.00502	-1.452	6.398	5.799	-6.12	35.564	-10.88	-3.512	10.986	-12.581	4.43	-7.221	4.2	3.048	12.573	-15.878
3	3	0.01004	-1.478	6.239	5.991	-6.194	35.762	-11.576	-3.793	12.366	-11.736	4.24	-9.161	4.446	3.587	9.59	-15.364
4	4	0.01506	-1.492	6.068	6.183	-6.264	36.013	-12.368	-4.158	13.93	-10.551	4.181	-10.911	4.516	4.115	6.66	-14.741
5	5	0.02008	-1.483	5.871	6.367	-6.308	36.341	-13.207	-4.623	15.695	-9.067	4.24	-12.455	4.363	4.593	3.806	-14.054
6	6	0.0251	-1.433	5.639	6.548	-6.304	36.737	-14.017	-5.179	17.625	-7.371	4.324	-13.663	3.906	4.869	1.17	-13.387
7	7	0.03012	-1.319	5.377	6.727	-6.234	37.158	-14.691	-5.756	19.638	-5.628	4.395	-14.183	3.107	4.829	-0.857	-12.826
8	8	0.03514	-1.115	5.092	6.892	-6.057	37.539	-15.167	-6.299	21.651	-3.958	4.556	-13.731	1.977	4.552	-1.933	-12.409
9	9	0.04016	-0.811	4.78	7.018	-5.73	37.8	-15.349	-6.746	23.573	-2.407	4.739	-12.598	0.487	4.098	-2.314	-12.124
10	10	0.04518	-0.423	4.441	7.092	-5.25	37.887	-15.195	-7.048	25.341	-1.002	4.82	-11.429	-1.347	3.538	-2.623	-11.961
11	11	0.0502	0.009	4.095	7.109	-4.649	37.8	-14.725	-7.202	26.922	0.269	4.911	-10.648	-3.461	3.061	-3.24	-11.923
12	12	0.05522	0.436	3.749	7.075	-3.983	37.555	-13.973	-7.208	28.305	1.411	5.051	-10.162	-5.746	2.678	-4.047	-11.977
13	13	0.06024	0.815	3.408	6.997	-3.309	37.165	-12.904	-7.026	29.472	2.318	5.142	-9.712	-8.052	2.278	-4.779	-12.075
14	14	0.06526	1.126	3.078	6.893	-2.675	36.642	-11.518	-6.63	30.411	2.903	5.1	-9.177	-10.262	1.8	-5.314	-12.198
15	15	0.07028	1.352	2.776	6.757	-2.108	36.033	-9.882	-6.06	31.153	3.168	4.946	-8.534	-12.287	1.29	-5.646	-12.331
16	16	0.0753	1.491	2.508	6.594	-1.625	35.371	-8.067	-5.351	31.735	3.086	4.682	-7.782	-14.026	0.773	-5.804	-12.458
17	17	0.08032	1.55	2.267	6.411	-1.222	34.683	-6.227	-4.597	32.194	2.72	4.379	-6.953	-15.394	0.323	-5.829	-12.551
18	18	0.08534	1.569	2.039	6.223	-0.872	33.99	-4.559	-3.895	32.566	2.167	4.088	-6.121	-16.346	-0.019	-5.807	-12.604
19	19	0.09036	1.595	1.823	6.04	-0.552	33.315	-3.204	-3.299	32.882	1.51	3.775	-5.355	-16.852	-0.297	-5.829	-12.598
20	20	0.09538	1.667	1.61	5.872	-0.228	32.639	-2.206	-2.826	33.125	0.761	3.472	-4.665	-16.919	-0.502	-5.889	-12.54
21	21	0.1004	1.774	1.412	5.712	0.111	31.959	-1.569	-2.523	33.28	-0.102	3.283	-4.011	-16.556	-0.56	-5.917	-12.461
22	22	0.10542	1.899	1.233	5.565	0.434	31.259	-1.232	-2.346	33.322	-1.075	3.086	-3.357	-15.837	-0.596	-5.887	-12.388
23	23	0.11044	2.019	1.086	5.43	0.718	30.562	-1.105	-2.253	33.265	-2.19	2.877	-2.755	-14.819	-0.629	-5.844	-12.347
24	24	0.11546	2.143	0.968	5.317	0.966	29.895	-1.195	-2.24	33.145	-3.367	2.713	-2.24	-13.592	-0.62	-5.822	-12.348
25	25	0.12048	2.286	0.89	5.225	1.185	29.26	-1.485	-2.289	32.955	-4.528	2.594	-1.819	-12.243	-0.569	-5.824	-12.386
26	26	0.1255	2.449	0.857	5.157	1.38	28.669	-1.971	-2.395	32.715	-5.56	2.474	-1.454	-10.879	-0.525	-5.843	-12.44
27	27	0.13052	2.625	0.872	5.114	1.543	28.117	-2.628	-2.543	32.43	-6.426	2.302	-1.113	-9.531	-0.536	-5.868	-12.488
28	28	0.13554	2.794	0.935	5.093	1.655	27.618	-3.427	-2.71	32.153	-7.04	2.152	-0.74	-8.298	-0.528	-5.861	-12.53
29	29	0.14056	2.951	1.045	5.083	1.71	27.175	-4.286	-2.854	31.896	-7.384	2.046	-0.34	-7.242	-0.48	-5.834	-12.547
30	30	0.14558	3.095	1.202	5.08	1.728	26.789	-5.178	-2.991	31.662	-7.481	2.015	0.045	-6.391	-0.368	-5.814	-12.569
31	31	0.1506	3.223	1.393	5.08	1.724	26.454	-6.113	-3.155	31.448	-7.324	2.078	0.401	-5.77	-0.18	-5.805	-12.614
32	32	0.15562	3.331	1.615	5.086	1.679	26.151	-7.101	-3.317	31.24	-6.882	2.073	0.777	-5.38	-0.056	-5.791	-12.666
33	33	0.16064	3.401	1.862	5.091	1.584	25.886	-8.106	-3.482	31.056	-6.221	2.08	1.159	-5.17	0.076	-5.774	-12.719
34	34	0.16566	3.427	2.126	5.083	1.446	25.654	-9.14	-3.667	30.908	-5.339	2.079	1.558	-5.12	0.202	-5.756	-12.769
35	35	0.17068	3.401	2.398	5.041	1.279	25.436	-10.162	-3.873	30.783	-4.287	1.992	1.971	-5.185	0.248	-5.755	-12.795
36	36	0.1757	3.317	2.678	4.961	1.094	25.223	-11.159	-4.124	30.666	-3.125	1.897	2.423	-5.356	0.27	-5.723	-12.841
37	37	0.18072	3.166	2.959	4.848	0.875	25.016	-12.141	-4.426	30.564	-1.891	1.87	2.867	-5.569	0.347	-5.695	-12.887
38	38	0.18574	2.938	3.226	4.7	0.611	24.816	-13.05	-4.753	30.509	-0.636	1.868	3.285	-5.806	0.439	-5.709	-12.92
39	39	0.19076	2.642	3.469	4.515	0.304	24.595	-13.82	-5.057	30.468	0.534	1.841	3.654	-6.02	0.502	-5.782	-12.95
40	40	0.19578	2.294	3.685	4.289	-0.012	24.35	-14.47	-5.371	30.421	1.584	1.816	4.06	-6.194	0.536	-5.813	-12.994
41	41	0.2008	1.912	3.879	4.032	-0.326	24.065	-14.94	-5.644	30.33	2.411	1.779	4.438	-6.267	0.534	-5.846	-13.033
42	42	0.20582	1.509	4.047	3.754	-0.634	23.743	-15.236	-5.861	30.207	3.008	1.744	4.79	-6.245	0.52	-5.882	-13.074
43	43	0.21084	1.089	4.201	3.449	-0.93	23.402	-15.345	-6.024	30.065	3.369	1.733	5.079	-6.13	0.511	-5.959	-13.116
44	44	0.21586	0.661	4.338	3.121	-1.203	23.025	-15.264	-6.12	29.887	3.504	1.666	5.332	-5.955	0.435	-6.065	-13.168
45	45	0.22088	0.239	4.452	2.771	-1.448	22.615	-15.001	-6.157	29.678	3.447	1.584	5.554	-5.741	0.325	-6.182	-13.222
46	46	0.2259	-0.154	4.533	2.411	-1.645	22.157	-14.58	-6.15	29.425	3.178	1.612	5.733	-5.485	0.29	-6.285	-13.295
47	47	0.23092	-0.51	4.589	2.043	-1.794	21.675	-14.02	-6.093	29.159	2.77	1.629	5.897	-5.209	0.23	-6.392	-13.349
48	48	0.23594	-0.827	4.617	1.679	-1.905	21.153	-13.306	-5.96	28.874	2.21	1.62	6.062	-4.958	0.14	-6.486	-13.422
49	49	0.24096	-1.107	4.619	1.334	-2.003	20.603	-12.53	-5.773	28.587	1.554	1.657	6.179	-4.723	0.099	-6.608	-13.526
50	50	0.24598	-1.341	4.598	1.022	-2.064	20.021	-11.76	-5.591	28.284	0.882	1.751	6.295	-4.528	0.101	-6.713	-13.641
51	51	0.251	-1.528	4.56	0.743	-2.083	19.41	-10.96	-5.392	27.96	0.151	1.854	6.392	-4.361	0.11	-6.823	-13.76
52	52	0.25602	-1.68	4.504	0.493	-2.081	18.782	-10.217	-5.205	27.647	-0.472	1.887	6.53	-4.297	0.057	-6.919	-13.885
53	53	0.26104	-1.797	4.437	0.282	-2.077	18.158	-9.546	-5.026	27.373	-0.977	1.837	6.7	-4.312	-0.065	-7.025	-13.992
54	54	0.26606	-1.881	4.361	0.113	-2.058	17.526	-8.943	-4.868	27.116	-1.385	1.838	6.923	-4.426	-0.144	-7.082	-14.109
55	55	0.27108	-1.934	4.272	-0.01	-2.037	16.877	-8.452	-4.725	26.864	-1.7	1.823	7.155	-4.577	-0.229	-7.145	-14.226
56	56	0.2761	-1.961	4.174	-0.095	-2.01	16.203	-8.078	-4.612	26.598	-1.938	1.848	7.372	-4.737	-0.27	-7.218	-14.341
57	57	0.28112	-1.974	4.078	-0.145	-2.006	15.529	-7.818	-4.495	26.354	-2.022	1.869	7.584	-4.972	-0.282	-7.317	-14.457
58	58	0.28614	-1.965	3.979	-0.167	-1.998	14.853	-7.69	-4.41	26.122	-2.009	1.893	7.847	-5.219	-0.291	-7.38	-14.579
59	59	0.29116	-1.942	3.875	-0.165	-1.987	14.183	-7.673	-4.358	25.902	-1.929	1.884	8.134	-5.441	-0.334	-7.433	-14.683
60	60	0.29618	-1.906	3.76	-0.149	-1.955	13.5	-7.772	-4.365	25.671	-1.772	1.878	8.389	-5.646	-0.373	-7.518	-14.779
61	61	0.3012	-1.87	3.641	-0.125	-1.938	12.835	-8.018	-4.415	25.473	-1.501	1.894	8.634	-5.812	-0.382	-7.625	-14.855
62	62	0.30622	-1.828	3.518	-0.098	-1.938	12.16	-8.387	-4.475	25.271	-1.142	1.904	8.918	-5.947	-0.388	-7.7	-14.932
63	63	0.31124	-1.78	3.386	-0.081	-1.945	11.49	-8.851	-4.556	25.087	-0.762	1.954	9.248	-6.011	-0.366	-7.731	-15.016
64	64	0.31626	-1.73	3.254	-0.07	-1.949	10.796	-9.366	-4.65	24.864	-0.378	1.96	9.571	-6.014	-0.388	-7.77	-15.09
65	65	0.32128	-1.679	3.115	-0.073	-1.958	10.1	-9.988	-4.775	24.634	0.081	1.968	9.851	-5.967	-0.403	-7.847	-15.157
66	66	0.3263	-1.627	2.985	-0.084	-1.977	9.397	-10.647	-4.894	24.374	0.56	2.007	10.132	-5.893	-0.39	-7.902	-15.227
67	67	0.33132	-1.575	2.865	-0.119	-2.004	8.714	-11.325	-4.996	24.125	1.064	1.974	10.422	-5.797	-0.433	-7.968	-15.301
68	68	0.33634	-1.524	2.759	-0.181	-2.012	8.046	-12.015	-5.131	23.867	1.537	1.934	10.682	-5.641	-0.499	-8.066	-15.375
69	69	0.34136	-1.477	2.665	-0.276	-2.025	7.387	-12.656	-5.248	23.6	1.98	1.904	10.935	-5.46	-0.557	-8.162	-15.447
70	70	0.34638	-1.428	2.583	-0.403	-2.043	6.744	-13.319	-5.362	23.344	2.5	1.866	11.2	-5.302	-0.611	-8.256	-15.522
71	71	0.3514	-1.364	2.517	-0.573	-2.061	6.116	-13.904	-5.428	23.091	2.98	1.821	11.475	-5.131	-0.667	-8.336	-15.602
72	72	0.35642	-1.285	2.467	-0.786	-2.051	5.483	-14.373	-5.452	22.805	3.367	1.711	11.712	-4.959	-0.779	-8.454	-15.71
73	73	0.36144	-1.185	2.439	-1.033	-2.008	4.877	-14.794	-5.489	22.515	3.724	1.609	11.953	-4.795	-0.899	-8.563	-15.837
74	74	0.36646	-1.076	2.434	-1.311	-1.949	4.294	-15.135	-5.513	22.233	4.059	1.583	12.188	-4.682	-0.945	-8.658	-15.991
75	75	0.37148	-0.948	2.453	-1.62	-1.882	3.748	-15.424	-5.506	21.975	4.386	1.533	12.435	-4.606	-1.002	-8.751	-16.178
76	76	0.3765	-0.808	2.493	-1.956	-1.796	3.207	-15.614	-5.467	21.7	4.626	1.439	12.695	-4.519	-1.105	-8.836	-16.375
77	77	0.38152	-0.657	2.56	-2.319	-1.688	2.687	-15.761	-5.443	21.424	4.844	1.33	13.024	-4.418	-1.252	-8.868	-16.558
78	78	0.38654	-0.493	2.652	-2.706	-1.543	2.178	-15.827	-5.436	21.135	4.998	1.286	13.383	-4.348	-1.366	-8.856	-16.771
79	79	0.39156	-0.321	2.757	-3.114	-1.407	1.675	-15.841	-5.394	20.849	5.104	1.302	13.683	-4.268	-1.409	-8.887	-17.004
80	80	0.39658	-0.147	2.866	-3.535	-1.273	1.166	-15.824	-5.347	20.551	5.186	1.32	13.928	-4.182	-1.45	-8.969	-17.243
81	81	0.4016	0.029	2.974	-3.959	-1.132	0.64	-15.738	-5.298	20.231	5.141	1.377	14.069	-4.045	-1.465	-9.136	-17.494
82	82	0.40662	0.197	3.088	-4.382	-0.991	0.119	-15.644	-5.27	19.922	5.116	1.45	14.218	-3.948	-1.469	-9.307	-17.75
83	83	0.41164	0.355	3.207	-4.799	-0.862	-0.386	-15.566	-5.272	19.638	5.126	1.561	14.376	-3.847	-1.451	-9.477	-17.975
84	84	0.41666	0.509	3.329	-5.209	-0.749	-0.876	-15.491	-5.281	19.388	5.156	1.637	14.578	-3.72	-1.476	-9.635	-18.147
85	85	0.42168	0.655	3.457	-5.607	-0.637	-1.36	-15.392	-5.305	19.143	5.184	1.637	14.738	-3.59	-1.57	-9.867	-18.281
86	86	0.4267	0.786	3.583	-5.98	-0.537	-1.857	-15.261	-5.342	18.894	5.17	1.749	14.846	-3.475	-1.568	-10.126	-18.413
87	87	0.43172	0.871	3.69	-6.33	-0.508	-2.367	-15.125	-5.371	18.664	5.174	1.862	14.912	-3.36	-1.555	-10.442	-18.506
88	88	0.43674	0.899	3.766	-6.654	-0.558	-2.882	-15.028	-5.416	18.483	5.26	2.005	14.949	-3.3	-1.5	-10.802	-18.583
89	89	0.44176	0.887	3.814	-6.938	-0.679	-3.412	-14.925	-5.439	18.333	5.373	2.196	14.961	-3.27	-1.386	-11.187	-18.623
90	90	0.44678	0.841	3.842	-7.182	-0.834	-3.947	-14.861	-5.492	18.206	5.557	2.32	14.998	-3.282	-1.339	-11.587	-18.625
91	91	0.4518	0.773	3.847	-7.372	-1.024	-4.483	-14.779	-5.523	18.126	5.705	2.338	15.018	-3.288	-1.378	-12.056	-18.586
92	92	0.45682	0.672	3.83	-7.517	-1.26	-4.997	-14.754	-5.578	18.125	5.93	2.344	14.983	-3.347	-1.402	-12.622	-18.532
93	93	0.46184	0.549	3.784	-7.611	-1.524	-5.506	-14.759	-5.654	18.189	6.16	2.297	14.878	-3.388	-1.461	-13.311	-18.43
94	94	0.46686	0.404	3.718	-7.674	-1.824	-6.038	-14.702	-5.686	18.261	6.311	2.164	14.738	-3.401	-1.59	-14.064	-18.294
95	95	0.47188	0.239	3.633	-7.694	-2.163	-6.572	-14.676	-5.707	18.376	6.461	2.065	14.577	-3.433	-1.68	-14.848	-18.164
96	96	0.4769	0.062	3.541	-7.681	-2.516	-7.098	-14.688	-5.742	18.524	6.581	1.955	14.372	-3.403	-1.784	-15.703	-18.003
97	97	0.48192	-0.099	3.444	-7.629	-2.865	-7.598	-14.789	-5.803	18.741	6.748	1.854	14.095	-3.324	-1.865	-16.665	-17.797
98	98	0.48694	-0.246	3.352	-7.554	-3.178	-8.086	-14.928	-5.909	18.979	6.91	1.758	13.757	-3.223	-1.945	-17.706	-17.581
99	99	0.49196	-0.37	3.252	-7.455	-3.463	-8.586	-15.059	-6.012	19.222	7.014	1.625	13.387	-3.075	-2.067	-18.795	-17.348
100	100	0.49698	-0.477	3.159	-7.347	-3.735	-9.077	-15.21	-6.116	19.482	7.083	1.422	12.987	-2.852	-2.256	-19.949	-17.089
101	101	0.502	-0.552	3.075	-7.233	-3.976	-9.559	-15.352	-6.212	19.772	7.141	1.144	12.566	-2.595	-2.502	-21.163	-16.801
102	102	0.50702	-0.612	3.025	-7.122	-4.175	-9.98	-15.518	-6.37	20.115	7.247	0.876	12.079	-2.354	-2.73	-22.472	-16.501
103	103	0.51204	-0.663	2.989	-7.011	-4.343	-10.349	-15.653	-6.56	20.509	7.296	0.655	11.54	-2.087	-2.913	-23.837	-16.199
104	104	0.51706	-0.717	2.974	-6.906	-4.507	-10.643	-15.744	-6.752	20.977	7.306	0.449	10.911	-1.831	-3.052	-25.297	-15.911
105	105	0.52208	-0.776	2.965	-6.799	-4.661	-10.853	-15.867	-6.986	21.534	7.346	0.169	10.187	-1.589	-3.228	-26.887	-15.635
106	106	0.5271	-0.881	2.96	-6.686	-4.837	-10.989	-15.959	-7.243	22.186	7.341	-0.162	9.424	-1.37	-3.439	-28.551	-15.376
107	107	0.53212	-1.042	2.954	-6.566	-5.075	-11.047	-16.001	-7.476	22.964	7.312	-0.472	8.695	-1.237	-3.607	-30.212	-15.163
108	108	0.53714	-1.295	2.938	-6.434	-5.398	-11.058	-15.985	-7.684	23.82	7.22	-0.76	7.956	-1.176	-3.743	-31.89	-14.997
109	109	0.54216	-1.618	2.922	-6.274	-5.802	-11.016	-15.917	-7.829	24.765	7.055	-0.978	7.157	-1.182	-3.773	-33.622	-14.892
110	110	0.54718	-1.999	2.907	-6.067	-6.267	-10.915	-15.863	-7.938	25.801	6.819	-1.136	6.312	-1.203	-3.722	-35.401	-14.839
111	111	0.5522	-2.394	2.905	-5.811	-6.747	-10.738	-15.867	-8.043	26.954	6.595	-1.282	5.469	-1.27	-3.635	-37.217	-14.825
112	112	0.55722	-2.766	2.905	-5.505	-7.2	-10.509	-15.884	-8.136	28.215	6.269	-1.305	4.629	-1.321	-3.423	-39.037	-14.864
113	113	0.56224	-3.106	2.918	-5.145	-7.63	-10.223	-15.92	-8.191	29.588	5.9	-1.215	3.792	-1.408	-3.073	-40.868	-14.96
114	114	0.56726	-3.391	2.945	-4.752	-8.02	-9.886	-15.929	-8.197	31.06	5.465	-1.036	2.894	-1.499	-2.599	-42.767	-15.089
115	115	0.57228	-3.607	3.003	-4.345	-8.346	-9.45	-15.952	-8.2	32.61	4.964	-0.786	1.877	-1.533	-2.011	-44.764	-15.246
116	116	0.5773	-3.719	3.076	-3.945	-8.558	-8.939	-15.942	-8.209	34.2	4.383	-0.405	0.704	-1.539	-1.257	-46.85	-15.439
117	117	0.58232	-3.737	3.169	-3.554	-8.679	-8.332	-15.893	-8.204	35.836	3.757	0.07	-0.557	-1.548	-0.377	-48.957	-15.668
118	118	0.58734	-3.673	3.269	-3.174	-8.725	-7.649	-15.828	-8.198	37.505	3.068	0.612	-1.907	-1.503	0.603	-51.087	-15.906
119	119	0.59236	-3.557	3.388	-2.815	-8.733	-6.871	-15.772	-8.189	39.199	2.348	1.114	-3.392	-1.389	1.606	-53.303	-16.138
120	120	0.59738	-3.402	3.506	-2.503	-8.713	-6.022	-15.698	-8.187	40.914	1.609	1.488	-4.987	-1.23	2.544	-55.608	-16.352
121	121	0.6024	-3.241	3.603	-2.244	-8.698	-5.134	-15.597	-8.181	42.616	0.896	1.771	-6.619	-1.102	3.427	-57.904	-16.577
122	122	0.60742	-3.114	3.669	-2.051	-8.721	-4.225	-15.443	-8.176	44.305	0.165	1.955	-8.267	-0.949	4.234	-60.187	-16.779
123	123	0.61244	-3.041	3.72	-1.915	-8.815	-3.284	-15.269	-8.171	45.998	-0.527	2.047	-9.934	-0.799	4.985	-62.474	-16.954
124	124	0.61746	-3.014	3.766	-1.847	-8.963	-2.288	-15.114	-8.231	47.737	-1.18	2.115	-11.549	-0.656	5.723	-64.72	-17.131
125	125	0.62248	-3.011	3.799	-1.841	-9.131	-1.261	-14.973	-8.347	49.51	-1.776	2.151	-12.979	-0.59	6.4	-66.799	-17.358
126	126	0.6275	-3.033	3.811	-1.903	-9.316	-0.22	-14.831	-8.511	51.283	-2.27	2.142	-14.122	-0.621	6.959	-68.6	-17.613
127	127	0.63252	-3.092	3.813	-2.028	-9.556	0.85	-14.703	-8.693	53.039	-2.664	2.049	-14.874	-0.666	7.351	-70.006	-17.854
128	128	0.63754	-3.195	3.805	-2.222	-9.823	1.967	-14.6	-8.954	54.764	-2.959	1.883	-15.183	-0.651	7.54	-70.953	-18.013
129	129	0.64256	-3.32	3.783	-2.465	-10.1	3.118	-14.523	-9.279	56.459	-3.142	1.787	-15.027	-0.606	7.641	-71.379	-18.113
130	130	0.64758	-3.455	3.741	-2.752	-10.37	4.276	-14.443	-9.631	58.081	-3.246	1.747	-14.514	-0.531	7.677	-71.366	-18.159
131	131	0.6526	-3.593	3.68	-3.059	-10.641	5.43	-14.37	-9.979	59.608	-3.283	1.698	-13.738	-0.405	7.622	-71.003	-18.14
132	132	0.65762	-3.721	3.615	-3.387	-10.895	6.615	-14.346	-10.362	61.065	-3.21	1.563	-12.794	-0.267	7.436	-70.415	-18.051
133	133	0.66264	-3.83	3.539	-3.737	-11.1	7.8	-14.339	-10.773	62.422	-3.047	1.465	-11.793	-0.185	7.247	-69.662	-17.949
134	134	0.66766	-3.907	3.45	-4.1	-11.251	8.967	-14.338	-11.185	63.681	-2.82	1.375	-10.849	-0.158	7.073	-68.873	-17.836
135	135	0.67268	-3.942	3.336	-4.475	-11.338	10.087	-14.338	-11.585	64.81	-2.52	1.321	-10.078	-0.164	6.972	-68.133	-17.675
136	136	0.6777	-3.909	3.207	-4.836	-11.335	11.171	-14.405	-12.007	65.835	-2.142	1.33	-9.524	-0.208	6.986	-67.492	-17.472
137	137	0.68272	-3.798	3.064	-5.184	-11.227	12.19	-14.471	-12.383	66.749	-1.739	1.366	-9.177	-0.297	7.082	-66.964	-17.247
138	138	0.68774	-3.612	2.924	-5.492	-11.009	13.152	-14.578	-12.738	67.541	-1.323	1.401	-8.98	-0.428	7.2	-66.501	-17.014
139	139	0.69276	-3.36	2.786	-5.756	-10.727	14.056	-14.747	-13.053	68.242	-0.843	1.419	-8.875	-0.64	7.334	-66.073	-16.793
140	140	0.69778	-3.053	2.661	-5.975	-10.384	14.925	-14.937	-13.304	68.844	-0.341	1.455	-8.845	-0.897	7.501	-65.638	-16.578
141	141	0.7028	-2.712	2.544	-6.143	-10.007	15.754	-15.159	-13.5	69.357	0.195	1.494	-8.85	-1.209	7.672	-65.172	-16.373
142	142	0.70782	-2.362	2.444	-6.263	-9.616	16.562	-15.396	-13.646	69.787	0.736	1.556	-8.836	-1.567	7.848	-64.622	-16.201
143	143	0.71284	-2.012	2.364	-6.333	-9.227	17.339	-15.621	-13.706	70.109	1.264	1.637	-8.77	-1.947	8.022	-63.939	-16.064
144	144	0.71786	-1.656	2.305	-6.367	-8.843	18.106	-15.843	-13.698	70.362	1.787	1.809	-8.618	-2.341	8.266	-63.095	-15.96
145	145	0.72288	-1.306	2.268	-6.365	-8.467	18.86	-16.049	-13.617	70.526	2.301	1.975	-8.359	-2.756	8.48	-62.08	-15.895
146	146	0.7279	-0.981	2.253	-6.321	-8.119	19.606	-16.182	-13.407	70.613	2.731	2.084	-7.997	-3.139	8.629	-60.917	-15.87
147	147	0.73292	-0.696	2.258	-6.234	-7.831	20.34	-16.234	-13.056	70.615	3.108	2.13	-7.56	-3.502	8.716	-59.631	-15.874
148	148	0.73794	-0.449	2.283	-6.1	-7.593	21.067	-16.195	-12.578	70.538	3.408	2.21	-7.088	-3.835	8.824	-58.236	-15.911
149	149	0.74296	-0.232	2.328	-5.937	-7.393	21.787	-16.041	-11.953	70.372	3.646	2.287	-6.6	-4.167	8.929	-56.754	-15.988
150	150	0.74798	-0.036	2.384	-5.755	-7.217	22.483	-15.762	-11.177	70.093	3.75	2.333	-6.133	-4.419	9.016	-55.213	-16.091
151	151	0.753	0.132	2.456	-5.563	-7.063	23.171	-15.403	-10.312	69.699	3.772	2.333	-5.7	-4.636	9.061	-53.627	-16.225
152	152	0.75802	0.286	2.536	-5.359	-6.919	23.836	-14.95	-9.351	69.206	3.671	2.314	-5.313	-4.772	9.089	-52.022	-16.363
153	153	0.76304	0.418	2.629	-5.145	-6.797	24.493	-14.413	-8.31	68.631	3.45	2.312	-4.961	-4.817	9.132	-50.39	-16.497
154	154	0.76806	0.533	2.729	-4.927	-6.696	25.145	-13.802	-7.208	67.988	3.108	2.377	-4.674	-4.79	9.244	-48.749	-16.645
155	155	0.77308	0.637	2.828	-4.712	-6.594	25.778	-13.117	-6.049	67.271	2.673	2.389	-4.464	-4.741	9.313	-47.149	-16.809
156	156	0.7781	0.729	2.929	-4.505	-6.492	26.41	-12.429	-4.923	66.493	2.129	2.415	-4.339	-4.607	9.394	-45.588	-16.966
157	157	0.78312	0.815	3.028	-4.305	-6.39	27.015	-11.716	-3.805	65.64	1.492	2.505	-4.304	-4.429	9.533	-44.058	-17.138
158	158	0.78814	0.887	3.123	-4.109	-6.297	27.596	-10.984	-2.711	64.705	0.757	2.616	-4.346	-4.186	9.682	-42.55	-17.309
159	159	0.79316	0.954	3.204	-3.915	-6.196	28.145	-10.289	-1.69	63.684	-0.039	2.73	-4.426	-3.905	9.816	-41.026	-17.483
160	160	0.79818	1.016	3.268	-3.723	-6.1	28.662	-9.658	-0.763	62.588	-0.914	2.823	-4.51	-3.528	9.91	-39.468	-17.643
161	161	0.8032	1.072	3.327	-3.532	-6.002	29.143	-9.07	0.082	61.406	-1.825	2.975	-4.592	-3.151	10.026	-37.845	-17.832
162	162	0.80822	1.12	3.378	-3.346	-5.894	29.582	-8.517	0.84	60.124	-2.782	3.192	-4.693	-2.758	10.174	-36.171	-18.038
163	163	0.81324	1.161	3.417	-3.166	-5.782	29.972	-8.001	1.512	58.749	-3.762	3.493	-4.762	-2.376	10.358	-34.395	-18.275
164	164	0.81826	1.184	3.442	-2.989	-5.685	30.32	-7.566	2.067	57.301	-4.715	3.891	-4.817	-2.015	10.603	-32.537	-18.538
165	165	0.82328	1.189	3.454	-2.819	-5.597	30.619	-7.174	2.54	55.771	-5.654	4.305	-4.794	-1.688	10.815	-30.556	-18.836
166	166	0.8283	1.186	3.456	-2.658	-5.506	30.878	-6.855	2.902	54.174	-6.58	4.802	-4.691	-1.392	11.052	-28.437	-19.186
167	167	0.83332	1.172	3.453	-2.508	-5.409	31.096	-6.576	3.17	52.515	-7.462	5.373	-4.458	-1.149	11.282	-26.144	-19.567
168	168	0.83834	1.152	3.444	-2.368	-5.299	31.286	-6.377	3.319	50.794	-8.296	5.969	-4.194	-0.922	11.487	-23.776	-19.946
169	169	0.84336	1.127	3.429	-2.234	-5.179	31.443	-6.234	3.387	48.984	-9.118	6.569	-3.912	-0.729	11.663	-21.322	-20.366
170	170	0.84838	1.102	3.407	-2.105	-5.052	31.563	-6.165	3.375	47.083	-9.886	7.148	-3.579	-0.58	11.776	-18.759	-20.813
171	171	0.8534	1.069	3.377	-1.976	-4.929	31.636	-6.155	3.294	45.112	-10.548	7.741	-3.178	-0.543	11.849	-16.086	-21.301
172	172	0.85842	1.024	3.341	-1.848	-4.81	31.666	-6.2	3.143	43.076	-11.092	8.366	-2.776	-0.608	11.919	-13.368	-21.804
173	173	0.86344	0.969	3.306	-1.724	-4.7	31.669	-6.308	2.938	40.988	-11.543	8.99	-2.455	-0.703	12.002	-10.697	-22.289
174	174	0.86846	0.907	3.273	-1.602	-4.597	31.648	-6.498	2.673	38.864	-11.895	9.568	-2.221	-0.774	12.067	-8.115	-22.708
175	175	0.87348	0.833	3.243	-1.481	-4.485	31.599	-6.762	2.332	36.703	-12.122	10.058	-2.028	-0.846	12.048	-5.609	-23.047
176	176	0.8785	0.752	3.21	-1.364	-4.365	31.518	-7.109	1.922	34.529	-12.212	10.476	-1.869	-0.913	11.964	-3.191	-23.309
177	177	0.88352	0.659	3.181	-1.246	-4.25	31.403	-7.49	1.498	32.316	-12.232	10.73	-1.801	-0.912	11.765	-0.938	-23.46
178	178	0.88854	0.564	3.155	-1.129	-4.129	31.264	-7.937	1.055	30.084	-12.165	10.819	-1.897	-0.863	11.488	1.075	-23.531
179	179	0.89356	0.462	3.137	-1.013	-4.004	31.109	-8.427	0.599	27.844	-11.976	10.838	-2.183	-0.817	11.223	2.853	-23.535
180	180	0.89858	0.358	3.132	-0.897	-3.879	30.961	-8.996	0.12	25.627	-11.621	10.906	-2.552	-0.799	11.032	4.53	-23.498
181	181	0.9036	0.252	3.143	-0.777	-3.767	30.814	-9.598	-0.32	23.422	-11.2	10.927	-2.924	-0.765	10.817	6.154	-23.431
182	182	0.90862	0.148	3.171	-0.654	-3.661	30.67	-10.231	-0.714	21.235	-10.743	10.88	-3.221	-0.694	10.536	7.783	-23.335
183	183	0.91364	0.044	3.221	-0.533	-3.556	30.555	-10.906	-1.072	19.107	-10.266	10.766	-3.436	-0.565	10.193	9.406	-23.219
184	184	0.91866	-0.062	3.298	-0.418	-3.46	30.488	-11.598	-1.373	17.073	-9.766	10.572	-3.543	-0.421	9.773	11.027	-23.1
185	185	0.92368	-0.164	3.398	-0.31	-3.364	30.459	-12.243	-1.596	15.126	-9.304	10.354	-3.581	-0.305	9.343	12.643	-23.021
186	186	0.9287	-0.254	3.518	-0.21	-3.264	30.462	-12.83	-1.737	13.267	-8.932	10.155	-3.563	-0.215	8.95	14.267	-23.019
187	187	0.93372	-0.335	3.655	-0.113	-3.167	30.502	-13.359	-1.799	11.52	-8.658	9.952	-3.465	-0.104	8.573	15.887	-23.043
188	188	0.93874	-0.41	3.817	-0.014	-3.081	30.589	-13.802	-1.793	9.907	-8.496	9.798	-3.361	0.017	8.282	17.437	-23.095
189	189	0.94376	-0.481	4.001	0.09	-3.009	30.717	-14.119	-1.721	8.436	-8.51	9.681	-3.302	0.169	8.088	18.859	-23.173
190	190	0.94878	-0.544	4.22	0.193	-2.943	30.91	-14.318	-1.603	7.123	-8.699	9.527	-3.338	0.369	7.948	20.067	-23.263
191	191	0.9538	-0.596	4.471	0.298	-2.87	31.162	-14.39	-1.459	5.969	-9.049	9.342	-3.496	0.589	7.872	21.031	-23.37
192	192	0.95882	-0.638	4.745	0.413	-2.797	31.456	-14.353	-1.304	4.981	-9.518	9.194	-3.764	0.801	7.915	21.776	-23.493
193	193	0.96384	-0.662	5.024	0.535	-2.713	31.774	-14.194	-1.154	4.164	-10.141	9.061	-4.15	1.063	8.06	22.268	-23.589
194	194	0.96886	-0.661	5.307	0.657	-2.595	32.121	-13.908	-1.03	3.549	-10.898	8.935	-4.581	1.38	8.271	22.539	-23.627
195	195	0.97388	-0.633	5.595	0.772	-2.438	32.52	-13.528	-0.955	3.18	-11.699	8.849	-4.962	1.698	8.53	22.66	-23.609
196	196	0.9789	-0.583	5.88	0.894	-2.271	32.967	-13.089	-0.894	3.085	-12.507	8.766	-5.209	2.008	8.781	22.674	-23.53
197	197	0.98392	-0.518	6.152	1.028	-2.092	33.453	-12.596	-0.864	3.264	-13.306	8.674	-5.299	2.323	8.99	22.589	-23.362
198	198	0.98894	-0.439	6.414	1.18	-1.898	33.972	-12.06	-0.872	3.702	-14.074	8.613	-5.299	2.615	9.207	22.366	-23.117
199	199	0.99396	-0.344	6.667	1.344	-1.694	34.527	-11.522	-0.9	4.398	-14.738	8.55	-5.282	2.873	9.433	21.922	-22.775
200	200	0.99898	-0.243	6.91	1.519	-1.489	35.114	-11.026	-0.932	5.335	-15.224	8.421	-5.275	3.077	9.623	21.224	-22.324
201	201	1.004	-0.148	7.13	1.713	-1.298	35.71	-10.597	-0.976	6.483	-15.557	8.249	-5.335	3.246	9.807	20.255	-21.795
