# Supplementary material for: Gait phenotypes in paediatric hereditary spastic paraplegia revealed by dynamic time warping analysis and random forests
Source: PLoS One. 2018 Mar 8;13(3):e0192345. doi: 10.1371/journal.pone.0192345 (PMC5843164; doi:10.1371/journal.pone.0192345)
Supplement: S2 Data — (ZIP) [file pone.0192345.s009.zip › Healthy/Left.SR.HEALTHY31.2.csv]

	Epoch	Time	Pelvic.obliquity	Pelvic.tilt	Pelvic rotation	Hip.abd.add	Hip.flexion	Hip.rotation	Knee.abd.add	Knee.flexion	Knee.rotation	Ankle.abd.add	Ankle.flexion	Ankle.rotation	Forefoot.abd.add	Forefoot.flexion	Forefoot.rotation
1	1	0	-0.906	2.706	2.082	-5.18	33.42	-10.497	-2.207	14.209	-10.178	5.494	3.994	0.299	0.733	22.017	-19.352
2	2	0.00452	-0.941	2.551	2.232	-5.11	33.305	-10.429	-2.244	14.252	-10.109	3.479	1.572	0.645	-0.232	19.04	-18.907
3	3	0.00904	-1.007	2.414	2.366	-5.071	33.206	-10.433	-2.349	14.517	-9.843	1.91	-0.917	0.896	-0.796	15.929	-18.426
4	4	0.01356	-1.096	2.295	2.469	-5.041	33.126	-10.479	-2.579	15.293	-9.348	1.947	-2.875	1.04	-0.075	13.305	-17.84
5	5	0.01808	-1.178	2.177	2.555	-4.997	33.073	-10.599	-2.824	15.934	-8.632	1.627	-4.838	1.2	0.253	10.708	-17.069
6	6	0.0226	-1.234	2.083	2.622	-4.92	33.099	-10.751	-3.101	16.581	-7.705	1.133	-6.535	1.331	0.249	8.341	-16.123
7	7	0.02712	-1.23	1.978	2.689	-4.788	33.209	-10.904	-3.429	17.47	-6.518	0.845	-7.788	1.149	0.216	6.294	-15.18
8	8	0.03164	-1.154	1.867	2.713	-4.56	33.4	-10.884	-3.8	18.656	-5.338	1.009	-8.531	0.715	0.379	4.625	-14.315
9	9	0.03616	-0.969	1.726	2.673	-4.185	33.624	-10.702	-4.188	20.086	-4.222	1.471	-8.87	0.052	0.661	3.228	-13.566
10	10	0.04068	-0.661	1.563	2.557	-3.63	33.855	-10.353	-4.566	21.658	-3.182	2.008	-8.958	-0.849	0.917	1.974	-12.942
11	11	0.0452	-0.239	1.384	2.373	-2.908	34.034	-9.827	-4.891	23.226	-2.247	2.543	-8.986	-1.971	1.116	0.755	-12.451
12	12	0.04972	0.257	1.197	2.133	-2.078	34.124	-9.133	-5.122	24.695	-1.398	3.048	-9.031	-3.317	1.263	-0.449	-12.115
13	13	0.05424	0.765	1.019	1.844	-1.213	34.113	-8.292	-5.231	26.016	-0.577	3.433	-9.046	-4.894	1.277	-1.578	-11.937
14	14	0.05876	1.255	0.851	1.532	-0.358	33.969	-7.304	-5.206	27.104	0.214	3.614	-8.997	-6.633	1.08	-2.561	-11.858
15	15	0.06328	1.695	0.709	1.199	0.46	33.718	-6.135	-5.053	27.967	0.911	3.681	-8.879	-8.434	0.768	-3.372	-11.835
16	16	0.0678	2.072	0.582	0.844	1.196	33.363	-4.799	-4.763	28.6	1.409	3.657	-8.794	-10.137	0.4	-4.092	-11.849
17	17	0.07232	2.352	0.469	0.473	1.819	32.948	-3.323	-4.363	29.141	1.703	3.607	-8.64	-11.72	0.051	-4.707	-11.913
18	18	0.07684	2.541	0.367	0.104	2.327	32.5	-1.768	-3.884	29.621	1.762	3.571	-8.37	-13.158	-0.225	-5.171	-12.057
19	19	0.08136	2.645	0.293	-0.24	2.698	32.054	-0.244	-3.339	30.037	1.592	3.414	-7.957	-14.365	-0.521	-5.481	-12.267
20	20	0.08588	2.679	0.251	-0.557	2.951	31.654	1.085	-2.827	30.426	1.332	3.199	-7.426	-15.296	-0.788	-5.663	-12.485
21	21	0.0904	2.656	0.228	-0.847	3.114	31.292	2.149	-2.396	30.792	1.066	2.951	-6.852	-15.958	-1.018	-5.789	-12.686
22	22	0.09492	2.606	0.208	-1.1	3.21	30.949	2.88	-2.086	31.128	0.834	2.708	-6.264	-16.346	-1.186	-5.879	-12.861
23	23	0.09944	2.576	0.179	-1.302	3.276	30.599	3.233	-1.909	31.421	0.634	2.484	-5.656	-16.428	-1.288	-5.919	-12.985
24	24	0.10396	2.613	0.133	-1.441	3.352	30.203	3.245	-1.838	31.642	0.415	2.222	-5.045	-16.187	-1.385	-5.94	-13.029
25	25	0.10848	2.735	0.078	-1.511	3.47	29.778	2.933	-1.88	31.809	0.142	1.969	-4.451	-15.638	-1.449	-5.954	-13.012
26	26	0.113	2.955	0.008	-1.494	3.624	29.278	2.386	-1.981	31.886	-0.304	1.853	-3.909	-14.822	-1.371	-5.968	-13.005
27	27	0.11752	3.218	-0.051	-1.405	3.764	28.726	1.636	-2.123	31.832	-0.852	1.761	-3.425	-13.8	-1.261	-5.976	-13.013
28	28	0.12204	3.486	-0.099	-1.252	3.887	28.143	0.786	-2.295	31.688	-1.5	1.648	-2.967	-12.668	-1.181	-5.967	-13.053
29	29	0.12656	3.722	-0.134	-1.058	3.955	27.558	-0.145	-2.476	31.474	-2.144	1.522	-2.535	-11.5	-1.12	-5.938	-13.118
30	30	0.13108	3.928	-0.159	-0.815	3.954	26.965	-1.124	-2.635	31.19	-2.748	1.347	-2.136	-10.318	-1.115	-5.905	-13.166
31	31	0.1356	4.113	-0.18	-0.526	3.903	26.342	-2.144	-2.778	30.829	-3.28	1.133	-1.765	-9.155	-1.166	-5.868	-13.188
32	32	0.14012	4.274	-0.194	-0.208	3.814	25.684	-3.184	-2.913	30.401	-3.683	0.943	-1.404	-8.089	-1.214	-5.812	-13.198
33	33	0.14464	4.391	-0.198	0.116	3.686	24.999	-4.193	-3.027	29.933	-3.955	0.843	-1.073	-7.16	-1.193	-5.762	-13.209
34	34	0.14916	4.446	-0.192	0.429	3.51	24.301	-5.121	-3.108	29.451	-4.129	0.811	-0.81	-6.357	-1.114	-5.765	-13.22
35	35	0.15368	4.423	-0.171	0.723	3.27	23.613	-5.959	-3.153	28.972	-4.18	0.737	-0.586	-5.713	-1.08	-5.817	-13.236
36	36	0.1582	4.312	-0.138	0.988	2.967	22.942	-6.725	-3.192	28.511	-4.093	0.635	-0.383	-5.206	-1.086	-5.903	-13.242
37	37	0.16272	4.124	-0.098	1.23	2.616	22.276	-7.406	-3.232	28.056	-3.869	0.593	-0.136	-4.884	-1.063	-5.932	-13.256
38	38	0.16724	3.874	-0.05	1.433	2.23	21.632	-8.07	-3.297	27.648	-3.439	0.525	0.162	-4.714	-1.085	-5.946	-13.247
39	39	0.17176	3.593	0.004	1.591	1.835	21.009	-8.703	-3.374	27.287	-2.858	0.389	0.527	-4.686	-1.188	-5.936	-13.236
40	40	0.17628	3.275	0.072	1.674	1.445	20.43	-9.278	-3.483	26.988	-2.096	0.3	0.906	-4.825	-1.257	-5.934	-13.223
41	41	0.1808	2.92	0.156	1.673	1.068	19.89	-9.753	-3.625	26.726	-1.273	0.285	1.315	-5.062	-1.275	-5.898	-13.22
42	42	0.18532	2.532	0.257	1.601	0.698	19.407	-10.155	-3.8	26.512	-0.411	0.293	1.712	-5.365	-1.281	-5.882	-13.233
43	43	0.18984	2.121	0.378	1.477	0.326	18.984	-10.51	-3.991	26.353	0.495	0.278	2.085	-5.726	-1.303	-5.912	-13.258
44	44	0.19436	1.695	0.514	1.308	-0.046	18.599	-10.782	-4.171	26.221	1.377	0.265	2.451	-6.109	-1.32	-5.956	-13.291
45	45	0.19888	1.251	0.668	1.077	-0.413	18.242	-10.92	-4.334	26.079	2.15	0.279	2.785	-6.46	-1.318	-6.006	-13.331
46	46	0.2034	0.798	0.817	0.799	-0.774	17.875	-10.92	-4.46	25.898	2.799	0.224	3.13	-6.754	-1.394	-6.028	-13.356
47	47	0.20792	0.349	0.973	0.489	-1.126	17.514	-10.799	-4.541	25.686	3.3	0.106	3.455	-6.959	-1.532	-6.054	-13.356
48	48	0.21244	-0.084	1.14	0.157	-1.459	17.15	-10.501	-4.557	25.456	3.592	0.164	3.752	-7.142	-1.508	-6.058	-13.392
49	49	0.21696	-0.496	1.328	-0.207	-1.777	16.822	-10.106	-4.529	25.228	3.755	0.207	4.029	-7.276	-1.498	-6.074	-13.446
50	50	0.22148	-0.892	1.529	-0.617	-2.07	16.496	-9.626	-4.468	24.962	3.805	0.201	4.259	-7.347	-1.531	-6.121	-13.508
51	51	0.226	-1.258	1.724	-1.053	-2.329	16.151	-9.045	-4.37	24.651	3.707	0.221	4.433	-7.362	-1.54	-6.188	-13.582
52	52	0.23052	-1.591	1.91	-1.498	-2.558	15.785	-8.396	-4.238	24.304	3.451	0.243	4.571	-7.288	-1.553	-6.265	-13.662
53	53	0.23504	-1.891	2.083	-1.943	-2.764	15.417	-7.718	-4.086	23.952	3.055	0.217	4.731	-7.099	-1.619	-6.317	-13.728
54	54	0.23956	-2.164	2.244	-2.387	-2.95	15.056	-7.019	-3.92	23.605	2.574	0.154	4.924	-6.84	-1.728	-6.334	-13.78
55	55	0.24408	-2.412	2.401	-2.827	-3.121	14.689	-6.299	-3.742	23.245	2.05	0.138	5.092	-6.575	-1.797	-6.355	-13.836
56	56	0.2486	-2.627	2.553	-3.254	-3.276	14.311	-5.598	-3.57	22.88	1.47	0.263	5.224	-6.272	-1.739	-6.382	-13.905
57	57	0.25312	-2.815	2.698	-3.668	-3.414	13.92	-4.936	-3.405	22.514	0.922	0.452	5.316	-6	-1.61	-6.44	-13.989
58	58	0.25764	-2.967	2.836	-4.05	-3.544	13.53	-4.412	-3.262	22.166	0.439	0.609	5.46	-5.706	-1.514	-6.465	-14.078
59	59	0.26216	-3.081	2.959	-4.409	-3.642	13.14	-3.99	-3.136	21.833	0.047	0.658	5.599	-5.462	-1.505	-6.522	-14.189
60	60	0.26668	-3.148	3.072	-4.727	-3.713	12.765	-3.763	-3.054	21.551	-0.176	0.596	5.77	-5.258	-1.593	-6.599	-14.305
61	61	0.2712	-3.184	3.184	-5.01	-3.758	12.397	-3.66	-3.02	21.293	-0.314	0.543	5.971	-5.048	-1.686	-6.662	-14.404
62	62	0.27572	-3.198	3.288	-5.271	-3.79	12.041	-3.686	-3.03	21.081	-0.324	0.546	6.204	-4.862	-1.731	-6.71	-14.492
63	63	0.28024	-3.188	3.386	-5.515	-3.808	11.692	-3.872	-3.085	20.922	-0.167	0.575	6.48	-4.713	-1.747	-6.75	-14.579
64	64	0.28476	-3.148	3.471	-5.741	-3.803	11.339	-4.206	-3.181	20.807	0.132	0.628	6.793	-4.591	-1.735	-6.783	-14.667
65	65	0.28928	-3.074	3.531	-5.939	-3.78	10.968	-4.677	-3.303	20.723	0.567	0.689	7.125	-4.505	-1.706	-6.817	-14.753
66	66	0.2938	-2.976	3.573	-6.103	-3.761	10.567	-5.306	-3.436	20.637	1.177	0.664	7.466	-4.466	-1.742	-6.871	-14.832
67	67	0.29832	-2.87	3.59	-6.256	-3.751	10.152	-6.005	-3.56	20.554	1.815	0.567	7.762	-4.409	-1.825	-6.979	-14.931
68	68	0.30284	-2.755	3.595	-6.395	-3.738	9.718	-6.811	-3.695	20.474	2.564	0.455	8.039	-4.415	-1.897	-7.117	-15.071
69	69	0.30736	-2.631	3.586	-6.532	-3.725	9.29	-7.718	-3.852	20.434	3.394	0.27	8.332	-4.402	-2.031	-7.28	-15.209
70	70	0.31188	-2.487	3.562	-6.648	-3.706	8.836	-8.658	-3.992	20.404	4.244	0.037	8.655	-4.409	-2.201	-7.439	-15.363
71	71	0.3164	-2.335	3.519	-6.752	-3.694	8.374	-9.669	-4.162	20.388	5.122	0	8.986	-4.384	-2.203	-7.549	-15.51
72	72	0.32092	-2.19	3.457	-6.85	-3.696	7.899	-10.701	-4.349	20.381	5.967	0.066	9.372	-4.291	-2.138	-7.586	-15.635
73	73	0.32544	-2.058	3.372	-6.953	-3.726	7.406	-11.73	-4.512	20.387	6.776	0.04	9.801	-4.136	-2.162	-7.61	-15.745
74	74	0.32996	-1.937	3.266	-7.067	-3.777	6.886	-12.72	-4.638	20.396	7.527	-0.108	10.247	-3.938	-2.294	-7.651	-15.853
75	75	0.33448	-1.82	3.142	-7.187	-3.832	6.33	-13.622	-4.729	20.382	8.159	-0.269	10.668	-3.701	-2.442	-7.711	-15.967
76	76	0.339	-1.698	3.004	-7.312	-3.887	5.739	-14.423	-4.776	20.339	8.658	-0.396	11.021	-3.436	-2.559	-7.812	-16.101
77	77	0.34352	-1.565	2.863	-7.43	-3.933	5.116	-15.146	-4.782	20.282	9.082	-0.578	11.36	-3.21	-2.724	-7.945	-16.271
78	78	0.34804	-1.426	2.712	-7.557	-3.963	4.481	-15.689	-4.755	20.231	9.322	-0.703	11.665	-2.95	-2.851	-8.098	-16.429
79	79	0.35256	-1.28	2.552	-7.701	-3.974	3.853	-16.141	-4.756	20.226	9.499	-0.68	11.961	-2.708	-2.856	-8.258	-16.584
80	80	0.35708	-1.14	2.387	-7.872	-3.984	3.244	-16.429	-4.744	20.258	9.569	-0.629	12.253	-2.478	-2.847	-8.427	-16.726
81	81	0.3616	-0.998	2.23	-8.051	-3.98	2.627	-16.588	-4.709	20.276	9.503	-0.613	12.611	-2.204	-2.909	-8.542	-16.839
82	82	0.36612	-0.843	2.086	-8.232	-3.952	2.017	-16.663	-4.672	20.285	9.377	-0.532	12.971	-1.951	-2.924	-8.637	-16.948
83	83	0.37064	-0.672	1.953	-8.419	-3.899	1.414	-16.627	-4.61	20.305	9.18	-0.503	13.337	-1.727	-2.988	-8.748	-17.058
84	84	0.37516	-0.488	1.83	-8.618	-3.825	0.832	-16.467	-4.527	20.358	8.929	-0.547	13.702	-1.555	-3.109	-8.893	-17.169
85	85	0.37968	-0.292	1.718	-8.822	-3.727	0.271	-16.207	-4.44	20.438	8.653	-0.571	14.067	-1.457	-3.204	-9.046	-17.286
86	86	0.3842	-0.084	1.622	-9.014	-3.609	-0.277	-15.891	-4.36	20.532	8.368	-0.511	14.47	-1.436	-3.234	-9.154	-17.417
87	87	0.38872	0.125	1.55	-9.187	-3.479	-0.794	-15.572	-4.306	20.652	8.113	-0.394	14.917	-1.507	-3.22	-9.226	-17.584
88	88	0.39324	0.335	1.488	-9.336	-3.337	-1.306	-15.255	-4.254	20.79	7.905	-0.342	15.33	-1.676	-3.234	-9.364	-17.782
89	89	0.39776	0.511	1.45	-9.474	-3.237	-1.769	-14.966	-4.21	20.978	7.75	-0.385	15.784	-1.829	-3.334	-9.516	-17.933
90	90	0.40228	0.668	1.409	-9.589	-3.157	-2.226	-14.668	-4.159	21.174	7.585	-0.398	16.203	-2.046	-3.394	-9.693	-18.129
91	91	0.4068	0.802	1.388	-9.675	-3.092	-2.673	-14.366	-4.1	21.365	7.411	-0.444	16.707	-2.295	-3.503	-9.803	-18.33
92	92	0.41132	0.907	1.375	-9.726	-3.049	-3.094	-14.127	-4.08	21.587	7.282	-0.451	17.27	-2.556	-3.594	-9.868	-18.516
93	93	0.41584	0.978	1.378	-9.743	-3.031	-3.486	-13.935	-4.091	21.833	7.139	-0.373	17.757	-2.788	-3.604	-10.005	-18.691
94	94	0.42036	1.007	1.393	-9.725	-3.043	-3.843	-13.777	-4.129	22.104	6.957	-0.274	18.072	-2.971	-3.57	-10.318	-18.849
95	95	0.42488	0.997	1.41	-9.664	-3.086	-4.175	-13.668	-4.187	22.39	6.759	-0.214	18.187	-3.112	-3.534	-10.837	-18.992
96	96	0.4294	0.949	1.422	-9.553	-3.164	-4.497	-13.625	-4.253	22.682	6.556	-0.204	18.163	-3.213	-3.518	-11.505	-19.118
97	97	0.43392	0.861	1.429	-9.391	-3.286	-4.812	-13.643	-4.327	22.984	6.342	-0.213	18.094	-3.271	-3.526	-12.228	-19.218
98	98	0.43844	0.732	1.432	-9.177	-3.447	-5.134	-13.706	-4.406	23.295	6.118	-0.146	17.971	-3.312	-3.457	-12.996	-19.3
99	99	0.44296	0.577	1.442	-8.915	-3.643	-5.472	-13.762	-4.437	23.611	5.873	-0.206	17.831	-3.324	-3.486	-13.835	-19.333
100	100	0.44748	0.387	1.45	-8.608	-3.877	-5.797	-13.884	-4.518	23.957	5.638	0.022	17.628	-3.303	-3.271	-14.671	-19.322
101	101	0.452	0.188	1.445	-8.255	-4.116	-6.145	-14.014	-4.595	24.3	5.357	0.207	17.346	-3.234	-3.094	-15.604	-19.276
102	102	0.45652	-0.027	1.437	-7.877	-4.378	-6.497	-14.189	-4.674	24.657	5.073	0.311	16.999	-3.071	-2.988	-16.639	-19.16
103	103	0.46104	-0.24	1.432	-7.477	-4.649	-6.857	-14.431	-4.76	25.023	4.84	0.359	16.609	-2.861	-2.925	-17.75	-18.995
104	104	0.46556	-0.444	1.433	-7.057	-4.916	-7.233	-14.71	-4.846	25.391	4.613	0.327	16.215	-2.571	-2.943	-18.907	-18.764
105	105	0.47008	-0.638	1.434	-6.627	-5.178	-7.621	-15.016	-4.931	25.778	4.434	0.266	15.778	-2.263	-2.967	-20.137	-18.491
106	106	0.4746	-0.819	1.434	-6.197	-5.433	-8.006	-15.362	-5.029	26.202	4.376	0.224	15.231	-2.01	-2.916	-21.487	-18.199
107	107	0.47912	-0.985	1.441	-5.778	-5.675	-8.363	-15.734	-5.154	26.664	4.416	0.152	14.565	-1.781	-2.849	-22.971	-17.876
108	108	0.48364	-1.141	1.461	-5.381	-5.898	-8.664	-16.107	-5.309	27.18	4.5	-0.002	13.82	-1.55	-2.833	-24.569	-17.528
109	109	0.48816	-1.287	1.49	-5.004	-6.102	-8.89	-16.493	-5.508	27.778	4.635	-0.255	12.992	-1.344	-2.88	-26.293	-17.18
110	110	0.49268	-1.428	1.507	-4.658	-6.291	-9.059	-16.86	-5.76	28.465	4.815	-0.534	12.138	-1.185	-2.946	-28.075	-16.831
111	111	0.4972	-1.579	1.505	-4.34	-6.49	-9.161	-17.26	-6.078	29.263	5.057	-0.829	11.168	-1.036	-2.997	-30.007	-16.472
112	112	0.50172	-1.757	1.485	-4.045	-6.72	-9.2	-17.638	-6.416	30.17	5.319	-1.213	10.195	-0.941	-3.117	-31.994	-16.133
113	113	0.50624	-1.986	1.447	-3.772	-7.015	-9.187	-17.921	-6.719	31.177	5.495	-1.523	9.194	-0.899	-3.158	-34.007	-15.858
114	114	0.51076	-2.262	1.392	-3.517	-7.361	-9.115	-18.14	-7.008	32.289	5.629	-1.776	8.193	-0.943	-3.131	-36.029	-15.648
115	115	0.51528	-2.578	1.323	-3.274	-7.746	-8.989	-18.276	-7.272	33.494	5.674	-1.936	7.151	-1.032	-3.005	-38.085	-15.493
116	116	0.5198	-2.921	1.249	-3.035	-8.159	-8.809	-18.318	-7.492	34.782	5.61	-1.987	6.059	-1.154	-2.761	-40.176	-15.389
117	117	0.52432	-3.275	1.183	-2.786	-8.589	-8.567	-18.287	-7.655	36.155	5.473	-1.974	4.953	-1.326	-2.443	-42.276	-15.334
118	118	0.52884	-3.622	1.122	-2.53	-9.024	-8.269	-18.179	-7.747	37.595	5.226	-1.904	3.819	-1.491	-2.055	-44.386	-15.317
119	119	0.53336	-3.949	1.07	-2.272	-9.436	-7.922	-17.983	-7.777	39.071	4.868	-1.712	2.642	-1.655	-1.539	-46.491	-15.338
120	120	0.53788	-4.235	1.003	-2.013	-9.798	-7.54	-17.718	-7.763	40.575	4.431	-1.45	1.376	-1.84	-0.941	-48.637	-15.404
121	121	0.5424	-4.49	0.943	-1.767	-10.132	-7.113	-17.32	-7.64	42.081	3.879	-1.163	-0.042	-2.044	-0.278	-50.873	-15.525
122	122	0.54692	-4.704	0.88	-1.526	-10.438	-6.618	-16.901	-7.465	43.604	3.267	-1.024	-1.485	-2.208	0.27	-53.111	-15.672
123	123	0.55144	-4.882	0.826	-1.299	-10.705	-6.063	-16.424	-7.24	45.113	2.583	-0.954	-2.989	-2.349	0.775	-55.36	-15.846
124	124	0.55596	-5.018	0.772	-1.092	-10.919	-5.461	-15.889	-6.974	46.604	1.879	-0.935	-4.524	-2.495	1.24	-57.593	-16.02
125	125	0.56048	-5.121	0.719	-0.91	-11.087	-4.808	-15.348	-6.725	48.091	1.233	-0.952	-6.035	-2.679	1.66	-59.774	-16.186
126	126	0.565	-5.207	0.667	-0.762	-11.23	-4.101	-14.791	-6.486	49.583	0.628	-0.983	-7.505	-2.908	2.051	-61.889	-16.372
127	127	0.56952	-5.289	0.622	-0.65	-11.368	-3.335	-14.213	-6.248	51.096	0.051	-1.051	-8.901	-3.184	2.392	-63.922	-16.591
128	128	0.57404	-5.377	0.588	-0.575	-11.509	-2.509	-13.682	-6.064	52.637	-0.43	-1.182	-10.146	-3.502	2.64	-65.824	-16.816
129	129	0.57856	-5.466	0.566	-0.534	-11.643	-1.641	-13.2	-5.947	54.171	-0.839	-1.295	-11.184	-3.821	2.847	-67.503	-17.038
130	130	0.58308	-5.555	0.56	-0.526	-11.763	-0.732	-12.794	-5.922	55.686	-1.142	-1.374	-11.833	-4.125	2.979	-68.77	-17.23
131	131	0.5876	-5.628	0.553	-0.547	-11.869	0.195	-12.444	-5.924	57.145	-1.377	-1.584	-11.993	-4.356	2.893	-69.529	-17.376
132	132	0.59212	-5.705	0.555	-0.601	-11.982	1.162	-12.171	-5.992	58.552	-1.546	-1.804	-11.749	-4.481	2.72	-69.822	-17.453
133	133	0.59664	-5.78	0.563	-0.687	-12.093	2.158	-11.992	-6.141	59.887	-1.616	-1.989	-11.196	-4.525	2.517	-69.717	-17.452
134	134	0.60116	-5.864	0.587	-0.803	-12.206	3.184	-11.855	-6.334	61.119	-1.603	-2.094	-10.424	-4.518	2.336	-69.265	-17.383
135	135	0.60568	-5.947	0.619	-0.94	-12.31	4.236	-11.788	-6.584	62.237	-1.496	-2.203	-9.498	-4.474	2.118	-68.537	-17.248
136	136	0.6102	-6.025	0.657	-1.09	-12.406	5.316	-11.816	-6.905	63.235	-1.317	-2.342	-8.544	-4.375	1.871	-67.654	-17.052
137	137	0.61472	-6.094	0.701	-1.246	-12.494	6.423	-11.923	-7.279	64.117	-1.096	-2.522	-7.688	-4.21	1.612	-66.739	-16.795
138	138	0.61924	-6.149	0.749	-1.407	-12.557	7.55	-12.083	-7.686	64.894	-0.841	-2.766	-6.993	-3.998	1.336	-65.877	-16.475
139	139	0.62376	-6.188	0.801	-1.567	-12.592	8.689	-12.303	-8.134	65.585	-0.536	-3.001	-6.496	-3.778	1.109	-65.109	-16.109
140	140	0.62828	-6.196	0.852	-1.718	-12.587	9.818	-12.575	-8.601	66.195	-0.177	-3.14	-6.171	-3.592	1.011	-64.405	-15.728
141	141	0.6328	-6.162	0.907	-1.853	-12.536	10.938	-12.895	-9.065	66.748	0.215	-3.217	-5.965	-3.426	1.014	-63.747	-15.334
142	142	0.63732	-6.07	0.964	-1.958	-12.417	12.015	-13.23	-9.479	67.203	0.594	-3.319	-5.848	-3.289	1.016	-63.113	-14.961
143	143	0.64184	-5.934	1.028	-2.045	-12.229	13.068	-13.544	-9.848	67.58	0.986	-3.371	-5.716	-3.236	1.05	-62.396	-14.626
144	144	0.64636	-5.747	1.101	-2.109	-11.975	14.09	-13.856	-10.166	67.87	1.4	-3.405	-5.547	-3.257	1.091	-61.579	-14.326
145	145	0.65088	-5.515	1.187	-2.146	-11.667	15.085	-14.153	-10.417	68.071	1.801	-3.385	-5.324	-3.331	1.169	-60.636	-14.077
146	146	0.6554	-5.239	1.279	-2.147	-11.308	16.036	-14.448	-10.603	68.181	2.194	-3.336	-5.027	-3.463	1.26	-59.558	-13.88
147	147	0.65992	-4.933	1.375	-2.107	-10.924	16.934	-14.747	-10.721	68.2	2.593	-3.284	-4.645	-3.651	1.339	-58.348	-13.729
148	148	0.66444	-4.614	1.48	-2.027	-10.542	17.79	-15.031	-10.751	68.141	2.99	-3.229	-4.186	-3.891	1.416	-57.02	-13.633
149	149	0.66896	-4.283	1.599	-1.909	-10.164	18.62	-15.286	-10.69	68.017	3.367	-3.154	-3.667	-4.186	1.515	-55.592	-13.604
150	150	0.67348	-3.946	1.737	-1.752	-9.798	19.439	-15.519	-10.552	67.829	3.72	-3.005	-3.115	-4.52	1.682	-54.071	-13.631
151	151	0.678	-3.61	1.885	-1.566	-9.451	20.232	-15.68	-10.306	67.561	4.012	-2.816	-2.583	-4.843	1.889	-52.506	-13.688
152	152	0.68252	-3.28	2.04	-1.35	-9.123	20.987	-15.758	-9.923	67.199	4.238	-2.765	-2.085	-5.187	1.979	-50.947	-13.802
153	153	0.68704	-2.966	2.2	-1.113	-8.82	21.723	-15.748	-9.438	66.763	4.397	-2.759	-1.62	-5.551	2.025	-49.381	-13.968
154	154	0.69156	-2.671	2.373	-0.854	-8.546	22.446	-15.64	-8.855	66.256	4.478	-2.688	-1.195	-5.911	2.123	-47.79	-14.169
155	155	0.69608	-2.405	2.557	-0.582	-8.319	23.164	-15.481	-8.212	65.679	4.463	-2.626	-0.807	-6.21	2.213	-46.187	-14.391
156	156	0.7006	-2.172	2.756	-0.297	-8.143	23.876	-15.268	-7.513	65.027	4.355	-2.596	-0.467	-6.473	2.271	-44.585	-14.656
157	157	0.70512	-1.97	2.961	-0.007	-8.001	24.578	-14.992	-6.768	64.297	4.156	-2.643	-0.181	-6.694	2.247	-43.002	-14.941
158	158	0.70964	-1.793	3.167	0.283	-7.888	25.269	-14.666	-5.997	63.502	3.859	-2.773	0.07	-6.844	2.13	-41.428	-15.223
159	159	0.71416	-1.637	3.378	0.574	-7.801	25.952	-14.291	-5.204	62.65	3.442	-2.876	0.288	-6.917	2.027	-39.844	-15.519
160	160	0.71868	-1.498	3.584	0.862	-7.721	26.615	-13.83	-4.376	61.741	2.871	-2.84	0.413	-6.911	2.039	-38.284	-15.825
161	161	0.7232	-1.378	3.792	1.148	-7.66	27.274	-13.331	-3.559	60.78	2.186	-2.749	0.494	-6.841	2.081	-36.72	-16.145
162	162	0.72772	-1.269	3.987	1.419	-7.595	27.923	-12.797	-2.777	59.755	1.373	-2.587	0.452	-6.71	2.17	-35.206	-16.481
163	163	0.73224	-1.174	4.18	1.665	-7.522	28.548	-12.22	-2.014	58.636	0.454	-2.473	0.39	-6.48	2.193	-33.667	-16.787
164	164	0.73676	-1.095	4.373	1.893	-7.454	29.154	-11.622	-1.294	57.446	-0.569	-2.324	0.273	-6.142	2.229	-32.13	-17.057
165	165	0.74128	-1.024	4.562	2.099	-7.373	29.74	-11.022	-0.648	56.188	-1.677	-2.063	0.211	-5.74	2.324	-30.469	-17.334
166	166	0.7458	-0.961	4.744	2.28	-7.281	30.306	-10.463	-0.101	54.872	-2.829	-1.771	0.221	-5.271	2.406	-28.696	-17.597
167	167	0.75032	-0.902	4.914	2.437	-7.174	30.84	-9.918	0.371	53.491	-4.02	-1.432	0.249	-4.756	2.501	-26.853	-17.845
168	168	0.75484	-0.842	5.067	2.572	-7.042	31.333	-9.37	0.773	52.043	-5.24	-1.024	0.263	-4.192	2.628	-24.969	-18.047
169	169	0.75936	-0.782	5.197	2.682	-6.884	31.783	-8.834	1.09	50.543	-6.449	-0.589	0.299	-3.588	2.74	-23.032	-18.182
170	170	0.76388	-0.73	5.301	2.764	-6.706	32.184	-8.299	1.341	48.991	-7.618	-0.169	0.43	-3.01	2.795	-20.985	-18.295
171	171	0.7684	-0.688	5.37	2.823	-6.518	32.513	-7.772	1.526	47.371	-8.749	0.217	0.667	-2.449	2.765	-18.819	-18.382
172	172	0.77292	-0.668	5.411	2.861	-6.336	32.776	-7.284	1.629	45.686	-9.767	0.563	1.004	-1.957	2.652	-16.545	-18.45
173	173	0.77744	-0.654	5.422	2.888	-6.142	32.977	-6.863	1.622	43.948	-10.676	1.028	1.24	-1.516	2.651	-14.313	-18.482
174	174	0.78196	-0.65	5.417	2.9	-5.948	33.129	-6.459	1.563	42.156	-11.496	1.435	1.458	-1.12	2.591	-12.093	-18.474
175	175	0.78648	-0.647	5.395	2.901	-5.743	33.238	-6.135	1.409	40.324	-12.188	1.926	1.625	-0.818	2.611	-9.881	-18.48
176	176	0.791	-0.655	5.363	2.89	-5.531	33.315	-5.875	1.164	38.46	-12.718	2.509	1.783	-0.648	2.709	-7.633	-18.502
177	177	0.79552	-0.677	5.322	2.869	-5.322	33.367	-5.664	0.856	36.577	-13.071	3.058	1.907	-0.576	2.784	-5.424	-18.487
178	178	0.80004	-0.714	5.275	2.841	-5.126	33.4	-5.517	0.495	34.691	-13.231	3.502	1.938	-0.583	2.798	-3.343	-18.422
179	179	0.80456	-0.762	5.221	2.815	-4.943	33.416	-5.445	0.086	32.814	-13.191	3.841	1.877	-0.682	2.752	-1.4	-18.318
180	180	0.80908	-0.814	5.158	2.793	-4.771	33.406	-5.442	-0.348	30.955	-12.955	4.086	1.807	-0.883	2.637	0.472	-18.186
181	181	0.8136	-0.871	5.085	2.775	-4.62	33.366	-5.507	-0.777	29.114	-12.553	4.266	1.79	-1.177	2.477	2.341	-18.056
182	182	0.81812	-0.931	4.997	2.759	-4.483	33.306	-5.664	-1.228	27.306	-12.027	4.425	1.795	-1.482	2.307	4.184	-17.907
183	183	0.82264	-0.999	4.908	2.75	-4.375	33.221	-5.877	-1.656	25.527	-11.37	4.548	1.764	-1.799	2.14	5.927	-17.708
184	184	0.82716	-1.069	4.81	2.756	-4.301	33.127	-6.197	-2.059	23.807	-10.586	4.612	1.737	-2.116	1.951	7.592	-17.492
185	185	0.83168	-1.156	4.715	2.778	-4.273	33.027	-6.545	-2.405	22.152	-9.745	4.588	1.824	-2.452	1.685	9.271	-17.275
186	186	0.8362	-1.256	4.62	2.815	-4.289	32.927	-6.914	-2.681	20.577	-8.869	4.485	2.027	-2.81	1.357	10.964	-17.073
187	187	0.84072	-1.369	4.528	2.861	-4.342	32.828	-7.273	-2.885	19.076	-8.011	4.338	2.256	-3.172	1.021	12.601	-16.896
188	188	0.84524	-1.487	4.434	2.911	-4.423	32.727	-7.626	-3.026	17.645	-7.212	4.156	2.454	-3.484	0.692	14.134	-16.734
189	189	0.84976	-1.601	4.331	2.968	-4.523	32.617	-7.984	-3.105	16.298	-6.485	3.922	2.628	-3.72	0.351	15.552	-16.579
190	190	0.85428	-1.711	4.218	3.03	-4.639	32.499	-8.322	-3.117	15.05	-5.858	3.654	2.795	-3.897	0.015	16.863	-16.444
191	191	0.8588	-1.819	4.095	3.094	-4.765	32.374	-8.597	-3.072	13.907	-5.39	3.416	2.943	-4.013	-0.263	18.075	-16.35
192	192	0.86332	-1.923	3.957	3.153	-4.893	32.247	-8.834	-2.988	12.889	-5.079	3.166	3.058	-4.019	-0.523	19.146	-16.273
193	193	0.86784	-2.023	3.814	3.202	-5.007	32.133	-9.011	-2.897	12.001	-4.922	2.931	3.095	-3.908	-0.748	20.035	-16.184
194	194	0.87236	-2.108	3.659	3.241	-5.108	32.029	-9.089	-2.77	11.261	-4.941	2.649	3.01	-3.715	-0.97	20.671	-16.104
195	195	0.87688	-2.186	3.503	3.277	-5.193	31.947	-9.116	-2.645	10.675	-5.107	2.461	2.837	-3.488	-1.072	21.122	-16.086
196	196	0.8814	-2.255	3.333	3.304	-5.25	31.877	-9.09	-2.544	10.249	-5.407	2.413	2.603	-3.238	-1.025	21.417	-16.132
197	197	0.88592	-2.32	3.15	3.323	-5.29	31.819	-9.02	-2.46	9.998	-5.81	2.491	2.377	-2.957	-0.851	21.607	-16.211
198	198	0.89044	-2.377	2.957	3.336	-5.305	31.788	-8.942	-2.416	9.939	-6.292	2.673	2.188	-2.621	-0.586	21.702	-16.303
199	199	0.89496	-2.428	2.755	3.349	-5.297	31.794	-8.892	-2.425	10.088	-6.79	2.904	2.064	-2.246	-0.29	21.705	-16.391
200	200	0.89948	-2.477	2.545	3.361	-5.276	31.831	-8.868	-2.476	10.463	-7.267	3.148	2.057	-1.849	-0.006	21.635	-16.456
201	201	0.904	-2.527	2.324	3.369	-5.248	31.886	-8.848	-2.546	11.007	-7.755	3.291	2.083	-1.4	0.185	21.425	-16.487
