# Supplementary material for: Gait phenotypes in paediatric hereditary spastic paraplegia revealed by dynamic time warping analysis and random forests
Source: PLoS One. 2018 Mar 8;13(3):e0192345. doi: 10.1371/journal.pone.0192345 (PMC5843164; doi:10.1371/journal.pone.0192345)
Supplement: S2 Data — (ZIP) [file pone.0192345.s009.zip › Healthy/Left.SR.HEALTHY31.3.csv]

	Epoch	Time	Pelvic.obliquity	Pelvic.tilt	Pelvic rotation	Hip.abd.add	Hip.flexion	Hip.rotation	Knee.abd.add	Knee.flexion	Knee.rotation	Ankle.abd.add	Ankle.flexion	Ankle.rotation	Forefoot.abd.add	Forefoot.flexion	Forefoot.rotation
1	1	0	-1.843	3.343	-1.362	-4.909	30.345	-10.023	-2.687	8.369	-7.882	5.308	-0.988	1.563	0.536	18.841	-18.948
2	2	0.00498	-1.888	3.325	-1.162	-4.83	30.599	-10.39	-3.095	9.801	-7.857	5.717	-1.782	1.808	1.369	17.033	-18.978
3	3	0.00996	-1.96	3.316	-0.966	-4.787	30.863	-10.78	-3.531	11.298	-7.707	6.137	-2.984	2.169	2.358	14.757	-18.818
4	4	0.01494	-2.047	3.303	-0.758	-4.786	31.088	-11.199	-3.958	12.662	-7.426	6.538	-4.598	2.566	3.456	12.168	-18.512
5	5	0.01992	-2.164	3.3	-0.571	-4.824	31.298	-11.647	-4.34	13.713	-6.955	6.631	-6.543	3.003	4.352	9.43	-18.016
6	6	0.0249	-2.282	3.297	-0.404	-4.864	31.488	-12.138	-4.668	14.394	-6.205	6.345	-8.49	3.434	4.836	6.882	-17.262
7	7	0.02988	-2.391	3.295	-0.259	-4.902	31.669	-12.597	-4.921	14.836	-5.263	5.829	-9.98	3.836	4.889	4.902	-16.288
8	8	0.03486	-2.469	3.268	-0.129	-4.908	31.845	-13.093	-5.19	15.31	-4.047	5.409	-10.729	3.955	4.717	3.622	-15.329
9	9	0.03984	-2.499	3.221	-0.018	-4.859	32.018	-13.533	-5.523	16.024	-2.656	5.327	-10.956	3.681	4.624	2.697	-14.514
10	10	0.04482	-2.449	3.136	0.061	-4.702	32.146	-13.751	-5.917	17.046	-1.321	5.68	-10.921	3.074	4.807	1.819	-13.849
11	11	0.0498	-2.288	3.001	0.105	-4.398	32.246	-13.764	-6.369	18.378	-0.071	6.201	-10.813	2.165	5.083	0.771	-13.315
12	12	0.05478	-2.012	2.817	0.109	-3.945	32.288	-13.482	-6.772	19.869	1.081	6.671	-10.617	0.888	5.237	-0.34	-12.91
13	13	0.05976	-1.666	2.601	0.066	-3.384	32.256	-12.909	-7.063	21.349	2.153	7.104	-10.25	-0.769	5.279	-1.27	-12.667
14	14	0.06474	-1.292	2.365	-0.012	-2.761	32.092	-12.041	-7.188	22.64	3.105	7.331	-9.673	-2.759	5.064	-1.891	-12.601
15	15	0.06972	-0.93	2.117	-0.123	-2.124	31.79	-10.924	-7.15	23.696	3.938	7.377	-9.169	-4.918	4.69	-2.451	-12.633
16	16	0.0747	-0.599	1.86	-0.261	-1.501	31.348	-9.56	-6.948	24.52	4.564	7.297	-8.93	-7.108	4.248	-3.145	-12.743
17	17	0.07968	-0.309	1.606	-0.43	-0.894	30.783	-8.015	-6.651	25.16	4.909	7.217	-8.839	-9.163	3.837	-3.892	-12.906
18	18	0.08466	-0.077	1.349	-0.618	-0.339	30.111	-6.341	-6.264	25.659	4.917	7.127	-8.597	-10.99	3.458	-4.43	-13.115
19	19	0.08964	0.097	1.099	-0.8	0.138	29.359	-4.567	-5.786	25.999	4.513	7.093	-8.187	-12.418	3.205	-4.705	-13.282
20	20	0.09462	0.225	0.863	-0.958	0.529	28.594	-2.853	-5.263	26.212	3.833	6.956	-7.605	-13.453	2.944	-4.742	-13.394
21	21	0.0996	0.324	0.637	-1.084	0.863	27.82	-1.324	-4.772	26.272	3.024	6.642	-7.014	-14.166	2.587	-4.702	-13.477
22	22	0.10458	0.433	0.417	-1.176	1.175	27.063	-0.108	-4.375	26.268	2.168	6.313	-6.41	-14.539	2.281	-4.609	-13.524
23	23	0.10956	0.568	0.199	-1.219	1.474	26.326	0.755	-4.087	26.234	1.234	6.034	-5.909	-14.478	2.079	-4.592	-13.497
24	24	0.11454	0.732	-0.01	-1.193	1.743	25.647	1.213	-3.906	26.26	0.298	5.822	-5.438	-14.053	1.988	-4.631	-13.42
25	25	0.11952	0.894	-0.195	-1.097	1.959	25.004	1.336	-3.813	26.287	-0.67	5.66	-4.977	-13.324	1.978	-4.681	-13.332
26	26	0.1245	1.014	-0.343	-0.948	2.096	24.413	1.144	-3.811	26.31	-1.64	5.489	-4.444	-12.371	1.982	-4.658	-13.284
27	27	0.12948	1.073	-0.44	-0.753	2.147	23.872	0.724	-3.887	26.298	-2.593	5.339	-3.914	-11.274	2.003	-4.611	-13.274
28	28	0.13446	1.081	-0.494	-0.503	2.103	23.383	0.111	-3.986	26.256	-3.453	5.118	-3.384	-10.13	1.958	-4.551	-13.283
29	29	0.13944	1.073	-0.515	-0.203	2.007	22.913	-0.712	-4.147	26.165	-4.157	5.001	-2.902	-8.973	1.989	-4.494	-13.289
30	30	0.14442	1.053	-0.509	0.134	1.861	22.454	-1.717	-4.341	26.037	-4.575	4.948	-2.415	-7.958	2.064	-4.408	-13.306
31	31	0.1494	1.013	-0.481	0.484	1.668	21.996	-2.81	-4.525	25.877	-4.743	4.903	-1.935	-7.103	2.139	-4.323	-13.32
32	32	0.15438	0.909	-0.422	0.825	1.382	21.57	-3.985	-4.692	25.719	-4.591	4.791	-1.481	-6.436	2.158	-4.287	-13.326
33	33	0.15936	0.743	-0.342	1.141	1.024	21.149	-5.136	-4.825	25.525	-4.26	4.611	-1.097	-5.884	2.119	-4.314	-13.303
34	34	0.16434	0.528	-0.236	1.415	0.624	20.744	-6.269	-4.956	25.331	-3.689	4.49	-0.722	-5.555	2.128	-4.339	-13.305
35	35	0.16932	0.295	-0.125	1.642	0.221	20.349	-7.377	-5.077	25.154	-2.936	4.301	-0.333	-5.376	2.075	-4.375	-13.296
36	36	0.1743	0.04	-0.004	1.812	-0.187	19.966	-8.461	-5.219	24.999	-2.045	4.265	0.081	-5.32	2.151	-4.368	-13.308
37	37	0.17928	-0.263	0.128	1.901	-0.614	19.588	-9.44	-5.351	24.856	-1	4.211	0.453	-5.408	2.215	-4.419	-13.302
38	38	0.18426	-0.604	0.266	1.897	-1.046	19.237	-10.342	-5.49	24.744	0.141	4.001	0.845	-5.56	2.13	-4.498	-13.278
39	39	0.18924	-0.965	0.41	1.787	-1.463	18.947	-11.176	-5.667	24.693	1.305	3.88	1.207	-5.716	2.124	-4.596	-13.267
40	40	0.19422	-1.31	0.544	1.587	-1.822	18.669	-11.836	-5.819	24.657	2.377	3.675	1.656	-5.883	2.028	-4.618	-13.264
41	41	0.1992	-1.635	0.682	1.311	-2.132	18.407	-12.31	-5.934	24.635	3.303	3.497	2.05	-6.027	1.961	-4.684	-13.27
42	42	0.20418	-1.949	0.823	0.973	-2.399	18.172	-12.698	-6.074	24.636	4.121	3.339	2.479	-6.105	1.889	-4.718	-13.28
43	43	0.20916	-2.269	0.976	0.571	-2.646	17.972	-12.882	-6.188	24.639	4.678	3.343	2.827	-6.077	1.955	-4.774	-13.316
44	44	0.21414	-2.594	1.132	0.125	-2.877	17.783	-12.895	-6.276	24.63	5.029	3.449	3.163	-5.989	2.093	-4.795	-13.38
45	45	0.21912	-2.906	1.282	-0.367	-3.084	17.596	-12.779	-6.311	24.595	5.181	3.433	3.476	-5.786	2.116	-4.832	-13.448
46	46	0.2241	-3.193	1.418	-0.889	-3.245	17.376	-12.525	-6.322	24.514	5.125	3.558	3.72	-5.547	2.253	-4.874	-13.577
47	47	0.22908	-3.452	1.541	-1.453	-3.367	17.118	-12.093	-6.256	24.375	4.887	3.559	3.915	-5.237	2.274	-4.952	-13.686
48	48	0.23406	-3.679	1.65	-2.054	-3.444	16.814	-11.524	-6.135	24.163	4.445	3.509	4.072	-4.835	2.239	-5.033	-13.804
49	49	0.23904	-3.864	1.755	-2.666	-3.476	16.479	-10.879	-6.003	23.905	3.927	3.626	4.268	-4.431	2.332	-5.016	-13.924
50	50	0.24402	-3.994	1.851	-3.268	-3.463	16.11	-10.18	-5.831	23.61	3.334	3.709	4.548	-4.046	2.378	-4.903	-14.063
51	51	0.249	-4.083	1.933	-3.85	-3.43	15.719	-9.49	-5.644	23.314	2.744	3.813	4.807	-3.673	2.444	-4.806	-14.193
52	52	0.25398	-4.135	1.993	-4.396	-3.366	15.286	-8.815	-5.467	22.994	2.155	3.827	4.964	-3.305	2.432	-4.83	-14.294
53	53	0.25896	-4.165	2.033	-4.9	-3.312	14.817	-8.198	-5.279	22.666	1.629	3.82	5.034	-2.987	2.426	-4.945	-14.396
54	54	0.26394	-4.169	2.055	-5.352	-3.248	14.314	-7.626	-5.092	22.337	1.149	3.784	5.182	-2.742	2.381	-4.999	-14.51
55	55	0.26892	-4.158	2.069	-5.768	-3.182	13.819	-7.153	-4.954	22.043	0.808	3.73	5.378	-2.584	2.306	-5.035	-14.622
56	56	0.2739	-4.14	2.069	-6.144	-3.123	13.313	-6.768	-4.849	21.78	0.602	3.711	5.562	-2.515	2.27	-5.102	-14.729
57	57	0.27888	-4.122	2.057	-6.46	-3.096	12.814	-6.492	-4.749	21.562	0.515	3.624	5.71	-2.488	2.195	-5.249	-14.812
58	58	0.28386	-4.094	2.033	-6.709	-3.083	12.314	-6.408	-4.699	21.396	0.617	3.467	5.968	-2.512	2.04	-5.349	-14.867
59	59	0.28884	-4.06	1.985	-6.911	-3.079	11.8	-6.495	-4.712	21.263	0.959	3.391	6.315	-2.683	1.951	-5.371	-14.942
60	60	0.29382	-3.995	1.919	-7.061	-3.059	11.255	-6.69	-4.734	21.136	1.368	3.246	6.7	-2.883	1.802	-5.386	-15.024
61	61	0.2988	-3.896	1.83	-7.17	-3.017	10.687	-6.984	-4.776	21.026	1.859	3.034	7.059	-3.078	1.605	-5.46	-15.069
62	62	0.30378	-3.771	1.743	-7.237	-2.944	10.123	-7.417	-4.866	20.938	2.436	2.806	7.389	-3.29	1.404	-5.588	-15.129
63	63	0.30876	-3.648	1.646	-7.28	-2.885	9.546	-7.985	-4.996	20.848	3.089	2.682	7.723	-3.485	1.296	-5.695	-15.204
64	64	0.31374	-3.527	1.544	-7.296	-2.83	8.933	-8.562	-5.116	20.717	3.7	2.613	8.061	-3.666	1.236	-5.772	-15.292
65	65	0.31872	-3.408	1.432	-7.295	-2.801	8.325	-9.257	-5.247	20.617	4.4	2.524	8.425	-3.822	1.164	-5.849	-15.37
66	66	0.3237	-3.29	1.322	-7.28	-2.796	7.72	-9.989	-5.326	20.537	5.148	2.236	8.792	-3.983	0.943	-5.983	-15.443
67	67	0.32868	-3.189	1.211	-7.269	-2.812	7.116	-10.75	-5.417	20.445	5.893	1.978	9.098	-4.085	0.751	-6.163	-15.497
68	68	0.33366	-3.093	1.103	-7.261	-2.821	6.519	-11.555	-5.557	20.352	6.621	1.83	9.443	-4.124	0.629	-6.283	-15.547
69	69	0.33864	-2.999	1.004	-7.265	-2.84	5.941	-12.291	-5.661	20.283	7.227	1.759	9.808	-4.125	0.572	-6.373	-15.63
70	70	0.34362	-2.916	0.925	-7.281	-2.875	5.387	-12.944	-5.731	20.23	7.706	1.709	10.222	-4.055	0.516	-6.415	-15.708
71	71	0.3486	-2.849	0.87	-7.312	-2.925	4.849	-13.515	-5.767	20.163	8.111	1.552	10.578	-3.949	0.367	-6.534	-15.768
72	72	0.35358	-2.805	0.831	-7.374	-2.985	4.327	-14.02	-5.806	20.09	8.462	1.442	10.909	-3.833	0.252	-6.662	-15.84
73	73	0.35856	-2.757	0.815	-7.455	-3.038	3.833	-14.425	-5.824	20.033	8.748	1.364	11.249	-3.73	0.162	-6.781	-15.911
74	74	0.36354	-2.702	0.821	-7.563	-3.079	3.377	-14.743	-5.818	20.015	8.975	1.216	11.647	-3.647	0.004	-6.874	-16.006
75	75	0.36852	-2.627	0.851	-7.693	-3.099	2.957	-14.979	-5.801	20.028	9.163	1.074	12.027	-3.569	-0.144	-6.996	-16.086
76	76	0.3735	-2.536	0.906	-7.863	-3.075	2.568	-15.05	-5.784	20.051	9.25	0.999	12.392	-3.524	-0.242	-7.118	-16.174
77	77	0.37848	-2.429	0.994	-8.055	-3.006	2.212	-15.025	-5.797	20.078	9.241	1.016	12.745	-3.446	-0.282	-7.239	-16.24
78	78	0.38346	-2.307	1.116	-8.259	-2.907	1.899	-14.914	-5.81	20.13	9.192	1.039	13.166	-3.41	-0.329	-7.305	-16.313
79	79	0.38844	-2.17	1.258	-8.473	-2.787	1.616	-14.693	-5.797	20.215	9.1	1.061	13.581	-3.444	-0.361	-7.387	-16.402
80	80	0.39342	-2.021	1.419	-8.692	-2.636	1.367	-14.434	-5.817	20.332	9.043	1.078	14.025	-3.552	-0.403	-7.459	-16.49
81	81	0.3984	-1.857	1.598	-8.918	-2.456	1.134	-14.143	-5.852	20.458	8.981	1.026	14.417	-3.656	-0.502	-7.613	-16.552
82	82	0.40338	-1.693	1.795	-9.138	-2.281	0.927	-13.842	-5.879	20.618	8.962	0.983	14.822	-3.825	-0.573	-7.771	-16.622
83	83	0.40836	-1.532	1.999	-9.356	-2.102	0.745	-13.523	-5.919	20.813	8.914	0.955	15.24	-3.993	-0.634	-7.929	-16.698
84	84	0.41334	-1.385	2.21	-9.553	-1.936	0.579	-13.192	-5.963	21.03	8.846	0.891	15.719	-4.154	-0.746	-8.05	-16.749
85	85	0.41832	-1.248	2.427	-9.722	-1.79	0.417	-12.877	-5.999	21.253	8.812	0.923	16.177	-4.342	-0.754	-8.169	-16.788
86	86	0.4233	-1.122	2.635	-9.856	-1.663	0.247	-12.634	-6.041	21.478	8.792	0.965	16.618	-4.522	-0.749	-8.304	-16.842
87	87	0.42828	-1.005	2.83	-9.946	-1.555	0.058	-12.416	-6.061	21.703	8.764	0.958	17.046	-4.702	-0.778	-8.466	-16.89
88	88	0.43326	-0.91	3.014	-9.991	-1.484	-0.151	-12.219	-6.044	21.931	8.752	0.884	17.486	-4.905	-0.849	-8.637	-16.934
89	89	0.43824	-0.842	3.185	-10	-1.44	-0.373	-12.046	-6.026	22.151	8.714	0.799	17.918	-5.099	-0.934	-8.817	-16.985
90	90	0.44322	-0.796	3.336	-9.969	-1.428	-0.604	-11.947	-6.01	22.384	8.685	0.625	18.378	-5.27	-1.108	-9.001	-17.036
91	91	0.4482	-0.755	3.46	-9.887	-1.428	-0.861	-11.918	-5.993	22.624	8.639	0.433	18.889	-5.396	-1.314	-9.151	-17.078
92	92	0.45318	-0.72	3.568	-9.747	-1.453	-1.145	-11.96	-5.957	22.875	8.603	0.308	19.342	-5.525	-1.435	-9.353	-17.133
93	93	0.45816	-0.708	3.656	-9.57	-1.499	-1.458	-12.044	-5.94	23.118	8.535	0.168	19.66	-5.587	-1.567	-9.705	-17.156
94	94	0.46314	-0.723	3.725	-9.361	-1.583	-1.795	-12.142	-5.906	23.37	8.489	0.001	19.873	-5.675	-1.692	-10.18	-17.172
95	95	0.46812	-0.735	3.766	-9.117	-1.676	-2.16	-12.28	-5.865	23.624	8.433	-0.183	20.043	-5.741	-1.83	-10.703	-17.187
96	96	0.4731	-0.732	3.784	-8.846	-1.754	-2.548	-12.457	-5.833	23.885	8.396	-0.463	20.184	-5.788	-2.054	-11.287	-17.175
97	97	0.47808	-0.712	3.779	-8.561	-1.801	-2.979	-12.58	-5.801	24.133	8.314	-0.711	20.24	-5.816	-2.244	-11.949	-17.12
98	98	0.48306	-0.686	3.753	-8.268	-1.833	-3.428	-12.725	-5.811	24.401	8.259	-0.923	20.279	-5.834	-2.409	-12.643	-17.028
99	99	0.48804	-0.659	3.709	-7.982	-1.865	-3.891	-12.861	-5.839	24.682	8.196	-1.099	20.267	-5.846	-2.549	-13.391	-16.93
100	100	0.49302	-0.637	3.644	-7.721	-1.927	-4.359	-12.981	-5.858	25.005	8.165	-1.272	20.229	-5.861	-2.674	-14.184	-16.82
101	101	0.498	-0.623	3.557	-7.489	-2.002	-4.842	-13.066	-5.89	25.347	8.118	-1.436	20.096	-5.815	-2.793	-15.086	-16.653
102	102	0.50298	-0.611	3.449	-7.287	-2.076	-5.349	-13.107	-5.948	25.702	8.071	-1.578	19.89	-5.748	-2.893	-16.073	-16.444
103	103	0.50796	-0.59	3.325	-7.126	-2.14	-5.873	-13.097	-6.018	26.064	8.007	-1.758	19.656	-5.651	-3.041	-17.11	-16.207
104	104	0.51294	-0.558	3.202	-7.016	-2.199	-6.375	-13.081	-6.121	26.453	8.018	-1.827	19.413	-5.579	-3.08	-18.137	-15.957
105	105	0.51792	-0.516	3.08	-6.961	-2.24	-6.83	-13.036	-6.274	26.897	8.081	-1.903	19.075	-5.512	-3.11	-19.273	-15.676
106	106	0.5229	-0.48	2.962	-6.951	-2.29	-7.223	-12.965	-6.455	27.415	8.22	-1.998	18.643	-5.487	-3.125	-20.525	-15.374
107	107	0.52788	-0.47	2.83	-6.986	-2.367	-7.553	-12.874	-6.67	28.016	8.326	-2.08	18.08	-5.406	-3.124	-21.92	-15.055
108	108	0.53286	-0.517	2.678	-7.068	-2.511	-7.814	-12.811	-6.93	28.723	8.51	-2.155	17.478	-5.358	-3.095	-23.382	-14.745
109	109	0.53784	-0.654	2.489	-7.195	-2.767	-8.023	-12.709	-7.183	29.537	8.668	-2.264	16.831	-5.285	-3.086	-24.922	-14.428
110	110	0.54282	-0.903	2.257	-7.35	-3.152	-8.195	-12.584	-7.435	30.441	8.783	-2.277	16.129	-5.199	-2.982	-26.519	-14.122
111	111	0.5478	-1.264	1.992	-7.511	-3.653	-8.33	-12.461	-7.693	31.428	8.867	-2.275	15.327	-5.111	-2.849	-28.238	-13.826
112	112	0.55278	-1.708	1.69	-7.647	-4.26	-8.453	-12.313	-7.883	32.499	8.939	-2.32	14.419	-5.076	-2.714	-30.1	-13.551
113	113	0.55776	-2.204	1.364	-7.733	-4.95	-8.562	-12.193	-8.011	33.654	8.975	-2.347	13.389	-5.024	-2.528	-32.114	-13.28
114	114	0.56274	-2.734	1.027	-7.756	-5.687	-8.647	-12.133	-8.116	34.894	8.992	-2.254	12.351	-4.975	-2.218	-34.152	-13.024
115	115	0.56772	-3.278	0.699	-7.729	-6.446	-8.687	-12.087	-8.177	36.219	8.924	-2.105	11.294	-4.907	-1.845	-36.233	-12.804
116	116	0.5727	-3.808	0.381	-7.667	-7.203	-8.672	-12.058	-8.195	37.625	8.786	-1.949	10.194	-4.804	-1.446	-38.377	-12.614
117	117	0.57768	-4.284	0.07	-7.579	-7.912	-8.606	-12.062	-8.198	39.095	8.585	-1.792	8.982	-4.657	-1.018	-40.639	-12.459
118	118	0.58266	-4.69	-0.227	-7.472	-8.551	-8.482	-12.075	-8.195	40.617	8.364	-1.562	7.681	-4.538	-0.496	-42.966	-12.351
119	119	0.58764	-5.014	-0.494	-7.358	-9.102	-8.266	-12.111	-8.223	42.188	8.07	-1.21	6.345	-4.388	0.143	-45.287	-12.304
120	120	0.59262	-5.265	-0.722	-7.243	-9.572	-7.948	-12.168	-8.289	43.786	7.737	-0.799	4.965	-4.244	0.845	-47.6	-12.323
121	121	0.5976	-5.452	-0.923	-7.133	-9.969	-7.527	-12.238	-8.391	45.405	7.38	-0.463	3.499	-4.045	1.491	-49.961	-12.325
122	122	0.60258	-5.586	-1.094	-7.04	-10.312	-6.996	-12.297	-8.525	47.049	7	-0.155	1.905	-3.767	2.131	-52.399	-12.273
123	123	0.60756	-5.668	-1.227	-6.975	-10.588	-6.344	-12.356	-8.721	48.703	6.586	0.176	0.19	-3.431	2.815	-54.889	-12.202
124	124	0.61254	-5.705	-1.311	-6.964	-10.801	-5.548	-12.419	-8.997	50.373	6.191	0.385	-1.665	-3.093	3.417	-57.479	-12.123
125	125	0.61752	-5.709	-1.357	-7.016	-10.961	-4.639	-12.428	-9.313	52.04	5.825	0.411	-3.7	-2.802	3.879	-60.222	-12.029
126	126	0.6225	-5.709	-1.373	-7.137	-11.104	-3.635	-12.348	-9.635	53.718	5.459	0.27	-5.892	-2.554	4.216	-63.113	-11.92
127	127	0.62748	-5.723	-1.352	-7.322	-11.239	-2.533	-12.244	-10.016	55.397	5.116	0.099	-8.09	-2.363	4.531	-65.978	-11.831
128	128	0.63246	-5.768	-1.291	-7.573	-11.365	-1.336	-12.114	-10.474	57.059	4.822	-0.013	-10.028	-2.258	4.843	-68.53	-11.779
129	129	0.63744	-5.841	-1.196	-7.891	-11.48	-0.057	-11.943	-10.983	58.692	4.581	-0.091	-11.409	-2.216	5.08	-70.475	-11.762
130	130	0.64242	-5.952	-1.079	-8.271	-11.61	1.286	-11.742	-11.52	60.294	4.419	-0.217	-12.041	-2.153	5.136	-71.636	-11.714
131	131	0.6474	-6.101	-0.943	-8.697	-11.751	2.676	-11.547	-12.096	61.853	4.323	-0.363	-11.857	-1.992	5.038	-71.942	-11.593
132	132	0.65238	-6.295	-0.79	-9.163	-11.912	4.107	-11.343	-12.69	63.363	4.293	-0.464	-10.993	-1.798	4.868	-71.51	-11.446
133	133	0.65736	-6.523	-0.625	-9.647	-12.084	5.576	-11.175	-13.307	64.811	4.34	-0.587	-9.653	-1.639	4.61	-70.539	-11.325
134	134	0.66234	-6.769	-0.455	-10.132	-12.252	7.072	-11.1	-13.985	66.158	4.495	-0.78	-8.122	-1.544	4.258	-69.28	-11.226
135	135	0.66732	-7.003	-0.287	-10.594	-12.38	8.557	-11.082	-14.668	67.351	4.719	-0.973	-6.658	-1.526	3.914	-67.939	-11.158
136	136	0.6723	-7.207	-0.117	-11.026	-12.45	10.02	-11.108	-15.33	68.396	4.952	-1.163	-5.427	-1.526	3.623	-66.689	-11.095
137	137	0.67728	-7.348	0.058	-11.414	-12.425	11.442	-11.2	-15.988	69.315	5.219	-1.258	-4.512	-1.577	3.473	-65.628	-11.026
138	138	0.68226	-7.41	0.236	-11.754	-12.297	12.797	-11.332	-16.61	70.114	5.523	-1.204	-3.94	-1.679	3.516	-64.791	-10.938
139	139	0.68724	-7.372	0.409	-12.036	-12.069	14.058	-11.512	-17.156	70.795	5.817	-1.08	-3.66	-1.794	3.688	-64.153	-10.848
140	140	0.69222	-7.232	0.576	-12.248	-11.746	15.214	-11.759	-17.628	71.358	6.113	-0.943	-3.595	-1.937	3.919	-63.651	-10.767
141	141	0.6972	-6.979	0.742	-12.38	-11.31	16.271	-12.058	-18.003	71.817	6.405	-0.837	-3.612	-2.123	4.14	-63.17	-10.704
142	142	0.70218	-6.622	0.909	-12.425	-10.779	17.231	-12.408	-18.277	72.179	6.689	-0.738	-3.638	-2.361	4.36	-62.638	-10.677
143	143	0.70716	-6.183	1.069	-12.39	-10.189	18.105	-12.781	-18.432	72.453	6.921	-0.645	-3.608	-2.612	4.576	-61.995	-10.704
144	144	0.71214	-5.706	1.216	-12.282	-9.585	18.894	-13.093	-18.412	72.637	7.085	-0.56	-3.496	-2.867	4.773	-61.216	-10.778
145	145	0.71712	-5.207	1.349	-12.106	-8.983	19.604	-13.294	-18.187	72.714	7.135	-0.471	-3.333	-3.093	4.961	-60.312	-10.908
146	146	0.7221	-4.701	1.476	-11.865	-8.406	20.261	-13.394	-17.766	72.7	7.096	-0.363	-3.095	-3.301	5.163	-59.264	-11.096
147	147	0.72708	-4.213	1.595	-11.569	-7.879	20.879	-13.411	-17.192	72.595	6.988	-0.191	-2.776	-3.511	5.412	-58.056	-11.357
148	148	0.73206	-3.764	1.7	-11.23	-7.421	21.464	-13.349	-16.486	72.405	6.796	-0.038	-2.388	-3.69	5.635	-56.719	-11.674
149	149	0.73704	-3.36	1.79	-10.852	-7.037	22.004	-13.167	-15.613	72.126	6.51	0.048	-1.964	-3.834	5.794	-55.299	-12.036
150	150	0.74202	-3.003	1.861	-10.44	-6.727	22.506	-12.861	-14.58	71.767	6.159	0.118	-1.516	-3.998	5.933	-53.798	-12.464
151	151	0.747	-2.704	1.915	-10.004	-6.502	22.984	-12.461	-13.438	71.329	5.723	0.183	-1.049	-4.129	6.059	-52.22	-12.94
152	152	0.75198	-2.469	1.956	-9.551	-6.367	23.449	-11.976	-12.21	70.81	5.183	0.229	-0.62	-4.211	6.161	-50.617	-13.461
153	153	0.75696	-2.284	1.982	-9.096	-6.294	23.89	-11.392	-10.898	70.201	4.551	0.279	-0.256	-4.26	6.26	-49.01	-14.02
154	154	0.76194	-2.132	1.994	-8.651	-6.259	24.305	-10.729	-9.537	69.495	3.85	0.348	0.063	-4.269	6.359	-47.373	-14.584
155	155	0.76692	-2.001	1.989	-8.223	-6.249	24.695	-10.024	-8.163	68.702	3.079	0.431	0.354	-4.239	6.454	-45.694	-15.164
156	156	0.7719	-1.879	1.963	-7.816	-6.25	25.055	-9.287	-6.78	67.828	2.237	0.495	0.606	-4.198	6.526	-43.998	-15.782
157	157	0.77688	-1.754	1.913	-7.439	-6.238	25.378	-8.553	-5.433	66.877	1.332	0.511	0.784	-4.126	6.551	-42.337	-16.403
158	158	0.78186	-1.616	1.845	-7.107	-6.194	25.675	-7.823	-4.143	65.854	0.36	0.488	0.868	-3.995	6.536	-40.733	-17.001
159	159	0.78684	-1.469	1.773	-6.828	-6.115	25.963	-7.08	-2.911	64.757	-0.67	0.442	0.859	-3.83	6.493	-39.178	-17.586
160	160	0.79182	-1.334	1.706	-6.596	-6.023	26.255	-6.342	-1.753	63.589	-1.761	0.342	0.791	-3.615	6.389	-37.651	-18.159
161	161	0.7968	-1.232	1.635	-6.401	-5.955	26.546	-5.622	-0.684	62.361	-2.884	0.197	0.713	-3.336	6.221	-36.111	-18.697
162	162	0.80178	-1.161	1.559	-6.251	-5.897	26.829	-4.929	0.276	61.087	-4.011	0.022	0.652	-3.041	5.995	-34.545	-19.223
163	163	0.80676	-1.096	1.483	-6.15	-5.81	27.101	-4.276	1.109	59.758	-5.132	-0.122	0.587	-2.742	5.767	-32.955	-19.734
164	164	0.81174	-1.021	1.413	-6.094	-5.685	27.355	-3.682	1.806	58.35	-6.231	-0.214	0.491	-2.4	5.554	-31.338	-20.186
165	165	0.81672	-0.943	1.351	-6.071	-5.541	27.599	-3.16	2.374	56.865	-7.294	-0.291	0.371	-2.015	5.326	-29.695	-20.579
166	166	0.8217	-0.874	1.297	-6.082	-5.383	27.836	-2.69	2.82	55.316	-8.307	-0.326	0.287	-1.617	5.089	-27.967	-20.927
167	167	0.82668	-0.817	1.259	-6.134	-5.209	28.073	-2.263	3.139	53.721	-9.239	-0.235	0.277	-1.227	4.9	-26.108	-21.231
168	168	0.83166	-0.77	1.24	-6.22	-5.019	28.308	-1.897	3.326	52.092	-10.069	-0.012	0.301	-0.879	4.78	-24.164	-21.51
169	169	0.83664	-0.738	1.239	-6.327	-4.822	28.546	-1.63	3.372	50.433	-10.768	0.25	0.301	-0.573	4.675	-22.22	-21.748
170	170	0.84162	-0.721	1.256	-6.452	-4.625	28.786	-1.474	3.278	48.739	-11.308	0.641	0.275	-0.297	4.664	-20.234	-21.93
171	171	0.8466	-0.718	1.291	-6.586	-4.428	29.024	-1.419	3.054	47.003	-11.676	1.179	0.324	-0.065	4.719	-18.106	-22.059
172	172	0.85158	-0.729	1.344	-6.716	-4.232	29.259	-1.472	2.709	45.224	-11.85	1.76	0.516	0.058	4.722	-15.81	-22.175
173	173	0.85656	-0.752	1.417	-6.839	-4.041	29.49	-1.628	2.268	43.401	-11.871	2.396	0.81	0.089	4.704	-13.379	-22.3
174	174	0.86154	-0.784	1.509	-6.952	-3.856	29.717	-1.892	1.748	41.535	-11.732	3.03	1.12	0.078	4.657	-10.918	-22.38
175	175	0.86652	-0.825	1.615	-7.051	-3.681	29.923	-2.249	1.173	39.616	-11.417	3.666	1.341	0.014	4.631	-8.526	-22.403
176	176	0.8715	-0.883	1.727	-7.129	-3.53	30.098	-2.677	0.574	37.64	-10.914	4.31	1.504	-0.157	4.63	-6.171	-22.399
177	177	0.87648	-0.963	1.844	-7.184	-3.407	30.255	-3.211	-0.058	35.63	-10.2	4.893	1.697	-0.456	4.562	-3.808	-22.397
178	178	0.88146	-1.056	1.97	-7.219	-3.299	30.404	-3.837	-0.709	33.596	-9.333	5.381	1.858	-0.816	4.422	-1.51	-22.382
179	179	0.88644	-1.148	2.107	-7.239	-3.19	30.538	-4.52	-1.352	31.54	-8.332	5.737	1.899	-1.153	4.208	0.604	-22.26
180	180	0.89142	-1.241	2.255	-7.241	-3.088	30.65	-5.247	-1.979	29.452	-7.218	5.991	1.787	-1.43	3.956	2.509	-22.013
181	181	0.8964	-1.347	2.411	-7.218	-3.016	30.737	-6.002	-2.549	27.338	-6.011	6.13	1.652	-1.703	3.619	4.329	-21.704
182	182	0.90138	-1.477	2.575	-7.17	-2.997	30.819	-6.797	-3.038	25.235	-4.705	6.153	1.574	-1.999	3.19	6.128	-21.373
183	183	0.90636	-1.628	2.744	-7.103	-3.025	30.899	-7.601	-3.434	23.165	-3.378	6.087	1.448	-2.239	2.729	7.805	-20.998
184	184	0.91134	-1.791	2.915	-7.018	-3.085	30.969	-8.374	-3.725	21.139	-2.069	5.874	1.272	-2.385	2.187	9.323	-20.532
185	185	0.91632	-1.953	3.081	-6.917	-3.173	31.024	-9.126	-3.91	19.169	-0.772	5.571	1.127	-2.493	1.592	10.784	-20.023
186	186	0.9213	-2.103	3.241	-6.802	-3.277	31.073	-9.852	-3.985	17.27	0.448	5.188	1.071	-2.566	0.941	12.26	-19.523
187	187	0.92628	-2.239	3.397	-6.678	-3.396	31.121	-10.511	-3.944	15.457	1.506	4.704	1.077	-2.557	0.225	13.707	-19.031
188	188	0.93126	-2.365	3.549	-6.544	-3.536	31.161	-11.05	-3.795	13.749	2.327	4.221	1.071	-2.444	-0.447	15.072	-18.548
189	189	0.93624	-2.485	3.688	-6.396	-3.695	31.185	-11.467	-3.571	12.165	2.91	3.779	1.09	-2.262	-1.053	16.38	-18.1
190	190	0.94122	-2.593	3.81	-6.234	-3.864	31.193	-11.775	-3.29	10.715	3.255	3.44	1.169	-2.078	-1.539	17.679	-17.753
191	191	0.9462	-2.689	3.913	-6.07	-4.036	31.186	-11.934	-2.954	9.399	3.333	3.233	1.29	-1.909	-1.867	18.962	-17.526
192	192	0.95118	-2.768	4.001	-5.912	-4.192	31.161	-11.916	-2.589	8.199	3.098	3.059	1.401	-1.684	-2.13	20.149	-17.373
193	193	0.95616	-2.826	4.072	-5.77	-4.303	31.116	-11.703	-2.248	7.103	2.524	2.879	1.428	-1.36	-2.366	21.151	-17.27
194	194	0.96114	-2.859	4.126	-5.648	-4.362	31.054	-11.324	-1.95	6.134	1.676	2.75	1.364	-0.979	-2.52	21.955	-17.226
195	195	0.96612	-2.86	4.157	-5.541	-4.366	30.993	-10.865	-1.721	5.341	0.665	2.732	1.234	-0.587	-2.534	22.572	-17.259
196	196	0.9711	-2.817	4.16	-5.451	-4.298	30.929	-10.318	-1.573	4.74	-0.488	2.757	1.063	-0.187	-2.483	22.992	-17.34
197	197	0.97608	-2.731	4.132	-5.367	-4.169	30.871	-9.702	-1.505	4.357	-1.778	2.761	0.885	0.248	-2.44	23.213	-17.45
198	198	0.98106	-2.607	4.067	-5.289	-3.979	30.822	-9.055	-1.526	4.216	-3.104	2.821	0.758	0.626	-2.348	23.299	-17.616
199	199	0.98604	-2.463	3.974	-5.212	-3.743	30.798	-8.412	-1.633	4.341	-4.382	2.985	0.758	0.903	-2.186	23.324	-17.827
200	200	0.99102	-2.316	3.858	-5.122	-3.503	30.81	-7.789	-1.799	4.736	-5.567	3.246	0.85	1.088	-1.951	23.251	-18.052
201	201	0.996	-2.187	3.727	-5.013	-3.283	30.854	-7.2	-2.003	5.37	-6.621	3.555	0.943	1.206	-1.662	23.001	-18.247
