# Supplementary material for: Gait phenotypes in paediatric hereditary spastic paraplegia revealed by dynamic time warping analysis and random forests
Source: PLoS One. 2018 Mar 8;13(3):e0192345. doi: 10.1371/journal.pone.0192345 (PMC5843164; doi:10.1371/journal.pone.0192345)
Supplement: S2 Data — (ZIP) [file pone.0192345.s009.zip › Healthy/Left.SR.HEALTHY31.4.csv]

	Epoch	Time	Pelvic.obliquity	Pelvic.tilt	Pelvic rotation	Hip.abd.add	Hip.flexion	Hip.rotation	Knee.abd.add	Knee.flexion	Knee.rotation	Ankle.abd.add	Ankle.flexion	Ankle.rotation	Forefoot.abd.add	Forefoot.flexion	Forefoot.rotation
1	1	0	-1.783	5.584	-2.763	-1.375	34.994	-10.494	-2.299	9.759	-11.094	7.367	-1.292	1.14	5.89	21.069	-23.945
2	2	0.0045	-1.727	5.604	-2.646	-1.136	35.169	-10.315	-2.536	10.689	-11.159	8.063	-1.462	1.291	6.793	20.356	-23.534
3	3	0.009	-1.679	5.599	-2.546	-0.898	35.323	-10.141	-2.749	11.608	-11.136	8.247	-2.148	1.559	7.462	18.954	-22.922
4	4	0.0135	-1.651	5.569	-2.458	-0.676	35.417	-9.885	-2.978	12.584	-11.079	8.598	-3.471	1.919	8.508	16.9	-22.124
5	5	0.018	-1.629	5.513	-2.386	-0.458	35.436	-9.707	-3.236	13.6	-10.802	9.165	-5.174	2.19	9.864	14.446	-21.268
6	6	0.0225	-1.628	5.433	-2.328	-0.257	35.379	-9.575	-3.48	14.474	-10.284	9.531	-7.074	2.291	11.04	11.782	-20.368
7	7	0.027	-1.639	5.323	-2.301	-0.067	35.261	-9.478	-3.686	15.126	-9.537	9.398	-8.941	2.294	11.654	9.123	-19.347
8	8	0.0315	-1.649	5.182	-2.312	0.131	35.107	-9.393	-3.853	15.595	-8.551	8.725	-10.54	2.22	11.567	6.677	-18.163
9	9	0.036	-1.64	5.011	-2.363	0.371	34.938	-9.302	-4.046	16.021	-7.336	7.943	-11.671	2.004	11.09	4.671	-16.911
10	10	0.0405	-1.597	4.811	-2.45	0.675	34.769	-9.19	-4.312	16.579	-5.933	7.514	-12.25	1.539	10.642	3.194	-15.749
11	11	0.045	-1.506	4.58	-2.563	1.03	34.602	-9.033	-4.629	17.385	-4.404	7.491	-12.371	0.746	10.351	2.074	-14.771
12	12	0.0495	-1.34	4.31	-2.704	1.465	34.43	-8.761	-4.977	18.45	-2.858	7.719	-12.247	-0.375	10.165	1.061	-13.985
13	13	0.054	-1.069	4.001	-2.884	2.035	34.236	-8.307	-5.321	19.687	-1.467	7.998	-11.989	-1.762	9.959	0.088	-13.406
14	14	0.0585	-0.635	3.629	-3.108	2.787	33.958	-7.646	-5.607	21.004	-0.295	8.344	-11.622	-3.396	9.775	-0.79	-13.036
15	15	0.063	-0.112	3.234	-3.361	3.651	33.599	-6.771	-5.808	22.275	0.675	8.644	-11.109	-5.207	9.513	-1.476	-12.824
16	16	0.0675	0.445	2.812	-3.627	4.523	33.102	-5.711	-5.848	23.39	1.489	8.846	-10.543	-7.186	9.184	-2.008	-12.787
17	17	0.072	0.976	2.377	-3.903	5.334	32.462	-4.459	-5.713	24.296	2.127	8.952	-10.028	-9.211	8.821	-2.468	-12.863
18	18	0.0765	1.448	1.94	-4.181	6.05	31.693	-3.071	-5.444	24.985	2.555	8.945	-9.616	-11.111	8.422	-2.933	-12.978
19	19	0.081	1.85	1.518	-4.452	6.667	30.831	-1.594	-5.081	25.493	2.762	8.859	-9.273	-12.826	8.016	-3.391	-13.123
20	20	0.0855	2.171	1.128	-4.711	7.177	29.93	-0.071	-4.651	25.87	2.734	8.738	-8.922	-14.33	7.653	-3.777	-13.311
21	21	0.09	2.4	0.767	-4.952	7.564	29.028	1.429	-4.184	26.136	2.458	8.6	-8.515	-15.533	7.36	-4.04	-13.523
22	22	0.0945	2.54	0.428	-5.175	7.824	28.128	2.828	-3.711	26.279	1.971	8.468	-8.041	-16.388	7.168	-4.151	-13.737
23	23	0.099	2.595	0.106	-5.377	7.98	27.246	4.059	-3.297	26.311	1.303	8.272	-7.489	-16.859	6.99	-4.117	-13.932
24	24	0.1035	2.623	-0.197	-5.539	8.064	26.366	4.977	-2.956	26.201	0.445	7.985	-6.97	-16.807	6.827	-4.053	-14.063
25	25	0.108	2.67	-0.478	-5.655	8.121	25.512	5.492	-2.731	26.048	-0.359	7.694	-6.488	-16.413	6.711	-4.022	-14.125
26	26	0.1125	2.768	-0.749	-5.705	8.17	24.664	5.592	-2.595	25.861	-1.125	7.314	-6.039	-15.683	6.572	-4.048	-14.121
27	27	0.117	2.91	-1.005	-5.682	8.204	23.829	5.291	-2.543	25.657	-1.814	7.016	-5.588	-14.699	6.552	-4.065	-14.086
28	28	0.1215	3.072	-1.234	-5.583	8.221	23.03	4.626	-2.595	25.445	-2.424	6.798	-5.145	-13.528	6.621	-4.073	-14.051
29	29	0.126	3.219	-1.424	-5.409	8.207	22.278	3.69	-2.739	25.214	-2.988	6.631	-4.715	-12.232	6.73	-4.067	-14.035
30	30	0.1305	3.324	-1.566	-5.169	8.132	21.585	2.562	-2.939	24.956	-3.476	6.477	-4.287	-10.893	6.834	-4.035	-14.04
31	31	0.135	3.378	-1.654	-4.87	7.986	20.961	1.257	-3.169	24.679	-3.817	6.264	-3.856	-9.579	6.864	-3.995	-14.055
32	32	0.1395	3.415	-1.699	-4.512	7.8	20.378	-0.171	-3.413	24.367	-4.043	6.037	-3.428	-8.304	6.855	-3.939	-14.069
33	33	0.144	3.47	-1.702	-4.105	7.624	19.836	-1.72	-3.686	24.04	-4.059	5.929	-3.009	-7.181	6.923	-3.86	-14.095
34	34	0.1485	3.578	-1.674	-3.662	7.508	19.296	-3.245	-3.925	23.676	-3.943	5.737	-2.628	-6.234	6.887	-3.834	-14.095
35	35	0.153	3.693	-1.611	-3.216	7.408	18.774	-4.708	-4.116	23.296	-3.695	5.553	-2.253	-5.459	6.85	-3.812	-14.078
36	36	0.1575	3.794	-1.524	-2.778	7.317	18.266	-6.072	-4.274	22.915	-3.25	5.415	-1.912	-4.978	6.839	-3.816	-14.079
37	37	0.162	3.844	-1.406	-2.362	7.202	17.783	-7.256	-4.385	22.542	-2.721	5.247	-1.576	-4.702	6.776	-3.837	-14.068
38	38	0.1665	3.853	-1.268	-1.966	7.08	17.31	-8.272	-4.488	22.174	-2.1	5.182	-1.246	-4.639	6.772	-3.848	-14.048
39	39	0.171	3.828	-1.116	-1.596	6.96	16.844	-9.118	-4.583	21.814	-1.423	5.159	-0.918	-4.757	6.775	-3.861	-14.021
40	40	0.1755	3.764	-0.955	-1.259	6.834	16.385	-9.787	-4.654	21.467	-0.744	5.07	-0.579	-4.997	6.696	-3.883	-13.981
41	41	0.18	3.649	-0.791	-0.963	6.685	15.929	-10.303	-4.711	21.138	-0.041	4.984	-0.221	-5.358	6.603	-3.894	-13.94
42	42	0.1845	3.457	-0.617	-0.732	6.482	15.489	-10.641	-4.743	20.843	0.692	4.885	0.153	-5.841	6.491	-3.903	-13.897
43	43	0.189	3.195	-0.436	-0.586	6.246	15.054	-10.777	-4.769	20.565	1.318	4.81	0.538	-6.319	6.385	-3.9	-13.854
44	44	0.1935	2.868	-0.247	-0.542	6.007	14.651	-10.745	-4.85	20.333	1.904	4.837	0.87	-6.839	6.354	-3.943	-13.82
45	45	0.198	2.514	-0.064	-0.586	5.76	14.258	-10.552	-4.91	20.137	2.389	4.789	1.25	-7.325	6.25	-3.959	-13.782
46	46	0.2025	2.134	0.11	-0.705	5.5	13.878	-10.251	-4.961	19.962	2.756	4.803	1.641	-7.74	6.203	-3.937	-13.759
47	47	0.207	1.731	0.28	-0.891	5.232	13.494	-9.782	-4.993	19.775	2.936	4.886	2.026	-8.064	6.212	-3.884	-13.738
48	48	0.2115	1.304	0.453	-1.143	4.945	13.104	-9.195	-5.005	19.563	2.982	5.032	2.37	-8.304	6.28	-3.831	-13.723
49	49	0.216	0.854	0.627	-1.452	4.629	12.714	-8.552	-4.998	19.331	2.937	5.213	2.671	-8.466	6.386	-3.789	-13.726
50	50	0.2205	0.384	0.796	-1.807	4.28	12.31	-7.863	-4.954	19.065	2.794	5.319	2.948	-8.538	6.435	-3.76	-13.746
51	51	0.225	-0.094	0.95	-2.212	3.904	11.869	-7.134	-4.86	18.744	2.559	5.279	3.201	-8.503	6.364	-3.754	-13.766
52	52	0.2295	-0.56	1.087	-2.657	3.522	11.408	-6.404	-4.756	18.392	2.255	5.27	3.424	-8.375	6.32	-3.746	-13.795
53	53	0.234	-1.004	1.213	-3.137	3.152	10.917	-5.615	-4.639	17.986	1.852	5.365	3.631	-8.17	6.365	-3.7	-13.824
54	54	0.2385	-1.41	1.332	-3.65	2.804	10.44	-4.894	-4.531	17.584	1.405	5.393	3.824	-7.848	6.346	-3.674	-13.86
55	55	0.243	-1.783	1.442	-4.181	2.478	9.964	-4.197	-4.419	17.179	0.961	5.446	4	-7.509	6.358	-3.654	-13.908
56	56	0.2475	-2.12	1.547	-4.72	2.157	9.486	-3.574	-4.296	16.765	0.553	5.499	4.136	-7.108	6.381	-3.672	-13.931
57	57	0.252	-2.404	1.649	-5.244	1.881	9.007	-3.055	-4.2	16.348	0.172	5.482	4.273	-6.661	6.331	-3.71	-13.949
58	58	0.2565	-2.619	1.747	-5.741	1.656	8.532	-2.633	-4.108	15.957	-0.149	5.428	4.453	-6.231	6.248	-3.735	-13.976
59	59	0.261	-2.754	1.84	-6.207	1.492	8.082	-2.363	-4.033	15.635	-0.332	5.405	4.693	-5.865	6.199	-3.732	-14.032
60	60	0.2655	-2.806	1.928	-6.643	1.407	7.658	-2.261	-3.997	15.384	-0.368	5.395	4.95	-5.553	6.167	-3.749	-14.109
61	61	0.27	-2.781	2.011	-7.049	1.394	7.24	-2.259	-3.978	15.167	-0.322	5.366	5.168	-5.257	6.126	-3.829	-14.175
62	62	0.2745	-2.694	2.097	-7.425	1.428	6.827	-2.381	-3.981	14.968	-0.151	5.463	5.389	-4.998	6.206	-3.892	-14.24
63	63	0.279	-2.547	2.163	-7.771	1.505	6.394	-2.632	-3.984	14.781	0.138	5.525	5.644	-4.767	6.262	-3.937	-14.308
64	64	0.2835	-2.36	2.209	-8.078	1.62	5.943	-3.007	-4.012	14.623	0.595	5.545	6.036	-4.644	6.269	-3.878	-14.394
65	65	0.288	-2.149	2.228	-8.338	1.736	5.483	-3.596	-4.055	14.513	1.289	5.469	6.455	-4.582	6.207	-3.85	-14.465
66	66	0.2925	-1.937	2.222	-8.553	1.833	5.002	-4.277	-4.094	14.414	2.051	5.389	6.838	-4.539	6.155	-3.867	-14.539
67	67	0.297	-1.746	2.191	-8.722	1.881	4.491	-5.026	-4.11	14.309	2.833	5.358	7.163	-4.498	6.166	-3.927	-14.627
68	68	0.3015	-1.588	2.133	-8.852	1.873	3.941	-5.832	-4.098	14.187	3.651	5.299	7.48	-4.477	6.167	-3.996	-14.729
69	69	0.306	-1.475	2.057	-8.945	1.799	3.361	-6.683	-4.056	14.047	4.495	5.213	7.809	-4.463	6.152	-4.054	-14.833
70	70	0.3105	-1.4	1.97	-9.008	1.671	2.766	-7.567	-3.998	13.904	5.327	5.168	8.146	-4.419	6.174	-4.095	-14.93
71	71	0.315	-1.338	1.87	-9.045	1.528	2.167	-8.474	-3.943	13.782	6.123	5.145	8.51	-4.331	6.206	-4.119	-15.018
72	72	0.3195	-1.287	1.767	-9.057	1.374	1.577	-9.378	-3.88	13.692	6.881	5.051	8.899	-4.204	6.166	-4.155	-15.075
73	73	0.324	-1.217	1.646	-9.032	1.257	0.958	-10.251	-3.847	13.596	7.548	5.049	9.266	-4.078	6.187	-4.192	-15.15
74	74	0.3285	-1.114	1.488	-8.982	1.169	0.299	-11.116	-3.784	13.52	8.146	4.974	9.603	-3.929	6.158	-4.283	-15.238
75	75	0.333	-0.975	1.291	-8.901	1.147	-0.435	-11.885	-3.753	13.404	8.583	5.034	9.899	-3.756	6.221	-4.378	-15.333
76	76	0.3375	-0.815	1.078	-8.821	1.157	-1.187	-12.567	-3.71	13.302	8.953	5.035	10.201	-3.582	6.231	-4.492	-15.409
77	77	0.342	-0.671	0.883	-8.747	1.155	-1.911	-13.093	-3.635	13.226	9.165	5.046	10.547	-3.382	6.238	-4.569	-15.473
78	78	0.3465	-0.546	0.705	-8.687	1.154	-2.597	-13.494	-3.564	13.187	9.271	5.029	10.928	-3.179	6.205	-4.636	-15.525
79	79	0.351	-0.426	0.529	-8.645	1.179	-3.257	-13.794	-3.534	13.196	9.343	4.961	11.351	-3.029	6.106	-4.708	-15.57
80	80	0.3555	-0.303	0.343	-8.622	1.227	-3.906	-13.984	-3.542	13.251	9.385	4.916	11.8	-2.953	6.013	-4.781	-15.62
81	81	0.36	-0.177	0.152	-8.623	1.28	-4.54	-14.063	-3.562	13.346	9.383	4.957	12.222	-2.933	6	-4.879	-15.681
82	82	0.3645	-0.069	-0.023	-8.652	1.317	-5.129	-14.037	-3.584	13.5	9.366	4.976	12.635	-2.981	5.981	-5.017	-15.745
83	83	0.369	0.008	-0.177	-8.708	1.325	-5.661	-13.971	-3.622	13.709	9.39	4.939	13.062	-3.08	5.918	-5.179	-15.799
84	84	0.3735	0.052	-0.322	-8.8	1.291	-6.151	-13.818	-3.656	13.978	9.413	4.901	13.561	-3.245	5.855	-5.297	-15.867
85	85	0.378	0.097	-0.473	-8.927	1.236	-6.616	-13.696	-3.683	14.31	9.504	4.843	14.073	-3.423	5.796	-5.43	-15.946
86	86	0.3825	0.152	-0.611	-9.091	1.202	-7.05	-13.525	-3.735	14.681	9.598	4.653	14.578	-3.611	5.619	-5.629	-16.012
87	87	0.387	0.222	-0.733	-9.297	1.18	-7.446	-13.323	-3.803	15.096	9.745	4.416	15.068	-3.844	5.419	-5.874	-16.077
88	88	0.3915	0.293	-0.841	-9.542	1.162	-7.799	-13.123	-3.901	15.544	9.931	4.178	15.566	-4.085	5.218	-6.122	-16.146
89	89	0.396	0.355	-0.937	-9.819	1.126	-8.122	-12.923	-4.01	16.01	10.13	3.893	16.11	-4.311	4.961	-6.341	-16.216
90	90	0.4005	0.404	-1.019	-10.123	1.06	-8.424	-12.725	-4.115	16.485	10.329	3.575	16.69	-4.511	4.662	-6.537	-16.288
91	91	0.405	0.447	-1.081	-10.449	0.974	-8.696	-12.576	-4.238	16.974	10.524	3.335	17.245	-4.644	4.424	-6.75	-16.361
92	92	0.4095	0.489	-1.124	-10.791	0.875	-8.933	-12.518	-4.391	17.496	10.741	3.157	17.729	-4.679	4.245	-7.044	-16.412
93	93	0.414	0.517	-1.159	-11.147	0.756	-9.149	-12.504	-4.55	18.039	10.964	2.889	18.007	-4.658	4.027	-7.579	-16.448
94	94	0.4185	0.514	-1.2	-11.508	0.577	-9.363	-12.502	-4.685	18.586	11.189	2.699	18.084	-4.657	3.93	-8.284	-16.519
95	95	0.423	0.465	-1.243	-11.862	0.353	-9.569	-12.55	-4.855	19.121	11.42	2.607	18.052	-4.639	3.926	-9.071	-16.591
96	96	0.4275	0.38	-1.284	-12.195	0.087	-9.767	-12.656	-5.05	19.654	11.603	2.567	18.001	-4.531	3.937	-9.877	-16.64
97	97	0.432	0.271	-1.33	-12.506	-0.212	-9.966	-12.752	-5.244	20.188	11.755	2.527	17.951	-4.391	3.938	-10.692	-16.649
98	98	0.4365	0.139	-1.379	-12.796	-0.553	-10.169	-12.853	-5.419	20.719	11.879	2.531	17.911	-4.202	3.974	-11.487	-16.621
99	99	0.441	-0.014	-1.435	-13.065	-0.939	-10.378	-12.982	-5.563	21.249	11.978	2.528	17.846	-3.947	4.01	-12.311	-16.562
100	100	0.4455	-0.182	-1.501	-13.308	-1.361	-10.601	-13.135	-5.682	21.784	12.056	2.459	17.7	-3.644	4.007	-13.24	-16.474
101	101	0.45	-0.364	-1.572	-13.512	-1.802	-10.83	-13.324	-5.806	22.321	12.116	2.391	17.435	-3.312	4.022	-14.298	-16.363
102	102	0.4545	-0.558	-1.647	-13.678	-2.252	-11.053	-13.585	-5.968	22.878	12.198	2.403	17.012	-2.962	4.137	-15.512	-16.226
103	103	0.459	-0.741	-1.715	-13.808	-2.686	-11.278	-13.882	-6.153	23.424	12.326	2.526	16.459	-2.633	4.389	-16.823	-16.06
104	104	0.4635	-0.92	-1.761	-13.908	-3.118	-11.493	-14.119	-6.274	23.973	12.405	2.452	15.814	-2.296	4.503	-18.271	-15.853
105	105	0.468	-1.071	-1.785	-14.005	-3.508	-11.672	-14.347	-6.429	24.562	12.507	2.371	15.115	-1.98	4.633	-19.799	-15.623
106	106	0.4725	-1.214	-1.783	-14.104	-3.885	-11.8	-14.601	-6.611	25.199	12.612	2.247	14.371	-1.6	4.739	-21.408	-15.34
107	107	0.477	-1.353	-1.764	-14.209	-4.253	-11.871	-14.888	-6.829	25.919	12.736	1.974	13.59	-1.187	4.735	-23.134	-15.023
108	108	0.4815	-1.492	-1.727	-14.319	-4.61	-11.877	-15.162	-7.06	26.71	12.889	1.653	12.722	-0.827	4.738	-24.972	-14.703
109	109	0.486	-1.628	-1.668	-14.431	-4.957	-11.797	-15.409	-7.296	27.58	13.02	1.361	11.73	-0.501	4.822	-26.929	-14.4
110	110	0.4905	-1.764	-1.587	-14.544	-5.286	-11.614	-15.63	-7.551	28.539	13.087	1.101	10.62	-0.189	4.976	-28.996	-14.123
111	111	0.495	-1.912	-1.487	-14.653	-5.596	-11.33	-15.821	-7.846	29.582	13.123	0.904	9.429	0.057	5.215	-31.133	-13.875
112	112	0.4995	-2.091	-1.387	-14.748	-5.923	-10.946	-16.02	-8.189	30.749	13.124	0.795	8.216	0.282	5.553	-33.308	-13.637
113	113	0.504	-2.323	-1.29	-14.832	-6.304	-10.478	-16.147	-8.498	32.025	13.043	0.756	6.996	0.465	5.985	-35.489	-13.421
114	114	0.5085	-2.618	-1.212	-14.9	-6.735	-9.945	-16.152	-8.756	33.399	12.822	0.732	5.736	0.579	6.453	-37.717	-13.25
115	115	0.513	-2.967	-1.137	-14.939	-7.241	-9.351	-16.091	-8.914	34.855	12.501	0.652	4.416	0.657	6.917	-40.012	-13.116
116	116	0.5175	-3.35	-1.078	-14.937	-7.79	-8.717	-16.004	-9.022	36.365	12.068	0.754	3.017	0.687	7.582	-42.332	-13.071
117	117	0.522	-3.745	-1.027	-14.883	-8.345	-8.058	-15.865	-9.055	37.908	11.508	0.924	1.542	0.675	8.342	-44.69	-13.092
118	118	0.5265	-4.138	-0.974	-14.782	-8.885	-7.362	-15.683	-9.032	39.483	10.846	1.124	0.031	0.641	9.149	-47.056	-13.149
119	119	0.531	-4.518	-0.914	-14.645	-9.404	-6.615	-15.464	-8.967	41.093	10.126	1.436	-1.495	0.575	10.075	-49.388	-13.233
120	120	0.5355	-4.88	-0.843	-14.486	-9.899	-5.814	-15.21	-8.863	42.719	9.349	1.843	-3.032	0.505	11.097	-51.668	-13.339
121	121	0.54	-5.228	-0.765	-14.323	-10.363	-4.964	-14.931	-8.741	44.329	8.494	2.148	-4.583	0.484	12.029	-53.927	-13.444
122	122	0.5445	-5.557	-0.689	-14.162	-10.792	-4.073	-14.64	-8.613	45.926	7.638	2.245	-6.204	0.468	12.782	-56.248	-13.509
123	123	0.549	-5.873	-0.614	-14	-11.196	-3.132	-14.364	-8.499	47.54	6.824	2.128	-7.88	0.41	13.349	-58.647	-13.546
124	124	0.5535	-6.16	-0.539	-13.836	-11.558	-2.13	-14.09	-8.392	49.213	6.059	1.806	-9.654	0.264	13.755	-61.194	-13.556
125	125	0.558	-6.414	-0.471	-13.682	-11.876	-1.096	-13.88	-8.357	50.898	5.359	1.422	-11.487	0.043	14.108	-63.801	-13.576
126	126	0.5625	-6.648	-0.41	-13.545	-12.17	-0.035	-13.675	-8.331	52.574	4.763	1.004	-13.286	-0.316	14.406	-66.355	-13.63
127	127	0.567	-6.87	-0.356	-13.423	-12.451	1.043	-13.505	-8.334	54.232	4.273	0.568	-14.844	-0.77	14.614	-68.648	-13.735
128	128	0.5715	-7.087	-0.309	-13.321	-12.725	2.133	-13.353	-8.365	55.871	3.921	0.152	-15.942	-1.222	14.7	-70.458	-13.828
129	129	0.576	-7.29	-0.272	-13.241	-12.985	3.229	-13.241	-8.461	57.501	3.695	-0.142	-16.436	-1.555	14.733	-71.628	-13.864
130	130	0.5805	-7.471	-0.243	-13.187	-13.22	4.328	-13.185	-8.632	59.122	3.564	-0.286	-16.332	-1.706	14.76	-72.152	-13.829
131	131	0.585	-7.63	-0.218	-13.164	-13.438	5.427	-13.151	-8.832	60.701	3.514	-0.413	-15.786	-1.711	14.703	-72.184	-13.722
132	132	0.5895	-7.77	-0.195	-13.174	-13.636	6.532	-13.162	-9.068	62.216	3.54	-0.665	-14.969	-1.65	14.476	-71.9	-13.595
133	133	0.594	-7.899	-0.166	-13.206	-13.825	7.641	-13.184	-9.293	63.629	3.71	-1.068	-13.992	-1.665	14.057	-71.392	-13.482
134	134	0.5985	-7.99	-0.146	-13.278	-13.961	8.736	-13.178	-9.49	64.895	3.925	-1.594	-12.935	-1.706	13.503	-70.679	-13.408
135	135	0.603	-8.05	-0.133	-13.379	-14.059	9.837	-13.186	-9.707	66.051	4.158	-2.118	-11.896	-1.707	12.951	-69.856	-13.327
136	136	0.6075	-8.07	-0.126	-13.494	-14.096	10.932	-13.237	-9.975	67.089	4.436	-2.51	-10.983	-1.732	12.526	-69.006	-13.249
137	137	0.612	-8.049	-0.121	-13.623	-14.083	12.024	-13.278	-10.227	68.033	4.769	-2.749	-10.281	-1.826	12.277	-68.229	-13.165
138	138	0.6165	-7.981	-0.12	-13.76	-14.007	13.1	-13.314	-10.461	68.883	5.136	-2.89	-9.837	-1.984	12.159	-67.593	-13.069
139	139	0.621	-7.861	-0.124	-13.9	-13.852	14.144	-13.337	-10.669	69.653	5.524	-2.957	-9.623	-2.213	12.14	-67.099	-12.958
140	140	0.6255	-7.691	-0.138	-14.032	-13.626	15.143	-13.345	-10.834	70.352	5.91	-2.95	-9.554	-2.491	12.208	-66.679	-12.846
141	141	0.63	-7.479	-0.165	-14.141	-13.356	16.082	-13.364	-10.957	70.971	6.27	-2.896	-9.533	-2.774	12.325	-66.239	-12.758
142	142	0.6345	-7.241	-0.2	-14.238	-13.06	16.968	-13.386	-11.031	71.515	6.67	-2.842	-9.475	-3.118	12.432	-65.714	-12.708
143	143	0.639	-6.984	-0.242	-14.313	-12.737	17.789	-13.403	-11.048	71.965	7.087	-2.84	-9.344	-3.515	12.466	-65.074	-12.711
144	144	0.6435	-6.693	-0.282	-14.357	-12.382	18.537	-13.35	-10.926	72.282	7.449	-2.785	-9.14	-3.912	12.536	-64.263	-12.788
145	145	0.648	-6.371	-0.317	-14.365	-11.999	19.242	-13.253	-10.707	72.536	7.696	-2.668	-8.807	-4.249	12.648	-63.268	-12.942
146	146	0.6525	-6.026	-0.334	-14.342	-11.579	19.918	-13.122	-10.411	72.703	7.872	-2.513	-8.364	-4.573	12.772	-62.096	-13.17
147	147	0.657	-5.68	-0.333	-14.27	-11.174	20.573	-12.951	-10.006	72.806	7.975	-2.326	-7.824	-4.905	12.92	-60.776	-13.5
148	148	0.6615	-5.342	-0.314	-14.146	-10.797	21.207	-12.745	-9.494	72.822	8.012	-2.144	-7.25	-5.235	13.059	-59.359	-13.91
149	149	0.666	-5.013	-0.276	-13.978	-10.445	21.824	-12.514	-8.893	72.739	7.984	-2.003	-6.685	-5.551	13.161	-57.889	-14.38
150	150	0.6705	-4.691	-0.217	-13.781	-10.115	22.436	-12.235	-8.195	72.57	7.873	-1.868	-6.139	-5.857	13.259	-56.371	-14.923
151	151	0.675	-4.38	-0.134	-13.565	-9.798	23.046	-11.871	-7.388	72.307	7.648	-1.672	-5.624	-6.146	13.409	-54.798	-15.55
152	152	0.6795	-4.088	-0.033	-13.329	-9.5	23.65	-11.455	-6.518	71.943	7.3	-1.488	-5.169	-6.376	13.533	-53.217	-16.219
153	153	0.684	-3.813	0.083	-13.07	-9.227	24.247	-11.035	-5.616	71.497	6.9	-1.442	-4.783	-6.581	13.525	-51.688	-16.892
154	154	0.6885	-3.565	0.214	-12.799	-9.004	24.837	-10.586	-4.652	70.926	6.406	-1.519	-4.503	-6.708	13.412	-50.202	-17.567
155	155	0.693	-3.349	0.359	-12.509	-8.827	25.43	-10.096	-3.655	70.281	5.813	-1.526	-4.267	-6.779	13.342	-48.694	-18.267
156	156	0.6975	-3.159	0.523	-12.206	-8.666	26.027	-9.559	-2.633	69.551	5.112	-1.54	-4.057	-6.788	13.235	-47.163	-18.97
157	157	0.702	-2.989	0.702	-11.891	-8.523	26.629	-9.022	-1.626	68.762	4.305	-1.562	-3.863	-6.726	13.1	-45.619	-19.68
158	158	0.7065	-2.829	0.897	-11.572	-8.398	27.246	-8.511	-0.658	67.909	3.405	-1.556	-3.714	-6.585	12.974	-44.062	-20.391
159	159	0.711	-2.681	1.107	-11.261	-8.284	27.884	-8.029	0.251	66.999	2.44	-1.534	-3.624	-6.368	12.847	-42.509	-21.076
160	160	0.7155	-2.553	1.328	-10.966	-8.182	28.543	-7.567	1.095	66.046	1.414	-1.482	-3.576	-6.074	12.729	-40.954	-21.73
161	161	0.72	-2.447	1.556	-10.683	-8.096	29.21	-7.104	1.879	65.044	0.307	-1.303	-3.551	-5.705	12.694	-39.346	-22.376
162	162	0.7245	-2.358	1.776	-10.408	-8.008	29.855	-6.644	2.585	63.962	-0.86	-0.982	-3.551	-5.301	12.732	-37.667	-23.025
163	163	0.729	-2.283	1.994	-10.137	-7.941	30.487	-6.226	3.225	62.806	-2.085	-0.738	-3.568	-4.818	12.678	-35.977	-23.647
164	164	0.7335	-2.216	2.206	-9.876	-7.891	31.104	-5.899	3.753	61.575	-3.304	-0.472	-3.589	-4.299	12.614	-34.223	-24.258
165	165	0.738	-2.158	2.423	-9.642	-7.825	31.712	-5.597	4.19	60.3	-4.55	-0.102	-3.607	-3.774	12.606	-32.403	-24.888
166	166	0.7425	-2.106	2.634	-9.424	-7.748	32.299	-5.329	4.528	58.993	-5.785	0.377	-3.568	-3.249	12.627	-30.482	-25.516
167	167	0.747	-2.062	2.836	-9.221	-7.662	32.851	-5.085	4.78	57.624	-7.017	0.863	-3.463	-2.697	12.578	-28.47	-26.114
168	168	0.7515	-2.026	3.028	-9.031	-7.581	33.37	-4.924	4.915	56.198	-8.174	1.34	-3.275	-2.146	12.441	-26.357	-26.685
169	169	0.756	-1.998	3.205	-8.854	-7.507	33.851	-4.868	4.917	54.71	-9.239	1.87	-2.93	-1.635	12.232	-24.043	-27.278
170	170	0.7605	-1.979	3.359	-8.694	-7.426	34.276	-4.891	4.797	53.152	-10.209	2.521	-2.416	-1.2	11.992	-21.492	-27.913
171	171	0.765	-1.96	3.481	-8.554	-7.324	34.629	-4.967	4.576	51.535	-11.053	3.293	-1.834	-0.859	11.766	-18.816	-28.538
172	172	0.7695	-1.939	3.573	-8.426	-7.207	34.917	-5.082	4.277	49.858	-11.801	4.089	-1.245	-0.551	11.498	-16.115	-29.091
173	173	0.774	-1.921	3.64	-8.311	-7.085	35.153	-5.315	3.867	48.132	-12.343	4.708	-0.762	-0.305	11.089	-13.579	-29.525
174	174	0.7785	-1.897	3.688	-8.214	-6.948	35.334	-5.589	3.421	46.336	-12.731	5.096	-0.205	-0.107	10.422	-11.074	-29.847
175	175	0.783	-1.874	3.726	-8.14	-6.789	35.487	-5.952	2.872	44.511	-12.882	5.459	0.421	-0.007	9.668	-8.528	-30.077
176	176	0.7875	-1.849	3.755	-8.088	-6.601	35.606	-6.334	2.262	42.651	-12.877	5.875	1.017	0.019	8.938	-6	-30.222
177	177	0.792	-1.836	3.778	-8.046	-6.418	35.708	-6.764	1.605	40.784	-12.666	6.287	1.509	-0.023	8.247	-3.584	-30.258
178	178	0.7965	-1.832	3.791	-8.011	-6.239	35.784	-7.268	0.909	38.911	-12.243	6.608	1.853	-0.086	7.566	-1.371	-30.153
179	179	0.801	-1.837	3.792	-7.981	-6.064	35.829	-7.838	0.196	37.032	-11.62	6.807	2.018	-0.161	6.895	0.597	-29.916
180	180	0.8055	-1.85	3.786	-7.954	-5.893	35.843	-8.434	-0.508	35.141	-10.848	6.959	2.059	-0.274	6.263	2.409	-29.601
181	181	0.81	-1.865	3.773	-7.924	-5.725	35.824	-9.021	-1.184	33.231	-9.988	7.137	2.104	-0.454	5.658	4.22	-29.272
182	182	0.8145	-1.897	3.76	-7.884	-5.589	35.791	-9.617	-1.794	31.31	-8.991	7.225	2.188	-0.742	4.992	6.021	-28.938
183	183	0.819	-1.923	3.744	-7.849	-5.448	35.731	-10.228	-2.356	29.371	-7.958	7.22	2.214	-1.012	4.299	7.718	-28.579
184	184	0.8235	-1.961	3.732	-7.798	-5.334	35.664	-10.863	-2.848	27.467	-6.795	7.049	2.058	-1.336	3.599	9.134	-28.188
185	185	0.828	-2.003	3.722	-7.741	-5.25	35.571	-11.414	-3.234	25.599	-5.736	7.032	1.916	-1.616	3.054	10.58	-27.805
186	186	0.8325	-2.057	3.715	-7.655	-5.205	35.467	-11.913	-3.526	23.782	-4.736	6.976	1.874	-1.88	2.475	12.046	-27.412
187	187	0.837	-2.12	3.709	-7.54	-5.199	35.334	-12.321	-3.699	22.011	-3.883	6.835	1.94	-2.094	1.827	13.52	-27.014
188	188	0.8415	-2.18	3.697	-7.41	-5.221	35.175	-12.659	-3.756	20.306	-3.146	6.609	2.047	-2.277	1.156	14.943	-26.628
189	189	0.846	-2.238	3.683	-7.263	-5.269	34.996	-12.906	-3.708	18.683	-2.584	6.407	2.128	-2.406	0.582	16.289	-26.269
190	190	0.8505	-2.297	3.673	-7.093	-5.34	34.801	-13.001	-3.571	17.148	-2.284	6.35	2.166	-2.497	0.2	17.587	-25.975
191	191	0.855	-2.359	3.673	-6.901	-5.427	34.6	-12.932	-3.369	15.715	-2.225	6.425	2.189	-2.609	-0.015	18.843	-25.765
192	192	0.8595	-2.425	3.679	-6.679	-5.543	34.4	-12.743	-3.12	14.407	-2.378	6.49	2.206	-2.643	-0.185	19.979	-25.55
193	193	0.864	-2.482	3.686	-6.45	-5.655	34.199	-12.437	-2.828	13.239	-2.743	6.486	2.259	-2.61	-0.361	21.005	-25.349
194	194	0.8685	-2.527	3.69	-6.224	-5.742	34.008	-12.022	-2.55	12.228	-3.351	6.43	2.212	-2.399	-0.498	21.774	-25.112
195	195	0.873	-2.576	3.698	-5.977	-5.854	33.826	-11.488	-2.242	11.374	-4.151	6.353	1.944	-2.099	-0.508	22.19	-24.881
196	196	0.8775	-2.614	3.701	-5.727	-5.957	33.653	-10.897	-1.946	10.693	-5.092	6.369	1.55	-1.741	-0.337	22.382	-24.688
197	197	0.882	-2.632	3.693	-5.482	-6.003	33.487	-10.271	-1.714	10.189	-6.089	6.377	1.029	-1.373	-0.084	22.29	-24.518
198	198	0.8865	-2.614	3.663	-5.253	-5.981	33.318	-9.676	-1.539	9.868	-7.08	6.519	0.524	-1.057	0.327	22.113	-24.42
199	199	0.891	-2.553	3.604	-5.039	-5.895	33.14	-9.138	-1.419	9.725	-8.031	6.879	0.144	-0.798	0.921	21.986	-24.382
200	200	0.8955	-2.453	3.522	-4.839	-5.742	32.952	-8.666	-1.363	9.75	-8.908	7.365	-0.102	-0.571	1.597	21.877	-24.352
201	201	0.9	-2.315	3.42	-4.663	-5.516	32.763	-8.284	-1.376	9.951	-9.66	7.848	-0.293	-0.352	2.268	21.652	-24.297
