# Supplementary material for: Gait phenotypes in paediatric hereditary spastic paraplegia revealed by dynamic time warping analysis and random forests
Source: PLoS One. 2018 Mar 8;13(3):e0192345. doi: 10.1371/journal.pone.0192345 (PMC5843164; doi:10.1371/journal.pone.0192345)
Supplement: S2 Data — (ZIP) [file pone.0192345.s009.zip › Healthy/Left.SR.HEALTHY31.5.csv]

	Epoch	Time	Pelvic.obliquity	Pelvic.tilt	Pelvic rotation	Hip.abd.add	Hip.flexion	Hip.rotation	Knee.abd.add	Knee.flexion	Knee.rotation	Ankle.abd.add	Ankle.flexion	Ankle.rotation	Forefoot.abd.add	Forefoot.flexion	Forefoot.rotation
1	1	0	-1.009	0.61	-4.156	-2.952	25.469	-9.518	-3.219	6.899	-3.721	5.802	-0.619	-2.257	0.356	18.487	-20.061
2	2	0.00563	-1.078	0.565	-3.925	-2.929	25.817	-9.808	-3.639	8.509	-3.552	6.158	-1.541	-2.235	1.133	16.472	-20.095
3	3	0.01126	-1.177	0.527	-3.683	-2.954	26.167	-10.201	-4.076	10.114	-3.236	6.523	-2.802	-2.2	2.016	14.122	-20.078
4	4	0.01689	-1.293	0.486	-3.423	-3.028	26.483	-10.63	-4.469	11.513	-2.811	6.856	-4.517	-2.231	2.985	11.503	-20.052
5	5	0.02252	-1.411	0.444	-3.143	-3.145	26.726	-11.097	-4.755	12.521	-2.242	6.887	-6.535	-2.275	3.741	8.804	-19.897
6	6	0.02815	-1.495	0.392	-2.847	-3.255	26.885	-11.62	-4.939	13.144	-1.566	6.565	-8.384	-2.214	4.095	6.441	-19.507
7	7	0.03378	-1.538	0.343	-2.557	-3.343	26.971	-12.175	-5.06	13.625	-0.684	6.342	-9.462	-2.239	4.291	4.901	-18.96
8	8	0.03941	-1.525	0.283	-2.275	-3.384	27.015	-12.749	-5.193	14.209	0.346	6.332	-10.029	-2.443	4.515	3.784	-18.419
9	9	0.04504	-1.435	0.213	-2.006	-3.333	27.037	-13.276	-5.397	14.992	1.399	6.483	-10.377	-2.828	4.79	2.711	-17.949
10	10	0.05067	-1.259	0.121	-1.753	-3.164	27.038	-13.664	-5.68	16.004	2.414	6.639	-10.676	-3.4	4.999	1.452	-17.527
11	11	0.0563	-1.02	0.007	-1.531	-2.892	27.013	-13.762	-5.987	17.202	3.322	6.97	-10.988	-4.278	5.296	0.051	-17.224
12	12	0.06193	-0.757	-0.119	-1.348	-2.55	26.963	-13.505	-6.229	18.456	4.086	7.359	-11.143	-5.507	5.55	-1.215	-17.082
13	13	0.06756	-0.507	-0.245	-1.195	-2.177	26.852	-12.896	-6.326	19.573	4.659	7.51	-11.037	-6.984	5.492	-2.167	-17.052
14	14	0.07319	-0.302	-0.365	-1.075	-1.815	26.658	-11.943	-6.251	20.477	4.978	7.365	-10.814	-8.545	5.121	-2.919	-17.079
15	15	0.07882	-0.146	-0.478	-1.005	-1.461	26.341	-10.621	-6.012	21.177	4.976	7.162	-10.704	-10.106	4.712	-3.682	-17.156
16	16	0.08445	-0.024	-0.591	-0.981	-1.092	25.927	-9.137	-5.724	21.776	4.775	7.053	-10.508	-11.623	4.391	-4.311	-17.291
17	17	0.09008	0.064	-0.703	-0.981	-0.733	25.434	-7.511	-5.389	22.293	4.319	7.162	-10.097	-13.034	4.275	-4.639	-17.48
18	18	0.09571	0.122	-0.802	-0.982	-0.401	24.923	-5.91	-5.039	22.724	3.721	7.328	-9.537	-14.241	4.247	-4.749	-17.642
19	19	0.10134	0.157	-0.888	-0.986	-0.109	24.398	-4.421	-4.667	23.008	3.072	7.265	-8.931	-15.218	4.07	-4.771	-17.744
20	20	0.10697	0.187	-0.974	-1.002	0.16	23.844	-3.146	-4.314	23.124	2.447	6.89	-8.343	-15.969	3.673	-4.787	-17.811
21	21	0.1126	0.231	-1.066	-1.029	0.429	23.278	-2.18	-4.041	23.155	1.87	6.365	-7.748	-16.411	3.205	-4.79	-17.814
22	22	0.11823	0.315	-1.157	-1.05	0.726	22.732	-1.575	-3.894	23.183	1.33	5.895	-7.186	-16.493	2.838	-4.816	-17.739
23	23	0.12386	0.43	-1.239	-1.057	1.021	22.238	-1.368	-3.871	23.255	0.808	5.69	-6.684	-16.239	2.768	-4.846	-17.672
24	24	0.12949	0.561	-1.304	-1.041	1.298	21.77	-1.518	-3.946	23.322	0.322	5.635	-6.214	-15.731	2.877	-4.863	-17.635
25	25	0.13512	0.7	-1.357	-1.018	1.55	21.307	-1.945	-4.088	23.339	-0.099	5.559	-5.696	-15.056	2.984	-4.812	-17.624
26	26	0.14075	0.836	-1.394	-0.996	1.762	20.836	-2.556	-4.25	23.279	-0.434	5.409	-5.14	-14.285	3.033	-4.702	-17.621
27	27	0.14638	0.962	-1.417	-0.977	1.934	20.364	-3.315	-4.419	23.149	-0.672	5.177	-4.594	-13.449	3.014	-4.583	-17.615
28	28	0.15201	1.085	-1.427	-0.955	2.06	19.891	-4.171	-4.555	22.964	-0.793	4.919	-4.084	-12.627	2.983	-4.47	-17.621
29	29	0.15764	1.21	-1.419	-0.932	2.166	19.438	-5.124	-4.687	22.751	-0.781	4.72	-3.649	-11.873	3.013	-4.388	-17.666
30	30	0.16327	1.332	-1.383	-0.905	2.245	18.996	-6.051	-4.777	22.496	-0.704	4.623	-3.327	-11.199	3.136	-4.355	-17.725
31	31	0.1689	1.443	-1.326	-0.885	2.301	18.593	-6.952	-4.843	22.256	-0.542	4.538	-3.042	-10.599	3.26	-4.352	-17.769
32	32	0.17453	1.55	-1.249	-0.875	2.328	18.244	-7.83	-4.862	22.076	-0.283	4.435	-2.75	-10.108	3.371	-4.364	-17.823
33	33	0.18016	1.638	-1.149	-0.883	2.349	17.934	-8.619	-4.868	21.941	0.085	4.301	-2.402	-9.783	3.427	-4.354	-17.871
34	34	0.18579	1.689	-1.028	-0.917	2.349	17.653	-9.319	-4.872	21.827	0.547	4.166	-2.075	-9.592	3.462	-4.373	-17.91
35	35	0.19142	1.692	-0.894	-0.993	2.326	17.403	-9.93	-4.888	21.739	1.062	4.011	-1.774	-9.48	3.464	-4.431	-17.937
36	36	0.19705	1.644	-0.755	-1.113	2.276	17.174	-10.419	-4.908	21.679	1.604	3.906	-1.462	-9.471	3.49	-4.469	-17.979
37	37	0.20268	1.536	-0.61	-1.27	2.176	16.964	-10.79	-4.903	21.647	2.2	3.752	-1.099	-9.574	3.462	-4.481	-18.016
38	38	0.20831	1.357	-0.459	-1.464	2.033	16.771	-11.02	-4.909	21.631	2.757	3.668	-0.763	-9.715	3.476	-4.502	-18.048
39	39	0.21394	1.113	-0.305	-1.706	1.858	16.591	-11.08	-4.933	21.622	3.231	3.644	-0.439	-9.842	3.512	-4.517	-18.043
40	40	0.21957	0.826	-0.169	-1.996	1.675	16.409	-11.038	-4.984	21.623	3.657	3.627	-0.091	-9.969	3.532	-4.509	-18.039
41	41	0.2252	0.504	-0.051	-2.335	1.48	16.206	-10.866	-5.013	21.616	4.011	3.502	0.261	-10.11	3.452	-4.519	-18.045
42	42	0.23083	0.159	0.053	-2.712	1.28	15.981	-10.587	-5.029	21.582	4.289	3.399	0.552	-10.237	3.395	-4.564	-18.053
43	43	0.23646	-0.191	0.155	-3.112	1.084	15.734	-10.271	-5.041	21.507	4.499	3.265	0.798	-10.285	3.31	-4.648	-18.037
44	44	0.24209	-0.535	0.245	-3.521	0.891	15.467	-9.948	-5.051	21.402	4.651	3.115	1.044	-10.275	3.206	-4.718	-18.022
45	45	0.24772	-0.864	0.312	-3.937	0.707	15.185	-9.592	-5.055	21.296	4.718	2.995	1.337	-10.225	3.114	-4.724	-18.026
46	46	0.25335	-1.168	0.359	-4.352	0.539	14.883	-9.25	-5.056	21.166	4.724	2.87	1.58	-10.121	3.019	-4.76	-18.041
47	47	0.25898	-1.433	0.403	-4.757	0.392	14.565	-8.961	-5.053	21.005	4.696	2.803	1.73	-9.949	2.989	-4.852	-18.06
48	48	0.26461	-1.661	0.437	-5.136	0.258	14.221	-8.723	-5.035	20.816	4.663	2.732	1.847	-9.772	2.963	-4.965	-18.099
49	49	0.27024	-1.847	0.449	-5.487	0.138	13.844	-8.536	-4.99	20.614	4.615	2.576	2.038	-9.582	2.859	-5.022	-18.156
50	50	0.27587	-1.984	0.443	-5.805	0.044	13.439	-8.43	-4.961	20.393	4.559	2.528	2.257	-9.354	2.836	-5.013	-18.223
51	51	0.2815	-2.082	0.434	-6.086	-0.024	13.035	-8.435	-4.967	20.178	4.558	2.573	2.453	-9.105	2.892	-5.004	-18.276
52	52	0.28713	-2.148	0.425	-6.32	-0.07	12.638	-8.535	-4.999	19.977	4.6	2.681	2.641	-8.881	3.003	-4.992	-18.348
53	53	0.29276	-2.191	0.424	-6.511	-0.116	12.241	-8.732	-5.022	19.77	4.696	2.814	2.838	-8.708	3.145	-4.96	-18.469
54	54	0.29839	-2.2	0.416	-6.664	-0.15	11.805	-8.955	-5.015	19.533	4.866	2.884	3.044	-8.615	3.235	-4.933	-18.585
55	55	0.30402	-2.186	0.414	-6.787	-0.175	11.365	-9.232	-4.998	19.294	5.085	2.9	3.275	-8.511	3.279	-4.902	-18.662
56	56	0.30965	-2.162	0.416	-6.879	-0.198	10.94	-9.584	-4.993	19.084	5.361	2.857	3.569	-8.411	3.26	-4.848	-18.725
57	57	0.31528	-2.136	0.421	-6.943	-0.212	10.53	-9.988	-5.02	18.894	5.7	2.779	3.881	-8.342	3.198	-4.801	-18.776
58	58	0.32091	-2.111	0.433	-6.989	-0.226	10.133	-10.451	-5.075	18.712	6.11	2.77	4.137	-8.308	3.201	-4.795	-18.825
59	59	0.32654	-2.088	0.453	-7.031	-0.244	9.75	-10.964	-5.141	18.547	6.587	2.784	4.37	-8.311	3.237	-4.817	-18.892
60	60	0.33217	-2.068	0.48	-7.077	-0.255	9.379	-11.475	-5.21	18.403	7.101	2.754	4.641	-8.361	3.235	-4.833	-18.966
61	61	0.3378	-2.056	0.508	-7.124	-0.266	9.024	-11.999	-5.307	18.279	7.626	2.735	4.917	-8.402	3.231	-4.852	-19.031
62	62	0.34343	-2.058	0.536	-7.167	-0.308	8.667	-12.481	-5.365	18.157	8.117	2.604	5.183	-8.417	3.132	-4.916	-19.068
63	63	0.34906	-2.07	0.561	-7.23	-0.357	8.312	-12.893	-5.41	18.048	8.545	2.402	5.513	-8.402	2.95	-4.945	-19.091
64	64	0.35469	-2.086	0.591	-7.32	-0.409	7.961	-13.259	-5.447	17.938	8.901	2.271	5.882	-8.334	2.821	-4.915	-19.116
65	65	0.36032	-2.11	0.627	-7.434	-0.455	7.61	-13.527	-5.473	17.821	9.18	2.122	6.182	-8.273	2.68	-4.954	-19.152
66	66	0.36595	-2.136	0.671	-7.566	-0.504	7.269	-13.766	-5.493	17.71	9.448	2.007	6.433	-8.218	2.578	-5.034	-19.197
67	67	0.37158	-2.157	0.726	-7.724	-0.549	6.956	-13.937	-5.507	17.631	9.647	2.007	6.687	-8.149	2.578	-5.087	-19.254
68	68	0.37721	-2.175	0.791	-7.905	-0.587	6.651	-14.003	-5.499	17.557	9.728	2.009	6.945	-8.034	2.569	-5.134	-19.304
69	69	0.38284	-2.188	0.851	-8.105	-0.624	6.333	-14.012	-5.481	17.484	9.77	1.921	7.223	-7.884	2.465	-5.199	-19.323
70	70	0.38847	-2.179	0.913	-8.324	-0.642	6.009	-13.96	-5.436	17.422	9.787	1.717	7.525	-7.757	2.259	-5.287	-19.345
71	71	0.3941	-2.155	0.978	-8.551	-0.661	5.706	-13.842	-5.362	17.405	9.727	1.514	7.831	-7.593	2.059	-5.388	-19.352
72	72	0.39973	-2.122	1.051	-8.787	-0.676	5.423	-13.716	-5.303	17.419	9.691	1.481	8.103	-7.479	2.019	-5.485	-19.386
73	73	0.40536	-2.087	1.125	-9.027	-0.683	5.145	-13.57	-5.262	17.449	9.676	1.533	8.401	-7.418	2.048	-5.543	-19.433
74	74	0.41099	-2.045	1.203	-9.27	-0.681	4.885	-13.47	-5.246	17.509	9.707	1.503	8.731	-7.373	1.997	-5.618	-19.492
75	75	0.41662	-1.988	1.288	-9.511	-0.679	4.643	-13.396	-5.225	17.602	9.739	1.483	9.109	-7.305	1.95	-5.66	-19.551
76	76	0.42225	-1.911	1.385	-9.763	-0.653	4.414	-13.264	-5.198	17.712	9.743	1.483	9.493	-7.258	1.921	-5.699	-19.613
77	77	0.42788	-1.803	1.484	-10.02	-0.592	4.188	-13.127	-5.172	17.846	9.753	1.332	9.915	-7.227	1.755	-5.766	-19.679
78	78	0.43351	-1.674	1.58	-10.27	-0.508	3.967	-13.077	-5.184	18.002	9.862	1.167	10.326	-7.201	1.584	-5.868	-19.724
79	79	0.43914	-1.531	1.678	-10.504	-0.421	3.759	-13.035	-5.191	18.186	9.925	1.029	10.75	-7.134	1.43	-5.96	-19.766
80	80	0.44477	-1.377	1.776	-10.729	-0.336	3.565	-13.016	-5.197	18.408	10.018	0.913	11.162	-7.087	1.311	-6.076	-19.811
81	81	0.4504	-1.208	1.866	-10.943	-0.226	3.378	-13.037	-5.239	18.667	10.16	0.837	11.536	-7.087	1.243	-6.237	-19.877
82	82	0.45603	-1.039	1.938	-11.143	-0.12	3.175	-13.107	-5.299	18.942	10.338	0.682	11.896	-7.061	1.109	-6.459	-19.911
83	83	0.46166	-0.888	1.988	-11.327	-0.046	2.954	-13.19	-5.357	19.228	10.504	0.492	12.287	-7.017	0.932	-6.671	-19.939
84	84	0.46729	-0.754	2.017	-11.493	-0.004	2.722	-13.293	-5.42	19.523	10.678	0.351	12.761	-6.97	0.776	-6.791	-19.96
85	85	0.47292	-0.629	2.018	-11.638	0.024	2.465	-13.392	-5.492	19.827	10.843	0.223	13.211	-6.929	0.633	-6.94	-19.969
86	86	0.47855	-0.538	1.985	-11.747	0	2.186	-13.535	-5.567	20.159	11.006	0.005	13.64	-6.851	0.411	-7.162	-19.953
87	87	0.48418	-0.49	1.909	-11.829	-0.086	1.878	-13.699	-5.647	20.511	11.199	-0.124	14.054	-6.837	0.281	-7.385	-19.967
88	88	0.48981	-0.472	1.801	-11.886	-0.217	1.548	-13.899	-5.721	20.877	11.413	-0.226	14.506	-6.863	0.179	-7.568	-20.013
89	89	0.49544	-0.464	1.66	-11.914	-0.355	1.171	-14.089	-5.807	21.216	11.592	-0.257	14.913	-6.894	0.134	-7.768	-20.058
90	90	0.50107	-0.47	1.487	-11.914	-0.506	0.739	-14.237	-5.888	21.518	11.707	-0.296	15.257	-6.919	0.074	-8.024	-20.089
91	91	0.5067	-0.491	1.286	-11.893	-0.675	0.27	-14.356	-5.953	21.804	11.747	-0.397	15.595	-6.923	-0.055	-8.303	-20.125
92	92	0.51233	-0.514	1.071	-11.858	-0.836	-0.22	-14.44	-6.026	22.079	11.702	-0.403	15.952	-6.915	-0.124	-8.534	-20.176
93	93	0.51796	-0.527	0.848	-11.801	-0.982	-0.738	-14.545	-6.109	22.335	11.648	-0.367	16.298	-6.895	-0.163	-8.765	-20.221
94	94	0.52359	-0.528	0.621	-11.713	-1.108	-1.309	-14.607	-6.162	22.54	11.548	-0.385	16.562	-6.91	-0.236	-9.083	-20.275
95	95	0.52922	-0.526	0.386	-11.621	-1.228	-1.912	-14.652	-6.202	22.716	11.439	-0.387	16.814	-6.964	-0.29	-9.399	-20.359
96	96	0.53485	-0.507	0.152	-11.535	-1.319	-2.526	-14.666	-6.248	22.874	11.29	-0.3	17.078	-7.032	-0.282	-9.67	-20.466
97	97	0.54048	-0.461	-0.066	-11.446	-1.386	-3.161	-14.633	-6.258	23.002	11.092	-0.248	17.373	-7.092	-0.316	-9.915	-20.576
98	98	0.54611	-0.391	-0.271	-11.356	-1.433	-3.825	-14.562	-6.227	23.09	10.857	-0.26	17.663	-7.154	-0.409	-10.173	-20.697
99	99	0.55174	-0.311	-0.47	-11.28	-1.468	-4.496	-14.533	-6.213	23.16	10.66	-0.31	17.898	-7.185	-0.528	-10.501	-20.802
100	100	0.55737	-0.224	-0.663	-11.229	-1.492	-5.162	-14.562	-6.243	23.219	10.491	-0.361	18.016	-7.128	-0.643	-10.947	-20.864
101	101	0.563	-0.138	-0.837	-11.198	-1.521	-5.81	-14.629	-6.309	23.28	10.388	-0.374	18.004	-7.049	-0.703	-11.517	-20.891
102	102	0.56863	-0.039	-0.993	-11.18	-1.554	-6.432	-14.767	-6.397	23.356	10.354	-0.445	17.924	-6.926	-0.802	-12.188	-20.889
103	103	0.57426	0.051	-1.119	-11.177	-1.589	-7.016	-14.9	-6.505	23.451	10.357	-0.515	17.788	-6.82	-0.884	-12.928	-20.872
104	104	0.57989	0.12	-1.223	-11.193	-1.654	-7.549	-15.061	-6.629	23.581	10.395	-0.609	17.534	-6.678	-0.956	-13.803	-20.827
105	105	0.58552	0.142	-1.305	-11.226	-1.761	-8.022	-15.233	-6.781	23.742	10.447	-0.803	17.151	-6.475	-1.095	-14.847	-20.725
106	106	0.59115	0.094	-1.387	-11.277	-1.932	-8.447	-15.401	-6.972	23.943	10.53	-1.01	16.675	-6.276	-1.228	-15.998	-20.587
107	107	0.59678	-0.046	-1.482	-11.33	-2.197	-8.834	-15.572	-7.195	24.19	10.641	-1.186	16.176	-6.085	-1.332	-17.18	-20.41
108	108	0.60241	-0.291	-1.593	-11.353	-2.572	-9.184	-15.751	-7.414	24.493	10.774	-1.371	15.633	-5.93	-1.423	-18.423	-20.207
109	109	0.60804	-0.619	-1.714	-11.34	-3.042	-9.495	-15.898	-7.606	24.864	10.835	-1.517	15.052	-5.768	-1.472	-19.71	-19.99
110	110	0.61367	-1.017	-1.844	-11.294	-3.597	-9.766	-16.015	-7.749	25.32	10.836	-1.71	14.385	-5.632	-1.522	-21.123	-19.792
111	111	0.6193	-1.443	-1.961	-11.199	-4.168	-10.008	-16.054	-7.835	25.825	10.743	-1.936	13.68	-5.515	-1.581	-22.593	-19.583
112	112	0.62493	-1.867	-2.055	-11.047	-4.721	-10.206	-16.106	-7.909	26.371	10.608	-2.146	12.901	-5.397	-1.609	-24.136	-19.368
113	113	0.63056	-2.266	-2.119	-10.848	-5.232	-10.341	-16.163	-7.987	26.991	10.408	-2.309	12.052	-5.258	-1.583	-25.758	-19.154
114	114	0.63619	-2.621	-2.15	-10.607	-5.682	-10.408	-16.186	-8.068	27.701	10.16	-2.398	11.141	-5.155	-1.475	-27.452	-18.948
115	115	0.64182	-2.924	-2.144	-10.327	-6.08	-10.384	-16.236	-8.156	28.541	9.923	-2.452	10.209	-5.097	-1.31	-29.209	-18.772
116	116	0.64745	-3.182	-2.098	-10.017	-6.43	-10.258	-16.289	-8.248	29.512	9.632	-2.524	9.247	-5.038	-1.143	-31.051	-18.623
117	117	0.65308	-3.391	-2.021	-9.678	-6.734	-10.035	-16.353	-8.341	30.614	9.293	-2.604	8.272	-4.94	-0.967	-32.955	-18.473
118	118	0.65871	-3.549	-1.899	-9.325	-6.98	-9.697	-16.418	-8.462	31.817	8.903	-2.526	7.272	-4.848	-0.645	-34.86	-18.368
119	119	0.66434	-3.658	-1.751	-8.982	-7.175	-9.265	-16.47	-8.599	33.123	8.528	-2.382	6.266	-4.824	-0.241	-36.777	-18.311
120	120	0.66997	-3.739	-1.579	-8.659	-7.347	-8.743	-16.451	-8.72	34.498	8.102	-2.134	5.214	-4.818	0.273	-38.701	-18.279
121	121	0.6756	-3.807	-1.399	-8.361	-7.519	-8.142	-16.416	-8.842	35.936	7.665	-1.861	4.1	-4.779	0.83	-40.67	-18.231
122	122	0.68123	-3.876	-1.207	-8.09	-7.718	-7.458	-16.325	-8.924	37.459	7.206	-1.501	2.954	-4.716	1.499	-42.644	-18.163
123	123	0.68686	-3.954	-1.013	-7.859	-7.951	-6.676	-16.216	-8.998	39.08	6.759	-1.013	1.791	-4.648	2.319	-44.599	-18.097
124	124	0.69249	-4.052	-0.826	-7.679	-8.207	-5.819	-16.035	-9.061	40.753	6.256	-0.479	0.507	-4.571	3.217	-46.636	-18.048
125	125	0.69812	-4.178	-0.656	-7.538	-8.506	-4.915	-15.773	-9.069	42.428	5.726	0.01	-0.89	-4.509	4.107	-48.733	-18.013
126	126	0.70375	-4.339	-0.502	-7.446	-8.834	-3.936	-15.524	-9.121	44.12	5.242	0.423	-2.322	-4.459	4.936	-50.836	-17.979
127	127	0.70938	-4.532	-0.345	-7.399	-9.186	-2.883	-15.221	-9.165	45.803	4.761	0.698	-3.691	-4.442	5.62	-52.854	-17.973
128	128	0.71501	-4.741	-0.192	-7.406	-9.555	-1.768	-14.881	-9.206	47.515	4.298	0.792	-4.991	-4.436	6.136	-54.834	-17.967
129	129	0.72064	-4.954	-0.049	-7.44	-9.923	-0.62	-14.539	-9.257	49.238	3.867	0.777	-6.291	-4.465	6.561	-56.825	-17.975
130	130	0.72627	-5.176	0.081	-7.491	-10.29	0.553	-14.214	-9.335	50.966	3.481	0.713	-7.608	-4.58	6.946	-58.826	-18.032
131	131	0.7319	-5.411	0.201	-7.564	-10.654	1.751	-13.909	-9.452	52.692	3.158	0.61	-8.822	-4.821	7.268	-60.717	-18.176
132	132	0.73753	-5.652	0.308	-7.669	-11.008	2.963	-13.654	-9.629	54.4	2.924	0.409	-9.74	-5.163	7.434	-62.324	-18.4
133	133	0.74316	-5.893	0.406	-7.79	-11.349	4.174	-13.464	-9.866	56.05	2.764	0.181	-10.274	-5.522	7.482	-63.515	-18.659
134	134	0.74879	-6.12	0.501	-7.907	-11.66	5.385	-13.39	-10.186	57.653	2.707	-0.091	-10.395	-5.884	7.398	-64.277	-18.92
135	135	0.75442	-6.317	0.589	-8.011	-11.92	6.585	-13.371	-10.54	59.192	2.679	-0.32	-10.228	-6.223	7.286	-64.683	-19.18
136	136	0.76005	-6.466	0.66	-8.088	-12.128	7.764	-13.45	-10.939	60.652	2.714	-0.494	-9.828	-6.587	7.171	-64.761	-19.473
137	137	0.76568	-6.561	0.716	-8.131	-12.286	8.919	-13.668	-11.397	62.009	2.829	-0.624	-9.217	-6.978	7.054	-64.514	-19.8
138	138	0.77131	-6.592	0.764	-8.145	-12.363	10.034	-13.934	-11.846	63.244	2.95	-0.777	-8.436	-7.354	6.875	-63.999	-20.132
139	139	0.77694	-6.549	0.809	-8.12	-12.355	11.116	-14.298	-12.32	64.361	3.052	-0.973	-7.568	-7.669	6.64	-63.305	-20.449
140	140	0.78257	-6.43	0.841	-8.045	-12.279	12.138	-14.723	-12.759	65.336	3.127	-1.161	-6.756	-7.918	6.426	-62.541	-20.737
141	141	0.7882	-6.241	0.866	-7.919	-12.134	13.091	-15.159	-13.123	66.171	3.155	-1.305	-6.084	-8.1	6.275	-61.788	-20.979
142	142	0.79383	-5.983	0.873	-7.753	-11.902	13.968	-15.578	-13.398	66.845	3.12	-1.462	-5.631	-8.237	6.146	-61.126	-21.184
143	143	0.79946	-5.674	0.867	-7.543	-11.615	14.778	-15.954	-13.561	67.398	2.969	-1.598	-5.303	-8.272	6.055	-60.483	-21.355
144	144	0.80509	-5.325	0.834	-7.288	-11.303	15.514	-16.279	-13.601	67.857	2.772	-1.684	-5.006	-8.274	6.01	-59.783	-21.511
145	145	0.81072	-4.958	0.785	-6.999	-10.981	16.204	-16.561	-13.539	68.242	2.532	-1.812	-4.688	-8.254	5.92	-59.018	-21.669
146	146	0.81635	-4.586	0.718	-6.688	-10.65	16.841	-16.745	-13.345	68.519	2.211	-1.939	-4.358	-8.176	5.814	-58.158	-21.82
147	147	0.82198	-4.214	0.639	-6.358	-10.314	17.422	-16.804	-13.004	68.679	1.842	-1.967	-4.006	-8.085	5.772	-57.16	-21.978
148	148	0.82761	-3.86	0.557	-6.018	-9.992	17.969	-16.725	-12.511	68.735	1.41	-1.96	-3.613	-7.935	5.74	-56.033	-22.113
149	149	0.83324	-3.54	0.478	-5.676	-9.693	18.511	-16.5	-11.883	68.694	0.931	-1.983	-3.22	-7.738	5.655	-54.832	-22.211
150	150	0.83887	-3.259	0.403	-5.335	-9.418	19.047	-16.131	-11.128	68.576	0.417	-1.983	-2.786	-7.56	5.565	-53.524	-22.325
151	151	0.8445	-3.011	0.321	-4.997	-9.176	19.564	-15.641	-10.259	68.373	-0.147	-1.989	-2.367	-7.347	5.463	-52.166	-22.423
152	152	0.85013	-2.798	0.25	-4.672	-8.959	20.071	-15.003	-9.266	68.067	-0.709	-2.015	-1.968	-7.131	5.327	-50.763	-22.48
153	153	0.85576	-2.608	0.197	-4.369	-8.753	20.583	-14.243	-8.179	67.658	-1.268	-2.022	-1.564	-6.949	5.194	-49.267	-22.537
154	154	0.86139	-2.447	0.165	-4.091	-8.548	21.103	-13.343	-7.005	67.151	-1.864	-1.975	-1.13	-6.788	5.079	-47.654	-22.601
155	155	0.86702	-2.323	0.151	-3.843	-8.36	21.63	-12.333	-5.776	66.542	-2.46	-1.959	-0.705	-6.672	4.918	-45.99	-22.668
156	156	0.87265	-2.222	0.159	-3.619	-8.19	22.174	-11.258	-4.499	65.844	-3.047	-2.058	-0.319	-6.579	4.664	-44.337	-22.719
157	157	0.87828	-2.12	0.202	-3.406	-8.023	22.741	-10.192	-3.235	65.065	-3.581	-2.146	0.046	-6.527	4.429	-42.641	-22.745
158	158	0.88391	-2.018	0.277	-3.205	-7.848	23.339	-9.184	-2.055	64.231	-4.051	-2.147	0.358	-6.559	4.277	-40.928	-22.785
159	159	0.88954	-1.914	0.377	-3.017	-7.675	23.947	-8.162	-0.876	63.301	-4.491	-2.206	0.556	-6.655	4.097	-39.277	-22.821
160	160	0.89517	-1.805	0.505	-2.842	-7.484	24.589	-7.208	0.195	62.305	-4.893	-2.336	0.672	-6.742	3.849	-37.676	-22.798
161	161	0.9008	-1.69	0.657	-2.672	-7.283	25.245	-6.321	1.168	61.236	-5.225	-2.435	0.743	-6.871	3.617	-36.06	-22.736
162	162	0.90643	-1.579	0.821	-2.501	-7.091	25.883	-5.519	2.038	60.075	-5.514	-2.534	0.769	-6.968	3.374	-34.432	-22.607
163	163	0.91206	-1.466	0.989	-2.321	-6.898	26.492	-4.861	2.747	58.836	-5.747	-2.655	0.77	-7.033	3.088	-32.802	-22.415
164	164	0.91769	-1.342	1.157	-2.133	-6.704	27.068	-4.346	3.318	57.544	-5.939	-2.828	0.797	-7.084	2.732	-31.147	-22.207
165	165	0.92332	-1.21	1.32	-1.927	-6.511	27.596	-3.99	3.721	56.175	-6.091	-2.815	0.791	-7.114	2.519	-29.424	-21.984
166	166	0.92895	-1.086	1.475	-1.714	-6.333	28.073	-3.771	3.966	54.707	-6.198	-2.601	0.741	-7.082	2.463	-27.614	-21.703
167	167	0.93458	-0.973	1.625	-1.48	-6.167	28.492	-3.648	4.089	53.13	-6.313	-2.342	0.679	-7.022	2.407	-25.753	-21.424
168	168	0.94021	-0.872	1.757	-1.24	-6.01	28.863	-3.676	4.039	51.487	-6.343	-1.942	0.742	-7.019	2.414	-23.688	-21.197
169	169	0.94584	-0.779	1.867	-1.004	-5.853	29.172	-3.81	3.861	49.762	-6.34	-1.453	0.918	-7.009	2.447	-21.444	-20.992
170	170	0.95147	-0.706	1.957	-0.767	-5.705	29.426	-4.063	3.56	47.96	-6.317	-0.97	1.111	-6.929	2.455	-19.147	-20.767
171	171	0.9571	-0.663	2.031	-0.513	-5.589	29.624	-4.437	3.136	46.084	-6.258	-0.325	1.317	-6.828	2.581	-16.751	-20.565
172	172	0.96273	-0.636	2.085	-0.25	-5.495	29.765	-4.907	2.627	44.13	-6.142	0.509	1.626	-6.822	2.836	-14.151	-20.48
173	173	0.96836	-0.62	2.125	0.013	-5.407	29.855	-5.503	2.032	42.114	-5.931	1.306	1.969	-6.906	3.044	-11.506	-20.492
174	174	0.97399	-0.609	2.161	0.268	-5.301	29.898	-6.153	1.386	40.015	-5.663	2.198	2.169	-7.048	3.358	-8.933	-20.551
175	175	0.97962	-0.61	2.193	0.509	-5.186	29.895	-6.828	0.727	37.868	-5.359	2.939	2.309	-7.155	3.549	-6.472	-20.579
176	176	0.98525	-0.619	2.213	0.737	-5.063	29.847	-7.536	0.055	35.672	-5.008	3.584	2.509	-7.275	3.633	-3.976	-20.627
177	177	0.99088	-0.645	2.226	0.967	-4.97	29.757	-8.301	-0.596	33.425	-4.624	4.127	2.822	-7.358	3.606	-1.393	-20.684
178	178	0.99651	-0.68	2.241	1.194	-4.882	29.631	-9.07	-1.202	31.114	-4.246	4.577	3.064	-7.428	3.52	1.109	-20.766
179	179	1.00214	-0.714	2.255	1.393	-4.774	29.479	-9.857	-1.778	28.788	-3.81	5.033	3.094	-7.511	3.504	3.392	-20.864
180	180	1.00777	-0.744	2.263	1.577	-4.655	29.285	-10.572	-2.28	26.427	-3.426	5.512	2.847	-7.571	3.575	5.407	-20.97
181	181	1.0134	-0.791	2.267	1.776	-4.58	29.065	-11.323	-2.69	24.069	-3.028	5.647	2.604	-7.565	3.37	7.282	-21.053
182	182	1.01903	-0.849	2.257	1.974	-4.532	28.797	-12.057	-2.978	21.709	-2.611	5.499	2.449	-7.533	2.938	9.114	-21.102
183	183	1.02466	-0.918	2.244	2.161	-4.505	28.508	-12.686	-3.149	19.397	-2.313	5.362	2.244	-7.404	2.567	10.841	-21.115
184	184	1.03029	-1.001	2.235	2.346	-4.514	28.214	-13.223	-3.202	17.156	-2.151	5.113	1.898	-7.126	2.174	12.322	-21.055
185	185	1.03592	-1.1	2.231	2.532	-4.555	27.922	-13.673	-3.157	14.989	-2.116	4.861	1.413	-6.785	1.855	13.609	-20.999
186	186	1.04155	-1.214	2.209	2.722	-4.61	27.599	-13.999	-3.039	12.887	-2.249	4.661	0.932	-6.443	1.622	14.859	-20.992
187	187	1.04718	-1.334	2.173	2.918	-4.672	27.251	-14.185	-2.877	10.874	-2.567	4.57	0.534	-6.063	1.493	16.14	-20.987
188	188	1.05281	-1.462	2.129	3.12	-4.76	26.9	-14.284	-2.675	8.984	-3.033	4.48	0.205	-5.563	1.385	17.381	-20.911
189	189	1.05844	-1.588	2.067	3.319	-4.852	26.544	-14.256	-2.432	7.252	-3.689	4.284	0.005	-4.974	1.2	18.58	-20.801
190	190	1.06407	-1.702	1.991	3.518	-4.943	26.198	-14.193	-2.163	5.692	-4.365	4.033	-0.112	-4.426	1	19.701	-20.7
191	191	1.0697	-1.789	1.911	3.706	-4.984	25.885	-13.988	-1.938	4.318	-5.157	3.967	-0.264	-3.952	0.999	20.708	-20.647
192	192	1.07533	-1.855	1.827	3.888	-4.983	25.627	-13.685	-1.787	3.166	-6.02	4.005	-0.533	-3.501	1.137	21.467	-20.594
193	193	1.08096	-1.91	1.721	4.066	-4.956	25.436	-13.387	-1.709	2.33	-6.808	4.107	-0.789	-3.121	1.351	22.027	-20.549
194	194	1.08659	-1.948	1.592	4.237	-4.892	25.308	-13.065	-1.718	1.819	-7.497	4.325	-0.898	-2.877	1.637	22.516	-20.519
195	195	1.09222	-1.967	1.461	4.406	-4.806	25.269	-12.742	-1.794	1.656	-8.049	4.55	-0.813	-2.75	1.878	22.929	-20.464
196	196	1.09785	-1.971	1.324	4.572	-4.725	25.321	-12.474	-1.891	1.862	-8.383	4.715	-0.561	-2.739	2.04	23.202	-20.365
197	197	1.10348	-1.956	1.169	4.721	-4.631	25.426	-12.195	-1.982	2.394	-8.554	4.759	-0.225	-2.864	2.11	23.261	-20.233
198	198	1.10911	-1.92	0.992	4.848	-4.484	25.541	-11.906	-2.12	3.149	-8.606	4.825	0.063	-3.048	2.222	23.079	-20.044
199	199	1.11474	-1.881	0.809	4.971	-4.332	25.671	-11.674	-2.285	4.105	-8.496	4.99	0.252	-3.262	2.458	22.644	-19.784
200	200	1.12037	-1.842	0.623	5.092	-4.171	25.796	-11.491	-2.483	5.203	-8.27	5.303	0.296	-3.476	2.867	21.964	-19.459
201	201	1.126	-1.803	0.434	5.211	-4.002	25.92	-11.401	-2.713	6.426	-7.921	5.705	0.24	-3.644	3.383	21.075	-19.054
