# Supplementary material for: Gait phenotypes in paediatric hereditary spastic paraplegia revealed by dynamic time warping analysis and random forests
Source: PLoS One. 2018 Mar 8;13(3):e0192345. doi: 10.1371/journal.pone.0192345 (PMC5843164; doi:10.1371/journal.pone.0192345)
Supplement: S2 Data — (ZIP) [file pone.0192345.s009.zip › Healthy/Left.SR.HEALTHY32.1.csv]

	Epoch	Time	Pelvic.obliquity	Pelvic.tilt	Pelvic rotation	Hip.abd.add	Hip.flexion	Hip.rotation	Knee.abd.add	Knee.flexion	Knee.rotation	Ankle.abd.add	Ankle.flexion	Ankle.rotation	Forefoot.abd.add	Forefoot.flexion	Forefoot.rotation
1	1	0	-0.266	3.769	6.153	1.143	27.146	-3.751	-6.594	6.406	-7.92	8.822	0.28	-5.236	6.011	18.937	-11.125
2	2	0.00477	-0.145	3.705	6.132	1.294	27.097	-3.84	-6.564	6.96	-8.922	9.212	-0.218	-4.671	6.478	18.034	-11.605
3	3	0.00954	-0.05	3.642	6.084	1.441	27.038	-3.991	-6.545	7.584	-9.82	9.515	-0.934	-4.076	6.911	16.808	-12.051
4	4	0.01431	0.017	3.607	6.032	1.586	26.971	-4.167	-6.553	8.222	-10.54	9.754	-2.007	-3.526	7.362	15.158	-12.413
5	5	0.01908	0.056	3.587	5.989	1.7	26.916	-4.385	-6.566	8.863	-11.08	10.009	-3.469	-2.994	7.925	13.108	-12.666
6	6	0.02385	0.089	3.578	5.962	1.804	26.883	-4.663	-6.595	9.463	-11.354	10.163	-5.185	-2.591	8.458	10.823	-12.829
7	7	0.02862	0.128	3.574	5.933	1.926	26.853	-4.94	-6.636	9.971	-11.404	10.111	-6.821	-2.322	8.789	8.64	-12.879
8	8	0.03339	0.204	3.562	5.893	2.131	26.804	-5.21	-6.709	10.384	-11.23	9.841	-8.102	-2.221	8.838	6.817	-12.828
9	9	0.03816	0.332	3.541	5.841	2.418	26.748	-5.49	-6.814	10.79	-10.807	9.645	-8.917	-2.375	8.84	5.461	-12.763
10	10	0.04293	0.529	3.498	5.778	2.791	26.678	-5.719	-6.918	11.252	-10.23	9.591	-9.317	-2.819	8.868	4.497	-12.747
11	11	0.0477	0.795	3.44	5.704	3.244	26.591	-5.852	-7.002	11.792	-9.593	9.519	-9.428	-3.437	8.806	3.732	-12.712
12	12	0.05247	1.091	3.381	5.615	3.747	26.498	-5.869	-7.085	12.433	-8.911	9.482	-9.395	-4.137	8.72	3.002	-12.587
13	13	0.05724	1.373	3.325	5.505	4.255	26.407	-5.77	-7.172	13.189	-8.169	9.564	-9.335	-4.901	8.702	2.205	-12.368
14	14	0.06201	1.604	3.281	5.374	4.719	26.321	-5.544	-7.246	14.034	-7.4	9.713	-9.205	-5.71	8.709	1.408	-12.08
15	15	0.06678	1.764	3.254	5.226	5.115	26.236	-5.188	-7.299	14.896	-6.657	9.894	-8.871	-6.565	8.707	0.81	-11.781
16	16	0.07155	1.858	3.25	5.07	5.441	26.141	-4.731	-7.325	15.706	-5.947	10.064	-8.325	-7.512	8.673	0.475	-11.546
17	17	0.07632	1.875	3.285	4.901	5.685	26.042	-4.165	-7.308	16.426	-5.291	10.132	-7.681	-8.537	8.555	0.302	-11.39
18	18	0.08109	1.815	3.341	4.715	5.847	25.928	-3.501	-7.241	17.07	-4.749	10.03	-7.075	-9.559	8.316	0.136	-11.305
19	19	0.08586	1.679	3.412	4.514	5.916	25.794	-2.758	-7.126	17.644	-4.32	9.871	-6.528	-10.586	8.054	-0.031	-11.324
20	20	0.09063	1.491	3.486	4.309	5.915	25.635	-1.987	-6.985	18.169	-4.012	9.696	-5.993	-11.561	7.801	-0.17	-11.424
21	21	0.0954	1.273	3.586	4.114	5.858	25.467	-1.215	-6.811	18.62	-3.885	9.495	-5.536	-12.344	7.565	-0.352	-11.53
22	22	0.10017	1.073	3.701	3.937	5.778	25.291	-0.565	-6.623	19.002	-3.851	9.337	-5.142	-12.868	7.415	-0.572	-11.581
23	23	0.10494	0.899	3.796	3.786	5.695	25.088	-0.066	-6.455	19.304	-3.904	9.248	-4.794	-13.243	7.357	-0.763	-11.697
24	24	0.10971	0.774	3.902	3.651	5.631	24.842	0.301	-6.293	19.464	-4.07	9.123	-4.478	-13.467	7.297	-0.917	-11.886
25	25	0.11448	0.705	4.001	3.535	5.607	24.571	0.523	-6.153	19.518	-4.372	8.878	-4.21	-13.452	7.155	-1.079	-12.076
26	26	0.11925	0.7	4.127	3.438	5.63	24.317	0.579	-6.031	19.513	-4.735	8.532	-3.996	-13.262	6.951	-1.289	-12.27
27	27	0.12402	0.752	4.236	3.37	5.696	24.063	0.47	-5.952	19.477	-5.156	8.219	-3.772	-12.878	6.785	-1.461	-12.441
28	28	0.12879	0.841	4.352	3.323	5.782	23.81	0.221	-5.901	19.406	-5.582	7.899	-3.53	-12.378	6.622	-1.607	-12.604
29	29	0.13356	0.964	4.488	3.296	5.885	23.553	-0.138	-5.875	19.298	-5.975	7.684	-3.312	-11.814	6.559	-1.753	-12.757
30	30	0.13833	1.103	4.667	3.287	6.004	23.328	-0.6	-5.881	19.175	-6.341	7.527	-3.127	-11.177	6.554	-1.93	-12.883
31	31	0.1431	1.25	4.862	3.306	6.121	23.133	-1.158	-5.91	19.052	-6.64	7.372	-2.946	-10.511	6.546	-2.112	-12.98
32	32	0.14787	1.386	5.054	3.353	6.212	22.955	-1.781	-5.946	18.946	-6.837	7.229	-2.693	-9.898	6.538	-2.22	-13.071
33	33	0.15264	1.51	5.232	3.413	6.294	22.772	-2.407	-5.991	18.841	-6.924	7.08	-2.396	-9.419	6.507	-2.275	-13.18
34	34	0.15741	1.618	5.4	3.467	6.375	22.58	-2.997	-6.038	18.743	-6.9	6.902	-2.084	-9.076	6.432	-2.326	-13.288
35	35	0.16218	1.704	5.568	3.504	6.446	22.383	-3.546	-6.086	18.661	-6.749	6.743	-1.776	-8.857	6.363	-2.393	-13.378
36	36	0.16695	1.768	5.722	3.522	6.506	22.168	-4.05	-6.136	18.603	-6.46	6.664	-1.466	-8.792	6.355	-2.462	-13.466
37	37	0.17172	1.808	5.857	3.526	6.541	21.93	-4.497	-6.179	18.58	-6.062	6.663	-1.102	-8.866	6.4	-2.491	-13.554
38	38	0.17649	1.821	5.98	3.514	6.551	21.673	-4.869	-6.207	18.578	-5.59	6.654	-0.676	-9.034	6.425	-2.478	-13.616
39	39	0.18126	1.808	6.062	3.481	6.55	21.382	-5.163	-6.214	18.597	-5.06	6.545	-0.201	-9.291	6.358	-2.447	-13.657
40	40	0.18603	1.769	6.129	3.429	6.533	21.077	-5.4	-6.225	18.62	-4.518	6.458	0.252	-9.572	6.307	-2.429	-13.685
41	41	0.1908	1.709	6.151	3.362	6.49	20.725	-5.555	-6.209	18.651	-3.995	6.426	0.667	-9.902	6.31	-2.432	-13.728
42	42	0.19557	1.621	6.181	3.28	6.421	20.363	-5.638	-6.173	18.677	-3.486	6.389	1.011	-10.266	6.317	-2.512	-13.777
43	43	0.20034	1.511	6.19	3.185	6.322	19.973	-5.676	-6.118	18.7	-3.05	6.274	1.346	-10.557	6.251	-2.616	-13.806
44	44	0.20511	1.38	6.203	3.071	6.218	19.585	-5.636	-6.064	18.723	-2.725	6.2	1.666	-10.787	6.219	-2.721	-13.83
45	45	0.20988	1.254	6.189	2.944	6.118	19.177	-5.595	-6.013	18.742	-2.485	6.101	2.049	-10.899	6.155	-2.759	-13.833
46	46	0.21465	1.133	6.188	2.824	6.021	18.774	-5.551	-5.955	18.74	-2.335	5.985	2.432	-10.911	6.077	-2.794	-13.814
47	47	0.21942	1.014	6.177	2.711	5.928	18.359	-5.492	-5.893	18.728	-2.292	5.879	2.743	-10.858	6.013	-2.884	-13.816
48	48	0.22419	0.89	6.208	2.611	5.827	17.973	-5.414	-5.819	18.688	-2.338	5.71	2.992	-10.734	5.891	-3.037	-13.809
49	49	0.22896	0.768	6.245	2.518	5.729	17.602	-5.326	-5.755	18.641	-2.486	5.583	3.2	-10.556	5.796	-3.204	-13.829
50	50	0.23373	0.656	6.311	2.435	5.638	17.256	-5.242	-5.694	18.579	-2.692	5.469	3.405	-10.343	5.705	-3.36	-13.867
51	51	0.2385	0.559	6.39	2.364	5.559	16.929	-5.17	-5.633	18.529	-2.886	5.385	3.629	-10.17	5.643	-3.494	-13.926
52	52	0.24327	0.476	6.486	2.3	5.509	16.63	-5.102	-5.581	18.495	-3.064	5.256	3.835	-10.013	5.545	-3.668	-13.969
53	53	0.24804	0.405	6.591	2.242	5.478	16.348	-5.036	-5.542	18.465	-3.232	5.101	4.042	-9.867	5.418	-3.844	-14.001
54	54	0.25281	0.347	6.692	2.194	5.464	16.066	-4.953	-5.507	18.442	-3.386	5.028	4.263	-9.778	5.365	-3.989	-14.047
55	55	0.25758	0.306	6.797	2.155	5.47	15.785	-4.852	-5.468	18.427	-3.515	4.945	4.536	-9.749	5.301	-4.095	-14.094
56	56	0.26235	0.284	6.919	2.126	5.492	15.522	-4.761	-5.426	18.429	-3.611	4.772	4.836	-9.759	5.155	-4.212	-14.14
57	57	0.26712	0.274	7.065	2.099	5.527	15.286	-4.676	-5.388	18.444	-3.673	4.553	5.098	-9.806	4.97	-4.39	-14.187
58	58	0.27189	0.269	7.209	2.066	5.572	15.062	-4.59	-5.361	18.478	-3.673	4.323	5.329	-9.906	4.777	-4.61	-14.222
59	59	0.27666	0.268	7.327	2.03	5.625	14.837	-4.534	-5.354	18.554	-3.6	4.133	5.577	-10.051	4.62	-4.82	-14.257
60	60	0.28143	0.274	7.422	1.987	5.69	14.609	-4.499	-5.362	18.666	-3.488	3.969	5.887	-10.217	4.484	-4.98	-14.296
61	61	0.2862	0.283	7.489	1.937	5.758	14.371	-4.492	-5.369	18.817	-3.313	3.743	6.261	-10.401	4.299	-5.118	-14.316
62	62	0.29097	0.29	7.551	1.869	5.832	14.112	-4.471	-5.387	18.961	-3.14	3.543	6.597	-10.57	4.137	-5.292	-14.328
63	63	0.29574	0.293	7.582	1.789	5.894	13.829	-4.421	-5.391	19.106	-3.016	3.29	6.909	-10.678	3.922	-5.498	-14.317
64	64	0.30051	0.285	7.593	1.69	5.938	13.531	-4.408	-5.402	19.252	-2.888	3.004	7.18	-10.746	3.672	-5.749	-14.316
65	65	0.30528	0.272	7.579	1.579	5.973	13.22	-4.411	-5.424	19.421	-2.737	2.814	7.459	-10.814	3.51	-5.981	-14.321
66	66	0.31005	0.258	7.551	1.459	6.016	12.877	-4.439	-5.46	19.575	-2.589	2.579	7.758	-10.828	3.303	-6.21	-14.307
67	67	0.31482	0.251	7.51	1.336	6.053	12.539	-4.517	-5.489	19.749	-2.459	2.262	8.005	-10.776	3.025	-6.517	-14.294
68	68	0.31959	0.245	7.445	1.208	6.087	12.185	-4.614	-5.517	19.937	-2.288	1.904	8.271	-10.729	2.716	-6.824	-14.27
69	69	0.32436	0.242	7.371	1.074	6.112	11.831	-4.692	-5.539	20.143	-2.132	1.571	8.533	-10.678	2.422	-7.133	-14.245
70	70	0.32913	0.243	7.289	0.932	6.14	11.456	-4.73	-5.549	20.341	-2.038	1.236	8.808	-10.609	2.121	-7.433	-14.233
71	71	0.3339	0.252	7.215	0.795	6.173	11.09	-4.768	-5.558	20.548	-1.921	0.876	9.088	-10.578	1.8	-7.74	-14.232
72	72	0.33867	0.263	7.148	0.658	6.204	10.739	-4.765	-5.554	20.774	-1.841	0.541	9.373	-10.538	1.501	-8.042	-14.218
73	73	0.34344	0.265	7.075	0.521	6.218	10.389	-4.748	-5.543	21.022	-1.762	0.218	9.668	-10.503	1.212	-8.344	-14.202
74	74	0.34821	0.262	7.019	0.381	6.232	10.06	-4.724	-5.541	21.286	-1.687	-0.111	9.994	-10.47	0.914	-8.628	-14.183
75	75	0.35298	0.259	6.982	0.24	6.26	9.75	-4.672	-5.547	21.555	-1.606	-0.452	10.328	-10.466	0.607	-8.911	-14.158
76	76	0.35775	0.263	6.971	0.11	6.288	9.465	-4.591	-5.526	21.828	-1.53	-0.911	10.646	-10.48	0.203	-9.24	-14.121
77	77	0.36252	0.271	6.974	-0.01	6.313	9.194	-4.489	-5.488	22.105	-1.464	-1.372	10.951	-10.512	-0.201	-9.582	-14.084
78	78	0.36729	0.284	6.983	-0.127	6.342	8.923	-4.352	-5.451	22.378	-1.407	-1.701	11.228	-10.581	-0.48	-9.919	-14.057
79	79	0.37206	0.302	7.016	-0.245	6.375	8.657	-4.174	-5.404	22.631	-1.376	-1.942	11.473	-10.668	-0.677	-10.263	-14.039
80	80	0.37683	0.332	7.067	-0.365	6.421	8.391	-3.983	-5.361	22.862	-1.376	-2.118	11.662	-10.733	-0.819	-10.642	-14.018
81	81	0.3816	0.375	7.113	-0.484	6.49	8.108	-3.79	-5.325	23.075	-1.403	-2.253	11.752	-10.753	-0.921	-11.102	-13.97
82	82	0.38637	0.428	7.16	-0.605	6.567	7.811	-3.569	-5.278	23.26	-1.472	-2.415	11.784	-10.721	-1.05	-11.612	-13.889
83	83	0.39114	0.488	7.189	-0.732	6.663	7.492	-3.336	-5.242	23.433	-1.567	-2.591	11.815	-10.654	-1.2	-12.115	-13.791
84	84	0.39591	0.553	7.232	-0.86	6.766	7.173	-3.094	-5.208	23.586	-1.658	-2.793	11.881	-10.588	-1.378	-12.581	-13.683
85	85	0.40068	0.63	7.268	-0.993	6.878	6.835	-2.836	-5.165	23.729	-1.793	-2.946	11.888	-10.476	-1.511	-13.093	-13.564
86	86	0.40545	0.719	7.3	-1.138	7.003	6.476	-2.591	-5.142	23.866	-1.919	-2.97	11.828	-10.353	-1.529	-13.654	-13.443
87	87	0.41022	0.816	7.328	-1.299	7.126	6.097	-2.349	-5.123	23.988	-2.045	-2.914	11.692	-10.218	-1.473	-14.271	-13.331
88	88	0.41499	0.915	7.335	-1.466	7.253	5.691	-2.146	-5.144	24.116	-2.148	-2.73	11.568	-10.044	-1.315	-14.862	-13.193
89	89	0.41976	1.018	7.324	-1.64	7.37	5.268	-1.931	-5.123	24.239	-2.252	-2.78	11.48	-9.841	-1.358	-15.461	-13.036
90	90	0.42453	1.114	7.299	-1.817	7.475	4.83	-1.765	-5.133	24.365	-2.257	-2.827	11.356	-9.698	-1.396	-16.102	-12.889
91	91	0.4293	1.216	7.253	-1.996	7.581	4.365	-1.596	-5.149	24.481	-2.269	-2.915	11.253	-9.518	-1.485	-16.724	-12.714
92	92	0.43407	1.32	7.18	-2.17	7.674	3.875	-1.434	-5.159	24.611	-2.259	-2.981	11.102	-9.364	-1.55	-17.403	-12.547
93	93	0.43884	1.408	7.098	-2.345	7.749	3.387	-1.311	-5.185	24.772	-2.194	-3.048	10.939	-9.241	-1.607	-18.115	-12.392
94	94	0.44361	1.478	6.993	-2.514	7.792	2.887	-1.203	-5.204	24.955	-2.1	-3.129	10.796	-9.127	-1.674	-18.824	-12.229
95	95	0.44838	1.525	6.876	-2.671	7.792	2.386	-1.097	-5.209	25.159	-1.998	-3.161	10.701	-9.028	-1.698	-19.485	-12.074
96	96	0.45315	1.556	6.734	-2.806	7.757	1.887	-1.052	-5.22	25.415	-1.797	-3.173	10.647	-9.005	-1.691	-20.133	-11.93
97	97	0.45792	1.564	6.597	-2.919	7.687	1.423	-1.044	-5.22	25.728	-1.543	-3.215	10.574	-9.045	-1.698	-20.84	-11.81
98	98	0.46269	1.541	6.481	-3.011	7.563	1.012	-1.054	-5.192	26.094	-1.27	-3.263	10.46	-9.124	-1.699	-21.616	-11.711
99	99	0.46746	1.492	6.375	-3.08	7.39	0.642	-1.079	-5.135	26.508	-0.986	-3.302	10.327	-9.235	-1.682	-22.431	-11.63
100	100	0.47223	1.421	6.267	-3.122	7.181	0.302	-1.127	-5.066	26.969	-0.713	-3.291	10.189	-9.354	-1.617	-23.261	-11.563
101	101	0.477	1.339	6.153	-3.133	6.945	-0.011	-1.208	-4.987	27.479	-0.488	-3.227	10.046	-9.424	-1.512	-24.107	-11.496
102	102	0.48177	1.263	6.033	-3.113	6.698	-0.299	-1.311	-4.878	28.046	-0.299	-3.15	9.9	-9.452	-1.387	-24.981	-11.419
103	103	0.48654	1.202	5.897	-3.072	6.448	-0.57	-1.422	-4.732	28.691	-0.093	-3.037	9.722	-9.518	-1.206	-25.925	-11.352
104	104	0.49131	1.168	5.74	-3.013	6.205	-0.829	-1.551	-4.547	29.404	0.113	-2.927	9.446	-9.613	-1	-27.005	-11.32
105	105	0.49608	1.15	5.585	-2.946	5.957	-1.055	-1.711	-4.335	30.19	0.322	-2.813	9.068	-9.716	-0.77	-28.229	-11.318
106	106	0.50085	1.168	5.437	-2.87	5.73	-1.245	-1.905	-4.107	31.031	0.497	-2.635	8.603	-9.803	-0.463	-29.554	-11.36
107	107	0.50562	1.222	5.313	-2.803	5.551	-1.37	-2.133	-3.893	31.942	0.623	-2.402	8.078	-9.841	-0.092	-30.956	-11.427
108	108	0.51039	1.329	5.177	-2.755	5.421	-1.475	-2.348	-3.647	32.909	0.647	-2.322	7.531	-9.788	0.157	-32.428	-11.511
109	109	0.51516	1.479	5.057	-2.741	5.307	-1.511	-2.624	-3.409	33.962	0.683	-2.33	6.917	-9.661	0.347	-34.013	-11.594
110	110	0.51993	1.647	4.925	-2.768	5.208	-1.517	-2.927	-3.209	35.084	0.7	-2.17	6.256	-9.49	0.713	-35.635	-11.701
111	111	0.5247	1.784	4.84	-2.831	5.072	-1.438	-3.243	-3.035	36.269	0.681	-1.81	5.456	-9.273	1.292	-37.375	-11.821
112	112	0.52947	1.851	4.776	-2.926	4.831	-1.268	-3.582	-2.866	37.536	0.664	-1.403	4.559	-9.034	1.943	-39.213	-11.963
113	113	0.53424	1.824	4.713	-3.045	4.455	-1.015	-3.921	-2.673	38.89	0.616	-1.014	3.506	-8.78	2.623	-41.21	-12.138
114	114	0.53901	1.709	4.625	-3.182	3.951	-0.685	-4.284	-2.494	40.337	0.507	-0.563	2.329	-8.485	3.388	-43.306	-12.363
115	115	0.54378	1.525	4.53	-3.34	3.374	-0.258	-4.721	-2.408	41.894	0.365	-0.107	1.014	-8.14	4.19	-45.543	-12.61
116	116	0.54855	1.304	4.433	-3.505	2.763	0.254	-5.15	-2.378	43.528	0.115	0.468	-0.403	-7.752	5.125	-47.839	-12.892
117	117	0.55332	1.059	4.33	-3.667	2.125	0.844	-5.574	-2.392	45.206	-0.209	1.087	-1.886	-7.34	6.128	-50.147	-13.195
118	118	0.55809	0.808	4.197	-3.81	1.484	1.471	-5.994	-2.449	46.901	-0.621	1.593	-3.405	-6.879	7.047	-52.458	-13.494
119	119	0.56286	0.554	4.061	-3.914	0.851	2.134	-6.41	-2.546	48.575	-1.122	2.044	-4.976	-6.372	7.931	-54.768	-13.776
120	120	0.56763	0.313	3.958	-3.968	0.253	2.845	-6.804	-2.665	50.205	-1.722	2.49	-6.612	-5.855	8.832	-57.076	-14.064
121	121	0.5724	0.099	3.901	-3.969	-0.294	3.616	-7.176	-2.793	51.779	-2.411	2.766	-8.298	-5.329	9.596	-59.396	-14.343
122	122	0.57717	-0.085	3.889	-3.929	-0.791	4.447	-7.546	-2.934	53.29	-3.15	2.743	-10.03	-4.816	10.111	-61.748	-14.611
123	123	0.58194	-0.241	3.916	-3.866	-1.231	5.32	-7.915	-3.1	54.727	-3.904	2.504	-11.816	-4.358	10.457	-64.123	-14.877
124	124	0.58671	-0.377	3.986	-3.788	-1.614	6.233	-8.291	-3.317	56.079	-4.625	2.213	-13.628	-3.965	10.766	-66.456	-15.122
125	125	0.59148	-0.49	4.098	-3.7	-1.93	7.186	-8.707	-3.618	57.359	-5.256	1.969	-15.333	-3.665	11.092	-68.606	-15.354
126	126	0.59625	-0.575	4.218	-3.605	-2.182	8.158	-9.153	-3.974	58.596	-5.773	1.783	-16.704	-3.472	11.393	-70.361	-15.596
127	127	0.60102	-0.629	4.343	-3.513	-2.375	9.135	-9.569	-4.335	59.796	-6.166	1.728	-17.571	-3.355	11.677	-71.552	-15.828
128	128	0.60579	-0.637	4.451	-3.436	-2.491	10.092	-9.992	-4.728	60.974	-6.396	1.725	-17.925	-3.291	11.858	-72.214	-16.011
129	129	0.61056	-0.607	4.556	-3.398	-2.521	11.038	-10.364	-5.133	62.118	-6.477	1.836	-17.896	-3.31	11.999	-72.455	-16.153
130	130	0.61533	-0.532	4.622	-3.409	-2.491	11.946	-10.679	-5.526	63.235	-6.361	2.104	-17.602	-3.496	12.166	-72.375	-16.303
131	131	0.6201	-0.433	4.657	-3.471	-2.424	12.814	-10.941	-5.911	64.297	-6.099	2.508	-17.123	-3.838	12.375	-72.034	-16.498
132	132	0.62487	-0.296	4.666	-3.605	-2.295	13.651	-11.127	-6.279	65.282	-5.689	2.991	-16.488	-4.355	12.578	-71.447	-16.743
133	133	0.62964	-0.136	4.643	-3.806	-2.09	14.439	-11.202	-6.606	66.177	-5.212	3.543	-15.794	-5.006	12.806	-70.706	-17.027
134	134	0.63441	0.027	4.568	-4.053	-1.867	15.162	-11.18	-6.869	66.979	-4.682	4.006	-15.072	-5.71	12.933	-69.878	-17.291
135	135	0.63918	0.184	4.432	-4.333	-1.625	15.804	-11.044	-7.04	67.695	-4.136	4.393	-14.324	-6.491	12.988	-68.97	-17.577
136	136	0.64395	0.324	4.245	-4.63	-1.384	16.391	-10.79	-7.114	68.341	-3.632	4.699	-13.542	-7.303	12.971	-67.973	-17.901
137	137	0.64872	0.457	4.064	-4.946	-1.117	16.972	-10.396	-7.078	68.915	-3.265	4.933	-12.784	-8.041	12.91	-66.947	-18.224
138	138	0.65349	0.579	3.9	-5.265	-0.841	17.56	-9.894	-6.937	69.414	-3.015	5.12	-12.099	-8.71	12.843	-65.932	-18.548
139	139	0.65826	0.696	3.771	-5.583	-0.56	18.162	-9.328	-6.725	69.815	-2.863	5.24	-11.501	-9.301	12.745	-64.935	-18.871
140	140	0.66303	0.812	3.656	-5.889	-0.282	18.767	-8.704	-6.432	70.12	-2.81	5.286	-10.958	-9.82	12.603	-63.922	-19.209
141	141	0.6678	0.935	3.561	-6.172	0.006	19.38	-8.047	-6.071	70.336	-2.887	5.244	-10.448	-10.247	12.411	-62.883	-19.568
142	142	0.67257	1.063	3.5	-6.417	0.307	20.007	-7.406	-5.674	70.474	-3.077	5.12	-9.95	-10.569	12.163	-61.821	-19.919
143	143	0.67734	1.187	3.479	-6.604	0.61	20.644	-6.778	-5.234	70.53	-3.38	4.913	-9.435	-10.757	11.851	-60.721	-20.227
144	144	0.68211	1.302	3.484	-6.734	0.894	21.266	-6.151	-4.732	70.493	-3.809	4.623	-8.846	-10.792	11.469	-59.527	-20.497
145	145	0.68688	1.412	3.497	-6.814	1.154	21.862	-5.539	-4.185	70.363	-4.352	4.293	-8.164	-10.697	11.052	-58.198	-20.761
146	146	0.69165	1.519	3.529	-6.846	1.399	22.447	-4.958	-3.627	70.137	-5.015	3.991	-7.444	-10.479	10.655	-56.757	-21.031
147	147	0.69642	1.621	3.59	-6.827	1.618	23.038	-4.423	-3.067	69.827	-5.783	3.716	-6.737	-10.126	10.281	-55.267	-21.276
148	148	0.70119	1.708	3.686	-6.753	1.802	23.651	-3.938	-2.51	69.453	-6.596	3.434	-6.08	-9.682	9.9	-53.787	-21.471
149	149	0.70596	1.788	3.792	-6.631	1.955	24.266	-3.51	-1.961	69.019	-7.428	3.172	-5.474	-9.199	9.54	-52.309	-21.647
150	150	0.71073	1.862	3.912	-6.467	2.075	24.886	-3.139	-1.424	68.53	-8.315	2.905	-4.861	-8.65	9.171	-50.786	-21.824
151	151	0.7155	1.931	4.043	-6.286	2.176	25.511	-2.813	-0.907	67.986	-9.214	2.66	-4.267	-8.086	8.82	-49.231	-22.005
152	152	0.72027	1.989	4.181	-6.099	2.262	26.142	-2.536	-0.432	67.41	-10.095	2.392	-3.704	-7.517	8.446	-47.692	-22.167
153	153	0.72504	2.042	4.316	-5.923	2.346	26.764	-2.305	-0.022	66.778	-10.945	2.068	-3.254	-6.949	8.028	-46.244	-22.3
154	154	0.72981	2.101	4.442	-5.765	2.443	27.36	-2.066	0.372	66.094	-11.777	1.741	-2.915	-6.408	7.62	-44.875	-22.421
155	155	0.73458	2.178	4.567	-5.613	2.539	27.942	-1.89	0.715	65.362	-12.553	1.495	-2.639	-5.924	7.295	-43.503	-22.575
156	156	0.73935	2.269	4.668	-5.467	2.66	28.492	-1.765	0.997	64.598	-13.259	1.257	-2.393	-5.536	6.975	-42.137	-22.754
157	157	0.74412	2.364	4.745	-5.33	2.782	29.007	-1.691	1.219	63.813	-13.86	0.983	-2.174	-5.214	6.618	-40.805	-22.91
158	158	0.74889	2.456	4.798	-5.226	2.909	29.482	-1.608	1.411	63.002	-14.32	0.695	-2.002	-4.984	6.248	-39.518	-23.02
159	159	0.75366	2.546	4.831	-5.155	3.046	29.927	-1.539	1.566	62.164	-14.676	0.427	-1.858	-4.853	5.907	-38.235	-23.139
160	160	0.75843	2.628	4.862	-5.116	3.189	30.352	-1.49	1.664	61.289	-14.911	0.22	-1.711	-4.846	5.61	-36.907	-23.289
161	161	0.7632	2.693	4.876	-5.112	3.333	30.752	-1.454	1.693	60.396	-15.017	0.096	-1.547	-4.952	5.357	-35.523	-23.449
162	162	0.76797	2.739	4.872	-5.141	3.462	31.117	-1.395	1.696	59.478	-15.021	0.067	-1.388	-5.127	5.176	-34.097	-23.598
163	163	0.77274	2.768	4.849	-5.196	3.584	31.448	-1.326	1.67	58.518	-14.942	0.081	-1.236	-5.359	5.021	-32.635	-23.738
164	164	0.77751	2.786	4.811	-5.275	3.7	31.745	-1.278	1.6	57.512	-14.777	0.068	-1.036	-5.626	4.821	-31.109	-23.861
165	165	0.78228	2.788	4.765	-5.378	3.809	32.012	-1.246	1.485	56.465	-14.535	0.088	-0.789	-5.892	4.626	-29.506	-23.942
166	166	0.78705	2.77	4.708	-5.503	3.916	32.25	-1.212	1.323	55.39	-14.237	0.221	-0.544	-6.127	4.512	-27.847	-23.954
167	167	0.79182	2.735	4.644	-5.641	4.012	32.466	-1.18	1.127	54.276	-13.892	0.435	-0.33	-6.311	4.464	-26.164	-23.885
168	168	0.79659	2.685	4.6	-5.781	4.084	32.674	-1.158	0.916	53.093	-13.516	0.688	-0.149	-6.458	4.451	-24.458	-23.774
169	169	0.80136	2.62	4.581	-5.923	4.144	32.879	-1.159	0.676	51.836	-13.111	0.982	0.03	-6.6	4.467	-22.693	-23.656
170	170	0.80613	2.544	4.595	-6.071	4.206	33.088	-1.195	0.386	50.521	-12.665	1.356	0.192	-6.743	4.546	-20.886	-23.529
171	171	0.8109	2.466	4.628	-6.221	4.28	33.287	-1.269	0.045	49.145	-12.201	1.788	0.314	-6.842	4.668	-19.067	-23.362
172	172	0.81567	2.384	4.69	-6.355	4.341	33.479	-1.375	-0.308	47.688	-11.731	2.259	0.455	-6.895	4.812	-17.175	-23.171
173	173	0.82044	2.322	4.776	-6.465	4.404	33.654	-1.54	-0.67	46.14	-11.251	2.784	0.67	-6.933	4.985	-15.147	-22.989
174	174	0.82521	2.274	4.884	-6.544	4.489	33.817	-1.782	-1.076	44.528	-10.714	3.247	0.948	-6.971	5.078	-13.06	-22.774
175	175	0.82998	2.25	5.017	-6.605	4.592	33.973	-2.108	-1.51	42.849	-10.142	3.659	1.196	-6.959	5.134	-10.995	-22.518
176	176	0.83475	2.234	5.165	-6.651	4.707	34.083	-2.425	-1.935	41.064	-9.572	4.21	1.364	-6.973	5.324	-8.919	-22.283
177	177	0.83952	2.22	5.325	-6.669	4.8	34.164	-2.817	-2.36	39.198	-8.99	4.764	1.463	-6.979	5.539	-6.872	-22.089
178	178	0.84429	2.209	5.484	-6.655	4.881	34.204	-3.275	-2.785	37.265	-8.383	5.257	1.495	-6.974	5.72	-4.899	-21.905
179	179	0.84906	2.196	5.628	-6.613	4.95	34.197	-3.799	-3.225	35.293	-7.757	5.761	1.447	-6.94	5.923	-3.004	-21.724
180	180	0.85383	2.177	5.767	-6.554	5.007	34.144	-4.315	-3.64	33.279	-7.163	6.293	1.373	-6.818	6.151	-1.139	-21.494
181	181	0.8586	2.157	5.885	-6.479	5.058	34.033	-4.848	-4.03	31.233	-6.594	6.737	1.346	-6.588	6.291	0.715	-21.199
182	182	0.86337	2.132	5.993	-6.381	5.081	33.876	-5.366	-4.366	29.158	-6.067	7.092	1.325	-6.277	6.348	2.522	-20.859
183	183	0.86814	2.099	6.079	-6.264	5.084	33.667	-5.866	-4.659	27.058	-5.589	7.369	1.289	-5.9	6.336	4.271	-20.489
184	184	0.87291	2.056	6.137	-6.12	5.071	33.403	-6.342	-4.917	24.943	-5.144	7.553	1.206	-5.474	6.247	5.916	-20.078
185	185	0.87768	2.002	6.164	-5.958	5.045	33.076	-6.796	-5.145	22.816	-4.763	7.659	1.071	-4.982	6.096	7.455	-19.641
186	186	0.88245	1.942	6.158	-5.783	5.015	32.675	-7.187	-5.346	20.671	-4.491	7.751	0.872	-4.433	5.934	8.901	-19.203
187	187	0.88722	1.874	6.123	-5.601	4.984	32.209	-7.531	-5.523	18.526	-4.275	7.777	0.667	-3.858	5.706	10.278	-18.75
188	188	0.89199	1.802	6.055	-5.406	4.949	31.684	-7.849	-5.679	16.408	-4.07	7.677	0.512	-3.274	5.355	11.608	-18.264
189	189	0.89676	1.733	5.957	-5.192	4.909	31.11	-8.096	-5.795	14.338	-3.896	7.518	0.395	-2.729	4.948	12.897	-17.761
190	190	0.90153	1.67	5.835	-4.963	4.863	30.511	-8.245	-5.867	12.356	-3.762	7.344	0.311	-2.275	4.537	14.14	-17.27
191	191	0.9063	1.605	5.689	-4.719	4.81	29.905	-8.273	-5.909	10.496	-3.695	7.163	0.23	-1.928	4.135	15.302	-16.815
192	192	0.91107	1.52	5.523	-4.46	4.725	29.311	-8.236	-5.939	8.795	-3.622	6.996	0.152	-1.746	3.769	16.365	-16.44
193	193	0.91584	1.412	5.337	-4.186	4.599	28.717	-8.105	-5.948	7.264	-3.581	6.894	0.047	-1.753	3.498	17.299	-16.183
194	194	0.92061	1.296	5.151	-3.907	4.471	28.132	-7.839	-5.952	5.92	-3.615	6.876	-0.075	-1.934	3.344	18.093	-16.027
195	195	0.92538	1.183	4.971	-3.632	4.349	27.587	-7.452	-5.972	4.824	-3.743	6.997	-0.085	-2.249	3.322	18.848	-15.958
196	196	0.93015	1.072	4.799	-3.366	4.232	27.097	-6.97	-6.008	4.006	-3.982	7.173	0.065	-2.639	3.351	19.565	-15.959
197	197	0.93492	0.945	4.601	-3.106	4.095	26.64	-6.4	-6.061	3.497	-4.26	7.468	0.421	-3.136	3.475	20.286	-16
198	198	0.93969	0.826	4.428	-2.853	3.954	26.281	-5.825	-6.099	3.301	-4.541	7.72	0.834	-3.678	3.604	20.829	-16.065
199	199	0.94446	0.715	4.274	-2.594	3.824	25.992	-5.207	-6.149	3.347	-4.935	8.081	1.153	-4.192	3.88	21.132	-16.156
200	200	0.94923	0.621	4.161	-2.327	3.698	25.786	-4.593	-6.179	3.605	-5.4	8.405	1.208	-4.634	4.208	21.003	-16.243
201	201	0.954	0.538	4.065	-2.062	3.595	25.636	-4.014	-6.218	4.048	-5.931	8.737	0.99	-4.981	4.608	20.467	-16.344
