# Supplementary material for: Gait phenotypes in paediatric hereditary spastic paraplegia revealed by dynamic time warping analysis and random forests
Source: PLoS One. 2018 Mar 8;13(3):e0192345. doi: 10.1371/journal.pone.0192345 (PMC5843164; doi:10.1371/journal.pone.0192345)
Supplement: S2 Data — (ZIP) [file pone.0192345.s009.zip › Healthy/Left.SR.HEALTHY32.2.csv]

	Epoch	Time	Pelvic.obliquity	Pelvic.tilt	Pelvic rotation	Hip.abd.add	Hip.flexion	Hip.rotation	Knee.abd.add	Knee.flexion	Knee.rotation	Ankle.abd.add	Ankle.flexion	Ankle.rotation	Forefoot.abd.add	Forefoot.flexion	Forefoot.rotation
1	1	0	0.943	9.837	11.738	-1.338	30.275	-2.304	-5.173	2.141	-18.169	6.162	-1.794	5.24	4.77	17.473	-4.55
2	2	0.005	0.947	9.701	11.606	-1.15	30.325	-2.225	-5.217	2.886	-18.925	6.185	-2.227	6.01	4.868	16.48	-4.531
3	3	0.01	0.96	9.572	11.461	-0.938	30.39	-2.146	-5.26	3.766	-19.681	6.128	-2.643	6.789	4.888	15.37	-4.501
4	4	0.015	0.959	9.453	11.314	-0.731	30.476	-2.135	-5.294	4.791	-20.247	5.865	-2.97	7.378	4.69	14.2	-4.533
5	5	0.02	0.934	9.344	11.176	-0.545	30.563	-2.159	-5.325	5.94	-20.689	5.596	-3.296	7.804	4.482	12.905	-4.632
6	6	0.025	0.868	9.241	11.052	-0.409	30.646	-2.215	-5.347	7.159	-20.959	5.391	-3.86	8.091	4.391	11.307	-4.739
7	7	0.03	0.786	9.156	10.95	-0.302	30.73	-2.292	-5.365	8.376	-21.059	5.266	-4.857	8.251	4.478	9.276	-4.814
8	8	0.035	0.695	9.097	10.847	-0.202	30.827	-2.379	-5.411	9.456	-20.962	5.058	-6.174	8.303	4.55	7.044	-4.821
9	9	0.04	0.609	9.054	10.743	-0.082	30.926	-2.454	-5.494	10.307	-20.657	4.702	-7.44	8.229	4.451	5.05	-4.734
10	10	0.045	0.523	9.014	10.631	0.061	31.003	-2.515	-5.625	10.947	-20.191	4.397	-8.315	8.058	4.285	3.617	-4.576
11	11	0.05	0.467	8.98	10.532	0.23	31.054	-2.563	-5.746	11.489	-19.573	4.111	-8.748	7.732	4.025	2.672	-4.38
12	12	0.055	0.456	8.936	10.464	0.421	31.073	-2.594	-5.84	12.058	-18.887	4.042	-8.886	7.218	3.897	1.979	-4.234
13	13	0.06	0.497	8.865	10.421	0.648	31.067	-2.531	-5.896	12.724	-18.172	4.056	-8.899	6.455	3.795	1.325	-4.161
14	14	0.065	0.592	8.746	10.401	0.929	31.004	-2.399	-5.932	13.488	-17.412	4.104	-8.891	5.562	3.682	0.585	-4.046
15	15	0.07	0.726	8.595	10.393	1.248	30.889	-2.151	-5.932	14.344	-16.687	4.307	-8.937	4.676	3.697	-0.311	-3.812
16	16	0.075	0.884	8.434	10.396	1.579	30.716	-1.806	-5.869	15.235	-15.974	4.344	-8.944	3.747	3.527	-1.262	-3.512
17	17	0.08	1.037	8.27	10.401	1.914	30.503	-1.349	-5.776	16.144	-15.251	4.346	-8.71	2.661	3.26	-2.013	-3.248
18	18	0.085	1.157	8.113	10.383	2.235	30.244	-0.713	-5.636	17.009	-14.576	4.283	-8.171	1.397	2.895	-2.44	-3.073
19	19	0.09	1.249	7.971	10.364	2.519	29.949	-0.005	-5.454	17.772	-13.956	4.158	-7.504	0.025	2.495	-2.668	-3.011
20	20	0.095	1.301	7.863	10.338	2.762	29.644	0.813	-5.238	18.43	-13.491	3.988	-6.932	-1.38	2.093	-2.901	-3.068
21	21	0.1	1.323	7.806	10.322	2.949	29.324	1.708	-4.983	18.93	-13.205	3.728	-6.536	-2.752	1.655	-3.203	-3.225
22	22	0.105	1.322	7.792	10.328	3.091	29.009	2.604	-4.717	19.333	-13.091	3.433	-6.232	-4.005	1.218	-3.536	-3.441
23	23	0.11	1.314	7.82	10.366	3.192	28.704	3.429	-4.449	19.668	-13.067	3.164	-5.96	-5.095	0.84	-3.871	-3.64
24	24	0.115	1.316	7.87	10.442	3.267	28.423	4.104	-4.184	19.965	-13.151	2.867	-5.657	-5.907	0.485	-4.164	-3.778
25	25	0.12	1.334	7.937	10.535	3.33	28.161	4.653	-3.932	20.222	-13.345	2.603	-5.255	-6.522	0.203	-4.334	-3.931
26	26	0.125	1.372	8.013	10.641	3.389	27.903	5.055	-3.713	20.418	-13.643	2.291	-4.822	-6.943	-0.094	-4.438	-4.118
27	27	0.13	1.434	8.096	10.761	3.46	27.659	5.292	-3.552	20.572	-14.031	2.052	-4.37	-7.095	-0.301	-4.486	-4.261
28	28	0.135	1.532	8.181	10.907	3.538	27.413	5.365	-3.406	20.669	-14.501	1.751	-3.964	-6.985	-0.53	-4.562	-4.347
29	29	0.14	1.676	8.263	11.081	3.642	27.179	5.235	-3.316	20.75	-15.029	1.551	-3.57	-6.622	-0.652	-4.637	-4.389
30	30	0.145	1.882	8.34	11.272	3.799	26.951	4.975	-3.259	20.812	-15.624	1.334	-3.177	-6.073	-0.783	-4.704	-4.396
31	31	0.15	2.138	8.421	11.479	3.988	26.741	4.56	-3.238	20.854	-16.251	1.149	-2.821	-5.383	-0.879	-4.793	-4.407
32	32	0.155	2.427	8.494	11.699	4.201	26.539	4.01	-3.268	20.889	-16.839	1.041	-2.46	-4.636	-0.917	-4.861	-4.43
33	33	0.16	2.71	8.57	11.929	4.401	26.337	3.35	-3.346	20.906	-17.347	1.038	-2.106	-3.883	-0.87	-4.916	-4.467
34	34	0.165	2.946	8.634	12.157	4.563	26.122	2.636	-3.445	20.921	-17.776	0.951	-1.737	-3.156	-0.914	-4.959	-4.525
35	35	0.17	3.093	8.695	12.371	4.64	25.87	1.957	-3.545	20.911	-18.138	0.977	-1.377	-2.475	-0.861	-4.99	-4.584
36	36	0.175	3.152	8.741	12.568	4.642	25.576	1.301	-3.652	20.89	-18.382	1.033	-1.016	-1.861	-0.794	-5.01	-4.626
37	37	0.18	3.151	8.78	12.744	4.607	25.248	0.691	-3.763	20.842	-18.493	1.056	-0.662	-1.36	-0.767	-5.028	-4.646
38	38	0.185	3.098	8.824	12.887	4.544	24.9	0.148	-3.872	20.788	-18.452	1.086	-0.297	-1.03	-0.742	-5.036	-4.669
39	39	0.19	2.982	8.866	12.998	4.441	24.534	-0.341	-3.994	20.761	-18.248	1.236	0.058	-0.854	-0.621	-5.065	-4.682
40	40	0.195	2.791	8.902	13.082	4.272	24.132	-0.733	-4.071	20.73	-17.904	1.298	0.414	-0.853	-0.572	-5.11	-4.695
41	41	0.2	2.56	8.917	13.141	4.083	23.688	-1.01	-4.13	20.695	-17.47	1.428	0.746	-1.032	-0.462	-5.166	-4.723
42	42	0.205	2.329	8.92	13.177	3.913	23.215	-1.225	-4.186	20.642	-16.904	1.493	1.073	-1.377	-0.413	-5.229	-4.743
43	43	0.21	2.107	8.926	13.18	3.769	22.736	-1.362	-4.224	20.571	-16.276	1.452	1.411	-1.816	-0.459	-5.28	-4.745
44	44	0.215	1.896	8.932	13.164	3.647	22.252	-1.424	-4.235	20.494	-15.634	1.357	1.767	-2.336	-0.542	-5.313	-4.75
45	45	0.22	1.682	8.939	13.124	3.528	21.761	-1.409	-4.241	20.411	-15.02	1.364	2.138	-2.865	-0.53	-5.319	-4.741
46	46	0.225	1.489	8.946	13.072	3.432	21.269	-1.376	-4.242	20.327	-14.416	1.337	2.492	-3.407	-0.546	-5.346	-4.74
47	47	0.23	1.315	8.964	13.004	3.353	20.781	-1.328	-4.232	20.217	-13.874	1.274	2.802	-3.899	-0.583	-5.406	-4.748
48	48	0.235	1.165	8.995	12.915	3.3	20.317	-1.279	-4.233	20.103	-13.417	1.254	3.079	-4.31	-0.58	-5.485	-4.77
49	49	0.24	1.035	9.033	12.814	3.264	19.866	-1.24	-4.233	19.963	-13.062	1.167	3.337	-4.607	-0.64	-5.563	-4.796
50	50	0.245	0.918	9.088	12.709	3.226	19.425	-1.201	-4.217	19.795	-12.821	1.055	3.598	-4.776	-0.718	-5.625	-4.814
51	51	0.25	0.828	9.146	12.617	3.208	18.991	-1.159	-4.215	19.605	-12.764	1.085	3.821	-4.789	-0.68	-5.688	-4.837
52	52	0.255	0.742	9.224	12.525	3.178	18.589	-1.185	-4.219	19.413	-12.782	1.075	4.054	-4.657	-0.684	-5.737	-4.856
53	53	0.26	0.67	9.31	12.432	3.159	18.193	-1.198	-4.224	19.199	-12.928	1.132	4.252	-4.432	-0.633	-5.797	-4.898
54	54	0.265	0.595	9.415	12.321	3.141	17.817	-1.229	-4.255	18.973	-13.132	1.3	4.4	-4.131	-0.489	-5.882	-4.955
55	55	0.27	0.526	9.519	12.193	3.122	17.441	-1.242	-4.27	18.743	-13.397	1.432	4.53	-3.78	-0.382	-5.983	-5.025
56	56	0.275	0.452	9.629	12.053	3.098	17.084	-1.253	-4.279	18.53	-13.642	1.517	4.662	-3.446	-0.316	-6.092	-5.103
57	57	0.28	0.383	9.743	11.919	3.08	16.732	-1.275	-4.302	18.325	-13.864	1.628	4.858	-3.112	-0.235	-6.141	-5.157
58	58	0.285	0.313	9.863	11.792	3.061	16.388	-1.29	-4.33	18.122	-14.045	1.689	5.062	-2.829	-0.21	-6.186	-5.205
59	59	0.29	0.248	9.986	11.669	3.037	16.054	-1.281	-4.331	17.94	-14.179	1.697	5.298	-2.623	-0.227	-6.217	-5.257
60	60	0.295	0.182	10.102	11.55	3.005	15.727	-1.282	-4.329	17.783	-14.217	1.726	5.531	-2.517	-0.217	-6.261	-5.318
61	61	0.3	0.13	10.207	11.421	2.997	15.407	-1.278	-4.337	17.659	-14.162	1.78	5.73	-2.522	-0.182	-6.353	-5.396
62	62	0.305	0.091	10.307	11.285	3.014	15.094	-1.3	-4.357	17.563	-13.975	1.735	5.915	-2.627	-0.229	-6.488	-5.467
63	63	0.31	0.059	10.401	11.137	3.047	14.785	-1.282	-4.379	17.501	-13.753	1.729	6.14	-2.8	-0.242	-6.601	-5.535
64	64	0.315	0.027	10.484	10.983	3.082	14.469	-1.323	-4.415	17.455	-13.4	1.679	6.426	-3.037	-0.293	-6.675	-5.595
65	65	0.32	-0.002	10.551	10.829	3.12	14.14	-1.354	-4.447	17.42	-13.024	1.604	6.728	-3.302	-0.362	-6.742	-5.65
66	66	0.325	-0.023	10.604	10.679	3.171	13.804	-1.401	-4.489	17.392	-12.612	1.536	7	-3.575	-0.422	-6.844	-5.686
67	67	0.33	-0.03	10.645	10.539	3.231	13.469	-1.483	-4.536	17.387	-12.196	1.423	7.28	-3.82	-0.53	-6.954	-5.71
68	68	0.335	-0.031	10.682	10.416	3.285	13.139	-1.605	-4.576	17.387	-11.806	1.306	7.582	-4.05	-0.64	-7.045	-5.767
69	69	0.34	-0.023	10.721	10.305	3.335	12.818	-1.76	-4.628	17.392	-11.465	1.35	7.901	-4.227	-0.611	-7.101	-5.839
70	70	0.345	-0.026	10.764	10.194	3.374	12.514	-1.94	-4.701	17.415	-11.143	1.437	8.194	-4.351	-0.557	-7.184	-5.901
71	71	0.35	-0.026	10.796	10.087	3.419	12.198	-2.126	-4.773	17.446	-10.854	1.472	8.452	-4.429	-0.555	-7.316	-5.949
72	72	0.355	-0.045	10.832	9.98	3.444	11.892	-2.322	-4.841	17.493	-10.616	1.393	8.728	-4.451	-0.666	-7.452	-6.008
73	73	0.36	-0.068	10.869	9.872	3.454	11.583	-2.5	-4.899	17.54	-10.421	1.366	9.022	-4.436	-0.737	-7.567	-6.056
74	74	0.365	-0.102	10.918	9.77	3.445	11.285	-2.687	-4.958	17.584	-10.23	1.369	9.326	-4.403	-0.782	-7.665	-6.096
75	75	0.37	-0.131	10.955	9.691	3.438	10.976	-2.862	-5.015	17.633	-10.103	1.425	9.56	-4.342	-0.787	-7.829	-6.139
76	76	0.375	-0.151	10.997	9.619	3.436	10.675	-3.04	-5.067	17.699	-9.942	1.423	9.79	-4.333	-0.842	-8.018	-6.193
77	77	0.38	-0.174	11.047	9.543	3.439	10.391	-3.208	-5.136	17.775	-9.8	1.476	9.979	-4.322	-0.852	-8.243	-6.256
78	78	0.385	-0.191	11.106	9.46	3.449	10.108	-3.318	-5.191	17.846	-9.678	1.519	10.16	-4.334	-0.866	-8.475	-6.314
79	79	0.39	-0.202	11.165	9.372	3.467	9.819	-3.393	-5.244	17.919	-9.547	1.503	10.351	-4.355	-0.938	-8.711	-6.34
80	80	0.395	-0.209	11.23	9.269	3.497	9.536	-3.453	-5.287	18.009	-9.389	1.375	10.607	-4.411	-1.106	-8.911	-6.37
81	81	0.4	-0.207	11.302	9.155	3.537	9.26	-3.448	-5.319	18.097	-9.279	1.288	10.848	-4.482	-1.232	-9.116	-6.411
82	82	0.405	-0.195	11.372	9.031	3.587	8.99	-3.421	-5.353	18.203	-9.168	1.264	11.036	-4.588	-1.298	-9.376	-6.473
83	83	0.41	-0.165	11.432	8.906	3.651	8.711	-3.363	-5.376	18.315	-9.079	1.35	11.146	-4.707	-1.255	-9.704	-6.543
84	84	0.415	-0.128	11.483	8.769	3.719	8.425	-3.289	-5.385	18.433	-9	1.449	11.297	-4.822	-1.192	-9.996	-6.615
85	85	0.42	-0.078	11.531	8.626	3.797	8.135	-3.203	-5.384	18.554	-8.922	1.454	11.524	-4.929	-1.22	-10.227	-6.672
86	86	0.425	-0.02	11.576	8.475	3.88	7.833	-3.045	-5.349	18.664	-8.941	1.357	11.817	-4.998	-1.349	-10.398	-6.727
87	87	0.43	0.043	11.61	8.302	3.969	7.519	-2.884	-5.316	18.776	-9.003	1.285	12.084	-4.971	-1.463	-10.599	-6.747
88	88	0.435	0.115	11.639	8.119	4.065	7.194	-2.696	-5.278	18.889	-9.085	1.194	12.217	-4.912	-1.595	-10.94	-6.746
89	89	0.44	0.205	11.656	7.929	4.176	6.859	-2.553	-5.257	19.007	-9.16	1.185	12.18	-4.816	-1.653	-11.451	-6.756
90	90	0.445	0.311	11.663	7.739	4.293	6.505	-2.44	-5.231	19.109	-9.24	1.179	12.061	-4.681	-1.707	-12.041	-6.77
91	91	0.45	0.419	11.643	7.552	4.407	6.114	-2.343	-5.209	19.2	-9.303	1.165	11.893	-4.514	-1.773	-12.682	-6.753
92	92	0.455	0.532	11.6	7.373	4.515	5.697	-2.279	-5.181	19.29	-9.338	1.023	11.722	-4.308	-1.958	-13.345	-6.698
93	93	0.46	0.646	11.536	7.206	4.622	5.274	-2.225	-5.16	19.407	-9.391	0.928	11.529	-4.056	-2.107	-14.039	-6.617
94	94	0.465	0.748	11.465	7.04	4.709	4.85	-2.173	-5.136	19.547	-9.426	0.779	11.36	-3.765	-2.312	-14.73	-6.48
95	95	0.47	0.831	11.389	6.873	4.776	4.434	-2.141	-5.132	19.722	-9.421	0.608	11.196	-3.477	-2.547	-15.436	-6.328
96	96	0.475	0.894	11.308	6.711	4.81	4.021	-2.161	-5.151	19.909	-9.38	0.536	10.982	-3.196	-2.695	-16.185	-6.194
97	97	0.48	0.95	11.222	6.547	4.829	3.615	-2.19	-5.175	20.131	-9.276	0.512	10.762	-2.939	-2.795	-16.955	-6.034
98	98	0.485	0.997	11.134	6.406	4.825	3.217	-2.241	-5.194	20.379	-9.107	0.472	10.502	-2.742	-2.901	-17.785	-5.876
99	99	0.49	1.027	11.055	6.274	4.785	2.855	-2.322	-5.203	20.685	-8.899	0.424	10.234	-2.578	-3.009	-18.652	-5.736
100	100	0.495	1.051	10.983	6.174	4.725	2.519	-2.429	-5.206	21.027	-8.674	0.329	9.98	-2.405	-3.165	-19.529	-5.568
101	101	0.5	1.075	10.93	6.097	4.671	2.23	-2.538	-5.235	21.428	-8.45	0.326	9.751	-2.243	-3.248	-20.398	-5.38
102	102	0.505	1.096	10.888	6.046	4.605	1.971	-2.618	-5.245	21.866	-8.295	0.346	9.518	-2.067	-3.319	-21.286	-5.197
103	103	0.51	1.086	10.859	6.007	4.497	1.754	-2.728	-5.261	22.365	-8.116	0.398	9.258	-1.906	-3.36	-22.227	-5.025
104	104	0.515	1.044	10.821	5.99	4.34	1.535	-2.838	-5.249	22.885	-7.959	0.428	8.924	-1.737	-3.415	-23.258	-4.86
105	105	0.52	0.976	10.779	5.984	4.145	1.329	-2.925	-5.216	23.451	-7.846	0.501	8.522	-1.568	-3.428	-24.375	-4.719
106	106	0.525	0.908	10.739	5.989	3.937	1.152	-2.996	-5.149	24.072	-7.779	0.556	8.058	-1.397	-3.446	-25.585	-4.609
107	107	0.53	0.851	10.704	6.001	3.74	1.016	-3.065	-5.072	24.765	-7.749	0.56	7.598	-1.203	-3.51	-26.832	-4.504
108	108	0.535	0.805	10.662	6.016	3.542	0.899	-3.132	-4.975	25.505	-7.784	0.602	7.1	-0.965	-3.533	-28.136	-4.425
109	109	0.54	0.76	10.615	6.023	3.348	0.806	-3.187	-4.88	26.299	-7.89	0.707	6.517	-0.691	-3.494	-29.546	-4.386
110	110	0.545	0.718	10.565	6.025	3.154	0.754	-3.236	-4.772	27.17	-8.059	0.864	5.885	-0.391	-3.39	-31.033	-4.389
111	111	0.55	0.704	10.526	6.007	2.98	0.76	-3.265	-4.646	28.114	-8.278	1.072	5.197	-0.083	-3.216	-32.6	-4.445
112	112	0.555	0.715	10.492	5.967	2.819	0.841	-3.32	-4.512	29.161	-8.485	1.23	4.475	0.214	-3.058	-34.243	-4.555
113	113	0.56	0.746	10.46	5.9	2.678	0.988	-3.408	-4.395	30.299	-8.675	1.391	3.705	0.503	-2.869	-35.963	-4.711
114	114	0.565	0.758	10.432	5.822	2.502	1.202	-3.508	-4.268	31.516	-8.886	1.624	2.871	0.838	-2.574	-37.756	-4.875
115	115	0.57	0.724	10.4	5.746	2.266	1.477	-3.652	-4.154	32.816	-9.111	1.963	1.93	1.228	-2.14	-39.658	-5.048
116	116	0.575	0.619	10.364	5.678	1.942	1.82	-3.891	-4.073	34.205	-9.294	2.296	0.855	1.602	-1.666	-41.703	-5.286
117	117	0.58	0.442	10.313	5.631	1.526	2.223	-4.206	-4.019	35.699	-9.485	2.646	-0.308	1.989	-1.131	-43.851	-5.576
118	118	0.585	0.202	10.252	5.607	1.026	2.67	-4.528	-3.943	37.265	-9.742	2.986	-1.585	2.362	-0.54	-46.11	-5.949
119	119	0.59	-0.079	10.185	5.622	0.478	3.174	-4.93	-3.912	38.908	-10.017	3.338	-2.965	2.723	0.118	-48.466	-6.384
120	120	0.595	-0.369	10.119	5.691	-0.093	3.725	-5.404	-3.898	40.584	-10.324	3.646	-4.428	3.134	0.806	-50.882	-6.815
121	121	0.6	-0.627	10.075	5.813	-0.642	4.34	-5.927	-3.909	42.258	-10.695	3.943	-5.949	3.643	1.542	-53.301	-7.192
122	122	0.605	-0.824	10.061	5.975	-1.12	5.03	-6.472	-3.96	43.91	-11.159	4.26	-7.511	4.215	2.352	-55.676	-7.554
123	123	0.61	-0.951	10.081	6.157	-1.522	5.788	-7.003	-4.021	45.526	-11.762	4.507	-9.204	4.807	3.185	-58.097	-7.972
124	124	0.615	-1.016	10.123	6.358	-1.866	6.597	-7.538	-4.097	47.09	-12.427	4.647	-11.125	5.312	4.027	-60.647	-8.492
125	125	0.62	-1.04	10.196	6.567	-2.155	7.464	-8.092	-4.223	48.603	-13.16	4.588	-13.366	5.778	4.821	-63.434	-9.066
126	126	0.625	-1.021	10.288	6.785	-2.398	8.361	-8.642	-4.361	50.036	-13.954	4.251	-15.844	6.203	5.491	-66.378	-9.658
127	127	0.63	-0.972	10.4	7.006	-2.606	9.29	-9.164	-4.496	51.399	-14.819	3.755	-18.355	6.554	6.106	-69.277	-10.291
128	128	0.635	-0.902	10.518	7.21	-2.772	10.227	-9.677	-4.661	52.682	-15.679	3.047	-20.702	6.74	6.533	-71.962	-10.999
129	129	0.64	-0.84	10.636	7.387	-2.928	11.181	-10.208	-4.898	53.931	-16.462	2.279	-22.756	6.813	6.846	-74.336	-11.711
130	130	0.645	-0.788	10.742	7.523	-3.075	12.136	-10.767	-5.209	55.17	-17.127	1.568	-24.279	6.828	7.064	-76.188	-12.379
131	131	0.65	-0.747	10.823	7.612	-3.2	13.061	-11.267	-5.537	56.38	-17.708	0.997	-25.115	6.811	7.168	-77.358	-13.006
132	132	0.655	-0.715	10.872	7.651	-3.305	13.953	-11.705	-5.869	57.581	-18.117	0.617	-25.225	6.697	7.148	-77.826	-13.609
133	133	0.66	-0.687	10.895	7.636	-3.378	14.819	-12.11	-6.226	58.776	-18.331	0.373	-24.788	6.473	6.991	-77.785	-14.178
134	134	0.665	-0.667	10.891	7.569	-3.421	15.676	-12.447	-6.582	59.98	-18.374	0.204	-24.024	6.211	6.711	-77.449	-14.624
135	135	0.67	-0.659	10.851	7.473	-3.444	16.499	-12.719	-6.922	61.142	-18.275	0.159	-23.077	5.964	6.411	-76.896	-14.902
136	136	0.675	-0.662	10.768	7.349	-3.453	17.27	-12.862	-7.167	62.224	-18.038	0.253	-22.074	5.62	6.161	-76.205	-15.094
137	137	0.68	-0.651	10.654	7.204	-3.417	18.005	-12.911	-7.338	63.226	-17.678	0.364	-21.043	5.129	5.872	-75.428	-15.259
138	138	0.685	-0.615	10.522	7.038	-3.318	18.724	-12.867	-7.451	64.139	-17.245	0.465	-20.043	4.554	5.544	-74.605	-15.373
139	139	0.69	-0.564	10.379	6.863	-3.184	19.437	-12.706	-7.464	64.986	-16.785	0.651	-19.016	3.928	5.274	-73.662	-15.455
140	140	0.695	-0.51	10.223	6.695	-3.036	20.125	-12.414	-7.353	65.743	-16.339	0.909	-17.959	3.286	5.057	-72.583	-15.507
141	141	0.7	-0.453	10.067	6.551	-2.878	20.797	-11.981	-7.097	66.427	-15.934	1.186	-16.836	2.64	4.843	-71.363	-15.537
142	142	0.705	-0.385	9.909	6.44	-2.716	21.443	-11.476	-6.726	67.031	-15.565	1.437	-15.672	2.019	4.62	-70.042	-15.536
143	143	0.71	-0.299	9.766	6.349	-2.536	22.087	-10.877	-6.243	67.546	-15.293	1.646	-14.556	1.443	4.404	-68.69	-15.536
144	144	0.715	-0.189	9.643	6.285	-2.337	22.728	-10.205	-5.651	67.965	-15.118	1.748	-13.573	0.937	4.16	-67.41	-15.512
145	145	0.72	-0.065	9.558	6.249	-2.138	23.391	-9.492	-4.992	68.282	-15.031	1.849	-12.72	0.515	3.977	-66.161	-15.469
146	146	0.725	0.075	9.505	6.252	-1.945	24.059	-8.755	-4.266	68.485	-15.034	1.945	-11.929	0.176	3.833	-64.879	-15.416
147	147	0.73	0.228	9.489	6.285	-1.751	24.746	-8.04	-3.533	68.581	-15.135	1.952	-11.127	-0.055	3.625	-63.518	-15.35
148	148	0.735	0.39	9.499	6.351	-1.563	25.434	-7.334	-2.789	68.579	-15.338	1.944	-10.298	-0.188	3.406	-62.06	-15.279
149	149	0.74	0.55	9.539	6.432	-1.392	26.124	-6.631	-2.024	68.504	-15.603	1.966	-9.429	-0.251	3.229	-60.508	-15.198
150	150	0.745	0.694	9.604	6.521	-1.249	26.825	-5.97	-1.3	68.362	-15.977	2.018	-8.564	-0.193	3.102	-58.896	-15.123
151	151	0.75	0.828	9.682	6.614	-1.128	27.524	-5.364	-0.613	68.15	-16.427	1.984	-7.72	-0.042	2.926	-57.273	-15.048
152	152	0.755	0.944	9.776	6.714	-1.038	28.221	-4.797	0.027	67.866	-16.952	1.977	-6.905	0.196	2.786	-55.614	-14.976
153	153	0.76	1.048	9.864	6.812	-0.963	28.904	-4.276	0.617	67.507	-17.541	1.978	-6.164	0.496	2.679	-53.956	-14.923
154	154	0.765	1.138	9.954	6.906	-0.901	29.586	-3.823	1.118	67.085	-18.17	2.018	-5.491	0.835	2.618	-52.294	-14.892
155	155	0.77	1.24	10.033	6.988	-0.827	30.257	-3.46	1.524	66.59	-18.847	2.103	-4.953	1.247	2.636	-50.681	-14.864
156	156	0.775	1.345	10.117	7.069	-0.754	30.92	-3.178	1.85	66.041	-19.557	2.165	-4.514	1.721	2.655	-49.128	-14.832
157	157	0.78	1.465	10.184	7.146	-0.66	31.549	-2.951	2.115	65.419	-20.284	2.156	-4.164	2.208	2.624	-47.626	-14.811
158	158	0.785	1.582	10.228	7.219	-0.563	32.146	-2.821	2.286	64.771	-20.976	2.155	-3.825	2.672	2.6	-46.115	-14.813
159	159	0.79	1.688	10.247	7.284	-0.483	32.7	-2.753	2.397	64.066	-21.626	2.144	-3.519	3.139	2.579	-44.599	-14.808
160	160	0.795	1.794	10.252	7.33	-0.386	33.223	-2.73	2.431	63.313	-22.298	2.145	-3.3	3.655	2.58	-43.132	-14.795
161	161	0.8	1.89	10.252	7.375	-0.295	33.71	-2.699	2.456	62.492	-22.919	2.142	-3.16	4.135	2.592	-41.703	-14.761
162	162	0.805	1.987	10.232	7.412	-0.194	34.152	-2.686	2.443	61.619	-23.471	2.192	-3.048	4.555	2.649	-40.261	-14.726
163	163	0.81	2.069	10.201	7.457	-0.108	34.561	-2.685	2.417	60.694	-23.942	2.223	-2.931	4.864	2.685	-38.79	-14.725
164	164	0.815	2.144	10.155	7.503	-0.02	34.931	-2.7	2.346	59.722	-24.351	2.319	-2.818	5.092	2.762	-37.281	-14.75
165	165	0.82	2.208	10.113	7.557	0.05	35.285	-2.75	2.23	58.708	-24.669	2.437	-2.708	5.274	2.846	-35.745	-14.752
166	166	0.825	2.257	10.075	7.602	0.116	35.615	-2.763	2.118	57.65	-24.913	2.579	-2.585	5.382	2.939	-34.175	-14.741
167	167	0.83	2.285	10.052	7.637	0.17	35.932	-2.769	1.99	56.537	-25.028	2.736	-2.434	5.376	3.035	-32.545	-14.725
168	168	0.835	2.308	10.042	7.668	0.227	36.23	-2.775	1.847	55.371	-25.07	2.964	-2.244	5.287	3.183	-30.841	-14.722
169	169	0.84	2.329	10.053	7.702	0.277	36.51	-2.762	1.713	54.142	-25.028	3.189	-2.038	5.137	3.321	-29.099	-14.689
170	170	0.845	2.344	10.081	7.749	0.312	36.782	-2.734	1.576	52.861	-24.923	3.471	-1.853	4.968	3.508	-27.337	-14.604
171	171	0.85	2.327	10.116	7.804	0.31	37.028	-2.705	1.425	51.52	-24.718	3.763	-1.713	4.756	3.719	-25.585	-14.477
172	172	0.855	2.282	10.165	7.867	0.279	37.261	-2.713	1.222	50.113	-24.427	4.086	-1.531	4.501	3.944	-23.742	-14.341
173	173	0.86	2.237	10.229	7.945	0.24	37.477	-2.753	0.981	48.631	-24.102	4.503	-1.347	4.244	4.25	-21.83	-14.191
174	174	0.865	2.202	10.318	8.024	0.209	37.693	-2.849	0.683	47.076	-23.71	4.941	-1.171	4.025	4.572	-19.88	-13.977
175	175	0.87	2.169	10.424	8.127	0.152	37.879	-2.979	0.383	45.434	-23.26	5.408	-1.028	3.83	4.943	-17.921	-13.708
176	176	0.875	2.127	10.534	8.228	0.09	38.026	-3.174	0.036	43.706	-22.724	5.869	-0.853	3.636	5.309	-15.896	-13.416
177	177	0.88	2.089	10.649	8.33	0.036	38.132	-3.434	-0.349	41.899	-22.115	6.3	-0.641	3.482	5.645	-13.818	-13.066
178	178	0.885	2.065	10.764	8.422	0.01	38.2	-3.735	-0.764	40.002	-21.479	6.677	-0.506	3.378	5.958	-11.789	-12.683
179	179	0.89	2.046	10.883	8.529	-0.016	38.226	-4.105	-1.218	38.025	-20.787	6.902	-0.444	3.366	6.134	-9.846	-12.208
180	180	0.895	2.024	11	8.671	-0.068	38.203	-4.497	-1.673	35.97	-20.093	7.156	-0.446	3.429	6.34	-7.938	-11.681
181	181	0.9	2.007	11.102	8.837	-0.12	38.129	-4.964	-2.148	33.86	-19.357	7.348	-0.528	3.534	6.504	-6.113	-11.132
182	182	0.905	1.985	11.186	9.019	-0.182	37.988	-5.429	-2.596	31.685	-18.63	7.542	-0.685	3.678	6.685	-4.355	-10.568
183	183	0.91	1.953	11.255	9.2	-0.253	37.779	-5.869	-3.004	29.461	-17.955	7.741	-0.955	3.929	6.898	-2.72	-9.96
184	184	0.915	1.913	11.313	9.391	-0.326	37.51	-6.293	-3.377	27.2	-17.31	7.862	-1.25	4.231	7.042	-1.146	-9.332
185	185	0.92	1.872	11.351	9.567	-0.373	37.174	-6.66	-3.722	24.896	-16.765	7.996	-1.559	4.573	7.192	0.413	-8.734
186	186	0.925	1.821	11.363	9.75	-0.411	36.766	-6.981	-4.051	22.543	-16.285	8.07	-1.775	4.995	7.247	2.048	-8.087
187	187	0.93	1.745	11.344	9.952	-0.466	36.285	-7.262	-4.352	20.15	-15.867	7.998	-1.916	5.481	7.139	3.731	-7.404
188	188	0.935	1.65	11.305	10.189	-0.551	35.748	-7.517	-4.618	17.752	-15.476	7.861	-2.021	5.917	6.957	5.421	-6.766
189	189	0.94	1.548	11.245	10.44	-0.639	35.158	-7.713	-4.864	15.364	-15.155	7.799	-2.093	6.333	6.828	7.123	-6.159
190	190	0.945	1.443	11.175	10.684	-0.72	34.544	-7.835	-5.078	13.028	-14.847	7.864	-2.211	6.649	6.838	8.74	-5.603
191	191	0.95	1.326	11.09	10.92	-0.8	33.921	-7.877	-5.245	10.785	-14.58	7.923	-2.342	6.841	6.872	10.275	-5.143
192	192	0.955	1.193	10.99	11.143	-0.889	33.3	-7.797	-5.361	8.664	-14.382	7.985	-2.487	6.891	6.938	11.715	-4.787
193	193	0.96	1.05	10.873	11.352	-0.98	32.7	-7.621	-5.449	6.723	-14.27	8.016	-2.558	6.844	6.979	13.106	-4.525
194	194	0.965	0.896	10.748	11.545	-1.075	32.138	-7.335	-5.521	5.006	-14.266	8.055	-2.614	6.699	7.038	14.359	-4.364
195	195	0.97	0.744	10.624	11.735	-1.181	31.621	-6.932	-5.575	3.551	-14.422	8.186	-2.65	6.492	7.193	15.45	-4.299
196	196	0.975	0.588	10.498	11.929	-1.315	31.15	-6.468	-5.594	2.4	-14.725	8.277	-2.523	6.295	7.302	16.46	-4.287
197	197	0.98	0.432	10.372	12.11	-1.462	30.75	-5.999	-5.58	1.601	-15.128	8.358	-2.172	6.015	7.38	17.434	-4.441
198	198	0.985	0.272	10.245	12.264	-1.611	30.411	-5.446	-5.549	1.124	-15.72	8.477	-1.751	5.713	7.489	18.248	-4.729
199	199	0.99	0.126	10.121	12.371	-1.722	30.136	-4.874	-5.518	0.909	-16.455	8.597	-1.497	5.511	7.628	18.7	-5.064
200	200	0.995	0.01	9.995	12.426	-1.778	29.909	-4.307	-5.466	0.899	-17.286	8.65	-1.574	5.397	7.776	18.661	-5.434
201	201	1	-0.072	9.871	12.428	-1.786	29.749	-3.799	-5.398	1.099	-18.141	8.769	-1.863	5.372	8.031	18.261	-5.823
