# Supplementary material for: Gait phenotypes in paediatric hereditary spastic paraplegia revealed by dynamic time warping analysis and random forests
Source: PLoS One. 2018 Mar 8;13(3):e0192345. doi: 10.1371/journal.pone.0192345 (PMC5843164; doi:10.1371/journal.pone.0192345)
Supplement: S2 Data — (ZIP) [file pone.0192345.s009.zip › Healthy/Left.SR.HEALTHY32.3.csv]

	Epoch	Time	Pelvic.obliquity	Pelvic.tilt	Pelvic rotation	Hip.abd.add	Hip.flexion	Hip.rotation	Knee.abd.add	Knee.flexion	Knee.rotation	Ankle.abd.add	Ankle.flexion	Ankle.rotation	Forefoot.abd.add	Forefoot.flexion	Forefoot.rotation
1	1	0	1.495	13.717	3.96	4.242	36.125	1.439	-4.935	5.374	-19.24	4.927	-2.399	3.275	5.309	15.682	-10.009
2	2	0.0047	1.541	13.543	3.802	4.411	36.061	1.244	-4.866	6.254	-19.088	4.426	-4.346	2.977	5.302	12.93	-10.344
3	3	0.0094	1.628	13.368	3.601	4.654	36.001	0.974	-4.831	7.204	-18.892	4.095	-6.08	2.733	5.413	10.341	-10.648
4	4	0.0141	1.78	13.204	3.35	4.995	35.947	0.662	-4.828	8.18	-18.65	3.927	-7.359	2.493	5.584	8.183	-10.938
5	5	0.0188	2.003	13.059	3.074	5.424	35.925	0.318	-4.857	9.174	-18.431	3.938	-8.157	2.321	5.822	6.517	-11.2
6	6	0.0235	2.287	12.933	2.787	5.914	35.937	-0.039	-4.904	10.16	-18.235	3.977	-8.548	2.209	5.997	5.27	-11.416
7	7	0.0282	2.605	12.825	2.493	6.433	35.974	-0.303	-4.942	11.132	-18.108	3.893	-8.7	2.105	5.993	4.257	-11.59
8	8	0.0329	2.944	12.733	2.193	6.972	36.03	-0.516	-4.984	12.095	-18.029	3.659	-8.797	2.018	5.82	3.28	-11.731
9	9	0.0376	3.289	12.663	1.88	7.515	36.096	-0.647	-5.016	13.066	-18.03	3.432	-8.933	2	5.656	2.255	-11.808
10	10	0.0423	3.62	12.618	1.555	8.041	36.154	-0.655	-5.025	14.04	-18.119	3.36	-9.106	2.037	5.643	1.198	-11.818
11	11	0.047	3.909	12.596	1.228	8.524	36.185	-0.548	-4.998	14.994	-18.234	3.398	-9.234	2.059	5.721	0.187	-11.791
12	12	0.0517	4.128	12.594	0.91	8.932	36.176	-0.324	-4.929	15.892	-18.361	3.438	-9.201	2.033	5.764	-0.659	-11.762
13	13	0.0564	4.26	12.615	0.606	9.254	36.129	0.009	-4.835	16.697	-18.499	3.445	-8.962	1.931	5.718	-1.264	-11.773
14	14	0.0611	4.295	12.664	0.32	9.471	36.061	0.417	-4.709	17.414	-18.564	3.359	-8.56	1.67	5.54	-1.677	-11.858
15	15	0.0658	4.237	12.745	0.058	9.58	35.982	0.907	-4.543	18.049	-18.579	3.174	-8.121	1.281	5.257	-2.029	-11.99
16	16	0.0705	4.11	12.845	-0.167	9.601	35.892	1.405	-4.363	18.625	-18.523	2.925	-7.733	0.797	4.925	-2.414	-12.157
17	17	0.0752	3.93	12.973	-0.338	9.533	35.799	1.891	-4.16	19.165	-18.355	2.66	-7.384	0.151	4.585	-2.844	-12.382
18	18	0.0799	3.738	13.118	-0.451	9.417	35.687	2.336	-3.952	19.659	-18.097	2.448	-7.038	-0.602	4.293	-3.264	-12.632
19	19	0.0846	3.548	13.277	-0.506	9.261	35.584	2.628	-3.765	20.142	-17.716	2.311	-6.644	-1.339	4.074	-3.635	-12.848
20	20	0.0893	3.382	13.429	-0.518	9.093	35.458	2.858	-3.571	20.585	-17.261	2.247	-6.183	-2.087	3.921	-3.913	-13.023
21	21	0.094	3.253	13.565	-0.491	8.945	35.312	2.946	-3.43	20.987	-16.748	2.166	-5.641	-2.805	3.743	-4.086	-13.196
22	22	0.0987	3.183	13.693	-0.431	8.829	35.14	2.903	-3.319	21.323	-16.238	2.03	-5.077	-3.463	3.528	-4.214	-13.379
23	23	0.1034	3.194	13.801	-0.342	8.771	34.938	2.725	-3.243	21.614	-15.7	1.936	-4.518	-4.084	3.366	-4.313	-13.559
24	24	0.1081	3.274	13.89	-0.233	8.761	34.716	2.417	-3.199	21.873	-15.155	1.897	-4.014	-4.618	3.281	-4.432	-13.716
25	25	0.1128	3.409	13.949	-0.114	8.794	34.452	2.028	-3.182	22.081	-14.689	1.894	-3.565	-5.007	3.251	-4.563	-13.849
26	26	0.1175	3.575	13.978	0.007	8.863	34.139	1.599	-3.19	22.234	-14.32	1.891	-3.131	-5.263	3.23	-4.674	-13.968
27	27	0.1222	3.758	13.978	0.124	8.95	33.777	1.158	-3.204	22.338	-14.034	1.847	-2.686	-5.422	3.178	-4.758	-14.086
28	28	0.1269	3.944	13.95	0.234	9.041	33.369	0.733	-3.21	22.402	-13.855	1.789	-2.246	-5.465	3.12	-4.825	-14.192
29	29	0.1316	4.111	13.896	0.337	9.116	32.924	0.321	-3.218	22.433	-13.785	1.777	-1.834	-5.372	3.112	-4.885	-14.283
30	30	0.1363	4.243	13.819	0.43	9.16	32.44	-0.063	-3.221	22.426	-13.801	1.811	-1.45	-5.191	3.15	-4.934	-14.383
31	31	0.141	4.326	13.723	0.504	9.18	31.917	-0.359	-3.228	22.386	-13.932	1.836	-1.087	-4.936	3.168	-4.982	-14.487
32	32	0.1457	4.351	13.619	0.561	9.162	31.369	-0.61	-3.243	22.315	-14.105	1.799	-0.725	-4.632	3.117	-5.025	-14.588
33	33	0.1504	4.314	13.511	0.596	9.089	30.801	-0.811	-3.242	22.22	-14.262	1.78	-0.39	-4.337	3.088	-5.075	-14.69
34	34	0.1551	4.222	13.414	0.611	8.972	30.231	-0.978	-3.24	22.104	-14.371	1.7	-0.056	-4.039	2.995	-5.126	-14.755
35	35	0.1598	4.068	13.339	0.598	8.807	29.662	-1.041	-3.218	21.965	-14.497	1.585	0.267	-3.763	2.863	-5.185	-14.815
36	36	0.1645	3.868	13.271	0.562	8.623	29.089	-1.064	-3.218	21.819	-14.539	1.534	0.59	-3.586	2.779	-5.224	-14.889
37	37	0.1692	3.624	13.209	0.523	8.401	28.509	-1.079	-3.222	21.664	-14.459	1.381	0.922	-3.498	2.595	-5.285	-14.94
38	38	0.1739	3.37	13.152	0.479	8.176	27.925	-1.068	-3.236	21.494	-14.277	1.25	1.219	-3.515	2.429	-5.366	-14.974
39	39	0.1786	3.122	13.122	0.438	7.962	27.364	-1.071	-3.269	21.31	-14.013	1.217	1.511	-3.618	2.353	-5.419	-15.012
40	40	0.1833	2.898	13.128	0.402	7.769	26.833	-1.095	-3.308	21.114	-13.669	1.181	1.781	-3.815	2.281	-5.489	-15.066
41	41	0.188	2.701	13.161	0.379	7.603	26.323	-1.122	-3.354	20.904	-13.299	1.118	2.033	-4.081	2.183	-5.58	-15.135
42	42	0.1927	2.528	13.218	0.366	7.46	25.836	-1.172	-3.412	20.694	-12.889	1.053	2.272	-4.384	2.085	-5.687	-15.198
43	43	0.1974	2.378	13.294	0.358	7.337	25.368	-1.244	-3.475	20.488	-12.437	1.048	2.517	-4.716	2.044	-5.78	-15.251
44	44	0.2021	2.245	13.386	0.359	7.23	24.908	-1.309	-3.538	20.269	-12.015	1.057	2.782	-5.026	2.013	-5.846	-15.289
45	45	0.2068	2.129	13.492	0.372	7.14	24.454	-1.372	-3.606	20.031	-11.654	1.048	3.071	-5.28	1.953	-5.884	-15.31
46	46	0.2115	2.036	13.614	0.401	7.069	24.012	-1.463	-3.687	19.781	-11.329	1.082	3.368	-5.494	1.929	-5.898	-15.328
47	47	0.2162	1.957	13.752	0.45	7.005	23.589	-1.579	-3.768	19.522	-11.066	1.132	3.622	-5.636	1.923	-5.941	-15.335
48	48	0.2209	1.886	13.901	0.516	6.937	23.179	-1.675	-3.833	19.253	-10.897	1.22	3.834	-5.727	1.957	-6.003	-15.349
49	49	0.2256	1.812	14.056	0.594	6.858	22.778	-1.761	-3.887	18.975	-10.779	1.347	3.988	-5.804	2.036	-6.103	-15.383
50	50	0.2303	1.735	14.208	0.681	6.769	22.374	-1.833	-3.929	18.69	-10.736	1.452	4.129	-5.819	2.095	-6.212	-15.41
51	51	0.235	1.646	14.358	0.781	6.663	21.966	-1.894	-3.958	18.395	-10.762	1.521	4.261	-5.774	2.119	-6.332	-15.428
52	52	0.2397	1.546	14.497	0.887	6.543	21.538	-1.926	-3.98	18.083	-10.865	1.656	4.409	-5.691	2.195	-6.411	-15.457
53	53	0.2444	1.442	14.621	0.986	6.419	21.1	-1.998	-4.016	17.784	-10.932	1.786	4.598	-5.578	2.255	-6.459	-15.463
54	54	0.2491	1.342	14.728	1.068	6.301	20.644	-2.063	-4.039	17.48	-10.975	1.859	4.783	-5.476	2.271	-6.522	-15.464
55	55	0.2538	1.237	14.815	1.143	6.183	20.166	-2.116	-4.06	17.177	-10.975	1.901	4.963	-5.421	2.262	-6.601	-15.463
56	56	0.2585	1.123	14.878	1.218	6.053	19.662	-2.174	-4.078	16.869	-10.997	1.954	5.137	-5.334	2.262	-6.678	-15.462
57	57	0.2632	1.004	14.908	1.3	5.904	19.13	-2.226	-4.074	16.552	-11.205	2.002	5.299	-5.084	2.248	-6.758	-15.473
58	58	0.2679	0.891	14.903	1.382	5.751	18.572	-2.296	-4.059	16.227	-11.646	2.007	5.431	-4.594	2.176	-6.866	-15.495
59	59	0.2726	0.786	14.867	1.452	5.604	17.997	-2.397	-4.04	15.907	-12.233	1.967	5.54	-3.914	2.053	-7.007	-15.507
60	60	0.2773	0.68	14.808	1.502	5.461	17.411	-2.519	-4.026	15.602	-12.89	1.912	5.646	-3.109	1.908	-7.161	-15.5
61	61	0.282	0.569	14.72	1.529	5.322	16.812	-2.663	-4.022	15.315	-13.628	1.877	5.765	-2.181	1.765	-7.307	-15.488
62	62	0.2867	0.453	14.602	1.535	5.185	16.198	-2.826	-4.031	15.066	-14.449	1.901	5.885	-1.145	1.66	-7.463	-15.484
63	63	0.2914	0.33	14.456	1.516	5.047	15.58	-2.994	-4.05	14.889	-15.301	1.987	5.989	-0.063	1.604	-7.67	-15.484
64	64	0.2961	0.207	14.288	1.476	4.915	14.975	-3.154	-4.075	14.798	-16.144	2.07	6.085	1.006	1.545	-7.938	-15.493
65	65	0.3008	0.088	14.096	1.418	4.8	14.378	-3.273	-4.106	14.765	-16.927	2.133	6.153	1.969	1.477	-8.26	-15.511
66	66	0.3055	-0.019	13.887	1.35	4.716	13.777	-3.418	-4.181	14.728	-17.499	2.189	6.206	2.755	1.406	-8.583	-15.52
67	67	0.3102	-0.109	13.654	1.276	4.656	13.12	-3.611	-4.268	14.614	-17.858	2.154	6.242	3.412	1.275	-8.902	-15.499
68	68	0.3149	-0.192	13.408	1.178	4.616	12.406	-3.773	-4.354	14.439	-17.844	2.092	6.331	3.687	1.141	-9.147	-15.481
69	69	0.3196	-0.272	13.133	1.059	4.592	11.668	-3.861	-4.421	14.318	-17.368	1.886	6.485	3.455	0.921	-9.396	-15.451
70	70	0.3243	-0.357	12.842	0.918	4.566	10.989	-3.839	-4.458	14.388	-16.546	1.499	6.723	2.778	0.566	-9.703	-15.42
71	71	0.329	-0.45	12.535	0.76	4.532	10.387	-3.708	-4.48	14.684	-15.591	1.099	7.005	1.835	0.218	-10.085	-15.41
72	72	0.3337	-0.556	12.224	0.587	4.481	9.828	-3.501	-4.493	15.128	-14.629	0.817	7.349	0.803	-0.018	-10.467	-15.413
73	73	0.3384	-0.685	11.917	0.401	4.398	9.263	-3.289	-4.498	15.59	-13.689	0.632	7.686	-0.2	-0.148	-10.858	-15.42
74	74	0.3431	-0.839	11.62	0.219	4.283	8.646	-3.11	-4.507	15.947	-12.875	0.531	7.921	-1.043	-0.186	-11.29	-15.434
75	75	0.3478	-1.008	11.339	0.044	4.143	7.974	-2.985	-4.531	16.143	-12.229	0.483	8.002	-1.647	-0.171	-11.782	-15.436
76	76	0.3525	-1.167	11.072	-0.127	4.003	7.262	-2.895	-4.551	16.199	-11.786	0.384	7.959	-1.993	-0.203	-12.331	-15.422
77	77	0.3572	-1.291	10.817	-0.299	3.881	6.551	-2.817	-4.542	16.179	-11.575	0.168	7.866	-2.095	-0.354	-12.908	-15.414
78	78	0.3619	-1.368	10.579	-0.475	3.792	5.87	-2.718	-4.506	16.147	-11.619	-0.109	7.773	-1.983	-0.585	-13.48	-15.428
79	79	0.3666	-1.404	10.359	-0.647	3.736	5.228	-2.58	-4.454	16.14	-11.899	-0.387	7.68	-1.691	-0.843	-14.059	-15.449
80	80	0.3713	-1.422	10.165	-0.81	3.682	4.63	-2.463	-4.4	16.167	-12.301	-0.631	7.578	-1.259	-1.087	-14.66	-15.461
81	81	0.376	-1.433	9.999	-0.964	3.628	4.077	-2.421	-4.39	16.232	-12.68	-0.675	7.477	-0.79	-1.168	-15.234	-15.47
82	82	0.3807	-1.442	9.87	-1.106	3.567	3.575	-2.443	-4.406	16.333	-12.956	-0.563	7.401	-0.361	-1.112	-15.77	-15.461
83	83	0.3854	-1.433	9.784	-1.238	3.522	3.13	-2.537	-4.443	16.476	-13.073	-0.498	7.346	-0.002	-1.095	-16.324	-15.419
84	84	0.3901	-1.404	9.737	-1.348	3.491	2.741	-2.686	-4.483	16.657	-13.087	-0.535	7.287	0.326	-1.162	-16.934	-15.339
85	85	0.3948	-1.35	9.731	-1.441	3.489	2.398	-2.794	-4.529	16.874	-13.027	-0.581	7.189	0.528	-1.222	-17.605	-15.249
86	86	0.3995	-1.29	9.762	-1.519	3.48	2.101	-2.84	-4.541	17.124	-12.873	-0.63	7.075	0.585	-1.26	-18.307	-15.14
87	87	0.4042	-1.233	9.833	-1.596	3.47	1.851	-2.821	-4.54	17.406	-12.639	-0.816	6.984	0.533	-1.421	-19.035	-14.996
88	88	0.4089	-1.201	9.938	-1.679	3.43	1.646	-2.771	-4.545	17.717	-12.331	-0.959	6.843	0.419	-1.536	-19.812	-14.817
89	89	0.4136	-1.194	10.072	-1.765	3.371	1.476	-2.644	-4.558	18.053	-12.027	-1.061	6.701	0.261	-1.627	-20.594	-14.612
90	90	0.4183	-1.2	10.231	-1.85	3.298	1.348	-2.532	-4.581	18.425	-11.708	-1.147	6.552	0.115	-1.71	-21.4	-14.391
91	91	0.423	-1.198	10.408	-1.92	3.226	1.252	-2.471	-4.61	18.828	-11.356	-1.26	6.399	-0.026	-1.817	-22.235	-14.168
92	92	0.4277	-1.175	10.591	-1.979	3.167	1.162	-2.437	-4.62	19.233	-11.002	-1.504	6.205	-0.142	-2.031	-23.144	-13.938
93	93	0.4324	-1.135	10.778	-2.029	3.118	1.077	-2.426	-4.623	19.637	-10.667	-1.871	5.969	-0.21	-2.355	-24.122	-13.697
94	94	0.4371	-1.092	10.969	-2.072	3.068	1.003	-2.436	-4.631	20.05	-10.386	-2.229	5.721	-0.2	-2.679	-25.112	-13.446
95	95	0.4418	-1.059	11.159	-2.107	2.998	0.937	-2.467	-4.642	20.47	-10.168	-2.495	5.472	-0.109	-2.93	-26.079	-13.193
96	96	0.4465	-1.052	11.345	-2.122	2.893	0.875	-2.538	-4.658	20.89	-9.979	-2.713	5.209	0.028	-3.142	-27.046	-12.943
97	97	0.4512	-1.068	11.516	-2.11	2.751	0.799	-2.639	-4.663	21.309	-9.823	-2.944	4.915	0.215	-3.365	-28.044	-12.687
98	98	0.4559	-1.103	11.672	-2.058	2.588	0.716	-2.764	-4.674	21.746	-9.706	-3.168	4.598	0.424	-3.588	-29.076	-12.435
99	99	0.4606	-1.142	11.803	-1.964	2.414	0.616	-2.909	-4.679	22.2	-9.672	-3.321	4.235	0.672	-3.743	-30.146	-12.203
100	100	0.4653	-1.177	11.909	-1.83	2.239	0.505	-3.111	-4.694	22.682	-9.641	-3.448	3.833	0.914	-3.869	-31.264	-12
101	101	0.47	-1.208	11.991	-1.648	2.047	0.383	-3.382	-4.687	23.179	-9.577	-3.578	3.425	1.145	-3.984	-32.394	-11.8
102	102	0.4747	-1.237	12.053	-1.428	1.853	0.258	-3.619	-4.653	23.723	-9.548	-3.723	3.024	1.333	-4.113	-33.541	-11.615
103	103	0.4794	-1.274	12.087	-1.166	1.661	0.124	-3.846	-4.614	24.321	-9.561	-3.871	2.618	1.475	-4.249	-34.726	-11.465
104	104	0.4841	-1.326	12.091	-0.874	1.456	-0.016	-4.048	-4.566	24.969	-9.628	-3.95	2.196	1.6	-4.324	-35.938	-11.331
105	105	0.4888	-1.399	12.071	-0.561	1.228	-0.15	-4.268	-4.504	25.669	-9.669	-4.024	1.738	1.677	-4.373	-37.203	-11.221
106	106	0.4935	-1.493	12.028	-0.224	0.977	-0.276	-4.463	-4.41	26.408	-9.74	-4.107	1.219	1.697	-4.411	-38.537	-11.158
107	107	0.4982	-1.608	11.962	0.128	0.705	-0.387	-4.607	-4.281	27.196	-9.841	-4.131	0.643	1.628	-4.374	-39.922	-11.156
108	108	0.5029	-1.747	11.865	0.501	0.404	-0.483	-4.739	-4.123	28.054	-9.955	-4.119	0.02	1.497	-4.284	-41.367	-11.202
109	109	0.5076	-1.91	11.743	0.901	0.067	-0.55	-4.884	-3.929	28.992	-10.087	-4.114	-0.641	1.357	-4.178	-42.875	-11.274
110	110	0.5123	-2.085	11.604	1.316	-0.304	-0.577	-5.048	-3.696	30.015	-10.218	-4.093	-1.337	1.207	-4.029	-44.44	-11.37
111	111	0.517	-2.258	11.455	1.734	-0.683	-0.558	-5.227	-3.434	31.124	-10.357	-4.065	-2.065	1.052	-3.84	-46.059	-11.499
112	112	0.5217	-2.415	11.298	2.147	-1.045	-0.491	-5.401	-3.155	32.3	-10.554	-4.054	-2.834	0.918	-3.636	-47.733	-11.669
113	113	0.5264	-2.542	11.135	2.544	-1.374	-0.377	-5.579	-2.882	33.525	-10.796	-4.004	-3.69	0.799	-3.36	-49.481	-11.888
114	114	0.5311	-2.632	10.965	2.925	-1.677	-0.218	-5.802	-2.625	34.796	-11.035	-3.875	-4.676	0.71	-2.958	-51.335	-12.132
115	115	0.5358	-2.676	10.786	3.278	-1.944	-0.025	-6.034	-2.381	36.081	-11.307	-3.697	-5.808	0.698	-2.457	-53.287	-12.364
116	116	0.5405	-2.675	10.606	3.595	-2.163	0.223	-6.3	-2.185	37.397	-11.588	-3.467	-7.064	0.744	-1.857	-55.322	-12.599
117	117	0.5452	-2.635	10.424	3.884	-2.352	0.516	-6.565	-2.006	38.721	-11.929	-3.184	-8.418	0.835	-1.153	-57.4	-12.865
118	118	0.5499	-2.563	10.256	4.135	-2.503	0.866	-6.887	-1.906	40.029	-12.314	-2.919	-9.917	1.002	-0.401	-59.557	-13.153
119	119	0.5546	-2.469	10.101	4.345	-2.632	1.265	-7.236	-1.855	41.318	-12.722	-2.841	-11.549	1.202	0.252	-61.822	-13.457
120	120	0.5593	-2.359	9.959	4.497	-2.744	1.71	-7.57	-1.851	42.577	-13.203	-2.91	-13.306	1.46	0.844	-64.172	-13.773
121	121	0.564	-2.249	9.839	4.59	-2.842	2.212	-7.948	-1.941	43.82	-13.673	-3.114	-15.06	1.709	1.354	-66.493	-14.12
122	122	0.5687	-2.152	9.745	4.609	-2.937	2.776	-8.332	-2.118	45.056	-14.142	-3.423	-16.702	1.95	1.778	-68.689	-14.495
123	123	0.5734	-2.088	9.687	4.557	-3.055	3.402	-8.677	-2.352	46.285	-14.593	-3.757	-18.119	2.155	2.135	-70.64	-14.891
124	124	0.5781	-2.071	9.663	4.44	-3.212	4.099	-9.005	-2.655	47.549	-15.013	-4.069	-19.174	2.393	2.427	-72.232	-15.263
125	125	0.5828	-2.103	9.67	4.257	-3.399	4.873	-9.294	-3.014	48.86	-15.412	-4.375	-19.765	2.709	2.589	-73.379	-15.574
126	126	0.5875	-2.171	9.707	4.019	-3.603	5.724	-9.563	-3.436	50.223	-15.737	-4.609	-19.869	3.058	2.651	-74.057	-15.834
127	127	0.5922	-2.259	9.773	3.737	-3.807	6.647	-9.811	-3.9	51.632	-15.953	-4.748	-19.589	3.36	2.648	-74.364	-16.07
128	128	0.5969	-2.356	9.862	3.426	-3.993	7.626	-10.004	-4.366	53.057	-16.07	-4.839	-19.112	3.566	2.586	-74.475	-16.287
129	129	0.6016	-2.452	9.967	3.096	-4.147	8.644	-10.144	-4.826	54.465	-16.078	-4.885	-18.606	3.641	2.508	-74.53	-16.482
130	130	0.6063	-2.534	10.082	2.751	-4.258	9.694	-10.235	-5.277	55.835	-15.974	-4.865	-18.153	3.546	2.461	-74.579	-16.687
131	131	0.611	-2.595	10.201	2.393	-4.309	10.762	-10.272	-5.71	57.151	-15.766	-4.765	-17.736	3.266	2.459	-74.596	-16.918
132	132	0.6157	-2.632	10.323	2.035	-4.309	11.844	-10.27	-6.101	58.412	-15.468	-4.646	-17.293	2.848	2.442	-74.527	-17.152
133	133	0.6204	-2.635	10.44	1.685	-4.259	12.916	-10.186	-6.397	59.605	-15.126	-4.475	-16.768	2.337	2.43	-74.307	-17.383
134	134	0.6251	-2.621	10.555	1.359	-4.176	13.982	-10.043	-6.611	60.748	-14.78	-4.278	-16.121	1.777	2.4	-73.911	-17.614
135	135	0.6298	-2.579	10.655	1.074	-4.053	15.024	-9.913	-6.786	61.836	-14.437	-4.052	-15.373	1.179	2.369	-73.358	-17.865
136	136	0.6345	-2.532	10.755	0.84	-3.915	16.043	-9.723	-6.864	62.827	-14.181	-3.812	-14.63	0.575	2.358	-72.715	-18.146
137	137	0.6392	-2.466	10.848	0.648	-3.754	17.026	-9.514	-6.873	63.705	-13.951	-3.582	-13.962	-0.038	2.367	-72.049	-18.426
138	138	0.6439	-2.395	10.939	0.506	-3.59	17.983	-9.276	-6.795	64.466	-13.796	-3.41	-13.41	-0.581	2.377	-71.402	-18.668
139	139	0.6486	-2.315	11.019	0.39	-3.417	18.911	-9.013	-6.654	65.153	-13.703	-3.261	-12.913	-1.046	2.398	-70.745	-18.868
140	140	0.6533	-2.229	11.092	0.313	-3.25	19.824	-8.753	-6.468	65.785	-13.675	-3.145	-12.403	-1.44	2.4	-70.028	-19.057
141	141	0.658	-2.138	11.161	0.267	-3.087	20.717	-8.483	-6.223	66.349	-13.697	-3.12	-11.844	-1.757	2.322	-69.232	-19.212
142	142	0.6627	-2.039	11.225	0.256	-2.933	21.581	-8.231	-5.935	66.827	-13.74	-3.15	-11.232	-1.988	2.195	-68.332	-19.314
143	143	0.6674	-1.93	11.279	0.288	-2.791	22.405	-8.006	-5.615	67.198	-13.803	-3.158	-10.598	-2.135	2.09	-67.321	-19.364
144	144	0.6721	-1.808	11.326	0.356	-2.644	23.191	-7.805	-5.285	67.456	-13.906	-3.133	-9.953	-2.21	2.011	-66.202	-19.387
145	145	0.6768	-1.672	11.369	0.45	-2.484	23.953	-7.63	-4.961	67.615	-14.063	-3.101	-9.275	-2.217	1.923	-64.967	-19.401
146	146	0.6815	-1.528	11.41	0.565	-2.322	24.692	-7.451	-4.614	67.687	-14.275	-3.064	-8.557	-2.149	1.828	-63.625	-19.393
147	147	0.6862	-1.378	11.45	0.697	-2.162	25.411	-7.256	-4.229	67.679	-14.524	-3.021	-7.826	-2.009	1.737	-62.204	-19.344
148	148	0.6909	-1.218	11.488	0.838	-2.009	26.114	-7.094	-3.848	67.6	-14.785	-2.983	-7.118	-1.795	1.656	-60.747	-19.248
149	149	0.6956	-1.059	11.531	0.999	-1.877	26.815	-6.978	-3.487	67.465	-15.078	-2.942	-6.439	-1.517	1.591	-59.271	-19.141
150	150	0.7003	-0.896	11.574	1.154	-1.74	27.5	-6.831	-3.104	67.247	-15.444	-2.911	-5.808	-1.157	1.525	-57.774	-19.011
151	151	0.705	-0.747	11.626	1.317	-1.627	28.186	-6.685	-2.722	66.977	-15.812	-2.892	-5.209	-0.778	1.451	-56.273	-18.87
152	152	0.7097	-0.602	11.678	1.447	-1.488	28.853	-6.467	-2.322	66.614	-16.215	-2.858	-4.687	-0.376	1.395	-54.769	-18.706
153	153	0.7144	-0.469	11.739	1.583	-1.369	29.515	-6.281	-1.956	66.18	-16.6	-2.813	-4.207	0.024	1.353	-53.247	-18.54
154	154	0.7191	-0.337	11.794	1.71	-1.251	30.152	-6.054	-1.563	65.678	-17.032	-2.771	-3.759	0.461	1.312	-51.71	-18.37
155	155	0.7238	-0.216	11.852	1.849	-1.15	30.774	-5.816	-1.165	65.104	-17.448	-2.764	-3.357	0.884	1.24	-50.177	-18.183
156	156	0.7285	-0.102	11.914	1.97	-1.045	31.385	-5.526	-0.749	64.49	-17.839	-2.71	-2.994	1.273	1.215	-48.645	-17.983
157	157	0.7332	0.006	11.98	2.067	-0.934	31.978	-5.205	-0.335	63.82	-18.194	-2.614	-2.666	1.62	1.231	-47.102	-17.776
158	158	0.7379	0.115	12.045	2.148	-0.819	32.545	-4.882	0.071	63.08	-18.501	-2.548	-2.371	1.931	1.229	-45.559	-17.557
159	159	0.7426	0.226	12.111	2.216	-0.695	33.089	-4.56	0.46	62.271	-18.762	-2.542	-2.116	2.205	1.18	-44.027	-17.324
160	160	0.7473	0.333	12.181	2.279	-0.576	33.609	-4.181	0.884	61.394	-19.014	-2.548	-1.901	2.46	1.126	-42.499	-17.066
161	161	0.752	0.434	12.258	2.334	-0.462	34.109	-3.739	1.344	60.466	-19.248	-2.548	-1.717	2.7	1.08	-40.975	-16.772
162	162	0.7567	0.537	12.336	2.374	-0.335	34.59	-3.3	1.769	59.488	-19.439	-2.572	-1.559	2.911	1.008	-39.455	-16.451
163	163	0.7614	0.645	12.411	2.411	-0.193	35.042	-2.88	2.153	58.437	-19.606	-2.665	-1.43	3.09	0.869	-37.938	-16.126
164	164	0.7661	0.758	12.485	2.44	-0.043	35.466	-2.471	2.513	57.312	-19.736	-2.847	-1.326	3.221	0.653	-36.424	-15.804
165	165	0.7708	0.87	12.553	2.459	0.115	35.857	-2.064	2.829	56.126	-19.865	-2.946	-1.274	3.364	0.512	-34.899	-15.454
166	166	0.7755	0.978	12.619	2.489	0.262	36.223	-1.695	3.08	54.896	-19.954	-2.889	-1.29	3.491	0.517	-33.376	-15.085
167	167	0.7802	1.084	12.684	2.503	0.415	36.566	-1.357	3.262	53.632	-20.029	-2.664	-1.345	3.577	0.677	-31.838	-14.755
168	168	0.7849	1.176	12.748	2.526	0.537	36.88	-1.045	3.409	52.303	-20.07	-2.455	-1.357	3.619	0.802	-30.227	-14.453
169	169	0.7896	1.261	12.801	2.533	0.673	37.154	-0.743	3.507	50.932	-20.097	-2.246	-1.268	3.62	0.888	-28.51	-14.181
170	170	0.7943	1.321	12.847	2.553	0.783	37.4	-0.51	3.506	49.522	-20.097	-1.845	-1.134	3.596	1.123	-26.683	-13.949
171	171	0.799	1.37	12.893	2.585	0.873	37.618	-0.327	3.425	48.075	-20.123	-1.163	-0.953	3.622	1.586	-24.733	-13.723
172	172	0.8037	1.405	12.938	2.612	0.966	37.825	-0.264	3.193	46.597	-20.09	-0.275	-0.732	3.63	2.206	-22.672	-13.539
173	173	0.8084	1.425	12.986	2.648	1.041	38.009	-0.278	2.88	45.043	-20.082	0.668	-0.467	3.657	2.856	-20.505	-13.421
174	174	0.8131	1.426	13.031	2.687	1.096	38.162	-0.346	2.511	43.427	-20.07	1.618	-0.187	3.686	3.503	-18.285	-13.349
175	175	0.8178	1.406	13.078	2.742	1.118	38.294	-0.515	2.058	41.783	-20.005	2.658	0.091	3.742	4.221	-16.037	-13.285
176	176	0.8225	1.375	13.126	2.805	1.128	38.398	-0.756	1.546	40.111	-19.922	3.745	0.362	3.84	4.972	-13.788	-13.228
177	177	0.8272	1.335	13.172	2.874	1.131	38.464	-1.057	0.995	38.378	-19.842	4.757	0.612	3.967	5.653	-11.551	-13.202
178	178	0.8319	1.281	13.221	2.958	1.118	38.493	-1.427	0.408	36.56	-19.747	5.631	0.844	4.126	6.203	-9.317	-13.194
179	179	0.8366	1.21	13.269	3.053	1.087	38.488	-1.842	-0.195	34.664	-19.643	6.348	1.051	4.346	6.605	-7.106	-13.169
180	180	0.8413	1.122	13.314	3.172	1.03	38.452	-2.316	-0.817	32.718	-19.533	6.924	1.193	4.657	6.88	-4.974	-13.104
181	181	0.846	1.02	13.362	3.314	0.948	38.392	-2.838	-1.449	30.731	-19.426	7.395	1.266	5.075	7.059	-2.935	-12.989
182	182	0.8507	0.917	13.41	3.458	0.882	38.288	-3.369	-2.084	28.697	-19.363	7.771	1.327	5.577	7.135	-0.938	-12.852
183	183	0.8554	0.815	13.464	3.605	0.815	38.152	-3.908	-2.691	26.78	-19.307	8.326	1.562	6.125	7.328	1.095	-12.699
184	184	0.8601	0.717	13.513	3.747	0.772	37.986	-4.446	-3.3	24.839	-19.241	8.903	1.768	6.742	7.534	3.081	-12.477
185	185	0.8648	0.624	13.554	3.898	0.744	37.783	-4.949	-3.841	24.153	-19.264	11.043	3.118	7.366	8.924	5.175	-12.246
186	186	0.8695	0.528	13.595	4.06	0.699	37.559	-5.378	-4.313	22.958	-19.33	12.038	3.922	8.019	9.383	6.977	-11.966
187	187	0.8742	0.426	13.629	4.239	0.638	37.293	-5.703	-4.711	19.591	-19.247	9.927	2.593	8.648	7.511	8.267	-11.605
188	188	0.8789	0.311	13.656	4.434	0.555	37.002	-5.939	-5.022	16.825	-19.189	8.58	1.866	9.204	6.227	9.684	-11.238
189	189	0.8836	0.192	13.667	4.635	0.462	36.679	-6.067	-5.265	14.291	-19.154	7.566	1.361	9.674	5.218	11.151	-10.877
190	190	0.8883	0.077	13.66	4.822	0.384	36.331	-6.058	-5.452	12.074	-19.177	6.873	1.162	10.004	4.449	12.67	-10.566
191	191	0.893	-0.038	13.63	4.996	0.309	35.967	-5.944	-5.603	10.257	-19.231	6.75	1.33	10.162	4.134	14.271	-10.34
192	192	0.8977	-0.16	13.585	5.175	0.209	35.59	-5.712	-5.713	8.334	-19.298	6.586	1.257	10.144	3.879	15.774	-10.206
193	193	0.9024	-0.291	13.525	5.361	0.075	35.212	-5.368	-5.769	6.645	-19.397	6.683	1.224	9.954	3.903	17.169	-10.155
194	194	0.9071	-0.418	13.443	5.535	-0.068	34.846	-4.935	-5.786	5.638	-19.604	7.483	1.716	9.653	4.479	18.556	-10.18
195	195	0.9118	-0.53	13.335	5.681	-0.191	34.491	-4.411	-5.773	5.131	-19.987	8.65	2.596	9.301	5.315	19.939	-10.311
196	196	0.9165	-0.631	13.2	5.794	-0.293	34.147	-3.816	-5.725	4.949	-20.508	9.842	3.653	8.894	6.146	21.237	-10.553
197	197	0.9212	-0.724	13.053	5.891	-0.385	33.827	-3.227	-5.638	4.915	-21.069	10.784	4.588	8.487	6.806	22.277	-10.846
198	198	0.9259	-0.806	12.902	5.98	-0.47	33.543	-2.687	-5.525	4.846	-21.668	11.349	5.085	8.185	7.262	22.907	-11.151
199	199	0.9306	-0.862	12.732	6.024	-0.494	33.297	-2.249	-5.422	4.589	-22.237	11.463	4.974	7.995	7.493	23.108	-11.488
200	200	0.9353	-0.892	12.543	6.028	-0.465	33.086	-1.896	-5.334	3.991	-22.775	10.943	4.156	7.865	7.354	22.904	-11.897
201	201	0.94	-0.897	12.334	5.978	-0.379	32.894	-1.598	-5.314	3.088	-23.339	9.82	2.672	7.873	6.824	22.277	-12.314
