# Supplementary material for: Gait phenotypes in paediatric hereditary spastic paraplegia revealed by dynamic time warping analysis and random forests
Source: PLoS One. 2018 Mar 8;13(3):e0192345. doi: 10.1371/journal.pone.0192345 (PMC5843164; doi:10.1371/journal.pone.0192345)
Supplement: S2 Data — (ZIP) [file pone.0192345.s009.zip › Healthy/Left.SR.HEALTHY32.4.csv]

	Epoch	Time	Pelvic.obliquity	Pelvic.tilt	Pelvic rotation	Hip.abd.add	Hip.flexion	Hip.rotation	Knee.abd.add	Knee.flexion	Knee.rotation	Ankle.abd.add	Ankle.flexion	Ankle.rotation	Forefoot.abd.add	Forefoot.flexion	Forefoot.rotation
1	1	0	0.801	13.122	7.132	3.425	33.144	-0.758	-6.343	1.782	-16.267	6.283	2.052	0.653	5.955	21.359	-9.809
2	2	0.00477	0.78	12.986	7.104	3.471	33.022	-0.75	-6.31	1.963	-16.773	6.663	1.755	0.544	6.404	21.029	-10.436
3	3	0.00954	0.788	12.835	7.034	3.574	32.934	-0.826	-6.281	2.37	-17.262	7.132	1.237	0.504	6.978	20.319	-11.06
4	4	0.01431	0.812	12.682	6.918	3.719	32.872	-0.968	-6.251	2.926	-17.817	7.514	0.47	0.616	7.523	19.226	-11.677
5	5	0.01908	0.844	12.515	6.758	3.9	32.826	-1.226	-6.212	3.607	-18.32	7.471	-0.681	0.829	7.773	17.566	-12.262
6	6	0.02385	0.879	12.35	6.563	4.102	32.785	-1.547	-6.184	4.374	-18.745	7.257	-2.278	1.06	7.991	15.348	-12.815
7	7	0.02862	0.907	12.207	6.336	4.323	32.769	-1.939	-6.178	5.205	-19.07	6.927	-4.224	1.342	8.23	12.696	-13.284
8	8	0.03339	0.917	12.079	6.079	4.544	32.779	-2.399	-6.195	6.076	-19.251	6.56	-6.249	1.703	8.502	9.913	-13.599
9	9	0.03816	0.905	11.96	5.795	4.759	32.81	-2.891	-6.249	6.983	-19.277	6.357	-8.046	2.111	8.898	7.355	-13.76
10	10	0.04293	0.88	11.836	5.495	4.975	32.852	-3.348	-6.32	7.926	-19.173	6.252	-9.38	2.473	9.278	5.238	-13.819
11	11	0.0477	0.859	11.719	5.186	5.193	32.904	-3.761	-6.378	8.886	-18.937	6.092	-10.125	2.758	9.452	3.655	-13.793
12	12	0.05247	0.87	11.603	4.867	5.443	32.952	-4.101	-6.422	9.836	-18.621	5.79	-10.344	2.967	9.336	2.539	-13.692
13	13	0.05724	0.93	11.477	4.53	5.751	32.98	-4.336	-6.459	10.77	-18.267	5.276	-10.264	3.079	8.914	1.665	-13.539
14	14	0.06201	1.033	11.329	4.176	6.116	32.971	-4.472	-6.492	11.725	-17.866	4.66	-10.043	3.056	8.328	0.869	-13.365
15	15	0.06678	1.168	11.16	3.814	6.518	32.912	-4.506	-6.528	12.723	-17.437	4.213	-9.684	2.896	7.828	0.181	-13.198
16	16	0.07155	1.311	10.989	3.459	6.925	32.803	-4.415	-6.566	13.735	-16.998	4.081	-9.155	2.613	7.543	-0.321	-13.033
17	17	0.07632	1.451	10.827	3.121	7.312	32.648	-4.204	-6.579	14.738	-16.516	4.205	-8.457	2.155	7.43	-0.631	-12.893
18	18	0.08109	1.568	10.685	2.795	7.666	32.45	-3.855	-6.549	15.684	-16.018	4.367	-7.692	1.513	7.33	-0.851	-12.803
19	19	0.08586	1.649	10.569	2.482	7.966	32.21	-3.37	-6.46	16.536	-15.551	4.438	-6.923	0.725	7.154	-1.035	-12.783
20	20	0.09063	1.685	10.486	2.185	8.203	31.943	-2.796	-6.31	17.284	-15.077	4.338	-6.31	-0.236	6.876	-1.342	-12.858
21	21	0.0954	1.687	10.444	1.917	8.38	31.671	-2.157	-6.103	17.932	-14.683	4.002	-5.886	-1.249	6.443	-1.816	-13.006
22	22	0.10017	1.663	10.439	1.688	8.501	31.4	-1.506	-5.887	18.506	-14.379	3.823	-5.571	-2.198	6.188	-2.317	-13.164
23	23	0.10494	1.617	10.463	1.494	8.574	31.138	-0.849	-5.657	19.028	-14.154	3.835	-5.176	-3.084	6.111	-2.663	-13.338
24	24	0.10971	1.56	10.522	1.344	8.599	30.886	-0.229	-5.407	19.474	-13.999	3.78	-4.609	-3.881	5.965	-2.808	-13.52
25	25	0.11448	1.507	10.608	1.238	8.594	30.636	0.359	-5.155	19.842	-13.961	3.78	-3.96	-4.549	5.868	-2.812	-13.698
26	26	0.11925	1.465	10.729	1.176	8.558	30.412	0.812	-4.918	20.144	-14.003	3.775	-3.341	-5.005	5.794	-2.804	-13.844
27	27	0.12402	1.451	10.871	1.153	8.518	30.2	1.103	-4.692	20.381	-14.077	3.634	-2.8	-5.292	5.636	-2.869	-13.964
28	28	0.12879	1.457	11.036	1.159	8.482	30.003	1.285	-4.488	20.554	-14.287	3.471	-2.356	-5.365	5.491	-2.997	-14.077
29	29	0.13356	1.486	11.21	1.183	8.458	29.794	1.334	-4.337	20.662	-14.57	3.426	-1.981	-5.22	5.467	-3.131	-14.152
30	30	0.13833	1.536	11.377	1.219	8.447	29.561	1.245	-4.245	20.71	-14.874	3.531	-1.638	-4.93	5.583	-3.23	-14.223
31	31	0.1431	1.611	11.514	1.272	8.458	29.274	1.051	-4.191	20.686	-15.218	3.56	-1.333	-4.522	5.631	-3.342	-14.292
32	32	0.14787	1.705	11.612	1.338	8.488	28.931	0.771	-4.177	20.598	-15.561	3.525	-1.009	-4.035	5.605	-3.415	-14.348
33	33	0.15264	1.8	11.673	1.416	8.518	28.533	0.404	-4.202	20.465	-15.86	3.529	-0.686	-3.509	5.604	-3.459	-14.396
34	34	0.15741	1.877	11.698	1.493	8.54	28.09	-0.02	-4.253	20.307	-16.116	3.491	-0.37	-2.954	5.559	-3.51	-14.439
35	35	0.16218	1.929	11.689	1.558	8.554	27.602	-0.476	-4.33	20.132	-16.32	3.42	-0.066	-2.397	5.478	-3.575	-14.478
36	36	0.16695	1.948	11.649	1.604	8.553	27.069	-0.964	-4.432	19.943	-16.427	3.391	0.225	-1.87	5.431	-3.642	-14.514
37	37	0.17172	1.93	11.589	1.63	8.531	26.497	-1.449	-4.538	19.736	-16.42	3.296	0.517	-1.419	5.323	-3.723	-14.545
38	38	0.17649	1.87	11.513	1.638	8.485	25.887	-1.882	-4.633	19.509	-16.313	3.099	0.772	-1.095	5.128	-3.864	-14.582
39	39	0.18126	1.764	11.427	1.63	8.405	25.262	-2.287	-4.731	19.28	-16.101	2.919	1.032	-0.881	4.944	-3.993	-14.632
40	40	0.18603	1.615	11.344	1.599	8.295	24.643	-2.652	-4.831	19.068	-15.783	2.787	1.305	-0.767	4.796	-4.102	-14.676
41	41	0.1908	1.426	11.274	1.543	8.155	24.042	-2.96	-4.922	18.866	-15.396	2.656	1.578	-0.736	4.65	-4.213	-14.715
42	42	0.19557	1.211	11.227	1.462	8.001	23.461	-3.206	-5.001	18.684	-14.918	2.479	1.862	-0.815	4.462	-4.337	-14.738
43	43	0.20034	0.97	11.203	1.366	7.823	22.905	-3.402	-5.08	18.51	-14.437	2.453	2.149	-0.93	4.407	-4.422	-14.772
44	44	0.20511	0.719	11.196	1.262	7.631	22.359	-3.54	-5.126	18.318	-13.984	2.273	2.452	-1.034	4.213	-4.517	-14.775
45	45	0.20988	0.462	11.21	1.14	7.441	21.845	-3.639	-5.162	18.128	-13.521	2.05	2.698	-1.193	3.999	-4.664	-14.801
46	46	0.21465	0.226	11.24	1.009	7.266	21.343	-3.686	-5.184	17.923	-13.135	1.989	2.888	-1.36	3.944	-4.809	-14.864
47	47	0.21942	0.01	11.294	0.849	7.112	20.867	-3.685	-5.183	17.715	-12.862	1.856	3.057	-1.456	3.83	-4.986	-14.941
48	48	0.22419	-0.167	11.357	0.688	7.002	20.407	-3.675	-5.189	17.515	-12.674	1.768	3.195	-1.503	3.758	-5.182	-15.027
49	49	0.22896	-0.319	11.43	0.511	6.923	19.971	-3.66	-5.211	17.325	-12.546	1.781	3.316	-1.495	3.772	-5.37	-15.115
50	50	0.23373	-0.443	11.506	0.327	6.875	19.538	-3.581	-5.222	17.129	-12.542	1.792	3.458	-1.42	3.768	-5.527	-15.196
51	51	0.2385	-0.546	11.597	0.133	6.848	19.119	-3.453	-5.22	16.922	-12.632	1.773	3.662	-1.277	3.717	-5.619	-15.261
52	52	0.24327	-0.627	11.695	-0.061	6.84	18.708	-3.31	-5.204	16.708	-12.772	1.752	3.873	-1.125	3.668	-5.696	-15.347
53	53	0.24804	-0.697	11.796	-0.249	6.835	18.302	-3.15	-5.17	16.484	-13.011	1.72	4.033	-0.915	3.619	-5.815	-15.448
54	54	0.25281	-0.765	11.903	-0.435	6.827	17.899	-2.95	-5.117	16.253	-13.312	1.641	4.147	-0.676	3.541	-5.984	-15.543
55	55	0.25758	-0.827	12.014	-0.626	6.823	17.508	-2.762	-5.066	16.036	-13.567	1.558	4.26	-0.479	3.46	-6.162	-15.647
56	56	0.26235	-0.878	12.125	-0.824	6.833	17.132	-2.593	-5.025	15.847	-13.771	1.473	4.393	-0.336	3.373	-6.336	-15.77
57	57	0.26712	-0.92	12.231	-1.031	6.857	16.765	-2.41	-4.99	15.691	-13.954	1.356	4.541	-0.227	3.251	-6.52	-15.893
58	58	0.27189	-0.964	12.329	-1.248	6.884	16.403	-2.219	-4.962	15.568	-14.081	1.244	4.7	-0.168	3.133	-6.713	-16.008
59	59	0.27666	-1.014	12.423	-1.473	6.904	16.042	-2.029	-4.937	15.467	-14.13	1.141	4.858	-0.177	3.03	-6.92	-16.12
60	60	0.28143	-1.064	12.506	-1.698	6.919	15.678	-1.866	-4.912	15.376	-14.123	1.037	5.013	-0.217	2.933	-7.133	-16.233
61	61	0.2862	-1.109	12.579	-1.916	6.932	15.31	-1.741	-4.896	15.296	-14.086	1.013	5.201	-0.27	2.9	-7.3	-16.359
62	62	0.29097	-1.155	12.641	-2.135	6.939	14.945	-1.667	-4.891	15.232	-13.983	0.978	5.462	-0.342	2.838	-7.408	-16.488
63	63	0.29574	-1.209	12.693	-2.359	6.935	14.579	-1.64	-4.894	15.196	-13.803	0.934	5.817	-0.445	2.75	-7.449	-16.624
64	64	0.30051	-1.276	12.731	-2.593	6.924	14.201	-1.584	-4.904	15.164	-13.627	0.871	6.173	-0.555	2.64	-7.494	-16.752
65	65	0.30528	-1.345	12.757	-2.833	6.906	13.818	-1.592	-4.924	15.138	-13.403	0.866	6.549	-0.667	2.582	-7.508	-16.902
66	66	0.31005	-1.408	12.773	-3.075	6.887	13.443	-1.693	-4.964	15.135	-13.114	0.952	6.876	-0.792	2.622	-7.556	-17.087
67	67	0.31482	-1.469	12.792	-3.32	6.87	13.069	-1.787	-5.012	15.123	-12.907	1.111	7.151	-0.856	2.731	-7.627	-17.288
68	68	0.31959	-1.518	12.804	-3.56	6.855	12.694	-1.915	-5.055	15.13	-12.706	1.309	7.351	-0.909	2.901	-7.773	-17.507
69	69	0.32436	-1.558	12.81	-3.795	6.847	12.321	-2.073	-5.094	15.142	-12.537	1.379	7.545	-0.904	2.953	-7.966	-17.721
70	70	0.32913	-1.58	12.804	-4.026	6.848	11.937	-2.301	-5.153	15.16	-12.341	1.515	7.759	-0.85	3.053	-8.129	-17.918
71	71	0.3339	-1.597	12.791	-4.259	6.847	11.543	-2.522	-5.21	15.17	-12.214	1.773	7.967	-0.764	3.256	-8.257	-18.149
72	72	0.33867	-1.604	12.775	-4.491	6.854	11.137	-2.733	-5.265	15.176	-12.087	2.013	8.142	-0.675	3.451	-8.423	-18.364
73	73	0.34344	-1.602	12.759	-4.726	6.867	10.734	-2.921	-5.312	15.189	-11.984	2.196	8.273	-0.562	3.607	-8.652	-18.555
74	74	0.34821	-1.584	12.748	-4.965	6.899	10.338	-3.098	-5.358	15.21	-11.905	2.281	8.358	-0.425	3.685	-8.959	-18.733
75	75	0.35298	-1.56	12.74	-5.211	6.935	9.949	-3.281	-5.395	15.241	-11.815	2.238	8.43	-0.282	3.659	-9.324	-18.902
76	76	0.35775	-1.538	12.741	-5.463	6.97	9.563	-3.431	-5.435	15.272	-11.733	2.162	8.467	-0.125	3.608	-9.739	-19.039
77	77	0.36252	-1.519	12.749	-5.713	7	9.177	-3.524	-5.469	15.306	-11.666	2.057	8.472	0.033	3.539	-10.198	-19.131
78	78	0.36729	-1.498	12.768	-5.962	7.027	8.801	-3.577	-5.492	15.357	-11.585	1.938	8.458	0.174	3.47	-10.694	-19.185
79	79	0.37206	-1.467	12.802	-6.209	7.06	8.444	-3.615	-5.517	15.429	-11.471	1.821	8.431	0.293	3.411	-11.214	-19.207
80	80	0.37683	-1.432	12.845	-6.449	7.093	8.096	-3.618	-5.534	15.511	-11.35	1.675	8.404	0.389	3.328	-11.749	-19.204
81	81	0.3816	-1.399	12.898	-6.692	7.116	7.75	-3.554	-5.522	15.594	-11.262	1.473	8.357	0.478	3.209	-12.321	-19.181
82	82	0.38637	-1.362	12.958	-6.94	7.14	7.404	-3.459	-5.497	15.681	-11.152	1.108	8.28	0.565	2.959	-12.981	-19.11
83	83	0.39114	-1.31	13.021	-7.199	7.183	7.054	-3.332	-5.481	15.776	-11.001	0.689	8.184	0.646	2.664	-13.684	-18.979
84	84	0.39591	-1.232	13.083	-7.459	7.243	6.697	-3.189	-5.49	15.87	-10.901	0.517	8.122	0.762	2.552	-14.28	-18.848
85	85	0.40068	-1.146	13.143	-7.722	7.306	6.331	-3.025	-5.499	15.972	-10.785	0.372	8.115	0.869	2.447	-14.824	-18.696
86	86	0.40545	-1.05	13.197	-7.984	7.369	5.953	-2.811	-5.492	16.074	-10.718	0.195	8.098	1	2.311	-15.389	-18.517
87	87	0.41022	-0.952	13.248	-8.242	7.419	5.567	-2.584	-5.466	16.182	-10.623	-0.037	7.968	1.104	2.17	-16.082	-18.322
88	88	0.41499	-0.847	13.288	-8.488	7.464	5.173	-2.38	-5.447	16.3	-10.522	-0.195	7.778	1.208	2.109	-16.818	-18.129
89	89	0.41976	-0.75	13.324	-8.723	7.492	4.777	-2.19	-5.426	16.432	-10.409	-0.42	7.584	1.306	1.989	-17.592	-17.935
90	90	0.42453	-0.669	13.346	-8.944	7.489	4.378	-1.993	-5.398	16.593	-10.28	-0.591	7.45	1.383	1.9	-18.31	-17.725
91	91	0.4293	-0.606	13.352	-9.153	7.457	3.982	-1.803	-5.367	16.783	-10.18	-0.806	7.284	1.537	1.775	-19.086	-17.461
92	92	0.43407	-0.564	13.337	-9.35	7.395	3.589	-1.619	-5.343	17.024	-10.044	-1.021	7.135	1.66	1.641	-19.874	-17.181
93	93	0.43884	-0.541	13.307	-9.529	7.308	3.2	-1.426	-5.335	17.298	-9.911	-1.125	7.006	1.752	1.59	-20.631	-16.905
94	94	0.44361	-0.533	13.258	-9.688	7.202	2.815	-1.238	-5.33	17.607	-9.808	-1.244	6.871	1.851	1.519	-21.413	-16.631
95	95	0.44838	-0.538	13.191	-9.816	7.073	2.437	-1.074	-5.323	17.956	-9.676	-1.365	6.676	1.907	1.469	-22.271	-16.357
96	96	0.45315	-0.556	13.102	-9.908	6.924	2.074	-0.947	-5.31	18.362	-9.511	-1.528	6.468	1.935	1.393	-23.18	-16.073
97	97	0.45792	-0.595	12.997	-9.957	6.738	1.729	-0.875	-5.286	18.83	-9.311	-1.676	6.275	1.929	1.335	-24.106	-15.793
98	98	0.46269	-0.65	12.877	-9.964	6.524	1.399	-0.848	-5.26	19.344	-9.124	-1.767	6.07	1.929	1.33	-25.052	-15.52
99	99	0.46746	-0.712	12.742	-9.936	6.29	1.082	-0.858	-5.217	19.905	-8.932	-1.854	5.828	1.92	1.349	-26.057	-15.246
100	100	0.47223	-0.778	12.59	-9.876	6.037	0.774	-0.9	-5.147	20.516	-8.733	-1.936	5.517	1.893	1.408	-27.151	-14.979
101	101	0.477	-0.848	12.414	-9.787	5.765	0.468	-0.967	-5.056	21.173	-8.568	-2.01	5.163	1.864	1.494	-28.309	-14.739
102	102	0.48177	-0.918	12.207	-9.677	5.479	0.158	-1.063	-4.941	21.881	-8.428	-2.125	4.786	1.813	1.561	-29.528	-14.549
103	103	0.48654	-0.977	11.974	-9.549	5.191	-0.154	-1.202	-4.809	22.643	-8.312	-2.261	4.344	1.765	1.639	-30.844	-14.396
104	104	0.49131	-1.019	11.72	-9.412	4.907	-0.454	-1.377	-4.666	23.463	-8.231	-2.389	3.862	1.771	1.746	-32.223	-14.245
105	105	0.49608	-1.029	11.458	-9.282	4.645	-0.732	-1.56	-4.5	24.35	-8.18	-2.462	3.337	1.792	1.935	-33.659	-14.114
106	106	0.50085	-0.986	11.204	-9.17	4.427	-0.97	-1.744	-4.326	25.308	-8.153	-2.374	2.793	1.793	2.296	-35.104	-14.043
107	107	0.50562	-0.878	10.973	-9.088	4.28	-1.135	-1.959	-4.173	26.361	-8.168	-2.201	2.203	1.87	2.762	-36.607	-13.979
108	108	0.51039	-0.707	10.766	-9.032	4.206	-1.207	-2.213	-4.055	27.529	-8.184	-1.997	1.524	1.975	3.298	-38.228	-13.925
109	109	0.51516	-0.509	10.568	-9.009	4.155	-1.196	-2.486	-3.937	28.801	-8.22	-1.893	0.692	2.116	3.809	-40.041	-13.873
110	110	0.51993	-0.319	10.377	-9.025	4.099	-1.08	-2.786	-3.846	30.199	-8.268	-1.753	-0.223	2.246	4.406	-41.955	-13.871
111	111	0.5247	-0.196	10.207	-9.067	3.971	-0.852	-3.117	-3.789	31.679	-8.375	-1.531	-1.278	2.41	5.136	-43.983	-13.914
112	112	0.52947	-0.191	10.051	-9.122	3.706	-0.504	-3.517	-3.766	33.264	-8.454	-1.232	-2.434	2.55	5.99	-46.107	-13.992
113	113	0.53424	-0.306	9.895	-9.181	3.311	-0.068	-3.956	-3.789	34.9	-8.575	-0.855	-3.702	2.746	6.958	-48.301	-14.066
114	114	0.53901	-0.522	9.747	-9.24	2.803	0.459	-4.407	-3.85	36.589	-8.719	-0.334	-5.019	2.967	8.081	-50.488	-14.134
115	115	0.54378	-0.804	9.621	-9.286	2.224	1.075	-4.897	-3.944	38.295	-8.9	0.089	-6.389	3.233	9.149	-52.706	-14.19
116	116	0.54855	-1.127	9.517	-9.308	1.607	1.756	-5.426	-4.087	39.992	-9.126	0.472	-7.853	3.521	10.22	-54.974	-14.25
117	117	0.55332	-1.46	9.429	-9.29	0.984	2.478	-5.99	-4.268	41.662	-9.437	0.666	-9.481	3.886	11.182	-57.391	-14.257
118	118	0.55809	-1.776	9.36	-9.233	0.387	3.232	-6.566	-4.478	43.306	-9.82	0.64	-11.293	4.262	12.012	-59.991	-14.228
119	119	0.56286	-2.057	9.323	-9.147	-0.158	4.03	-7.136	-4.71	44.902	-10.307	0.397	-13.305	4.628	12.724	-62.761	-14.197
120	120	0.56763	-2.294	9.332	-9.046	-0.631	4.886	-7.702	-4.985	46.419	-10.883	-0.045	-15.505	4.962	13.331	-65.657	-14.171
121	121	0.5724	-2.48	9.388	-8.942	-1.017	5.796	-8.26	-5.297	47.843	-11.48	-0.702	-17.846	5.219	13.796	-68.63	-14.134
122	122	0.57717	-2.616	9.492	-8.833	-1.328	6.757	-8.811	-5.632	49.19	-12.039	-1.499	-20.169	5.367	14.126	-71.537	-14.093
123	123	0.58194	-2.707	9.643	-8.722	-1.562	7.768	-9.34	-5.99	50.502	-12.547	-2.259	-22.199	5.433	14.378	-74.118	-14.075
124	124	0.58671	-2.762	9.832	-8.62	-1.725	8.825	-9.825	-6.364	51.828	-13.01	-2.858	-23.692	5.506	14.577	-76.145	-14.073
125	125	0.59148	-2.8	10.034	-8.542	-1.848	9.917	-10.263	-6.753	53.211	-13.374	-3.233	-24.565	5.61	14.736	-77.563	-14.067
126	126	0.59625	-2.828	10.221	-8.501	-1.927	11.006	-10.63	-7.154	54.644	-13.581	-3.392	-24.934	5.669	14.843	-78.498	-14.049
127	127	0.60102	-2.851	10.372	-8.494	-1.966	12.071	-10.933	-7.578	56.1	-13.654	-3.32	-24.936	5.645	14.954	-79.055	-14.059
128	128	0.60579	-2.872	10.495	-8.52	-1.978	13.12	-11.157	-7.981	57.556	-13.589	-3.089	-24.627	5.498	15.031	-79.282	-14.114
129	129	0.61056	-2.881	10.599	-8.578	-1.955	14.16	-11.275	-8.33	58.98	-13.385	-2.607	-24.088	5.195	15.188	-79.198	-14.226
130	130	0.61533	-2.884	10.689	-8.67	-1.9	15.193	-11.276	-8.601	60.35	-13.082	-1.997	-23.422	4.769	15.373	-78.904	-14.362
131	131	0.6201	-2.877	10.745	-8.783	-1.817	16.188	-11.201	-8.811	61.644	-12.677	-1.308	-22.73	4.207	15.584	-78.497	-14.519
132	132	0.62487	-2.861	10.742	-8.914	-1.706	17.107	-11.009	-8.932	62.841	-12.22	-0.531	-22.035	3.526	15.84	-77.979	-14.713
133	133	0.62964	-2.843	10.683	-9.061	-1.579	17.964	-10.734	-8.988	63.954	-11.777	0.217	-21.326	2.825	16.058	-77.361	-14.923
134	134	0.63441	-2.806	10.594	-9.217	-1.418	18.773	-10.346	-8.926	64.968	-11.38	0.842	-20.601	2.116	16.17	-76.657	-15.146
135	135	0.63918	-2.756	10.492	-9.373	-1.241	19.556	-9.861	-8.749	65.905	-11.036	1.424	-19.884	1.45	16.267	-75.884	-15.348
136	136	0.64395	-2.679	10.374	-9.522	-1.019	20.298	-9.336	-8.523	66.75	-10.779	1.932	-19.214	0.835	16.324	-75.088	-15.557
137	137	0.64872	-2.584	10.238	-9.661	-0.766	21.002	-8.749	-8.222	67.502	-10.666	2.381	-18.63	0.298	16.384	-74.295	-15.79
138	138	0.65349	-2.463	10.088	-9.78	-0.492	21.668	-8.155	-7.873	68.148	-10.631	2.837	-18.146	-0.193	16.505	-73.496	-16.042
139	139	0.65826	-2.329	9.937	-9.863	-0.216	22.308	-7.56	-7.466	68.674	-10.668	3.228	-17.76	-0.611	16.617	-72.7	-16.286
140	140	0.66303	-2.184	9.791	-9.904	0.058	22.926	-6.975	-7.012	69.087	-10.815	3.465	-17.397	-0.922	16.623	-71.871	-16.529
141	141	0.6678	-2.033	9.66	-9.909	0.33	23.535	-6.416	-6.534	69.412	-11.063	3.545	-16.972	-1.108	16.496	-70.95	-16.762
142	142	0.67257	-1.874	9.545	-9.882	0.598	24.135	-5.868	-6.024	69.66	-11.39	3.551	-16.429	-1.166	16.288	-69.879	-16.969
143	143	0.67734	-1.707	9.451	-9.824	0.859	24.727	-5.329	-5.475	69.823	-11.779	3.496	-15.773	-1.12	16.013	-68.65	-17.167
144	144	0.68211	-1.531	9.385	-9.732	1.111	25.32	-4.804	-4.892	69.894	-12.228	3.412	-15.027	-1.003	15.7	-67.277	-17.379
145	145	0.68688	-1.353	9.344	-9.604	1.35	25.915	-4.308	-4.303	69.877	-12.734	3.362	-14.222	-0.801	15.401	-65.771	-17.588
146	146	0.69165	-1.18	9.328	-9.436	1.563	26.523	-3.885	-3.752	69.78	-13.286	3.297	-13.376	-0.499	15.076	-64.167	-17.774
147	147	0.69642	-1.021	9.337	-9.24	1.747	27.152	-3.52	-3.222	69.612	-13.863	3.157	-12.48	-0.162	14.665	-62.479	-17.973
148	148	0.70119	-0.878	9.374	-9.031	1.896	27.802	-3.169	-2.674	69.372	-14.429	2.935	-11.535	0.17	14.165	-60.712	-18.183
149	149	0.70596	-0.748	9.446	-8.829	2.04	28.484	-2.848	-2.166	69.078	-14.976	2.72	-10.569	0.525	13.644	-58.885	-18.364
150	150	0.71073	-0.627	9.545	-8.632	2.171	29.185	-2.533	-1.66	68.721	-15.52	2.439	-9.624	0.918	13.061	-57.055	-18.5
151	151	0.7155	-0.514	9.668	-8.435	2.291	29.905	-2.265	-1.196	68.299	-16.081	2.168	-8.723	1.327	12.492	-55.212	-18.645
152	152	0.72027	-0.416	9.8	-8.227	2.381	30.628	-2.038	-0.774	67.793	-16.607	1.95	-7.876	1.696	11.965	-53.339	-18.809
153	153	0.72504	-0.327	9.933	-8.013	2.454	31.341	-1.873	-0.414	67.233	-17.071	1.717	-7.078	2.059	11.414	-51.488	-18.926
154	154	0.72981	-0.238	10.055	-7.788	2.512	32.028	-1.757	-0.103	66.613	-17.471	1.449	-6.399	2.368	10.849	-49.726	-19.022
155	155	0.73458	-0.143	10.169	-7.582	2.595	32.697	-1.687	0.122	65.937	-17.857	1.238	-5.832	2.685	10.345	-48.013	-19.088
156	156	0.73935	-0.042	10.281	-7.371	2.668	33.35	-1.689	0.297	65.215	-18.171	0.887	-5.307	2.947	9.72	-46.359	-19.148
157	157	0.74412	0.075	10.395	-7.189	2.771	33.98	-1.687	0.45	64.439	-18.416	0.528	-4.845	3.109	9.092	-44.743	-19.223
158	158	0.74889	0.207	10.498	-7.03	2.893	34.562	-1.684	0.577	63.607	-18.547	0.234	-4.462	3.205	8.531	-43.164	-19.246
159	159	0.75366	0.346	10.581	-6.908	3.047	35.095	-1.688	0.645	62.724	-18.578	-0.03	-4.154	3.246	7.998	-41.629	-19.217
160	160	0.75843	0.479	10.639	-6.804	3.201	35.578	-1.714	0.662	61.781	-18.543	-0.312	-3.881	3.207	7.444	-40.1	-19.214
161	161	0.7632	0.607	10.68	-6.712	3.356	36.016	-1.758	0.617	60.781	-18.476	-0.495	-3.629	3.101	6.959	-38.532	-19.259
162	162	0.76797	0.733	10.709	-6.63	3.513	36.418	-1.797	0.541	59.726	-18.345	-0.615	-3.43	2.947	6.527	-36.967	-19.286
163	163	0.77274	0.859	10.733	-6.562	3.676	36.79	-1.825	0.461	58.62	-18.12	-0.764	-3.263	2.756	6.071	-35.416	-19.251
164	164	0.77751	0.977	10.753	-6.513	3.839	37.138	-1.838	0.365	57.47	-17.816	-0.874	-3.089	2.513	5.636	-33.823	-19.193
165	165	0.78228	1.076	10.775	-6.481	3.995	37.462	-1.828	0.241	56.273	-17.482	-0.863	-2.875	2.237	5.276	-32.134	-19.146
166	166	0.78705	1.148	10.8	-6.462	4.133	37.752	-1.784	0.107	55.008	-17.146	-0.814	-2.623	1.983	4.923	-30.367	-19.076
167	167	0.79182	1.198	10.833	-6.45	4.25	38.012	-1.722	-0.04	53.65	-16.793	-0.726	-2.39	1.77	4.599	-28.552	-18.954
168	168	0.79659	1.229	10.875	-6.441	4.357	38.249	-1.675	-0.242	52.194	-16.407	-0.446	-2.204	1.593	4.445	-26.655	-18.781
169	169	0.80136	1.238	10.921	-6.426	4.439	38.454	-1.638	-0.481	50.65	-16.014	-0.031	-2.026	1.459	4.4	-24.673	-18.575
170	170	0.80613	1.217	10.971	-6.39	4.477	38.632	-1.622	-0.751	49.037	-15.627	0.42	-1.823	1.351	4.368	-22.628	-18.37
171	171	0.8109	1.173	11.023	-6.329	4.476	38.78	-1.659	-1.077	47.34	-15.257	0.955	-1.622	1.295	4.395	-20.512	-18.166
172	172	0.81567	1.126	11.089	-6.253	4.459	38.902	-1.719	-1.416	45.544	-14.896	1.645	-1.422	1.274	4.561	-18.296	-17.956
173	173	0.82044	1.073	11.17	-6.152	4.415	39.011	-1.857	-1.785	43.678	-14.522	2.254	-1.202	1.354	4.651	-16.056	-17.679
174	174	0.82521	1.02	11.259	-6.046	4.375	39.083	-2.05	-2.201	41.726	-14.153	2.827	-0.958	1.49	4.688	-13.774	-17.388
175	175	0.82998	0.953	11.343	-5.912	4.308	39.104	-2.283	-2.649	39.675	-13.845	3.414	-0.729	1.681	4.724	-11.457	-17.127
176	176	0.83475	0.888	11.424	-5.789	4.27	39.064	-2.527	-3.129	37.499	-13.594	3.938	-0.485	1.938	4.674	-9.091	-16.87
177	177	0.83952	0.832	11.509	-5.655	4.224	38.982	-2.811	-3.603	35.239	-13.364	4.363	-0.354	2.306	4.568	-6.836	-16.554
178	178	0.84429	0.787	11.595	-5.509	4.183	38.856	-3.121	-4.071	32.902	-13.143	4.764	-0.352	2.721	4.476	-4.688	-16.216
179	179	0.84906	0.745	11.667	-5.34	4.13	38.663	-3.401	-4.495	30.48	-13.03	5.124	-0.507	3.181	4.395	-2.672	-15.914
180	180	0.85383	0.695	11.723	-5.137	4.055	38.406	-3.689	-4.899	28.004	-12.944	5.407	-0.662	3.666	4.243	-0.68	-15.609
181	181	0.8586	0.633	11.762	-4.912	3.959	38.093	-3.985	-5.279	25.489	-12.862	5.622	-0.84	4.192	4.043	1.264	-15.273
182	182	0.86337	0.566	11.783	-4.685	3.864	37.722	-4.204	-5.606	22.941	-12.831	5.77	-1.059	4.756	3.806	3.141	-14.887
183	183	0.86814	0.484	11.783	-4.453	3.749	37.3	-4.37	-5.872	20.379	-12.802	5.697	-1.178	5.344	3.35	5.037	-14.429
184	184	0.87291	0.389	11.754	-4.225	3.621	36.814	-4.44	-6.067	17.821	-12.772	5.508	-1.169	5.839	2.772	7.001	-13.979
185	185	0.87768	0.278	11.697	-4.003	3.479	36.278	-4.383	-6.198	15.297	-12.766	5.355	-1.12	6.184	2.243	8.976	-13.587
186	186	0.88245	0.158	11.62	-3.794	3.328	35.716	-4.247	-6.28	12.848	-12.73	5.212	-1.17	6.4	1.795	10.798	-13.227
187	187	0.88722	0.037	11.528	-3.595	3.167	35.15	-4.035	-6.297	10.513	-12.646	5.02	-1.33	6.455	1.393	12.424	-12.905
188	188	0.89199	-0.082	11.429	-3.394	2.995	34.596	-3.725	-6.257	8.319	-12.577	4.832	-1.479	6.312	1.048	13.967	-12.681
189	189	0.89676	-0.189	11.325	-3.194	2.826	34.065	-3.339	-6.199	6.299	-12.581	4.682	-1.53	6.032	0.746	15.49	-12.562
190	190	0.90153	-0.289	11.215	-3.005	2.658	33.569	-2.895	-6.129	4.512	-12.668	4.509	-1.439	5.72	0.421	16.967	-12.477
191	191	0.9063	-0.384	11.096	-2.843	2.496	33.123	-2.429	-6.053	3.02	-12.816	4.353	-1.189	5.398	0.111	18.374	-12.43
192	192	0.91107	-0.483	10.969	-2.712	2.332	32.741	-1.929	-5.975	1.867	-13.092	4.309	-0.765	5.042	-0.105	19.721	-12.511
193	193	0.91584	-0.578	10.835	-2.632	2.198	32.425	-1.394	-5.918	1.054	-13.542	4.43	-0.215	4.694	-0.174	20.972	-12.738
194	194	0.92061	-0.678	10.705	-2.591	2.074	32.189	-0.895	-5.866	0.571	-14.105	4.652	0.253	4.414	-0.099	21.918	-13.076
195	195	0.92538	-0.758	10.574	-2.602	2.011	32.017	-0.422	-5.849	0.361	-14.801	5.059	0.492	4.253	0.219	22.483	-13.495
196	196	0.93015	-0.82	10.454	-2.646	1.976	31.922	-0.05	-5.837	0.395	-15.57	5.586	0.448	4.229	0.74	22.633	-13.989
197	197	0.93492	-0.852	10.346	-2.727	1.999	31.92	0.195	-5.85	0.681	-16.36	6.197	0.341	4.354	1.354	22.569	-14.499
198	198	0.93969	-0.858	10.246	-2.851	2.08	31.984	0.371	-5.89	1.174	-17.226	6.744	0.141	4.704	1.931	22.248	-14.954
199	199	0.94446	-0.838	10.156	-3.032	2.234	32.11	0.482	-5.97	1.87	-18.099	7.324	-0.099	5.23	2.546	21.743	-15.338
200	200	0.94923	-0.789	10.067	-3.269	2.461	32.261	0.507	-6.064	2.717	-18.894	7.873	-0.259	5.827	3.124	21.173	-15.68
201	201	0.954	-0.734	9.994	-3.549	2.728	32.444	0.444	-6.172	3.71	-19.558	8.562	-0.296	6.347	3.804	20.634	-16.074
