# Supplementary material for: Gait phenotypes in paediatric hereditary spastic paraplegia revealed by dynamic time warping analysis and random forests
Source: PLoS One. 2018 Mar 8;13(3):e0192345. doi: 10.1371/journal.pone.0192345 (PMC5843164; doi:10.1371/journal.pone.0192345)
Supplement: S2 Data — (ZIP) [file pone.0192345.s009.zip › Healthy/Left.SR.HEALTHY32.5.csv]

	Epoch	Time	Pelvic.obliquity	Pelvic.tilt	Pelvic rotation	Hip.abd.add	Hip.flexion	Hip.rotation	Knee.abd.add	Knee.flexion	Knee.rotation	Ankle.abd.add	Ankle.flexion	Ankle.rotation	Forefoot.abd.add	Forefoot.flexion	Forefoot.rotation
1	1	0	-2.612	7.563	9.357	-10.952	28.185	-10.133	-7.103	4.281	-25.787	7.505	-4.831	10.868	-1.518	15.236	-18.914
2	2	0.0055	-2.593	7.444	9.138	-10.721	28.329	-10.035	-7.14	5.405	-26.069	7.251	-4.788	11.167	-1.589	14.291	-19.051
3	3	0.011	-2.625	7.341	8.913	-10.518	28.477	-10.01	-7.196	6.63	-26.014	7.046	-4.854	11.194	-1.557	13.137	-19.241
4	4	0.0165	-2.69	7.239	8.715	-10.344	28.587	-10.052	-7.254	7.899	-25.702	6.952	-5.344	10.996	-1.196	11.571	-19.502
5	5	0.022	-2.777	7.145	8.579	-10.225	28.675	-10.227	-7.299	9.092	-25.142	6.837	-6.387	10.64	-0.566	9.564	-19.814
6	6	0.0275	-2.863	7.046	8.494	-10.133	28.719	-10.524	-7.349	10.024	-24.369	6.662	-7.784	10.189	0.159	7.437	-20.085
7	7	0.033	-2.91	6.916	8.44	-10.004	28.688	-10.946	-7.405	10.605	-23.435	6.091	-9.261	9.673	0.527	5.386	-20.29
8	8	0.0385	-2.872	6.734	8.396	-9.781	28.558	-11.487	-7.448	10.911	-22.416	5.139	-10.524	9.186	0.431	3.585	-20.374
9	9	0.044	-2.746	6.508	8.357	-9.456	28.357	-12.143	-7.492	11.127	-21.343	4.117	-11.432	8.689	0.105	2.109	-20.412
10	10	0.0495	-2.556	6.261	8.315	-9.053	28.122	-12.814	-7.533	11.417	-20.201	3.297	-11.925	8.044	-0.231	0.962	-20.464
11	11	0.055	-2.331	6.013	8.275	-8.602	27.899	-13.468	-7.597	11.888	-18.923	2.735	-12.08	7.283	-0.508	0.011	-20.44
12	12	0.0605	-2.073	5.76	8.243	-8.114	27.68	-13.983	-7.686	12.583	-17.658	2.59	-12.075	6.497	-0.506	-0.873	-20.282
13	13	0.066	-1.812	5.533	8.234	-7.627	27.494	-14.335	-7.789	13.474	-16.46	2.72	-11.878	5.606	-0.367	-1.669	-20.104
14	14	0.0715	-1.577	5.347	8.225	-7.16	27.366	-14.47	-7.89	14.527	-15.408	3.041	-11.34	4.56	-0.209	-2.206	-20.003
15	15	0.077	-1.396	5.208	8.201	-6.739	27.277	-14.321	-7.935	15.628	-14.585	3.359	-10.509	3.41	-0.169	-2.482	-19.974
16	16	0.0825	-1.271	5.101	8.143	-6.351	27.185	-13.894	-7.906	16.653	-14.007	3.457	-9.66	2.212	-0.326	-2.724	-20.014
17	17	0.088	-1.199	5.032	8.05	-5.994	27.058	-13.156	-7.765	17.518	-13.715	3.287	-9.013	0.976	-0.637	-3.101	-20.141
18	18	0.0935	-1.162	5.003	7.929	-5.647	26.902	-12.178	-7.537	18.237	-13.75	2.907	-8.579	-0.18	-1.041	-3.628	-20.336
19	19	0.099	-1.141	5.007	7.809	-5.317	26.709	-11.002	-7.228	18.827	-14.118	2.661	-8.326	-1.181	-1.247	-4.186	-20.541
20	20	0.1045	-1.118	5.031	7.717	-5.017	26.487	-9.786	-6.851	19.326	-14.702	2.498	-8.054	-1.953	-1.351	-4.64	-20.679
21	21	0.11	-1.094	5.074	7.646	-4.717	26.237	-8.545	-6.461	19.728	-15.498	2.342	-7.718	-2.543	-1.459	-4.975	-20.802
22	22	0.1155	-1.055	5.125	7.608	-4.426	25.953	-7.406	-6.071	20.023	-16.343	2.15	-7.281	-3.043	-1.617	-5.168	-20.947
23	23	0.121	-0.993	5.18	7.606	-4.143	25.638	-6.423	-5.689	20.228	-17.21	1.975	-6.84	-3.41	-1.733	-5.307	-21.095
24	24	0.1265	-0.897	5.241	7.647	-3.86	25.299	-5.605	-5.318	20.37	-18.048	1.77	-6.391	-3.644	-1.857	-5.433	-21.192
25	25	0.132	-0.768	5.309	7.736	-3.562	24.947	-5.016	-5.004	20.463	-18.781	1.602	-5.961	-3.791	-1.931	-5.557	-21.261
26	26	0.1375	-0.615	5.38	7.884	-3.27	24.591	-4.698	-4.752	20.506	-19.408	1.462	-5.537	-3.844	-1.963	-5.653	-21.329
27	27	0.143	-0.441	5.45	8.097	-2.998	24.238	-4.663	-4.569	20.511	-19.931	1.336	-5.105	-3.76	-1.98	-5.713	-21.366
28	28	0.1485	-0.248	5.517	8.372	-2.743	23.886	-4.861	-4.434	20.496	-20.288	1.172	-4.698	-3.673	-2.027	-5.803	-21.404
29	29	0.154	-0.032	5.577	8.695	-2.485	23.529	-5.284	-4.35	20.453	-20.493	0.872	-4.32	-3.603	-2.185	-5.96	-21.474
30	30	0.1595	0.191	5.655	9.065	-2.242	23.2	-5.879	-4.304	20.415	-20.521	0.581	-3.891	-3.589	-2.355	-6.073	-21.547
31	31	0.165	0.414	5.747	9.462	-2.034	22.9	-6.6	-4.265	20.395	-20.417	0.458	-3.457	-3.621	-2.368	-6.134	-21.639
32	32	0.1705	0.619	5.842	9.86	-1.855	22.629	-7.414	-4.254	20.4	-20.219	0.441	-3.043	-3.627	-2.282	-6.182	-21.713
33	33	0.176	0.799	5.932	10.223	-1.67	22.366	-8.248	-4.288	20.396	-19.959	0.299	-2.62	-3.603	-2.327	-6.253	-21.753
34	34	0.1815	0.952	6.017	10.564	-1.51	22.113	-9.106	-4.33	20.409	-19.63	0.211	-2.149	-3.611	-2.339	-6.259	-21.811
35	35	0.187	1.071	6.093	10.868	-1.383	21.862	-9.887	-4.354	20.437	-19.285	0.229	-1.672	-3.656	-2.263	-6.219	-21.868
36	36	0.1925	1.15	6.154	11.127	-1.275	21.597	-10.544	-4.366	20.47	-18.952	0.301	-1.244	-3.737	-2.14	-6.2	-21.915
37	37	0.198	1.187	6.196	11.327	-1.17	21.301	-11.069	-4.375	20.486	-18.625	0.323	-0.87	-3.872	-2.058	-6.236	-21.963
38	38	0.2035	1.18	6.219	11.469	-1.075	20.975	-11.466	-4.375	20.489	-18.348	0.36	-0.538	-4.014	-1.959	-6.295	-22.015
39	39	0.209	1.125	6.217	11.539	-0.997	20.623	-11.727	-4.365	20.495	-18.099	0.427	-0.179	-4.169	-1.85	-6.31	-22.061
40	40	0.2145	1.026	6.2	11.543	-0.93	20.256	-11.872	-4.372	20.518	-17.852	0.6	0.225	-4.356	-1.682	-6.248	-22.097
41	41	0.22	0.898	6.158	11.478	-0.854	19.847	-11.906	-4.366	20.525	-17.606	0.639	0.641	-4.54	-1.637	-6.218	-22.098
42	42	0.2255	0.721	6.094	11.349	-0.802	19.407	-11.857	-4.355	20.522	-17.352	0.545	1.018	-4.729	-1.7	-6.266	-22.09
43	43	0.231	0.515	6.002	11.181	-0.76	18.918	-11.735	-4.344	20.483	-17.118	0.546	1.354	-4.934	-1.673	-6.295	-22.094
44	44	0.2365	0.283	5.903	10.984	-0.726	18.418	-11.554	-4.341	20.439	-16.902	0.596	1.665	-5.144	-1.6	-6.322	-22.096
45	45	0.242	0.042	5.807	10.769	-0.701	17.932	-11.411	-4.363	20.398	-16.665	0.626	1.936	-5.339	-1.535	-6.39	-22.116
46	46	0.2475	-0.213	5.728	10.541	-0.696	17.464	-11.29	-4.388	20.344	-16.423	0.525	2.192	-5.496	-1.581	-6.507	-22.134
47	47	0.253	-0.468	5.666	10.311	-0.701	17.005	-11.193	-4.422	20.271	-16.188	0.457	2.457	-5.615	-1.606	-6.593	-22.145
48	48	0.2585	-0.713	5.616	10.092	-0.711	16.549	-11.101	-4.451	20.183	-15.985	0.461	2.728	-5.726	-1.568	-6.64	-22.177
49	49	0.264	-0.938	5.579	9.883	-0.707	16.113	-11.038	-4.48	20.097	-15.783	0.387	3.022	-5.81	-1.602	-6.695	-22.191
50	50	0.2695	-1.131	5.561	9.686	-0.685	15.702	-10.996	-4.512	19.99	-15.683	0.271	3.325	-5.756	-1.687	-6.738	-22.173
51	51	0.275	-1.279	5.579	9.509	-0.628	15.334	-11.01	-4.567	19.882	-15.552	0.224	3.616	-5.735	-1.716	-6.766	-22.181
52	52	0.2805	-1.382	5.63	9.371	-0.538	14.985	-10.995	-4.602	19.744	-15.502	0.169	3.898	-5.717	-1.751	-6.792	-22.199
53	53	0.286	-1.464	5.713	9.26	-0.452	14.671	-11.003	-4.612	19.624	-15.405	0.102	4.136	-5.766	-1.769	-6.88	-22.239
54	54	0.2915	-1.533	5.828	9.186	-0.385	14.39	-11.046	-4.612	19.505	-15.369	0.098	4.323	-5.727	-1.725	-6.993	-22.255
55	55	0.297	-1.586	5.978	9.146	-0.322	14.136	-11.058	-4.576	19.368	-15.394	0.008	4.521	-5.671	-1.758	-7.114	-22.259
56	56	0.3025	-1.617	6.161	9.124	-0.244	13.907	-11.064	-4.537	19.222	-15.346	-0.022	4.826	-5.727	-1.764	-7.106	-22.273
57	57	0.308	-1.626	6.366	9.107	-0.148	13.706	-11.066	-4.496	19.08	-15.265	-0.039	5.153	-5.841	-1.759	-7.072	-22.299
58	58	0.3135	-1.626	6.583	9.101	-0.048	13.527	-11.069	-4.448	18.943	-15.196	-0.135	5.389	-5.926	-1.798	-7.153	-22.302
59	59	0.319	-1.621	6.806	9.108	0.046	13.348	-11.069	-4.395	18.801	-15.118	-0.182	5.555	-6.036	-1.775	-7.278	-22.312
60	60	0.3245	-1.614	7.022	9.126	0.137	13.16	-11.037	-4.323	18.656	-15.037	-0.202	5.81	-6.233	-1.746	-7.304	-22.362
61	61	0.33	-1.591	7.226	9.15	0.251	12.957	-10.976	-4.252	18.509	-15.02	-0.144	6.124	-6.399	-1.671	-7.245	-22.407
62	62	0.3355	-1.58	7.415	9.173	0.344	12.748	-10.948	-4.17	18.374	-14.955	-0.174	6.381	-6.545	-1.645	-7.277	-22.423
63	63	0.341	-1.576	7.588	9.191	0.444	12.505	-10.911	-4.116	18.211	-14.924	-0.155	6.559	-6.641	-1.577	-7.356	-22.419
64	64	0.3465	-1.568	7.728	9.199	0.563	12.223	-10.859	-4.072	18.039	-14.909	-0.107	6.779	-6.786	-1.499	-7.384	-22.469
65	65	0.352	-1.555	7.831	9.198	0.705	11.916	-10.833	-4.057	17.892	-14.878	-0.03	7.041	-6.924	-1.414	-7.38	-22.52
66	66	0.3575	-1.543	7.895	9.187	0.857	11.578	-10.78	-4.04	17.758	-14.944	-0.059	7.273	-6.955	-1.427	-7.451	-22.544
67	67	0.363	-1.545	7.935	9.171	1.006	11.215	-10.673	-4.035	17.62	-15.077	-0.005	7.495	-6.961	-1.382	-7.494	-22.559
68	68	0.3685	-1.558	7.955	9.162	1.144	10.83	-10.583	-4.042	17.491	-15.182	0.141	7.738	-7.011	-1.265	-7.489	-22.6
69	69	0.374	-1.59	7.957	9.146	1.269	10.435	-10.479	-4.039	17.375	-15.279	0.144	7.978	-7.076	-1.266	-7.546	-22.644
70	70	0.3795	-1.626	7.93	9.121	1.398	10.016	-10.342	-4.026	17.27	-15.435	0.012	8.194	-7.076	-1.384	-7.683	-22.662
71	71	0.385	-1.673	7.891	9.069	1.523	9.602	-10.241	-4.044	17.2	-15.518	-0.073	8.45	-7.096	-1.474	-7.782	-22.683
72	72	0.3905	-1.724	7.823	9.011	1.659	9.163	-10.123	-4.107	17.15	-15.592	0.06	8.735	-7.151	-1.406	-7.786	-22.703
73	73	0.396	-1.802	7.757	8.947	1.747	8.735	-10.024	-4.143	17.138	-15.614	0.19	8.956	-7.221	-1.301	-7.872	-22.724
74	74	0.4015	-1.897	7.699	8.884	1.809	8.327	-9.974	-4.175	17.158	-15.535	0.214	9.184	-7.333	-1.274	-8.012	-22.736
75	75	0.407	-1.999	7.658	8.82	1.86	7.938	-9.871	-4.201	17.187	-15.507	0.264	9.435	-7.461	-1.237	-8.119	-22.763
76	76	0.4125	-2.101	7.626	8.758	1.907	7.571	-9.775	-4.245	17.234	-15.463	0.414	9.719	-7.591	-1.131	-8.161	-22.776
77	77	0.418	-2.204	7.604	8.693	1.938	7.229	-9.729	-4.285	17.308	-15.383	0.478	10.006	-7.704	-1.097	-8.246	-22.791
78	78	0.4235	-2.303	7.593	8.618	1.96	6.901	-9.675	-4.3	17.388	-15.299	0.398	10.297	-7.804	-1.181	-8.387	-22.797
79	79	0.429	-2.401	7.595	8.529	1.979	6.589	-9.63	-4.327	17.486	-15.198	0.434	10.553	-7.917	-1.156	-8.531	-22.818
80	80	0.4345	-2.489	7.609	8.427	2.001	6.301	-9.656	-4.369	17.617	-14.99	0.524	10.794	-8.08	-1.066	-8.694	-22.859
81	81	0.44	-2.566	7.642	8.308	2.034	6.031	-9.623	-4.407	17.745	-14.844	0.625	11.021	-8.222	-0.97	-8.863	-22.901
82	82	0.4455	-2.624	7.701	8.176	2.079	5.787	-9.587	-4.428	17.857	-14.721	0.567	11.267	-8.319	-1.014	-9.064	-22.936
83	83	0.451	-2.651	7.764	8.044	2.157	5.548	-9.558	-4.453	17.965	-14.575	0.444	11.494	-8.421	-1.11	-9.306	-22.957
84	84	0.4565	-2.661	7.833	7.912	2.24	5.311	-9.537	-4.481	18.062	-14.497	0.357	11.683	-8.421	-1.189	-9.57	-22.95
85	85	0.462	-2.656	7.904	7.771	2.328	5.075	-9.563	-4.516	18.162	-14.381	0.268	11.875	-8.404	-1.271	-9.842	-22.944
86	86	0.4675	-2.643	7.979	7.608	2.413	4.83	-9.576	-4.523	18.254	-14.225	0.117	12.043	-8.415	-1.381	-10.162	-22.944
87	87	0.473	-2.614	8.053	7.421	2.513	4.573	-9.567	-4.524	18.33	-14.051	-0.025	12.165	-8.425	-1.463	-10.518	-22.929
88	88	0.4785	-2.576	8.128	7.222	2.62	4.314	-9.599	-4.55	18.403	-13.818	-0.047	12.271	-8.432	-1.44	-10.847	-22.902
89	89	0.484	-2.532	8.203	7.017	2.723	4.047	-9.627	-4.566	18.468	-13.631	-0.125	12.369	-8.373	-1.474	-11.206	-22.859
90	90	0.4895	-2.471	8.267	6.807	2.833	3.762	-9.631	-4.568	18.524	-13.489	-0.264	12.456	-8.249	-1.569	-11.596	-22.782
91	91	0.495	-2.4	8.333	6.584	2.941	3.486	-9.664	-4.566	18.602	-13.233	-0.487	12.549	-8.17	-1.719	-12.026	-22.68
92	92	0.5005	-2.326	8.4	6.356	3.032	3.197	-9.647	-4.541	18.669	-13.036	-0.607	12.585	-8.053	-1.776	-12.468	-22.564
93	93	0.506	-2.244	8.466	6.119	3.126	2.903	-9.636	-4.529	18.736	-12.877	-0.663	12.561	-7.881	-1.78	-12.949	-22.444
94	94	0.5115	-2.156	8.529	5.869	3.227	2.598	-9.623	-4.517	18.809	-12.633	-0.761	12.505	-7.802	-1.792	-13.486	-22.343
95	95	0.517	-2.075	8.598	5.604	3.308	2.3	-9.59	-4.492	18.903	-12.363	-0.921	12.449	-7.706	-1.855	-14.061	-22.2
96	96	0.5225	-2.013	8.681	5.338	3.353	2.026	-9.56	-4.469	19.021	-12.143	-1.01	12.372	-7.536	-1.867	-14.642	-22.036
97	97	0.528	-1.952	8.77	5.081	3.384	1.762	-9.483	-4.426	19.156	-11.973	-1.114	12.308	-7.362	-1.901	-15.221	-21.868
98	98	0.5335	-1.878	8.86	4.83	3.436	1.504	-9.354	-4.392	19.289	-11.868	-1.24	12.221	-7.181	-1.969	-15.823	-21.696
99	99	0.539	-1.791	8.956	4.576	3.495	1.259	-9.204	-4.365	19.44	-11.743	-1.264	12.098	-7.029	-1.939	-16.429	-21.513
100	100	0.5445	-1.706	9.058	4.321	3.547	1.037	-9.067	-4.355	19.627	-11.55	-1.151	11.898	-6.94	-1.762	-17.077	-21.336
101	101	0.55	-1.63	9.169	4.079	3.587	0.839	-8.893	-4.331	19.854	-11.443	-0.994	11.715	-6.812	-1.556	-17.716	-21.152
102	102	0.5555	-1.571	9.292	3.863	3.617	0.664	-8.746	-4.32	20.115	-11.312	-0.997	11.561	-6.686	-1.499	-18.408	-20.944
103	103	0.561	-1.539	9.426	3.665	3.611	0.503	-8.577	-4.293	20.383	-11.19	-1.046	11.357	-6.566	-1.473	-19.163	-20.717
104	104	0.5665	-1.524	9.556	3.494	3.574	0.347	-8.397	-4.25	20.673	-11.099	-1.141	11.115	-6.4	-1.49	-19.978	-20.441
105	105	0.572	-1.521	9.681	3.357	3.526	0.201	-8.23	-4.217	20.986	-11.015	-1.175	10.809	-6.255	-1.445	-20.842	-20.167
106	106	0.5775	-1.538	9.8	3.26	3.454	0.06	-8.109	-4.177	21.328	-10.909	-1.307	10.455	-6.122	-1.473	-21.807	-19.891
107	107	0.583	-1.574	9.902	3.198	3.357	-0.09	-8.019	-4.134	21.696	-10.81	-1.476	10.047	-5.975	-1.528	-22.853	-19.601
108	108	0.5885	-1.62	9.977	3.168	3.235	-0.263	-7.935	-4.059	22.098	-10.738	-1.62	9.594	-5.811	-1.546	-23.96	-19.302
109	109	0.594	-1.667	10.022	3.158	3.113	-0.456	-7.879	-3.987	22.523	-10.684	-1.786	9.076	-5.646	-1.574	-25.154	-19.022
110	110	0.5995	-1.706	10.044	3.151	3.001	-0.662	-7.823	-3.91	22.963	-10.717	-2.046	8.517	-5.412	-1.693	-26.427	-18.755
111	111	0.605	-1.731	10.036	3.148	2.889	-0.889	-7.818	-3.835	23.436	-10.744	-2.269	7.938	-5.179	-1.774	-27.732	-18.529
112	112	0.6105	-1.733	9.992	3.117	2.795	-1.128	-7.857	-3.787	23.961	-10.669	-2.358	7.362	-5.032	-1.724	-29.025	-18.346
113	113	0.616	-1.728	9.924	3.072	2.699	-1.37	-7.898	-3.718	24.524	-10.635	-2.462	6.751	-4.849	-1.663	-30.373	-18.186
114	114	0.6215	-1.732	9.847	3.002	2.588	-1.572	-7.962	-3.662	25.147	-10.63	-2.56	6.132	-4.622	-1.592	-31.74	-18.048
115	115	0.627	-1.783	9.761	2.92	2.406	-1.73	-8.054	-3.584	25.845	-10.646	-2.674	5.479	-4.401	-1.503	-33.168	-17.975
116	116	0.6325	-1.905	9.658	2.813	2.136	-1.851	-8.128	-3.495	26.607	-10.706	-2.756	4.716	-4.185	-1.35	-34.697	-17.952
117	117	0.638	-2.117	9.542	2.691	1.742	-1.926	-8.27	-3.404	27.453	-10.713	-2.848	3.836	-3.997	-1.15	-36.364	-17.975
118	118	0.6435	-2.402	9.41	2.56	1.247	-1.956	-8.475	-3.307	28.393	-10.696	-2.985	2.901	-3.828	-0.946	-38.129	-18.051
119	119	0.649	-2.714	9.275	2.435	0.698	-1.92	-8.683	-3.169	29.45	-10.748	-3.128	1.966	-3.65	-0.702	-39.94	-18.182
120	120	0.6545	-2.999	9.132	2.337	0.152	-1.822	-8.931	-3.014	30.607	-10.826	-3.191	1.004	-3.467	-0.338	-41.779	-18.337
121	121	0.66	-3.227	8.998	2.283	-0.354	-1.643	-9.227	-2.85	31.859	-10.94	-3.23	-0.025	-3.269	0.101	-43.693	-18.508
122	122	0.6655	-3.393	8.877	2.266	-0.83	-1.377	-9.597	-2.666	33.188	-11.105	-3.253	-1.159	-3.044	0.644	-45.702	-18.727
123	123	0.671	-3.501	8.794	2.289	-1.266	-0.991	-10.05	-2.532	34.6	-11.312	-3.09	-2.347	-2.815	1.397	-47.698	-19.006
124	124	0.6765	-3.56	8.749	2.332	-1.667	-0.5	-10.54	-2.431	36.091	-11.553	-2.76	-3.665	-2.597	2.374	-49.766	-19.318
125	125	0.682	-3.551	8.738	2.395	-2.007	0.081	-11.035	-2.36	37.631	-11.878	-2.341	-5.1	-2.326	3.493	-51.897	-19.621
126	126	0.6875	-3.475	8.757	2.475	-2.284	0.746	-11.548	-2.33	39.202	-12.276	-1.901	-6.642	-2.02	4.693	-54.085	-19.923
127	127	0.693	-3.35	8.802	2.571	-2.505	1.488	-12.053	-2.342	40.772	-12.812	-1.484	-8.276	-1.622	5.926	-56.299	-20.209
128	128	0.6985	-3.204	8.868	2.662	-2.697	2.293	-12.53	-2.39	42.33	-13.449	-1.092	-10.032	-1.158	7.204	-58.568	-20.457
129	129	0.704	-3.063	8.964	2.738	-2.894	3.174	-13.011	-2.501	43.883	-14.105	-0.885	-11.929	-0.639	8.387	-60.968	-20.616
130	130	0.7095	-2.934	9.093	2.79	-3.096	4.127	-13.486	-2.672	45.412	-14.783	-0.889	-13.958	-0.125	9.448	-63.492	-20.735
131	131	0.715	-2.819	9.254	2.832	-3.304	5.141	-13.935	-2.873	46.917	-15.47	-1.144	-16.06	0.313	10.336	-66.114	-20.838
132	132	0.7205	-2.715	9.408	2.852	-3.488	6.168	-14.352	-3.142	48.379	-16.192	-1.619	-18.058	0.723	10.993	-68.652	-20.923
133	133	0.726	-2.622	9.541	2.84	-3.664	7.197	-14.705	-3.411	49.843	-16.836	-2.206	-19.713	1.058	11.423	-70.893	-20.983
134	134	0.7315	-2.556	9.656	2.778	-3.834	8.24	-14.996	-3.709	51.329	-17.38	-2.727	-20.8	1.376	11.678	-72.581	-21.027
135	135	0.737	-2.526	9.757	2.681	-4.006	9.286	-15.199	-3.993	52.83	-17.791	-3.179	-21.267	1.686	11.71	-73.678	-21.024
136	136	0.7425	-2.543	9.838	2.569	-4.203	10.321	-15.327	-4.245	54.335	-18.003	-3.476	-21.226	1.94	11.614	-74.26	-20.962
137	137	0.748	-2.596	9.895	2.445	-4.408	11.343	-15.416	-4.488	55.812	-17.977	-3.655	-20.881	2.07	11.421	-74.511	-20.846
138	138	0.7535	-2.664	9.93	2.315	-4.608	12.347	-15.471	-4.714	57.232	-17.749	-3.721	-20.397	2.045	11.207	-74.557	-20.708
139	139	0.759	-2.731	9.937	2.192	-4.777	13.318	-15.439	-4.882	58.576	-17.375	-3.63	-19.842	1.823	11.036	-74.438	-20.594
140	140	0.7645	-2.794	9.909	2.086	-4.909	14.246	-15.318	-4.971	59.85	-16.882	-3.563	-19.236	1.385	10.763	-74.241	-20.518
141	141	0.77	-2.841	9.842	1.995	-4.991	15.124	-15.136	-5.006	61.052	-16.319	-3.439	-18.559	0.832	10.478	-73.908	-20.454
142	142	0.7755	-2.861	9.756	1.928	-5.024	15.97	-14.819	-4.905	62.184	-15.742	-3.073	-17.804	0.142	10.366	-73.359	-20.462
143	143	0.781	-2.829	9.66	1.904	-4.986	16.782	-14.435	-4.71	63.223	-15.237	-2.63	-17.024	-0.531	10.316	-72.675	-20.474
144	144	0.7865	-2.741	9.558	1.923	-4.882	17.562	-13.957	-4.368	64.148	-14.842	-2.267	-16.246	-1.204	10.218	-71.92	-20.524
145	145	0.792	-2.601	9.449	1.99	-4.725	18.308	-13.455	-3.945	64.96	-14.525	-1.926	-15.488	-1.885	10.123	-71.093	-20.628
146	146	0.7975	-2.419	9.344	2.1	-4.523	19.044	-12.974	-3.491	65.673	-14.332	-1.627	-14.774	-2.48	10.033	-70.223	-20.749
147	147	0.803	-2.216	9.247	2.25	-4.308	19.761	-12.462	-2.96	66.27	-14.281	-1.333	-14.103	-2.992	9.982	-69.291	-20.904
148	148	0.8085	-2.019	9.16	2.422	-4.098	20.46	-11.887	-2.345	66.737	-14.357	-1.185	-13.44	-3.437	9.822	-68.31	-21.091
149	149	0.814	-1.834	9.087	2.598	-3.898	21.157	-11.279	-1.688	67.083	-14.566	-1.236	-12.755	-3.788	9.503	-67.267	-21.309
150	150	0.8195	-1.658	9.041	2.795	-3.726	21.871	-10.66	-0.992	67.346	-14.897	-1.326	-12.039	-4.044	9.167	-66.128	-21.568
151	151	0.825	-1.488	9.017	3.011	-3.582	22.598	-10.077	-0.312	67.532	-15.329	-1.389	-11.297	-4.188	8.867	-64.883	-21.848
152	152	0.8305	-1.348	9.019	3.24	-3.486	23.339	-9.575	0.307	67.633	-15.844	-1.547	-10.581	-4.202	8.509	-63.619	-22.12
153	153	0.836	-1.232	9.035	3.438	-3.407	24.087	-9.064	0.9	67.642	-16.427	-1.738	-9.858	-4.184	8.124	-62.279	-22.446
154	154	0.8415	-1.141	9.068	3.611	-3.346	24.855	-8.587	1.414	67.567	-17.102	-1.885	-9.176	-4.052	7.785	-60.877	-22.78
155	155	0.847	-1.069	9.118	3.768	-3.306	25.648	-8.212	1.808	67.439	-17.838	-2.015	-8.522	-3.792	7.47	-59.431	-23.097
156	156	0.8525	-1.004	9.185	3.903	-3.276	26.446	-7.903	2.12	67.236	-18.594	-2.114	-7.937	-3.477	7.202	-57.977	-23.414
157	157	0.858	-0.934	9.266	4.002	-3.227	27.248	-7.627	2.372	66.958	-19.38	-2.271	-7.391	-3.091	6.886	-56.521	-23.707
158	158	0.8635	-0.848	9.351	4.071	-3.147	28.046	-7.4	2.551	66.604	-20.194	-2.46	-6.848	-2.629	6.527	-55.018	-23.974
159	159	0.869	-0.753	9.431	4.123	-3.055	28.833	-7.231	2.654	66.192	-21.007	-2.59	-6.303	-2.11	6.199	-53.439	-24.215
160	160	0.8745	-0.646	9.486	4.155	-2.936	29.582	-7.12	2.675	65.707	-21.808	-2.756	-5.807	-1.562	5.825	-51.865	-24.43
161	161	0.88	-0.535	9.521	4.161	-2.796	30.299	-7.024	2.663	65.169	-22.569	-3.009	-5.355	-1.028	5.373	-50.337	-24.621
162	162	0.8855	-0.41	9.541	4.14	-2.629	30.98	-6.918	2.637	64.559	-23.309	-3.238	-4.992	-0.477	4.956	-48.832	-24.763
163	163	0.891	-0.289	9.554	4.112	-2.451	31.633	-6.797	2.585	63.894	-24.03	-3.29	-4.65	0.097	4.669	-47.243	-24.858
164	164	0.8965	-0.173	9.55	4.066	-2.265	32.238	-6.661	2.525	63.164	-24.63	-3.378	-4.327	0.581	4.333	-45.658	-24.917
165	165	0.902	-0.062	9.526	3.997	-2.069	32.787	-6.458	2.497	62.353	-25.123	-3.474	-4.036	1.004	3.977	-44.062	-24.906
166	166	0.9075	0.041	9.489	3.92	-1.869	33.291	-6.228	2.464	61.473	-25.502	-3.55	-3.808	1.388	3.635	-42.479	-24.801
167	167	0.913	0.134	9.446	3.856	-1.683	33.758	-6.003	2.418	60.555	-25.736	-3.547	-3.612	1.704	3.357	-40.883	-24.613
168	168	0.9185	0.221	9.393	3.802	-1.509	34.183	-5.779	2.371	59.59	-25.842	-3.432	-3.455	1.925	3.183	-39.261	-24.388
169	169	0.924	0.287	9.342	3.765	-1.362	34.581	-5.566	2.294	58.572	-25.801	-3.276	-3.344	2.057	3.04	-37.639	-24.102
170	170	0.9295	0.327	9.291	3.735	-1.241	34.947	-5.355	2.191	57.499	-25.613	-2.994	-3.28	2.085	3.01	-35.984	-23.778
171	171	0.935	0.338	9.252	3.726	-1.163	35.283	-5.137	2.078	56.36	-25.343	-2.577	-3.19	2.043	3.075	-34.229	-23.445
172	172	0.9405	0.347	9.21	3.701	-1.07	35.572	-4.941	1.921	55.115	-24.947	-2.168	-3.033	1.916	3.095	-32.359	-23.088
173	173	0.946	0.351	9.183	3.671	-0.981	35.84	-4.782	1.726	53.828	-24.451	-1.751	-2.779	1.755	3.082	-30.392	-22.7
174	174	0.9515	0.342	9.171	3.648	-0.91	36.078	-4.657	1.481	52.462	-23.925	-1.134	-2.444	1.556	3.209	-28.242	-22.35
175	175	0.957	0.31	9.171	3.657	-0.876	36.297	-4.647	1.137	51.016	-23.29	-0.416	-2.104	1.336	3.42	-26.004	-21.976
176	176	0.9625	0.254	9.171	3.701	-0.887	36.464	-4.707	0.745	49.438	-22.591	0.306	-1.812	1.143	3.651	-23.731	-21.552
177	177	0.968	0.19	9.169	3.761	-0.916	36.58	-4.83	0.292	47.749	-21.869	1.141	-1.475	0.979	3.958	-21.32	-21.123
178	178	0.9735	0.141	9.174	3.814	-0.915	36.656	-5.007	-0.216	45.969	-21.122	2.045	-1.016	0.827	4.277	-18.739	-20.699
179	179	0.979	0.097	9.207	3.876	-0.923	36.713	-5.237	-0.746	44.08	-20.343	2.962	-0.592	0.717	4.632	-16.137	-20.24
180	180	0.9845	0.067	9.244	3.952	-0.935	36.717	-5.526	-1.283	42.091	-19.53	3.813	-0.384	0.758	5.016	-13.74	-19.634
181	181	0.99	0.036	9.292	4.048	-0.954	36.68	-5.868	-1.834	39.998	-18.712	4.478	-0.279	0.932	5.269	-11.477	-18.923
182	182	0.9955	0.046	9.346	4.118	-0.891	36.59	-6.204	-2.41	37.788	-18.022	5.234	-0.12	1.2	5.568	-9.101	-18.24
183	183	1.001	0.05	9.431	4.224	-0.857	36.486	-6.586	-2.969	35.485	-17.301	5.937	-0.039	1.526	5.856	-6.795	-17.504
184	184	1.0065	0.047	9.531	4.345	-0.836	36.347	-6.939	-3.473	33.084	-16.642	6.455	-0.248	2.037	6.08	-4.802	-16.63
185	185	1.012	0.031	9.64	4.477	-0.833	36.163	-7.218	-3.906	30.588	-16.127	6.887	-0.661	2.649	6.292	-3	-15.757
186	186	1.0175	-0.007	9.754	4.613	-0.852	35.929	-7.401	-4.265	28.015	-15.775	7.243	-1.006	3.325	6.418	-1.134	-14.921
187	187	1.023	-0.067	9.87	4.754	-0.892	35.65	-7.523	-4.561	25.397	-15.56	7.388	-1.193	4.063	6.313	0.825	-14.112
188	188	1.0285	-0.157	9.986	4.902	-0.958	35.331	-7.586	-4.812	22.751	-15.457	7.374	-1.369	4.824	6.064	2.752	-13.35
189	189	1.034	-0.268	10.093	5.034	-1.025	34.972	-7.552	-5.018	20.087	-15.467	7.237	-1.656	5.571	5.748	4.551	-12.647
190	190	1.0395	-0.397	10.191	5.16	-1.086	34.582	-7.428	-5.201	17.424	-15.587	6.999	-2.025	6.28	5.374	6.246	-12.014
191	191	1.045	-0.532	10.272	5.274	-1.142	34.155	-7.237	-5.365	14.788	-15.816	6.845	-2.293	6.947	5.065	8.032	-11.474
192	192	1.0505	-0.675	10.329	5.392	-1.23	33.695	-6.961	-5.464	12.254	-16.043	6.774	-2.267	7.401	4.78	10.03	-11.05
193	193	1.056	-0.83	10.367	5.501	-1.331	33.216	-6.585	-5.515	9.825	-16.373	6.757	-2.079	7.655	4.544	12.123	-10.824
194	194	1.0615	-0.993	10.385	5.594	-1.429	32.742	-6.137	-5.559	7.573	-16.738	6.802	-1.957	7.694	4.419	14.047	-10.783
195	195	1.067	-1.16	10.377	5.679	-1.544	32.259	-5.565	-5.568	5.506	-17.236	6.865	-1.916	7.58	4.374	15.762	-10.904
196	196	1.0725	-1.322	10.343	5.756	-1.665	31.792	-4.985	-5.561	3.7	-17.79	6.973	-1.761	7.332	4.381	17.4	-11.189
197	197	1.078	-1.463	10.286	5.816	-1.767	31.364	-4.415	-5.543	2.223	-18.388	7.167	-1.345	6.998	4.427	19.05	-11.591
198	198	1.0835	-1.577	10.218	5.851	-1.837	31.003	-3.845	-5.516	1.131	-19.064	7.461	-0.702	6.618	4.529	20.642	-12.098
199	199	1.089	-1.663	10.142	5.866	-1.877	30.714	-3.322	-5.5	0.421	-19.85	7.836	-0.012	6.283	4.695	22.006	-12.708
200	200	1.0945	-1.733	10.063	5.851	-1.898	30.494	-2.848	-5.469	0.051	-20.729	8.209	0.453	6.021	4.934	22.898	-13.403
201	201	1.1	-1.765	9.964	5.785	-1.856	30.325	-2.435	-5.434	-0.015	-21.612	8.625	0.54	5.827	5.34	23.208	-14.138
