# Supplementary material for: Gait phenotypes in paediatric hereditary spastic paraplegia revealed by dynamic time warping analysis and random forests
Source: PLoS One. 2018 Mar 8;13(3):e0192345. doi: 10.1371/journal.pone.0192345 (PMC5843164; doi:10.1371/journal.pone.0192345)
Supplement: S2 Data — (ZIP) [file pone.0192345.s009.zip › Healthy/Left.SR.HEALTHY33.1.csv]

	Epoch	Time	Pelvic.obliquity	Pelvic.tilt	Pelvic rotation	Hip.abd.add	Hip.flexion	Hip.rotation	Knee.abd.add	Knee.flexion	Knee.rotation	Ankle.abd.add	Ankle.flexion	Ankle.rotation	Forefoot.abd.add	Forefoot.flexion	Forefoot.rotation
1	1	0	-4.486	9.395	3.563	-3.021	26.62	-1.037	-2.99	-1.984	-17.417	9.613	-8.179	6.223	11.47	13.418	-11.263
2	2	0.00575	-4.354	9.593	3.509	-2.767	26.609	-0.646	-3.032	-1.983	-17.68	9.766	-8.584	6.285	11.81	12.821	-11.047
3	3	0.0115	-4.206	9.818	3.448	-2.501	26.592	-0.333	-3.075	-1.946	-17.995	9.969	-9.408	6.431	12.33	11.767	-10.862
4	4	0.01725	-4.046	10.058	3.381	-2.224	26.555	-0.076	-3.109	-1.903	-18.335	10.081	-10.69	6.534	12.908	10.232	-10.771
5	5	0.023	-3.884	10.301	3.302	-1.946	26.49	0.124	-3.128	-1.888	-18.625	9.995	-12.287	6.483	13.388	8.378	-10.818
6	6	0.02875	-3.723	10.537	3.206	-1.674	26.393	0.241	-3.118	-1.95	-18.778	9.636	-14.111	6.278	13.67	6.309	-10.938
7	7	0.0345	-3.553	10.768	3.078	-1.381	26.248	0.307	-3.099	-2.141	-18.784	9.007	-16.134	5.991	13.733	4.062	-11.02
8	8	0.04025	-3.354	10.981	2.913	-1.045	26.047	0.379	-3.072	-2.421	-18.691	8.256	-18.061	5.666	13.628	1.91	-11.034
9	9	0.046	-3.11	11.143	2.701	-0.65	25.808	0.418	-3.037	-2.615	-18.412	7.647	-19.449	5.228	13.454	0.21	-11.059
10	10	0.05175	-2.82	11.253	2.448	-0.202	25.542	0.516	-2.997	-2.669	-17.987	7.262	-20.157	4.601	13.232	-0.92	-11.155
11	11	0.0575	-2.494	11.329	2.148	0.298	25.248	0.696	-2.968	-2.622	-17.422	7.046	-20.337	3.768	12.949	-1.604	-11.329
12	12	0.06325	-2.152	11.384	1.801	0.82	24.931	1.011	-2.924	-2.522	-16.761	6.841	-20.206	2.717	12.537	-2.041	-11.563
13	13	0.069	-1.83	11.419	1.402	1.324	24.602	1.476	-2.863	-2.344	-16.052	6.721	-19.92	1.56	12.126	-2.38	-11.784
14	14	0.07475	-1.553	11.443	0.959	1.788	24.255	2.097	-2.791	-2.107	-15.332	6.72	-19.616	0.417	11.797	-2.747	-11.893
15	15	0.0805	-1.335	11.464	0.484	2.199	23.891	2.887	-2.721	-1.838	-14.71	6.828	-19.414	-0.639	11.593	-3.228	-11.897
16	16	0.08625	-1.171	11.492	-0.013	2.54	23.525	3.726	-2.633	-1.6	-14.161	6.968	-19.269	-1.587	11.451	-3.727	-11.86
17	17	0.092	-1.059	11.511	-0.532	2.819	23.133	4.661	-2.529	-1.434	-13.758	7.075	-19.06	-2.519	11.301	-4.086	-11.904
18	18	0.09775	-0.981	11.523	-1.06	3.057	22.709	5.622	-2.434	-1.346	-13.45	7.157	-18.683	-3.403	11.127	-4.212	-12.01
19	19	0.1035	-0.921	11.52	-1.583	3.274	22.259	6.511	-2.351	-1.292	-13.2	7.185	-18.235	-4.154	10.932	-4.245	-12.119
20	20	0.10925	-0.868	11.509	-2.088	3.469	21.809	7.279	-2.261	-1.215	-12.985	7.175	-17.766	-4.734	10.753	-4.28	-12.191
21	21	0.115	-0.811	11.482	-2.55	3.644	21.354	7.879	-2.149	-1.126	-12.774	7.103	-17.318	-5.161	10.579	-4.354	-12.23
22	22	0.12075	-0.748	11.454	-2.968	3.822	20.902	8.249	-2.062	-1.047	-12.585	7.078	-16.896	-5.316	10.515	-4.436	-12.203
23	23	0.1265	-0.676	11.426	-3.356	4.001	20.43	8.443	-1.988	-1.039	-12.39	6.987	-16.619	-5.338	10.449	-4.623	-12.173
24	24	0.13225	-0.602	11.407	-3.704	4.163	19.963	8.454	-1.911	-1.061	-12.135	6.895	-16.384	-5.296	10.412	-4.827	-12.162
25	25	0.138	-0.526	11.405	-3.985	4.298	19.508	8.323	-1.822	-1.118	-11.873	6.725	-16.115	-5.229	10.324	-4.981	-12.199
26	26	0.14375	-0.456	11.407	-4.205	4.408	19.063	8.053	-1.735	-1.191	-11.571	6.488	-15.809	-5.149	10.179	-5.089	-12.266
27	27	0.1495	-0.407	11.498	-4.368	4.459	18.714	7.652	-1.617	-1.283	-11.223	6.164	-15.509	-5.005	9.963	-5.208	-12.305
28	28	0.15525	-0.377	11.627	-4.473	4.467	18.424	7.208	-1.492	-1.359	-10.877	5.847	-15.23	-4.862	9.749	-5.347	-12.34
29	29	0.161	-0.363	11.772	-4.517	4.432	18.17	6.771	-1.349	-1.402	-10.538	5.633	-14.959	-4.801	9.626	-5.488	-12.405
30	30	0.16675	-0.381	11.928	-4.525	4.358	17.936	6.368	-1.209	-1.442	-10.225	5.442	-14.687	-4.767	9.517	-5.619	-12.467
31	31	0.1725	-0.423	12.075	-4.5	4.254	17.692	6	-1.08	-1.494	-9.939	5.265	-14.393	-4.769	9.403	-5.713	-12.541
32	32	0.17825	-0.478	12.208	-4.442	4.129	17.431	5.688	-0.955	-1.572	-9.686	5.049	-14.068	-4.843	9.236	-5.764	-12.639
33	33	0.184	-0.532	12.324	-4.364	4.005	17.149	5.432	-0.837	-1.661	-9.478	4.794	-13.75	-4.951	9.026	-5.823	-12.74
34	34	0.18975	-0.556	12.413	-4.271	3.917	16.835	5.21	-0.746	-1.742	-9.282	4.621	-13.478	-5.139	8.88	-5.915	-12.881
35	35	0.1955	-0.53	12.464	-4.169	3.89	16.463	5.099	-0.701	-1.84	-9.17	4.545	-13.179	-5.372	8.792	-5.959	-13.029
36	36	0.20125	-0.48	12.48	-4.079	3.896	16.039	5.102	-0.675	-1.962	-9.175	4.48	-12.863	-5.549	8.71	-5.975	-13.134
37	37	0.207	-0.437	12.471	-4.018	3.905	15.587	5.211	-0.661	-2.099	-9.279	4.427	-12.526	-5.703	8.638	-5.952	-13.244
38	38	0.21275	-0.415	12.448	-3.976	3.908	15.126	5.342	-0.656	-2.232	-9.433	4.309	-12.188	-5.787	8.513	-5.941	-13.332
39	39	0.2185	-0.428	12.417	-3.95	3.885	14.663	5.521	-0.664	-2.359	-9.653	4.174	-11.9	-5.815	8.381	-5.985	-13.404
40	40	0.22425	-0.486	12.387	-3.945	3.827	14.21	5.73	-0.692	-2.465	-9.906	4.136	-11.669	-5.802	8.339	-6.073	-13.468
41	41	0.23	-0.58	12.37	-3.955	3.74	13.784	5.944	-0.73	-2.552	-10.175	4.106	-11.394	-5.721	8.296	-6.124	-13.503
42	42	0.23575	-0.689	12.367	-3.959	3.63	13.39	6.149	-0.767	-2.61	-10.403	4.117	-11.059	-5.705	8.268	-6.117	-13.571
43	43	0.2415	-0.811	12.376	-3.957	3.504	13.029	6.335	-0.803	-2.635	-10.655	4.119	-10.749	-5.626	8.236	-6.151	-13.611
44	44	0.24725	-0.935	12.389	-3.955	3.378	12.694	6.495	-0.833	-2.629	-10.89	4.047	-10.449	-5.511	8.139	-6.225	-13.616
45	45	0.253	-1.059	12.406	-3.964	3.262	12.39	6.6	-0.876	-2.573	-11.043	4.04	-10.056	-5.407	8.073	-6.213	-13.623
46	46	0.25875	-1.19	12.431	-3.986	3.142	12.119	6.649	-0.914	-2.47	-11.109	4.033	-9.604	-5.327	7.994	-6.167	-13.635
47	47	0.2645	-1.338	12.46	-4.019	3.01	11.869	6.719	-0.954	-2.321	-11.152	4.082	-9.174	-5.291	7.961	-6.158	-13.659
48	48	0.27025	-1.504	12.487	-4.054	2.862	11.644	6.727	-0.999	-2.112	-11.067	4.159	-8.795	-5.321	7.946	-6.23	-13.683
49	49	0.276	-1.667	12.502	-4.085	2.715	11.438	6.664	-1.037	-1.848	-10.883	4.247	-8.412	-5.389	7.934	-6.323	-13.706
50	50	0.28175	-1.825	12.511	-4.107	2.565	11.238	6.593	-1.061	-1.569	-10.657	4.28	-7.97	-5.53	7.863	-6.373	-13.756
51	51	0.2875	-1.973	12.507	-4.135	2.433	11.04	6.473	-1.102	-1.262	-10.393	4.33	-7.5	-5.629	7.797	-6.404	-13.78
52	52	0.29325	-2.122	12.486	-4.181	2.307	10.842	6.326	-1.149	-0.922	-10.098	4.409	-7.034	-5.708	7.762	-6.451	-13.793
53	53	0.299	-2.28	12.452	-4.244	2.177	10.643	6.169	-1.203	-0.549	-9.776	4.492	-6.56	-5.804	7.725	-6.508	-13.821
54	54	0.30475	-2.444	12.412	-4.312	2.035	10.443	6	-1.248	-0.165	-9.46	4.529	-6.037	-5.879	7.647	-6.535	-13.849
55	55	0.3105	-2.61	12.366	-4.391	1.9	10.239	5.815	-1.302	0.217	-9.112	4.516	-5.524	-6.013	7.525	-6.577	-13.925
56	56	0.31625	-2.775	12.306	-4.472	1.768	10.024	5.628	-1.374	0.6	-8.745	4.529	-5.08	-6.145	7.426	-6.683	-13.981
57	57	0.322	-2.945	12.232	-4.555	1.621	9.803	5.389	-1.436	1.004	-8.34	4.555	-4.641	-6.255	7.347	-6.807	-14.026
58	58	0.32775	-3.111	12.14	-4.633	1.466	9.56	5.161	-1.49	1.399	-7.98	4.575	-4.157	-6.351	7.265	-6.881	-14.083
59	59	0.3335	-3.276	12.032	-4.711	1.311	9.305	4.922	-1.563	1.793	-7.617	4.601	-3.641	-6.426	7.172	-6.921	-14.127
60	60	0.33925	-3.445	11.919	-4.794	1.148	9.056	4.684	-1.632	2.2	-7.246	4.587	-3.134	-6.503	7.045	-6.984	-14.163
61	61	0.345	-3.605	11.807	-4.878	0.99	8.8	4.48	-1.696	2.601	-6.881	4.525	-2.675	-6.62	6.883	-7.108	-14.207
62	62	0.35075	-3.762	11.698	-4.976	0.831	8.533	4.302	-1.756	2.98	-6.52	4.471	-2.231	-6.744	6.735	-7.236	-14.243
63	63	0.3565	-3.913	11.595	-5.078	0.686	8.284	4.164	-1.833	3.366	-6.193	4.523	-1.762	-6.883	6.679	-7.307	-14.293
64	64	0.36225	-4.05	11.475	-5.178	0.544	8.031	4.016	-1.905	3.77	-5.83	4.613	-1.281	-7.033	6.659	-7.365	-14.325
65	65	0.368	-4.159	11.365	-5.271	0.422	7.781	3.891	-1.968	4.167	-5.511	4.687	-0.825	-7.175	6.633	-7.448	-14.354
66	66	0.37375	-4.252	11.258	-5.369	0.315	7.526	3.766	-2.034	4.546	-5.199	4.769	-0.399	-7.313	6.618	-7.548	-14.388
67	67	0.3795	-4.329	11.154	-5.475	0.22	7.26	3.722	-2.098	4.897	-4.949	4.825	0.013	-7.466	6.577	-7.651	-14.422
68	68	0.38525	-4.394	11.072	-5.591	0.14	6.997	3.717	-2.161	5.219	-4.729	4.88	0.45	-7.617	6.534	-7.718	-14.455
69	69	0.391	-4.443	11.001	-5.718	0.076	6.735	3.752	-2.209	5.532	-4.522	4.895	0.919	-7.79	6.464	-7.76	-14.491
70	70	0.39675	-4.476	10.942	-5.85	0.024	6.472	3.823	-2.243	5.823	-4.353	4.876	1.371	-7.952	6.372	-7.816	-14.521
71	71	0.4025	-4.493	10.891	-5.979	-0.021	6.208	3.908	-2.269	6.094	-4.226	4.875	1.777	-8.083	6.303	-7.902	-14.542
72	72	0.40825	-4.501	10.853	-6.104	-0.057	5.954	3.95	-2.305	6.364	-4.038	4.874	2.172	-8.232	6.232	-8.002	-14.559
73	73	0.414	-4.506	10.822	-6.235	-0.091	5.69	4.047	-2.328	6.604	-3.925	4.795	2.581	-8.352	6.092	-8.091	-14.572
74	74	0.41975	-4.498	10.791	-6.378	-0.116	5.417	4.179	-2.339	6.827	-3.853	4.73	2.955	-8.466	5.974	-8.202	-14.597
75	75	0.4255	-4.486	10.767	-6.542	-0.137	5.143	4.313	-2.348	7.03	-3.752	4.693	3.291	-8.581	5.894	-8.331	-14.615
76	76	0.43125	-4.471	10.747	-6.725	-0.151	4.862	4.467	-2.354	7.213	-3.659	4.61	3.588	-8.71	5.78	-8.501	-14.65
77	77	0.437	-4.454	10.721	-6.925	-0.166	4.566	4.603	-2.353	7.378	-3.54	4.51	3.909	-8.824	5.656	-8.642	-14.68
78	78	0.44275	-4.433	10.677	-7.13	-0.189	4.251	4.722	-2.339	7.542	-3.402	4.375	4.245	-8.919	5.508	-8.782	-14.695
79	79	0.4485	-4.404	10.621	-7.328	-0.215	3.909	4.826	-2.329	7.673	-3.311	4.282	4.58	-8.937	5.387	-8.894	-14.688
80	80	0.45425	-4.362	10.554	-7.524	-0.228	3.543	4.855	-2.339	7.787	-3.151	4.26	4.905	-8.969	5.33	-8.994	-14.696
81	81	0.46	-4.311	10.475	-7.726	-0.237	3.153	4.895	-2.338	7.879	-3.031	4.212	5.179	-8.996	5.26	-9.141	-14.736
82	82	0.46575	-4.259	10.374	-7.952	-0.253	2.746	4.915	-2.332	7.99	-2.874	4.155	5.392	-9.02	5.198	-9.364	-14.775
83	83	0.4715	-4.199	10.26	-8.186	-0.262	2.314	4.866	-2.333	8.086	-2.67	4.107	5.565	-9.011	5.15	-9.625	-14.81
84	84	0.47725	-4.14	10.126	-8.428	-0.278	1.853	4.801	-2.338	8.173	-2.476	3.981	5.764	-8.95	5.026	-9.883	-14.826
85	85	0.483	-4.089	9.975	-8.666	-0.313	1.374	4.725	-2.327	8.265	-2.302	3.749	5.991	-8.826	4.806	-10.149	-14.803
86	86	0.48875	-4.048	9.811	-8.899	-0.363	0.878	4.637	-2.316	8.35	-2.14	3.506	6.217	-8.697	4.574	-10.418	-14.794
87	87	0.4945	-4.013	9.643	-9.118	-0.422	0.379	4.477	-2.323	8.437	-1.949	3.271	6.511	-8.557	4.333	-10.62	-14.803
88	88	0.50025	-3.977	9.467	-9.318	-0.479	-0.137	4.316	-2.325	8.524	-1.796	2.983	6.802	-8.414	4.045	-10.847	-14.827
89	89	0.506	-3.944	9.282	-9.509	-0.548	-0.659	4.094	-2.326	8.635	-1.565	2.717	7.023	-8.293	3.799	-11.162	-14.846
90	90	0.51175	-3.921	9.094	-9.7	-0.636	-1.185	3.886	-2.318	8.743	-1.395	2.518	7.043	-8.145	3.635	-11.658	-14.882
91	91	0.5175	-3.899	8.914	-9.884	-0.724	-1.697	3.679	-2.316	8.873	-1.253	2.319	7.019	-7.967	3.473	-12.214	-14.905
92	92	0.52325	-3.879	8.747	-10.062	-0.81	-2.192	3.503	-2.327	9.02	-1.14	2.169	6.971	-7.804	3.349	-12.795	-14.933
93	93	0.529	-3.862	8.602	-10.224	-0.896	-2.658	3.334	-2.347	9.19	-0.984	2.026	6.966	-7.692	3.228	-13.346	-14.946
94	94	0.53475	-3.86	8.488	-10.37	-0.989	-3.074	3.171	-2.387	9.39	-0.835	1.968	6.987	-7.633	3.17	-13.865	-14.997
95	95	0.5405	-3.873	8.411	-10.498	-1.099	-3.438	3.024	-2.425	9.627	-0.659	1.911	6.99	-7.596	3.115	-14.423	-15.01
96	96	0.54625	-3.912	8.363	-10.619	-1.238	-3.749	2.867	-2.455	9.908	-0.438	1.843	6.909	-7.556	3.07	-15.096	-14.976
97	97	0.552	-3.965	8.346	-10.72	-1.391	-4.013	2.722	-2.488	10.225	-0.236	1.764	6.746	-7.526	3.019	-15.873	-14.937
98	98	0.55775	-4.035	8.368	-10.815	-1.56	-4.219	2.591	-2.523	10.575	-0.052	1.699	6.521	-7.476	2.981	-16.726	-14.877
99	99	0.5635	-4.118	8.431	-10.911	-1.731	-4.372	2.517	-2.558	10.942	0.108	1.561	6.227	-7.412	2.88	-17.675	-14.767
100	100	0.56925	-4.205	8.528	-10.997	-1.907	-4.477	2.468	-2.587	11.34	0.279	1.401	5.899	-7.358	2.762	-18.677	-14.626
101	101	0.575	-4.315	8.651	-11.062	-2.101	-4.532	2.375	-2.642	11.786	0.477	1.314	5.543	-7.306	2.699	-19.722	-14.478
102	102	0.58075	-4.442	8.802	-11.095	-2.326	-4.539	2.244	-2.669	12.274	0.7	1.159	5.088	-7.228	2.596	-20.904	-14.287
103	103	0.5865	-4.58	8.971	-11.105	-2.566	-4.515	2.109	-2.69	12.797	0.902	1.012	4.562	-7.13	2.504	-22.179	-14.08
104	104	0.59225	-4.707	9.148	-11.098	-2.791	-4.469	1.965	-2.724	13.361	1.092	0.84	4.071	-7.012	2.375	-23.449	-13.857
105	105	0.598	-4.827	9.333	-11.07	-2.998	-4.403	1.791	-2.78	13.963	1.259	0.633	3.577	-6.876	2.202	-24.754	-13.647
106	106	0.60375	-4.955	9.519	-11.015	-3.211	-4.319	1.581	-2.846	14.593	1.445	0.444	3.01	-6.759	2.05	-26.138	-13.442
107	107	0.6095	-5.109	9.696	-10.926	-3.45	-4.225	1.374	-2.911	15.252	1.623	0.308	2.371	-6.666	1.951	-27.591	-13.231
108	108	0.61525	-5.298	9.85	-10.798	-3.729	-4.124	1.149	-2.968	15.962	1.802	0.223	1.729	-6.631	1.904	-29.058	-13.056
109	109	0.621	-5.526	9.973	-10.611	-4.059	-4.017	0.863	-3.016	16.731	1.96	0.211	1.061	-6.642	1.931	-30.56	-12.947
110	110	0.62675	-5.778	10.061	-10.369	-4.409	-3.917	0.564	-3.059	17.55	2.037	0.246	0.395	-6.599	2.003	-32.067	-12.823
111	111	0.6325	-6.03	10.127	-10.077	-4.755	-3.818	0.276	-3.08	18.413	2.017	0.264	-0.293	-6.528	2.069	-33.611	-12.705
112	112	0.63825	-6.269	10.184	-9.743	-5.075	-3.701	-0.043	-3.11	19.321	1.869	0.338	-0.994	-6.388	2.196	-35.165	-12.637
113	113	0.644	-6.497	10.23	-9.37	-5.384	-3.561	-0.386	-3.114	20.292	1.636	0.405	-1.729	-6.227	2.349	-36.767	-12.62
114	114	0.64975	-6.722	10.254	-8.949	-5.694	-3.411	-0.739	-3.088	21.325	1.363	0.595	-2.581	-6.112	2.656	-38.476	-12.652
115	115	0.6555	-6.929	10.274	-8.479	-5.989	-3.229	-1.109	-3.035	22.414	0.953	0.854	-3.615	-5.867	3.079	-40.353	-12.661
116	116	0.66125	-7.115	10.297	-7.984	-6.26	-3.003	-1.429	-2.935	23.549	0.368	1.05	-4.667	-5.551	3.484	-42.249	-12.706
117	117	0.667	-7.286	10.325	-7.489	-6.52	-2.704	-1.825	-2.848	24.75	-0.256	1.253	-5.678	-5.236	3.935	-44.09	-12.867
118	118	0.67275	-7.455	10.346	-7.003	-6.776	-2.362	-2.249	-2.78	25.974	-0.954	1.441	-6.771	-4.869	4.417	-45.98	-13.083
119	119	0.6785	-7.626	10.353	-6.532	-7.039	-1.983	-2.695	-2.722	27.219	-1.696	1.514	-8.014	-4.466	4.852	-48.006	-13.327
120	120	0.68425	-7.804	10.353	-6.089	-7.316	-1.543	-3.161	-2.681	28.505	-2.47	1.461	-9.272	-4.055	5.222	-50.043	-13.629
121	121	0.69	-7.983	10.361	-5.689	-7.596	-1.022	-3.644	-2.671	29.84	-3.205	1.283	-10.342	-3.715	5.484	-51.896	-14.019
122	122	0.69575	-8.162	10.38	-5.351	-7.876	-0.414	-4.1	-2.691	31.213	-3.865	0.979	-11.253	-3.5	5.629	-53.586	-14.491
123	123	0.7015	-8.333	10.411	-5.077	-8.14	0.266	-4.572	-2.789	32.599	-4.482	0.633	-12.103	-3.317	5.739	-55.193	-15.017
124	124	0.70725	-8.498	10.458	-4.866	-8.393	1.021	-5.05	-2.961	34.012	-5.025	0.253	-12.837	-3.213	5.803	-56.675	-15.605
125	125	0.713	-8.658	10.523	-4.718	-8.639	1.857	-5.556	-3.211	35.494	-5.41	-0.113	-13.292	-3.315	5.825	-57.908	-16.331
126	126	0.71875	-8.811	10.607	-4.636	-8.861	2.766	-6.026	-3.537	37.047	-5.721	-0.409	-13.399	-3.526	5.823	-58.823	-17.136
127	127	0.7245	-8.946	10.711	-4.622	-9.048	3.736	-6.427	-3.903	38.655	-5.977	-0.664	-13.205	-3.804	5.775	-59.468	-17.963
128	128	0.73025	-9.067	10.827	-4.66	-9.215	4.761	-6.796	-4.31	40.293	-6.175	-0.801	-12.793	-4.184	5.776	-59.871	-18.864
129	129	0.736	-9.171	10.947	-4.74	-9.35	5.831	-7.112	-4.732	41.925	-6.333	-0.965	-12.243	-4.653	5.703	-60.121	-19.804
130	130	0.74175	-9.263	11.067	-4.853	-9.456	6.925	-7.402	-5.185	43.506	-6.441	-1.122	-11.634	-5.208	5.598	-60.255	-20.776
131	131	0.7475	-9.329	11.175	-4.985	-9.524	8.015	-7.654	-5.629	44.997	-6.533	-1.282	-11.004	-5.773	5.468	-60.28	-21.722
132	132	0.75325	-9.359	11.261	-5.127	-9.542	9.083	-7.859	-6.05	46.379	-6.662	-1.46	-10.426	-6.259	5.323	-60.253	-22.581
133	133	0.759	-9.351	11.318	-5.266	-9.51	10.122	-8.026	-6.436	47.669	-6.808	-1.732	-9.928	-6.684	5.103	-60.246	-23.342
134	134	0.76475	-9.312	11.344	-5.401	-9.429	11.119	-8.117	-6.767	48.86	-7.004	-2.07	-9.486	-7.011	4.82	-60.227	-23.977
135	135	0.7705	-9.251	11.333	-5.503	-9.317	12.063	-8.192	-7.066	49.953	-7.251	-2.381	-9.07	-7.144	4.547	-60.127	-24.423
136	136	0.77625	-9.173	11.293	-5.572	-9.195	12.958	-8.266	-7.315	50.959	-7.479	-2.687	-8.647	-7.14	4.268	-59.939	-24.694
137	137	0.782	-9.076	11.235	-5.591	-9.052	13.805	-8.384	-7.565	51.883	-7.662	-2.959	-8.209	-7.056	3.983	-59.659	-24.829
138	138	0.78775	-8.975	11.167	-5.551	-8.91	14.611	-8.523	-7.787	52.722	-7.791	-3.182	-7.707	-6.937	3.692	-59.23	-24.864
139	139	0.7935	-8.884	11.101	-5.467	-8.795	15.401	-8.664	-7.974	53.478	-7.842	-3.274	-7.21	-6.799	3.491	-58.679	-24.795
140	140	0.79925	-8.814	11.043	-5.36	-8.701	16.189	-8.772	-8.118	54.163	-7.861	-3.294	-6.766	-6.603	3.35	-58.077	-24.611
141	141	0.805	-8.766	10.996	-5.225	-8.629	16.983	-8.882	-8.257	54.792	-7.807	-3.253	-6.329	-6.43	3.243	-57.407	-24.37
142	142	0.81075	-8.739	10.974	-5.048	-8.587	17.795	-9.018	-8.391	55.357	-7.659	-3.147	-5.864	-6.291	3.167	-56.621	-24.081
143	143	0.8165	-8.719	10.983	-4.841	-8.556	18.627	-9.123	-8.472	55.838	-7.461	-3.016	-5.412	-6.156	3.106	-55.758	-23.725
144	144	0.82225	-8.691	11.013	-4.617	-8.518	19.464	-9.194	-8.509	56.228	-7.205	-2.861	-4.967	-6.033	3.056	-54.812	-23.306
145	145	0.828	-8.649	11.065	-4.385	-8.463	20.305	-9.214	-8.497	56.538	-6.908	-2.675	-4.485	-5.955	3.011	-53.751	-22.871
146	146	0.83375	-8.597	11.137	-4.155	-8.393	21.148	-9.143	-8.406	56.768	-6.614	-2.453	-3.98	-5.909	2.986	-52.586	-22.431
147	147	0.8395	-8.526	11.217	-3.935	-8.298	21.982	-8.97	-8.226	56.922	-6.338	-2.184	-3.5	-5.854	3.012	-51.361	-21.953
148	148	0.84525	-8.433	11.303	-3.735	-8.159	22.803	-8.72	-7.987	56.983	-6.096	-1.956	-3.063	-5.797	3.016	-50.117	-21.461
149	149	0.851	-8.31	11.383	-3.55	-7.971	23.593	-8.398	-7.69	56.946	-5.906	-1.774	-2.677	-5.75	2.991	-48.864	-20.986
150	150	0.85675	-8.168	11.452	-3.376	-7.755	24.341	-7.976	-7.309	56.815	-5.779	-1.557	-2.345	-5.712	3.009	-47.583	-20.526
151	151	0.8625	-8.004	11.512	-3.212	-7.508	25.048	-7.439	-6.821	56.586	-5.767	-1.358	-2.081	-5.618	3.035	-46.306	-20.053
152	152	0.86825	-7.82	11.563	-3.05	-7.245	25.714	-6.838	-6.263	56.257	-5.862	-1.167	-1.88	-5.475	3.072	-45.021	-19.597
153	153	0.874	-7.63	11.606	-2.891	-6.977	26.337	-6.152	-5.634	55.82	-6.079	-0.981	-1.722	-5.286	3.11	-43.709	-19.166
154	154	0.87975	-7.429	11.633	-2.754	-6.685	26.91	-5.368	-4.941	55.272	-6.407	-0.867	-1.628	-5.07	3.09	-42.409	-18.757
155	155	0.8855	-7.224	11.653	-2.639	-6.374	27.451	-4.538	-4.238	54.612	-6.852	-0.739	-1.615	-4.857	3.094	-41.106	-18.431
156	156	0.89125	-7.017	11.658	-2.522	-6.07	27.945	-3.663	-3.489	53.84	-7.432	-0.706	-1.635	-4.594	3.024	-39.789	-18.147
157	157	0.897	-6.819	11.659	-2.398	-5.778	28.407	-2.795	-2.762	52.978	-8.109	-0.744	-1.658	-4.289	2.88	-38.443	-17.901
158	158	0.90275	-6.636	11.648	-2.279	-5.505	28.829	-1.889	-2.031	52.028	-8.887	-0.757	-1.664	-3.97	2.75	-37.02	-17.708
159	159	0.9085	-6.477	11.627	-2.165	-5.259	29.222	-0.987	-1.336	50.988	-9.783	-0.731	-1.664	-3.605	2.649	-35.52	-17.581
160	160	0.91425	-6.346	11.602	-2.047	-5.05	29.592	-0.109	-0.693	49.866	-10.755	-0.706	-1.704	-3.231	2.55	-34.005	-17.52
161	161	0.92	-6.24	11.582	-1.922	-4.873	29.944	0.735	-0.114	48.669	-11.737	-0.653	-1.871	-2.894	2.496	-32.56	-17.504
162	162	0.92575	-6.153	11.566	-1.806	-4.716	30.268	1.594	0.434	47.397	-12.763	-0.581	-2.047	-2.566	2.46	-31.086	-17.514
163	163	0.9315	-6.083	11.549	-1.69	-4.583	30.58	2.344	0.879	46.087	-13.759	-0.451	-2.149	-2.28	2.47	-29.495	-17.599
164	164	0.93725	-6.028	11.533	-1.553	-4.487	30.874	3.031	1.262	44.736	-14.756	-0.274	-2.191	-1.991	2.505	-27.814	-17.703
165	165	0.943	-5.981	11.518	-1.399	-4.415	31.152	3.604	1.54	43.349	-15.652	-0.076	-2.2	-1.747	2.539	-26.076	-17.812
166	166	0.94875	-5.935	11.506	-1.243	-4.354	31.416	4.082	1.736	41.926	-16.426	0.131	-2.122	-1.577	2.559	-24.232	-17.927
167	167	0.9545	-5.885	11.494	-1.088	-4.29	31.664	4.432	1.821	40.473	-17.067	0.364	-1.954	-1.456	2.571	-22.277	-18.038
168	168	0.96025	-5.827	11.491	-0.938	-4.214	31.904	4.67	1.806	39.013	-17.539	0.634	-1.693	-1.419	2.582	-20.227	-18.141
169	169	0.966	-5.769	11.494	-0.784	-4.143	32.128	4.773	1.689	37.528	-17.82	0.993	-1.433	-1.484	2.671	-18.142	-18.247
170	170	0.97175	-5.715	11.506	-0.618	-4.096	32.345	4.717	1.48	36.017	-17.893	1.413	-1.297	-1.573	2.853	-16.145	-18.29
171	171	0.9775	-5.665	11.515	-0.44	-4.063	32.539	4.509	1.185	34.475	-17.773	1.816	-1.296	-1.685	3.056	-14.271	-18.28
172	172	0.98325	-5.616	11.522	-0.268	-4.026	32.713	4.168	0.808	32.917	-17.439	2.174	-1.277	-1.828	3.205	-12.395	-18.204
173	173	0.989	-5.57	11.524	-0.098	-3.992	32.868	3.71	0.369	31.341	-16.928	2.507	-1.178	-1.945	3.306	-10.453	-18.036
174	174	0.99475	-5.535	11.529	0.089	-3.977	33.01	3.102	-0.13	29.748	-16.2	2.779	-1.117	-2.049	3.359	-8.574	-17.771
175	175	1.0005	-5.509	11.527	0.285	-3.98	33.121	2.418	-0.636	28.122	-15.371	3.072	-1.239	-2.091	3.486	-6.87	-17.423
176	176	1.00625	-5.496	11.526	0.485	-4.006	33.213	1.627	-1.156	26.491	-14.423	3.452	-1.443	-2.118	3.718	-5.246	-17.064
177	177	1.012	-5.493	11.519	0.68	-4.053	33.277	0.822	-1.623	24.859	-13.409	3.815	-1.624	-2.139	3.946	-3.644	-16.676
178	178	1.01775	-5.501	11.508	0.883	-4.121	33.31	0.017	-2.037	23.211	-12.396	4.109	-1.77	-2.047	4.115	-2.056	-16.191
179	179	1.0235	-5.512	11.488	1.096	-4.201	33.309	-0.773	-2.393	21.559	-11.415	4.343	-1.927	-1.878	4.243	-0.528	-15.655
180	180	1.02925	-5.522	11.45	1.319	-4.279	33.263	-1.517	-2.697	19.905	-10.496	4.528	-2.118	-1.706	4.336	0.924	-15.133
181	181	1.035	-5.536	11.403	1.541	-4.367	33.181	-2.175	-2.927	18.254	-9.714	4.712	-2.428	-1.445	4.469	2.227	-14.591
182	182	1.04075	-5.551	11.338	1.748	-4.446	33.031	-2.623	-3.035	16.577	-9.198	4.823	-2.866	-1.16	4.592	3.373	-14.104
183	183	1.0465	-5.57	11.256	1.943	-4.53	32.82	-2.882	-3.06	14.891	-8.931	4.933	-3.362	-0.851	4.743	4.441	-13.673
184	184	1.05225	-5.592	11.155	2.121	-4.608	32.55	-2.94	-3.017	13.197	-8.936	5.023	-3.889	-0.528	4.898	5.453	-13.31
185	185	1.058	-5.624	11.046	2.302	-4.7	32.235	-2.837	-2.925	11.521	-9.145	5.074	-4.473	-0.221	5.046	6.365	-13.006
186	186	1.06375	-5.661	10.931	2.49	-4.798	31.876	-2.558	-2.814	9.862	-9.632	5.1	-5.072	0.171	5.184	7.212	-12.706
187	187	1.0695	-5.697	10.807	2.683	-4.895	31.482	-2.181	-2.716	8.249	-10.311	5.197	-5.578	0.573	5.377	8.106	-12.475
188	188	1.07525	-5.737	10.677	2.87	-4.991	31.061	-1.733	-2.626	6.718	-11.048	5.284	-5.897	0.894	5.534	9.084	-12.305
189	189	1.081	-5.785	10.544	3.061	-5.096	30.618	-1.211	-2.554	5.271	-11.88	5.315	-6.101	1.228	5.623	10.063	-12.133
190	190	1.08675	-5.835	10.419	3.25	-5.214	30.167	-0.662	-2.477	3.911	-12.737	5.309	-6.226	1.511	5.68	11.014	-12.005
191	191	1.0925	-5.888	10.305	3.438	-5.332	29.728	-0.187	-2.433	2.669	-13.487	5.333	-6.306	1.69	5.755	11.9	-11.943
192	192	1.09825	-5.937	10.202	3.623	-5.436	29.311	0.163	-2.423	1.575	-14.083	5.368	-6.382	1.806	5.839	12.653	-11.914
193	193	1.104	-5.966	10.115	3.813	-5.521	28.923	0.409	-2.428	0.631	-14.557	5.441	-6.536	1.871	5.981	13.198	-11.902
194	194	1.10975	-5.954	10.042	4.005	-5.561	28.555	0.56	-2.456	-0.171	-14.912	5.503	-6.652	1.928	6.094	13.632	-11.85
195	195	1.1155	-5.881	9.989	4.18	-5.518	28.223	0.646	-2.503	-0.803	-15.162	5.593	-6.655	1.893	6.206	14.026	-11.838
196	196	1.12125	-5.748	9.948	4.329	-5.394	27.93	0.62	-2.554	-1.243	-15.278	5.672	-6.591	1.8	6.297	14.312	-11.856
197	197	1.127	-5.582	9.93	4.457	-5.222	27.667	0.602	-2.604	-1.544	-15.402	5.745	-6.581	1.703	6.402	14.406	-11.883
198	198	1.13275	-5.41	9.936	4.584	-5.04	27.425	0.546	-2.648	-1.72	-15.507	5.898	-6.576	1.561	6.592	14.389	-11.972
199	199	1.1385	-5.241	9.964	4.707	-4.853	27.203	0.453	-2.689	-1.769	-15.572	6.18	-6.542	1.381	6.903	14.3	-12.106
200	200	1.14425	-5.07	10.009	4.819	-4.656	26.984	0.361	-2.721	-1.721	-15.657	6.466	-6.494	1.243	7.226	14.111	-12.22
201	201	1.15	-4.888	10.071	4.906	-4.428	26.758	0.347	-2.754	-1.618	-15.824	6.808	-6.566	1.135	7.638	13.737	-12.326
