# Supplementary material for: Gait phenotypes in paediatric hereditary spastic paraplegia revealed by dynamic time warping analysis and random forests
Source: PLoS One. 2018 Mar 8;13(3):e0192345. doi: 10.1371/journal.pone.0192345 (PMC5843164; doi:10.1371/journal.pone.0192345)
Supplement: S2 Data — (ZIP) [file pone.0192345.s009.zip › Healthy/Left.SR.HEALTHY33.2.csv]

	Epoch	Time	Pelvic.obliquity	Pelvic.tilt	Pelvic rotation	Hip.abd.add	Hip.flexion	Hip.rotation	Knee.abd.add	Knee.flexion	Knee.rotation	Ankle.abd.add	Ankle.flexion	Ankle.rotation	Forefoot.abd.add	Forefoot.flexion	Forefoot.rotation
1	1	0	-4.317	9.485	4	-6.061	25.782	-3.212	-2.275	-1.271	-16.197	6.699	-0.813	1.148	3.929	18.892	-16.599
2	2	0.00551	-4.136	9.588	4.095	-5.854	25.58	-2.875	-2.308	-1.381	-16.19	7.143	-1.097	1.08	4.501	18.521	-16.163
3	3	0.01102	-3.945	9.7	4.169	-5.621	25.36	-2.462	-2.32	-1.454	-16.32	7.512	-1.715	1.04	5.127	17.744	-15.789
4	4	0.01653	-3.746	9.816	4.218	-5.362	25.122	-2.015	-2.315	-1.494	-16.553	7.732	-2.742	1.06	5.741	16.476	-15.453
5	5	0.02204	-3.543	9.933	4.241	-5.083	24.866	-1.574	-2.308	-1.534	-16.811	7.832	-4.303	1.094	6.386	14.641	-15.16
6	6	0.02755	-3.34	10.048	4.228	-4.782	24.583	-1.154	-2.302	-1.628	-17.033	7.834	-6.386	1.109	7.068	12.302	-14.892
7	7	0.03306	-3.134	10.152	4.181	-4.463	24.261	-0.749	-2.296	-1.819	-17.223	7.734	-8.79	1.134	7.722	9.682	-14.6
8	8	0.03857	-2.912	10.24	4.096	-4.118	23.909	-0.361	-2.269	-2.068	-17.383	7.609	-10.933	1.162	8.279	7.339	-14.282
9	9	0.04408	-2.667	10.289	3.982	-3.742	23.524	-0.002	-2.238	-2.294	-17.482	7.598	-12.491	1.187	8.773	5.555	-13.938
10	10	0.04959	-2.389	10.29	3.82	-3.312	23.12	0.337	-2.208	-2.427	-17.465	7.659	-13.454	1.175	9.153	4.284	-13.568
11	11	0.0551	-2.077	10.25	3.606	-2.833	22.695	0.685	-2.167	-2.493	-17.315	7.626	-14.041	1.083	9.319	3.292	-13.176
12	12	0.06061	-1.743	10.183	3.342	-2.313	22.254	1.036	-2.132	-2.516	-17.045	7.517	-14.532	0.898	9.35	2.335	-12.798
13	13	0.06612	-1.4	10.099	3.038	-1.783	21.8	1.389	-2.098	-2.471	-16.666	7.485	-15.089	0.622	9.424	1.268	-12.442
14	14	0.07163	-1.082	10.006	2.691	-1.277	21.353	1.796	-2.045	-2.309	-16.19	7.591	-15.652	0.202	9.591	0.124	-12.141
15	15	0.07714	-0.822	9.92	2.305	-0.827	20.934	2.268	-1.978	-2.041	-15.639	7.831	-16.012	-0.365	9.806	-0.868	-11.926
16	16	0.08265	-0.636	9.856	1.889	-0.462	20.551	2.789	-1.881	-1.74	-15.03	8.103	-16.016	-1.073	9.964	-1.507	-11.818
17	17	0.08816	-0.522	9.815	1.448	-0.18	20.198	3.332	-1.751	-1.464	-14.418	8.266	-15.753	-1.859	9.987	-1.852	-11.817
18	18	0.09367	-0.464	9.797	0.995	0.037	19.874	3.869	-1.609	-1.211	-13.831	8.364	-15.468	-2.66	9.963	-2.14	-11.893
19	19	0.09918	-0.445	9.796	0.549	0.202	19.576	4.32	-1.455	-0.947	-13.224	8.413	-15.227	-3.459	9.922	-2.469	-12.038
20	20	0.10469	-0.433	9.812	0.124	0.349	19.3	4.693	-1.296	-0.676	-12.667	8.4	-14.957	-4.19	9.852	-2.773	-12.222
21	21	0.1102	-0.408	9.839	-0.271	0.497	19.041	4.94	-1.135	-0.397	-12.184	8.347	-14.628	-4.761	9.785	-3.021	-12.411
22	22	0.11571	-0.354	9.872	-0.631	0.657	18.793	5.049	-0.966	-0.129	-11.771	8.241	-14.239	-5.163	9.712	-3.202	-12.591
23	23	0.12122	-0.265	9.914	-0.949	0.843	18.546	5.03	-0.805	0.102	-11.428	8.076	-13.779	-5.406	9.617	-3.291	-12.758
24	24	0.12673	-0.143	9.968	-1.224	1.05	18.292	4.887	-0.649	0.273	-11.151	7.843	-13.288	-5.488	9.493	-3.322	-12.9
25	25	0.13224	0.003	10.028	-1.45	1.269	18.023	4.611	-0.505	0.385	-10.904	7.563	-12.867	-5.428	9.359	-3.396	-13.008
26	26	0.13775	0.159	10.094	-1.628	1.499	17.737	4.271	-0.394	0.437	-10.756	7.269	-12.58	-5.201	9.243	-3.568	-13.062
27	27	0.14326	0.318	10.168	-1.754	1.725	17.448	3.882	-0.308	0.458	-10.669	6.982	-12.314	-4.887	9.136	-3.736	-13.093
28	28	0.14877	0.475	10.241	-1.828	1.94	17.158	3.424	-0.23	0.473	-10.534	6.722	-11.999	-4.615	9.039	-3.844	-13.146
29	29	0.15428	0.622	10.306	-1.86	2.142	16.853	2.975	-0.166	0.475	-10.401	6.474	-11.645	-4.371	8.931	-3.905	-13.19
30	30	0.15979	0.746	10.356	-1.849	2.31	16.523	2.54	-0.106	0.452	-10.279	6.229	-11.309	-4.131	8.817	-3.976	-13.203
31	31	0.1653	0.833	10.389	-1.8	2.443	16.165	2.155	-0.069	0.414	-10.161	6.001	-10.977	-3.963	8.692	-4.044	-13.224
32	32	0.17081	0.886	10.397	-1.71	2.535	15.765	1.799	-0.05	0.356	-10.035	5.839	-10.628	-3.869	8.599	-4.079	-13.263
33	33	0.17632	0.908	10.371	-1.587	2.586	15.318	1.46	-0.03	0.277	-9.914	5.683	-10.302	-3.813	8.505	-4.131	-13.306
34	34	0.18183	0.912	10.312	-1.439	2.621	14.831	1.144	-0.034	0.182	-9.797	5.584	-10.033	-3.786	8.451	-4.222	-13.345
35	35	0.18734	0.902	10.222	-1.284	2.641	14.301	0.937	-0.035	0.069	-9.75	5.511	-9.769	-3.799	8.418	-4.306	-13.383
36	36	0.19285	0.879	10.1	-1.119	2.642	13.732	0.763	-0.03	-0.051	-9.723	5.398	-9.445	-3.829	8.332	-4.343	-13.42
37	37	0.19836	0.83	9.955	-0.964	2.628	13.143	0.669	-0.036	-0.168	-9.76	5.303	-9.091	-3.861	8.252	-4.344	-13.464
38	38	0.20387	0.76	9.793	-0.811	2.591	12.534	0.654	-0.053	-0.302	-9.898	5.268	-8.75	-3.852	8.221	-4.331	-13.498
39	39	0.20938	0.668	9.626	-0.66	2.535	11.92	0.666	-0.078	-0.438	-10.073	5.237	-8.408	-3.836	8.187	-4.312	-13.539
40	40	0.21489	0.566	9.46	-0.524	2.473	11.306	0.722	-0.104	-0.575	-10.262	5.191	-8.078	-3.847	8.138	-4.307	-13.593
41	41	0.2204	0.462	9.312	-0.425	2.416	10.72	0.838	-0.125	-0.704	-10.486	5.157	-7.768	-3.849	8.106	-4.315	-13.646
42	42	0.22591	0.367	9.189	-0.354	2.373	10.179	0.991	-0.143	-0.809	-10.732	5.106	-7.465	-3.831	8.062	-4.339	-13.686
43	43	0.23142	0.274	9.097	-0.301	2.342	9.692	1.167	-0.177	-0.875	-10.993	5.098	-7.173	-3.8	8.053	-4.378	-13.718
44	44	0.23693	0.177	9.041	-0.269	2.315	9.268	1.374	-0.217	-0.897	-11.237	5.085	-6.878	-3.789	8.033	-4.434	-13.744
45	45	0.24244	0.069	9.024	-0.252	2.283	8.907	1.548	-0.258	-0.875	-11.419	5.044	-6.573	-3.788	7.981	-4.505	-13.763
46	46	0.24795	-0.051	9.048	-0.246	2.232	8.612	1.715	-0.289	-0.815	-11.545	5.057	-6.248	-3.837	7.973	-4.556	-13.796
47	47	0.25346	-0.186	9.107	-0.265	2.17	8.384	1.829	-0.32	-0.687	-11.543	5.042	-5.904	-3.92	7.928	-4.634	-13.81
48	48	0.25897	-0.331	9.195	-0.309	2.106	8.21	1.947	-0.347	-0.517	-11.524	4.973	-5.536	-4.006	7.833	-4.717	-13.83
49	49	0.26448	-0.484	9.308	-0.371	2.03	8.082	2.06	-0.364	-0.312	-11.485	4.94	-5.139	-4.106	7.771	-4.773	-13.867
50	50	0.26999	-0.64	9.438	-0.441	1.958	7.996	2.111	-0.395	-0.064	-11.367	4.94	-4.724	-4.229	7.729	-4.822	-13.918
51	51	0.2755	-0.792	9.577	-0.512	1.89	7.937	2.104	-0.434	0.216	-11.201	4.938	-4.315	-4.335	7.68	-4.892	-13.962
52	52	0.28101	-0.943	9.717	-0.586	1.822	7.89	2.046	-0.469	0.518	-10.986	4.935	-3.886	-4.448	7.628	-4.951	-14.015
53	53	0.28652	-1.09	9.853	-0.667	1.755	7.847	1.958	-0.498	0.832	-10.729	4.897	-3.413	-4.573	7.542	-4.982	-14.076
54	54	0.29203	-1.234	9.978	-0.754	1.687	7.803	1.817	-0.529	1.161	-10.453	4.901	-2.94	-4.66	7.495	-5.007	-14.135
55	55	0.29754	-1.364	10.088	-0.839	1.628	7.745	1.627	-0.564	1.493	-10.155	4.942	-2.509	-4.718	7.488	-5.066	-14.188
56	56	0.30305	-1.483	10.175	-0.937	1.59	7.662	1.429	-0.61	1.821	-9.849	4.906	-2.104	-4.76	7.414	-5.172	-14.231
57	57	0.30856	-1.591	10.23	-1.057	1.565	7.538	1.282	-0.656	2.133	-9.613	4.921	-1.704	-4.779	7.394	-5.259	-14.289
58	58	0.31407	-1.7	10.26	-1.19	1.54	7.395	1.098	-0.713	2.463	-9.321	4.939	-1.289	-4.808	7.368	-5.344	-14.351
59	59	0.31958	-1.808	10.269	-1.314	1.511	7.224	0.903	-0.769	2.782	-9.016	4.907	-0.888	-4.839	7.298	-5.453	-14.399
60	60	0.32509	-1.922	10.26	-1.427	1.461	7.02	0.737	-0.813	3.067	-8.778	4.898	-0.5	-4.831	7.252	-5.551	-14.435
61	61	0.3306	-2.05	10.233	-1.538	1.394	6.793	0.568	-0.856	3.338	-8.528	4.864	-0.094	-4.849	7.181	-5.631	-14.486
62	62	0.33611	-2.183	10.197	-1.649	1.32	6.553	0.428	-0.897	3.606	-8.294	4.762	0.34	-4.887	7.042	-5.699	-14.543
63	63	0.34162	-2.31	10.154	-1.76	1.252	6.305	0.303	-0.942	3.875	-8.063	4.66	0.76	-4.94	6.904	-5.783	-14.6
64	64	0.34713	-2.426	10.101	-1.876	1.192	6.039	0.19	-0.987	4.13	-7.825	4.557	1.147	-5.012	6.77	-5.897	-14.658
65	65	0.35264	-2.532	10.034	-2.012	1.153	5.74	0.132	-1.049	4.357	-7.615	4.458	1.519	-5.086	6.635	-6.013	-14.706
66	66	0.35815	-2.623	9.965	-2.149	1.119	5.432	0.096	-1.105	4.566	-7.429	4.387	1.921	-5.138	6.521	-6.084	-14.736
67	67	0.36366	-2.708	9.907	-2.277	1.084	5.136	0.047	-1.157	4.779	-7.233	4.318	2.313	-5.209	6.41	-6.166	-14.779
68	68	0.36917	-2.795	9.853	-2.397	1.04	4.831	0.068	-1.191	4.971	-7.085	4.198	2.673	-5.311	6.264	-6.284	-14.819
69	69	0.37468	-2.872	9.8	-2.516	1.006	4.517	0.131	-1.231	5.145	-6.981	4.088	2.989	-5.4	6.128	-6.435	-14.845
70	70	0.38019	-2.933	9.757	-2.64	0.982	4.199	0.209	-1.262	5.299	-6.892	3.983	3.292	-5.498	6.001	-6.589	-14.884
71	71	0.3857	-2.983	9.732	-2.779	0.965	3.888	0.328	-1.285	5.434	-6.829	3.888	3.622	-5.594	5.881	-6.706	-14.923
72	72	0.39121	-3.029	9.719	-2.938	0.958	3.587	0.484	-1.32	5.561	-6.787	3.85	3.977	-5.677	5.804	-6.778	-14.954
73	73	0.39672	-3.068	9.713	-3.11	0.956	3.287	0.658	-1.361	5.674	-6.77	3.842	4.313	-5.737	5.75	-6.851	-14.98
74	74	0.40223	-3.101	9.713	-3.285	0.948	2.984	0.86	-1.375	5.771	-6.773	3.779	4.632	-5.798	5.661	-6.948	-15.005
75	75	0.40774	-3.132	9.721	-3.469	0.932	2.679	1.099	-1.365	5.84	-6.812	3.685	4.927	-5.856	5.555	-7.058	-15.037
76	76	0.41325	-3.161	9.738	-3.678	0.93	2.389	1.369	-1.368	5.916	-6.909	3.583	5.2	-5.886	5.439	-7.191	-15.089
77	77	0.41876	-3.178	9.753	-3.9	0.943	2.094	1.642	-1.382	5.986	-6.975	3.48	5.417	-5.913	5.327	-7.377	-15.115
78	78	0.42427	-3.188	9.761	-4.123	0.952	1.788	1.854	-1.398	6.05	-7	3.395	5.64	-5.898	5.229	-7.554	-15.118
79	79	0.42978	-3.198	9.756	-4.355	0.946	1.46	2.025	-1.401	6.097	-6.976	3.334	5.865	-5.896	5.157	-7.714	-15.139
80	80	0.43529	-3.209	9.734	-4.611	0.939	1.116	2.183	-1.405	6.153	-6.916	3.239	6.107	-5.887	5.056	-7.876	-15.15
81	81	0.4408	-3.213	9.698	-4.883	0.936	0.765	2.335	-1.408	6.231	-6.847	3.137	6.328	-5.85	4.956	-8.077	-15.145
82	82	0.44631	-3.21	9.647	-5.167	0.927	0.412	2.442	-1.398	6.337	-6.73	3.008	6.55	-5.803	4.841	-8.298	-15.138
83	83	0.45182	-3.207	9.579	-5.466	0.912	0.05	2.515	-1.383	6.46	-6.578	2.871	6.798	-5.762	4.719	-8.505	-15.149
84	84	0.45733	-3.199	9.5	-5.769	0.903	-0.315	2.564	-1.379	6.605	-6.413	2.73	7.115	-5.734	4.581	-8.659	-15.189
85	85	0.46284	-3.186	9.413	-6.082	0.892	-0.675	2.514	-1.384	6.788	-6.161	2.595	7.531	-5.7	4.432	-8.74	-15.246
86	86	0.46835	-3.168	9.314	-6.41	0.877	-1.046	2.458	-1.38	6.982	-5.904	2.469	7.933	-5.637	4.299	-8.842	-15.289
87	87	0.47386	-3.157	9.205	-6.765	0.857	-1.425	2.417	-1.389	7.184	-5.667	2.358	8.248	-5.56	4.192	-9.035	-15.345
88	88	0.47937	-3.155	9.088	-7.124	0.826	-1.798	2.338	-1.416	7.414	-5.403	2.302	8.474	-5.5	4.143	-9.316	-15.424
89	89	0.48488	-3.164	8.967	-7.487	0.782	-2.155	2.242	-1.447	7.69	-5.137	2.183	8.715	-5.393	4.034	-9.629	-15.473
90	90	0.49039	-3.176	8.847	-7.851	0.731	-2.491	2.136	-1.485	8.011	-4.868	2.031	8.932	-5.271	3.896	-10.003	-15.509
91	91	0.4959	-3.195	8.74	-8.202	0.668	-2.803	2.008	-1.531	8.361	-4.591	1.875	9.09	-5.144	3.761	-10.455	-15.536
92	92	0.50141	-3.22	8.647	-8.549	0.598	-3.093	1.891	-1.587	8.717	-4.341	1.725	9.171	-4.996	3.637	-10.985	-15.549
93	93	0.50692	-3.254	8.57	-8.906	0.517	-3.36	1.811	-1.642	9.087	-4.106	1.535	9.204	-4.836	3.487	-11.58	-15.536
94	94	0.51243	-3.294	8.508	-9.266	0.425	-3.598	1.743	-1.701	9.483	-3.853	1.335	9.175	-4.657	3.339	-12.253	-15.473
95	95	0.51794	-3.351	8.455	-9.612	0.314	-3.813	1.75	-1.756	9.908	-3.676	1.115	9.115	-4.458	3.175	-12.981	-15.371
96	96	0.52345	-3.42	8.423	-9.949	0.195	-3.997	1.765	-1.834	10.353	-3.48	0.992	9.023	-4.305	3.1	-13.726	-15.274
97	97	0.52896	-3.49	8.414	-10.274	0.063	-4.132	1.738	-1.9	10.844	-3.25	0.919	8.936	-4.16	3.082	-14.477	-15.183
98	98	0.53447	-3.56	8.431	-10.569	-0.072	-4.241	1.743	-1.947	11.339	-3.053	0.835	8.799	-4.013	3.072	-15.28	-15.064
99	99	0.53998	-3.636	8.462	-10.821	-0.216	-4.321	1.734	-1.992	11.877	-2.864	0.814	8.618	-3.874	3.13	-16.139	-14.928
100	100	0.54549	-3.717	8.506	-11.042	-0.371	-4.372	1.727	-2.038	12.457	-2.684	0.873	8.434	-3.743	3.261	-17.011	-14.775
101	101	0.551	-3.802	8.577	-11.245	-0.525	-4.386	1.718	-2.089	13.063	-2.523	0.952	8.246	-3.581	3.407	-17.898	-14.594
102	102	0.55651	-3.891	8.668	-11.43	-0.682	-4.376	1.697	-2.137	13.677	-2.362	1.012	7.974	-3.397	3.554	-18.879	-14.38
103	103	0.56202	-3.996	8.759	-11.572	-0.851	-4.36	1.625	-2.197	14.31	-2.191	1.108	7.583	-3.218	3.755	-19.988	-14.161
104	104	0.56753	-4.128	8.855	-11.661	-1.047	-4.329	1.503	-2.27	14.971	-2.019	1.277	7.101	-3.049	4.032	-21.193	-13.939
105	105	0.57304	-4.288	8.953	-11.697	-1.279	-4.262	1.333	-2.338	15.681	-1.826	1.48	6.538	-2.898	4.36	-22.493	-13.703
106	106	0.57855	-4.503	9.044	-11.659	-1.585	-4.175	1.116	-2.361	16.407	-1.668	1.609	5.863	-2.718	4.648	-23.919	-13.444
107	107	0.58406	-4.755	9.116	-11.552	-1.929	-4.086	0.884	-2.371	17.158	-1.549	1.72	5.148	-2.54	4.925	-25.396	-13.168
108	108	0.58957	-5.029	9.18	-11.393	-2.298	-3.968	0.613	-2.369	17.974	-1.456	1.87	4.416	-2.374	5.25	-26.912	-12.913
109	109	0.59508	-5.301	9.246	-11.188	-2.654	-3.826	0.344	-2.362	18.847	-1.437	2.026	3.635	-2.208	5.59	-28.502	-12.678
110	110	0.60059	-5.572	9.308	-10.916	-3.015	-3.675	0.037	-2.324	19.751	-1.481	2.177	2.789	-2.011	5.951	-30.168	-12.446
111	111	0.6061	-5.846	9.364	-10.571	-3.394	-3.521	-0.303	-2.239	20.672	-1.59	2.409	1.908	-1.833	6.413	-31.848	-12.266
112	112	0.61161	-6.111	9.417	-10.17	-3.767	-3.353	-0.653	-2.139	21.62	-1.812	2.78	1	-1.656	7.012	-33.524	-12.163
113	113	0.61712	-6.342	9.478	-9.718	-4.115	-3.166	-1.012	-2.01	22.59	-2.149	3.208	0.017	-1.396	7.686	-35.257	-12.056
114	114	0.62263	-6.53	9.547	-9.242	-4.429	-2.947	-1.388	-1.849	23.587	-2.565	3.58	-1.057	-1.048	8.352	-37.08	-11.935
115	115	0.62814	-6.677	9.613	-8.731	-4.713	-2.706	-1.844	-1.682	24.612	-3.027	3.897	-2.153	-0.647	8.999	-38.918	-11.851
116	116	0.63365	-6.795	9.667	-8.218	-4.978	-2.437	-2.343	-1.515	25.689	-3.531	4.148	-3.23	-0.198	9.615	-40.75	-11.8
117	117	0.63916	-6.894	9.708	-7.731	-5.238	-2.133	-2.867	-1.368	26.815	-4.08	4.36	-4.354	0.362	10.23	-42.632	-11.721
118	118	0.64467	-6.994	9.745	-7.279	-5.508	-1.783	-3.421	-1.258	27.966	-4.632	4.497	-5.539	0.997	10.808	-44.56	-11.621
119	119	0.65018	-7.107	9.77	-6.851	-5.807	-1.39	-4.046	-1.194	29.142	-5.15	4.576	-6.673	1.641	11.347	-46.412	-11.562
120	120	0.65569	-7.237	9.784	-6.455	-6.136	-0.947	-4.733	-1.198	30.351	-5.623	4.623	-7.729	2.235	11.855	-48.155	-11.597
121	121	0.6612	-7.382	9.792	-6.112	-6.482	-0.446	-5.462	-1.28	31.598	-6.023	4.54	-8.757	2.768	12.249	-49.866	-11.691
122	122	0.66671	-7.54	9.807	-5.833	-6.846	0.123	-6.223	-1.431	32.884	-6.284	4.291	-9.731	3.183	12.489	-51.537	-11.832
123	123	0.67222	-7.704	9.831	-5.629	-7.211	0.75	-6.962	-1.642	34.193	-6.439	3.927	-10.572	3.437	12.595	-53.079	-12.072
124	124	0.67773	-7.872	9.874	-5.509	-7.56	1.448	-7.664	-1.943	35.538	-6.492	3.565	-11.188	3.513	12.63	-54.393	-12.439
125	125	0.68324	-8.038	9.929	-5.462	-7.885	2.209	-8.29	-2.309	36.924	-6.508	3.267	-11.49	3.469	12.629	-55.398	-12.911
126	126	0.68875	-8.208	10.009	-5.462	-8.204	3.039	-8.898	-2.758	38.351	-6.394	3.139	-11.4	3.279	12.645	-56	-13.479
127	127	0.69426	-8.379	10.1	-5.514	-8.505	3.924	-9.416	-3.241	39.791	-6.227	3.123	-11.016	2.926	12.652	-56.278	-14.164
128	128	0.69977	-8.543	10.19	-5.604	-8.787	4.844	-9.855	-3.73	41.202	-6.035	3.112	-10.5	2.443	12.602	-56.371	-14.933
129	129	0.70528	-8.692	10.275	-5.709	-9.048	5.786	-10.225	-4.206	42.536	-5.857	3.021	-10.017	1.889	12.465	-56.419	-15.738
130	130	0.71079	-8.822	10.367	-5.826	-9.267	6.746	-10.48	-4.637	43.767	-5.74	2.865	-9.654	1.301	12.276	-56.493	-16.541
131	131	0.7163	-8.922	10.461	-5.952	-9.435	7.717	-10.631	-5.029	44.913	-5.691	2.732	-9.401	0.73	12.12	-56.58	-17.304
132	132	0.72181	-8.981	10.538	-6.096	-9.541	8.68	-10.688	-5.39	45.974	-5.731	2.639	-9.177	0.257	11.991	-56.594	-17.999
133	133	0.72732	-9.008	10.594	-6.253	-9.598	9.616	-10.671	-5.71	46.942	-5.854	2.53	-8.908	-0.124	11.82	-56.481	-18.647
134	134	0.73283	-8.997	10.626	-6.425	-9.598	10.517	-10.563	-5.977	47.823	-6.083	2.42	-8.537	-0.362	11.604	-56.195	-19.215
135	135	0.73834	-8.945	10.643	-6.565	-9.551	11.377	-10.414	-6.191	48.607	-6.387	2.332	-8.109	-0.454	11.367	-55.768	-19.677
136	136	0.74385	-8.857	10.647	-6.671	-9.461	12.204	-10.257	-6.361	49.303	-6.747	2.185	-7.63	-0.43	11.046	-55.235	-20.052
137	137	0.74936	-8.747	10.642	-6.738	-9.351	13.006	-10.106	-6.495	49.912	-7.119	2.008	-7.12	-0.327	10.669	-54.608	-20.348
138	138	0.75487	-8.633	10.63	-6.76	-9.241	13.784	-9.943	-6.588	50.456	-7.484	1.887	-6.578	-0.178	10.305	-53.877	-20.568
139	139	0.76038	-8.518	10.63	-6.762	-9.12	14.564	-9.758	-6.651	50.926	-7.824	1.816	-6.047	-0.001	9.966	-53.079	-20.713
140	140	0.76589	-8.403	10.651	-6.753	-8.988	15.361	-9.566	-6.699	51.328	-8.117	1.767	-5.548	0.172	9.639	-52.242	-20.805
141	141	0.7714	-8.293	10.684	-6.729	-8.855	16.165	-9.354	-6.723	51.669	-8.371	1.766	-5.05	0.305	9.336	-51.336	-20.884
142	142	0.77691	-8.182	10.727	-6.662	-8.727	16.957	-9.111	-6.681	51.955	-8.562	1.801	-4.54	0.375	9.045	-50.365	-20.924
143	143	0.78242	-8.05	10.789	-6.553	-8.575	17.744	-8.876	-6.621	52.178	-8.711	1.895	-4.048	0.437	8.789	-49.345	-20.903
144	144	0.78793	-7.89	10.881	-6.405	-8.4	18.542	-8.623	-6.501	52.349	-8.79	1.993	-3.569	0.408	8.536	-48.294	-20.864
145	145	0.79344	-7.703	10.987	-6.239	-8.198	19.358	-8.363	-6.343	52.496	-8.817	2.086	-3.074	0.286	8.278	-47.191	-20.84
146	146	0.79895	-7.517	11.102	-6.06	-7.998	20.174	-8.025	-6.1	52.575	-8.821	2.159	-2.614	0.134	8.011	-46.066	-20.765
147	147	0.80446	-7.331	11.221	-5.878	-7.792	20.976	-7.61	-5.784	52.591	-8.845	2.254	-2.17	-0.043	7.773	-44.897	-20.682
148	148	0.80997	-7.15	11.347	-5.685	-7.597	21.755	-7.142	-5.4	52.517	-8.834	2.368	-1.745	-0.292	7.56	-43.675	-20.599
149	149	0.81548	-6.975	11.462	-5.484	-7.414	22.497	-6.626	-4.959	52.337	-8.832	2.444	-1.348	-0.575	7.32	-42.412	-20.527
150	150	0.82099	-6.801	11.563	-5.277	-7.238	23.196	-6.073	-4.466	52.052	-8.852	2.486	-0.989	-0.855	7.067	-41.118	-20.441
151	151	0.8265	-6.625	11.648	-5.054	-7.07	23.855	-5.483	-3.916	51.699	-8.899	2.497	-0.639	-1.102	6.801	-39.797	-20.308
152	152	0.83201	-6.444	11.719	-4.806	-6.913	24.476	-4.9	-3.353	51.28	-8.987	2.487	-0.309	-1.308	6.519	-38.461	-20.15
153	153	0.83752	-6.259	11.777	-4.556	-6.76	25.067	-4.268	-2.733	50.79	-9.128	2.435	-0.044	-1.506	6.233	-37.147	-19.991
154	154	0.84303	-6.059	11.814	-4.32	-6.583	25.614	-3.594	-2.092	50.208	-9.398	2.342	0.149	-1.622	5.93	-35.853	-19.83
155	155	0.84854	-5.866	11.827	-4.076	-6.417	26.115	-2.899	-1.447	49.55	-9.764	2.26	0.286	-1.661	5.646	-34.56	-19.647
156	156	0.85405	-5.676	11.813	-3.823	-6.251	26.554	-2.186	-0.816	48.799	-10.228	2.197	0.374	-1.641	5.374	-33.258	-19.455
157	157	0.85956	-5.5	11.777	-3.561	-6.112	26.953	-1.535	-0.239	47.97	-10.722	2.101	0.41	-1.562	5.084	-31.965	-19.253
158	158	0.86507	-5.336	11.721	-3.297	-5.993	27.303	-0.907	0.321	47.048	-11.298	1.96	0.423	-1.427	4.767	-30.65	-19.075
159	159	0.87058	-5.19	11.657	-3.021	-5.906	27.627	-0.29	0.869	46.076	-11.929	1.818	0.455	-1.26	4.447	-29.289	-18.909
160	160	0.87609	-5.063	11.58	-2.723	-5.856	27.926	0.31	1.39	45.073	-12.613	1.665	0.515	-1.051	4.101	-27.895	-18.737
161	161	0.8816	-4.955	11.49	-2.414	-5.839	28.193	0.873	1.87	44.015	-13.312	1.492	0.574	-0.825	3.735	-26.474	-18.573
162	162	0.88711	-4.865	11.397	-2.131	-5.834	28.43	1.42	2.316	42.853	-14.034	1.301	0.563	-0.606	3.383	-25.054	-18.45
163	163	0.89262	-4.793	11.305	-1.893	-5.819	28.661	1.942	2.694	41.651	-14.746	1.092	0.554	-0.438	3.021	-23.612	-18.391
164	164	0.89813	-4.747	11.214	-1.642	-5.832	28.875	2.318	2.946	40.459	-15.347	0.948	0.573	-0.286	2.712	-22.146	-18.331
165	165	0.90364	-4.719	11.117	-1.378	-5.878	29.061	2.631	3.154	39.243	-15.881	0.842	0.634	-0.162	2.435	-20.627	-18.266
166	166	0.90915	-4.697	11.02	-1.114	-5.939	29.226	2.851	3.295	37.965	-16.352	0.744	0.676	-0.053	2.173	-19.079	-18.217
167	167	0.91466	-4.681	10.924	-0.857	-5.999	29.384	3.012	3.374	36.653	-16.759	0.661	0.723	0.017	1.923	-17.496	-18.181
168	168	0.92017	-4.664	10.83	-0.591	-6.058	29.528	3.061	3.36	35.342	-17.064	0.689	0.76	0.085	1.771	-15.896	-18.118
169	169	0.92568	-4.636	10.738	-0.313	-6.111	29.658	2.969	3.264	34.035	-17.24	0.771	0.785	0.122	1.678	-14.301	-18.052
170	170	0.93119	-4.59	10.644	-0.043	-6.136	29.77	2.742	3.093	32.723	-17.305	0.891	0.818	0.119	1.632	-12.692	-18.019
171	171	0.9367	-4.53	10.549	0.214	-6.131	29.871	2.407	2.849	31.41	-17.293	1.083	0.828	0.103	1.66	-11.086	-18.011
172	172	0.94221	-4.461	10.448	0.46	-6.103	29.941	1.975	2.545	30.06	-17.189	1.279	0.765	0.085	1.714	-9.532	-17.998
173	173	0.94772	-4.393	10.349	0.716	-6.085	29.994	1.408	2.188	28.701	-16.93	1.526	0.678	0.049	1.826	-7.995	-17.966
174	174	0.95323	-4.322	10.247	0.983	-6.068	30.02	0.767	1.812	27.316	-16.616	1.785	0.689	0.006	1.918	-6.357	-17.95
175	175	0.95874	-4.253	10.153	1.276	-6.068	30.05	0	1.413	25.953	-16.228	2.014	0.788	0.016	1.964	-4.67	-17.914
176	176	0.96425	-4.181	10.057	1.569	-6.067	30.056	-0.834	1.032	24.566	-15.746	2.162	0.911	0.05	1.949	-2.985	-17.829
177	177	0.96976	-4.107	9.954	1.844	-6.044	30.038	-1.705	0.65	23.171	-15.204	2.284	0.997	0.124	1.929	-1.362	-17.698
178	178	0.97527	-4.039	9.839	2.116	-6.02	29.984	-2.573	0.292	21.783	-14.64	2.405	1.052	0.194	1.926	0.192	-17.561
179	179	0.98078	-3.976	9.709	2.395	-5.998	29.885	-3.405	-0.023	20.395	-14.108	2.548	1.026	0.276	1.975	1.644	-17.418
180	180	0.98629	-3.917	9.561	2.664	-5.976	29.748	-4.165	-0.277	19.002	-13.646	2.635	0.887	0.392	2.02	2.949	-17.261
181	181	0.9918	-3.857	9.398	2.914	-5.935	29.586	-4.816	-0.483	17.622	-13.306	2.674	0.667	0.547	2.049	4.136	-17.106
182	182	0.99731	-3.806	9.225	3.158	-5.9	29.404	-5.351	-0.637	16.287	-13.108	2.694	0.436	0.749	2.07	5.251	-16.952
183	183	1.00282	-3.77	9.033	3.4	-5.877	29.18	-5.74	-0.736	14.953	-13.094	2.729	0.189	0.981	2.115	6.333	-16.821
184	184	1.00833	-3.748	8.827	3.631	-5.866	28.912	-5.954	-0.772	13.606	-13.32	2.766	-0.075	1.253	2.177	7.383	-16.741
185	185	1.01384	-3.731	8.614	3.845	-5.84	28.601	-6.02	-0.797	12.254	-13.72	2.834	-0.409	1.523	2.285	8.35	-16.705
186	186	1.01935	-3.73	8.393	4.045	-5.82	28.256	-5.946	-0.802	10.915	-14.324	2.902	-0.81	1.855	2.42	9.216	-16.69
187	187	1.02486	-3.749	8.16	4.224	-5.808	27.875	-5.752	-0.791	9.607	-15.013	2.951	-1.222	2.154	2.556	10.016	-16.699
188	188	1.03037	-3.778	7.923	4.378	-5.791	27.481	-5.507	-0.785	8.355	-15.728	2.966	-1.562	2.453	2.649	10.809	-16.706
189	189	1.03588	-3.811	7.687	4.523	-5.779	27.083	-5.244	-0.789	7.185	-16.421	3.024	-1.822	2.719	2.766	11.603	-16.716
190	190	1.04139	-3.845	7.455	4.663	-5.764	26.684	-4.959	-0.816	6.096	-17.09	3.139	-2.016	2.961	2.91	12.39	-16.707
191	191	1.0469	-3.878	7.237	4.804	-5.751	26.307	-4.731	-0.858	5.11	-17.616	3.247	-2.152	3.148	3.034	13.133	-16.667
192	192	1.05241	-3.9	7.025	4.919	-5.707	25.953	-4.564	-0.928	4.242	-17.942	3.364	-2.24	3.212	3.152	13.816	-16.632
193	193	1.05792	-3.923	6.828	5.033	-5.656	25.612	-4.462	-1.019	3.47	-18.112	3.46	-2.297	3.218	3.236	14.42	-16.565
194	194	1.06343	-3.923	6.634	5.108	-5.553	25.269	-4.369	-1.13	2.812	-18.133	3.625	-2.331	3.145	3.379	14.94	-16.465
195	195	1.06894	-3.909	6.471	5.205	-5.465	24.941	-4.36	-1.208	2.243	-17.993	3.725	-2.318	2.989	3.465	15.376	-16.346
196	196	1.07445	-3.878	6.334	5.303	-5.365	24.636	-4.431	-1.281	1.773	-17.665	3.799	-2.294	2.748	3.527	15.71	-16.197
197	197	1.07996	-3.825	6.226	5.381	-5.23	24.354	-4.512	-1.361	1.386	-17.257	3.884	-2.277	2.485	3.605	15.941	-16.013
198	198	1.08547	-3.74	6.147	5.442	-5.047	24.078	-4.537	-1.451	1.059	-16.891	4.021	-2.282	2.224	3.74	16.08	-15.818
199	199	1.09098	-3.628	6.103	5.512	-4.848	23.808	-4.564	-1.523	0.77	-16.54	4.21	-2.284	1.955	3.937	16.167	-15.631
200	200	1.09649	-3.5	6.103	5.607	-4.655	23.55	-4.616	-1.579	0.518	-16.196	4.459	-2.285	1.664	4.2	16.206	-15.472
201	201	1.102	-3.36	6.142	5.688	-4.443	23.311	-4.551	-1.627	0.326	-16.008	4.735	-2.345	1.392	4.52	16.117	-15.346
