# Supplementary material for: Gait phenotypes in paediatric hereditary spastic paraplegia revealed by dynamic time warping analysis and random forests
Source: PLoS One. 2018 Mar 8;13(3):e0192345. doi: 10.1371/journal.pone.0192345 (PMC5843164; doi:10.1371/journal.pone.0192345)
Supplement: S2 Data — (ZIP) [file pone.0192345.s009.zip › Healthy/Left.SR.HEALTHY33.3.csv]

	Epoch	Time	Pelvic.obliquity	Pelvic.tilt	Pelvic rotation	Hip.abd.add	Hip.flexion	Hip.rotation	Knee.abd.add	Knee.flexion	Knee.rotation	Ankle.abd.add	Ankle.flexion	Ankle.rotation	Forefoot.abd.add	Forefoot.flexion	Forefoot.rotation
1	1	0	-4.01	7.004	4.755	-5.215	22.764	-3.985	-2.654	-1.356	-13.767	6.296	-3.795	2.103	4.765	15.095	-12.998
2	2	0.00569	-3.804	7.194	4.724	-4.93	22.633	-3.613	-2.656	-1.1	-13.902	6.622	-4.796	2.055	5.41	13.596	-12.773
3	3	0.01138	-3.598	7.389	4.664	-4.629	22.466	-3.206	-2.656	-0.966	-14.09	6.967	-6.372	2.039	6.214	11.621	-12.563
4	4	0.01707	-3.394	7.586	4.579	-4.319	22.255	-2.793	-2.644	-1.05	-14.246	7.238	-8.437	2.017	7.06	9.318	-12.332
5	5	0.02276	-3.181	7.768	4.472	-3.998	21.987	-2.371	-2.613	-1.347	-14.399	7.386	-10.519	2.005	7.788	7.131	-12.068
6	6	0.02845	-2.944	7.912	4.334	-3.639	21.663	-1.925	-2.582	-1.732	-14.575	7.471	-12.096	2.075	8.327	5.474	-11.722
7	7	0.03414	-2.671	8.002	4.163	-3.241	21.304	-1.446	-2.542	-2.051	-14.721	7.597	-13.054	2.192	8.745	4.356	-11.279
8	8	0.03983	-2.357	8.035	3.957	-2.798	20.93	-0.945	-2.493	-2.237	-14.784	7.699	-13.601	2.33	9.023	3.518	-10.729
9	9	0.04552	-1.988	8.023	3.693	-2.283	20.551	-0.358	-2.453	-2.303	-14.773	7.735	-14.062	2.423	9.175	2.65	-10.106
10	10	0.05121	-1.593	7.97	3.361	-1.708	20.147	0.339	-2.456	-2.238	-14.717	7.811	-14.586	2.415	9.31	1.61	-9.494
11	11	0.0569	-1.233	7.891	2.989	-1.171	19.737	1.109	-2.445	-1.976	-14.544	8.007	-15.163	2.23	9.513	0.362	-8.929
12	12	0.06259	-0.933	7.811	2.588	-0.716	19.353	1.945	-2.383	-1.529	-14.275	8.276	-15.676	1.882	9.735	-0.965	-8.424
13	13	0.06828	-0.699	7.749	2.164	-0.345	19.01	2.818	-2.289	-1.011	-13.974	8.55	-15.906	1.416	9.885	-2.049	-8.025
14	14	0.07397	-0.527	7.705	1.72	-0.044	18.682	3.726	-2.188	-0.551	-13.682	8.822	-15.753	0.828	9.961	-2.671	-7.78
15	15	0.07966	-0.411	7.681	1.259	0.175	18.364	4.583	-2.043	-0.173	-13.364	9.054	-15.36	0.17	9.996	-2.967	-7.668
16	16	0.08535	-0.33	7.676	0.792	0.348	18.069	5.296	-1.88	0.18	-12.947	9.286	-15.002	-0.54	10.063	-3.25	-7.672
17	17	0.09104	-0.259	7.682	0.348	0.502	17.788	5.837	-1.721	0.533	-12.547	9.413	-14.77	-1.163	10.087	-3.654	-7.752
18	18	0.09673	-0.173	7.686	-0.069	0.654	17.508	6.205	-1.542	0.873	-12.178	9.445	-14.521	-1.707	10.078	-4.024	-7.922
19	19	0.10242	-0.062	7.7	-0.45	0.809	17.248	6.325	-1.346	1.209	-11.786	9.397	-14.161	-2.106	10.04	-4.275	-8.125
20	20	0.10811	0.072	7.726	-0.79	0.978	17.015	6.213	-1.151	1.555	-11.382	9.24	-13.682	-2.338	9.936	-4.415	-8.329
21	21	0.1138	0.229	7.756	-1.089	1.18	16.789	5.857	-0.997	1.894	-10.916	8.988	-13.121	-2.397	9.759	-4.477	-8.495
22	22	0.11949	0.402	7.784	-1.342	1.396	16.543	5.349	-0.877	2.181	-10.419	8.727	-12.58	-2.333	9.587	-4.53	-8.614
23	23	0.12518	0.574	7.815	-1.531	1.588	16.283	4.721	-0.741	2.418	-9.892	8.399	-12.068	-2.22	9.38	-4.595	-8.709
24	24	0.13087	0.727	7.841	-1.66	1.775	16.012	3.945	-0.667	2.651	-9.309	8.105	-11.61	-2.025	9.201	-4.707	-8.768
25	25	0.13656	0.853	7.864	-1.751	1.947	15.722	3.185	-0.645	2.864	-8.746	7.87	-11.168	-1.833	9.049	-4.823	-8.81
26	26	0.14225	0.949	7.875	-1.804	2.087	15.403	2.485	-0.629	3.034	-8.26	7.574	-10.743	-1.666	8.839	-4.938	-8.869
27	27	0.14794	1.012	7.87	-1.817	2.191	15.066	1.836	-0.627	3.195	-7.798	7.28	-10.278	-1.576	8.604	-5.006	-8.952
28	28	0.15363	1.035	7.843	-1.782	2.257	14.708	1.249	-0.655	3.365	-7.367	7.029	-9.786	-1.559	8.376	-5.048	-9.049
29	29	0.15932	1.026	7.786	-1.717	2.287	14.312	0.739	-0.685	3.525	-6.96	6.794	-9.324	-1.621	8.152	-5.119	-9.152
30	30	0.16501	0.983	7.698	-1.633	2.282	13.863	0.334	-0.72	3.635	-6.637	6.614	-8.893	-1.719	7.973	-5.184	-9.265
31	31	0.1707	0.906	7.579	-1.53	2.241	13.365	0.125	-0.751	3.703	-6.5	6.432	-8.477	-1.844	7.786	-5.241	-9.385
32	32	0.17639	0.801	7.448	-1.402	2.171	12.858	-0.021	-0.783	3.775	-6.409	6.26	-8.079	-1.998	7.6	-5.317	-9.497
33	33	0.18208	0.689	7.308	-1.271	2.1	12.343	-0.065	-0.828	3.843	-6.383	6.111	-7.699	-2.169	7.422	-5.405	-9.589
34	34	0.18777	0.566	7.166	-1.133	2.011	11.823	0.004	-0.847	3.903	-6.427	5.925	-7.307	-2.401	7.208	-5.479	-9.689
35	35	0.19346	0.43	7.031	-0.985	1.91	11.316	0.166	-0.871	3.974	-6.498	5.777	-6.897	-2.713	7.014	-5.534	-9.799
36	36	0.19915	0.276	6.912	-0.833	1.792	10.844	0.376	-0.89	4.083	-6.533	5.64	-6.491	-3.097	6.821	-5.612	-9.89
37	37	0.20484	0.105	6.817	-0.683	1.665	10.406	0.615	-0.924	4.202	-6.554	5.528	-6.081	-3.51	6.641	-5.683	-9.971
38	38	0.21053	-0.065	6.755	-0.552	1.543	10.011	0.896	-0.953	4.338	-6.59	5.429	-5.644	-3.945	6.474	-5.726	-10.062
39	39	0.21622	-0.221	6.728	-0.45	1.453	9.655	1.264	-1.003	4.476	-6.668	5.343	-5.208	-4.39	6.307	-5.765	-10.142
40	40	0.22191	-0.38	6.731	-0.358	1.362	9.341	1.66	-1.048	4.639	-6.762	5.292	-4.781	-4.83	6.18	-5.819	-10.212
41	41	0.2276	-0.549	6.761	-0.264	1.245	9.064	2.031	-1.072	4.825	-6.859	5.225	-4.353	-5.244	6.049	-5.886	-10.281
42	42	0.23329	-0.71	6.816	-0.18	1.14	8.821	2.419	-1.091	5.019	-7.005	5.125	-3.919	-5.614	5.894	-5.95	-10.344
43	43	0.23898	-0.853	6.891	-0.102	1.057	8.609	2.773	-1.124	5.217	-7.167	5.071	-3.49	-5.922	5.781	-6.004	-10.397
44	44	0.24467	-0.983	6.979	-0.01	0.979	8.413	3.062	-1.165	5.414	-7.32	5.025	-3.068	-6.168	5.672	-6.06	-10.428
45	45	0.25036	-1.104	7.076	0.068	0.898	8.212	3.294	-1.192	5.563	-7.49	4.988	-2.663	-6.316	5.586	-6.101	-10.449
46	46	0.25605	-1.211	7.177	0.126	0.829	8.008	3.526	-1.22	5.7	-7.671	5.008	-2.279	-6.44	5.557	-6.145	-10.471
47	47	0.26174	-1.306	7.278	0.172	0.758	7.816	3.701	-1.221	5.871	-7.757	4.985	-1.868	-6.585	5.497	-6.195	-10.488
48	48	0.26743	-1.399	7.367	0.221	0.689	7.622	3.778	-1.231	6.064	-7.774	4.935	-1.437	-6.712	5.41	-6.245	-10.51
49	49	0.27312	-1.488	7.445	0.268	0.614	7.41	3.762	-1.236	6.232	-7.765	4.873	-1.001	-6.774	5.32	-6.277	-10.534
50	50	0.27881	-1.561	7.514	0.31	0.554	7.185	3.66	-1.253	6.388	-7.678	4.832	-0.567	-6.83	5.246	-6.3	-10.563
51	51	0.2845	-1.619	7.571	0.326	0.525	6.955	3.463	-1.32	6.552	-7.442	4.875	-0.125	-6.909	5.231	-6.3	-10.582
52	52	0.29019	-1.677	7.614	0.325	0.495	6.726	3.202	-1.394	6.744	-7.099	4.932	0.33	-7.009	5.229	-6.3	-10.593
53	53	0.29588	-1.748	7.636	0.318	0.431	6.461	2.923	-1.438	6.9	-6.743	4.972	0.771	-7.101	5.227	-6.3	-10.609
54	54	0.30157	-1.82	7.653	0.302	0.365	6.192	2.619	-1.478	7.074	-6.371	4.992	1.226	-7.18	5.213	-6.307	-10.63
55	55	0.30726	-1.886	7.661	0.261	0.315	5.918	2.288	-1.531	7.255	-5.947	4.975	1.661	-7.25	5.166	-6.348	-10.636
56	56	0.31295	-1.944	7.669	0.204	0.275	5.634	1.956	-1.59	7.408	-5.543	4.967	2.064	-7.286	5.131	-6.401	-10.645
57	57	0.31864	-2	7.677	0.152	0.23	5.327	1.646	-1.64	7.491	-5.242	4.952	2.436	-7.243	5.091	-6.44	-10.651
58	58	0.32433	-2.05	7.69	0.085	0.199	5.013	1.354	-1.71	7.545	-4.929	4.916	2.785	-7.203	5.021	-6.488	-10.643
59	59	0.33002	-2.097	7.701	0.002	0.175	4.697	1.119	-1.782	7.603	-4.631	4.907	3.128	-7.196	4.975	-6.542	-10.64
60	60	0.33571	-2.142	7.713	-0.083	0.147	4.366	0.972	-1.84	7.635	-4.442	4.944	3.454	-7.159	4.973	-6.591	-10.633
61	61	0.3414	-2.194	7.733	-0.147	0.095	4.036	0.877	-1.855	7.655	-4.319	4.895	3.78	-7.142	4.906	-6.649	-10.642
62	62	0.34709	-2.238	7.763	-0.213	0.046	3.727	0.834	-1.851	7.692	-4.273	4.824	4.106	-7.102	4.82	-6.716	-10.653
63	63	0.35278	-2.269	7.807	-0.293	0.013	3.421	0.86	-1.847	7.714	-4.264	4.758	4.424	-7.071	4.738	-6.786	-10.656
64	64	0.35847	-2.292	7.862	-0.397	-0.003	3.106	0.942	-1.858	7.697	-4.268	4.733	4.723	-7.074	4.688	-6.843	-10.673
65	65	0.36416	-2.316	7.926	-0.524	-0.022	2.782	1.103	-1.86	7.628	-4.351	4.72	4.978	-7.056	4.65	-6.907	-10.694
66	66	0.36985	-2.342	7.992	-0.653	-0.047	2.446	1.295	-1.858	7.52	-4.473	4.687	5.208	-7.014	4.592	-6.977	-10.702
67	67	0.37554	-2.374	8.064	-0.775	-0.068	2.098	1.53	-1.873	7.393	-4.618	4.661	5.426	-7.004	4.532	-7.052	-10.712
68	68	0.38123	-2.405	8.127	-0.926	-0.105	1.725	1.848	-1.844	7.248	-4.847	4.623	5.634	-6.963	4.479	-7.136	-10.726
69	69	0.38692	-2.435	8.188	-1.111	-0.131	1.357	2.205	-1.831	7.114	-5.073	4.545	5.845	-6.93	4.383	-7.23	-10.735
70	70	0.39261	-2.471	8.24	-1.295	-0.174	0.984	2.521	-1.807	6.985	-5.259	4.425	6.048	-6.886	4.252	-7.343	-10.735
71	71	0.3983	-2.517	8.281	-1.446	-0.248	0.596	2.786	-1.772	6.845	-5.453	4.328	6.213	-6.822	4.141	-7.485	-10.742
72	72	0.40399	-2.568	8.306	-1.585	-0.324	0.185	3.017	-1.751	6.693	-5.613	4.214	6.346	-6.795	4.011	-7.657	-10.771
73	73	0.40968	-2.611	8.327	-1.744	-0.396	-0.232	3.234	-1.724	6.532	-5.772	4.061	6.452	-6.743	3.849	-7.856	-10.806
74	74	0.41537	-2.652	8.333	-1.914	-0.469	-0.672	3.424	-1.694	6.354	-5.884	3.859	6.558	-6.684	3.648	-8.06	-10.826
75	75	0.42106	-2.689	8.326	-2.109	-0.528	-1.134	3.603	-1.688	6.169	-5.975	3.674	6.658	-6.606	3.456	-8.267	-10.837
76	76	0.42675	-2.718	8.314	-2.327	-0.58	-1.588	3.756	-1.687	6.009	-6.038	3.475	6.773	-6.524	3.249	-8.477	-10.862
77	77	0.43244	-2.745	8.302	-2.551	-0.646	-2.013	3.854	-1.658	5.909	-6.047	3.261	6.881	-6.441	3.043	-8.731	-10.897
78	78	0.43813	-2.773	8.279	-2.747	-0.718	-2.431	3.861	-1.63	5.854	-5.998	3.044	6.941	-6.363	2.841	-9.062	-10.939
79	79	0.44382	-2.805	8.247	-2.918	-0.8	-2.838	3.799	-1.595	5.846	-5.955	2.834	6.987	-6.245	2.643	-9.434	-10.992
80	80	0.44951	-2.831	8.22	-3.097	-0.859	-3.228	3.728	-1.59	5.859	-5.896	2.628	7.072	-6.153	2.435	-9.775	-11.067
81	81	0.4552	-2.855	8.194	-3.307	-0.896	-3.608	3.626	-1.632	5.899	-5.766	2.443	7.291	-6.082	2.221	-9.997	-11.148
82	82	0.46089	-2.88	8.174	-3.538	-0.94	-3.962	3.488	-1.671	5.977	-5.635	2.278	7.497	-5.963	2.026	-10.249	-11.236
83	83	0.46658	-2.911	8.152	-3.758	-0.996	-4.295	3.32	-1.706	6.103	-5.456	2.168	7.652	-5.869	1.894	-10.571	-11.321
84	84	0.47227	-2.943	8.134	-3.977	-1.062	-4.599	3.153	-1.731	6.288	-5.305	2.033	7.783	-5.765	1.739	-10.953	-11.421
85	85	0.47796	-2.976	8.117	-4.203	-1.13	-4.88	2.975	-1.765	6.532	-5.102	1.888	7.949	-5.703	1.569	-11.342	-11.526
86	86	0.48365	-3.01	8.097	-4.431	-1.198	-5.142	2.799	-1.821	6.815	-4.894	1.804	8.066	-5.629	1.45	-11.788	-11.61
87	87	0.48934	-3.052	8.081	-4.657	-1.271	-5.408	2.66	-1.899	7.072	-4.709	1.734	8.062	-5.542	1.34	-12.332	-11.662
88	88	0.49503	-3.099	8.073	-4.878	-1.356	-5.632	2.51	-1.973	7.398	-4.5	1.623	8.034	-5.449	1.197	-12.948	-11.69
89	89	0.50072	-3.158	8.079	-5.1	-1.45	-5.817	2.415	-2.061	7.785	-4.316	1.414	7.992	-5.332	0.952	-13.634	-11.66
90	90	0.50641	-3.235	8.081	-5.302	-1.583	-5.984	2.345	-2.118	8.223	-4.197	1.195	7.919	-5.145	0.705	-14.385	-11.583
91	91	0.5121	-3.328	8.081	-5.453	-1.749	-6.161	2.259	-2.154	8.653	-4.096	0.948	7.779	-4.94	0.438	-15.209	-11.47
92	92	0.51779	-3.424	8.082	-5.558	-1.914	-6.331	2.185	-2.206	9.091	-4.014	0.682	7.573	-4.756	0.143	-16.102	-11.339
93	93	0.52348	-3.522	8.089	-5.65	-2.079	-6.486	2.13	-2.269	9.546	-3.945	0.443	7.309	-4.569	-0.128	-17.05	-11.185
94	94	0.52917	-3.637	8.091	-5.723	-2.267	-6.642	2.05	-2.326	10.02	-3.837	0.202	7.017	-4.389	-0.394	-18.045	-11.005
95	95	0.53486	-3.767	8.094	-5.75	-2.48	-6.795	1.969	-2.362	10.525	-3.75	-0.068	6.737	-4.226	-0.684	-19.06	-10.82
96	96	0.54055	-3.897	8.094	-5.754	-2.693	-6.939	1.883	-2.405	11.076	-3.658	-0.3	6.449	-4.087	-0.946	-20.104	-10.634
97	97	0.54624	-4.021	8.106	-5.718	-2.897	-7.059	1.736	-2.457	11.653	-3.551	-0.475	6.114	-3.92	-1.154	-21.198	-10.43
98	98	0.55193	-4.147	8.111	-5.627	-3.106	-7.205	1.514	-2.526	12.215	-3.41	-0.584	5.74	-3.777	-1.311	-22.32	-10.234
99	99	0.55762	-4.288	8.116	-5.488	-3.333	-7.345	1.25	-2.59	12.805	-3.24	-0.657	5.348	-3.676	-1.433	-23.473	-10.049
100	100	0.56331	-4.451	8.132	-5.325	-3.572	-7.448	0.978	-2.67	13.452	-3.05	-0.686	4.936	-3.62	-1.518	-24.668	-9.87
101	101	0.569	-4.644	8.16	-5.156	-3.838	-7.509	0.696	-2.756	14.162	-2.819	-0.672	4.5	-3.628	-1.559	-25.912	-9.718
102	102	0.57469	-4.879	8.193	-4.975	-4.144	-7.544	0.403	-2.841	14.901	-2.609	-0.67	4.024	-3.638	-1.609	-27.208	-9.587
103	103	0.58038	-5.151	8.226	-4.776	-4.473	-7.55	0.108	-2.937	15.68	-2.458	-0.649	3.504	-3.668	-1.645	-28.556	-9.518
104	104	0.58607	-5.453	8.273	-4.515	-4.843	-7.506	-0.201	-2.987	16.535	-2.386	-0.593	2.956	-3.681	-1.63	-29.959	-9.473
105	105	0.59176	-5.766	8.331	-4.19	-5.22	-7.43	-0.565	-3.033	17.442	-2.356	-0.463	2.393	-3.717	-1.541	-31.386	-9.491
106	106	0.59745	-6.071	8.412	-3.81	-5.584	-7.298	-0.934	-3.055	18.414	-2.411	-0.247	1.797	-3.755	-1.356	-32.85	-9.561
107	107	0.60314	-6.354	8.516	-3.392	-5.926	-7.125	-1.272	-3.037	19.404	-2.568	-0.006	1.108	-3.778	-1.121	-34.391	-9.67
108	108	0.60883	-6.609	8.643	-2.938	-6.24	-6.893	-1.605	-2.982	20.457	-2.807	0.254	0.336	-3.772	-0.831	-36.022	-9.812
109	109	0.61452	-6.833	8.782	-2.424	-6.526	-6.604	-1.99	-2.919	21.593	-3.133	0.685	-0.515	-3.709	-0.355	-37.727	-9.995
110	110	0.62021	-7.022	8.928	-1.883	-6.788	-6.248	-2.397	-2.821	22.834	-3.573	1.134	-1.42	-3.555	0.187	-39.513	-10.216
111	111	0.6259	-7.183	9.073	-1.349	-7.022	-5.837	-2.811	-2.733	24.124	-4.131	1.612	-2.446	-3.242	0.796	-41.398	-10.422
112	112	0.63159	-7.326	9.212	-0.837	-7.248	-5.365	-3.248	-2.656	25.468	-4.725	2.078	-3.566	-2.891	1.445	-43.357	-10.678
113	113	0.63728	-7.465	9.342	-0.315	-7.489	-4.85	-3.726	-2.579	26.849	-5.362	2.488	-4.775	-2.489	2.09	-45.386	-10.968
114	114	0.64297	-7.604	9.464	0.195	-7.733	-4.282	-4.25	-2.552	28.267	-6.044	2.839	-6.055	-1.99	2.721	-47.462	-11.257
115	115	0.64866	-7.754	9.571	0.648	-7.989	-3.655	-4.772	-2.581	29.727	-6.732	3.049	-7.36	-1.45	3.254	-49.556	-11.551
116	116	0.65435	-7.928	9.664	1.05	-8.276	-2.974	-5.323	-2.675	31.208	-7.391	3.114	-8.632	-0.917	3.676	-51.597	-11.887
117	117	0.66004	-8.114	9.746	1.402	-8.579	-2.271	-5.887	-2.827	32.644	-8.031	3.012	-9.853	-0.423	3.961	-53.536	-12.282
118	118	0.66573	-8.303	9.827	1.69	-8.886	-1.482	-6.476	-3.078	34.144	-8.61	2.73	-10.927	0.064	4.071	-55.355	-12.685
119	119	0.67142	-8.492	9.906	1.896	-9.168	-0.63	-7.035	-3.435	35.735	-9.149	2.394	-11.795	0.512	4.094	-57.024	-13.106
120	120	0.67711	-8.677	9.987	2.031	-9.453	0.288	-7.564	-3.858	37.413	-9.628	2.152	-12.391	0.875	4.156	-58.447	-13.58
121	121	0.6828	-8.858	10.068	2.099	-9.734	1.25	-8.055	-4.323	39.122	-10.01	1.858	-12.691	1.127	4.1	-59.6	-14.084
122	122	0.68849	-9.031	10.153	2.115	-9.999	2.271	-8.477	-4.821	40.865	-10.312	1.542	-12.674	1.304	3.921	-60.454	-14.562
123	123	0.69418	-9.188	10.238	2.075	-10.223	3.341	-8.829	-5.371	42.601	-10.548	1.376	-12.368	1.41	3.772	-60.965	-15.026
124	124	0.69987	-9.324	10.313	1.995	-10.408	4.41	-9.092	-5.916	44.247	-10.721	1.341	-11.848	1.406	3.651	-61.157	-15.49
125	125	0.70556	-9.45	10.37	1.83	-10.562	5.485	-9.281	-6.455	45.765	-10.736	1.254	-11.205	1.298	3.43	-61.127	-15.893
126	126	0.71125	-9.567	10.419	1.642	-10.685	6.576	-9.365	-6.955	47.209	-10.682	1.112	-10.559	1.135	3.123	-61.024	-16.208
127	127	0.71694	-9.667	10.466	1.426	-10.761	7.709	-9.343	-7.428	48.633	-10.622	1.068	-9.996	0.986	2.911	-60.923	-16.425
128	128	0.72263	-9.753	10.499	1.223	-10.808	8.832	-9.236	-7.836	50.003	-10.537	1.063	-9.564	0.824	2.756	-60.876	-16.547
129	129	0.72832	-9.829	10.512	1.014	-10.828	9.929	-9.083	-8.198	51.281	-10.363	0.999	-9.241	0.646	2.565	-60.867	-16.557
130	130	0.73401	-9.887	10.506	0.835	-10.814	10.986	-8.891	-8.495	52.463	-10.138	0.893	-8.943	0.463	2.327	-60.813	-16.464
131	131	0.7397	-9.918	10.493	0.695	-10.762	12.022	-8.661	-8.741	53.59	-9.954	0.891	-8.587	0.369	2.158	-60.618	-16.267
132	132	0.74539	-9.921	10.475	0.601	-10.673	13.024	-8.418	-8.938	54.623	-9.783	0.956	-8.153	0.323	2.016	-60.25	-15.996
133	133	0.75108	-9.886	10.463	0.49	-10.527	14.004	-8.158	-9.099	55.509	-9.574	0.956	-7.703	0.29	1.818	-59.765	-15.67
134	134	0.75677	-9.815	10.458	0.385	-10.344	14.958	-7.918	-9.222	56.256	-9.336	0.931	-7.268	0.272	1.618	-59.189	-15.311
135	135	0.76246	-9.72	10.469	0.317	-10.13	15.898	-7.694	-9.326	56.911	-9.137	0.964	-6.834	0.284	1.473	-58.522	-14.944
136	136	0.76815	-9.615	10.499	0.297	-9.913	16.843	-7.488	-9.39	57.497	-8.992	1	-6.385	0.334	1.338	-57.77	-14.58
137	137	0.77384	-9.505	10.551	0.318	-9.709	17.786	-7.299	-9.405	57.971	-8.865	1.04	-5.963	0.387	1.229	-56.941	-14.236
138	138	0.77953	-9.386	10.633	0.375	-9.513	18.748	-7.172	-9.422	58.344	-8.727	1.148	-5.56	0.416	1.201	-56.02	-13.938
139	139	0.78522	-9.251	10.744	0.476	-9.313	19.714	-7.003	-9.36	58.643	-8.643	1.305	-5.128	0.414	1.211	-54.993	-13.682
140	140	0.79091	-9.106	10.877	0.582	-9.113	20.677	-6.778	-9.212	58.85	-8.613	1.504	-4.694	0.446	1.283	-53.88	-13.428
141	141	0.7966	-8.947	11.016	0.674	-8.885	21.619	-6.51	-9.022	58.959	-8.648	1.697	-4.296	0.452	1.368	-52.728	-13.244
142	142	0.80229	-8.786	11.154	0.778	-8.673	22.53	-6.222	-8.767	58.99	-8.717	1.941	-3.912	0.421	1.526	-51.523	-13.13
143	143	0.80798	-8.62	11.291	0.919	-8.48	23.404	-5.938	-8.452	58.909	-8.825	2.177	-3.54	0.372	1.699	-50.246	-13.067
144	144	0.81367	-8.443	11.431	1.053	-8.263	24.246	-5.547	-8.038	58.697	-9.048	2.381	-3.214	0.358	1.853	-48.917	-13.027
145	145	0.81936	-8.259	11.572	1.149	-8.022	25.071	-5.012	-7.514	58.395	-9.344	2.569	-2.926	0.329	2.012	-47.552	-13.015
146	146	0.82505	-8.08	11.698	1.252	-7.783	25.846	-4.509	-6.999	57.982	-9.681	2.744	-2.67	0.289	2.173	-46.146	-13.063
147	147	0.83074	-7.899	11.804	1.401	-7.593	26.568	-4.031	-6.418	57.452	-10.111	2.82	-2.456	0.311	2.281	-44.71	-13.148
148	148	0.83643	-7.721	11.896	1.591	-7.429	27.227	-3.471	-5.725	56.821	-10.67	2.844	-2.271	0.384	2.354	-43.252	-13.242
149	149	0.84212	-7.539	11.978	1.772	-7.258	27.864	-2.852	-4.993	56.143	-11.37	2.878	-2.11	0.471	2.445	-41.779	-13.415
150	150	0.84781	-7.369	12.042	1.949	-7.094	28.441	-2.252	-4.283	55.345	-12.106	2.853	-1.991	0.557	2.492	-40.288	-13.625
151	151	0.8535	-7.214	12.089	2.15	-6.966	28.956	-1.64	-3.545	54.433	-12.915	2.732	-1.919	0.683	2.465	-38.798	-13.837
152	152	0.85919	-7.068	12.13	2.375	-6.851	29.426	-1.01	-2.811	53.426	-13.857	2.591	-1.872	0.86	2.409	-37.283	-14.085
153	153	0.86488	-6.915	12.163	2.587	-6.726	29.863	-0.352	-2.088	52.35	-14.847	2.524	-1.799	0.971	2.409	-35.686	-14.41
154	154	0.87057	-6.773	12.178	2.759	-6.596	30.271	0.253	-1.451	51.206	-15.789	2.504	-1.734	1.018	2.459	-34.039	-14.785
155	155	0.87626	-6.655	12.184	2.956	-6.516	30.63	0.837	-0.832	49.986	-16.772	2.518	-1.736	1.103	2.56	-32.415	-15.154
156	156	0.88195	-6.563	12.191	3.218	-6.526	30.945	1.412	-0.183	48.707	-17.772	2.565	-1.741	1.18	2.699	-30.773	-15.523
157	157	0.88764	-6.495	12.202	3.513	-6.585	31.222	1.922	0.405	47.349	-18.739	2.64	-1.733	1.248	2.853	-29.076	-15.883
158	158	0.89333	-6.434	12.202	3.788	-6.644	31.476	2.322	0.872	45.958	-19.539	2.772	-1.726	1.251	3.056	-27.351	-16.205
159	159	0.89902	-6.373	12.19	4.048	-6.693	31.694	2.692	1.284	44.516	-20.23	2.935	-1.8	1.197	3.311	-25.673	-16.48
160	160	0.90471	-6.321	12.179	4.304	-6.754	31.893	2.99	1.631	43.028	-20.856	3.054	-1.95	1.169	3.557	-24.058	-16.704
161	161	0.9104	-6.285	12.174	4.542	-6.829	32.097	3.174	1.88	41.548	-21.276	3.206	-2.069	1.08	3.831	-22.418	-16.878
162	162	0.91609	-6.252	12.165	4.736	-6.868	32.292	3.316	2.038	40.076	-21.54	3.381	-2.093	0.922	4.087	-20.698	-17.006
163	163	0.92178	-6.217	12.145	4.949	-6.917	32.445	3.355	2.116	38.546	-21.683	3.55	-2.08	0.743	4.311	-18.918	-17.091
164	164	0.92747	-6.182	12.121	5.173	-6.975	32.559	3.282	2.116	36.944	-21.715	3.717	-2.092	0.564	4.535	-17.122	-17.141
165	165	0.93316	-6.15	12.095	5.412	-7.045	32.674	3.041	1.999	35.375	-21.612	3.944	-2.082	0.449	4.79	-15.313	-17.124
166	166	0.93885	-6.111	12.071	5.647	-7.103	32.801	2.664	1.783	33.889	-21.336	4.329	-2.028	0.351	5.16	-13.49	-17.04
167	167	0.94454	-6.058	12.041	5.872	-7.149	32.9	2.168	1.521	32.417	-20.882	4.812	-1.903	0.257	5.608	-11.612	-16.891
168	168	0.95023	-5.999	12.008	6.028	-7.129	32.993	1.619	1.192	30.957	-20.345	5.265	-1.723	0.251	6.012	-9.722	-16.659
169	169	0.95592	-5.952	11.971	6.23	-7.14	33.06	0.904	0.777	29.502	-19.604	5.769	-1.522	0.271	6.43	-7.831	-16.328
170	170	0.96161	-5.927	11.938	6.492	-7.219	33.093	0.014	0.319	28.03	-18.689	6.303	-1.403	0.319	6.885	-6.039	-15.939
171	171	0.9673	-5.909	11.9	6.732	-7.282	33.094	-0.94	-0.157	26.519	-17.637	6.809	-1.371	0.353	7.338	-4.345	-15.514
172	172	0.97299	-5.887	11.852	6.894	-7.29	33.086	-1.87	-0.612	25.019	-16.514	7.317	-1.351	0.352	7.809	-2.693	-15.104
173	173	0.97868	-5.868	11.802	7.072	-7.308	33.075	-2.873	-1.051	23.572	-15.325	7.788	-1.254	0.39	8.231	-1.046	-14.662
174	174	0.98437	-5.856	11.75	7.288	-7.358	33.036	-3.942	-1.452	22.131	-14.061	8.183	-1.141	0.431	8.585	0.55	-14.193
175	175	0.99006	-5.849	11.69	7.519	-7.421	32.947	-4.983	-1.78	20.614	-12.89	8.46	-1.041	0.521	8.845	2.138	-13.743
176	176	0.99575	-5.84	11.607	7.698	-7.425	32.811	-5.94	-2.07	19.065	-11.857	8.644	-1.05	0.701	9.043	3.591	-13.303
177	177	1.00144	-5.84	11.527	7.899	-7.457	32.664	-6.821	-2.268	17.533	-11.014	8.73	-1.19	0.961	9.192	4.87	-12.899
178	178	1.00713	-5.849	11.448	8.089	-7.489	32.488	-7.629	-2.401	16.002	-10.342	8.759	-1.472	1.296	9.333	5.979	-12.541
179	179	1.01282	-5.867	11.367	8.287	-7.543	32.279	-8.352	-2.428	14.467	-9.879	8.61	-1.811	1.714	9.351	6.98	-12.227
180	180	1.01851	-5.891	11.281	8.498	-7.606	32.016	-8.846	-2.361	12.895	-9.798	8.424	-2.202	2.214	9.357	7.939	-11.977
181	181	1.0242	-5.912	11.19	8.684	-7.651	31.742	-9.178	-2.243	11.359	-9.956	8.228	-2.591	2.793	9.364	8.867	-11.746
182	182	1.02989	-5.935	11.104	8.854	-7.683	31.465	-9.399	-2.081	9.827	-10.272	7.87	-2.975	3.422	9.242	9.761	-11.521
183	183	1.03558	-5.943	11.01	9.015	-7.695	31.14	-9.47	-1.892	8.3	-10.843	7.641	-3.351	4.005	9.247	10.675	-11.442
184	184	1.04127	-5.936	10.905	9.196	-7.684	30.762	-9.461	-1.724	6.8	-11.529	7.452	-3.697	4.488	9.274	11.572	-11.463
185	185	1.04696	-5.915	10.801	9.36	-7.649	30.378	-9.401	-1.564	5.392	-12.224	7.246	-4.066	4.822	9.296	12.355	-11.588
186	186	1.05265	-5.889	10.713	9.487	-7.579	30.023	-9.275	-1.434	4.091	-12.884	7.074	-4.412	5.038	9.343	13.07	-11.758
187	187	1.05834	-5.857	10.63	9.575	-7.471	29.688	-9.03	-1.349	2.904	-13.562	7.024	-4.579	5.126	9.438	13.88	-11.993
188	188	1.06403	-5.813	10.548	9.635	-7.327	29.38	-8.725	-1.317	1.877	-14.139	7.127	-4.404	5.018	9.551	14.913	-12.298
189	189	1.06972	-5.771	10.473	9.713	-7.202	29.094	-8.361	-1.3	0.978	-14.549	7.257	-4.092	4.683	9.633	15.969	-12.599
190	190	1.07541	-5.709	10.408	9.8	-7.081	28.85	-8.077	-1.274	0.264	-14.774	7.312	-3.811	4.264	9.661	16.817	-12.855
191	191	1.0811	-5.628	10.356	9.87	-6.931	28.657	-7.801	-1.277	-0.256	-14.797	7.43	-3.481	3.644	9.722	17.565	-13.13
192	192	1.08679	-5.538	10.328	9.913	-6.746	28.509	-7.435	-1.33	-0.639	-14.776	7.538	-3.172	2.936	9.756	18.163	-13.379
193	193	1.09248	-5.447	10.311	9.944	-6.564	28.362	-7.047	-1.377	-0.953	-14.669	7.566	-2.948	2.21	9.743	18.574	-13.54
194	194	1.09817	-5.33	10.298	9.941	-6.346	28.213	-6.605	-1.409	-1.181	-14.599	7.555	-2.813	1.58	9.738	18.781	-13.596
195	195	1.10386	-5.19	10.297	9.922	-6.095	28.093	-6.112	-1.461	-1.272	-14.619	7.545	-2.674	1.111	9.734	18.854	-13.53
196	196	1.10955	-5.045	10.308	9.905	-5.863	28.005	-5.626	-1.486	-1.203	-14.624	7.557	-2.543	0.708	9.766	18.775	-13.381
197	197	1.11524	-4.888	10.33	9.854	-5.596	27.938	-5.149	-1.509	-1.051	-14.679	7.446	-2.458	0.529	9.707	18.528	-13.082
198	198	1.12093	-4.722	10.366	9.812	-5.342	27.841	-4.613	-1.511	-0.906	-14.978	7.398	-2.435	0.567	9.734	18.197	-12.735
199	199	1.12662	-4.554	10.406	9.808	-5.105	27.716	-4.18	-1.523	-0.726	-15.278	7.531	-2.512	0.668	9.941	17.741	-12.392
200	200	1.13231	-4.398	10.446	9.817	-4.89	27.552	-3.787	-1.527	-0.51	-15.577	7.739	-2.714	0.809	10.243	17.106	-12.032
201	201	1.138	-4.244	10.48	9.831	-4.679	27.352	-3.432	-1.516	-0.27	-15.909	8.02	-3.018	0.955	10.645	16.335	-11.726
