# Supplementary material for: Gait phenotypes in paediatric hereditary spastic paraplegia revealed by dynamic time warping analysis and random forests
Source: PLoS One. 2018 Mar 8;13(3):e0192345. doi: 10.1371/journal.pone.0192345 (PMC5843164; doi:10.1371/journal.pone.0192345)
Supplement: S2 Data — (ZIP) [file pone.0192345.s009.zip › Healthy/Left.SR.HEALTHY33.4.csv]

	Epoch	Time	Pelvic.obliquity	Pelvic.tilt	Pelvic rotation	Hip.abd.add	Hip.flexion	Hip.rotation	Knee.abd.add	Knee.flexion	Knee.rotation	Ankle.abd.add	Ankle.flexion	Ankle.rotation	Forefoot.abd.add	Forefoot.flexion	Forefoot.rotation
1	1	0	-3.839	9.03	1.99	-1.818	26.02	-6.654	-2.439	-2.3	-16.966	7.097	-4.358	3.638	8.229	17.505	-20.131
2	2	0.00553	-3.769	9.004	2.009	-1.69	25.784	-6.286	-2.471	-2.206	-16.85	7.328	-4.448	3.439	8.526	17.154	-19.785
3	3	0.01106	-3.695	8.992	2.03	-1.552	25.521	-5.823	-2.508	-2.079	-16.848	7.604	-4.882	3.264	9.003	16.427	-19.425
4	4	0.01659	-3.62	8.991	2.046	-1.415	25.246	-5.284	-2.531	-1.913	-16.991	7.873	-5.736	3.151	9.64	15.246	-19.064
5	5	0.02212	-3.546	9.005	2.054	-1.278	24.954	-4.713	-2.539	-1.752	-17.177	8.101	-6.935	3.011	10.362	13.702	-18.728
6	6	0.02765	-3.471	9.05	2.062	-1.143	24.643	-4.102	-2.532	-1.692	-17.393	8.19	-8.445	2.84	11.049	11.867	-18.388
7	7	0.03318	-3.388	9.125	2.065	-1	24.307	-3.464	-2.505	-1.805	-17.604	8.035	-10.295	2.587	11.597	9.746	-18.056
8	8	0.03871	-3.283	9.218	2.05	-0.827	23.954	-2.808	-2.471	-2.089	-17.845	7.609	-12.292	2.308	11.914	7.527	-17.726
9	9	0.04424	-3.139	9.317	2.013	-0.613	23.596	-2.189	-2.43	-2.444	-18.042	7.179	-13.999	2.03	12.104	5.63	-17.392
10	10	0.04977	-2.956	9.416	1.955	-0.355	23.255	-1.581	-2.406	-2.746	-18.192	6.938	-15.101	1.773	12.234	4.312	-17.048
11	11	0.0553	-2.721	9.515	1.866	-0.036	22.937	-0.908	-2.395	-2.925	-18.292	6.89	-15.605	1.468	12.314	3.51	-16.703
12	12	0.06083	-2.423	9.59	1.738	0.364	22.634	-0.209	-2.392	-2.952	-18.322	6.808	-15.819	1.112	12.243	2.851	-16.343
13	13	0.06636	-2.101	9.662	1.552	0.803	22.334	0.555	-2.383	-2.888	-18.325	6.654	-16.076	0.692	12.098	2.042	-15.991
14	14	0.07189	-1.784	9.737	1.31	1.255	22.037	1.373	-2.379	-2.73	-18.276	6.592	-16.388	0.144	12.02	1.124	-15.717
15	15	0.07742	-1.496	9.823	1.028	1.678	21.752	2.251	-2.353	-2.501	-18.243	6.643	-16.562	-0.471	12.005	0.312	-15.535
16	16	0.08295	-1.244	9.915	0.731	2.052	21.478	3.124	-2.298	-2.239	-18.224	6.76	-16.424	-1.092	11.983	-0.19	-15.439
17	17	0.08848	-1.044	10.023	0.411	2.366	21.219	3.949	-2.214	-2.018	-18.171	6.844	-16.059	-1.707	11.898	-0.427	-15.408
18	18	0.09401	-0.899	10.149	0.074	2.621	20.969	4.72	-2.12	-1.874	-18.106	6.842	-15.663	-2.275	11.747	-0.575	-15.413
19	19	0.09954	-0.806	10.279	-0.28	2.825	20.723	5.386	-2.021	-1.751	-17.989	6.783	-15.363	-2.794	11.585	-0.805	-15.447
20	20	0.10507	-0.753	10.404	-0.62	2.973	20.479	5.896	-1.904	-1.587	-17.801	6.758	-15.105	-3.283	11.487	-1.095	-15.533
21	21	0.1106	-0.715	10.515	-0.927	3.087	20.244	6.151	-1.765	-1.354	-17.507	6.739	-14.761	-3.65	11.411	-1.346	-15.622
22	22	0.11613	-0.683	10.624	-1.202	3.171	20.013	6.199	-1.61	-1.12	-17.16	6.673	-14.37	-3.883	11.318	-1.56	-15.701
23	23	0.12166	-0.65	10.719	-1.456	3.244	19.783	6.006	-1.446	-0.883	-16.711	6.598	-13.969	-3.984	11.248	-1.754	-15.766
24	24	0.12719	-0.615	10.797	-1.687	3.314	19.537	5.623	-1.288	-0.687	-16.247	6.402	-13.544	-3.923	11.095	-1.914	-15.818
25	25	0.13272	-0.568	10.854	-1.873	3.39	19.266	5.035	-1.148	-0.513	-15.689	6.173	-13.06	-3.786	10.911	-2.005	-15.864
26	26	0.13825	-0.509	10.9	-2.008	3.46	18.976	4.327	-1.018	-0.36	-15.065	5.97	-12.592	-3.625	10.751	-2.093	-15.892
27	27	0.14378	-0.451	10.944	-2.104	3.521	18.683	3.566	-0.91	-0.223	-14.419	5.846	-12.183	-3.443	10.666	-2.204	-15.898
28	28	0.14931	-0.396	10.978	-2.157	3.562	18.377	2.731	-0.799	-0.096	-13.705	5.689	-11.769	-3.293	10.544	-2.314	-15.904
29	29	0.15484	-0.358	11.009	-2.175	3.578	18.062	1.912	-0.693	0.023	-13.027	5.564	-11.305	-3.164	10.439	-2.361	-15.93
30	30	0.16037	-0.329	11.027	-2.155	3.58	17.73	1.107	-0.592	0.13	-12.375	5.416	-10.907	-3.064	10.325	-2.471	-15.959
31	31	0.1659	-0.318	11.044	-2.109	3.561	17.395	0.432	-0.504	0.213	-11.832	5.254	-10.53	-3.006	10.188	-2.584	-15.99
32	32	0.17143	-0.312	11.044	-2.033	3.538	17.035	-0.184	-0.433	0.275	-11.339	5.1	-10.105	-2.984	10.034	-2.635	-16.03
33	33	0.17696	-0.304	11.031	-1.932	3.513	16.651	-0.704	-0.372	0.319	-10.933	4.969	-9.647	-3.011	9.881	-2.638	-16.093
34	34	0.18249	-0.291	10.998	-1.821	3.498	16.225	-1.1	-0.328	0.319	-10.678	4.912	-9.254	-3.032	9.804	-2.663	-16.168
35	35	0.18802	-0.28	10.944	-1.707	3.486	15.757	-1.36	-0.296	0.281	-10.571	4.878	-8.926	-3.027	9.758	-2.725	-16.225
36	36	0.19355	-0.273	10.867	-1.595	3.479	15.262	-1.535	-0.28	0.234	-10.568	4.924	-8.598	-3.007	9.78	-2.762	-16.294
37	37	0.19908	-0.267	10.771	-1.494	3.477	14.744	-1.609	-0.267	0.174	-10.631	4.928	-8.267	-3	9.755	-2.798	-16.351
38	38	0.20461	-0.265	10.666	-1.403	3.486	14.203	-1.556	-0.272	0.076	-10.83	4.886	-7.938	-2.936	9.681	-2.826	-16.372
39	39	0.21014	-0.287	10.555	-1.325	3.47	13.65	-1.444	-0.273	-0.038	-11.058	4.871	-7.627	-2.887	9.632	-2.855	-16.396
40	40	0.21567	-0.328	10.455	-1.261	3.448	13.112	-1.235	-0.293	-0.159	-11.394	4.841	-7.352	-2.825	9.569	-2.91	-16.434
41	41	0.2212	-0.383	10.363	-1.216	3.42	12.597	-1.013	-0.31	-0.256	-11.651	4.762	-7.092	-2.853	9.459	-3.002	-16.486
42	42	0.22673	-0.459	10.286	-1.193	3.376	12.104	-0.76	-0.332	-0.342	-11.869	4.738	-6.839	-2.931	9.394	-3.088	-16.545
43	43	0.23226	-0.557	10.228	-1.192	3.319	11.643	-0.47	-0.357	-0.398	-12.073	4.657	-6.552	-3.01	9.265	-3.177	-16.574
44	44	0.23779	-0.673	10.199	-1.209	3.249	11.225	-0.162	-0.38	-0.418	-12.236	4.58	-6.197	-3.103	9.126	-3.222	-16.581
45	45	0.24332	-0.803	10.202	-1.24	3.165	10.859	0.144	-0.41	-0.406	-12.394	4.553	-5.827	-3.183	9.022	-3.249	-16.592
46	46	0.24885	-0.944	10.227	-1.278	3.073	10.537	0.422	-0.441	-0.356	-12.487	4.521	-5.469	-3.309	8.915	-3.305	-16.614
47	47	0.25438	-1.085	10.274	-1.318	2.98	10.259	0.679	-0.475	-0.272	-12.564	4.518	-5.154	-3.44	8.844	-3.405	-16.643
48	48	0.25991	-1.215	10.338	-1.352	2.887	10.004	0.925	-0.483	-0.177	-12.612	4.455	-4.813	-3.605	8.722	-3.503	-16.676
49	49	0.26544	-1.347	10.42	-1.398	2.805	9.767	1.16	-0.511	-0.099	-12.651	4.386	-4.482	-3.775	8.59	-3.593	-16.729
50	50	0.27097	-1.482	10.511	-1.455	2.717	9.545	1.32	-0.54	-0.015	-12.64	4.359	-4.134	-3.917	8.492	-3.653	-16.791
51	51	0.2765	-1.62	10.607	-1.517	2.622	9.347	1.401	-0.569	0.098	-12.584	4.399	-3.81	-4.025	8.462	-3.727	-16.858
52	52	0.28203	-1.752	10.707	-1.578	2.53	9.174	1.383	-0.612	0.25	-12.446	4.505	-3.45	-4.109	8.473	-3.767	-16.917
53	53	0.28756	-1.88	10.804	-1.631	2.44	9.002	1.336	-0.649	0.4	-12.304	4.575	-3.061	-4.162	8.448	-3.783	-16.96
54	54	0.29309	-1.998	10.892	-1.671	2.354	8.83	1.205	-0.686	0.557	-12.1	4.619	-2.65	-4.219	8.395	-3.785	-17.015
55	55	0.29862	-2.107	10.965	-1.709	2.269	8.655	0.967	-0.705	0.725	-11.814	4.648	-2.264	-4.28	8.346	-3.815	-17.09
56	56	0.30415	-2.209	11.022	-1.761	2.188	8.464	0.699	-0.723	0.896	-11.543	4.705	-1.941	-4.281	8.338	-3.899	-17.158
57	57	0.30968	-2.312	11.063	-1.827	2.108	8.258	0.374	-0.745	1.086	-11.179	4.785	-1.647	-4.336	8.357	-4.024	-17.255
58	58	0.31521	-2.418	11.089	-1.907	2.033	8.047	-0.004	-0.793	1.295	-10.779	4.897	-1.314	-4.35	8.386	-4.111	-17.343
59	59	0.32074	-2.527	11.101	-1.998	1.953	7.83	-0.367	-0.837	1.514	-10.39	4.9	-0.933	-4.312	8.305	-4.19	-17.379
60	60	0.32627	-2.632	11.105	-2.106	1.876	7.612	-0.701	-0.879	1.725	-10.021	4.905	-0.575	-4.265	8.231	-4.278	-17.413
61	61	0.3318	-2.736	11.102	-2.213	1.794	7.379	-1.006	-0.92	1.927	-9.7	4.92	-0.217	-4.205	8.165	-4.361	-17.451
62	62	0.33733	-2.848	11.088	-2.326	1.703	7.125	-1.265	-0.958	2.104	-9.445	4.919	0.115	-4.123	8.091	-4.46	-17.491
63	63	0.34286	-2.961	11.063	-2.449	1.609	6.862	-1.542	-1.013	2.289	-9.158	5.021	0.43	-4.058	8.105	-4.551	-17.546
64	64	0.34839	-3.072	11.033	-2.594	1.518	6.592	-1.765	-1.06	2.467	-8.898	5.076	0.752	-4	8.077	-4.644	-17.598
65	65	0.35392	-3.178	10.995	-2.757	1.437	6.309	-1.905	-1.114	2.626	-8.698	5.091	1.098	-3.942	8.003	-4.713	-17.642
66	66	0.35945	-3.281	10.953	-2.933	1.361	6.018	-1.994	-1.167	2.773	-8.535	5.086	1.395	-3.902	7.921	-4.826	-17.7
67	67	0.36498	-3.374	10.913	-3.105	1.294	5.72	-2.029	-1.223	2.913	-8.387	5.104	1.65	-3.911	7.866	-4.975	-17.759
68	68	0.37051	-3.451	10.883	-3.266	1.237	5.426	-2.025	-1.276	3.048	-8.282	5.14	1.946	-3.946	7.817	-5.076	-17.839
69	69	0.37604	-3.511	10.861	-3.418	1.188	5.132	-1.992	-1.314	3.176	-8.203	5.127	2.277	-3.979	7.719	-5.158	-17.903
70	70	0.38157	-3.567	10.844	-3.573	1.144	4.838	-1.935	-1.352	3.295	-8.117	5.075	2.586	-4.029	7.592	-5.271	-17.952
71	71	0.3871	-3.626	10.825	-3.739	1.098	4.54	-1.854	-1.391	3.409	-8.021	5.026	2.909	-4.085	7.464	-5.367	-17.984
72	72	0.39263	-3.686	10.814	-3.916	1.048	4.248	-1.748	-1.422	3.526	-7.932	4.989	3.24	-4.175	7.353	-5.454	-18.044
73	73	0.39816	-3.738	10.814	-4.097	1.009	3.963	-1.596	-1.465	3.641	-7.875	5.011	3.527	-4.3	7.298	-5.565	-18.127
74	74	0.40369	-3.779	10.824	-4.284	0.982	3.683	-1.425	-1.513	3.745	-7.825	5.047	3.752	-4.424	7.265	-5.726	-18.202
75	75	0.40922	-3.811	10.844	-4.473	0.961	3.407	-1.225	-1.553	3.837	-7.791	5	4.002	-4.541	7.154	-5.882	-18.255
76	76	0.41475	-3.846	10.871	-4.664	0.938	3.133	-1.009	-1.591	3.92	-7.755	4.935	4.275	-4.687	7.023	-6.016	-18.323
77	77	0.42028	-3.876	10.888	-4.852	0.908	2.847	-0.81	-1.616	3.998	-7.732	4.864	4.54	-4.806	6.892	-6.157	-18.389
78	78	0.42581	-3.903	10.913	-5.038	0.874	2.561	-0.644	-1.631	4.064	-7.694	4.787	4.791	-4.878	6.764	-6.312	-18.425
79	79	0.43134	-3.922	10.939	-5.233	0.848	2.273	-0.528	-1.659	4.135	-7.603	4.835	5.003	-4.952	6.756	-6.475	-18.471
80	80	0.43687	-3.942	10.966	-5.446	0.821	1.981	-0.378	-1.69	4.199	-7.519	4.868	5.216	-5.033	6.733	-6.64	-18.513
81	81	0.4424	-3.959	10.979	-5.67	0.794	1.674	-0.238	-1.717	4.265	-7.439	4.916	5.439	-5.102	6.726	-6.792	-18.568
82	82	0.44793	-3.97	10.981	-5.894	0.769	1.357	-0.136	-1.738	4.34	-7.323	4.897	5.647	-5.153	6.669	-6.99	-18.601
83	83	0.45346	-3.967	10.974	-6.112	0.747	1.027	-0.073	-1.729	4.414	-7.18	4.775	5.813	-5.195	6.545	-7.262	-18.631
84	84	0.45899	-3.95	10.964	-6.329	0.731	0.686	-0.048	-1.709	4.473	-7.026	4.585	6.024	-5.196	6.356	-7.505	-18.645
85	85	0.46452	-3.922	10.942	-6.552	0.726	0.332	-0.035	-1.699	4.528	-6.896	4.364	6.339	-5.161	6.105	-7.656	-18.665
86	86	0.47005	-3.896	10.908	-6.785	0.716	-0.031	-0.088	-1.691	4.603	-6.699	4.116	6.742	-5.111	5.81	-7.747	-18.68
87	87	0.47558	-3.865	10.857	-7.021	0.704	-0.41	-0.138	-1.682	4.696	-6.499	3.932	7.01	-5.055	5.612	-7.969	-18.681
88	88	0.48111	-3.84	10.796	-7.263	0.69	-0.789	-0.215	-1.697	4.818	-6.287	3.806	7.138	-4.991	5.49	-8.33	-18.689
89	89	0.48664	-3.817	10.728	-7.512	0.672	-1.166	-0.268	-1.712	4.97	-6.074	3.653	7.249	-4.944	5.352	-8.736	-18.693
90	90	0.49217	-3.797	10.657	-7.759	0.645	-1.534	-0.376	-1.725	5.158	-5.802	3.437	7.443	-4.872	5.144	-9.108	-18.664
91	91	0.4977	-3.778	10.586	-7.996	0.609	-1.9	-0.465	-1.732	5.353	-5.559	3.133	7.631	-4.791	4.857	-9.519	-18.623
92	92	0.50323	-3.767	10.517	-8.219	0.556	-2.261	-0.528	-1.74	5.554	-5.343	2.882	7.723	-4.729	4.635	-10.012	-18.588
93	93	0.50876	-3.777	10.453	-8.438	0.477	-2.606	-0.572	-1.757	5.782	-5.133	2.713	7.747	-4.676	4.498	-10.562	-18.54
94	94	0.51429	-3.814	10.393	-8.66	0.367	-2.924	-0.599	-1.778	6.052	-4.921	2.554	7.772	-4.627	4.37	-11.135	-18.477
95	95	0.51982	-3.86	10.337	-8.88	0.247	-3.224	-0.611	-1.824	6.358	-4.694	2.525	7.827	-4.589	4.344	-11.661	-18.391
96	96	0.52535	-3.905	10.299	-9.092	0.126	-3.5	-0.559	-1.862	6.68	-4.482	2.515	7.852	-4.598	4.351	-12.219	-18.295
97	97	0.53088	-3.943	10.276	-9.295	0.006	-3.75	-0.506	-1.895	7.031	-4.273	2.432	7.828	-4.567	4.303	-12.865	-18.148
98	98	0.53641	-3.977	10.272	-9.475	-0.111	-3.972	-0.419	-1.909	7.406	-4.083	2.275	7.719	-4.545	4.221	-13.629	-17.971
99	99	0.54194	-3.995	10.28	-9.626	-0.215	-4.176	-0.335	-1.916	7.802	-3.941	2.129	7.614	-4.488	4.143	-14.397	-17.783
100	100	0.54747	-4.004	10.303	-9.753	-0.308	-4.353	-0.23	-1.93	8.226	-3.847	2.048	7.478	-4.412	4.123	-15.192	-17.578
101	101	0.553	-4.019	10.34	-9.864	-0.408	-4.497	-0.17	-1.964	8.695	-3.714	2.046	7.245	-4.303	4.189	-16.089	-17.326
102	102	0.55853	-4.054	10.389	-9.961	-0.528	-4.619	-0.126	-2.002	9.194	-3.547	1.994	6.906	-4.165	4.229	-17.129	-17.001
103	103	0.56406	-4.1	10.445	-10.039	-0.655	-4.728	-0.091	-2.05	9.718	-3.388	1.936	6.523	-3.988	4.266	-18.24	-16.633
104	104	0.56959	-4.157	10.508	-10.099	-0.786	-4.821	-0.088	-2.114	10.272	-3.218	1.892	6.153	-3.819	4.306	-19.354	-16.27
105	105	0.57512	-4.226	10.573	-10.136	-0.936	-4.88	-0.168	-2.168	10.883	-2.966	1.714	5.67	-3.654	4.258	-20.646	-15.88
106	106	0.58065	-4.339	10.654	-10.136	-1.129	-4.896	-0.266	-2.212	11.528	-2.755	1.533	5.06	-3.426	4.23	-22.075	-15.441
107	107	0.58618	-4.495	10.745	-10.091	-1.354	-4.866	-0.392	-2.273	12.224	-2.573	1.462	4.367	-3.241	4.309	-23.578	-15.049
108	108	0.59171	-4.709	10.835	-9.999	-1.641	-4.8	-0.566	-2.329	12.971	-2.392	1.475	3.687	-3.101	4.463	-25.066	-14.699
109	109	0.59724	-4.975	10.905	-9.87	-1.978	-4.717	-0.761	-2.378	13.768	-2.251	1.493	2.972	-2.982	4.63	-26.608	-14.384
110	110	0.60277	-5.272	10.965	-9.709	-2.348	-4.609	-0.971	-2.405	14.621	-2.165	1.441	2.198	-2.871	4.756	-28.244	-14.108
111	111	0.6083	-5.569	11.035	-9.504	-2.704	-4.475	-1.16	-2.409	15.511	-2.155	1.348	1.418	-2.782	4.855	-29.907	-13.864
112	112	0.61383	-5.846	11.123	-9.236	-3.034	-4.302	-1.383	-2.397	16.443	-2.235	1.375	0.667	-2.685	5.071	-31.523	-13.681
113	113	0.61936	-6.086	11.225	-8.896	-3.326	-4.085	-1.658	-2.365	17.444	-2.38	1.467	-0.087	-2.593	5.364	-33.146	-13.555
114	114	0.62489	-6.296	11.337	-8.497	-3.584	-3.81	-1.961	-2.315	18.527	-2.589	1.574	-0.869	-2.495	5.691	-34.816	-13.457
115	115	0.63042	-6.475	11.45	-8.059	-3.808	-3.499	-2.263	-2.243	19.664	-2.883	1.739	-1.734	-2.417	6.108	-36.555	-13.424
116	116	0.63595	-6.654	11.567	-7.604	-4.037	-3.137	-2.592	-2.155	20.864	-3.224	1.93	-2.651	-2.342	6.582	-38.348	-13.447
117	117	0.64148	-6.831	11.677	-7.141	-4.277	-2.727	-2.996	-2.07	22.138	-3.542	2.082	-3.61	-2.233	7.053	-40.206	-13.471
118	118	0.64701	-7.02	11.781	-6.674	-4.541	-2.271	-3.436	-1.995	23.458	-3.867	2.22	-4.567	-2.088	7.519	-42.057	-13.498
119	119	0.65254	-7.217	11.875	-6.207	-4.83	-1.775	-3.904	-1.924	24.81	-4.19	2.333	-5.487	-1.918	7.966	-43.854	-13.528
120	120	0.65807	-7.415	11.961	-5.751	-5.127	-1.232	-4.407	-1.885	26.192	-4.492	2.445	-6.398	-1.747	8.414	-45.614	-13.578
121	121	0.6636	-7.601	12.04	-5.318	-5.424	-0.636	-4.96	-1.886	27.61	-4.783	2.468	-7.335	-1.583	8.799	-47.391	-13.685
122	122	0.66913	-7.776	12.112	-4.914	-5.717	0.009	-5.53	-1.923	29.056	-5.072	2.373	-8.3	-1.452	9.091	-49.189	-13.854
123	123	0.67466	-7.926	12.189	-4.553	-5.991	0.715	-6.114	-2.019	30.529	-5.338	2.241	-9.204	-1.35	9.338	-50.905	-14.081
124	124	0.68019	-8.047	12.269	-4.243	-6.232	1.472	-6.717	-2.188	31.999	-5.574	2.005	-10.068	-1.297	9.479	-52.559	-14.378
125	125	0.68572	-8.137	12.345	-4.006	-6.425	2.261	-7.278	-2.422	33.454	-5.801	1.661	-10.839	-1.275	9.498	-54.106	-14.709
126	126	0.69125	-8.199	12.415	-3.846	-6.58	3.079	-7.795	-2.713	34.912	-5.986	1.293	-11.502	-1.316	9.463	-55.535	-15.085
127	127	0.69678	-8.225	12.486	-3.753	-6.687	3.931	-8.253	-3.043	36.395	-6.166	0.951	-11.895	-1.399	9.391	-56.697	-15.517
128	128	0.70231	-8.229	12.565	-3.714	-6.765	4.826	-8.704	-3.433	37.909	-6.277	0.722	-11.927	-1.528	9.331	-57.485	-16
129	129	0.70784	-8.231	12.649	-3.723	-6.824	5.759	-9.145	-3.896	39.435	-6.314	0.619	-11.604	-1.699	9.27	-57.887	-16.52
130	130	0.71337	-8.245	12.735	-3.782	-6.879	6.728	-9.526	-4.395	40.948	-6.329	0.574	-11.048	-1.864	9.177	-58.018	-17.025
131	131	0.7189	-8.285	12.814	-3.887	-6.947	7.718	-9.845	-4.92	42.41	-6.325	0.608	-10.395	-2.012	9.102	-57.968	-17.493
132	132	0.72443	-8.37	12.883	-4.035	-7.054	8.724	-10.089	-5.429	43.795	-6.25	0.636	-9.746	-2.219	8.997	-57.836	-17.928
133	133	0.72996	-8.491	12.932	-4.203	-7.189	9.72	-10.268	-5.904	45.085	-6.115	0.57	-9.175	-2.45	8.81	-57.712	-18.285
134	134	0.73549	-8.642	12.956	-4.39	-7.35	10.707	-10.33	-6.319	46.286	-5.992	0.565	-8.751	-2.642	8.697	-57.613	-18.541
135	135	0.74102	-8.802	12.95	-4.581	-7.523	11.666	-10.336	-6.685	47.404	-5.871	0.585	-8.402	-2.796	8.623	-57.494	-18.728
136	136	0.74655	-8.947	12.923	-4.763	-7.663	12.598	-10.299	-7.03	48.424	-5.744	0.631	-8.077	-2.912	8.553	-57.3	-18.836
137	137	0.75208	-9.056	12.864	-4.921	-7.754	13.466	-10.228	-7.347	49.337	-5.594	0.787	-7.745	-3.015	8.548	-56.982	-18.875
138	138	0.75761	-9.128	12.775	-5.056	-7.802	14.278	-10.106	-7.597	50.15	-5.5	0.931	-7.379	-3.033	8.514	-56.55	-18.838
139	139	0.76314	-9.167	12.671	-5.168	-7.816	15.056	-9.932	-7.771	50.884	-5.434	1.058	-6.939	-2.981	8.442	-55.98	-18.724
140	140	0.76867	-9.173	12.564	-5.254	-7.798	15.806	-9.736	-7.887	51.545	-5.372	1.177	-6.442	-2.903	8.346	-55.296	-18.567
141	141	0.7742	-9.15	12.458	-5.317	-7.752	16.53	-9.518	-7.946	52.135	-5.302	1.269	-5.92	-2.828	8.219	-54.541	-18.38
142	142	0.77973	-9.094	12.362	-5.359	-7.658	17.247	-9.26	-7.959	52.634	-5.274	1.357	-5.458	-2.704	8.091	-53.763	-18.144
143	143	0.78526	-9.017	12.301	-5.374	-7.531	17.989	-8.959	-7.915	53.042	-5.313	1.464	-5.045	-2.54	7.984	-52.933	-17.895
144	144	0.79079	-8.922	12.259	-5.35	-7.39	18.733	-8.613	-7.794	53.369	-5.362	1.556	-4.633	-2.403	7.857	-52.033	-17.641
145	145	0.79632	-8.816	12.238	-5.304	-7.228	19.483	-8.23	-7.632	53.626	-5.407	1.651	-4.162	-2.299	7.698	-51.013	-17.389
146	146	0.80185	-8.696	12.247	-5.248	-7.056	20.254	-7.791	-7.395	53.824	-5.487	1.72	-3.675	-2.183	7.521	-49.927	-17.133
147	147	0.80738	-8.568	12.29	-5.193	-6.871	21.047	-7.275	-7.074	53.955	-5.634	1.753	-3.193	-2.043	7.321	-48.792	-16.879
148	148	0.81291	-8.435	12.346	-5.151	-6.665	21.831	-6.675	-6.691	54	-5.834	1.784	-2.705	-1.898	7.111	-47.586	-16.634
149	149	0.81844	-8.293	12.405	-5.125	-6.435	22.596	-6	-6.247	53.953	-6.098	1.781	-2.228	-1.763	6.872	-46.324	-16.426
150	150	0.82397	-8.132	12.467	-5.114	-6.18	23.345	-5.271	-5.749	53.818	-6.389	1.781	-1.795	-1.654	6.65	-45.033	-16.244
151	151	0.8295	-7.949	12.531	-5.108	-5.897	24.076	-4.488	-5.197	53.591	-6.76	1.776	-1.455	-1.492	6.444	-43.759	-16.044
152	152	0.83503	-7.748	12.588	-5.109	-5.586	24.782	-3.691	-4.631	53.285	-7.161	1.735	-1.162	-1.352	6.216	-42.477	-15.875
153	153	0.84056	-7.539	12.63	-5.114	-5.266	25.454	-2.889	-4.064	52.903	-7.511	1.736	-0.914	-1.308	6.027	-41.174	-15.735
154	154	0.84609	-7.332	12.659	-5.13	-4.941	26.091	-2.095	-3.506	52.428	-7.89	1.688	-0.716	-1.249	5.807	-39.863	-15.606
155	155	0.85162	-7.132	12.672	-5.153	-4.632	26.698	-1.292	-2.933	51.885	-8.333	1.636	-0.583	-1.135	5.606	-38.569	-15.479
156	156	0.85715	-6.943	12.672	-5.178	-4.331	27.264	-0.476	-2.362	51.274	-8.831	1.581	-0.471	-0.995	5.404	-37.257	-15.36
157	157	0.86268	-6.763	12.655	-5.196	-4.043	27.787	0.308	-1.82	50.592	-9.354	1.526	-0.356	-0.861	5.196	-35.904	-15.273
158	158	0.86821	-6.581	12.625	-5.199	-3.773	28.272	1.013	-1.32	49.833	-9.849	1.499	-0.263	-0.769	5.026	-34.514	-15.236
159	159	0.87374	-6.394	12.583	-5.179	-3.515	28.72	1.659	-0.859	48.99	-10.362	1.481	-0.234	-0.649	4.875	-33.127	-15.194
160	160	0.87927	-6.203	12.53	-5.136	-3.254	29.127	2.247	-0.465	48.062	-10.941	1.476	-0.253	-0.47	4.722	-31.731	-15.153
161	161	0.8848	-6.017	12.476	-5.061	-3.019	29.511	2.73	-0.145	47.074	-11.505	1.49	-0.222	-0.314	4.569	-30.243	-15.163
162	162	0.89033	-5.848	12.416	-4.973	-2.821	29.867	3.18	0.159	46.017	-12.072	1.562	-0.143	-0.188	4.468	-28.652	-15.222
163	163	0.89586	-5.701	12.35	-4.876	-2.658	30.19	3.6	0.443	44.895	-12.681	1.654	-0.07	-0.043	4.396	-27.025	-15.316
164	164	0.90139	-5.58	12.274	-4.77	-2.532	30.475	3.968	0.67	43.715	-13.27	1.873	-0.031	0.084	4.447	-25.371	-15.437
165	165	0.90692	-5.481	12.199	-4.643	-2.437	30.741	4.264	0.839	42.491	-13.807	2.132	0.041	0.167	4.527	-23.651	-15.584
166	166	0.91245	-5.404	12.128	-4.493	-2.38	30.998	4.475	0.946	41.234	-14.276	2.441	0.186	0.187	4.632	-21.825	-15.778
167	167	0.91798	-5.347	12.053	-4.322	-2.36	31.233	4.621	1.012	39.942	-14.674	2.796	0.379	0.158	4.769	-19.923	-15.989
168	168	0.92351	-5.306	11.976	-4.125	-2.376	31.439	4.706	1.042	38.604	-15.034	3.179	0.55	0.126	4.937	-18.014	-16.196
169	169	0.92904	-5.283	11.898	-3.906	-2.423	31.63	4.675	0.998	37.232	-15.303	3.596	0.698	0.07	5.14	-16.094	-16.413
170	170	0.93457	-5.275	11.823	-3.678	-2.503	31.806	4.548	0.918	35.822	-15.485	3.947	0.841	0.016	5.299	-14.176	-16.618
171	171	0.9401	-5.284	11.738	-3.451	-2.603	31.939	4.393	0.826	34.358	-15.574	4.275	0.963	-0.113	5.448	-12.26	-16.836
172	172	0.94563	-5.289	11.652	-3.219	-2.694	32.045	4.076	0.631	32.853	-15.56	4.604	1.017	-0.191	5.609	-10.393	-17.022
173	173	0.95116	-5.282	11.561	-2.981	-2.778	32.136	3.603	0.373	31.346	-15.426	4.908	0.969	-0.239	5.783	-8.637	-17.18
174	174	0.95669	-5.262	11.467	-2.733	-2.855	32.206	3.025	0.081	29.824	-15.199	5.13	0.871	-0.256	5.894	-6.957	-17.297
175	175	0.96222	-5.239	11.37	-2.474	-2.936	32.245	2.362	-0.232	28.274	-14.891	5.349	0.755	-0.268	6.007	-5.298	-17.399
176	176	0.96775	-5.216	11.266	-2.2	-3.033	32.249	1.611	-0.555	26.693	-14.525	5.595	0.644	-0.232	6.143	-3.628	-17.477
177	177	0.97328	-5.191	11.154	-1.918	-3.132	32.222	0.763	-0.893	25.093	-14.11	5.856	0.493	-0.142	6.303	-1.998	-17.544
178	178	0.97881	-5.174	11.036	-1.635	-3.233	32.167	-0.153	-1.235	23.472	-13.643	6.084	0.256	-0.013	6.458	-0.471	-17.591
179	179	0.98434	-5.161	10.915	-1.365	-3.331	32.075	-1.047	-1.522	21.818	-13.212	6.238	-0.115	0.174	6.599	0.905	-17.619
180	180	0.98987	-5.157	10.788	-1.112	-3.434	31.952	-1.92	-1.76	20.163	-12.784	6.445	-0.454	0.377	6.792	2.297	-17.65
181	181	0.9954	-5.143	10.652	-0.871	-3.512	31.786	-2.759	-1.968	18.503	-12.47	6.656	-0.72	0.691	6.963	3.728	-17.659
182	182	1.00093	-5.128	10.51	-0.622	-3.594	31.579	-3.51	-2.112	16.828	-12.277	6.859	-0.997	1.046	7.132	5.129	-17.665
183	183	1.00646	-5.113	10.361	-0.363	-3.684	31.327	-4.141	-2.181	15.138	-12.246	7.017	-1.477	1.448	7.336	6.308	-17.665
184	184	1.01199	-5.096	10.207	-0.112	-3.766	31.039	-4.646	-2.198	13.461	-12.379	7.224	-2.086	1.852	7.639	7.348	-17.709
185	185	1.01752	-5.081	10.051	0.13	-3.842	30.717	-5.042	-2.171	11.807	-12.665	7.391	-2.68	2.272	7.917	8.349	-17.787
186	186	1.02305	-5.07	9.896	0.352	-3.905	30.368	-5.298	-2.115	10.186	-13.069	7.48	-3.162	2.707	8.099	9.372	-17.841
187	187	1.02858	-5.061	9.746	0.561	-3.956	29.996	-5.412	-2.056	8.616	-13.622	7.601	-3.503	3.155	8.263	10.469	-17.896
188	188	1.03411	-5.052	9.606	0.763	-3.997	29.624	-5.428	-2.002	7.129	-14.282	7.725	-3.636	3.626	8.36	11.665	-17.938
189	189	1.03964	-5.039	9.478	0.968	-4.033	29.255	-5.402	-1.952	5.744	-14.943	7.815	-3.651	4.053	8.392	12.852	-17.97
190	190	1.04517	-5.023	9.357	1.17	-4.052	28.889	-5.331	-1.935	4.467	-15.573	7.853	-3.607	4.403	8.348	13.963	-17.996
191	191	1.0507	-4.999	9.239	1.372	-4.06	28.539	-5.276	-1.94	3.34	-16.085	7.912	-3.523	4.643	8.31	14.979	-18.021
192	192	1.05623	-4.979	9.139	1.566	-4.069	28.217	-5.215	-1.946	2.35	-16.461	7.897	-3.433	4.794	8.211	15.839	-17.997
193	193	1.06176	-4.964	9.059	1.744	-4.071	27.923	-5.147	-1.971	1.5	-16.672	7.898	-3.381	4.827	8.141	16.527	-17.933
194	194	1.06729	-4.948	8.994	1.902	-4.058	27.647	-5.078	-2.013	0.79	-16.713	7.874	-3.358	4.729	8.061	17.037	-17.844
195	195	1.07282	-4.919	8.944	2.043	-4.014	27.392	-5.006	-2.074	0.23	-16.602	7.842	-3.29	4.546	7.961	17.427	-17.692
196	196	1.07835	-4.872	8.915	2.171	-3.948	27.162	-4.937	-2.133	-0.182	-16.362	7.883	-3.25	4.28	7.955	17.661	-17.501
197	197	1.08388	-4.809	8.909	2.299	-3.871	26.957	-4.883	-2.177	-0.447	-15.991	7.959	-3.204	3.926	8.004	17.763	-17.277
198	198	1.08941	-4.726	8.925	2.425	-3.776	26.767	-4.77	-2.213	-0.594	-15.64	8.149	-3.161	3.512	8.177	17.773	-17.067
199	199	1.09494	-4.62	8.949	2.547	-3.651	26.557	-4.583	-2.266	-0.663	-15.357	8.47	-3.251	3.107	8.52	17.589	-16.842
200	200	1.10047	-4.499	8.987	2.644	-3.494	26.331	-4.295	-2.321	-0.658	-15.184	8.841	-3.751	2.752	9.058	16.923	-16.592
201	201	1.106	-4.378	9.043	2.74	-3.354	26.093	-3.948	-2.335	-0.598	-15.113	9.125	-4.645	2.439	9.656	15.772	-16.333
