# Supplementary material for: Gait phenotypes in paediatric hereditary spastic paraplegia revealed by dynamic time warping analysis and random forests
Source: PLoS One. 2018 Mar 8;13(3):e0192345. doi: 10.1371/journal.pone.0192345 (PMC5843164; doi:10.1371/journal.pone.0192345)
Supplement: S2 Data — (ZIP) [file pone.0192345.s009.zip › Healthy/Left.SR.HEALTHY4.1.csv]

	Epoch	Time	Pelvic.obliquity	Pelvic.tilt	Pelvic rotation	Hip.abd.add	Hip.flexion	Hip.rotation	Knee.abd.add	Knee.flexion	Knee.rotation	Ankle.abd.add	Ankle.flexion	Ankle.rotation	Forefoot.abd.add	Forefoot.flexion	Forefoot.rotation
1	1	0	-1.859	12.934	-0.215	-1.523	34.802	-15.323	-3.39	12.179	-15.17	-1.981	-9.433	7.388	3.153	0.344	-23.573
2	2	0.0065	-1.913	12.916	-0.043	-1.429	34.534	-15.249	-3.406	12.033	-14.539	-3.215	-9.876	7.054	2.246	-0.685	-22.971
3	3	0.013	-1.988	12.91	0.144	-1.351	34.277	-15.019	-3.476	12.078	-13.979	-4.307	-9.79	6.535	1.158	-1.395	-22.52
4	4	0.0195	-2.069	12.906	0.342	-1.275	34.036	-14.589	-3.596	12.373	-13.463	-5.006	-9.455	5.693	0.266	-1.984	-22.252
5	5	0.026	-2.118	12.88	0.559	-1.183	33.834	-14.101	-3.759	12.985	-13.004	-5.326	-9.104	4.685	-0.272	-2.664	-22.097
6	6	0.0325	-2.135	12.862	0.772	-1.051	33.697	-13.577	-3.929	13.78	-12.447	-5.674	-8.497	3.426	-0.936	-3.254	-22.047
7	7	0.039	-2.114	12.845	0.966	-0.867	33.581	-12.967	-4.053	14.552	-11.775	-6.08	-7.767	1.846	-1.7	-3.707	-22.12
8	8	0.0455	-2.02	12.828	1.156	-0.601	33.384	-12.117	-4.088	15.046	-11.383	-6.577	-7.203	0.231	-2.494	-4.123	-22.249
9	9	0.052	-1.839	12.799	1.331	-0.236	33.088	-11.148	-4.067	15.346	-11.219	-7.047	-6.867	-1.368	-3.168	-4.61	-22.435
10	10	0.0585	-1.575	12.769	1.478	0.23	32.778	-10.209	-4.072	15.635	-11.243	-7.333	-6.446	-2.684	-3.694	-4.932	-22.535
11	11	0.065	-1.241	12.743	1.592	0.764	32.486	-9.417	-4.097	15.986	-11.319	-7.6	-5.815	-3.72	-4.235	-5.078	-22.55
12	12	0.0715	-0.893	12.7	1.661	1.314	32.181	-8.591	-4.07	16.386	-11.628	-7.927	-5.167	-4.489	-4.776	-5.248	-22.525
13	13	0.078	-0.58	12.633	1.709	1.832	31.815	-7.726	-4.008	16.736	-12.092	-8.111	-4.607	-5.044	-5.135	-5.411	-22.439
14	14	0.0845	-0.335	12.577	1.742	2.271	31.43	-6.933	-3.935	16.997	-12.55	-8.237	-4.124	-5.559	-5.392	-5.57	-22.432
15	15	0.091	-0.167	12.524	1.793	2.615	31.014	-6.14	-3.839	17.149	-13.135	-8.314	-3.616	-5.895	-5.6	-5.6	-22.414
16	16	0.0975	-0.072	12.461	1.879	2.847	30.591	-5.576	-3.757	17.238	-13.565	-8.611	-3.281	-6.197	-5.929	-5.827	-22.445
17	17	0.104	-0.052	12.4	1.98	2.983	30.181	-5.267	-3.712	17.311	-13.766	-8.955	-2.971	-6.426	-6.273	-6.074	-22.45
18	18	0.1105	-0.076	12.35	2.114	3.042	29.79	-5.122	-3.685	17.408	-13.852	-9.134	-2.492	-6.576	-6.497	-6.112	-22.415
19	19	0.117	-0.134	12.323	2.31	3.007	29.434	-5.215	-3.676	17.507	-13.78	-9.192	-1.868	-6.692	-6.638	-5.965	-22.392
20	20	0.1235	-0.209	12.302	2.567	2.915	29.079	-5.444	-3.671	17.567	-13.645	-9.391	-1.293	-6.795	-6.881	-5.891	-22.385
21	21	0.13	-0.27	12.288	2.88	2.795	28.732	-5.882	-3.69	17.589	-13.388	-9.619	-0.859	-6.949	-7.1	-5.95	-22.456
22	22	0.1365	-0.23	12.239	3.257	2.736	28.36	-6.666	-3.778	17.573	-12.903	-9.684	-0.537	-7.134	-7.136	-6.035	-22.548
23	23	0.143	-0.1	12.172	3.673	2.753	27.999	-7.556	-3.893	17.594	-12.396	-9.613	-0.138	-7.232	-7.078	-5.999	-22.548
24	24	0.1495	0.066	12.11	4.107	2.785	27.651	-8.443	-3.976	17.623	-11.947	-9.588	0.235	-7.295	-7.045	-6.008	-22.541
25	25	0.156	0.228	12.046	4.549	2.829	27.26	-9.112	-4.01	17.547	-11.792	-9.574	0.401	-7.27	-6.987	-6.146	-22.526
26	26	0.1625	0.401	11.981	4.985	2.884	26.862	-9.672	-3.998	17.442	-11.758	-9.679	0.558	-7.243	-7.032	-6.313	-22.537
27	27	0.169	0.573	11.913	5.397	2.968	26.454	-10.171	-3.985	17.336	-11.714	-9.876	0.824	-7.237	-7.192	-6.413	-22.529
28	28	0.1755	0.697	11.844	5.77	3.046	26.033	-10.667	-4.04	17.212	-11.63	-9.881	1.18	-7.194	-7.241	-6.345	-22.488
29	29	0.182	0.724	11.789	6.082	3.052	25.623	-10.996	-4.062	17.088	-11.595	-9.935	1.459	-7.162	-7.319	-6.353	-22.446
30	30	0.1885	0.686	11.756	6.351	3.01	25.209	-11.086	-4.016	16.923	-11.698	-9.974	1.66	-7.217	-7.352	-6.401	-22.468
31	31	0.195	0.58	11.728	6.56	2.927	24.772	-11.039	-3.947	16.709	-11.91	-10.155	1.835	-7.224	-7.517	-6.495	-22.511
32	32	0.2015	0.404	11.701	6.66	2.841	24.325	-10.824	-3.884	16.503	-12.098	-10.408	1.951	-7.242	-7.737	-6.667	-22.498
33	33	0.208	0.158	11.696	6.682	2.711	23.932	-10.682	-3.875	16.372	-12.072	-10.654	2.224	-7.265	-7.995	-6.717	-22.441
34	34	0.2145	-0.136	11.709	6.665	2.535	23.556	-10.559	-3.881	16.233	-11.955	-10.795	2.535	-7.315	-8.174	-6.676	-22.391
35	35	0.221	-0.449	11.715	6.628	2.339	23.178	-10.502	-3.918	16.09	-11.775	-10.699	2.652	-7.417	-8.094	-6.739	-22.397
36	36	0.2275	-0.794	11.725	6.549	2.098	22.787	-10.345	-3.898	15.931	-11.698	-10.54	2.662	-7.51	-7.913	-6.879	-22.448
37	37	0.234	-1.156	11.733	6.433	1.865	22.391	-10.222	-3.919	15.765	-11.549	-10.261	2.83	-7.609	-7.674	-6.82	-22.503
38	38	0.2405	-1.494	11.734	6.328	1.646	21.969	-10.167	-3.945	15.534	-11.44	-10.233	3.108	-7.557	-7.704	-6.704	-22.513
39	39	0.247	-1.828	11.739	6.222	1.423	21.563	-10.178	-3.997	15.289	-11.307	-10.327	3.214	-7.42	-7.824	-6.775	-22.476
40	40	0.2535	-2.164	11.732	6.116	1.188	21.16	-10.241	-4.045	15.062	-11.137	-10.33	3.345	-7.3	-7.855	-6.797	-22.465
41	41	0.26	-2.479	11.711	6.016	0.963	20.749	-10.364	-4.098	14.84	-10.967	-10.225	3.51	-7.217	-7.793	-6.765	-22.529
42	42	0.2665	-2.751	11.68	5.942	0.759	20.302	-10.446	-4.116	14.562	-10.866	-10.157	3.572	-7.138	-7.745	-6.814	-22.589
43	43	0.273	-3.009	11.633	5.869	0.566	19.841	-10.596	-4.136	14.287	-10.724	-10.079	3.506	-7.07	-7.642	-6.993	-22.668
44	44	0.2795	-3.236	11.56	5.809	0.399	19.355	-10.837	-4.182	14.015	-10.549	-9.966	3.52	-6.894	-7.547	-7.08	-22.67
45	45	0.286	-3.449	11.494	5.749	0.243	18.88	-11.085	-4.223	13.754	-10.326	-9.799	3.703	-6.761	-7.443	-6.992	-22.669
46	46	0.2925	-3.652	11.41	5.679	0.092	18.398	-11.358	-4.256	13.498	-10.035	-9.801	3.909	-6.655	-7.491	-6.942	-22.666
47	47	0.299	-3.845	11.307	5.602	-0.036	17.909	-11.591	-4.289	13.242	-9.73	-9.837	3.953	-6.646	-7.523	-7.054	-22.699
48	48	0.3055	-4.015	11.228	5.537	-0.152	17.432	-11.718	-4.29	12.967	-9.525	-9.646	3.936	-6.708	-7.329	-7.129	-22.771
49	49	0.312	-4.164	11.161	5.475	-0.251	16.978	-11.953	-4.329	12.71	-9.257	-9.306	4.09	-6.72	-7.064	-7	-22.824
50	50	0.3185	-4.303	11.086	5.405	-0.343	16.52	-12.241	-4.368	12.45	-8.987	-9.104	4.261	-6.655	-6.93	-6.901	-22.862
51	51	0.325	-4.429	11.023	5.328	-0.426	16.081	-12.512	-4.395	12.191	-8.732	-8.938	4.378	-6.579	-6.812	-6.861	-22.891
52	52	0.3315	-4.542	11.001	5.252	-0.502	15.699	-12.792	-4.42	11.956	-8.39	-8.806	4.499	-6.642	-6.714	-6.846	-22.98
53	53	0.338	-4.648	10.984	5.157	-0.566	15.313	-12.995	-4.436	11.72	-8.118	-8.698	4.665	-6.668	-6.659	-6.799	-23.044
54	54	0.3445	-4.732	10.966	5.063	-0.608	14.915	-13.14	-4.438	11.484	-7.91	-8.572	4.815	-6.654	-6.587	-6.762	-23.065
55	55	0.351	-4.816	10.966	4.974	-0.671	14.541	-13.262	-4.42	11.255	-7.818	-8.236	4.918	-6.536	-6.319	-6.684	-23.065
56	56	0.3575	-4.89	10.977	4.886	-0.72	14.193	-13.394	-4.385	11.024	-7.692	-8.279	4.993	-6.441	-6.368	-6.763	-23.079
57	57	0.364	-4.95	10.988	4.801	-0.75	13.852	-13.591	-4.385	10.799	-7.461	-8.408	5.065	-6.431	-6.503	-6.892	-23.129
58	58	0.3705	-4.998	10.994	4.731	-0.771	13.496	-13.699	-4.358	10.585	-7.286	-8.601	5.202	-6.442	-6.711	-6.989	-23.155
59	59	0.377	-5.051	11.003	4.678	-0.807	13.138	-13.827	-4.361	10.38	-7.103	-8.397	5.294	-6.466	-6.57	-6.995	-23.17
60	60	0.3835	-5.117	11.009	4.629	-0.848	12.735	-13.921	-4.348	10.097	-7.013	-8.268	5.377	-6.443	-6.501	-7.001	-23.203
61	61	0.39	-5.194	11.002	4.57	-0.891	12.296	-13.891	-4.305	9.786	-7.018	-8.204	5.492	-6.39	-6.495	-6.981	-23.192
62	62	0.3965	-5.271	10.981	4.51	-0.93	11.874	-13.914	-4.276	9.536	-6.949	-8.419	5.561	-6.384	-6.716	-7.152	-23.212
63	63	0.403	-5.365	10.966	4.467	-0.996	11.458	-13.997	-4.254	9.278	-6.831	-8.73	5.672	-6.339	-7.047	-7.309	-23.197
64	64	0.4095	-5.475	10.954	4.439	-1.076	11.025	-14.061	-4.248	8.991	-6.758	-8.79	5.83	-6.334	-7.182	-7.32	-23.227
65	65	0.416	-5.572	10.913	4.429	-1.166	10.55	-14.206	-4.218	8.702	-6.706	-8.638	5.866	-6.331	-7.08	-7.388	-23.322
66	66	0.4225	-5.676	10.865	4.402	-1.258	10.045	-14.271	-4.173	8.389	-6.764	-8.515	5.837	-6.261	-6.994	-7.52	-23.399
67	67	0.429	-5.784	10.814	4.348	-1.351	9.551	-14.413	-4.132	8.087	-6.754	-8.439	5.96	-6.143	-6.986	-7.527	-23.466
68	68	0.4355	-5.897	10.756	4.269	-1.442	9.042	-14.47	-4.091	7.775	-6.716	-8.179	6.133	-6.106	-6.828	-7.405	-23.516
69	69	0.442	-5.995	10.679	4.187	-1.515	8.533	-14.61	-4.069	7.489	-6.636	-8.172	6.297	-5.986	-6.904	-7.405	-23.532
70	70	0.4485	-6.082	10.605	4.102	-1.584	8.047	-14.801	-4.056	7.237	-6.545	-8.08	6.398	-5.886	-6.889	-7.456	-23.598
71	71	0.455	-6.16	10.535	4.017	-1.658	7.553	-15.006	-4.037	6.96	-6.502	-7.761	6.466	-5.784	-6.671	-7.445	-23.715
72	72	0.4615	-6.247	10.472	3.908	-1.737	7.074	-15.294	-4.046	6.692	-6.319	-7.535	6.466	-5.77	-6.523	-7.552	-23.887
73	73	0.468	-6.327	10.395	3.761	-1.818	6.594	-15.533	-4.035	6.456	-6.142	-7.343	6.488	-5.683	-6.408	-7.655	-23.98
74	74	0.4745	-6.395	10.323	3.583	-1.879	6.124	-15.672	-4.018	6.236	-6.021	-7.269	6.616	-5.574	-6.429	-7.711	-24.042
75	75	0.481	-6.451	10.27	3.384	-1.929	5.672	-15.76	-3.996	6.008	-5.945	-7.05	6.838	-5.417	-6.353	-7.608	-24.066
76	76	0.4875	-6.492	10.225	3.186	-1.959	5.253	-15.923	-4.013	5.812	-5.843	-7.034	6.979	-5.207	-6.458	-7.684	-24.087
77	77	0.494	-6.534	10.185	2.97	-2.009	4.865	-16.112	-4.025	5.669	-5.677	-6.963	7.033	-5.031	-6.482	-7.849	-24.118
78	78	0.5005	-6.559	10.153	2.752	-2.054	4.473	-16.271	-4.017	5.53	-5.479	-6.944	7.055	-4.97	-6.525	-8.079	-24.205
79	79	0.507	-6.584	10.15	2.518	-2.088	4.094	-16.383	-4.019	5.367	-5.316	-7.032	7.059	-4.888	-6.668	-8.366	-24.282
80	80	0.5135	-6.611	10.165	2.257	-2.13	3.74	-16.458	-4.015	5.204	-5.209	-7.088	7.075	-4.722	-6.796	-8.618	-24.324
81	81	0.52	-6.623	10.183	2.001	-2.154	3.38	-16.359	-4.009	5.033	-5.327	-7.132	7.078	-4.512	-6.927	-8.872	-24.364
82	82	0.5265	-6.629	10.221	1.767	-2.197	3.064	-16.48	-4.026	4.931	-5.204	-6.962	7.268	-4.296	-6.929	-8.912	-24.344
83	83	0.533	-6.647	10.269	1.52	-2.249	2.772	-16.639	-4.071	4.841	-4.939	-6.701	7.426	-4.242	-6.838	-8.958	-24.391
84	84	0.5395	-6.668	10.325	1.27	-2.318	2.486	-16.746	-4.1	4.752	-4.7	-6.486	7.555	-4.193	-6.781	-9.043	-24.423
85	85	0.546	-6.687	10.398	1.017	-2.367	2.202	-16.737	-4.137	4.648	-4.577	-6.332	7.543	-4.216	-6.729	-9.293	-24.532
86	86	0.5525	-6.696	10.487	0.772	-2.408	1.917	-16.687	-4.171	4.513	-4.555	-6.049	7.614	-4.135	-6.611	-9.393	-24.584
87	87	0.559	-6.706	10.589	0.542	-2.472	1.628	-16.602	-4.191	4.376	-4.565	-5.616	7.742	-4.1	-6.383	-9.386	-24.658
88	88	0.5655	-6.729	10.694	0.33	-2.566	1.334	-16.615	-4.2	4.261	-4.456	-5.284	7.808	-4.148	-6.211	-9.511	-24.78
89	89	0.572	-6.751	10.799	0.141	-2.661	1.018	-16.631	-4.201	4.129	-4.334	-5.015	7.898	-4.182	-6.102	-9.635	-24.857
90	90	0.5785	-6.75	10.896	-0.019	-2.732	0.694	-16.664	-4.227	3.996	-4.229	-4.665	8.012	-4.208	-5.951	-9.707	-24.921
91	91	0.585	-6.76	10.982	-0.168	-2.819	0.349	-16.59	-4.234	3.859	-4.27	-4.422	8.177	-4.157	-5.918	-9.765	-24.938
92	92	0.5915	-6.799	11.067	-0.318	-2.947	-0.033	-16.457	-4.201	3.676	-4.404	-4.21	8.244	-4.106	-5.874	-9.913	-24.993
93	93	0.598	-6.838	11.144	-0.446	-3.083	-0.437	-16.442	-4.169	3.481	-4.416	-3.967	8.191	-4.122	-5.758	-10.167	-25.089
94	94	0.6045	-6.884	11.22	-0.558	-3.235	-0.846	-16.469	-4.138	3.29	-4.38	-3.827	8.132	-4.101	-5.737	-10.474	-25.127
95	95	0.611	-6.943	11.297	-0.66	-3.381	-1.243	-16.446	-4.153	3.138	-4.392	-3.677	8.168	-4.076	-5.757	-10.723	-25.139
96	96	0.6175	-7.01	11.375	-0.747	-3.54	-1.642	-16.409	-4.178	3.016	-4.42	-3.339	8.273	-4.063	-5.639	-10.858	-25.136
97	97	0.624	-7.096	11.455	-0.829	-3.724	-2.059	-16.321	-4.2	2.854	-4.53	-2.961	8.227	-4.041	-5.449	-11.096	-25.151
98	98	0.6305	-7.205	11.533	-0.898	-3.939	-2.475	-16.224	-4.188	2.691	-4.664	-2.736	8.032	-4.081	-5.322	-11.526	-25.242
99	99	0.637	-7.331	11.615	-0.953	-4.176	-2.859	-16.131	-4.171	2.58	-4.738	-2.741	7.978	-4.189	-5.429	-11.937	-25.334
100	100	0.6435	-7.467	11.722	-0.997	-4.421	-3.199	-16.043	-4.185	2.503	-4.839	-2.758	8.058	-4.251	-5.617	-12.249	-25.395
101	101	0.65	-7.616	11.855	-1.037	-4.679	-3.504	-15.923	-4.208	2.452	-5.003	-2.791	8.098	-4.171	-5.814	-12.619	-25.341
102	102	0.6565	-7.795	12.008	-1.063	-4.966	-3.754	-15.81	-4.247	2.453	-5.109	-2.758	8.054	-4.173	-5.915	-13.055	-25.307
103	103	0.663	-7.977	12.174	-1.06	-5.268	-3.947	-15.722	-4.279	2.522	-5.239	-2.711	7.94	-4.226	-5.968	-13.571	-25.353
104	104	0.6695	-8.164	12.378	-1.02	-5.571	-4.052	-15.677	-4.329	2.656	-5.404	-2.723	7.53	-4.201	-5.973	-14.406	-25.387
105	105	0.676	-8.378	12.64	-0.961	-5.9	-4.053	-15.617	-4.376	2.847	-5.589	-2.841	6.992	-4.16	-6.013	-15.41	-25.413
106	106	0.6825	-8.625	12.923	-0.88	-6.262	-3.965	-15.637	-4.444	3.137	-5.758	-2.932	6.628	-4.046	-6.087	-16.274	-25.406
107	107	0.689	-8.872	13.203	-0.767	-6.626	-3.835	-15.683	-4.537	3.511	-5.959	-2.976	6.312	-3.855	-6.143	-17.111	-25.349
108	108	0.6955	-9.092	13.493	-0.609	-6.963	-3.672	-15.785	-4.633	3.93	-6.184	-2.955	5.876	-3.622	-6.093	-18.048	-25.295
109	109	0.702	-9.271	13.809	-0.42	-7.268	-3.434	-15.947	-4.731	4.433	-6.441	-2.802	5.499	-3.415	-5.933	-18.91	-25.334
110	110	0.7085	-9.363	14.151	-0.221	-7.486	-3.107	-16.084	-4.831	5.039	-6.751	-2.573	4.97	-3.245	-5.619	-19.918	-25.451
111	111	0.715	-9.313	14.487	-0.009	-7.553	-2.739	-16.216	-4.955	5.721	-7.135	-2.272	4.335	-2.947	-5.194	-21.018	-25.51
112	112	0.7215	-9.162	14.803	0.184	-7.518	-2.318	-16.41	-5.097	6.521	-7.489	-1.944	3.935	-2.621	-4.802	-21.944	-25.583
113	113	0.728	-8.982	15.097	0.346	-7.473	-1.849	-16.645	-5.24	7.437	-7.753	-1.672	3.635	-2.337	-4.464	-22.849	-25.682
114	114	0.7345	-8.77	15.369	0.477	-7.416	-1.34	-16.877	-5.372	8.458	-7.945	-1.54	3.278	-2.043	-4.195	-23.903	-25.731
115	115	0.741	-8.527	15.611	0.567	-7.349	-0.765	-17.244	-5.542	9.631	-7.962	-1.281	2.782	-1.817	-3.72	-25.104	-25.848
116	116	0.7475	-8.294	15.831	0.6	-7.318	-0.139	-17.618	-5.71	10.903	-7.97	-1.107	2.331	-1.571	-3.302	-26.326	-25.995
117	117	0.754	-8.086	16.013	0.584	-7.326	0.519	-17.946	-5.905	12.258	-8.02	-0.814	1.805	-1.282	-2.741	-27.581	-26.133
118	118	0.7605	-7.884	16.125	0.518	-7.349	1.178	-18.261	-6.12	13.715	-8.106	-0.624	1.247	-0.912	-2.225	-28.94	-26.25
119	119	0.767	-7.687	16.195	0.407	-7.392	1.871	-18.62	-6.375	15.284	-8.115	-0.492	0.79	-0.518	-1.771	-30.275	-26.333
120	120	0.7735	-7.502	16.249	0.274	-7.458	2.601	-19.046	-6.671	16.931	-8.052	-0.386	0.369	-0.19	-1.322	-31.617	-26.482
121	121	0.78	-7.334	16.279	0.128	-7.556	3.35	-19.469	-6.991	18.624	-8.053	-0.328	-0.079	0.195	-0.89	-33.004	-26.632
122	122	0.7865	-7.146	16.262	-0.006	-7.639	4.1	-19.906	-7.325	20.357	-8.153	-0.463	-0.687	0.625	-0.517	-34.599	-26.813
123	123	0.793	-6.956	16.22	-0.138	-7.722	4.864	-20.275	-7.679	22.13	-8.385	-0.523	-1.282	1.066	-0.079	-36.142	-27.022
124	124	0.7995	-6.796	16.169	-0.27	-7.821	5.629	-20.502	-8.022	23.914	-8.764	-0.498	-1.861	1.448	0.433	-37.617	-27.279
125	125	0.806	-6.691	16.133	-0.389	-7.975	6.449	-20.768	-8.387	25.752	-9.111	-0.582	-2.547	1.752	0.947	-39.24	-27.579
126	126	0.8125	-6.619	16.114	-0.492	-8.165	7.324	-21.01	-8.74	27.644	-9.486	-0.973	-3.269	2.01	1.253	-41.033	-27.882
127	127	0.819	-6.583	16.11	-0.584	-8.394	8.252	-21.269	-9.12	29.576	-9.884	-1.305	-3.844	2.194	1.563	-42.673	-28.27
128	128	0.8255	-6.569	16.114	-0.665	-8.641	9.21	-21.411	-9.452	31.535	-10.417	-1.607	-4.292	2.293	1.861	-44.175	-28.745
129	129	0.832	-6.53	16.147	-0.731	-8.849	10.219	-21.38	-9.687	33.517	-11.121	-1.956	-4.933	2.262	2.247	-45.836	-29.311
130	130	0.8385	-6.482	16.209	-0.78	-9.036	11.28	-21.291	-9.882	35.502	-11.831	-2.234	-5.623	1.978	2.744	-47.48	-30.042
131	131	0.845	-6.454	16.286	-0.824	-9.242	12.372	-21.195	-10.026	37.474	-12.524	-2.603	-6.046	1.505	3.069	-48.908	-30.939
132	132	0.8515	-6.434	16.379	-0.865	-9.457	13.501	-21.142	-10.154	39.376	-13.197	-3.065	-6.006	0.915	3.098	-49.918	-32.003
133	133	0.858	-6.394	16.468	-0.908	-9.647	14.616	-21.029	-10.194	41.182	-13.927	-3.67	-5.7	0.3	2.883	-50.693	-33.131
134	134	0.8645	-6.339	16.546	-0.951	-9.811	15.711	-20.87	-10.178	42.873	-14.721	-4.298	-5.248	-0.318	2.568	-51.271	-34.318
135	135	0.871	-6.282	16.624	-0.973	-9.981	16.815	-20.794	-10.161	44.458	-15.518	-4.97	-4.905	-0.888	2.295	-51.873	-35.518
136	136	0.8775	-6.206	16.7	-0.976	-10.136	17.889	-20.649	-10.05	45.924	-16.375	-5.614	-4.649	-1.342	2.086	-52.439	-36.61
137	137	0.884	-6.099	16.737	-0.968	-10.256	18.9	-20.658	-10.027	47.235	-17.189	-6.217	-4.388	-1.585	1.874	-52.87	-37.567
138	138	0.8905	-5.961	16.723	-0.96	-10.342	19.854	-20.792	-10.076	48.377	-18.019	-7.008	-4.14	-1.463	1.484	-53.273	-38.28
139	139	0.897	-5.828	16.671	-0.965	-10.406	20.763	-20.893	-10.128	49.375	-18.879	-7.636	-3.95	-1.114	1.198	-53.495	-38.793
140	140	0.9035	-5.699	16.576	-0.983	-10.449	21.607	-20.944	-10.171	50.26	-19.763	-7.913	-3.767	-0.632	1.134	-53.416	-39.187
141	141	0.91	-5.556	16.428	-0.991	-10.471	22.369	-20.991	-10.192	51.037	-20.544	-8.016	-3.636	-0.13	1.194	-53.183	-39.454
142	142	0.9165	-5.379	16.244	-0.977	-10.464	23.074	-21.185	-10.291	51.696	-21.047	-8.119	-3.624	0.362	1.28	-52.943	-39.525
143	143	0.923	-5.196	16.034	-0.954	-10.425	23.722	-21.307	-10.362	52.23	-21.463	-7.97	-3.554	0.796	1.448	-52.413	-39.537
144	144	0.9295	-5.024	15.803	-0.934	-10.372	24.325	-21.37	-10.399	52.657	-21.727	-7.733	-3.406	1.164	1.581	-51.686	-39.454
145	145	0.936	-4.868	15.546	-0.927	-10.317	24.894	-21.477	-10.468	52.996	-21.707	-7.505	-3.372	1.39	1.758	-50.982	-39.258
146	146	0.9425	-4.707	15.259	-0.927	-10.229	25.401	-21.504	-10.459	53.248	-21.496	-7.303	-3.256	1.351	1.852	-50.183	-39.102
147	147	0.949	-4.541	14.976	-0.918	-10.126	25.892	-21.546	-10.453	53.415	-21.155	-7.074	-3.09	1.19	1.912	-49.274	-38.957
148	148	0.9555	-4.373	14.712	-0.895	-10.016	26.398	-21.577	-10.445	53.509	-20.681	-6.71	-2.964	0.95	2.059	-48.246	-38.756
149	149	0.962	-4.21	14.458	-0.861	-9.888	26.89	-21.558	-10.412	53.496	-20.132	-6.346	-2.877	0.643	2.184	-47.176	-38.514
150	150	0.9685	-4.056	14.208	-0.833	-9.738	27.367	-21.492	-10.37	53.368	-19.621	-6.062	-2.641	0.335	2.115	-45.959	-38.315
151	151	0.975	-3.931	13.982	-0.816	-9.605	27.865	-21.345	-10.256	53.189	-19.149	-6.057	-2.383	0.097	1.821	-44.837	-38.058
152	152	0.9815	-3.813	13.773	-0.82	-9.435	28.364	-21.158	-10.175	52.929	-18.73	-5.795	-2.255	-0.047	1.761	-43.609	-37.729
153	153	0.988	-3.688	13.577	-0.827	-9.236	28.839	-20.924	-10.074	52.561	-18.404	-5.427	-2.209	-0.237	1.802	-42.327	-37.508
154	154	0.9945	-3.564	13.398	-0.831	-9.017	29.302	-20.599	-9.928	52.079	-18.243	-5.2	-2.215	-0.334	1.72	-41.095	-37.303
155	155	1.001	-3.459	13.247	-0.837	-8.798	29.795	-20.272	-9.823	51.515	-18.249	-4.916	-2.253	-0.238	1.661	-39.786	-37.082
156	156	1.0075	-3.363	13.113	-0.828	-8.57	30.259	-19.749	-9.581	50.885	-18.476	-4.434	-2.285	-0.138	1.735	-38.323	-36.942
157	157	1.014	-3.27	12.996	-0.827	-8.322	30.713	-19.229	-9.345	50.191	-18.759	-4.118	-2.223	-0.023	1.626	-36.854	-36.844
158	158	1.0205	-3.178	12.899	-0.854	-8.043	31.153	-18.579	-9.033	49.412	-19.107	-3.914	-2.117	0.05	1.39	-35.365	-36.776
159	159	1.027	-3.089	12.804	-0.884	-7.748	31.578	-17.911	-8.75	48.569	-19.489	-3.598	-1.902	0.079	1.146	-33.687	-36.772
160	160	1.0335	-3.007	12.711	-0.905	-7.454	31.971	-17.19	-8.449	47.67	-19.904	-3.189	-1.631	0.062	0.92	-31.889	-36.796
161	161	1.04	-2.93	12.634	-0.915	-7.169	32.363	-16.502	-8.156	46.771	-20.257	-2.961	-1.367	-0.015	0.583	-30.212	-36.809
162	162	1.0465	-2.856	12.568	-0.904	-6.9	32.76	-15.879	-7.889	45.878	-20.55	-2.745	-1.157	-0.109	0.293	-28.592	-36.784
163	163	1.053	-2.786	12.494	-0.881	-6.631	33.127	-15.229	-7.606	44.964	-20.752	-2.651	-0.963	-0.211	-0.081	-27.048	-36.628
164	164	1.0595	-2.732	12.418	-0.855	-6.386	33.489	-14.636	-7.351	44.057	-20.765	-2.677	-0.704	-0.318	-0.566	-25.526	-36.32
165	165	1.066	-2.688	12.35	-0.814	-6.167	33.852	-14.121	-7.129	43.172	-20.593	-2.864	-0.324	-0.459	-1.218	-24.016	-35.906
166	166	1.0725	-2.645	12.277	-0.753	-5.96	34.193	-13.691	-6.944	42.286	-20.305	-2.951	-0.056	-0.591	-1.701	-22.546	-35.397
167	167	1.079	-2.593	12.197	-0.67	-5.763	34.519	-13.408	-6.821	41.421	-19.81	-3.105	0.147	-0.736	-2.162	-21.184	-34.771
168	168	1.0855	-2.532	12.111	-0.561	-5.575	34.828	-13.223	-6.712	40.55	-19.159	-3.363	0.346	-0.84	-2.667	-19.869	-33.997
169	169	1.092	-2.447	12.021	-0.421	-5.391	35.095	-13.141	-6.617	39.643	-18.341	-3.536	0.652	-0.937	-3.135	-18.398	-33.097
170	170	1.0985	-2.36	11.928	-0.261	-5.209	35.321	-13.015	-6.468	38.697	-17.469	-3.753	0.896	-1.062	-3.583	-16.976	-32.115
171	171	1.105	-2.268	11.834	-0.08	-5.042	35.523	-12.963	-6.316	37.741	-16.49	-3.966	0.923	-1.234	-3.875	-15.732	-31.11
172	172	1.1115	-2.169	11.74	0.111	-4.872	35.702	-13.049	-6.223	36.76	-15.37	-4.027	0.745	-1.448	-3.912	-14.59	-30.095
173	173	1.118	-2.061	11.633	0.309	-4.689	35.831	-13.064	-6.056	35.728	-14.333	-4.182	0.605	-1.591	-4.033	-13.432	-29.022
174	174	1.1245	-1.95	11.522	0.533	-4.523	35.926	-13.21	-5.92	34.668	-13.227	-4.446	0.615	-1.634	-4.292	-12.186	-27.875
175	175	1.131	-1.843	11.428	0.777	-4.368	35.991	-13.284	-5.715	33.548	-12.273	-4.612	0.585	-1.568	-4.437	-10.896	-26.699
176	176	1.1375	-1.743	11.356	1.033	-4.23	36.052	-13.35	-5.466	32.393	-11.385	-4.695	0.396	-1.571	-4.409	-9.703	-25.642
177	177	1.144	-1.638	11.288	1.287	-4.076	36.073	-13.411	-5.199	31.187	-10.634	-4.838	0.013	-1.536	-4.339	-8.711	-24.674
178	178	1.1505	-1.53	11.225	1.539	-3.909	36.064	-13.598	-4.985	29.941	-9.958	-4.9	-0.411	-1.357	-4.171	-7.732	-23.736
179	179	1.157	-1.431	11.176	1.796	-3.757	36.041	-13.872	-4.774	28.68	-9.315	-4.927	-0.837	-1.122	-3.938	-6.76	-22.849
180	180	1.1635	-1.35	11.142	2.06	-3.618	35.997	-14.121	-4.545	27.374	-8.897	-5.015	-1.465	-0.719	-3.685	-5.992	-22.002
181	181	1.17	-1.27	11.121	2.329	-3.473	35.931	-14.404	-4.31	26.033	-8.644	-5.045	-2.343	-0.253	-3.266	-5.445	-21.268
182	182	1.1765	-1.176	11.104	2.606	-3.31	35.828	-14.659	-4.078	24.653	-8.716	-4.73	-3.28	0.312	-2.507	-4.851	-20.706
183	183	1.183	-1.09	11.093	2.876	-3.148	35.721	-15.062	-3.901	23.298	-8.88	-4.426	-4.158	0.995	-1.741	-4.255	-20.258
184	184	1.1895	-1.034	11.103	3.137	-2.993	35.606	-15.522	-3.755	21.932	-9.171	-4.258	-5.063	1.808	-1.059	-3.758	-19.876
185	185	1.196	-0.988	11.135	3.394	-2.831	35.48	-16.001	-3.639	20.545	-9.685	-3.923	-5.966	2.717	-0.199	-3.22	-19.643
186	186	1.2025	-0.945	11.192	3.656	-2.678	35.353	-16.419	-3.477	19.167	-10.403	-3.666	-6.906	3.614	0.655	-2.768	-19.563
187	187	1.209	-0.912	11.272	3.914	-2.529	35.228	-16.863	-3.321	17.812	-11.28	-3.476	-7.882	4.586	1.516	-2.4	-19.588
188	188	1.2155	-0.898	11.358	4.157	-2.386	35.093	-17.336	-3.187	16.486	-12.247	-3.229	-8.87	5.552	2.481	-2.058	-19.75
189	189	1.222	-0.906	11.463	4.393	-2.249	34.978	-17.814	-3.102	15.231	-13.202	-2.924	-9.828	6.41	3.501	-1.734	-20.025
190	190	1.2285	-0.913	11.593	4.623	-2.104	34.887	-18.329	-3.052	14.069	-14.165	-2.693	-10.752	7.293	4.467	-1.481	-20.316
191	191	1.235	-0.921	11.746	4.844	-1.95	34.797	-18.789	-3.004	12.984	-15.118	-2.507	-11.57	8.142	5.359	-1.234	-20.587
192	192	1.2415	-0.942	11.915	5.054	-1.815	34.718	-19.309	-2.993	11.997	-15.909	-2.117	-12.272	8.832	6.381	-0.911	-20.951
193	193	1.248	-0.989	12.098	5.268	-1.73	34.656	-19.86	-2.968	11.123	-16.549	-1.828	-13.013	9.468	7.34	-0.752	-21.247
194	194	1.2545	-1.048	12.277	5.485	-1.645	34.586	-20.357	-2.957	10.359	-17.096	-1.601	-13.807	9.979	8.263	-0.778	-21.504
195	195	1.261	-1.109	12.452	5.691	-1.56	34.512	-20.789	-2.958	9.742	-17.511	-1.54	-14.424	10.355	8.918	-0.871	-21.712
196	196	1.2675	-1.17	12.621	5.9	-1.477	34.443	-21.165	-3.006	9.285	-17.769	-1.472	-14.815	10.584	9.404	-0.948	-21.881
197	197	1.274	-1.229	12.783	6.122	-1.408	34.369	-21.555	-3.068	8.983	-17.804	-1.596	-14.946	10.608	9.542	-1.056	-22.049
198	198	1.2805	-1.292	12.925	6.354	-1.366	34.269	-21.939	-3.151	8.839	-17.567	-1.465	-14.484	10.361	9.533	-0.766	-22.309
199	199	1.287	-1.371	13.047	6.571	-1.323	34.122	-22.105	-3.233	8.812	-17.244	-1.429	-13.415	9.858	9.053	-0.167	-22.623
200	200	1.2935	-1.462	13.15	6.791	-1.293	33.939	-22.192	-3.309	8.879	-16.823	-1.978	-12.195	9.262	7.943	0.213	-22.826
201	201	1.3	-1.559	13.232	7.032	-1.259	33.721	-22.192	-3.426	9.048	-16.34	-2.948	-11.106	8.513	6.486	0.183	-22.963
