# Supplementary material for: Gait phenotypes in paediatric hereditary spastic paraplegia revealed by dynamic time warping analysis and random forests
Source: PLoS One. 2018 Mar 8;13(3):e0192345. doi: 10.1371/journal.pone.0192345 (PMC5843164; doi:10.1371/journal.pone.0192345)
Supplement: S2 Data — (ZIP) [file pone.0192345.s009.zip › Healthy/Left.SR.HEALTHY4.3.csv]

	Epoch	Time	Pelvic.obliquity	Pelvic.tilt	Pelvic rotation	Hip.abd.add	Hip.flexion	Hip.rotation	Knee.abd.add	Knee.flexion	Knee.rotation	Ankle.abd.add	Ankle.flexion	Ankle.rotation	Forefoot.abd.add	Forefoot.flexion	Forefoot.rotation
1	1	0	-2.492	15.767	14.139	-6.961	38.859	-6.407	-4.597	4.898	-17.281	-6.392	2.053	-1.16	-7.613	19.332	-15.234
2	2	0.00527	-2.389	15.66	14.189	-6.796	38.899	-7.086	-4.616	5.968	-16.387	-6.312	1.674	-1.297	-7.343	18.016	-14.974
3	3	0.01054	-2.317	15.569	14.267	-6.682	38.892	-7.8	-4.644	7.037	-15.469	-6.29	1.159	-1.415	-7.106	16.499	-14.695
4	4	0.01581	-2.268	15.489	14.339	-6.578	38.837	-8.546	-4.706	8.041	-14.506	-6.07	0.494	-1.501	-6.66	14.893	-14.372
5	5	0.02108	-2.225	15.42	14.402	-6.472	38.743	-9.262	-4.784	8.922	-13.558	-5.708	-0.397	-1.58	-6.039	13.172	-14.029
6	6	0.02635	-2.183	15.358	14.446	-6.334	38.643	-9.911	-4.91	9.689	-12.638	-5.41	-1.292	-1.733	-5.508	11.521	-13.736
7	7	0.03162	-2.128	15.309	14.496	-6.198	38.586	-10.509	-5.055	10.456	-11.709	-5.154	-1.844	-1.955	-5.119	10.223	-13.441
8	8	0.03689	-2.057	15.265	14.561	-6.075	38.566	-10.994	-5.183	11.3	-10.831	-4.891	-1.979	-2.15	-4.819	9.304	-13.037
9	9	0.04216	-1.955	15.229	14.628	-5.947	38.554	-11.329	-5.269	12.197	-10.069	-4.535	-1.98	-2.358	-4.46	8.496	-12.59
10	10	0.04743	-1.804	15.187	14.675	-5.771	38.486	-11.489	-5.285	13.055	-9.491	-4.308	-2.174	-2.616	-4.176	7.457	-12.186
11	11	0.0527	-1.597	15.127	14.685	-5.516	38.321	-11.504	-5.253	13.807	-9.048	-4.175	-2.633	-2.851	-3.95	6.166	-11.74
12	12	0.05797	-1.332	15.037	14.64	-5.15	38.054	-11.398	-5.211	14.429	-8.692	-3.94	-3.228	-3.106	-3.634	4.804	-11.279
13	13	0.06324	-1.011	14.924	14.541	-4.688	37.705	-11.206	-5.157	14.925	-8.38	-3.586	-3.76	-3.455	-3.239	3.576	-10.879
14	14	0.06851	-0.655	14.805	14.414	-4.168	37.298	-10.937	-5.087	15.313	-8.131	-3.227	-4.185	-3.905	-2.875	2.496	-10.579
15	15	0.07378	-0.288	14.675	14.26	-3.61	36.846	-10.571	-4.989	15.62	-7.978	-3.049	-4.637	-4.422	-2.691	1.392	-10.371
16	16	0.07905	0.072	14.542	14.075	-3.038	36.377	-10.128	-4.867	15.909	-7.929	-2.949	-5.11	-4.91	-2.584	0.258	-10.201
17	17	0.08432	0.425	14.395	13.852	-2.44	35.882	-9.626	-4.741	16.168	-7.985	-2.793	-5.464	-5.334	-2.435	-0.731	-10.055
18	18	0.08959	0.745	14.271	13.637	-1.896	35.413	-9.144	-4.596	16.437	-8.101	-2.636	-5.547	-5.749	-2.294	-1.455	-10.01
19	19	0.09486	1.028	14.162	13.416	-1.384	34.958	-8.69	-4.452	16.655	-8.293	-2.683	-5.548	-6.125	-2.331	-2.086	-10.068
20	20	0.10013	1.265	14.086	13.221	-0.942	34.555	-8.365	-4.332	16.897	-8.453	-2.852	-5.424	-6.377	-2.479	-2.615	-10.112
21	21	0.1054	1.455	14.026	13.031	-0.534	34.15	-8.108	-4.243	17.105	-8.577	-2.951	-5.176	-6.599	-2.556	-2.991	-10.181
22	22	0.11067	1.593	13.986	12.914	-0.197	33.755	-8.084	-4.246	17.298	-8.585	-2.981	-4.797	-6.809	-2.58	-3.222	-10.32
23	23	0.11594	1.686	13.974	12.854	0.077	33.365	-8.139	-4.27	17.42	-8.664	-3.177	-4.38	-6.863	-2.749	-3.395	-10.43
24	24	0.12121	1.751	13.976	12.85	0.304	32.984	-8.258	-4.316	17.499	-8.827	-3.457	-3.991	-6.767	-2.992	-3.565	-10.511
25	25	0.12648	1.802	13.973	12.872	0.502	32.605	-8.504	-4.385	17.576	-8.948	-3.695	-3.574	-6.596	-3.184	-3.699	-10.583
26	26	0.13175	1.841	13.966	12.948	0.659	32.223	-8.875	-4.481	17.655	-9.043	-3.814	-3.159	-6.371	-3.264	-3.817	-10.659
27	27	0.13702	1.87	13.964	13.078	0.781	31.84	-9.333	-4.587	17.716	-9.11	-3.963	-2.788	-6.126	-3.369	-3.979	-10.733
28	28	0.14229	1.881	13.965	13.264	0.846	31.432	-9.821	-4.67	17.721	-9.214	-4.108	-2.477	-5.83	-3.459	-4.165	-10.791
29	29	0.14756	1.874	13.953	13.477	0.893	30.982	-10.312	-4.76	17.665	-9.306	-4.208	-2.159	-5.543	-3.519	-4.299	-10.838
30	30	0.15283	1.847	13.924	13.708	0.927	30.498	-10.797	-4.858	17.58	-9.321	-4.293	-1.763	-5.373	-3.585	-4.343	-10.916
31	31	0.1581	1.801	13.88	13.946	0.963	29.982	-11.243	-4.972	17.472	-9.332	-4.332	-1.365	-5.252	-3.627	-4.364	-10.999
32	32	0.16337	1.744	13.809	14.18	0.998	29.424	-11.614	-5.049	17.36	-9.364	-4.42	-1.036	-5.156	-3.705	-4.466	-11.062
33	33	0.16864	1.701	13.701	14.41	1.037	28.815	-11.923	-5.074	17.23	-9.393	-4.42	-0.753	-5.119	-3.687	-4.591	-11.123
34	34	0.17391	1.658	13.57	14.641	1.065	28.17	-12.188	-5.067	17.104	-9.392	-4.259	-0.431	-5.172	-3.524	-4.654	-11.201
35	35	0.17918	1.601	13.423	14.876	1.056	27.489	-12.381	-5.001	16.962	-9.421	-4.153	-0.095	-5.259	-3.409	-4.707	-11.287
36	36	0.18445	1.508	13.273	15.123	1.019	26.775	-12.528	-4.933	16.794	-9.417	-4.133	0.228	-5.38	-3.39	-4.777	-11.335
37	37	0.18972	1.4	13.115	15.333	0.978	26.047	-12.647	-4.858	16.629	-9.425	-3.971	0.488	-5.47	-3.229	-4.883	-11.374
38	38	0.19499	1.272	12.958	15.499	0.947	25.312	-12.743	-4.805	16.456	-9.417	-3.783	0.791	-5.567	-3.059	-4.938	-11.424
39	39	0.20026	1.125	12.807	15.619	0.908	24.6	-12.874	-4.749	16.321	-9.333	-3.776	1.12	-5.654	-3.048	-5.023	-11.47
40	40	0.20553	0.951	12.668	15.72	0.834	23.9	-12.985	-4.69	16.191	-9.298	-3.759	1.463	-5.671	-3.042	-5.085	-11.507
41	41	0.2108	0.757	12.543	15.757	0.768	23.217	-13.05	-4.644	16.06	-9.335	-3.768	1.805	-5.597	-3.065	-5.144	-11.542
42	42	0.21607	0.549	12.444	15.73	0.705	22.559	-13.1	-4.612	15.925	-9.377	-3.667	2.088	-5.507	-2.979	-5.237	-11.614
43	43	0.22134	0.34	12.353	15.648	0.675	21.9	-13.134	-4.616	15.735	-9.436	-3.451	2.28	-5.369	-2.784	-5.355	-11.685
44	44	0.22661	0.139	12.284	15.535	0.66	21.29	-13.197	-4.637	15.553	-9.475	-3.458	2.445	-5.192	-2.802	-5.534	-11.75
45	45	0.23188	-0.054	12.24	15.381	0.655	20.756	-13.289	-4.684	15.436	-9.459	-3.545	2.653	-5.003	-2.905	-5.705	-11.806
46	46	0.23715	-0.254	12.233	15.178	0.644	20.306	-13.413	-4.756	15.387	-9.388	-3.589	2.92	-4.815	-2.974	-5.837	-11.886
47	47	0.24242	-0.461	12.249	14.923	0.639	19.895	-13.492	-4.829	15.344	-9.346	-3.585	3.149	-4.625	-2.986	-5.988	-11.997
48	48	0.24769	-0.662	12.273	14.63	0.652	19.505	-13.525	-4.904	15.309	-9.318	-3.544	3.324	-4.412	-2.955	-6.182	-12.086
49	49	0.25296	-0.86	12.311	14.318	0.674	19.163	-13.563	-5.009	15.32	-9.233	-3.513	3.462	-4.25	-2.938	-6.431	-12.183
50	50	0.25823	-1.061	12.369	14	0.696	18.873	-13.557	-5.143	15.367	-9.15	-3.435	3.628	-4.165	-2.899	-6.648	-12.319
51	51	0.2635	-1.264	12.455	13.678	0.701	18.632	-13.535	-5.274	15.443	-9.036	-3.25	3.867	-4.146	-2.765	-6.777	-12.479
52	52	0.26877	-1.462	12.552	13.357	0.698	18.41	-13.504	-5.391	15.538	-8.92	-3.021	4.091	-4.096	-2.581	-6.917	-12.595
53	53	0.27404	-1.662	12.654	13.049	0.691	18.209	-13.455	-5.511	15.646	-8.796	-2.979	4.281	-4.056	-2.574	-7.129	-12.684
54	54	0.27931	-1.874	12.755	12.761	0.643	18.021	-13.411	-5.605	15.797	-8.665	-2.948	4.501	-4.072	-2.574	-7.335	-12.813
55	55	0.28458	-2.082	12.851	12.501	0.586	17.832	-13.398	-5.705	15.937	-8.553	-2.859	4.769	-4.104	-2.533	-7.472	-12.979
56	56	0.28985	-2.287	12.941	12.266	0.526	17.633	-13.383	-5.821	16.082	-8.52	-2.648	4.938	-4.089	-2.384	-7.688	-13.145
57	57	0.29512	-2.475	13.027	12.043	0.47	17.426	-13.369	-5.934	16.205	-8.445	-2.412	5.051	-4.08	-2.21	-7.935	-13.262
58	58	0.30039	-2.65	13.103	11.848	0.405	17.215	-13.398	-6.031	16.333	-8.339	-2.336	5.236	-4.051	-2.192	-8.147	-13.345
59	59	0.30566	-2.8	13.17	11.694	0.346	17.001	-13.44	-6.112	16.468	-8.262	-2.333	5.533	-4.077	-2.263	-8.27	-13.478
60	60	0.31093	-2.913	13.205	11.561	0.306	16.759	-13.516	-6.187	16.617	-8.218	-2.067	5.833	-4.044	-2.089	-8.345	-13.581
61	61	0.3162	-3.003	13.224	11.437	0.278	16.503	-13.652	-6.248	16.787	-8.124	-1.903	6.1	-3.976	-1.99	-8.5	-13.646
62	62	0.32147	-3.072	13.216	11.343	0.27	16.194	-13.773	-6.291	16.904	-8.081	-1.882	6.294	-3.936	-2.02	-8.735	-13.742
63	63	0.32674	-3.123	13.2	11.26	0.281	15.889	-13.963	-6.361	17.024	-7.981	-1.893	6.509	-3.934	-2.088	-8.96	-13.866
64	64	0.33201	-3.151	13.167	11.165	0.333	15.597	-14.205	-6.479	17.183	-7.87	-1.802	6.787	-3.863	-2.083	-9.122	-13.953
65	65	0.33728	-3.175	13.126	11.056	0.405	15.292	-14.317	-6.575	17.351	-7.843	-1.685	7.109	-3.827	-2.059	-9.24	-14.041
66	66	0.34255	-3.214	13.082	10.981	0.446	14.961	-14.349	-6.612	17.504	-7.903	-1.698	7.444	-3.83	-2.149	-9.366	-14.154
67	67	0.34782	-3.263	13.033	10.924	0.474	14.622	-14.343	-6.63	17.66	-8.038	-1.791	7.753	-3.8	-2.312	-9.536	-14.262
68	68	0.35309	-3.316	12.974	10.847	0.514	14.287	-14.29	-6.664	17.85	-8.221	-1.758	8.023	-3.781	-2.361	-9.735	-14.391
69	69	0.35836	-3.374	12.911	10.76	0.569	13.96	-14.27	-6.746	18.065	-8.369	-1.623	8.315	-3.791	-2.331	-9.909	-14.543
70	70	0.36363	-3.446	12.851	10.674	0.614	13.621	-14.173	-6.8	18.256	-8.605	-1.646	8.625	-3.786	-2.454	-10.087	-14.699
71	71	0.3689	-3.535	12.808	10.587	0.654	13.275	-13.983	-6.837	18.416	-8.975	-1.707	8.89	-3.731	-2.62	-10.301	-14.856
72	72	0.37417	-3.639	12.762	10.478	0.694	12.927	-13.777	-6.91	18.604	-9.34	-1.612	9.101	-3.64	-2.644	-10.555	-14.967
73	73	0.37944	-3.767	12.718	10.359	0.7	12.593	-13.529	-6.959	18.844	-9.715	-1.401	9.323	-3.557	-2.553	-10.798	-15.067
74	74	0.38471	-3.911	12.669	10.23	0.677	12.247	-13.263	-6.984	19.063	-10.1	-1.243	9.498	-3.502	-2.5	-11.078	-15.21
75	75	0.38998	-4.065	12.638	10.102	0.65	11.921	-12.965	-7.035	19.257	-10.521	-1.128	9.553	-3.394	-2.494	-11.459	-15.304
76	76	0.39525	-4.215	12.615	9.974	0.622	11.578	-12.68	-7.08	19.433	-10.852	-1.051	9.55	-3.266	-2.499	-11.909	-15.303
77	77	0.40052	-4.362	12.601	9.866	0.58	11.251	-12.456	-7.151	19.627	-11.082	-0.846	9.55	-3.217	-2.392	-12.335	-15.319
78	78	0.40579	-4.491	12.585	9.732	0.565	10.937	-12.25	-7.249	19.837	-11.266	-0.623	9.572	-3.175	-2.278	-12.743	-15.324
79	79	0.41106	-4.608	12.57	9.591	0.551	10.634	-12.035	-7.333	20.077	-11.387	-0.449	9.541	-3.131	-2.183	-13.234	-15.264
80	80	0.41633	-4.708	12.547	9.437	0.531	10.323	-11.863	-7.406	20.337	-11.352	-0.2	9.46	-3.148	-1.987	-13.774	-15.167
81	81	0.4216	-4.789	12.523	9.282	0.517	10.017	-11.769	-7.5	20.615	-11.183	0.003	9.369	-3.21	-1.825	-14.357	-15.052
82	82	0.42687	-4.836	12.494	9.112	0.54	9.706	-11.725	-7.614	20.879	-10.926	0.163	9.274	-3.277	-1.697	-14.954	-14.911
83	83	0.43214	-4.868	12.462	8.964	0.551	9.372	-11.737	-7.718	21.115	-10.624	0.346	9.147	-3.307	-1.543	-15.573	-14.728
84	84	0.43741	-4.887	12.412	8.815	0.58	8.986	-11.778	-7.854	21.284	-10.232	0.577	8.955	-3.34	-1.345	-16.218	-14.487
85	85	0.44268	-4.89	12.344	8.647	0.621	8.578	-11.858	-8.001	21.432	-9.773	0.761	8.731	-3.372	-1.185	-16.899	-14.235
86	86	0.44795	-4.871	12.265	8.455	0.676	8.167	-11.961	-8.152	21.577	-9.295	0.899	8.454	-3.37	-1.06	-17.645	-13.977
87	87	0.45322	-4.848	12.174	8.266	0.724	7.734	-12.116	-8.319	21.715	-8.781	1.089	8.114	-3.308	-0.885	-18.451	-13.673
88	88	0.45849	-4.827	12.066	8.086	0.745	7.264	-12.327	-8.468	21.853	-8.227	1.249	7.759	-3.231	-0.729	-19.306	-13.367
89	89	0.46376	-4.802	11.932	7.906	0.741	6.745	-12.603	-8.605	21.972	-7.645	1.415	7.379	-3.124	-0.562	-20.196	-13.076
90	90	0.46903	-4.776	11.79	7.743	0.721	6.233	-12.939	-8.755	22.1	-7.088	1.575	6.965	-2.914	-0.41	-21.126	-12.754
91	91	0.4743	-4.756	11.642	7.577	0.699	5.725	-13.347	-8.951	22.231	-6.477	1.767	6.53	-2.672	-0.235	-22.076	-12.411
92	92	0.47957	-4.738	11.496	7.414	0.649	5.235	-13.811	-9.158	22.39	-5.818	2.025	6.11	-2.445	-0.001	-23.018	-12.094
93	93	0.48484	-4.724	11.332	7.235	0.604	4.702	-14.302	-9.398	22.53	-5.124	2.295	5.677	-2.199	0.236	-23.988	-11.759
94	94	0.49011	-4.722	11.164	7.054	0.54	4.156	-14.757	-9.628	22.66	-4.551	2.735	5.169	-1.87	0.635	-25	-11.436
95	95	0.49538	-4.729	10.986	6.84	0.439	3.647	-15.34	-9.892	22.873	-3.778	3.059	4.67	-1.621	0.951	-26.082	-11.148
96	96	0.50065	-4.756	10.834	6.672	0.294	3.184	-15.981	-10.17	23.119	-3.027	3.393	4.132	-1.321	1.273	-27.22	-10.846
97	97	0.50592	-4.783	10.695	6.507	0.141	2.76	-16.531	-10.438	23.416	-2.414	3.955	3.528	-1.019	1.81	-28.396	-10.595
98	98	0.51119	-4.799	10.575	6.339	-0.013	2.366	-16.995	-10.666	23.775	-1.939	4.51	2.919	-0.661	2.359	-29.62	-10.346
99	99	0.51646	-4.789	10.475	6.123	-0.137	2.025	-17.428	-10.917	24.169	-1.479	5.083	2.317	-0.285	2.934	-30.849	-10.106
100	100	0.52173	-4.766	10.407	5.907	-0.258	1.736	-17.878	-11.175	24.584	-1.036	5.544	1.696	0.101	3.418	-32.126	-9.887
101	101	0.527	-4.734	10.372	5.697	-0.388	1.492	-18.179	-11.358	25.04	-0.795	5.926	1.032	0.526	3.845	-33.458	-9.697
102	102	0.53227	-4.683	10.364	5.473	-0.502	1.272	-18.374	-11.507	25.499	-0.688	6.348	0.309	1.003	4.33	-34.834	-9.509
103	103	0.53754	-4.606	10.382	5.21	-0.585	1.071	-18.491	-11.636	25.917	-0.683	6.813	-0.478	1.527	4.884	-36.23	-9.348
104	104	0.54281	-4.511	10.435	4.93	-0.665	0.899	-18.64	-11.763	26.29	-0.717	7.272	-1.339	2.107	5.474	-37.663	-9.229
105	105	0.54808	-4.416	10.532	4.658	-0.762	0.778	-18.767	-11.867	26.686	-0.838	7.749	-2.234	2.73	6.114	-39.128	-9.136
106	106	0.55335	-4.326	10.671	4.395	-0.894	0.726	-18.873	-11.939	27.135	-1.027	8.282	-3.162	3.372	6.848	-40.623	-9.072
107	107	0.55862	-4.242	10.852	4.124	-1.066	0.763	-19.038	-12.023	27.669	-1.241	8.819	-4.105	4.08	7.637	-42.165	-9.025
108	108	0.56389	-4.174	11.064	3.869	-1.288	0.844	-19.286	-12.114	28.219	-1.493	9.401	-5.115	4.872	8.53	-43.762	-9.005
109	109	0.56916	-4.141	11.313	3.659	-1.572	0.982	-19.638	-12.231	28.788	-1.77	10.058	-6.191	5.704	9.548	-45.396	-9.031
110	110	0.57443	-4.128	11.579	3.441	-1.867	1.165	-19.994	-12.388	29.339	-2.143	10.838	-7.401	6.587	10.751	-47.079	-9.113
111	111	0.5797	-4.165	11.867	3.248	-2.241	1.428	-20.437	-12.584	29.976	-2.536	11.579	-8.658	7.546	11.984	-48.831	-9.181
112	112	0.58497	-4.247	12.165	3.084	-2.698	1.734	-20.977	-12.792	30.628	-2.986	12.197	-10.043	8.645	13.217	-50.688	-9.226
113	113	0.59024	-4.374	12.472	2.996	-3.247	2.135	-21.752	-13.099	31.383	-3.418	12.742	-11.462	9.808	14.467	-52.586	-9.307
114	114	0.59551	-4.523	12.787	2.903	-3.795	2.632	-22.34	-13.387	32.21	-4.118	12.961	-13.002	11.058	15.502	-54.588	-9.358
115	115	0.60078	-4.698	13.102	2.856	-4.377	3.203	-23.084	-13.76	33.053	-4.762	12.687	-14.689	12.405	16.188	-56.759	-9.286
116	116	0.60605	-4.9	13.403	2.849	-4.997	3.805	-23.842	-14.133	33.893	-5.433	12.078	-16.508	13.769	16.674	-59.028	-9.145
117	117	0.61132	-5.112	13.682	2.869	-5.597	4.442	-24.549	-14.534	34.764	-6.091	11.174	-18.321	14.986	16.897	-61.284	-8.998
118	118	0.61659	-5.334	13.937	2.883	-6.189	5.171	-25.252	-15.02	35.794	-6.661	9.956	-19.93	16.084	16.763	-63.448	-8.798
119	119	0.62186	-5.568	14.174	2.901	-6.769	5.977	-26.005	-15.612	36.948	-7.042	8.491	-21.277	17.006	16.276	-65.465	-8.557
120	120	0.62713	-5.81	14.386	2.916	-7.332	6.818	-26.592	-16.156	38.234	-7.291	6.844	-22.325	17.613	15.433	-67.303	-8.325
121	121	0.6324	-6.056	14.573	2.935	-7.847	7.681	-26.787	-16.554	39.696	-7.521	5.243	-22.987	17.801	14.334	-68.888	-8.17
122	122	0.63767	-6.307	14.736	2.956	-8.311	8.588	-26.693	-16.876	41.335	-7.628	3.738	-23.214	17.598	12.977	-70.193	-8.07
123	123	0.64294	-6.558	14.869	2.963	-8.727	9.528	-26.423	-17.139	43.104	-7.513	2.16	-23.104	17.024	11.272	-71.306	-8.007
124	124	0.64821	-6.804	14.98	2.923	-9.096	10.514	-26.073	-17.405	44.967	-7.103	0.545	-22.822	16.007	9.346	-72.347	-8.066
125	125	0.65348	-7.031	15.07	2.848	-9.398	11.498	-25.432	-17.515	46.929	-6.601	-0.851	-22.4	14.46	7.469	-73.31	-8.386
126	126	0.65875	-7.234	15.138	2.733	-9.614	12.488	-24.688	-17.608	48.943	-5.965	-2.008	-21.759	12.492	5.672	-74.102	-8.959
127	127	0.66402	-7.397	15.168	2.548	-9.736	13.438	-23.758	-17.582	50.947	-5.315	-2.984	-20.869	10.302	3.952	-74.63	-9.689
128	128	0.66929	-7.527	15.166	2.329	-9.786	14.341	-22.598	-17.366	52.899	-4.748	-3.759	-19.777	7.928	2.375	-74.879	-10.599
129	129	0.67456	-7.642	15.133	2.088	-9.8	15.206	-21.368	-17.082	54.779	-4.295	-4.307	-18.525	5.469	1.031	-74.87	-11.727
130	130	0.67983	-7.769	15.089	1.85	-9.805	16.061	-20.072	-16.749	56.588	-4.002	-4.569	-17.095	3.041	-0.033	-74.553	-12.995
131	131	0.6851	-7.87	15.004	1.543	-9.751	16.828	-18.739	-16.382	58.198	-3.832	-4.629	-15.516	0.729	-0.856	-73.897	-14.348
132	132	0.69037	-7.929	14.863	1.192	-9.634	17.522	-17.371	-15.941	59.664	-3.895	-4.645	-13.823	-1.44	-1.542	-72.98	-15.824
133	133	0.69564	-7.947	14.655	0.832	-9.467	18.115	-16.082	-15.505	60.946	-4.255	-4.741	-12.171	-3.305	-2.176	-71.968	-17.362
134	134	0.70091	-7.937	14.401	0.509	-9.299	18.674	-14.92	-15.1	62.152	-4.876	-4.898	-10.596	-4.824	-2.769	-70.951	-18.89
135	135	0.70618	-7.889	14.106	0.179	-9.111	19.181	-13.867	-14.718	63.204	-5.723	-5.131	-9.172	-5.962	-3.326	-69.968	-20.361
136	136	0.71145	-7.812	13.773	-0.104	-8.944	19.617	-12.956	-14.333	64.061	-6.781	-5.442	-7.946	-6.66	-3.855	-69.04	-21.711
137	137	0.71672	-7.69	13.412	-0.395	-8.729	19.992	-12.152	-13.985	64.683	-8.059	-5.901	-6.894	-6.879	-4.456	-68.139	-22.9
138	138	0.72199	-7.516	13.035	-0.642	-8.479	20.321	-11.488	-13.67	65.126	-9.512	-6.509	-5.972	-6.644	-5.158	-67.273	-23.889
139	139	0.72726	-7.285	12.637	-0.85	-8.199	20.595	-10.954	-13.365	65.408	-11.053	-7.129	-5.202	-6.076	-5.821	-66.426	-24.703
140	140	0.73253	-7.012	12.217	-0.985	-7.935	20.811	-10.554	-13.035	65.549	-12.596	-7.642	-4.547	-5.334	-6.342	-65.538	-25.411
141	141	0.7378	-6.722	11.797	-1.072	-7.679	21.006	-10.25	-12.699	65.572	-14.164	-8.08	-3.907	-4.444	-6.791	-64.536	-26.045
142	142	0.74307	-6.427	11.398	-1.143	-7.426	21.218	-9.979	-12.339	65.516	-15.731	-8.441	-3.21	-3.447	-7.195	-63.376	-26.593
143	143	0.74834	-6.125	11.025	-1.178	-7.198	21.436	-9.766	-11.945	65.36	-17.154	-8.709	-2.522	-2.478	-7.52	-62.106	-27.062
144	144	0.75361	-5.799	10.671	-1.17	-6.954	21.654	-9.63	-11.554	65.112	-18.393	-8.902	-1.881	-1.652	-7.779	-60.782	-27.508
145	145	0.75888	-5.467	10.348	-1.106	-6.718	21.908	-9.578	-11.184	64.817	-19.52	-9.039	-1.28	-0.903	-7.996	-59.424	-27.929
146	146	0.76415	-5.154	10.062	-0.986	-6.524	22.182	-9.576	-10.795	64.443	-20.477	-9.18	-0.678	-0.244	-8.232	-58.004	-28.288
147	147	0.76942	-4.866	9.824	-0.803	-6.408	22.486	-9.664	-10.395	63.987	-21.209	-9.28	-0.06	0.325	-8.438	-56.48	-28.564
148	148	0.77469	-4.582	9.635	-0.613	-6.307	22.862	-9.759	-9.971	63.533	-21.648	-9.317	0.567	0.657	-8.587	-54.896	-28.785
149	149	0.77996	-4.293	9.492	-0.409	-6.194	23.305	-9.839	-9.544	63.143	-21.899	-9.178	1.177	0.772	-8.588	-53.282	-28.985
150	150	0.78523	-4.002	9.41	-0.188	-6.093	23.821	-9.979	-9.144	62.739	-21.873	-8.915	1.748	0.665	-8.456	-51.611	-29.142
151	151	0.7905	-3.739	9.378	0.057	-6.04	24.351	-10.201	-8.782	62.24	-21.578	-8.578	2.306	0.462	-8.248	-49.837	-29.171
152	152	0.79577	-3.498	9.39	0.286	-6.022	24.923	-10.422	-8.413	61.697	-20.969	-8.116	2.854	0.138	-7.913	-47.94	-29.026
153	153	0.80104	-3.275	9.445	0.493	-5.994	25.57	-10.615	-8.116	61.208	-20.203	-7.206	3.391	-0.316	-7.218	-45.855	-28.798
154	154	0.80631	-3.073	9.547	0.719	-5.999	26.246	-10.854	-7.883	60.654	-19.307	-5.975	3.894	-0.792	-6.253	-43.596	-28.475
155	155	0.81158	-2.9	9.696	0.95	-6.063	26.971	-11.137	-7.685	60.044	-18.28	-4.668	4.435	-1.223	-5.232	-41.206	-28.036
156	156	0.81685	-2.758	9.893	1.169	-6.16	27.73	-11.437	-7.518	59.35	-17.2	-3.362	4.98	-1.547	-4.204	-38.751	-27.482
157	157	0.82212	-2.64	10.13	1.365	-6.253	28.544	-11.71	-7.414	58.673	-16.161	-1.768	5.5	-1.777	-2.936	-36.217	-26.86
158	158	0.82739	-2.535	10.397	1.511	-6.315	29.393	-11.935	-7.36	57.98	-15.194	-0.004	5.975	-1.863	-1.513	-33.668	-26.158
159	159	0.83266	-2.446	10.693	1.623	-6.375	30.261	-12.18	-7.349	57.183	-14.258	1.638	6.483	-1.844	-0.204	-31.093	-25.438
160	160	0.83793	-2.377	11.022	1.738	-6.458	31.136	-12.51	-7.387	56.221	-13.349	2.91	7.025	-1.74	0.767	-28.544	-24.744
161	161	0.8432	-2.322	11.375	1.861	-6.552	32.004	-12.794	-7.399	55.124	-12.553	4.055	7.517	-1.555	1.614	-26.023	-24.071
162	162	0.84847	-2.27	11.739	1.925	-6.591	32.862	-12.918	-7.348	53.939	-11.916	5.198	7.905	-1.357	2.467	-23.556	-23.474
163	163	0.85374	-2.215	12.106	1.948	-6.581	33.702	-12.969	-7.247	52.629	-11.383	5.814	8.027	-1.106	2.941	-21.461	-22.901
164	164	0.85901	-2.161	12.47	1.971	-6.549	34.49	-12.991	-7.091	51.151	-10.912	5.761	7.833	-0.789	2.918	-19.807	-22.31
165	165	0.86428	-2.105	12.83	2.019	-6.53	35.255	-13.081	-6.953	49.625	-10.463	5.427	7.507	-0.429	2.676	-18.351	-21.727
166	166	0.86955	-2.049	13.179	2.067	-6.482	35.971	-13.181	-6.852	48.022	-10.084	4.986	7.345	-0.062	2.229	-16.747	-21.18
167	167	0.87482	-1.966	13.511	2.057	-6.342	36.649	-13.223	-6.744	46.347	-9.736	4.274	7.409	0.17	1.431	-14.966	-20.742
168	168	0.88009	-1.874	13.828	2.032	-6.18	37.257	-13.152	-6.522	44.559	-9.446	3.08	7.516	0.299	0.175	-13.229	-20.392
169	169	0.88536	-1.762	14.131	1.951	-5.941	37.835	-13.062	-6.334	42.728	-9.205	2.096	7.617	0.377	-0.908	-11.391	-20.131
170	170	0.89063	-1.642	14.421	1.871	-5.677	38.346	-12.897	-6.136	40.856	-9.055	1.321	7.599	0.527	-1.794	-9.603	-19.812
171	171	0.8959	-1.53	14.697	1.772	-5.379	38.784	-12.622	-5.919	38.89	-9.002	0.502	7.469	0.698	-2.718	-7.895	-19.479
172	172	0.90117	-1.447	14.961	1.685	-5.103	39.139	-12.205	-5.617	36.811	-9.083	-0.653	7.234	0.902	-3.931	-6.332	-19.145
173	173	0.90644	-1.393	15.212	1.597	-4.826	39.423	-11.716	-5.331	34.667	-9.282	-1.68	7.001	1.142	-5.056	-4.711	-18.818
174	174	0.91171	-1.354	15.441	1.51	-4.575	39.639	-11.15	-5.017	32.506	-9.579	-2.422	6.813	1.424	-5.929	-2.968	-18.469
175	175	0.91698	-1.347	15.646	1.448	-4.379	39.811	-10.515	-4.687	30.364	-10.021	-3.08	6.617	1.755	-6.726	-1.232	-18.141
176	176	0.92225	-1.376	15.83	1.421	-4.238	39.951	-9.827	-4.365	28.204	-10.587	-3.909	6.373	2.115	-7.68	0.421	-17.845
177	177	0.92752	-1.434	15.999	1.418	-4.144	40.056	-9.094	-4.041	26	-11.275	-4.839	6.043	2.517	-8.699	1.997	-17.583
178	178	0.93279	-1.511	16.145	1.458	-4.09	40.073	-8.378	-3.754	23.677	-12.028	-5.561	5.772	2.957	-9.55	3.752	-17.31
179	179	0.93806	-1.603	16.268	1.54	-4.068	40.004	-7.684	-3.508	21.292	-12.81	-6.071	5.59	3.374	-10.22	5.662	-17.044
180	180	0.94333	-1.7	16.369	1.627	-4.052	39.873	-6.976	-3.285	18.905	-13.62	-6.521	5.462	3.788	-10.823	7.613	-16.768
181	181	0.9486	-1.804	16.458	1.734	-4.048	39.736	-6.292	-3.121	16.607	-14.433	-6.721	5.219	4.246	-11.128	9.454	-16.435
182	182	0.95387	-1.916	16.528	1.897	-4.099	39.585	-5.719	-3.009	14.395	-15.154	-6.567	4.816	4.701	-11.016	11.172	-16.063
183	183	0.95914	-2.026	16.576	2.089	-4.191	39.425	-5.229	-2.931	12.282	-15.805	-6.048	4.335	5.168	-10.508	12.835	-15.65
184	184	0.96441	-2.132	16.613	2.276	-4.275	39.262	-4.842	-2.916	10.237	-16.347	-5.46	3.866	5.608	-9.927	14.456	-15.249
185	185	0.96968	-2.238	16.638	2.432	-4.303	39.113	-4.521	-3.004	8.312	-16.808	-4.805	3.528	6.041	-9.334	16.107	-14.845
186	186	0.97495	-2.349	16.647	2.625	-4.381	38.932	-4.25	-3.082	6.496	-17.231	-3.859	3.233	6.391	-8.448	17.739	-14.504
187	187	0.98022	-2.475	16.64	2.876	-4.523	38.758	-4.109	-3.156	4.883	-17.619	-2.99	2.933	6.847	-7.6	19.159	-14.13
188	188	0.98549	-2.59	16.634	3.131	-4.666	38.604	-4.111	-3.217	3.415	-17.898	-2.46	2.539	7.337	-7.009	20.271	-13.774
189	189	0.99076	-2.696	16.631	3.375	-4.799	38.542	-4.22	-3.283	2.228	-18.056	-2.077	2.255	7.741	-6.575	21.242	-13.502
190	190	0.99603	-2.798	16.63	3.638	-4.935	38.517	-4.418	-3.38	1.266	-18.082	-1.494	2.232	7.983	-6.048	22.306	-13.316
191	191	1.0013	-2.875	16.623	3.896	-5.055	38.525	-4.703	-3.461	0.531	-18.027	-1.028	2.211	8.201	-5.61	23.149	-13.157
192	192	1.00657	-2.904	16.615	4.158	-5.16	38.564	-5.1	-3.479	0.026	-17.899	-0.848	2.042	8.354	-5.342	23.587	-13.096
193	193	1.01184	-2.869	16.596	4.384	-5.178	38.67	-5.605	-3.502	-0.156	-17.63	-0.897	1.767	8.438	-5.226	23.617	-13.083
194	194	1.01711	-2.791	16.56	4.623	-5.178	38.815	-6.136	-3.513	0.02	-17.281	-0.905	1.634	8.392	-5.086	23.488	-13.101
195	195	1.02238	-2.684	16.508	4.824	-5.136	38.969	-6.667	-3.495	0.434	-16.893	-0.903	1.624	8.287	-4.934	23.262	-13.143
196	196	1.02765	-2.564	16.446	5.036	-5.106	39.105	-7.281	-3.425	0.991	-16.44	-1.104	1.765	8.163	-4.98	22.981	-13.198
197	197	1.03292	-2.426	16.372	5.25	-5.059	39.225	-7.935	-3.362	1.687	-15.979	-1.458	1.982	8.017	-5.183	22.59	-13.288
198	198	1.03819	-2.262	16.281	5.472	-4.997	39.335	-8.575	-3.332	2.558	-15.544	-1.694	2.106	7.836	-5.243	21.971	-13.403
199	199	1.04346	-2.085	16.176	5.665	-4.893	39.428	-9.19	-3.359	3.54	-15.089	-1.797	1.976	7.624	-5.101	21.024	-13.52
200	200	1.04873	-1.924	16.062	5.9	-4.849	39.458	-9.792	-3.358	4.518	-14.64	-2.021	1.727	7.414	-5.021	19.897	-13.604
201	201	1.054	-1.774	15.93	6.11	-4.782	39.432	-10.364	-3.385	5.5	-14.233	-2.237	1.432	7.308	-4.924	18.686	-13.609
