# Supplementary material for: Gait phenotypes in paediatric hereditary spastic paraplegia revealed by dynamic time warping analysis and random forests
Source: PLoS One. 2018 Mar 8;13(3):e0192345. doi: 10.1371/journal.pone.0192345 (PMC5843164; doi:10.1371/journal.pone.0192345)
Supplement: S2 Data — (ZIP) [file pone.0192345.s009.zip › Healthy/Left.SR.HEALTHY4.4.csv]

	Epoch	Time	Pelvic.obliquity	Pelvic.tilt	Pelvic rotation	Hip.abd.add	Hip.flexion	Hip.rotation	Knee.abd.add	Knee.flexion	Knee.rotation	Ankle.abd.add	Ankle.flexion	Ankle.rotation	Forefoot.abd.add	Forefoot.flexion	Forefoot.rotation
1	1	0	-3.679	14.03	5.569	-5.947	33.971	-12.599	-3.83	4.559	-14.714	-4.323	0.14	1.103	-6.775	13.478	-23.763
2	2	0.00555	-3.662	14.072	5.775	-5.941	34.069	-13.185	-3.895	4.943	-14.225	-4.382	-0.077	1.083	-6.586	12.918	-23.696
3	3	0.0111	-3.667	14.09	5.967	-5.941	34.14	-13.67	-3.966	5.404	-13.818	-4.884	-0.622	1.207	-6.663	11.818	-23.507
4	4	0.01665	-3.674	14.101	6.151	-5.945	34.189	-14.028	-4.054	5.951	-13.472	-5.37	-1.489	1.436	-6.617	10.351	-23.145
5	5	0.0222	-3.699	14.105	6.323	-5.958	34.218	-14.308	-4.163	6.59	-13.155	-5.808	-2.535	1.719	-6.475	8.649	-22.681
6	6	0.02775	-3.751	14.094	6.472	-5.98	34.228	-14.447	-4.304	7.345	-12.901	-5.848	-3.677	2.019	-5.963	6.9	-22.119
7	7	0.0333	-3.815	14.063	6.609	-6.01	34.238	-14.5	-4.468	8.228	-12.609	-5.556	-5.004	2.25	-5.1	4.997	-21.486
8	8	0.03885	-3.865	14.022	6.747	-6.036	34.266	-14.46	-4.616	9.194	-12.277	-5.24	-6.437	2.381	-4.198	2.946	-20.795
9	9	0.0444	-3.891	13.962	6.889	-6.055	34.296	-14.269	-4.718	10.152	-11.94	-5.048	-7.736	2.26	-3.505	0.991	-20.181
10	10	0.04995	-3.922	13.89	6.976	-6.043	34.328	-13.789	-4.761	11.033	-11.689	-5.197	-8.652	1.954	-3.332	-0.647	-19.617
11	11	0.0555	-3.921	13.79	7.029	-5.99	34.296	-13.217	-4.737	11.838	-11.362	-5.478	-9.071	1.398	-3.501	-1.836	-19.164
12	12	0.06105	-3.861	13.665	7.032	-5.839	34.178	-12.528	-4.688	12.606	-10.96	-5.58	-9.028	0.552	-3.704	-2.578	-18.825
13	13	0.0666	-3.714	13.503	6.998	-5.576	33.986	-11.785	-4.622	13.419	-10.474	-5.457	-8.697	-0.609	-3.807	-3.078	-18.642
14	14	0.07215	-3.505	13.322	6.893	-5.203	33.78	-10.94	-4.525	14.318	-10.006	-5.401	-8.303	-1.933	-3.97	-3.629	-18.554
15	15	0.0777	-3.252	13.125	6.736	-4.757	33.559	-10.035	-4.399	15.283	-9.591	-5.244	-7.934	-3.348	-4.008	-4.24	-18.56
16	16	0.08325	-2.965	12.914	6.549	-4.265	33.283	-9.086	-4.216	16.214	-9.296	-5.25	-7.509	-4.737	-4.174	-4.848	-18.628
17	17	0.0888	-2.667	12.701	6.341	-3.749	32.957	-8.186	-4.02	17.051	-9.095	-5.321	-6.911	-6.028	-4.408	-5.263	-18.758
18	18	0.09435	-2.391	12.505	6.103	-3.221	32.592	-7.398	-3.874	17.745	-8.935	-5.327	-6.149	-7.163	-4.594	-5.415	-18.924
19	19	0.0999	-2.156	12.337	5.828	-2.685	32.202	-6.701	-3.771	18.271	-8.844	-5.546	-5.351	-8.034	-4.945	-5.481	-19.04
20	20	0.10545	-1.973	12.18	5.537	-2.177	31.76	-6.114	-3.696	18.609	-8.873	-5.818	-4.701	-8.643	-5.268	-5.581	-19.163
21	21	0.111	-1.84	12.038	5.249	-1.715	31.31	-5.636	-3.665	18.846	-9.015	-6.128	-4.184	-8.997	-5.581	-5.745	-19.279
22	22	0.11655	-1.74	11.922	4.996	-1.307	30.858	-5.27	-3.636	18.999	-9.314	-6.596	-3.805	-9.112	-5.975	-6.04	-19.416
23	23	0.1221	-1.658	11.845	4.78	-0.948	30.433	-5.042	-3.639	19.114	-9.702	-6.937	-3.404	-9.002	-6.245	-6.244	-19.536
24	24	0.12765	-1.601	11.797	4.602	-0.641	30.051	-5.056	-3.724	19.226	-10.021	-7.098	-2.951	-8.735	-6.364	-6.331	-19.643
25	25	0.1332	-1.578	11.765	4.466	-0.388	29.678	-5.205	-3.856	19.304	-10.323	-7.36	-2.47	-8.347	-6.597	-6.398	-19.731
26	26	0.13875	-1.582	11.76	4.392	-0.198	29.316	-5.507	-4.031	19.328	-10.549	-7.554	-2.018	-7.951	-6.775	-6.443	-19.845
27	27	0.1443	-1.603	11.784	4.394	-0.088	28.97	-5.888	-4.159	19.313	-10.704	-7.906	-1.551	-7.507	-7.089	-6.493	-19.882
28	28	0.14985	-1.65	11.842	4.462	-0.067	28.64	-6.267	-4.23	19.235	-10.858	-8.256	-1.182	-7.067	-7.381	-6.583	-19.891
29	29	0.1554	-1.707	11.903	4.606	-0.112	28.289	-6.682	-4.285	19.139	-10.876	-8.348	-0.895	-6.802	-7.436	-6.67	-19.913
30	30	0.16095	-1.749	11.986	4.807	-0.178	27.962	-7.155	-4.335	19.071	-10.753	-8.448	-0.591	-6.672	-7.506	-6.77	-19.93
31	31	0.1665	-1.781	12.07	5.041	-0.256	27.665	-7.662	-4.381	19.089	-10.442	-8.33	-0.373	-6.753	-7.353	-6.94	-19.957
32	32	0.17205	-1.809	12.153	5.289	-0.359	27.38	-8.191	-4.418	19.129	-9.991	-8.08	-0.162	-6.941	-7.084	-7.077	-19.958
33	33	0.1776	-1.828	12.232	5.544	-0.456	27.069	-8.697	-4.448	19.134	-9.497	-7.855	0.134	-7.169	-6.867	-7.118	-19.93
34	34	0.18315	-1.833	12.319	5.794	-0.521	26.731	-9.094	-4.462	19.083	-9.069	-7.739	0.548	-7.442	-6.786	-7.057	-19.913
35	35	0.1887	-1.836	12.398	6.019	-0.57	26.38	-9.416	-4.453	19.02	-8.713	-7.66	0.934	-7.698	-6.728	-7.024	-19.902
36	36	0.19425	-1.858	12.457	6.209	-0.622	26.027	-9.675	-4.419	18.965	-8.44	-7.719	1.242	-7.839	-6.772	-7.093	-19.84
37	37	0.1998	-1.901	12.51	6.362	-0.667	25.674	-9.891	-4.417	18.901	-8.214	-7.646	1.586	-7.99	-6.719	-7.075	-19.828
38	38	0.20535	-1.975	12.601	6.462	-0.717	25.33	-10.026	-4.388	18.796	-8.09	-7.732	2.017	-8.063	-6.817	-7.008	-19.833
39	39	0.2109	-2.071	12.695	6.518	-0.762	24.98	-10.143	-4.38	18.665	-8.022	-7.817	2.334	-8.072	-6.901	-7.042	-19.858
40	40	0.21645	-2.209	12.786	6.517	-0.819	24.643	-10.208	-4.397	18.553	-7.972	-7.826	2.526	-8.04	-6.905	-7.172	-19.87
41	41	0.222	-2.387	12.868	6.465	-0.892	24.319	-10.226	-4.433	18.454	-8.014	-7.804	2.684	-7.898	-6.892	-7.314	-19.873
42	42	0.22755	-2.601	12.962	6.359	-0.971	24.023	-10.251	-4.513	18.351	-8.072	-7.757	2.913	-7.662	-6.888	-7.363	-19.867
43	43	0.2331	-2.846	13.067	6.206	-1.069	23.734	-10.242	-4.58	18.209	-8.139	-7.803	3.158	-7.379	-6.971	-7.392	-19.852
44	44	0.23865	-3.115	13.185	6.018	-1.191	23.448	-10.199	-4.613	18.025	-8.199	-7.995	3.308	-7.063	-7.153	-7.524	-19.818
45	45	0.2442	-3.397	13.314	5.801	-1.327	23.186	-10.161	-4.63	17.861	-8.16	-8.244	3.398	-6.87	-7.351	-7.749	-19.846
46	46	0.24975	-3.679	13.448	5.571	-1.469	22.956	-10.113	-4.652	17.748	-8.013	-8.372	3.575	-6.83	-7.457	-7.879	-19.918
47	47	0.2553	-3.96	13.586	5.332	-1.607	22.764	-10.079	-4.709	17.689	-7.783	-8.35	3.857	-6.808	-7.461	-7.874	-19.935
48	48	0.26085	-4.228	13.708	5.1	-1.74	22.581	-10.143	-4.813	17.673	-7.411	-8.248	4.145	-6.819	-7.405	-7.86	-19.918
49	49	0.2664	-4.48	13.811	4.871	-1.858	22.398	-10.215	-4.923	17.687	-7.056	-8.146	4.386	-6.842	-7.342	-7.908	-19.921
50	50	0.27195	-4.716	13.895	4.637	-1.969	22.203	-10.27	-5.011	17.698	-6.724	-8.195	4.622	-6.871	-7.409	-8.006	-19.945
51	51	0.2775	-4.937	13.967	4.395	-2.066	21.99	-10.262	-5.064	17.677	-6.474	-8.275	4.748	-6.943	-7.472	-8.202	-20.036
52	52	0.28305	-5.124	14.024	4.173	-2.138	21.735	-10.223	-5.092	17.615	-6.253	-8.384	4.825	-7.035	-7.548	-8.435	-20.117
53	53	0.2886	-5.268	14.057	3.991	-2.191	21.433	-10.218	-5.105	17.524	-6.06	-8.501	4.959	-7.094	-7.647	-8.607	-20.176
54	54	0.29415	-5.374	14.073	3.85	-2.238	21.1	-10.232	-5.105	17.426	-5.888	-8.488	5.253	-7.134	-7.671	-8.579	-20.203
55	55	0.2997	-5.467	14.085	3.726	-2.275	20.772	-10.278	-5.125	17.354	-5.697	-8.347	5.534	-7.173	-7.582	-8.535	-20.209
56	56	0.30525	-5.547	14.089	3.61	-2.298	20.458	-10.345	-5.156	17.307	-5.6	-8.249	5.796	-7.096	-7.537	-8.531	-20.2
57	57	0.3108	-5.611	14.082	3.504	-2.307	20.116	-10.387	-5.178	17.224	-5.623	-7.996	5.935	-7.005	-7.333	-8.583	-20.251
58	58	0.31635	-5.642	14.066	3.425	-2.298	19.773	-10.536	-5.218	17.145	-5.594	-7.717	6.069	-6.952	-7.101	-8.639	-20.353
59	59	0.3219	-5.656	14.056	3.366	-2.297	19.42	-10.689	-5.223	17.058	-5.564	-7.481	6.202	-6.905	-6.899	-8.712	-20.448
60	60	0.32745	-5.654	14.048	3.322	-2.278	19.059	-10.83	-5.227	16.955	-5.572	-7.31	6.348	-6.85	-6.764	-8.787	-20.544
61	61	0.333	-5.646	14.052	3.291	-2.262	18.715	-11.034	-5.237	16.858	-5.515	-7.23	6.582	-6.772	-6.732	-8.806	-20.608
62	62	0.33855	-5.641	14.067	3.277	-2.261	18.392	-11.277	-5.256	16.771	-5.419	-7.061	6.858	-6.681	-6.634	-8.753	-20.642
63	63	0.3441	-5.639	14.09	3.268	-2.27	18.076	-11.5	-5.262	16.702	-5.309	-6.937	7.12	-6.654	-6.566	-8.746	-20.705
64	64	0.34965	-5.639	14.12	3.255	-2.265	17.789	-11.78	-5.302	16.678	-5.113	-7.054	7.389	-6.713	-6.714	-8.854	-20.831
65	65	0.3552	-5.667	14.172	3.223	-2.276	17.541	-12.051	-5.391	16.665	-4.959	-7.022	7.607	-6.711	-6.751	-8.961	-20.944
66	66	0.36075	-5.713	14.234	3.201	-2.317	17.309	-12.265	-5.461	16.662	-4.822	-6.839	7.816	-6.751	-6.649	-9.02	-21.057
67	67	0.3663	-5.779	14.312	3.172	-2.387	17.093	-12.482	-5.507	16.682	-4.618	-6.87	8.081	-6.809	-6.733	-9.114	-21.146
68	68	0.37185	-5.844	14.404	3.142	-2.458	16.876	-12.605	-5.522	16.694	-4.48	-7.044	8.336	-6.806	-6.949	-9.259	-21.159
69	69	0.3774	-5.925	14.509	3.1	-2.532	16.675	-12.656	-5.544	16.701	-4.407	-7.045	8.449	-6.849	-6.983	-9.477	-21.22
70	70	0.38295	-6.029	14.615	3.04	-2.624	16.494	-12.662	-5.573	16.73	-4.329	-6.949	8.517	-6.904	-6.922	-9.702	-21.261
71	71	0.3885	-6.149	14.725	2.967	-2.739	16.329	-12.629	-5.584	16.781	-4.286	-6.934	8.574	-6.892	-6.932	-9.969	-21.255
72	72	0.39405	-6.277	14.845	2.872	-2.853	16.156	-12.512	-5.566	16.81	-4.339	-7.053	8.639	-6.852	-7.066	-10.269	-21.267
73	73	0.3996	-6.409	14.981	2.755	-2.961	15.99	-12.431	-5.579	16.824	-4.341	-7.097	8.741	-6.795	-7.152	-10.508	-21.261
74	74	0.40515	-6.527	15.128	2.614	-3.058	15.837	-12.329	-5.584	16.84	-4.368	-6.938	8.895	-6.728	-7.064	-10.626	-21.263
75	75	0.4107	-6.627	15.291	2.462	-3.143	15.715	-12.168	-5.551	16.88	-4.404	-6.91	8.946	-6.704	-7.048	-10.892	-21.276
76	76	0.41625	-6.704	15.453	2.301	-3.198	15.626	-12.139	-5.574	16.972	-4.323	-6.904	8.989	-6.679	-7.049	-11.208	-21.296
77	77	0.4218	-6.782	15.619	2.127	-3.257	15.529	-12.057	-5.575	17.041	-4.309	-6.894	9.109	-6.619	-7.07	-11.436	-21.313
78	78	0.42735	-6.856	15.785	1.944	-3.314	15.422	-11.976	-5.571	17.099	-4.293	-6.841	9.231	-6.615	-7.048	-11.652	-21.392
79	79	0.4329	-6.923	15.954	1.752	-3.369	15.314	-11.915	-5.559	17.159	-4.225	-6.827	9.295	-6.641	-7.037	-11.945	-21.478
80	80	0.43845	-6.97	16.121	1.553	-3.415	15.206	-11.897	-5.548	17.223	-4.142	-6.861	9.346	-6.644	-7.065	-12.274	-21.574
81	81	0.444	-7.001	16.282	1.35	-3.433	15.1	-11.912	-5.575	17.293	-4.035	-6.803	9.444	-6.673	-7.034	-12.535	-21.692
82	82	0.44955	-7.025	16.43	1.151	-3.448	14.983	-11.973	-5.621	17.36	-3.923	-6.695	9.588	-6.632	-6.983	-12.73	-21.769
83	83	0.4551	-7.056	16.558	0.955	-3.481	14.84	-12.021	-5.632	17.422	-3.831	-6.646	9.747	-6.602	-6.974	-12.929	-21.872
84	84	0.46065	-7.07	16.69	0.782	-3.509	14.676	-12.066	-5.634	17.449	-3.753	-6.584	9.848	-6.538	-6.949	-13.158	-21.925
85	85	0.4662	-7.06	16.806	0.624	-3.513	14.498	-12.128	-5.653	17.477	-3.693	-6.431	9.859	-6.525	-6.827	-13.449	-22.037
86	86	0.47175	-7.028	16.905	0.472	-3.491	14.3	-12.161	-5.673	17.501	-3.689	-6.319	9.814	-6.519	-6.739	-13.808	-22.17
87	87	0.4773	-6.997	16.989	0.326	-3.47	14.093	-12.205	-5.709	17.537	-3.697	-6.166	9.756	-6.507	-6.62	-14.176	-22.31
88	88	0.48285	-6.965	17.068	0.199	-3.46	13.865	-12.24	-5.728	17.564	-3.761	-6.002	9.617	-6.473	-6.473	-14.62	-22.458
89	89	0.4884	-6.934	17.149	0.089	-3.462	13.621	-12.267	-5.739	17.575	-3.899	-5.865	9.465	-6.31	-6.367	-15.08	-22.53
90	90	0.49395	-6.9	17.221	-0.012	-3.466	13.368	-12.258	-5.747	17.599	-4.028	-5.707	9.376	-6.141	-6.263	-15.474	-22.539
91	91	0.4995	-6.858	17.295	-0.098	-3.473	13.125	-12.185	-5.743	17.646	-4.219	-5.542	9.358	-5.956	-6.185	-15.801	-22.518
92	92	0.50505	-6.806	17.373	-0.172	-3.467	12.9	-12.143	-5.755	17.728	-4.259	-5.623	9.354	-5.899	-6.314	-16.225	-22.499
93	93	0.5106	-6.739	17.46	-0.235	-3.461	12.665	-12.058	-5.758	17.797	-4.34	-5.503	9.203	-5.826	-6.238	-16.712	-22.445
94	94	0.51615	-6.679	17.544	-0.306	-3.466	12.434	-11.969	-5.768	17.894	-4.393	-5.208	8.892	-5.817	-5.956	-17.312	-22.424
95	95	0.5217	-6.63	17.629	-0.39	-3.488	12.208	-11.835	-5.763	18.003	-4.506	-4.973	8.506	-5.737	-5.713	-18.008	-22.372
96	96	0.52725	-6.594	17.722	-0.484	-3.531	11.99	-11.626	-5.739	18.111	-4.676	-4.818	8.165	-5.592	-5.569	-18.684	-22.26
97	97	0.5328	-6.548	17.814	-0.579	-3.574	11.776	-11.423	-5.71	18.228	-4.827	-4.713	7.886	-5.411	-5.491	-19.318	-22.102
98	98	0.53835	-6.479	17.906	-0.667	-3.604	11.559	-11.202	-5.682	18.349	-4.978	-4.432	7.633	-5.228	-5.27	-19.864	-21.909
99	99	0.5439	-6.406	18.005	-0.756	-3.635	11.345	-10.991	-5.654	18.475	-5.091	-4.161	7.364	-5.097	-5.05	-20.442	-21.744
100	100	0.54945	-6.336	18.103	-0.858	-3.675	11.125	-10.791	-5.635	18.603	-5.229	-3.7	7.036	-4.957	-4.649	-21.021	-21.616
101	101	0.555	-6.271	18.185	-0.983	-3.716	10.894	-10.572	-5.612	18.754	-5.366	-3.308	6.699	-4.846	-4.299	-21.66	-21.522
102	102	0.56055	-6.202	18.257	-1.123	-3.769	10.667	-10.416	-5.602	18.927	-5.527	-2.872	6.418	-4.665	-3.933	-22.245	-21.46
103	103	0.5661	-6.131	18.307	-1.258	-3.824	10.419	-10.334	-5.626	19.1	-5.674	-2.54	6.102	-4.375	-3.67	-22.911	-21.343
104	104	0.57165	-6.057	18.349	-1.392	-3.886	10.153	-10.302	-5.653	19.272	-5.783	-2.27	5.742	-4.036	-3.444	-23.653	-21.191
105	105	0.5772	-5.982	18.377	-1.529	-3.955	9.881	-10.338	-5.708	19.477	-5.803	-1.918	5.374	-3.728	-3.138	-24.403	-21.046
106	106	0.58275	-5.915	18.384	-1.67	-4.04	9.625	-10.472	-5.802	19.736	-5.744	-1.561	5.033	-3.403	-2.832	-25.156	-20.904
107	107	0.5883	-5.855	18.367	-1.817	-4.122	9.382	-10.666	-5.954	20.037	-5.68	-1.29	4.546	-3.029	-2.573	-26.098	-20.771
108	108	0.59385	-5.803	18.346	-1.976	-4.203	9.183	-10.947	-6.173	20.408	-5.564	-1.012	3.885	-2.606	-2.256	-27.244	-20.63
109	109	0.5994	-5.736	18.319	-2.143	-4.27	9.023	-11.324	-6.444	20.866	-5.368	-0.671	3.205	-2.139	-1.859	-28.439	-20.455
110	110	0.60495	-5.685	18.284	-2.322	-4.343	8.911	-11.689	-6.75	21.41	-5.202	-0.419	2.551	-1.672	-1.543	-29.677	-20.305
111	111	0.6105	-5.658	18.223	-2.49	-4.453	8.845	-12.116	-7.091	22.062	-5.035	-0.163	1.934	-1.141	-1.214	-30.924	-20.135
112	112	0.61605	-5.689	18.166	-2.649	-4.62	8.86	-12.472	-7.446	22.828	-4.92	0.22	1.236	-0.575	-0.732	-32.241	-19.91
113	113	0.6216	-5.771	18.109	-2.792	-4.84	8.951	-12.811	-7.801	23.711	-4.81	0.465	0.454	-0.005	-0.31	-33.724	-19.656
114	114	0.62715	-5.92	18.048	-2.92	-5.13	9.113	-13.122	-8.17	24.694	-4.798	0.698	-0.389	0.585	0.142	-35.295	-19.441
115	115	0.6327	-6.123	17.978	-3.021	-5.492	9.33	-13.417	-8.526	25.78	-4.927	0.894	-1.243	1.275	0.6	-36.917	-19.227
116	116	0.63825	-6.372	17.911	-3.095	-5.905	9.605	-13.647	-8.855	26.967	-5.177	1.077	-2.207	2.012	1.127	-38.679	-18.996
117	117	0.6438	-6.647	17.86	-3.143	-6.349	9.951	-13.81	-9.158	28.264	-5.526	1.23	-3.306	2.786	1.716	-40.611	-18.736
118	118	0.64935	-6.921	17.83	-3.173	-6.794	10.388	-13.902	-9.418	29.685	-5.98	1.088	-4.396	3.552	2.082	-42.656	-18.483
119	119	0.6549	-7.17	17.819	-3.192	-7.202	10.897	-13.867	-9.623	31.204	-6.626	0.922	-5.363	4.256	2.425	-44.605	-18.34
120	120	0.66045	-7.399	17.838	-3.224	-7.572	11.505	-13.819	-9.825	32.812	-7.245	0.673	-6.184	4.821	2.688	-46.451	-18.285
121	121	0.666	-7.593	17.875	-3.27	-7.887	12.168	-13.743	-10.023	34.465	-7.818	0.38	-6.888	5.286	2.888	-48.204	-18.244
122	122	0.67155	-7.764	17.919	-3.332	-8.164	12.888	-13.675	-10.216	36.151	-8.279	0.027	-7.323	5.585	2.955	-49.712	-18.266
123	123	0.6771	-7.916	17.981	-3.421	-8.4	13.659	-13.593	-10.404	37.833	-8.669	-0.211	-7.48	5.609	3.036	-50.896	-18.5
124	124	0.68265	-8.055	18.066	-3.539	-8.602	14.479	-13.519	-10.586	39.496	-8.93	-0.54	-7.452	5.333	2.982	-51.903	-18.929
125	125	0.6882	-8.175	18.164	-3.685	-8.75	15.332	-13.437	-10.763	41.132	-9.013	-0.98	-7.475	4.731	2.852	-52.966	-19.495
126	126	0.69375	-8.277	18.264	-3.858	-8.855	16.204	-13.39	-10.966	42.71	-8.947	-1.519	-7.601	3.883	2.675	-54.107	-20.18
127	127	0.6993	-8.362	18.362	-4.056	-8.928	17.085	-13.404	-11.2	44.209	-8.775	-2.051	-7.62	2.861	2.474	-55.086	-20.996
128	128	0.70485	-8.423	18.456	-4.264	-8.963	17.948	-13.5	-11.487	45.575	-8.545	-2.36	-7.539	1.716	2.435	-55.8	-21.952
129	129	0.7104	-8.464	18.529	-4.499	-8.959	18.77	-13.637	-11.8	46.778	-8.289	-2.781	-7.276	0.52	2.216	-56.272	-22.996
130	130	0.71595	-8.462	18.573	-4.741	-8.885	19.53	-13.823	-12.143	47.79	-8.086	-3.296	-6.92	-0.534	1.863	-56.549	-23.992
131	131	0.7215	-8.414	18.591	-4.978	-8.753	20.215	-13.981	-12.432	48.598	-8.056	-3.748	-6.377	-1.436	1.493	-56.473	-25.015
132	132	0.72705	-8.315	18.577	-5.182	-8.582	20.807	-14.163	-12.672	49.203	-8.2	-4.15	-5.771	-2.199	1.14	-56.169	-26.097
133	133	0.7326	-8.181	18.53	-5.363	-8.386	21.308	-14.357	-12.873	49.607	-8.512	-4.63	-5.173	-2.764	0.705	-55.766	-27.17
134	134	0.73815	-8.033	18.439	-5.522	-8.166	21.698	-14.467	-12.999	49.81	-9.045	-5.142	-4.67	-3.094	0.236	-55.328	-28.181
135	135	0.7437	-7.891	18.307	-5.659	-7.952	21.997	-14.525	-13.089	49.827	-9.823	-5.525	-4.245	-3.098	-0.145	-54.766	-29.097
136	136	0.74925	-7.741	18.138	-5.758	-7.746	22.225	-14.58	-13.154	49.701	-10.743	-5.698	-3.745	-2.89	-0.427	-53.928	-29.957
137	137	0.7548	-7.575	17.94	-5.831	-7.521	22.382	-14.554	-13.16	49.443	-11.823	-5.734	-3.184	-2.553	-0.686	-52.875	-30.804
138	138	0.76035	-7.399	17.72	-5.87	-7.289	22.464	-14.45	-13.071	49.072	-13.003	-6.074	-2.551	-2.112	-1.281	-51.845	-31.596
139	139	0.7659	-7.224	17.486	-5.889	-7.051	22.497	-14.285	-12.951	48.594	-14.214	-6.269	-1.998	-1.676	-1.78	-50.753	-32.373
140	140	0.77145	-7.05	17.242	-5.878	-6.826	22.498	-14.033	-12.762	48.048	-15.387	-6.211	-1.444	-1.392	-2.121	-49.483	-33.202
141	141	0.777	-6.871	17.003	-5.844	-6.595	22.492	-13.757	-12.57	47.449	-16.428	-6.138	-0.975	-1.274	-2.461	-48.247	-34.023
142	142	0.78255	-6.704	16.782	-5.795	-6.361	22.499	-13.454	-12.397	46.81	-17.343	-6.116	-0.511	-1.28	-2.893	-47.021	-34.808
143	143	0.7881	-6.56	16.59	-5.745	-6.14	22.547	-13.106	-12.23	46.171	-18.118	-6.08	0.071	-1.469	-3.412	-45.684	-35.606
144	144	0.79365	-6.435	16.427	-5.704	-5.932	22.668	-12.74	-12.092	45.58	-18.698	-5.881	0.76	-1.864	-3.882	-44.179	-36.398
145	145	0.7992	-6.318	16.304	-5.671	-5.718	22.868	-12.323	-11.947	45.048	-19.063	-5.732	1.411	-2.441	-4.376	-42.741	-37.103
146	146	0.80475	-6.198	16.213	-5.637	-5.493	23.122	-11.771	-11.732	44.547	-19.412	-5.685	1.943	-3.071	-4.903	-41.445	-37.728
147	147	0.8103	-6.096	16.154	-5.597	-5.29	23.449	-11.238	-11.539	44.077	-19.601	-5.969	2.544	-3.771	-5.723	-40.279	-38.288
148	148	0.81585	-6.02	16.129	-5.569	-5.096	23.849	-10.667	-11.39	43.634	-19.718	-5.978	3.217	-4.446	-6.404	-38.868	-38.704
149	149	0.8214	-5.973	16.132	-5.556	-4.93	24.31	-10.052	-11.223	43.216	-19.744	-6.053	3.959	-5.041	-7.166	-37.407	-38.933
150	150	0.82695	-5.94	16.145	-5.558	-4.77	24.813	-9.447	-11.079	42.823	-19.665	-6.058	4.708	-5.617	-7.862	-35.873	-39.036
151	151	0.8325	-5.916	16.165	-5.573	-4.622	25.343	-8.86	-10.949	42.448	-19.514	-6.022	5.285	-6.124	-8.418	-34.438	-39.007
152	152	0.83805	-5.894	16.185	-5.591	-4.487	25.884	-8.235	-10.791	42.091	-19.315	-5.855	5.62	-6.552	-8.734	-33.106	-38.81
153	153	0.8436	-5.871	16.207	-5.602	-4.351	26.442	-7.62	-10.632	41.751	-19.037	-5.585	5.881	-6.991	-8.911	-31.754	-38.528
154	154	0.84915	-5.836	16.22	-5.607	-4.217	27.01	-7.043	-10.46	41.421	-18.647	-5.445	6.338	-7.486	-9.244	-30.29	-38.207
155	155	0.8547	-5.789	16.229	-5.596	-4.093	27.578	-6.464	-10.257	41.094	-18.283	-5.362	6.832	-7.872	-9.626	-28.808	-37.788
156	156	0.86025	-5.72	16.213	-5.581	-3.951	28.133	-6	-10.11	40.769	-17.813	-5.278	7.262	-8.207	-9.944	-27.363	-37.276
157	157	0.8658	-5.631	16.175	-5.555	-3.809	28.66	-5.606	-9.969	40.418	-17.325	-5.077	7.568	-8.558	-10.079	-25.936	-36.795
158	158	0.87135	-5.53	16.111	-5.513	-3.689	29.146	-5.285	-9.81	40.034	-16.804	-4.875	7.851	-8.981	-10.156	-24.516	-36.402
159	159	0.8769	-5.411	16.03	-5.448	-3.578	29.585	-4.974	-9.594	39.598	-16.334	-4.79	8.055	-9.391	-10.255	-23.207	-36.056
160	160	0.88245	-5.281	15.933	-5.366	-3.481	29.996	-4.705	-9.352	39.123	-15.893	-4.779	8.337	-9.737	-10.421	-21.843	-35.697
161	161	0.888	-5.136	15.818	-5.266	-3.39	30.377	-4.507	-9.108	38.605	-15.473	-4.793	8.715	-10.04	-10.624	-20.376	-35.35
162	162	0.89355	-4.985	15.69	-5.139	-3.321	30.73	-4.406	-8.874	38.027	-15.086	-4.876	9.044	-10.239	-10.85	-18.956	-35.001
163	163	0.8991	-4.84	15.544	-4.979	-3.284	31.045	-4.371	-8.652	37.376	-14.743	-4.874	9.196	-10.35	-10.94	-17.604	-34.651
164	164	0.90465	-4.703	15.394	-4.802	-3.267	31.322	-4.366	-8.426	36.64	-14.505	-4.829	9.228	-10.387	-10.952	-16.3	-34.351
165	165	0.9102	-4.577	15.229	-4.623	-3.263	31.574	-4.446	-8.236	35.858	-14.271	-4.821	9.128	-10.348	-10.938	-15.118	-34.067
166	166	0.91575	-4.438	15.064	-4.452	-3.244	31.79	-4.522	-8.022	34.986	-14.115	-4.948	8.91	-10.16	-10.993	-14.064	-33.73
167	167	0.9213	-4.321	14.91	-4.277	-3.25	32.004	-4.617	-7.814	34.059	-13.95	-5.081	8.722	-9.945	-11.069	-12.946	-33.379
168	168	0.92685	-4.221	14.773	-4.101	-3.262	32.211	-4.72	-7.605	33.06	-13.828	-5.326	8.529	-9.648	-11.238	-11.85	-33.006
169	169	0.9324	-4.142	14.662	-3.92	-3.29	32.433	-4.898	-7.432	32.015	-13.695	-5.536	8.24	-9.299	-11.344	-10.799	-32.642
170	170	0.93795	-4.068	14.575	-3.741	-3.317	32.663	-5.097	-7.257	30.923	-13.544	-5.726	7.851	-8.973	-11.384	-9.799	-32.308
171	171	0.9435	-3.998	14.515	-3.569	-3.335	32.903	-5.283	-7.073	29.791	-13.39	-5.831	7.473	-8.68	-11.349	-8.719	-31.984
172	172	0.94905	-3.95	14.481	-3.416	-3.348	33.157	-5.46	-6.898	28.623	-13.214	-5.892	7.102	-8.451	-11.272	-7.591	-31.705
173	173	0.9546	-3.924	14.477	-3.281	-3.369	33.425	-5.62	-6.705	27.424	-13.025	-5.974	6.773	-8.232	-11.215	-6.419	-31.426
174	174	0.96015	-3.918	14.497	-3.176	-3.381	33.709	-5.762	-6.513	26.199	-12.82	-6.022	6.447	-7.985	-11.124	-5.209	-31.113
175	175	0.9657	-3.919	14.537	-3.069	-3.392	33.98	-5.858	-6.298	24.94	-12.588	-5.969	6.135	-7.786	-10.945	-3.921	-30.762
176	176	0.97125	-3.934	14.597	-2.954	-3.412	34.259	-5.976	-6.105	23.651	-12.36	-5.946	5.679	-7.54	-10.75	-2.769	-30.396
177	177	0.9768	-3.962	14.675	-2.841	-3.434	34.543	-6.068	-5.896	22.35	-12.166	-6.058	5.134	-7.273	-10.63	-1.765	-30.041
178	178	0.98235	-4.005	14.765	-2.736	-3.465	34.841	-6.177	-5.691	21.08	-11.932	-6.18	4.511	-7.045	-10.478	-0.876	-29.715
179	179	0.9879	-4.06	14.861	-2.636	-3.489	35.126	-6.236	-5.506	19.824	-11.746	-6.128	3.865	-6.822	-10.186	0.045	-29.379
180	180	0.99345	-4.123	14.962	-2.54	-3.505	35.398	-6.261	-5.343	18.588	-11.648	-5.94	3.289	-6.595	-9.82	1.053	-29.081
181	181	0.999	-4.2	15.058	-2.452	-3.521	35.671	-6.281	-5.196	17.406	-11.584	-5.758	2.876	-6.321	-9.518	2.157	-28.763
182	182	1.00455	-4.297	15.153	-2.355	-3.557	35.941	-6.282	-5.052	16.274	-11.525	-5.496	2.57	-6.069	-9.181	3.344	-28.444
183	183	1.0101	-4.398	15.227	-2.244	-3.604	36.177	-6.286	-4.914	15.172	-11.516	-5.25	2.341	-5.834	-8.883	4.544	-28.183
184	184	1.01565	-4.496	15.293	-2.114	-3.653	36.377	-6.291	-4.803	14.098	-11.536	-5.01	2.239	-5.653	-8.652	5.795	-27.979
185	185	1.0212	-4.58	15.349	-1.971	-3.687	36.559	-6.352	-4.733	13.081	-11.58	-4.63	2.206	-5.451	-8.327	7.102	-27.799
186	186	1.02675	-4.668	15.394	-1.819	-3.737	36.732	-6.437	-4.651	12.146	-11.598	-4.399	2.261	-5.31	-8.14	8.339	-27.677
187	187	1.0323	-4.764	15.427	-1.652	-3.797	36.87	-6.474	-4.574	11.239	-11.73	-4.352	2.406	-5.138	-8.154	9.522	-27.591
188	188	1.03785	-4.861	15.447	-1.477	-3.856	36.974	-6.518	-4.522	10.358	-11.917	-4.357	2.565	-4.959	-8.23	10.639	-27.553
189	189	1.0434	-4.948	15.462	-1.291	-3.913	37.062	-6.605	-4.481	9.531	-12.098	-4.389	2.544	-4.807	-8.254	11.507	-27.577
190	190	1.04895	-5.026	15.474	-1.085	-3.972	37.148	-6.685	-4.452	8.797	-12.3	-4.39	2.395	-4.686	-8.195	12.18	-27.628
191	191	1.0545	-5.1	15.482	-0.847	-4.054	37.233	-6.737	-4.422	8.164	-12.59	-4.414	2.259	-4.624	-8.153	12.756	-27.775
192	192	1.06005	-5.175	15.486	-0.578	-4.146	37.324	-6.806	-4.425	7.629	-12.983	-4.49	2.137	-4.48	-8.168	13.23	-27.935
193	193	1.0656	-5.254	15.498	-0.295	-4.245	37.419	-6.897	-4.452	7.185	-13.329	-4.541	1.941	-4.347	-8.128	13.55	-28.076
194	194	1.07115	-5.338	15.523	0.013	-4.369	37.519	-6.972	-4.459	6.82	-13.702	-4.573	1.713	-4.266	-8.03	13.772	-28.264
195	195	1.0767	-5.418	15.561	0.337	-4.503	37.622	-7.041	-4.462	6.52	-14.138	-4.608	1.401	-4.234	-7.882	13.837	-28.547
196	196	1.08225	-5.482	15.604	0.688	-4.636	37.72	-7.162	-4.493	6.286	-14.627	-4.419	0.998	-4.14	-7.505	13.849	-28.832
197	197	1.0878	-5.533	15.659	1.066	-4.773	37.823	-7.399	-4.554	6.132	-15.001	-4.096	0.615	-4.005	-7.02	13.861	-29.035
198	198	1.09335	-5.586	15.737	1.48	-4.934	37.936	-7.653	-4.622	6.049	-15.325	-3.832	0.317	-3.812	-6.619	13.853	-29.121
199	199	1.0989	-5.634	15.828	1.927	-5.115	38.053	-7.934	-4.685	6.046	-15.61	-3.732	0.03	-3.516	-6.351	13.7	-29.069
200	200	1.10445	-5.691	15.929	2.41	-5.338	38.159	-8.301	-4.738	6.104	-15.778	-3.764	-0.396	-3.156	-6.124	13.283	-28.909
201	201	1.11	-5.739	16.018	2.916	-5.566	38.235	-8.767	-4.803	6.229	-15.771	-3.814	-1.057	-2.791	-5.801	12.565	-28.644
