# Supplementary material for: Gait phenotypes in paediatric hereditary spastic paraplegia revealed by dynamic time warping analysis and random forests
Source: PLoS One. 2018 Mar 8;13(3):e0192345. doi: 10.1371/journal.pone.0192345 (PMC5843164; doi:10.1371/journal.pone.0192345)
Supplement: S2 Data — (ZIP) [file pone.0192345.s009.zip › Healthy/Left.SR.HEALTHY4.5.csv]

	Epoch	Time	Pelvic.obliquity	Pelvic.tilt	Pelvic rotation	Hip.abd.add	Hip.flexion	Hip.rotation	Knee.abd.add	Knee.flexion	Knee.rotation	Ankle.abd.add	Ankle.flexion	Ankle.rotation	Forefoot.abd.add	Forefoot.flexion	Forefoot.rotation
1	1	0	-2.881	16.602	6.291	-3.734	40.769	-8.645	-3.752	10.006	-13.47	-4.648	0.314	0.025	-4.719	12.844	-18.741
2	2	0.00525	-2.889	16.455	6.547	-3.8	40.873	-8.564	-3.819	11.043	-12.934	-4.259	-0.267	-0.209	-4.095	11.698	-18.084
3	3	0.0105	-2.898	16.286	6.808	-3.886	40.896	-8.583	-3.847	12.09	-12.282	-4.023	-1.011	-0.436	-3.558	10.269	-17.39
4	4	0.01575	-2.914	16.105	7.079	-3.965	40.829	-8.707	-3.909	13.092	-11.58	-3.964	-1.978	-0.588	-3.16	8.527	-16.652
5	5	0.021	-2.941	15.908	7.359	-4.038	40.659	-8.872	-4.003	14.045	-10.89	-3.911	-3.201	-0.723	-2.747	6.485	-15.924
6	6	0.02625	-2.965	15.686	7.626	-4.074	40.423	-9.078	-4.131	15.023	-10.156	-3.833	-4.495	-1.002	-2.331	4.29	-15.314
7	7	0.0315	-2.988	15.448	7.875	-4.09	40.203	-9.206	-4.263	16.119	-9.481	-3.535	-5.524	-1.499	-1.809	2.302	-14.902
8	8	0.03675	-3.014	15.199	8.111	-4.106	40.084	-9.205	-4.379	17.425	-8.944	-3.066	-5.979	-2.144	-1.278	0.809	-14.67
9	9	0.042	-3.043	14.946	8.333	-4.134	40.085	-9.104	-4.453	18.932	-8.506	-2.744	-5.893	-2.889	-1.002	-0.272	-14.567
10	10	0.04725	-3.056	14.679	8.529	-4.138	40.124	-8.986	-4.519	20.501	-8.083	-2.578	-5.515	-3.732	-0.938	-1.121	-14.576
11	11	0.0525	-3.033	14.393	8.692	-4.089	40.059	-8.889	-4.56	21.914	-7.677	-2.496	-5.064	-4.604	-0.956	-1.852	-14.65
12	12	0.05775	-2.95	14.081	8.815	-3.956	39.8	-8.798	-4.557	23.03	-7.365	-2.453	-4.635	-5.392	-0.988	-2.489	-14.733
13	13	0.063	-2.785	13.738	8.881	-3.687	39.356	-8.669	-4.541	23.867	-7.221	-2.425	-4.244	-6.106	-1.03	-3.05	-14.859
14	14	0.06825	-2.537	13.367	8.881	-3.287	38.812	-8.488	-4.505	24.564	-7.249	-2.498	-3.863	-6.769	-1.162	-3.594	-15.056
15	15	0.0735	-2.237	12.981	8.822	-2.817	38.249	-8.295	-4.434	25.261	-7.402	-2.637	-3.409	-7.367	-1.341	-4.097	-15.322
16	16	0.07875	-1.923	12.603	8.708	-2.318	37.709	-8.076	-4.346	25.99	-7.678	-2.649	-2.795	-7.844	-1.409	-4.429	-15.612
17	17	0.084	-1.628	12.232	8.532	-1.811	37.18	-7.858	-4.257	26.718	-8.002	-2.691	-2.007	-8.14	-1.511	-4.592	-15.845
18	18	0.08925	-1.368	11.878	8.298	-1.294	36.641	-7.648	-4.201	27.378	-8.32	-2.838	-1.174	-8.297	-1.721	-4.696	-16.012
19	19	0.0945	-1.152	11.541	8.022	-0.77	36.08	-7.508	-4.232	27.938	-8.536	-2.937	-0.424	-8.36	-1.892	-4.81	-16.104
20	20	0.09975	-0.996	11.232	7.731	-0.287	35.5	-7.401	-4.324	28.393	-8.671	-2.856	0.224	-8.359	-1.897	-4.91	-16.128
21	21	0.105	-0.905	10.948	7.439	0.127	34.898	-7.29	-4.41	28.731	-8.823	-2.854	0.814	-8.291	-1.961	-5.011	-16.156
22	22	0.11025	-0.903	10.701	7.155	0.45	34.292	-7.163	-4.5	28.989	-8.93	-2.879	1.351	-8.244	-2.04	-5.122	-16.197
23	23	0.1155	-0.963	10.493	6.855	0.739	33.7	-7.085	-4.66	29.181	-8.941	-2.867	1.818	-8.16	-2.082	-5.247	-16.189
24	24	0.12075	-1.1	10.328	6.552	0.958	33.125	-7.011	-4.845	29.329	-8.809	-2.844	2.305	-8.151	-2.112	-5.323	-16.165
25	25	0.126	-1.295	10.203	6.258	1.115	32.559	-6.908	-5.027	29.408	-8.621	-2.836	2.804	-8.205	-2.151	-5.347	-16.151
26	26	0.13125	-1.551	10.123	5.989	1.202	32.014	-6.8	-5.214	29.428	-8.384	-2.992	3.305	-8.296	-2.343	-5.373	-16.139
27	27	0.1365	-1.844	10.085	5.746	1.233	31.488	-6.697	-5.4	29.403	-8.144	-3.139	3.727	-8.371	-2.514	-5.449	-16.115
28	28	0.14175	-2.154	10.085	5.542	1.216	30.966	-6.614	-5.576	29.328	-7.877	-3.27	4.106	-8.467	-2.659	-5.546	-16.088
29	29	0.147	-2.453	10.12	5.384	1.167	30.452	-6.55	-5.723	29.203	-7.614	-3.38	4.492	-8.59	-2.779	-5.607	-16.082
30	30	0.15225	-2.727	10.19	5.269	1.096	29.944	-6.475	-5.823	28.997	-7.441	-3.508	4.863	-8.663	-2.917	-5.636	-16.08
31	31	0.1575	-2.973	10.292	5.196	1.03	29.441	-6.382	-5.902	28.714	-7.348	-3.688	5.134	-8.7	-3.101	-5.726	-16.066
32	32	0.16275	-3.189	10.421	5.167	0.971	28.953	-6.317	-5.989	28.395	-7.261	-3.786	5.35	-8.741	-3.214	-5.825	-16.04
33	33	0.168	-3.371	10.575	5.167	0.906	28.493	-6.293	-6.063	28.073	-7.153	-3.782	5.561	-8.791	-3.231	-5.897	-16.008
34	34	0.17325	-3.52	10.745	5.178	0.847	28.045	-6.249	-6.092	27.733	-7.113	-3.823	5.793	-8.788	-3.287	-5.945	-15.964
35	35	0.1785	-3.64	10.932	5.195	0.797	27.602	-6.185	-6.084	27.355	-7.159	-3.938	5.989	-8.725	-3.41	-6.02	-15.921
36	36	0.18375	-3.73	11.13	5.228	0.748	27.168	-6.129	-6.056	26.957	-7.253	-3.92	6.178	-8.62	-3.413	-6.051	-15.874
37	37	0.189	-3.797	11.341	5.275	0.703	26.754	-6.078	-6.022	26.56	-7.377	-3.744	6.322	-8.485	-3.27	-6.074	-15.812
38	38	0.19425	-3.849	11.562	5.326	0.654	26.359	-6.068	-5.985	26.157	-7.535	-3.512	6.412	-8.311	-3.07	-6.13	-15.78
39	39	0.1995	-3.884	11.789	5.381	0.605	25.975	-6.131	-5.961	25.743	-7.65	-3.294	6.519	-8.123	-2.883	-6.164	-15.752
40	40	0.20475	-3.904	12.028	5.435	0.564	25.622	-6.298	-5.959	25.338	-7.696	-3.239	6.649	-7.926	-2.846	-6.22	-15.744
41	41	0.21	-3.908	12.27	5.482	0.537	25.291	-6.509	-5.953	24.966	-7.632	-3.302	6.794	-7.76	-2.898	-6.308	-15.697
42	42	0.21525	-3.914	12.54	5.517	0.492	25.02	-6.823	-5.979	24.626	-7.484	-3.212	6.915	-7.558	-2.801	-6.389	-15.643
43	43	0.2205	-3.929	12.818	5.534	0.45	24.766	-7.125	-6.011	24.292	-7.302	-3.246	7.083	-7.403	-2.831	-6.454	-15.609
44	44	0.22575	-3.958	13.114	5.539	0.408	24.543	-7.409	-6.056	23.943	-7.162	-3.318	7.21	-7.233	-2.904	-6.545	-15.603
45	45	0.231	-3.985	13.401	5.534	0.368	24.341	-7.751	-6.128	23.636	-6.918	-3.297	7.26	-7.115	-2.874	-6.703	-15.602
46	46	0.23625	-4.037	13.705	5.542	0.292	24.186	-8.154	-6.218	23.377	-6.602	-3.137	7.287	-6.983	-2.705	-6.866	-15.568
47	47	0.2415	-4.107	14.014	5.547	0.201	24.064	-8.59	-6.326	23.166	-6.227	-3.099	7.365	-6.889	-2.655	-7.034	-15.551
48	48	0.24675	-4.197	14.322	5.549	0.091	23.963	-9.018	-6.417	22.987	-5.845	-3.266	7.48	-6.846	-2.792	-7.233	-15.585
49	49	0.252	-4.292	14.623	5.55	-0.02	23.866	-9.397	-6.49	22.817	-5.512	-3.458	7.574	-6.798	-2.949	-7.45	-15.621
50	50	0.25725	-4.4	14.918	5.549	-0.147	23.772	-9.727	-6.55	22.65	-5.248	-3.522	7.617	-6.718	-2.988	-7.675	-15.652
51	51	0.2625	-4.518	15.201	5.528	-0.272	23.673	-9.989	-6.613	22.488	-5.069	-3.442	7.644	-6.629	-2.911	-7.87	-15.712
52	52	0.26775	-4.638	15.456	5.475	-0.382	23.559	-10.206	-6.676	22.337	-4.94	-3.337	7.698	-6.521	-2.824	-8.033	-15.784
53	53	0.273	-4.755	15.683	5.412	-0.49	23.425	-10.384	-6.712	22.207	-4.851	-3.259	7.79	-6.381	-2.761	-8.173	-15.835
54	54	0.27825	-4.866	15.885	5.359	-0.591	23.276	-10.543	-6.749	22.098	-4.81	-3.122	7.874	-6.243	-2.649	-8.314	-15.897
55	55	0.2835	-4.958	16.053	5.307	-0.676	23.113	-10.675	-6.773	22.036	-4.804	-2.976	7.944	-6.126	-2.525	-8.492	-15.976
56	56	0.28875	-5.026	16.183	5.245	-0.733	22.931	-10.805	-6.786	21.999	-4.815	-3.024	7.988	-5.994	-2.575	-8.757	-16.052
57	57	0.294	-5.081	16.271	5.168	-0.782	22.71	-10.925	-6.772	21.967	-4.857	-3.198	8.003	-5.835	-2.729	-9.086	-16.133
58	58	0.29925	-5.141	16.319	5.072	-0.832	22.442	-10.961	-6.735	21.939	-4.96	-3.219	8.032	-5.665	-2.747	-9.361	-16.198
59	59	0.3045	-5.206	16.322	4.945	-0.878	22.144	-11.038	-6.74	21.943	-4.999	-3.066	8.11	-5.487	-2.624	-9.565	-16.247
60	60	0.30975	-5.27	16.285	4.778	-0.908	21.818	-11.069	-6.732	21.972	-5.056	-3.074	8.205	-5.31	-2.648	-9.808	-16.302
61	61	0.315	-5.334	16.208	4.602	-0.935	21.46	-11.13	-6.735	22.005	-5.077	-3.093	8.271	-5.129	-2.675	-10.082	-16.348
62	62	0.32025	-5.395	16.096	4.413	-0.951	21.09	-11.19	-6.738	22.082	-5.089	-3.234	8.352	-4.95	-2.808	-10.399	-16.391
63	63	0.3255	-5.457	15.949	4.232	-0.977	20.697	-11.278	-6.753	22.2	-5.105	-3.347	8.447	-4.784	-2.922	-10.727	-16.463
64	64	0.33075	-5.521	15.777	4.035	-1.006	20.299	-11.376	-6.776	22.348	-5.094	-3.482	8.568	-4.651	-3.061	-11.049	-16.561
65	65	0.336	-5.587	15.577	3.818	-1.037	19.883	-11.489	-6.79	22.517	-5.044	-3.723	8.701	-4.503	-3.281	-11.4	-16.639
66	66	0.34125	-5.664	15.36	3.571	-1.074	19.458	-11.561	-6.795	22.69	-5.053	-3.973	8.8	-4.309	-3.507	-11.785	-16.721
67	67	0.3465	-5.756	15.124	3.302	-1.12	19.011	-11.584	-6.81	22.87	-5.084	-3.982	8.847	-4.146	-3.508	-12.162	-16.824
68	68	0.35175	-5.869	14.885	3.02	-1.185	18.572	-11.606	-6.842	23.076	-5.084	-3.939	8.885	-4.051	-3.455	-12.554	-16.975
69	69	0.357	-5.987	14.646	2.73	-1.25	18.139	-11.629	-6.878	23.291	-5.113	-3.969	8.918	-3.968	-3.468	-12.981	-17.174
70	70	0.36225	-6.105	14.405	2.433	-1.309	17.703	-11.651	-6.934	23.494	-5.152	-3.886	8.927	-3.866	-3.378	-13.391	-17.364
71	71	0.3675	-6.217	14.161	2.144	-1.37	17.265	-11.722	-7.013	23.702	-5.161	-3.72	8.941	-3.745	-3.216	-13.779	-17.535
72	72	0.37275	-6.316	13.919	1.861	-1.433	16.833	-11.804	-7.088	23.926	-5.164	-3.524	9.023	-3.646	-3.04	-14.105	-17.725
73	73	0.378	-6.398	13.689	1.586	-1.495	16.41	-11.888	-7.156	24.147	-5.171	-3.301	9.135	-3.542	-2.851	-14.392	-17.91
74	74	0.38325	-6.461	13.476	1.296	-1.539	15.981	-11.918	-7.202	24.33	-5.199	-3.136	9.163	-3.43	-2.694	-14.756	-18.071
75	75	0.3885	-6.522	13.285	0.998	-1.59	15.553	-11.973	-7.255	24.48	-5.149	-2.929	9.102	-3.336	-2.474	-15.181	-18.207
76	76	0.39375	-6.569	13.116	0.695	-1.618	15.131	-12.06	-7.351	24.598	-5.027	-2.647	8.991	-3.271	-2.184	-15.623	-18.33
77	77	0.399	-6.596	12.974	0.4	-1.615	14.727	-12.169	-7.489	24.691	-4.877	-2.336	8.884	-3.205	-1.887	-16.042	-18.425
78	78	0.40425	-6.587	12.848	0.123	-1.6	14.313	-12.246	-7.587	24.762	-4.788	-2.028	8.761	-3.061	-1.593	-16.467	-18.461
79	79	0.4095	-6.55	12.742	-0.154	-1.578	13.928	-12.401	-7.705	24.845	-4.585	-1.671	8.64	-2.904	-1.247	-16.882	-18.442
80	80	0.41475	-6.489	12.656	-0.427	-1.542	13.552	-12.553	-7.811	24.931	-4.347	-1.356	8.534	-2.792	-0.934	-17.306	-18.429
81	81	0.42	-6.432	12.606	-0.675	-1.535	13.208	-12.673	-7.876	25.04	-4.105	-1.213	8.405	-2.753	-0.761	-17.821	-18.447
82	82	0.42525	-6.369	12.566	-0.929	-1.526	12.847	-12.798	-7.943	25.11	-3.829	-1.057	8.259	-2.685	-0.577	-18.336	-18.414
83	83	0.4305	-6.317	12.537	-1.214	-1.519	12.473	-12.854	-8.014	25.118	-3.597	-0.794	8.067	-2.58	-0.306	-18.827	-18.362
84	84	0.43575	-6.278	12.521	-1.537	-1.514	12.114	-12.925	-8.11	25.105	-3.285	-0.617	7.902	-2.514	-0.12	-19.304	-18.322
85	85	0.441	-6.259	12.534	-1.849	-1.548	11.791	-13	-8.202	25.104	-2.984	-0.447	7.751	-2.434	0.049	-19.776	-18.286
86	86	0.44625	-6.229	12.561	-2.148	-1.587	11.467	-13.007	-8.237	25.103	-2.751	-0.39	7.561	-2.318	0.131	-20.32	-18.215
87	87	0.4515	-6.184	12.599	-2.448	-1.642	11.161	-13.039	-8.253	25.134	-2.528	-0.329	7.312	-2.123	0.239	-20.943	-18.106
88	88	0.45675	-6.145	12.657	-2.742	-1.724	10.885	-13.073	-8.241	25.196	-2.284	-0.316	7.047	-1.989	0.327	-21.609	-18.04
89	89	0.462	-6.124	12.717	-3.031	-1.816	10.615	-13.095	-8.248	25.256	-2.047	-0.317	6.78	-1.871	0.392	-22.28	-17.983
90	90	0.46725	-6.109	12.768	-3.347	-1.907	10.328	-13.063	-8.257	25.293	-1.849	-0.339	6.459	-1.684	0.435	-22.996	-17.868
91	91	0.4725	-6.098	12.808	-3.699	-2.005	10.028	-12.999	-8.269	25.332	-1.685	-0.334	6.104	-1.425	0.507	-23.745	-17.718
92	92	0.47775	-6.092	12.85	-4.073	-2.107	9.733	-12.923	-8.294	25.374	-1.549	-0.259	5.755	-1.129	0.635	-24.472	-17.57
93	93	0.483	-6.086	12.896	-4.449	-2.211	9.454	-12.881	-8.33	25.44	-1.372	-0.316	5.419	-0.856	0.649	-25.243	-17.432
94	94	0.48825	-6.068	12.936	-4.815	-2.312	9.174	-12.833	-8.365	25.525	-1.21	-0.332	5.017	-0.584	0.719	-26.077	-17.294
95	95	0.4935	-6.037	12.958	-5.172	-2.402	8.876	-12.789	-8.412	25.624	-1.06	-0.273	4.587	-0.293	0.864	-26.93	-17.134
96	96	0.49875	-6.011	12.961	-5.518	-2.512	8.563	-12.827	-8.497	25.733	-0.875	-0.113	4.155	0.034	1.1	-27.772	-16.967
97	97	0.504	-5.996	12.945	-5.881	-2.641	8.24	-12.853	-8.578	25.869	-0.649	0.103	3.771	0.273	1.389	-28.571	-16.853
98	98	0.50925	-5.995	12.906	-6.236	-2.789	7.884	-12.905	-8.677	26.012	-0.424	0.295	3.341	0.562	1.67	-29.447	-16.7
99	99	0.5145	-5.985	12.835	-6.599	-2.929	7.496	-12.978	-8.803	26.166	-0.198	0.496	2.915	0.922	1.957	-30.337	-16.491
100	100	0.51975	-5.973	12.738	-6.946	-3.097	7.077	-13.112	-8.927	26.339	0.048	0.826	2.423	1.271	2.403	-31.279	-16.316
101	101	0.525	-5.958	12.632	-7.275	-3.265	6.655	-13.282	-9.076	26.521	0.32	1.204	1.918	1.537	2.896	-32.229	-16.21
102	102	0.53025	-5.94	12.521	-7.564	-3.462	6.221	-13.483	-9.194	26.714	0.525	1.545	1.322	1.873	3.398	-33.285	-16.097
103	103	0.5355	-5.898	12.404	-7.812	-3.652	5.791	-13.71	-9.288	26.948	0.729	1.839	0.665	2.169	3.9	-34.429	-16.003
104	104	0.54075	-5.833	12.283	-8.044	-3.843	5.363	-13.965	-9.367	27.223	0.875	2.141	0.011	2.549	4.434	-35.592	-15.894
105	105	0.546	-5.747	12.166	-8.251	-4.036	4.964	-14.284	-9.443	27.575	1.02	2.283	-0.588	2.911	4.835	-36.785	-15.83
106	106	0.55125	-5.644	12.051	-8.447	-4.223	4.574	-14.628	-9.524	27.938	1.088	2.492	-1.215	3.312	5.323	-37.982	-15.816
107	107	0.5565	-5.545	11.936	-8.622	-4.427	4.201	-14.977	-9.6	28.323	1.086	2.742	-1.953	3.728	5.9	-39.27	-15.838
108	108	0.56175	-5.458	11.818	-8.775	-4.663	3.84	-15.363	-9.674	28.722	1.02	3.003	-2.806	4.26	6.547	-40.656	-15.82
109	109	0.567	-5.382	11.711	-8.904	-4.936	3.543	-15.815	-9.767	29.21	0.921	3.286	-3.708	4.846	7.27	-42.108	-15.809
110	110	0.57225	-5.317	11.621	-9.003	-5.235	3.334	-16.284	-9.869	29.822	0.711	3.514	-4.659	5.489	8.003	-43.654	-15.822
111	111	0.5775	-5.271	11.547	-9.07	-5.565	3.216	-16.753	-9.989	30.563	0.372	3.684	-5.685	6.219	8.751	-45.324	-15.82
112	112	0.58275	-5.262	11.495	-9.088	-5.938	3.202	-17.293	-10.166	31.408	-0.03	3.854	-6.861	7.067	9.592	-47.152	-15.75
113	113	0.588	-5.29	11.476	-9.061	-6.338	3.309	-17.875	-10.401	32.316	-0.526	3.895	-8.23	8.06	10.415	-49.169	-15.583
114	114	0.59325	-5.356	11.489	-9.003	-6.756	3.555	-18.438	-10.676	33.286	-1.141	3.755	-9.772	9.117	11.167	-51.339	-15.37
115	115	0.5985	-5.469	11.534	-8.924	-7.183	3.949	-18.962	-11.03	34.335	-1.854	3.558	-11.409	10.182	11.917	-53.574	-15.14
116	116	0.60375	-5.65	11.602	-8.812	-7.651	4.479	-19.417	-11.408	35.489	-2.669	3.095	-13.095	11.235	12.471	-55.899	-14.867
117	117	0.609	-5.924	11.69	-8.646	-8.204	5.139	-19.829	-11.787	36.76	-3.522	2.207	-14.764	12.265	12.651	-58.307	-14.504
118	118	0.61425	-6.279	11.782	-8.44	-8.806	5.864	-20.167	-12.172	38.08	-4.383	1.088	-16.327	13.177	12.558	-60.656	-14.132
119	119	0.6195	-6.705	11.887	-8.184	-9.454	6.663	-20.454	-12.595	39.516	-5.161	0.05	-17.543	13.859	12.349	-62.733	-13.838
120	120	0.62475	-7.16	11.999	-7.89	-10.107	7.508	-20.632	-12.991	41.031	-5.88	-0.912	-18.33	14.363	11.967	-64.439	-13.602
121	121	0.63	-7.64	12.118	-7.557	-10.747	8.414	-20.776	-13.425	42.65	-6.424	-1.716	-18.671	14.642	11.456	-65.786	-13.416
122	122	0.63525	-8.1	12.24	-7.258	-11.326	9.377	-20.749	-13.809	44.38	-6.804	-2.591	-18.71	14.596	10.67	-66.96	-13.303
123	123	0.6405	-8.534	12.373	-6.982	-11.835	10.399	-20.582	-14.182	46.248	-6.976	-3.34	-18.571	14.089	9.825	-68.081	-13.35
124	124	0.64575	-8.906	12.523	-6.724	-12.258	11.458	-20.293	-14.48	48.184	-6.976	-4.075	-18.359	13.116	8.903	-69.205	-13.608
125	125	0.651	-9.208	12.69	-6.48	-12.577	12.535	-19.916	-14.711	50.117	-6.814	-4.778	-18.085	11.734	7.926	-70.289	-14.06
126	126	0.65625	-9.423	12.859	-6.276	-12.784	13.601	-19.388	-14.797	52.021	-6.547	-5.451	-17.686	10.03	6.9	-71.241	-14.683
127	127	0.6615	-9.56	13.023	-6.112	-12.885	14.668	-18.789	-14.833	53.916	-6.136	-5.877	-17.086	8.045	5.99	-71.952	-15.467
128	128	0.66675	-9.636	13.17	-6.004	-12.904	15.712	-18.107	-14.794	55.752	-5.651	-6.096	-16.297	5.883	5.205	-72.385	-16.397
129	129	0.672	-9.664	13.293	-5.954	-12.87	16.736	-17.338	-14.661	57.548	-5.183	-6.192	-15.32	3.634	4.513	-72.551	-17.471
130	130	0.67725	-9.625	13.384	-5.967	-12.744	17.72	-16.531	-14.48	59.237	-4.778	-6.281	-14.237	1.413	3.844	-72.502	-18.632
131	131	0.6825	-9.484	13.442	-6.026	-12.499	18.651	-15.781	-14.311	60.801	-4.42	-6.376	-13.07	-0.724	3.197	-72.253	-19.837
132	132	0.68775	-9.229	13.473	-6.134	-12.12	19.523	-15.071	-14.138	62.21	-4.171	-6.473	-11.863	-2.695	2.587	-71.814	-21.054
133	133	0.693	-8.883	13.479	-6.282	-11.629	20.345	-14.41	-13.974	63.465	-4.104	-6.619	-10.685	-4.412	1.995	-71.269	-22.252
134	134	0.69825	-8.482	13.459	-6.458	-11.064	21.134	-13.82	-13.856	64.581	-4.27	-6.861	-9.653	-5.75	1.4	-70.745	-23.346
135	135	0.7035	-8.054	13.402	-6.63	-10.48	21.876	-13.296	-13.741	65.556	-4.68	-7.277	-8.81	-6.635	0.738	-70.313	-24.268
136	136	0.70875	-7.615	13.308	-6.783	-9.905	22.578	-12.834	-13.617	66.432	-5.305	-7.79	-8.077	-7.076	0.05	-69.901	-25.002
137	137	0.714	-7.174	13.189	-6.918	-9.34	23.233	-12.432	-13.492	67.178	-6.131	-8.264	-7.393	-7.062	-0.581	-69.386	-25.532
138	138	0.71925	-6.723	13.052	-7.046	-8.764	23.857	-12.106	-13.413	67.813	-7.155	-8.565	-6.71	-6.642	-1.069	-68.683	-25.907
139	139	0.7245	-6.274	12.906	-7.16	-8.179	24.437	-11.791	-13.307	68.278	-8.319	-8.891	-6.095	-5.955	-1.58	-67.908	-26.179
140	140	0.72975	-5.857	12.742	-7.237	-7.64	24.969	-11.489	-13.157	68.581	-9.565	-9.114	-5.557	-5.047	-1.997	-67.015	-26.341
141	141	0.735	-5.516	12.558	-7.255	-7.21	25.448	-11.133	-12.888	68.726	-10.857	-9.328	-5.042	-3.988	-2.411	-66.007	-26.417
142	142	0.74025	-5.259	12.358	-7.229	-6.886	25.896	-10.769	-12.575	68.782	-12.122	-9.264	-4.491	-2.895	-2.609	-64.778	-26.454
143	143	0.7455	-5.065	12.171	-7.163	-6.631	26.355	-10.357	-12.171	68.788	-13.305	-9.37	-3.919	-1.906	-2.968	-63.566	-26.503
144	144	0.75075	-4.9	12.002	-7.05	-6.427	26.824	-9.944	-11.689	68.709	-14.362	-9.618	-3.403	-1.054	-3.425	-62.401	-26.568
145	145	0.756	-4.768	11.854	-6.863	-6.297	27.296	-9.517	-11.116	68.533	-15.231	-9.899	-2.911	-0.372	-3.916	-61.193	-26.621
146	146	0.76125	-4.65	11.723	-6.598	-6.212	27.742	-9.13	-10.51	68.235	-15.904	-10.035	-2.436	0.151	-4.298	-59.858	-26.639
147	147	0.7665	-4.539	11.625	-6.264	-6.17	28.203	-8.797	-9.872	67.875	-16.342	-10.301	-1.943	0.416	-4.799	-58.527	-26.691
148	148	0.77175	-4.41	11.553	-5.909	-6.113	28.66	-8.46	-9.19	67.448	-16.586	-10.618	-1.454	0.43	-5.336	-57.191	-26.781
149	149	0.777	-4.271	11.513	-5.543	-6.054	29.143	-8.132	-8.489	67.037	-16.633	-10.771	-0.952	0.241	-5.717	-55.788	-26.851
150	150	0.78225	-4.114	11.503	-5.162	-5.995	29.636	-7.798	-7.754	66.623	-16.532	-10.688	-0.449	-0.107	-5.874	-54.288	-26.902
151	151	0.7875	-3.938	11.519	-4.734	-5.956	30.141	-7.522	-7.024	66.165	-16.281	-10.421	0.089	-0.651	-5.878	-52.649	-26.999
152	152	0.79275	-3.739	11.549	-4.268	-5.92	30.648	-7.353	-6.36	65.634	-15.908	-10.165	0.679	-1.293	-5.917	-50.905	-27.098
153	153	0.798	-3.523	11.595	-3.774	-5.894	31.168	-7.321	-5.8	65.049	-15.424	-9.832	1.29	-1.979	-5.901	-49.05	-27.165
154	154	0.80325	-3.3	11.653	-3.28	-5.871	31.694	-7.34	-5.306	64.407	-14.913	-9.277	1.824	-2.644	-5.67	-47.112	-27.184
155	155	0.8085	-3.071	11.707	-2.805	-5.838	32.194	-7.369	-4.839	63.683	-14.441	-8.684	2.281	-3.247	-5.38	-45.164	-27.173
156	156	0.81375	-2.863	11.756	-2.337	-5.844	32.674	-7.5	-4.472	62.883	-13.99	-8.154	2.685	-3.713	-5.127	-43.237	-27.109
157	157	0.819	-2.679	11.809	-1.859	-5.886	33.135	-7.706	-4.194	61.991	-13.597	-7.594	3.02	-3.982	-4.855	-41.285	-26.936
158	158	0.82425	-2.524	11.861	-1.397	-5.956	33.59	-7.985	-4.019	61.005	-13.21	-6.816	3.251	-4.131	-4.372	-39.252	-26.692
159	159	0.8295	-2.385	11.898	-0.956	-6.032	34.007	-8.297	-3.9	59.933	-12.921	-5.874	3.474	-4.218	-3.751	-37.109	-26.507
160	160	0.83475	-2.267	11.918	-0.541	-6.112	34.401	-8.704	-3.901	58.792	-12.721	-4.879	3.781	-4.258	-3.131	-34.831	-26.429
161	161	0.84	-2.172	11.925	-0.123	-6.218	34.766	-9.255	-4.034	57.591	-12.573	-3.829	4.168	-4.144	-2.509	-32.423	-26.336
162	162	0.84525	-2.084	11.918	0.274	-6.319	35.089	-9.823	-4.197	56.306	-12.436	-2.819	4.241	-3.904	-1.819	-30.275	-26.15
163	163	0.8505	-1.991	11.909	0.657	-6.404	35.373	-10.438	-4.404	54.907	-12.335	-1.863	4.085	-3.6	-1.114	-28.301	-25.98
164	164	0.85575	-1.911	11.904	1.009	-6.473	35.643	-11.085	-4.657	53.412	-12.244	-1.301	3.94	-3.203	-0.779	-26.426	-25.777
165	165	0.861	-1.826	11.891	1.307	-6.486	35.889	-11.736	-4.945	51.833	-12.168	-1.067	4.037	-2.73	-0.845	-24.421	-25.545
166	166	0.86625	-1.745	11.87	1.576	-6.465	36.106	-12.382	-5.244	50.217	-12.041	-1.004	4.236	-2.262	-1.102	-22.388	-25.278
167	167	0.8715	-1.645	11.846	1.834	-6.409	36.296	-13.001	-5.513	48.567	-11.86	-0.802	4.428	-1.892	-1.23	-20.297	-25.036
168	168	0.87675	-1.551	11.837	2.116	-6.376	36.482	-13.654	-5.78	46.873	-11.599	-0.627	4.56	-1.664	-1.363	-18.253	-24.887
169	169	0.882	-1.459	11.836	2.399	-6.332	36.642	-14.247	-5.99	45.103	-11.31	-0.772	4.641	-1.537	-1.766	-16.349	-24.781
170	170	0.88725	-1.371	11.837	2.689	-6.277	36.768	-14.768	-6.149	43.281	-10.947	-1.073	4.698	-1.513	-2.307	-14.513	-24.653
171	171	0.8925	-1.285	11.833	2.982	-6.207	36.861	-15.208	-6.262	41.431	-10.543	-1.322	4.786	-1.604	-2.815	-12.627	-24.531
172	172	0.89775	-1.201	11.835	3.249	-6.105	36.939	-15.557	-6.327	39.579	-10.114	-1.598	4.913	-1.843	-3.346	-10.73	-24.472
173	173	0.903	-1.129	11.854	3.477	-5.986	37.014	-15.77	-6.311	37.729	-9.696	-2.041	5.141	-2.201	-4.039	-8.825	-24.469
174	174	0.90825	-1.075	11.887	3.671	-5.843	37.081	-15.826	-6.229	35.87	-9.331	-2.704	5.395	-2.616	-4.928	-6.992	-24.474
175	175	0.9135	-1.057	11.937	3.899	-5.739	37.141	-15.8	-6.115	34.004	-9.039	-3.428	5.56	-2.998	-5.838	-5.273	-24.447
176	176	0.91875	-1.059	11.992	4.137	-5.669	37.176	-15.699	-5.952	32.115	-8.823	-4.007	5.601	-3.371	-6.564	-3.606	-24.427
177	177	0.924	-1.071	12.061	4.38	-5.6	37.18	-15.508	-5.756	30.165	-8.779	-4.591	5.547	-3.698	-7.266	-2.014	-24.454
178	178	0.92925	-1.09	12.137	4.61	-5.504	37.162	-15.241	-5.553	28.197	-8.883	-5.332	5.419	-3.959	-8.077	-0.57	-24.502
179	179	0.9345	-1.128	12.233	4.881	-5.458	37.136	-14.869	-5.306	26.247	-9.253	-5.998	5.166	-4.054	-8.779	0.758	-24.532
180	180	0.93975	-1.184	12.333	5.144	-5.43	37.092	-14.42	-5.05	24.328	-9.816	-6.422	4.841	-4.024	-9.23	2.067	-24.553
181	181	0.945	-1.258	12.443	5.398	-5.42	37.041	-13.915	-4.783	22.453	-10.557	-6.712	4.437	-3.905	-9.503	3.298	-24.612
182	182	0.95025	-1.334	12.549	5.613	-5.379	36.964	-13.401	-4.571	20.617	-11.432	-6.77	3.924	-3.722	-9.521	4.446	-24.733
183	183	0.9555	-1.414	12.66	5.842	-5.368	36.903	-12.897	-4.371	18.894	-12.519	-6.803	3.352	-3.37	-9.466	5.448	-24.889
184	184	0.96075	-1.488	12.77	6.078	-5.356	36.826	-12.404	-4.176	17.224	-13.692	-6.927	2.702	-2.964	-9.418	6.275	-25.077
185	185	0.966	-1.561	12.889	6.333	-5.372	36.754	-11.968	-4.002	15.621	-14.932	-6.908	1.906	-2.56	-9.15	6.951	-25.362
186	186	0.97125	-1.629	13.013	6.609	-5.411	36.681	-11.633	-3.848	14.102	-16.217	-6.91	1.039	-2.09	-8.822	7.465	-25.699
187	187	0.9765	-1.69	13.132	6.903	-5.456	36.597	-11.322	-3.689	12.658	-17.554	-7.053	0.091	-1.614	-8.526	7.77	-26.085
188	188	0.98175	-1.727	13.239	7.167	-5.48	36.538	-11.168	-3.545	11.381	-18.729	-7.289	-0.869	-1.225	-8.226	7.887	-26.55
189	189	0.987	-1.755	13.335	7.421	-5.496	36.498	-11.142	-3.422	10.269	-19.782	-7.543	-1.743	-0.892	-7.917	7.932	-27.064
190	190	0.99225	-1.779	13.421	7.665	-5.5	36.471	-11.284	-3.327	9.334	-20.634	-7.69	-2.469	-0.56	-7.528	8.008	-27.527
191	191	0.9975	-1.804	13.494	7.919	-5.51	36.449	-11.588	-3.265	8.563	-21.264	-7.653	-3.045	-0.265	-7.019	8.161	-27.938
192	192	1.00275	-1.81	13.55	8.155	-5.497	36.448	-12.014	-3.211	7.983	-21.706	-7.662	-3.439	0.014	-6.605	8.302	-28.299
193	193	1.008	-1.803	13.586	8.392	-5.478	36.471	-12.598	-3.168	7.612	-21.921	-7.747	-3.634	0.269	-6.324	8.418	-28.608
194	194	1.01325	-1.796	13.613	8.652	-5.475	36.506	-13.356	-3.181	7.412	-21.863	-7.505	-3.798	0.449	-5.795	8.563	-28.859
195	195	1.0185	-1.786	13.629	8.89	-5.458	36.545	-14.202	-3.222	7.363	-21.617	-7.125	-4.052	0.667	-5.111	8.567	-28.969
196	196	1.02375	-1.77	13.631	9.105	-5.414	36.563	-15.055	-3.262	7.43	-21.159	-6.999	-4.358	0.868	-4.619	8.292	-28.902
197	197	1.029	-1.769	13.629	9.32	-5.391	36.593	-16.057	-3.322	7.634	-20.423	-7.001	-4.571	1	-4.278	7.911	-28.786
198	198	1.03425	-1.768	13.619	9.553	-5.377	36.582	-17.036	-3.415	7.9	-19.619	-6.661	-4.646	1.071	-3.739	7.716	-28.614
199	199	1.0395	-1.771	13.613	9.782	-5.373	36.559	-17.963	-3.52	8.262	-18.757	-5.972	-4.611	1.171	-2.966	7.681	-28.303
200	200	1.04475	-1.752	13.587	9.964	-5.313	36.497	-18.837	-3.653	8.686	-17.731	-5.331	-4.516	1.266	-2.289	7.587	-27.8
201	201	1.05	-1.733	13.566	10.141	-5.242	36.385	-19.54	-3.776	9.061	-16.797	-5.095	-4.636	1.379	-1.892	7.113	-27.201
