# Supplementary material for: Gait phenotypes in paediatric hereditary spastic paraplegia revealed by dynamic time warping analysis and random forests
Source: PLoS One. 2018 Mar 8;13(3):e0192345. doi: 10.1371/journal.pone.0192345 (PMC5843164; doi:10.1371/journal.pone.0192345)
Supplement: S2 Data — (ZIP) [file pone.0192345.s009.zip › Healthy/Left.SR.HEALTHY5.1.csv]

	Epoch	Time	Pelvic.obliquity	Pelvic.tilt	Pelvic rotation	Hip.abd.add	Hip.flexion	Hip.rotation	Knee.abd.add	Knee.flexion	Knee.rotation	Ankle.abd.add	Ankle.flexion	Ankle.rotation	Forefoot.abd.add	Forefoot.flexion	Forefoot.rotation
1	1	0	-2.176	13.491	-1.025	-0.314	31.801	2.377	3.369	0.375	-14.564	7.866	1.326	-7.081	11.352	22.11	-21.764
2	2	0.00628	-2.132	13.497	-0.834	-0.323	31.861	2.732	3.426	1.178	-14.801	8.188	0.742	-7.13	11.907	20.848	-21.488
3	3	0.01256	-2.087	13.516	-0.637	-0.345	31.926	3.101	3.51	2.061	-15.017	8.468	-0.059	-7.167	12.469	19.251	-21.133
4	4	0.01884	-2.028	13.522	-0.443	-0.359	31.956	3.458	3.607	2.941	-15.179	8.874	-1.094	-7.343	13.181	17.456	-20.859
5	5	0.02512	-1.928	13.498	-0.265	-0.331	31.933	3.78	3.711	3.73	-15.276	9.285	-2.589	-7.708	13.969	15.289	-20.699
6	6	0.0314	-1.785	13.431	-0.105	-0.253	31.842	4.042	3.795	4.38	-15.264	9.571	-4.194	-8.107	14.62	13.071	-20.484
7	7	0.03768	-1.609	13.301	0.029	-0.132	31.686	4.291	3.879	4.947	-15.148	9.542	-5.072	-8.361	14.799	11.495	-20.056
8	8	0.04396	-1.409	13.124	0.127	0.032	31.508	4.531	3.951	5.557	-14.895	9.573	-5.292	-8.546	14.874	10.547	-19.508
9	9	0.05024	-1.185	12.911	0.183	0.24	31.31	4.789	4.023	6.216	-14.541	9.588	-5.183	-8.726	14.857	9.872	-18.883
10	10	0.05652	-0.945	12.655	0.183	0.505	31.075	5.069	4.07	6.941	-14.147	9.542	-5.184	-9.028	14.768	9.027	-18.346
11	11	0.0628	-0.695	12.364	0.117	0.815	30.789	5.371	4.13	7.726	-13.734	9.609	-5.542	-9.359	14.836	7.79	-17.828
12	12	0.06908	-0.471	12.078	0.025	1.116	30.475	5.655	4.19	8.568	-13.307	9.801	-5.946	-9.671	15.016	6.462	-17.336
13	13	0.07536	-0.274	11.804	-0.079	1.411	30.129	5.92	4.243	9.426	-12.902	9.959	-6.009	-9.939	15.12	5.415	-16.897
14	14	0.08164	-0.092	11.549	-0.189	1.688	29.751	6.153	4.328	10.228	-12.522	10.068	-5.909	-10.168	15.193	4.528	-16.502
15	15	0.08792	0.065	11.326	-0.306	1.939	29.341	6.358	4.421	10.868	-12.198	10.008	-5.851	-10.421	15.135	3.677	-16.228
16	16	0.0942	0.182	11.137	-0.425	2.15	28.899	6.532	4.492	11.313	-11.945	9.942	-5.828	-10.729	15.081	2.954	-16.135
17	17	0.10048	0.266	10.988	-0.523	2.328	28.451	6.646	4.529	11.61	-11.731	9.833	-5.713	-11.062	14.983	2.442	-16.177
18	18	0.10676	0.333	10.872	-0.569	2.47	28.024	6.658	4.54	11.866	-11.543	9.673	-5.465	-11.341	14.829	2.091	-16.263
19	19	0.11304	0.395	10.774	-0.567	2.562	27.611	6.595	4.591	12.134	-11.341	9.416	-5.082	-11.519	14.603	1.818	-16.28
20	20	0.11932	0.468	10.686	-0.518	2.642	27.193	6.469	4.628	12.412	-11.128	9.2	-4.532	-11.739	14.392	1.71	-16.363
21	21	0.1256	0.563	10.609	-0.437	2.724	26.767	6.336	4.687	12.651	-10.919	8.982	-3.979	-12.019	14.194	1.621	-16.482
22	22	0.13188	0.698	10.545	-0.325	2.818	26.338	6.176	4.76	12.845	-10.682	8.828	-3.547	-12.315	14.072	1.451	-16.569
23	23	0.13816	0.866	10.498	-0.173	2.932	25.915	6.012	4.808	12.971	-10.497	8.605	-3.15	-12.59	13.868	1.273	-16.633
24	24	0.14444	1.047	10.465	-0.001	3.063	25.495	5.861	4.84	13.055	-10.375	8.274	-2.647	-12.781	13.55	1.193	-16.642
25	25	0.15072	1.251	10.443	0.16	3.23	25.077	5.74	4.862	13.107	-10.313	7.96	-2.142	-12.911	13.249	1.137	-16.623
26	26	0.157	1.474	10.421	0.306	3.413	24.648	5.662	4.904	13.116	-10.4	7.821	-1.774	-12.95	13.135	1.024	-16.63
27	27	0.16328	1.69	10.39	0.432	3.584	24.211	5.6	4.961	13.114	-10.573	7.903	-1.474	-12.995	13.237	0.931	-16.752
28	28	0.16956	1.885	10.354	0.531	3.764	23.767	5.558	4.983	13.108	-10.812	8.036	-1.165	-12.986	13.37	0.874	-16.902
29	29	0.17584	2.054	10.329	0.629	3.917	23.325	5.517	5.013	13.082	-11.104	8.117	-0.795	-12.867	13.457	0.871	-17.011
30	30	0.18212	2.176	10.296	0.714	4.019	22.869	5.468	5.032	13.036	-11.388	8.502	-0.319	-12.824	13.805	1.104	-17.267
31	31	0.1884	2.262	10.248	0.78	4.097	22.379	5.448	5.055	12.948	-11.678	8.65	0.179	-12.756	13.931	1.311	-17.495
32	32	0.19468	2.316	10.195	0.814	4.156	21.868	5.448	5.088	12.846	-11.917	8.579	0.595	-12.578	13.872	1.348	-17.558
33	33	0.20096	2.334	10.155	0.835	4.167	21.339	5.469	5.129	12.705	-12.1	8.295	1.253	-12.348	13.587	1.56	-17.53
34	34	0.20724	2.297	10.131	0.848	4.144	20.838	5.494	5.127	12.566	-12.187	8.029	1.995	-12.202	13.284	1.884	-17.516
35	35	0.21352	2.228	10.089	0.845	4.1	20.321	5.535	5.12	12.422	-12.165	8.143	2.054	-12.198	13.406	1.648	-17.509
36	36	0.2198	2.114	10.038	0.827	4.024	19.786	5.601	5.097	12.275	-12.086	8.432	1.682	-12.221	13.728	1.023	-17.442
37	37	0.22608	1.959	9.988	0.796	3.91	19.24	5.665	5.08	12.114	-11.939	8.398	1.729	-12.302	13.715	0.734	-17.411
38	38	0.23236	1.809	9.928	0.755	3.809	18.687	5.709	5.062	11.955	-11.756	8.263	2.141	-12.419	13.586	0.788	-17.436
39	39	0.23864	1.653	9.887	0.71	3.705	18.167	5.718	5.025	11.807	-11.606	7.977	2.397	-12.308	13.321	0.624	-17.268
40	40	0.24492	1.489	9.856	0.682	3.578	17.644	5.664	4.981	11.629	-11.454	7.884	2.589	-12.225	13.239	0.484	-17.187
41	41	0.2512	1.33	9.813	0.664	3.44	17.092	5.546	4.926	11.416	-11.333	7.816	3.062	-12.111	13.142	0.665	-17.188
42	42	0.25748	1.188	9.73	0.611	3.348	16.477	5.372	4.841	11.172	-11.212	7.55	3.605	-11.895	12.852	0.871	-17.159
43	43	0.26376	1.045	9.678	0.559	3.258	15.895	5.142	4.749	10.926	-11.108	7.326	3.86	-11.581	12.63	0.799	-17.076
44	44	0.27004	0.905	9.637	0.516	3.162	15.327	4.836	4.652	10.678	-10.993	7.38	3.82	-11.308	12.694	0.534	-17.079
45	45	0.27632	0.764	9.605	0.456	3.066	14.759	4.507	4.561	10.409	-10.869	7.556	3.782	-11.108	12.876	0.334	-17.196
46	46	0.2826	0.616	9.588	0.377	2.964	14.206	4.153	4.459	10.142	-10.714	7.707	3.845	-10.818	13.017	0.22	-17.24
47	47	0.28888	0.471	9.597	0.3	2.85	13.688	3.763	4.367	9.885	-10.519	7.638	3.959	-10.399	12.946	0.074	-17.137
48	48	0.29516	0.332	9.623	0.216	2.743	13.195	3.371	4.275	9.635	-10.261	7.433	4.195	-10.057	12.73	0.012	-17.056
49	49	0.30144	0.182	9.667	0.13	2.631	12.721	2.98	4.169	9.393	-9.951	7.174	4.564	-9.728	12.437	0.059	-16.944
50	50	0.30772	0.021	9.713	0.056	2.502	12.248	2.618	4.079	9.15	-9.605	6.86	4.747	-9.519	12.119	-0.098	-16.857
51	51	0.314	-0.091	9.726	0.028	2.386	11.725	2.243	4.03	8.876	-9.263	6.844	4.88	-9.428	12.098	-0.199	-16.871
52	52	0.32028	-0.144	9.711	-0.006	2.326	11.161	1.89	4.005	8.592	-8.924	7.097	5.029	-9.455	12.347	-0.199	-17.001
53	53	0.32656	-0.185	9.704	-0.057	2.297	10.607	1.616	3.958	8.311	-8.633	7.597	5.104	-9.531	12.82	-0.197	-17.168
54	54	0.33284	-0.217	9.707	-0.099	2.272	10.063	1.362	3.92	8.018	-8.361	7.934	5.233	-9.639	13.13	-0.177	-17.354
55	55	0.33912	-0.252	9.709	-0.132	2.238	9.503	1.174	3.896	7.681	-8.169	8.236	5.507	-9.792	13.38	0.012	-17.605
56	56	0.3454	-0.284	9.72	-0.183	2.223	8.948	1.055	3.863	7.338	-8.049	8.329	5.855	-9.909	13.417	0.209	-17.829
57	57	0.35168	-0.299	9.744	-0.244	2.224	8.414	0.976	3.847	7.005	-7.999	8.106	6.278	-9.804	13.153	0.351	-17.848
58	58	0.35796	-0.303	9.777	-0.293	2.209	7.878	0.939	3.87	6.644	-8.021	7.921	6.876	-9.71	12.902	0.697	-17.92
59	59	0.36424	-0.306	9.805	-0.34	2.195	7.341	0.919	3.894	6.283	-8.069	7.934	7.333	-9.678	12.853	0.975	-18.062
60	60	0.37052	-0.302	9.836	-0.386	2.197	6.798	0.94	3.897	5.9	-8.166	8.215	7.265	-9.674	13.114	0.827	-18.209
61	61	0.3768	-0.283	9.884	-0.422	2.213	6.266	0.986	3.894	5.501	-8.29	8.687	6.837	-9.644	13.602	0.38	-18.303
62	62	0.38308	-0.254	9.945	-0.458	2.238	5.748	1.043	3.903	5.108	-8.411	8.828	6.61	-9.517	13.766	0.008	-18.278
63	63	0.38936	-0.222	10.01	-0.511	2.27	5.238	1.147	3.913	4.719	-8.546	8.6	6.704	-9.319	13.539	-0.174	-18.164
64	64	0.39564	-0.181	10.079	-0.567	2.309	4.731	1.261	3.928	4.328	-8.664	8.373	6.903	-9.195	13.302	-0.241	-18.112
65	65	0.40192	-0.128	10.162	-0.613	2.346	4.235	1.352	3.957	3.937	-8.74	8.493	7.022	-9.194	13.407	-0.266	-18.176
66	66	0.4082	-0.066	10.253	-0.662	2.395	3.733	1.472	3.984	3.526	-8.835	8.825	7.203	-9.335	13.701	-0.135	-18.4
67	67	0.41448	-0.001	10.346	-0.709	2.452	3.233	1.579	3.991	3.119	-8.925	8.92	7.638	-9.436	13.716	0.168	-18.594
68	68	0.42076	0.076	10.453	-0.739	2.512	2.734	1.679	3.988	2.686	-9.041	8.86	8.183	-9.402	13.553	0.523	-18.659
69	69	0.42704	0.159	10.565	-0.771	2.567	2.23	1.758	3.989	2.223	-9.135	9.026	8.6	-9.375	13.618	0.847	-18.741
70	70	0.43332	0.244	10.682	-0.808	2.627	1.736	1.832	3.997	1.774	-9.215	9.43	8.624	-9.431	13.977	0.862	-18.894
71	71	0.4396	0.335	10.8	-0.839	2.697	1.25	1.879	3.997	1.378	-9.285	9.813	8.501	-9.486	14.335	0.68	-19.041
72	72	0.44588	0.431	10.914	-0.879	2.767	0.761	1.893	4.016	1	-9.326	10.047	8.393	-9.471	14.565	0.441	-19.123
73	73	0.45216	0.526	11.03	-0.943	2.848	0.285	1.892	4.028	0.62	-9.361	9.742	8.384	-9.185	14.283	0.097	-18.924
74	74	0.45844	0.624	11.15	-1.01	2.935	-0.176	1.886	4.028	0.253	-9.396	9.662	8.482	-8.956	14.18	-0.055	-18.82
75	75	0.46472	0.723	11.268	-1.08	3.016	-0.625	1.835	4.039	-0.073	-9.378	9.812	8.558	-8.803	14.3	-0.162	-18.806
76	76	0.471	0.825	11.377	-1.185	3.104	-1.069	1.764	4.071	-0.367	-9.304	9.857	8.582	-8.681	14.351	-0.362	-18.816
77	77	0.47728	0.941	11.496	-1.303	3.21	-1.491	1.67	4.125	-0.63	-9.189	9.667	8.731	-8.646	14.178	-0.514	-18.907
78	78	0.48356	1.062	11.61	-1.407	3.323	-1.9	1.554	4.18	-0.85	-9.066	9.407	9.028	-8.601	13.916	-0.57	-18.994
79	79	0.48984	1.185	11.721	-1.522	3.435	-2.293	1.423	4.224	-1.028	-8.938	9.349	9.275	-8.557	13.833	-0.624	-19.109
80	80	0.49612	1.32	11.838	-1.663	3.556	-2.662	1.318	4.274	-1.173	-8.822	9.577	9.442	-8.545	14.031	-0.67	-19.289
81	81	0.5024	1.467	11.971	-1.814	3.698	-2.999	1.23	4.294	-1.279	-8.698	9.793	9.622	-8.551	14.199	-0.725	-19.47
82	82	0.50868	1.611	12.09	-1.982	3.831	-3.319	1.159	4.321	-1.324	-8.569	9.911	9.855	-8.559	14.266	-0.789	-19.641
83	83	0.51496	1.767	12.22	-2.175	3.976	-3.606	1.135	4.348	-1.319	-8.454	9.957	10.106	-8.521	14.268	-0.895	-19.754
84	84	0.52124	1.944	12.381	-2.378	4.147	-3.828	1.122	4.358	-1.246	-8.347	10.117	10.323	-8.493	14.37	-1.025	-19.884
85	85	0.52752	2.117	12.537	-2.572	4.309	-4.027	1.166	4.354	-1.125	-8.286	10.313	10.506	-8.462	14.503	-1.206	-19.987
86	86	0.5338	2.275	12.678	-2.761	4.458	-4.216	1.214	4.334	-0.959	-8.225	10.533	10.691	-8.413	14.649	-1.402	-20.059
87	87	0.54008	2.434	12.826	-2.959	4.612	-4.376	1.28	4.293	-0.748	-8.151	10.779	10.972	-8.38	14.794	-1.515	-20.129
88	88	0.54636	2.591	12.984	-3.174	4.76	-4.485	1.398	4.256	-0.462	-8.091	11.049	11.278	-8.367	14.96	-1.632	-20.199
89	89	0.55264	2.734	13.134	-3.386	4.884	-4.551	1.506	4.247	-0.069	-8.005	11.118	11.622	-8.375	14.958	-1.836	-20.253
90	90	0.55892	2.869	13.281	-3.592	4.995	-4.593	1.618	4.248	0.376	-7.919	11.027	11.984	-8.373	14.81	-2.109	-20.27
91	91	0.5652	3	13.419	-3.812	5.109	-4.628	1.728	4.233	0.855	-7.805	10.773	12.465	-8.339	14.489	-2.345	-20.233
92	92	0.57148	3.114	13.552	-4.028	5.21	-4.651	1.816	4.195	1.373	-7.648	10.704	12.976	-8.335	14.324	-2.509	-20.211
93	93	0.57776	3.202	13.678	-4.213	5.276	-4.66	1.879	4.153	1.941	-7.505	10.893	13.272	-8.266	14.437	-2.84	-20.13
94	94	0.58404	3.27	13.788	-4.4	5.325	-4.654	1.911	4.103	2.576	-7.32	11.14	13.328	-8.172	14.659	-3.431	-20
95	95	0.59032	3.322	13.883	-4.583	5.339	-4.649	1.957	4.086	3.243	-7.151	11.259	13.331	-8.13	14.786	-4.131	-19.912
96	96	0.5966	3.363	13.973	-4.748	5.335	-4.631	1.986	4.083	3.959	-6.972	11.17	13.328	-8.105	14.729	-4.943	-19.809
97	97	0.60288	3.395	14.066	-4.935	5.324	-4.591	2.045	4.07	4.721	-6.812	11.091	13.135	-8.021	14.719	-5.98	-19.643
98	98	0.60916	3.406	14.154	-5.144	5.292	-4.542	2.118	4.038	5.514	-6.648	11.05	12.97	-7.885	14.728	-6.999	-19.422
99	99	0.61544	3.396	14.23	-5.362	5.248	-4.482	2.207	3.987	6.339	-6.497	11	12.966	-7.701	14.692	-7.885	-19.162
100	100	0.62172	3.37	14.302	-5.609	5.188	-4.386	2.317	3.924	7.235	-6.371	10.962	12.869	-7.434	14.679	-8.901	-18.836
101	101	0.628	3.318	14.357	-5.873	5.083	-4.285	2.438	3.893	8.168	-6.264	10.84	12.524	-7.122	14.645	-10.211	-18.469
102	102	0.63428	3.229	14.387	-6.128	4.91	-4.184	2.551	3.92	9.133	-6.159	10.564	12.114	-6.789	14.51	-11.648	-18.075
103	103	0.64056	3.098	14.386	-6.382	4.693	-4.086	2.666	3.934	10.135	-6.062	10.327	11.629	-6.491	14.41	-13.157	-17.714
104	104	0.64684	2.924	14.344	-6.64	4.429	-3.998	2.766	3.938	11.173	-5.942	9.97	11.124	-6.076	14.2	-14.749	-17.215
105	105	0.65312	2.708	14.258	-6.89	4.109	-3.925	2.861	3.951	12.224	-5.817	9.552	10.45	-5.603	13.969	-16.527	-16.632
106	106	0.6594	2.45	14.136	-7.122	3.728	-3.845	2.962	3.991	13.344	-5.699	9.097	9.664	-5.129	13.731	-18.46	-16.022
107	107	0.66568	2.147	13.976	-7.324	3.278	-3.75	3.074	4.071	14.557	-5.619	8.697	8.897	-4.69	13.549	-20.398	-15.457
108	108	0.67196	1.8	13.779	-7.498	2.735	-3.65	3.215	4.241	15.811	-5.604	8.392	8.059	-4.259	13.492	-22.383	-14.926
109	109	0.67824	1.419	13.566	-7.639	2.14	-3.532	3.376	4.454	17.077	-5.67	8.128	6.97	-3.841	13.52	-24.589	-14.426
110	110	0.68452	1.027	13.352	-7.742	1.527	-3.379	3.554	4.695	18.365	-5.837	7.971	5.885	-3.451	13.639	-26.746	-14.017
111	111	0.6908	0.648	13.159	-7.832	0.93	-3.165	3.746	4.944	19.694	-6.101	7.952	4.788	-3.125	13.878	-28.864	-13.759
112	112	0.69708	0.299	13.005	-7.935	0.352	-2.846	3.939	5.232	21.117	-6.46	7.976	3.589	-2.676	14.198	-31.098	-13.489
113	113	0.70336	-0.032	12.876	-8.042	-0.209	-2.439	4.135	5.526	22.618	-6.919	8.156	2.412	-2.175	14.667	-33.278	-13.296
114	114	0.70964	-0.349	12.77	-8.154	-0.769	-1.943	4.297	5.836	24.188	-7.417	8.474	1.334	-1.683	15.273	-35.31	-13.23
115	115	0.71592	-0.648	12.68	-8.271	-1.306	-1.371	4.389	6.096	25.816	-7.921	9.046	0.208	-1.169	16.135	-37.305	-13.244
116	116	0.7222	-0.927	12.601	-8.395	-1.807	-0.73	4.406	6.313	27.499	-8.426	9.265	-1.027	-0.526	16.715	-39.48	-13.176
117	117	0.72848	-1.189	12.517	-8.505	-2.287	-0.051	4.338	6.547	29.214	-8.884	8.705	-2.354	0.133	16.65	-41.899	-13.052
118	118	0.73476	-1.438	12.433	-8.618	-2.748	0.679	4.198	6.765	30.959	-9.223	7.536	-3.761	0.764	16.074	-44.504	-12.848
119	119	0.74104	-1.674	12.336	-8.753	-3.169	1.465	4.009	6.877	32.722	-9.437	6.153	-5.301	1.37	15.314	-47.227	-12.554
120	120	0.74732	-1.885	12.237	-8.906	-3.525	2.312	3.819	6.773	34.419	-9.523	5.417	-7.015	1.884	15.086	-49.849	-12.235
121	121	0.7536	-2.07	12.125	-9.069	-3.836	3.184	3.648	6.577	36.088	-9.443	4.968	-8.769	2.156	15.072	-52.379	-11.982
122	122	0.75988	-2.235	12.005	-9.242	-4.1	4.085	3.53	6.339	37.871	-9.169	4.609	-10.307	2.199	15.046	-54.767	-11.749
123	123	0.76616	-2.381	11.881	-9.41	-4.311	4.997	3.46	6.057	39.865	-8.697	4.232	-11.38	2.121	14.833	-56.92	-11.448
124	124	0.77244	-2.512	11.752	-9.563	-4.481	5.903	3.471	5.803	41.98	-8.012	3.801	-11.85	1.788	14.374	-58.626	-11.196
125	125	0.77872	-2.63	11.612	-9.709	-4.626	6.801	3.552	5.54	44.055	-7.153	3.902	-12.071	1.14	14.283	-59.946	-11.101
126	126	0.785	-2.732	11.474	-9.821	-4.738	7.69	3.67	5.221	46.019	-6.147	4.745	-12.3	0.201	14.778	-61.037	-11.149
127	127	0.79128	-2.822	11.338	-9.9	-4.825	8.556	3.845	4.903	47.878	-5.112	6.124	-12.475	-0.953	15.697	-61.876	-11.369
128	128	0.79756	-2.916	11.192	-9.956	-4.908	9.402	4.077	4.676	49.64	-4.092	7.273	-12.379	-2.279	16.356	-62.372	-11.759
129	129	0.80384	-3.01	11.05	-9.99	-4.988	10.227	4.311	4.573	51.306	-3.136	7.615	-11.89	-3.632	16.272	-62.533	-12.227
130	130	0.81012	-3.098	10.915	-10.002	-5.061	11.038	4.557	4.556	52.886	-2.338	7.441	-10.992	-4.87	15.719	-62.307	-12.737
131	131	0.8164	-3.197	10.776	-9.981	-5.15	11.82	4.79	4.573	54.338	-1.758	7.133	-9.756	-5.965	15.06	-61.65	-13.352
132	132	0.82268	-3.299	10.634	-9.934	-5.23	12.574	4.998	4.591	55.614	-1.436	6.79	-8.457	-6.928	14.411	-60.767	-14.087
133	133	0.82896	-3.397	10.501	-9.888	-5.292	13.322	5.184	4.579	56.69	-1.346	6.454	-7.361	-7.644	13.809	-59.909	-14.787
134	134	0.83524	-3.497	10.368	-9.84	-5.335	14.05	5.371	4.545	57.585	-1.5	6.182	-6.511	-8.173	13.297	-59.122	-15.501
135	135	0.84152	-3.592	10.237	-9.761	-5.377	14.757	5.533	4.518	58.351	-1.843	5.917	-5.839	-8.517	12.822	-58.408	-16.191
136	136	0.8478	-3.666	10.125	-9.659	-5.405	15.46	5.673	4.501	59.004	-2.314	5.654	-5.3	-8.645	12.368	-57.749	-16.775
137	137	0.85408	-3.719	10.032	-9.557	-5.404	16.162	5.836	4.516	59.544	-2.868	5.308	-4.777	-8.621	11.837	-57.043	-17.263
138	138	0.86036	-3.76	9.946	-9.444	-5.385	16.844	6.025	4.555	59.951	-3.461	4.926	-4.212	-8.554	11.241	-56.211	-17.72
139	139	0.86664	-3.79	9.861	-9.291	-5.36	17.494	6.191	4.591	60.233	-4.017	4.606	-3.614	-8.476	10.661	-55.244	-18.117
140	140	0.87292	-3.801	9.782	-9.131	-5.315	18.109	6.38	4.653	60.389	-4.49	4.286	-3.026	-8.428	10.062	-54.21	-18.428
141	141	0.8792	-3.793	9.715	-8.981	-5.239	18.72	6.626	4.769	60.462	-4.862	3.974	-2.401	-8.464	9.457	-53.079	-18.688
142	142	0.88548	-3.777	9.647	-8.818	-5.163	19.31	6.898	4.934	60.456	-5.125	3.696	-1.726	-8.576	8.875	-51.834	-18.894
143	143	0.89176	-3.745	9.581	-8.645	-5.09	19.878	7.164	5.129	60.375	-5.27	3.391	-0.981	-8.669	8.265	-50.485	-18.963
144	144	0.89804	-3.669	9.512	-8.519	-4.924	20.422	7.477	5.313	60.192	-5.366	3.165	-0.226	-8.781	7.718	-49.023	-18.953
145	145	0.90432	-3.539	9.443	-8.398	-4.687	20.928	7.781	5.505	59.899	-5.384	2.888	0.525	-8.948	7.137	-47.499	-18.881
146	146	0.9106	-3.404	9.397	-8.243	-4.463	21.432	8.057	5.72	59.495	-5.35	2.501	1.233	-9.15	6.477	-45.966	-18.772
147	147	0.91688	-3.261	9.394	-8.056	-4.249	21.949	8.315	5.935	59.001	-5.277	2.25	1.905	-9.334	5.944	-44.366	-18.592
148	148	0.92316	-3.111	9.397	-7.869	-4.03	22.482	8.586	6.159	58.477	-5.186	2.242	2.567	-9.508	5.65	-42.659	-18.367
149	149	0.92944	-2.967	9.407	-7.689	-3.824	23.014	8.87	6.393	57.99	-5.075	2.681	3.3	-9.682	5.791	-40.791	-18.133
150	150	0.93572	-2.837	9.428	-7.51	-3.635	23.547	9.172	6.664	57.344	-5.024	2.734	3.877	-9.814	5.621	-39.054	-17.871
151	151	0.942	-2.705	9.46	-7.342	-3.43	24.071	9.49	6.94	56.482	-5.052	2.391	4.233	-9.86	5.115	-37.468	-17.535
152	152	0.94828	-2.586	9.506	-7.167	-3.241	24.577	9.826	7.231	55.487	-5.117	2.067	4.461	-9.939	4.653	-35.903	-17.228
153	153	0.95456	-2.477	9.543	-6.985	-3.082	25.058	10.153	7.536	54.519	-5.193	1.984	4.75	-9.99	4.443	-34.252	-16.914
154	154	0.96084	-2.378	9.576	-6.808	-2.943	25.527	10.471	7.837	53.49	-5.294	1.9	4.971	-9.928	4.258	-32.622	-16.507
155	155	0.96712	-2.279	9.6	-6.703	-2.755	25.981	10.817	8.083	52.393	-5.422	1.881	5.142	-9.78	4.148	-30.965	-16.025
156	156	0.9734	-2.251	9.565	-6.611	-2.654	26.362	11.137	8.31	51.265	-5.492	1.789	5.375	-9.658	4.003	-29.256	-15.556
157	157	0.97968	-2.228	9.527	-6.522	-2.555	26.719	11.392	8.468	50.07	-5.528	1.706	5.509	-9.534	3.881	-27.594	-15.07
158	158	0.98596	-2.216	9.493	-6.435	-2.463	27.059	11.572	8.554	48.795	-5.562	1.65	5.471	-9.272	3.807	-26.036	-14.471
159	159	0.99224	-2.203	9.47	-6.357	-2.365	27.404	11.639	8.535	47.495	-5.524	1.571	5.468	-8.991	3.707	-24.416	-13.854
160	160	0.99852	-2.194	9.459	-6.279	-2.279	27.749	11.608	8.453	46.194	-5.4	1.455	5.566	-8.733	3.578	-22.704	-13.249
161	161	1.0048	-2.188	9.456	-6.205	-2.184	28.089	11.486	8.287	44.865	-5.208	1.436	5.64	-8.394	3.547	-20.971	-12.556
162	162	1.01108	-2.184	9.456	-6.151	-2.083	28.42	11.282	8.04	43.492	-4.953	1.681	5.631	-8.088	3.775	-19.221	-11.905
163	163	1.01736	-2.19	9.46	-6.099	-2.011	28.738	10.981	7.755	42.08	-4.627	2.132	5.557	-7.919	4.224	-17.468	-11.417
164	164	1.02364	-2.199	9.467	-6.042	-1.939	29.024	10.599	7.414	40.635	-4.26	2.541	5.476	-7.751	4.629	-15.73	-10.952
165	165	1.02992	-2.211	9.49	-5.975	-1.881	29.313	10.171	7.07	39.157	-3.906	3.107	5.456	-7.637	5.192	-13.88	-10.604
166	166	1.0362	-2.221	9.515	-5.917	-1.805	29.573	9.69	6.682	37.584	-3.566	3.784	5.52	-7.627	5.85	-11.852	-10.428
167	167	1.04248	-2.241	9.543	-5.882	-1.728	29.803	9.241	6.325	35.949	-3.241	4.459	5.518	-7.707	6.522	-9.862	-10.367
168	168	1.04876	-2.258	9.567	-5.851	-1.635	29.999	8.826	5.997	34.309	-2.977	5.224	5.437	-7.824	7.292	-7.954	-10.387
169	169	1.05504	-2.276	9.587	-5.809	-1.545	30.177	8.416	5.696	32.674	-2.806	6.082	5.434	-8.006	8.15	-5.953	-10.581
170	170	1.06132	-2.294	9.598	-5.77	-1.469	30.324	8.045	5.456	30.977	-2.745	7.092	5.396	-8.266	9.163	-3.898	-10.961
171	171	1.0676	-2.316	9.617	-5.75	-1.363	30.447	7.725	5.23	29.249	-2.811	7.856	5.169	-8.45	9.942	-2.068	-11.358
172	172	1.07388	-2.345	9.635	-5.728	-1.258	30.541	7.451	5.032	27.504	-3.004	8.401	4.941	-8.524	10.504	-0.289	-11.74
173	173	1.08016	-2.379	9.645	-5.696	-1.182	30.606	7.216	4.909	25.746	-3.328	8.768	4.827	-8.536	10.906	1.566	-12.174
174	174	1.08644	-2.405	9.645	-5.66	-1.105	30.638	6.992	4.831	23.959	-3.753	8.607	4.844	-8.392	10.808	3.438	-12.535
175	175	1.09272	-2.44	9.655	-5.615	-1.05	30.646	6.811	4.815	22.132	-4.322	8.934	4.462	-8.391	11.23	5.06	-13.166
176	176	1.099	-2.485	9.664	-5.548	-1.013	30.618	6.597	4.766	20.288	-4.986	9.874	4.132	-8.584	12.2	6.929	-14.15
177	177	1.10528	-2.532	9.668	-5.468	-1.012	30.547	6.378	4.743	18.409	-5.734	10.949	3.873	-8.831	13.275	8.952	-15.307
178	178	1.11156	-2.576	9.656	-5.378	-1.016	30.439	6.17	4.697	16.545	-6.56	11.569	3.719	-8.793	13.865	10.911	-16.223
179	179	1.11784	-2.63	9.646	-5.279	-1.009	30.319	5.937	4.637	14.736	-7.404	11.372	3.724	-8.54	13.666	12.699	-16.917
180	180	1.12412	-2.684	9.64	-5.162	-1.015	30.199	5.694	4.598	12.99	-8.276	10.511	4.203	-8.065	12.776	14.648	-17.391
181	181	1.1304	-2.741	9.642	-5.045	-0.999	30.075	5.434	4.51	11.291	-9.095	9.968	4.408	-7.749	12.194	16.374	-18.001
182	182	1.13668	-2.803	9.649	-4.927	-0.973	29.946	5.145	4.383	9.623	-9.828	10.174	3.507	-7.569	12.497	17.213	-18.706
183	183	1.14296	-2.862	9.653	-4.782	-0.945	29.796	4.814	4.19	7.968	-10.536	10.763	2.189	-7.294	13.215	17.731	-19.323
184	184	1.14924	-2.916	9.651	-4.626	-0.925	29.644	4.456	4.002	6.399	-11.158	11.165	1.444	-7.076	13.659	18.683	-19.948
185	185	1.15552	-2.974	9.653	-4.471	-0.898	29.516	4.098	3.834	4.963	-11.677	10.672	1.501	-6.809	13.123	19.975	-20.391
186	186	1.1618	-3.038	9.663	-4.305	-0.859	29.431	3.699	3.662	3.695	-12.077	9.794	1.941	-6.556	12.153	21.356	-20.758
187	187	1.16808	-3.092	9.677	-4.133	-0.829	29.345	3.278	3.528	2.505	-12.397	9.279	2.109	-6.472	11.596	22.524	-21.255
188	188	1.17436	-3.137	9.7	-3.98	-0.767	29.285	2.909	3.354	1.434	-12.681	9.396	2.138	-6.601	11.616	23.704	-21.936
189	189	1.18064	-3.178	9.725	-3.811	-0.712	29.254	2.564	3.174	0.517	-12.932	10.003	2.206	-6.936	12.055	25.01	-22.798
190	190	1.18692	-3.219	9.755	-3.616	-0.711	29.236	2.267	3.052	-0.258	-13.226	10.335	2.264	-7.137	12.263	26.039	-23.483
191	191	1.1932	-3.241	9.778	-3.417	-0.702	29.176	2.03	2.963	-0.98	-13.579	10.228	2.214	-7.251	12.131	26.683	-24.027
192	192	1.19948	-3.248	9.805	-3.224	-0.678	29.113	1.876	2.897	-1.616	-13.987	9.971	2.086	-7.337	11.919	27.08	-24.503
193	193	1.20576	-3.247	9.832	-3.019	-0.657	29.061	1.765	2.816	-2.119	-14.451	9.843	2.033	-7.407	11.793	27.476	-24.973
194	194	1.21204	-3.234	9.865	-2.815	-0.633	29.026	1.741	2.71	-2.501	-15.018	10.035	2.145	-7.457	11.883	28.049	-25.464
195	195	1.21832	-3.199	9.893	-2.617	-0.597	29.007	1.816	2.621	-2.756	-15.683	10.181	2.221	-7.417	11.964	28.444	-25.852
196	196	1.2246	-3.155	9.925	-2.397	-0.588	29.001	1.918	2.58	-2.873	-16.378	10.299	2.235	-7.389	12.072	28.639	-26.232
197	197	1.23088	-3.096	9.948	-2.173	-0.587	28.983	2.016	2.582	-2.845	-17.05	10.436	2.279	-7.418	12.214	28.728	-26.641
198	198	1.23716	-3.019	9.972	-1.928	-0.569	28.956	2.076	2.581	-2.668	-17.639	10.421	2.276	-7.471	12.253	28.54	-26.984
199	199	1.24344	-2.936	9.994	-1.687	-0.547	28.927	2.14	2.604	-2.398	-18.147	10.453	2.181	-7.536	12.392	28.18	-27.259
200	200	1.24972	-2.846	10.006	-1.437	-0.544	28.875	2.156	2.658	-2.03	-18.518	10.566	2.239	-7.623	12.571	27.882	-27.461
201	201	1.256	-2.73	9.997	-1.204	-0.514	28.818	2.123	2.71	-1.513	-18.733	10.964	2.258	-7.761	13.014	27.543	-27.632
