# Supplementary material for: Gait phenotypes in paediatric hereditary spastic paraplegia revealed by dynamic time warping analysis and random forests
Source: PLoS One. 2018 Mar 8;13(3):e0192345. doi: 10.1371/journal.pone.0192345 (PMC5843164; doi:10.1371/journal.pone.0192345)
Supplement: S2 Data — (ZIP) [file pone.0192345.s009.zip › Healthy/Left.SR.HEALTHY5.3.csv]

	Epoch	Time	Pelvic.obliquity	Pelvic.tilt	Pelvic rotation	Hip.abd.add	Hip.flexion	Hip.rotation	Knee.abd.add	Knee.flexion	Knee.rotation	Ankle.abd.add	Ankle.flexion	Ankle.rotation	Forefoot.abd.add	Forefoot.flexion	Forefoot.rotation
1	1	0	-2.367	11.053	-3.094	-1.317	28.378	5.807	3.48	1.796	-13.552	9.856	-0.527	-8.036	12.094	18.134	-20.063
2	2	0.00626	-2.398	11.062	-2.967	-1.356	28.454	6.028	3.587	2.505	-13.563	9.688	-1.384	-8.009	12.234	16.516	-19.688
3	3	0.01252	-2.406	11.023	-2.848	-1.389	28.5	6.186	3.707	3.275	-13.471	9.534	-2.509	-8.103	12.411	14.607	-19.374
4	4	0.01878	-2.396	10.993	-2.785	-1.363	28.576	6.375	3.846	4.127	-13.315	9.351	-3.802	-8.342	12.594	12.471	-19.133
5	5	0.02504	-2.346	10.951	-2.737	-1.294	28.636	6.566	3.979	5.01	-13.147	9.652	-4.881	-8.597	13.161	10.67	-18.924
6	6	0.0313	-2.236	10.856	-2.682	-1.169	28.659	6.697	4.074	5.916	-12.967	9.977	-5.496	-8.732	13.628	9.317	-18.633
7	7	0.03756	-2.087	10.709	-2.62	-1.011	28.628	6.82	4.158	6.812	-12.801	10.079	-5.722	-8.831	13.8	8.279	-18.307
8	8	0.04382	-1.933	10.543	-2.598	-0.832	28.586	7.018	4.254	7.719	-12.661	9.909	-5.485	-8.869	13.64	7.594	-17.91
9	9	0.05008	-1.778	10.399	-2.649	-0.608	28.522	7.276	4.336	8.539	-12.558	9.692	-5.142	-8.895	13.414	7.054	-17.549
10	10	0.05634	-1.584	10.233	-2.714	-0.348	28.341	7.473	4.374	9.235	-12.411	9.989	-5.14	-9.049	13.693	6.392	-17.34
11	11	0.0626	-1.402	10.062	-2.789	-0.086	28.093	7.662	4.307	9.842	-12.258	11.045	-5.382	-9.259	14.64	5.763	-17.25
12	12	0.06886	-1.257	9.909	-2.887	0.149	27.873	7.844	4.28	10.462	-12.107	11.583	-5.503	-9.398	15.118	5.087	-17.104
13	13	0.07512	-1.169	9.793	-3.009	0.348	27.676	8.017	4.321	11.043	-11.954	11.16	-5.455	-9.449	14.741	4.302	-16.856
14	14	0.08138	-1.083	9.668	-3.06	0.497	27.371	8.064	4.365	11.395	-11.78	10.11	-5.322	-9.479	13.781	3.557	-16.589
15	15	0.08764	-1.008	9.569	-3.045	0.583	27.03	8.005	4.392	11.643	-11.594	9.485	-5.357	-9.689	13.222	2.854	-16.575
16	16	0.0939	-0.959	9.516	-3.026	0.632	26.71	7.902	4.43	12.009	-11.385	9.813	-5.279	-9.986	13.557	2.426	-16.755
17	17	0.10016	-0.939	9.484	-2.96	0.624	26.395	7.709	4.492	12.52	-11.121	10.632	-4.773	-10.313	14.33	2.424	-17.041
18	18	0.10642	-0.945	9.473	-2.862	0.584	26.056	7.516	4.534	12.78	-10.895	10.601	-4.226	-10.584	14.295	2.407	-17.23
19	19	0.11268	-0.948	9.468	-2.718	0.518	25.694	7.282	4.588	12.898	-10.691	10.007	-3.751	-10.777	13.75	2.246	-17.311
20	20	0.11894	-0.91	9.45	-2.531	0.455	25.283	6.991	4.687	12.962	-10.506	9.387	-3.289	-10.985	13.219	2.085	-17.428
21	21	0.1252	-0.851	9.455	-2.345	0.448	24.892	6.746	4.762	13.042	-10.362	9.118	-2.796	-11.34	13.009	2.06	-17.704
22	22	0.13146	-0.797	9.469	-2.163	0.437	24.496	6.549	4.857	13.03	-10.35	8.769	-2.397	-11.554	12.753	1.981	-17.917
23	23	0.13772	-0.732	9.495	-1.957	0.42	24.111	6.326	4.895	12.936	-10.374	8.375	-2.046	-11.582	12.408	1.899	-17.974
24	24	0.14398	-0.644	9.556	-1.744	0.415	23.749	6.112	4.963	12.882	-10.445	8.068	-1.559	-11.553	12.146	1.922	-18.012
25	25	0.15024	-0.559	9.658	-1.577	0.45	23.423	5.93	5.008	12.992	-10.519	8.398	-0.979	-11.514	12.464	2.076	-18.104
26	26	0.1565	-0.492	9.778	-1.465	0.499	23.137	5.784	5.02	13.07	-10.611	8.816	-0.681	-11.459	12.876	2.034	-18.203
27	27	0.16276	-0.414	9.904	-1.331	0.541	22.853	5.597	5.043	12.975	-10.74	8.49	-0.597	-11.416	12.619	1.717	-18.302
28	28	0.16902	-0.324	10.035	-1.188	0.595	22.568	5.405	5.074	12.879	-10.902	7.974	-0.307	-11.262	12.172	1.527	-18.317
29	29	0.17528	-0.241	10.199	-1.094	0.677	22.305	5.262	5.14	12.784	-11.057	7.53	0.01	-11.19	11.831	1.38	-18.413
30	30	0.18154	-0.144	10.369	-1	0.764	22.059	5.12	5.106	12.702	-11.188	7.649	0.311	-11.004	11.921	1.387	-18.4
31	31	0.1878	-0.051	10.524	-0.898	0.829	21.802	4.982	5.073	12.631	-11.242	7.765	0.705	-10.806	11.98	1.462	-18.295
32	32	0.19406	0.025	10.669	-0.822	0.897	21.549	4.88	5.088	12.562	-11.259	7.138	1.349	-10.69	11.356	1.566	-18.204
33	33	0.20032	0.112	10.796	-0.711	0.966	21.262	4.762	5.087	12.487	-11.239	7.095	1.637	-10.748	11.312	1.503	-18.24
34	34	0.20658	0.175	10.917	-0.635	1.033	20.989	4.714	5.094	12.468	-11.192	7.451	1.656	-10.913	11.683	1.265	-18.334
35	35	0.21284	0.229	11.03	-0.558	1.102	20.711	4.673	5.096	12.449	-11.121	7.786	1.694	-11.16	12.034	1.05	-18.483
36	36	0.2191	0.274	11.128	-0.467	1.144	20.395	4.619	5.102	12.356	-11.045	7.654	2.105	-11.257	11.899	1.09	-18.478
37	37	0.22536	0.285	11.211	-0.383	1.131	20.055	4.552	5.131	12.262	-10.957	7.381	2.598	-11.314	11.628	1.159	-18.454
38	38	0.23162	0.261	11.275	-0.311	1.092	19.697	4.522	5.163	12.185	-10.931	7.084	2.958	-11.272	11.349	1.064	-18.368
39	39	0.23788	0.215	11.327	-0.242	1.04	19.294	4.471	5.18	12.041	-10.919	6.993	3.354	-11.221	11.263	1.112	-18.331
40	40	0.24414	0.151	11.374	-0.177	0.997	18.873	4.369	5.149	11.85	-10.916	7.064	3.779	-11.206	11.308	1.295	-18.409
41	41	0.2504	0.087	11.39	-0.111	0.953	18.402	4.279	5.111	11.632	-10.959	7.067	4.003	-11.091	11.305	1.252	-18.395
42	42	0.25666	0.009	11.391	-0.058	0.889	17.907	4.155	5.077	11.424	-10.966	7.129	4.068	-10.968	11.379	1.054	-18.382
43	43	0.26292	-0.079	11.386	-0.005	0.819	17.404	4.037	5.039	11.216	-10.982	7.279	4.141	-10.93	11.527	0.9	-18.466
44	44	0.26918	-0.177	11.384	0.05	0.736	16.899	3.885	4.985	10.989	-10.96	7.417	4.242	-10.844	11.651	0.783	-18.495
45	45	0.27544	-0.266	11.363	0.105	0.67	16.357	3.739	4.928	10.716	-10.933	7.263	4.465	-10.635	11.493	0.703	-18.375
46	46	0.2817	-0.365	11.349	0.134	0.592	15.839	3.633	4.914	10.475	-10.892	7.05	4.769	-10.465	11.296	0.673	-18.275
47	47	0.28796	-0.466	11.335	0.16	0.502	15.314	3.485	4.906	10.237	-10.79	6.882	5.173	-10.421	11.126	0.762	-18.297
48	48	0.29422	-0.576	11.321	0.199	0.395	14.767	3.295	4.871	9.96	-10.602	6.882	5.436	-10.538	11.111	0.797	-18.425
49	49	0.30048	-0.687	11.303	0.233	0.286	14.22	3.116	4.836	9.682	-10.407	6.978	5.538	-10.569	11.208	0.695	-18.444
50	50	0.30674	-0.794	11.277	0.259	0.175	13.693	2.888	4.82	9.471	-10.155	6.922	5.918	-10.608	11.138	0.787	-18.481
51	51	0.313	-0.903	11.258	0.27	0.075	13.164	2.665	4.789	9.219	-9.935	6.844	6.334	-10.618	11.035	0.943	-18.531
52	52	0.31926	-0.994	11.28	0.293	-0.012	12.662	2.389	4.748	8.91	-9.703	6.73	6.392	-10.57	10.938	0.768	-18.516
53	53	0.32552	-1.069	11.292	0.32	-0.103	12.145	2.107	4.753	8.589	-9.508	6.781	6.358	-10.535	11.028	0.568	-18.56
54	54	0.33178	-1.135	11.3	0.344	-0.173	11.613	1.81	4.726	8.277	-9.33	6.804	6.6	-10.458	11.029	0.614	-18.605
55	55	0.33804	-1.209	11.305	0.355	-0.25	11.088	1.533	4.694	7.969	-9.159	6.651	6.855	-10.246	10.854	0.606	-18.504
56	56	0.3443	-1.299	11.312	0.345	-0.342	10.565	1.302	4.702	7.639	-9.043	6.571	6.865	-10.013	10.81	0.397	-18.404
57	57	0.35056	-1.394	11.321	0.321	-0.421	10.037	1.073	4.687	7.285	-8.972	6.745	6.915	-9.87	10.979	0.345	-18.468
58	58	0.35682	-1.493	11.34	0.296	-0.517	9.51	0.871	4.687	6.915	-8.908	7.174	6.94	-9.88	11.388	0.37	-18.684
59	59	0.36308	-1.592	11.361	0.282	-0.604	9.01	0.687	4.658	6.613	-8.877	7.774	6.966	-9.83	11.934	0.404	-18.85
60	60	0.36934	-1.676	11.358	0.271	-0.685	8.484	0.521	4.66	6.316	-8.838	7.943	7.206	-9.73	12.063	0.491	-18.922
61	61	0.3756	-1.757	11.378	0.233	-0.739	7.965	0.402	4.651	5.951	-8.821	7.639	7.658	-9.683	11.713	0.69	-19.03
62	62	0.38186	-1.837	11.42	0.16	-0.795	7.47	0.331	4.675	5.564	-8.803	7.421	7.94	-9.664	11.494	0.773	-19.152
63	63	0.38812	-1.917	11.473	0.083	-0.855	6.985	0.267	4.696	5.192	-8.769	7.409	8.212	-9.666	11.466	0.897	-19.288
64	64	0.39438	-2.007	11.529	-0.01	-0.892	6.521	0.224	4.651	4.868	-8.733	7.614	8.608	-9.671	11.584	1.185	-19.433
65	65	0.40064	-2.103	11.601	-0.128	-0.945	6.108	0.209	4.607	4.613	-8.661	7.998	8.911	-9.75	11.879	1.413	-19.619
66	66	0.4069	-2.205	11.688	-0.259	-1.009	5.708	0.254	4.518	4.348	-8.618	8.859	8.985	-9.836	12.609	1.582	-19.804
67	67	0.41316	-2.281	11.785	-0.344	-1.066	5.293	0.252	4.412	4.03	-8.605	9.901	8.928	-9.813	13.5	1.698	-19.911
68	68	0.41942	-2.316	11.885	-0.387	-1.107	4.859	0.212	4.38	3.66	-8.581	10.385	8.961	-9.757	13.909	1.737	-19.941
69	69	0.42568	-2.351	12.001	-0.448	-1.133	4.484	0.194	4.423	3.324	-8.553	9.899	8.877	-9.689	13.511	1.331	-19.883
70	70	0.43194	-2.398	12.128	-0.528	-1.163	4.119	0.194	4.43	2.967	-8.523	9.131	8.747	-9.433	12.839	0.771	-19.602
71	71	0.4382	-2.431	12.265	-0.599	-1.181	3.748	0.18	4.416	2.632	-8.477	8.381	8.72	-9.104	12.148	0.275	-19.243
72	72	0.44446	-2.451	12.417	-0.648	-1.196	3.384	0.169	4.399	2.437	-8.469	8.495	8.981	-8.744	12.209	0.207	-18.939
73	73	0.45072	-2.475	12.567	-0.708	-1.207	3.021	0.17	4.38	2.177	-8.486	9.131	8.885	-8.757	12.809	0.082	-19.06
74	74	0.45698	-2.519	12.72	-0.81	-1.234	2.692	0.223	4.362	1.908	-8.503	9.852	8.671	-8.871	13.506	-0.073	-19.276
75	75	0.46324	-2.56	12.871	-0.934	-1.248	2.379	0.284	4.441	1.66	-8.518	9.415	8.689	-8.905	13.176	-0.398	-19.371
76	76	0.4695	-2.599	13.036	-1.037	-1.274	2.065	0.319	4.524	1.42	-8.485	8.57	9.201	-8.846	12.381	-0.413	-19.329
77	77	0.47576	-2.622	13.179	-1.121	-1.312	1.737	0.338	4.587	1.186	-8.456	8.176	9.744	-8.86	11.952	-0.234	-19.389
78	78	0.48202	-2.608	13.293	-1.19	-1.326	1.397	0.317	4.642	0.986	-8.41	8.059	10.047	-8.969	11.806	-0.198	-19.551
79	79	0.48828	-2.586	13.418	-1.275	-1.325	1.078	0.312	4.709	0.8	-8.379	8.437	10.16	-9.29	12.163	-0.156	-19.973
80	80	0.49454	-2.554	13.545	-1.362	-1.307	0.775	0.297	4.736	0.664	-8.352	9.192	10.385	-9.633	12.814	0.107	-20.463
81	81	0.5008	-2.521	13.659	-1.466	-1.302	0.446	0.301	4.788	0.496	-8.348	9.682	10.759	-9.711	13.207	0.411	-20.698
82	82	0.50706	-2.482	13.754	-1.569	-1.289	0.091	0.273	4.849	0.315	-8.316	10.042	10.971	-9.695	13.523	0.502	-20.822
83	83	0.51332	-2.429	13.842	-1.655	-1.262	-0.265	0.22	4.906	0.151	-8.289	10.163	11.026	-9.71	13.637	0.349	-20.96
84	84	0.51958	-2.363	13.925	-1.722	-1.21	-0.64	0.111	4.934	-0.029	-8.23	10.404	10.965	-9.825	13.859	0.151	-21.207
85	85	0.52584	-2.288	14.016	-1.789	-1.164	-1.013	-0.017	4.991	-0.203	-8.176	10.563	10.828	-9.92	14.027	-0.162	-21.45
86	86	0.5321	-2.22	14.092	-1.88	-1.104	-1.38	-0.137	5.007	-0.324	-8.122	10.677	10.865	-9.889	14.105	-0.371	-21.58
87	87	0.53836	-2.154	14.142	-1.981	-1.036	-1.763	-0.226	5.008	-0.445	-8.096	10.618	11.121	-9.841	13.976	-0.421	-21.696
88	88	0.54462	-2.074	14.203	-2.072	-0.963	-2.112	-0.312	5.014	-0.503	-8.07	10.784	11.314	-9.871	14.062	-0.476	-21.899
89	89	0.55088	-1.978	14.26	-2.174	-0.873	-2.433	-0.406	5.041	-0.48	-8.006	11.041	11.4	-9.903	14.283	-0.65	-22.094
90	90	0.55714	-1.885	14.308	-2.294	-0.788	-2.752	-0.477	5.075	-0.432	-7.92	11.263	11.542	-9.972	14.471	-0.788	-22.302
91	91	0.5634	-1.787	14.364	-2.414	-0.708	-3.055	-0.524	5.108	-0.378	-7.841	11.254	11.837	-9.979	14.411	-0.879	-22.417
92	92	0.56966	-1.671	14.427	-2.532	-0.602	-3.303	-0.595	5.131	-0.223	-7.703	10.826	12.248	-9.837	13.96	-1.103	-22.308
93	93	0.57592	-1.549	14.5	-2.652	-0.504	-3.515	-0.649	5.183	-0.007	-7.56	10.121	12.573	-9.645	13.298	-1.559	-22.108
94	94	0.58218	-1.424	14.562	-2.778	-0.386	-3.697	-0.714	5.18	0.28	-7.411	9.583	12.867	-9.384	12.764	-2.022	-21.857
95	95	0.58844	-1.298	14.624	-2.913	-0.282	-3.843	-0.779	5.195	0.635	-7.234	9.07	12.979	-9.023	12.309	-2.695	-21.482
96	96	0.5947	-1.178	14.675	-3.04	-0.193	-3.983	-0.878	5.195	1.031	-7.017	9.069	12.826	-8.739	12.368	-3.449	-21.194
97	97	0.60096	-1.067	14.731	-3.162	-0.096	-4.079	-0.982	5.156	1.513	-6.758	9.294	12.557	-8.68	12.645	-4.254	-21.099
98	98	0.60722	-0.96	14.768	-3.285	-0.005	-4.15	-1.07	5.098	2.053	-6.497	9.62	12.21	-8.651	13.022	-5.115	-21.017
99	99	0.61348	-0.859	14.794	-3.408	0.077	-4.211	-1.155	5.013	2.635	-6.231	9.855	11.969	-8.561	13.277	-5.942	-20.856
100	100	0.61974	-0.772	14.832	-3.53	0.129	-4.245	-1.239	4.937	3.272	-5.954	9.669	12.294	-8.309	13.033	-6.432	-20.512
101	101	0.626	-0.693	14.868	-3.646	0.173	-4.266	-1.275	4.847	3.952	-5.697	9.591	12.73	-8.19	12.859	-6.788	-20.282
102	102	0.63226	-0.635	14.881	-3.769	0.174	-4.296	-1.305	4.775	4.664	-5.394	9.95	12.773	-8.262	13.182	-7.372	-20.215
103	103	0.63852	-0.602	14.857	-3.911	0.147	-4.331	-1.272	4.704	5.426	-5.106	10.568	12.56	-8.507	13.803	-8.117	-20.304
104	104	0.64478	-0.594	14.813	-4.072	0.106	-4.362	-1.212	4.617	6.24	-4.846	11.234	12.422	-8.758	14.448	-8.794	-20.424
105	105	0.65104	-0.605	14.764	-4.244	0.023	-4.376	-1.139	4.568	7.095	-4.648	11.328	12.279	-8.712	14.581	-9.747	-20.255
106	106	0.6573	-0.641	14.697	-4.417	-0.106	-4.39	-1.059	4.517	7.992	-4.473	11.143	12.054	-8.322	14.47	-10.973	-19.716
107	107	0.66356	-0.706	14.603	-4.584	-0.28	-4.416	-0.988	4.491	8.934	-4.29	11.12	11.648	-7.938	14.56	-12.352	-19.184
108	108	0.66982	-0.808	14.482	-4.742	-0.491	-4.452	-0.924	4.471	9.906	-4.111	11.207	11.083	-7.564	14.79	-13.868	-18.664
109	109	0.67608	-0.948	14.33	-4.891	-0.734	-4.488	-0.832	4.433	10.916	-3.986	11.197	10.26	-7.184	14.957	-15.69	-18.12
110	110	0.68234	-1.117	14.147	-5.02	-1.016	-4.513	-0.712	4.395	11.982	-3.939	11.024	9.289	-6.782	14.973	-17.737	-17.554
111	111	0.6886	-1.313	13.951	-5.121	-1.342	-4.541	-0.581	4.411	13.073	-3.918	10.606	8.252	-6.286	14.795	-19.954	-16.862
112	112	0.69486	-1.545	13.762	-5.193	-1.703	-4.542	-0.452	4.469	14.196	-3.916	10.11	7.304	-5.91	14.546	-22.092	-16.294
113	113	0.70112	-1.809	13.571	-5.251	-2.135	-4.522	-0.261	4.613	15.359	-3.998	9.968	6.476	-5.589	14.631	-24.011	-15.841
114	114	0.70738	-2.084	13.392	-5.294	-2.578	-4.44	-0.044	4.787	16.588	-4.118	9.895	5.617	-5.308	14.794	-25.953	-15.434
115	115	0.71364	-2.346	13.235	-5.329	-3.018	-4.281	0.191	5.02	17.894	-4.287	9.534	4.784	-5.018	14.705	-27.961	-15.041
116	116	0.7199	-2.582	13.1	-5.371	-3.441	-4.042	0.486	5.379	19.185	-4.601	8.134	3.839	-4.622	13.703	-30.267	-14.588
117	117	0.72616	-2.801	13.002	-5.435	-3.843	-3.707	0.798	5.739	20.555	-4.994	6.847	2.908	-4.181	12.8	-32.528	-14.199
118	118	0.73242	-3.005	12.92	-5.52	-4.257	-3.268	1.072	6.108	22.079	-5.409	6.117	1.636	-3.667	12.497	-35.038	-13.834
119	119	0.73868	-3.198	12.853	-5.622	-4.651	-2.742	1.312	6.385	23.732	-5.826	6.216	0.217	-3.029	12.976	-37.554	-13.425
120	120	0.74494	-3.382	12.792	-5.756	-5.029	-2.137	1.488	6.547	25.44	-6.286	6.479	-1.263	-2.204	13.576	-40.076	-12.965
121	121	0.7512	-3.565	12.723	-5.928	-5.421	-1.465	1.65	6.684	27.169	-6.787	6.601	-2.789	-1.243	14.066	-42.625	-12.463
122	122	0.75746	-3.743	12.643	-6.126	-5.779	-0.727	1.761	6.747	28.961	-7.267	6.267	-4.37	-0.231	14.148	-45.306	-11.918
123	123	0.76372	-3.911	12.554	-6.34	-6.111	0.048	1.843	6.749	30.795	-7.717	5.95	-6.197	0.677	14.314	-48.204	-11.447
124	124	0.76998	-4.073	12.445	-6.578	-6.386	0.861	1.893	6.56	32.641	-8.114	6.468	-7.94	1.493	15.21	-50.796	-11.103
125	125	0.77624	-4.223	12.315	-6.837	-6.625	1.729	1.903	6.223	34.525	-8.382	7.154	-9.364	2.202	16.145	-53.001	-10.84
126	126	0.7825	-4.356	12.179	-7.106	-6.82	2.633	1.934	5.828	36.435	-8.516	7.897	-10.547	2.733	17.05	-54.948	-10.646
127	127	0.78876	-4.523	12.064	-7.338	-7.027	3.571	1.952	5.41	38.356	-8.506	8.633	-11.704	3.072	17.921	-56.882	-10.475
128	128	0.79502	-4.688	11.95	-7.6	-7.198	4.541	2.026	5.013	40.325	-8.284	9.182	-12.551	3.041	18.538	-58.561	-10.46
129	129	0.80128	-4.868	11.853	-7.876	-7.349	5.567	2.196	4.644	42.357	-7.891	9.778	-13.085	2.655	19.087	-59.947	-10.609
130	130	0.80754	-5.044	11.756	-8.149	-7.471	6.612	2.421	4.296	44.414	-7.329	10.126	-13.389	2.132	19.297	-61.185	-10.688
131	131	0.8138	-5.218	11.676	-8.417	-7.556	7.669	2.701	3.946	46.44	-6.67	10.402	-13.662	1.489	19.368	-62.4	-10.734
132	132	0.82006	-5.372	11.592	-8.666	-7.608	8.704	3.009	3.626	48.393	-5.933	10.88	-13.693	0.618	19.549	-63.255	-10.948
133	133	0.82632	-5.494	11.487	-8.872	-7.64	9.681	3.326	3.407	50.232	-5.186	11.252	-13.39	-0.447	19.587	-63.668	-11.354
134	134	0.83258	-5.588	11.375	-9.045	-7.645	10.619	3.63	3.249	51.963	-4.48	11.41	-12.842	-1.49	19.411	-63.781	-11.777
135	135	0.83884	-5.656	11.266	-9.192	-7.637	11.541	3.899	3.152	53.605	-3.872	11.195	-11.908	-2.417	18.888	-63.493	-12.212
136	136	0.8451	-5.681	11.148	-9.303	-7.589	12.421	4.099	3.067	55.073	-3.431	10.856	-10.589	-3.318	18.243	-62.65	-12.841
137	137	0.85136	-5.66	11.01	-9.365	-7.508	13.242	4.225	3.005	56.335	-3.197	10.507	-9.462	-4.159	17.671	-61.79	-13.6
138	138	0.85762	-5.625	10.88	-9.416	-7.404	14.05	4.302	2.917	57.425	-3.149	10.291	-8.757	-4.798	17.321	-61.171	-14.311
139	139	0.86388	-5.567	10.757	-9.477	-7.249	14.838	4.381	2.826	58.357	-3.304	10.065	-8.167	-5.335	16.995	-60.524	-15.092
140	140	0.87014	-5.471	10.629	-9.51	-7.072	15.577	4.401	2.768	59.151	-3.568	9.749	-7.376	-5.826	16.584	-59.58	-15.967
141	141	0.8764	-5.34	10.491	-9.512	-6.864	16.256	4.394	2.719	59.804	-3.927	9.299	-6.624	-6.047	16.047	-58.654	-16.626
142	142	0.88266	-5.194	10.358	-9.5	-6.641	16.924	4.366	2.648	60.34	-4.307	8.95	-5.98	-6.117	15.592	-57.736	-17.146
143	143	0.88892	-5.036	10.244	-9.473	-6.392	17.579	4.365	2.602	60.737	-4.707	8.728	-5.32	-6.111	15.227	-56.674	-17.582
144	144	0.89518	-4.863	10.137	-9.421	-6.113	18.185	4.394	2.566	61.005	-5.064	8.61	-4.665	-6.136	14.899	-55.527	-17.956
145	145	0.90144	-4.69	10.039	-9.367	-5.824	18.79	4.502	2.596	61.192	-5.365	8.5	-4.079	-6.133	14.575	-54.401	-18.186
146	146	0.9077	-4.515	9.952	-9.321	-5.535	19.389	4.695	2.72	61.286	-5.603	8.412	-3.497	-6.108	14.279	-53.217	-18.293
147	147	0.91396	-4.35	9.893	-9.266	-5.243	19.988	4.943	2.896	61.282	-5.744	8.388	-2.799	-6.209	14.002	-51.832	-18.401
148	148	0.92022	-4.18	9.838	-9.201	-4.958	20.554	5.222	3.129	61.159	-5.77	8.417	-2.032	-6.321	13.767	-50.299	-18.388
149	149	0.92648	-4.03	9.786	-9.152	-4.69	21.1	5.572	3.411	60.923	-5.736	8.331	-1.288	-6.422	13.428	-48.758	-18.261
150	150	0.93274	-3.882	9.74	-9.085	-4.424	21.637	5.944	3.734	60.588	-5.66	8.153	-0.553	-6.631	13.01	-47.167	-18.162
151	151	0.939	-3.725	9.704	-8.979	-4.18	22.16	6.309	4.12	60.156	-5.526	7.819	0.197	-6.87	12.469	-45.538	-18.011
152	152	0.94526	-3.554	9.678	-8.868	-3.922	22.675	6.657	4.507	59.612	-5.388	7.578	0.798	-7.124	12.058	-43.93	-17.854
153	153	0.95152	-3.396	9.655	-8.765	-3.684	23.177	7.046	4.948	58.983	-5.25	7.357	1.308	-7.328	11.719	-42.347	-17.621
154	154	0.95778	-3.259	9.648	-8.66	-3.476	23.681	7.448	5.42	58.272	-5.115	7.039	1.867	-7.524	11.304	-40.684	-17.372
155	155	0.96404	-3.134	9.659	-8.532	-3.294	24.174	7.855	5.921	57.458	-5.003	6.605	2.366	-7.73	10.806	-39.043	-17.122
156	156	0.9703	-3.007	9.661	-8.386	-3.14	24.641	8.249	6.442	56.541	-4.942	6.165	2.686	-7.819	10.35	-37.505	-16.784
157	157	0.97656	-2.872	9.664	-8.247	-2.968	25.078	8.613	6.917	55.524	-4.899	5.697	2.99	-7.906	9.864	-35.918	-16.448
158	158	0.98282	-2.757	9.687	-8.118	-2.805	25.508	8.979	7.362	54.405	-4.906	5.315	3.245	-7.967	9.465	-34.284	-16.119
159	159	0.98908	-2.646	9.717	-7.993	-2.659	25.924	9.363	7.811	53.194	-4.977	4.991	3.421	-7.921	9.129	-32.652	-15.722
160	160	0.99534	-2.545	9.75	-7.864	-2.529	26.319	9.697	8.204	51.903	-5.115	4.88	3.538	-7.794	9	-30.967	-15.322
161	161	1.0016	-2.45	9.796	-7.722	-2.429	26.708	9.986	8.559	50.553	-5.256	4.776	3.573	-7.677	8.884	-29.322	-14.942
162	162	1.00786	-2.361	9.846	-7.577	-2.321	27.1	10.206	8.817	49.146	-5.397	4.731	3.565	-7.583	8.808	-27.645	-14.595
163	163	1.01412	-2.275	9.899	-7.428	-2.216	27.482	10.341	8.987	47.674	-5.55	4.738	3.55	-7.476	8.769	-25.903	-14.282
164	164	1.02038	-2.191	9.961	-7.292	-2.106	27.848	10.347	9.008	46.142	-5.694	4.853	3.534	-7.265	8.807	-24.093	-13.933
165	165	1.02664	-2.125	10.034	-7.171	-1.987	28.193	10.285	8.912	44.551	-5.836	5.17	3.643	-7.035	8.995	-22.077	-13.613
166	166	1.0329	-2.069	10.101	-7.063	-1.867	28.516	10.143	8.728	42.902	-5.98	5.613	3.775	-6.84	9.291	-19.951	-13.397
167	167	1.03916	-2.021	10.176	-6.957	-1.767	28.835	9.885	8.465	41.213	-6.041	6.133	3.809	-6.685	9.671	-17.864	-13.235
168	168	1.04542	-1.981	10.268	-6.849	-1.65	29.135	9.488	8.059	39.485	-6.036	6.618	3.857	-6.586	9.98	-15.744	-13.156
169	169	1.05168	-1.954	10.368	-6.765	-1.515	29.438	9.038	7.581	37.735	-5.951	6.949	3.961	-6.509	10.121	-13.582	-13.08
170	170	1.05794	-1.928	10.469	-6.688	-1.385	29.722	8.535	7.079	35.93	-5.837	7.338	4.091	-6.482	10.311	-11.33	-13.096
171	171	1.0642	-1.908	10.572	-6.589	-1.302	29.962	7.956	6.601	34.059	-5.684	7.811	4.134	-6.463	10.61	-9.117	-13.162
172	172	1.07046	-1.89	10.657	-6.506	-1.209	30.148	7.381	6.121	32.136	-5.506	8.41	3.953	-6.489	11.048	-7.076	-13.271
173	173	1.07672	-1.873	10.728	-6.439	-1.107	30.295	6.818	5.662	30.163	-5.322	8.984	3.808	-6.616	11.459	-4.963	-13.497
174	174	1.08298	-1.867	10.804	-6.374	-1.03	30.435	6.267	5.267	28.168	-5.115	9.286	3.737	-6.773	11.623	-2.825	-13.75
175	175	1.08924	-1.895	10.863	-6.341	-0.969	30.546	5.791	4.911	26.166	-4.924	9.539	3.597	-6.99	11.745	-0.768	-14.066
176	176	1.0955	-1.927	10.89	-6.28	-0.935	30.57	5.342	4.625	24.122	-4.813	9.68	3.492	-7.162	11.775	1.281	-14.394
177	177	1.10176	-1.948	10.872	-6.219	-0.912	30.508	4.963	4.417	22.062	-4.772	9.762	3.481	-7.296	11.754	3.377	-14.705
178	178	1.10802	-1.967	10.828	-6.153	-0.911	30.387	4.663	4.287	19.989	-4.843	9.943	3.499	-7.451	11.837	5.516	-15.097
179	179	1.11428	-2.005	10.779	-6.096	-0.908	30.241	4.465	4.165	17.92	-5.047	10.1	3.509	-7.572	11.876	7.612	-15.508
180	180	1.12054	-2.066	10.729	-6.039	-0.929	30.08	4.362	4.071	15.879	-5.385	10.066	3.328	-7.605	11.752	9.411	-15.874
181	181	1.1268	-2.118	10.649	-5.986	-0.939	29.867	4.331	3.995	13.87	-5.823	9.808	3.099	-7.527	11.428	11.026	-16.147
182	182	1.13306	-2.163	10.54	-5.942	-0.93	29.609	4.38	3.924	11.89	-6.375	9.324	3.037	-7.432	10.867	12.696	-16.439
183	183	1.13932	-2.212	10.424	-5.895	-0.926	29.326	4.481	3.84	9.945	-7.026	8.623	2.978	-7.131	10.095	14.22	-16.56
184	184	1.14558	-2.276	10.311	-5.841	-0.943	29.042	4.589	3.74	8.088	-7.691	8.287	2.585	-6.899	9.719	15.437	-16.778
185	185	1.15184	-2.361	10.191	-5.812	-0.974	28.766	4.729	3.632	6.341	-8.357	8.257	2.188	-6.831	9.631	16.664	-17.184
186	186	1.1581	-2.452	10.058	-5.797	-1.005	28.495	4.856	3.526	4.807	-8.976	8.419	1.85	-6.908	9.733	17.837	-17.738
187	187	1.16436	-2.533	9.928	-5.782	-1.013	28.256	4.94	3.392	3.483	-9.523	8.685	1.548	-6.946	9.932	18.893	-18.234
188	188	1.17062	-2.628	9.809	-5.787	-1.017	28.074	5.017	3.279	2.309	-9.999	8.529	1.43	-6.913	9.733	19.884	-18.608
189	189	1.17688	-2.73	9.688	-5.792	-1.016	27.919	5.076	3.146	1.117	-10.436	8.019	1.34	-6.96	9.183	20.839	-19.027
190	190	1.18314	-2.829	9.568	-5.784	-1.038	27.783	5.099	3.029	0.196	-10.834	7.931	1.259	-6.994	9.034	21.686	-19.449
191	191	1.1894	-2.912	9.445	-5.778	-1.059	27.659	5.113	2.966	-0.477	-11.217	8.039	1.154	-7.044	9.122	22.344	-19.895
192	192	1.19566	-3.005	9.338	-5.784	-1.086	27.581	5.151	2.923	-0.94	-11.566	8.64	1.005	-7.283	9.689	22.977	-20.524
193	193	1.20192	-3.09	9.234	-5.785	-1.098	27.532	5.243	2.889	-1.22	-11.937	8.917	0.847	-7.402	9.986	23.313	-20.98
194	194	1.20818	-3.17	9.139	-5.793	-1.083	27.534	5.385	2.851	-1.279	-12.294	8.855	0.763	-7.415	9.975	23.398	-21.253
195	195	1.21444	-3.247	9.054	-5.796	-1.073	27.565	5.549	2.84	-1.145	-12.631	8.75	0.816	-7.324	9.921	23.405	-21.377
196	196	1.2207	-3.312	8.978	-5.792	-1.049	27.611	5.763	2.83	-0.822	-12.947	8.763	0.887	-7.304	9.985	23.289	-21.501
197	197	1.22696	-3.358	8.902	-5.78	-1.017	27.672	5.985	2.849	-0.34	-13.209	8.875	0.931	-7.334	10.17	23.037	-21.605
198	198	1.23322	-3.4	8.842	-5.743	-1.006	27.761	6.199	2.909	0.3	-13.405	9.1	0.925	-7.366	10.502	22.62	-21.639
199	199	1.23948	-3.452	8.793	-5.683	-1.004	27.869	6.368	2.998	1.098	-13.432	9.138	0.875	-7.48	10.709	21.933	-21.603
200	200	1.24574	-3.479	8.733	-5.603	-0.983	27.941	6.521	3.048	1.993	-13.38	9.48	0.613	-7.52	11.226	21.008	-21.409
201	201	1.252	-3.494	8.673	-5.498	-0.955	27.991	6.674	3.099	2.951	-13.314	9.789	0.014	-7.493	11.797	19.636	-21.09
