# Supplementary material for: Gait phenotypes in paediatric hereditary spastic paraplegia revealed by dynamic time warping analysis and random forests
Source: PLoS One. 2018 Mar 8;13(3):e0192345. doi: 10.1371/journal.pone.0192345 (PMC5843164; doi:10.1371/journal.pone.0192345)
Supplement: S2 Data — (ZIP) [file pone.0192345.s009.zip › Healthy/Left.SR.HEALTHY5.4.csv]

	Epoch	Time	Pelvic.obliquity	Pelvic.tilt	Pelvic rotation	Hip.abd.add	Hip.flexion	Hip.rotation	Knee.abd.add	Knee.flexion	Knee.rotation	Ankle.abd.add	Ankle.flexion	Ankle.rotation	Forefoot.abd.add	Forefoot.flexion	Forefoot.rotation
1	1	0	-3.949	11.014	-5.57	-1.471	32.22	5.32	3.117	4.245	-13.269	8.63	3.533	-7.093	9.233	23.389	-22.334
2	2	0.00642	-3.957	11.053	-5.459	-1.53	32.319	5.712	3.26	5.029	-13.504	8.714	2.98	-7.068	9.597	22.11	-22.09
3	3	0.01284	-3.952	11.077	-5.349	-1.582	32.395	6.084	3.432	5.875	-13.739	8.754	2.173	-7.126	9.991	20.509	-21.937
4	4	0.01926	-3.943	11.106	-5.231	-1.62	32.463	6.396	3.576	6.752	-13.928	8.968	1.098	-7.284	10.581	18.685	-21.888
5	5	0.02568	-3.901	11.122	-5.125	-1.617	32.486	6.662	3.719	7.534	-14.094	9.188	-0.452	-7.634	11.275	16.493	-22.022
6	6	0.0321	-3.789	11.09	-5.032	-1.55	32.43	6.857	3.858	8.226	-14.222	9.288	-1.888	-7.992	11.818	14.433	-22.15
7	7	0.03852	-3.615	11.016	-4.959	-1.421	32.313	7.007	3.998	8.874	-14.308	9.325	-2.64	-8.296	12.137	13.036	-22.22
8	8	0.04494	-3.389	10.912	-4.926	-1.228	32.168	7.137	4.138	9.505	-14.298	9.29	-2.732	-8.558	12.234	12.258	-22.198
9	9	0.05136	-3.115	10.794	-4.935	-0.959	31.986	7.236	4.241	10.085	-14.195	9.265	-2.587	-8.794	12.267	11.743	-22.104
10	10	0.05778	-2.804	10.677	-4.959	-0.645	31.761	7.263	4.313	10.6	-14.026	9.059	-2.483	-8.999	12.132	11.14	-21.957
11	11	0.0642	-2.474	10.567	-4.985	-0.318	31.507	7.22	4.355	11.103	-13.776	8.914	-2.725	-9.172	12.108	10.194	-21.748
12	12	0.07062	-2.161	10.483	-5.018	0.001	31.262	7.126	4.384	11.66	-13.459	8.866	-3.171	-9.297	12.215	9.008	-21.486
13	13	0.07704	-1.881	10.429	-5.046	0.271	31.022	7.009	4.448	12.249	-13.139	8.929	-3.482	-9.401	12.416	7.94	-21.255
14	14	0.08346	-1.638	10.398	-5.061	0.493	30.774	6.854	4.521	12.828	-12.829	9.167	-3.771	-9.456	12.785	6.936	-21.048
15	15	0.08988	-1.419	10.383	-5.053	0.687	30.478	6.638	4.573	13.311	-12.541	9.302	-4.126	-9.448	13.078	5.861	-20.836
16	16	0.0963	-1.226	10.387	-5.027	0.843	30.145	6.366	4.612	13.664	-12.283	9.448	-4.384	-9.426	13.363	4.976	-20.702
17	17	0.10272	-1.057	10.395	-4.989	0.971	29.783	6.061	4.633	13.901	-12.063	9.521	-4.502	-9.368	13.549	4.29	-20.607
18	18	0.10914	-0.918	10.405	-4.93	1.055	29.391	5.723	4.646	14.04	-11.848	9.502	-4.46	-9.259	13.621	3.795	-20.498
19	19	0.11556	-0.788	10.396	-4.852	1.126	28.952	5.397	4.624	14.119	-11.656	9.705	-4.225	-9.218	13.825	3.612	-20.491
20	20	0.12198	-0.682	10.337	-4.78	1.168	28.445	5.14	4.634	14.151	-11.506	9.839	-3.899	-9.272	13.957	3.531	-20.579
21	21	0.1284	-0.599	10.238	-4.689	1.18	27.884	4.928	4.658	14.201	-11.377	9.965	-3.594	-9.381	14.085	3.396	-20.694
22	22	0.13482	-0.5	10.15	-4.591	1.208	27.336	4.772	4.694	14.253	-11.294	10.115	-3.284	-9.497	14.232	3.266	-20.796
23	23	0.14124	-0.365	10.07	-4.492	1.265	26.79	4.621	4.758	14.284	-11.239	10.305	-2.804	-9.662	14.396	3.345	-20.973
24	24	0.14766	-0.202	10.007	-4.377	1.336	26.24	4.465	4.847	14.264	-11.227	10.255	-2.281	-9.713	14.351	3.395	-21.041
25	25	0.15408	-0.031	9.959	-4.271	1.434	25.696	4.342	4.929	14.189	-11.282	10.041	-1.933	-9.677	14.188	3.246	-21.031
26	26	0.1605	0.139	9.943	-4.189	1.561	25.183	4.256	5.01	14.106	-11.384	9.631	-1.383	-9.574	13.816	3.225	-20.981
27	27	0.16692	0.308	9.944	-4.126	1.694	24.694	4.204	5.099	14.045	-11.546	9.601	-0.993	-9.513	13.824	3.185	-21.046
28	28	0.17334	0.475	9.959	-4.068	1.832	24.226	4.143	5.184	13.991	-11.72	9.716	-0.843	-9.424	14.014	2.959	-21.105
29	29	0.17976	0.624	9.993	-4.022	1.968	23.774	4.102	5.261	13.897	-11.939	9.598	-0.778	-9.249	14.006	2.592	-21.093
30	30	0.18618	0.758	10.058	-3.981	2.088	23.345	4.074	5.341	13.762	-12.148	9.39	-0.583	-9.154	13.878	2.363	-21.155
31	31	0.1926	0.889	10.127	-3.937	2.22	22.924	4.035	5.377	13.639	-12.321	9.195	-0.23	-9.064	13.703	2.284	-21.205
32	32	0.19902	0.993	10.18	-3.896	2.348	22.491	4.028	5.372	13.529	-12.46	9.024	0.117	-8.936	13.53	2.182	-21.159
33	33	0.20544	1.061	10.213	-3.867	2.437	22.038	4.063	5.382	13.414	-12.529	9.013	0.576	-8.895	13.483	2.254	-21.142
34	34	0.21186	1.103	10.257	-3.843	2.489	21.593	4.101	5.401	13.295	-12.512	8.977	1.132	-8.975	13.389	2.421	-21.181
35	35	0.21828	1.118	10.295	-3.835	2.535	21.144	4.162	5.41	13.174	-12.457	9.035	1.468	-9.136	13.43	2.414	-21.256
36	36	0.2247	1.099	10.292	-3.846	2.56	20.644	4.238	5.417	13.033	-12.368	9.191	1.57	-9.326	13.622	2.225	-21.332
37	37	0.23112	1.043	10.29	-3.865	2.569	20.148	4.309	5.391	12.876	-12.297	9.249	1.795	-9.458	13.685	2.14	-21.39
38	38	0.23754	0.979	10.285	-3.882	2.562	19.653	4.314	5.352	12.721	-12.181	9.265	2.154	-9.548	13.679	2.176	-21.432
39	39	0.24396	0.914	10.261	-3.892	2.547	19.126	4.277	5.309	12.54	-12.092	9.145	2.47	-9.53	13.558	2.127	-21.416
40	40	0.25038	0.83	10.237	-3.899	2.5	18.586	4.19	5.27	12.328	-12.029	9.039	2.748	-9.457	13.456	2.07	-21.42
41	41	0.2568	0.742	10.212	-3.913	2.43	18.044	4.038	5.237	12.11	-11.944	9.217	3.034	-9.45	13.606	2.155	-21.576
42	42	0.26322	0.658	10.18	-3.927	2.363	17.497	3.828	5.179	11.896	-11.853	9.416	3.268	-9.35	13.773	2.193	-21.68
43	43	0.26964	0.575	10.119	-3.929	2.289	16.903	3.559	5.105	11.658	-11.747	9.594	3.479	-9.159	13.912	2.198	-21.72
44	44	0.27606	0.494	10.077	-3.933	2.237	16.308	3.242	4.996	11.386	-11.594	9.704	3.734	-8.998	13.971	2.243	-21.784
45	45	0.28248	0.381	10.042	-3.936	2.146	15.713	2.909	4.896	11.1	-11.4	9.81	3.967	-8.846	14.031	2.271	-21.838
46	46	0.2889	0.299	10.002	-3.902	2.074	15.055	2.519	4.8	10.753	-11.161	9.818	4.082	-8.755	14.029	2.153	-21.904
47	47	0.29532	0.26	9.973	-3.856	2.043	14.419	2.083	4.688	10.424	-10.885	9.918	4.249	-8.624	14.091	2.108	-21.925
48	48	0.30174	0.228	9.941	-3.811	2.011	13.805	1.642	4.604	10.119	-10.561	9.911	4.52	-8.533	14.046	2.125	-21.942
49	49	0.30816	0.183	9.891	-3.773	1.96	13.186	1.217	4.529	9.826	-10.201	9.947	4.792	-8.451	14.041	2.156	-21.931
50	50	0.31458	0.134	9.834	-3.72	1.89	12.562	0.795	4.481	9.533	-9.851	10.029	5.026	-8.36	14.097	2.165	-21.908
51	51	0.321	0.094	9.78	-3.652	1.82	11.938	0.374	4.448	9.22	-9.523	10.125	5.21	-8.363	14.168	2.16	-21.984
52	52	0.32742	0.054	9.727	-3.605	1.756	11.312	0.01	4.428	8.899	-9.262	10.187	5.358	-8.33	14.22	2.11	-22.049
53	53	0.33384	0.019	9.68	-3.578	1.714	10.685	-0.3	4.403	8.568	-9.044	10.217	5.495	-8.307	14.237	2.04	-22.127
54	54	0.34026	-0.011	9.641	-3.554	1.674	10.034	-0.579	4.392	8.179	-8.897	10.138	5.646	-8.214	14.15	1.959	-22.167
55	55	0.34668	-0.046	9.604	-3.536	1.633	9.357	-0.831	4.391	7.749	-8.798	10.165	5.826	-8.084	14.154	1.957	-22.21
56	56	0.3531	-0.079	9.578	-3.531	1.609	8.708	-1.043	4.374	7.336	-8.725	10.324	5.998	-8.017	14.268	2.007	-22.326
57	57	0.35952	-0.101	9.55	-3.524	1.6	8.082	-1.222	4.348	6.951	-8.69	10.546	6.118	-7.995	14.436	2.032	-22.487
58	58	0.36594	-0.116	9.528	-3.498	1.599	7.469	-1.378	4.327	6.573	-8.707	10.634	6.161	-7.947	14.501	1.922	-22.613
59	59	0.37236	-0.122	9.512	-3.469	1.602	6.858	-1.514	4.319	6.187	-8.74	10.522	6.304	-7.857	14.363	1.826	-22.675
60	60	0.37878	-0.116	9.507	-3.446	1.613	6.262	-1.635	4.323	5.808	-8.754	10.38	6.623	-7.754	14.163	1.879	-22.702
61	61	0.3852	-0.092	9.522	-3.43	1.633	5.703	-1.723	4.356	5.46	-8.779	10.377	6.892	-7.708	14.116	1.935	-22.787
62	62	0.39162	-0.06	9.547	-3.408	1.663	5.16	-1.815	4.386	5.112	-8.806	10.697	6.91	-7.758	14.418	1.895	-22.984
63	63	0.39804	-0.021	9.585	-3.395	1.711	4.629	-1.87	4.383	4.765	-8.822	11.199	6.897	-7.913	14.87	1.908	-23.262
64	64	0.40446	0.026	9.63	-3.39	1.774	4.107	-1.891	4.385	4.428	-8.834	11.465	6.963	-8.052	15.099	1.89	-23.476
65	65	0.41088	0.09	9.692	-3.383	1.852	3.604	-1.898	4.39	4.092	-8.87	11.235	7.347	-8.076	14.798	1.959	-23.544
66	66	0.4173	0.159	9.76	-3.367	1.928	3.115	-1.908	4.411	3.78	-8.915	10.906	7.905	-8.074	14.37	2.137	-23.591
67	67	0.42372	0.236	9.835	-3.36	2.008	2.64	-1.904	4.438	3.487	-8.956	10.909	8.202	-8.139	14.312	2.197	-23.719
68	68	0.43014	0.324	9.925	-3.35	2.094	2.17	-1.898	4.475	3.169	-8.981	11.142	8.168	-8.236	14.556	2.047	-23.868
69	69	0.43656	0.416	10.016	-3.343	2.202	1.7	-1.898	4.472	2.846	-9.021	11.361	8.176	-8.3	14.75	1.934	-24.001
70	70	0.44298	0.515	10.112	-3.345	2.316	1.239	-1.891	4.484	2.528	-9.042	11.258	8.242	-8.318	14.656	1.731	-24.044
71	71	0.4494	0.617	10.217	-3.353	2.431	0.785	-1.874	4.511	2.213	-9.075	10.943	8.342	-8.251	14.375	1.458	-23.994
72	72	0.45582	0.719	10.318	-3.37	2.541	0.339	-1.86	4.543	1.923	-9.123	10.805	8.421	-8.235	14.256	1.238	-24.041
73	73	0.46224	0.821	10.415	-3.394	2.65	-0.102	-1.855	4.57	1.649	-9.169	10.931	8.491	-8.284	14.365	1.131	-24.195
74	74	0.46866	0.927	10.519	-3.416	2.751	-0.539	-1.88	4.619	1.375	-9.191	11.031	8.608	-8.279	14.451	1.05	-24.304
75	75	0.47508	1.028	10.622	-3.435	2.851	-0.972	-1.951	4.66	1.121	-9.157	11.101	8.839	-8.305	14.475	1.06	-24.434
76	76	0.4815	1.132	10.725	-3.466	2.958	-1.392	-2.028	4.679	0.896	-9.125	11.224	9.051	-8.316	14.535	1.059	-24.57
77	77	0.48792	1.25	10.835	-3.517	3.074	-1.806	-2.1	4.712	0.67	-9.078	11.501	9.14	-8.347	14.772	1.012	-24.742
78	78	0.49434	1.368	10.946	-3.566	3.203	-2.22	-2.205	4.718	0.446	-8.997	11.761	9.165	-8.42	14.994	0.903	-24.946
79	79	0.50076	1.481	11.043	-3.623	3.336	-2.642	-2.313	4.697	0.245	-8.93	12.014	9.245	-8.453	15.177	0.823	-25.133
80	80	0.50718	1.602	11.146	-3.71	3.471	-3.043	-2.397	4.683	0.079	-8.859	12.237	9.376	-8.466	15.322	0.762	-25.306
81	81	0.5136	1.723	11.251	-3.804	3.595	-3.437	-2.474	4.691	-0.083	-8.79	12.387	9.526	-8.454	15.408	0.686	-25.447
82	82	0.52002	1.833	11.348	-3.898	3.698	-3.833	-2.558	4.718	-0.228	-8.714	12.481	9.662	-8.438	15.457	0.563	-25.584
83	83	0.52644	1.945	11.44	-4.016	3.808	-4.226	-2.598	4.724	-0.347	-8.669	12.64	9.812	-8.44	15.543	0.47	-25.755
84	84	0.53286	2.076	11.55	-4.161	3.943	-4.582	-2.61	4.72	-0.422	-8.625	12.677	10.097	-8.417	15.485	0.425	-25.891
85	85	0.53928	2.221	11.681	-4.32	4.102	-4.895	-2.601	4.705	-0.463	-8.589	12.621	10.529	-8.367	15.304	0.465	-25.996
86	86	0.5457	2.357	11.809	-4.477	4.252	-5.191	-2.57	4.683	-0.467	-8.586	12.465	10.884	-8.278	15.054	0.357	-26.051
87	87	0.55212	2.492	11.931	-4.643	4.377	-5.472	-2.531	4.705	-0.421	-8.578	12.38	11.091	-8.237	14.931	0.123	-26.158
88	88	0.55854	2.638	12.07	-4.843	4.524	-5.712	-2.469	4.704	-0.316	-8.546	12.318	11.248	-8.208	14.844	-0.179	-26.264
89	89	0.56496	2.774	12.21	-5.046	4.657	-5.916	-2.383	4.702	-0.155	-8.502	12.263	11.39	-8.131	14.785	-0.527	-26.287
90	90	0.57138	2.886	12.34	-5.241	4.768	-6.094	-2.31	4.684	0.071	-8.438	12.108	11.611	-8.068	14.61	-0.88	-26.291
91	91	0.5778	2.988	12.465	-5.455	4.853	-6.247	-2.219	4.681	0.357	-8.357	11.935	11.837	-7.992	14.432	-1.268	-26.263
92	92	0.58422	3.078	12.587	-5.67	4.919	-6.371	-2.132	4.674	0.714	-8.258	11.846	11.906	-7.907	14.382	-1.814	-26.212
93	93	0.59064	3.149	12.698	-5.853	4.958	-6.449	-2.069	4.654	1.173	-8.141	11.777	11.951	-7.828	14.355	-2.43	-26.129
94	94	0.59706	3.216	12.81	-6.056	4.985	-6.505	-1.982	4.64	1.676	-7.976	11.637	12.085	-7.817	14.252	-3.006	-26.061
95	95	0.60348	3.283	12.933	-6.286	5.013	-6.537	-1.864	4.615	2.217	-7.785	11.474	12.036	-7.761	14.196	-3.805	-25.903
96	96	0.6099	3.345	13.052	-6.514	5.028	-6.538	-1.743	4.585	2.832	-7.587	11.314	11.906	-7.626	14.174	-4.738	-25.641
97	97	0.61632	3.391	13.171	-6.757	5.023	-6.504	-1.609	4.556	3.518	-7.369	11.088	11.934	-7.54	14.053	-5.576	-25.408
98	98	0.62274	3.414	13.277	-7.028	4.984	-6.464	-1.444	4.53	4.236	-7.159	10.841	11.877	-7.406	13.943	-6.527	-25.121
99	99	0.62916	3.406	13.353	-7.297	4.892	-6.428	-1.271	4.519	4.996	-6.962	10.661	11.637	-7.207	13.951	-7.658	-24.763
100	100	0.63558	3.364	13.395	-7.561	4.775	-6.41	-1.092	4.472	5.786	-6.768	10.482	11.293	-7.044	13.97	-8.908	-24.416
101	101	0.642	3.303	13.432	-7.846	4.616	-6.382	-0.892	4.462	6.594	-6.59	10.196	10.917	-6.837	13.916	-10.241	-24.03
102	102	0.64842	3.225	13.458	-8.144	4.439	-6.361	-0.675	4.438	7.401	-6.44	9.916	10.473	-6.521	13.875	-11.651	-23.546
103	103	0.65484	3.121	13.46	-8.47	4.213	-6.334	-0.44	4.443	8.262	-6.327	9.545	10.064	-6.098	13.749	-13.097	-22.993
104	104	0.66126	2.997	13.447	-8.813	3.97	-6.28	-0.204	4.416	9.192	-6.21	9.24	9.597	-5.646	13.683	-14.608	-22.413
105	105	0.66768	2.846	13.412	-9.144	3.697	-6.225	0.026	4.384	10.147	-6.1	8.914	9.017	-5.196	13.619	-16.241	-21.818
106	106	0.6741	2.657	13.342	-9.467	3.372	-6.174	0.259	4.36	11.12	-5.998	8.638	8.315	-4.76	13.629	-17.972	-21.227
107	107	0.68052	2.431	13.236	-9.773	3.003	-6.117	0.494	4.342	12.153	-5.913	8.347	7.466	-4.34	13.665	-19.876	-20.627
108	108	0.68694	2.173	13.107	-10.045	2.587	-6.049	0.727	4.358	13.227	-5.878	8.085	6.544	-3.897	13.753	-21.855	-20.017
109	109	0.69336	1.871	12.939	-10.296	2.118	-5.98	0.994	4.388	14.334	-5.897	7.832	5.62	-3.501	13.839	-23.84	-19.448
110	110	0.69978	1.516	12.729	-10.527	1.561	-5.903	1.304	4.487	15.484	-5.977	7.65	4.721	-3.226	13.996	-25.764	-19.012
111	111	0.7062	1.132	12.514	-10.731	0.955	-5.778	1.619	4.642	16.683	-6.13	7.591	3.772	-2.957	14.29	-27.697	-18.635
112	112	0.71262	0.76	12.329	-10.912	0.367	-5.59	1.984	4.824	17.919	-6.412	7.7	2.767	-2.727	14.749	-29.631	-18.367
113	113	0.71904	0.411	12.171	-11.09	-0.215	-5.323	2.374	5.074	19.228	-6.795	7.956	1.808	-2.463	15.362	-31.484	-18.174
114	114	0.72546	0.078	12.032	-11.231	-0.787	-4.979	2.705	5.356	20.602	-7.268	8.259	0.871	-2.114	16.031	-33.299	-18.032
115	115	0.73188	-0.242	11.92	-11.347	-1.348	-4.558	2.965	5.645	22.022	-7.792	8.498	-0.136	-1.669	16.672	-35.19	-17.89
116	116	0.7383	-0.555	11.824	-11.461	-1.898	-4.055	3.149	5.904	23.52	-8.316	8.846	-1.268	-1.203	17.458	-37.166	-17.802
117	117	0.74472	-0.851	11.736	-11.603	-2.424	-3.473	3.265	6.117	25.085	-8.805	9.239	-2.455	-0.721	18.319	-39.156	-17.76
118	118	0.75114	-1.116	11.66	-11.785	-2.893	-2.801	3.304	6.25	26.734	-9.227	9.485	-3.664	-0.193	19.069	-41.201	-17.693
119	119	0.75756	-1.363	11.581	-11.984	-3.305	-2.069	3.281	6.274	28.448	-9.574	9.547	-4.882	0.331	19.64	-43.308	-17.594
120	120	0.76398	-1.612	11.477	-12.165	-3.712	-1.322	3.172	6.229	30.183	-9.814	9.493	-6.102	0.822	20.103	-45.432	-17.459
121	121	0.7704	-1.854	11.354	-12.335	-4.089	-0.533	2.996	6.082	31.97	-9.868	9.173	-7.225	1.241	20.259	-47.549	-17.228
122	122	0.77682	-2.074	11.229	-12.529	-4.393	0.309	2.847	5.839	33.815	-9.794	8.691	-8.355	1.453	20.217	-49.728	-17.024
123	123	0.78324	-2.271	11.099	-12.712	-4.657	1.183	2.727	5.564	35.729	-9.557	8.277	-9.403	1.418	20.176	-51.846	-16.873
124	124	0.78966	-2.447	10.963	-12.885	-4.884	2.076	2.682	5.304	37.731	-9.124	7.972	-10.12	1.093	20.097	-53.682	-16.804
125	125	0.79608	-2.599	10.829	-13.054	-5.055	2.992	2.736	5.075	39.79	-8.529	7.721	-10.413	0.56	19.904	-55.144	-16.76
126	126	0.8025	-2.733	10.683	-13.201	-5.182	3.89	2.866	4.873	41.828	-7.82	7.431	-10.552	-0.233	19.579	-56.456	-16.797
127	127	0.80892	-2.869	10.518	-13.334	-5.292	4.75	3.1	4.722	43.787	-7.041	7.298	-10.656	-1.296	19.337	-57.628	-16.964
128	128	0.81534	-3.001	10.349	-13.415	-5.407	5.587	3.379	4.654	45.647	-6.212	7.198	-10.588	-2.593	19.05	-58.526	-17.301
129	129	0.82176	-3.109	10.209	-13.485	-5.468	6.452	3.714	4.625	47.46	-5.418	6.979	-10.174	-3.967	18.557	-59.049	-17.76
130	130	0.82818	-3.204	10.086	-13.543	-5.501	7.326	4.12	4.669	49.186	-4.786	6.718	-9.433	-5.245	17.976	-59.162	-18.297
131	131	0.8346	-3.31	9.955	-13.549	-5.573	8.163	4.52	4.795	50.764	-4.325	6.41	-8.441	-6.359	17.348	-58.907	-18.885
132	132	0.84102	-3.412	9.836	-13.534	-5.626	8.984	4.877	4.904	52.168	-4.095	6.038	-7.381	-7.262	16.673	-58.444	-19.523
133	133	0.84744	-3.498	9.739	-13.56	-5.615	9.823	5.238	4.954	53.424	-4.098	5.681	-6.459	-7.931	16.045	-57.968	-20.145
134	134	0.85386	-3.582	9.648	-13.572	-5.595	10.636	5.554	4.98	54.49	-4.294	5.409	-5.765	-8.437	15.541	-57.527	-20.793
135	135	0.86028	-3.659	9.579	-13.521	-5.597	11.427	5.76	4.998	55.349	-4.64	5.078	-5.157	-8.721	15.005	-57.025	-21.406
136	136	0.8667	-3.728	9.518	-13.458	-5.589	12.221	5.92	4.985	56.112	-5.075	4.682	-4.502	-8.805	14.388	-56.417	-21.93
137	137	0.87312	-3.791	9.458	-13.406	-5.561	13.016	6.078	4.956	56.782	-5.569	4.314	-3.823	-8.712	13.779	-55.696	-22.344
138	138	0.87954	-3.844	9.407	-13.306	-5.535	13.778	6.173	4.929	57.308	-6.038	3.969	-3.163	-8.568	13.179	-54.885	-22.693
139	139	0.88596	-3.884	9.356	-13.131	-5.522	14.484	6.187	4.884	57.698	-6.422	3.662	-2.512	-8.485	12.575	-53.992	-23.02
140	140	0.89238	-3.903	9.316	-12.976	-5.462	15.185	6.245	4.844	58.002	-6.746	3.438	-1.925	-8.401	12.037	-53.067	-23.25
141	141	0.8988	-3.899	9.292	-12.86	-5.345	15.907	6.379	4.84	58.238	-6.981	3.257	-1.392	-8.373	11.547	-52.11	-23.399
142	142	0.90522	-3.875	9.275	-12.704	-5.216	16.603	6.55	4.899	58.381	-7.098	3.098	-0.845	-8.394	11.054	-51.076	-23.431
143	143	0.91164	-3.831	9.258	-12.518	-5.093	17.256	6.726	5.013	58.416	-7.116	2.938	-0.185	-8.485	10.536	-49.862	-23.43
144	144	0.91806	-3.775	9.236	-12.341	-4.948	17.874	6.943	5.143	58.327	-7.055	2.904	0.519	-8.594	10.105	-48.467	-23.347
145	145	0.92448	-3.712	9.21	-12.151	-4.778	18.444	7.174	5.268	58.114	-6.92	2.913	1.169	-8.712	9.712	-47.034	-23.144
146	146	0.9309	-3.609	9.195	-12.006	-4.544	19.013	7.448	5.401	57.954	-6.738	3.368	1.941	-8.946	9.725	-45.358	-23.018
147	147	0.93732	-3.439	9.167	-11.846	-4.264	19.522	7.724	5.599	57.648	-6.543	3.605	2.742	-9.189	9.557	-43.627	-22.851
148	148	0.94374	-3.261	9.158	-11.66	-3.99	20.046	7.992	5.861	57.139	-6.367	3.098	3.389	-9.331	8.776	-42.137	-22.525
149	149	0.95016	-3.092	9.174	-11.447	-3.719	20.558	8.259	6.122	56.411	-6.222	2.395	3.855	-9.466	7.837	-40.718	-22.152
150	150	0.95658	-2.926	9.208	-11.263	-3.453	21.065	8.569	6.394	55.691	-6.075	2.354	4.39	-9.657	7.509	-39.011	-21.86
151	151	0.963	-2.761	9.262	-11.097	-3.183	21.61	8.892	6.686	54.939	-5.966	2.262	4.853	-9.819	7.176	-37.343	-21.559
152	152	0.96942	-2.604	9.333	-10.893	-2.941	22.187	9.202	6.978	54.181	-5.888	2.239	5.208	-9.899	6.922	-35.743	-21.18
153	153	0.97584	-2.476	9.364	-10.719	-2.765	22.688	9.569	7.356	53.305	-5.855	2.14	5.524	-9.928	6.661	-34.138	-20.788
154	154	0.98226	-2.4	9.324	-10.605	-2.633	23.103	10.013	7.738	52.307	-5.887	2.014	5.795	-9.861	6.391	-32.499	-20.342
155	155	0.98868	-2.334	9.293	-10.494	-2.479	23.517	10.423	8.04	51.249	-5.978	1.899	5.969	-9.695	6.129	-30.908	-19.823
156	156	0.9951	-2.271	9.272	-10.402	-2.328	23.936	10.81	8.313	50.161	-6.113	1.983	5.999	-9.472	6.087	-29.367	-19.302
157	157	1.00152	-2.203	9.24	-10.316	-2.183	24.32	11.134	8.542	49.006	-6.245	2.119	5.882	-9.215	6.131	-27.911	-18.768
158	158	1.00794	-2.15	9.195	-10.235	-2.073	24.693	11.389	8.738	47.815	-6.409	2.15	5.669	-8.871	6.106	-26.547	-18.223
159	159	1.01436	-2.118	9.16	-10.163	-1.982	25.079	11.6	8.881	46.597	-6.623	2.177	5.36	-8.492	6.082	-25.25	-17.717
160	160	1.02078	-2.094	9.141	-10.1	-1.885	25.471	11.678	8.903	45.364	-6.823	2.309	4.965	-8.092	6.164	-23.99	-17.258
161	161	1.0272	-2.072	9.128	-10.048	-1.775	25.856	11.662	8.842	44.093	-7.039	2.501	4.524	-7.705	6.308	-22.721	-16.885
162	162	1.03362	-2.055	9.114	-10.006	-1.643	26.228	11.58	8.692	42.797	-7.272	2.664	4.143	-7.363	6.395	-21.376	-16.615
163	163	1.04004	-2.064	9.117	-9.97	-1.551	26.627	11.442	8.529	41.542	-7.492	2.887	3.862	-7.078	6.542	-19.94	-16.475
164	164	1.04646	-2.086	9.125	-9.917	-1.498	27.029	11.226	8.349	40.303	-7.691	3.238	3.642	-6.842	6.813	-18.417	-16.443
165	165	1.05288	-2.104	9.126	-9.885	-1.412	27.414	10.981	8.128	39.075	-7.894	3.733	3.404	-6.733	7.225	-16.875	-16.574
166	166	1.0593	-2.113	9.109	-9.858	-1.301	27.747	10.74	7.884	37.799	-8.135	4.113	3.105	-6.676	7.526	-15.401	-16.776
167	167	1.06572	-2.144	9.096	-9.832	-1.218	28.088	10.484	7.639	36.511	-8.353	4.69	2.821	-6.676	8.015	-13.832	-17.057
168	168	1.07214	-2.178	9.09	-9.797	-1.144	28.431	10.214	7.404	35.25	-8.57	5.423	2.707	-6.76	8.628	-12.065	-17.457
169	169	1.07856	-2.206	9.087	-9.769	-1.06	28.762	9.967	7.192	33.997	-8.812	6.048	2.657	-6.89	9.132	-10.274	-17.925
170	170	1.08498	-2.239	9.076	-9.73	-1.009	29.065	9.689	7.023	32.721	-9.012	6.724	2.578	-7.11	9.718	-8.473	-18.483
171	171	1.0914	-2.284	9.058	-9.7	-0.975	29.325	9.404	6.848	31.382	-9.213	7.547	2.532	-7.367	10.424	-6.543	-19.118
172	172	1.09782	-2.326	9.038	-9.663	-0.936	29.545	9.112	6.669	29.977	-9.442	8.28	2.608	-7.619	11.011	-4.477	-19.782
173	173	1.10424	-2.37	9.023	-9.629	-0.898	29.743	8.852	6.508	28.522	-9.698	8.912	2.717	-7.88	11.484	-2.377	-20.46
174	174	1.11066	-2.423	8.997	-9.586	-0.894	29.911	8.573	6.346	27.076	-9.913	9.553	2.899	-7.929	11.941	-0.253	-20.918
175	175	1.11708	-2.485	8.977	-9.524	-0.917	30.06	8.255	6.189	25.621	-10.106	9.875	3.139	-7.782	12.095	1.771	-21.166
176	176	1.1235	-2.546	8.957	-9.45	-0.951	30.17	7.919	6.064	24.118	-10.29	9.917	3.214	-7.572	12.049	3.532	-21.329
177	177	1.12992	-2.603	8.927	-9.389	-0.952	30.237	7.599	5.918	22.604	-10.444	10.266	3.312	-7.513	12.269	5.429	-21.63
178	178	1.13634	-2.668	8.899	-9.323	-0.958	30.284	7.28	5.782	21.072	-10.57	10.674	3.398	-7.517	12.549	7.344	-21.973
179	179	1.14276	-2.744	8.879	-9.219	-0.997	30.295	6.937	5.642	19.435	-10.685	10.661	3.274	-7.319	12.483	8.913	-22.057
180	180	1.14918	-2.808	8.851	-9.116	-1.01	30.252	6.61	5.471	17.728	-10.788	10.694	3.055	-7.163	12.456	10.434	-22.15
181	181	1.1556	-2.858	8.813	-9.018	-1.002	30.165	6.303	5.305	16.024	-10.861	10.672	2.985	-7.101	12.34	12.05	-22.29
182	182	1.16202	-2.909	8.775	-8.903	-0.995	30.053	6.006	5.139	14.323	-10.947	10.417	3.32	-7.033	11.902	13.937	-22.407
183	183	1.16844	-2.952	8.728	-8.783	-0.977	29.924	5.753	5.004	12.696	-11.071	9.973	3.813	-6.995	11.267	15.823	-22.54
184	184	1.17486	-2.976	8.67	-8.657	-0.943	29.753	5.562	4.867	11.083	-11.228	9.651	4.092	-7.023	10.789	17.502	-22.708
185	185	1.18128	-2.998	8.609	-8.489	-0.935	29.544	5.403	4.744	9.486	-11.416	9.557	4.131	-7.184	10.578	18.998	-22.992
186	186	1.1877	-3.018	8.554	-8.314	-0.913	29.323	5.309	4.576	7.923	-11.652	9.56	4.047	-7.334	10.457	20.35	-23.246
187	187	1.19412	-3.033	8.503	-8.14	-0.869	29.084	5.274	4.37	6.379	-11.904	9.46	4.126	-7.427	10.189	21.757	-23.393
188	188	1.20054	-3.029	8.443	-7.981	-0.816	28.833	5.316	4.197	4.934	-12.201	9.28	4.291	-7.468	9.856	23.103	-23.466
189	189	1.20696	-3.015	8.377	-7.811	-0.764	28.612	5.397	4.053	3.715	-12.515	9.087	4.427	-7.448	9.563	24.214	-23.458
190	190	1.21338	-3.002	8.308	-7.622	-0.743	28.401	5.507	3.936	2.664	-12.853	8.954	4.4	-7.426	9.392	25.032	-23.441
191	191	1.2198	-2.99	8.244	-7.434	-0.725	28.199	5.651	3.74	1.72	-13.215	9.484	4.208	-7.448	9.803	25.857	-23.501
192	192	1.22622	-2.973	8.183	-7.226	-0.716	28.007	5.803	3.613	0.89	-13.622	9.651	3.959	-7.441	9.971	26.376	-23.541
193	193	1.23264	-2.957	8.13	-6.981	-0.739	27.805	5.951	3.526	0.188	-14.076	9.685	3.772	-7.326	10.043	26.744	-23.491
194	194	1.23906	-2.921	8.077	-6.751	-0.725	27.609	6.101	3.413	-0.263	-14.502	9.847	3.785	-7.237	10.177	27.118	-23.459
195	195	1.24548	-2.892	8.047	-6.506	-0.767	27.464	6.227	3.398	-0.58	-14.901	9.903	3.953	-7.094	10.232	27.479	-23.362
196	196	1.2519	-2.85	8.005	-6.277	-0.779	27.307	6.362	3.379	-0.839	-15.256	10.062	3.967	-6.961	10.44	27.673	-23.24
197	197	1.25832	-2.81	7.969	-6.035	-0.808	27.206	6.466	3.396	-0.841	-15.524	10.348	4.007	-6.879	10.785	27.736	-23.12
198	198	1.26474	-2.777	7.952	-5.785	-0.835	27.17	6.538	3.432	-0.534	-15.693	10.553	4.127	-6.856	11.062	27.58	-22.991
199	199	1.27116	-2.752	7.947	-5.491	-0.88	27.142	6.543	3.489	-0.111	-15.728	10.506	4.085	-6.821	11.189	27.035	-22.732
200	200	1.27758	-2.711	7.933	-5.192	-0.941	27.101	6.537	3.641	0.398	-15.672	10.17	3.885	-6.766	11.167	26.117	-22.345
201	201	1.284	-2.651	7.902	-4.896	-0.994	27.033	6.509	3.751	1.012	-15.527	10.538	3.481	-6.738	11.797	25.148	-21.952
