# Supplementary material for: Gait phenotypes in paediatric hereditary spastic paraplegia revealed by dynamic time warping analysis and random forests
Source: PLoS One. 2018 Mar 8;13(3):e0192345. doi: 10.1371/journal.pone.0192345 (PMC5843164; doi:10.1371/journal.pone.0192345)
Supplement: S2 Data — (ZIP) [file pone.0192345.s009.zip › Healthy/Left.SR.HEALTHY6.1.csv]

	Epoch	Time	Pelvic.obliquity	Pelvic.tilt	Pelvic rotation	Hip.abd.add	Hip.flexion	Hip.rotation	Knee.abd.add	Knee.flexion	Knee.rotation	Ankle.abd.add	Ankle.flexion	Ankle.rotation	Forefoot.abd.add	Forefoot.flexion	Forefoot.rotation
1	1	0	-2.953	8.464	-3.983	0.363	36.792	-33.347	-9.203	14.805	13.396	2.441	5.795	-5.643	1.929	17.467	-29.087
2	2	0.00548	-2.932	8.37	-3.927	0.483	36.53	-33.236	-9.39	15.14	14.014	1.821	4.979	-5.68	1.942	15.888	-28.243
3	3	0.01096	-2.906	8.291	-3.867	0.618	36.276	-32.865	-9.58	15.589	14.577	1.55	4.166	-5.904	2.237	14.371	-27.354
4	4	0.01644	-2.855	8.225	-3.821	0.812	36.05	-32.229	-9.801	16.152	14.983	1.873	3.461	-6.258	2.971	13.119	-26.461
5	5	0.02192	-2.797	8.16	-3.768	1.031	35.861	-31.284	-10.002	16.823	15.261	2.34	3.009	-6.802	3.712	12.104	-25.558
6	6	0.0274	-2.701	8.098	-3.734	1.312	35.729	-30.162	-10.183	17.548	15.443	2.61	2.76	-7.397	4.175	11.196	-24.606
7	7	0.03288	-2.532	8.035	-3.739	1.692	35.619	-28.821	-10.287	18.276	15.453	2.598	2.621	-8.019	4.311	10.325	-23.626
8	8	0.03836	-2.271	7.968	-3.783	2.193	35.481	-27.276	-10.309	18.985	15.281	2.396	2.5	-8.721	4.225	9.432	-22.689
9	9	0.04384	-1.938	7.899	-3.858	2.787	35.289	-25.56	-10.279	19.69	14.95	2.391	2.337	-9.518	4.278	8.552	-21.834
10	10	0.04932	-1.562	7.83	-3.978	3.441	35.047	-23.726	-10.214	20.42	14.497	2.681	2.125	-10.342	4.57	7.672	-21.038
11	11	0.0548	-1.184	7.758	-4.152	4.09	34.754	-21.804	-10.044	21.152	13.983	3.029	1.946	-11.236	4.904	6.835	-20.361
12	12	0.06028	-0.831	7.691	-4.361	4.703	34.407	-19.836	-9.767	21.788	13.398	3.355	1.758	-12.197	5.2	6.044	-19.869
13	13	0.06576	-0.53	7.628	-4.605	5.261	34.006	-17.889	-9.415	22.285	12.752	3.517	1.477	-13.19	5.336	5.199	-19.586
14	14	0.07124	-0.291	7.568	-4.877	5.732	33.586	-16.112	-9.048	22.711	12.23	3.594	1.072	-14.203	5.41	4.244	-19.449
15	15	0.07672	-0.132	7.501	-5.173	6.096	33.159	-14.646	-8.735	23.073	11.84	3.688	0.633	-15.112	5.509	3.294	-19.46
16	16	0.0822	-0.046	7.438	-5.465	6.348	32.728	-13.439	-8.445	23.377	11.487	3.646	0.214	-15.87	5.497	2.35	-19.583
17	17	0.08768	-0.004	7.38	-5.732	6.515	32.308	-12.574	-8.222	23.627	11.19	3.505	-0.147	-16.459	5.41	1.458	-19.822
18	18	0.09316	0.021	7.333	-5.963	6.614	31.907	-12.116	-8.077	23.811	10.941	3.307	-0.541	-16.823	5.308	0.551	-20.16
19	19	0.09864	0.024	7.306	-6.149	6.632	31.536	-12.076	-7.994	23.913	10.76	3.063	-1.078	-16.915	5.227	-0.461	-20.535
20	20	0.10412	0	7.305	-6.287	6.569	31.2	-12.461	-7.978	23.922	10.667	2.774	-1.721	-16.713	5.177	-1.53	-20.908
21	21	0.1096	-0.07	7.327	-6.348	6.411	30.9	-13.277	-8.059	23.825	10.718	2.471	-2.288	-16.287	5.156	-2.458	-21.285
22	22	0.11508	-0.157	7.371	-6.351	6.195	30.629	-14.463	-8.209	23.645	10.917	2.02	-2.591	-15.684	5.029	-3.121	-21.659
23	23	0.12056	-0.253	7.457	-6.299	5.931	30.414	-16.012	-8.418	23.424	11.204	1.334	-2.645	-14.841	4.721	-3.599	-22.01
24	24	0.12604	-0.349	7.579	-6.212	5.646	30.235	-17.731	-8.661	23.207	11.434	0.607	-2.56	-13.744	4.382	-3.974	-22.298
25	25	0.13152	-0.44	7.735	-6.071	5.335	30.1	-19.607	-8.944	23.054	11.7	0.047	-2.29	-12.528	4.181	-4.173	-22.536
26	26	0.137	-0.503	7.911	-5.89	5.037	30.004	-21.613	-9.298	22.967	12.022	-0.265	-1.87	-11.277	4.166	-4.198	-22.758
27	27	0.14248	-0.532	8.103	-5.686	4.767	29.944	-23.676	-9.693	22.92	12.433	-0.424	-1.411	-10.08	4.254	-4.157	-22.959
28	28	0.14796	-0.551	8.304	-5.471	4.518	29.895	-25.645	-10.076	22.857	12.833	-0.559	-1.035	-8.927	4.341	-4.172	-23.11
29	29	0.15344	-0.57	8.51	-5.251	4.281	29.839	-27.43	-10.403	22.774	13.2	-0.832	-0.756	-7.861	4.288	-4.31	-23.199
30	30	0.15892	-0.586	8.702	-5.037	4.074	29.758	-28.987	-10.689	22.688	13.492	-1.185	-0.484	-6.901	4.119	-4.485	-23.26
31	31	0.1644	-0.587	8.85	-4.847	3.918	29.594	-30.196	-10.89	22.596	13.639	-1.511	-0.176	-6.12	3.915	-4.621	-23.34
32	32	0.16988	-0.588	8.957	-4.686	3.798	29.364	-31.05	-11.013	22.529	13.662	-1.781	0.232	-5.519	3.687	-4.66	-23.422
33	33	0.17536	-0.597	9.021	-4.578	3.728	29.069	-31.498	-11.073	22.48	13.585	-1.858	0.5	-5.141	3.622	-4.775	-23.483
34	34	0.18084	-0.627	9.053	-4.523	3.696	28.734	-31.584	-11.077	22.466	13.482	-1.9	0.707	-5.021	3.575	-4.953	-23.525
35	35	0.18632	-0.688	9.044	-4.511	3.689	28.356	-31.319	-11.038	22.489	13.307	-1.91	0.984	-5.121	3.498	-5.076	-23.571
36	36	0.1918	-0.794	9.001	-4.522	3.662	27.943	-30.798	-10.959	22.552	13.124	-1.934	1.399	-5.417	3.346	-5.095	-23.624
37	37	0.19728	-0.922	8.924	-4.565	3.635	27.491	-30.105	-10.858	22.629	12.949	-1.957	1.843	-5.837	3.172	-5.096	-23.666
38	38	0.20276	-1.057	8.827	-4.649	3.626	27.006	-29.316	-10.747	22.713	12.906	-2.041	2.257	-6.404	2.959	-5.157	-23.663
39	39	0.20824	-1.207	8.722	-4.761	3.616	26.511	-28.44	-10.622	22.806	12.918	-2.04	2.637	-7.084	2.841	-5.22	-23.66
40	40	0.21372	-1.378	8.613	-4.877	3.589	26.004	-27.49	-10.481	22.883	12.961	-1.963	2.982	-7.905	2.8	-5.274	-23.71
41	41	0.2192	-1.546	8.499	-4.999	3.57	25.49	-26.573	-10.365	22.948	13.07	-1.911	3.334	-8.739	2.736	-5.327	-23.74
42	42	0.22468	-1.703	8.386	-5.114	3.556	24.981	-25.778	-10.291	22.987	13.249	-1.851	3.629	-9.514	2.698	-5.42	-23.738
43	43	0.23016	-1.842	8.291	-5.212	3.55	24.507	-25.115	-10.272	23.037	13.498	-1.796	3.909	-10.26	2.668	-5.541	-23.727
44	44	0.23564	-1.96	8.219	-5.274	3.538	24.067	-24.618	-10.278	23.081	13.763	-1.79	4.172	-10.915	2.611	-5.691	-23.724
45	45	0.24112	-2.07	8.174	-5.305	3.518	23.649	-24.252	-10.305	23.095	13.946	-1.682	4.505	-11.399	2.631	-5.719	-23.737
46	46	0.2466	-2.173	8.144	-5.295	3.472	23.229	-23.999	-10.308	23.052	14.029	-1.516	4.801	-11.723	2.716	-5.72	-23.773
47	47	0.25208	-2.267	8.127	-5.258	3.428	22.809	-23.86	-10.317	22.951	14.071	-1.4	5.087	-11.906	2.76	-5.715	-23.797
48	48	0.25756	-2.361	8.129	-5.184	3.368	22.399	-23.848	-10.336	22.799	14.033	-1.377	5.358	-11.911	2.713	-5.733	-23.814
49	49	0.26304	-2.467	8.153	-5.05	3.269	22.005	-23.999	-10.37	22.602	13.924	-1.379	5.586	-11.773	2.639	-5.781	-23.872
50	50	0.26852	-2.575	8.191	-4.847	3.123	21.621	-24.324	-10.406	22.379	13.785	-1.325	5.778	-11.515	2.624	-5.833	-23.951
51	51	0.274	-2.666	8.239	-4.6	2.969	21.24	-24.795	-10.448	22.14	13.644	-1.269	5.97	-11.127	2.613	-5.88	-23.999
52	52	0.27948	-2.747	8.302	-4.317	2.807	20.872	-25.369	-10.496	21.894	13.469	-1.268	6.141	-10.629	2.554	-5.973	-24.032
53	53	0.28496	-2.815	8.37	-4.026	2.659	20.495	-25.999	-10.539	21.614	13.259	-1.343	6.352	-10.077	2.411	-6.042	-24.094
54	54	0.29044	-2.881	8.443	-3.724	2.526	20.111	-26.642	-10.591	21.315	13.03	-1.287	6.591	-9.512	2.366	-6.034	-24.165
55	55	0.29592	-2.933	8.522	-3.419	2.395	19.723	-27.372	-10.647	21.023	12.909	-1.281	6.833	-8.968	2.288	-6.062	-24.225
56	56	0.3014	-2.987	8.605	-3.102	2.259	19.343	-28.148	-10.728	20.756	12.894	-1.36	7.036	-8.489	2.144	-6.19	-24.264
57	57	0.30688	-3.045	8.683	-2.789	2.114	18.967	-28.932	-10.807	20.514	12.941	-1.466	7.294	-8.061	1.969	-6.291	-24.303
58	58	0.31236	-3.106	8.76	-2.482	1.962	18.61	-29.703	-10.889	20.322	13.046	-1.478	7.598	-7.698	1.876	-6.332	-24.342
59	59	0.31784	-3.152	8.833	-2.181	1.838	18.253	-30.409	-10.978	20.147	13.176	-1.364	7.871	-7.424	1.899	-6.365	-24.373
60	60	0.32332	-3.177	8.893	-1.903	1.759	17.872	-31.016	-11.057	19.971	13.299	-1.272	8.13	-7.199	1.9	-6.422	-24.375
61	61	0.3288	-3.191	8.949	-1.654	1.7	17.481	-31.544	-11.112	19.813	13.462	-1.253	8.381	-7.069	1.852	-6.522	-24.376
62	62	0.33428	-3.205	9.006	-1.437	1.657	17.098	-31.943	-11.145	19.688	13.595	-1.279	8.628	-7.027	1.774	-6.655	-24.394
63	63	0.33976	-3.222	9.07	-1.251	1.621	16.734	-32.158	-11.151	19.628	13.645	-1.247	8.898	-7.075	1.747	-6.768	-24.43
64	64	0.34524	-3.222	9.131	-1.125	1.628	16.386	-32.254	-11.165	19.615	13.636	-1.213	9.242	-7.125	1.7	-6.833	-24.454
65	65	0.35072	-3.206	9.188	-1.015	1.677	16.043	-32.275	-11.197	19.604	13.61	-1.254	9.547	-7.22	1.584	-6.967	-24.462
66	66	0.3562	-3.174	9.237	-0.915	1.746	15.687	-32.188	-11.2	19.594	13.472	-1.272	9.829	-7.291	1.482	-7.105	-24.463
67	67	0.36168	-3.138	9.279	-0.829	1.837	15.32	-31.985	-11.184	19.58	13.249	-1.266	10.162	-7.398	1.376	-7.176	-24.485
68	68	0.36716	-3.103	9.32	-0.765	1.942	14.952	-31.664	-11.163	19.583	12.894	-1.186	10.492	-7.495	1.318	-7.232	-24.528
69	69	0.37264	-3.077	9.353	-0.712	2.039	14.595	-31.327	-11.157	19.635	12.493	-1.163	10.772	-7.546	1.222	-7.391	-24.555
70	70	0.37812	-3.047	9.375	-0.671	2.139	14.24	-30.99	-11.165	19.72	12.056	-1.14	11.003	-7.554	1.138	-7.62	-24.574
71	71	0.3836	-3.009	9.387	-0.649	2.259	13.866	-30.609	-11.163	19.799	11.574	-1.107	11.245	-7.551	1.056	-7.832	-24.598
72	72	0.38908	-2.973	9.4	-0.618	2.374	13.484	-30.233	-11.158	19.874	11.074	-1.038	11.494	-7.551	0.999	-8.03	-24.643
73	73	0.39456	-2.936	9.407	-0.589	2.488	13.101	-29.941	-11.186	19.947	10.636	-0.954	11.792	-7.539	0.936	-8.183	-24.693
74	74	0.40004	-2.903	9.418	-0.546	2.591	12.729	-29.685	-11.23	20.028	10.178	-0.829	12.024	-7.485	0.916	-8.392	-24.738
75	75	0.40552	-2.871	9.427	-0.489	2.674	12.364	-29.499	-11.276	20.125	9.809	-0.573	12.258	-7.486	1.031	-8.548	-24.806
76	76	0.411	-2.853	9.441	-0.404	2.733	12.002	-29.424	-11.349	20.221	9.525	-0.334	12.496	-7.485	1.131	-8.722	-24.869
77	77	0.41648	-2.839	9.453	-0.299	2.767	11.62	-29.381	-11.394	20.303	9.222	-0.221	12.77	-7.433	1.102	-8.913	-24.923
78	78	0.42196	-2.832	9.47	-0.184	2.767	11.249	-29.451	-11.451	20.42	9.066	-0.164	13.063	-7.412	1.049	-9.136	-24.961
79	79	0.42744	-2.823	9.497	-0.059	2.76	10.891	-29.61	-11.539	20.547	9.021	-0.036	13.334	-7.415	1.073	-9.368	-24.986
80	80	0.43292	-2.806	9.536	0.072	2.747	10.541	-29.812	-11.62	20.677	9.037	0.025	13.564	-7.416	1.062	-9.67	-24.987
81	81	0.4384	-2.781	9.586	0.215	2.733	10.192	-30.058	-11.694	20.793	9.077	0.06	13.732	-7.412	1.049	-10.039	-24.991
82	82	0.44388	-2.752	9.645	0.359	2.726	9.858	-30.366	-11.805	20.908	9.201	0.16	13.893	-7.437	1.095	-10.395	-24.995
83	83	0.44936	-2.717	9.713	0.508	2.708	9.533	-30.687	-11.91	21.041	9.338	0.287	14.09	-7.437	1.159	-10.717	-24.971
84	84	0.45484	-2.678	9.795	0.653	2.678	9.22	-31.037	-12.009	21.18	9.546	0.391	14.292	-7.455	1.211	-11.049	-24.932
85	85	0.46032	-2.629	9.899	0.789	2.657	8.915	-31.335	-12.087	21.297	9.645	0.451	14.442	-7.361	1.212	-11.436	-24.852
86	86	0.4658	-2.56	10.015	0.885	2.658	8.633	-31.604	-12.16	21.437	9.75	0.39	14.586	-7.262	1.118	-11.886	-24.766
87	87	0.47128	-2.485	10.145	0.972	2.662	8.373	-31.893	-12.264	21.605	9.919	0.463	14.676	-7.237	1.167	-12.357	-24.711
88	88	0.47676	-2.402	10.282	1.057	2.683	8.108	-32.074	-12.35	21.775	9.985	0.676	14.684	-7.21	1.348	-12.853	-24.652
89	89	0.48224	-2.315	10.429	1.129	2.704	7.851	-32.183	-12.416	21.954	10.003	0.879	14.615	-7.164	1.536	-13.427	-24.567
90	90	0.48772	-2.223	10.588	1.174	2.73	7.636	-32.309	-12.521	22.157	10.018	1.056	14.526	-7.089	1.689	-14.042	-24.484
91	91	0.4932	-2.138	10.763	1.204	2.75	7.457	-32.411	-12.655	22.37	10.014	1.276	14.41	-6.982	1.862	-14.668	-24.376
92	92	0.49868	-2.061	10.946	1.224	2.75	7.291	-32.412	-12.757	22.624	9.947	1.502	14.284	-6.832	2.047	-15.314	-24.203
93	93	0.50416	-1.999	11.135	1.23	2.733	7.137	-32.344	-12.856	22.907	9.839	1.779	14.141	-6.712	2.278	-15.973	-24.046
94	94	0.50964	-1.953	11.319	1.206	2.704	7.004	-32.26	-12.993	23.242	9.725	2.089	13.979	-6.617	2.537	-16.672	-23.918
95	95	0.51512	-1.931	11.493	1.154	2.648	6.875	-32.161	-13.143	23.609	9.636	2.324	13.72	-6.504	2.764	-17.512	-23.754
96	96	0.5206	-1.929	11.653	1.102	2.542	6.748	-32.059	-13.292	24.017	9.576	2.716	13.309	-6.397	3.178	-18.452	-23.571
97	97	0.52608	-1.928	11.805	1.045	2.446	6.625	-31.91	-13.436	24.454	9.496	3.012	12.912	-6.293	3.511	-19.431	-23.362
98	98	0.53156	-1.931	11.942	0.994	2.318	6.52	-31.858	-13.618	24.949	9.485	3.302	12.626	-6.194	3.813	-20.342	-23.169
99	99	0.53704	-1.941	12.062	0.958	2.154	6.422	-31.865	-13.801	25.507	9.521	3.61	12.359	-6.106	4.151	-21.26	-22.978
100	100	0.54252	-1.955	12.157	0.92	1.977	6.304	-31.88	-13.986	26.094	9.583	3.89	11.979	-5.991	4.508	-22.321	-22.741
101	101	0.548	-1.956	12.224	0.846	1.802	6.17	-31.872	-14.165	26.721	9.638	4.139	11.498	-5.867	4.877	-23.513	-22.506
102	102	0.55348	-1.944	12.258	0.74	1.636	6.013	-31.887	-14.366	27.365	9.721	4.455	10.976	-5.792	5.324	-24.73	-22.339
103	103	0.55896	-1.922	12.257	0.643	1.46	5.835	-32.006	-14.604	28.036	9.847	4.771	10.45	-5.668	5.776	-25.98	-22.16
104	104	0.56444	-1.888	12.225	0.56	1.275	5.644	-32.184	-14.872	28.759	9.984	5.032	9.923	-5.462	6.184	-27.299	-21.914
105	105	0.56992	-1.839	12.16	0.467	1.081	5.441	-32.429	-15.172	29.528	10.165	5.392	9.378	-5.248	6.699	-28.632	-21.681
106	106	0.5754	-1.764	12.057	0.318	0.927	5.216	-32.624	-15.492	30.335	10.296	5.706	8.788	-5.054	7.195	-30.046	-21.496
107	107	0.58088	-1.7	11.915	0.143	0.73	4.976	-32.864	-15.824	31.178	10.473	6.083	8.125	-4.873	7.793	-31.515	-21.343
108	108	0.58636	-1.676	11.747	-0.051	0.474	4.777	-33.173	-16.226	32.109	10.665	6.414	7.403	-4.663	8.385	-33.094	-21.193
109	109	0.59184	-1.703	11.549	-0.27	0.159	4.598	-33.525	-16.681	33.076	10.852	6.719	6.571	-4.442	8.995	-34.784	-21.073
110	110	0.59732	-1.771	11.315	-0.514	-0.204	4.433	-33.881	-17.158	34.09	11.009	6.973	5.625	-4.231	9.618	-36.597	-20.988
111	111	0.6028	-1.896	11.056	-0.754	-0.643	4.304	-34.29	-17.667	35.176	11.172	7.179	4.564	-4.053	10.27	-38.542	-20.931
112	112	0.60828	-2.095	10.784	-0.965	-1.178	4.246	-34.744	-18.216	36.369	11.258	7.335	3.421	-3.87	10.927	-40.599	-20.908
113	113	0.61376	-2.354	10.509	-1.141	-1.778	4.288	-35.222	-18.813	37.686	11.22	7.42	2.19	-3.701	11.572	-42.78	-20.932
114	114	0.61924	-2.65	10.256	-1.254	-2.425	4.442	-35.754	-19.433	39.096	11.063	7.472	0.837	-3.571	12.26	-45.066	-21.037
115	115	0.62472	-2.978	10.046	-1.292	-3.094	4.695	-36.27	-20.013	40.523	10.704	7.496	-0.673	-3.436	12.992	-47.439	-21.207
116	116	0.6302	-3.331	9.887	-1.269	-3.782	5.052	-36.759	-20.546	41.973	10.224	7.479	-2.259	-3.315	13.743	-49.832	-21.387
117	117	0.63568	-3.707	9.781	-1.186	-4.467	5.513	-37.215	-21.054	43.403	9.515	7.413	-3.893	-3.137	14.476	-52.195	-21.615
118	118	0.64116	-4.092	9.74	-1.042	-5.145	6.08	-37.652	-21.539	44.83	8.669	7.272	-5.553	-2.966	15.165	-54.541	-21.872
119	119	0.64664	-4.464	9.771	-0.826	-5.802	6.754	-38.02	-21.939	46.238	7.647	7.055	-7.276	-2.748	15.827	-56.882	-22.113
120	120	0.65212	-4.791	9.88	-0.545	-6.398	7.538	-38.304	-22.256	47.634	6.486	6.693	-9.037	-2.524	16.382	-59.232	-22.32
121	121	0.6576	-5.053	10.056	-0.232	-6.897	8.446	-38.534	-22.565	49.027	5.178	6.229	-10.764	-2.295	16.841	-61.518	-22.547
122	122	0.66308	-5.258	10.283	0.091	-7.31	9.449	-38.721	-22.886	50.414	3.757	5.639	-12.416	-2.007	17.169	-63.737	-22.734
123	123	0.66856	-5.413	10.558	0.43	-7.665	10.537	-38.833	-23.166	51.822	2.256	4.992	-13.921	-1.684	17.408	-65.806	-22.875
124	124	0.67404	-5.509	10.873	0.749	-7.944	11.691	-38.851	-23.395	53.216	0.784	4.344	-15.34	-1.407	17.611	-67.753	-22.968
125	125	0.67952	-5.562	11.216	1.018	-8.175	12.931	-38.842	-23.646	54.645	-0.565	3.683	-16.594	-1.248	17.731	-69.546	-23.053
126	126	0.685	-5.566	11.574	1.2	-8.305	14.235	-38.748	-23.934	56.075	-1.914	3.081	-17.569	-1.112	17.78	-71.032	-23.177
127	127	0.69048	-5.569	11.957	1.375	-8.446	15.582	-38.628	-24.189	57.506	-3.143	2.451	-18.11	-0.96	17.615	-72.101	-23.257
128	128	0.69596	-5.527	12.341	1.483	-8.52	16.953	-38.414	-24.395	58.931	-4.22	1.88	-18.264	-0.846	17.31	-72.769	-23.298
129	129	0.70144	-5.465	12.734	1.571	-8.56	18.327	-38.249	-24.626	60.296	-5.055	1.489	-18.159	-0.845	17.016	-73.101	-23.35
130	130	0.70692	-5.375	13.118	1.582	-8.534	19.708	-38.018	-24.86	61.668	-5.776	1.456	-17.665	-0.863	16.851	-72.932	-23.431
131	131	0.7124	-5.272	13.48	1.521	-8.469	21.065	-37.724	-25.05	63.002	-6.352	1.44	-16.738	-0.788	16.509	-72.325	-23.399
132	132	0.71788	-5.142	13.793	1.378	-8.34	22.368	-37.39	-25.195	64.268	-6.721	1.401	-15.384	-0.697	15.962	-71.282	-23.273
133	133	0.72336	-4.992	14.048	1.193	-8.167	23.61	-37.058	-25.314	65.436	-6.869	1.409	-13.824	-0.695	15.357	-69.951	-23.117
134	134	0.72884	-4.845	14.255	1.002	-7.987	24.793	-36.714	-25.373	66.488	-6.847	1.335	-12.346	-0.781	14.697	-68.629	-22.896
135	135	0.73432	-4.694	14.408	0.793	-7.764	25.896	-36.329	-25.367	67.359	-6.643	1.089	-11.104	-0.949	13.943	-67.463	-22.562
136	136	0.7398	-4.547	14.518	0.588	-7.538	26.914	-35.927	-25.297	68.053	-6.242	0.839	-10.017	-1.222	13.223	-66.312	-22.19
137	137	0.74528	-4.379	14.575	0.348	-7.271	27.862	-35.511	-25.181	68.618	-5.699	0.543	-8.953	-1.57	12.488	-65.085	-21.807
138	138	0.75076	-4.21	14.6	0.122	-6.975	28.757	-35.057	-25.016	69.114	-5.094	0.265	-7.898	-1.919	11.765	-63.803	-21.354
139	139	0.75624	-4.035	14.58	-0.091	-6.661	29.588	-34.517	-24.761	69.595	-4.437	0.067	-6.873	-2.331	11.125	-62.502	-20.872
140	140	0.76172	-3.871	14.532	-0.246	-6.387	30.348	-33.964	-24.427	70.048	-3.725	0.04	-5.854	-2.87	10.673	-61.131	-20.467
141	141	0.7672	-3.718	14.448	-0.356	-6.144	31.025	-33.44	-24.05	70.381	-2.956	0.11	-4.88	-3.487	10.358	-59.688	-20.141
142	142	0.77268	-3.574	14.328	-0.435	-5.92	31.632	-32.898	-23.617	70.607	-2.131	0.23	-3.949	-4.128	10.12	-58.19	-19.815
143	143	0.77816	-3.432	14.173	-0.471	-5.715	32.176	-32.351	-23.146	70.749	-1.248	0.419	-3.041	-4.802	9.96	-56.629	-19.486
144	144	0.78364	-3.292	14.003	-0.449	-5.54	32.661	-31.85	-22.654	70.743	-0.351	0.671	-2.152	-5.472	9.881	-54.962	-19.206
145	145	0.78912	-3.161	13.833	-0.357	-5.421	33.077	-31.364	-22.088	70.53	0.514	0.913	-1.309	-6.052	9.822	-53.198	-18.957
146	146	0.7946	-3.047	13.674	-0.246	-5.335	33.474	-30.92	-21.508	70.181	1.359	1.074	-0.507	-6.547	9.737	-51.397	-18.707
147	147	0.80008	-2.948	13.52	-0.111	-5.256	33.844	-30.432	-20.89	69.761	2.07	1.229	0.28	-6.939	9.65	-49.573	-18.473
148	148	0.80556	-2.849	13.381	0.038	-5.186	34.201	-29.916	-20.229	69.246	2.695	1.534	1.006	-7.275	9.719	-47.693	-18.285
149	149	0.81104	-2.74	13.255	0.217	-5.132	34.537	-29.488	-19.616	68.648	3.177	1.969	1.703	-7.485	9.913	-45.758	-18.163
150	150	0.81652	-2.63	13.158	0.43	-5.106	34.881	-29.151	-19.045	67.917	3.604	2.428	2.284	-7.617	10.146	-43.827	-18.074
151	151	0.822	-2.526	13.084	0.66	-5.092	35.225	-28.773	-18.444	67.08	3.856	3.151	2.795	-7.608	10.599	-41.803	-18.032
152	152	0.82748	-2.42	13.035	0.878	-5.062	35.588	-28.387	-17.845	66.16	3.934	3.94	3.228	-7.506	11.106	-39.763	-18.067
153	153	0.83296	-2.29	13.006	1.085	-4.989	35.954	-28.068	-17.297	65.159	3.88	4.552	3.6	-7.313	11.443	-37.785	-18.144
154	154	0.83844	-2.147	13.001	1.316	-4.932	36.322	-27.851	-16.801	64.072	3.765	4.974	3.954	-7.032	11.587	-35.826	-18.231
155	155	0.84392	-1.994	13.015	1.525	-4.86	36.685	-27.666	-16.312	62.861	3.596	5.271	4.312	-6.703	11.599	-33.804	-18.367
156	156	0.8494	-1.857	13.058	1.693	-4.767	37.061	-27.435	-15.819	61.535	3.338	5.664	4.65	-6.432	11.666	-31.667	-18.662
157	157	0.85488	-1.728	13.125	1.811	-4.655	37.45	-27.241	-15.379	60.092	3.155	5.909	4.94	-6.256	11.587	-29.525	-19.022
158	158	0.86036	-1.61	13.213	1.924	-4.561	37.862	-27.165	-15.028	58.598	2.941	5.943	5.533	-6.066	11.223	-27.109	-19.475
159	159	0.86584	-1.48	13.308	2.015	-4.457	38.271	-27.154	-14.7	57.066	2.811	5.857	6.247	-5.973	10.726	-24.582	-19.985
160	160	0.87132	-1.33	13.397	2.078	-4.315	38.639	-27.092	-14.328	55.474	2.656	5.926	6.726	-5.927	10.402	-22.208	-20.525
161	161	0.8768	-1.185	13.489	2.128	-4.158	38.981	-27.083	-13.983	53.8	2.585	5.715	7.025	-5.921	9.861	-20.067	-21.024
162	162	0.88228	-1.047	13.589	2.148	-3.977	39.315	-27.156	-13.727	52.044	2.579	5.444	7.287	-5.899	9.247	-17.948	-21.494
163	163	0.88776	-0.922	13.68	2.149	-3.8	39.61	-27.212	-13.46	50.216	2.629	5.372	7.473	-5.928	8.816	-15.794	-21.975
164	164	0.89324	-0.811	13.749	2.16	-3.634	39.843	-27.268	-13.183	48.335	2.774	5.532	7.53	-6.092	8.624	-13.659	-22.499
165	165	0.89872	-0.714	13.805	2.189	-3.489	40.038	-27.351	-12.914	46.443	3.011	5.614	7.708	-6.327	8.326	-11.453	-23
166	166	0.9042	-0.611	13.85	2.188	-3.32	40.224	-27.479	-12.683	44.544	3.321	5.426	7.971	-6.49	7.757	-9.284	-23.369
167	167	0.90968	-0.508	13.883	2.173	-3.134	40.379	-27.641	-12.494	42.661	3.704	5.366	8.307	-6.642	7.278	-7.048	-23.668
168	168	0.91516	-0.4	13.883	2.151	-2.928	40.474	-27.82	-12.31	40.736	4.285	5.3	8.592	-6.903	6.82	-4.858	-23.876
169	169	0.92064	-0.299	13.858	2.17	-2.735	40.501	-28.007	-12.116	38.761	4.949	5.132	8.813	-7.176	6.278	-2.775	-23.976
170	170	0.92612	-0.206	13.81	2.185	-2.531	40.495	-28.267	-11.968	36.753	5.709	4.657	8.878	-7.342	5.5	-0.974	-23.904
171	171	0.9316	-0.128	13.743	2.195	-2.334	40.453	-28.556	-11.839	34.753	6.587	4.252	8.895	-7.524	4.805	0.775	-23.757
172	172	0.93708	-0.071	13.665	2.219	-2.18	40.388	-28.842	-11.663	32.781	7.564	3.849	8.956	-7.767	4.132	2.544	-23.574
173	173	0.94256	-0.038	13.571	2.267	-2.062	40.284	-29.12	-11.445	30.8	8.572	3.374	9.027	-8.025	3.399	4.295	-23.361
174	174	0.94804	-0.028	13.455	2.335	-1.973	40.144	-29.443	-11.213	28.818	9.618	2.8	8.976	-8.224	2.619	5.877	-23.081
175	175	0.95352	-0.025	13.312	2.386	-1.875	39.968	-29.779	-10.972	26.841	10.677	2.187	8.761	-8.345	1.843	7.271	-22.727
176	176	0.959	-0.036	13.16	2.435	-1.775	39.776	-30.045	-10.696	24.901	11.673	1.567	8.548	-8.443	1.059	8.638	-22.341
177	177	0.96448	-0.068	13.006	2.485	-1.692	39.595	-30.295	-10.414	23.038	12.611	1.11	8.36	-8.559	0.423	10.037	-22.008
178	178	0.96996	-0.134	12.848	2.542	-1.634	39.387	-30.462	-10.08	21.189	13.363	0.874	8.092	-8.616	-0.001	11.425	-21.728
179	179	0.97544	-0.228	12.693	2.601	-1.599	39.181	-30.602	-9.731	19.385	13.964	0.632	7.683	-8.515	-0.407	12.634	-21.413
180	180	0.98092	-0.341	12.532	2.639	-1.565	38.96	-30.66	-9.337	17.639	14.432	0.357	7.462	-8.409	-0.865	13.973	-21.154
181	181	0.9864	-0.486	12.374	2.696	-1.567	38.738	-30.655	-8.939	15.976	14.713	0.123	7.267	-8.249	-1.294	15.277	-20.946
182	182	0.99188	-0.653	12.215	2.758	-1.587	38.494	-30.572	-8.521	14.359	14.845	-0.002	7.025	-8.088	-1.604	16.523	-20.802
183	183	0.99736	-0.821	12.049	2.809	-1.597	38.238	-30.455	-8.092	12.799	14.858	0.025	6.656	-7.965	-1.724	17.651	-20.77
184	184	1.00284	-0.974	11.874	2.823	-1.555	37.969	-30.221	-7.669	11.292	14.68	0.196	6.304	-7.888	-1.708	18.791	-20.857
185	185	1.00832	-1.124	11.687	2.812	-1.497	37.674	-29.939	-7.254	9.852	14.41	0.526	5.953	-7.898	-1.525	19.92	-21.072
186	186	1.0138	-1.284	11.491	2.803	-1.454	37.338	-29.616	-6.833	8.457	14.002	0.882	5.664	-7.921	-1.32	21.056	-21.385
187	187	1.01928	-1.437	11.288	2.778	-1.387	36.977	-29.257	-6.428	7.121	13.467	1.157	5.433	-7.962	-1.187	22.148	-21.797
188	188	1.02476	-1.575	11.084	2.735	-1.299	36.617	-28.93	-6.064	5.904	12.871	1.396	5.309	-8.017	-1.086	23.213	-22.3
189	189	1.03024	-1.703	10.877	2.664	-1.203	36.295	-28.618	-5.757	4.898	12.301	1.703	5.259	-8.175	-0.898	24.213	-22.89
190	190	1.03572	-1.832	10.677	2.543	-1.075	35.99	-28.322	-5.504	4.008	11.662	1.923	5.239	-8.289	-0.788	25.093	-23.551
191	191	1.0412	-1.973	10.484	2.433	-0.975	35.716	-28.095	-5.304	3.259	11.024	2.118	5.214	-8.355	-0.69	25.833	-24.221
192	192	1.04668	-2.113	10.293	2.338	-0.898	35.464	-27.975	-5.166	2.673	10.46	2.182	5.317	-8.361	-0.732	26.485	-24.835
193	193	1.05216	-2.237	10.095	2.226	-0.801	35.235	-27.906	-5.106	2.276	9.968	2.107	5.483	-8.299	-0.901	26.958	-25.354
194	194	1.05764	-2.347	9.911	2.082	-0.686	35.058	-27.942	-5.109	2.084	9.593	2.046	5.638	-8.239	-1.019	27.243	-25.876
195	195	1.06312	-2.46	9.746	1.974	-0.613	34.927	-28.151	-5.158	2.115	9.422	1.912	5.713	-8.171	-1.118	27.217	-26.327
196	196	1.0686	-2.578	9.585	1.897	-0.567	34.803	-28.432	-5.275	2.344	9.466	1.805	5.784	-8.138	-1.14	26.994	-26.638
197	197	1.07408	-2.687	9.425	1.828	-0.518	34.671	-28.713	-5.451	2.713	9.587	2.022	5.862	-8.264	-0.849	26.767	-27.007
198	198	1.07956	-2.782	9.278	1.753	-0.43	34.522	-28.948	-5.688	3.112	9.72	2.388	5.471	-8.427	-0.283	26.088	-27.365
199	199	1.08504	-2.876	9.156	1.726	-0.35	34.376	-29.258	-5.97	3.519	9.929	2.626	4.632	-8.482	0.316	24.873	-27.583
200	200	1.09052	-2.962	9.05	1.737	-0.296	34.19	-29.478	-6.236	3.914	10.219	2.975	3.022	-8.521	1.275	22.95	-27.595
201	201	1.096	-3.035	8.955	1.787	-0.262	33.949	-29.634	-6.423	4.248	10.58	3.583	1.147	-8.725	2.571	20.927	-27.594
