# Supplementary material for: Gait phenotypes in paediatric hereditary spastic paraplegia revealed by dynamic time warping analysis and random forests
Source: PLoS One. 2018 Mar 8;13(3):e0192345. doi: 10.1371/journal.pone.0192345 (PMC5843164; doi:10.1371/journal.pone.0192345)
Supplement: S2 Data — (ZIP) [file pone.0192345.s009.zip › Healthy/Left.SR.HEALTHY6.2.csv]

	Epoch	Time	Pelvic.obliquity	Pelvic.tilt	Pelvic rotation	Hip.abd.add	Hip.flexion	Hip.rotation	Knee.abd.add	Knee.flexion	Knee.rotation	Ankle.abd.add	Ankle.flexion	Ankle.rotation	Forefoot.abd.add	Forefoot.flexion	Forefoot.rotation
1	1	0	-5.771	6.942	0.993	-3.742	36.06	-33.052	-8.386	9.281	10.275	3.963	3.72	0.594	2.09	21.713	-23.893
2	2	0.00462	-5.803	6.787	1.019	-3.668	35.848	-33.527	-8.591	9.473	11.023	3.753	2.75	0.772	2.49	20.386	-23.394
3	3	0.00924	-5.827	6.614	1.04	-3.574	35.618	-33.828	-8.861	9.801	11.743	3.361	1.485	0.858	2.834	18.571	-22.802
4	4	0.01386	-5.855	6.436	1.061	-3.475	35.391	-34	-9.199	10.261	12.445	2.746	0.198	0.895	2.957	16.513	-22.099
5	5	0.01848	-5.872	6.253	1.098	-3.373	35.138	-33.939	-9.535	10.818	13.048	2.085	-1.052	0.778	2.988	14.378	-21.359
6	6	0.0231	-5.879	6.07	1.146	-3.262	34.865	-33.646	-9.858	11.453	13.528	1.739	-2.241	0.509	3.238	12.344	-20.62
7	7	0.02772	-5.868	5.897	1.196	-3.121	34.595	-33.081	-10.169	12.142	13.873	1.884	-3.351	0.099	3.84	10.502	-19.863
8	8	0.03234	-5.837	5.731	1.23	-2.934	34.345	-32.211	-10.452	12.885	14.061	2.212	-4.253	-0.409	4.463	8.887	-19.057
9	9	0.03696	-5.784	5.573	1.239	-2.703	34.134	-31.026	-10.685	13.69	14.06	2.377	-4.817	-0.953	4.755	7.534	-18.174
10	10	0.04158	-5.701	5.419	1.219	-2.41	33.953	-29.52	-10.86	14.546	13.847	2.4	-5.067	-1.539	4.753	6.445	-17.246
11	11	0.0462	-5.56	5.255	1.156	-2.025	33.766	-27.769	-10.984	15.444	13.467	2.438	-5.156	-2.219	4.665	5.511	-16.344
12	12	0.05082	-5.327	5.079	1.053	-1.538	33.55	-25.925	-11.056	16.403	13.038	2.476	-5.234	-2.996	4.546	4.545	-15.475
13	13	0.05544	-4.976	4.889	0.909	-0.934	33.251	-23.895	-11.004	17.384	12.513	2.69	-5.385	-4.004	4.586	3.524	-14.731
14	14	0.06006	-4.516	4.703	0.748	-0.235	32.878	-21.762	-10.834	18.343	11.912	3.16	-5.564	-5.177	4.847	2.528	-14.112
15	15	0.06468	-3.973	4.541	0.572	0.531	32.439	-19.564	-10.523	19.214	11.299	3.519	-5.613	-6.484	4.964	1.664	-13.586
16	16	0.0693	-3.362	4.376	0.369	1.351	31.917	-17.33	-10.081	19.941	10.639	3.807	-5.618	-7.883	5.007	0.917	-13.207
17	17	0.07392	-2.733	4.213	0.129	2.183	31.337	-15.177	-9.591	20.527	10.05	4.1	-5.555	-9.358	5.054	0.318	-12.983
18	18	0.07854	-2.125	4.044	-0.155	2.989	30.717	-13.167	-9.08	21.013	9.619	4.311	-5.554	-10.891	5.05	-0.311	-12.881
19	19	0.08316	-1.57	3.889	-0.472	3.735	30.083	-11.344	-8.586	21.41	9.297	4.44	-5.611	-12.384	4.997	-0.974	-12.898
20	20	0.08778	-1.07	3.746	-0.815	4.423	29.453	-9.798	-8.162	21.74	9.121	4.544	-5.667	-13.766	4.95	-1.619	-12.991
21	21	0.0924	-0.622	3.611	-1.167	5.04	28.829	-8.551	-7.808	22.019	9.085	4.618	-5.636	-14.981	4.917	-2.166	-13.114
22	22	0.09702	-0.223	3.483	-1.509	5.578	28.228	-7.646	-7.531	22.263	9.193	4.599	-5.458	-15.999	4.849	-2.577	-13.249
23	23	0.10164	0.131	3.365	-1.824	6.045	27.655	-7.101	-7.345	22.466	9.416	4.462	-5.156	-16.8	4.728	-2.872	-13.399
24	24	0.10626	0.44	3.267	-2.102	6.445	27.101	-6.868	-7.24	22.592	9.66	4.241	-4.791	-17.341	4.584	-3.083	-13.56
25	25	0.11088	0.705	3.191	-2.338	6.772	26.579	-6.998	-7.227	22.643	9.943	3.933	-4.383	-17.575	4.412	-3.227	-13.71
26	26	0.1155	0.915	3.137	-2.528	7.009	26.094	-7.49	-7.301	22.627	10.291	3.563	-3.958	-17.523	4.231	-3.332	-13.846
27	27	0.12012	1.056	3.111	-2.678	7.155	25.656	-8.324	-7.464	22.545	10.667	3.204	-3.572	-17.178	4.099	-3.427	-13.985
28	28	0.12474	1.128	3.113	-2.783	7.216	25.252	-9.417	-7.695	22.391	11.034	2.889	-3.244	-16.549	4.033	-3.527	-14.09
29	29	0.12936	1.136	3.151	-2.85	7.179	24.89	-10.762	-7.961	22.196	11.423	2.523	-2.855	-15.662	3.952	-3.559	-14.158
30	30	0.13398	1.092	3.222	-2.873	7.074	24.56	-12.243	-8.243	21.942	11.717	2.173	-2.541	-14.538	3.892	-3.624	-14.205
31	31	0.1386	1.001	3.324	-2.842	6.886	24.261	-13.814	-8.511	21.652	11.947	1.778	-2.26	-13.26	3.789	-3.707	-14.232
32	32	0.14322	0.86	3.45	-2.755	6.606	23.987	-15.457	-8.742	21.338	12.114	1.394	-2.011	-11.881	3.7	-3.793	-14.276
33	33	0.14784	0.683	3.591	-2.617	6.272	23.727	-17.11	-8.944	21.021	12.22	0.956	-1.773	-10.493	3.556	-3.895	-14.357
34	34	0.15246	0.491	3.741	-2.44	5.914	23.471	-18.72	-9.112	20.699	12.233	0.521	-1.575	-9.124	3.403	-4.027	-14.481
35	35	0.15708	0.299	3.898	-2.234	5.539	23.215	-20.286	-9.242	20.385	12.196	0.188	-1.43	-7.797	3.337	-4.187	-14.639
36	36	0.1617	0.109	4.055	-2.011	5.156	22.946	-21.768	-9.339	20.084	12.14	-0.041	-1.299	-6.541	3.348	-4.345	-14.795
37	37	0.16632	-0.087	4.208	-1.788	4.784	22.65	-23.081	-9.406	19.773	12.013	-0.196	-1.146	-5.348	3.385	-4.459	-14.932
38	38	0.17094	-0.292	4.359	-1.577	4.428	22.328	-24.216	-9.439	19.45	11.807	-0.272	-0.961	-4.236	3.456	-4.514	-15.079
39	39	0.17556	-0.509	4.513	-1.381	4.082	21.98	-25.078	-9.401	19.114	11.471	-0.332	-0.744	-3.214	3.498	-4.519	-15.212
40	40	0.18018	-0.731	4.66	-1.21	3.749	21.614	-25.763	-9.327	18.802	11.152	-0.476	-0.512	-2.318	3.431	-4.546	-15.304
41	41	0.1848	-0.966	4.782	-1.058	3.431	21.209	-26.181	-9.214	18.525	10.826	-0.632	-0.283	-1.676	3.319	-4.606	-15.411
42	42	0.18942	-1.193	4.876	-0.945	3.147	20.779	-26.431	-9.101	18.292	10.61	-0.675	-0.065	-1.287	3.289	-4.68	-15.522
43	43	0.19404	-1.415	4.954	-0.863	2.903	20.329	-26.505	-8.986	18.082	10.405	-0.704	0.166	-1.058	3.248	-4.759	-15.625
44	44	0.19866	-1.615	5.02	-0.825	2.713	19.873	-26.424	-8.884	17.903	10.265	-0.715	0.434	-1.006	3.189	-4.825	-15.71
45	45	0.20328	-1.794	5.072	-0.832	2.562	19.414	-26.256	-8.798	17.767	10.221	-0.629	0.742	-1.096	3.201	-4.855	-15.784
46	46	0.2079	-1.946	5.111	-0.889	2.462	18.948	-25.991	-8.722	17.658	10.235	-0.609	1.038	-1.282	3.148	-4.935	-15.826
47	47	0.21252	-2.083	5.14	-0.993	2.405	18.474	-25.635	-8.66	17.561	10.313	-0.674	1.318	-1.58	3.011	-5.066	-15.855
48	48	0.21714	-2.202	5.161	-1.142	2.383	17.99	-25.219	-8.6	17.469	10.443	-0.721	1.584	-1.977	2.899	-5.211	-15.902
49	49	0.22176	-2.3	5.175	-1.331	2.391	17.502	-24.787	-8.55	17.385	10.625	-0.722	1.852	-2.417	2.836	-5.344	-15.953
50	50	0.22638	-2.386	5.189	-1.559	2.422	17.029	-24.382	-8.533	17.315	10.909	-0.747	2.152	-2.888	2.746	-5.463	-15.986
51	51	0.231	-2.469	5.204	-1.819	2.456	16.574	-23.997	-8.53	17.268	11.287	-0.825	2.466	-3.415	2.618	-5.59	-16.027
52	52	0.23562	-2.56	5.212	-2.104	2.48	16.127	-23.588	-8.52	17.239	11.62	-0.87	2.795	-3.916	2.528	-5.691	-16.085
53	53	0.24024	-2.651	5.203	-2.402	2.501	15.671	-23.184	-8.522	17.2	11.855	-0.778	3.135	-4.3	2.557	-5.729	-16.149
54	54	0.24486	-2.752	5.184	-2.708	2.512	15.214	-22.784	-8.544	17.162	12.002	-0.67	3.462	-4.621	2.592	-5.779	-16.244
55	55	0.24948	-2.854	5.175	-3.016	2.506	14.784	-22.486	-8.584	17.14	12.177	-0.614	3.793	-4.88	2.585	-5.845	-16.35
56	56	0.2541	-2.979	5.187	-3.321	2.47	14.391	-22.2	-8.624	17.134	12.274	-0.571	4.11	-5.039	2.571	-5.931	-16.445
57	57	0.25872	-3.099	5.204	-3.619	2.437	14.003	-21.916	-8.659	17.113	12.233	-0.542	4.461	-5.068	2.527	-5.973	-16.545
58	58	0.26334	-3.227	5.222	-3.898	2.388	13.631	-21.687	-8.712	17.097	12.136	-0.447	4.843	-5.007	2.529	-5.969	-16.646
59	59	0.26796	-3.353	5.243	-4.153	2.325	13.269	-21.527	-8.774	17.086	11.994	-0.306	5.219	-4.845	2.568	-5.961	-16.733
60	60	0.27258	-3.484	5.272	-4.378	2.248	12.919	-21.397	-8.83	17.068	11.77	-0.245	5.53	-4.583	2.536	-6.032	-16.802
61	61	0.2772	-3.621	5.314	-4.569	2.155	12.585	-21.286	-8.875	17.044	11.465	-0.246	5.773	-4.25	2.452	-6.181	-16.864
62	62	0.28182	-3.763	5.365	-4.716	2.042	12.26	-21.21	-8.908	17.017	11.094	-0.216	5.976	-3.865	2.399	-6.356	-16.934
63	63	0.28644	-3.9	5.419	-4.812	1.917	11.937	-21.195	-8.946	16.99	10.68	-0.128	6.169	-3.44	2.393	-6.532	-17.014
64	64	0.29106	-4.025	5.469	-4.856	1.796	11.608	-21.276	-9.009	16.969	10.285	0.005	6.383	-2.999	2.414	-6.695	-17.094
65	65	0.29568	-4.138	5.522	-4.849	1.677	11.27	-21.428	-9.076	16.946	9.951	0.108	6.6	-2.6	2.412	-6.877	-17.171
66	66	0.3003	-4.226	5.578	-4.813	1.572	10.931	-21.629	-9.138	16.942	9.692	0.212	6.835	-2.255	2.421	-7.06	-17.24
67	67	0.30492	-4.312	5.655	-4.745	1.475	10.608	-21.829	-9.201	16.935	9.456	0.335	7.139	-1.965	2.429	-7.171	-17.31
68	68	0.30954	-4.37	5.729	-4.65	1.401	10.272	-22.026	-9.251	16.927	9.236	0.436	7.46	-1.729	2.416	-7.275	-17.382
69	69	0.31416	-4.412	5.8	-4.508	1.339	9.919	-22.348	-9.324	16.916	9.182	0.504	7.832	-1.569	2.372	-7.357	-17.435
70	70	0.31878	-4.417	5.854	-4.324	1.303	9.533	-22.7	-9.385	16.9	9.164	0.572	8.199	-1.457	2.337	-7.447	-17.484
71	71	0.3234	-4.388	5.905	-4.11	1.317	9.126	-23.03	-9.448	16.872	9.138	0.639	8.553	-1.416	2.301	-7.554	-17.549
72	72	0.32802	-4.335	5.95	-3.866	1.354	8.713	-23.403	-9.521	16.855	9.179	0.714	8.889	-1.435	2.285	-7.686	-17.614
73	73	0.33264	-4.268	5.998	-3.596	1.404	8.291	-23.781	-9.58	16.835	9.23	0.773	9.18	-1.47	2.274	-7.869	-17.662
74	74	0.33726	-4.189	6.046	-3.307	1.478	7.852	-24.154	-9.645	16.792	9.267	0.877	9.436	-1.49	2.305	-8.069	-17.684
75	75	0.34188	-4.099	6.093	-3.017	1.575	7.398	-24.509	-9.71	16.731	9.322	1.015	9.706	-1.542	2.363	-8.244	-17.699
76	76	0.3465	-4.002	6.142	-2.735	1.68	6.935	-24.807	-9.747	16.677	9.402	1.066	10.012	-1.673	2.35	-8.41	-17.726
77	77	0.35112	-3.904	6.181	-2.464	1.791	6.462	-25.078	-9.772	16.634	9.471	1.029	10.317	-1.797	2.264	-8.61	-17.74
78	78	0.35574	-3.815	6.222	-2.194	1.891	5.986	-25.336	-9.781	16.579	9.462	0.999	10.553	-1.825	2.193	-8.867	-17.727
79	79	0.36036	-3.735	6.262	-1.929	1.976	5.506	-25.559	-9.77	16.534	9.377	0.994	10.773	-1.787	2.142	-9.138	-17.701
80	80	0.36498	-3.659	6.306	-1.678	2.083	5.026	-25.758	-9.781	16.455	9.261	1.05	11.022	-1.768	2.119	-9.344	-17.713
81	81	0.3696	-3.586	6.357	-1.448	2.19	4.563	-25.865	-9.779	16.409	9.092	1.065	11.352	-1.782	2.037	-9.498	-17.741
82	82	0.37422	-3.51	6.4	-1.24	2.308	4.107	-25.987	-9.806	16.371	8.915	1.107	11.649	-1.742	1.976	-9.684	-17.753
83	83	0.37884	-3.445	6.44	-1.049	2.409	3.658	-26.133	-9.84	16.365	8.73	1.19	11.898	-1.665	1.965	-9.93	-17.772
84	84	0.38346	-3.394	6.488	-0.878	2.498	3.212	-26.231	-9.867	16.374	8.501	1.29	12.159	-1.572	1.965	-10.171	-17.79
85	85	0.38808	-3.351	6.535	-0.735	2.577	2.78	-26.315	-9.907	16.413	8.28	1.44	12.448	-1.495	2.005	-10.389	-17.827
86	86	0.3927	-3.313	6.582	-0.627	2.649	2.363	-26.371	-9.949	16.491	8.076	1.57	12.734	-1.447	2.036	-10.634	-17.878
87	87	0.39732	-3.278	6.618	-0.55	2.716	1.957	-26.433	-10.017	16.604	7.887	1.711	12.998	-1.38	2.079	-10.92	-17.923
88	88	0.40194	-3.254	6.648	-0.492	2.767	1.568	-26.518	-10.116	16.744	7.692	1.91	13.224	-1.259	2.169	-11.242	-17.952
89	89	0.40656	-3.251	6.687	-0.448	2.794	1.208	-26.605	-10.235	16.915	7.505	2.11	13.417	-1.13	2.264	-11.611	-17.972
90	90	0.41118	-3.262	6.726	-0.426	2.807	0.882	-26.706	-10.394	17.141	7.381	2.289	13.59	-1.05	2.349	-12.035	-18.001
91	91	0.4158	-3.286	6.765	-0.42	2.794	0.589	-26.808	-10.575	17.429	7.269	2.533	13.704	-0.984	2.513	-12.527	-18.039
92	92	0.42042	-3.305	6.785	-0.447	2.767	0.311	-26.937	-10.78	17.788	7.233	2.766	13.809	-0.912	2.685	-13.07	-18.039
93	93	0.42504	-3.328	6.8	-0.496	2.739	0.051	-27.016	-11.027	18.183	7.147	3.101	13.838	-0.818	2.944	-13.68	-18.026
94	94	0.42966	-3.359	6.816	-0.58	2.682	-0.183	-27.132	-11.283	18.644	7.201	3.326	13.835	-0.774	3.155	-14.388	-17.986
95	95	0.43428	-3.409	6.827	-0.688	2.588	-0.395	-27.181	-11.532	19.172	7.185	3.547	13.801	-0.682	3.37	-15.158	-17.916
96	96	0.4389	-3.469	6.832	-0.803	2.453	-0.582	-27.256	-11.792	19.768	7.23	3.771	13.734	-0.612	3.611	-15.992	-17.833
97	97	0.44352	-3.526	6.821	-0.919	2.309	-0.749	-27.372	-12.098	20.437	7.303	4.037	13.628	-0.544	3.9	-16.9	-17.744
98	98	0.44814	-3.581	6.803	-1.026	2.15	-0.9	-27.508	-12.417	21.153	7.398	4.35	13.424	-0.494	4.268	-17.911	-17.653
99	99	0.45276	-3.633	6.781	-1.126	1.981	-1.029	-27.645	-12.745	21.918	7.504	4.661	13.155	-0.444	4.659	-19.008	-17.538
100	100	0.45738	-3.675	6.755	-1.232	1.802	-1.141	-27.786	-13.084	22.719	7.62	4.98	12.843	-0.364	5.07	-20.162	-17.385
101	101	0.462	-3.703	6.723	-1.349	1.623	-1.238	-27.925	-13.441	23.56	7.72	5.334	12.503	-0.228	5.514	-21.359	-17.19
102	102	0.46662	-3.714	6.682	-1.475	1.446	-1.318	-28.05	-13.822	24.462	7.801	5.695	12.16	-0.051	5.962	-22.6	-16.952
103	103	0.47124	-3.719	6.633	-1.602	1.26	-1.382	-28.174	-14.222	25.429	7.892	6.07	11.798	0.123	6.434	-23.898	-16.69
104	104	0.47586	-3.724	6.579	-1.724	1.055	-1.415	-28.317	-14.654	26.471	7.976	6.57	11.373	0.313	7.037	-25.27	-16.418
105	105	0.48048	-3.724	6.523	-1.839	0.824	-1.416	-28.525	-15.1	27.583	8.093	7.09	10.854	0.526	7.711	-26.765	-16.132
106	106	0.4851	-3.715	6.46	-1.957	0.593	-1.391	-28.667	-15.541	28.749	8.088	7.683	10.172	0.804	8.486	-28.416	-15.83
107	107	0.48972	-3.705	6.391	-2.055	0.352	-1.313	-28.898	-16.034	29.975	8.131	8.188	9.388	1.121	9.22	-30.214	-15.478
108	108	0.49434	-3.723	6.315	-2.122	0.084	-1.184	-29.191	-16.589	31.258	8.146	8.75	8.526	1.473	10.018	-32.099	-15.109
109	109	0.49896	-3.78	6.231	-2.157	-0.243	-1.011	-29.46	-17.11	32.611	8.116	9.243	7.594	1.814	10.791	-34.069	-14.731
110	110	0.50358	-3.889	6.145	-2.173	-0.634	-0.773	-29.701	-17.62	34.045	7.988	9.772	6.56	2.206	11.632	-36.135	-14.328
111	111	0.5082	-4.051	6.061	-2.169	-1.094	-0.462	-29.945	-18.129	35.548	7.767	10.337	5.389	2.645	12.554	-38.318	-13.932
112	112	0.51282	-4.265	5.978	-2.138	-1.618	-0.079	-30.204	-18.645	37.143	7.478	10.887	4.097	3.083	13.512	-40.635	-13.552
113	113	0.51744	-4.518	5.899	-2.068	-2.19	0.352	-30.452	-19.143	38.812	7.11	11.452	2.679	3.501	14.532	-43.078	-13.196
114	114	0.52206	-4.788	5.825	-1.956	-2.782	0.818	-30.66	-19.589	40.526	6.613	12.043	1.112	3.914	15.63	-45.642	-12.877
115	115	0.52668	-5.048	5.76	-1.8	-3.36	1.316	-30.822	-19.968	42.251	5.947	12.538	-0.628	4.361	16.697	-48.345	-12.589
116	116	0.5313	-5.281	5.706	-1.602	-3.9	1.838	-30.964	-20.285	43.938	5.137	12.789	-2.556	4.861	17.6	-51.204	-12.309
117	117	0.53592	-5.483	5.669	-1.368	-4.399	2.396	-31.126	-20.574	45.578	4.263	12.783	-4.644	5.361	18.32	-54.19	-12.039
118	118	0.54054	-5.641	5.647	-1.119	-4.842	2.984	-31.297	-20.837	47.154	3.343	12.547	-6.816	5.823	18.869	-57.199	-11.812
119	119	0.54516	-5.764	5.649	-0.85	-5.236	3.612	-31.428	-21.034	48.651	2.347	12.154	-9.018	6.258	19.298	-60.141	-11.627
120	120	0.54978	-5.823	5.652	-0.583	-5.56	4.253	-31.473	-21.121	50.097	1.259	11.521	-11.098	6.692	19.511	-62.907	-11.458
121	121	0.5544	-5.823	5.664	-0.316	-5.814	4.938	-31.583	-21.241	51.455	0.186	10.761	-12.905	7.131	19.547	-65.311	-11.327
122	122	0.55902	-5.773	5.668	-0.059	-6.02	5.64	-31.752	-21.385	52.757	-0.82	9.865	-14.385	7.542	19.378	-67.345	-11.229
123	123	0.56364	-5.7	5.674	0.176	-6.196	6.368	-31.972	-21.568	54.006	-1.722	8.878	-15.603	7.912	19.052	-69.082	-11.132
124	124	0.56826	-5.614	5.679	0.383	-6.351	7.104	-32.186	-21.763	55.196	-2.559	7.909	-16.649	8.218	18.682	-70.587	-11.075
125	125	0.57288	-5.522	5.678	0.555	-6.492	7.849	-32.395	-21.971	56.365	-3.311	6.866	-17.544	8.442	18.187	-71.933	-11.039
126	126	0.5775	-5.426	5.673	0.685	-6.623	8.611	-32.62	-22.217	57.534	-3.905	5.787	-18.251	8.543	17.575	-73.107	-11.009
127	127	0.58212	-5.338	5.668	0.765	-6.753	9.403	-32.871	-22.528	58.729	-4.294	4.772	-18.698	8.477	16.898	-74.051	-11.003
128	128	0.58674	-5.265	5.663	0.788	-6.884	10.227	-33.116	-22.9	59.983	-4.526	3.922	-18.812	8.264	16.228	-74.695	-11.045
129	129	0.59136	-5.2	5.654	0.751	-7.006	11.086	-33.318	-23.311	61.302	-4.68	3.349	-18.564	7.96	15.671	-74.979	-11.153
130	130	0.59598	-5.146	5.642	0.672	-7.121	11.978	-33.478	-23.75	62.661	-4.758	3.07	-17.985	7.552	15.252	-74.9	-11.338
131	131	0.6006	-5.104	5.619	0.554	-7.239	12.883	-33.567	-24.153	64.025	-4.729	2.978	-17.14	6.974	14.898	-74.507	-11.621
132	132	0.60522	-5.097	5.59	0.414	-7.38	13.799	-33.66	-24.578	65.34	-4.54	2.97	-16.129	6.227	14.542	-73.884	-11.976
133	133	0.60984	-5.117	5.541	0.216	-7.525	14.71	-33.604	-24.896	66.602	-4.286	2.931	-14.989	5.339	14.115	-73.06	-12.405
134	134	0.61446	-5.156	5.485	-0.027	-7.644	15.624	-33.483	-25.199	67.772	-4.006	2.973	-13.778	4.349	13.744	-72.051	-12.933
135	135	0.61908	-5.189	5.425	-0.306	-7.729	16.529	-33.235	-25.389	68.842	-3.694	3.043	-12.502	3.311	13.394	-70.862	-13.489
136	136	0.6237	-5.215	5.364	-0.588	-7.782	17.418	-32.907	-25.479	69.81	-3.325	3.101	-11.196	2.232	13.037	-69.552	-14.037
137	137	0.62832	-5.223	5.293	-0.875	-7.793	18.286	-32.504	-25.481	70.665	-2.916	3.202	-9.909	1.116	12.736	-68.135	-14.599
138	138	0.63294	-5.213	5.219	-1.162	-7.766	19.144	-32.036	-25.399	71.426	-2.539	3.273	-8.706	-0.01	12.451	-66.709	-15.199
139	139	0.63756	-5.178	5.144	-1.445	-7.696	19.992	-31.513	-25.237	72.089	-2.212	3.296	-7.645	-1.103	12.18	-65.332	-15.814
140	140	0.64218	-5.12	5.08	-1.722	-7.584	20.832	-30.921	-24.986	72.656	-1.937	3.334	-6.725	-2.124	11.969	-64.005	-16.401
141	141	0.6468	-5.035	5.03	-1.979	-7.432	21.649	-30.262	-24.635	73.126	-1.704	3.378	-5.913	-3.04	11.794	-62.715	-16.921
142	142	0.65142	-4.916	4.986	-2.21	-7.239	22.424	-29.572	-24.198	73.478	-1.512	3.335	-5.159	-3.82	11.56	-61.434	-17.366
143	143	0.65604	-4.762	4.953	-2.411	-7.011	23.168	-28.893	-23.717	73.712	-1.399	3.198	-4.399	-4.446	11.239	-60.1	-17.775
144	144	0.66066	-4.572	4.919	-2.592	-6.755	23.881	-28.265	-23.236	73.848	-1.354	3.063	-3.586	-4.941	10.915	-58.647	-18.179
145	145	0.66528	-4.367	4.901	-2.754	-6.475	24.593	-27.638	-22.735	73.894	-1.419	2.97	-2.738	-5.25	10.611	-57.081	-18.537
146	146	0.6699	-4.149	4.909	-2.879	-6.211	25.305	-27.055	-22.205	73.873	-1.531	2.858	-1.882	-5.411	10.303	-55.469	-18.837
147	147	0.67452	-3.941	4.946	-2.951	-5.974	26.024	-26.49	-21.644	73.733	-1.757	2.803	-1.133	-5.396	10.05	-53.853	-19.108
148	148	0.67914	-3.727	4.997	-2.995	-5.755	26.747	-26.028	-21.136	73.496	-2.055	2.768	-0.478	-5.219	9.83	-52.245	-19.344
149	149	0.68376	-3.52	5.061	-3.006	-5.552	27.467	-25.622	-20.656	73.165	-2.435	2.79	0.101	-4.902	9.652	-50.626	-19.556
150	150	0.68838	-3.33	5.143	-2.983	-5.391	28.187	-25.293	-20.218	72.73	-2.85	2.918	0.605	-4.484	9.566	-48.971	-19.756
151	151	0.693	-3.163	5.246	-2.931	-5.273	28.905	-24.986	-19.771	72.206	-3.279	3.053	1.04	-4.005	9.486	-47.32	-19.94
152	152	0.69762	-3.012	5.363	-2.877	-5.177	29.628	-24.725	-19.353	71.612	-3.718	3.194	1.421	-3.485	9.415	-45.668	-20.128
153	153	0.70224	-2.874	5.491	-2.825	-5.099	30.36	-24.553	-19.019	70.98	-4.161	3.395	1.776	-2.926	9.395	-43.996	-20.319
154	154	0.70686	-2.755	5.628	-2.759	-5.049	31.095	-24.48	-18.775	70.308	-4.592	3.665	2.115	-2.357	9.422	-42.295	-20.528
155	155	0.71148	-2.659	5.774	-2.677	-5.028	31.825	-24.457	-18.568	69.57	-4.993	3.978	2.428	-1.852	9.477	-40.557	-20.803
156	156	0.7161	-2.589	5.931	-2.588	-5.028	32.551	-24.426	-18.352	68.765	-5.355	4.36	2.71	-1.462	9.587	-38.77	-21.169
157	157	0.72072	-2.532	6.096	-2.507	-5.038	33.276	-24.463	-18.19	67.891	-5.638	4.83	2.978	-1.199	9.774	-36.905	-21.636
158	158	0.72534	-2.492	6.264	-2.434	-5.048	33.989	-24.498	-18.04	66.972	-5.877	5.177	3.327	-0.967	9.8	-34.986	-22.093
159	159	0.72996	-2.468	6.435	-2.356	-5.069	34.691	-24.568	-17.927	66.011	-6.047	5.487	3.768	-0.853	9.735	-32.966	-22.617
160	160	0.73458	-2.456	6.608	-2.279	-5.106	35.387	-24.676	-17.833	65.009	-6.143	5.779	4.209	-0.872	9.644	-30.915	-23.229
161	161	0.7392	-2.45	6.769	-2.217	-5.14	36.044	-24.792	-17.724	63.924	-6.143	5.934	4.495	-0.98	9.487	-29.004	-23.853
162	162	0.74382	-2.458	6.923	-2.148	-5.182	36.664	-24.873	-17.558	62.752	-6.088	6.036	4.573	-1.193	9.354	-27.243	-24.518
163	163	0.74844	-2.469	7.065	-2.091	-5.22	37.239	-24.923	-17.343	61.524	-6.02	6.205	4.639	-1.485	9.285	-25.426	-25.261
164	164	0.75306	-2.48	7.199	-2.044	-5.246	37.785	-24.975	-17.118	60.253	-5.963	6.387	4.792	-1.826	9.182	-23.494	-26.073
165	165	0.75768	-2.483	7.323	-2.021	-5.233	38.297	-25.014	-16.892	58.946	-5.916	6.563	5.048	-2.199	9.013	-21.455	-26.916
166	166	0.7623	-2.481	7.432	-2.011	-5.199	38.765	-25.019	-16.63	57.59	-5.854	6.692	5.33	-2.576	8.78	-19.396	-27.728
167	167	0.76692	-2.478	7.529	-2.007	-5.159	39.194	-25.001	-16.331	56.177	-5.741	6.719	5.569	-2.934	8.468	-17.393	-28.458
168	168	0.77154	-2.47	7.615	-2.021	-5.1	39.589	-24.975	-16.021	54.708	-5.597	6.667	5.794	-3.235	8.081	-15.422	-29.091
169	169	0.77616	-2.462	7.691	-2.047	-5.027	39.949	-24.934	-15.71	53.19	-5.468	6.628	6.032	-3.432	7.676	-13.426	-29.624
170	170	0.78078	-2.456	7.759	-2.084	-4.945	40.277	-24.912	-15.42	51.646	-5.291	6.621	6.224	-3.548	7.31	-11.474	-30.034
171	171	0.7854	-2.452	7.823	-2.128	-4.864	40.582	-24.914	-15.133	50.094	-5.057	6.504	6.354	-3.535	6.893	-9.658	-30.258
172	172	0.79002	-2.452	7.879	-2.174	-4.773	40.834	-24.865	-14.799	48.481	-4.718	6.24	6.365	-3.447	6.408	-8.022	-30.26
173	173	0.79464	-2.459	7.932	-2.227	-4.679	41.076	-24.917	-14.554	46.844	-4.287	6.039	6.375	-3.275	5.969	-6.369	-30.147
174	174	0.79926	-2.464	7.975	-2.289	-4.575	41.275	-25.009	-14.315	45.203	-3.727	5.792	6.406	-3.107	5.508	-4.752	-29.929
175	175	0.80388	-2.471	8.008	-2.357	-4.452	41.442	-25.136	-14.115	43.544	-3.069	5.502	6.447	-2.918	4.999	-3.17	-29.599
176	176	0.8085	-2.481	8.033	-2.433	-4.327	41.572	-25.282	-13.911	41.878	-2.228	5.109	6.526	-2.814	4.404	-1.622	-29.184
177	177	0.81312	-2.509	8.053	-2.499	-4.226	41.686	-25.504	-13.741	40.238	-1.223	4.524	6.679	-2.749	3.633	-0.141	-28.688
178	178	0.81774	-2.546	8.072	-2.569	-4.123	41.784	-25.761	-13.576	38.61	-0.099	3.816	6.91	-2.752	2.741	1.337	-28.164
179	179	0.82236	-2.578	8.082	-2.646	-3.997	41.847	-26.038	-13.416	36.975	1.095	3.266	7.202	-2.874	1.965	2.937	-27.7
180	180	0.82698	-2.602	8.072	-2.727	-3.851	41.86	-26.354	-13.256	35.322	2.344	2.887	7.519	-3.121	1.335	4.635	-27.331
181	181	0.8316	-2.622	8.042	-2.811	-3.695	41.814	-26.7	-13.076	33.665	3.638	2.459	7.85	-3.443	0.677	6.306	-27.014
182	182	0.83622	-2.644	7.995	-2.89	-3.539	41.721	-27.07	-12.894	32.038	4.936	1.986	8.239	-3.794	-0.03	7.956	-26.725
183	183	0.84084	-2.665	7.93	-2.966	-3.374	41.588	-27.467	-12.721	30.441	6.209	1.611	8.634	-4.196	-0.649	9.604	-26.516
184	184	0.84546	-2.688	7.848	-3.026	-3.215	41.418	-27.85	-12.534	28.911	7.396	1.363	8.703	-4.605	-1.018	10.931	-26.372
185	185	0.85008	-2.72	7.739	-3.071	-3.088	41.192	-28.164	-12.271	27.438	8.454	1.204	8.512	-5	-1.198	12.002	-26.284
186	186	0.8547	-2.754	7.606	-3.127	-2.954	40.928	-28.52	-12.036	26.02	9.461	1.087	8.174	-5.331	-1.293	12.87	-26.216
187	187	0.85932	-2.776	7.46	-3.201	-2.788	40.62	-28.821	-11.764	24.629	10.279	0.813	8.176	-5.501	-1.655	13.937	-26.107
188	188	0.86394	-2.802	7.307	-3.27	-2.618	40.285	-29.061	-11.483	23.296	10.913	0.659	8.253	-5.544	-1.946	15.053	-25.975
189	189	0.86856	-2.831	7.147	-3.333	-2.462	39.922	-29.212	-11.159	22.034	11.343	0.759	8.244	-5.505	-1.976	16.126	-25.867
190	190	0.87318	-2.877	6.979	-3.384	-2.333	39.546	-29.358	-10.848	20.856	11.666	1.065	8.153	-5.416	-1.79	17.125	-25.798
191	191	0.8778	-2.924	6.803	-3.449	-2.196	39.159	-29.474	-10.541	19.775	11.865	1.263	8.03	-5.208	-1.668	17.951	-25.698
192	192	0.88242	-2.966	6.624	-3.515	-2.056	38.759	-29.526	-10.235	18.805	11.952	1.347	7.919	-4.883	-1.628	18.631	-25.516
193	193	0.88704	-2.998	6.44	-3.571	-1.918	38.354	-29.549	-9.958	17.963	11.941	1.432	7.795	-4.416	-1.563	19.173	-25.228
194	194	0.89166	-3.009	6.25	-3.617	-1.765	37.943	-29.561	-9.728	17.255	11.831	1.477	7.634	-3.791	-1.501	19.523	-24.832
195	195	0.89628	-2.987	6.055	-3.648	-1.585	37.521	-29.552	-9.543	16.667	11.663	1.421	7.43	-3.101	-1.493	19.661	-24.36
196	196	0.9009	-2.916	5.865	-3.683	-1.35	37.1	-29.556	-9.413	16.196	11.498	1.263	7.098	-2.404	-1.499	19.518	-23.853
197	197	0.90552	-2.812	5.687	-3.703	-1.082	36.687	-29.552	-9.331	15.845	11.335	0.933	6.599	-1.696	-1.568	19.029	-23.283
198	198	0.91014	-2.701	5.529	-3.731	-0.796	36.307	-29.499	-9.305	15.632	11.121	0.468	5.997	-0.9	-1.705	18.266	-22.613
199	199	0.91476	-2.62	5.397	-3.737	-0.561	35.975	-29.457	-9.347	15.596	11.006	-0.204	5.249	-0.159	-1.946	17.14	-21.895
200	200	0.91938	-2.537	5.285	-3.753	-0.311	35.675	-29.311	-9.443	15.721	10.865	-1.23	4.395	0.507	-2.465	15.656	-21.159
201	201	0.924	-2.46	5.182	-3.75	-0.059	35.397	-29.136	-9.659	16.008	10.785	-2.177	3.459	1.052	-2.9	13.966	-20.4
