# Supplementary material for: Gait phenotypes in paediatric hereditary spastic paraplegia revealed by dynamic time warping analysis and random forests
Source: PLoS One. 2018 Mar 8;13(3):e0192345. doi: 10.1371/journal.pone.0192345 (PMC5843164; doi:10.1371/journal.pone.0192345)
Supplement: S2 Data — (ZIP) [file pone.0192345.s009.zip › Healthy/Left.SR.HEALTHY6.3.csv]

	Epoch	Time	Pelvic.obliquity	Pelvic.tilt	Pelvic rotation	Hip.abd.add	Hip.flexion	Hip.rotation	Knee.abd.add	Knee.flexion	Knee.rotation	Ankle.abd.add	Ankle.flexion	Ankle.rotation	Forefoot.abd.add	Forefoot.flexion	Forefoot.rotation
1	1	0	-3.373	5.832	-2.073	0.019	33.002	-30.499	-8.927	11.793	14.734	1.145	7.139	-1.316	-0.358	19.602	-19.365
2	2	0.00407	-3.391	5.728	-1.98	0.175	32.668	-30.376	-9.09	12.016	14.742	1.041	6.633	-1.097	-0.101	18.601	-18.875
3	3	0.00814	-3.425	5.636	-1.888	0.325	32.357	-30.192	-9.322	12.327	14.706	0.988	5.944	-0.838	0.233	17.343	-18.315
4	4	0.01221	-3.463	5.556	-1.789	0.468	32.056	-29.933	-9.583	12.71	14.626	0.833	5.182	-0.504	0.474	15.908	-17.623
5	5	0.01628	-3.499	5.49	-1.689	0.616	31.751	-29.55	-9.844	13.134	14.454	0.614	4.448	-0.115	0.622	14.431	-16.828
6	6	0.02035	-3.537	5.446	-1.602	0.786	31.432	-28.987	-10.082	13.559	14.14	0.48	3.823	0.259	0.793	13.064	-16.012
7	7	0.02442	-3.583	5.431	-1.525	0.951	31.114	-28.256	-10.26	13.99	13.813	0.502	3.363	0.491	1.054	11.906	-15.196
8	8	0.02849	-3.631	5.446	-1.462	1.123	30.784	-27.334	-10.324	14.286	13.396	0.578	2.856	0.665	1.346	10.849	-14.38
9	9	0.03256	-3.672	5.476	-1.395	1.3	30.483	-26.345	-10.345	14.501	13.044	0.632	2.35	0.77	1.578	9.892	-13.511
10	10	0.03663	-3.695	5.521	-1.331	1.501	30.213	-25.231	-10.326	14.654	12.709	0.585	1.854	0.776	1.672	9.018	-12.608
11	11	0.0407	-3.692	5.583	-1.278	1.743	29.984	-23.957	-10.274	14.794	12.35	0.389	1.385	0.656	1.582	8.199	-11.701
12	12	0.04477	-3.656	5.671	-1.246	2.019	29.847	-22.644	-10.261	15.07	12.086	0.066	1.033	0.392	1.322	7.407	-10.787
13	13	0.04884	-3.561	5.78	-1.227	2.338	29.771	-21.26	-10.283	15.543	11.911	-0.128	0.835	-0.111	1.132	6.651	-9.912
14	14	0.05291	-3.419	5.899	-1.231	2.702	29.714	-19.738	-10.298	16.18	11.712	-0.055	0.596	-0.868	1.19	5.774	-9.156
15	15	0.05698	-3.232	6.014	-1.261	3.104	29.657	-18.184	-10.318	16.946	11.555	0.296	0.329	-1.816	1.497	4.794	-8.502
16	16	0.06105	-3.002	6.117	-1.316	3.536	29.586	-16.644	-10.322	17.807	11.454	0.812	0.051	-2.906	1.949	3.73	-7.94
17	17	0.06512	-2.73	6.21	-1.393	3.986	29.49	-15.084	-10.249	18.733	11.366	1.273	-0.235	-4.131	2.35	2.59	-7.484
18	18	0.06919	-2.416	6.306	-1.457	4.443	29.361	-13.561	-10.087	19.621	11.362	1.575	-0.399	-5.596	2.574	1.564	-7.216
19	19	0.07326	-2.101	6.408	-1.527	4.872	29.207	-12.073	-9.853	20.408	11.376	1.84	-0.529	-7.101	2.748	0.639	-7.048
20	20	0.07733	-1.803	6.522	-1.617	5.273	29.036	-10.664	-9.588	21.05	11.413	2.03	-0.656	-8.574	2.838	-0.186	-6.968
21	21	0.0814	-1.534	6.64	-1.726	5.637	28.857	-9.377	-9.311	21.578	11.482	2.119	-0.818	-9.98	2.828	-0.972	-6.962
22	22	0.08547	-1.296	6.749	-1.848	5.953	28.68	-8.241	-9.028	22.046	11.599	2.095	-1.046	-11.307	2.72	-1.788	-7.02
23	23	0.08954	-1.082	6.857	-1.97	6.216	28.502	-7.263	-8.734	22.459	11.769	1.987	-1.316	-12.586	2.547	-2.615	-7.16
24	24	0.09361	-0.884	6.953	-2.066	6.426	28.332	-6.594	-8.496	22.846	11.995	1.879	-1.601	-13.645	2.39	-3.455	-7.311
25	25	0.09768	-0.715	7.044	-2.174	6.604	28.15	-6.131	-8.328	23.177	12.228	1.858	-1.786	-14.505	2.334	-4.167	-7.483
26	26	0.10175	-0.571	7.126	-2.281	6.758	27.958	-5.841	-8.219	23.48	12.395	1.855	-1.82	-15.155	2.326	-4.721	-7.688
27	27	0.10582	-0.442	7.193	-2.371	6.885	27.766	-5.743	-8.159	23.786	12.472	1.762	-1.651	-15.578	2.283	-5.101	-7.927
28	28	0.10989	-0.324	7.254	-2.436	6.975	27.588	-5.949	-8.17	24.125	12.541	1.461	-1.197	-15.74	2.119	-5.275	-8.174
29	29	0.11396	-0.23	7.316	-2.471	7.024	27.427	-6.411	-8.247	24.463	12.541	0.902	-0.555	-15.565	1.756	-5.321	-8.378
30	30	0.11803	-0.142	7.365	-2.469	7.058	27.235	-7.031	-8.383	24.722	12.439	0.371	0.096	-15.12	1.417	-5.316	-8.537
31	31	0.1221	-0.067	7.402	-2.441	7.065	27.007	-7.819	-8.567	24.896	12.283	-0.081	0.702	-14.421	1.146	-5.304	-8.65
32	32	0.12617	-0.006	7.422	-2.39	7.044	26.742	-8.778	-8.796	24.993	12.112	-0.446	1.237	-13.508	0.952	-5.315	-8.718
33	33	0.13024	0.046	7.421	-2.314	7.003	26.443	-9.894	-9.065	25.026	11.955	-0.74	1.697	-12.44	0.82	-5.361	-8.752
34	34	0.13431	0.057	7.412	-2.245	6.913	26.106	-11.077	-9.332	24.968	11.802	-0.873	2.071	-11.272	0.838	-5.414	-8.788
35	35	0.13838	0.047	7.379	-2.164	6.796	25.731	-12.378	-9.643	24.829	11.707	-0.991	2.361	-10.018	0.843	-5.505	-8.801
36	36	0.14245	0.009	7.327	-2.064	6.646	25.322	-13.73	-9.966	24.621	11.6	-1.152	2.633	-8.698	0.785	-5.577	-8.813
37	37	0.14652	-0.059	7.255	-1.939	6.456	24.879	-15.109	-10.287	24.367	11.484	-1.333	2.904	-7.356	0.686	-5.633	-8.843
38	38	0.15059	-0.159	7.168	-1.79	6.215	24.409	-16.487	-10.59	24.103	11.367	-1.522	3.18	-6.035	0.561	-5.688	-8.893
39	39	0.15466	-0.322	7.068	-1.64	5.899	23.939	-17.758	-10.834	23.887	11.207	-1.837	3.499	-4.725	0.308	-5.737	-8.924
40	40	0.15873	-0.547	6.949	-1.479	5.513	23.446	-18.949	-11.052	23.693	11.103	-2.023	3.743	-3.545	0.168	-5.857	-8.968
41	41	0.1628	-0.822	6.824	-1.299	5.063	22.926	-20.05	-11.237	23.503	11.025	-2.038	4.003	-2.472	0.173	-5.948	-9.013
42	42	0.16687	-1.147	6.688	-1.107	4.559	22.361	-21.016	-11.363	23.301	10.963	-1.966	4.283	-1.521	0.249	-6.005	-9.053
43	43	0.17094	-1.515	6.535	-0.919	4.015	21.751	-21.85	-11.435	23.096	10.946	-1.871	4.59	-0.723	0.341	-6.033	-9.095
44	44	0.17501	-1.912	6.359	-0.745	3.448	21.12	-22.624	-11.5	22.935	11.055	-1.754	4.95	-0.125	0.448	-6.035	-9.165
45	45	0.17908	-2.263	6.143	-0.601	2.962	20.409	-23.187	-11.515	22.752	11.125	-1.549	5.31	0.361	0.616	-6.012	-9.189
46	46	0.18315	-2.524	5.898	-0.468	2.592	19.655	-23.612	-11.51	22.577	11.212	-1.322	5.604	0.671	0.805	-6.058	-9.202
47	47	0.18722	-2.711	5.645	-0.344	2.322	18.873	-23.961	-11.498	22.397	11.342	-1.132	5.882	0.82	0.954	-6.132	-9.232
48	48	0.19129	-2.861	5.393	-0.234	2.112	18.087	-24.178	-11.459	22.234	11.466	-0.979	6.176	0.8	1.067	-6.198	-9.303
49	49	0.19536	-3.021	5.148	-0.145	1.915	17.326	-24.172	-11.369	22.123	11.511	-0.825	6.501	0.607	1.181	-6.237	-9.422
50	50	0.19943	-3.218	4.939	-0.059	1.684	16.629	-24.114	-11.287	22.071	11.611	-0.683	6.85	0.35	1.286	-6.277	-9.503
51	51	0.2035	-3.411	4.759	0.017	1.47	15.959	-23.904	-11.17	22.047	11.675	-0.57	7.198	0.003	1.37	-6.33	-9.564
52	52	0.20757	-3.566	4.598	0.078	1.318	15.316	-23.635	-11.072	22.058	11.809	-0.467	7.589	-0.492	1.446	-6.367	-9.637
53	53	0.21164	-3.679	4.45	0.111	1.236	14.698	-23.292	-10.992	22.103	11.956	-0.362	8.05	-1.062	1.522	-6.356	-9.701
54	54	0.21571	-3.76	4.317	0.113	1.211	14.104	-22.852	-10.913	22.178	12.053	-0.249	8.575	-1.641	1.603	-6.294	-9.741
55	55	0.21978	-3.82	4.207	0.105	1.222	13.533	-22.33	-10.822	22.266	12.125	-0.136	9.082	-2.286	1.697	-6.254	-9.795
56	56	0.22385	-3.91	4.146	0.081	1.197	13.033	-21.837	-10.749	22.358	12.249	0.008	9.464	-3.008	1.847	-6.321	-9.924
57	57	0.22792	-4.011	4.12	0.043	1.165	12.553	-21.299	-10.656	22.41	12.254	0.076	9.772	-3.585	1.914	-6.445	-10.004
58	58	0.23199	-4.118	4.124	-0.013	1.137	12.104	-20.772	-10.57	22.437	12.23	0.073	10.045	-4.08	1.913	-6.597	-10.061
59	59	0.23606	-4.215	4.157	-0.08	1.119	11.687	-20.295	-10.496	22.45	12.213	0.034	10.313	-4.531	1.881	-6.751	-10.125
60	60	0.24013	-4.28	4.218	-0.141	1.119	11.287	-19.875	-10.406	22.444	12.159	0.008	10.587	-4.919	1.866	-6.89	-10.214
61	61	0.2442	-4.339	4.319	-0.185	1.121	10.92	-19.493	-10.314	22.404	12.078	-0.135	10.885	-5.192	1.728	-7.002	-10.245
62	62	0.24827	-4.411	4.457	-0.223	1.105	10.593	-19.113	-10.224	22.353	11.893	-0.186	11.111	-5.352	1.663	-7.157	-10.264
63	63	0.25234	-4.5	4.626	-0.253	1.067	10.293	-18.757	-10.13	22.282	11.681	-0.127	11.272	-5.495	1.703	-7.344	-10.316
64	64	0.25641	-4.595	4.82	-0.28	1.016	10.024	-18.44	-10.041	22.204	11.458	-0.003	11.374	-5.61	1.81	-7.571	-10.389
65	65	0.26048	-4.684	5.032	-0.311	0.97	9.789	-18.182	-9.97	22.133	11.215	0.119	11.44	-5.641	1.911	-7.832	-10.453
66	66	0.26455	-4.75	5.257	-0.331	0.943	9.558	-18.043	-9.924	22.032	10.951	0.214	11.571	-5.543	1.964	-8.028	-10.514
67	67	0.26862	-4.81	5.489	-0.353	0.913	9.344	-18.017	-9.897	21.913	10.671	0.283	11.742	-5.33	1.976	-8.175	-10.585
68	68	0.27269	-4.872	5.744	-0.353	0.876	9.126	-18.049	-9.868	21.75	10.411	0.341	11.92	-5.076	1.974	-8.306	-10.642
69	69	0.27676	-4.932	6.013	-0.326	0.835	8.902	-18.171	-9.845	21.545	10.176	0.343	12.089	-4.759	1.912	-8.442	-10.675
70	70	0.28083	-4.982	6.285	-0.27	0.797	8.664	-18.373	-9.818	21.302	9.942	0.303	12.246	-4.388	1.808	-8.584	-10.706
71	71	0.2849	-5.013	6.559	-0.193	0.772	8.388	-18.545	-9.739	21.017	9.632	0.368	12.403	-4.051	1.812	-8.691	-10.807
72	72	0.28897	-5.011	6.786	-0.09	0.766	8.052	-18.819	-9.65	20.716	9.412	0.396	12.51	-3.786	1.804	-8.852	-10.963
73	73	0.29304	-4.996	6.996	0.02	0.778	7.682	-19.165	-9.578	20.393	9.255	0.424	12.604	-3.517	1.803	-9.03	-11.111
74	74	0.29711	-4.97	7.189	0.143	0.805	7.271	-19.539	-9.497	20.041	9.102	0.454	12.682	-3.226	1.807	-9.222	-11.248
75	75	0.30118	-4.931	7.366	0.282	0.848	6.823	-19.951	-9.409	19.674	8.973	0.48	12.779	-2.931	1.813	-9.399	-11.376
76	76	0.30525	-4.876	7.527	0.436	0.902	6.357	-20.443	-9.331	19.326	8.94	0.488	12.962	-2.671	1.807	-9.524	-11.506
77	77	0.30932	-4.794	7.652	0.615	0.979	5.847	-20.93	-9.226	18.995	8.909	0.375	13.208	-2.431	1.688	-9.624	-11.623
78	78	0.31339	-4.689	7.745	0.816	1.092	5.332	-21.524	-9.158	18.697	8.942	0.165	13.428	-2.174	1.484	-9.792	-11.728
79	79	0.31746	-4.573	7.821	1.027	1.226	4.79	-22.102	-9.088	18.396	8.97	0.07	13.549	-1.966	1.408	-10.039	-11.858
80	80	0.32153	-4.453	7.882	1.241	1.374	4.23	-22.664	-9.023	18.101	9.029	0.105	13.623	-1.84	1.47	-10.319	-12.02
81	81	0.3256	-4.335	7.929	1.455	1.526	3.668	-23.248	-8.98	17.834	9.154	0.2	13.723	-1.789	1.592	-10.579	-12.206
82	82	0.32967	-4.236	7.964	1.653	1.655	3.115	-23.864	-8.951	17.599	9.26	0.254	13.849	-1.701	1.657	-10.841	-12.42
83	83	0.33374	-4.135	7.982	1.85	1.795	2.541	-24.345	-8.896	17.378	9.246	0.433	13.909	-1.611	1.84	-11.144	-12.619
84	84	0.33781	-4.036	7.992	2.035	1.935	1.975	-24.864	-8.874	17.186	9.308	0.64	13.96	-1.508	2.052	-11.473	-12.772
85	85	0.34188	-3.933	7.999	2.21	2.085	1.418	-25.381	-8.871	17.018	9.357	0.819	13.993	-1.364	2.231	-11.844	-12.9
86	86	0.34595	-3.83	8.005	2.372	2.245	0.874	-25.855	-8.878	16.877	9.337	0.952	14.021	-1.178	2.352	-12.246	-13.018
87	87	0.35002	-3.741	8.015	2.512	2.4	0.36	-26.276	-8.911	16.777	9.288	1.066	14.098	-0.997	2.434	-12.626	-13.128
88	88	0.35409	-3.676	8.029	2.631	2.513	-0.12	-26.66	-8.963	16.742	9.271	1.253	14.093	-0.875	2.6	-13.097	-13.246
89	89	0.35816	-3.636	8.046	2.728	2.612	-0.565	-27.006	-9.056	16.76	9.213	1.498	14.037	-0.741	2.816	-13.638	-13.358
90	90	0.36223	-3.618	8.059	2.806	2.682	-0.972	-27.367	-9.195	16.843	9.16	1.823	13.965	-0.581	3.098	-14.211	-13.457
91	91	0.3663	-3.622	8.067	2.861	2.713	-1.344	-27.726	-9.367	17	9.124	2.255	13.876	-0.417	3.481	-14.811	-13.544
92	92	0.37037	-3.653	8.074	2.886	2.698	-1.685	-28.04	-9.554	17.23	9.092	2.795	13.749	-0.27	3.977	-15.458	-13.619
93	93	0.37444	-3.704	8.068	2.886	2.646	-1.988	-28.39	-9.782	17.54	9.048	3.24	13.554	-0.002	4.388	-16.234	-13.625
94	94	0.37851	-3.78	8.066	2.853	2.547	-2.27	-28.671	-10.002	17.919	8.989	3.605	13.33	0.28	4.745	-17.096	-13.586
95	95	0.38258	-3.871	8.059	2.796	2.418	-2.513	-28.892	-10.248	18.394	8.958	4.016	13.107	0.514	5.158	-17.995	-13.517
96	96	0.38665	-3.98	8.051	2.708	2.258	-2.71	-29.063	-10.524	18.958	8.93	4.426	12.849	0.732	5.585	-18.97	-13.42
97	97	0.39072	-4.101	8.044	2.589	2.07	-2.862	-29.199	-10.824	19.602	8.875	4.803	12.511	0.978	5.998	-20.067	-13.302
98	98	0.39479	-4.206	8.023	2.458	1.878	-2.98	-29.337	-11.16	20.328	8.794	5.257	12.063	1.253	6.504	-21.296	-13.172
99	99	0.39886	-4.299	8.001	2.305	1.677	-3.063	-29.465	-11.528	21.129	8.759	5.838	11.52	1.505	7.166	-22.635	-13.017
100	100	0.40293	-4.372	7.976	2.138	1.476	-3.122	-29.586	-11.913	21.993	8.74	6.447	10.949	1.797	7.868	-24.04	-12.802
101	101	0.407	-4.422	7.944	1.96	1.283	-3.156	-29.689	-12.316	22.92	8.707	7.05	10.309	2.135	8.587	-25.552	-12.532
102	102	0.41107	-4.447	7.9	1.77	1.096	-3.162	-29.797	-12.746	23.92	8.672	7.67	9.59	2.506	9.347	-27.182	-12.227
103	103	0.41514	-4.442	7.837	1.576	0.906	-3.137	-29.964	-13.224	25.003	8.686	8.379	8.815	2.882	10.207	-28.899	-11.911
104	104	0.41921	-4.39	7.742	1.397	0.749	-3.099	-30.13	-13.737	26.171	8.651	9.092	8.072	3.332	11.059	-30.645	-11.529
105	105	0.42328	-4.336	7.637	1.227	0.578	-3.019	-30.335	-14.283	27.412	8.561	9.755	7.215	3.87	11.898	-32.553	-11.107
106	106	0.42735	-4.3	7.528	1.07	0.366	-2.887	-30.603	-14.875	28.722	8.464	10.497	6.165	4.466	12.87	-34.67	-10.653
107	107	0.43142	-4.299	7.418	0.926	0.095	-2.697	-30.915	-15.503	30.106	8.336	11.31	4.941	5.112	13.962	-36.972	-10.178
108	108	0.43549	-4.341	7.305	0.8	-0.243	-2.443	-31.245	-16.153	31.573	8.125	12.122	3.605	5.818	15.095	-39.407	-9.688
109	109	0.43956	-4.418	7.182	0.71	-0.64	-2.115	-31.61	-16.825	33.138	7.774	12.845	2.176	6.642	16.186	-41.971	-9.169
110	110	0.44363	-4.539	7.045	0.67	-1.105	-1.718	-32.055	-17.549	34.796	7.359	13.527	0.654	7.5	17.284	-44.647	-8.65
111	111	0.4477	-4.711	6.892	0.669	-1.642	-1.269	-32.568	-18.311	36.526	6.904	14.132	-1.122	8.378	18.406	-47.592	-8.11
112	112	0.45177	-4.944	6.732	0.701	-2.265	-0.77	-33.087	-19.074	38.321	6.336	14.692	-3.108	9.3	19.577	-50.74	-7.556
113	113	0.45584	-5.237	6.569	0.761	-2.963	-0.223	-33.568	-19.812	40.171	5.601	15.218	-5.264	10.282	20.805	-54.034	-6.991
114	114	0.45991	-5.557	6.401	0.852	-3.691	0.372	-34.016	-20.524	42.054	4.708	15.652	-7.637	11.324	22.056	-57.505	-6.395
115	115	0.46398	-5.857	6.249	1.005	-4.39	1.021	-34.427	-21.164	43.899	3.653	15.652	-10.208	12.37	23.012	-61.094	-5.788
116	116	0.46805	-6.122	6.105	1.197	-5.037	1.686	-34.719	-21.656	45.689	2.445	15.14	-12.975	13.364	23.594	-64.779	-5.183
117	117	0.47212	-6.344	5.975	1.423	-5.625	2.369	-34.927	-22.026	47.401	1.129	14.212	-15.793	14.266	23.847	-68.387	-4.637
118	118	0.47619	-6.524	5.862	1.676	-6.154	3.078	-35.074	-22.301	49.035	-0.251	12.973	-18.624	15.03	23.856	-71.869	-4.185
119	119	0.48026	-6.666	5.764	1.944	-6.631	3.818	-35.164	-22.502	50.607	-1.654	11.541	-21.505	15.605	23.735	-75.27	-3.841
120	120	0.48433	-6.751	5.689	2.222	-7.046	4.57	-35.213	-22.609	52.087	-2.988	10.166	-24.287	15.91	23.681	-78.435	-3.642
121	121	0.4884	-6.805	5.631	2.489	-7.421	5.352	-35.236	-22.676	53.535	-4.24	8.875	-26.788	16.034	23.63	-81.267	-3.535
122	122	0.49247	-6.833	5.591	2.744	-7.764	6.167	-35.269	-22.735	54.958	-5.347	7.701	-28.888	16.003	23.546	-83.675	-3.506
123	123	0.49654	-6.843	5.572	2.978	-8.087	7.03	-35.297	-22.784	56.37	-6.293	6.614	-30.587	15.83	23.375	-85.677	-3.537
124	124	0.50061	-6.842	5.577	3.186	-8.396	7.949	-35.303	-22.816	57.778	-7.069	5.556	-31.941	15.513	23.06	-87.339	-3.616
125	125	0.50468	-6.813	5.598	3.371	-8.673	8.908	-35.31	-22.841	59.158	-7.611	4.461	-32.98	14.978	22.511	-88.692	-3.777
126	126	0.50875	-6.774	5.641	3.513	-8.919	9.927	-35.324	-22.912	60.479	-7.901	3.402	-33.718	14.304	21.773	-89.725	-3.966
127	127	0.51282	-6.731	5.689	3.618	-9.148	10.99	-35.328	-23.007	61.779	-7.975	2.419	-34.102	13.454	20.883	-90.396	-4.258
128	128	0.51689	-6.69	5.744	3.692	-9.375	12.087	-35.315	-23.117	63.061	-7.876	1.676	-34.151	12.472	20.035	-90.711	-4.652
129	129	0.52096	-6.659	5.807	3.737	-9.609	13.217	-35.292	-23.255	64.341	-7.628	1.269	-33.876	11.416	19.345	-90.68	-5.115
130	130	0.52503	-6.645	5.871	3.748	-9.856	14.381	-35.284	-23.458	65.656	-7.23	1.179	-33.25	10.344	18.791	-90.304	-5.581
131	131	0.5291	-6.649	5.928	3.723	-10.105	15.552	-35.311	-23.745	67.015	-6.685	1.386	-32.204	9.278	18.354	-89.528	-6.034
132	132	0.53317	-6.668	5.976	3.661	-10.343	16.721	-35.219	-23.982	68.369	-6.104	1.847	-30.881	8.248	18.061	-88.429	-6.464
133	133	0.53724	-6.698	6.011	3.559	-10.562	17.882	-35.054	-24.19	69.685	-5.474	2.429	-29.377	7.239	17.838	-87.086	-6.861
134	134	0.54131	-6.727	6.03	3.421	-10.747	19.029	-34.821	-24.355	70.929	-4.804	3.078	-27.767	6.24	17.67	-85.547	-7.228
135	135	0.54538	-6.743	6.031	3.25	-10.882	20.158	-34.503	-24.454	72.072	-4.113	3.784	-26.114	5.247	17.573	-83.848	-7.575
136	136	0.54945	-6.756	6.023	3.04	-10.966	21.269	-34.116	-24.515	73.066	-3.425	4.471	-24.483	4.269	17.509	-82.025	-7.924
137	137	0.55352	-6.749	6.002	2.818	-11.006	22.357	-33.709	-24.527	73.951	-2.767	4.973	-22.93	3.298	17.349	-80.188	-8.28
138	138	0.55759	-6.727	5.974	2.588	-11.002	23.415	-33.281	-24.5	74.711	-2.149	5.382	-21.487	2.372	17.178	-78.364	-8.629
139	139	0.56166	-6.677	5.934	2.353	-10.948	24.44	-32.852	-24.442	75.346	-1.562	5.732	-20.175	1.475	17.026	-76.57	-8.98
140	140	0.56573	-6.586	5.879	2.118	-10.835	25.422	-32.425	-24.342	75.858	-1.001	6.027	-19.003	0.599	16.891	-74.818	-9.341
141	141	0.5698	-6.455	5.813	1.884	-10.664	26.352	-31.939	-24.142	76.22	-0.503	6.229	-17.978	-0.206	16.733	-73.11	-9.698
142	142	0.57387	-6.289	5.749	1.645	-10.43	27.258	-31.438	-23.89	76.43	-0.008	6.347	-17.134	-1	16.548	-71.468	-10.055
143	143	0.57794	-6.102	5.689	1.414	-10.163	28.14	-30.963	-23.628	76.532	0.414	6.386	-16.397	-1.679	16.339	-69.865	-10.384
144	144	0.58201	-5.882	5.632	1.2	-9.858	28.982	-30.463	-23.294	76.523	0.757	6.356	-15.718	-2.228	16.1	-68.262	-10.673
145	145	0.58608	-5.629	5.576	1.008	-9.518	29.773	-29.934	-22.876	76.412	1.019	6.238	-15.055	-2.651	15.801	-66.634	-10.927
146	146	0.59015	-5.347	5.517	0.843	-9.154	30.514	-29.424	-22.421	76.218	1.196	5.987	-14.376	-2.957	15.396	-64.975	-11.162
147	147	0.59422	-5.042	5.466	0.722	-8.787	31.208	-28.966	-21.949	75.907	1.254	5.562	-13.682	-3.067	14.847	-63.268	-11.354
148	148	0.59829	-4.741	5.432	0.633	-8.432	31.877	-28.506	-21.448	75.493	1.224	5.171	-13.052	-3.054	14.342	-61.561	-11.531
149	149	0.60236	-4.441	5.411	0.582	-8.109	32.523	-28.12	-20.967	74.997	1.174	4.74	-12.47	-2.95	13.813	-59.865	-11.673
150	150	0.60643	-4.14	5.399	0.569	-7.81	33.139	-27.785	-20.495	74.411	1.096	4.363	-11.951	-2.762	13.342	-58.173	-11.791
151	151	0.6105	-3.838	5.395	0.584	-7.517	33.715	-27.458	-20.018	73.73	0.964	4.174	-11.504	-2.499	13.043	-56.47	-11.906
152	152	0.61457	-3.538	5.388	0.622	-7.24	34.262	-27.23	-19.615	72.969	0.806	4.142	-11.09	-2.179	12.892	-54.719	-12.033
153	153	0.61864	-3.243	5.386	0.672	-6.971	34.769	-27	-19.201	72.11	0.659	4.257	-10.655	-1.883	12.854	-52.866	-12.203
154	154	0.62271	-2.965	5.392	0.737	-6.716	35.268	-26.751	-18.77	71.194	0.498	4.481	-10.25	-1.614	12.905	-50.974	-12.413
155	155	0.62678	-2.706	5.41	0.821	-6.487	35.756	-26.513	-18.347	70.209	0.292	4.797	-9.853	-1.324	13.031	-49.022	-12.658
156	156	0.63085	-2.468	5.443	0.93	-6.288	36.228	-26.291	-17.93	69.147	0.042	5.203	-9.442	-1.012	13.227	-46.988	-12.948
157	157	0.63492	-2.255	5.49	1.065	-6.128	36.681	-26.029	-17.467	68.023	-0.201	5.722	-9.02	-0.787	13.502	-44.872	-13.318
158	158	0.63899	-2.051	5.545	1.239	-5.989	37.104	-25.845	-17.054	66.791	-0.525	6.209	-8.484	-0.543	13.701	-42.571	-13.785
159	159	0.64306	-1.864	5.607	1.428	-5.877	37.513	-25.676	-16.637	65.491	-0.832	6.747	-7.891	-0.373	13.916	-40.142	-14.328
160	160	0.64713	-1.695	5.675	1.626	-5.782	37.908	-25.547	-16.251	64.12	-1.127	7.321	-7.26	-0.262	14.133	-37.608	-14.941
161	161	0.6512	-1.548	5.754	1.824	-5.7	38.29	-25.443	-15.889	62.681	-1.408	7.891	-6.596	-0.213	14.316	-34.988	-15.615
162	162	0.65527	-1.431	5.848	2.008	-5.632	38.659	-25.321	-15.52	61.177	-1.662	8.401	-5.898	-0.237	14.411	-32.303	-16.336
163	163	0.65934	-1.332	5.949	2.171	-5.543	39.009	-25.22	-15.194	59.591	-1.933	8.767	-5.206	-0.264	14.338	-29.616	-17.063
164	164	0.66341	-1.264	6.059	2.312	-5.464	39.349	-25.115	-14.879	57.955	-2.15	8.992	-4.506	-0.326	14.11	-26.937	-17.759
165	165	0.66748	-1.218	6.17	2.436	-5.386	39.662	-25.014	-14.571	56.264	-2.33	9.135	-3.815	-0.414	13.795	-24.272	-18.44
166	166	0.67155	-1.191	6.282	2.549	-5.31	39.946	-24.905	-14.258	54.516	-2.506	9.171	-3.124	-0.487	13.368	-21.624	-19.082
167	167	0.67562	-1.181	6.398	2.657	-5.238	40.207	-24.792	-13.942	52.713	-2.689	9.101	-2.437	-0.509	12.826	-19.002	-19.662
168	168	0.67969	-1.177	6.514	2.763	-5.167	40.436	-24.763	-13.693	50.854	-2.813	9.073	-1.827	-0.497	12.326	-16.443	-20.184
169	169	0.68376	-1.193	6.634	2.867	-5.112	40.645	-24.8	-13.499	48.946	-2.825	9.007	-1.306	-0.504	11.799	-13.984	-20.643
170	170	0.68783	-1.235	6.755	2.954	-5.058	40.824	-24.828	-13.31	46.987	-2.784	8.872	-0.833	-0.501	11.208	-11.596	-21.034
171	171	0.6919	-1.299	6.873	3.02	-5.007	40.978	-24.872	-13.138	44.989	-2.65	8.655	-0.358	-0.499	10.532	-9.242	-21.349
172	172	0.69597	-1.381	6.987	3.057	-4.952	41.103	-24.932	-12.986	42.953	-2.41	8.359	0.147	-0.483	9.762	-6.901	-21.566
173	173	0.70004	-1.477	7.092	3.062	-4.873	41.184	-24.965	-12.839	40.865	-2.105	7.999	0.682	-0.406	8.901	-4.571	-21.646
174	174	0.70411	-1.572	7.181	3.026	-4.76	41.207	-24.977	-12.683	38.731	-1.691	7.609	1.196	-0.302	8.008	-2.296	-21.578
175	175	0.70818	-1.674	7.254	2.964	-4.627	41.196	-25.034	-12.579	36.574	-1.161	7.232	1.724	-0.149	7.102	-0.034	-21.382
176	176	0.71225	-1.771	7.314	2.887	-4.481	41.147	-25.096	-12.468	34.409	-0.516	6.885	2.246	-0.028	6.227	2.209	-21.104
177	177	0.71632	-1.865	7.362	2.803	-4.33	41.064	-25.17	-12.344	32.24	0.222	6.594	2.706	0.051	5.426	4.394	-20.777
178	178	0.72039	-1.963	7.4	2.719	-4.182	40.95	-25.27	-12.227	30.067	1.023	6.375	3.044	0.112	4.73	6.468	-20.422
179	179	0.72446	-2.057	7.427	2.643	-4.031	40.783	-25.314	-12.059	27.899	1.856	6.166	3.263	0.127	4.085	8.4	-20.01
180	180	0.72853	-2.142	7.441	2.563	-3.878	40.577	-25.33	-11.853	25.774	2.692	5.929	3.399	0.135	3.458	10.191	-19.557
181	181	0.7326	-2.219	7.441	2.48	-3.715	40.346	-25.298	-11.623	23.723	3.539	5.688	3.574	0.076	2.836	11.951	-19.085
182	182	0.73667	-2.292	7.426	2.39	-3.548	40.091	-25.219	-11.364	21.754	4.403	5.451	3.807	-0.065	2.229	13.7	-18.605
183	183	0.74074	-2.365	7.394	2.292	-3.383	39.814	-25.104	-11.081	19.878	5.288	5.215	4.094	-0.28	1.647	15.427	-18.125
184	184	0.74481	-2.443	7.345	2.184	-3.221	39.529	-24.979	-10.806	18.133	6.197	4.969	4.438	-0.546	1.082	17.101	-17.634
185	185	0.74888	-2.526	7.277	2.081	-3.078	39.23	-24.846	-10.531	16.539	7.118	4.753	4.75	-0.864	0.609	18.632	-17.15
186	186	0.75295	-2.61	7.204	1.994	-2.957	38.925	-24.694	-10.242	15.075	7.992	4.56	5.053	-1.227	0.209	20.058	-16.705
187	187	0.75702	-2.698	7.124	1.933	-2.87	38.612	-24.519	-9.937	13.745	8.795	4.403	5.351	-1.628	-0.107	21.386	-16.313
188	188	0.76109	-2.785	7.033	1.902	-2.814	38.285	-24.329	-9.617	12.555	9.514	4.244	5.645	-2.054	-0.372	22.599	-15.973
189	189	0.76516	-2.855	6.927	1.898	-2.769	37.939	-24.132	-9.287	11.509	10.15	4.008	5.926	-2.489	-0.654	23.656	-15.67
190	190	0.76923	-2.917	6.801	1.91	-2.727	37.585	-23.911	-9.001	10.656	10.687	3.864	6.134	-2.924	-0.793	24.496	-15.407
191	191	0.7733	-2.969	6.663	1.928	-2.681	37.227	-23.715	-8.736	9.967	11.201	3.645	6.239	-3.338	-0.929	25.067	-15.155
192	192	0.77737	-3.025	6.522	1.945	-2.641	36.882	-23.531	-8.504	9.439	11.674	3.398	6.313	-3.704	-1.051	25.457	-14.901
193	193	0.78144	-3.082	6.378	1.964	-2.598	36.551	-23.371	-8.323	9.071	12.107	3.205	6.375	-4.029	-1.096	25.7	-14.658
194	194	0.78551	-3.128	6.234	1.985	-2.541	36.233	-23.259	-8.204	8.86	12.501	3.116	6.427	-4.319	-1.023	25.805	-14.444
195	195	0.78958	-3.157	6.091	2.014	-2.475	35.94	-23.195	-8.136	8.835	12.797	2.968	6.492	-4.488	-0.989	25.734	-14.227
196	196	0.79365	-3.163	5.95	2.05	-2.369	35.656	-23.141	-8.155	8.964	12.992	2.723	6.511	-4.547	-1.05	25.429	-13.975
197	197	0.79772	-3.148	5.807	2.094	-2.241	35.389	-23.131	-8.25	9.232	13.102	2.431	6.487	-4.489	-1.161	24.929	-13.706
198	198	0.80179	-3.113	5.662	2.147	-2.088	35.136	-23.148	-8.409	9.627	13.101	2.15	6.411	-4.353	-1.264	24.256	-13.46
199	199	0.80586	-3.061	5.518	2.209	-1.912	34.895	-23.165	-8.622	10.134	12.962	1.933	6.239	-4.148	-1.301	23.394	-13.255
200	200	0.80993	-3	5.38	2.274	-1.719	34.67	-23.163	-8.884	10.742	12.651	1.822	5.862	-3.819	-1.22	22.253	-13.063
201	201	0.814	-2.94	5.252	2.334	-1.524	34.443	-23.131	-9.162	11.428	12.26	1.631	5.248	-3.366	-1.181	20.772	-12.795
