# Supplementary material for: Gait phenotypes in paediatric hereditary spastic paraplegia revealed by dynamic time warping analysis and random forests
Source: PLoS One. 2018 Mar 8;13(3):e0192345. doi: 10.1371/journal.pone.0192345 (PMC5843164; doi:10.1371/journal.pone.0192345)
Supplement: S2 Data — (ZIP) [file pone.0192345.s009.zip › Healthy/Left.SR.HEALTHY6.4.csv]

	Epoch	Time	Pelvic.obliquity	Pelvic.tilt	Pelvic rotation	Hip.abd.add	Hip.flexion	Hip.rotation	Knee.abd.add	Knee.flexion	Knee.rotation	Ankle.abd.add	Ankle.flexion	Ankle.rotation	Forefoot.abd.add	Forefoot.flexion	Forefoot.rotation
1	1	0	-2.622	10.024	-1.772	0.662	34.163	-27.518	-6.917	9.216	4.997	4.051	3.435	0.273	2.725	17.53	-24.411
2	2	0.0047	-2.628	9.924	-1.893	0.823	33.909	-27.54	-6.914	9.199	4.728	3.605	2.644	0.858	2.766	16.476	-24.211
3	3	0.0094	-2.622	9.811	-2.026	0.991	33.651	-27.47	-6.954	9.321	4.486	2.967	1.96	1.417	2.606	15.312	-23.893
4	4	0.0141	-2.63	9.69	-2.158	1.141	33.411	-27.317	-7.078	9.588	4.256	2.563	1.371	1.944	2.603	14.195	-23.502
5	5	0.0188	-2.639	9.552	-2.296	1.283	33.178	-27.087	-7.251	9.993	4.123	2.432	0.933	2.303	2.785	13.21	-23.089
6	6	0.0235	-2.652	9.402	-2.438	1.413	32.95	-26.734	-7.435	10.489	4.077	2.647	0.611	2.455	3.237	12.402	-22.676
7	7	0.0282	-2.653	9.245	-2.577	1.543	32.716	-26.252	-7.583	10.996	4.122	3.062	0.459	2.411	3.794	11.83	-22.237
8	8	0.0329	-2.63	9.079	-2.718	1.682	32.466	-25.64	-7.663	11.461	4.245	3.277	0.478	2.207	4.09	11.395	-21.746
9	9	0.0376	-2.569	8.903	-2.861	1.847	32.187	-24.904	-7.672	11.869	4.416	3.178	0.623	1.846	4.037	11.027	-21.23
10	10	0.0423	-2.452	8.718	-3.014	2.074	31.866	-24.027	-7.644	12.235	4.593	3.03	0.829	1.309	3.897	10.725	-20.729
11	11	0.047	-2.269	8.529	-3.181	2.376	31.506	-23.055	-7.628	12.605	4.774	3.086	0.991	0.608	3.938	10.423	-20.277
12	12	0.0517	-2.024	8.344	-3.36	2.732	31.125	-22.065	-7.631	13.021	4.993	3.343	1.031	-0.227	4.196	10.006	-19.884
13	13	0.0564	-1.733	8.163	-3.549	3.116	30.721	-21.057	-7.619	13.473	5.239	3.754	0.962	-1.165	4.628	9.484	-19.541
14	14	0.0611	-1.427	7.989	-3.743	3.507	30.291	-20.064	-7.592	13.903	5.485	4.337	0.865	-2.143	5.218	8.984	-19.266
15	15	0.0658	-1.133	7.83	-3.94	3.875	29.837	-19.135	-7.537	14.26	5.758	4.803	0.87	-3.104	5.664	8.575	-19.037
16	16	0.0705	-0.86	7.685	-4.139	4.213	29.359	-18.289	-7.451	14.524	6.043	5.025	1.004	-3.99	5.849	8.264	-18.829
17	17	0.0752	-0.621	7.56	-4.341	4.51	28.867	-17.53	-7.34	14.691	6.303	5.142	1.141	-4.788	5.941	7.986	-18.683
18	18	0.0799	-0.405	7.46	-4.533	4.763	28.366	-16.867	-7.202	14.772	6.47	5.197	1.202	-5.417	5.995	7.665	-18.576
19	19	0.0846	-0.229	7.385	-4.712	4.969	27.873	-16.392	-7.091	14.783	6.556	5.281	1.129	-5.807	6.104	7.257	-18.513
20	20	0.0893	-0.079	7.339	-4.882	5.139	27.383	-16.048	-6.978	14.723	6.574	5.485	0.931	-6.011	6.359	6.802	-18.48
21	21	0.094	0.036	7.316	-5.034	5.258	26.919	-15.867	-6.871	14.626	6.499	5.719	0.722	-5.933	6.658	6.371	-18.426
22	22	0.0987	0.109	7.32	-5.158	5.301	26.493	-15.877	-6.754	14.497	6.421	5.881	0.514	-5.613	6.914	5.944	-18.322
23	23	0.1034	0.142	7.343	-5.245	5.269	26.096	-16.075	-6.622	14.329	6.262	5.973	0.334	-5.011	7.121	5.561	-18.192
24	24	0.1081	0.134	7.384	-5.294	5.18	25.719	-16.462	-6.494	14.099	6.042	5.97	0.141	-4.141	7.261	5.185	-18.026
25	25	0.1128	0.094	7.435	-5.309	5.044	25.354	-17.031	-6.375	13.821	5.814	5.945	-0.068	-3.094	7.399	4.824	-17.857
26	26	0.1175	0.032	7.506	-5.295	4.866	25.013	-17.769	-6.258	13.507	5.598	5.928	-0.309	-1.924	7.567	4.47	-17.705
27	27	0.1222	-0.052	7.607	-5.25	4.647	24.705	-18.646	-6.124	13.174	5.411	5.888	-0.558	-0.69	7.74	4.131	-17.579
28	28	0.1269	-0.147	7.746	-5.175	4.4	24.436	-19.622	-5.972	12.828	5.253	5.809	-0.82	0.571	7.901	3.792	-17.47
29	29	0.1316	-0.246	7.923	-5.067	4.142	24.205	-20.678	-5.82	12.468	5.137	5.726	-1.094	1.826	8.068	3.46	-17.374
30	30	0.1363	-0.342	8.124	-4.925	3.882	24.007	-21.803	-5.676	12.124	5.137	5.668	-1.313	2.954	8.245	3.19	-17.321
31	31	0.141	-0.428	8.34	-4.752	3.622	23.838	-22.967	-5.526	11.824	5.263	5.559	-1.539	3.911	8.392	2.884	-17.311
32	32	0.1457	-0.503	8.574	-4.545	3.375	23.698	-24.115	-5.389	11.557	5.438	5.394	-1.714	4.728	8.463	2.596	-17.331
33	33	0.1504	-0.562	8.83	-4.323	3.161	23.589	-25.169	-5.264	11.326	5.664	5.257	-1.927	5.319	8.565	2.26	-17.402
34	34	0.1551	-0.605	9.107	-4.091	2.976	23.51	-26.151	-5.15	11.134	5.926	5.099	-2.087	5.724	8.622	1.946	-17.531
35	35	0.1598	-0.63	9.384	-3.865	2.837	23.435	-26.956	-5.04	10.98	6.212	4.883	-2.223	5.899	8.605	1.607	-17.678
36	36	0.1645	-0.643	9.652	-3.629	2.725	23.356	-27.621	-4.95	10.85	6.495	4.818	-2.333	5.879	8.695	1.313	-17.872
37	37	0.1692	-0.637	9.917	-3.395	2.661	23.28	-28.127	-4.871	10.736	6.697	4.66	-2.436	5.814	8.684	0.978	-18.016
38	38	0.1739	-0.62	10.175	-3.163	2.629	23.2	-28.421	-4.793	10.631	6.797	4.518	-2.516	5.667	8.654	0.655	-18.132
39	39	0.1786	-0.6	10.412	-2.948	2.62	23.118	-28.571	-4.743	10.543	6.834	4.466	-2.514	5.46	8.646	0.423	-18.248
40	40	0.1833	-0.591	10.617	-2.755	2.617	23.014	-28.576	-4.698	10.472	6.797	4.525	-2.447	5.209	8.703	0.276	-18.366
41	41	0.188	-0.599	10.795	-2.589	2.61	22.897	-28.482	-4.655	10.423	6.748	4.561	-2.334	4.933	8.717	0.153	-18.457
42	42	0.1927	-0.621	10.949	-2.456	2.612	22.763	-28.284	-4.622	10.375	6.653	4.506	-2.208	4.661	8.629	0.013	-18.514
43	43	0.1974	-0.66	11.07	-2.352	2.622	22.569	-27.969	-4.58	10.302	6.509	4.435	-2.053	4.359	8.507	-0.108	-18.572
44	44	0.2021	-0.717	11.15	-2.279	2.629	22.32	-27.59	-4.534	10.227	6.357	4.43	-1.854	4.019	8.433	-0.174	-18.652
45	45	0.2068	-0.785	11.193	-2.243	2.629	22.057	-27.193	-4.506	10.183	6.201	4.475	-1.644	3.698	8.398	-0.224	-18.737
46	46	0.2115	-0.856	11.205	-2.239	2.634	21.782	-26.809	-4.501	10.158	6.058	4.51	-1.465	3.426	8.363	-0.312	-18.797
47	47	0.2162	-0.914	11.191	-2.267	2.655	21.5	-26.494	-4.521	10.151	5.969	4.516	-1.319	3.209	8.31	-0.447	-18.834
48	48	0.2209	-0.968	11.146	-2.318	2.678	21.202	-26.216	-4.553	10.159	5.87	4.476	-1.141	3.043	8.205	-0.566	-18.886
49	49	0.2256	-1.023	11.065	-2.393	2.702	20.878	-25.985	-4.603	10.177	5.795	4.487	-0.925	2.867	8.128	-0.634	-18.994
50	50	0.2303	-1.092	10.957	-2.482	2.701	20.546	-25.844	-4.66	10.224	5.77	4.445	-0.737	2.738	8.027	-0.754	-19.107
51	51	0.235	-1.173	10.841	-2.579	2.682	20.211	-25.736	-4.711	10.273	5.702	4.324	-0.637	2.714	7.892	-0.976	-19.195
52	52	0.2397	-1.267	10.72	-2.669	2.64	19.879	-25.678	-4.771	10.337	5.649	4.191	-0.559	2.692	7.755	-1.232	-19.309
53	53	0.2444	-1.359	10.593	-2.758	2.594	19.546	-25.662	-4.835	10.408	5.586	4.052	-0.371	2.687	7.573	-1.39	-19.459
54	54	0.2491	-1.442	10.46	-2.844	2.55	19.21	-25.756	-4.92	10.485	5.596	3.97	-0.128	2.719	7.425	-1.488	-19.606
55	55	0.2538	-1.534	10.329	-2.932	2.502	18.878	-25.913	-5.028	10.549	5.609	3.846	0.071	2.836	7.246	-1.644	-19.726
56	56	0.2585	-1.644	10.2	-3.009	2.429	18.543	-26.115	-5.14	10.618	5.647	3.635	0.233	2.987	7.004	-1.876	-19.819
57	57	0.2632	-1.773	10.071	-3.071	2.327	18.202	-26.348	-5.245	10.696	5.71	3.44	0.431	3.124	6.772	-2.083	-19.925
58	58	0.2679	-1.901	9.953	-3.116	2.219	17.891	-26.59	-5.359	10.796	5.745	3.313	0.659	3.256	6.592	-2.247	-20.056
59	59	0.2726	-2.03	9.849	-3.143	2.107	17.61	-26.851	-5.489	10.912	5.779	3.249	0.882	3.364	6.467	-2.4	-20.212
60	60	0.2773	-2.17	9.754	-3.149	1.978	17.347	-27.15	-5.634	11.041	5.858	3.212	1.092	3.434	6.37	-2.567	-20.379
61	61	0.282	-2.332	9.672	-3.131	1.821	17.109	-27.467	-5.792	11.192	5.981	3.186	1.327	3.462	6.273	-2.722	-20.541
62	62	0.2867	-2.513	9.608	-3.091	1.641	16.9	-27.768	-5.955	11.361	6.123	3.191	1.601	3.438	6.189	-2.839	-20.703
63	63	0.2914	-2.698	9.557	-3.038	1.455	16.708	-28.068	-6.124	11.54	6.28	3.213	1.885	3.382	6.116	-2.952	-20.867
64	64	0.2961	-2.889	9.52	-2.978	1.264	16.534	-28.382	-6.309	11.73	6.451	3.18	2.204	3.333	5.975	-3.067	-21.013
65	65	0.3008	-3.079	9.484	-2.914	1.078	16.36	-28.677	-6.501	11.926	6.614	3.075	2.554	3.282	5.752	-3.19	-21.141
66	66	0.3055	-3.273	9.46	-2.846	0.889	16.2	-28.929	-6.691	12.129	6.778	2.976	2.897	3.174	5.538	-3.321	-21.275
67	67	0.3102	-3.47	9.447	-2.773	0.688	16.053	-29.182	-6.874	12.345	6.961	2.923	3.181	3.035	5.396	-3.495	-21.417
68	68	0.3149	-3.67	9.451	-2.7	0.489	15.912	-29.359	-7.037	12.54	7.066	2.858	3.398	2.917	5.264	-3.717	-21.539
69	69	0.3196	-3.851	9.458	-2.628	0.313	15.771	-29.537	-7.211	12.735	7.188	2.785	3.626	2.774	5.118	-3.941	-21.666
70	70	0.3243	-4.017	9.477	-2.554	0.156	15.642	-29.709	-7.393	12.933	7.291	2.718	3.89	2.628	4.957	-4.136	-21.797
71	71	0.329	-4.163	9.499	-2.483	0.014	15.51	-29.869	-7.569	13.142	7.438	2.679	4.172	2.443	4.823	-4.314	-21.911
72	72	0.3337	-4.304	9.526	-2.421	-0.121	15.372	-29.992	-7.724	13.337	7.563	2.596	4.434	2.266	4.662	-4.514	-22.009
73	73	0.3384	-4.436	9.549	-2.369	-0.248	15.218	-30.119	-7.872	13.51	7.68	2.462	4.688	2.106	4.449	-4.732	-22.109
74	74	0.3431	-4.555	9.568	-2.329	-0.363	15.049	-30.215	-8.009	13.672	7.75	2.311	4.929	1.976	4.22	-4.965	-22.204
75	75	0.3478	-4.652	9.578	-2.3	-0.456	14.86	-30.306	-8.14	13.835	7.83	2.157	5.176	1.848	3.993	-5.202	-22.286
76	76	0.3525	-4.724	9.579	-2.28	-0.524	14.644	-30.389	-8.258	13.984	7.908	2.061	5.427	1.719	3.818	-5.411	-22.365
77	77	0.3572	-4.776	9.572	-2.259	-0.576	14.398	-30.461	-8.354	14.105	7.959	1.994	5.678	1.601	3.668	-5.597	-22.453
78	78	0.3619	-4.81	9.558	-2.237	-0.612	14.122	-30.512	-8.427	14.197	7.965	1.921	5.913	1.502	3.515	-5.786	-22.541
79	79	0.3666	-4.821	9.537	-2.22	-0.62	13.822	-30.542	-8.492	14.269	7.936	1.878	6.113	1.422	3.396	-5.991	-22.623
80	80	0.3713	-4.808	9.504	-2.215	-0.598	13.503	-30.598	-8.572	14.331	7.931	1.879	6.289	1.346	3.322	-6.207	-22.707
81	81	0.376	-4.769	9.457	-2.225	-0.546	13.159	-30.628	-8.651	14.376	7.869	1.972	6.478	1.306	3.313	-6.373	-22.798
82	82	0.3807	-4.714	9.395	-2.246	-0.473	12.784	-30.645	-8.719	14.401	7.787	2.061	6.698	1.268	3.287	-6.505	-22.903
83	83	0.3854	-4.649	9.325	-2.273	-0.396	12.388	-30.653	-8.767	14.42	7.662	2.092	6.929	1.252	3.203	-6.647	-23.024
84	84	0.3901	-4.576	9.239	-2.293	-0.325	11.97	-30.704	-8.811	14.438	7.577	2.139	7.115	1.254	3.154	-6.83	-23.123
85	85	0.3948	-4.503	9.139	-2.298	-0.253	11.525	-30.742	-8.847	14.46	7.479	2.142	7.338	1.281	3.057	-7.009	-23.182
86	86	0.3995	-4.419	9.031	-2.284	-0.174	11.071	-30.793	-8.888	14.487	7.359	2.197	7.576	1.292	2.997	-7.159	-23.269
87	87	0.4042	-4.334	8.909	-2.258	-0.09	10.599	-30.82	-8.933	14.511	7.219	2.286	7.873	1.29	2.933	-7.248	-23.352
88	88	0.4089	-4.253	8.788	-2.213	-0.027	10.134	-30.875	-8.982	14.559	7.089	2.41	8.163	1.287	2.901	-7.343	-23.438
89	89	0.4136	-4.178	8.658	-2.16	0.015	9.673	-30.984	-9.039	14.629	7.004	2.553	8.396	1.299	2.916	-7.497	-23.508
90	90	0.4183	-4.114	8.53	-2.1	0.043	9.228	-31.126	-9.116	14.728	6.952	2.692	8.613	1.302	2.937	-7.685	-23.576
91	91	0.423	-4.056	8.399	-2.043	0.073	8.795	-31.257	-9.21	14.851	6.887	2.851	8.824	1.301	2.978	-7.887	-23.649
92	92	0.4277	-4	8.267	-1.981	0.102	8.369	-31.364	-9.311	15.007	6.795	2.957	9.109	1.301	2.944	-8.064	-23.711
93	93	0.4324	-3.948	8.137	-1.902	0.115	7.954	-31.485	-9.407	15.201	6.734	3.01	9.441	1.271	2.86	-8.24	-23.767
94	94	0.4371	-3.899	8.013	-1.805	0.113	7.559	-31.649	-9.513	15.426	6.732	3.07	9.782	1.213	2.787	-8.419	-23.815
95	95	0.4418	-3.856	7.896	-1.691	0.109	7.193	-31.849	-9.655	15.675	6.751	3.155	10.121	1.163	2.732	-8.609	-23.845
96	96	0.4465	-3.817	7.785	-1.568	0.098	6.858	-32.063	-9.826	15.963	6.755	3.297	10.415	1.112	2.739	-8.84	-23.887
97	97	0.4512	-3.773	7.677	-1.439	0.083	6.542	-32.282	-10.009	16.292	6.747	3.526	10.705	1.031	2.828	-9.058	-23.966
98	98	0.4559	-3.73	7.574	-1.301	0.063	6.239	-32.519	-10.198	16.641	6.736	3.789	10.997	0.955	2.949	-9.276	-24.053
99	99	0.4606	-3.676	7.48	-1.172	0.049	5.95	-32.747	-10.384	17.014	6.688	4.084	11.291	0.884	3.099	-9.49	-24.164
100	100	0.4653	-3.62	7.402	-1.056	0.042	5.691	-32.976	-10.589	17.417	6.663	4.345	11.609	0.808	3.216	-9.717	-24.263
101	101	0.47	-3.572	7.329	-0.944	0.019	5.453	-33.224	-10.809	17.855	6.643	4.572	11.94	0.75	3.301	-9.968	-24.355
102	102	0.4747	-3.541	7.264	-0.834	-0.034	5.232	-33.405	-11.013	18.323	6.518	4.785	12.268	0.76	3.359	-10.239	-24.419
103	103	0.4794	-3.516	7.2	-0.732	-0.108	5.034	-33.595	-11.23	18.828	6.38	5.075	12.589	0.783	3.483	-10.503	-24.497
104	104	0.4841	-3.471	7.145	-0.654	-0.157	4.875	-33.824	-11.511	19.37	6.251	5.512	12.84	0.826	3.751	-10.802	-24.593
105	105	0.4888	-3.424	7.103	-0.598	-0.204	4.758	-34.07	-11.835	19.946	6.113	6.052	13.018	0.896	4.133	-11.147	-24.701
106	106	0.4935	-3.385	7.068	-0.557	-0.263	4.672	-34.3	-12.18	20.561	5.968	6.631	13.087	0.981	4.596	-11.592	-24.796
107	107	0.4982	-3.381	7.03	-0.523	-0.377	4.616	-34.509	-12.526	21.24	5.781	7.169	13.05	1.097	5.075	-12.171	-24.887
108	108	0.5029	-3.407	6.984	-0.505	-0.542	4.602	-34.731	-12.901	22.01	5.562	7.743	12.94	1.253	5.623	-12.841	-24.99
109	109	0.5076	-3.462	6.937	-0.501	-0.758	4.652	-34.966	-13.322	22.887	5.34	8.384	12.784	1.418	6.265	-13.569	-25.103
110	110	0.5123	-3.551	6.895	-0.508	-1.03	4.774	-35.205	-13.784	23.879	5.116	9.042	12.565	1.592	6.969	-14.389	-25.208
111	111	0.517	-3.679	6.854	-0.52	-1.364	4.962	-35.432	-14.271	24.975	4.85	9.694	12.263	1.803	7.717	-15.319	-25.298
112	112	0.5217	-3.843	6.807	-0.525	-1.758	5.201	-35.631	-14.766	26.159	4.524	10.358	11.894	2.039	8.516	-16.322	-25.386
113	113	0.5264	-4.026	6.755	-0.521	-2.191	5.486	-35.838	-15.281	27.429	4.18	11.045	11.467	2.276	9.381	-17.389	-25.477
114	114	0.5311	-4.206	6.714	-0.508	-2.641	5.833	-36.085	-15.818	28.78	3.849	11.703	10.94	2.53	10.299	-18.575	-25.556
115	115	0.5358	-4.367	6.689	-0.482	-3.096	6.223	-36.316	-16.318	30.199	3.471	12.195	10.253	2.822	11.185	-19.982	-25.605
116	116	0.5405	-4.494	6.681	-0.453	-3.539	6.667	-36.529	-16.777	31.717	3.075	12.38	9.423	3.152	11.934	-21.676	-25.575
117	117	0.5452	-4.585	6.687	-0.401	-3.968	7.142	-36.711	-17.18	33.295	2.624	12.33	8.49	3.556	12.568	-23.572	-25.441
118	118	0.5499	-4.636	6.704	-0.335	-4.373	7.664	-36.911	-17.571	34.938	2.119	12.141	7.471	4.003	13.155	-25.616	-25.271
119	119	0.5546	-4.639	6.731	-0.254	-4.754	8.219	-37.152	-17.936	36.62	1.659	11.78	6.339	4.41	13.694	-27.814	-25.069
120	120	0.5593	-4.595	6.761	-0.181	-5.088	8.805	-37.386	-18.274	38.316	1.207	11.16	5.067	4.793	14.103	-30.21	-24.814
121	121	0.564	-4.515	6.8	-0.12	-5.382	9.433	-37.59	-18.584	40.03	0.706	10.443	3.66	5.143	14.513	-32.727	-24.559
122	122	0.5687	-4.401	6.842	-0.071	-5.636	10.088	-37.759	-18.869	41.768	0.124	9.701	2.237	5.452	14.922	-35.244	-24.337
123	123	0.5734	-4.28	6.889	-0.017	-5.887	10.773	-37.919	-19.133	43.536	-0.478	8.849	0.9	5.684	15.208	-37.709	-24.137
124	124	0.5781	-4.163	6.933	0.035	-6.145	11.479	-38.039	-19.352	45.314	-1.126	7.871	-0.286	5.846	15.316	-40.053	-23.977
125	125	0.5828	-4.065	6.977	0.076	-6.415	12.209	-38.114	-19.536	47.077	-1.81	6.827	-1.322	5.93	15.288	-42.237	-23.881
126	126	0.5875	-3.989	7.021	0.092	-6.686	12.965	-38.152	-19.719	48.818	-2.511	5.838	-2.21	5.953	15.228	-44.224	-23.845
127	127	0.5922	-3.929	7.063	0.08	-6.95	13.735	-38.141	-19.899	50.527	-3.241	5.032	-2.951	5.935	15.244	-45.971	-23.875
128	128	0.5969	-3.893	7.098	0.054	-7.213	14.508	-38.096	-20.076	52.191	-3.978	4.448	-3.525	5.862	15.355	-47.435	-23.99
129	129	0.6016	-3.885	7.125	0.022	-7.487	15.282	-38.042	-20.256	53.813	-4.67	4.047	-3.868	5.724	15.502	-48.58	-24.173
130	130	0.6063	-3.909	7.15	-0.021	-7.78	16.062	-37.964	-20.425	55.408	-5.305	3.822	-3.961	5.532	15.675	-49.402	-24.407
131	131	0.611	-3.962	7.174	-0.072	-8.081	16.85	-37.884	-20.613	56.958	-5.896	3.805	-3.86	5.29	15.916	-49.93	-24.709
132	132	0.6157	-4.039	7.197	-0.134	-8.384	17.637	-37.795	-20.81	58.442	-6.432	3.898	-3.634	5.013	16.168	-50.25	-25.046
133	133	0.6204	-4.136	7.217	-0.197	-8.691	18.413	-37.696	-20.996	59.857	-6.82	4.021	-3.35	4.631	16.393	-50.457	-25.371
134	134	0.6251	-4.236	7.235	-0.265	-8.98	19.18	-37.594	-21.17	61.173	-7.087	4.107	-3.021	4.205	16.537	-50.565	-25.657
135	135	0.6298	-4.329	7.261	-0.339	-9.235	19.965	-37.489	-21.347	62.388	-7.233	4.261	-2.674	3.689	16.7	-50.533	-25.954
136	136	0.6345	-4.411	7.279	-0.406	-9.455	20.746	-37.403	-21.531	63.487	-7.302	4.378	-2.342	3.147	16.807	-50.429	-26.234
137	137	0.6392	-4.484	7.284	-0.465	-9.655	21.507	-37.268	-21.654	64.508	-7.268	4.424	-2.018	2.529	16.829	-50.294	-26.481
138	138	0.6439	-4.538	7.275	-0.52	-9.81	22.247	-37.073	-21.713	65.454	-7.219	4.417	-1.733	1.923	16.805	-50.153	-26.674
139	139	0.6486	-4.577	7.261	-0.564	-9.919	22.968	-36.819	-21.709	66.313	-7.135	4.387	-1.521	1.326	16.771	-50.026	-26.795
140	140	0.6533	-4.594	7.241	-0.594	-9.983	23.669	-36.509	-21.637	67.087	-7.041	4.327	-1.365	0.745	16.708	-49.896	-26.869
141	141	0.658	-4.588	7.22	-0.609	-10.005	24.353	-36.157	-21.509	67.767	-6.94	4.238	-1.243	0.181	16.606	-49.739	-26.915
142	142	0.6627	-4.553	7.191	-0.622	-9.972	25.016	-35.757	-21.327	68.35	-6.843	4.166	-1.125	-0.325	16.492	-49.506	-26.916
143	143	0.6674	-4.497	7.15	-0.625	-9.893	25.646	-35.307	-21.091	68.831	-6.771	4.113	-1.001	-0.727	16.361	-49.188	-26.85
144	144	0.6721	-4.431	7.096	-0.608	-9.794	26.232	-34.838	-20.815	69.208	-6.724	4.078	-0.865	-1.019	16.212	-48.787	-26.725
145	145	0.6768	-4.354	7.027	-0.567	-9.685	26.776	-34.379	-20.512	69.49	-6.673	4.059	-0.726	-1.246	16.06	-48.314	-26.572
146	146	0.6815	-4.262	6.956	-0.509	-9.552	27.289	-33.934	-20.191	69.676	-6.601	4.015	-0.604	-1.457	15.881	-47.804	-26.407
147	147	0.6862	-4.15	6.886	-0.455	-9.382	27.775	-33.493	-19.853	69.754	-6.529	3.94	-0.506	-1.626	15.669	-47.258	-26.23
148	148	0.6909	-4.029	6.813	-0.401	-9.187	28.229	-33.052	-19.508	69.744	-6.479	3.884	-0.432	-1.718	15.47	-46.678	-26.021
149	149	0.6956	-3.901	6.746	-0.354	-8.968	28.66	-32.635	-19.178	69.63	-6.435	3.848	-0.365	-1.741	15.278	-46.033	-25.795
150	150	0.7003	-3.773	6.685	-0.307	-8.739	29.069	-32.236	-18.857	69.423	-6.359	3.756	-0.301	-1.774	15.022	-45.357	-25.579
151	151	0.705	-3.64	6.631	-0.26	-8.508	29.469	-31.894	-18.56	69.126	-6.25	3.576	-0.231	-1.802	14.685	-44.643	-25.376
152	152	0.7097	-3.504	6.585	-0.201	-8.264	29.849	-31.57	-18.27	68.73	-6.174	3.297	-0.169	-1.743	14.242	-43.918	-25.136
153	153	0.7144	-3.362	6.549	-0.14	-8.01	30.226	-31.319	-18.048	68.258	-6.095	2.968	-0.104	-1.637	13.731	-43.161	-24.888
154	154	0.7191	-3.228	6.528	-0.08	-7.754	30.609	-31.113	-17.877	67.705	-6.026	2.567	-0.014	-1.514	13.123	-42.349	-24.675
155	155	0.7238	-3.111	6.522	-0.014	-7.523	30.994	-30.948	-17.737	67.089	-5.925	2.165	0.091	-1.395	12.5	-41.476	-24.483
156	156	0.7285	-3.015	6.528	0.052	-7.302	31.381	-30.804	-17.636	66.419	-5.826	1.736	0.182	-1.246	11.838	-40.593	-24.282
157	157	0.7332	-2.933	6.543	0.109	-7.09	31.767	-30.692	-17.583	65.719	-5.726	1.363	0.245	-1.066	11.224	-39.702	-24.078
158	158	0.7379	-2.862	6.572	0.153	-6.881	32.158	-30.601	-17.568	64.974	-5.626	1.108	0.307	-0.891	10.705	-38.736	-23.921
159	159	0.7426	-2.801	6.616	0.19	-6.67	32.545	-30.52	-17.578	64.153	-5.521	1.021	0.372	-0.736	10.315	-37.649	-23.823
160	160	0.7473	-2.748	6.678	0.233	-6.465	32.933	-30.449	-17.602	63.256	-5.405	1.096	0.436	-0.592	10.048	-36.449	-23.767
161	161	0.752	-2.701	6.756	0.285	-6.275	33.325	-30.411	-17.652	62.295	-5.273	1.287	0.491	-0.448	9.871	-35.168	-23.738
162	162	0.7567	-2.658	6.843	0.344	-6.091	33.713	-30.4	-17.726	61.271	-5.13	1.638	0.557	-0.328	9.814	-33.771	-23.765
163	163	0.7614	-2.619	6.935	0.404	-5.909	34.084	-30.375	-17.786	60.186	-4.991	2.233	0.695	-0.274	9.932	-32.169	-23.9
164	164	0.7661	-2.588	7.025	0.467	-5.744	34.431	-30.348	-17.825	59.054	-4.843	3.001	0.909	-0.272	10.175	-30.395	-24.118
165	165	0.7708	-2.557	7.122	0.525	-5.569	34.76	-30.266	-17.81	57.883	-4.702	3.895	1.169	-0.325	10.509	-28.502	-24.389
166	166	0.7755	-2.532	7.226	0.581	-5.392	35.086	-30.187	-17.793	56.672	-4.571	4.801	1.442	-0.372	10.839	-26.559	-24.67
167	167	0.7802	-2.507	7.336	0.646	-5.214	35.396	-30.105	-17.755	55.393	-4.412	5.664	1.754	-0.451	11.103	-24.547	-24.96
168	168	0.7849	-2.477	7.451	0.72	-5.045	35.678	-29.98	-17.63	54.059	-4.241	6.476	2.089	-0.564	11.32	-22.488	-25.255
169	169	0.7896	-2.452	7.56	0.813	-4.891	35.937	-29.881	-17.505	52.685	-4.012	7.295	2.416	-0.687	11.544	-20.411	-25.507
170	170	0.7943	-2.427	7.675	0.909	-4.737	36.19	-29.743	-17.33	51.283	-3.776	7.984	2.676	-0.774	11.685	-18.429	-25.667
171	171	0.799	-2.401	7.785	1.01	-4.593	36.42	-29.585	-17.11	49.887	-3.53	8.469	2.92	-0.812	11.677	-16.57	-25.72
172	172	0.8037	-2.38	7.891	1.119	-4.459	36.627	-29.434	-16.871	48.463	-3.255	8.853	3.128	-0.822	11.609	-14.78	-25.702
173	173	0.8084	-2.366	7.996	1.237	-4.343	36.806	-29.309	-16.618	47.019	-2.895	9.197	3.319	-0.854	11.536	-13.03	-25.625
174	174	0.8131	-2.361	8.106	1.354	-4.239	36.971	-29.16	-16.316	45.555	-2.501	9.351	3.523	-0.855	11.32	-11.346	-25.449
175	175	0.8178	-2.36	8.217	1.468	-4.139	37.127	-29.022	-16.007	44.084	-2.062	9.358	3.746	-0.819	10.988	-9.718	-25.178
176	176	0.8225	-2.366	8.326	1.577	-4.042	37.269	-28.882	-15.688	42.611	-1.601	9.253	3.962	-0.766	10.577	-8.152	-24.849
177	177	0.8272	-2.382	8.431	1.685	-3.955	37.391	-28.722	-15.335	41.134	-1.121	9.047	4.162	-0.738	10.103	-6.643	-24.5
178	178	0.8319	-2.403	8.532	1.796	-3.882	37.489	-28.569	-14.954	39.643	-0.58	8.756	4.353	-0.76	9.582	-5.166	-24.135
179	179	0.8366	-2.429	8.634	1.908	-3.817	37.57	-28.443	-14.568	38.133	0.015	8.383	4.544	-0.793	9.004	-3.717	-23.738
180	180	0.8413	-2.458	8.733	2.028	-3.758	37.636	-28.33	-14.19	36.624	0.606	7.954	4.738	-0.809	8.377	-2.295	-23.318
181	181	0.846	-2.497	8.835	2.144	-3.712	37.69	-28.201	-13.784	35.124	1.16	7.469	4.93	-0.835	7.713	-0.899	-22.927
182	182	0.8507	-2.541	8.932	2.246	-3.663	37.735	-28.113	-13.408	33.648	1.736	7.024	5.139	-0.907	7.091	0.506	-22.59
183	183	0.8554	-2.587	9.013	2.334	-3.607	37.734	-27.993	-13.011	32.175	2.268	6.652	5.344	-1.009	6.541	1.925	-22.303
184	184	0.8601	-2.639	9.088	2.411	-3.548	37.707	-27.852	-12.608	30.732	2.741	6.249	5.48	-1.115	5.997	3.229	-22.05
185	185	0.8648	-2.694	9.15	2.471	-3.477	37.655	-27.737	-12.239	29.32	3.144	5.928	5.587	-1.164	5.537	4.491	-21.827
186	186	0.8695	-2.748	9.219	2.518	-3.394	37.61	-27.66	-11.923	27.942	3.496	5.703	5.701	-1.198	5.149	5.749	-21.662
187	187	0.8742	-2.79	9.272	2.55	-3.288	37.543	-27.572	-11.62	26.611	3.723	5.533	5.864	-1.195	4.787	7.025	-21.556
188	188	0.8789	-2.828	9.315	2.585	-3.194	37.464	-27.541	-11.333	25.341	3.927	5.35	6.009	-1.16	4.436	8.219	-21.474
189	189	0.8836	-2.861	9.336	2.599	-3.085	37.356	-27.555	-11.082	24.114	4.092	5.242	6.074	-1.071	4.178	9.304	-21.415
190	190	0.8883	-2.903	9.338	2.607	-2.985	37.217	-27.593	-10.855	22.93	4.181	5.221	6.088	-0.907	4.01	10.311	-21.379
191	191	0.893	-2.946	9.318	2.594	-2.883	37.051	-27.64	-10.638	21.813	4.206	5.262	6.098	-0.705	3.909	11.269	-21.38
192	192	0.8977	-2.984	9.281	2.563	-2.769	36.863	-27.711	-10.435	20.764	4.195	5.303	6.098	-0.463	3.825	12.143	-21.394
193	193	0.9024	-3.009	9.223	2.512	-2.633	36.647	-27.784	-10.243	19.777	4.123	5.347	6.058	-0.148	3.769	12.909	-21.39
194	194	0.9071	-3.025	9.145	2.448	-2.491	36.414	-27.875	-10.069	18.878	4.017	5.391	5.964	0.235	3.746	13.535	-21.363
195	195	0.9118	-3.052	9.051	2.384	-2.372	36.176	-28.01	-9.925	18.1	3.93	5.446	5.834	0.652	3.77	14.021	-21.314
196	196	0.9165	-3.088	8.939	2.319	-2.272	35.924	-28.144	-9.798	17.43	3.849	5.539	5.656	1.077	3.868	14.375	-21.246
197	197	0.9212	-3.126	8.808	2.248	-2.175	35.644	-28.253	-9.676	16.84	3.778	5.581	5.367	1.486	3.985	14.525	-21.155
198	198	0.9259	-3.163	8.66	2.181	-2.094	35.339	-28.369	-9.551	16.342	3.754	5.505	4.988	1.889	4.061	14.46	-21.014
199	199	0.9306	-3.196	8.491	2.103	-2.004	35.022	-28.507	-9.462	15.953	3.852	5.224	4.487	2.258	4.031	14.105	-20.793
200	200	0.9353	-3.231	8.307	2.022	-1.91	34.706	-28.65	-9.441	15.711	4.035	4.786	3.888	2.579	3.909	13.46	-20.514
201	201	0.94	-3.258	8.115	1.912	-1.801	34.404	-28.746	-9.47	15.656	4.309	4.11	3.27	2.806	3.604	12.555	-20.173
