# Supplementary material for: Gait phenotypes in paediatric hereditary spastic paraplegia revealed by dynamic time warping analysis and random forests
Source: PLoS One. 2018 Mar 8;13(3):e0192345. doi: 10.1371/journal.pone.0192345 (PMC5843164; doi:10.1371/journal.pone.0192345)
Supplement: S2 Data — (ZIP) [file pone.0192345.s009.zip › Healthy/Left.SR.HEALTHY6.5.csv]

	Epoch	Time	Pelvic.obliquity	Pelvic.tilt	Pelvic rotation	Hip.abd.add	Hip.flexion	Hip.rotation	Knee.abd.add	Knee.flexion	Knee.rotation	Ankle.abd.add	Ankle.flexion	Ankle.rotation	Forefoot.abd.add	Forefoot.flexion	Forefoot.rotation
1	1	0	-5.626	12.681	0.9	-2.678	41.252	-27.901	-7.379	10.318	10.122	1.919	11.101	0.973	-0.925	27.048	-18.645
2	2	0.00412	-5.685	12.503	0.918	-2.652	41.119	-28.003	-7.689	11.028	10.872	1.262	9.903	0.572	-0.828	25.027	-18.38
3	3	0.00824	-5.749	12.32	0.936	-2.635	40.989	-27.991	-8.03	11.852	11.488	0.423	8.349	0.167	-0.826	22.504	-18.104
4	4	0.01236	-5.825	12.132	0.951	-2.623	40.857	-27.85	-8.388	12.743	11.917	-0.399	6.744	-0.18	-0.847	19.869	-17.793
5	5	0.01648	-5.909	11.943	0.958	-2.608	40.726	-27.584	-8.749	13.679	12.146	-1.057	5.359	-0.45	-0.836	17.452	-17.449
6	6	0.0206	-5.987	11.763	0.951	-2.576	40.616	-27.199	-9.111	14.66	12.179	-1.46	4.4	-0.659	-0.756	15.489	-17.099
7	7	0.02472	-6.043	11.597	0.923	-2.497	40.568	-26.662	-9.488	15.722	11.99	-1.587	3.99	-0.854	-0.612	14.102	-16.784
8	8	0.02884	-6.022	11.451	0.868	-2.316	40.629	-25.999	-9.911	16.933	11.633	-1.471	4.009	-1.098	-0.389	13.135	-16.504
9	9	0.03296	-5.917	11.31	0.786	-2.04	40.771	-25.222	-10.369	18.303	11.081	-1.162	4.196	-1.355	-0.061	12.306	-16.26
10	10	0.03708	-5.72	11.167	0.671	-1.657	40.96	-24.314	-10.825	19.812	10.334	-0.62	4.409	-1.674	0.451	11.494	-16.076
11	11	0.0412	-5.422	11.016	0.519	-1.161	41.145	-23.266	-11.22	21.401	9.409	0.086	4.571	-2.049	1.11	10.633	-15.935
12	12	0.04532	-5.023	10.856	0.322	-0.56	41.269	-22.077	-11.476	22.973	8.331	0.779	4.652	-2.419	1.764	9.708	-15.78
13	13	0.04944	-4.545	10.694	0.077	0.113	41.249	-20.68	-11.452	24.347	7.082	1.198	4.557	-2.73	2.191	8.673	-15.584
14	14	0.05356	-4.05	10.537	-0.201	0.803	41.089	-19.183	-11.217	25.454	5.888	1.388	4.38	-3.128	2.414	7.657	-15.419
15	15	0.05768	-3.572	10.388	-0.505	1.471	40.814	-17.646	-10.845	26.333	4.799	1.434	4.129	-3.604	2.51	6.651	-15.289
16	16	0.0618	-3.128	10.249	-0.834	2.109	40.451	-16.103	-10.386	27.029	3.84	1.386	3.818	-4.173	2.526	5.648	-15.214
17	17	0.06592	-2.725	10.123	-1.182	2.71	40.034	-14.59	-9.893	27.606	3.027	1.327	3.479	-4.849	2.535	4.655	-15.209
18	18	0.07004	-2.368	10.01	-1.548	3.27	39.592	-13.151	-9.415	28.137	2.384	1.377	3.171	-5.636	2.641	3.712	-15.281
19	19	0.07416	-2.1	9.917	-1.899	3.723	39.156	-11.845	-8.963	28.68	1.963	1.353	2.978	-6.541	2.675	2.811	-15.434
20	20	0.07828	-1.897	9.832	-2.228	4.085	38.731	-10.684	-8.54	29.252	1.693	1.336	2.937	-7.443	2.715	2.018	-15.604
21	21	0.0824	-1.754	9.748	-2.531	4.356	38.317	-9.755	-8.19	29.831	1.616	1.345	2.996	-8.308	2.788	1.3	-15.784
22	22	0.08652	-1.656	9.664	-2.803	4.552	37.911	-9.1	-7.933	30.393	1.741	1.328	3.106	-9.123	2.849	0.617	-15.97
23	23	0.09064	-1.589	9.58	-3.036	4.689	37.51	-8.739	-7.78	30.91	2.058	1.222	3.219	-9.867	2.848	-0.072	-16.156
24	24	0.09476	-1.555	9.5	-3.209	4.751	37.105	-8.723	-7.75	31.338	2.562	1.055	3.294	-10.475	2.813	-0.773	-16.308
25	25	0.09888	-1.553	9.427	-3.301	4.742	36.665	-9.003	-7.825	31.586	3.121	0.82	3.338	-10.868	2.717	-1.423	-16.428
26	26	0.103	-1.59	9.361	-3.321	4.658	36.193	-9.493	-7.976	31.684	3.678	0.575	3.408	-11.082	2.601	-1.966	-16.542
27	27	0.10712	-1.661	9.308	-3.276	4.507	35.705	-10.187	-8.196	31.663	4.234	0.327	3.568	-11.126	2.471	-2.355	-16.654
28	28	0.11124	-1.765	9.27	-3.172	4.295	35.216	-11.07	-8.478	31.557	4.783	0.084	3.821	-11.006	2.338	-2.608	-16.764
29	29	0.11536	-1.904	9.252	-3.012	4.026	34.738	-12.119	-8.815	31.395	5.309	-0.141	4.109	-10.726	2.216	-2.795	-16.864
30	30	0.11948	-2.061	9.255	-2.796	3.71	34.271	-13.354	-9.21	31.182	5.807	-0.293	4.362	-10.281	2.158	-2.98	-16.963
31	31	0.1236	-2.22	9.269	-2.532	3.367	33.807	-14.714	-9.616	30.939	6.249	-0.502	4.585	-9.707	2.054	-3.206	-17.068
32	32	0.12772	-2.371	9.292	-2.233	3.013	33.341	-16.124	-10.021	30.674	6.636	-0.61	4.801	-9.052	2.035	-3.406	-17.165
33	33	0.13184	-2.513	9.32	-1.9	2.653	32.881	-17.588	-10.437	30.402	6.973	-0.63	5.029	-8.324	2.08	-3.571	-17.258
34	34	0.13596	-2.649	9.352	-1.534	2.283	32.433	-19.095	-10.856	30.132	7.254	-0.62	5.272	-7.532	2.134	-3.715	-17.354
35	35	0.14008	-2.784	9.392	-1.14	1.898	31.994	-20.594	-11.244	29.858	7.459	-0.641	5.507	-6.703	2.149	-3.868	-17.464
36	36	0.1442	-2.907	9.446	-0.711	1.513	31.546	-22.03	-11.576	29.554	7.582	-0.654	5.739	-5.858	2.148	-4.005	-17.56
37	37	0.14832	-3.014	9.514	-0.263	1.141	31.082	-23.433	-11.867	29.2	7.667	-0.643	5.941	-5.008	2.156	-4.14	-17.649
38	38	0.15244	-3.098	9.59	0.19	0.798	30.586	-24.761	-12.102	28.79	7.709	-0.588	6.08	-4.174	2.201	-4.295	-17.726
39	39	0.15656	-3.166	9.676	0.633	0.49	30.06	-25.993	-12.28	28.331	7.727	-0.498	6.165	-3.373	2.277	-4.467	-17.782
40	40	0.16068	-3.226	9.774	1.052	0.217	29.517	-27.115	-12.403	27.84	7.741	-0.409	6.229	-2.62	2.35	-4.64	-17.813
41	41	0.1648	-3.275	9.884	1.427	-0.018	28.961	-28.086	-12.448	27.343	7.754	-0.402	6.315	-1.941	2.347	-4.807	-17.82
42	42	0.16892	-3.329	10.017	1.762	-0.224	28.412	-28.878	-12.434	26.84	7.733	-0.35	6.445	-1.349	2.357	-4.905	-17.826
43	43	0.17304	-3.374	10.147	2.058	-0.393	27.85	-29.543	-12.381	26.348	7.728	-0.291	6.564	-0.856	2.376	-5.015	-17.82
44	44	0.17716	-3.415	10.283	2.314	-0.531	27.288	-30.052	-12.277	25.886	7.723	-0.241	6.688	-0.475	2.392	-5.131	-17.812
45	45	0.18128	-3.447	10.425	2.521	-0.632	26.742	-30.426	-12.143	25.463	7.718	-0.172	6.82	-0.199	2.43	-5.248	-17.811
46	46	0.1854	-3.464	10.573	2.673	-0.683	26.222	-30.707	-12.017	25.079	7.725	-0.031	6.95	-0.012	2.532	-5.358	-17.828
47	47	0.18952	-3.478	10.738	2.773	-0.701	25.738	-30.846	-11.872	24.728	7.725	0.181	7.089	0.054	2.7	-5.441	-17.877
48	48	0.19364	-3.503	10.915	2.832	-0.703	25.277	-30.867	-11.719	24.394	7.698	0.434	7.201	0.048	2.907	-5.536	-17.95
49	49	0.19776	-3.545	11.094	2.857	-0.706	24.836	-30.853	-11.583	24.082	7.699	0.724	7.333	-0.004	3.141	-5.606	-18.038
50	50	0.20188	-3.596	11.276	2.842	-0.698	24.41	-30.774	-11.452	23.784	7.69	1.033	7.492	-0.087	3.378	-5.646	-18.14
51	51	0.206	-3.647	11.46	2.778	-0.667	23.992	-30.618	-11.32	23.489	7.651	1.349	7.671	-0.185	3.609	-5.661	-18.255
52	52	0.21012	-3.695	11.642	2.657	-0.611	23.58	-30.426	-11.194	23.198	7.617	1.676	7.862	-0.288	3.847	-5.657	-18.382
53	53	0.21424	-3.747	11.827	2.478	-0.549	23.169	-30.186	-11.052	22.897	7.564	1.892	8.022	-0.323	3.991	-5.708	-18.472
54	54	0.21836	-3.813	12.009	2.264	-0.486	22.755	-29.91	-10.921	22.575	7.431	2.227	8.13	-0.282	4.237	-5.756	-18.568
55	55	0.22248	-3.9	12.192	2.025	-0.443	22.346	-29.617	-10.782	22.251	7.274	2.607	8.235	-0.214	4.526	-5.783	-18.679
56	56	0.2266	-4.003	12.377	1.769	-0.424	21.944	-29.319	-10.632	21.933	7.1	2.933	8.338	-0.117	4.768	-5.824	-18.796
57	57	0.23072	-4.115	12.564	1.502	-0.42	21.553	-29.036	-10.48	21.621	6.904	3.163	8.416	0.031	4.927	-5.917	-18.909
58	58	0.23484	-4.23	12.754	1.223	-0.42	21.179	-28.806	-10.356	21.301	6.684	3.436	8.433	0.259	5.131	-6.05	-19.028
59	59	0.23896	-4.338	12.928	0.943	-0.42	20.793	-28.616	-10.236	20.985	6.43	3.68	8.419	0.556	5.317	-6.223	-19.142
60	60	0.24308	-4.448	13.088	0.657	-0.425	20.4	-28.459	-10.125	20.672	6.182	3.863	8.413	0.888	5.446	-6.411	-19.25
61	61	0.2472	-4.555	13.236	0.366	-0.435	20	-28.352	-10.024	20.366	5.978	4.036	8.429	1.23	5.565	-6.588	-19.355
62	62	0.25132	-4.657	13.377	0.072	-0.446	19.598	-28.298	-9.93	20.065	5.824	4.219	8.465	1.565	5.694	-6.745	-19.468
63	63	0.25544	-4.753	13.516	-0.228	-0.455	19.199	-28.289	-9.843	19.762	5.703	4.395	8.51	1.889	5.821	-6.891	-19.606
64	64	0.25956	-4.838	13.642	-0.52	-0.458	18.78	-28.336	-9.76	19.447	5.595	4.533	8.568	2.252	5.907	-7.038	-19.735
65	65	0.26368	-4.909	13.748	-0.799	-0.444	18.331	-28.406	-9.675	19.13	5.505	4.633	8.663	2.571	5.956	-7.169	-19.891
66	66	0.2678	-4.955	13.834	-1.05	-0.413	17.856	-28.535	-9.6	18.816	5.472	4.763	8.744	2.835	6.046	-7.313	-20.065
67	67	0.27192	-4.974	13.902	-1.271	-0.361	17.359	-28.728	-9.536	18.505	5.509	4.908	8.818	3.035	6.161	-7.465	-20.256
68	68	0.27604	-4.964	13.955	-1.462	-0.289	16.843	-28.986	-9.481	18.193	5.608	5.03	8.892	3.186	6.263	-7.628	-20.459
69	69	0.28016	-4.928	13.993	-1.613	-0.198	16.308	-29.316	-9.435	17.875	5.737	5.092	8.968	3.324	6.31	-7.808	-20.666
70	70	0.28428	-4.861	14.005	-1.727	-0.083	15.732	-29.709	-9.394	17.542	5.883	5.255	9.103	3.428	6.422	-7.901	-20.913
71	71	0.2884	-4.767	14.005	-1.814	0.057	15.126	-30.133	-9.35	17.201	6.046	5.435	9.194	3.48	6.569	-8.034	-21.193
72	72	0.29252	-4.648	13.994	-1.888	0.225	14.491	-30.574	-9.305	16.853	6.244	5.612	9.287	3.491	6.717	-8.173	-21.479
73	73	0.29664	-4.509	13.977	-1.949	0.417	13.835	-31.016	-9.256	16.499	6.459	5.82	9.351	3.473	6.909	-8.332	-21.765
74	74	0.30076	-4.355	13.956	-1.992	0.626	13.158	-31.443	-9.197	16.135	6.659	6.082	9.357	3.443	7.171	-8.523	-22.048
75	75	0.30488	-4.193	13.916	-2.016	0.851	12.442	-31.842	-9.131	15.74	6.807	6.353	9.347	3.436	7.433	-8.718	-22.317
76	76	0.309	-4.031	13.854	-2.003	1.071	11.684	-32.223	-9.046	15.332	6.901	6.631	9.374	3.467	7.674	-8.882	-22.555
77	77	0.31312	-3.883	13.769	-1.962	1.264	10.892	-32.589	-8.942	14.933	6.969	6.929	9.417	3.52	7.926	-9.034	-22.764
78	78	0.31724	-3.749	13.665	-1.891	1.434	10.088	-32.956	-8.843	14.559	7.014	7.238	9.458	3.615	8.184	-9.208	-22.928
79	79	0.32136	-3.63	13.551	-1.793	1.582	9.283	-33.306	-8.755	14.215	7.01	7.592	9.454	3.749	8.491	-9.431	-23.059
80	80	0.32548	-3.526	13.433	-1.673	1.71	8.482	-33.607	-8.669	13.896	6.928	8.021	9.364	3.91	8.891	-9.722	-23.174
81	81	0.3296	-3.438	13.298	-1.54	1.814	7.676	-33.886	-8.591	13.612	6.816	8.402	9.237	4.133	9.26	-10.094	-23.22
82	82	0.33372	-3.364	13.151	-1.412	1.903	6.87	-34.125	-8.532	13.363	6.673	8.81	9.076	4.384	9.661	-10.519	-23.23
83	83	0.33784	-3.304	12.989	-1.298	1.972	6.071	-34.329	-8.496	13.169	6.537	9.274	8.905	4.624	10.12	-10.968	-23.222
84	84	0.34196	-3.252	12.825	-1.198	2.032	5.291	-34.489	-8.484	13.031	6.403	9.716	8.748	4.877	10.557	-11.456	-23.159
85	85	0.34608	-3.204	12.665	-1.108	2.086	4.539	-34.6	-8.494	12.943	6.254	10.099	8.601	5.168	10.941	-12.001	-23.022
86	86	0.3502	-3.165	12.508	-1.024	2.128	3.812	-34.658	-8.524	12.899	6.074	10.456	8.428	5.501	11.31	-12.614	-22.818
87	87	0.35432	-3.139	12.355	-0.937	2.143	3.123	-34.692	-8.574	12.915	5.92	10.751	8.251	5.827	11.628	-13.289	-22.557
88	88	0.35844	-3.124	12.207	-0.851	2.127	2.477	-34.696	-8.644	13.009	5.776	11.116	8.075	6.129	12.016	-13.977	-22.28
89	89	0.36256	-3.119	12.065	-0.766	2.087	1.872	-34.69	-8.742	13.171	5.668	11.535	7.902	6.397	12.456	-14.683	-21.984
90	90	0.36668	-3.121	11.929	-0.685	2.026	1.305	-34.665	-8.862	13.403	5.601	11.972	7.696	6.626	12.938	-15.453	-21.666
91	91	0.3708	-3.127	11.799	-0.616	1.944	0.776	-34.606	-8.994	13.707	5.556	12.398	7.426	6.827	13.45	-16.325	-21.323
92	92	0.37492	-3.133	11.68	-0.572	1.846	0.291	-34.491	-9.131	14.079	5.481	12.808	7.089	7.05	13.986	-17.297	-20.949
93	93	0.37904	-3.124	11.577	-0.573	1.749	-0.124	-34.351	-9.3	14.557	5.47	13.003	6.789	7.298	14.333	-18.387	-20.469
94	94	0.38316	-3.094	11.49	-0.6	1.663	-0.488	-34.197	-9.487	15.1	5.505	13.114	6.523	7.507	14.601	-19.509	-19.976
95	95	0.38728	-3.043	11.419	-0.653	1.584	-0.805	-34.03	-9.684	15.704	5.562	13.145	6.236	7.727	14.816	-20.708	-19.447
96	96	0.3914	-2.965	11.365	-0.726	1.518	-1.072	-33.851	-9.886	16.369	5.618	13.091	5.889	7.993	14.989	-22.023	-18.866
97	97	0.39552	-2.855	11.329	-0.815	1.47	-1.286	-33.664	-10.091	17.095	5.658	12.954	5.449	8.32	15.138	-23.478	-18.231
98	98	0.39964	-2.709	11.317	-0.918	1.438	-1.432	-33.488	-10.302	17.898	5.701	12.781	4.864	8.676	15.332	-25.1	-17.57
99	99	0.40376	-2.526	11.322	-1.036	1.42	-1.515	-33.34	-10.521	18.787	5.733	12.473	4.22	9.056	15.439	-26.846	-16.912
100	100	0.40788	-2.321	11.344	-1.171	1.408	-1.543	-33.239	-10.76	19.734	5.754	12.057	3.505	9.497	15.48	-28.706	-16.239
101	101	0.412	-2.093	11.381	-1.333	1.402	-1.522	-33.178	-11.021	20.738	5.781	11.539	2.753	9.989	15.452	-30.645	-15.548
102	102	0.41612	-1.847	11.429	-1.524	1.395	-1.458	-33.15	-11.298	21.794	5.813	10.929	1.973	10.517	15.357	-32.643	-14.849
103	103	0.42024	-1.594	11.484	-1.738	1.373	-1.352	-33.154	-11.588	22.897	5.832	10.243	1.146	11.074	15.218	-34.694	-14.165
104	104	0.42436	-1.343	11.541	-1.975	1.326	-1.185	-33.262	-11.938	24.062	5.877	9.63	0.33	11.632	15.153	-36.708	-13.552
105	105	0.42848	-1.118	11.595	-2.213	1.222	-0.97	-33.427	-12.312	25.285	5.913	9.057	-0.495	12.188	15.143	-38.707	-12.982
106	106	0.4326	-0.933	11.638	-2.449	1.048	-0.702	-33.679	-12.729	26.571	5.971	8.532	-1.355	12.718	15.211	-40.711	-12.469
107	107	0.43672	-0.805	11.666	-2.671	0.785	-0.381	-34.024	-13.185	27.918	6.051	8.091	-2.275	13.187	15.406	-42.727	-12.037
108	108	0.44084	-0.75	11.676	-2.871	0.42	-0.007	-34.449	-13.678	29.316	6.143	7.77	-3.265	13.573	15.759	-44.746	-11.7
109	109	0.44496	-0.775	11.661	-3.063	-0.042	0.425	-34.915	-14.224	30.76	6.23	7.587	-4.297	13.866	16.269	-46.737	-11.456
110	110	0.44908	-0.917	11.616	-3.224	-0.654	0.933	-35.445	-14.828	32.277	6.311	7.488	-5.416	14.058	16.906	-48.756	-11.297
111	111	0.4532	-1.138	11.544	-3.38	-1.357	1.497	-36.009	-15.511	33.825	6.397	7.385	-6.661	14.207	17.576	-50.865	-11.139
112	112	0.45732	-1.423	11.447	-3.52	-2.131	2.105	-36.557	-16.235	35.388	6.442	7.34	-8.065	14.312	18.351	-53.076	-10.982
113	113	0.46144	-1.752	11.33	-3.64	-2.951	2.742	-37.059	-16.966	36.962	6.422	7.342	-9.643	14.362	19.227	-55.404	-10.823
114	114	0.46556	-2.103	11.194	-3.736	-3.793	3.397	-37.495	-17.68	38.546	6.332	7.315	-11.388	14.344	20.133	-57.864	-10.658
115	115	0.46968	-2.456	11.048	-3.805	-4.628	4.068	-37.861	-18.367	40.12	6.178	7.113	-13.293	14.233	20.912	-60.47	-10.483
116	116	0.4738	-2.788	10.904	-3.839	-5.419	4.765	-38.147	-19.035	41.709	5.928	6.704	-15.338	14.082	21.513	-63.25	-10.234
117	117	0.47792	-3.088	10.766	-3.841	-6.154	5.477	-38.33	-19.641	43.298	5.568	6.074	-17.438	13.945	21.893	-66.113	-9.892
118	118	0.48204	-3.355	10.64	-3.81	-6.832	6.203	-38.422	-20.183	44.893	5.136	5.299	-19.513	13.782	22.084	-68.974	-9.492
119	119	0.48616	-3.587	10.525	-3.749	-7.452	6.945	-38.435	-20.663	46.488	4.663	4.472	-21.484	13.556	22.14	-71.732	-9.092
120	120	0.49028	-3.781	10.419	-3.668	-8.007	7.702	-38.377	-21.089	48.065	4.161	3.68	-23.282	13.253	22.111	-74.285	-8.753
121	121	0.4944	-3.935	10.329	-3.582	-8.489	8.5	-38.26	-21.498	49.631	3.648	2.934	-24.834	12.893	21.97	-76.565	-8.48
122	122	0.49852	-4.046	10.242	-3.501	-8.905	9.319	-38.103	-21.874	51.175	3.149	2.248	-26.165	12.472	21.763	-78.576	-8.293
123	123	0.50264	-4.134	10.148	-3.437	-9.273	10.146	-37.876	-22.195	52.684	2.68	1.659	-27.319	11.96	21.541	-80.352	-8.201
124	124	0.50676	-4.214	10.041	-3.391	-9.619	10.971	-37.595	-22.46	54.161	2.275	1.21	-28.271	11.317	21.34	-81.865	-8.239
125	125	0.51088	-4.298	9.913	-3.363	-9.96	11.788	-37.263	-22.667	55.62	1.964	0.909	-28.973	10.513	21.153	-83.082	-8.434
126	126	0.515	-4.388	9.762	-3.356	-10.294	12.588	-36.846	-22.807	57.089	1.754	0.708	-29.36	9.54	20.895	-83.984	-8.778
127	127	0.51912	-4.472	9.597	-3.363	-10.604	13.378	-36.432	-22.943	58.56	1.635	0.623	-29.274	8.469	20.561	-84.406	-9.307
128	128	0.52324	-4.527	9.432	-3.391	-10.86	14.171	-35.978	-23.061	60.02	1.544	0.741	-28.83	7.389	20.294	-84.421	-9.946
129	129	0.52736	-4.56	9.263	-3.442	-11.07	14.965	-35.496	-23.165	61.468	1.506	1.088	-28.047	6.284	20.122	-84.034	-10.681
130	130	0.53148	-4.579	9.091	-3.513	-11.241	15.763	-34.973	-23.248	62.896	1.522	1.649	-26.968	5.15	20.043	-83.277	-11.499
131	131	0.5356	-4.595	8.915	-3.605	-11.381	16.564	-34.393	-23.295	64.286	1.579	2.357	-25.662	3.987	20.018	-82.207	-12.384
132	132	0.53972	-4.605	8.735	-3.729	-11.487	17.364	-33.763	-23.298	65.595	1.673	3.045	-24.223	2.8	19.939	-80.905	-13.316
133	133	0.54384	-4.595	8.572	-3.889	-11.537	18.191	-33.167	-23.312	66.797	1.826	3.557	-22.751	1.641	19.707	-79.49	-14.203
134	134	0.54796	-4.554	8.417	-4.082	-11.528	19.027	-32.576	-23.305	67.901	2.009	3.896	-21.294	0.526	19.346	-78.03	-15.032
135	135	0.55208	-4.485	8.269	-4.292	-11.467	19.865	-32.017	-23.292	68.914	2.211	4.059	-19.869	-0.532	18.862	-76.559	-15.791
136	136	0.5562	-4.393	8.129	-4.506	-11.361	20.7	-31.484	-23.26	69.83	2.425	4.071	-18.507	-1.536	18.281	-75.108	-16.481
137	137	0.56032	-4.281	8.002	-4.714	-11.215	21.523	-30.938	-23.167	70.634	2.645	3.984	-17.253	-2.494	17.657	-73.701	-17.108
138	138	0.56444	-4.144	7.901	-4.914	-11.018	22.356	-30.433	-23.065	71.314	2.868	3.834	-16.157	-3.392	17.037	-72.367	-17.67
139	139	0.56856	-3.985	7.827	-5.098	-10.791	23.201	-30.01	-22.987	71.886	3.084	3.7	-15.2	-4.242	16.492	-71.072	-18.218
140	140	0.57268	-3.797	7.776	-5.27	-10.52	24.044	-29.633	-22.916	72.352	3.263	3.596	-14.334	-5.024	16.008	-69.778	-18.761
141	141	0.5768	-3.586	7.746	-5.426	-10.214	24.879	-29.31	-22.851	72.707	3.412	3.458	-13.527	-5.736	15.518	-68.471	-19.292
142	142	0.58092	-3.359	7.735	-5.563	-9.882	25.701	-29.039	-22.787	72.951	3.542	3.218	-12.746	-6.374	14.949	-67.147	-19.796
143	143	0.58504	-3.122	7.741	-5.681	-9.528	26.503	-28.793	-22.701	73.088	3.653	2.841	-11.956	-6.922	14.254	-65.798	-20.25
144	144	0.58916	-2.884	7.78	-5.758	-9.181	27.304	-28.602	-22.609	73.122	3.774	2.418	-11.13	-7.421	13.51	-64.365	-20.689
145	145	0.59328	-2.646	7.85	-5.795	-8.831	28.107	-28.482	-22.548	73.082	3.844	2.044	-10.275	-7.824	12.8	-62.851	-21.113
146	146	0.5974	-2.41	7.948	-5.792	-8.492	28.919	-28.406	-22.496	72.975	3.869	1.722	-9.431	-8.127	12.134	-61.287	-21.504
147	147	0.60152	-2.183	8.071	-5.744	-8.173	29.735	-28.364	-22.438	72.803	3.875	1.423	-8.629	-8.351	11.488	-59.722	-21.845
148	148	0.60564	-1.971	8.218	-5.646	-7.884	30.549	-28.346	-22.361	72.57	3.881	1.125	-7.899	-8.521	10.849	-58.199	-22.128
149	149	0.60976	-1.777	8.383	-5.495	-7.637	31.356	-28.325	-22.242	72.265	3.867	0.89	-7.281	-8.636	10.277	-56.719	-22.373
150	150	0.61388	-1.607	8.574	-5.284	-7.434	32.171	-28.349	-22.143	71.911	3.819	0.765	-6.758	-8.698	9.81	-55.272	-22.596
151	151	0.618	-1.45	8.783	-5.04	-7.252	32.986	-28.351	-22.006	71.503	3.715	0.699	-6.316	-8.682	9.4	-53.847	-22.78
152	152	0.62212	-1.308	9.006	-4.766	-7.094	33.799	-28.32	-21.835	71.034	3.562	0.696	-5.94	-8.589	9.042	-52.424	-22.926
153	153	0.62624	-1.182	9.24	-4.465	-6.955	34.603	-28.261	-21.636	70.491	3.384	0.756	-5.608	-8.443	8.727	-50.976	-23.041
154	154	0.63036	-1.066	9.48	-4.137	-6.832	35.389	-28.185	-21.41	69.864	3.213	0.859	-5.293	-8.28	8.43	-49.474	-23.133
155	155	0.63448	-0.973	9.727	-3.755	-6.754	36.142	-28.059	-21.117	69.144	3.04	0.907	-4.958	-8.093	8.048	-47.925	-23.191
156	156	0.6386	-0.879	9.983	-3.335	-6.702	36.88	-27.945	-20.81	68.342	2.849	0.951	-4.646	-7.863	7.651	-46.345	-23.227
157	157	0.64272	-0.786	10.248	-2.882	-6.672	37.598	-27.823	-20.483	67.477	2.631	1.071	-4.366	-7.638	7.31	-44.733	-23.287
158	158	0.64684	-0.692	10.515	-2.41	-6.651	38.293	-27.666	-20.127	66.555	2.39	1.213	-4.114	-7.397	6.975	-43.112	-23.327
159	159	0.65096	-0.601	10.781	-1.93	-6.635	38.963	-27.457	-19.736	65.58	2.14	1.327	-3.889	-7.116	6.598	-41.5	-23.3
160	160	0.65508	-0.527	11.045	-1.438	-6.634	39.601	-27.199	-19.323	64.545	1.896	1.409	-3.694	-6.791	6.178	-39.907	-23.188
161	161	0.6592	-0.455	11.299	-0.95	-6.623	40.195	-26.899	-18.912	63.418	1.603	1.61	-3.502	-6.407	5.831	-38.225	-23.042
162	162	0.66332	-0.394	11.545	-0.469	-6.613	40.753	-26.543	-18.492	62.233	1.282	1.933	-3.244	-6.042	5.55	-36.408	-22.913
163	163	0.66744	-0.335	11.778	0.008	-6.6	41.272	-26.173	-18.085	61.001	0.947	2.29	-2.983	-5.645	5.286	-34.56	-22.741
164	164	0.67156	-0.283	11.996	0.487	-6.592	41.746	-25.796	-17.689	59.715	0.606	2.624	-2.797	-5.189	5.015	-32.776	-22.486
165	165	0.67568	-0.242	12.198	0.978	-6.599	42.172	-25.41	-17.294	58.369	0.271	2.919	-2.748	-4.669	4.743	-31.119	-22.131
166	166	0.6798	-0.202	12.377	1.476	-6.616	42.535	-25.018	-16.895	56.958	-0.043	3.229	-2.857	-4.089	4.532	-29.586	-21.672
167	167	0.68392	-0.162	12.536	1.969	-6.628	42.833	-24.626	-16.517	55.436	-0.364	3.701	-2.89	-3.503	4.434	-27.864	-21.211
168	168	0.68804	-0.122	12.668	2.439	-6.624	43.078	-24.255	-16.169	53.822	-0.655	4.293	-2.791	-3.002	4.406	-25.916	-20.816
169	169	0.69216	-0.086	12.782	2.888	-6.607	43.277	-23.888	-15.835	52.104	-0.914	4.911	-2.65	-2.543	4.391	-23.853	-20.43
170	170	0.69628	-0.058	12.881	3.324	-6.581	43.426	-23.521	-15.51	50.288	-1.126	5.53	-2.539	-2.072	4.392	-21.77	-19.976
171	171	0.7004	-0.036	12.962	3.753	-6.555	43.521	-23.165	-15.198	48.402	-1.263	6.202	-2.488	-1.564	4.472	-19.709	-19.399
172	172	0.70452	-0.019	13.024	4.171	-6.521	43.559	-22.859	-14.939	46.475	-1.276	7.078	-2.423	-1.151	4.758	-17.59	-18.802
173	173	0.70864	0.008	13.058	4.565	-6.466	43.526	-22.618	-14.716	44.483	-1.192	8.111	-2.24	-0.886	5.182	-15.296	-18.284
174	174	0.71276	0.037	13.074	4.937	-6.391	43.441	-22.415	-14.507	42.431	-1.033	9.101	-1.944	-0.701	5.565	-12.898	-17.774
175	175	0.71688	0.073	13.074	5.29	-6.292	43.309	-22.244	-14.302	40.327	-0.779	9.978	-1.567	-0.574	5.86	-10.454	-17.224
176	176	0.721	0.115	13.061	5.627	-6.172	43.134	-22.099	-14.097	38.184	-0.425	10.728	-1.154	-0.483	6.066	-8.027	-16.598
177	177	0.72512	0.162	13.04	5.953	-6.039	42.926	-21.963	-13.896	36.021	0.012	11.383	-0.746	-0.402	6.216	-5.661	-15.881
178	178	0.72924	0.215	13.002	6.26	-5.891	42.672	-21.849	-13.687	33.84	0.552	12.01	-0.347	-0.409	6.395	-3.334	-15.146
179	179	0.73336	0.266	12.958	6.551	-5.737	42.382	-21.742	-13.447	31.63	1.146	12.457	-0.009	-0.437	6.477	-1.12	-14.38
180	180	0.73748	0.315	12.906	6.823	-5.576	42.059	-21.639	-13.171	29.415	1.764	12.727	0.215	-0.449	6.478	0.918	-13.579
181	181	0.7416	0.363	12.843	7.07	-5.402	41.706	-21.528	-12.861	27.215	2.382	12.855	0.279	-0.418	6.436	2.732	-12.746
182	182	0.74572	0.409	12.772	7.29	-5.217	41.331	-21.4	-12.52	25.05	2.986	12.881	0.193	-0.353	6.379	4.333	-11.893
183	183	0.74984	0.447	12.692	7.492	-5.036	40.935	-21.264	-12.145	22.933	3.601	12.819	0.079	-0.32	6.294	5.846	-11.058
184	184	0.75396	0.467	12.603	7.682	-4.865	40.515	-21.122	-11.73	20.878	4.163	12.659	-0.085	-0.318	6.184	7.251	-10.305
185	185	0.75808	0.468	12.512	7.874	-4.729	40.085	-20.951	-11.263	18.904	4.612	12.439	-0.24	-0.273	6.068	8.601	-9.593
186	186	0.7622	0.458	12.414	8.055	-4.604	39.647	-20.758	-10.761	17.026	4.947	12.121	-0.406	-0.153	5.912	9.853	-8.896
187	187	0.76632	0.445	12.307	8.224	-4.481	39.205	-20.569	-10.241	15.252	5.178	11.684	-0.548	0.052	5.687	11.03	-8.214
188	188	0.77044	0.431	12.195	8.38	-4.358	38.769	-20.414	-9.715	13.588	5.315	11.137	-0.6	0.328	5.388	12.202	-7.571
189	189	0.77456	0.421	12.08	8.505	-4.217	38.349	-20.297	-9.192	12.057	5.35	10.544	-0.515	0.652	5.075	13.416	-7.014
190	190	0.77868	0.412	11.963	8.629	-4.086	37.946	-20.231	-8.667	10.678	5.256	10.008	-0.458	1.035	4.871	14.506	-6.574
191	191	0.7828	0.405	11.855	8.739	-3.951	37.585	-20.248	-8.17	9.456	5.081	9.537	-0.496	1.527	4.772	15.391	-6.197
192	192	0.78692	0.407	11.747	8.842	-3.801	37.256	-20.363	-7.712	8.394	4.827	9.137	-0.677	2.137	4.787	16.013	-5.883
193	193	0.79104	0.422	11.633	8.931	-3.626	36.959	-20.569	-7.298	7.507	4.506	8.785	-0.983	2.836	4.89	16.376	-5.639
194	194	0.79516	0.45	11.514	8.984	-3.416	36.705	-20.831	-6.926	6.827	4.148	8.425	-1.317	3.562	5.015	16.554	-5.474
195	195	0.79928	0.504	11.381	9.008	-3.16	36.499	-21.199	-6.629	6.407	3.753	8.054	-1.558	4.337	5.135	16.616	-5.389
196	196	0.8034	0.57	11.245	9.009	-2.875	36.348	-21.649	-6.411	6.219	3.358	7.762	-1.682	5.123	5.316	16.617	-5.368
197	197	0.80752	0.649	11.113	8.993	-2.573	36.248	-22.173	-6.267	6.229	2.989	7.522	-1.765	5.932	5.534	16.498	-5.366
198	198	0.81164	0.734	10.986	8.963	-2.263	36.198	-22.771	-6.21	6.43	2.66	7.273	-1.837	6.772	5.72	16.223	-5.364
199	199	0.81576	0.817	10.865	8.921	-1.949	36.193	-23.44	-6.255	6.809	2.38	6.97	-1.928	7.657	5.828	15.759	-5.337
200	200	0.81988	0.897	10.75	8.856	-1.619	36.217	-24.162	-6.416	7.345	2.148	6.644	-2.109	8.627	5.897	15.036	-5.229
201	201	0.824	0.962	10.646	8.806	-1.324	36.257	-24.869	-6.67	8.041	1.941	6.437	-2.569	9.653	6.116	13.874	-5.003
