# Supplementary material for: Gait phenotypes in paediatric hereditary spastic paraplegia revealed by dynamic time warping analysis and random forests
Source: PLoS One. 2018 Mar 8;13(3):e0192345. doi: 10.1371/journal.pone.0192345 (PMC5843164; doi:10.1371/journal.pone.0192345)
Supplement: S2 Data — (ZIP) [file pone.0192345.s009.zip › Healthy/Left.SR.HEALTHY7.1.csv]

	Epoch	Time	Pelvic.obliquity	Pelvic.tilt	Pelvic rotation	Hip.abd.add	Hip.flexion	Hip.rotation	Knee.abd.add	Knee.flexion	Knee.rotation	Ankle.abd.add	Ankle.flexion	Ankle.rotation	Forefoot.abd.add	Forefoot.flexion	Forefoot.rotation
1	1	0	-5.359	8.386	-3.964	-3.094	40.137	-9.662	-5.627	15.344	-0.449	12.28	3.345	5.802	8.468	20.463	-10.549
2	2	0.00494	-5.43	8.159	-3.917	-3.171	40	-9.65	-5.707	16.019	-0.549	12.618	3.399	5.528	8.898	20.069	-10.897
3	3	0.00988	-5.501	7.932	-3.852	-3.258	39.854	-9.731	-5.805	16.77	-0.505	12.916	3.358	5.185	9.346	19.491	-11.245
4	4	0.01482	-5.543	7.703	-3.752	-3.356	39.663	-9.96	-5.904	17.526	-0.297	13.206	3.119	4.819	9.874	18.675	-11.56
5	5	0.01976	-5.58	7.476	-3.623	-3.468	39.421	-10.279	-6.018	18.221	-0.067	13.446	2.654	4.539	10.412	17.627	-11.835
6	6	0.0247	-5.593	7.254	-3.454	-3.579	39.122	-10.756	-6.176	18.822	0.272	13.711	1.828	4.313	11.059	16.252	-12.066
7	7	0.02964	-5.601	7.043	-3.265	-3.704	38.797	-11.291	-6.327	19.326	0.693	13.857	0.534	4.112	11.718	14.449	-12.236
8	8	0.03458	-5.594	6.84	-3.067	-3.812	38.498	-11.883	-6.478	19.781	1.219	13.625	-1.297	3.869	12.163	12.11	-12.367
9	9	0.03952	-5.58	6.656	-2.863	-3.922	38.268	-12.508	-6.633	20.248	1.83	13.133	-3.273	3.639	12.385	9.587	-12.385
10	10	0.04446	-5.552	6.502	-2.666	-4.002	38.132	-13.093	-6.819	20.804	2.442	12.492	-4.825	3.476	12.332	7.373	-12.238
11	11	0.0494	-5.515	6.362	-2.491	-4.042	38.076	-13.619	-7.062	21.495	3.023	11.992	-5.726	3.378	12.216	5.714	-11.977
12	12	0.05434	-5.463	6.239	-2.371	-4.028	38.065	-13.933	-7.304	22.314	3.446	11.778	-6.009	3.339	12.199	4.6	-11.634
13	13	0.05928	-5.389	6.122	-2.316	-3.941	38.05	-14.037	-7.537	23.214	3.755	11.721	-5.949	3.285	12.218	3.755	-11.246
14	14	0.06422	-5.274	6.027	-2.329	-3.763	38.006	-13.848	-7.707	24.142	3.894	11.821	-5.817	3.14	12.335	2.95	-10.869
15	15	0.06916	-5.107	5.951	-2.388	-3.488	37.907	-13.373	-7.787	25.022	3.878	11.908	-5.777	2.85	12.416	2.06	-10.527
16	16	0.0741	-4.9	5.905	-2.472	-3.158	37.772	-12.649	-7.726	25.82	3.76	11.984	-5.851	2.401	12.489	1.112	-10.226
17	17	0.07904	-4.671	5.885	-2.561	-2.818	37.575	-11.705	-7.488	26.468	3.559	12.036	-5.988	1.825	12.536	0.202	-9.954
18	18	0.08398	-4.438	5.886	-2.649	-2.477	37.324	-10.675	-7.15	26.95	3.357	12.015	-6.053	1.16	12.485	-0.542	-9.714
19	19	0.08892	-4.196	5.904	-2.736	-2.139	37.006	-9.596	-6.738	27.276	3.134	12.03	-5.99	0.449	12.438	-1.065	-9.521
20	20	0.09386	-3.942	5.939	-2.821	-1.801	36.641	-8.459	-6.267	27.511	2.843	12.122	-5.813	-0.295	12.443	-1.421	-9.391
21	21	0.0988	-3.683	5.999	-2.892	-1.471	36.269	-7.357	-5.793	27.729	2.555	12.304	-5.611	-1.084	12.544	-1.744	-9.337
22	22	0.10374	-3.416	6.076	-2.937	-1.154	35.896	-6.366	-5.341	27.948	2.307	12.495	-5.465	-1.878	12.676	-2.141	-9.33
23	23	0.10868	-3.145	6.168	-2.945	-0.86	35.54	-5.56	-4.954	28.154	2.108	12.663	-5.32	-2.63	12.797	-2.53	-9.378
24	24	0.11362	-2.866	6.266	-2.91	-0.587	35.198	-4.96	-4.62	28.328	1.968	12.708	-5.096	-3.33	12.811	-2.823	-9.465
25	25	0.11856	-2.579	6.369	-2.829	-0.325	34.884	-4.619	-4.392	28.464	1.893	12.695	-4.754	-3.911	12.77	-2.966	-9.561
26	26	0.1235	-2.286	6.474	-2.704	-0.089	34.578	-4.481	-4.208	28.555	1.874	12.529	-4.347	-4.374	12.607	-3.031	-9.63
27	27	0.12844	-1.998	6.585	-2.544	0.114	34.275	-4.543	-4.079	28.603	1.928	12.333	-3.912	-4.723	12.439	-3.05	-9.673
28	28	0.13338	-1.727	6.702	-2.358	0.286	33.967	-4.734	-3.993	28.608	1.983	12.127	-3.508	-4.956	12.278	-3.081	-9.709
29	29	0.13832	-1.48	6.833	-2.157	0.421	33.662	-5.046	-3.946	28.569	1.999	11.962	-3.141	-5.038	12.177	-3.116	-9.75
30	30	0.14326	-1.255	6.977	-1.947	0.531	33.366	-5.433	-3.935	28.498	1.941	11.924	-2.848	-4.961	12.212	-3.182	-9.788
31	31	0.1482	-1.057	7.13	-1.736	0.622	33.089	-5.905	-3.962	28.407	1.865	11.858	-2.619	-4.756	12.235	-3.3	-9.804
32	32	0.15314	-0.886	7.285	-1.532	0.695	32.829	-6.459	-4.039	28.304	1.79	11.811	-2.404	-4.461	12.277	-3.409	-9.821
33	33	0.15808	-0.741	7.44	-1.339	0.75	32.58	-7.042	-4.136	28.177	1.676	11.759	-2.194	-4.103	12.311	-3.487	-9.868
34	34	0.16302	-0.619	7.59	-1.159	0.789	32.331	-7.652	-4.242	28.035	1.612	11.639	-1.977	-3.748	12.28	-3.555	-9.916
35	35	0.16796	-0.529	7.729	-0.995	0.804	32.074	-8.251	-4.353	27.884	1.562	11.573	-1.794	-3.397	12.302	-3.633	-9.977
36	36	0.1729	-0.478	7.846	-0.863	0.804	31.793	-8.772	-4.45	27.719	1.463	11.579	-1.629	-3.032	12.387	-3.701	-10.053
37	37	0.17784	-0.463	7.939	-0.772	0.796	31.485	-9.223	-4.549	27.548	1.341	11.606	-1.436	-2.639	12.477	-3.739	-10.111
38	38	0.18278	-0.475	8.014	-0.718	0.796	31.161	-9.602	-4.656	27.377	1.224	11.647	-1.216	-2.272	12.561	-3.75	-10.164
39	39	0.18772	-0.504	8.075	-0.694	0.797	30.823	-9.906	-4.75	27.208	1.13	11.703	-0.983	-1.953	12.648	-3.749	-10.206
40	40	0.19266	-0.544	8.125	-0.689	0.8	30.462	-10.115	-4.81	27.025	1.051	11.742	-0.745	-1.698	12.712	-3.741	-10.234
41	41	0.1976	-0.589	8.161	-0.695	0.811	30.079	-10.259	-4.85	26.838	1.025	11.758	-0.514	-1.561	12.749	-3.742	-10.275
42	42	0.20254	-0.636	8.192	-0.703	0.82	29.684	-10.351	-4.862	26.654	1.04	11.749	-0.291	-1.532	12.766	-3.756	-10.341
43	43	0.20748	-0.688	8.221	-0.706	0.825	29.286	-10.378	-4.844	26.473	1.06	11.722	-0.074	-1.565	12.765	-3.78	-10.403
44	44	0.21242	-0.745	8.247	-0.701	0.83	28.887	-10.368	-4.825	26.298	1.135	11.648	0.163	-1.671	12.708	-3.802	-10.437
45	45	0.21736	-0.803	8.269	-0.686	0.832	28.479	-10.358	-4.812	26.116	1.281	11.579	0.431	-1.851	12.644	-3.792	-10.467
46	46	0.2223	-0.864	8.288	-0.668	0.829	28.063	-10.353	-4.803	25.93	1.496	11.552	0.712	-2.093	12.618	-3.763	-10.493
47	47	0.22724	-0.934	8.309	-0.647	0.813	27.639	-10.323	-4.775	25.735	1.766	11.438	0.994	-2.393	12.514	-3.752	-10.501
48	48	0.23218	-1.017	8.335	-0.619	0.774	27.209	-10.288	-4.727	25.532	2.078	11.315	1.242	-2.757	12.418	-3.77	-10.532
49	49	0.23712	-1.114	8.368	-0.584	0.716	26.788	-10.294	-4.694	25.333	2.421	11.246	1.463	-3.129	12.378	-3.807	-10.579
50	50	0.24206	-1.222	8.406	-0.546	0.64	26.386	-10.35	-4.684	25.145	2.754	11.177	1.675	-3.421	12.339	-3.858	-10.602
51	51	0.247	-1.336	8.45	-0.503	0.546	26.004	-10.448	-4.678	24.971	3.095	11.162	1.88	-3.679	12.358	-3.906	-10.625
52	52	0.25194	-1.446	8.5	-0.446	0.439	25.633	-10.572	-4.66	24.791	3.409	11.112	2.096	-3.892	12.346	-3.939	-10.643
53	53	0.25688	-1.545	8.56	-0.378	0.336	25.271	-10.74	-4.658	24.595	3.685	11.081	2.303	-4.046	12.346	-3.964	-10.669
54	54	0.26182	-1.642	8.625	-0.31	0.232	24.915	-10.945	-4.672	24.398	3.936	11.084	2.491	-4.145	12.374	-4.001	-10.699
55	55	0.26676	-1.745	8.698	-0.255	0.119	24.575	-11.143	-4.678	24.204	4.132	11.136	2.64	-4.168	12.453	-4.063	-10.719
56	56	0.2717	-1.848	8.78	-0.221	0.002	24.236	-11.285	-4.641	23.983	4.233	11.222	2.764	-4.128	12.573	-4.117	-10.748
57	57	0.27664	-1.945	8.874	-0.202	-0.098	23.905	-11.417	-4.601	23.738	4.262	11.233	2.944	-4.023	12.612	-4.108	-10.782
58	58	0.28158	-2.031	8.977	-0.192	-0.185	23.586	-11.607	-4.582	23.49	4.303	11.256	3.141	-3.876	12.658	-4.077	-10.82
59	59	0.28652	-2.103	9.081	-0.182	-0.266	23.276	-11.816	-4.554	23.257	4.346	11.242	3.298	-3.711	12.681	-4.099	-10.851
60	60	0.29146	-2.163	9.185	-0.174	-0.332	22.978	-11.976	-4.508	23.036	4.317	11.19	3.429	-3.53	12.666	-4.15	-10.885
61	61	0.2964	-2.21	9.292	-0.172	-0.377	22.684	-12.097	-4.46	22.817	4.279	11.143	3.576	-3.405	12.647	-4.179	-10.948
62	62	0.30134	-2.251	9.4	-0.182	-0.399	22.388	-12.163	-4.415	22.591	4.198	11.097	3.747	-3.293	12.613	-4.179	-11.018
63	63	0.30628	-2.293	9.514	-0.208	-0.415	22.092	-12.216	-4.373	22.361	4.142	11.121	3.91	-3.203	12.647	-4.177	-11.089
64	64	0.31122	-2.328	9.629	-0.245	-0.425	21.797	-12.248	-4.33	22.134	4.12	11.219	4.082	-3.145	12.746	-4.157	-11.15
65	65	0.31616	-2.359	9.74	-0.298	-0.42	21.502	-12.286	-4.297	21.917	4.142	11.241	4.291	-3.096	12.773	-4.127	-11.19
66	66	0.3211	-2.383	9.843	-0.355	-0.404	21.204	-12.324	-4.258	21.723	4.231	11.131	4.532	-3.112	12.685	-4.106	-11.221
67	67	0.32604	-2.404	9.945	-0.415	-0.382	20.918	-12.392	-4.242	21.558	4.38	10.955	4.772	-3.146	12.532	-4.123	-11.232
68	68	0.33098	-2.418	10.044	-0.466	-0.353	20.629	-12.449	-4.222	21.399	4.51	10.741	5.011	-3.18	12.343	-4.153	-11.241
69	69	0.33592	-2.425	10.144	-0.512	-0.322	20.326	-12.459	-4.172	21.219	4.593	10.614	5.202	-3.252	12.247	-4.195	-11.29
70	70	0.34086	-2.428	10.233	-0.558	-0.283	19.999	-12.469	-4.135	21.018	4.701	10.612	5.33	-3.367	12.269	-4.268	-11.358
71	71	0.3458	-2.438	10.311	-0.61	-0.258	19.668	-12.493	-4.106	20.833	4.846	10.701	5.431	-3.485	12.385	-4.36	-11.415
72	72	0.35074	-2.459	10.382	-0.665	-0.25	19.337	-12.537	-4.079	20.665	4.993	10.783	5.601	-3.545	12.485	-4.402	-11.441
73	73	0.35568	-2.478	10.451	-0.727	-0.242	19.008	-12.608	-4.054	20.509	5.183	10.788	5.879	-3.619	12.506	-4.359	-11.471
74	74	0.36062	-2.49	10.526	-0.793	-0.224	18.667	-12.672	-4.024	20.328	5.359	10.701	6.191	-3.684	12.431	-4.293	-11.498
75	75	0.36556	-2.509	10.597	-0.861	-0.212	18.319	-12.72	-3.977	20.14	5.495	10.511	6.466	-3.727	12.268	-4.275	-11.529
76	76	0.3705	-2.528	10.662	-0.926	-0.2	17.966	-12.774	-3.945	19.943	5.572	10.457	6.642	-3.714	12.23	-4.323	-11.568
77	77	0.37544	-2.544	10.726	-0.988	-0.198	17.61	-12.806	-3.89	19.742	5.567	10.417	6.829	-3.65	12.198	-4.349	-11.617
78	78	0.38038	-2.548	10.786	-1.053	-0.177	17.255	-12.853	-3.853	19.546	5.528	10.468	6.999	-3.554	12.246	-4.377	-11.681
79	79	0.38532	-2.553	10.842	-1.12	-0.162	16.9	-12.958	-3.838	19.364	5.531	10.561	7.243	-3.434	12.316	-4.339	-11.741
80	80	0.39026	-2.563	10.899	-1.207	-0.151	16.548	-13.042	-3.825	19.193	5.551	10.702	7.439	-3.331	12.439	-4.345	-11.801
81	81	0.3952	-2.567	10.955	-1.314	-0.128	16.188	-13.115	-3.812	19.006	5.534	10.781	7.606	-3.174	12.498	-4.389	-11.845
82	82	0.40014	-2.576	11.009	-1.446	-0.099	15.828	-13.134	-3.792	18.827	5.499	10.777	7.747	-3.009	12.482	-4.483	-11.868
83	83	0.40508	-2.593	11.06	-1.59	-0.088	15.47	-13.129	-3.745	18.674	5.458	10.757	7.935	-2.853	12.461	-4.546	-11.901
84	84	0.41002	-2.62	11.111	-1.745	-0.087	15.129	-13.151	-3.712	18.544	5.439	10.597	8.2	-2.658	12.291	-4.578	-11.904
85	85	0.41496	-2.639	11.166	-1.91	-0.068	14.795	-13.135	-3.685	18.414	5.369	10.433	8.458	-2.447	12.105	-4.615	-11.91
86	86	0.4199	-2.646	11.216	-2.091	-0.04	14.48	-13.172	-3.691	18.328	5.365	10.36	8.708	-2.213	12.005	-4.671	-11.889
87	87	0.42484	-2.659	11.256	-2.29	-0.017	14.183	-13.187	-3.697	18.308	5.444	10.225	8.932	-2.074	11.873	-4.8	-11.871
88	88	0.42978	-2.682	11.283	-2.506	0.007	13.896	-13.157	-3.725	18.333	5.522	10.144	9.179	-1.975	11.781	-4.919	-11.863
89	89	0.43472	-2.715	11.297	-2.743	0.018	13.611	-13.085	-3.756	18.393	5.608	10.132	9.447	-1.92	11.754	-5.02	-11.875
90	90	0.43966	-2.74	11.302	-2.997	0.048	13.331	-12.971	-3.805	18.491	5.698	10.11	9.738	-1.897	11.711	-5.128	-11.879
91	91	0.4446	-2.76	11.293	-3.256	0.091	13.061	-12.855	-3.878	18.633	5.811	9.963	10.036	-1.86	11.547	-5.286	-11.836
92	92	0.44954	-2.779	11.271	-3.517	0.123	12.807	-12.749	-3.948	18.836	5.994	9.712	10.351	-1.855	11.306	-5.479	-11.761
93	93	0.45448	-2.805	11.223	-3.774	0.136	12.546	-12.657	-4.028	19.073	6.159	9.555	10.715	-1.851	11.137	-5.619	-11.717
94	94	0.45942	-2.835	11.162	-4.035	0.154	12.273	-12.519	-4.124	19.324	6.331	9.396	11.096	-1.921	10.961	-5.754	-11.695
95	95	0.46436	-2.863	11.084	-4.281	0.173	11.982	-12.366	-4.23	19.581	6.471	9.259	11.468	-1.955	10.798	-5.907	-11.635
96	96	0.4693	-2.888	10.992	-4.513	0.19	11.687	-12.234	-4.352	19.863	6.656	9.198	11.783	-2.033	10.724	-6.12	-11.575
97	97	0.47424	-2.917	10.881	-4.726	0.199	11.391	-12.103	-4.481	20.176	6.798	9.065	12.11	-2.092	10.574	-6.35	-11.515
98	98	0.47918	-2.954	10.756	-4.922	0.186	11.08	-11.945	-4.589	20.493	6.865	8.925	12.442	-2.115	10.408	-6.577	-11.455
99	99	0.48412	-2.997	10.622	-5.101	0.155	10.764	-11.798	-4.691	20.825	6.904	8.795	12.753	-2.122	10.253	-6.835	-11.402
100	100	0.48906	-3.049	10.483	-5.26	0.094	10.444	-11.705	-4.778	21.187	6.993	8.601	13.053	-2.134	10.063	-7.14	-11.339
101	101	0.494	-3.105	10.333	-5.398	0.012	10.124	-11.633	-4.853	21.585	7.085	8.368	13.323	-2.126	9.851	-7.507	-11.255
102	102	0.49894	-3.163	10.164	-5.51	-0.093	9.796	-11.601	-4.923	22.004	7.171	8.165	13.613	-2.081	9.665	-7.861	-11.157
103	103	0.50388	-3.214	9.986	-5.598	-0.2	9.463	-11.594	-5.002	22.431	7.214	8.093	13.882	-2.022	9.593	-8.213	-11.085
104	104	0.50882	-3.264	9.797	-5.671	-0.302	9.126	-11.621	-5.1	22.875	7.264	7.994	14.177	-1.957	9.491	-8.557	-11.011
105	105	0.51376	-3.308	9.604	-5.742	-0.402	8.797	-11.692	-5.208	23.354	7.315	7.867	14.484	-1.855	9.365	-8.92	-10.934
106	106	0.5187	-3.341	9.402	-5.818	-0.501	8.472	-11.776	-5.322	23.87	7.357	7.78	14.719	-1.751	9.287	-9.368	-10.875
107	107	0.52364	-3.361	9.187	-5.899	-0.594	8.141	-11.86	-5.433	24.421	7.366	7.729	14.843	-1.624	9.262	-9.945	-10.823
108	108	0.52858	-3.367	8.969	-5.986	-0.687	7.826	-11.999	-5.563	25.025	7.422	7.751	14.88	-1.5	9.333	-10.626	-10.78
109	109	0.53352	-3.362	8.748	-6.088	-0.775	7.533	-12.172	-5.712	25.687	7.507	7.787	14.889	-1.361	9.432	-11.368	-10.731
110	110	0.53846	-3.345	8.532	-6.211	-0.854	7.281	-12.388	-5.889	26.429	7.637	7.715	14.859	-1.19	9.455	-12.217	-10.652
111	111	0.5434	-3.312	8.317	-6.355	-0.917	7.061	-12.606	-6.09	27.234	7.727	7.665	14.773	-0.944	9.504	-13.155	-10.54
112	112	0.54834	-3.263	8.109	-6.521	-0.962	6.886	-12.795	-6.31	28.118	7.782	7.651	14.622	-0.674	9.599	-14.195	-10.415
113	113	0.55328	-3.185	7.906	-6.707	-0.966	6.761	-13.021	-6.596	29.08	7.872	7.636	14.408	-0.418	9.708	-15.336	-10.291
114	114	0.55822	-3.095	7.724	-6.9	-0.948	6.717	-13.282	-6.938	30.133	7.974	7.569	14.116	-0.146	9.786	-16.605	-10.144
115	115	0.56316	-3.003	7.565	-7.1	-0.929	6.76	-13.53	-7.3	31.289	8.083	7.471	13.752	0.11	9.866	-17.987	-9.977
116	116	0.5681	-2.938	7.44	-7.298	-0.937	6.923	-13.8	-7.705	32.572	8.218	7.383	13.326	0.351	9.986	-19.478	-9.786
117	117	0.57304	-2.911	7.343	-7.483	-0.991	7.204	-14.082	-8.129	34.01	8.365	7.212	12.836	0.565	10.072	-21.109	-9.581
118	118	0.57798	-2.934	7.271	-7.637	-1.113	7.596	-14.345	-8.529	35.599	8.495	6.952	12.256	0.727	10.131	-22.898	-9.373
119	119	0.58292	-3.013	7.223	-7.75	-1.302	8.087	-14.573	-8.898	37.308	8.568	6.632	11.6	0.851	10.17	-24.807	-9.166
120	120	0.58786	-3.142	7.201	-7.822	-1.549	8.666	-14.773	-9.236	39.109	8.589	6.324	10.878	0.928	10.25	-26.798	-8.979
121	121	0.5928	-3.297	7.195	-7.844	-1.843	9.312	-14.919	-9.511	40.978	8.532	6.172	10.068	0.922	10.506	-28.847	-8.852
122	122	0.59774	-3.453	7.198	-7.814	-2.16	10.015	-15.025	-9.715	42.915	8.439	6.061	9.169	0.789	10.834	-30.968	-8.797
123	123	0.60268	-3.591	7.2	-7.743	-2.476	10.768	-15.141	-9.874	44.907	8.327	5.871	8.192	0.56	11.119	-33.161	-8.807
124	124	0.60762	-3.708	7.201	-7.646	-2.779	11.553	-15.198	-9.947	46.911	8.124	5.627	7.144	0.302	11.37	-35.389	-8.854
125	125	0.61256	-3.804	7.2	-7.542	-3.068	12.356	-15.15	-9.91	48.906	7.841	5.409	6.046	-0.006	11.655	-37.611	-8.941
126	126	0.6175	-3.887	7.181	-7.445	-3.351	13.164	-15.07	-9.828	50.859	7.519	5.249	4.917	-0.337	11.991	-39.786	-9.074
127	127	0.62244	-3.962	7.137	-7.373	-3.622	13.956	-14.94	-9.7	52.73	7.151	5.083	3.785	-0.665	12.304	-41.873	-9.242
128	128	0.62738	-4.033	7.071	-7.33	-3.888	14.728	-14.749	-9.519	54.506	6.76	4.937	2.644	-1.016	12.624	-43.867	-9.455
129	129	0.63232	-4.114	6.992	-7.318	-4.162	15.496	-14.556	-9.34	56.198	6.366	4.815	1.51	-1.365	12.956	-45.768	-9.71
130	130	0.63726	-4.213	6.899	-7.344	-4.442	16.265	-14.355	-9.19	57.832	5.963	4.691	0.467	-1.684	13.254	-47.521	-9.982
131	131	0.6422	-4.338	6.791	-7.414	-4.729	17.032	-14.124	-9.071	59.41	5.559	4.547	-0.351	-1.941	13.474	-49.007	-10.239
132	132	0.64714	-4.485	6.671	-7.535	-5.013	17.793	-13.874	-9.004	60.905	5.154	4.35	-0.807	-2.069	13.559	-50.075	-10.453
133	133	0.65208	-4.664	6.543	-7.697	-5.289	18.552	-13.661	-9.041	62.287	4.778	4.148	-0.868	-2.069	13.543	-50.664	-10.625
134	134	0.65702	-4.879	6.407	-7.888	-5.574	19.303	-13.497	-9.16	63.543	4.469	3.929	-0.659	-1.999	13.45	-50.883	-10.765
135	135	0.66196	-5.118	6.26	-8.098	-5.877	20.043	-13.384	-9.329	64.672	4.212	3.716	-0.412	-1.884	13.35	-50.949	-10.89
136	136	0.6669	-5.359	6.106	-8.323	-6.171	20.787	-13.362	-9.584	65.689	3.999	3.522	-0.297	-1.747	13.279	-51.036	-11.004
137	137	0.67184	-5.578	5.953	-8.558	-6.415	21.543	-13.434	-9.945	66.622	3.837	3.303	-0.309	-1.609	13.187	-51.172	-11.083
138	138	0.67678	-5.761	5.808	-8.789	-6.593	22.315	-13.575	-10.377	67.472	3.736	3.067	-0.352	-1.494	13.059	-51.256	-11.131
139	139	0.68172	-5.895	5.666	-9.001	-6.707	23.078	-13.784	-10.849	68.228	3.684	2.824	-0.349	-1.387	12.899	-51.212	-11.161
140	140	0.68666	-5.974	5.528	-9.186	-6.75	23.81	-14.016	-11.31	68.866	3.675	2.545	-0.289	-1.288	12.672	-51.025	-11.158
141	141	0.6916	-5.999	5.395	-9.341	-6.728	24.502	-14.283	-11.762	69.413	3.757	2.289	-0.153	-1.25	12.437	-50.701	-11.133
142	142	0.69654	-5.975	5.279	-9.469	-6.647	25.166	-14.582	-12.202	69.88	3.936	2.101	0.035	-1.321	12.254	-50.263	-11.124
143	143	0.70148	-5.913	5.189	-9.566	-6.507	25.816	-14.903	-12.632	70.26	4.188	2.054	0.238	-1.51	12.186	-49.723	-11.153
144	144	0.70642	-5.822	5.13	-9.631	-6.34	26.455	-15.191	-12.972	70.532	4.503	2.086	0.414	-1.778	12.197	-49.115	-11.198
145	145	0.71136	-5.722	5.107	-9.661	-6.16	27.096	-15.402	-13.213	70.701	4.81	2.273	0.59	-2.067	12.332	-48.395	-11.261
146	146	0.7163	-5.62	5.118	-9.664	-5.97	27.739	-15.567	-13.38	70.782	5.149	2.454	0.794	-2.403	12.448	-47.583	-11.338
147	147	0.72124	-5.519	5.162	-9.65	-5.765	28.383	-15.663	-13.464	70.795	5.491	2.578	1.065	-2.783	12.49	-46.673	-11.44
148	148	0.72618	-5.429	5.231	-9.612	-5.56	29.019	-15.685	-13.462	70.727	5.81	2.705	1.343	-3.177	12.522	-45.702	-11.561
149	149	0.73112	-5.344	5.317	-9.555	-5.371	29.645	-15.661	-13.383	70.578	6.093	2.842	1.634	-3.559	12.563	-44.654	-11.721
150	150	0.73606	-5.27	5.417	-9.473	-5.19	30.263	-15.601	-13.253	70.335	6.329	2.983	1.895	-3.939	12.592	-43.56	-11.923
151	151	0.741	-5.192	5.527	-9.385	-4.996	30.869	-15.529	-13.112	70.002	6.522	3.166	2.146	-4.3	12.639	-42.4	-12.158
152	152	0.74594	-5.117	5.648	-9.296	-4.804	31.454	-15.412	-12.921	69.575	6.646	3.384	2.358	-4.569	12.711	-41.209	-12.375
153	153	0.75088	-5.037	5.77	-9.213	-4.599	32.01	-15.242	-12.678	69.049	6.655	3.566	2.539	-4.718	12.733	-39.987	-12.586
154	154	0.75582	-4.949	5.903	-9.137	-4.39	32.541	-15.046	-12.39	68.44	6.611	3.723	2.721	-4.789	12.726	-38.719	-12.783
155	155	0.76076	-4.859	6.028	-9.056	-4.172	33.036	-14.773	-12.039	67.738	6.447	3.921	2.895	-4.788	12.727	-37.381	-13.008
156	156	0.7657	-4.771	6.15	-8.971	-3.959	33.512	-14.502	-11.69	66.97	6.191	4.104	3.024	-4.675	12.697	-36.047	-13.209
157	157	0.77064	-4.69	6.261	-8.872	-3.759	33.966	-14.197	-11.323	66.132	5.807	4.26	3.114	-4.421	12.608	-34.709	-13.377
158	158	0.77558	-4.603	6.375	-8.773	-3.546	34.408	-13.905	-10.983	65.221	5.353	4.425	3.154	-4.057	12.502	-33.369	-13.497
159	159	0.78052	-4.523	6.493	-8.674	-3.353	34.829	-13.553	-10.584	64.255	4.837	4.552	3.246	-3.619	12.343	-31.955	-13.598
160	160	0.78546	-4.448	6.608	-8.573	-3.165	35.213	-13.143	-10.152	63.201	4.265	4.739	3.31	-3.105	12.214	-30.509	-13.651
161	161	0.7904	-4.387	6.72	-8.465	-3.002	35.576	-12.701	-9.709	62.079	3.621	5.002	3.346	-2.485	12.131	-29.032	-13.655
162	162	0.79534	-4.327	6.832	-8.35	-2.843	35.915	-12.235	-9.263	60.882	2.923	5.316	3.335	-1.843	12.076	-27.545	-13.665
163	163	0.80028	-4.268	6.945	-8.239	-2.667	36.244	-11.799	-8.895	59.625	2.213	5.706	3.307	-1.216	12.055	-26.021	-13.69
164	164	0.80522	-4.211	7.05	-8.14	-2.482	36.538	-11.325	-8.526	58.31	1.487	6.056	3.254	-0.553	11.985	-24.509	-13.656
165	165	0.81016	-4.159	7.149	-8.03	-2.31	36.791	-10.858	-8.177	56.919	0.783	6.402	3.211	0.111	11.892	-22.958	-13.585
166	166	0.8151	-4.12	7.242	-7.903	-2.176	37.008	-10.426	-7.857	55.484	0.159	6.791	3.349	0.717	11.793	-21.209	-13.516
167	167	0.82004	-4.081	7.334	-7.759	-2.052	37.183	-9.961	-7.529	53.991	-0.451	7.276	3.605	1.253	11.735	-19.307	-13.466
168	168	0.82498	-4.045	7.423	-7.626	-1.922	37.347	-9.531	-7.276	52.469	-0.957	7.931	3.822	1.681	11.831	-17.394	-13.416
169	169	0.82992	-4.019	7.513	-7.494	-1.811	37.5	-9.077	-7.021	50.922	-1.367	8.7	3.865	1.979	12.082	-15.614	-13.367
170	170	0.83486	-4.013	7.602	-7.367	-1.709	37.627	-8.619	-6.798	49.324	-1.725	9.427	3.897	2.213	12.289	-13.833	-13.307
171	171	0.8398	-4.036	7.68	-7.221	-1.647	37.714	-8.151	-6.589	47.695	-2.014	10.025	4.071	2.361	12.333	-11.95	-13.233
172	172	0.84474	-4.069	7.758	-7.077	-1.594	37.773	-7.704	-6.419	46.039	-2.183	10.56	4.321	2.399	12.305	-10.013	-13.137
173	173	0.84968	-4.121	7.839	-6.927	-1.569	37.835	-7.333	-6.311	44.376	-2.192	11.04	4.595	2.43	12.241	-8.086	-12.923
174	174	0.85462	-4.176	7.932	-6.779	-1.551	37.891	-6.963	-6.198	42.676	-2.13	11.457	4.789	2.443	12.16	-6.244	-12.634
175	175	0.85956	-4.236	8.027	-6.619	-1.555	37.927	-6.656	-6.13	40.954	-1.941	11.978	4.925	2.367	12.209	-4.439	-12.338
176	176	0.8645	-4.29	8.124	-6.445	-1.555	37.929	-6.388	-6.11	39.192	-1.73	12.615	5.019	2.266	12.371	-2.656	-12.043
177	177	0.86944	-4.342	8.218	-6.27	-1.565	37.914	-6.17	-6.122	37.409	-1.481	13.18	5.094	2.246	12.481	-0.93	-11.649
178	178	0.87438	-4.389	8.316	-6.102	-1.561	37.896	-6.052	-6.201	35.62	-1.136	13.56	5.184	2.284	12.424	0.742	-11.154
179	179	0.87932	-4.43	8.417	-5.942	-1.546	37.869	-6.023	-6.333	33.82	-0.685	13.819	5.24	2.342	12.274	2.33	-10.589
180	180	0.88426	-4.464	8.516	-5.776	-1.533	37.824	-6.1	-6.504	32.025	-0.176	13.943	5.324	2.451	12.005	3.883	-9.984
181	181	0.8892	-4.488	8.603	-5.611	-1.523	37.747	-6.249	-6.689	30.233	0.424	14.038	5.347	2.546	11.739	5.34	-9.365
182	182	0.89414	-4.502	8.682	-5.444	-1.508	37.661	-6.506	-6.915	28.483	1.078	14.185	5.334	2.651	11.541	6.72	-8.767
183	183	0.89908	-4.497	8.752	-5.272	-1.492	37.565	-6.887	-7.155	26.779	1.804	14.306	5.284	2.776	11.351	8.008	-8.182
184	184	0.90402	-4.483	8.821	-5.087	-1.481	37.474	-7.327	-7.372	25.14	2.536	14.356	5.319	2.891	11.108	9.317	-7.637
185	185	0.90896	-4.458	8.877	-4.894	-1.481	37.378	-7.852	-7.572	23.578	3.338	14.465	5.407	2.96	10.949	10.626	-7.14
186	186	0.9139	-4.43	8.913	-4.704	-1.482	37.265	-8.357	-7.728	22.108	4.102	14.539	5.531	2.984	10.782	11.898	-6.706
187	187	0.91884	-4.404	8.922	-4.522	-1.502	37.127	-8.84	-7.815	20.745	4.821	14.562	5.63	2.959	10.617	13.066	-6.361
188	188	0.92378	-4.382	8.913	-4.362	-1.522	36.979	-9.278	-7.85	19.511	5.471	14.575	5.71	2.855	10.488	14.138	-6.141
189	189	0.92872	-4.363	8.895	-4.22	-1.542	36.83	-9.644	-7.83	18.407	6.016	14.557	5.745	2.706	10.376	15.08	-6.021
190	190	0.93366	-4.347	8.871	-4.081	-1.575	36.686	-9.943	-7.741	17.456	6.39	14.488	5.749	2.535	10.268	15.902	-6.035
191	191	0.9386	-4.328	8.833	-3.937	-1.613	36.541	-10.185	-7.619	16.655	6.584	14.387	5.761	2.365	10.155	16.631	-6.161
192	192	0.94354	-4.314	8.784	-3.786	-1.666	36.39	-10.309	-7.459	16.001	6.541	14.345	5.776	2.236	10.116	17.268	-6.362
193	193	0.94848	-4.306	8.715	-3.652	-1.726	36.233	-10.332	-7.267	15.497	6.297	14.352	5.762	2.151	10.151	17.776	-6.639
194	194	0.95342	-4.306	8.636	-3.537	-1.782	36.076	-10.254	-7.049	15.139	5.865	14.337	5.751	2.102	10.191	18.177	-6.981
195	195	0.95836	-4.311	8.548	-3.441	-1.831	35.919	-10.099	-6.824	14.922	5.283	14.382	5.76	2.078	10.306	18.498	-7.387
196	196	0.9633	-4.321	8.454	-3.367	-1.874	35.768	-9.872	-6.583	14.833	4.536	14.408	5.76	2.108	10.422	18.711	-7.85
197	197	0.96824	-4.337	8.349	-3.318	-1.908	35.62	-9.661	-6.36	14.87	3.72	14.465	5.714	2.194	10.59	18.781	-8.365
198	198	0.97318	-4.351	8.236	-3.288	-1.927	35.482	-9.473	-6.163	15.025	2.877	14.537	5.575	2.357	10.801	18.649	-8.867
199	199	0.97812	-4.356	8.118	-3.267	-1.926	35.35	-9.318	-5.991	15.286	2.028	14.525	5.334	2.586	10.966	18.299	-9.339
200	200	0.98306	-4.354	7.998	-3.246	-1.916	35.224	-9.229	-5.843	15.628	1.216	14.534	4.893	2.859	11.215	17.676	-9.799
201	201	0.988	-4.35	7.874	-3.229	-1.893	35.094	-9.168	-5.741	16.031	0.449	14.641	4.292	3.18	11.598	16.828	-10.195
