# Supplementary material for: Gait phenotypes in paediatric hereditary spastic paraplegia revealed by dynamic time warping analysis and random forests
Source: PLoS One. 2018 Mar 8;13(3):e0192345. doi: 10.1371/journal.pone.0192345 (PMC5843164; doi:10.1371/journal.pone.0192345)
Supplement: S2 Data — (ZIP) [file pone.0192345.s009.zip › Healthy/Left.SR.HEALTHY7.2.csv]

	Epoch	Time	Pelvic.obliquity	Pelvic.tilt	Pelvic rotation	Hip.abd.add	Hip.flexion	Hip.rotation	Knee.abd.add	Knee.flexion	Knee.rotation	Ankle.abd.add	Ankle.flexion	Ankle.rotation	Forefoot.abd.add	Forefoot.flexion	Forefoot.rotation
1	1	0	-2.064	10.379	2.941	0.536	36.26	-10.046	-5.762	12.733	-2.683	14.164	3.411	5.613	13.582	17.033	-4.973
2	2	0.00563	-2.049	10.229	3.01	0.684	36.083	-9.753	-5.795	13.287	-2.418	14.484	3.086	5.67	14.133	15.995	-4.194
3	3	0.01126	-2.038	10.067	3.084	0.826	35.865	-9.442	-5.817	13.86	-2.035	14.742	2.668	5.729	14.634	14.765	-3.258
4	4	0.01689	-2.036	9.891	3.169	0.963	35.595	-9.067	-5.844	14.411	-1.619	15.022	2.099	5.803	15.138	13.332	-2.192
5	5	0.02252	-2.043	9.705	3.26	1.101	35.307	-8.676	-5.899	14.952	-1.126	15.221	1.229	5.841	15.544	11.565	-1.052
6	6	0.02815	-2.05	9.512	3.343	1.25	35.023	-8.288	-5.975	15.481	-0.486	15.282	-0.067	5.763	15.794	9.375	0.127
7	7	0.03378	-2.04	9.307	3.418	1.43	34.759	-7.919	-6.089	15.992	0.301	15.177	-1.606	5.599	15.801	6.969	1.36
8	8	0.03941	-2.006	9.085	3.477	1.629	34.501	-7.511	-6.187	16.482	1.128	14.969	-3.094	5.381	15.606	4.662	2.612
9	9	0.04504	-1.938	8.838	3.505	1.883	34.221	-7.017	-6.279	16.975	1.919	14.725	-4.241	5.067	15.266	2.728	3.8
10	10	0.05067	-1.817	8.582	3.489	2.208	33.912	-6.441	-6.359	17.493	2.664	14.577	-5.105	4.577	14.934	1.084	4.821
11	11	0.0563	-1.658	8.33	3.432	2.591	33.588	-5.775	-6.429	18.054	3.304	14.458	-5.912	3.968	14.568	-0.508	5.681
12	12	0.06193	-1.487	8.107	3.352	2.989	33.286	-4.983	-6.471	18.692	3.81	14.383	-6.708	3.235	14.183	-2.111	6.375
13	13	0.06756	-1.345	7.919	3.27	3.335	33.012	-4.126	-6.467	19.406	4.21	14.309	-7.288	2.403	13.779	-3.516	6.886
14	14	0.07319	-1.254	7.772	3.201	3.58	32.766	-3.22	-6.377	20.178	4.508	14.292	-7.394	1.491	13.474	-4.47	7.228
15	15	0.07882	-1.203	7.67	3.146	3.74	32.557	-2.299	-6.221	20.982	4.659	14.331	-7.009	0.596	13.3	-4.941	7.433
16	16	0.08445	-1.176	7.623	3.099	3.829	32.392	-1.382	-5.986	21.758	4.611	14.204	-6.51	-0.178	13.041	-5.238	7.523
17	17	0.09008	-1.135	7.601	3.059	3.884	32.249	-0.539	-5.685	22.49	4.383	13.878	-6.193	-0.818	12.637	-5.634	7.48
18	18	0.09571	-1.045	7.586	3.035	3.961	32.082	0.146	-5.391	23.138	4.022	13.526	-5.985	-1.295	12.239	-6.083	7.339
19	19	0.10134	-0.879	7.558	3.039	4.071	31.875	0.581	-5.126	23.703	3.647	13.201	-5.605	-1.592	11.938	-6.343	7.184
20	20	0.10697	-0.655	7.515	3.071	4.208	31.638	0.83	-4.892	24.176	3.218	12.981	-5.162	-1.699	11.78	-6.506	7.036
21	21	0.1126	-0.401	7.46	3.126	4.337	31.385	0.836	-4.693	24.567	2.829	12.711	-4.731	-1.635	11.616	-6.628	6.894
22	22	0.11823	-0.154	7.398	3.201	4.428	31.109	0.595	-4.549	24.882	2.533	12.476	-4.332	-1.421	11.513	-6.751	6.77
23	23	0.12386	0.066	7.339	3.291	4.485	30.813	0.147	-4.498	25.144	2.366	12.411	-3.964	-1.104	11.567	-6.917	6.681
24	24	0.12949	0.266	7.288	3.392	4.509	30.526	-0.489	-4.499	25.396	2.299	12.275	-3.641	-0.707	11.566	-7.123	6.595
25	25	0.13512	0.441	7.248	3.495	4.503	30.241	-1.238	-4.524	25.619	2.321	12.086	-3.284	-0.278	11.541	-7.278	6.51
26	26	0.14075	0.591	7.197	3.59	4.501	29.945	-2.114	-4.655	25.815	2.541	11.966	-2.866	0.082	11.562	-7.357	6.429
27	27	0.14638	0.716	7.148	3.672	4.491	29.619	-3.051	-4.832	25.944	2.888	11.828	-2.436	0.406	11.561	-7.388	6.358
28	28	0.15201	0.84	7.103	3.74	4.491	29.297	-4.042	-5.047	26.058	3.358	11.781	-2.008	0.669	11.64	-7.421	6.291
29	29	0.15764	0.951	7.067	3.79	4.496	28.974	-4.966	-5.259	26.143	3.863	11.809	-1.61	0.859	11.78	-7.468	6.224
30	30	0.16327	1.044	7.034	3.815	4.504	28.647	-5.814	-5.469	26.209	4.406	11.896	-1.249	0.977	11.959	-7.54	6.164
31	31	0.1689	1.123	7.005	3.809	4.526	28.307	-6.5	-5.644	26.243	4.887	11.988	-0.892	1.05	12.131	-7.589	6.113
32	32	0.17453	1.189	6.984	3.772	4.579	27.958	-6.978	-5.785	26.253	5.267	11.999	-0.492	1.073	12.204	-7.566	6.071
33	33	0.18016	1.25	6.973	3.699	4.644	27.591	-7.274	-5.864	26.223	5.566	11.95	-0.131	1.049	12.21	-7.547	6.027
34	34	0.18579	1.304	6.983	3.586	4.741	27.214	-7.349	-5.906	26.146	5.756	11.987	0.131	0.977	12.267	-7.602	5.992
35	35	0.19142	1.35	7.002	3.451	4.836	26.817	-7.199	-5.857	26.022	5.802	12.007	0.345	0.894	12.301	-7.668	5.973
36	36	0.19705	1.381	7.028	3.303	4.916	26.407	-6.91	-5.754	25.863	5.702	12.119	0.554	0.823	12.422	-7.712	5.922
37	37	0.20268	1.401	7.06	3.154	4.99	25.987	-6.497	-5.622	25.678	5.51	12.289	0.776	0.749	12.584	-7.73	5.882
38	38	0.20831	1.412	7.101	3.01	5.053	25.571	-6.021	-5.478	25.48	5.263	12.455	0.978	0.707	12.729	-7.761	5.876
39	39	0.21394	1.402	7.145	2.878	5.084	25.167	-5.525	-5.313	25.297	5.008	12.563	1.204	0.651	12.827	-7.766	5.865
40	40	0.21957	1.365	7.191	2.755	5.081	24.765	-5.029	-5.142	25.115	4.752	12.543	1.439	0.582	12.807	-7.745	5.834
41	41	0.2252	1.303	7.239	2.638	5.062	24.37	-4.561	-5.013	24.938	4.506	12.521	1.692	0.536	12.77	-7.711	5.812
42	42	0.23083	1.207	7.283	2.527	4.994	23.968	-4.142	-4.895	24.752	4.313	12.606	1.88	0.468	12.835	-7.742	5.767
43	43	0.23646	1.087	7.303	2.449	4.88	23.542	-3.811	-4.799	24.557	4.193	12.73	2.065	0.394	12.939	-7.779	5.725
44	44	0.24209	0.958	7.311	2.406	4.738	23.117	-3.633	-4.749	24.382	4.214	12.882	2.282	0.306	13.075	-7.809	5.701
45	45	0.24772	0.832	7.322	2.385	4.593	22.705	-3.567	-4.745	24.222	4.304	13.022	2.516	0.23	13.196	-7.836	5.68
46	46	0.25335	0.705	7.331	2.375	4.444	22.299	-3.594	-4.77	24.073	4.471	12.998	2.778	0.171	13.164	-7.833	5.678
47	47	0.25898	0.576	7.33	2.374	4.288	21.889	-3.687	-4.813	23.915	4.695	12.942	3.037	0.111	13.101	-7.823	5.677
48	48	0.26461	0.447	7.327	2.374	4.138	21.475	-3.856	-4.902	23.745	5.01	12.95	3.26	-0.001	13.092	-7.844	5.653
49	49	0.27024	0.334	7.33	2.366	4.001	21.059	-4.043	-4.991	23.551	5.337	13.051	3.451	-0.104	13.175	-7.895	5.63
50	50	0.27587	0.231	7.339	2.351	3.874	20.664	-4.255	-5.09	23.382	5.681	13.232	3.674	-0.182	13.338	-7.938	5.631
51	51	0.2815	0.147	7.351	2.342	3.752	20.29	-4.483	-5.162	23.238	6.025	13.306	3.908	-0.261	13.415	-7.967	5.622
52	52	0.28713	0.08	7.371	2.342	3.644	19.93	-4.735	-5.233	23.093	6.346	13.244	4.166	-0.293	13.363	-7.956	5.625
53	53	0.29276	0.025	7.411	2.34	3.538	19.59	-4.982	-5.282	22.934	6.618	13.154	4.399	-0.291	13.285	-7.951	5.616
54	54	0.29839	-0.028	7.47	2.325	3.441	19.276	-5.207	-5.335	22.762	6.832	13.121	4.581	-0.272	13.251	-7.975	5.575
55	55	0.30402	-0.078	7.542	2.294	3.349	18.974	-5.412	-5.376	22.59	7.044	13.091	4.753	-0.253	13.225	-8.007	5.538
56	56	0.30965	-0.125	7.622	2.247	3.283	18.688	-5.611	-5.461	22.424	7.247	13.203	4.96	-0.209	13.316	-8.025	5.522
57	57	0.31528	-0.173	7.711	2.191	3.208	18.412	-5.755	-5.504	22.268	7.408	13.194	5.222	-0.166	13.306	-7.978	5.498
58	58	0.32091	-0.21	7.801	2.127	3.135	18.146	-5.897	-5.512	22.124	7.571	13.086	5.497	-0.108	13.223	-7.91	5.484
59	59	0.32654	-0.238	7.899	2.065	3.074	17.891	-5.999	-5.526	21.997	7.675	13.026	5.74	-0.046	13.167	-7.89	5.459
60	60	0.33217	-0.264	8.006	1.995	3.013	17.647	-6.073	-5.525	21.898	7.793	12.906	5.945	-0.022	13.054	-7.926	5.433
61	61	0.3378	-0.293	8.118	1.924	2.947	17.412	-6.118	-5.516	21.802	7.893	12.834	6.156	0.011	12.984	-7.959	5.421
62	62	0.34343	-0.325	8.225	1.853	2.881	17.177	-6.132	-5.507	21.707	7.969	12.811	6.411	0.044	12.959	-7.948	5.416
63	63	0.34906	-0.362	8.328	1.771	2.813	16.933	-6.048	-5.458	21.615	8.005	12.733	6.663	0.053	12.89	-7.938	5.427
64	64	0.35469	-0.406	8.428	1.674	2.753	16.702	-5.926	-5.422	21.55	8.065	12.624	6.902	0.036	12.786	-7.955	5.463
65	65	0.36032	-0.446	8.523	1.577	2.697	16.453	-5.752	-5.371	21.459	8.059	12.511	7.103	0.021	12.668	-7.988	5.483
66	66	0.36595	-0.483	8.614	1.5	2.614	16.181	-5.53	-5.25	21.345	8.019	12.298	7.305	-0.028	12.475	-7.995	5.485
67	67	0.37158	-0.516	8.703	1.426	2.541	15.916	-5.3	-5.157	21.25	7.986	12.197	7.526	-0.096	12.374	-8.01	5.494
68	68	0.37721	-0.556	8.787	1.346	2.461	15.665	-5.018	-5.049	21.2	7.912	12.116	7.756	-0.158	12.297	-8.04	5.514
69	69	0.38284	-0.605	8.866	1.255	2.377	15.422	-4.756	-4.956	21.178	7.867	12.012	8.016	-0.225	12.202	-8.054	5.531
70	70	0.38847	-0.661	8.943	1.155	2.297	15.165	-4.48	-4.877	21.131	7.815	11.907	8.277	-0.3	12.098	-8.054	5.535
71	71	0.3941	-0.719	9.031	1.044	2.219	14.915	-4.185	-4.8	21.074	7.76	11.804	8.518	-0.39	11.992	-8.066	5.534
72	72	0.39973	-0.776	9.116	0.926	2.159	14.666	-3.892	-4.762	21.031	7.695	11.771	8.754	-0.478	11.934	-8.099	5.526
73	73	0.40536	-0.831	9.204	0.803	2.108	14.437	-3.645	-4.75	21.007	7.664	11.687	9.012	-0.563	11.828	-8.112	5.512
74	74	0.41099	-0.884	9.289	0.681	2.037	14.203	-3.449	-4.73	20.974	7.702	11.682	9.272	-0.653	11.81	-8.129	5.509
75	75	0.41662	-0.932	9.38	0.565	1.971	13.971	-3.32	-4.75	20.941	7.823	11.711	9.544	-0.78	11.817	-8.148	5.501
76	76	0.42225	-0.974	9.472	0.442	1.907	13.746	-3.232	-4.776	20.934	7.991	11.671	9.833	-0.922	11.766	-8.163	5.479
77	77	0.42788	-1.016	9.561	0.306	1.849	13.533	-3.203	-4.824	20.949	8.185	11.604	10.115	-1.027	11.69	-8.194	5.453
78	78	0.43351	-1.062	9.642	0.153	1.792	13.326	-3.211	-4.893	20.972	8.402	11.551	10.373	-1.095	11.621	-8.252	5.442
79	79	0.43914	-1.105	9.709	-0.008	1.738	13.102	-3.242	-4.97	20.993	8.668	11.47	10.648	-1.173	11.533	-8.294	5.44
80	80	0.44477	-1.16	9.77	-0.175	1.675	12.881	-3.325	-5.087	21.024	8.975	11.466	10.96	-1.251	11.511	-8.313	5.427
81	81	0.4504	-1.204	9.823	-0.341	1.621	12.651	-3.453	-5.22	21.056	9.343	11.437	11.258	-1.339	11.464	-8.353	5.427
82	82	0.45603	-1.241	9.854	-0.514	1.554	12.4	-3.583	-5.324	21.096	9.741	11.329	11.5	-1.427	11.353	-8.453	5.441
83	83	0.46166	-1.263	9.857	-0.7	1.505	12.123	-3.705	-5.435	21.145	10.107	11.262	11.751	-1.501	11.274	-8.55	5.44
84	84	0.46729	-1.284	9.839	-0.887	1.455	11.837	-3.818	-5.544	21.226	10.464	11.143	12.044	-1.58	11.151	-8.621	5.432
85	85	0.47292	-1.31	9.81	-1.065	1.392	11.545	-3.907	-5.645	21.33	10.789	11.065	12.338	-1.634	11.064	-8.717	5.452
86	86	0.47855	-1.345	9.772	-1.227	1.323	11.242	-3.987	-5.76	21.427	11.036	10.979	12.606	-1.622	10.939	-8.834	5.487
87	87	0.48418	-1.392	9.723	-1.373	1.237	10.925	-4.045	-5.875	21.523	11.305	10.907	12.877	-1.663	10.83	-8.952	5.526
88	88	0.48981	-1.451	9.666	-1.501	1.119	10.614	-4.089	-5.965	21.66	11.603	10.753	13.182	-1.733	10.659	-9.061	5.588
89	89	0.49544	-1.505	9.607	-1.61	1.015	10.302	-4.066	-6.063	21.801	11.788	10.692	13.431	-1.769	10.541	-9.234	5.666
90	90	0.50107	-1.551	9.553	-1.699	0.909	10.003	-4.037	-6.147	21.965	11.972	10.594	13.678	-1.828	10.395	-9.419	5.743
91	91	0.5067	-1.6	9.493	-1.755	0.785	9.707	-4.028	-6.203	22.142	12.155	10.442	13.889	-1.897	10.209	-9.635	5.814
92	92	0.51233	-1.661	9.44	-1.788	0.635	9.429	-3.994	-6.239	22.355	12.317	10.296	14.058	-1.978	10.025	-9.917	5.893
93	93	0.51796	-1.721	9.398	-1.813	0.5	9.168	-3.92	-6.293	22.596	12.429	10.116	14.252	-2.036	9.793	-10.194	6
94	94	0.52359	-1.767	9.367	-1.834	0.392	8.927	-3.831	-6.355	22.866	12.502	9.832	14.535	-2.096	9.467	-10.388	6.095
95	95	0.52922	-1.798	9.344	-1.836	0.3	8.694	-3.72	-6.401	23.141	12.538	9.502	14.843	-2.149	9.102	-10.553	6.197
96	96	0.53485	-1.815	9.323	-1.816	0.211	8.461	-3.651	-6.445	23.427	12.648	9.19	15.057	-2.251	8.76	-10.828	6.304
97	97	0.54048	-1.816	9.305	-1.793	0.14	8.225	-3.535	-6.467	23.721	12.658	8.919	15.151	-2.306	8.43	-11.232	6.408
98	98	0.54611	-1.805	9.276	-1.765	0.107	7.985	-3.421	-6.543	24.041	12.619	8.742	15.196	-2.365	8.15	-11.708	6.484
99	99	0.55174	-1.787	9.241	-1.735	0.07	7.753	-3.341	-6.604	24.394	12.599	8.479	15.185	-2.416	7.791	-12.247	6.549
100	100	0.55737	-1.768	9.193	-1.705	0.031	7.509	-3.208	-6.641	24.758	12.523	8.281	15.132	-2.453	7.485	-12.84	6.619
101	101	0.563	-1.747	9.137	-1.687	0.007	7.259	-3.062	-6.701	25.139	12.388	8.108	15.055	-2.439	7.174	-13.472	6.693
102	102	0.56863	-1.722	9.067	-1.684	-0.01	6.991	-2.961	-6.775	25.541	12.317	7.813	14.989	-2.446	6.757	-14.106	6.753
103	103	0.57426	-1.697	8.984	-1.684	-0.047	6.717	-2.888	-6.826	25.97	12.271	7.504	14.905	-2.443	6.34	-14.777	6.806
104	104	0.57989	-1.664	8.878	-1.68	-0.083	6.433	-2.829	-6.873	26.435	12.208	7.162	14.791	-2.386	5.882	-15.498	6.886
105	105	0.58552	-1.635	8.765	-1.655	-0.108	6.165	-2.858	-6.989	26.933	12.171	6.87	14.587	-2.326	5.432	-16.329	6.946
106	106	0.59115	-1.615	8.657	-1.617	-0.123	5.924	-2.954	-7.16	27.447	12.137	6.64	14.33	-2.237	5.014	-17.218	6.999
107	107	0.59678	-1.622	8.563	-1.546	-0.182	5.739	-3.146	-7.336	28.015	12.159	6.421	14.013	-2.138	4.614	-18.183	7.048
108	108	0.60241	-1.659	8.472	-1.446	-0.294	5.617	-3.393	-7.492	28.694	12.268	6.145	13.654	-2.081	4.188	-19.241	7.1
109	109	0.60804	-1.726	8.38	-1.318	-0.435	5.548	-3.72	-7.687	29.48	12.394	5.861	13.25	-1.993	3.742	-20.398	7.159
110	110	0.61367	-1.82	8.292	-1.153	-0.599	5.531	-4.104	-7.896	30.357	12.513	5.432	12.808	-1.897	3.158	-21.62	7.202
111	111	0.6193	-1.918	8.211	-0.936	-0.785	5.578	-4.564	-8.086	31.333	12.686	4.993	12.285	-1.863	2.595	-22.958	7.202
112	112	0.62493	-2.016	8.139	-0.666	-0.961	5.701	-5.072	-8.29	32.421	12.785	4.56	11.682	-1.781	2.024	-24.415	7.194
113	113	0.63056	-2.103	8.065	-0.363	-1.134	5.883	-5.578	-8.467	33.63	12.877	4.166	10.993	-1.786	1.512	-26.01	7.12
114	114	0.63619	-2.183	7.993	-0.067	-1.302	6.13	-6.116	-8.648	34.949	12.969	3.803	10.271	-1.83	1.059	-27.685	6.979
115	115	0.64182	-2.265	7.925	0.224	-1.494	6.423	-6.645	-8.766	36.32	13.018	3.44	9.458	-1.897	0.645	-29.449	6.759
116	116	0.64745	-2.335	7.861	0.5	-1.685	6.774	-7.153	-8.851	37.77	12.989	3.072	8.579	-1.957	0.25	-31.295	6.473
117	117	0.65308	-2.384	7.795	0.741	-1.834	7.191	-7.674	-8.987	39.312	12.923	2.76	7.655	-2.051	-0.083	-33.219	6.103
118	118	0.65871	-2.417	7.726	0.928	-1.982	7.67	-8.108	-9.052	40.946	12.757	2.427	6.715	-2.179	-0.383	-35.174	5.626
119	119	0.66434	-2.462	7.651	1.059	-2.14	8.202	-8.512	-9.124	42.626	12.57	2.152	5.748	-2.34	-0.594	-37.152	5.087
120	120	0.66997	-2.543	7.579	1.141	-2.355	8.797	-8.91	-9.197	44.381	12.396	2.064	4.726	-2.516	-0.581	-39.22	4.508
121	121	0.6756	-2.667	7.521	1.148	-2.615	9.476	-9.281	-9.301	46.158	12.169	2.102	3.555	-2.672	-0.428	-41.401	3.865
122	122	0.68123	-2.845	7.491	1.102	-2.949	10.243	-9.623	-9.419	47.95	11.881	2.335	2.201	-2.797	-0.069	-43.728	3.164
123	123	0.68686	-3.062	7.489	0.99	-3.309	11.097	-9.961	-9.605	49.742	11.57	2.62	0.644	-2.896	0.359	-46.208	2.434
124	124	0.69249	-3.3	7.502	0.819	-3.677	11.988	-10.225	-9.792	51.483	11.175	2.861	-1.113	-2.968	0.766	-48.807	1.67
125	125	0.69812	-3.551	7.524	0.605	-4.041	12.908	-10.446	-10.004	53.145	10.748	3.082	-2.965	-3.039	1.181	-51.404	0.893
126	126	0.70375	-3.801	7.557	0.369	-4.411	13.871	-10.621	-10.175	54.762	10.295	3.183	-4.791	-3.109	1.55	-53.89	0.122
127	127	0.70938	-4.032	7.608	0.119	-4.745	14.876	-10.767	-10.347	56.332	9.77	3.194	-6.509	-3.073	1.883	-56.203	-0.568
128	128	0.71501	-4.241	7.675	-0.122	-5.03	15.914	-10.992	-10.636	57.874	9.231	3.268	-7.929	-2.906	2.3	-58.191	-1.12
129	129	0.72064	-4.43	7.757	-0.337	-5.318	16.951	-11.251	-10.907	59.34	8.741	3.288	-8.828	-2.809	2.723	-59.593	-1.68
130	130	0.72627	-4.588	7.84	-0.542	-5.546	17.969	-11.498	-11.184	60.739	8.223	3.127	-9.168	-2.769	2.973	-60.392	-2.264
131	131	0.7319	-4.7	7.92	-0.741	-5.693	18.974	-11.799	-11.53	62.094	7.725	2.839	-9.076	-2.738	3.081	-60.74	-2.811
132	132	0.73753	-4.771	7.995	-0.913	-5.787	19.958	-12.151	-11.899	63.414	7.253	2.511	-8.672	-2.724	3.135	-60.761	-3.326
133	133	0.74316	-4.803	8.057	-1.043	-5.845	20.911	-12.544	-12.269	64.673	6.793	2.246	-7.987	-2.697	3.227	-60.454	-3.804
134	134	0.74879	-4.805	8.1	-1.128	-5.889	21.825	-13.033	-12.661	65.849	6.464	2.041	-7.091	-2.706	3.358	-59.867	-4.209
135	135	0.75442	-4.785	8.125	-1.167	-5.92	22.688	-13.559	-13.036	66.912	6.246	1.899	-6.163	-2.746	3.52	-59.164	-4.533
136	136	0.76005	-4.742	8.128	-1.184	-5.934	23.488	-14.058	-13.345	67.837	6.102	1.821	-5.352	-2.83	3.731	-58.468	-4.822
137	137	0.76568	-4.686	8.103	-1.175	-5.956	24.239	-14.587	-13.618	68.644	6.08	1.767	-4.728	-3.043	3.979	-57.854	-5.136
138	138	0.77131	-4.631	8.055	-1.138	-5.969	24.932	-15.099	-13.858	69.322	6.102	1.669	-4.27	-3.325	4.163	-57.314	-5.46
139	139	0.77694	-4.584	7.995	-1.09	-5.975	25.588	-15.565	-14.063	69.879	6.143	1.599	-3.924	-3.56	4.354	-56.788	-5.702
140	140	0.78257	-4.55	7.925	-1.049	-6	26.209	-15.956	-14.191	70.314	6.195	1.691	-3.581	-3.714	4.702	-56.152	-5.87
141	141	0.7882	-4.523	7.846	-1.019	-6.019	26.804	-16.252	-14.238	70.661	6.234	1.759	-3.191	-3.808	5.017	-55.399	-5.984
142	142	0.79383	-4.5	7.766	-0.985	-6.042	27.38	-16.471	-14.207	70.977	6.314	1.821	-2.724	-3.872	5.32	-54.552	-6.012
143	143	0.79946	-4.471	7.691	-0.957	-6.036	27.94	-16.597	-14.1	71.231	6.382	1.91	-2.225	-3.897	5.632	-53.627	-5.989
144	144	0.80509	-4.436	7.619	-0.924	-6.027	28.47	-16.597	-13.851	71.347	6.423	1.922	-1.758	-3.871	5.867	-52.628	-5.94
145	145	0.81072	-4.391	7.551	-0.913	-6.009	28.975	-16.565	-13.554	71.319	6.424	1.926	-1.346	-3.711	6.103	-51.574	-5.844
146	146	0.81635	-4.337	7.497	-0.916	-5.933	29.469	-16.471	-13.247	71.188	6.38	2.024	-1	-3.523	6.389	-50.505	-5.736
147	147	0.82198	-4.283	7.466	-0.929	-5.857	29.953	-16.239	-12.799	70.985	6.318	2.127	-0.666	-3.338	6.684	-49.401	-5.634
148	148	0.82761	-4.224	7.456	-0.949	-5.766	30.436	-15.909	-12.26	70.685	6.247	2.273	-0.403	-3.154	7.013	-48.283	-5.531
149	149	0.83324	-4.155	7.469	-0.972	-5.663	30.92	-15.526	-11.65	70.32	6.194	2.326	-0.162	-3.022	7.257	-47.149	-5.455
150	150	0.83887	-4.079	7.507	-0.978	-5.551	31.404	-15.128	-11.02	69.868	6.14	2.417	0.079	-2.923	7.519	-45.946	-5.412
151	151	0.8445	-3.997	7.562	-0.969	-5.434	31.868	-14.624	-10.28	69.344	6.014	2.661	0.354	-2.819	7.917	-44.653	-5.404
152	152	0.85013	-3.918	7.629	-0.949	-5.322	32.328	-14.092	-9.508	68.747	5.835	2.845	0.598	-2.742	8.247	-43.334	-5.468
153	153	0.85576	-3.852	7.709	-0.916	-5.229	32.784	-13.572	-8.737	68.108	5.624	2.993	0.901	-2.673	8.536	-41.933	-5.578
154	154	0.86139	-3.789	7.804	-0.871	-5.115	33.237	-13.046	-8.007	67.392	5.361	3.267	1.179	-2.633	8.901	-40.491	-5.741
155	155	0.86702	-3.735	7.918	-0.814	-5.014	33.673	-12.488	-7.247	66.581	5.075	3.535	1.383	-2.603	9.25	-39.064	-5.92
156	156	0.87265	-3.68	8.043	-0.744	-4.927	34.095	-11.982	-6.524	65.681	4.725	3.798	1.489	-2.471	9.586	-37.674	-6.076
157	157	0.87828	-3.627	8.167	-0.655	-4.844	34.496	-11.536	-5.867	64.703	4.325	4.052	1.579	-2.286	9.886	-36.246	-6.233
158	158	0.88391	-3.57	8.28	-0.554	-4.766	34.867	-11.134	-5.254	63.671	3.875	4.319	1.656	-2.059	10.179	-34.798	-6.402
159	159	0.88954	-3.513	8.374	-0.456	-4.68	35.197	-10.758	-4.704	62.542	3.304	4.678	1.657	-1.683	10.526	-33.35	-6.539
160	160	0.89517	-3.451	8.459	-0.361	-4.58	35.48	-10.376	-4.171	61.297	2.67	4.986	1.566	-1.289	10.801	-31.922	-6.698
161	161	0.9008	-3.398	8.533	-0.274	-4.5	35.744	-10.071	-3.73	59.993	2.074	5.371	1.488	-0.894	11.129	-30.425	-6.867
162	162	0.90643	-3.354	8.605	-0.19	-4.409	35.984	-9.788	-3.372	58.644	1.408	5.836	1.465	-0.391	11.484	-28.853	-6.991
163	163	0.91206	-3.324	8.672	-0.112	-4.331	36.197	-9.527	-3.077	57.232	0.725	6.451	1.496	0.154	11.945	-27.172	-7.111
164	164	0.91769	-3.307	8.735	-0.04	-4.276	36.375	-9.32	-2.839	55.74	0.059	7.152	1.578	0.735	12.467	-25.383	-7.232
165	165	0.92332	-3.307	8.79	0.026	-4.22	36.53	-9.192	-2.722	54.18	-0.539	7.952	1.656	1.278	13.044	-23.539	-7.36
166	166	0.92895	-3.313	8.835	0.087	-4.156	36.66	-9.119	-2.689	52.586	-1.073	8.667	1.718	1.76	13.511	-21.704	-7.505
167	167	0.93458	-3.32	8.879	0.14	-4.087	36.777	-9.121	-2.738	50.957	-1.535	9.369	1.801	2.219	13.94	-19.833	-7.648
168	168	0.94021	-3.317	8.92	0.167	-3.988	36.863	-9.208	-2.875	49.273	-1.906	10.106	1.878	2.646	14.387	-17.938	-7.792
169	169	0.94584	-3.325	8.96	0.18	-3.864	36.938	-9.36	-3.114	47.55	-2.112	10.886	1.995	2.952	14.839	-15.98	-7.935
170	170	0.95147	-3.335	8.997	0.191	-3.746	37.003	-9.591	-3.41	45.816	-2.222	11.677	2.138	3.257	15.288	-13.997	-8.052
171	171	0.9571	-3.352	9.038	0.209	-3.633	37.057	-9.926	-3.771	44.046	-2.192	12.374	2.312	3.51	15.629	-11.986	-8.157
172	172	0.96273	-3.367	9.083	0.22	-3.506	37.099	-10.358	-4.192	42.258	-1.999	12.97	2.46	3.689	15.878	-10.024	-8.249
173	173	0.96836	-3.382	9.129	0.223	-3.349	37.135	-10.871	-4.684	40.465	-1.69	13.478	2.616	3.822	16.021	-8.086	-8.329
174	174	0.97399	-3.401	9.172	0.224	-3.195	37.157	-11.394	-5.143	38.652	-1.308	13.865	2.768	3.887	16.061	-6.158	-8.432
175	175	0.97962	-3.419	9.215	0.239	-3.048	37.156	-11.971	-5.609	36.786	-0.843	14.29	2.869	3.947	16.132	-4.263	-8.51
176	176	0.98525	-3.428	9.266	0.263	-2.895	37.132	-12.582	-6.079	34.895	-0.307	14.851	2.909	4.017	16.332	-2.438	-8.544
177	177	0.99088	-3.423	9.322	0.272	-2.712	37.099	-13.203	-6.531	33.027	0.302	15.345	3.05	4.026	16.45	-0.567	-8.586
178	178	0.99651	-3.433	9.375	0.28	-2.552	37.048	-13.749	-6.884	31.173	0.902	15.732	3.2	4.029	16.486	1.268	-8.606
179	179	1.00214	-3.445	9.42	0.306	-2.415	36.972	-14.299	-7.172	29.339	1.489	15.986	3.262	4.089	16.435	2.953	-8.582
180	180	1.00777	-3.453	9.46	0.354	-2.289	36.864	-14.829	-7.398	27.511	2.068	16.236	3.187	4.131	16.422	4.473	-8.558
181	181	1.0134	-3.458	9.498	0.422	-2.169	36.729	-15.284	-7.55	25.686	2.544	16.52	3.047	4.173	16.46	5.923	-8.563
182	182	1.01903	-3.468	9.535	0.511	-2.084	36.576	-15.618	-7.588	23.9	2.906	16.897	2.834	4.198	16.626	7.291	-8.595
183	183	1.02466	-3.474	9.567	0.609	-2.011	36.401	-15.88	-7.552	22.172	3.154	17.133	2.59	4.28	16.686	8.548	-8.604
184	184	1.03029	-3.481	9.589	0.711	-1.948	36.198	-16.035	-7.447	20.52	3.296	17.274	2.426	4.347	16.663	9.795	-8.617
185	185	1.03592	-3.5	9.608	0.825	-1.928	35.981	-16.019	-7.215	18.982	3.257	17.183	2.402	4.365	16.437	11.079	-8.68
186	186	1.04155	-3.526	9.636	0.933	-1.919	35.775	-15.847	-6.926	17.552	3.011	17.065	2.384	4.393	16.211	12.297	-8.789
187	187	1.04718	-3.548	9.658	1.027	-1.893	35.566	-15.574	-6.632	16.207	2.578	16.94	2.3	4.493	16.003	13.377	-8.905
188	188	1.05281	-3.562	9.673	1.123	-1.872	35.356	-15.222	-6.324	14.968	2.011	16.837	2.163	4.599	15.848	14.333	-9.056
189	189	1.05844	-3.569	9.694	1.228	-1.851	35.168	-14.774	-6.026	13.858	1.29	16.762	2.007	4.705	15.733	15.177	-9.239
190	190	1.06407	-3.571	9.719	1.332	-1.837	35.023	-14.312	-5.748	12.924	0.474	16.668	1.862	4.868	15.624	15.898	-9.429
191	191	1.0697	-3.566	9.742	1.419	-1.823	34.917	-13.791	-5.476	12.169	-0.39	16.607	1.694	4.986	15.583	16.478	-9.654
192	192	1.07533	-3.557	9.762	1.491	-1.792	34.86	-13.282	-5.261	11.632	-1.242	16.602	1.558	5.067	15.609	16.935	-9.908
193	193	1.08096	-3.537	9.791	1.54	-1.747	34.864	-12.74	-5.08	11.308	-2.109	16.818	1.467	5.116	15.857	17.317	-10.187
194	194	1.08659	-3.505	9.818	1.573	-1.659	34.923	-12.242	-4.987	11.183	-2.953	17.055	1.416	5.184	16.112	17.579	-10.453
195	195	1.09222	-3.455	9.832	1.59	-1.541	35.015	-11.784	-4.923	11.262	-3.666	17.175	1.391	5.199	16.281	17.674	-10.663
196	196	1.09785	-3.387	9.826	1.606	-1.424	35.127	-11.39	-4.858	11.54	-4.223	17.244	1.357	5.157	16.443	17.573	-10.812
197	197	1.10348	-3.312	9.806	1.643	-1.314	35.24	-11.04	-4.819	11.96	-4.664	17.431	1.241	5.066	16.749	17.272	-10.914
198	198	1.10911	-3.234	9.764	1.697	-1.212	35.341	-10.814	-4.813	12.476	-4.928	17.778	0.973	4.972	17.261	16.738	-10.945
199	199	1.11474	-3.154	9.707	1.746	-1.116	35.429	-10.675	-4.803	13.07	-4.962	18.292	0.522	4.822	18.015	15.955	-10.896
200	200	1.12037	-3.066	9.622	1.786	-0.999	35.459	-10.56	-4.799	13.694	-4.855	18.637	-0.075	4.645	18.652	14.9	-10.732
201	201	1.126	-2.989	9.524	1.849	-0.9	35.468	-10.592	-4.847	14.385	-4.547	18.768	-0.705	4.473	19.077	13.648	-10.457
