# Supplementary material for: Gait phenotypes in paediatric hereditary spastic paraplegia revealed by dynamic time warping analysis and random forests
Source: PLoS One. 2018 Mar 8;13(3):e0192345. doi: 10.1371/journal.pone.0192345 (PMC5843164; doi:10.1371/journal.pone.0192345)
Supplement: S2 Data — (ZIP) [file pone.0192345.s009.zip › Healthy/Left.SR.HEALTHY7.3.csv]

	Epoch	Time	Pelvic.obliquity	Pelvic.tilt	Pelvic rotation	Hip.abd.add	Hip.flexion	Hip.rotation	Knee.abd.add	Knee.flexion	Knee.rotation	Ankle.abd.add	Ankle.flexion	Ankle.rotation	Forefoot.abd.add	Forefoot.flexion	Forefoot.rotation
1	1	0	-6.075	5.826	1.768	-4.716	37.679	-20.82	-7.956	13.715	8.355	11.419	5.856	0.813	8.867	24.429	-12.96
2	2	0.00427	-6.071	5.69	1.833	-4.681	37.352	-20.203	-7.774	13.741	7.808	11.644	5.711	0.858	9.213	24.192	-12.781
3	3	0.00854	-6.094	5.557	1.883	-4.655	37.014	-19.443	-7.567	13.85	6.987	11.903	5.364	1.074	9.65	23.677	-12.596
4	4	0.01281	-6.141	5.43	1.915	-4.637	36.666	-18.546	-7.341	14.022	5.899	12.228	4.703	1.469	10.225	22.793	-12.396
5	5	0.01708	-6.199	5.311	1.934	-4.615	36.312	-17.585	-7.118	14.257	4.618	12.604	3.769	2.038	10.917	21.567	-12.169
6	6	0.02135	-6.25	5.199	1.94	-4.577	35.949	-16.607	-6.91	14.541	3.21	13.002	2.603	2.752	11.693	20.042	-11.908
7	7	0.02562	-6.282	5.089	1.928	-4.504	35.573	-15.629	-6.713	14.838	1.744	13.395	1.206	3.549	12.533	18.246	-11.616
8	8	0.02989	-6.266	4.981	1.899	-4.372	35.194	-14.747	-6.551	15.118	0.379	13.761	-0.386	4.332	13.408	16.25	-11.306
9	9	0.03416	-6.19	4.891	1.828	-4.158	34.875	-13.982	-6.411	15.362	-0.797	13.734	-2.245	5.068	14.001	13.974	-10.936
10	10	0.03843	-6.068	4.822	1.729	-3.883	34.651	-13.319	-6.308	15.641	-1.725	13.384	-4.118	5.677	14.292	11.641	-10.509
11	11	0.0427	-5.907	4.78	1.601	-3.55	34.553	-12.715	-6.261	16.048	-2.405	12.912	-5.722	6.122	14.376	9.492	-10.03
12	12	0.04697	-5.71	4.763	1.447	-3.165	34.571	-12.16	-6.269	16.636	-2.845	12.449	-6.883	6.379	14.325	7.666	-9.529
13	13	0.05124	-5.475	4.763	1.271	-2.732	34.67	-11.651	-6.325	17.42	-3.036	12.083	-7.548	6.421	14.203	6.192	-9.03
14	14	0.05551	-5.21	4.77	1.073	-2.26	34.798	-11.172	-6.418	18.372	-2.966	11.879	-7.779	6.226	14.079	5.006	-8.532
15	15	0.05978	-4.926	4.784	0.845	-1.753	34.892	-10.65	-6.523	19.402	-2.73	11.87	-7.744	5.816	14.027	3.988	-8.059
16	16	0.06405	-4.644	4.807	0.596	-1.245	34.936	-10.09	-6.616	20.477	-2.32	11.941	-7.676	5.18	14.002	2.918	-7.618
17	17	0.06832	-4.373	4.838	0.345	-0.76	34.938	-9.511	-6.678	21.541	-1.745	12.068	-7.605	4.33	14	1.831	-7.223
18	18	0.07259	-4.112	4.871	0.105	-0.308	34.892	-8.926	-6.697	22.545	-1.005	12.33	-7.534	3.24	14.104	0.792	-6.914
19	19	0.07686	-3.861	4.901	-0.115	0.107	34.79	-8.363	-6.67	23.438	-0.122	12.653	-7.437	1.956	14.249	-0.129	-6.691
20	20	0.08113	-3.618	4.927	-0.309	0.484	34.626	-7.861	-6.605	24.182	0.881	12.93	-7.301	0.55	14.342	-0.911	-6.536
21	21	0.0854	-3.375	4.949	-0.477	0.827	34.392	-7.445	-6.522	24.776	1.984	13.138	-7.159	-0.92	14.372	-1.598	-6.429
22	22	0.08967	-3.141	4.963	-0.616	1.135	34.088	-7.118	-6.434	25.244	3.131	13.333	-7.045	-2.411	14.402	-2.238	-6.382
23	23	0.09394	-2.91	4.974	-0.714	1.409	33.725	-6.886	-6.347	25.618	4.211	13.456	-6.916	-3.81	14.386	-2.821	-6.383
24	24	0.09821	-2.683	4.991	-0.773	1.647	33.332	-6.756	-6.272	25.933	5.21	13.602	-6.717	-5.092	14.416	-3.303	-6.426
25	25	0.10248	-2.454	5.016	-0.784	1.856	32.922	-6.724	-6.213	26.2	6.08	13.744	-6.439	-6.203	14.472	-3.68	-6.491
26	26	0.10675	-2.222	5.047	-0.747	2.04	32.505	-6.783	-6.165	26.431	6.79	13.868	-6.099	-7.12	14.547	-3.975	-6.573
27	27	0.11102	-1.99	5.079	-0.667	2.202	32.088	-6.925	-6.123	26.63	7.32	13.945	-5.726	-7.829	14.618	-4.211	-6.671
28	28	0.11529	-1.765	5.111	-0.547	2.343	31.671	-7.132	-6.087	26.782	7.654	13.91	-5.333	-8.311	14.615	-4.397	-6.774
29	29	0.11956	-1.556	5.148	-0.393	2.455	31.261	-7.429	-6.07	26.869	7.819	13.794	-4.907	-8.551	14.566	-4.504	-6.873
30	30	0.12383	-1.361	5.193	-0.21	2.541	30.843	-7.779	-6.06	26.879	7.785	13.686	-4.473	-8.534	14.546	-4.55	-6.956
31	31	0.1281	-1.175	5.249	-0.013	2.618	30.424	-8.144	-6.045	26.833	7.566	13.528	-4.07	-8.287	14.494	-4.599	-7.005
32	32	0.13237	-1.002	5.311	0.192	2.687	29.985	-8.474	-6.006	26.719	7.147	13.359	-3.722	-7.843	14.441	-4.664	-7.035
33	33	0.13664	-0.85	5.375	0.391	2.748	29.516	-8.756	-5.946	26.53	6.537	13.214	-3.435	-7.225	14.417	-4.744	-7.059
34	34	0.14091	-0.73	5.439	0.572	2.8	29.014	-8.989	-5.877	26.264	5.766	13.103	-3.21	-6.452	14.427	-4.834	-7.082
35	35	0.14518	-0.651	5.497	0.732	2.837	28.469	-9.146	-5.8	25.909	4.854	13.004	-3.038	-5.56	14.439	-4.923	-7.101
36	36	0.14945	-0.62	5.554	0.873	2.841	27.891	-9.189	-5.682	25.481	3.811	12.913	-2.896	-4.588	14.454	-4.989	-7.115
37	37	0.15372	-0.632	5.602	0.994	2.818	27.298	-9.2	-5.566	25.023	2.75	12.779	-2.721	-3.582	14.418	-5.005	-7.12
38	38	0.15799	-0.677	5.652	1.096	2.77	26.708	-9.176	-5.448	24.564	1.717	12.648	-2.519	-2.613	14.372	-4.986	-7.133
39	39	0.16226	-0.75	5.703	1.171	2.712	26.122	-9.114	-5.338	24.118	0.726	12.557	-2.296	-1.701	14.348	-4.947	-7.158
40	40	0.16653	-0.84	5.758	1.217	2.655	25.551	-9.05	-5.258	23.701	-0.153	12.533	-2.065	-0.878	14.369	-4.912	-7.186
41	41	0.1708	-0.936	5.819	1.235	2.602	25.001	-9.017	-5.211	23.325	-0.852	12.561	-1.837	-0.179	14.427	-4.906	-7.208
42	42	0.17507	-1.029	5.883	1.227	2.555	24.462	-8.974	-5.154	22.98	-1.419	12.553	-1.614	0.395	14.451	-4.93	-7.23
43	43	0.17934	-1.116	5.945	1.197	2.538	23.938	-8.964	-5.136	22.673	-1.77	12.436	-1.357	0.806	14.352	-4.968	-7.23
44	44	0.18361	-1.19	6.009	1.157	2.542	23.422	-9	-5.147	22.392	-1.923	12.283	-1.064	1.069	14.205	-5.001	-7.222
45	45	0.18788	-1.255	6.075	1.109	2.556	22.918	-9.082	-5.182	22.143	-1.867	12.17	-0.744	1.167	14.087	-5.03	-7.211
46	46	0.19215	-1.312	6.15	1.054	2.577	22.436	-9.2	-5.228	21.928	-1.636	12.034	-0.401	1.127	13.945	-5.064	-7.199
47	47	0.19642	-1.364	6.235	0.992	2.601	21.973	-9.342	-5.281	21.738	-1.264	11.88	-0.056	0.968	13.79	-5.115	-7.19
48	48	0.20069	-1.418	6.327	0.927	2.623	21.522	-9.507	-5.351	21.567	-0.768	11.792	0.276	0.696	13.698	-5.184	-7.193
49	49	0.20496	-1.475	6.422	0.865	2.641	21.088	-9.723	-5.443	21.424	-0.139	11.758	0.627	0.335	13.661	-5.246	-7.199
50	50	0.20923	-1.537	6.529	0.813	2.638	20.683	-9.984	-5.531	21.317	0.619	11.682	1.017	-0.137	13.592	-5.292	-7.222
51	51	0.2135	-1.603	6.643	0.763	2.628	20.304	-10.274	-5.63	21.243	1.451	11.555	1.432	-0.659	13.482	-5.333	-7.245
52	52	0.21777	-1.679	6.761	0.722	2.599	19.938	-10.599	-5.74	21.175	2.316	11.424	1.858	-1.183	13.369	-5.365	-7.266
53	53	0.22204	-1.762	6.877	0.689	2.553	19.57	-10.949	-5.843	21.101	3.181	11.296	2.266	-1.689	13.271	-5.407	-7.293
54	54	0.22631	-1.849	6.99	0.66	2.497	19.2	-11.319	-5.944	21.017	4.021	11.153	2.651	-2.162	13.169	-5.462	-7.329
55	55	0.23058	-1.94	7.105	0.63	2.44	18.838	-11.712	-6.053	20.927	4.819	10.976	3.037	-2.577	13.036	-5.511	-7.372
56	56	0.23485	-2.03	7.213	0.595	2.373	18.472	-12.093	-6.137	20.833	5.519	10.818	3.416	-2.911	12.93	-5.55	-7.432
57	57	0.23912	-2.121	7.316	0.555	2.296	18.1	-12.442	-6.194	20.724	6.081	10.708	3.778	-3.139	12.875	-5.578	-7.506
58	58	0.24339	-2.208	7.409	0.514	2.228	17.711	-12.763	-6.239	20.588	6.488	10.558	4.092	-3.229	12.774	-5.64	-7.571
59	59	0.24766	-2.289	7.496	0.469	2.169	17.314	-13.044	-6.274	20.441	6.755	10.456	4.388	-3.214	12.709	-5.702	-7.634
60	60	0.25193	-2.361	7.575	0.418	2.116	16.912	-13.304	-6.296	20.288	6.908	10.397	4.665	-3.101	12.681	-5.767	-7.698
61	61	0.2562	-2.423	7.648	0.363	2.07	16.504	-13.546	-6.3	20.126	6.95	10.356	4.92	-2.892	12.667	-5.839	-7.765
62	62	0.26047	-2.474	7.717	0.304	2.035	16.087	-13.737	-6.284	19.945	6.858	10.326	5.152	-2.599	12.653	-5.914	-7.835
63	63	0.26474	-2.511	7.781	0.236	2.025	15.647	-13.873	-6.252	19.725	6.643	10.213	5.332	-2.232	12.549	-6.029	-7.904
64	64	0.26901	-2.534	7.83	0.15	2.033	15.19	-13.995	-6.202	19.502	6.351	10.035	5.501	-1.774	12.385	-6.162	-7.957
65	65	0.27328	-2.551	7.864	0.047	2.047	14.7	-14.024	-6.117	19.262	5.995	9.847	5.667	-1.315	12.211	-6.294	-8.002
66	66	0.27755	-2.563	7.883	-0.074	2.073	14.184	-13.979	-6.016	19.013	5.605	9.664	5.832	-0.89	12.038	-6.419	-8.062
67	67	0.28182	-2.564	7.892	-0.208	2.111	13.651	-13.885	-5.902	18.756	5.207	9.497	6.008	-0.497	11.877	-6.528	-8.127
68	68	0.28609	-2.547	7.895	-0.346	2.165	13.104	-13.773	-5.785	18.494	4.827	9.363	6.194	-0.133	11.744	-6.623	-8.186
69	69	0.29036	-2.517	7.885	-0.486	2.238	12.549	-13.674	-5.694	18.235	4.5	9.284	6.366	0.189	11.656	-6.731	-8.243
70	70	0.29463	-2.476	7.863	-0.625	2.323	11.983	-13.593	-5.624	17.989	4.235	9.231	6.539	0.457	11.589	-6.848	-8.303
71	71	0.2989	-2.441	7.825	-0.773	2.385	11.4	-13.53	-5.533	17.766	4.096	9.099	6.744	0.617	11.467	-6.962	-8.376
72	72	0.30317	-2.401	7.779	-0.925	2.455	10.806	-13.491	-5.459	17.549	4.024	8.957	6.968	0.737	11.332	-7.069	-8.448
73	73	0.30744	-2.356	7.727	-1.081	2.528	10.194	-13.42	-5.377	17.33	3.985	8.804	7.201	0.805	11.19	-7.178	-8.511
74	74	0.31171	-2.309	7.671	-1.237	2.6	9.57	-13.341	-5.296	17.111	4	8.66	7.426	0.812	11.063	-7.301	-8.576
75	75	0.31598	-2.262	7.612	-1.396	2.671	8.942	-13.294	-5.227	16.9	4.092	8.535	7.643	0.769	10.962	-7.438	-8.647
76	76	0.32025	-2.215	7.553	-1.556	2.735	8.313	-13.243	-5.151	16.699	4.22	8.393	7.886	0.696	10.848	-7.56	-8.712
77	77	0.32452	-2.167	7.504	-1.717	2.795	7.686	-13.147	-5.067	16.487	4.321	8.302	8.123	0.606	10.779	-7.675	-8.783
78	78	0.32879	-2.128	7.461	-1.872	2.845	7.072	-13.135	-5.005	16.289	4.484	8.217	8.352	0.528	10.72	-7.809	-8.856
79	79	0.33306	-2.094	7.423	-2.021	2.881	6.468	-13.155	-4.937	16.107	4.644	8.073	8.593	0.485	10.611	-7.952	-8.924
80	80	0.33733	-2.071	7.392	-2.164	2.905	5.875	-13.186	-4.869	15.934	4.765	7.945	8.857	0.475	10.51	-8.075	-9.003
81	81	0.3416	-2.055	7.371	-2.302	2.92	5.298	-13.226	-4.804	15.772	4.865	7.85	9.156	0.479	10.432	-8.162	-9.1
82	82	0.34587	-2.043	7.362	-2.441	2.929	4.739	-13.283	-4.741	15.628	4.968	7.747	9.48	0.486	10.344	-8.236	-9.206
83	83	0.35014	-2.039	7.364	-2.582	2.928	4.202	-13.353	-4.679	15.502	5.041	7.603	9.772	0.539	10.222	-8.36	-9.307
84	84	0.35441	-2.04	7.377	-2.736	2.941	3.681	-13.395	-4.637	15.385	5.011	7.444	10.048	0.665	10.066	-8.511	-9.417
85	85	0.35868	-2.043	7.402	-2.905	2.947	3.192	-13.424	-4.586	15.316	4.971	7.224	10.338	0.796	9.861	-8.68	-9.529
86	86	0.36295	-2.046	7.441	-3.081	2.953	2.736	-13.461	-4.545	15.283	4.919	7.017	10.652	0.941	9.663	-8.844	-9.652
87	87	0.36722	-2.055	7.488	-3.26	2.951	2.315	-13.514	-4.516	15.3	4.876	6.82	10.952	1.092	9.478	-9.044	-9.773
88	88	0.37149	-2.069	7.537	-3.44	2.94	1.927	-13.588	-4.504	15.376	4.843	6.644	11.228	1.257	9.317	-9.299	-9.883
89	89	0.37576	-2.088	7.586	-3.621	2.923	1.57	-13.693	-4.522	15.51	4.818	6.518	11.486	1.448	9.199	-9.599	-9.98
90	90	0.38003	-2.119	7.627	-3.812	2.903	1.248	-13.857	-4.595	15.71	4.847	6.434	11.711	1.646	9.121	-9.962	-10.067
91	91	0.3843	-2.159	7.659	-4.017	2.872	0.95	-13.967	-4.679	15.98	4.858	6.334	11.947	1.81	9.029	-10.351	-10.156
92	92	0.38857	-2.218	7.686	-4.234	2.814	0.681	-14.087	-4.785	16.307	4.913	6.221	12.151	1.973	8.933	-10.807	-10.212
93	93	0.39284	-2.292	7.705	-4.461	2.739	0.437	-14.199	-4.916	16.701	5.016	6.073	12.339	2.112	8.812	-11.326	-10.233
94	94	0.39711	-2.377	7.715	-4.695	2.642	0.217	-14.297	-5.055	17.166	5.14	5.883	12.508	2.243	8.666	-11.911	-10.219
95	95	0.40138	-2.471	7.71	-4.93	2.523	0.017	-14.401	-5.207	17.703	5.296	5.684	12.655	2.362	8.528	-12.557	-10.185
96	96	0.40565	-2.571	7.683	-5.161	2.39	-0.169	-14.541	-5.39	18.307	5.522	5.526	12.783	2.439	8.442	-13.254	-10.138
97	97	0.40992	-2.677	7.636	-5.376	2.231	-0.351	-14.699	-5.59	18.964	5.798	5.403	12.861	2.504	8.403	-14.027	-10.042
98	98	0.41419	-2.775	7.573	-5.568	2.07	-0.52	-14.877	-5.823	19.675	6.112	5.369	12.882	2.561	8.461	-14.878	-9.898
99	99	0.41846	-2.87	7.499	-5.739	1.898	-0.664	-15.089	-6.071	20.457	6.466	5.301	12.838	2.617	8.511	-15.836	-9.711
100	100	0.42273	-2.951	7.417	-5.896	1.736	-0.788	-15.288	-6.332	21.296	6.79	5.18	12.757	2.698	8.518	-16.872	-9.485
101	101	0.427	-3.017	7.328	-6.04	1.582	-0.891	-15.488	-6.608	22.194	7.106	5.078	12.635	2.786	8.554	-17.978	-9.233
102	102	0.43127	-3.063	7.23	-6.172	1.433	-0.98	-15.684	-6.885	23.153	7.43	5.008	12.46	2.86	8.644	-19.164	-8.959
103	103	0.43554	-3.078	7.121	-6.298	1.299	-1.063	-15.851	-7.146	24.168	7.742	4.905	12.224	2.929	8.729	-20.446	-8.654
104	104	0.43981	-3.067	7.007	-6.411	1.182	-1.131	-16.061	-7.44	25.224	8.058	4.828	11.905	3.053	8.847	-21.835	-8.3
105	105	0.44408	-3.02	6.881	-6.511	1.093	-1.185	-16.248	-7.734	26.334	8.305	4.794	11.514	3.222	9.014	-23.314	-7.913
106	106	0.44835	-2.956	6.753	-6.596	1.002	-1.208	-16.452	-8.028	27.511	8.532	4.857	11.09	3.418	9.286	-24.842	-7.51
107	107	0.45262	-2.878	6.627	-6.659	0.918	-1.184	-16.671	-8.337	28.762	8.745	4.937	10.628	3.613	9.586	-26.435	-7.092
108	108	0.45689	-2.801	6.511	-6.693	0.825	-1.104	-16.879	-8.636	30.083	8.921	5.003	10.101	3.809	9.887	-28.116	-6.652
109	109	0.46116	-2.742	6.413	-6.697	0.702	-0.957	-17.062	-8.906	31.471	9.045	5.063	9.475	4.007	10.208	-29.907	-6.193
110	110	0.46543	-2.713	6.339	-6.675	0.535	-0.724	-17.24	-9.149	32.934	9.126	5.148	8.724	4.193	10.583	-31.824	-5.741
111	111	0.4697	-2.73	6.266	-6.617	0.303	-0.425	-17.415	-9.367	34.47	9.124	5.278	7.826	4.395	11.022	-33.89	-5.291
112	112	0.47397	-2.793	6.189	-6.536	0.01	-0.059	-17.556	-9.561	36.08	9.04	5.502	6.799	4.606	11.564	-36.079	-4.84
113	113	0.47824	-2.894	6.113	-6.427	-0.345	0.372	-17.698	-9.726	37.77	8.925	5.749	5.672	4.79	12.147	-38.377	-4.4
114	114	0.48251	-3.025	6.042	-6.291	-0.735	0.862	-17.806	-9.86	39.513	8.767	5.938	4.443	4.935	12.681	-40.779	-3.968
115	115	0.48678	-3.181	5.975	-6.128	-1.152	1.403	-17.87	-9.958	41.295	8.555	6.063	3.093	5.028	13.156	-43.293	-3.556
116	116	0.49105	-3.358	5.91	-5.936	-1.594	1.984	-17.894	-10.01	43.103	8.292	6.141	1.608	5.058	13.589	-45.923	-3.181
117	117	0.49532	-3.549	5.845	-5.71	-2.058	2.595	-17.877	-9.995	44.907	7.995	6.154	-0.009	5.01	13.963	-48.644	-2.85
118	118	0.49959	-3.748	5.795	-5.472	-2.521	3.252	-17.828	-9.955	46.678	7.722	6.088	-1.756	4.877	14.241	-51.435	-2.532
119	119	0.50386	-3.948	5.767	-5.234	-2.969	3.962	-17.734	-9.889	48.401	7.453	5.929	-3.512	4.69	14.387	-54.16	-2.237
120	120	0.50813	-4.144	5.74	-5.016	-3.408	4.689	-17.566	-9.781	50.063	7.163	5.817	-5.103	4.459	14.524	-56.635	-2.019
121	121	0.5124	-4.334	5.711	-4.824	-3.839	5.427	-17.353	-9.646	51.686	6.891	5.758	-6.324	4.163	14.651	-58.673	-1.914
122	122	0.51667	-4.513	5.674	-4.672	-4.249	6.166	-17.103	-9.514	53.282	6.658	5.733	-7.033	3.809	14.737	-60.154	-1.925
123	123	0.52094	-4.681	5.627	-4.572	-4.627	6.904	-16.815	-9.399	54.863	6.465	5.73	-7.184	3.41	14.773	-61.051	-2.041
124	124	0.52521	-4.843	5.569	-4.522	-4.991	7.648	-16.499	-9.293	56.459	6.324	5.754	-6.843	2.936	14.792	-61.442	-2.278
125	125	0.52948	-4.995	5.496	-4.523	-5.329	8.399	-16.204	-9.238	58.038	6.256	5.717	-6.233	2.34	14.731	-61.525	-2.659
126	126	0.53375	-5.147	5.417	-4.569	-5.643	9.164	-15.898	-9.22	59.554	6.257	5.648	-5.618	1.613	14.621	-61.523	-3.139
127	127	0.53802	-5.298	5.339	-4.661	-5.94	9.962	-15.593	-9.244	61.024	6.295	5.523	-5.073	0.797	14.46	-61.523	-3.703
128	128	0.54229	-5.445	5.263	-4.807	-6.211	10.793	-15.312	-9.337	62.433	6.382	5.341	-4.571	-0.092	14.239	-61.489	-4.335
129	129	0.54656	-5.586	5.189	-5.003	-6.451	11.654	-15.061	-9.508	63.774	6.525	5.138	-4.061	-1.037	13.987	-61.367	-5.022
130	130	0.55083	-5.72	5.122	-5.241	-6.665	12.545	-14.839	-9.747	65.045	6.712	4.957	-3.506	-2.018	13.744	-61.116	-5.757
131	131	0.5551	-5.846	5.071	-5.514	-6.851	13.474	-14.668	-10.062	66.232	6.924	4.787	-2.909	-3.021	13.508	-60.727	-6.551
132	132	0.55937	-5.965	5.031	-5.82	-7.006	14.441	-14.506	-10.416	67.333	7.139	4.624	-2.309	-4.006	13.275	-60.234	-7.358
133	133	0.56364	-6.071	5.004	-6.139	-7.131	15.449	-14.414	-10.844	68.365	7.34	4.43	-1.701	-4.873	13.01	-59.658	-8.102
134	134	0.56791	-6.153	4.985	-6.463	-7.204	16.468	-14.362	-11.324	69.288	7.501	4.266	-1.059	-5.573	12.753	-58.946	-8.749
135	135	0.57218	-6.203	4.978	-6.784	-7.223	17.493	-14.338	-11.826	70.105	7.612	4.155	-0.354	-6.094	12.527	-58.072	-9.295
136	136	0.57645	-6.216	4.984	-7.094	-7.189	18.513	-14.342	-12.334	70.805	7.672	4.084	0.399	-6.427	12.324	-57.051	-9.731
137	137	0.58072	-6.195	5.004	-7.379	-7.101	19.518	-14.375	-12.838	71.367	7.678	4.031	1.143	-6.569	12.115	-55.932	-10.043
138	138	0.58499	-6.146	5.041	-7.629	-6.966	20.514	-14.405	-13.303	71.803	7.61	4.011	1.83	-6.535	11.916	-54.765	-10.244
139	139	0.58926	-6.077	5.096	-7.833	-6.812	21.505	-14.496	-13.772	72.109	7.48	4.102	2.401	-6.309	11.802	-53.591	-10.331
140	140	0.59353	-5.996	5.169	-8.009	-6.632	22.496	-14.584	-14.212	72.324	7.309	4.24	2.892	-5.984	11.716	-52.416	-10.349
141	141	0.5978	-5.905	5.254	-8.154	-6.437	23.475	-14.68	-14.621	72.445	7.12	4.387	3.309	-5.579	11.625	-51.245	-10.301
142	142	0.60207	-5.805	5.349	-8.266	-6.232	24.443	-14.8	-15.003	72.476	6.942	4.476	3.672	-5.118	11.475	-50.071	-10.189
143	143	0.60634	-5.701	5.454	-8.346	-6.022	25.398	-14.933	-15.35	72.43	6.769	4.52	4.001	-4.612	11.279	-48.883	-10.028
144	144	0.61061	-5.597	5.564	-8.399	-5.808	26.338	-15.054	-15.653	72.326	6.577	4.601	4.308	-4.074	11.113	-47.673	-9.842
145	145	0.61488	-5.496	5.681	-8.438	-5.583	27.269	-15.191	-15.957	72.169	6.41	4.722	4.601	-3.572	10.979	-46.435	-9.667
146	146	0.61915	-5.395	5.806	-8.451	-5.365	28.177	-15.3	-16.192	71.957	6.308	4.839	4.871	-3.171	10.849	-45.189	-9.518
147	147	0.62342	-5.299	5.932	-8.432	-5.164	29.055	-15.413	-16.378	71.662	6.25	4.894	5.087	-2.852	10.67	-43.948	-9.415
148	148	0.62769	-5.208	6.056	-8.386	-4.978	29.898	-15.514	-16.514	71.297	6.228	4.925	5.267	-2.617	10.475	-42.702	-9.364
149	149	0.63196	-5.124	6.175	-8.315	-4.811	30.711	-15.605	-16.607	70.879	6.247	4.921	5.426	-2.475	10.251	-41.45	-9.365
150	150	0.63623	-5.048	6.291	-8.226	-4.662	31.499	-15.695	-16.671	70.415	6.317	4.9	5.577	-2.428	10.017	-40.178	-9.418
151	151	0.6405	-4.976	6.405	-8.13	-4.523	32.263	-15.779	-16.714	69.902	6.434	4.917	5.737	-2.471	9.823	-38.861	-9.521
152	152	0.64477	-4.909	6.517	-8.033	-4.381	33.004	-15.83	-16.709	69.337	6.578	4.861	5.926	-2.596	9.562	-37.489	-9.678
153	153	0.64904	-4.843	6.617	-7.94	-4.239	33.697	-15.827	-16.64	68.708	6.733	4.743	6.116	-2.763	9.244	-36.092	-9.857
154	154	0.65331	-4.777	6.713	-7.852	-4.091	34.36	-15.764	-16.514	68.024	6.881	4.644	6.292	-2.944	8.941	-34.676	-10.038
155	155	0.65758	-4.709	6.807	-7.768	-3.929	34.99	-15.644	-16.342	67.274	6.985	4.613	6.43	-3.108	8.69	-33.249	-10.226
156	156	0.66185	-4.642	6.897	-7.687	-3.764	35.587	-15.463	-16.118	66.458	7.055	4.634	6.531	-3.268	8.479	-31.81	-10.427
157	157	0.66612	-4.578	6.98	-7.603	-3.602	36.152	-15.225	-15.841	65.582	7.098	4.685	6.603	-3.426	8.285	-30.357	-10.629
158	158	0.67039	-4.51	7.049	-7.513	-3.439	36.677	-14.939	-15.526	64.658	7.083	4.772	6.641	-3.534	8.11	-28.908	-10.809
159	159	0.67466	-4.448	7.101	-7.404	-3.275	37.157	-14.621	-15.2	63.674	7.001	4.875	6.62	-3.595	7.927	-27.487	-10.962
160	160	0.67893	-4.387	7.138	-7.297	-3.112	37.603	-14.249	-14.834	62.647	6.839	4.992	6.553	-3.557	7.746	-26.086	-11.062
161	161	0.6832	-4.33	7.163	-7.198	-2.953	38.006	-13.827	-14.429	61.549	6.598	5.162	6.467	-3.402	7.608	-24.656	-11.106
162	162	0.68747	-4.278	7.177	-7.103	-2.799	38.365	-13.374	-14.002	60.377	6.298	5.426	6.36	-3.155	7.552	-23.192	-11.103
163	163	0.69174	-4.229	7.183	-7.008	-2.647	38.679	-12.894	-13.561	59.132	5.95	5.764	6.235	-2.84	7.558	-21.697	-11.057
164	164	0.69601	-4.183	7.178	-6.911	-2.5	38.949	-12.386	-13.104	57.814	5.565	6.161	6.088	-2.471	7.614	-20.178	-10.971
165	165	0.70028	-4.142	7.161	-6.814	-2.362	39.174	-11.863	-12.641	56.419	5.159	6.661	5.893	-2.058	7.769	-18.648	-10.85
166	166	0.70455	-4.11	7.134	-6.721	-2.223	39.362	-11.333	-12.199	54.93	4.707	7.254	5.622	-1.595	8.01	-17.119	-10.706
167	167	0.70882	-4.093	7.093	-6.621	-2.109	39.497	-10.829	-11.773	53.353	4.261	7.807	5.299	-1.102	8.229	-15.607	-10.534
168	168	0.71309	-4.096	7.046	-6.489	-2.045	39.603	-10.338	-11.342	51.734	3.847	8.345	4.961	-0.621	8.448	-14.1	-10.334
169	169	0.71736	-4.111	6.994	-6.34	-2.011	39.673	-9.865	-10.914	50.064	3.474	8.874	4.629	-0.161	8.675	-12.573	-10.108
170	170	0.72163	-4.136	6.937	-6.188	-1.994	39.709	-9.425	-10.506	48.348	3.162	9.385	4.308	0.26	8.903	-11.026	-9.869
171	171	0.7259	-4.174	6.877	-6.046	-1.987	39.717	-9.017	-10.12	46.59	2.915	9.887	3.987	0.63	9.149	-9.47	-9.631
172	172	0.73017	-4.227	6.811	-5.929	-1.983	39.681	-8.589	-9.726	44.766	2.675	10.45	3.642	0.984	9.476	-7.9	-9.399
173	173	0.73444	-4.309	6.743	-5.809	-2.011	39.617	-8.214	-9.378	42.91	2.514	11.048	3.31	1.284	9.852	-6.317	-9.173
174	174	0.73871	-4.407	6.673	-5.688	-2.055	39.523	-7.901	-9.062	41.029	2.484	11.566	3.038	1.474	10.172	-4.694	-8.956
175	175	0.74298	-4.512	6.603	-5.558	-2.108	39.395	-7.633	-8.776	39.118	2.51	12.068	2.828	1.586	10.473	-3.015	-8.773
176	176	0.74725	-4.617	6.535	-5.423	-2.166	39.24	-7.435	-8.524	37.19	2.582	12.533	2.702	1.642	10.738	-1.268	-8.632
177	177	0.75152	-4.719	6.472	-5.282	-2.227	39.067	-7.316	-8.3	35.26	2.706	12.902	2.652	1.642	10.917	0.525	-8.533
178	178	0.75579	-4.816	6.415	-5.136	-2.288	38.885	-7.267	-8.091	33.344	2.891	13.135	2.638	1.574	10.984	2.313	-8.476
179	179	0.76006	-4.9	6.365	-4.989	-2.345	38.7	-7.307	-7.903	31.45	3.154	13.308	2.61	1.446	11.019	4.053	-8.459
180	180	0.76433	-4.968	6.321	-4.853	-2.375	38.495	-7.388	-7.72	29.576	3.4	13.438	2.57	1.278	11.036	5.75	-8.518
181	181	0.7686	-5.017	6.287	-4.741	-2.373	38.285	-7.566	-7.568	27.734	3.668	13.597	2.521	1.09	11.101	7.411	-8.66
182	182	0.77287	-5.054	6.259	-4.64	-2.353	38.079	-7.857	-7.447	25.953	3.965	13.687	2.526	0.909	11.112	9.058	-8.86
183	183	0.77714	-5.081	6.238	-4.553	-2.317	37.882	-8.232	-7.344	24.244	4.237	13.694	2.566	0.78	11.051	10.662	-9.105
184	184	0.78141	-5.1	6.22	-4.47	-2.275	37.698	-8.705	-7.251	22.627	4.495	13.617	2.627	0.707	10.927	12.198	-9.39
185	185	0.78568	-5.112	6.203	-4.381	-2.24	37.531	-9.313	-7.169	21.119	4.793	13.46	2.715	0.666	10.748	13.659	-9.719
186	186	0.78995	-5.118	6.189	-4.291	-2.203	37.374	-9.991	-7.072	19.711	5.049	13.27	2.804	0.674	10.562	15.033	-10.102
187	187	0.79422	-5.121	6.195	-4.206	-2.161	37.254	-10.733	-6.973	18.427	5.202	13.133	2.818	0.776	10.453	16.248	-10.562
188	188	0.79849	-5.118	6.208	-4.128	-2.113	37.164	-11.513	-6.857	17.297	5.289	12.971	2.773	0.946	10.363	17.282	-11.06
189	189	0.80276	-5.119	6.23	-4.053	-2.077	37.106	-12.316	-6.729	16.332	5.31	12.847	2.705	1.186	10.345	18.168	-11.581
190	190	0.80703	-5.127	6.253	-3.987	-2.046	37.068	-13.143	-6.601	15.528	5.254	12.747	2.668	1.515	10.371	18.953	-12.118
191	191	0.8113	-5.144	6.277	-3.935	-2.02	37.047	-13.988	-6.478	14.882	5.123	12.656	2.691	1.929	10.414	19.66	-12.672
192	192	0.81557	-5.178	6.314	-3.903	-2.003	37.055	-14.828	-6.361	14.401	4.939	12.591	2.765	2.395	10.493	20.279	-13.242
193	193	0.81984	-5.217	6.364	-3.91	-1.965	37.1	-15.643	-6.283	14.098	4.728	12.572	2.861	2.893	10.623	20.77	-13.806
194	194	0.82411	-5.271	6.423	-3.928	-1.93	37.167	-16.367	-6.229	13.984	4.46	12.578	2.92	3.379	10.803	21.056	-14.358
195	195	0.82838	-5.332	6.488	-3.961	-1.883	37.251	-17.021	-6.22	14.009	4.144	12.701	2.949	3.864	11.108	21.211	-14.902
196	196	0.83265	-5.393	6.558	-4.002	-1.824	37.341	-17.613	-6.256	14.17	3.831	12.868	2.962	4.332	11.47	21.215	-15.395
197	197	0.83692	-5.459	6.63	-4.039	-1.767	37.43	-18.118	-6.326	14.456	3.511	13.046	2.94	4.792	11.865	21.046	-15.803
198	198	0.84119	-5.527	6.699	-4.067	-1.712	37.505	-18.526	-6.433	14.85	3.19	13.239	2.854	5.242	12.302	20.68	-16.105
199	199	0.84546	-5.589	6.759	-4.091	-1.641	37.552	-18.858	-6.596	15.335	2.921	13.479	2.658	5.663	12.823	20.084	-16.288
200	200	0.84973	-5.647	6.815	-4.119	-1.559	37.575	-19.066	-6.784	15.899	2.643	13.842	2.181	6.094	13.571	19.133	-16.343
201	201	0.854	-5.696	6.87	-4.176	-1.436	37.567	-19.153	-7.023	16.495	2.4	14.331	1.509	6.558	14.497	17.92	-16.213
