# Supplementary material for: Gait phenotypes in paediatric hereditary spastic paraplegia revealed by dynamic time warping analysis and random forests
Source: PLoS One. 2018 Mar 8;13(3):e0192345. doi: 10.1371/journal.pone.0192345 (PMC5843164; doi:10.1371/journal.pone.0192345)
Supplement: S2 Data — (ZIP) [file pone.0192345.s009.zip › Healthy/Left.SR.HEALTHY7.4.csv]

	Epoch	Time	Pelvic.obliquity	Pelvic.tilt	Pelvic rotation	Hip.abd.add	Hip.flexion	Hip.rotation	Knee.abd.add	Knee.flexion	Knee.rotation	Ankle.abd.add	Ankle.flexion	Ankle.rotation	Forefoot.abd.add	Forefoot.flexion	Forefoot.rotation
1	1	0	-3.292	8.911	3.905	-4.515	44.043	-7.234	-7.061	19.437	-0.817	14.393	5.641	7.038	9.475	20.675	0.513
2	2	0.00413	-3.234	8.748	3.853	-4.466	43.728	-7.366	-6.708	19.287	-2.326	14.389	5.225	8.095	9.713	20.421	-0.119
3	3	0.00826	-3.193	8.588	3.771	-4.397	43.394	-7.607	-6.431	19.173	-3.888	14.445	4.65	9.412	10.029	19.912	-0.679
4	4	0.01239	-3.173	8.437	3.655	-4.308	43.065	-8.012	-6.274	19.124	-5.409	14.568	3.769	10.988	10.476	18.988	-1.14
5	5	0.01652	-3.164	8.296	3.51	-4.199	42.748	-8.555	-6.213	19.136	-6.799	14.672	2.572	12.675	11.023	17.672	-1.523
6	6	0.02065	-3.168	8.162	3.346	-4.076	42.459	-9.217	-6.254	19.22	-7.99	14.642	1.066	14.382	11.574	15.979	-1.814
7	7	0.02478	-3.179	8.038	3.158	-3.927	42.223	-9.986	-6.41	19.406	-8.924	14.345	-0.723	16.026	12.006	13.932	-2.014
8	8	0.02891	-3.188	7.926	2.95	-3.745	42.067	-10.862	-6.687	19.737	-9.546	13.724	-2.713	17.528	12.244	11.587	-2.119
9	9	0.03304	-3.177	7.822	2.742	-3.546	42.012	-11.866	-7.088	20.28	-9.793	12.855	-4.765	18.833	12.313	9.033	-2.1
10	10	0.03717	-3.149	7.764	2.506	-3.296	42.18	-12.898	-7.658	21.235	-9.618	11.875	-6.488	19.785	12.184	6.511	-1.956
11	11	0.0413	-3.097	7.711	2.262	-3.01	42.471	-13.853	-8.329	22.479	-9.182	11.087	-7.699	20.413	12.022	4.273	-1.727
12	12	0.04543	-3.013	7.663	2	-2.675	42.817	-14.654	-9.035	23.882	-8.573	10.556	-8.308	20.749	11.838	2.469	-1.423
13	13	0.04956	-2.883	7.607	1.719	-2.278	43.141	-15.29	-9.73	25.315	-7.786	10.294	-8.381	20.73	11.656	1.119	-1.099
14	14	0.05369	-2.694	7.53	1.427	-1.811	43.376	-15.757	-10.367	26.671	-6.809	10.263	-8.077	20.28	11.495	0.144	-0.819
15	15	0.05782	-2.442	7.444	1.121	-1.27	43.479	-15.958	-10.86	27.883	-5.734	10.367	-7.592	19.383	11.353	-0.593	-0.613
16	16	0.06195	-2.139	7.358	0.813	-0.68	43.433	-15.85	-11.157	28.938	-4.545	10.415	-7.32	17.99	11.177	-1.455	-0.489
17	17	0.06608	-1.816	7.273	0.501	-0.072	43.275	-15.444	-11.265	29.902	-3.342	10.533	-7.217	16.274	11.088	-2.435	-0.418
18	18	0.07021	-1.471	7.189	0.205	0.535	42.998	-14.778	-11.181	30.767	-2.162	10.659	-7.153	14.331	10.994	-3.413	-0.375
19	19	0.07434	-1.108	7.106	-0.063	1.131	42.616	-13.893	-10.921	31.548	-1.023	10.789	-6.98	12.22	10.863	-4.251	-0.352
20	20	0.07847	-0.735	7.021	-0.3	1.71	42.155	-12.824	-10.517	32.269	0.066	10.97	-6.584	9.976	10.73	-4.845	-0.358
21	21	0.0826	-0.353	6.941	-0.487	2.241	41.624	-11.603	-9.966	32.923	1.045	11.226	-5.977	7.681	10.657	-5.191	-0.396
22	22	0.08673	0.031	6.869	-0.63	2.732	41.068	-10.314	-9.326	33.533	1.85	11.314	-5.324	5.447	10.468	-5.452	-0.492
23	23	0.09086	0.406	6.802	-0.737	3.183	40.497	-9.003	-8.637	34.097	2.469	11.36	-4.684	3.35	10.288	-5.688	-0.629
24	24	0.09499	0.771	6.743	-0.804	3.584	39.91	-7.737	-7.923	34.579	2.914	11.394	-4.063	1.435	10.154	-5.885	-0.807
25	25	0.09912	1.12	6.696	-0.829	3.933	39.316	-6.581	-7.222	34.956	3.207	11.413	-3.451	-0.251	10.062	-6.02	-1.012
26	26	0.10325	1.45	6.667	-0.816	4.238	38.734	-5.577	-6.571	35.223	3.364	11.394	-2.837	-1.659	9.984	-6.077	-1.211
27	27	0.10738	1.758	6.658	-0.756	4.481	38.159	-4.735	-5.957	35.366	3.308	11.368	-2.274	-2.68	9.961	-6.108	-1.379
28	28	0.11151	2.051	6.658	-0.648	4.674	37.602	-4.096	-5.416	35.443	3.1	11.251	-1.795	-3.346	9.883	-6.185	-1.504
29	29	0.11564	2.331	6.66	-0.486	4.821	37.037	-3.617	-4.938	35.451	2.713	11.158	-1.373	-3.68	9.846	-6.287	-1.59
30	30	0.11977	2.592	6.664	-0.28	4.929	36.457	-3.271	-4.517	35.371	2.138	11.057	-1.006	-3.697	9.812	-6.397	-1.648
31	31	0.1239	2.824	6.672	-0.045	4.996	35.862	-3.039	-4.153	35.199	1.387	10.938	-0.676	-3.425	9.767	-6.487	-1.691
32	32	0.12803	3.019	6.687	0.209	5.017	35.259	-2.914	-3.849	34.948	0.492	10.907	-0.334	-2.906	9.807	-6.51	-1.734
33	33	0.13216	3.142	6.711	0.457	4.986	34.646	-2.922	-3.65	34.608	-0.538	10.888	-0.039	-2.09	9.85	-6.516	-1.77
34	34	0.13629	3.217	6.732	0.706	4.916	34.011	-3.018	-3.506	34.192	-1.636	10.792	0.231	-1.099	9.815	-6.499	-1.797
35	35	0.14042	3.24	6.757	0.942	4.816	33.363	-3.19	-3.435	33.722	-2.748	10.729	0.473	0	9.797	-6.476	-1.826
36	36	0.14455	3.216	6.787	1.159	4.694	32.713	-3.423	-3.429	33.222	-3.857	10.685	0.688	1.174	9.782	-6.454	-1.863
37	37	0.14868	3.156	6.818	1.359	4.555	32.07	-3.717	-3.477	32.714	-4.936	10.623	0.879	2.387	9.737	-6.442	-1.907
38	38	0.15281	3.068	6.853	1.541	4.408	31.438	-4.112	-3.601	32.221	-5.868	10.62	1.049	3.563	9.738	-6.464	-1.948
39	39	0.15694	2.967	6.892	1.701	4.261	30.828	-4.6	-3.777	31.767	-6.602	10.67	1.234	4.641	9.785	-6.496	-1.989
40	40	0.16107	2.865	6.936	1.848	4.124	30.209	-5.132	-3.988	31.312	-7.132	10.732	1.442	5.582	9.83	-6.525	-2.009
41	41	0.1652	2.762	6.988	1.979	4.002	29.6	-5.699	-4.228	30.872	-7.467	10.814	1.681	6.375	9.88	-6.542	-2.02
42	42	0.16933	2.663	7.045	2.093	3.896	29.005	-6.302	-4.493	30.454	-7.603	10.889	1.952	7.008	9.914	-6.543	-2.029
43	43	0.17346	2.573	7.101	2.196	3.808	28.422	-6.948	-4.779	30.058	-7.528	10.925	2.251	7.464	9.904	-6.535	-2.044
44	44	0.17759	2.493	7.157	2.274	3.744	27.875	-7.642	-5.097	29.742	-7.178	10.962	2.607	7.695	9.891	-6.52	-2.057
45	45	0.18172	2.414	7.214	2.324	3.706	27.345	-8.308	-5.416	29.464	-6.664	10.922	2.965	7.772	9.808	-6.532	-2.048
46	46	0.18585	2.34	7.278	2.359	3.675	26.829	-8.959	-5.724	29.218	-6.006	10.961	3.319	7.682	9.816	-6.567	-2.061
47	47	0.18998	2.266	7.351	2.382	3.652	26.325	-9.586	-6.024	28.988	-5.213	11.026	3.675	7.436	9.861	-6.611	-2.082
48	48	0.19411	2.195	7.431	2.4	3.634	25.828	-10.172	-6.304	28.766	-4.312	11.053	4.048	7.053	9.876	-6.646	-2.099
49	49	0.19824	2.129	7.518	2.422	3.611	25.334	-10.699	-6.54	28.557	-3.352	11.018	4.453	6.564	9.842	-6.661	-2.109
50	50	0.20237	2.068	7.598	2.454	3.587	24.84	-11.226	-6.78	28.364	-2.312	11.106	4.837	5.974	9.934	-6.703	-2.132
51	51	0.2065	2.01	7.668	2.499	3.559	24.334	-11.673	-6.964	28.172	-1.322	11.127	5.209	5.352	9.977	-6.75	-2.158
52	52	0.21063	1.953	7.737	2.552	3.527	23.82	-12.07	-7.116	27.973	-0.351	11.112	5.555	4.701	9.999	-6.82	-2.183
53	53	0.21476	1.888	7.805	2.609	3.483	23.297	-12.423	-7.233	27.755	0.562	11.065	5.883	4.072	9.998	-6.892	-2.213
54	54	0.21889	1.814	7.874	2.667	3.425	22.76	-12.728	-7.313	27.501	1.374	10.997	6.196	3.503	9.982	-6.95	-2.252
55	55	0.22302	1.728	7.948	2.72	3.359	22.211	-12.969	-7.36	27.201	2.075	10.943	6.466	2.991	9.979	-7.011	-2.303
56	56	0.22715	1.636	8.008	2.777	3.285	21.645	-13.128	-7.361	26.896	2.634	10.924	6.768	2.552	10.006	-7.031	-2.351
57	57	0.23128	1.546	8.065	2.834	3.206	21.074	-13.239	-7.325	26.59	3.072	10.862	7.08	2.199	9.989	-7.036	-2.392
58	58	0.23541	1.458	8.122	2.891	3.127	20.5	-13.31	-7.264	26.285	3.371	10.824	7.374	1.942	9.99	-7.054	-2.441
59	59	0.23954	1.371	8.178	2.941	3.052	19.916	-13.309	-7.17	25.963	3.513	10.814	7.634	1.783	10.011	-7.093	-2.49
60	60	0.24367	1.284	8.232	2.983	2.982	19.315	-13.216	-7.036	25.607	3.493	10.814	7.853	1.72	10.03	-7.145	-2.532
61	61	0.2478	1.202	8.287	3.031	2.914	18.716	-13.083	-6.882	25.229	3.324	10.822	8.047	1.749	10.041	-7.192	-2.589
62	62	0.25193	1.133	8.334	3.081	2.859	18.129	-12.978	-6.736	24.868	3.062	10.862	8.243	1.862	10.071	-7.232	-2.668
63	63	0.25606	1.078	8.379	3.141	2.81	17.535	-12.823	-6.544	24.497	2.691	10.87	8.405	2.046	10.077	-7.301	-2.731
64	64	0.26019	1.029	8.422	3.194	2.764	16.935	-12.64	-6.338	24.122	2.248	10.907	8.543	2.296	10.106	-7.391	-2.777
65	65	0.26432	0.982	8.46	3.235	2.724	16.32	-12.429	-6.126	23.73	1.751	10.988	8.668	2.587	10.17	-7.486	-2.821
66	66	0.26845	0.939	8.492	3.263	2.696	15.676	-12.169	-5.901	23.304	1.199	11.094	8.793	2.879	10.253	-7.564	-2.885
67	67	0.27258	0.896	8.52	3.264	2.688	15.017	-11.819	-5.67	22.865	0.594	11.239	8.948	3.154	10.365	-7.603	-2.953
68	68	0.27671	0.865	8.545	3.241	2.699	14.345	-11.423	-5.426	22.41	-0.023	11.321	9.062	3.417	10.426	-7.678	-3.02
69	69	0.28084	0.843	8.558	3.203	2.727	13.665	-11.029	-5.192	21.958	-0.614	11.359	9.151	3.661	10.453	-7.783	-3.091
70	70	0.28497	0.838	8.556	3.159	2.772	12.973	-10.653	-4.967	21.509	-1.196	11.407	9.242	3.905	10.49	-7.886	-3.168
71	71	0.2891	0.852	8.537	3.117	2.836	12.267	-10.317	-4.762	21.07	-1.735	11.496	9.362	4.126	10.565	-7.97	-3.256
72	72	0.29323	0.878	8.503	3.074	2.915	11.553	-10.052	-4.599	20.655	-2.137	11.615	9.522	4.26	10.67	-8.035	-3.351
73	73	0.29736	0.926	8.453	3.03	3.013	10.824	-9.886	-4.465	20.257	-2.394	11.697	9.714	4.338	10.749	-8.091	-3.45
74	74	0.30149	0.98	8.396	2.982	3.111	10.078	-9.728	-4.324	19.846	-2.592	11.76	9.873	4.372	10.824	-8.178	-3.551
75	75	0.30562	1.042	8.326	2.928	3.217	9.32	-9.589	-4.196	19.443	-2.745	11.83	10.047	4.398	10.907	-8.259	-3.637
76	76	0.30975	1.106	8.25	2.863	3.327	8.56	-9.49	-4.086	19.051	-2.827	11.874	10.243	4.396	10.964	-8.331	-3.727
77	77	0.31388	1.171	8.169	2.786	3.442	7.796	-9.434	-3.998	18.669	-2.83	11.844	10.446	4.356	10.954	-8.408	-3.831
78	78	0.31801	1.236	8.072	2.697	3.566	7.014	-9.389	-3.925	18.291	-2.793	11.71	10.638	4.309	10.846	-8.512	-3.919
79	79	0.32214	1.294	7.961	2.598	3.678	6.209	-9.376	-3.868	17.906	-2.734	11.61	10.854	4.337	10.757	-8.607	-3.954
80	80	0.32627	1.343	7.854	2.501	3.774	5.417	-9.462	-3.834	17.54	-2.613	11.488	11.082	4.396	10.642	-8.707	-3.99
81	81	0.3304	1.383	7.759	2.411	3.849	4.649	-9.631	-3.817	17.201	-2.424	11.414	11.353	4.456	10.565	-8.776	-4.035
82	82	0.33453	1.41	7.68	2.328	3.902	3.906	-9.863	-3.813	16.883	-2.193	11.377	11.641	4.525	10.518	-8.842	-4.082
83	83	0.33866	1.424	7.614	2.254	3.935	3.185	-10.148	-3.821	16.585	-1.943	11.311	11.912	4.626	10.436	-8.942	-4.121
84	84	0.34279	1.426	7.557	2.184	3.961	2.498	-10.503	-3.862	16.339	-1.64	11.09	12.211	4.744	10.192	-9.06	-4.144
85	85	0.34692	1.401	7.515	2.091	3.954	1.829	-10.812	-3.883	16.107	-1.413	10.862	12.458	4.928	9.941	-9.24	-4.157
86	86	0.35105	1.355	7.491	1.981	3.924	1.194	-11.127	-3.917	15.913	-1.183	10.633	12.721	5.142	9.679	-9.431	-4.156
87	87	0.35518	1.286	7.483	1.857	3.864	0.591	-11.48	-3.965	15.755	-0.935	10.394	12.98	5.406	9.4	-9.653	-4.13
88	88	0.35931	1.192	7.485	1.721	3.771	0.014	-11.848	-4.017	15.631	-0.69	10.153	13.212	5.716	9.117	-9.923	-4.085
89	89	0.36344	1.081	7.494	1.577	3.652	-0.543	-12.184	-4.061	15.543	-0.485	9.933	13.402	6.05	8.855	-10.256	-4.031
90	90	0.36757	0.956	7.516	1.433	3.522	-1.055	-12.541	-4.146	15.506	-0.31	9.788	13.537	6.442	8.648	-10.671	-3.954
91	91	0.3717	0.824	7.54	1.294	3.374	-1.514	-12.943	-4.26	15.561	-0.079	9.765	13.637	6.788	8.565	-11.153	-3.895
92	92	0.37583	0.686	7.565	1.166	3.216	-1.929	-13.367	-4.39	15.697	0.178	9.66	13.713	7.1	8.412	-11.705	-3.846
93	93	0.37996	0.537	7.586	1.045	3.045	-2.31	-13.776	-4.537	15.904	0.425	9.507	13.763	7.396	8.214	-12.319	-3.79
94	94	0.38409	0.37	7.602	0.924	2.854	-2.667	-14.144	-4.695	16.163	0.639	9.352	13.789	7.693	8.014	-12.986	-3.717
95	95	0.38822	0.185	7.617	0.798	2.637	-3.015	-14.467	-4.853	16.453	0.818	9.208	13.793	7.999	7.824	-13.694	-3.624
96	96	0.39235	-0.019	7.623	0.668	2.399	-3.343	-14.742	-5.019	16.807	0.995	9.079	13.788	8.248	7.66	-14.442	-3.536
97	97	0.39648	-0.241	7.615	0.537	2.141	-3.664	-14.945	-5.19	17.211	1.103	9.053	13.75	8.514	7.597	-15.248	-3.421
98	98	0.40061	-0.475	7.597	0.405	1.868	-3.958	-15.131	-5.383	17.697	1.228	8.999	13.67	8.762	7.52	-16.147	-3.281
99	99	0.40474	-0.717	7.569	0.277	1.585	-4.225	-15.283	-5.59	18.26	1.335	8.908	13.537	9.003	7.419	-17.143	-3.116
100	100	0.40887	-0.959	7.534	0.159	1.303	-4.467	-15.386	-5.808	18.888	1.384	8.81	13.357	9.251	7.313	-18.222	-2.933
101	101	0.413	-1.185	7.498	0.054	1.05	-4.675	-15.463	-6.06	19.59	1.386	8.73	13.165	9.492	7.215	-19.355	-2.749
102	102	0.41713	-1.383	7.452	-0.025	0.828	-4.839	-15.588	-6.349	20.39	1.392	8.557	12.886	9.739	7.046	-20.628	-2.56
103	103	0.42126	-1.556	7.398	-0.087	0.624	-4.974	-15.689	-6.626	21.274	1.347	8.373	12.514	10.005	6.897	-22.033	-2.364
104	104	0.42539	-1.716	7.338	-0.137	0.425	-5.074	-15.766	-6.884	22.238	1.239	8.111	12.015	10.313	6.712	-23.599	-2.149
105	105	0.42952	-1.862	7.274	-0.174	0.24	-5.131	-15.828	-7.142	23.286	1.075	7.825	11.429	10.652	6.529	-25.283	-1.923
106	106	0.43365	-1.991	7.21	-0.198	0.076	-5.134	-15.891	-7.423	24.422	0.876	7.606	10.816	10.995	6.416	-27.024	-1.701
107	107	0.43778	-2.113	7.155	-0.21	-0.088	-5.06	-15.975	-7.72	25.67	0.683	7.463	10.184	11.318	6.398	-28.823	-1.488
108	108	0.44191	-2.22	7.107	-0.2	-0.225	-4.901	-16.061	-8.031	27.041	0.472	7.188	9.49	11.626	6.283	-30.723	-1.264
109	109	0.44604	-2.325	7.065	-0.177	-0.368	-4.654	-16.16	-8.342	28.528	0.214	6.807	8.681	11.972	6.106	-32.768	-1.03
110	110	0.45017	-2.428	7.031	-0.141	-0.522	-4.318	-16.276	-8.652	30.139	-0.054	6.453	7.796	12.284	5.992	-34.916	-0.829
111	111	0.4543	-2.53	7.003	-0.093	-0.693	-3.901	-16.406	-8.962	31.861	-0.342	6.187	6.849	12.559	5.998	-37.145	-0.666
112	112	0.45843	-2.64	6.979	-0.033	-0.882	-3.41	-16.542	-9.268	33.67	-0.684	6.001	5.822	12.843	6.108	-39.459	-0.523
113	113	0.46256	-2.765	6.958	0.047	-1.107	-2.852	-16.715	-9.563	35.562	-1.024	5.846	4.683	13.091	6.305	-41.889	-0.411
114	114	0.46669	-2.917	6.939	0.145	-1.386	-2.228	-16.884	-9.81	37.522	-1.39	5.643	3.333	13.279	6.536	-44.504	-0.349
115	115	0.47082	-3.081	6.924	0.251	-1.688	-1.554	-17.058	-10.052	39.51	-1.755	5.45	1.805	13.397	6.827	-47.262	-0.331
116	116	0.47495	-3.254	6.907	0.354	-2.005	-0.834	-17.206	-10.275	41.521	-2.119	5.176	0.058	13.443	7.101	-50.202	-0.336
117	117	0.47908	-3.433	6.881	0.444	-2.331	-0.076	-17.322	-10.476	43.547	-2.473	4.782	-1.926	13.411	7.324	-53.332	-0.36
118	118	0.48321	-3.611	6.843	0.516	-2.662	0.713	-17.431	-10.673	45.575	-2.797	4.325	-4.107	13.286	7.542	-56.609	-0.417
119	119	0.48734	-3.793	6.796	0.557	-3.001	1.536	-17.463	-10.815	47.586	-3.121	3.81	-6.382	13.062	7.733	-59.914	-0.498
120	120	0.49147	-3.985	6.74	0.565	-3.35	2.375	-17.472	-10.955	49.579	-3.411	3.31	-8.313	12.788	7.853	-62.846	-0.594
121	121	0.4956	-4.19	6.683	0.545	-3.726	3.234	-17.474	-11.095	51.559	-3.647	3.026	-9.685	12.474	8.058	-65.201	-0.728
122	122	0.49973	-4.414	6.624	0.495	-4.129	4.104	-17.434	-11.214	53.529	-3.841	2.987	-10.385	12.117	8.347	-66.874	-0.911
123	123	0.50386	-4.664	6.562	0.417	-4.552	4.983	-17.328	-11.306	55.484	-4.007	3.12	-10.419	11.724	8.643	-67.866	-1.139
124	124	0.50799	-4.943	6.506	0.316	-4.996	5.879	-17.198	-11.403	57.412	-4.133	3.283	-9.921	11.328	8.842	-68.304	-1.382
125	125	0.51212	-5.262	6.44	0.176	-5.477	6.771	-17.018	-11.48	59.297	-4.18	3.441	-9.15	10.815	8.978	-68.425	-1.703
126	126	0.51625	-5.608	6.383	0.008	-5.965	7.686	-16.828	-11.58	61.129	-4.156	3.492	-8.388	10.218	9.004	-68.501	-2.053
127	127	0.52038	-5.968	6.339	-0.187	-6.454	8.638	-16.615	-11.694	62.905	-4.062	3.484	-7.682	9.553	8.977	-68.564	-2.412
128	128	0.52451	-6.328	6.316	-0.401	-6.929	9.64	-16.383	-11.815	64.619	-3.919	3.463	-7.044	8.847	8.948	-68.611	-2.772
129	129	0.52864	-6.669	6.317	-0.625	-7.372	10.699	-16.151	-11.951	66.264	-3.744	3.458	-6.456	8.12	8.948	-68.613	-3.136
130	130	0.53277	-6.972	6.333	-0.855	-7.761	11.807	-15.98	-12.151	67.834	-3.512	3.466	-5.86	7.368	8.961	-68.506	-3.508
131	131	0.5369	-7.203	6.364	-1.084	-8.038	12.944	-15.854	-12.41	69.283	-3.291	3.47	-5.293	6.638	8.96	-68.301	-3.878
132	132	0.54103	-7.366	6.393	-1.311	-8.233	14.092	-15.816	-12.739	70.637	-3.035	3.463	-4.697	5.93	8.944	-67.965	-4.232
133	133	0.54516	-7.46	6.423	-1.532	-8.345	15.237	-15.819	-13.081	71.892	-2.782	3.446	-4.079	5.257	8.92	-67.511	-4.571
134	134	0.54929	-7.49	6.455	-1.742	-8.374	16.373	-15.84	-13.411	73.039	-2.56	3.414	-3.462	4.636	8.883	-66.958	-4.891
135	135	0.55342	-7.459	6.49	-1.933	-8.322	17.496	-15.889	-13.741	74.069	-2.377	3.372	-2.871	4.083	8.832	-66.325	-5.183
136	136	0.55755	-7.367	6.536	-2.101	-8.2	18.605	-15.996	-14.088	74.973	-2.222	3.424	-2.284	3.631	8.865	-65.582	-5.425
137	137	0.56168	-7.225	6.583	-2.25	-8.02	19.686	-16.143	-14.426	75.742	-2.075	3.506	-1.724	3.257	8.931	-64.751	-5.618
138	138	0.56581	-7.055	6.628	-2.381	-7.807	20.746	-16.323	-14.762	76.403	-1.967	3.591	-1.151	2.979	8.992	-63.817	-5.772
139	139	0.56994	-6.864	6.671	-2.494	-7.574	21.782	-16.525	-15.082	76.955	-1.882	3.689	-0.588	2.768	9.063	-62.799	-5.905
140	140	0.57407	-6.662	6.716	-2.589	-7.332	22.796	-16.747	-15.386	77.401	-1.812	3.795	-0.055	2.611	9.14	-61.725	-6.023
141	141	0.5782	-6.458	6.766	-2.664	-7.086	23.795	-17.007	-15.701	77.753	-1.762	3.878	0.448	2.519	9.192	-60.61	-6.113
142	142	0.58233	-6.251	6.811	-2.728	-6.828	24.757	-17.291	-16.017	77.995	-1.698	3.938	0.891	2.451	9.22	-59.481	-6.178
143	143	0.58646	-6.051	6.863	-2.781	-6.578	25.7	-17.556	-16.298	78.141	-1.658	4.051	1.299	2.396	9.294	-58.31	-6.276
144	144	0.59059	-5.861	6.919	-2.824	-6.35	26.626	-17.818	-16.547	78.212	-1.581	4.156	1.685	2.315	9.37	-57.104	-6.391
145	145	0.59472	-5.684	6.978	-2.857	-6.14	27.537	-18.066	-16.763	78.212	-1.492	4.263	2.053	2.231	9.451	-55.862	-6.518
146	146	0.59885	-5.522	7.041	-2.883	-5.939	28.431	-18.295	-16.957	78.144	-1.424	4.388	2.41	2.16	9.54	-54.583	-6.663
147	147	0.60298	-5.38	7.103	-2.911	-5.749	29.311	-18.526	-17.162	78.023	-1.351	4.512	2.772	2.068	9.616	-53.262	-6.839
148	148	0.60711	-5.256	7.167	-2.941	-5.554	30.175	-18.727	-17.354	77.827	-1.29	4.688	3.173	1.952	9.715	-51.841	-7.057
149	149	0.61124	-5.151	7.233	-2.979	-5.37	31.03	-18.883	-17.505	77.561	-1.232	4.749	3.58	1.858	9.698	-50.371	-7.274
150	150	0.61537	-5.053	7.302	-3.021	-5.186	31.87	-18.988	-17.606	77.225	-1.172	4.789	3.969	1.765	9.653	-48.871	-7.5
151	151	0.6195	-4.962	7.374	-3.069	-5	32.687	-19.013	-17.629	76.823	-1.115	4.823	4.325	1.663	9.6	-47.362	-7.735
152	152	0.62363	-4.88	7.449	-3.123	-4.811	33.474	-18.936	-17.555	76.363	-1.07	4.843	4.652	1.557	9.531	-45.856	-7.979
153	153	0.62776	-4.802	7.525	-3.179	-4.617	34.224	-18.798	-17.424	75.853	-1.051	4.904	4.981	1.474	9.491	-44.329	-8.218
154	154	0.63189	-4.735	7.597	-3.237	-4.422	34.936	-18.527	-17.168	75.264	-1.068	5.016	5.243	1.403	9.496	-42.81	-8.459
155	155	0.63602	-4.669	7.668	-3.301	-4.219	35.626	-18.149	-16.808	74.619	-1.154	5.084	5.431	1.398	9.459	-41.331	-8.681
156	156	0.64015	-4.596	7.737	-3.366	-4.009	36.297	-17.703	-16.37	73.908	-1.278	5.114	5.547	1.442	9.391	-39.877	-8.877
157	157	0.64428	-4.516	7.803	-3.43	-3.784	36.942	-17.184	-15.859	73.129	-1.453	5.135	5.606	1.54	9.308	-38.434	-9.044
158	158	0.64841	-4.431	7.866	-3.49	-3.539	37.549	-16.564	-15.266	72.284	-1.717	5.185	5.626	1.711	9.23	-36.99	-9.183
159	159	0.65254	-4.346	7.923	-3.542	-3.289	38.109	-15.877	-14.616	71.351	-2.026	5.289	5.578	1.905	9.193	-35.555	-9.309
160	160	0.65667	-4.273	7.978	-3.592	-3.055	38.637	-15.134	-13.911	70.357	-2.381	5.409	5.453	2.144	9.185	-34.159	-9.412
161	161	0.6608	-4.198	8.031	-3.632	-2.832	39.137	-14.309	-13.113	69.307	-2.775	5.526	5.307	2.42	9.181	-32.747	-9.479
162	162	0.66493	-4.121	8.081	-3.666	-2.61	39.608	-13.43	-12.271	68.203	-3.221	5.746	5.153	2.728	9.267	-31.294	-9.529
163	163	0.66906	-4.044	8.129	-3.693	-2.384	40.049	-12.523	-11.42	67.048	-3.726	6.079	5.01	3.066	9.444	-29.788	-9.568
164	164	0.67319	-3.972	8.177	-3.708	-2.161	40.456	-11.591	-10.56	65.839	-4.279	6.404	4.904	3.436	9.596	-28.228	-9.581
165	165	0.67732	-3.922	8.222	-3.716	-1.96	40.833	-10.658	-9.734	64.577	-4.864	6.79	4.831	3.843	9.784	-26.61	-9.556
166	166	0.68145	-3.883	8.267	-3.705	-1.789	41.196	-9.743	-8.926	63.276	-5.461	7.141	4.782	4.277	9.934	-24.952	-9.495
167	167	0.68558	-3.853	8.305	-3.68	-1.638	41.539	-8.861	-8.157	61.931	-6.048	7.517	4.75	4.701	10.102	-23.249	-9.421
168	168	0.68971	-3.832	8.345	-3.638	-1.512	41.861	-8.043	-7.452	60.528	-6.6	7.964	4.702	5.096	10.343	-21.521	-9.346
169	169	0.69384	-3.824	8.39	-3.577	-1.414	42.16	-7.305	-6.827	59.052	-7.103	8.492	4.611	5.457	10.67	-19.784	-9.272
170	170	0.69797	-3.835	8.439	-3.501	-1.338	42.431	-6.634	-6.282	57.492	-7.568	9.038	4.491	5.795	11.013	-18.029	-9.191
171	171	0.7021	-3.866	8.491	-3.409	-1.289	42.69	-6.072	-5.85	55.856	-7.979	9.589	4.29	6.131	11.38	-16.304	-9.088
172	172	0.70623	-3.911	8.549	-3.311	-1.265	42.933	-5.575	-5.471	54.167	-8.365	10.091	4.089	6.499	11.712	-14.565	-8.957
173	173	0.71036	-3.969	8.609	-3.207	-1.258	43.159	-5.167	-5.172	52.434	-8.665	10.567	3.885	6.835	12.027	-12.818	-8.807
174	174	0.71449	-4.037	8.673	-3.099	-1.26	43.366	-4.866	-4.971	50.66	-8.853	11.016	3.685	7.132	12.319	-11.063	-8.638
175	175	0.71862	-4.112	8.738	-2.987	-1.271	43.55	-4.687	-4.872	48.845	-8.928	11.417	3.482	7.411	12.571	-9.317	-8.437
176	176	0.72275	-4.19	8.8	-2.866	-1.291	43.708	-4.642	-4.865	46.998	-8.873	11.732	3.213	7.684	12.768	-7.653	-8.189
177	177	0.72688	-4.267	8.867	-2.73	-1.331	43.852	-4.776	-4.951	45.128	-8.68	12.032	2.868	7.942	12.991	-6.072	-7.939
178	178	0.73101	-4.329	8.937	-2.584	-1.36	43.981	-5.032	-5.109	43.247	-8.396	12.339	2.513	8.189	13.222	-4.516	-7.684
179	179	0.73514	-4.367	9.011	-2.433	-1.36	44.098	-5.413	-5.345	41.357	-8.032	12.651	2.157	8.439	13.451	-2.982	-7.42
180	180	0.73927	-4.373	9.087	-2.279	-1.324	44.199	-5.925	-5.65	39.463	-7.589	12.928	1.813	8.715	13.64	-1.473	-7.134
181	181	0.7434	-4.344	9.16	-2.123	-1.258	44.276	-6.574	-6.002	37.57	-7.065	13.121	1.497	9.035	13.747	0.013	-6.816
182	182	0.74753	-4.283	9.228	-1.963	-1.158	44.323	-7.35	-6.396	35.677	-6.452	13.277	1.216	9.383	13.811	1.481	-6.474
183	183	0.75166	-4.203	9.291	-1.802	-1.035	44.331	-8.204	-6.786	33.779	-5.78	13.388	1.046	9.757	13.814	3.002	-6.115
184	184	0.75579	-4.102	9.351	-1.644	-0.891	44.313	-9.135	-7.161	31.9	-5.03	13.427	0.941	10.121	13.749	4.528	-5.76
185	185	0.75992	-3.979	9.402	-1.488	-0.728	44.27	-10.13	-7.516	30.053	-4.198	13.423	0.881	10.447	13.646	6.038	-5.422
186	186	0.76405	-3.837	9.443	-1.332	-0.542	44.201	-11.16	-7.844	28.244	-3.325	13.407	0.839	10.741	13.538	7.507	-5.106
187	187	0.76818	-3.679	9.474	-1.177	-0.33	44.112	-12.175	-8.137	26.481	-2.492	13.397	0.788	11.04	13.442	8.911	-4.809
188	188	0.77231	-3.515	9.489	-1.018	-0.117	44.004	-13.203	-8.372	24.813	-1.699	13.421	0.814	11.323	13.389	10.308	-4.589
189	189	0.77644	-3.351	9.49	-0.858	0.091	43.875	-14.18	-8.539	23.243	-0.96	13.47	0.891	11.555	13.372	11.673	-4.432
190	190	0.78057	-3.182	9.473	-0.696	0.302	43.719	-15.07	-8.641	21.777	-0.315	13.571	1.059	11.763	13.403	13.036	-4.309
191	191	0.7847	-3.015	9.438	-0.534	0.506	43.533	-15.878	-8.674	20.421	0.253	13.693	1.318	11.942	13.46	14.389	-4.215
192	192	0.78883	-2.857	9.383	-0.376	0.696	43.316	-16.602	-8.638	19.181	0.748	13.801	1.644	12.08	13.523	15.707	-4.16
193	193	0.79296	-2.714	9.309	-0.223	0.87	43.064	-17.19	-8.524	18.059	1.106	13.898	1.997	12.169	13.604	16.959	-4.17
194	194	0.79709	-2.598	9.211	-0.08	1.022	42.777	-17.647	-8.363	17.101	1.303	14.099	2.278	12.208	13.837	18.023	-4.285
195	195	0.80122	-2.5	9.105	0.05	1.161	42.477	-17.942	-8.156	16.295	1.326	14.249	2.459	12.261	14.075	18.861	-4.409
196	196	0.80535	-2.42	8.994	0.166	1.285	42.168	-18.095	-7.927	15.647	1.186	14.328	2.534	12.379	14.29	19.441	-4.499
197	197	0.80948	-2.366	8.881	0.272	1.386	41.857	-18.117	-7.692	15.158	0.889	14.395	2.473	12.571	14.543	19.738	-4.552
198	198	0.81361	-2.343	8.764	0.37	1.455	41.545	-18.025	-7.463	14.823	0.447	14.529	2.218	12.834	14.921	19.707	-4.578
199	199	0.81774	-2.35	8.632	0.454	1.499	41.227	-17.849	-7.26	14.643	-0.141	14.725	1.619	13.228	15.463	19.193	-4.544
200	200	0.82187	-2.4	8.499	0.517	1.499	40.912	-17.61	-7.073	14.609	-0.842	14.948	0.442	13.767	16.219	17.975	-4.425
201	201	0.826	-2.478	8.367	0.551	1.49	40.607	-17.31	-6.922	14.672	-1.579	15.115	-1.257	14.322	17.086	16.155	-4.262
