# Supplementary material for: Gait phenotypes in paediatric hereditary spastic paraplegia revealed by dynamic time warping analysis and random forests
Source: PLoS One. 2018 Mar 8;13(3):e0192345. doi: 10.1371/journal.pone.0192345 (PMC5843164; doi:10.1371/journal.pone.0192345)
Supplement: S2 Data — (ZIP) [file pone.0192345.s009.zip › Healthy/Left.SR.HEALTHY7.5.csv]

	Epoch	Time	Pelvic.obliquity	Pelvic.tilt	Pelvic rotation	Hip.abd.add	Hip.flexion	Hip.rotation	Knee.abd.add	Knee.flexion	Knee.rotation	Ankle.abd.add	Ankle.flexion	Ankle.rotation	Forefoot.abd.add	Forefoot.flexion	Forefoot.rotation
1	1	0	-3.783	11.508	-0.207	-2.106	46.133	-20.09	-9.706	18.494	12.586	11.814	2.005	5.494	9.922	16.556	-3.505
2	2	0.00435	-3.882	11.397	-0.146	-2.212	46.015	-20.131	-9.664	18.76	11.437	12.135	1.063	6.306	10.536	15.485	-3.904
3	3	0.0087	-4	11.301	-0.082	-2.338	45.919	-20.239	-9.699	19.115	10.255	12.445	-0.37	7.262	11.255	13.829	-4.261
4	4	0.01305	-4.134	11.212	-0.036	-2.463	45.863	-20.464	-9.852	19.571	9.167	12.591	-2.218	8.279	11.939	11.655	-4.574
5	5	0.0174	-4.285	11.146	0.016	-2.608	45.894	-20.772	-10.141	20.215	8.201	12.348	-4.305	9.321	12.358	9.051	-4.764
6	6	0.02175	-4.429	11.101	0.044	-2.728	46.043	-21.156	-10.597	21.115	7.374	11.921	-6.321	10.37	12.635	6.29	-4.816
7	7	0.0261	-4.572	11.075	0.059	-2.832	46.335	-21.61	-11.242	22.31	6.729	11.482	-8.082	11.361	12.861	3.543	-4.732
8	8	0.03045	-4.695	11.051	0.05	-2.895	46.745	-22.119	-12.059	23.76	6.353	11.094	-9.375	12.195	12.998	1.047	-4.516
9	9	0.0348	-4.784	11.017	0.005	-2.897	47.208	-22.625	-12.975	25.349	6.273	10.793	-10.065	12.791	13.002	-0.989	-4.193
10	10	0.03915	-4.823	10.963	-0.077	-2.828	47.637	-23.047	-13.888	26.927	6.448	10.634	-10.103	13.096	12.885	-2.41	-3.811
11	11	0.0435	-4.792	10.884	-0.193	-2.669	47.952	-23.306	-14.693	28.369	6.794	10.674	-9.526	13.072	12.708	-3.158	-3.436
12	12	0.04785	-4.676	10.778	-0.35	-2.401	48.093	-23.304	-15.278	29.599	7.251	10.782	-8.537	12.661	12.425	-3.368	-3.102
13	13	0.0522	-4.491	10.65	-0.515	-2.068	48.056	-23.032	-15.612	30.628	7.897	10.858	-7.559	11.731	12.07	-3.45	-2.852
14	14	0.05655	-4.257	10.497	-0.686	-1.69	47.849	-22.469	-15.72	31.519	8.625	10.965	-6.86	10.386	11.779	-3.709	-2.68
15	15	0.0609	-3.99	10.33	-0.85	-1.298	47.501	-21.721	-15.657	32.319	9.458	11.059	-6.454	8.722	11.524	-4.218	-2.566
16	16	0.06525	-3.691	10.156	-1.007	-0.886	47.028	-20.838	-15.469	33.063	10.361	11.173	-6.2	6.844	11.308	-4.886	-2.476
17	17	0.0696	-3.367	9.981	-1.155	-0.463	46.453	-19.867	-15.192	33.775	11.297	11.343	-5.951	4.84	11.147	-5.589	-2.404
18	18	0.07395	-3.037	9.809	-1.285	-0.058	45.803	-18.863	-14.857	34.467	12.245	11.566	-5.619	2.766	11.043	-6.238	-2.37
19	19	0.0783	-2.715	9.641	-1.394	0.316	45.107	-17.856	-14.488	35.144	13.184	11.802	-5.162	0.66	10.963	-6.78	-2.391
20	20	0.08265	-2.423	9.487	-1.484	0.653	44.386	-16.832	-14.089	35.74	14.001	11.985	-4.57	-1.369	10.86	-7.128	-2.478
21	21	0.087	-2.159	9.356	-1.542	0.952	43.678	-15.851	-13.681	36.232	14.661	12.065	-3.846	-3.231	10.708	-7.253	-2.617
22	22	0.09135	-1.924	9.251	-1.554	1.185	42.99	-14.949	-13.256	36.597	15.151	12.08	-3.067	-4.834	10.557	-7.218	-2.758
23	23	0.0957	-1.706	9.174	-1.519	1.36	42.332	-14.194	-12.85	36.856	15.502	12.04	-2.299	-6.145	10.42	-7.114	-2.88
24	24	0.10005	-1.497	9.124	-1.443	1.499	41.703	-13.588	-12.493	37.025	15.687	12.035	-1.582	-7.137	10.355	-7.004	-2.969
25	25	0.1044	-1.294	9.101	-1.328	1.611	41.097	-13.099	-12.18	37.12	15.649	12.096	-0.951	-7.774	10.376	-6.936	-3.018
26	26	0.10875	-1.098	9.105	-1.179	1.693	40.514	-12.714	-11.883	37.155	15.354	12.154	-0.43	-8.028	10.421	-6.946	-3.024
27	27	0.1131	-0.899	9.138	-1.008	1.766	39.957	-12.464	-11.624	37.131	14.838	12.183	-0.019	-7.919	10.455	-7.037	-2.995
28	28	0.11745	-0.712	9.212	-0.815	1.81	39.415	-12.303	-11.361	36.968	14.024	12.184	0.274	-7.388	10.474	-7.151	-2.937
29	29	0.1218	-0.538	9.319	-0.602	1.824	38.876	-12.247	-11.119	36.707	13.014	12.17	0.575	-6.575	10.486	-7.202	-2.891
30	30	0.12615	-0.4	9.454	-0.37	1.79	38.34	-12.318	-10.921	36.33	11.924	12.178	0.866	-5.58	10.519	-7.183	-2.876
31	31	0.1305	-0.297	9.611	-0.127	1.716	37.809	-12.488	-10.761	35.864	10.775	12.173	1.12	-4.441	10.535	-7.14	-2.886
32	32	0.13485	-0.223	9.789	0.104	1.62	37.293	-12.754	-10.635	35.328	9.64	12.154	1.309	-3.221	10.544	-7.107	-2.918
33	33	0.1392	-0.171	9.982	0.31	1.514	36.792	-13.12	-10.55	34.743	8.596	12.138	1.438	-1.983	10.565	-7.096	-2.963
34	34	0.14355	-0.141	10.177	0.505	1.399	36.289	-13.574	-10.523	34.142	7.671	12.13	1.56	-0.762	10.589	-7.098	-3.001
35	35	0.1479	-0.136	10.362	0.701	1.269	35.78	-14.16	-10.584	33.544	6.976	12.16	1.719	0.366	10.64	-7.087	-3.018
36	36	0.15225	-0.151	10.526	0.905	1.124	35.244	-14.807	-10.688	32.948	6.481	12.25	1.896	1.348	10.733	-7.077	-3.034
37	37	0.1566	-0.175	10.672	1.1	0.971	34.702	-15.527	-10.81	32.38	6.233	12.256	2.118	2.168	10.756	-7.052	-3.039
38	38	0.16095	-0.204	10.802	1.266	0.84	34.16	-16.274	-10.974	31.86	6.239	12.298	2.366	2.77	10.811	-7.041	-3.042
39	39	0.1653	-0.245	10.914	1.405	0.724	33.613	-17.026	-11.169	31.381	6.484	12.368	2.642	3.148	10.89	-7.035	-3.05
40	40	0.16965	-0.301	11.013	1.525	0.623	33.059	-17.777	-11.398	30.933	6.955	12.44	2.951	3.296	10.962	-7.028	-3.07
41	41	0.174	-0.367	11.106	1.629	0.544	32.506	-18.517	-11.663	30.507	7.645	12.507	3.284	3.211	11.022	-7.022	-3.095
42	42	0.17835	-0.439	11.199	1.725	0.471	31.955	-19.226	-11.923	30.101	8.521	12.558	3.636	2.935	11.073	-7.018	-3.105
43	43	0.1827	-0.524	11.287	1.824	0.405	31.396	-19.858	-12.173	29.719	9.476	12.538	4.021	2.522	11.049	-7.01	-3.095
44	44	0.18705	-0.62	11.36	1.941	0.323	30.821	-20.419	-12.393	29.366	10.487	12.523	4.408	1.967	11.036	-7.018	-3.098
45	45	0.1914	-0.722	11.417	2.074	0.235	30.223	-20.88	-12.57	29.035	11.488	12.509	4.827	1.32	11.026	-7.004	-3.098
46	46	0.19575	-0.823	11.468	2.213	0.148	29.61	-21.262	-12.7	28.702	12.45	12.518	5.229	0.638	11.048	-6.999	-3.099
47	47	0.2001	-0.928	11.513	2.352	0.06	28.983	-21.546	-12.779	28.368	13.297	12.554	5.602	-0.025	11.101	-7.006	-3.114
48	48	0.20445	-1.044	11.554	2.485	-0.035	28.338	-21.718	-12.794	28.026	13.996	12.58	5.953	-0.638	11.149	-7.018	-3.139
49	49	0.2088	-1.174	11.593	2.612	-0.14	27.672	-21.785	-12.737	27.661	14.555	12.557	6.288	-1.183	11.159	-7.021	-3.16
50	50	0.21315	-1.31	11.636	2.731	-0.234	26.991	-21.733	-12.633	27.264	14.9	12.554	6.614	-1.629	11.17	-6.996	-3.198
51	51	0.2175	-1.451	11.682	2.851	-0.318	26.315	-21.615	-12.519	26.846	15.024	12.547	6.897	-1.93	11.149	-6.987	-3.245
52	52	0.22185	-1.591	11.727	2.982	-0.412	25.639	-21.454	-12.37	26.444	14.982	12.512	7.164	-2.11	11.094	-6.995	-3.286
53	53	0.2262	-1.738	11.766	3.123	-0.538	24.96	-21.244	-12.159	26.051	14.799	12.522	7.402	-2.191	11.09	-7.013	-3.327
54	54	0.23055	-1.889	11.804	3.267	-0.668	24.272	-20.97	-11.908	25.638	14.443	12.541	7.617	-2.171	11.083	-7.024	-3.379
55	55	0.2349	-2.038	11.844	3.424	-0.811	23.579	-20.649	-11.614	25.219	13.944	12.577	7.812	-2.075	11.085	-7.035	-3.447
56	56	0.23925	-2.179	11.886	3.595	-0.964	22.893	-20.317	-11.299	24.817	13.36	12.65	7.991	-1.926	11.121	-7.064	-3.519
57	57	0.2436	-2.302	11.932	3.761	-1.085	22.224	-20.005	-11.027	24.426	12.727	12.75	8.16	-1.72	11.159	-7.114	-3.582
58	58	0.24795	-2.412	11.978	3.93	-1.188	21.552	-19.713	-10.767	24.016	12.064	12.854	8.313	-1.46	11.192	-7.173	-3.627
59	59	0.2523	-2.503	12.02	4.078	-1.265	20.883	-19.387	-10.496	23.605	11.362	12.907	8.458	-1.182	11.176	-7.234	-3.666
60	60	0.25665	-2.585	12.059	4.227	-1.335	20.215	-19.066	-10.223	23.209	10.709	12.934	8.634	-0.957	11.146	-7.276	-3.703
61	61	0.261	-2.647	12.097	4.36	-1.367	19.579	-18.754	-10.001	22.881	10.102	12.941	8.857	-0.778	11.09	-7.32	-3.736
62	62	0.26535	-2.689	12.133	4.486	-1.387	18.955	-18.479	-9.792	22.593	9.595	12.934	9.095	-0.669	11.034	-7.382	-3.769
63	63	0.2697	-2.714	12.163	4.611	-1.407	18.335	-18.24	-9.57	22.337	9.2	12.905	9.329	-0.636	10.988	-7.47	-3.799
64	64	0.27405	-2.72	12.182	4.737	-1.418	17.72	-18.017	-9.346	22.117	8.892	12.843	9.567	-0.675	10.928	-7.578	-3.82
65	65	0.2784	-2.71	12.183	4.86	-1.401	17.102	-17.816	-9.151	21.91	8.671	12.743	9.82	-0.788	10.835	-7.68	-3.839
66	66	0.28275	-2.683	12.176	4.965	-1.353	16.505	-17.658	-9.005	21.741	8.543	12.641	10.117	-0.956	10.741	-7.761	-3.86
67	67	0.2871	-2.647	12.156	5.065	-1.312	15.914	-17.579	-8.874	21.616	8.58	12.485	10.483	-1.207	10.616	-7.811	-3.879
68	68	0.29145	-2.602	12.133	5.155	-1.24	15.32	-17.538	-8.788	21.474	8.653	12.317	10.832	-1.451	10.469	-7.878	-3.887
69	69	0.2958	-2.557	12.11	5.238	-1.182	14.736	-17.511	-8.684	21.36	8.756	12.123	11.174	-1.692	10.317	-7.97	-3.893
70	70	0.30015	-2.512	12.089	5.302	-1.131	14.164	-17.48	-8.567	21.273	8.874	11.911	11.507	-1.932	10.163	-8.087	-3.899
71	71	0.3045	-2.466	12.069	5.342	-1.078	13.605	-17.464	-8.46	21.207	9.015	11.709	11.836	-2.161	10.023	-8.22	-3.909
72	72	0.30885	-2.423	12.048	5.358	-1.03	13.061	-17.493	-8.375	21.161	9.19	11.517	12.173	-2.359	9.891	-8.355	-3.922
73	73	0.3132	-2.375	12.026	5.341	-0.966	12.521	-17.522	-8.303	21.113	9.346	11.242	12.504	-2.505	9.669	-8.503	-3.93
74	74	0.31755	-2.325	12.005	5.305	-0.898	11.97	-17.556	-8.229	21.024	9.471	10.996	12.787	-2.593	9.468	-8.671	-3.94
75	75	0.3219	-2.278	11.992	5.263	-0.834	11.402	-17.58	-8.138	20.898	9.543	10.725	13.021	-2.619	9.237	-8.875	-3.945
76	76	0.32625	-2.234	11.98	5.218	-0.773	10.797	-17.63	-8.031	20.704	9.6	10.443	13.206	-2.595	8.991	-9.098	-3.952
77	77	0.3306	-2.196	11.967	5.165	-0.727	10.189	-17.683	-7.914	20.509	9.605	10.176	13.381	-2.509	8.75	-9.33	-3.967
78	78	0.33495	-2.16	11.953	5.1	-0.686	9.586	-17.734	-7.793	20.331	9.566	9.905	13.559	-2.372	8.499	-9.566	-3.985
79	79	0.3393	-2.127	11.934	5.025	-0.645	8.98	-17.783	-7.67	20.145	9.492	9.623	13.735	-2.192	8.231	-9.797	-4.004
80	80	0.34365	-2.103	11.91	4.941	-0.615	8.359	-17.83	-7.532	19.938	9.382	9.356	13.914	-1.97	7.973	-10.009	-4.03
81	81	0.348	-2.079	11.875	4.843	-0.603	7.712	-17.895	-7.359	19.722	9.313	9.064	14.116	-1.767	7.714	-10.195	-4.077
82	82	0.35235	-2.063	11.819	4.739	-0.591	7.045	-17.965	-7.21	19.524	9.228	8.808	14.346	-1.562	7.47	-10.372	-4.143
83	83	0.3567	-2.045	11.741	4.641	-0.57	6.373	-18.095	-7.105	19.375	9.181	8.569	14.56	-1.38	7.235	-10.602	-4.232
84	84	0.36105	-2.038	11.645	4.548	-0.554	5.675	-18.221	-7.002	19.229	9.113	8.327	14.68	-1.203	6.996	-10.934	-4.344
85	85	0.3654	-2.041	11.525	4.457	-0.545	4.948	-18.397	-6.917	19.073	9.097	8.13	14.701	-1.046	6.808	-11.361	-4.469
86	86	0.36975	-2.05	11.38	4.374	-0.544	4.208	-18.642	-6.859	18.946	9.157	7.951	14.679	-0.906	6.646	-11.853	-4.594
87	87	0.3741	-2.067	11.213	4.302	-0.553	3.483	-18.95	-6.838	18.902	9.267	7.724	14.684	-0.765	6.438	-12.377	-4.707
88	88	0.37845	-2.09	11.033	4.242	-0.566	2.797	-19.329	-6.879	18.958	9.419	7.444	14.748	-0.611	6.163	-12.91	-4.805
89	89	0.3828	-2.127	10.844	4.19	-0.602	2.126	-19.729	-6.934	19.08	9.583	7.136	14.851	-0.459	5.86	-13.448	-4.898
90	90	0.38715	-2.198	10.657	4.134	-0.676	1.492	-20.16	-7.014	19.275	9.815	6.795	14.958	-0.323	5.542	-14.028	-4.969
91	91	0.3915	-2.293	10.461	4.093	-0.776	0.857	-20.633	-7.112	19.487	10.101	6.382	14.996	-0.21	5.167	-14.695	-5.033
92	92	0.39585	-2.412	10.261	4.053	-0.904	0.26	-21.149	-7.256	19.77	10.423	5.97	14.982	-0.102	4.79	-15.452	-5.095
93	93	0.4002	-2.554	10.062	4.029	-1.059	-0.307	-21.693	-7.435	20.108	10.757	5.525	14.918	0.01	4.379	-16.293	-5.141
94	94	0.40455	-2.715	9.858	4.028	-1.242	-0.854	-22.254	-7.627	20.496	11.105	4.997	14.813	0.123	3.894	-17.21	-5.16
95	95	0.4089	-2.883	9.644	4.038	-1.449	-1.383	-22.814	-7.816	20.957	11.466	4.378	14.689	0.231	3.339	-18.191	-5.153
96	96	0.41325	-3.038	9.421	4.06	-1.657	-1.888	-23.337	-7.989	21.49	11.798	3.7	14.563	0.337	2.745	-19.211	-5.129
97	97	0.4176	-3.164	9.219	4.069	-1.836	-2.307	-23.89	-8.241	22.141	12.188	3.042	14.464	0.418	2.174	-20.271	-5.087
98	98	0.42195	-3.261	9.066	4.059	-2.009	-2.619	-24.358	-8.483	22.893	12.5	2.388	14.352	0.516	1.618	-21.374	-5.04
99	99	0.4263	-3.349	8.953	4.054	-2.191	-2.861	-24.797	-8.725	23.702	12.781	1.764	14.183	0.603	1.103	-22.552	-5.002
100	100	0.43065	-3.429	8.86	4.039	-2.367	-3.065	-25.158	-8.956	24.541	13.017	1.16	13.938	0.652	0.624	-23.808	-4.974
101	101	0.435	-3.501	8.785	4.014	-2.531	-3.212	-25.458	-9.213	25.446	13.206	0.578	13.649	0.669	0.167	-25.135	-4.96
102	102	0.43935	-3.566	8.737	3.981	-2.689	-3.273	-25.727	-9.517	26.45	13.354	0.024	13.341	0.666	-0.268	-26.526	-4.963
103	103	0.4437	-3.618	8.725	3.941	-2.842	-3.243	-25.961	-9.849	27.545	13.453	-0.472	12.999	0.661	-0.644	-27.985	-4.971
104	104	0.44805	-3.659	8.746	3.911	-2.998	-3.117	-26.17	-10.204	28.724	13.471	-0.791	12.596	0.696	-0.856	-29.511	-4.97
105	105	0.4524	-3.7	8.795	3.933	-3.181	-2.924	-26.31	-10.479	29.971	13.43	-1.111	12.093	0.67	-1.027	-31.127	-4.983
106	106	0.45675	-3.75	8.864	3.997	-3.371	-2.617	-26.471	-10.806	31.331	13.331	-1.428	11.545	0.67	-1.201	-32.813	-4.975
107	107	0.4611	-3.811	8.956	4.096	-3.576	-2.199	-26.603	-11.144	32.816	13.155	-1.652	10.922	0.669	-1.279	-34.594	-4.959
108	108	0.46545	-3.88	9.059	4.209	-3.802	-1.698	-26.728	-11.504	34.413	12.941	-1.744	10.204	0.663	-1.215	-36.492	-4.938
109	109	0.4698	-3.965	9.164	4.336	-4.054	-1.153	-26.821	-11.845	36.081	12.684	-1.737	9.361	0.646	-1.035	-38.52	-4.913
110	110	0.47415	-4.079	9.259	4.488	-4.336	-0.59	-26.859	-12.146	37.793	12.359	-1.661	8.364	0.617	-0.771	-40.692	-4.882
111	111	0.4785	-4.23	9.338	4.66	-4.646	0	-26.891	-12.461	39.567	11.981	-1.484	7.203	0.583	-0.407	-43.036	-4.854
112	112	0.48285	-4.42	9.402	4.895	-5.003	0.596	-26.903	-12.732	41.367	11.565	-1.237	5.82	0.483	0.033	-45.577	-4.846
113	113	0.4872	-4.625	9.448	5.123	-5.392	1.248	-26.882	-12.99	43.272	11.091	-0.916	4.16	0.352	0.569	-48.407	-4.879
114	114	0.49155	-4.844	9.475	5.374	-5.817	1.882	-26.822	-13.155	45.165	10.578	-0.546	2.187	0.186	1.188	-51.503	-4.944
115	115	0.4959	-5.06	9.465	5.596	-6.23	2.517	-26.73	-13.314	47.052	10.041	-0.149	-0.053	0.018	1.85	-54.823	-5.012
116	116	0.50025	-5.279	9.42	5.794	-6.64	3.146	-26.591	-13.436	48.922	9.512	0.175	-2.453	-0.222	2.447	-58.261	-5.113
117	117	0.5046	-5.507	9.344	5.967	-7.05	3.768	-26.407	-13.52	50.757	9.003	0.389	-4.866	-0.547	2.93	-61.657	-5.261
118	118	0.50895	-5.743	9.237	6.094	-7.456	4.393	-26.18	-13.585	52.543	8.506	0.537	-7.114	-0.902	3.325	-64.821	-5.437
119	119	0.5133	-5.993	9.111	6.17	-7.89	5.005	-25.872	-13.565	54.277	8.031	0.656	-9.003	-1.261	3.675	-67.56	-5.617
120	120	0.51765	-6.261	8.967	6.198	-8.311	5.648	-25.579	-13.629	55.994	7.577	0.741	-10.29	-1.587	3.915	-69.666	-5.797
121	121	0.522	-6.545	8.805	6.156	-8.709	6.315	-25.254	-13.752	57.71	7.144	0.764	-10.957	-1.93	4.022	-71.143	-6.012
122	122	0.52635	-6.834	8.639	6.049	-9.078	7.035	-24.941	-13.968	59.433	6.735	0.729	-11.148	-2.288	4.022	-72.131	-6.262
123	123	0.5307	-7.118	8.474	5.868	-9.414	7.771	-24.581	-14.194	61.077	6.346	0.607	-11.016	-2.626	3.912	-72.733	-6.514
124	124	0.53505	-7.395	8.327	5.643	-9.73	8.56	-24.201	-14.425	62.698	5.976	0.48	-10.612	-2.927	3.789	-73.018	-6.74
125	125	0.5394	-7.648	8.206	5.379	-10.012	9.432	-23.839	-14.696	64.344	5.639	0.413	-9.966	-3.191	3.724	-73.038	-6.919
126	126	0.54375	-7.848	8.102	5.057	-10.213	10.377	-23.51	-15.039	65.987	5.353	0.393	-9.144	-3.424	3.702	-72.845	-7.045
127	127	0.5481	-7.979	8.031	4.727	-10.322	11.429	-23.272	-15.485	67.655	5.095	0.398	-8.184	-3.635	3.693	-72.479	-7.132
128	128	0.55245	-8.033	7.99	4.383	-10.291	12.521	-23.113	-16.014	69.144	4.899	0.414	-7.163	-3.886	3.667	-71.889	-7.226
129	129	0.5568	-8.047	7.998	4.11	-10.223	13.637	-23.104	-16.59	70.45	4.727	0.467	-6.103	-4.071	3.677	-71.092	-7.291
130	130	0.56115	-8.012	8.042	3.842	-10.08	14.755	-23.136	-17.167	71.544	4.58	0.568	-5.11	-4.159	3.733	-70.184	-7.273
131	131	0.5655	-7.918	8.113	3.578	-9.841	15.869	-23.215	-17.763	72.461	4.456	0.734	-4.252	-4.243	3.851	-69.263	-7.245
132	132	0.56985	-7.77	8.204	3.332	-9.533	17.021	-23.372	-18.393	73.326	4.342	0.91	-3.515	-4.367	3.989	-68.389	-7.245
133	133	0.5742	-7.581	8.309	3.115	-9.19	18.233	-23.591	-19.03	74.221	4.21	1.053	-2.864	-4.499	4.116	-67.576	-7.245
134	134	0.57855	-7.361	8.426	2.93	-8.814	19.47	-23.806	-19.606	75.098	4.026	1.214	-2.29	-4.568	4.273	-66.791	-7.203
135	135	0.5829	-7.122	8.552	2.78	-8.419	20.725	-23.999	-20.117	75.92	3.779	1.46	-1.73	-4.556	4.509	-65.932	-7.127
136	136	0.58725	-6.864	8.671	2.652	-8.007	21.889	-24.182	-20.532	76.532	3.563	1.773	-1.248	-4.533	4.823	-65.01	-7.061
137	137	0.5916	-6.593	8.77	2.543	-7.571	23.001	-24.414	-20.954	77.004	3.304	1.963	-0.776	-4.457	5.006	-64.007	-7.02
138	138	0.59595	-6.322	8.85	2.453	-7.112	24.05	-24.644	-21.353	77.353	3.025	2.121	-0.29	-4.369	5.135	-62.916	-6.995
139	139	0.6003	-6.06	8.916	2.372	-6.645	25.078	-24.818	-21.689	77.647	2.727	2.289	0.232	-4.262	5.259	-61.737	-6.959
140	140	0.60465	-5.811	8.982	2.297	-6.199	26.108	-24.923	-21.931	77.907	2.415	2.47	0.784	-4.146	5.404	-60.483	-6.932
141	141	0.609	-5.575	9.052	2.226	-5.784	27.128	-24.97	-22.079	78.098	2.093	2.635	1.32	-4.028	5.551	-59.181	-6.946
142	142	0.61335	-5.349	9.113	2.136	-5.364	28.118	-24.972	-22.178	78.182	1.756	2.717	1.796	-3.883	5.618	-57.868	-6.978
143	143	0.6177	-5.135	9.165	2.036	-4.941	29.044	-24.994	-22.297	78.086	1.446	2.796	2.209	-3.745	5.671	-56.506	-7.057
144	144	0.62205	-4.937	9.206	1.935	-4.533	29.92	-24.937	-22.318	77.903	1.17	2.884	2.642	-3.601	5.737	-55.072	-7.122
145	145	0.6264	-4.751	9.257	1.849	-4.153	30.784	-24.802	-22.247	77.657	0.901	3.044	3.049	-3.47	5.868	-53.61	-7.213
146	146	0.63075	-4.578	9.311	1.782	-3.8	31.629	-24.623	-22.122	77.339	0.615	3.279	3.408	-3.345	6.061	-52.129	-7.348
147	147	0.6351	-4.42	9.363	1.734	-3.489	32.468	-24.438	-21.959	76.986	0.319	3.474	3.727	-3.21	6.222	-50.66	-7.509
148	148	0.63945	-4.273	9.416	1.681	-3.199	33.295	-24.231	-21.755	76.585	0.031	3.545	3.999	-3.058	6.279	-49.215	-7.671
149	149	0.6438	-4.132	9.474	1.585	-2.885	34.088	-23.93	-21.479	76.075	-0.232	3.547	4.206	-2.897	6.276	-47.777	-7.821
150	150	0.64815	-3.994	9.539	1.445	-2.556	34.851	-23.479	-21.073	75.479	-0.45	3.649	4.351	-2.748	6.384	-46.333	-7.949
151	151	0.6525	-3.869	9.608	1.275	-2.22	35.574	-22.971	-20.626	74.775	-0.634	3.759	4.442	-2.598	6.506	-44.879	-8.07
152	152	0.65685	-3.747	9.669	1.089	-1.873	36.284	-22.437	-20.177	74.012	-0.854	3.806	4.504	-2.424	6.549	-43.408	-8.206
153	153	0.6612	-3.635	9.734	0.945	-1.568	36.992	-21.93	-19.729	73.189	-1.108	3.823	4.527	-2.154	6.547	-41.927	-8.3
154	154	0.66555	-3.52	9.803	0.801	-1.28	37.663	-21.365	-19.193	72.251	-1.341	3.826	4.489	-1.839	6.547	-40.428	-8.359
155	155	0.6699	-3.407	9.869	0.664	-1.022	38.29	-20.739	-18.564	71.237	-1.523	3.862	4.415	-1.55	6.601	-38.916	-8.409
156	156	0.67425	-3.302	9.926	0.542	-0.798	38.874	-20.063	-17.866	70.197	-1.68	3.965	4.333	-1.306	6.727	-37.399	-8.468
157	157	0.6786	-3.197	9.975	0.409	-0.57	39.408	-19.325	-17.123	69.116	-1.862	4.109	4.238	-1.05	6.883	-35.879	-8.516
158	158	0.68295	-3.1	10.014	0.278	-0.338	39.94	-18.702	-16.522	68.037	-2.068	4.178	4.149	-0.688	6.935	-34.375	-8.483
159	159	0.6873	-3.006	10.067	0.122	-0.084	40.461	-18.048	-15.909	66.816	-2.302	4.152	3.981	-0.242	6.897	-32.851	-8.4
160	160	0.69165	-2.914	10.119	-0.069	0.195	40.976	-17.449	-15.382	65.545	-2.487	4.239	3.791	0.134	6.961	-31.289	-8.36
161	161	0.696	-2.825	10.169	-0.252	0.446	41.455	-16.818	-14.802	64.194	-2.577	4.384	3.542	0.442	7.102	-29.723	-8.297
162	162	0.70035	-2.74	10.205	-0.408	0.66	41.913	-16.256	-14.277	62.872	-2.592	4.565	3.307	0.73	7.269	-28.179	-8.184
163	163	0.7047	-2.669	10.23	-0.534	0.835	42.366	-15.791	-13.848	61.589	-2.594	4.824	3.084	1.052	7.491	-26.656	-8.038
164	164	0.70905	-2.62	10.247	-0.646	0.976	42.808	-15.383	-13.488	60.285	-2.621	5.204	2.842	1.425	7.813	-25.122	-7.889
165	165	0.7134	-2.593	10.257	-0.753	1.109	43.229	-15.044	-13.218	58.938	-2.627	5.659	2.624	1.801	8.186	-23.54	-7.741
166	166	0.71775	-2.598	10.275	-0.823	1.183	43.575	-14.739	-12.945	57.354	-2.475	6.066	2.317	2.111	8.523	-21.908	-7.566
167	167	0.7221	-2.631	10.279	-0.865	1.222	43.866	-14.491	-12.738	55.715	-2.123	6.387	2.025	2.285	8.752	-20.274	-7.35
168	168	0.72645	-2.694	10.277	-0.916	1.243	44.129	-14.284	-12.596	54.042	-1.732	6.74	1.735	2.51	8.993	-18.64	-7.078
169	169	0.7308	-2.776	10.264	-0.991	1.272	44.404	-14.154	-12.566	52.454	-1.316	7.183	1.575	2.755	9.283	-16.949	-6.797
170	170	0.73515	-2.874	10.243	-1.068	1.282	44.663	-14.055	-12.559	50.889	-0.856	7.698	1.55	2.955	9.623	-15.151	-6.544
171	171	0.7395	-2.988	10.218	-1.121	1.245	44.883	-13.958	-12.516	49.269	-0.297	8.232	1.608	3.059	9.972	-13.251	-6.311
172	172	0.74385	-3.125	10.188	-1.143	1.156	45.062	-13.876	-12.462	47.577	0.411	8.756	1.69	3.072	10.297	-11.303	-6.048
173	173	0.7482	-3.289	10.153	-1.167	1.046	45.19	-13.795	-12.42	45.792	1.237	9.321	1.743	3.093	10.647	-9.362	-5.685
174	174	0.75255	-3.458	10.125	-1.229	0.994	45.291	-13.821	-12.518	43.891	2.127	9.912	1.831	3.168	10.965	-7.349	-5.291
175	175	0.7569	-3.643	10.094	-1.295	0.936	45.369	-13.956	-12.672	41.941	3.073	10.264	1.976	3.292	11.034	-5.305	-4.885
176	176	0.76125	-3.843	10.053	-1.338	0.852	45.417	-14.116	-12.806	39.957	4.076	10.395	2.173	3.417	10.882	-3.23	-4.439
177	177	0.7656	-4.066	10.003	-1.343	0.693	45.437	-14.291	-12.869	37.996	5.199	10.348	2.355	3.474	10.581	-1.226	-3.957
178	178	0.76995	-4.303	9.946	-1.336	0.494	45.427	-14.48	-12.884	36.06	6.419	10.24	2.49	3.469	10.245	0.677	-3.457
179	179	0.7743	-4.542	9.889	-1.354	0.31	45.387	-14.708	-12.9	34.107	7.687	10.179	2.564	3.474	9.962	2.499	-2.947
180	180	0.77865	-4.783	9.832	-1.402	0.149	45.328	-15.021	-12.934	32.103	8.994	10.177	2.568	3.547	9.742	4.265	-2.428
181	181	0.783	-5.028	9.767	-1.434	-0.031	45.252	-15.406	-12.937	30.067	10.348	10.142	2.534	3.596	9.502	6.014	-1.951
182	182	0.78735	-5.266	9.697	-1.46	-0.219	45.149	-15.768	-12.825	28.003	11.672	9.962	2.462	3.627	9.145	7.751	-1.502
183	183	0.7917	-5.49	9.614	-1.409	-0.464	45.012	-16.184	-12.654	26.02	12.975	9.774	2.468	3.567	8.791	9.499	-1.14
184	184	0.79605	-5.698	9.523	-1.332	-0.73	44.86	-16.651	-12.423	24.143	14.263	9.534	2.509	3.43	8.424	11.201	-0.87
185	185	0.8004	-5.887	9.428	-1.281	-0.967	44.728	-17.128	-12.157	22.43	15.444	9.234	2.579	3.275	8.037	12.831	-0.706
186	186	0.80475	-6.055	9.339	-1.267	-1.164	44.614	-17.567	-11.84	20.852	16.467	8.952	2.649	3.113	7.706	14.384	-0.655
187	187	0.8091	-6.204	9.263	-1.261	-1.338	44.5	-17.923	-11.454	19.371	17.317	8.783	2.738	2.9	7.517	15.901	-0.72
188	188	0.81345	-6.338	9.201	-1.216	-1.525	44.394	-18.169	-11.024	18.05	17.97	8.749	2.963	2.583	7.471	17.447	-0.91
189	189	0.8178	-6.471	9.144	-1.05	-1.843	44.263	-18.416	-10.506	16.872	18.463	8.81	3.235	2.173	7.557	18.942	-1.253
190	190	0.82215	-6.58	9.09	-0.947	-2.081	44.193	-18.581	-10.047	15.987	18.611	8.83	3.523	1.862	7.621	20.248	-1.739
191	191	0.8265	-6.665	9.038	-0.906	-2.235	44.146	-18.664	-9.647	15.318	18.473	8.79	3.702	1.655	7.638	21.266	-2.316
192	192	0.83085	-6.732	8.993	-0.896	-2.323	44.148	-18.654	-9.335	14.902	18.042	8.82	3.85	1.524	7.726	22.053	-2.986
193	193	0.8352	-6.785	8.955	-0.886	-2.389	44.166	-18.558	-9.07	14.684	17.35	8.93	4.018	1.464	7.891	22.691	-3.726
194	194	0.83955	-6.836	8.922	-0.854	-2.472	44.182	-18.405	-8.822	14.61	16.459	9.102	4.212	1.472	8.116	23.227	-4.507
195	195	0.8439	-6.897	8.893	-0.798	-2.582	44.202	-18.226	-8.601	14.664	15.413	9.362	4.396	1.552	8.424	23.644	-5.323
196	196	0.84825	-6.955	8.859	-0.754	-2.679	44.212	-18.036	-8.429	14.843	14.195	9.759	4.494	1.745	8.862	23.859	-6.181
197	197	0.8526	-7.021	8.836	-0.716	-2.768	44.276	-17.92	-8.37	15.226	12.889	10.03	4.428	2.138	9.185	23.704	-6.982
198	198	0.85695	-7.061	8.811	-0.735	-2.78	44.348	-17.819	-8.393	15.788	11.544	10.189	4.241	2.617	9.433	23.228	-7.741
199	199	0.8613	-7.101	8.793	-0.759	-2.772	44.384	-17.72	-8.448	16.38	10.166	10.491	3.961	3.082	9.844	22.612	-8.546
200	200	0.86565	-7.13	8.77	-0.801	-2.745	44.374	-17.646	-8.531	17.006	8.749	10.979	3.608	3.638	10.457	21.874	-9.322
201	201	0.87	-7.145	8.738	-0.844	-2.698	44.311	-17.645	-8.683	17.637	7.327	11.635	3.164	4.351	11.242	20.995	-9.998
