# Supplementary material for: Gait phenotypes in paediatric hereditary spastic paraplegia revealed by dynamic time warping analysis and random forests
Source: PLoS One. 2018 Mar 8;13(3):e0192345. doi: 10.1371/journal.pone.0192345 (PMC5843164; doi:10.1371/journal.pone.0192345)
Supplement: S2 Data — (ZIP) [file pone.0192345.s009.zip › Healthy/Left.SR.HEALTHY8.1.csv]

	Epoch	Time	Pelvic.obliquity	Pelvic.tilt	Pelvic rotation	Hip.abd.add	Hip.flexion	Hip.rotation	Knee.abd.add	Knee.flexion	Knee.rotation	Ankle.abd.add	Ankle.flexion	Ankle.rotation	Forefoot.abd.add	Forefoot.flexion	Forefoot.rotation
1	1	0	2.817	10.165	-6.741	4.165	32.427	9.54	1.701	4.363	-20.408	5.546	-3.151	0.674	5.65	16.365	-14.599
2	2	0.00462	2.919	10.045	-6.767	4.368	32.317	9.747	1.757	4.7	-20.677	5.84	-3.459	0.932	6.139	15.804	-14.388
3	3	0.00924	3.004	9.919	-6.785	4.56	32.19	9.879	1.795	5.11	-20.942	6.209	-4.114	1.271	6.786	14.843	-14.172
4	4	0.01386	3.072	9.799	-6.79	4.727	32.046	9.953	1.831	5.57	-21.26	6.61	-5.044	1.75	7.547	13.549	-13.922
5	5	0.01848	3.12	9.684	-6.772	4.878	31.894	9.976	1.826	6.081	-21.587	7.035	-6.208	2.286	8.379	11.972	-13.66
6	6	0.0231	3.157	9.58	-6.731	5.014	31.731	9.958	1.797	6.6	-21.902	7.376	-7.562	2.811	9.177	10.164	-13.407
7	7	0.02772	3.192	9.498	-6.671	5.136	31.568	9.901	1.757	7.102	-22.184	7.529	-9.082	3.317	9.843	8.148	-13.138
8	8	0.03234	3.235	9.433	-6.599	5.263	31.407	9.826	1.706	7.596	-22.416	7.519	-10.688	3.773	10.371	6.003	-12.846
9	9	0.03696	3.293	9.386	-6.521	5.41	31.262	9.77	1.643	8.106	-22.615	7.443	-12.214	4.14	10.797	3.903	-12.563
10	10	0.04158	3.371	9.355	-6.438	5.582	31.152	9.75	1.573	8.656	-22.79	7.378	-13.456	4.397	11.13	2.058	-12.318
11	11	0.0462	3.475	9.336	-6.355	5.781	31.082	9.758	1.507	9.26	-22.888	7.383	-14.239	4.511	11.361	0.644	-12.118
12	12	0.05082	3.608	9.336	-6.281	6.011	31.05	9.808	1.45	9.901	-22.86	7.5	-14.501	4.438	11.503	-0.272	-11.967
13	13	0.05544	3.771	9.346	-6.219	6.282	31.023	9.952	1.397	10.552	-22.724	7.67	-14.373	4.13	11.523	-0.821	-11.876
14	14	0.06006	3.959	9.36	-6.177	6.578	30.983	10.164	1.391	11.195	-22.467	7.674	-14.082	3.595	11.318	-1.264	-11.83
15	15	0.06468	4.167	9.378	-6.149	6.88	30.91	10.458	1.452	11.831	-22.051	7.504	-13.736	2.795	10.906	-1.732	-11.81
16	16	0.0693	4.389	9.399	-6.131	7.203	30.815	10.829	1.53	12.511	-21.524	7.484	-13.307	1.759	10.578	-2.154	-11.862
17	17	0.07392	4.616	9.421	-6.115	7.52	30.698	11.284	1.668	13.23	-20.945	7.518	-12.764	0.562	10.276	-2.516	-11.948
18	18	0.07854	4.85	9.438	-6.111	7.848	30.561	11.817	1.836	13.965	-20.317	7.585	-12.123	-0.764	9.979	-2.802	-12.057
19	19	0.08316	5.084	9.449	-6.117	8.186	30.4	12.408	2.017	14.671	-19.662	7.643	-11.426	-2.171	9.67	-3.015	-12.173
20	20	0.08778	5.314	9.457	-6.14	8.523	30.212	13.031	2.21	15.309	-18.989	7.647	-10.697	-3.595	9.328	-3.154	-12.273
21	21	0.0924	5.533	9.458	-6.175	8.843	29.994	13.646	2.412	15.871	-18.29	7.585	-9.948	-4.986	8.955	-3.232	-12.337
22	22	0.09702	5.741	9.449	-6.211	9.137	29.742	14.24	2.628	16.363	-17.58	7.455	-9.183	-6.328	8.56	-3.263	-12.368
23	23	0.10164	5.941	9.433	-6.236	9.406	29.454	14.801	2.85	16.79	-16.905	7.297	-8.436	-7.583	8.193	-3.28	-12.377
24	24	0.10626	6.13	9.413	-6.237	9.648	29.137	15.289	3.053	17.158	-16.312	7.172	-7.762	-8.682	7.911	-3.326	-12.367
25	25	0.11088	6.305	9.391	-6.209	9.852	28.797	15.668	3.23	17.467	-15.804	7.055	-7.165	-9.59	7.69	-3.408	-12.345
26	26	0.1155	6.463	9.366	-6.146	10.02	28.438	15.896	3.351	17.72	-15.37	6.97	-6.62	-10.307	7.533	-3.488	-12.328
27	27	0.12012	6.606	9.336	-6.043	10.146	28.058	16.005	3.431	17.905	-15.068	6.91	-6.073	-10.821	7.433	-3.505	-12.334
28	28	0.12474	6.735	9.307	-5.903	10.229	27.658	15.987	3.483	18.009	-14.895	6.76	-5.563	-11.111	7.287	-3.52	-12.339
29	29	0.12936	6.86	9.27	-5.72	10.276	27.242	15.82	3.499	18.066	-14.801	6.623	-5.084	-11.2	7.175	-3.529	-12.335
30	30	0.13398	6.975	9.226	-5.498	10.291	26.804	15.539	3.487	18.071	-14.833	6.5	-4.665	-11.086	7.101	-3.559	-12.337
31	31	0.1386	7.079	9.166	-5.232	10.267	26.342	15.14	3.445	18.039	-14.976	6.44	-4.275	-10.78	7.098	-3.577	-12.345
32	32	0.14322	7.163	9.103	-4.934	10.207	25.87	14.651	3.38	17.963	-15.242	6.358	-3.916	-10.273	7.086	-3.6	-12.344
33	33	0.14784	7.235	9.035	-4.605	10.122	25.392	14.072	3.293	17.858	-15.586	6.262	-3.589	-9.624	7.064	-3.63	-12.342
34	34	0.15246	7.302	8.965	-4.246	10.02	24.912	13.415	3.187	17.731	-15.996	6.193	-3.275	-8.86	7.064	-3.646	-12.343
35	35	0.15708	7.363	8.89	-3.866	9.901	24.423	12.698	3.068	17.585	-16.461	6.16	-2.965	-8.002	7.093	-3.645	-12.35
36	36	0.1617	7.408	8.804	-3.475	9.766	23.914	11.948	2.938	17.418	-16.931	6.15	-2.683	-7.11	7.136	-3.655	-12.361
37	37	0.16632	7.423	8.71	-3.084	9.608	23.382	11.214	2.803	17.226	-17.376	6.168	-2.449	-6.241	7.198	-3.695	-12.366
38	38	0.17094	7.411	8.606	-2.697	9.428	22.826	10.544	2.686	17.006	-17.813	6.216	-2.245	-5.424	7.283	-3.748	-12.371
39	39	0.17556	7.363	8.495	-2.321	9.223	22.256	9.925	2.587	16.778	-18.174	6.197	-2.022	-4.719	7.295	-3.795	-12.384
40	40	0.18018	7.273	8.379	-1.959	8.989	21.682	9.362	2.501	16.564	-18.448	6.156	-1.729	-4.131	7.265	-3.787	-12.401
41	41	0.1848	7.137	8.263	-1.623	8.735	21.11	8.902	2.424	16.372	-18.645	6.162	-1.43	-3.691	7.261	-3.781	-12.426
42	42	0.18942	6.956	8.159	-1.309	8.454	20.556	8.488	2.351	16.216	-18.714	6.165	-1.127	-3.395	7.239	-3.796	-12.448
43	43	0.19404	6.747	8.065	-1.021	8.163	20.009	8.191	2.306	16.069	-18.712	6.134	-0.827	-3.262	7.182	-3.83	-12.476
44	44	0.19866	6.505	7.989	-0.76	7.855	19.483	7.943	2.255	15.944	-18.561	6.179	-0.499	-3.316	7.179	-3.833	-12.525
45	45	0.20328	6.233	7.924	-0.524	7.528	18.966	7.776	2.223	15.827	-18.337	6.243	-0.151	-3.493	7.191	-3.82	-12.572
46	46	0.2079	5.935	7.872	-0.313	7.187	18.462	7.7	2.208	15.722	-18.061	6.281	0.215	-3.772	7.177	-3.805	-12.604
47	47	0.21252	5.621	7.832	-0.124	6.842	17.967	7.702	2.213	15.625	-17.711	6.262	0.596	-4.169	7.113	-3.795	-12.622
48	48	0.21714	5.297	7.802	0.046	6.493	17.484	7.76	2.232	15.53	-17.324	6.211	0.989	-4.641	7.025	-3.784	-12.636
49	49	0.22176	4.965	7.788	0.202	6.141	17.012	7.86	2.259	15.431	-16.945	6.162	1.363	-5.138	6.948	-3.786	-12.651
50	50	0.22638	4.632	7.788	0.34	5.793	16.549	8	2.292	15.323	-16.569	6.119	1.693	-5.659	6.888	-3.827	-12.665
51	51	0.231	4.305	7.803	0.459	5.461	16.095	8.18	2.321	15.21	-16.215	6.116	1.994	-6.193	6.87	-3.883	-12.682
52	52	0.23562	3.997	7.825	0.565	5.153	15.646	8.387	2.343	15.086	-15.895	6.18	2.27	-6.733	6.92	-3.938	-12.717
53	53	0.24024	3.709	7.858	0.668	4.868	15.215	8.563	2.364	14.964	-15.624	6.193	2.566	-7.201	6.925	-3.979	-12.749
54	54	0.24486	3.445	7.898	0.771	4.601	14.792	8.755	2.402	14.822	-15.444	6.166	2.853	-7.597	6.902	-4.023	-12.775
55	55	0.24948	3.215	7.942	0.867	4.371	14.379	8.878	2.417	14.683	-15.308	6.213	3.139	-7.887	6.946	-4.045	-12.799
56	56	0.2541	3.017	7.994	0.962	4.176	13.969	9.024	2.442	14.509	-15.312	6.141	3.412	-8.077	6.884	-4.079	-12.827
57	57	0.25872	2.841	8.049	1.054	4.013	13.555	9.149	2.442	14.32	-15.408	6.111	3.653	-8.182	6.852	-4.122	-12.875
58	58	0.26334	2.677	8.104	1.144	3.859	13.143	9.235	2.438	14.123	-15.557	6.13	3.866	-8.216	6.867	-4.172	-12.939
59	59	0.26796	2.528	8.153	1.223	3.721	12.72	9.314	2.428	13.912	-15.786	6.223	4.044	-8.168	6.95	-4.229	-13.017
60	60	0.27258	2.394	8.199	1.289	3.606	12.293	9.37	2.404	13.695	-16.071	6.358	4.212	-8.051	7.066	-4.276	-13.111
61	61	0.2772	2.278	8.245	1.34	3.512	11.87	9.388	2.371	13.477	-16.361	6.455	4.387	-7.895	7.144	-4.32	-13.213
62	62	0.28182	2.175	8.293	1.38	3.433	11.452	9.363	2.333	13.264	-16.642	6.517	4.565	-7.697	7.186	-4.367	-13.316
63	63	0.28644	2.078	8.337	1.411	3.359	11.043	9.285	2.286	13.065	-16.92	6.582	4.741	-7.436	7.226	-4.418	-13.409
64	64	0.29106	1.985	8.368	1.431	3.286	10.631	9.17	2.238	12.883	-17.165	6.623	4.915	-7.145	7.244	-4.484	-13.483
65	65	0.29568	1.889	8.382	1.429	3.214	10.205	9.048	2.186	12.712	-17.345	6.71	5.089	-6.889	7.303	-4.544	-13.558
66	66	0.3003	1.793	8.375	1.404	3.147	9.762	8.893	2.12	12.552	-17.462	6.852	5.242	-6.659	7.412	-4.615	-13.651
67	67	0.30492	1.696	8.348	1.351	3.09	9.301	8.737	2.044	12.402	-17.531	6.989	5.389	-6.458	7.518	-4.696	-13.75
68	68	0.30954	1.591	8.3	1.281	3.01	8.828	8.551	1.986	12.278	-17.472	7.109	5.519	-6.334	7.622	-4.815	-13.852
69	69	0.31416	1.479	8.232	1.189	2.925	8.332	8.371	1.934	12.164	-17.347	7.181	5.651	-6.253	7.688	-4.959	-13.944
70	70	0.31878	1.363	8.147	1.083	2.835	7.826	8.136	1.871	12.073	-17.113	7.257	5.824	-6.206	7.753	-5.073	-14.029
71	71	0.3234	1.25	8.053	0.968	2.741	7.316	7.871	1.808	11.995	-16.811	7.299	6.033	-6.185	7.783	-5.168	-14.11
72	72	0.32802	1.139	7.953	0.845	2.642	6.802	7.609	1.754	11.92	-16.464	7.345	6.273	-6.202	7.816	-5.234	-14.187
73	73	0.33264	1.033	7.849	0.722	2.543	6.288	7.318	1.691	11.858	-16.066	7.434	6.497	-6.241	7.889	-5.314	-14.265
74	74	0.33726	0.933	7.741	0.6	2.446	5.77	7.014	1.628	11.804	-15.65	7.513	6.689	-6.29	7.954	-5.434	-14.343
75	75	0.34188	0.836	7.628	0.481	2.35	5.245	6.74	1.574	11.745	-15.259	7.542	6.87	-6.348	7.975	-5.578	-14.421
76	76	0.3465	0.74	7.512	0.36	2.254	4.714	6.498	1.525	11.68	-14.917	7.539	7.056	-6.391	7.962	-5.723	-14.5
77	77	0.35112	0.642	7.39	0.235	2.156	4.173	6.277	1.48	11.607	-14.629	7.508	7.26	-6.388	7.917	-5.856	-14.567
78	78	0.35574	0.533	7.256	0.108	2.042	3.614	6.106	1.442	11.529	-14.378	7.482	7.465	-6.362	7.874	-5.994	-14.601
79	79	0.36036	0.414	7.104	-0.008	1.909	3.022	5.987	1.418	11.434	-14.205	7.421	7.663	-6.291	7.791	-6.151	-14.605
80	80	0.36498	0.286	6.931	-0.106	1.768	2.401	5.894	1.381	11.33	-14.121	7.407	7.865	-6.173	7.73	-6.294	-14.602
81	81	0.3696	0.158	6.733	-0.172	1.619	1.743	5.82	1.362	11.207	-14.095	7.333	8.071	-6.036	7.613	-6.447	-14.586
82	82	0.37422	0.044	6.523	-0.201	1.484	1.064	5.807	1.348	11.077	-14.179	7.277	8.241	-5.877	7.505	-6.636	-14.554
83	83	0.37884	-0.042	6.315	-0.199	1.388	0.384	5.834	1.328	10.947	-14.359	7.233	8.342	-5.695	7.407	-6.896	-14.521
84	84	0.38346	-0.097	6.118	-0.175	1.326	-0.285	5.904	1.31	10.825	-14.611	7.218	8.419	-5.495	7.33	-7.183	-14.473
85	85	0.38808	-0.126	5.934	-0.142	1.298	-0.941	6.055	1.297	10.707	-14.945	7.209	8.461	-5.288	7.263	-7.509	-14.409
86	86	0.3927	-0.138	5.767	-0.099	1.294	-1.576	6.285	1.294	10.603	-15.327	7.189	8.472	-5.109	7.193	-7.882	-14.332
87	87	0.39732	-0.146	5.623	-0.042	1.296	-2.176	6.553	1.293	10.528	-15.731	7.181	8.446	-4.942	7.138	-8.307	-14.237
88	88	0.40194	-0.164	5.506	0.032	1.286	-2.739	6.842	1.295	10.479	-16.146	7.204	8.381	-4.789	7.111	-8.778	-14.128
89	89	0.40656	-0.205	5.412	0.12	1.248	-3.266	7.148	1.304	10.458	-16.548	7.227	8.291	-4.675	7.087	-9.291	-14.014
90	90	0.41118	-0.27	5.331	0.218	1.183	-3.764	7.444	1.321	10.472	-16.904	7.226	8.179	-4.591	7.048	-9.851	-13.884
91	91	0.4158	-0.352	5.264	0.325	1.096	-4.232	7.735	1.349	10.524	-17.206	7.233	8.032	-4.551	7.027	-10.468	-13.74
92	92	0.42042	-0.445	5.212	0.434	0.992	-4.663	8.016	1.391	10.628	-17.438	7.244	7.865	-4.552	7.02	-11.135	-13.574
93	93	0.42504	-0.545	5.175	0.546	0.877	-5.061	8.254	1.419	10.782	-17.613	7.358	7.698	-4.551	7.094	-11.809	-13.389
94	94	0.42966	-0.656	5.16	0.646	0.737	-5.415	8.503	1.468	10.976	-17.768	7.429	7.481	-4.545	7.137	-12.566	-13.182
95	95	0.43428	-0.774	5.157	0.724	0.584	-5.732	8.697	1.512	11.222	-17.819	7.552	7.238	-4.537	7.228	-13.365	-12.945
96	96	0.4389	-0.894	5.166	0.778	0.425	-6.011	8.872	1.563	11.514	-17.791	7.616	6.97	-4.531	7.272	-14.228	-12.676
97	97	0.44352	-1.01	5.18	0.817	0.265	-6.261	8.99	1.605	11.863	-17.694	7.702	6.681	-4.504	7.329	-15.14	-12.387
98	98	0.44814	-1.119	5.198	0.844	0.107	-6.477	9.055	1.639	12.272	-17.546	7.831	6.367	-4.446	7.417	-16.099	-12.085
99	99	0.45276	-1.215	5.216	0.857	-0.049	-6.667	9.089	1.683	12.73	-17.355	7.933	6.016	-4.378	7.483	-17.129	-11.779
100	100	0.45738	-1.295	5.236	0.851	-0.197	-6.82	9.067	1.73	13.25	-17.093	7.99	5.63	-4.296	7.509	-18.23	-11.467
101	101	0.462	-1.359	5.262	0.828	-0.336	-6.932	8.998	1.772	13.833	-16.783	8.064	5.22	-4.172	7.546	-19.383	-11.137
102	102	0.46662	-1.408	5.294	0.789	-0.469	-7.006	8.909	1.806	14.47	-16.477	8.204	4.781	-3.985	7.636	-20.579	-10.789
103	103	0.47124	-1.44	5.338	0.731	-0.589	-7.036	8.789	1.832	15.165	-16.174	8.36	4.315	-3.736	7.733	-21.825	-10.439
104	104	0.47586	-1.451	5.392	0.643	-0.69	-7.023	8.664	1.855	15.911	-15.883	8.429	3.841	-3.441	7.751	-23.116	-10.096
105	105	0.48048	-1.446	5.458	0.531	-0.775	-6.963	8.514	1.878	16.719	-15.559	8.422	3.361	-3.134	7.703	-24.453	-9.761
106	106	0.4851	-1.428	5.529	0.403	-0.843	-6.852	8.284	1.864	17.613	-15.162	8.479	2.822	-2.81	7.719	-25.873	-9.437
107	107	0.48972	-1.404	5.61	0.269	-0.91	-6.691	8.049	1.839	18.572	-14.776	8.583	2.22	-2.46	7.78	-27.374	-9.117
108	108	0.49434	-1.374	5.688	0.127	-0.968	-6.483	7.762	1.784	19.602	-14.367	8.736	1.564	-2.079	7.893	-28.938	-8.809
109	109	0.49896	-1.348	5.775	-0.025	-1.026	-6.207	7.455	1.717	20.701	-13.965	8.903	0.863	-1.7	8.035	-30.554	-8.54
110	110	0.50358	-1.334	5.858	-0.175	-1.1	-5.877	7.124	1.654	21.881	-13.565	9.044	0.097	-1.326	8.176	-32.256	-8.309
111	111	0.5082	-1.342	5.925	-0.323	-1.195	-5.508	6.775	1.584	23.151	-13.201	9.188	-0.748	-0.936	8.344	-34.07	-8.114
112	112	0.51282	-1.384	5.963	-0.46	-1.317	-5.124	6.432	1.514	24.5	-12.905	9.371	-1.664	-0.543	8.574	-35.977	-7.97
113	113	0.51744	-1.458	5.964	-0.584	-1.466	-4.73	6.101	1.45	25.913	-12.699	9.607	-2.642	-0.173	8.887	-37.942	-7.916
114	114	0.52206	-1.56	5.928	-0.691	-1.635	-4.319	5.749	1.378	27.382	-12.552	9.886	-3.693	0.148	9.281	-39.955	-7.972
115	115	0.52668	-1.683	5.859	-0.777	-1.82	-3.887	5.364	1.286	28.891	-12.459	10.2	-4.832	0.433	9.748	-42.016	-8.126
116	116	0.5313	-1.819	5.758	-0.842	-2.008	-3.439	4.975	1.178	30.416	-12.472	10.537	-6.056	0.718	10.28	-44.106	-8.366
117	117	0.53592	-1.957	5.631	-0.889	-2.186	-2.978	4.601	1.066	31.933	-12.602	10.809	-7.343	0.991	10.796	-46.197	-8.689
118	118	0.54054	-2.086	5.493	-0.912	-2.343	-2.49	4.255	0.97	33.425	-12.867	10.891	-8.639	1.279	11.18	-48.245	-9.064
119	119	0.54516	-2.198	5.347	-0.919	-2.467	-1.978	3.887	0.851	34.888	-13.22	10.783	-9.91	1.593	11.427	-50.218	-9.479
120	120	0.54978	-2.296	5.201	-0.904	-2.562	-1.433	3.495	0.697	36.311	-13.65	10.511	-11.171	1.93	11.554	-52.123	-9.918
121	121	0.5544	-2.382	5.057	-0.887	-2.64	-0.87	3.155	0.554	37.675	-14.174	10.127	-12.45	2.269	11.618	-53.98	-10.376
122	122	0.55902	-2.468	4.927	-0.867	-2.702	-0.274	2.844	0.393	38.983	-14.783	9.66	-13.698	2.631	11.629	-55.74	-10.837
123	123	0.56364	-2.569	4.815	-0.852	-2.768	0.358	2.54	0.201	40.265	-15.392	9.218	-14.792	2.962	11.646	-57.298	-11.311
124	124	0.56826	-2.692	4.713	-0.857	-2.855	1.02	2.258	-0.002	41.551	-15.971	8.808	-15.656	3.257	11.658	-58.615	-11.782
125	125	0.57288	-2.836	4.617	-0.891	-2.955	1.706	2.001	-0.22	42.861	-16.49	8.396	-16.264	3.488	11.608	-59.695	-12.254
126	126	0.5775	-2.991	4.529	-0.962	-3.056	2.419	1.801	-0.434	44.202	-16.94	7.999	-16.659	3.629	11.509	-60.592	-12.726
127	127	0.58212	-3.154	4.459	-1.064	-3.155	3.17	1.652	-0.64	45.573	-17.293	7.666	-16.883	3.652	11.408	-61.333	-13.208
128	128	0.58674	-3.322	4.409	-1.198	-3.256	3.963	1.559	-0.833	46.961	-17.537	7.41	-16.934	3.55	11.307	-61.902	-13.698
129	129	0.59136	-3.497	4.373	-1.374	-3.353	4.787	1.562	-0.987	48.341	-17.691	7.224	-16.763	3.328	11.182	-62.234	-14.19
130	130	0.59598	-3.677	4.349	-1.588	-3.444	5.635	1.664	-1.095	49.686	-17.745	7.11	-16.279	2.951	11.002	-62.218	-14.716
131	131	0.6006	-3.846	4.33	-1.844	-3.509	6.494	1.896	-1.118	50.966	-17.716	6.99	-15.47	2.409	10.701	-61.835	-15.278
132	132	0.60522	-3.99	4.321	-2.12	-3.533	7.366	2.212	-1.076	52.18	-17.616	6.892	-14.434	1.703	10.341	-61.164	-15.898
133	133	0.60984	-4.091	4.312	-2.426	-3.491	8.243	2.585	-1.001	53.322	-17.44	6.807	-13.371	0.862	9.977	-60.391	-16.547
134	134	0.61446	-4.151	4.292	-2.738	-3.397	9.103	2.979	-0.882	54.379	-17.175	6.661	-12.403	-0.154	9.592	-59.646	-17.253
135	135	0.61908	-4.17	4.261	-3.053	-3.252	9.934	3.401	-0.713	55.333	-16.854	6.418	-11.567	-1.279	9.168	-58.972	-17.977
136	136	0.6237	-4.144	4.225	-3.364	-3.044	10.743	3.832	-0.524	56.196	-16.517	6.152	-10.817	-2.455	8.755	-58.311	-18.71
137	137	0.62832	-4.067	4.192	-3.66	-2.78	11.53	4.285	-0.285	56.969	-16.18	5.85	-10.116	-3.648	8.335	-57.643	-19.427
138	138	0.63294	-3.943	4.167	-3.935	-2.462	12.305	4.723	-0.027	57.669	-15.856	5.528	-9.406	-4.825	7.906	-56.921	-20.126
139	139	0.63756	-3.777	4.146	-4.176	-2.101	13.053	5.148	0.264	58.282	-15.561	5.164	-8.674	-5.955	7.452	-56.135	-20.784
140	140	0.64218	-3.576	4.125	-4.379	-1.709	13.769	5.541	0.576	58.81	-15.307	4.79	-7.923	-7.012	7.004	-55.283	-21.402
141	141	0.6468	-3.344	4.108	-4.544	-1.294	14.465	5.873	0.876	59.261	-15.094	4.427	-7.177	-7.98	6.582	-54.379	-21.98
142	142	0.65142	-3.082	4.106	-4.668	-0.857	15.15	6.141	1.16	59.63	-14.927	4.051	-6.462	-8.846	6.167	-53.456	-22.506
143	143	0.65604	-2.798	4.129	-4.752	-0.404	15.845	6.349	1.429	59.929	-14.824	3.665	-5.782	-9.6	5.762	-52.52	-22.987
144	144	0.66066	-2.504	4.179	-4.781	0.034	16.547	6.499	1.713	60.142	-14.775	3.245	-5.148	-10.242	5.355	-51.58	-23.415
145	145	0.66528	-2.218	4.247	-4.762	0.441	17.251	6.611	2.004	60.285	-14.815	2.882	-4.544	-10.728	5.016	-50.604	-23.779
146	146	0.6699	-1.943	4.333	-4.689	0.814	17.95	6.662	2.284	60.343	-14.906	2.54	-3.965	-11.051	4.705	-49.59	-24.039
147	147	0.67452	-1.684	4.442	-4.592	1.156	18.66	6.718	2.583	60.315	-15.095	2.192	-3.393	-11.241	4.391	-48.522	-24.254
148	148	0.67914	-1.44	4.571	-4.468	1.47	19.376	6.749	2.879	60.191	-15.326	1.759	-2.84	-11.319	4.006	-47.433	-24.396
149	149	0.68376	-1.213	4.711	-4.324	1.756	20.097	6.744	3.146	59.991	-15.635	1.36	-2.328	-11.256	3.656	-46.306	-24.484
150	150	0.68838	-1.007	4.853	-4.158	1.998	20.807	6.753	3.439	59.705	-16.013	0.966	-1.888	-11.082	3.327	-45.185	-24.517
151	151	0.693	-0.814	5.002	-3.977	2.212	21.513	6.742	3.721	59.35	-16.444	0.625	-1.512	-10.822	3.053	-44.049	-24.523
152	152	0.69762	-0.63	5.158	-3.782	2.407	22.215	6.726	3.996	58.926	-16.914	0.301	-1.203	-10.512	2.805	-42.919	-24.507
153	153	0.70224	-0.448	5.315	-3.574	2.588	22.902	6.706	4.27	58.433	-17.425	-0.013	-0.94	-10.161	2.569	-41.783	-24.48
154	154	0.70686	-0.266	5.466	-3.355	2.756	23.564	6.664	4.523	57.875	-17.966	-0.28	-0.723	-9.775	2.379	-40.627	-24.448
155	155	0.71148	-0.086	5.609	-3.135	2.915	24.197	6.61	4.748	57.245	-18.513	-0.473	-0.565	-9.378	2.259	-39.448	-24.411
156	156	0.7161	0.099	5.742	-2.921	3.08	24.796	6.564	4.954	56.536	-19.067	-0.605	-0.443	-8.994	2.188	-38.228	-24.377
157	157	0.72072	0.299	5.864	-2.718	3.263	25.362	6.524	5.143	55.767	-19.599	-0.733	-0.339	-8.655	2.119	-36.987	-24.35
158	158	0.72534	0.515	5.968	-2.517	3.464	25.882	6.506	5.322	54.937	-20.164	-0.775	-0.254	-8.335	2.113	-35.698	-24.348
159	159	0.72996	0.741	6.054	-2.306	3.654	26.359	6.465	5.484	54.05	-20.708	-0.789	-0.185	-8.034	2.133	-34.383	-24.35
160	160	0.73458	0.957	6.126	-2.087	3.819	26.791	6.445	5.65	53.072	-21.262	-0.744	-0.154	-7.803	2.214	-33.027	-24.41
161	161	0.7392	1.175	6.184	-1.869	3.982	27.178	6.431	5.806	52.027	-21.768	-0.645	-0.155	-7.681	2.35	-31.647	-24.518
162	162	0.74382	1.398	6.228	-1.658	4.157	27.53	6.407	5.919	50.945	-22.238	-0.47	-0.155	-7.626	2.542	-30.218	-24.653
163	163	0.74844	1.613	6.255	-1.454	4.33	27.834	6.422	6.023	49.796	-22.703	-0.257	-0.185	-7.614	2.766	-28.767	-24.795
164	164	0.75306	1.812	6.274	-1.258	4.485	28.106	6.451	6.1	48.585	-23.158	0.059	-0.218	-7.638	3.071	-27.237	-24.96
165	165	0.75768	1.983	6.289	-1.067	4.611	28.347	6.493	6.145	47.308	-23.588	0.453	-0.228	-7.715	3.428	-25.61	-25.156
166	166	0.7623	2.128	6.299	-0.885	4.713	28.555	6.579	6.185	45.97	-24.006	0.862	-0.204	-7.831	3.781	-23.911	-25.362
167	167	0.76692	2.251	6.302	-0.713	4.796	28.731	6.691	6.207	44.587	-24.403	1.252	-0.172	-7.954	4.109	-22.186	-25.544
168	168	0.77154	2.354	6.295	-0.555	4.866	28.878	6.789	6.176	43.164	-24.768	1.655	-0.157	-8.061	4.446	-20.447	-25.698
169	169	0.77616	2.444	6.281	-0.417	4.935	28.994	6.877	6.093	41.699	-25.119	2.107	-0.121	-8.155	4.811	-18.638	-25.85
170	170	0.78078	2.521	6.269	-0.294	4.995	29.088	6.945	5.963	40.192	-25.422	2.531	0.014	-8.264	5.116	-16.72	-26.002
171	171	0.7854	2.579	6.266	-0.176	5.04	29.165	7.036	5.805	38.624	-25.707	2.955	0.265	-8.378	5.372	-14.652	-26.137
172	172	0.79002	2.631	6.272	-0.069	5.082	29.228	7.123	5.617	37.001	-25.962	3.281	0.584	-8.469	5.52	-12.527	-26.229
173	173	0.79464	2.652	6.297	0.034	5.091	29.288	7.2	5.39	35.335	-26.166	3.615	0.936	-8.502	5.66	-10.342	-26.241
174	174	0.79926	2.663	6.333	0.119	5.095	29.338	7.238	5.111	33.642	-26.291	3.924	1.303	-8.485	5.771	-8.143	-26.175
175	175	0.80388	2.656	6.392	0.188	5.09	29.392	7.262	4.791	31.927	-26.364	4.227	1.622	-8.4	5.885	-5.986	-26.024
176	176	0.8085	2.649	6.475	0.23	5.092	29.454	7.277	4.459	30.186	-26.355	4.405	1.888	-8.255	5.922	-3.929	-25.76
177	177	0.81312	2.634	6.583	0.255	5.089	29.524	7.311	4.14	28.424	-26.295	4.53	2.08	-8.049	5.954	-1.969	-25.389
178	178	0.81774	2.619	6.718	0.277	5.088	29.606	7.33	3.807	26.66	-26.145	4.638	2.229	-7.816	5.992	-0.075	-24.922
179	179	0.82236	2.616	6.876	0.295	5.104	29.699	7.33	3.464	24.908	-25.909	4.712	2.331	-7.551	6.024	1.729	-24.358
180	180	0.82698	2.637	7.05	0.303	5.145	29.79	7.341	3.138	23.163	-25.608	4.735	2.369	-7.265	6.045	3.419	-23.701
181	181	0.8316	2.682	7.233	0.298	5.211	29.874	7.372	2.836	21.426	-25.223	4.69	2.367	-6.987	6.038	5.01	-22.955
182	182	0.83622	2.74	7.419	0.289	5.291	29.958	7.399	2.552	19.725	-24.74	4.565	2.358	-6.713	5.978	6.516	-22.125
183	183	0.84084	2.805	7.61	0.287	5.373	30.053	7.413	2.282	18.087	-24.177	4.399	2.348	-6.458	5.893	7.948	-21.243
184	184	0.84546	2.882	7.811	0.284	5.468	30.159	7.489	2.028	16.509	-23.58	4.26	2.353	-6.253	5.821	9.345	-20.322
185	185	0.85008	2.968	8.021	0.276	5.579	30.275	7.579	1.787	14.989	-22.925	4.012	2.384	-6.092	5.652	10.675	-19.374
186	186	0.8547	3.053	8.229	0.266	5.689	30.365	7.797	1.585	13.499	-22.35	3.734	2.354	-5.953	5.479	11.886	-18.414
187	187	0.85932	3.122	8.432	0.266	5.773	30.448	8.049	1.409	12.09	-21.763	3.466	2.249	-5.881	5.334	12.951	-17.477
188	188	0.86394	3.172	8.63	0.274	5.843	30.524	8.404	1.245	10.774	-21.259	3.214	2.027	-5.868	5.216	13.817	-16.586
189	189	0.86856	3.206	8.822	0.276	5.909	30.602	8.787	1.077	9.569	-20.769	2.947	1.782	-5.907	5.074	14.569	-15.744
190	190	0.87318	3.224	9.001	0.271	5.96	30.675	9.218	0.922	8.471	-20.34	2.707	1.556	-5.967	4.943	15.253	-14.952
191	191	0.8778	3.224	9.161	0.267	5.993	30.736	9.709	0.786	7.493	-20	2.506	1.387	-6.021	4.833	15.899	-14.194
192	192	0.88242	3.21	9.293	0.271	6.012	30.783	10.218	0.664	6.646	-19.737	2.301	1.287	-6.04	4.701	16.498	-13.461
193	193	0.88704	3.189	9.389	0.282	6.021	30.811	10.747	0.556	5.944	-19.576	2.122	1.265	-6.03	4.575	17.059	-12.782
194	194	0.89166	3.166	9.447	0.295	6.031	30.815	11.319	0.463	5.39	-19.542	2.015	1.31	-6.016	4.499	17.575	-12.182
195	195	0.89628	3.149	9.47	0.305	6.056	30.8	11.897	0.391	4.993	-19.601	1.947	1.37	-6.005	4.457	17.977	-11.668
196	196	0.9009	3.141	9.463	0.314	6.088	30.775	12.455	0.362	4.761	-19.753	1.957	1.403	-5.992	4.501	18.219	-11.256
197	197	0.90552	3.149	9.424	0.327	6.131	30.725	13.011	0.354	4.661	-20.015	2.155	1.385	-5.978	4.719	18.322	-10.94
198	198	0.91014	3.175	9.343	0.344	6.191	30.64	13.514	0.372	4.693	-20.325	2.414	1.316	-5.959	4.996	18.257	-10.703
199	199	0.91476	3.214	9.22	0.382	6.258	30.525	13.926	0.416	4.866	-20.614	2.723	1.2	-5.968	5.32	18.021	-10.531
200	200	0.91938	3.262	9.062	0.43	6.338	30.376	14.198	0.473	5.172	-20.842	3.16	0.976	-5.996	5.766	17.568	-10.438
201	201	0.924	3.31	8.883	0.509	6.399	30.193	14.425	0.557	5.56	-21.133	3.709	0.537	-5.992	6.334	16.818	-10.385
