# Supplementary material for: Gait phenotypes in paediatric hereditary spastic paraplegia revealed by dynamic time warping analysis and random forests
Source: PLoS One. 2018 Mar 8;13(3):e0192345. doi: 10.1371/journal.pone.0192345 (PMC5843164; doi:10.1371/journal.pone.0192345)
Supplement: S2 Data — (ZIP) [file pone.0192345.s009.zip › Healthy/Left.SR.HEALTHY8.2.csv]

	Epoch	Time	Pelvic.obliquity	Pelvic.tilt	Pelvic rotation	Hip.abd.add	Hip.flexion	Hip.rotation	Knee.abd.add	Knee.flexion	Knee.rotation	Ankle.abd.add	Ankle.flexion	Ankle.rotation	Forefoot.abd.add	Forefoot.flexion	Forefoot.rotation
1	1	0	3.984	10.015	-2.91	8.964	29.966	15.565	0.211	1.192	-23.853	3.348	-3.991	1.988	7.875	15.326	-6.493
2	2	0.00505	3.998	9.88	-2.963	9.207	29.874	16.109	0.297	1.943	-24.36	3.794	-4.069	2.136	8.403	14.589	-6.294
3	3	0.0101	3.986	9.751	-2.995	9.408	29.777	16.521	0.43	2.793	-24.677	4.207	-4.143	2.234	8.893	13.729	-6.075
4	4	0.01515	3.941	9.63	-2.99	9.562	29.667	16.79	0.571	3.709	-24.865	4.688	-4.245	2.221	9.44	12.764	-5.961
5	5	0.0202	3.877	9.51	-2.942	9.695	29.534	16.909	0.683	4.676	-24.901	5.318	-4.46	2.074	10.123	11.636	-5.942
6	6	0.02525	3.795	9.413	-2.851	9.795	29.389	16.903	0.764	5.633	-24.91	6.046	-4.798	2.001	10.904	10.372	-5.912
7	7	0.0303	3.701	9.337	-2.726	9.854	29.223	16.784	0.839	6.536	-24.859	6.691	-5.284	2	11.631	8.951	-5.826
8	8	0.03535	3.596	9.271	-2.56	9.869	29.013	16.635	0.905	7.295	-24.763	7.086	-5.918	1.974	12.142	7.433	-5.71
9	9	0.0404	3.498	9.217	-2.368	9.867	28.763	16.42	0.92	7.819	-24.505	7.225	-6.776	1.858	12.427	5.838	-5.546
10	10	0.04545	3.418	9.18	-2.166	9.87	28.485	16.216	0.867	8.055	-24.177	7.084	-7.748	1.713	12.437	4.342	-5.307
11	11	0.0505	3.377	9.17	-1.965	9.903	28.207	16.048	0.739	8.044	-23.757	6.868	-8.728	1.459	12.33	3.058	-5.048
12	12	0.05555	3.389	9.169	-1.777	9.992	27.949	15.902	0.556	7.931	-23.293	6.845	-9.635	1.094	12.348	1.992	-4.84
13	13	0.0606	3.46	9.163	-1.604	10.136	27.715	15.833	0.371	7.814	-22.807	6.978	-10.418	0.58	12.457	1.103	-4.689
14	14	0.06565	3.591	9.131	-1.448	10.34	27.486	15.878	0.211	7.792	-22.382	7.148	-11.073	-0.013	12.54	0.281	-4.566
15	15	0.0707	3.755	9.076	-1.323	10.583	27.278	16.022	0.124	7.979	-21.949	7.131	-11.626	-0.631	12.383	-0.635	-4.368
16	16	0.07575	3.926	9.001	-1.235	10.822	27.089	16.306	0.162	8.426	-21.546	7.095	-11.88	-1.28	12.154	-1.491	-4.137
17	17	0.0808	4.065	8.92	-1.188	11.025	26.932	16.744	0.325	9.126	-21.163	7.115	-11.666	-2.039	11.926	-2.093	-3.964
18	18	0.08585	4.162	8.83	-1.169	11.175	26.786	17.279	0.596	10.007	-20.75	7.182	-11.006	-2.927	11.72	-2.406	-3.87
19	19	0.0909	4.222	8.752	-1.18	11.28	26.658	17.893	0.935	10.96	-20.382	7.322	-10.227	-3.86	11.601	-2.655	-3.845
20	20	0.09595	4.262	8.685	-1.224	11.359	26.545	18.525	1.31	11.896	-20.01	7.377	-9.481	-4.847	11.426	-2.916	-3.893
21	21	0.101	4.305	8.629	-1.296	11.442	26.438	19.119	1.665	12.749	-19.629	7.365	-8.82	-5.838	11.21	-3.173	-3.998
22	22	0.10605	4.357	8.566	-1.39	11.528	26.308	19.655	2.008	13.485	-19.236	7.276	-8.19	-6.775	10.964	-3.367	-4.118
23	23	0.1111	4.428	8.498	-1.49	11.623	26.136	20.09	2.309	14.113	-18.757	7.262	-7.578	-7.694	10.816	-3.499	-4.239
24	24	0.11615	4.521	8.429	-1.582	11.734	25.918	20.327	2.537	14.664	-18.19	7.296	-6.975	-8.5	10.742	-3.595	-4.344
25	25	0.1212	4.64	8.358	-1.66	11.86	25.649	20.332	2.681	15.14	-17.518	7.401	-6.383	-9.177	10.768	-3.665	-4.425
26	26	0.12625	4.775	8.285	-1.72	11.989	25.336	20.119	2.757	15.544	-16.776	7.482	-5.792	-9.721	10.807	-3.703	-4.495
27	27	0.1313	4.915	8.21	-1.749	12.115	24.983	19.671	2.744	15.866	-15.983	7.44	-5.183	-10.091	10.762	-3.685	-4.538
28	28	0.13635	5.056	8.128	-1.732	12.227	24.598	19.001	2.642	16.121	-15.188	7.377	-4.593	-10.27	10.715	-3.644	-4.564
29	29	0.1414	5.187	8.037	-1.668	12.314	24.177	18.236	2.491	16.3	-14.55	7.307	-4.072	-10.192	10.678	-3.631	-4.542
30	30	0.14645	5.301	7.932	-1.559	12.37	23.724	17.417	2.315	16.415	-14.069	7.251	-3.626	-9.921	10.665	-3.656	-4.505
31	31	0.1515	5.386	7.814	-1.401	12.385	23.236	16.574	2.125	16.472	-13.784	7.151	-3.211	-9.482	10.62	-3.684	-4.487
32	32	0.15655	5.436	7.689	-1.191	12.344	22.716	15.753	1.936	16.459	-13.76	7.105	-2.786	-8.829	10.637	-3.664	-4.47
33	33	0.1616	5.454	7.555	-0.936	12.261	22.169	14.948	1.738	16.396	-13.911	7.147	-2.399	-8.043	10.728	-3.648	-4.457
34	34	0.16665	5.434	7.421	-0.649	12.133	21.594	14.228	1.551	16.257	-14.234	7.179	-2.067	-7.176	10.801	-3.644	-4.439
35	35	0.1717	5.378	7.285	-0.338	11.972	20.983	13.63	1.374	16.027	-14.699	7.239	-1.811	-6.304	10.888	-3.66	-4.431
36	36	0.17675	5.286	7.146	-0.012	11.779	20.341	13.128	1.211	15.734	-15.22	7.244	-1.591	-5.486	10.914	-3.677	-4.441
37	37	0.1818	5.167	7.005	0.322	11.564	19.674	12.72	1.063	15.396	-15.762	7.24	-1.4	-4.744	10.922	-3.7	-4.457
38	38	0.18685	5.024	6.861	0.662	11.328	18.988	12.414	0.938	15.039	-16.312	7.245	-1.217	-4.083	10.927	-3.727	-4.464
39	39	0.1919	4.857	6.719	0.997	11.069	18.293	12.236	0.859	14.672	-16.834	7.213	-0.998	-3.551	10.895	-3.727	-4.46
40	40	0.19695	4.673	6.587	1.309	10.794	17.607	12.17	0.821	14.325	-17.266	7.225	-0.737	-3.221	10.902	-3.697	-4.486
41	41	0.202	4.471	6.471	1.578	10.517	16.939	12.227	0.804	14.006	-17.614	7.287	-0.469	-3.061	10.946	-3.671	-4.514
42	42	0.20705	4.248	6.376	1.809	10.221	16.296	12.362	0.813	13.718	-17.826	7.409	-0.217	-3.064	11.046	-3.68	-4.528
43	43	0.2121	3.997	6.301	2.002	9.905	15.679	12.579	0.852	13.458	-17.872	7.478	0.043	-3.265	11.099	-3.707	-4.531
44	44	0.21715	3.723	6.25	2.154	9.571	15.088	12.893	0.919	13.216	-17.843	7.476	0.346	-3.593	11.087	-3.707	-4.526
45	45	0.2222	3.435	6.226	2.265	9.224	14.531	13.232	0.996	12.998	-17.722	7.49	0.687	-3.995	11.096	-3.681	-4.518
46	46	0.22725	3.139	6.231	2.339	8.873	14.01	13.562	1.067	12.793	-17.487	7.524	1.006	-4.476	11.128	-3.677	-4.511
47	47	0.2323	2.844	6.264	2.376	8.525	13.513	13.905	1.129	12.579	-17.201	7.624	1.244	-4.99	11.226	-3.738	-4.5
48	48	0.23735	2.558	6.319	2.374	8.191	13.039	14.268	1.195	12.351	-16.918	7.7	1.44	-5.489	11.312	-3.83	-4.485
49	49	0.2424	2.303	6.386	2.334	7.898	12.579	14.611	1.248	12.127	-16.631	7.764	1.65	-5.974	11.394	-3.901	-4.495
50	50	0.24745	2.096	6.452	2.269	7.668	12.125	14.899	1.271	11.911	-16.347	7.817	1.909	-6.398	11.462	-3.923	-4.512
51	51	0.2525	1.945	6.519	2.182	7.502	11.677	15.12	1.274	11.687	-16.103	7.768	2.167	-6.703	11.436	-3.942	-4.518
52	52	0.25755	1.837	6.594	2.083	7.383	11.243	15.274	1.262	11.446	-15.923	7.728	2.382	-6.888	11.422	-3.979	-4.535
53	53	0.2626	1.757	6.681	1.983	7.285	10.824	15.407	1.252	11.18	-15.887	7.706	2.565	-6.938	11.428	-4.021	-4.574
54	54	0.26765	1.697	6.775	1.882	7.201	10.417	15.516	1.247	10.903	-15.982	7.709	2.74	-6.865	11.458	-4.053	-4.643
55	55	0.2727	1.647	6.872	1.776	7.129	10.021	15.557	1.226	10.63	-16.126	7.759	2.909	-6.687	11.528	-4.079	-4.727
56	56	0.27775	1.593	6.977	1.661	7.058	9.631	15.571	1.189	10.343	-16.363	7.784	3.044	-6.373	11.564	-4.126	-4.799
57	57	0.2828	1.53	7.088	1.543	6.975	9.242	15.578	1.153	10.031	-16.682	7.729	3.143	-5.953	11.521	-4.199	-4.855
58	58	0.28785	1.464	7.2	1.418	6.892	8.858	15.547	1.108	9.728	-16.981	7.673	3.245	-5.516	11.471	-4.271	-4.919
59	59	0.2929	1.399	7.306	1.29	6.816	8.481	15.461	1.045	9.453	-17.232	7.715	3.337	-5.095	11.505	-4.352	-5.004
60	60	0.29795	1.33	7.402	1.178	6.724	8.102	15.344	0.992	9.186	-17.458	7.782	3.406	-4.697	11.564	-4.456	-5.104
61	61	0.303	1.257	7.486	1.088	6.618	7.715	15.218	0.956	8.923	-17.657	7.819	3.468	-4.343	11.597	-4.577	-5.208
62	62	0.30805	1.184	7.558	1.009	6.514	7.325	15.077	0.923	8.686	-17.794	7.864	3.562	-4.042	11.638	-4.684	-5.306
63	63	0.3131	1.109	7.615	0.93	6.414	6.933	14.922	0.893	8.483	-17.841	7.829	3.734	-3.813	11.604	-4.742	-5.401
64	64	0.31815	1.035	7.653	0.846	6.323	6.527	14.773	0.859	8.31	-17.803	7.792	3.988	-3.672	11.561	-4.74	-5.501
65	65	0.3232	0.956	7.675	0.761	6.23	6.117	14.597	0.815	8.175	-17.655	7.87	4.266	-3.615	11.624	-4.726	-5.601
66	66	0.32825	0.883	7.684	0.673	6.142	5.704	14.424	0.783	8.066	-17.438	7.961	4.529	-3.642	11.707	-4.741	-5.715
67	67	0.3333	0.813	7.691	0.594	6.054	5.31	14.215	0.765	7.998	-17.124	8.07	4.787	-3.776	11.817	-4.777	-5.863
68	68	0.33835	0.752	7.7	0.529	5.976	4.932	13.983	0.754	7.959	-16.783	8.123	5.085	-3.948	11.876	-4.794	-6.029
69	69	0.3434	0.692	7.715	0.486	5.894	4.574	13.752	0.769	7.937	-16.477	8.076	5.434	-4.119	11.846	-4.781	-6.208
70	70	0.34845	0.63	7.732	0.462	5.805	4.22	13.51	0.792	7.927	-16.166	7.986	5.8	-4.301	11.775	-4.767	-6.385
71	71	0.3535	0.556	7.749	0.452	5.705	3.864	13.261	0.813	7.916	-15.863	7.918	6.178	-4.459	11.725	-4.744	-6.54
72	72	0.35855	0.478	7.763	0.446	5.604	3.505	12.994	0.817	7.909	-15.595	7.994	6.553	-4.584	11.801	-4.707	-6.71
73	73	0.3636	0.405	7.78	0.433	5.508	3.156	12.748	0.818	7.914	-15.415	8.167	6.935	-4.669	11.955	-4.648	-6.916
74	74	0.36865	0.341	7.802	0.413	5.429	2.817	12.554	0.811	7.929	-15.329	8.4	7.279	-4.718	12.155	-4.621	-7.13
75	75	0.3737	0.283	7.832	0.393	5.364	2.494	12.354	0.804	7.962	-15.268	8.56	7.591	-4.746	12.282	-4.642	-7.347
76	76	0.37875	0.232	7.871	0.384	5.3	2.183	12.197	0.822	7.992	-15.315	8.625	7.883	-4.715	12.319	-4.696	-7.556
77	77	0.3838	0.203	7.908	0.391	5.263	1.874	12.042	0.832	8.03	-15.396	8.708	8.218	-4.652	12.361	-4.711	-7.748
78	78	0.38885	0.209	7.94	0.397	5.28	1.566	11.944	0.821	8.089	-15.527	8.827	8.597	-4.577	12.422	-4.689	-7.919
79	79	0.3939	0.251	7.966	0.398	5.343	1.254	11.877	0.804	8.164	-15.652	8.947	8.973	-4.503	12.482	-4.687	-8.056
80	80	0.39895	0.309	7.996	0.389	5.428	0.949	11.842	0.773	8.257	-15.751	9.115	9.306	-4.444	12.586	-4.736	-8.155
81	81	0.404	0.359	8.034	0.378	5.502	0.646	11.882	0.742	8.348	-15.879	9.317	9.594	-4.409	12.719	-4.832	-8.228
82	82	0.40905	0.389	8.08	0.357	5.544	0.354	11.983	0.733	8.456	-16.03	9.523	9.872	-4.379	12.858	-4.955	-8.281
83	83	0.4141	0.388	8.13	0.328	5.544	0.077	12.133	0.757	8.596	-16.123	9.69	10.108	-4.431	12.987	-5.153	-8.316
84	84	0.41915	0.358	8.184	0.303	5.51	-0.188	12.301	0.794	8.761	-16.137	9.769	10.302	-4.536	13.05	-5.432	-8.296
85	85	0.4242	0.306	8.236	0.287	5.442	-0.444	12.426	0.838	8.947	-16.062	9.853	10.413	-4.647	13.129	-5.816	-8.224
86	86	0.42925	0.251	8.287	0.27	5.363	-0.706	12.591	0.892	9.135	-15.961	9.881	10.502	-4.789	13.162	-6.241	-8.114
87	87	0.4343	0.194	8.337	0.238	5.285	-0.959	12.704	0.933	9.349	-15.727	9.804	10.607	-4.952	13.1	-6.688	-7.953
88	88	0.43935	0.132	8.376	0.203	5.197	-1.218	12.844	0.981	9.577	-15.472	9.694	10.694	-5.107	13.009	-7.175	-7.735
89	89	0.4444	0.056	8.407	0.162	5.068	-1.475	12.973	1.068	9.825	-15.217	9.51	10.727	-5.198	12.856	-7.752	-7.47
90	90	0.44945	-0.019	8.416	0.103	4.933	-1.752	13.095	1.159	10.092	-14.928	9.355	10.704	-5.275	12.731	-8.4	-7.177
91	91	0.4545	-0.095	8.418	0.037	4.792	-2.042	13.209	1.242	10.356	-14.637	9.214	10.619	-5.314	12.609	-9.113	-6.854
92	92	0.45955	-0.158	8.409	-0.022	4.665	-2.332	13.255	1.329	10.636	-14.314	8.912	10.474	-5.298	12.334	-9.918	-6.498
93	93	0.4646	-0.223	8.392	-0.057	4.537	-2.624	13.225	1.414	10.922	-13.941	8.433	10.258	-5.25	11.89	-10.817	-6.104
94	94	0.46965	-0.287	8.372	-0.072	4.4	-2.919	13.139	1.501	11.215	-13.572	7.946	9.973	-5.133	11.424	-11.794	-5.677
95	95	0.4747	-0.358	8.336	-0.07	4.246	-3.23	12.99	1.588	11.517	-13.201	7.445	9.662	-4.959	10.932	-12.804	-5.237
96	96	0.47975	-0.423	8.288	-0.061	4.091	-3.553	12.854	1.701	11.811	-12.892	6.893	9.261	-4.759	10.395	-13.896	-4.812
97	97	0.4848	-0.48	8.222	-0.072	3.949	-3.885	12.733	1.811	12.122	-12.603	6.414	8.829	-4.539	9.925	-15.012	-4.393
98	98	0.48985	-0.525	8.153	-0.095	3.827	-4.22	12.623	1.905	12.436	-12.343	5.998	8.374	-4.329	9.504	-16.134	-4.013
99	99	0.4949	-0.557	8.097	-0.132	3.719	-4.519	12.447	1.998	12.806	-12.042	5.597	7.929	-4.127	9.097	-17.267	-3.681
100	100	0.49995	-0.573	8.05	-0.175	3.643	-4.802	12.253	2.07	13.206	-11.701	5.177	7.489	-3.96	8.669	-18.407	-3.365
101	101	0.505	-0.583	8.007	-0.225	3.572	-5.065	12.065	2.145	13.629	-11.381	4.734	7.022	-3.793	8.216	-19.575	-3.073
102	102	0.51005	-0.589	7.976	-0.272	3.506	-5.3	11.88	2.241	14.076	-11.112	4.189	6.567	-3.59	7.67	-20.742	-2.792
103	103	0.5151	-0.599	7.978	-0.326	3.424	-5.479	11.676	2.335	14.574	-10.815	3.83	6.111	-3.38	7.297	-21.922	-2.507
104	104	0.52015	-0.605	8.02	-0.405	3.361	-5.586	11.488	2.404	15.129	-10.527	3.585	5.625	-3.181	7.023	-23.143	-2.243
105	105	0.5252	-0.616	8.1	-0.506	3.299	-5.632	11.256	2.463	15.717	-10.244	3.243	5.072	-2.928	6.657	-24.437	-1.99
106	106	0.53025	-0.624	8.215	-0.62	3.239	-5.608	11.007	2.515	16.351	-9.93	2.978	4.445	-2.7	6.369	-25.809	-1.759
107	107	0.5353	-0.65	8.36	-0.721	3.163	-5.526	10.698	2.546	17.033	-9.575	2.776	3.711	-2.497	6.132	-27.299	-1.548
108	108	0.54035	-0.704	8.535	-0.799	3.048	-5.368	10.325	2.59	17.773	-9.226	2.621	2.91	-2.29	5.95	-28.868	-1.377
109	109	0.5454	-0.797	8.732	-0.849	2.886	-5.146	9.898	2.634	18.548	-8.879	2.611	2.023	-2.078	5.913	-30.515	-1.226
110	110	0.55045	-0.928	8.949	-0.873	2.678	-4.843	9.435	2.696	19.381	-8.554	2.555	1.113	-1.849	5.845	-32.184	-1.09
111	111	0.5555	-1.089	9.149	-0.886	2.427	-4.507	8.964	2.781	20.264	-8.287	2.509	0.161	-1.552	5.805	-33.902	-0.943
112	112	0.56055	-1.294	9.325	-0.861	2.114	-4.153	8.438	2.885	21.207	-8.078	2.538	-0.789	-1.182	5.857	-35.636	-0.802
113	113	0.5656	-1.518	9.465	-0.81	1.767	-3.801	7.888	2.995	22.187	-7.946	2.837	-1.785	-0.781	6.191	-37.415	-0.708
114	114	0.57065	-1.735	9.586	-0.733	1.418	-3.425	7.306	3.102	23.201	-7.915	3.314	-2.903	-0.323	6.728	-39.3	-0.664
115	115	0.5757	-1.901	9.682	-0.639	1.109	-3.022	6.671	3.193	24.273	-7.992	4.023	-4.234	0.294	7.529	-41.402	-0.596
116	116	0.58075	-2.009	9.756	-0.526	0.855	-2.611	6.044	3.258	25.358	-8.241	4.91	-5.791	1.105	8.541	-43.707	-0.467
117	117	0.5858	-2.092	9.812	-0.373	0.62	-2.177	5.345	3.295	26.481	-8.62	5.705	-7.521	2.157	9.527	-46.191	-0.24
118	118	0.59085	-2.168	9.845	-0.202	0.383	-1.723	4.598	3.287	27.619	-9.111	6.372	-9.44	3.434	10.457	-48.842	0.096
119	119	0.5959	-2.254	9.865	-0.018	0.12	-1.223	3.795	3.233	28.789	-9.672	6.781	-11.581	4.95	11.22	-51.7	0.592
120	120	0.60095	-2.336	9.875	0.156	-0.153	-0.697	3.034	3.162	29.946	-10.365	6.895	-13.915	6.673	11.798	-54.703	1.231
121	121	0.606	-2.424	9.883	0.313	-0.436	-0.122	2.278	3.033	31.121	-11.123	6.738	-16.248	8.515	12.194	-57.654	1.939
122	122	0.61105	-2.518	9.888	0.419	-0.722	0.507	1.519	2.819	32.347	-11.878	6.45	-18.356	10.354	12.513	-60.336	2.614
123	123	0.6161	-2.626	9.899	0.469	-1.012	1.189	0.8	2.545	33.607	-12.579	5.983	-20.134	12.13	12.665	-62.64	3.261
124	124	0.62115	-2.741	9.916	0.466	-1.304	1.918	0.136	2.245	34.91	-13.17	5.241	-21.502	13.751	12.508	-64.496	3.841
125	125	0.6262	-2.865	9.937	0.425	-1.601	2.694	-0.423	1.943	36.254	-13.649	4.489	-22.445	15.162	12.24	-65.908	4.331
126	126	0.63125	-2.99	9.949	0.347	-1.887	3.507	-0.857	1.66	37.664	-13.956	3.745	-22.999	16.252	11.835	-66.951	4.689
127	127	0.6363	-3.11	9.954	0.214	-2.156	4.367	-1.18	1.387	39.137	-14.025	3.08	-23.322	16.907	11.37	-67.786	4.857
128	128	0.64135	-3.211	9.95	0.013	-2.381	5.246	-1.287	1.175	40.616	-13.915	2.626	-23.48	17.052	10.966	-68.472	4.78
129	129	0.6464	-3.289	9.946	-0.241	-2.559	6.154	-1.238	1.017	42.13	-13.622	2.329	-23.302	16.721	10.554	-68.866	4.44
130	130	0.65145	-3.337	9.942	-0.556	-2.675	7.084	-1.026	0.919	43.663	-13.159	2.275	-22.607	15.965	10.189	-68.786	3.858
131	131	0.6565	-3.364	9.924	-0.902	-2.746	8.01	-0.695	0.887	45.196	-12.535	2.434	-21.774	14.868	9.944	-68.591	3.146
132	132	0.66155	-3.378	9.888	-1.273	-2.788	8.918	-0.204	0.971	46.699	-11.808	2.668	-20.955	13.303	9.738	-68.381	2.168
133	133	0.6666	-3.384	9.829	-1.638	-2.816	9.799	0.42	1.186	48.172	-11.017	2.868	-20.204	11.347	9.499	-68.198	0.963
134	134	0.67165	-3.377	9.767	-1.984	-2.828	10.672	1.114	1.491	49.602	-10.196	3.121	-19.548	9.103	9.33	-68.048	-0.439
135	135	0.6767	-3.341	9.706	-2.317	-2.796	11.537	1.823	1.827	50.951	-9.366	3.418	-19.02	6.676	9.235	-67.927	-1.985
136	136	0.68175	-3.276	9.658	-2.63	-2.723	12.394	2.548	2.22	52.188	-8.557	3.61	-18.584	4.129	9.079	-67.784	-3.636
137	137	0.6868	-3.197	9.622	-2.917	-2.63	13.238	3.251	2.636	53.307	-7.789	3.763	-18.162	1.554	8.918	-67.54	-5.353
138	138	0.69185	-3.117	9.599	-3.163	-2.533	14.066	3.925	3.072	54.284	-7.117	3.837	-17.657	-0.94	8.709	-67.091	-7.081
139	139	0.6969	-3.03	9.591	-3.357	-2.433	14.885	4.515	3.497	55.144	-6.551	3.794	-16.949	-3.262	8.42	-66.35	-8.772
140	140	0.70195	-2.923	9.613	-3.494	-2.326	15.716	5.033	3.923	55.893	-6.14	3.678	-15.955	-5.329	8.098	-65.241	-10.385
141	141	0.707	-2.797	9.667	-3.568	-2.212	16.559	5.455	4.325	56.539	-5.901	3.482	-14.606	-7.041	7.733	-63.717	-11.849
142	142	0.71205	-2.649	9.75	-3.573	-2.093	17.406	5.754	4.692	57.078	-5.829	3.19	-12.862	-8.363	7.303	-61.746	-13.131
143	143	0.7171	-2.473	9.851	-3.533	-1.96	18.247	5.946	5.018	57.516	-5.945	2.834	-11.172	-9.401	6.866	-59.777	-14.331
144	144	0.72215	-2.268	9.963	-3.465	-1.798	19.09	6.021	5.269	57.867	-6.263	2.421	-9.833	-10.174	6.439	-58.105	-15.469
145	145	0.7272	-2.04	10.087	-3.381	-1.61	19.931	6.034	5.476	58.118	-6.787	2.044	-8.745	-10.608	6.084	-56.601	-16.46
146	146	0.73225	-1.799	10.223	-3.271	-1.426	20.768	6.007	5.675	58.248	-7.507	1.695	-8.11	-10.826	5.813	-55.446	-17.402
147	147	0.7373	-1.539	10.371	-3.143	-1.237	21.607	5.916	5.842	58.258	-8.405	1.353	-7.538	-10.746	5.566	-54.252	-18.233
148	148	0.74235	-1.261	10.522	-3.007	-1.043	22.434	5.797	5.999	58.144	-9.484	0.975	-7.03	-10.362	5.3	-53.032	-18.936
149	149	0.7474	-0.966	10.664	-2.864	-0.85	23.236	5.632	6.137	57.933	-10.701	0.569	-6.576	-9.707	5.017	-51.8	-19.513
150	150	0.75245	-0.659	10.793	-2.717	-0.651	24.01	5.401	6.225	57.643	-11.989	0.13	-6.154	-8.884	4.699	-50.553	-20.011
151	151	0.7575	-0.347	10.907	-2.578	-0.444	24.759	5.109	6.259	57.287	-13.288	-0.345	-5.749	-7.989	4.338	-49.284	-20.471
152	152	0.76255	-0.035	11.002	-2.468	-0.233	25.477	4.845	6.298	56.843	-14.626	-0.87	-5.386	-7.017	3.926	-48.007	-20.88
153	153	0.7676	0.254	11.081	-2.39	-0.033	26.172	4.61	6.328	56.338	-15.975	-1.398	-5.072	-5.958	3.502	-46.733	-21.208
154	154	0.77265	0.499	11.151	-2.336	0.135	26.846	4.387	6.327	55.787	-17.267	-1.83	-4.794	-4.909	3.152	-45.433	-21.502
155	155	0.7777	0.684	11.221	-2.29	0.241	27.498	4.235	6.358	55.175	-18.493	-2.177	-4.547	-3.95	2.866	-44.103	-21.801
156	156	0.78275	0.82	11.286	-2.249	0.293	28.126	4.122	6.41	54.497	-19.626	-2.59	-4.352	-3.062	2.521	-42.809	-22.069
157	157	0.7878	0.938	11.339	-2.225	0.334	28.728	4.016	6.443	53.763	-20.656	-3.001	-4.228	-2.215	2.183	-41.543	-22.276
158	158	0.79285	1.053	11.375	-2.219	0.389	29.295	3.923	6.458	52.992	-21.575	-3.237	-4.135	-1.415	1.991	-40.224	-22.412
159	159	0.7979	1.174	11.397	-2.212	0.451	29.83	3.817	6.456	52.192	-22.354	-3.388	-4.029	-0.716	1.854	-38.852	-22.512
160	160	0.80295	1.293	11.406	-2.205	0.508	30.334	3.7	6.456	51.353	-22.977	-3.577	-3.918	-0.183	1.675	-37.473	-22.628
161	161	0.808	1.399	11.404	-2.208	0.556	30.801	3.641	6.49	50.456	-23.483	-3.733	-3.827	0.184	1.525	-36.076	-22.762
162	162	0.81305	1.479	11.388	-2.22	0.586	31.229	3.651	6.551	49.519	-23.88	-3.727	-3.78	0.454	1.521	-34.649	-22.846
163	163	0.8181	1.534	11.364	-2.231	0.59	31.627	3.656	6.596	48.557	-24.123	-3.533	-3.756	0.626	1.685	-33.17	-22.884
164	164	0.82315	1.569	11.343	-2.239	0.575	32.002	3.68	6.64	47.538	-24.245	-3.235	-3.73	0.649	1.928	-31.621	-22.943
165	165	0.8282	1.594	11.32	-2.246	0.554	32.353	3.737	6.687	46.462	-24.299	-2.878	-3.616	0.512	2.172	-29.943	-23.072
166	166	0.83325	1.605	11.302	-2.246	0.513	32.694	3.784	6.72	45.369	-24.242	-2.41	-3.415	0.223	2.471	-28.14	-23.261
167	167	0.8383	1.601	11.284	-2.245	0.464	33.018	3.808	6.72	44.254	-24.083	-1.779	-3.224	-0.186	2.913	-26.276	-23.483
168	168	0.84335	1.567	11.273	-2.255	0.402	33.325	3.862	6.715	43.081	-23.856	-1.101	-3.097	-0.687	3.418	-24.416	-23.717
169	169	0.8484	1.502	11.266	-2.269	0.312	33.611	3.91	6.699	41.86	-23.582	-0.49	-2.933	-1.258	3.852	-22.521	-23.992
170	170	0.85345	1.417	11.265	-2.29	0.216	33.881	3.948	6.632	40.578	-23.284	0.23	-2.657	-1.899	4.314	-20.431	-24.337
171	171	0.8585	1.329	11.28	-2.316	0.137	34.137	3.958	6.499	39.342	-22.928	1.449	-2.148	-2.578	5.108	-17.978	-24.716
172	172	0.86355	1.25	11.314	-2.353	0.08	34.387	3.919	6.302	38.056	-22.52	2.885	-1.556	-3.222	6.044	-15.313	-25.059
173	173	0.8686	1.185	11.36	-2.395	0.047	34.622	3.813	6.099	37.334	-22.04	6.152	-0.427	-3.78	8.471	-11.921	-25.458
174	174	0.87365	1.132	11.412	-2.435	0.039	34.831	3.649	5.816	35.719	-21.665	6.674	-0.167	-4.251	8.708	-9.655	-25.665
175	175	0.8787	1.093	11.462	-2.468	0.047	35.002	3.407	5.479	33.693	-21.307	6.06	-0.345	-4.662	8.064	-7.913	-25.784
176	176	0.88375	1.062	11.517	-2.497	0.063	35.14	3.115	5.124	31.489	-20.936	5.072	-0.735	-4.991	7.159	-6.4	-25.824
177	177	0.8888	1.042	11.578	-2.53	0.101	35.254	2.741	4.737	29.594	-20.51	5.144	-0.901	-5.152	7.135	-4.553	-25.8
178	178	0.89385	1.03	11.648	-2.572	0.164	35.352	2.337	4.326	27.764	-20.095	5.471	-1.022	-5.099	7.314	-2.658	-25.628
179	179	0.8989	1.033	11.726	-2.62	0.26	35.431	1.883	3.877	25.894	-19.684	5.703	-1.119	-4.865	7.381	-0.779	-25.322
180	180	0.90395	1.052	11.803	-2.671	0.389	35.477	1.413	3.41	23.99	-19.295	5.924	-1.209	-4.516	7.421	1.091	-24.942
181	181	0.909	1.084	11.875	-2.721	0.537	35.476	0.966	2.988	22.042	-18.945	5.916	-1.388	-4.089	7.303	2.774	-24.493
182	182	0.91405	1.118	11.94	-2.741	0.669	35.444	0.483	2.595	20.075	-18.602	5.745	-1.774	-3.609	7.116	4.183	-24.012
183	183	0.9191	1.16	11.998	-2.748	0.809	35.382	0.022	2.215	18.113	-18.333	5.581	-2.325	-3.105	6.977	5.416	-23.564
184	184	0.92415	1.198	12.045	-2.73	0.921	35.289	-0.396	1.903	16.184	-18.133	5.393	-2.867	-2.614	6.831	6.593	-23.156
185	185	0.9292	1.242	12.073	-2.728	1.054	35.161	-0.739	1.631	14.288	-17.994	5.196	-3.315	-2.134	6.655	7.809	-22.771
186	186	0.93425	1.286	12.082	-2.75	1.208	35.001	-0.931	1.414	12.428	-17.927	4.875	-3.535	-1.668	6.302	9.138	-22.352
187	187	0.9393	1.332	12.075	-2.781	1.378	34.821	-1.04	1.213	10.649	-17.928	4.581	-3.459	-1.185	5.875	10.671	-21.926
188	188	0.94435	1.376	12.06	-2.814	1.557	34.611	-0.991	1.019	8.916	-18.005	4.474	-3.147	-0.815	5.522	12.428	-21.552
189	189	0.9494	1.419	12.03	-2.825	1.724	34.379	-0.822	0.848	7.251	-18.209	4.421	-2.814	-0.488	5.225	14.151	-21.221
190	190	0.95445	1.46	11.978	-2.823	1.882	34.133	-0.544	0.716	5.704	-18.427	4.291	-2.665	-0.271	4.96	15.565	-20.896
191	191	0.9595	1.493	11.899	-2.78	2.002	33.883	-0.151	0.615	4.355	-18.681	4.215	-2.661	-0.187	4.825	16.688	-20.604
192	192	0.96455	1.52	11.804	-2.699	2.09	33.645	0.312	0.521	3.21	-18.971	4.24	-2.643	-0.238	4.796	17.689	-20.393
193	193	0.9696	1.557	11.692	-2.642	2.205	33.417	0.921	0.428	2.245	-19.371	4.273	-2.522	-0.317	4.763	18.64	-20.193
194	194	0.97465	1.6	11.567	-2.597	2.333	33.203	1.601	0.367	1.456	-19.715	4.083	-2.337	-0.481	4.547	19.425	-19.953
195	195	0.9797	1.652	11.426	-2.572	2.504	32.991	2.346	0.271	0.859	-20.014	3.988	-2.158	-0.726	4.427	20.065	-19.704
196	196	0.98475	1.692	11.267	-2.512	2.638	32.773	3.088	0.182	0.444	-20.314	4.006	-1.937	-0.991	4.412	20.615	-19.461
197	197	0.9898	1.738	11.1	-2.457	2.788	32.578	3.822	0.108	0.243	-20.643	4.044	-1.672	-1.262	4.429	21.037	-19.265
198	198	0.99485	1.787	10.939	-2.393	2.93	32.427	4.495	0.076	0.242	-20.927	4.015	-1.466	-1.563	4.435	21.223	-19.103
199	199	0.9999	1.846	10.783	-2.34	3.09	32.302	5.123	0.082	0.414	-21.193	3.942	-1.376	-1.813	4.465	21.13	-18.917
200	200	1.00495	1.906	10.62	-2.271	3.236	32.177	5.699	0.119	0.74	-21.404	3.997	-1.4	-2.014	4.657	20.813	-18.665
201	201	1.01	1.967	10.444	-2.197	3.375	32.039	6.199	0.172	1.196	-21.59	4.206	-1.55	-2.171	5.025	20.293	-18.419
