# Supplementary material for: Gait phenotypes in paediatric hereditary spastic paraplegia revealed by dynamic time warping analysis and random forests
Source: PLoS One. 2018 Mar 8;13(3):e0192345. doi: 10.1371/journal.pone.0192345 (PMC5843164; doi:10.1371/journal.pone.0192345)
Supplement: S2 Data — (ZIP) [file pone.0192345.s009.zip › Healthy/Left.SR.HEALTHY8.3.csv]

	Epoch	Time	Pelvic.obliquity	Pelvic.tilt	Pelvic rotation	Hip.abd.add	Hip.flexion	Hip.rotation	Knee.abd.add	Knee.flexion	Knee.rotation	Ankle.abd.add	Ankle.flexion	Ankle.rotation	Forefoot.abd.add	Forefoot.flexion	Forefoot.rotation
1	1	0	0.998	11.657	-4.211	2.707	33.144	10.638	-0.173	3.073	-18.558	3.753	-3.842	-1.692	3.379	15.612	-12.688
2	2	0.0051	1.102	11.515	-4.122	2.908	32.971	10.337	-0.195	3.542	-19.01	4.098	-4.743	-0.932	4.036	14.319	-12.558
3	3	0.0102	1.201	11.372	-4.024	3.087	32.787	9.986	-0.195	4.077	-19.495	4.378	-5.999	-0.103	4.74	12.587	-12.428
4	4	0.0153	1.287	11.229	-3.919	3.259	32.576	9.638	-0.235	4.603	-20.028	4.647	-7.654	0.738	5.533	10.459	-12.315
5	5	0.0204	1.347	11.101	-3.814	3.419	32.355	9.355	-0.315	5.057	-20.593	4.884	-9.685	1.582	6.398	8.014	-12.153
6	6	0.0255	1.4	10.978	-3.723	3.567	32.13	9.162	-0.378	5.436	-21.168	4.969	-11.899	2.34	7.2	5.429	-11.975
7	7	0.0306	1.446	10.874	-3.646	3.703	31.945	9.069	-0.407	5.793	-21.748	4.841	-13.944	2.981	7.785	3.008	-11.8
8	8	0.0357	1.507	10.784	-3.585	3.865	31.806	9.052	-0.423	6.214	-22.247	4.632	-15.527	3.436	8.166	0.99	-11.655
9	9	0.0408	1.591	10.7	-3.533	4.049	31.716	9.134	-0.4	6.765	-22.641	4.485	-16.432	3.678	8.393	-0.458	-11.54
10	10	0.0459	1.714	10.622	-3.5	4.285	31.665	9.291	-0.358	7.477	-22.856	4.523	-16.635	3.665	8.54	-1.33	-11.474
11	11	0.051	1.891	10.543	-3.492	4.585	31.615	9.571	-0.29	8.289	-23.027	4.666	-16.363	3.482	8.611	-1.825	-11.445
12	12	0.0561	2.113	10.465	-3.516	4.934	31.535	9.966	-0.17	9.134	-23.043	4.798	-15.867	3	8.56	-2.184	-11.47
13	13	0.0612	2.364	10.379	-3.564	5.317	31.404	10.455	-0.016	9.986	-22.883	4.978	-15.269	2.199	8.472	-2.491	-11.567
14	14	0.0663	2.629	10.292	-3.637	5.729	31.236	11.037	0.168	10.843	-22.562	5.19	-14.585	1.159	8.355	-2.754	-11.676
15	15	0.0714	2.897	10.209	-3.734	6.139	31.049	11.692	0.414	11.684	-22.103	5.395	-13.818	-0.071	8.209	-2.952	-11.789
16	16	0.0765	3.17	10.13	-3.855	6.56	30.847	12.365	0.692	12.484	-21.511	5.505	-13.021	-1.485	7.976	-3.111	-11.954
17	17	0.0816	3.437	10.058	-3.994	6.988	30.623	13.051	0.97	13.215	-20.79	5.56	-12.222	-3.014	7.698	-3.231	-12.11
18	18	0.0867	3.694	9.994	-4.135	7.398	30.368	13.697	1.244	13.859	-19.96	5.649	-11.43	-4.549	7.478	-3.3	-12.212
19	19	0.0918	3.933	9.942	-4.265	7.776	30.082	14.278	1.495	14.415	-19.081	5.795	-10.638	-6.028	7.347	-3.302	-12.277
20	20	0.0969	4.152	9.905	-4.371	8.116	29.761	14.772	1.714	14.863	-18.23	5.907	-9.853	-7.363	7.238	-3.253	-12.3
21	21	0.102	4.353	9.881	-4.45	8.419	29.406	15.145	1.897	15.199	-17.438	5.943	-9.148	-8.498	7.128	-3.232	-12.281
22	22	0.1071	4.536	9.873	-4.501	8.68	29.033	15.367	2.039	15.437	-16.708	5.93	-8.544	-9.41	7.038	-3.256	-12.231
23	23	0.1122	4.691	9.884	-4.513	8.885	28.656	15.441	2.131	15.589	-16.11	5.944	-8.03	-10.061	7.027	-3.295	-12.175
24	24	0.1173	4.815	9.912	-4.486	9.036	28.284	15.384	2.182	15.674	-15.671	5.945	-7.527	-10.464	7.048	-3.291	-12.14
25	25	0.1224	4.918	9.949	-4.415	9.138	27.918	15.149	2.193	15.715	-15.366	5.952	-7.025	-10.613	7.119	-3.244	-12.13
26	26	0.1275	5.016	9.99	-4.297	9.21	27.55	14.763	2.165	15.707	-15.259	5.946	-6.575	-10.459	7.217	-3.211	-12.122
27	27	0.1326	5.11	10.039	-4.124	9.246	27.173	14.25	2.106	15.63	-15.371	5.918	-6.194	-9.996	7.323	-3.202	-12.1
28	28	0.1377	5.205	10.088	-3.903	9.254	26.781	13.591	2.004	15.481	-15.673	5.907	-5.876	-9.261	7.466	-3.196	-12.103
29	29	0.1428	5.302	10.132	-3.645	9.243	26.362	12.856	1.877	15.245	-16.189	5.894	-5.605	-8.291	7.624	-3.17	-12.128
30	30	0.1479	5.397	10.165	-3.354	9.211	25.914	12.055	1.733	14.94	-16.815	5.933	-5.369	-7.181	7.835	-3.118	-12.169
31	31	0.153	5.484	10.193	-3.043	9.167	25.438	11.24	1.572	14.576	-17.518	6.028	-5.181	-5.988	8.094	-3.065	-12.208
32	32	0.1581	5.559	10.219	-2.722	9.11	24.944	10.444	1.414	14.178	-18.243	6.159	-5.007	-4.792	8.375	-3	-12.251
33	33	0.1632	5.615	10.239	-2.4	9.042	24.445	9.678	1.269	13.776	-18.911	6.245	-4.817	-3.705	8.597	-2.924	-12.326
34	34	0.1683	5.653	10.248	-2.092	8.967	23.946	8.945	1.142	13.403	-19.438	6.28	-4.594	-2.767	8.745	-2.843	-12.398
35	35	0.1734	5.669	10.24	-1.804	8.884	23.438	8.326	1.051	13.053	-19.893	6.255	-4.384	-1.962	8.822	-2.808	-12.447
36	36	0.1785	5.664	10.223	-1.546	8.801	22.921	7.854	0.988	12.726	-20.293	6.224	-4.16	-1.319	8.87	-2.784	-12.493
37	37	0.1836	5.626	10.206	-1.33	8.713	22.414	7.506	0.936	12.45	-20.53	6.338	-3.888	-0.918	9.019	-2.718	-12.553
38	38	0.1887	5.557	10.187	-1.162	8.627	21.912	7.324	0.902	12.206	-20.699	6.472	-3.607	-0.696	9.167	-2.658	-12.614
39	39	0.1938	5.46	10.154	-1.033	8.533	21.403	7.31	0.896	11.993	-20.738	6.588	-3.365	-0.704	9.288	-2.665	-12.65
40	40	0.1989	5.335	10.107	-0.926	8.432	20.885	7.372	0.887	11.809	-20.624	6.686	-3.116	-0.89	9.371	-2.693	-12.664
41	41	0.204	5.175	10.052	-0.855	8.311	20.36	7.554	0.904	11.645	-20.417	6.736	-2.808	-1.222	9.397	-2.694	-12.656
42	42	0.2091	4.972	10.004	-0.826	8.158	19.845	7.833	0.938	11.503	-20.114	6.771	-2.444	-1.701	9.395	-2.655	-12.655
43	43	0.2142	4.742	9.957	-0.831	7.991	19.34	8.179	0.967	11.387	-19.766	6.849	-2.108	-2.251	9.432	-2.645	-12.652
44	44	0.2193	4.492	9.915	-0.855	7.81	18.848	8.563	0.996	11.295	-19.407	6.984	-1.776	-2.814	9.525	-2.64	-12.634
45	45	0.2244	4.233	9.872	-0.894	7.625	18.355	8.996	1.032	11.206	-19.067	7.119	-1.471	-3.425	9.627	-2.661	-12.645
46	46	0.2295	3.972	9.833	-0.942	7.435	17.867	9.398	1.052	11.122	-18.718	7.314	-1.153	-4.025	9.783	-2.653	-12.676
47	47	0.2346	3.718	9.791	-0.989	7.246	17.374	9.789	1.074	11.021	-18.432	7.43	-0.824	-4.545	9.869	-2.637	-12.694
48	48	0.2397	3.482	9.743	-1.034	7.067	16.88	10.155	1.101	10.909	-18.248	7.461	-0.466	-4.951	9.884	-2.6	-12.711
49	49	0.2448	3.26	9.701	-1.079	6.892	16.406	10.435	1.12	10.822	-18.05	7.616	-0.078	-5.302	10.014	-2.512	-12.744
50	50	0.2499	3.05	9.666	-1.127	6.733	15.95	10.621	1.121	10.737	-17.941	7.719	0.268	-5.491	10.107	-2.467	-12.786
51	51	0.255	2.858	9.634	-1.177	6.583	15.496	10.759	1.131	10.635	-17.888	7.764	0.602	-5.59	10.159	-2.433	-12.836
52	52	0.2601	2.679	9.6	-1.225	6.445	15.035	10.852	1.121	10.507	-17.945	7.792	0.895	-5.55	10.192	-2.418	-12.893
53	53	0.2652	2.517	9.555	-1.272	6.319	14.569	10.84	1.095	10.38	-18.01	7.847	1.179	-5.431	10.247	-2.398	-12.976
54	54	0.2703	2.361	9.52	-1.309	6.196	14.116	10.792	1.068	10.243	-18.133	7.903	1.414	-5.239	10.309	-2.415	-13.063
55	55	0.2754	2.222	9.488	-1.341	6.088	13.669	10.729	1.037	10.1	-18.317	7.974	1.626	-4.969	10.386	-2.446	-13.138
56	56	0.2805	2.093	9.467	-1.365	5.989	13.24	10.562	0.995	9.965	-18.455	8.033	1.813	-4.631	10.454	-2.508	-13.185
57	57	0.2856	1.972	9.45	-1.381	5.891	12.813	10.36	0.964	9.834	-18.548	8.03	2.033	-4.309	10.466	-2.563	-13.228
58	58	0.2907	1.845	9.433	-1.398	5.792	12.387	10.114	0.915	9.715	-18.545	8.093	2.254	-4.06	10.532	-2.607	-13.293
59	59	0.2958	1.714	9.415	-1.419	5.688	11.959	9.859	0.868	9.597	-18.489	8.161	2.469	-3.854	10.604	-2.658	-13.361
60	60	0.3009	1.581	9.4	-1.455	5.598	11.534	9.609	0.808	9.486	-18.353	8.183	2.63	-3.715	10.644	-2.779	-13.417
61	61	0.306	1.446	9.395	-1.498	5.507	11.115	9.397	0.752	9.378	-18.171	8.235	2.762	-3.645	10.716	-2.927	-13.465
62	62	0.3111	1.306	9.395	-1.538	5.407	10.708	9.192	0.711	9.29	-17.944	8.216	2.955	-3.63	10.717	-3.047	-13.513
63	63	0.3162	1.161	9.394	-1.572	5.305	10.308	8.996	0.678	9.224	-17.653	8.13	3.203	-3.716	10.654	-3.142	-13.579
64	64	0.3213	1.017	9.396	-1.601	5.202	9.911	8.844	0.66	9.166	-17.366	8.013	3.45	-3.841	10.569	-3.255	-13.639
65	65	0.3264	0.876	9.397	-1.63	5.096	9.518	8.708	0.66	9.117	-17.064	7.856	3.654	-3.988	10.461	-3.429	-13.684
66	66	0.3315	0.747	9.397	-1.66	4.998	9.12	8.586	0.658	9.06	-16.757	7.768	3.855	-4.141	10.419	-3.586	-13.718
67	67	0.3366	0.63	9.398	-1.7	4.914	8.716	8.498	0.656	8.995	-16.469	7.701	4.117	-4.305	10.387	-3.675	-13.759
68	68	0.3417	0.527	9.404	-1.756	4.849	8.305	8.477	0.656	8.919	-16.251	7.667	4.431	-4.471	10.374	-3.7	-13.823
69	69	0.3468	0.434	9.411	-1.827	4.793	7.9	8.454	0.659	8.851	-16.073	7.617	4.742	-4.562	10.347	-3.739	-13.865
70	70	0.3519	0.346	9.415	-1.897	4.736	7.484	8.444	0.668	8.766	-15.935	7.506	4.974	-4.609	10.275	-3.866	-13.88
71	71	0.357	0.269	9.413	-1.961	4.68	7.055	8.468	0.701	8.659	-15.866	7.364	5.161	-4.637	10.185	-4.033	-13.908
72	72	0.3621	0.211	9.412	-2.023	4.637	6.625	8.499	0.744	8.56	-15.81	7.229	5.387	-4.696	10.1	-4.165	-13.97
73	73	0.3672	0.166	9.418	-2.093	4.614	6.202	8.554	0.775	8.467	-15.81	7.159	5.642	-4.73	10.061	-4.256	-14.046
74	74	0.3723	0.132	9.434	-2.178	4.602	5.785	8.631	0.808	8.376	-15.863	7.073	5.872	-4.69	10.006	-4.382	-14.091
75	75	0.3774	0.103	9.452	-2.277	4.594	5.367	8.737	0.837	8.28	-15.939	7.058	6.077	-4.623	10.016	-4.517	-14.119
76	76	0.3825	0.08	9.468	-2.397	4.598	4.943	8.852	0.847	8.18	-16.016	7.107	6.329	-4.552	10.069	-4.587	-14.156
77	77	0.3876	0.055	9.49	-2.532	4.604	4.518	9.002	0.857	8.066	-16.12	7.098	6.617	-4.486	10.06	-4.623	-14.206
78	78	0.3927	0.04	9.515	-2.679	4.625	4.097	9.15	0.862	7.954	-16.232	7.048	6.859	-4.408	10.018	-4.713	-14.261
79	79	0.3978	0.04	9.541	-2.839	4.667	3.684	9.301	0.874	7.859	-16.33	6.911	7.039	-4.332	9.914	-4.897	-14.306
80	80	0.4029	0.053	9.565	-3.01	4.723	3.273	9.483	0.896	7.786	-16.448	6.747	7.187	-4.278	9.797	-5.135	-14.37
81	81	0.408	0.069	9.594	-3.189	4.779	2.876	9.663	0.921	7.747	-16.554	6.681	7.364	-4.245	9.766	-5.341	-14.457
82	82	0.4131	0.089	9.628	-3.375	4.839	2.495	9.838	0.933	7.744	-16.656	6.784	7.578	-4.22	9.877	-5.489	-14.565
83	83	0.4182	0.108	9.666	-3.574	4.901	2.129	10.006	0.934	7.768	-16.75	6.938	7.807	-4.175	10.025	-5.623	-14.664
84	84	0.4233	0.124	9.705	-3.791	4.959	1.777	10.148	0.927	7.83	-16.79	7.108	8.035	-4.133	10.182	-5.776	-14.754
85	85	0.4284	0.139	9.746	-4.012	5.016	1.44	10.268	0.911	7.929	-16.789	7.324	8.215	-4.129	10.386	-5.985	-14.863
86	86	0.4335	0.157	9.787	-4.226	5.064	1.118	10.391	0.918	8.066	-16.763	7.462	8.418	-4.148	10.522	-6.218	-14.959
87	87	0.4386	0.17	9.828	-4.43	5.089	0.819	10.462	0.958	8.255	-16.659	7.542	8.644	-4.194	10.618	-6.476	-15.044
88	88	0.4437	0.184	9.865	-4.625	5.1	0.533	10.54	1.013	8.472	-16.56	7.657	8.841	-4.228	10.754	-6.77	-15.108
89	89	0.4488	0.204	9.9	-4.809	5.107	0.258	10.586	1.067	8.724	-16.392	7.815	8.982	-4.26	10.94	-7.136	-15.117
90	90	0.4539	0.233	9.934	-4.984	5.116	-0.004	10.587	1.12	9.013	-16.142	7.948	9.06	-4.309	11.119	-7.598	-15.09
91	91	0.459	0.257	9.969	-5.152	5.11	-0.248	10.567	1.178	9.337	-15.839	8.053	9.117	-4.335	11.278	-8.116	-14.996
92	92	0.4641	0.284	10.002	-5.325	5.109	-0.476	10.532	1.227	9.698	-15.519	8.083	9.087	-4.302	11.377	-8.764	-14.835
93	93	0.4692	0.308	10.033	-5.487	5.095	-0.689	10.482	1.296	10.088	-15.192	7.97	8.987	-4.196	11.363	-9.546	-14.584
94	94	0.4743	0.332	10.054	-5.639	5.073	-0.9	10.437	1.365	10.507	-14.852	7.882	8.856	-4.072	11.376	-10.376	-14.286
95	95	0.4794	0.346	10.062	-5.76	5.023	-1.116	10.374	1.457	10.946	-14.486	7.845	8.669	-3.978	11.455	-11.266	-13.979
96	96	0.4845	0.362	10.055	-5.86	4.962	-1.326	10.252	1.574	11.42	-14.068	7.663	8.434	-3.867	11.423	-12.261	-13.634
97	97	0.4896	0.375	10.038	-5.949	4.903	-1.526	10.068	1.677	11.923	-13.61	7.484	8.099	-3.756	11.409	-13.362	-13.288
98	98	0.4947	0.385	10.006	-6.013	4.835	-1.739	9.944	1.792	12.435	-13.237	7.38	7.756	-3.638	11.459	-14.463	-12.94
99	99	0.4998	0.381	9.963	-6.073	4.753	-1.945	9.755	1.905	12.993	-12.793	7.202	7.451	-3.556	11.44	-15.569	-12.612
100	100	0.5049	0.364	9.914	-6.113	4.655	-2.138	9.506	2.018	13.593	-12.389	7.01	7.145	-3.401	11.4	-16.702	-12.288
101	101	0.51	0.342	9.868	-6.149	4.547	-2.321	9.256	2.136	14.193	-12.046	6.803	6.797	-3.18	11.348	-17.875	-11.95
102	102	0.5151	0.32	9.824	-6.163	4.436	-2.496	8.966	2.262	14.799	-11.709	6.497	6.391	-2.95	11.217	-19.124	-11.621
103	103	0.5202	0.302	9.79	-6.172	4.327	-2.649	8.664	2.387	15.443	-11.365	6.215	5.962	-2.723	11.11	-20.414	-11.291
104	104	0.5253	0.28	9.77	-6.177	4.217	-2.763	8.313	2.49	16.136	-11.017	6.027	5.472	-2.439	11.094	-21.768	-10.934
105	105	0.5304	0.263	9.765	-6.167	4.111	-2.851	7.955	2.605	16.834	-10.713	5.752	4.913	-2.118	11.011	-23.199	-10.569
106	106	0.5355	0.251	9.763	-6.141	4.01	-2.92	7.521	2.705	17.556	-10.351	5.402	4.253	-1.791	10.875	-24.747	-10.183
107	107	0.5406	0.247	9.758	-6.107	3.916	-2.967	7.065	2.789	18.315	-10.033	5.157	3.479	-1.433	10.849	-26.398	-9.81
108	108	0.5457	0.245	9.754	-6.064	3.822	-2.982	6.557	2.861	19.121	-9.726	4.92	2.557	-1.025	10.854	-28.204	-9.418
109	109	0.5508	0.226	9.748	-6.022	3.707	-2.956	5.991	2.907	19.971	-9.412	4.678	1.559	-0.561	10.865	-30.084	-9.005
110	110	0.5559	0.163	9.734	-5.981	3.529	-2.89	5.436	2.961	20.857	-9.16	4.589	0.509	-0.058	11.033	-31.983	-8.597
111	111	0.561	0.042	9.713	-5.928	3.276	-2.776	4.894	3.036	21.799	-8.951	4.632	-0.54	0.446	11.342	-33.866	-8.208
112	112	0.5661	-0.127	9.685	-5.851	2.96	-2.619	4.352	3.115	22.787	-8.808	4.834	-1.696	1.005	11.823	-35.841	-7.793
113	113	0.5712	-0.325	9.655	-5.754	2.598	-2.406	3.782	3.199	23.835	-8.709	5.192	-2.989	1.571	12.495	-37.933	-7.407
114	114	0.5763	-0.53	9.625	-5.651	2.212	-2.138	3.236	3.308	24.932	-8.732	5.641	-4.435	2.2	13.313	-40.16	-7.032
115	115	0.5814	-0.728	9.604	-5.532	1.826	-1.799	2.699	3.417	26.089	-8.845	6.127	-6.024	2.907	14.211	-42.53	-6.619
116	116	0.5865	-0.896	9.593	-5.404	1.47	-1.398	2.128	3.493	27.297	-9.043	6.557	-7.789	3.739	15.116	-45.08	-6.145
117	117	0.5916	-1.045	9.596	-5.267	1.137	-0.945	1.588	3.558	28.51	-9.403	6.857	-9.722	4.711	15.961	-47.781	-5.608
118	118	0.5967	-1.176	9.607	-5.124	0.818	-0.442	1.075	3.6	29.725	-9.846	7.038	-11.814	5.763	16.744	-50.616	-4.996
119	119	0.6018	-1.306	9.623	-4.973	0.491	0.114	0.588	3.628	30.928	-10.379	7.03	-14.044	6.842	17.403	-53.537	-4.37
120	120	0.6069	-1.433	9.647	-4.824	0.171	0.732	0.083	3.611	32.129	-10.939	6.732	-16.388	7.909	17.84	-56.522	-3.742
121	121	0.612	-1.558	9.68	-4.682	-0.141	1.409	-0.422	3.555	33.326	-11.5	6.11	-18.73	8.938	17.993	-59.453	-3.119
122	122	0.6171	-1.679	9.722	-4.567	-0.441	2.136	-0.908	3.451	34.54	-12.04	5.253	-20.93	9.882	17.905	-62.2	-2.559
123	123	0.6222	-1.798	9.77	-4.492	-0.73	2.9	-1.357	3.29	35.768	-12.567	4.256	-22.896	10.767	17.637	-64.675	-2.073
124	124	0.6273	-1.916	9.822	-4.458	-1.003	3.696	-1.753	3.083	37.026	-13.036	3.158	-24.565	11.569	17.188	-66.837	-1.649
125	125	0.6324	-2.027	9.88	-4.474	-1.248	4.545	-2.1	2.83	38.332	-13.384	2.077	-25.868	12.212	16.635	-68.626	-1.337
126	126	0.6375	-2.121	9.94	-4.553	-1.451	5.445	-2.343	2.553	39.706	-13.614	1.165	-26.774	12.618	16.089	-70.034	-1.204
127	127	0.6426	-2.191	9.993	-4.69	-1.61	6.381	-2.467	2.272	41.151	-13.721	0.487	-27.324	12.744	15.604	-71.125	-1.277
128	128	0.6477	-2.236	10.026	-4.87	-1.73	7.326	-2.481	2.007	42.635	-13.71	0.031	-27.577	12.539	15.183	-71.948	-1.597
129	129	0.6528	-2.249	10.038	-5.093	-1.797	8.269	-2.4	1.77	44.129	-13.576	-0.357	-27.559	11.991	14.692	-72.515	-2.163
130	130	0.6579	-2.227	10.031	-5.365	-1.805	9.207	-2.21	1.576	45.613	-13.304	-0.652	-27.245	11.142	14.142	-72.793	-2.921
131	131	0.663	-2.166	10.011	-5.671	-1.755	10.125	-1.889	1.45	47.073	-12.946	-0.689	-26.603	10.033	13.698	-72.734	-3.872
132	132	0.6681	-2.077	9.98	-5.993	-1.664	11.027	-1.469	1.383	48.508	-12.527	-0.399	-25.656	8.742	13.452	-72.335	-4.969
133	133	0.6732	-1.976	9.939	-6.319	-1.553	11.914	-0.97	1.395	49.892	-12.038	0.039	-24.494	7.277	13.274	-71.657	-6.175
134	134	0.6783	-1.876	9.881	-6.653	-1.434	12.793	-0.452	1.436	51.234	-11.449	0.573	-23.201	5.656	13.145	-70.772	-7.458
135	135	0.6834	-1.789	9.804	-6.985	-1.322	13.647	0.135	1.54	52.507	-10.837	1.221	-21.898	3.898	13.119	-69.773	-8.821
136	136	0.6885	-1.713	9.709	-7.299	-1.222	14.462	0.765	1.705	53.691	-10.226	1.901	-20.671	2.04	13.149	-68.742	-10.238
137	137	0.6936	-1.643	9.611	-7.587	-1.126	15.253	1.372	1.883	54.761	-9.655	2.561	-19.589	0.19	13.219	-67.723	-11.66
138	138	0.6987	-1.57	9.518	-7.836	-1.027	16.027	1.97	2.101	55.713	-9.129	3.15	-18.654	-1.604	13.276	-66.736	-13.026
139	139	0.7038	-1.504	9.447	-8.029	-0.943	16.802	2.518	2.342	56.549	-8.684	3.574	-17.809	-3.264	13.233	-65.749	-14.315
140	140	0.7089	-1.449	9.401	-8.151	-0.884	17.575	3.004	2.596	57.269	-8.322	3.901	-16.996	-4.763	13.135	-64.714	-15.518
141	141	0.714	-1.398	9.375	-8.198	-0.855	18.333	3.408	2.855	57.865	-8.057	4.122	-16.162	-6.086	12.97	-63.583	-16.649
142	142	0.7191	-1.339	9.373	-8.181	-0.834	19.095	3.707	3.098	58.362	-7.902	4.151	-15.324	-7.194	12.673	-62.416	-17.678
143	143	0.7242	-1.266	9.402	-8.094	-0.82	19.867	3.943	3.351	58.749	-7.907	4.073	-14.484	-8.094	12.311	-61.187	-18.644
144	144	0.7293	-1.173	9.472	-7.955	-0.794	20.654	4.155	3.621	59.008	-8.069	3.98	-13.662	-8.826	11.955	-59.875	-19.571
145	145	0.7344	-1.048	9.567	-7.783	-0.741	21.429	4.373	3.933	59.126	-8.417	3.79	-12.832	-9.396	11.531	-58.483	-20.478
146	146	0.7395	-0.894	9.675	-7.584	-0.663	22.195	4.532	4.22	59.129	-8.944	3.484	-12.015	-9.735	11.027	-57.055	-21.316
147	147	0.7446	-0.718	9.789	-7.35	-0.575	22.953	4.638	4.491	59.055	-9.626	3.156	-11.204	-9.877	10.515	-55.583	-22.1
148	148	0.7497	-0.519	9.917	-7.076	-0.486	23.707	4.701	4.775	58.901	-10.438	2.763	-10.402	-9.845	9.961	-54.091	-22.822
149	149	0.7548	-0.291	10.056	-6.777	-0.385	24.443	4.709	5.035	58.656	-11.384	2.442	-9.631	-9.633	9.475	-52.547	-23.495
150	150	0.7599	-0.031	10.195	-6.483	-0.251	25.159	4.671	5.255	58.309	-12.394	2.059	-8.899	-9.294	8.926	-50.993	-24.097
151	151	0.765	0.242	10.322	-6.188	-0.106	25.857	4.592	5.427	57.871	-13.488	1.634	-8.23	-8.811	8.331	-49.445	-24.629
152	152	0.7701	0.526	10.428	-5.91	0.062	26.517	4.525	5.571	57.321	-14.692	1.252	-7.674	-8.134	7.775	-47.906	-25.043
153	153	0.7752	0.819	10.516	-5.629	0.231	27.128	4.484	5.72	56.676	-15.916	0.976	-7.214	-7.392	7.305	-46.365	-25.373
154	154	0.7803	1.127	10.586	-5.358	0.416	27.695	4.373	5.808	55.951	-17.122	0.57	-6.823	-6.609	6.73	-44.897	-25.651
155	155	0.7854	1.441	10.646	-5.104	0.613	28.242	4.2	5.827	55.182	-18.266	0.077	-6.492	-5.79	6.078	-43.498	-25.844
156	156	0.7905	1.738	10.696	-4.851	0.787	28.752	4.02	5.818	54.338	-19.367	-0.275	-6.275	-4.917	5.566	-42.104	-25.94
157	157	0.7956	2.009	10.736	-4.612	0.94	29.237	3.845	5.776	53.442	-20.386	-0.492	-6.148	-4.044	5.18	-40.709	-25.952
158	158	0.8007	2.241	10.772	-4.368	1.042	29.7	3.692	5.738	52.475	-21.309	-0.762	-6.083	-3.238	4.752	-39.348	-25.921
159	159	0.8058	2.439	10.8	-4.134	1.117	30.132	3.595	5.705	51.44	-22.118	-1.01	-6.06	-2.547	4.332	-37.983	-25.86
160	160	0.8109	2.607	10.816	-3.904	1.166	30.531	3.516	5.648	50.365	-22.804	-1.066	-6.099	-1.915	4.081	-36.579	-25.729
161	161	0.816	2.756	10.816	-3.679	1.201	30.883	3.466	5.584	49.248	-23.405	-0.912	-6.183	-1.323	4.019	-35.119	-25.534
162	162	0.8211	2.899	10.8	-3.47	1.238	31.19	3.456	5.516	48.07	-23.899	-0.684	-6.25	-0.896	3.997	-33.589	-25.375
163	163	0.8262	3.04	10.768	-3.275	1.288	31.458	3.462	5.428	46.843	-24.249	-0.493	-6.282	-0.658	3.907	-32.026	-25.243
164	164	0.8313	3.161	10.727	-3.074	1.314	31.689	3.511	5.363	45.568	-24.472	-0.245	-6.306	-0.525	3.858	-30.422	-25.058
165	165	0.8364	3.255	10.679	-2.865	1.308	31.884	3.617	5.312	44.238	-24.63	0.272	-6.321	-0.436	4.029	-28.68	-24.816
166	166	0.8415	3.324	10.634	-2.655	1.286	32.059	3.72	5.216	42.866	-24.704	0.977	-6.259	-0.447	4.319	-26.778	-24.593
167	167	0.8466	3.383	10.595	-2.459	1.27	32.212	3.857	5.114	41.435	-24.699	1.602	-6.104	-0.613	4.498	-24.8	-24.418
168	168	0.8517	3.428	10.568	-2.279	1.257	32.352	4.036	5.011	39.94	-24.611	2.178	-5.929	-0.923	4.627	-22.791	-24.264
169	169	0.8568	3.454	10.548	-2.115	1.245	32.477	4.196	4.851	38.386	-24.413	2.888	-5.806	-1.281	4.889	-20.742	-24.062
170	170	0.8619	3.456	10.539	-1.966	1.223	32.591	4.31	4.626	36.795	-24.104	3.705	-5.697	-1.686	5.255	-18.645	-23.844
171	171	0.867	3.437	10.54	-1.82	1.182	32.682	4.424	4.387	35.135	-23.786	4.479	-5.558	-2.161	5.587	-16.498	-23.688
172	172	0.8721	3.402	10.554	-1.664	1.121	32.759	4.509	4.129	33.406	-23.422	5.147	-5.375	-2.672	5.825	-14.311	-23.532
173	173	0.8772	3.368	10.578	-1.496	1.056	32.82	4.554	3.858	31.622	-23	5.667	-5.201	-3.091	5.96	-12.172	-23.233
174	174	0.8823	3.344	10.613	-1.315	0.991	32.868	4.534	3.563	29.805	-22.524	6.075	-5.065	-3.384	6.034	-10.117	-22.788
175	175	0.8874	3.335	10.652	-1.129	0.947	32.891	4.423	3.218	27.939	-22.003	6.432	-4.968	-3.617	6.093	-8.099	-22.299
176	176	0.8925	3.334	10.695	-0.956	0.923	32.884	4.283	2.864	26.009	-21.476	6.647	-4.911	-3.81	6.066	-6.144	-21.787
177	177	0.8976	3.338	10.741	-0.812	0.925	32.854	4.17	2.53	24.033	-20.982	6.705	-4.991	-3.882	5.976	-4.369	-21.18
178	178	0.9027	3.345	10.792	-0.686	0.945	32.813	4.038	2.185	22.058	-20.469	6.766	-5.219	-3.772	5.951	-2.768	-20.412
179	179	0.9078	3.357	10.839	-0.547	0.963	32.744	3.896	1.847	20.075	-19.961	6.894	-5.425	-3.515	5.999	-1.156	-19.512
180	180	0.9129	3.38	10.87	-0.392	0.978	32.629	3.815	1.57	18.062	-19.562	6.894	-5.483	-3.175	5.924	0.544	-18.565
181	181	0.918	3.41	10.88	-0.228	0.995	32.48	3.776	1.345	16.069	-19.247	6.681	-5.418	-2.769	5.661	2.259	-17.586
182	182	0.9231	3.448	10.875	-0.069	1.026	32.306	3.81	1.15	14.126	-19.004	6.376	-5.434	-2.264	5.356	3.807	-16.519
183	183	0.9282	3.485	10.854	0.08	1.063	32.097	3.949	0.994	12.223	-18.85	6.03	-5.569	-1.672	5.069	5.168	-15.373
184	184	0.9333	3.516	10.81	0.212	1.112	31.845	4.204	0.855	10.34	-18.781	5.8	-5.778	-1.139	4.926	6.461	-14.287
185	185	0.9384	3.531	10.746	0.327	1.161	31.568	4.541	0.72	8.503	-18.803	5.689	-5.912	-0.667	4.897	7.822	-13.303
186	186	0.9435	3.538	10.659	0.423	1.213	31.272	4.974	0.597	6.74	-18.926	5.601	-5.969	-0.213	4.893	9.202	-12.372
187	187	0.9486	3.534	10.554	0.513	1.257	30.969	5.438	0.465	5.097	-19.091	5.581	-6.072	0.207	4.972	10.452	-11.513
188	188	0.9537	3.522	10.432	0.599	1.301	30.658	5.93	0.341	3.58	-19.294	5.513	-6.205	0.533	5.03	11.559	-10.772
189	189	0.9588	3.501	10.299	0.691	1.334	30.355	6.429	0.235	2.198	-19.584	5.336	-6.343	0.782	5.013	12.54	-10.197
190	190	0.9639	3.482	10.149	0.771	1.388	30.057	6.909	0.133	0.963	-19.909	5.062	-6.362	0.929	4.903	13.516	-9.794
191	191	0.969	3.472	9.986	0.828	1.482	29.783	7.337	0.009	-0.073	-20.221	4.954	-6.266	1.002	4.927	14.492	-9.531
192	192	0.9741	3.455	9.815	0.871	1.58	29.539	7.737	-0.108	-0.903	-20.55	5.045	-6.029	1.044	5.12	15.483	-9.375
193	193	0.9792	3.431	9.643	0.886	1.695	29.35	8.09	-0.202	-1.5	-20.897	5.186	-5.732	1.068	5.363	16.376	-9.336
194	194	0.9843	3.403	9.47	0.882	1.825	29.211	8.38	-0.275	-1.876	-21.254	5.414	-5.472	1.005	5.697	17.095	-9.481
195	195	0.9894	3.387	9.3	0.861	1.983	29.125	8.6	-0.307	-2.015	-21.626	5.535	-5.227	0.957	5.945	17.599	-9.708
196	196	0.9945	3.383	9.129	0.853	2.15	29.055	8.767	-0.313	-1.941	-21.963	5.704	-4.977	0.87	6.224	17.927	-9.978
197	197	0.9996	3.37	8.966	0.88	2.29	29.012	8.822	-0.275	-1.699	-22.248	5.852	-4.74	0.814	6.494	18.084	-10.25
198	198	1.0047	3.366	8.805	0.912	2.446	28.977	8.828	-0.213	-1.34	-22.539	5.889	-4.548	0.822	6.674	18.062	-10.501
199	199	1.0098	3.351	8.669	0.966	2.583	28.97	8.75	-0.145	-0.855	-22.748	6.031	-4.482	0.854	6.964	17.809	-10.713
200	200	1.0149	3.33	8.546	1	2.732	28.983	8.652	-0.071	-0.214	-22.874	6.271	-4.581	0.849	7.362	17.264	-10.918
201	201	1.02	3.29	8.446	1.055	2.844	29.003	8.49	0.034	0.519	-22.941	6.415	-5.05	0.819	7.747	16.232	-11.131
