# Supplementary material for: Gait phenotypes in paediatric hereditary spastic paraplegia revealed by dynamic time warping analysis and random forests
Source: PLoS One. 2018 Mar 8;13(3):e0192345. doi: 10.1371/journal.pone.0192345 (PMC5843164; doi:10.1371/journal.pone.0192345)
Supplement: S2 Data — (ZIP) [file pone.0192345.s009.zip › Healthy/Left.SR.HEALTHY8.4.csv]

	Epoch	Time	Pelvic.obliquity	Pelvic.tilt	Pelvic rotation	Hip.abd.add	Hip.flexion	Hip.rotation	Knee.abd.add	Knee.flexion	Knee.rotation	Ankle.abd.add	Ankle.flexion	Ankle.rotation	Forefoot.abd.add	Forefoot.flexion	Forefoot.rotation
1	1	0	-0.692	10.959	-9.444	2.062	32.79	5.335	1.542	5.071	-23.448	3.967	-5.023	0.361	5.147	14.03	-26.338
2	2	0.00517	-0.59	10.905	-9.307	2.192	32.736	5.186	1.517	5.238	-23.861	4.069	-5.341	0.519	5.512	13.683	-26.567
3	3	0.01034	-0.483	10.853	-9.176	2.333	32.698	4.938	1.485	5.564	-24.212	4.259	-5.934	0.715	6.103	12.991	-26.794
4	4	0.01551	-0.372	10.805	-9.032	2.468	32.657	4.618	1.462	6.023	-24.53	4.41	-6.714	1.007	6.78	11.98	-26.944
5	5	0.02068	-0.269	10.757	-8.901	2.598	32.62	4.251	1.449	6.548	-24.772	4.309	-7.621	1.311	7.318	10.682	-27.039
6	6	0.02585	-0.182	10.72	-8.785	2.722	32.591	3.903	1.437	7.268	-24.937	4.472	-8.418	1.536	8.057	9.403	-27.15
7	7	0.03102	-0.099	10.689	-8.687	2.844	32.57	3.592	1.439	8	-25.012	4.374	-9.285	1.643	8.597	7.925	-27.235
8	8	0.03619	-0.012	10.668	-8.601	2.965	32.561	3.359	1.457	8.831	-25.049	4.453	-10.104	1.758	9.267	6.457	-27.207
9	9	0.04136	0.085	10.648	-8.531	3.089	32.562	3.233	1.506	9.763	-25.013	4.731	-10.815	1.797	10.051	5.062	-27.098
10	10	0.04653	0.201	10.633	-8.482	3.234	32.582	3.221	1.59	10.733	-24.878	5.063	-11.26	1.705	10.73	3.874	-26.931
11	11	0.0517	0.34	10.627	-8.462	3.385	32.61	3.377	1.766	11.665	-24.688	5.342	-11.226	1.463	11.126	3.099	-26.738
12	12	0.05687	0.505	10.624	-8.475	3.552	32.624	3.71	2.026	12.503	-24.458	5.582	-10.766	1.055	11.272	2.739	-26.544
13	13	0.06204	0.685	10.614	-8.523	3.755	32.59	4.215	2.31	13.214	-24.217	5.727	-10.19	0.486	11.247	2.517	-26.358
14	14	0.06721	0.88	10.593	-8.595	3.999	32.483	4.864	2.591	13.813	-23.919	5.786	-9.705	-0.347	11.138	2.217	-26.241
15	15	0.07238	1.094	10.566	-8.689	4.281	32.305	5.616	2.865	14.3	-23.546	5.661	-9.337	-1.44	10.871	1.778	-26.201
16	16	0.07755	1.328	10.534	-8.801	4.584	32.055	6.445	3.163	14.715	-23.152	5.429	-8.988	-2.656	10.51	1.281	-26.193
17	17	0.08272	1.566	10.501	-8.927	4.886	31.732	7.319	3.495	15.131	-22.745	5.408	-8.531	-3.909	10.316	0.908	-26.21
18	18	0.08789	1.791	10.473	-9.06	5.174	31.341	8.191	3.827	15.47	-22.29	5.505	-8.013	-5.215	10.215	0.657	-26.272
19	19	0.09306	1.996	10.449	-9.197	5.451	30.922	8.986	4.127	15.755	-21.748	5.549	-7.455	-6.539	10.066	0.46	-26.356
20	20	0.09823	2.191	10.43	-9.326	5.72	30.512	9.648	4.382	16.052	-21.193	5.655	-6.874	-7.744	9.987	0.323	-26.444
21	21	0.1034	2.372	10.423	-9.435	5.979	30.129	10.128	4.558	16.365	-20.622	5.791	-6.283	-8.79	9.941	0.234	-26.525
22	22	0.10857	2.535	10.433	-9.525	6.236	29.752	10.418	4.625	16.623	-20.092	5.899	-5.725	-9.607	9.882	0.172	-26.585
23	23	0.11374	2.678	10.471	-9.593	6.462	29.377	10.512	4.634	16.807	-19.586	5.944	-5.198	-10.192	9.807	0.117	-26.61
24	24	0.11891	2.812	10.525	-9.624	6.645	28.979	10.388	4.61	16.896	-19.086	5.924	-4.73	-10.577	9.73	0.047	-26.621
25	25	0.12408	2.933	10.596	-9.616	6.756	28.563	10.11	4.613	16.871	-18.718	5.867	-4.337	-10.72	9.698	-0.027	-26.644
26	26	0.12925	3.039	10.683	-9.572	6.805	28.146	9.676	4.621	16.749	-18.473	5.753	-4.026	-10.61	9.676	-0.121	-26.666
27	27	0.13442	3.149	10.8	-9.484	6.84	27.75	9.097	4.59	16.582	-18.406	5.717	-3.75	-10.25	9.738	-0.166	-26.72
28	28	0.13959	3.26	10.939	-9.361	6.868	27.37	8.382	4.515	16.378	-18.486	5.653	-3.45	-9.647	9.766	-0.159	-26.776
29	29	0.14476	3.388	11.086	-9.21	6.894	27	7.587	4.431	16.15	-18.735	5.59	-3.119	-8.837	9.783	-0.094	-26.847
30	30	0.14993	3.516	11.23	-9.036	6.922	26.627	6.802	4.335	15.893	-19.174	5.509	-2.821	-7.867	9.778	-0.04	-26.917
31	31	0.1551	3.647	11.386	-8.846	6.947	26.275	5.994	4.252	15.635	-19.717	5.395	-2.581	-6.793	9.762	-0.049	-26.987
32	32	0.16027	3.776	11.552	-8.636	6.963	25.929	5.198	4.188	15.37	-20.299	5.282	-2.353	-5.719	9.747	-0.073	-27.07
33	33	0.16544	3.902	11.714	-8.419	7.017	25.587	4.415	4.055	15.113	-20.883	5.185	-2.123	-4.671	9.695	-0.092	-27.156
34	34	0.17061	4.01	11.858	-8.189	7.064	25.227	3.723	3.91	14.845	-21.473	5.177	-1.929	-3.709	9.697	-0.106	-27.247
35	35	0.17578	4.095	11.985	-7.96	7.081	24.858	3.126	3.811	14.58	-21.951	5.121	-1.763	-2.902	9.668	-0.179	-27.3
36	36	0.18095	4.15	12.1	-7.739	7.086	24.477	2.621	3.714	14.313	-22.271	5.087	-1.593	-2.321	9.637	-0.25	-27.351
37	37	0.18612	4.175	12.189	-7.529	7.103	24.056	2.259	3.59	14.043	-22.457	5.118	-1.385	-1.99	9.615	-0.279	-27.404
38	38	0.19129	4.16	12.243	-7.337	7.099	23.612	2.001	3.47	13.805	-22.436	5.156	-1.123	-1.912	9.566	-0.289	-27.437
39	39	0.19646	4.11	12.26	-7.17	7.086	23.139	1.879	3.358	13.596	-22.26	5.181	-0.868	-2.061	9.503	-0.341	-27.442
40	40	0.20163	4.028	12.241	-7.031	7.076	22.653	1.873	3.226	13.441	-21.984	5.231	-0.583	-2.356	9.434	-0.393	-27.413
41	41	0.2068	3.918	12.176	-6.911	7.051	22.123	1.938	3.096	13.309	-21.563	5.264	-0.25	-2.833	9.333	-0.43	-27.384
42	42	0.21197	3.771	12.072	-6.812	7.002	21.551	2.108	2.972	13.174	-21.06	5.255	0.118	-3.465	9.185	-0.457	-27.355
43	43	0.21714	3.588	11.939	-6.733	6.916	20.953	2.381	2.887	13.043	-20.542	5.222	0.457	-4.188	9.046	-0.52	-27.332
44	44	0.22231	3.375	11.793	-6.674	6.784	20.348	2.736	2.853	12.924	-20.025	5.22	0.754	-4.984	8.977	-0.609	-27.335
45	45	0.22748	3.132	11.632	-6.632	6.621	19.73	3.132	2.826	12.803	-19.579	5.267	1.041	-5.738	8.959	-0.679	-27.353
46	46	0.23265	2.853	11.461	-6.61	6.43	19.104	3.581	2.789	12.665	-19.285	5.336	1.325	-6.371	8.952	-0.723	-27.376
47	47	0.23782	2.532	11.294	-6.606	6.196	18.49	4.065	2.759	12.52	-19.136	5.356	1.627	-6.845	8.896	-0.76	-27.374
48	48	0.24299	2.181	11.131	-6.611	5.911	17.887	4.545	2.764	12.365	-19.092	5.308	1.926	-7.195	8.799	-0.818	-27.366
49	49	0.24816	1.813	10.973	-6.617	5.593	17.283	5.01	2.787	12.182	-19.18	5.199	2.193	-7.412	8.665	-0.914	-27.37
50	50	0.25333	1.444	10.815	-6.629	5.266	16.672	5.435	2.804	11.972	-19.386	5.205	2.377	-7.517	8.651	-1.015	-27.422
51	51	0.2585	1.101	10.655	-6.651	4.954	16.051	5.803	2.821	11.742	-19.69	5.276	2.505	-7.503	8.712	-1.118	-27.511
52	52	0.26367	0.803	10.484	-6.678	4.681	15.411	6.095	2.827	11.491	-20.071	5.37	2.643	-7.342	8.787	-1.187	-27.593
53	53	0.26884	0.546	10.31	-6.708	4.45	14.754	6.294	2.805	11.215	-20.494	5.44	2.795	-7.078	8.822	-1.235	-27.688
54	54	0.27401	0.321	10.149	-6.748	4.255	14.102	6.43	2.747	10.914	-20.935	5.559	2.934	-6.717	8.882	-1.255	-27.764
55	55	0.27918	0.116	10.016	-6.802	4.09	13.481	6.484	2.672	10.617	-21.339	5.595	3.067	-6.297	8.87	-1.314	-27.82
56	56	0.28435	-0.069	9.911	-6.858	3.942	12.898	6.441	2.592	10.347	-21.645	5.584	3.176	-5.91	8.828	-1.429	-27.895
57	57	0.28952	-0.253	9.836	-6.917	3.799	12.347	6.342	2.499	10.088	-21.85	5.628	3.306	-5.584	8.826	-1.505	-27.988
58	58	0.29469	-0.435	9.774	-6.976	3.652	11.817	6.128	2.409	9.852	-21.875	5.618	3.415	-5.324	8.799	-1.638	-28.075
59	59	0.29986	-0.621	9.735	-7.047	3.507	11.311	5.9	2.312	9.618	-21.812	5.587	3.541	-5.102	8.748	-1.765	-28.133
60	60	0.30503	-0.796	9.718	-7.121	3.37	10.839	5.618	2.223	9.413	-21.63	5.577	3.692	-4.96	8.715	-1.874	-28.206
61	61	0.3102	-0.964	9.73	-7.215	3.242	10.407	5.313	2.129	9.246	-21.325	5.673	3.887	-4.899	8.758	-1.914	-28.284
62	62	0.31537	-1.135	9.75	-7.32	3.111	9.989	5.02	2.05	9.088	-20.913	5.642	4.073	-4.939	8.711	-2.025	-28.346
63	63	0.32054	-1.309	9.78	-7.442	2.981	9.589	4.747	1.977	8.941	-20.477	5.595	4.235	-5.021	8.662	-2.169	-28.42
64	64	0.32571	-1.481	9.824	-7.57	2.855	9.201	4.505	1.911	8.797	-19.999	5.522	4.433	-5.157	8.586	-2.298	-28.479
65	65	0.33088	-1.643	9.888	-7.7	2.731	8.836	4.262	1.862	8.666	-19.494	5.412	4.691	-5.333	8.461	-2.395	-28.553
66	66	0.33605	-1.8	9.961	-7.827	2.613	8.475	4.06	1.818	8.529	-19.03	5.328	4.96	-5.514	8.355	-2.472	-28.628
67	67	0.34122	-1.943	10.041	-7.958	2.515	8.115	3.905	1.767	8.377	-18.651	5.28	5.2	-5.637	8.281	-2.552	-28.685
68	68	0.34639	-2.067	10.129	-8.101	2.434	7.759	3.788	1.714	8.225	-18.327	5.364	5.425	-5.731	8.318	-2.585	-28.747
69	69	0.35156	-2.172	10.218	-8.254	2.37	7.403	3.723	1.671	8.071	-18.086	5.486	5.643	-5.815	8.386	-2.603	-28.837
70	70	0.35673	-2.263	10.307	-8.41	2.313	7.049	3.658	1.642	7.918	-17.893	5.541	5.851	-5.863	8.402	-2.664	-28.938
71	71	0.3619	-2.343	10.391	-8.571	2.266	6.682	3.66	1.634	7.752	-17.777	5.416	6.047	-5.896	8.277	-2.815	-29.026
72	72	0.36707	-2.415	10.471	-8.734	2.23	6.303	3.717	1.629	7.564	-17.776	5.238	6.2	-5.865	8.114	-3.025	-29.104
73	73	0.37224	-2.481	10.548	-8.896	2.199	5.914	3.776	1.613	7.369	-17.828	5.166	6.353	-5.8	8.028	-3.183	-29.202
74	74	0.37741	-2.536	10.626	-9.049	2.17	5.517	3.837	1.606	7.161	-17.917	5.082	6.543	-5.708	7.915	-3.31	-29.302
75	75	0.38258	-2.578	10.707	-9.201	2.157	5.112	3.893	1.589	6.938	-18.036	5.083	6.751	-5.583	7.858	-3.376	-29.403
76	76	0.38775	-2.609	10.791	-9.36	2.156	4.699	3.967	1.565	6.706	-18.17	5.129	6.953	-5.442	7.838	-3.427	-29.495
77	77	0.39292	-2.632	10.872	-9.528	2.156	4.273	4.085	1.56	6.464	-18.31	5.166	7.161	-5.314	7.817	-3.477	-29.572
78	78	0.39809	-2.651	10.951	-9.705	2.157	3.834	4.256	1.561	6.217	-18.449	5.184	7.393	-5.235	7.777	-3.518	-29.652
79	79	0.40326	-2.673	11.031	-9.891	2.153	3.388	4.461	1.565	5.963	-18.588	5.147	7.625	-5.164	7.692	-3.589	-29.712
80	80	0.40843	-2.696	11.113	-10.086	2.151	2.939	4.702	1.563	5.71	-18.717	5.061	7.823	-5.113	7.581	-3.723	-29.753
81	81	0.4136	-2.72	11.195	-10.288	2.147	2.485	4.971	1.561	5.464	-18.815	4.99	8.026	-5.103	7.487	-3.853	-29.782
82	82	0.41877	-2.748	11.268	-10.5	2.131	2.032	5.216	1.559	5.249	-18.815	4.939	8.277	-5.143	7.403	-3.949	-29.8
83	83	0.42394	-2.782	11.338	-10.714	2.091	1.579	5.473	1.578	5.046	-18.776	4.862	8.515	-5.226	7.316	-4.078	-29.81
84	84	0.42911	-2.827	11.407	-10.931	2.037	1.123	5.787	1.602	4.839	-18.784	4.748	8.698	-5.297	7.222	-4.28	-29.799
85	85	0.43428	-2.876	11.474	-11.157	1.967	0.671	6.138	1.635	4.644	-18.822	4.624	8.83	-5.366	7.14	-4.54	-29.785
86	86	0.43945	-2.924	11.54	-11.399	1.881	0.236	6.472	1.691	4.485	-18.839	4.5	8.961	-5.427	7.069	-4.82	-29.772
87	87	0.44462	-2.964	11.606	-11.654	1.796	-0.193	6.827	1.752	4.342	-18.862	4.338	9.093	-5.478	6.968	-5.129	-29.747
88	88	0.44979	-2.992	11.669	-11.922	1.717	-0.618	7.161	1.799	4.231	-18.864	4.326	9.123	-5.503	7.028	-5.479	-29.707
89	89	0.45496	-3.002	11.723	-12.2	1.651	-1.035	7.485	1.831	4.16	-18.854	4.401	9.131	-5.491	7.158	-5.832	-29.638
90	90	0.46013	-3.002	11.773	-12.496	1.593	-1.428	7.784	1.844	4.147	-18.808	4.51	9.091	-5.472	7.325	-6.239	-29.561
91	91	0.4653	-2.995	11.818	-12.801	1.528	-1.784	8.048	1.882	4.215	-18.726	4.599	9.054	-5.431	7.488	-6.694	-29.468
92	92	0.47047	-2.975	11.866	-13.12	1.472	-2.116	8.318	1.923	4.326	-18.677	4.673	8.943	-5.315	7.666	-7.247	-29.334
93	93	0.47564	-2.929	11.909	-13.45	1.435	-2.426	8.541	1.965	4.499	-18.614	4.831	8.794	-5.131	7.931	-7.828	-29.176
94	94	0.48081	-2.874	11.95	-13.791	1.409	-2.719	8.736	1.993	4.719	-18.473	4.946	8.578	-4.938	8.187	-8.519	-28.961
95	95	0.48598	-2.823	11.984	-14.138	1.364	-2.981	8.853	2.025	5.012	-18.232	5.057	8.326	-4.751	8.459	-9.279	-28.729
96	96	0.49115	-2.792	12.007	-14.484	1.292	-3.223	8.948	2.062	5.363	-17.961	5.059	8.021	-4.532	8.665	-10.178	-28.443
97	97	0.49632	-2.775	12.009	-14.825	1.198	-3.463	9.009	2.09	5.758	-17.619	5.046	7.655	-4.32	8.883	-11.168	-28.107
98	98	0.50149	-2.773	11.983	-15.149	1.07	-3.709	8.982	2.12	6.199	-17.173	5.101	7.214	-4.144	9.198	-12.223	-27.771
99	99	0.50666	-2.795	11.935	-15.448	0.898	-3.959	8.875	2.147	6.665	-16.677	5.198	6.719	-3.945	9.565	-13.331	-27.409
100	100	0.51183	-2.84	11.875	-15.707	0.687	-4.211	8.71	2.173	7.149	-16.172	5.371	6.217	-3.714	9.994	-14.431	-27.022
101	101	0.517	-2.896	11.809	-15.929	0.452	-4.462	8.505	2.202	7.646	-15.661	5.566	5.746	-3.489	10.43	-15.509	-26.639
102	102	0.52217	-2.944	11.743	-16.118	0.222	-4.714	8.263	2.23	8.156	-15.183	5.654	5.285	-3.196	10.766	-16.648	-26.213
103	103	0.52734	-2.976	11.682	-16.275	0.012	-4.961	7.999	2.252	8.687	-14.725	5.609	4.778	-2.838	11.003	-17.913	-25.713
104	104	0.53251	-2.995	11.632	-16.39	-0.181	-5.201	7.723	2.262	9.231	-14.268	5.559	4.182	-2.465	11.263	-19.285	-25.156
105	105	0.53768	-3.012	11.587	-16.466	-0.37	-5.431	7.427	2.265	9.799	-13.838	5.559	3.523	-2.055	11.586	-20.718	-24.563
106	106	0.54285	-3.044	11.543	-16.5	-0.577	-5.647	7.124	2.268	10.388	-13.425	5.607	2.795	-1.645	11.97	-22.215	-23.943
107	107	0.54802	-3.103	11.502	-16.485	-0.812	-5.838	6.822	2.285	11.002	-13.056	5.666	1.908	-1.232	12.422	-23.875	-23.292
108	108	0.55319	-3.189	11.465	-16.415	-1.069	-6.001	6.527	2.313	11.634	-12.775	5.689	0.796	-0.766	12.918	-25.774	-22.577
109	109	0.55836	-3.309	11.418	-16.29	-1.358	-6.132	6.236	2.351	12.307	-12.546	5.668	-0.434	-0.285	13.406	-27.82	-21.81
110	110	0.56353	-3.461	11.355	-16.126	-1.679	-6.222	5.955	2.406	13.056	-12.312	5.616	-1.624	0.116	13.844	-29.872	-21.059
111	111	0.5687	-3.639	11.28	-15.928	-2.02	-6.271	5.708	2.478	13.881	-12.112	5.523	-2.728	0.468	14.206	-31.889	-20.317
112	112	0.57387	-3.822	11.201	-15.7	-2.359	-6.277	5.544	2.574	14.779	-12.01	5.462	-3.808	0.794	14.574	-33.905	-19.584
113	113	0.57904	-3.999	11.12	-15.429	-2.685	-6.233	5.402	2.693	15.771	-11.908	5.514	-4.917	0.998	15.048	-35.95	-18.914
114	114	0.58421	-4.165	11.053	-15.126	-2.991	-6.102	5.256	2.84	16.87	-11.885	5.679	-6.045	1.142	15.639	-37.998	-18.362
115	115	0.58938	-4.32	11.004	-14.8	-3.283	-5.883	5.122	3.022	18.066	-11.908	5.925	-7.188	1.19	16.317	-40.05	-17.932
116	116	0.59455	-4.462	10.968	-14.468	-3.554	-5.591	5.047	3.234	19.332	-12.024	6.244	-8.355	1.191	17.07	-42.105	-17.586
117	117	0.59972	-4.598	10.934	-14.14	-3.814	-5.238	5.001	3.459	20.644	-12.229	6.644	-9.597	1.199	17.922	-44.193	-17.296
118	118	0.60489	-4.733	10.911	-13.822	-4.056	-4.812	4.956	3.671	22.002	-12.532	7.097	-10.885	1.237	18.844	-46.282	-17.088
119	119	0.61006	-4.864	10.913	-13.519	-4.29	-4.293	4.895	3.888	23.394	-12.89	7.4	-12.246	1.212	19.664	-48.43	-17.01
120	120	0.61523	-4.979	10.931	-13.233	-4.49	-3.699	4.843	4.098	24.823	-13.294	7.495	-13.681	1.133	20.319	-50.672	-17.006
121	121	0.6204	-5.068	10.963	-12.971	-4.655	-3.026	4.722	4.261	26.291	-13.717	7.322	-15.223	1.079	20.777	-53.047	-17.029
122	122	0.62557	-5.145	11.001	-12.746	-4.788	-2.272	4.557	4.359	27.807	-14.166	6.848	-16.778	1.09	20.974	-55.487	-17.039
123	123	0.63074	-5.213	11.043	-12.553	-4.896	-1.452	4.328	4.392	29.36	-14.6	6.096	-18.229	1.156	20.906	-57.869	-17.037
124	124	0.63591	-5.281	11.088	-12.395	-4.986	-0.56	4.053	4.336	30.979	-15.016	5.238	-19.487	1.298	20.687	-60.085	-17.031
125	125	0.64108	-5.353	11.136	-12.271	-5.063	0.39	3.761	4.207	32.661	-15.4	4.278	-20.501	1.492	20.296	-62.096	-17.02
126	126	0.64625	-5.435	11.182	-12.195	-5.127	1.403	3.442	3.986	34.433	-15.739	3.274	-21.328	1.74	19.806	-63.965	-16.995
127	127	0.65142	-5.527	11.23	-12.158	-5.181	2.472	3.132	3.699	36.271	-16.05	2.278	-22.006	2.002	19.271	-65.701	-16.975
128	128	0.65659	-5.618	11.276	-12.16	-5.214	3.582	2.845	3.359	38.162	-16.302	1.385	-22.582	2.189	18.779	-67.326	-17.003
129	129	0.66176	-5.703	11.32	-12.199	-5.23	4.733	2.59	2.994	40.098	-16.468	0.624	-23.059	2.243	18.357	-68.831	-17.105
130	130	0.66693	-5.773	11.352	-12.281	-5.211	5.901	2.359	2.588	42.052	-16.527	0.076	-23.467	2.143	18.076	-70.213	-17.285
131	131	0.6721	-5.829	11.365	-12.389	-5.166	7.062	2.188	2.192	43.998	-16.527	-0.279	-23.77	1.902	17.911	-71.433	-17.546
132	132	0.67727	-5.872	11.358	-12.514	-5.105	8.2	2.096	1.831	45.913	-16.468	-0.364	-23.88	1.54	17.896	-72.37	-17.894
133	133	0.68244	-5.904	11.333	-12.644	-5.033	9.309	2.063	1.512	47.769	-16.364	-0.201	-23.693	1.081	17.982	-72.897	-18.368
134	134	0.68761	-5.921	11.288	-12.782	-4.945	10.381	2.102	1.248	49.538	-16.223	0.094	-23.183	0.523	18.052	-72.995	-18.968
135	135	0.69278	-5.925	11.223	-12.92	-4.84	11.424	2.193	1.044	51.219	-16.039	0.464	-22.415	-0.118	18.084	-72.735	-19.658
136	136	0.69795	-5.91	11.147	-13.051	-4.716	12.445	2.321	0.893	52.817	-15.833	0.929	-21.521	-0.809	18.146	-72.233	-20.391
137	137	0.70312	-5.876	11.068	-13.172	-4.568	13.456	2.472	0.779	54.333	-15.599	1.499	-20.624	-1.56	18.287	-71.6	-21.151
138	138	0.70829	-5.813	10.989	-13.289	-4.387	14.456	2.628	0.702	55.755	-15.341	2.026	-19.773	-2.391	18.401	-70.926	-21.941
139	139	0.71346	-5.729	10.92	-13.387	-4.183	15.442	2.793	0.681	57.06	-15.093	2.364	-18.996	-3.262	18.374	-70.281	-22.722
140	140	0.71863	-5.63	10.867	-13.446	-3.971	16.413	2.956	0.716	58.229	-14.886	2.527	-18.312	-4.101	18.228	-69.674	-23.454
141	141	0.7238	-5.527	10.836	-13.458	-3.77	17.378	3.1	0.792	59.277	-14.702	2.611	-17.702	-4.863	18.04	-69.068	-24.108
142	142	0.72897	-5.4	10.828	-13.438	-3.553	18.331	3.223	0.903	60.207	-14.537	2.59	-17.096	-5.575	17.766	-68.415	-24.717
143	143	0.73414	-5.249	10.838	-13.4	-3.307	19.27	3.343	1.038	61.014	-14.416	2.453	-16.488	-6.241	17.39	-67.71	-25.303
144	144	0.73931	-5.068	10.861	-13.341	-3.044	20.186	3.424	1.181	61.708	-14.315	2.261	-15.888	-6.86	16.975	-66.949	-25.868
145	145	0.74448	-4.865	10.902	-13.255	-2.771	21.09	3.454	1.32	62.31	-14.236	2.031	-15.323	-7.38	16.545	-66.169	-26.359
146	146	0.74965	-4.626	10.953	-13.152	-2.47	21.975	3.434	1.445	62.826	-14.163	1.881	-14.774	-7.839	16.19	-65.309	-26.815
147	147	0.75482	-4.369	11.024	-13.048	-2.145	22.858	3.422	1.594	63.261	-14.151	1.748	-14.225	-8.209	15.861	-64.372	-27.232
148	148	0.75999	-4.095	11.105	-12.929	-1.813	23.737	3.373	1.737	63.611	-14.195	1.613	-13.641	-8.462	15.527	-63.327	-27.608
149	149	0.76516	-3.816	11.199	-12.785	-1.492	24.615	3.29	1.877	63.876	-14.263	1.499	-13.011	-8.568	15.191	-62.158	-27.886
150	150	0.77033	-3.532	11.292	-12.626	-1.186	25.469	3.189	2.011	64.027	-14.406	1.475	-12.357	-8.507	14.919	-60.829	-28.101
151	151	0.7755	-3.25	11.383	-12.459	-0.893	26.3	3.095	2.164	64.067	-14.614	1.455	-11.713	-8.3	14.65	-59.421	-28.232
152	152	0.78067	-2.967	11.47	-12.303	-0.599	27.105	3.029	2.331	64.008	-14.899	1.524	-11.05	-7.994	14.443	-57.877	-28.345
153	153	0.78584	-2.686	11.551	-12.163	-0.307	27.894	2.947	2.471	63.861	-15.206	1.616	-10.373	-7.598	14.237	-56.234	-28.411
154	154	0.79101	-2.411	11.624	-12.034	-0.022	28.655	2.883	2.625	63.614	-15.545	1.697	-9.668	-7.13	14.003	-54.499	-28.434
155	155	0.79618	-2.157	11.688	-11.888	0.221	29.382	2.834	2.797	63.252	-15.909	1.768	-9.004	-6.583	13.751	-52.728	-28.389
156	156	0.80135	-1.927	11.745	-11.719	0.419	30.074	2.82	3.012	62.781	-16.308	1.864	-8.383	-5.997	13.524	-50.916	-28.315
157	157	0.80652	-1.721	11.797	-11.537	0.575	30.739	2.84	3.271	62.198	-16.712	1.861	-7.819	-5.402	13.219	-49.134	-28.2
158	158	0.81169	-1.529	11.844	-11.363	0.716	31.377	2.899	3.547	61.524	-17.091	1.845	-7.301	-4.859	12.897	-47.343	-28.08
159	159	0.81686	-1.34	11.886	-11.197	0.86	31.982	3.025	3.868	60.763	-17.482	1.865	-6.882	-4.334	12.628	-45.579	-27.931
160	160	0.82203	-1.142	11.92	-11.021	1.009	32.545	3.176	4.202	59.915	-17.875	1.975	-6.572	-3.844	12.458	-43.829	-27.77
161	161	0.8272	-0.929	11.943	-10.832	1.158	33.062	3.342	4.549	58.978	-18.246	2.156	-6.356	-3.446	12.365	-42.09	-27.636
162	162	0.83237	-0.703	11.957	-10.639	1.311	33.542	3.52	4.902	57.97	-18.621	2.397	-6.216	-3.103	12.343	-40.354	-27.526
163	163	0.83754	-0.477	11.967	-10.452	1.466	33.988	3.741	5.275	56.897	-19.011	2.681	-6.15	-2.78	12.383	-38.643	-27.396
164	164	0.84271	-0.261	11.973	-10.257	1.608	34.394	4.015	5.668	55.753	-19.41	3.042	-6.123	-2.492	12.492	-36.912	-27.258
165	165	0.84788	-0.059	11.97	-10.048	1.724	34.759	4.318	6.065	54.53	-19.827	3.46	-6.112	-2.257	12.642	-35.136	-27.151
166	166	0.85305	0.129	11.962	-9.831	1.82	35.085	4.644	6.454	53.216	-20.269	3.936	-6.127	-2.061	12.843	-33.311	-27.073
167	167	0.85822	0.3	11.953	-9.619	1.913	35.378	4.975	6.788	51.801	-20.722	4.462	-6.207	-1.888	13.089	-31.466	-26.996
168	168	0.86339	0.448	11.942	-9.399	1.984	35.633	5.315	7.081	50.294	-21.198	4.981	-6.297	-1.757	13.314	-29.586	-26.95
169	169	0.86856	0.569	11.925	-9.167	2.022	35.851	5.648	7.335	48.711	-21.673	5.458	-6.336	-1.692	13.467	-27.643	-26.95
170	170	0.87373	0.665	11.91	-8.925	2.031	36.038	5.964	7.539	47.054	-22.152	5.89	-6.312	-1.643	13.546	-25.626	-26.962
171	171	0.8789	0.743	11.899	-8.685	2.032	36.195	6.24	7.655	45.309	-22.63	6.313	-6.254	-1.557	13.587	-23.532	-26.942
172	172	0.88407	0.804	11.898	-8.441	2.023	36.324	6.49	7.703	43.467	-23.105	6.737	-6.114	-1.476	13.58	-21.306	-26.92
173	173	0.88924	0.852	11.898	-8.193	2.006	36.425	6.663	7.649	41.552	-23.505	7.108	-5.886	-1.466	13.47	-18.976	-26.928
174	174	0.89441	0.894	11.905	-7.947	1.987	36.508	6.776	7.507	39.566	-23.879	7.448	-5.646	-1.466	13.31	-16.595	-26.945
175	175	0.89958	0.933	11.917	-7.706	1.979	36.576	6.763	7.241	37.544	-24.147	7.791	-5.474	-1.446	13.174	-14.25	-26.909
176	176	0.90475	0.968	11.935	-7.468	1.984	36.62	6.622	6.851	35.47	-24.313	8.098	-5.344	-1.404	13.012	-11.928	-26.829
177	177	0.90992	0.996	11.957	-7.227	1.986	36.637	6.38	6.379	33.354	-24.347	8.324	-5.207	-1.371	12.772	-9.624	-26.699
178	178	0.91509	1.034	11.987	-7.006	2.014	36.628	6.066	5.854	31.179	-24.301	8.468	-5.081	-1.261	12.472	-7.343	-26.472
179	179	0.92026	1.087	12.034	-6.779	2.06	36.613	5.616	5.258	29.003	-24.054	8.683	-4.983	-1.114	12.249	-5.086	-26.122
180	180	0.92543	1.154	12.074	-6.57	2.142	36.553	5.085	4.615	26.786	-23.663	8.788	-4.953	-0.916	11.962	-2.95	-25.647
181	181	0.9306	1.215	12.104	-6.345	2.212	36.456	4.491	3.96	24.555	-23.124	8.834	-5.03	-0.658	11.672	-0.974	-25.025
182	182	0.93577	1.271	12.121	-6.106	2.262	36.318	3.875	3.351	22.314	-22.468	8.74	-5.206	-0.375	11.319	0.813	-24.284
183	183	0.94094	1.324	12.137	-5.86	2.306	36.168	3.259	2.781	20.104	-21.71	8.569	-5.402	-0.069	10.918	2.484	-23.432
184	184	0.94611	1.382	12.145	-5.632	2.373	35.99	2.706	2.263	17.916	-20.916	8.344	-5.612	0.282	10.488	4.062	-22.469
185	185	0.95128	1.443	12.147	-5.431	2.473	35.789	2.246	1.792	15.773	-20.119	8.045	-5.886	0.656	10.028	5.478	-21.42
186	186	0.95645	1.502	12.135	-5.232	2.572	35.551	1.927	1.394	13.671	-19.379	7.717	-6.206	0.996	9.57	6.775	-20.352
187	187	0.96162	1.552	12.109	-5.037	2.659	35.289	1.771	1.07	11.639	-18.717	7.376	-6.457	1.294	9.09	8.053	-19.274
188	188	0.96679	1.597	12.066	-4.853	2.747	35.017	1.787	0.807	9.706	-18.185	7.018	-6.581	1.538	8.574	9.366	-18.238
189	189	0.97196	1.638	12.012	-4.673	2.829	34.748	1.982	0.601	7.904	-17.797	6.654	-6.572	1.71	8.04	10.704	-17.262
190	190	0.97713	1.67	11.949	-4.488	2.893	34.487	2.332	0.434	6.262	-17.552	6.323	-6.421	1.851	7.525	12.06	-16.319
191	191	0.9823	1.692	11.878	-4.298	2.939	34.243	2.832	0.299	4.787	-17.467	6.057	-6.176	1.952	7.083	13.401	-15.439
192	192	0.98747	1.714	11.802	-4.123	2.995	34.019	3.484	0.179	3.485	-17.569	5.803	-5.908	1.995	6.69	14.646	-14.67
193	193	0.99264	1.739	11.719	-3.969	3.075	33.822	4.223	0.054	2.385	-17.788	5.672	-5.665	1.962	6.457	15.754	-14.028
194	194	0.99781	1.764	11.633	-3.817	3.159	33.652	5.02	-0.066	1.512	-18.108	5.666	-5.453	1.848	6.386	16.687	-13.52
195	195	1.00298	1.795	11.543	-3.665	3.245	33.513	5.835	-0.17	0.881	-18.522	5.779	-5.301	1.679	6.477	17.399	-13.143
196	196	1.00815	1.843	11.448	-3.523	3.349	33.404	6.612	-0.248	0.482	-18.998	5.979	-5.161	1.513	6.691	17.935	-12.866
197	197	1.01332	1.91	11.348	-3.399	3.483	33.319	7.346	-0.298	0.295	-19.532	6.225	-4.977	1.367	6.971	18.352	-12.676
198	198	1.01849	1.987	11.249	-3.275	3.631	33.262	8.003	-0.32	0.317	-20.081	6.515	-4.755	1.233	7.307	18.639	-12.562
199	199	1.02366	2.069	11.154	-3.14	3.784	33.229	8.54	-0.32	0.539	-20.604	6.865	-4.574	1.124	7.722	18.726	-12.503
200	200	1.02883	2.157	11.061	-3.009	3.948	33.207	8.979	-0.296	0.916	-21.144	7.294	-4.51	1.092	8.253	18.572	-12.484
201	201	1.034	2.256	10.959	-2.889	4.14	33.166	9.325	-0.269	1.421	-21.668	7.805	-4.616	1.105	8.901	18.141	-12.498
