# Supplementary material for: Gait phenotypes in paediatric hereditary spastic paraplegia revealed by dynamic time warping analysis and random forests
Source: PLoS One. 2018 Mar 8;13(3):e0192345. doi: 10.1371/journal.pone.0192345 (PMC5843164; doi:10.1371/journal.pone.0192345)
Supplement: S2 Data — (ZIP) [file pone.0192345.s009.zip › Healthy/Left.SR.HEALTHY9.1.csv]

	Epoch	Time	Pelvic.obliquity	Pelvic.tilt	Pelvic rotation	Hip.abd.add	Hip.flexion	Hip.rotation	Knee.abd.add	Knee.flexion	Knee.rotation	Ankle.abd.add	Ankle.flexion	Ankle.rotation	Forefoot.abd.add	Forefoot.flexion	Forefoot.rotation
1	1	0	0.127	15.806	7.687	-1.176	37.818	-19.432	-1.75	6.506	-11.957	10.215	-2.303	9.651	14.019	15.746	-15.388
2	2	0.00588	0.105	15.787	7.708	-1.073	37.768	-18.588	-1.911	7.053	-12.806	10.519	-2.806	9.518	14.498	14.772	-15.457
3	3	0.01176	0.066	15.775	7.725	-0.981	37.701	-17.702	-2.066	7.652	-13.714	10.868	-3.517	9.373	15.099	13.557	-15.557
4	4	0.01764	0.018	15.76	7.749	-0.911	37.61	-16.836	-2.198	8.276	-14.705	11.146	-4.567	9.244	15.77	11.991	-15.715
5	5	0.02352	-0.027	15.756	7.781	-0.861	37.512	-16.019	-2.295	8.882	-15.682	11.411	-6.088	8.965	16.62	10.035	-16.022
6	6	0.0294	-0.058	15.768	7.818	-0.822	37.409	-15.34	-2.347	9.343	-16.549	11.378	-7.737	8.689	17.247	8.007	-16.312
7	7	0.03528	-0.07	15.797	7.86	-0.784	37.287	-14.798	-2.358	9.588	-17.292	11.095	-9.041	8.491	17.503	6.393	-16.529
8	8	0.04116	-0.072	15.841	7.899	-0.758	37.159	-14.426	-2.338	9.689	-17.697	10.792	-9.847	8.214	17.531	5.333	-16.696
9	9	0.04704	-0.068	15.897	7.924	-0.734	37.036	-14.171	-2.313	9.764	-17.728	10.638	-10.245	7.81	17.506	4.672	-16.788
10	10	0.05292	-0.041	15.959	7.93	-0.691	36.933	-14.086	-2.29	9.934	-17.371	10.445	-10.273	7.298	17.289	4.22	-16.788
11	11	0.0588	0.04	16.019	7.92	-0.6	36.853	-14.13	-2.302	10.275	-16.739	10.446	-10	6.659	17.112	3.931	-16.778
12	12	0.06468	0.17	16.074	7.899	-0.467	36.808	-14.308	-2.354	10.786	-15.948	10.458	-9.418	5.984	16.829	3.788	-16.768
13	13	0.07056	0.336	16.116	7.852	-0.29	36.784	-14.553	-2.443	11.447	-15.064	10.597	-8.692	5.28	16.619	3.698	-16.768
14	14	0.07644	0.527	16.14	7.762	-0.06	36.76	-14.743	-2.549	12.214	-14.217	10.871	-7.916	4.576	16.534	3.607	-16.767
15	15	0.08232	0.731	16.156	7.617	0.221	36.743	-14.861	-2.66	13.043	-13.497	11.115	-7.099	3.942	16.44	3.511	-16.777
16	16	0.0882	0.944	16.16	7.425	0.555	36.716	-14.877	-2.778	13.842	-12.936	11.24	-6.335	3.372	16.262	3.371	-16.791
17	17	0.09408	1.15	16.156	7.202	0.907	36.662	-14.782	-2.87	14.529	-12.503	11.254	-5.662	2.881	16.025	3.212	-16.767
18	18	0.09996	1.33	16.151	6.97	1.235	36.562	-14.636	-2.916	15.079	-12.076	11.139	-5.078	2.362	15.711	3.041	-16.745
19	19	0.10584	1.477	16.151	6.727	1.543	36.387	-14.435	-2.929	15.463	-11.645	11.041	-4.543	1.818	15.431	2.929	-16.735
20	20	0.11172	1.601	16.152	6.471	1.842	36.134	-14.258	-2.933	15.707	-11.19	11.008	-4.105	1.289	15.252	2.815	-16.745
21	21	0.1176	1.715	16.154	6.211	2.124	35.821	-14.123	-2.912	15.851	-10.768	10.94	-3.709	0.867	15.081	2.7	-16.741
22	22	0.12348	1.819	16.158	5.956	2.389	35.465	-14.073	-2.884	15.903	-10.431	10.894	-3.34	0.606	14.964	2.621	-16.761
23	23	0.12936	1.916	16.158	5.716	2.63	35.087	-14.147	-2.87	15.905	-10.105	10.834	-2.987	0.478	14.851	2.557	-16.778
24	24	0.13524	2.006	16.143	5.495	2.855	34.699	-14.315	-2.885	15.903	-9.851	10.831	-2.694	0.506	14.816	2.46	-16.793
25	25	0.14112	2.099	16.112	5.306	3.068	34.319	-14.553	-2.92	15.925	-9.701	10.831	-2.371	0.689	14.781	2.388	-16.798
26	26	0.147	2.197	16.072	5.161	3.254	33.948	-14.847	-2.958	15.967	-9.636	10.811	-2	0.971	14.716	2.355	-16.809
27	27	0.15288	2.285	16.024	5.059	3.419	33.566	-15.087	-2.988	15.994	-9.734	10.722	-1.63	1.362	14.578	2.305	-16.787
28	28	0.15876	2.343	15.961	4.992	3.55	33.137	-15.234	-2.997	15.977	-9.972	10.685	-1.31	1.802	14.495	2.24	-16.76
29	29	0.16464	2.381	15.874	4.956	3.652	32.641	-15.266	-2.956	15.901	-10.299	10.65	-1.012	2.187	14.418	2.182	-16.759
30	30	0.17052	2.4	15.772	4.953	3.729	32.088	-15.224	-2.89	15.765	-10.621	10.682	-0.758	2.477	14.408	2.124	-16.77
31	31	0.1764	2.397	15.677	4.977	3.778	31.503	-15.123	-2.803	15.576	-10.88	10.774	-0.533	2.629	14.455	2.074	-16.797
32	32	0.18228	2.362	15.608	5.024	3.786	30.916	-14.987	-2.702	15.345	-11.084	10.84	-0.276	2.709	14.464	2.064	-16.809
33	33	0.18816	2.289	15.577	5.081	3.754	30.354	-14.829	-2.591	15.101	-11.176	10.838	-0.03	2.67	14.417	2.027	-16.814
34	34	0.19404	2.188	15.58	5.145	3.671	29.845	-14.733	-2.479	14.893	-11.124	10.833	0.238	2.544	14.368	2	-16.828
35	35	0.19992	2.08	15.616	5.216	3.566	29.387	-14.685	-2.367	14.71	-10.976	10.807	0.481	2.356	14.316	1.938	-16.849
36	36	0.2058	1.97	15.685	5.277	3.454	28.986	-14.675	-2.268	14.566	-10.761	10.809	0.738	2.119	14.286	1.889	-16.896
37	37	0.21168	1.86	15.779	5.31	3.349	28.638	-14.701	-2.195	14.46	-10.52	10.868	0.994	1.901	14.306	1.847	-16.958
38	38	0.21756	1.755	15.89	5.313	3.268	28.329	-14.735	-2.147	14.382	-10.291	10.868	1.252	1.748	14.266	1.776	-16.985
39	39	0.22344	1.655	16.011	5.278	3.215	28.039	-14.722	-2.102	14.296	-10.133	10.779	1.506	1.639	14.142	1.69	-17.016
40	40	0.22932	1.562	16.132	5.207	3.19	27.756	-14.691	-2.074	14.206	-10.031	10.676	1.76	1.62	13.996	1.606	-17.02
41	41	0.2352	1.479	16.237	5.114	3.184	27.46	-14.649	-2.043	14.109	-9.927	10.597	2	1.585	13.877	1.528	-17.042
42	42	0.24108	1.391	16.316	4.994	3.184	27.136	-14.581	-2.006	14.008	-9.845	10.541	2.216	1.562	13.789	1.442	-17.077
43	43	0.24696	1.295	16.367	4.847	3.189	26.781	-14.468	-1.967	13.901	-9.804	10.508	2.41	1.564	13.726	1.345	-17.111
44	44	0.25284	1.194	16.4	4.682	3.197	26.419	-14.371	-1.946	13.812	-9.728	10.494	2.627	1.549	13.666	1.269	-17.161
45	45	0.25872	1.099	16.41	4.501	3.227	26.039	-14.29	-1.959	13.724	-9.659	10.505	2.865	1.592	13.607	1.215	-17.182
46	46	0.2646	0.994	16.402	4.297	3.256	25.651	-14.268	-1.979	13.659	-9.51	10.461	3.116	1.635	13.506	1.145	-17.201
47	47	0.27048	0.884	16.375	4.078	3.286	25.246	-14.238	-1.999	13.601	-9.342	10.397	3.385	1.648	13.383	1.084	-17.239
48	48	0.27636	0.768	16.341	3.856	3.304	24.843	-14.267	-2.038	13.553	-9.096	10.387	3.64	1.643	13.31	1.024	-17.28
49	49	0.28224	0.65	16.307	3.64	3.304	24.454	-14.362	-2.084	13.522	-8.775	10.415	3.882	1.612	13.28	0.962	-17.336
50	50	0.28812	0.531	16.278	3.434	3.298	24.083	-14.493	-2.138	13.511	-8.433	10.426	4.127	1.559	13.234	0.893	-17.416
51	51	0.294	0.413	16.262	3.239	3.288	23.746	-14.698	-2.215	13.53	-8.016	10.392	4.437	1.506	13.13	0.856	-17.476
52	52	0.29988	0.296	16.263	3.048	3.27	23.424	-14.912	-2.285	13.545	-7.571	10.385	4.694	1.407	13.07	0.784	-17.562
53	53	0.30576	0.172	16.281	2.852	3.246	23.117	-15.122	-2.36	13.552	-7.137	10.368	4.932	1.318	13.005	0.694	-17.651
54	54	0.31164	0.045	16.315	2.66	3.214	22.82	-15.324	-2.42	13.553	-6.73	10.353	5.173	1.213	12.946	0.618	-17.776
55	55	0.31752	-0.082	16.359	2.474	3.175	22.524	-15.475	-2.46	13.528	-6.42	10.341	5.388	1.145	12.893	0.536	-17.908
56	56	0.3234	-0.21	16.404	2.297	3.129	22.224	-15.603	-2.492	13.493	-6.123	10.298	5.579	1.069	12.816	0.426	-18.029
57	57	0.32928	-0.335	16.448	2.121	3.087	21.912	-15.7	-2.517	13.434	-5.912	10.222	5.811	1.045	12.686	0.356	-18.153
58	58	0.33516	-0.458	16.484	1.946	3.047	21.577	-15.745	-2.531	13.351	-5.747	10.192	6.068	0.992	12.583	0.337	-18.302
59	59	0.34104	-0.58	16.508	1.758	3.01	21.222	-15.755	-2.541	13.253	-5.642	10.212	6.3	0.974	12.525	0.316	-18.458
60	60	0.34692	-0.697	16.519	1.545	2.983	20.843	-15.676	-2.527	13.146	-5.623	10.25	6.488	0.977	12.499	0.262	-18.613
61	61	0.3528	-0.813	16.512	1.316	2.968	20.44	-15.545	-2.514	13.026	-5.681	10.238	6.662	1.016	12.419	0.181	-18.767
62	62	0.35868	-0.926	16.488	1.077	2.964	20.014	-15.392	-2.508	12.905	-5.713	10.208	6.853	1.008	12.316	0.107	-18.924
63	63	0.36456	-1.039	16.45	0.84	2.945	19.569	-15.208	-2.478	12.773	-5.765	10.174	7.046	0.999	12.212	0.041	-19.075
64	64	0.37044	-1.15	16.402	0.597	2.932	19.113	-15.029	-2.462	12.638	-5.777	10.15	7.205	0.968	12.125	-0.055	-19.215
65	65	0.37632	-1.261	16.347	0.341	2.92	18.643	-14.828	-2.441	12.493	-5.779	10.12	7.354	0.918	12.039	-0.159	-19.353
66	66	0.3822	-1.365	16.294	0.063	2.918	18.165	-14.588	-2.409	12.34	-5.773	10.042	7.524	0.845	11.909	-0.258	-19.485
67	67	0.38808	-1.46	16.246	-0.232	2.931	17.698	-14.374	-2.387	12.189	-5.738	9.922	7.684	0.777	11.745	-0.381	-19.617
68	68	0.39396	-1.553	16.211	-0.536	2.945	17.248	-14.151	-2.36	12.061	-5.605	9.792	7.842	0.624	11.596	-0.52	-19.738
69	69	0.39984	-1.644	16.183	-0.83	2.961	16.822	-13.992	-2.373	11.952	-5.403	9.692	7.992	0.446	11.467	-0.671	-19.859
70	70	0.40572	-1.739	16.165	-1.114	2.974	16.414	-13.828	-2.404	11.857	-5.192	9.591	8.16	0.233	11.323	-0.812	-19.992
71	71	0.4116	-1.838	16.168	-1.386	2.973	16.034	-13.668	-2.423	11.783	-4.961	9.453	8.346	-0.024	11.152	-0.956	-20.141
72	72	0.41748	-1.935	16.193	-1.648	2.967	15.688	-13.521	-2.438	11.732	-4.732	9.234	8.568	-0.263	10.904	-1.11	-20.27
73	73	0.42336	-2.029	16.234	-1.903	2.954	15.366	-13.335	-2.441	11.699	-4.565	9.024	8.787	-0.466	10.664	-1.275	-20.381
74	74	0.42924	-2.123	16.283	-2.151	2.94	15.066	-13.167	-2.472	11.696	-4.426	8.912	9.072	-0.628	10.479	-1.368	-20.489
75	75	0.43512	-2.214	16.341	-2.39	2.923	14.777	-12.976	-2.501	11.7	-4.354	8.893	9.373	-0.771	10.364	-1.421	-20.616
76	76	0.441	-2.294	16.406	-2.618	2.907	14.498	-12.775	-2.52	11.713	-4.329	8.873	9.641	-0.888	10.257	-1.509	-20.741
77	77	0.44688	-2.356	16.479	-2.825	2.901	14.228	-12.56	-2.539	11.723	-4.404	8.882	9.841	-0.957	10.182	-1.651	-20.877
78	78	0.45276	-2.403	16.548	-3.011	2.896	13.949	-12.315	-2.533	11.725	-4.6	8.843	10.053	-0.943	10.048	-1.798	-20.996
79	79	0.45864	-2.423	16.605	-3.177	2.887	13.655	-12.119	-2.497	11.742	-4.755	8.786	10.311	-0.928	9.902	-1.922	-21.101
80	80	0.46452	-2.418	16.646	-3.336	2.897	13.326	-11.936	-2.459	11.736	-4.932	8.766	10.569	-0.861	9.783	-2.032	-21.18
81	81	0.4704	-2.387	16.669	-3.497	2.927	12.97	-11.758	-2.418	11.715	-5.144	8.805	10.796	-0.761	9.72	-2.146	-21.265
82	82	0.47628	-2.329	16.671	-3.654	2.978	12.602	-11.652	-2.39	11.719	-5.284	8.881	11.015	-0.706	9.695	-2.265	-21.383
83	83	0.48216	-2.243	16.657	-3.801	3.04	12.217	-11.567	-2.344	11.74	-5.399	8.932	11.22	-0.703	9.665	-2.412	-21.538
84	84	0.48804	-2.135	16.623	-3.937	3.114	11.815	-11.523	-2.291	11.775	-5.502	8.941	11.465	-0.691	9.589	-2.545	-21.697
85	85	0.49392	-2.01	16.565	-4.062	3.207	11.398	-11.528	-2.256	11.83	-5.588	8.872	11.782	-0.659	9.415	-2.657	-21.842
86	86	0.4998	-1.869	16.49	-4.186	3.318	10.969	-11.541	-2.234	11.903	-5.663	8.811	12.137	-0.625	9.233	-2.746	-21.978
87	87	0.50568	-1.721	16.402	-4.306	3.434	10.536	-11.603	-2.225	12.001	-5.697	8.777	12.519	-0.611	9.066	-2.816	-22.135
88	88	0.51156	-1.566	16.303	-4.427	3.561	10.089	-11.668	-2.224	12.103	-5.765	8.784	12.883	-0.599	8.932	-2.89	-22.332
89	89	0.51744	-1.405	16.193	-4.554	3.689	9.639	-11.772	-2.222	12.225	-5.854	8.768	13.187	-0.535	8.795	-3.046	-22.54
90	90	0.52332	-1.246	16.078	-4.677	3.815	9.194	-11.88	-2.226	12.373	-5.946	8.701	13.443	-0.436	8.632	-3.286	-22.714
91	91	0.5292	-1.098	15.961	-4.789	3.931	8.768	-11.975	-2.254	12.554	-6.112	8.693	13.703	-0.28	8.495	-3.527	-22.875
92	92	0.53508	-0.964	15.842	-4.897	4.037	8.362	-12.069	-2.304	12.773	-6.294	8.712	13.933	-0.076	8.386	-3.813	-22.995
93	93	0.54096	-0.847	15.723	-5.003	4.125	7.973	-12.158	-2.369	13.014	-6.506	8.759	14.055	0.185	8.331	-4.206	-23.08
94	94	0.54684	-0.75	15.608	-5.108	4.19	7.598	-12.191	-2.429	13.271	-6.76	8.783	14.105	0.444	8.281	-4.682	-23.156
95	95	0.55272	-0.68	15.5	-5.221	4.217	7.249	-12.228	-2.486	13.561	-6.971	8.778	14.111	0.696	8.231	-5.224	-23.21
96	96	0.5586	-0.632	15.402	-5.347	4.215	6.93	-12.224	-2.538	13.901	-7.145	8.724	14.082	0.938	8.174	-5.845	-23.213
97	97	0.56448	-0.609	15.315	-5.478	4.186	6.641	-12.201	-2.602	14.271	-7.303	8.662	14.008	1.228	8.131	-6.536	-23.133
98	98	0.57036	-0.612	15.234	-5.61	4.134	6.382	-12.157	-2.698	14.675	-7.444	8.649	13.916	1.532	8.13	-7.248	-22.997
99	99	0.57624	-0.636	15.165	-5.737	4.047	6.158	-12.13	-2.799	15.118	-7.517	8.603	13.761	1.811	8.135	-8.05	-22.831
100	100	0.58212	-0.675	15.111	-5.861	3.932	5.965	-12.126	-2.897	15.6	-7.544	8.525	13.495	2.107	8.171	-8.986	-22.622
101	101	0.588	-0.725	15.065	-5.989	3.797	5.783	-12.083	-2.982	16.096	-7.581	8.39	13.14	2.441	8.2	-10.043	-22.352
102	102	0.59388	-0.785	15.028	-6.116	3.646	5.616	-12.036	-3.069	16.606	-7.631	8.21	12.708	2.821	8.215	-11.2	-22.04
103	103	0.59976	-0.855	15.008	-6.233	3.473	5.488	-12.047	-3.175	17.151	-7.58	8.063	12.241	3.212	8.283	-12.399	-21.661
104	104	0.60564	-0.93	15.006	-6.326	3.285	5.397	-12.09	-3.285	17.72	-7.519	7.878	11.732	3.666	8.334	-13.663	-21.212
105	105	0.61152	-1.007	15.027	-6.396	3.096	5.342	-12.111	-3.401	18.297	-7.513	7.681	11.133	4.161	8.396	-15.016	-20.726
106	106	0.6174	-1.087	15.071	-6.442	2.901	5.328	-12.116	-3.516	18.892	-7.577	7.593	10.426	4.678	8.588	-16.429	-20.25
107	107	0.62328	-1.184	15.131	-6.452	2.682	5.353	-12.12	-3.617	19.515	-7.678	7.545	9.647	5.184	8.849	-17.897	-19.786
108	108	0.62916	-1.318	15.193	-6.42	2.421	5.403	-12.112	-3.72	20.166	-7.843	7.534	8.761	5.691	9.175	-19.462	-19.33
109	109	0.63504	-1.51	15.255	-6.335	2.089	5.467	-12.052	-3.774	20.83	-8.089	7.46	7.861	6.203	9.453	-21.059	-18.85
110	110	0.64092	-1.762	15.313	-6.19	1.682	5.544	-11.968	-3.793	21.518	-8.424	7.397	6.943	6.705	9.746	-22.671	-18.398
111	111	0.6468	-2.058	15.366	-5.987	1.217	5.636	-11.832	-3.774	22.226	-8.888	7.493	5.972	7.188	10.201	-24.278	-18.002
112	112	0.65268	-2.376	15.403	-5.746	0.731	5.744	-11.644	-3.737	22.964	-9.515	7.745	4.871	7.697	10.839	-25.948	-17.659
113	113	0.65856	-2.704	15.418	-5.465	0.232	5.87	-11.46	-3.698	23.749	-10.274	8.083	3.701	8.27	11.58	-27.66	-17.348
114	114	0.66444	-3.029	15.405	-5.153	-0.285	6.002	-11.257	-3.608	24.596	-11.178	8.394	2.498	8.896	12.333	-29.417	-17.083
115	115	0.67032	-3.332	15.364	-4.823	-0.79	6.145	-11.075	-3.515	25.521	-12.155	8.686	1.324	9.588	13.072	-31.183	-16.823
116	116	0.6762	-3.591	15.289	-4.492	-1.256	6.313	-10.916	-3.428	26.542	-13.194	8.902	0.088	10.339	13.789	-33.052	-16.567
117	117	0.68208	-3.794	15.181	-4.173	-1.678	6.501	-10.765	-3.331	27.635	-14.289	9.1	-1.274	11.116	14.573	-35.034	-16.343
118	118	0.68796	-3.939	15.046	-3.878	-2.04	6.718	-10.663	-3.27	28.776	-15.399	9.342	-2.758	11.932	15.475	-37.086	-16.145
119	119	0.69384	-4.024	14.89	-3.642	-2.339	6.983	-10.587	-3.25	29.975	-16.507	9.518	-4.335	12.826	16.393	-39.22	-15.912
120	120	0.69972	-4.06	14.733	-3.464	-2.587	7.306	-10.548	-3.272	31.232	-17.542	9.558	-5.926	13.741	17.227	-41.389	-15.64
121	121	0.7056	-4.056	14.583	-3.344	-2.792	7.699	-10.59	-3.348	32.546	-18.441	9.365	-7.561	14.623	17.909	-43.646	-15.339
122	122	0.71148	-4.024	14.46	-3.286	-2.957	8.175	-10.66	-3.474	33.922	-19.195	9.027	-9.271	15.381	18.52	-46.002	-15.044
123	123	0.71736	-3.98	14.377	-3.29	-3.093	8.746	-10.775	-3.685	35.381	-19.778	8.683	-10.98	16.024	19.138	-48.392	-14.74
124	124	0.72324	-3.934	14.346	-3.353	-3.216	9.427	-10.959	-3.986	36.923	-20.108	8.373	-12.494	16.497	19.693	-50.64	-14.449
125	125	0.72912	-3.894	14.384	-3.476	-3.321	10.24	-11.19	-4.376	38.548	-20.259	8.204	-13.68	16.815	20.219	-52.59	-14.245
126	126	0.735	-3.866	14.49	-3.651	-3.411	11.175	-11.456	-4.849	40.217	-20.247	8.135	-14.629	17.02	20.709	-54.32	-14.072
127	127	0.74088	-3.857	14.655	-3.865	-3.493	12.209	-11.709	-5.359	41.896	-20.145	8.039	-15.449	17.093	21.099	-55.923	-13.953
128	128	0.74676	-3.873	14.872	-4.086	-3.579	13.323	-11.96	-5.889	43.555	-19.948	7.855	-16.223	16.957	21.358	-57.467	-13.931
129	129	0.75264	-3.913	15.134	-4.294	-3.679	14.51	-12.228	-6.422	45.201	-19.636	7.528	-16.99	16.612	21.461	-59.015	-13.972
130	130	0.75852	-3.98	15.422	-4.49	-3.79	15.745	-12.503	-6.966	46.81	-19.285	7.153	-17.816	16.135	21.529	-60.579	-14.064
131	131	0.7644	-4.074	15.704	-4.667	-3.92	16.985	-12.715	-7.468	48.377	-18.961	6.804	-18.736	15.552	21.646	-62.175	-14.195
132	132	0.77028	-4.188	15.961	-4.814	-4.063	18.195	-12.895	-7.934	49.882	-18.669	6.477	-19.743	14.859	21.809	-63.787	-14.398
133	133	0.77616	-4.314	16.176	-4.923	-4.219	19.348	-13.025	-8.331	51.302	-18.445	6.136	-20.855	14.062	22	-65.421	-14.681
134	134	0.78204	-4.451	16.334	-4.983	-4.397	20.42	-13.09	-8.629	52.626	-18.331	5.762	-22.024	13.215	22.185	-67.025	-15.034
135	135	0.78792	-4.591	16.428	-4.984	-4.596	21.403	-13.144	-8.867	53.872	-18.27	5.423	-23.107	12.304	22.357	-68.482	-15.483
136	136	0.7938	-4.728	16.456	-4.921	-4.813	22.289	-13.193	-9.055	55.033	-18.247	5.209	-23.972	11.378	22.525	-69.64	-16.019
137	137	0.79968	-4.846	16.429	-4.814	-5.027	23.092	-13.249	-9.202	56.114	-18.252	5.027	-24.586	10.496	22.605	-70.497	-16.591
138	138	0.80556	-4.941	16.356	-4.675	-5.229	23.822	-13.294	-9.307	57.131	-18.282	4.952	-24.919	9.661	22.65	-71.012	-17.21
139	139	0.81144	-5.008	16.257	-4.506	-5.406	24.502	-13.354	-9.412	58.09	-18.327	4.984	-24.938	8.863	22.635	-71.157	-17.901
140	140	0.81732	-5.051	16.146	-4.302	-5.564	25.155	-13.462	-9.535	58.99	-18.336	5.097	-24.677	8.103	22.544	-70.967	-18.62
141	141	0.8232	-5.066	16.024	-4.066	-5.714	25.781	-13.619	-9.658	59.817	-18.294	5.163	-24.212	7.381	22.3	-70.542	-19.321
142	142	0.82908	-5.039	15.907	-3.813	-5.822	26.39	-13.789	-9.777	60.539	-18.258	5.207	-23.584	6.745	21.943	-69.886	-19.989
143	143	0.83496	-4.97	15.806	-3.575	-5.869	26.999	-13.963	-9.915	61.173	-18.242	5.288	-22.835	6.228	21.551	-69.033	-20.598
144	144	0.84084	-4.865	15.724	-3.361	-5.86	27.61	-14.114	-10.043	61.716	-18.247	5.309	-22.04	5.821	21.076	-68.088	-21.12
145	145	0.84672	-4.734	15.66	-3.161	-5.82	28.217	-14.225	-10.131	62.161	-18.251	5.206	-21.245	5.499	20.475	-67.121	-21.535
146	146	0.8526	-4.583	15.619	-2.979	-5.755	28.831	-14.282	-10.177	62.508	-18.257	5.082	-20.399	5.271	19.816	-66.044	-21.863
147	147	0.85848	-4.409	15.606	-2.826	-5.64	29.47	-14.288	-10.217	62.784	-18.328	4.98	-19.472	5.179	19.127	-64.818	-22.124
148	148	0.86436	-4.217	15.615	-2.714	-5.477	30.134	-14.234	-10.24	62.982	-18.421	4.844	-18.493	5.208	18.363	-63.494	-22.277
149	149	0.87024	-4.009	15.643	-2.636	-5.287	30.813	-14.108	-10.215	63.12	-18.51	4.701	-17.461	5.305	17.554	-62.08	-22.349
150	150	0.87612	-3.795	15.687	-2.595	-5.065	31.501	-13.919	-10.163	63.196	-18.605	4.58	-16.355	5.478	16.716	-60.546	-22.35
151	151	0.882	-3.581	15.742	-2.6	-4.807	32.198	-13.681	-10.115	63.219	-18.739	4.558	-15.192	5.751	15.927	-58.883	-22.29
152	152	0.88788	-3.371	15.804	-2.644	-4.522	32.897	-13.398	-10.066	63.18	-18.888	4.586	-14.005	6.105	15.16	-57.137	-22.156
153	153	0.89376	-3.167	15.876	-2.697	-4.237	33.594	-13.085	-9.995	63.069	-18.988	4.695	-12.846	6.425	14.455	-55.338	-21.994
154	154	0.89964	-2.968	15.95	-2.748	-3.955	34.282	-12.731	-9.883	62.882	-19.053	4.873	-11.732	6.685	13.814	-53.498	-21.829
155	155	0.90552	-2.779	16.023	-2.797	-3.685	34.959	-12.366	-9.749	62.629	-19.093	5.099	-10.693	6.921	13.25	-51.654	-21.647
156	156	0.9114	-2.605	16.1	-2.851	-3.42	35.631	-11.985	-9.606	62.305	-19.125	5.325	-9.775	7.123	12.741	-49.862	-21.463
157	157	0.91728	-2.453	16.184	-2.908	-3.172	36.296	-11.578	-9.435	61.905	-19.09	5.553	-8.966	7.189	12.278	-48.107	-21.327
158	158	0.92316	-2.319	16.27	-2.964	-2.93	36.937	-11.133	-9.224	61.411	-18.991	5.739	-8.246	7.135	11.815	-46.379	-21.212
159	159	0.92904	-2.206	16.353	-3.01	-2.708	37.546	-10.682	-8.999	60.823	-18.872	5.94	-7.62	7.049	11.416	-44.665	-21.092
160	160	0.93492	-2.101	16.425	-3.044	-2.499	38.13	-10.226	-8.751	60.191	-18.718	6.164	-7.04	6.893	11.068	-42.952	-20.988
161	161	0.9408	-1.989	16.49	-3.036	-2.317	38.68	-9.767	-8.443	59.512	-18.516	6.373	-6.489	6.634	10.735	-41.241	-20.908
162	162	0.94668	-1.868	16.54	-2.988	-2.159	39.183	-9.303	-8.083	58.77	-18.305	6.611	-5.995	6.303	10.468	-39.527	-20.862
163	163	0.95256	-1.755	16.57	-2.923	-2.017	39.641	-8.855	-7.722	57.958	-18.095	6.833	-5.557	5.975	10.225	-37.824	-20.799
164	164	0.95844	-1.652	16.579	-2.835	-1.896	40.043	-8.423	-7.353	57.067	-17.878	6.99	-5.14	5.639	9.947	-36.117	-20.72
165	165	0.96432	-1.552	16.573	-2.727	-1.79	40.389	-8.001	-6.978	56.096	-17.648	7.164	-4.751	5.267	9.705	-34.388	-20.649
166	166	0.9702	-1.453	16.548	-2.606	-1.699	40.684	-7.604	-6.591	55.07	-17.443	7.261	-4.364	4.932	9.427	-32.663	-20.556
167	167	0.97608	-1.353	16.505	-2.46	-1.635	40.926	-7.25	-6.203	53.973	-17.262	7.291	-4.007	4.637	9.127	-30.948	-20.449
168	168	0.98196	-1.253	16.455	-2.283	-1.601	41.127	-6.96	-5.826	52.808	-17.047	7.28	-3.686	4.348	8.826	-29.246	-20.319
169	169	0.98784	-1.158	16.398	-2.105	-1.578	41.286	-6.693	-5.454	51.562	-16.833	7.191	-3.409	4.093	8.49	-27.569	-20.157
170	170	0.99372	-1.079	16.333	-1.934	-1.562	41.414	-6.468	-5.128	50.237	-16.64	7.082	-3.18	3.85	8.165	-25.883	-20.025
171	171	0.9996	-1.016	16.265	-1.758	-1.567	41.508	-6.319	-4.846	48.821	-16.459	6.874	-3.041	3.687	7.805	-24.258	-19.87
172	172	1.00548	-0.964	16.2	-1.583	-1.596	41.58	-6.243	-4.606	47.354	-16.276	6.673	-2.942	3.594	7.483	-22.643	-19.698
173	173	1.01136	-0.922	16.142	-1.422	-1.625	41.636	-6.226	-4.423	45.839	-16.103	6.576	-2.843	3.524	7.259	-20.966	-19.564
174	174	1.01724	-0.887	16.094	-1.279	-1.651	41.686	-6.282	-4.293	44.279	-15.918	6.519	-2.744	3.459	7.083	-19.245	-19.476
175	175	1.02312	-0.858	16.063	-1.142	-1.686	41.722	-6.389	-4.184	42.657	-15.767	6.591	-2.673	3.446	7.049	-17.47	-19.424
176	176	1.029	-0.836	16.05	-1.022	-1.72	41.763	-6.578	-4.144	41.011	-15.635	6.836	-2.638	3.515	7.187	-15.666	-19.389
177	177	1.03488	-0.829	16.056	-0.931	-1.736	41.815	-6.877	-4.208	39.342	-15.474	7.25	-2.601	3.649	7.469	-13.798	-19.371
178	178	1.04076	-0.839	16.077	-0.86	-1.758	41.861	-7.235	-4.3	37.636	-15.309	7.732	-2.531	3.831	7.809	-11.862	-19.383
179	179	1.04664	-0.86	16.114	-0.787	-1.805	41.893	-7.657	-4.388	35.883	-15.18	8.212	-2.437	4.118	8.151	-9.886	-19.4
180	180	1.05252	-0.883	16.164	-0.707	-1.874	41.924	-8.172	-4.483	34.135	-15.039	8.726	-2.345	4.474	8.537	-7.919	-19.427
181	181	1.0584	-0.916	16.227	-0.65	-1.926	41.96	-8.79	-4.625	32.377	-14.878	9.245	-2.317	4.901	8.957	-6.014	-19.477
182	182	1.06428	-0.963	16.293	-0.61	-1.974	41.978	-9.513	-4.778	30.587	-14.64	9.675	-2.322	5.328	9.32	-4.155	-19.569
183	183	1.07016	-1.023	16.358	-0.569	-2.038	41.961	-10.276	-4.89	28.742	-14.374	10.048	-2.361	5.727	9.652	-2.316	-19.723
184	184	1.07604	-1.086	16.42	-0.519	-2.117	41.917	-11.109	-4.959	26.897	-14.058	10.324	-2.45	6.138	9.935	-0.569	-19.886
185	185	1.08192	-1.152	16.473	-0.48	-2.184	41.846	-11.98	-4.999	25.055	-13.699	10.539	-2.624	6.528	10.204	1.065	-20.079
186	186	1.0878	-1.218	16.514	-0.452	-2.244	41.727	-12.78	-4.937	23.21	-13.362	10.705	-2.84	6.82	10.464	2.643	-20.343
187	187	1.09368	-1.28	16.533	-0.41	-2.313	41.563	-13.577	-4.792	21.389	-12.939	10.81	-3.051	6.972	10.684	4.18	-20.654
188	188	1.09956	-1.343	16.535	-0.361	-2.383	41.36	-14.343	-4.571	19.595	-12.52	10.818	-3.313	7.075	10.856	5.61	-20.976
189	189	1.10544	-1.407	16.524	-0.305	-2.456	41.129	-15.081	-4.306	17.859	-12.107	10.864	-3.541	7.118	11.053	7.029	-21.333
190	190	1.11132	-1.469	16.502	-0.231	-2.542	40.874	-15.773	-3.984	16.202	-11.723	10.88	-3.714	7.141	11.208	8.408	-21.674
191	191	1.1172	-1.527	16.467	-0.146	-2.637	40.6	-16.421	-3.624	14.623	-11.346	10.931	-3.898	7.151	11.402	9.712	-21.977
192	192	1.12308	-1.583	16.426	-0.056	-2.733	40.309	-17.057	-3.243	13.117	-11.007	10.966	-4.016	7.222	11.559	10.987	-22.229
193	193	1.12896	-1.63	16.372	0.044	-2.825	39.985	-17.62	-2.843	11.683	-10.81	11.079	-4.008	7.379	11.722	12.315	-22.445
194	194	1.13484	-1.673	16.306	0.155	-2.915	39.647	-18.177	-2.454	10.347	-10.672	11.249	-3.959	7.606	11.919	13.596	-22.625
195	195	1.14072	-1.702	16.235	0.253	-2.974	39.316	-18.719	-2.097	9.128	-10.589	11.38	-3.912	7.986	12.084	14.731	-22.678
196	196	1.1466	-1.713	16.168	0.347	-3.009	39.002	-19.266	-1.767	8.034	-10.514	11.48	-3.849	8.452	12.221	15.737	-22.637
197	197	1.15248	-1.709	16.102	0.433	-3.018	38.702	-19.804	-1.47	7.053	-10.459	11.574	-3.765	8.976	12.343	16.643	-22.537
198	198	1.15836	-1.696	16.038	0.511	-2.996	38.421	-20.296	-1.228	6.215	-10.39	11.707	-3.751	9.457	12.531	17.359	-22.417
199	199	1.16424	-1.675	15.978	0.577	-2.955	38.182	-20.762	-1.058	5.587	-10.29	11.987	-3.811	9.894	12.889	17.879	-22.298
200	200	1.17012	-1.648	15.922	0.632	-2.896	37.968	-21.132	-0.942	5.151	-10.177	12.318	-4.024	10.255	13.381	18.1	-22.156
201	201	1.176	-1.619	15.872	0.656	-2.804	37.79	-21.378	-0.894	4.92	-10.048	12.625	-4.286	10.517	13.885	18.07	-21.992
