# Supplementary material for: Gait phenotypes in paediatric hereditary spastic paraplegia revealed by dynamic time warping analysis and random forests
Source: PLoS One. 2018 Mar 8;13(3):e0192345. doi: 10.1371/journal.pone.0192345 (PMC5843164; doi:10.1371/journal.pone.0192345)
Supplement: S2 Data — (ZIP) [file pone.0192345.s009.zip › Healthy/Left.SR.HEALTHY9.2.csv]

	Epoch	Time	Pelvic.obliquity	Pelvic.tilt	Pelvic rotation	Hip.abd.add	Hip.flexion	Hip.rotation	Knee.abd.add	Knee.flexion	Knee.rotation	Ankle.abd.add	Ankle.flexion	Ankle.rotation	Forefoot.abd.add	Forefoot.flexion	Forefoot.rotation
1	1	0	-1.213	15.353	0.555	-1.296	37.559	-12.526	-2.733	8.723	-9.742	12.678	-2.393	9.46	12.528	13.78	-13.289
2	2	0.00676	-1.16	15.385	0.529	-1.166	37.49	-12.227	-2.79	8.829	-10.195	13.053	-2.641	9.455	12.976	13.461	-13.451
3	3	0.01352	-1.107	15.434	0.5	-1.023	37.429	-11.885	-2.863	9.027	-10.75	13.417	-3.119	9.447	13.507	12.843	-13.679
4	4	0.02028	-1.053	15.482	0.482	-0.878	37.367	-11.563	-2.962	9.33	-11.398	13.694	-3.774	9.501	14.033	11.951	-13.941
5	5	0.02704	-1.006	15.533	0.47	-0.755	37.315	-11.249	-3.05	9.747	-12.091	13.687	-4.821	9.543	14.461	10.545	-14.249
6	6	0.0338	-0.964	15.59	0.457	-0.629	37.272	-11.016	-3.172	10.212	-12.742	13.527	-6.286	9.538	14.911	8.69	-14.627
7	7	0.04056	-0.933	15.655	0.442	-0.517	37.234	-10.851	-3.29	10.67	-13.272	13.269	-7.828	9.428	15.31	6.754	-15.043
8	8	0.04732	-0.903	15.727	0.432	-0.412	37.211	-10.792	-3.407	11.088	-13.619	12.951	-9.004	9.294	15.518	5.163	-15.385
9	9	0.05408	-0.875	15.814	0.43	-0.32	37.205	-10.744	-3.496	11.456	-13.813	12.686	-9.705	9.115	15.584	4.046	-15.634
10	10	0.06084	-0.854	15.911	0.422	-0.233	37.23	-10.763	-3.596	11.831	-13.737	12.671	-9.815	8.817	15.624	3.519	-15.835
11	11	0.0676	-0.819	16.007	0.407	-0.134	37.269	-10.819	-3.707	12.231	-13.462	12.806	-9.574	8.425	15.643	3.317	-15.982
12	12	0.07436	-0.756	16.104	0.381	-0.01	37.313	-10.913	-3.811	12.654	-13.004	12.87	-9.291	7.905	15.57	3.101	-16.095
13	13	0.08112	-0.665	16.194	0.327	0.169	37.349	-11.068	-3.951	13.114	-12.288	12.826	-8.907	7.219	15.334	2.884	-16.165
14	14	0.08788	-0.558	16.265	0.229	0.4	37.336	-11.136	-4.091	13.612	-11.495	12.751	-8.396	6.42	15.015	2.698	-16.199
15	15	0.09464	-0.445	16.318	0.096	0.669	37.281	-11.114	-4.237	14.189	-10.704	12.798	-7.8	5.581	14.792	2.522	-16.211
16	16	0.1014	-0.337	16.349	-0.064	0.953	37.176	-10.912	-4.361	14.83	-10.045	13.039	-7.093	4.749	14.725	2.426	-16.201
17	17	0.10816	-0.246	16.361	-0.238	1.231	37.047	-10.642	-4.48	15.464	-9.449	13.33	-6.356	3.898	14.701	2.391	-16.229
18	18	0.11492	-0.171	16.355	-0.425	1.504	36.873	-10.271	-4.558	15.994	-8.972	13.411	-5.712	3.093	14.524	2.305	-16.242
19	19	0.12168	-0.131	16.325	-0.632	1.762	36.615	-9.796	-4.581	16.341	-8.637	13.31	-5.266	2.387	14.261	2.12	-16.232
20	20	0.12844	-0.12	16.28	-0.843	1.989	36.283	-9.317	-4.584	16.557	-8.34	13.201	-4.864	1.743	14.012	1.969	-16.226
21	21	0.1352	-0.137	16.24	-1.043	2.166	35.898	-8.861	-4.556	16.675	-8.178	13.147	-4.462	1.268	13.841	1.888	-16.233
22	22	0.14196	-0.183	16.22	-1.223	2.286	35.477	-8.453	-4.505	16.7	-8.151	13.121	-4.121	0.971	13.741	1.804	-16.261
23	23	0.14872	-0.236	16.215	-1.374	2.361	35.044	-8.149	-4.445	16.646	-8.248	13.139	-3.864	0.897	13.724	1.704	-16.287
24	24	0.15548	-0.268	16.212	-1.491	2.414	34.613	-8.02	-4.386	16.544	-8.362	13.137	-3.629	0.922	13.717	1.635	-16.371
25	25	0.16224	-0.27	16.224	-1.572	2.471	34.217	-8.054	-4.356	16.432	-8.527	13.06	-3.402	1.097	13.653	1.562	-16.463
26	26	0.169	-0.255	16.272	-1.614	2.513	33.877	-8.218	-4.345	16.341	-8.692	12.971	-3.218	1.375	13.594	1.435	-16.536
27	27	0.17576	-0.232	16.352	-1.617	2.52	33.593	-8.433	-4.311	16.289	-8.861	12.854	-2.992	1.675	13.509	1.326	-16.604
28	28	0.18252	-0.187	16.455	-1.579	2.519	33.335	-8.654	-4.255	16.227	-9.127	12.743	-2.692	2.022	13.407	1.306	-16.689
29	29	0.18928	-0.108	16.582	-1.511	2.53	33.093	-8.887	-4.19	16.15	-9.353	12.673	-2.435	2.295	13.348	1.267	-16.784
30	30	0.19604	-0.003	16.721	-1.426	2.553	32.861	-9.159	-4.125	16.072	-9.477	12.601	-2.233	2.483	13.298	1.17	-16.869
31	31	0.2028	0.108	16.856	-1.34	2.589	32.629	-9.442	-4.067	15.999	-9.496	12.486	-2.019	2.53	13.2	1.075	-16.996
32	32	0.20956	0.214	16.987	-1.251	2.614	32.394	-9.669	-3.992	15.93	-9.49	12.403	-1.778	2.527	13.117	1.01	-17.094
33	33	0.21632	0.314	17.095	-1.161	2.626	32.144	-9.928	-3.919	15.878	-9.312	12.368	-1.527	2.43	13.077	0.947	-17.153
34	34	0.22308	0.402	17.174	-1.09	2.636	31.871	-10.179	-3.852	15.839	-9.063	12.366	-1.257	2.299	13.06	0.901	-17.192
35	35	0.22984	0.475	17.221	-1.042	2.654	31.585	-10.46	-3.815	15.826	-8.754	12.351	-0.947	2.118	13.015	0.886	-17.27
36	36	0.2366	0.519	17.229	-1.017	2.659	31.274	-10.737	-3.797	15.837	-8.38	12.329	-0.653	1.923	12.965	0.838	-17.326
37	37	0.24336	0.534	17.201	-1.021	2.665	30.921	-10.943	-3.794	15.833	-8.036	12.368	-0.39	1.764	12.972	0.779	-17.348
38	38	0.25012	0.527	17.139	-1.055	2.684	30.533	-11.057	-3.803	15.819	-7.805	12.449	-0.067	1.644	12.984	0.803	-17.392
39	39	0.25688	0.509	17.039	-1.108	2.696	30.108	-11.06	-3.778	15.815	-7.64	12.499	0.269	1.507	12.971	0.832	-17.431
40	40	0.26364	0.472	16.916	-1.163	2.698	29.658	-11.053	-3.769	15.798	-7.51	12.538	0.531	1.438	12.961	0.785	-17.435
41	41	0.2704	0.405	16.795	-1.224	2.686	29.207	-10.98	-3.763	15.773	-7.48	12.554	0.797	1.429	12.922	0.74	-17.433
42	42	0.27716	0.328	16.68	-1.293	2.677	28.768	-10.861	-3.754	15.756	-7.514	12.569	1.123	1.411	12.863	0.759	-17.467
43	43	0.28392	0.255	16.564	-1.353	2.664	28.319	-10.731	-3.729	15.721	-7.586	12.531	1.397	1.437	12.777	0.719	-17.471
44	44	0.29068	0.171	16.449	-1.392	2.63	27.854	-10.607	-3.705	15.652	-7.676	12.511	1.617	1.476	12.715	0.647	-17.479
45	45	0.29744	0.072	16.334	-1.423	2.573	27.398	-10.561	-3.692	15.598	-7.706	12.439	1.902	1.51	12.589	0.615	-17.5
46	46	0.3042	-0.036	16.237	-1.441	2.495	26.961	-10.548	-3.672	15.554	-7.677	12.383	2.204	1.535	12.483	0.591	-17.498
47	47	0.31096	-0.149	16.162	-1.442	2.415	26.543	-10.626	-3.691	15.494	-7.583	12.35	2.478	1.566	12.398	0.551	-17.497
48	48	0.31772	-0.262	16.099	-1.422	2.321	26.129	-10.72	-3.694	15.417	-7.468	12.321	2.728	1.529	12.33	0.51	-17.545
49	49	0.32448	-0.37	16.054	-1.384	2.226	25.735	-10.856	-3.701	15.34	-7.295	12.252	2.937	1.445	12.241	0.42	-17.6
50	50	0.33124	-0.472	16.025	-1.335	2.129	25.353	-11.016	-3.699	15.266	-7.034	12.145	3.168	1.286	12.123	0.337	-17.653
51	51	0.338	-0.575	16.003	-1.278	2.033	24.975	-11.215	-3.714	15.182	-6.723	12.025	3.476	1.09	11.963	0.327	-17.716
52	52	0.34476	-0.676	15.983	-1.21	1.935	24.593	-11.433	-3.723	15.09	-6.359	11.887	3.744	0.821	11.808	0.286	-17.811
53	53	0.35152	-0.768	15.96	-1.142	1.849	24.188	-11.614	-3.719	14.958	-6.047	11.808	3.927	0.562	11.732	0.203	-17.913
54	54	0.35828	-0.853	15.935	-1.08	1.775	23.77	-11.769	-3.71	14.806	-5.758	11.754	4.106	0.286	11.677	0.139	-18.035
55	55	0.36504	-0.931	15.904	-1.021	1.7	23.348	-11.913	-3.68	14.661	-5.499	11.634	4.326	0.04	11.556	0.089	-18.142
56	56	0.3718	-1.002	15.869	-0.958	1.638	22.925	-12.033	-3.658	14.528	-5.253	11.475	4.552	-0.209	11.394	0.021	-18.23
57	57	0.37856	-1.073	15.825	-0.908	1.572	22.49	-12.131	-3.615	14.395	-5.052	11.289	4.74	-0.429	11.224	-0.091	-18.324
58	58	0.38532	-1.137	15.769	-0.88	1.535	22.037	-12.158	-3.585	14.25	-4.945	11.179	4.919	-0.619	11.11	-0.182	-18.43
59	59	0.39208	-1.194	15.709	-0.866	1.506	21.582	-12.123	-3.545	14.119	-4.905	11.108	5.149	-0.778	11.014	-0.226	-18.522
60	60	0.39884	-1.251	15.646	-0.864	1.481	21.122	-12.062	-3.51	13.987	-4.934	11.069	5.388	-0.843	10.935	-0.261	-18.572
61	61	0.4056	-1.304	15.582	-0.882	1.475	20.664	-12.007	-3.5	13.856	-4.973	11.058	5.652	-0.896	10.861	-0.263	-18.64
62	62	0.41236	-1.348	15.522	-0.903	1.47	20.215	-11.941	-3.468	13.728	-5.061	10.947	5.863	-0.899	10.716	-0.345	-18.694
63	63	0.41912	-1.389	15.464	-0.925	1.468	19.768	-11.828	-3.441	13.591	-5.235	10.92	6.015	-0.865	10.647	-0.45	-18.753
64	64	0.42588	-1.433	15.406	-0.97	1.457	19.32	-11.731	-3.399	13.46	-5.357	10.883	6.234	-0.859	10.559	-0.494	-18.827
65	65	0.43264	-1.48	15.351	-1.034	1.454	18.869	-11.587	-3.36	13.327	-5.446	10.883	6.472	-0.879	10.504	-0.518	-18.869
66	66	0.4394	-1.523	15.303	-1.099	1.442	18.446	-11.523	-3.328	13.232	-5.489	10.864	6.686	-0.865	10.446	-0.59	-18.907
67	67	0.44616	-1.563	15.266	-1.162	1.437	18.045	-11.483	-3.322	13.156	-5.497	10.846	6.952	-0.875	10.359	-0.622	-18.948
68	68	0.45292	-1.601	15.238	-1.221	1.42	17.666	-11.472	-3.311	13.111	-5.462	10.865	7.214	-0.896	10.316	-0.666	-18.985
69	69	0.45968	-1.64	15.214	-1.282	1.393	17.305	-11.474	-3.286	13.104	-5.388	10.824	7.471	-0.929	10.239	-0.754	-19.008
70	70	0.46644	-1.684	15.199	-1.354	1.377	16.966	-11.483	-3.293	13.12	-5.224	10.772	7.775	-1.053	10.136	-0.812	-19.043
71	71	0.4732	-1.73	15.189	-1.44	1.364	16.643	-11.502	-3.308	13.153	-5.017	10.679	8.025	-1.205	10.019	-0.94	-19.084
72	72	0.47996	-1.775	15.178	-1.535	1.367	16.323	-11.497	-3.348	13.188	-4.842	10.603	8.243	-1.322	9.912	-1.101	-19.102
73	73	0.48672	-1.819	15.169	-1.632	1.359	16.025	-11.529	-3.392	13.262	-4.67	10.587	8.542	-1.426	9.832	-1.18	-19.146
74	74	0.49348	-1.86	15.164	-1.726	1.362	15.738	-11.53	-3.454	13.343	-4.533	10.582	8.834	-1.538	9.753	-1.265	-19.199
75	75	0.50024	-1.897	15.161	-1.823	1.368	15.446	-11.514	-3.508	13.416	-4.446	10.576	9.122	-1.609	9.67	-1.354	-19.24
76	76	0.507	-1.933	15.145	-1.943	1.393	15.138	-11.462	-3.579	13.483	-4.389	10.6	9.416	-1.702	9.603	-1.423	-19.321
77	77	0.51376	-1.97	15.121	-2.077	1.417	14.828	-11.398	-3.659	13.565	-4.314	10.665	9.691	-1.791	9.576	-1.51	-19.378
78	78	0.52052	-1.999	15.101	-2.199	1.43	14.525	-11.361	-3.733	13.66	-4.282	10.724	9.96	-1.812	9.536	-1.617	-19.422
79	79	0.52728	-2.022	15.084	-2.32	1.444	14.223	-11.324	-3.8	13.754	-4.256	10.731	10.254	-1.823	9.441	-1.719	-19.459
80	80	0.53404	-2.04	15.061	-2.45	1.469	13.917	-11.285	-3.87	13.857	-4.211	10.709	10.55	-1.842	9.327	-1.837	-19.486
81	81	0.5408	-2.051	15.046	-2.577	1.498	13.631	-11.294	-3.96	13.981	-4.161	10.762	10.788	-1.836	9.29	-1.998	-19.527
82	82	0.54756	-2.054	15.04	-2.699	1.52	13.355	-11.311	-4.035	14.117	-4.074	10.831	11.005	-1.862	9.285	-2.18	-19.568
83	83	0.55432	-2.053	15.038	-2.819	1.543	13.078	-11.322	-4.105	14.247	-3.997	10.878	11.25	-1.893	9.251	-2.339	-19.616
84	84	0.56108	-2.044	15.057	-2.927	1.562	12.825	-11.342	-4.168	14.389	-3.929	10.88	11.543	-1.931	9.157	-2.474	-19.672
85	85	0.56784	-2.034	15.096	-3.035	1.593	12.594	-11.348	-4.244	14.542	-3.891	10.887	11.817	-1.967	9.069	-2.634	-19.74
86	86	0.5746	-2.029	15.144	-3.148	1.616	12.374	-11.338	-4.31	14.706	-3.866	10.913	12.043	-1.999	9.017	-2.841	-19.809
87	87	0.58136	-2.021	15.193	-3.243	1.631	12.153	-11.302	-4.368	14.875	-3.835	11.008	12.282	-2.088	9.027	-3.011	-19.891
88	88	0.58812	-2.01	15.243	-3.332	1.638	11.929	-11.252	-4.417	15.038	-3.884	11.171	12.509	-2.131	9.084	-3.168	-19.991
89	89	0.59488	-2	15.289	-3.429	1.65	11.695	-11.184	-4.466	15.193	-3.961	11.292	12.652	-2.138	9.124	-3.422	-20.07
90	90	0.60164	-1.987	15.327	-3.52	1.659	11.431	-11.057	-4.488	15.319	-4.104	11.369	12.737	-2.121	9.14	-3.736	-20.134
91	91	0.6084	-1.975	15.357	-3.596	1.654	11.152	-10.913	-4.483	15.442	-4.303	11.309	12.904	-2.075	9.005	-4.02	-20.186
92	92	0.61516	-1.963	15.371	-3.668	1.642	10.863	-10.791	-4.477	15.577	-4.476	11.196	13.133	-2.003	8.808	-4.276	-20.198
93	93	0.62192	-1.952	15.366	-3.728	1.612	10.546	-10.637	-4.444	15.703	-4.695	11.025	13.367	-1.893	8.555	-4.549	-20.178
94	94	0.62868	-1.942	15.349	-3.777	1.58	10.209	-10.48	-4.422	15.822	-4.972	10.965	13.548	-1.742	8.397	-4.841	-20.163
95	95	0.63544	-1.928	15.326	-3.823	1.549	9.872	-10.367	-4.409	15.953	-5.262	10.952	13.597	-1.548	8.315	-5.251	-20.164
96	96	0.6422	-1.915	15.296	-3.865	1.51	9.524	-10.247	-4.39	16.077	-5.521	10.913	13.492	-1.371	8.265	-5.815	-20.15
97	97	0.64896	-1.908	15.261	-3.895	1.454	9.169	-10.115	-4.363	16.211	-5.781	10.827	13.307	-1.177	8.198	-6.484	-20.101
98	98	0.65572	-1.906	15.224	-3.917	1.383	8.816	-9.976	-4.331	16.358	-6.061	10.699	13.105	-0.936	8.093	-7.2	-20.011
99	99	0.66248	-1.906	15.182	-3.917	1.289	8.463	-9.872	-4.294	16.526	-6.313	10.579	12.952	-0.657	7.983	-7.893	-19.866
100	100	0.66924	-1.912	15.14	-3.895	1.173	8.116	-9.766	-4.246	16.712	-6.612	10.454	12.731	-0.3	7.882	-8.671	-19.672
101	101	0.676	-1.925	15.102	-3.873	1.049	7.772	-9.611	-4.194	16.894	-6.957	10.334	12.341	0.102	7.834	-9.609	-19.441
102	102	0.68276	-1.949	15.06	-3.856	0.913	7.43	-9.462	-4.15	17.09	-7.277	10.214	11.838	0.518	7.823	-10.665	-19.186
103	103	0.68952	-1.987	15.012	-3.836	0.745	7.112	-9.341	-4.117	17.336	-7.585	10.14	11.302	0.979	7.858	-11.766	-18.904
104	104	0.69628	-2.034	14.971	-3.801	0.551	6.84	-9.264	-4.075	17.653	-7.908	9.992	10.759	1.533	7.836	-12.937	-18.568
105	105	0.70304	-2.083	14.946	-3.738	0.346	6.608	-9.188	-4.031	18.01	-8.283	9.869	10.163	2.169	7.851	-14.172	-18.179
106	106	0.7098	-2.141	14.935	-3.668	0.14	6.427	-9.16	-4.02	18.418	-8.66	9.759	9.49	2.839	7.897	-15.496	-17.797
107	107	0.71656	-2.228	14.938	-3.607	-0.104	6.305	-9.135	-3.999	18.901	-9.033	9.664	8.743	3.475	8.003	-16.899	-17.463
108	108	0.72332	-2.343	14.955	-3.543	-0.376	6.247	-9.128	-3.994	19.457	-9.4	9.605	7.912	4.104	8.176	-18.392	-17.149
109	109	0.73008	-2.485	14.985	-3.462	-0.692	6.266	-9.225	-4.011	20.115	-9.725	9.473	7.043	4.816	8.31	-19.986	-16.793
110	110	0.73684	-2.652	15.031	-3.353	-1.069	6.36	-9.358	-3.995	20.861	-10.089	9.4	6.202	5.534	8.513	-21.551	-16.491
111	111	0.7436	-2.823	15.088	-3.219	-1.453	6.494	-9.478	-3.971	21.653	-10.535	9.408	5.278	6.274	8.834	-23.175	-16.219
112	112	0.75036	-2.99	15.141	-3.078	-1.844	6.684	-9.629	-3.952	22.546	-11.027	9.384	4.217	7.062	9.2	-24.965	-15.964
113	113	0.75712	-3.144	15.173	-2.94	-2.241	6.937	-9.827	-3.954	23.558	-11.556	9.376	3.138	7.866	9.608	-26.786	-15.776
114	114	0.76388	-3.272	15.188	-2.803	-2.624	7.246	-10.065	-3.985	24.686	-12.118	9.476	2.165	8.684	10.096	-28.505	-15.642
115	115	0.77064	-3.364	15.182	-2.69	-2.97	7.618	-10.338	-4.079	25.923	-12.705	9.667	1.14	9.555	10.701	-30.271	-15.523
116	116	0.7774	-3.419	15.151	-2.601	-3.281	8.042	-10.657	-4.243	27.248	-13.341	9.851	0.017	10.535	11.357	-32.135	-15.392
117	117	0.78416	-3.45	15.102	-2.538	-3.565	8.514	-10.981	-4.461	28.646	-13.991	10.179	-1.18	11.462	12.195	-34.014	-15.35
118	118	0.79092	-3.466	15.045	-2.511	-3.818	9.052	-11.333	-4.763	30.109	-14.594	10.428	-2.46	12.41	13.017	-35.983	-15.267
119	119	0.79768	-3.467	14.982	-2.519	-4.058	9.643	-11.706	-5.12	31.615	-15.151	10.497	-3.843	13.392	13.75	-38.075	-15.119
120	120	0.80444	-3.458	14.926	-2.57	-4.261	10.298	-12.048	-5.547	33.157	-15.666	10.518	-5.297	14.331	14.477	-40.224	-14.944
121	121	0.8112	-3.445	14.891	-2.659	-4.438	11.033	-12.378	-6.04	34.725	-16.077	10.41	-6.869	15.209	15.155	-42.489	-14.696
122	122	0.81796	-3.438	14.883	-2.758	-4.613	11.83	-12.713	-6.573	36.316	-16.343	10.207	-8.471	15.97	15.769	-44.8	-14.391
123	123	0.82472	-3.452	14.898	-2.881	-4.778	12.677	-12.973	-7.117	37.921	-16.507	9.921	-9.916	16.595	16.222	-46.997	-14.04
124	124	0.83148	-3.497	14.941	-3.024	-4.94	13.587	-13.228	-7.714	39.531	-16.472	9.69	-11.114	16.972	16.584	-48.953	-13.734
125	125	0.83824	-3.571	15.006	-3.167	-5.111	14.532	-13.441	-8.295	41.134	-16.305	9.377	-12.125	17.159	16.758	-50.758	-13.438
126	126	0.845	-3.669	15.08	-3.322	-5.282	15.51	-13.571	-8.844	42.751	-16.055	9.036	-12.966	17.113	16.803	-52.413	-13.224
127	127	0.85176	-3.79	15.17	-3.466	-5.442	16.535	-13.724	-9.437	44.395	-15.653	8.723	-13.646	16.748	16.757	-53.92	-13.167
128	128	0.85852	-3.918	15.257	-3.561	-5.599	17.554	-13.849	-9.986	46.01	-15.276	8.33	-14.301	16.236	16.607	-55.383	-13.204
129	129	0.86528	-4.037	15.32	-3.621	-5.723	18.542	-13.901	-10.473	47.572	-14.948	7.878	-15.024	15.533	16.403	-56.855	-13.367
130	130	0.87204	-4.138	15.354	-3.644	-5.809	19.498	-13.872	-10.868	49.106	-14.664	7.3	-15.864	14.613	16.11	-58.416	-13.655
131	131	0.8788	-4.22	15.365	-3.608	-5.881	20.41	-13.804	-11.182	50.621	-14.455	6.728	-16.798	13.589	15.853	-60.039	-14.026
132	132	0.88556	-4.272	15.342	-3.526	-5.919	21.26	-13.617	-11.354	52.098	-14.36	6.152	-17.848	12.485	15.62	-61.743	-14.447
133	133	0.89232	-4.29	15.292	-3.416	-5.908	22.064	-13.314	-11.399	53.514	-14.367	5.639	-19.034	11.335	15.48	-63.505	-14.894
134	134	0.89908	-4.273	15.235	-3.276	-5.851	22.829	-12.955	-11.361	54.838	-14.432	5.21	-20.317	10.193	15.425	-65.276	-15.323
135	135	0.90584	-4.223	15.177	-3.104	-5.756	23.553	-12.505	-11.203	56.071	-14.605	4.857	-21.587	9.148	15.412	-66.962	-15.703
136	136	0.9126	-4.155	15.114	-2.908	-5.655	24.236	-11.975	-10.914	57.224	-14.828	4.602	-22.705	8.153	15.416	-68.432	-16.078
137	137	0.91936	-4.071	15.051	-2.711	-5.547	24.894	-11.391	-10.527	58.299	-15.064	4.416	-23.622	7.201	15.403	-69.642	-16.454
138	138	0.92612	-3.977	14.994	-2.535	-5.41	25.544	-10.752	-10.085	59.292	-15.348	4.317	-24.27	6.42	15.367	-70.515	-16.761
139	139	0.93288	-3.88	14.944	-2.377	-5.261	26.178	-10.069	-9.589	60.174	-15.65	4.249	-24.625	5.732	15.25	-71.015	-17.067
140	140	0.93964	-3.778	14.896	-2.232	-5.108	26.791	-9.381	-9.058	60.94	-15.93	4.216	-24.697	5.138	15.068	-71.151	-17.345
141	141	0.9464	-3.677	14.85	-2.1	-4.956	27.401	-8.757	-8.562	61.603	-16.167	4.146	-24.451	4.683	14.743	-70.912	-17.562
142	142	0.95316	-3.574	14.806	-1.987	-4.809	28.006	-8.169	-8.071	62.176	-16.43	3.987	-23.932	4.344	14.279	-70.356	-17.776
143	143	0.95992	-3.469	14.77	-1.889	-4.66	28.609	-7.626	-7.603	62.663	-16.693	3.834	-23.199	4.113	13.77	-69.52	-17.963
144	144	0.96668	-3.365	14.735	-1.823	-4.499	29.215	-7.198	-7.25	63.075	-16.924	3.729	-22.192	4.026	13.223	-68.347	-18.093
145	145	0.97344	-3.265	14.708	-1.781	-4.332	29.834	-6.904	-7.031	63.417	-17.154	3.637	-20.967	4.074	12.633	-66.894	-18.193
146	146	0.9802	-3.161	14.688	-1.748	-4.166	30.444	-6.681	-6.865	63.665	-17.412	3.618	-19.513	4.208	12.044	-65.122	-18.314
147	147	0.98696	-3.042	14.672	-1.729	-3.983	31.05	-6.535	-6.762	63.847	-17.671	3.698	-17.834	4.44	11.469	-63.058	-18.4
148	148	0.99372	-2.905	14.661	-1.729	-3.766	31.655	-6.491	-6.756	63.967	-17.902	3.842	-16.032	4.698	10.897	-60.813	-18.478
149	149	1.00048	-2.754	14.663	-1.723	-3.547	32.252	-6.477	-6.747	64.001	-18.206	4.075	-14.173	4.995	10.399	-58.418	-18.598
150	150	1.00724	-2.603	14.679	-1.704	-3.339	32.855	-6.566	-6.806	63.959	-18.517	4.392	-12.337	5.358	9.985	-55.961	-18.685
151	151	1.014	-2.458	14.708	-1.681	-3.143	33.457	-6.69	-6.887	63.83	-18.814	4.741	-10.647	5.684	9.641	-53.562	-18.793
152	152	1.02076	-2.313	14.752	-1.645	-2.96	34.057	-6.843	-6.979	63.585	-19.125	5.144	-9.215	5.989	9.431	-51.287	-18.928
153	153	1.02752	-2.169	14.816	-1.583	-2.79	34.646	-7.006	-7.052	63.183	-19.431	5.442	-8.084	6.279	9.226	-49.202	-19.049
154	154	1.03428	-2.026	14.896	-1.512	-2.625	35.235	-7.203	-7.136	62.686	-19.69	5.65	-7.133	6.493	8.999	-47.237	-19.195
155	155	1.04104	-1.888	14.994	-1.449	-2.454	35.833	-7.432	-7.248	62.144	-19.865	5.92	-6.268	6.609	8.858	-45.3	-19.366
156	156	1.0478	-1.759	15.105	-1.376	-2.307	36.432	-7.701	-7.374	61.553	-19.949	6.257	-5.481	6.658	8.808	-43.382	-19.539
157	157	1.05456	-1.638	15.227	-1.273	-2.195	37.026	-8.032	-7.52	60.897	-19.867	6.604	-4.759	6.586	8.787	-41.477	-19.698
158	158	1.06132	-1.52	15.357	-1.184	-2.072	37.61	-8.357	-7.66	60.162	-19.67	6.986	-4.119	6.377	8.828	-39.576	-19.885
159	159	1.06808	-1.403	15.49	-1.1	-1.954	38.173	-8.662	-7.756	59.367	-19.401	7.3	-3.53	6.131	8.845	-37.71	-20.035
160	160	1.07484	-1.286	15.622	-1.02	-1.828	38.716	-8.978	-7.847	58.522	-19.073	7.55	-2.96	5.861	8.824	-35.858	-20.154
161	161	1.0816	-1.181	15.745	-0.969	-1.708	39.243	-9.31	-7.938	57.622	-18.708	7.794	-2.376	5.598	8.816	-33.944	-20.271
162	162	1.08836	-1.086	15.849	-0.92	-1.599	39.73	-9.698	-8.062	56.632	-18.309	7.934	-1.834	5.427	8.737	-32.051	-20.31
163	163	1.09512	-1.002	15.929	-0.879	-1.5	40.163	-10.064	-8.165	55.561	-17.986	7.846	-1.351	5.489	8.476	-30.256	-20.194
164	164	1.10188	-0.922	15.986	-0.89	-1.363	40.544	-10.338	-8.218	54.406	-17.745	7.529	-1	5.747	8.059	-28.62	-19.932
165	165	1.10864	-0.849	16.025	-0.915	-1.216	40.891	-10.586	-8.254	53.185	-17.551	7.213	-0.77	6.047	7.69	-27.042	-19.681
166	166	1.1154	-0.787	16.048	-0.927	-1.096	41.188	-10.82	-8.266	51.911	-17.439	7.107	-0.683	6.394	7.57	-25.491	-19.487
167	167	1.12216	-0.74	16.065	-0.943	-0.992	41.447	-11.041	-8.273	50.574	-17.346	7.193	-0.731	6.741	7.67	-23.966	-19.338
168	168	1.12892	-0.708	16.084	-0.98	-0.888	41.692	-11.242	-8.267	49.198	-17.196	7.203	-0.764	7.099	7.695	-22.436	-19.133
169	169	1.13568	-0.69	16.116	-1.03	-0.781	41.919	-11.395	-8.241	47.761	-17.045	7.197	-0.763	7.513	7.675	-20.862	-18.858
170	170	1.14244	-0.673	16.16	-1.081	-0.683	42.112	-11.508	-8.172	46.248	-16.884	7.324	-0.787	7.859	7.776	-19.225	-18.642
171	171	1.1492	-0.658	16.21	-1.118	-0.6	42.282	-11.626	-8.096	44.692	-16.613	7.718	-0.762	7.967	8.088	-17.431	-18.573
172	172	1.15596	-0.642	16.276	-1.15	-0.532	42.44	-11.756	-7.993	43.098	-16.263	8.321	-0.709	7.933	8.587	-15.522	-18.597
173	173	1.16272	-0.627	16.361	-1.191	-0.47	42.581	-11.865	-7.85	41.452	-15.885	8.949	-0.682	7.905	9.125	-13.611	-18.593
174	174	1.16948	-0.617	16.45	-1.235	-0.42	42.694	-11.943	-7.668	39.78	-15.473	9.685	-0.639	7.777	9.753	-11.645	-18.652
175	175	1.17624	-0.613	16.55	-1.278	-0.378	42.782	-12.008	-7.479	38.067	-15.036	10.533	-0.686	7.607	10.506	-9.712	-18.732
176	176	1.183	-0.61	16.65	-1.309	-0.354	42.837	-12.109	-7.289	36.302	-14.606	11.387	-0.783	7.489	11.276	-7.807	-18.798
177	177	1.18976	-0.613	16.735	-1.341	-0.34	42.84	-12.157	-7.044	34.515	-14.253	12.099	-0.877	7.397	11.916	-5.946	-18.873
178	178	1.19652	-0.617	16.805	-1.395	-0.306	42.793	-12.177	-6.787	32.722	-13.943	12.68	-0.95	7.36	12.424	-4.144	-18.906
179	179	1.20328	-0.624	16.862	-1.443	-0.281	42.706	-12.178	-6.492	30.925	-13.72	13.143	-0.99	7.36	12.817	-2.358	-18.956
180	180	1.21004	-0.641	16.895	-1.47	-0.284	42.563	-12.186	-6.168	29.09	-13.536	13.461	-0.963	7.332	13.048	-0.535	-19.061
181	181	1.2168	-0.665	16.901	-1.512	-0.282	42.357	-12.172	-5.838	27.236	-13.41	13.911	-1.033	7.232	13.429	1.258	-19.292
182	182	1.22356	-0.694	16.889	-1.553	-0.273	42.11	-12.136	-5.514	25.402	-13.317	14.11	-1.179	7.261	13.609	2.824	-19.373
183	183	1.23032	-0.728	16.865	-1.566	-0.291	41.828	-12.147	-5.191	23.583	-13.208	14.018	-1.394	7.402	13.561	4.17	-19.316
184	184	1.23708	-0.768	16.827	-1.569	-0.323	41.498	-12.078	-4.83	21.778	-13.197	13.945	-1.734	7.497	13.582	5.383	-19.32
185	185	1.24384	-0.811	16.782	-1.562	-0.369	41.152	-12.066	-4.493	20.037	-13.16	14.115	-1.938	7.482	13.765	6.754	-19.461
186	186	1.2506	-0.86	16.734	-1.517	-0.452	40.781	-12.121	-4.167	18.327	-13.093	14.368	-2.006	7.392	13.959	8.236	-19.679
187	187	1.25736	-0.918	16.684	-1.464	-0.563	40.412	-12.288	-3.868	16.705	-12.961	14.434	-2.125	7.57	14.026	9.468	-19.635
188	188	1.26412	-0.98	16.638	-1.404	-0.671	40.044	-12.506	-3.615	15.134	-12.835	14.43	-2.311	7.938	14.051	10.514	-19.434
189	189	1.27088	-1.046	16.61	-1.316	-0.791	39.673	-12.759	-3.379	13.604	-12.72	14.361	-2.491	8.399	14.009	11.461	-19.143
190	190	1.27764	-1.109	16.591	-1.207	-0.931	39.317	-13.145	-3.154	12.166	-12.499	14.35	-2.732	8.882	14.068	12.283	-18.832
191	191	1.2844	-1.171	16.586	-1.065	-1.096	38.982	-13.577	-2.924	10.841	-12.243	14.345	-3.079	9.374	14.196	12.903	-18.49
192	192	1.29116	-1.234	16.588	-0.902	-1.271	38.675	-14.043	-2.709	9.678	-11.957	14.328	-3.461	9.898	14.35	13.337	-18.089
193	193	1.29792	-1.283	16.594	-0.726	-1.428	38.391	-14.588	-2.538	8.669	-11.586	14.279	-3.856	10.413	14.485	13.6	-17.657
194	194	1.30468	-1.316	16.604	-0.55	-1.572	38.119	-15.121	-2.376	7.793	-11.253	14.243	-4.212	10.944	14.625	13.779	-17.214
195	195	1.31144	-1.334	16.608	-0.392	-1.672	37.849	-15.528	-2.236	7.084	-11.01	14.206	-4.482	11.401	14.735	13.884	-16.805
196	196	1.3182	-1.33	16.607	-0.251	-1.731	37.6	-15.87	-2.147	6.568	-10.816	14.291	-4.767	11.805	14.969	13.844	-16.437
197	197	1.32496	-1.297	16.596	-0.115	-1.76	37.355	-16.167	-2.089	6.211	-10.705	14.49	-5.009	12.156	15.302	13.746	-16.151
198	198	1.33172	-1.236	16.571	0.011	-1.75	37.092	-16.356	-2.041	6.004	-10.683	14.682	-5.278	12.377	15.658	13.493	-15.965
199	199	1.33848	-1.162	16.54	0.127	-1.702	36.844	-16.443	-2.066	5.973	-10.746	14.976	-5.757	12.549	16.199	12.923	-15.816
200	200	1.34524	-1.081	16.509	0.222	-1.626	36.617	-16.447	-2.136	6.114	-10.881	15.263	-6.366	12.701	16.799	12.079	-15.683
201	201	1.352	-0.995	16.473	0.282	-1.516	36.365	-16.206	-2.205	6.332	-11.185	15.338	-7.25	12.727	17.318	10.854	-15.604
