# Supplementary material for: Gait phenotypes in paediatric hereditary spastic paraplegia revealed by dynamic time warping analysis and random forests
Source: PLoS One. 2018 Mar 8;13(3):e0192345. doi: 10.1371/journal.pone.0192345 (PMC5843164; doi:10.1371/journal.pone.0192345)
Supplement: S2 Data — (ZIP) [file pone.0192345.s009.zip › Healthy/Left.SR.HEALTHY9.3.csv]

	Epoch	Time	Pelvic.obliquity	Pelvic.tilt	Pelvic rotation	Hip.abd.add	Hip.flexion	Hip.rotation	Knee.abd.add	Knee.flexion	Knee.rotation	Ankle.abd.add	Ankle.flexion	Ankle.rotation	Forefoot.abd.add	Forefoot.flexion	Forefoot.rotation
1	1	0	1.027	13.37	3.499	-0.042	34.972	-9.761	-1.957	7.692	-13.313	8.758	-1.03	6.859	8.896	14.628	-12.701
2	2	0.00619	1.135	13.314	3.511	0.093	34.789	-9.577	-2.063	8.242	-13.62	8.883	-0.877	6.608	8.914	14.153	-12.984
3	3	0.01238	1.252	13.263	3.537	0.225	34.571	-9.431	-2.147	8.796	-13.98	9.072	-0.832	6.376	9.045	13.558	-13.324
4	4	0.01857	1.371	13.215	3.564	0.359	34.333	-9.349	-2.218	9.357	-14.369	9.39	-1.125	6.18	9.43	12.658	-13.729
5	5	0.02476	1.485	13.186	3.584	0.481	34.089	-9.384	-2.277	9.872	-14.78	9.823	-2.058	6.13	10.164	11.215	-14.148
6	6	0.03095	1.594	13.17	3.61	0.59	33.819	-9.503	-2.317	10.238	-15.187	10.213	-3.412	6.209	11.031	9.477	-14.517
7	7	0.03714	1.696	13.17	3.629	0.684	33.524	-9.705	-2.322	10.382	-15.551	10.344	-4.742	6.506	11.683	7.859	-14.702
8	8	0.04333	1.792	13.188	3.635	0.764	33.217	-9.98	-2.295	10.309	-15.793	10.39	-5.829	6.975	12.2	6.608	-14.678
9	9	0.04952	1.881	13.237	3.623	0.826	32.917	-10.296	-2.228	10.09	-15.942	10.387	-6.778	7.57	12.652	5.575	-14.492
10	10	0.05571	1.972	13.299	3.585	0.89	32.63	-10.717	-2.151	9.882	-15.824	10.391	-7.715	8.083	13.123	4.529	-14.235
11	11	0.0619	2.072	13.366	3.517	0.972	32.375	-11.203	-2.091	9.755	-15.5	10.375	-8.529	8.464	13.519	3.535	-13.985
12	12	0.06809	2.185	13.457	3.422	1.077	32.197	-11.808	-2.061	9.782	-14.837	10.346	-8.847	8.631	13.701	2.885	-13.749
13	13	0.07428	2.309	13.586	3.305	1.203	32.095	-12.413	-2.063	9.961	-13.96	10.43	-8.662	8.553	13.772	2.613	-13.58
14	14	0.08047	2.441	13.734	3.143	1.374	32.053	-12.965	-2.112	10.327	-12.932	10.586	-8.284	8.207	13.816	2.396	-13.511
15	15	0.08666	2.589	13.881	2.933	1.608	32.062	-13.412	-2.221	10.896	-11.858	10.861	-7.835	7.665	13.927	2.125	-13.516
16	16	0.09285	2.751	14.023	2.688	1.888	32.12	-13.692	-2.36	11.632	-10.876	11.151	-7.278	7.002	14.012	1.857	-13.583
17	17	0.09904	2.916	14.163	2.427	2.197	32.219	-13.805	-2.505	12.434	-10.009	11.276	-6.654	6.246	13.917	1.601	-13.686
18	18	0.10523	3.06	14.309	2.151	2.515	32.341	-13.684	-2.627	13.167	-9.271	11.257	-6.016	5.369	13.669	1.428	-13.82
19	19	0.11142	3.176	14.458	1.867	2.826	32.442	-13.38	-2.706	13.778	-8.65	11.164	-5.418	4.416	13.365	1.318	-13.986
20	20	0.11761	3.278	14.616	1.587	3.134	32.495	-12.95	-2.738	14.248	-8.118	11.057	-4.895	3.454	13.08	1.225	-14.136
21	21	0.1238	3.389	14.772	1.32	3.444	32.474	-12.45	-2.731	14.59	-7.684	10.951	-4.436	2.563	12.824	1.13	-14.235
22	22	0.12999	3.52	14.915	1.067	3.771	32.378	-11.984	-2.705	14.826	-7.394	10.811	-4.026	1.902	12.579	1.019	-14.262
23	23	0.13618	3.669	15.042	0.826	4.115	32.232	-11.539	-2.67	14.988	-7.259	10.617	-3.659	1.419	12.317	0.894	-14.273
24	24	0.14237	3.841	15.138	0.608	4.468	32.045	-11.214	-2.647	15.112	-7.209	10.399	-3.333	1.087	12.062	0.757	-14.305
25	25	0.14856	4.03	15.197	0.433	4.821	31.826	-10.986	-2.653	15.221	-7.257	10.217	-3.053	0.894	11.855	0.601	-14.349
26	26	0.15475	4.214	15.24	0.32	5.14	31.601	-10.845	-2.679	15.337	-7.399	10.06	-2.766	0.819	11.67	0.46	-14.409
27	27	0.16094	4.371	15.256	0.275	5.399	31.36	-10.751	-2.71	15.465	-7.685	9.878	-2.42	0.913	11.449	0.363	-14.448
28	28	0.16713	4.49	15.232	0.283	5.598	31.077	-10.659	-2.733	15.579	-8.07	9.691	-2.077	1.098	11.222	0.27	-14.478
29	29	0.17332	4.585	15.169	0.347	5.744	30.725	-10.577	-2.742	15.633	-8.524	9.509	-1.786	1.325	11.007	0.161	-14.52
30	30	0.17951	4.653	15.068	0.472	5.839	30.284	-10.445	-2.722	15.597	-9.028	9.351	-1.539	1.525	10.816	0.051	-14.569
31	31	0.1857	4.677	14.955	0.646	5.862	29.784	-10.292	-2.664	15.503	-9.429	9.18	-1.307	1.579	10.618	-0.058	-14.631
32	32	0.19189	4.639	14.847	0.842	5.811	29.271	-10.157	-2.598	15.378	-9.694	9.007	-1.058	1.522	10.412	-0.138	-14.702
33	33	0.19808	4.553	14.751	1.062	5.697	28.753	-10.048	-2.52	15.232	-9.818	8.816	-0.822	1.343	10.197	-0.226	-14.782
34	34	0.20427	4.439	14.667	1.304	5.535	28.255	-10.063	-2.446	15.095	-9.759	8.571	-0.638	1.083	9.958	-0.382	-14.872
35	35	0.21046	4.304	14.602	1.542	5.345	27.785	-10.14	-2.379	14.983	-9.547	8.398	-0.438	0.742	9.787	-0.517	-14.963
36	36	0.21665	4.147	14.561	1.754	5.14	27.357	-10.282	-2.331	14.907	-9.201	8.232	-0.167	0.373	9.609	-0.601	-15.036
37	37	0.22284	3.987	14.544	1.941	4.94	26.966	-10.439	-2.292	14.852	-8.824	8.108	0.095	0.014	9.476	-0.689	-15.104
38	38	0.22903	3.832	14.553	2.091	4.77	26.615	-10.597	-2.279	14.81	-8.43	7.979	0.332	-0.337	9.341	-0.804	-15.167
39	39	0.23522	3.691	14.587	2.19	4.633	26.317	-10.755	-2.281	14.804	-8.085	7.829	0.563	-0.622	9.186	-0.935	-15.244
40	40	0.24141	3.571	14.632	2.25	4.536	26.046	-10.913	-2.295	14.811	-7.775	7.633	0.818	-0.838	8.982	-1.053	-15.307
41	41	0.2476	3.464	14.683	2.272	4.472	25.774	-10.978	-2.297	14.802	-7.524	7.41	1.127	-1.037	8.74	-1.117	-15.348
42	42	0.25379	3.354	14.74	2.251	4.425	25.505	-10.981	-2.3	14.782	-7.359	7.22	1.453	-1.156	8.519	-1.146	-15.372
43	43	0.25998	3.242	14.792	2.191	4.383	25.229	-10.922	-2.289	14.767	-7.217	7.119	1.707	-1.272	8.403	-1.223	-15.397
44	44	0.26617	3.13	14.834	2.106	4.347	24.944	-10.843	-2.278	14.753	-7.159	7.045	1.956	-1.302	8.307	-1.296	-15.424
45	45	0.27236	3.012	14.863	1.993	4.318	24.653	-10.778	-2.287	14.744	-7.101	7.015	2.236	-1.31	8.238	-1.326	-15.471
46	46	0.27855	2.889	14.886	1.872	4.285	24.362	-10.713	-2.294	14.738	-7.072	6.889	2.516	-1.284	8.077	-1.378	-15.517
47	47	0.28474	2.763	14.899	1.754	4.234	24.072	-10.724	-2.3	14.755	-7.022	6.712	2.79	-1.18	7.877	-1.464	-15.536
48	48	0.29093	2.624	14.899	1.63	4.168	23.771	-10.795	-2.318	14.773	-6.903	6.555	3.082	-1.081	7.694	-1.527	-15.56
49	49	0.29712	2.472	14.886	1.498	4.088	23.456	-10.905	-2.354	14.794	-6.759	6.532	3.404	-0.992	7.619	-1.527	-15.625
50	50	0.30331	2.317	14.861	1.365	3.995	23.133	-11.074	-2.397	14.823	-6.587	6.566	3.704	-0.858	7.604	-1.543	-15.679
51	51	0.3095	2.164	14.827	1.226	3.912	22.805	-11.289	-2.457	14.857	-6.343	6.607	3.947	-0.782	7.614	-1.61	-15.765
52	52	0.31569	2.005	14.79	1.089	3.83	22.472	-11.468	-2.524	14.879	-6.147	6.648	4.226	-0.717	7.604	-1.633	-15.872
53	53	0.32188	1.843	14.75	0.968	3.732	22.138	-11.67	-2.58	14.904	-5.88	6.615	4.546	-0.688	7.524	-1.64	-15.952
54	54	0.32807	1.672	14.713	0.858	3.621	21.805	-11.868	-2.641	14.931	-5.595	6.585	4.847	-0.689	7.448	-1.67	-16.032
55	55	0.33426	1.496	14.683	0.756	3.496	21.477	-12.042	-2.693	14.965	-5.299	6.613	5.181	-0.729	7.419	-1.658	-16.112
56	56	0.34045	1.324	14.653	0.671	3.367	21.149	-12.181	-2.746	14.995	-5.075	6.704	5.503	-0.777	7.435	-1.638	-16.22
57	57	0.34664	1.154	14.629	0.585	3.248	20.826	-12.285	-2.8	15.022	-4.878	6.767	5.773	-0.832	7.438	-1.675	-16.323
58	58	0.35283	0.979	14.61	0.49	3.135	20.507	-12.37	-2.867	15.047	-4.676	6.789	6.045	-0.869	7.396	-1.726	-16.389
59	59	0.35902	0.804	14.588	0.397	3.026	20.18	-12.406	-2.925	15.065	-4.489	6.741	6.336	-0.922	7.286	-1.779	-16.431
60	60	0.36521	0.633	14.567	0.298	2.916	19.85	-12.377	-2.974	15.077	-4.416	6.779	6.609	-0.912	7.244	-1.823	-16.467
61	61	0.3714	0.469	14.54	0.189	2.81	19.506	-12.319	-3.009	15.08	-4.368	6.86	6.861	-0.911	7.25	-1.872	-16.516
62	62	0.37759	0.312	14.511	0.075	2.714	19.162	-12.224	-3.038	15.089	-4.384	6.94	7.067	-0.893	7.265	-1.967	-16.579
63	63	0.38378	0.164	14.477	-0.039	2.63	18.816	-12.11	-3.067	15.103	-4.422	6.96	7.263	-0.864	7.225	-2.094	-16.624
64	64	0.38997	0.025	14.434	-0.169	2.564	18.464	-12.027	-3.116	15.121	-4.401	6.914	7.537	-0.854	7.101	-2.167	-16.665
65	65	0.39616	-0.099	14.389	-0.312	2.516	18.111	-11.923	-3.165	15.146	-4.352	6.874	7.858	-0.891	6.972	-2.201	-16.709
66	66	0.40235	-0.21	14.335	-0.467	2.481	17.748	-11.796	-3.213	15.174	-4.353	6.881	8.141	-0.898	6.893	-2.261	-16.76
67	67	0.40854	-0.309	14.275	-0.63	2.451	17.372	-11.619	-3.233	15.2	-4.399	6.886	8.428	-0.915	6.818	-2.318	-16.821
68	68	0.41473	-0.392	14.214	-0.787	2.434	17.007	-11.457	-3.262	15.238	-4.447	6.903	8.724	-0.947	6.745	-2.362	-16.902
69	69	0.42092	-0.461	14.156	-0.937	2.425	16.653	-11.315	-3.298	15.296	-4.433	6.906	9.015	-1.03	6.667	-2.425	-16.978
70	70	0.42711	-0.522	14.103	-1.081	2.423	16.306	-11.21	-3.35	15.365	-4.368	6.898	9.289	-1.13	6.584	-2.521	-17.044
71	71	0.4333	-0.569	14.054	-1.221	2.428	15.961	-11.089	-3.396	15.436	-4.319	6.949	9.546	-1.237	6.559	-2.619	-17.113
72	72	0.43949	-0.604	14.008	-1.369	2.437	15.616	-10.899	-3.413	15.504	-4.334	6.978	9.8	-1.34	6.519	-2.719	-17.182
73	73	0.44568	-0.63	13.972	-1.52	2.457	15.285	-10.708	-3.437	15.582	-4.379	7.006	10.074	-1.395	6.464	-2.812	-17.227
74	74	0.45187	-0.656	13.94	-1.666	2.467	14.967	-10.541	-3.464	15.682	-4.424	7.081	10.357	-1.435	6.447	-2.896	-17.279
75	75	0.45806	-0.677	13.905	-1.809	2.475	14.652	-10.376	-3.491	15.799	-4.468	7.194	10.624	-1.486	6.471	-2.994	-17.337
76	76	0.46425	-0.691	13.876	-1.943	2.487	14.347	-10.229	-3.528	15.922	-4.513	7.303	10.9	-1.524	6.482	-3.089	-17.387
77	77	0.47044	-0.695	13.852	-2.072	2.501	14.047	-10.095	-3.56	16.048	-4.561	7.39	11.182	-1.566	6.468	-3.186	-17.45
78	78	0.47663	-0.692	13.82	-2.211	2.52	13.741	-9.927	-3.579	16.182	-4.655	7.438	11.487	-1.576	6.412	-3.278	-17.501
79	79	0.48282	-0.689	13.785	-2.358	2.542	13.436	-9.764	-3.615	16.334	-4.728	7.549	11.798	-1.578	6.409	-3.364	-17.533
80	80	0.48901	-0.682	13.76	-2.503	2.565	13.142	-9.639	-3.664	16.496	-4.77	7.607	12.12	-1.561	6.351	-3.467	-17.544
81	81	0.4952	-0.672	13.74	-2.661	2.593	12.856	-9.5	-3.719	16.662	-4.783	7.646	12.449	-1.556	6.274	-3.573	-17.533
82	82	0.50139	-0.661	13.717	-2.829	2.619	12.576	-9.351	-3.771	16.844	-4.781	7.646	12.756	-1.55	6.171	-3.72	-17.506
83	83	0.50758	-0.654	13.701	-3.007	2.641	12.302	-9.16	-3.813	17.036	-4.813	7.661	13.007	-1.55	6.101	-3.921	-17.491
84	84	0.51377	-0.656	13.695	-3.198	2.65	12.047	-8.959	-3.852	17.245	-4.845	7.713	13.21	-1.542	6.078	-4.166	-17.474
85	85	0.51996	-0.665	13.698	-3.405	2.657	11.803	-8.713	-3.888	17.455	-4.917	7.726	13.377	-1.517	6.022	-4.458	-17.453
86	86	0.52615	-0.679	13.711	-3.632	2.666	11.574	-8.458	-3.93	17.669	-4.96	7.686	13.584	-1.497	5.911	-4.725	-17.413
87	87	0.53234	-0.699	13.738	-3.875	2.672	11.363	-8.189	-3.979	17.889	-5.024	7.67	13.813	-1.431	5.808	-4.971	-17.349
88	88	0.53853	-0.728	13.78	-4.134	2.669	11.165	-7.853	-4.001	18.111	-5.144	7.631	13.995	-1.358	5.701	-5.271	-17.29
89	89	0.54472	-0.767	13.831	-4.404	2.652	10.969	-7.52	-4.025	18.324	-5.284	7.621	14.126	-1.264	5.624	-5.607	-17.248
90	90	0.55091	-0.809	13.88	-4.673	2.632	10.767	-7.183	-4.042	18.527	-5.448	7.606	14.198	-1.183	5.555	-5.994	-17.243
91	91	0.5571	-0.851	13.932	-4.932	2.603	10.573	-6.876	-4.054	18.736	-5.616	7.57	14.267	-1.093	5.469	-6.392	-17.252
92	92	0.56329	-0.894	13.985	-5.183	2.567	10.38	-6.571	-4.054	18.943	-5.8	7.444	14.425	-0.948	5.276	-6.734	-17.214
93	93	0.56948	-0.931	14.031	-5.424	2.53	10.17	-6.293	-4.055	19.137	-5.977	7.28	14.653	-0.761	5.026	-7.023	-17.141
94	94	0.57567	-0.96	14.066	-5.648	2.489	9.938	-6.063	-4.061	19.32	-6.134	7.21	14.817	-0.578	4.877	-7.347	-17.085
95	95	0.58186	-0.986	14.093	-5.851	2.439	9.696	-5.903	-4.079	19.504	-6.252	7.16	14.787	-0.387	4.8	-7.859	-17.038
96	96	0.58805	-1.008	14.109	-6.026	2.38	9.435	-5.759	-4.083	19.681	-6.341	7.047	14.59	-0.221	4.724	-8.545	-16.987
97	97	0.59424	-1.017	14.103	-6.17	2.324	9.14	-5.661	-4.093	19.836	-6.444	6.981	14.387	-0.008	4.686	-9.221	-16.919
98	98	0.60043	-1.01	14.08	-6.285	2.266	8.801	-5.568	-4.083	19.957	-6.549	6.901	14.218	0.21	4.628	-9.861	-16.825
99	99	0.60662	-0.998	14.046	-6.38	2.196	8.438	-5.519	-4.072	20.066	-6.634	6.819	14.002	0.467	4.579	-10.551	-16.701
100	100	0.61281	-0.992	13.998	-6.453	2.11	8.05	-5.481	-4.064	20.162	-6.722	6.737	13.685	0.753	4.552	-11.342	-16.546
101	101	0.619	-0.991	13.934	-6.503	2.009	7.64	-5.482	-4.075	20.255	-6.811	6.677	13.351	1.104	4.535	-12.158	-16.341
102	102	0.62519	-0.994	13.857	-6.535	1.901	7.218	-5.527	-4.107	20.35	-6.882	6.593	12.987	1.469	4.495	-13.015	-16.124
103	103	0.63138	-1.01	13.78	-6.557	1.771	6.804	-5.623	-4.148	20.449	-6.901	6.456	12.582	1.861	4.421	-13.928	-15.874
104	104	0.63757	-1.047	13.714	-6.569	1.613	6.406	-5.702	-4.181	20.548	-6.927	6.323	12.038	2.278	4.392	-14.971	-15.587
105	105	0.64376	-1.101	13.671	-6.575	1.442	6.056	-5.822	-4.248	20.677	-6.927	6.31	11.411	2.697	4.489	-16.071	-15.307
106	106	0.64995	-1.175	13.66	-6.561	1.253	5.768	-5.973	-4.331	20.841	-6.907	6.265	10.775	3.105	4.556	-17.198	-15.023
107	107	0.65614	-1.283	13.688	-6.535	1.034	5.551	-6.122	-4.417	21.048	-6.891	6.255	10.063	3.499	4.684	-18.4	-14.748
108	108	0.66233	-1.436	13.744	-6.495	0.769	5.395	-6.262	-4.502	21.308	-6.892	6.262	9.3	3.882	4.847	-19.667	-14.483
109	109	0.66852	-1.634	13.827	-6.43	0.456	5.301	-6.396	-4.57	21.621	-6.947	6.253	8.549	4.259	5	-20.944	-14.248
110	110	0.67471	-1.878	13.944	-6.319	0.086	5.282	-6.589	-4.642	21.986	-7.014	6.356	7.825	4.594	5.25	-22.178	-14.086
111	111	0.6809	-2.14	14.081	-6.162	-0.316	5.31	-6.735	-4.676	22.391	-7.218	6.598	7.037	4.941	5.65	-23.439	-13.971
112	112	0.68709	-2.404	14.216	-5.969	-0.727	5.368	-6.855	-4.685	22.852	-7.554	6.929	6.239	5.337	6.142	-24.704	-13.884
113	113	0.69328	-2.661	14.344	-5.75	-1.132	5.454	-6.985	-4.701	23.379	-7.995	7.333	5.438	5.769	6.706	-25.976	-13.851
114	114	0.69947	-2.902	14.461	-5.514	-1.522	5.572	-7.14	-4.724	23.991	-8.532	7.712	4.633	6.276	7.257	-27.293	-13.838
115	115	0.70566	-3.108	14.558	-5.255	-1.89	5.728	-7.322	-4.745	24.705	-9.15	8.119	3.746	6.835	7.883	-28.707	-13.859
116	116	0.71185	-3.269	14.63	-4.975	-2.223	5.917	-7.545	-4.792	25.503	-9.862	8.572	2.758	7.518	8.593	-30.227	-13.863
117	117	0.71804	-3.389	14.673	-4.689	-2.513	6.132	-7.792	-4.87	26.384	-10.659	8.995	1.724	8.33	9.303	-31.82	-13.83
118	118	0.72423	-3.471	14.691	-4.41	-2.766	6.387	-8.082	-4.994	27.359	-11.461	9.404	0.671	9.199	10.027	-33.457	-13.778
119	119	0.73042	-3.516	14.688	-4.148	-2.982	6.693	-8.382	-5.151	28.434	-12.303	9.723	-0.48	10.167	10.735	-35.229	-13.676
120	120	0.73661	-3.536	14.673	-3.925	-3.166	7.064	-8.768	-5.396	29.598	-13.022	10.016	-1.766	11.158	11.501	-37.152	-13.52
121	121	0.7428	-3.542	14.651	-3.744	-3.326	7.498	-9.18	-5.702	30.828	-13.642	10.223	-3.183	12.093	12.267	-39.206	-13.354
122	122	0.74899	-3.543	14.635	-3.599	-3.476	8.006	-9.587	-6.05	32.13	-14.189	10.31	-4.657	12.966	12.971	-41.338	-13.177
123	123	0.75518	-3.554	14.642	-3.498	-3.627	8.626	-9.982	-6.446	33.533	-14.62	10.192	-6.133	13.758	13.507	-43.534	-12.952
124	124	0.76137	-3.578	14.681	-3.433	-3.771	9.336	-10.382	-6.905	34.988	-14.893	9.942	-7.557	14.407	13.901	-45.715	-12.708
125	125	0.76756	-3.63	14.753	-3.408	-3.922	10.136	-10.765	-7.403	36.484	-15.009	9.692	-8.767	14.866	14.201	-47.692	-12.5
126	126	0.77375	-3.712	14.861	-3.427	-4.084	11.031	-11.122	-7.937	38.032	-14.966	9.501	-9.654	15.094	14.409	-49.364	-12.377
127	127	0.77994	-3.817	15.007	-3.469	-4.25	12.018	-11.429	-8.483	39.655	-14.769	9.378	-10.245	15.086	14.534	-50.784	-12.306
128	128	0.78613	-3.947	15.183	-3.518	-4.421	13.075	-11.733	-9.057	41.327	-14.416	9.246	-10.71	14.862	14.577	-52.117	-12.277
129	129	0.79232	-4.101	15.384	-3.562	-4.604	14.182	-11.977	-9.59	43.021	-14.023	8.999	-11.097	14.445	14.473	-53.39	-12.331
130	130	0.79851	-4.269	15.597	-3.588	-4.789	15.318	-12.15	-10.064	44.712	-13.6	8.649	-11.483	13.839	14.262	-54.653	-12.454
131	131	0.8047	-4.439	15.805	-3.594	-4.967	16.465	-12.33	-10.531	46.384	-13.091	8.236	-11.963	13.046	14.013	-55.98	-12.64
132	132	0.81089	-4.604	15.994	-3.569	-5.136	17.596	-12.477	-10.942	48.021	-12.596	7.821	-12.561	12.1	13.803	-57.36	-12.919
133	133	0.81708	-4.751	16.151	-3.504	-5.298	18.69	-12.602	-11.287	49.61	-12.142	7.363	-13.236	11.075	13.581	-58.762	-13.256
134	134	0.82327	-4.878	16.267	-3.406	-5.439	19.725	-12.706	-11.567	51.137	-11.735	6.865	-13.978	10	13.346	-60.181	-13.628
135	135	0.82946	-4.981	16.336	-3.277	-5.558	20.693	-12.803	-11.802	52.598	-11.425	6.472	-14.759	8.936	13.228	-61.556	-14.046
136	136	0.83565	-5.047	16.365	-3.107	-5.649	21.596	-12.863	-11.962	53.98	-11.242	6.158	-15.618	7.888	13.207	-62.91	-14.513
137	137	0.84184	-5.072	16.358	-2.897	-5.716	22.44	-12.927	-12.06	55.284	-11.154	5.843	-16.493	6.869	13.2	-64.208	-15.015
138	138	0.84803	-5.064	16.318	-2.654	-5.758	23.229	-12.994	-12.125	56.511	-11.137	5.618	-17.228	5.903	13.215	-65.29	-15.537
139	139	0.85422	-5.036	16.254	-2.388	-5.793	23.974	-13.068	-12.164	57.674	-11.172	5.515	-17.675	5.061	13.239	-66.024	-16.021
140	140	0.86041	-4.988	16.171	-2.095	-5.823	24.659	-13.095	-12.121	58.742	-11.302	5.512	-17.824	4.356	13.26	-66.38	-16.48
141	141	0.8666	-4.921	16.076	-1.795	-5.837	25.307	-13.113	-12.048	59.714	-11.516	5.512	-17.714	3.836	13.21	-66.416	-16.872
142	142	0.87279	-4.837	15.973	-1.506	-5.829	25.916	-13.065	-11.912	60.582	-11.813	5.583	-17.381	3.494	13.158	-66.144	-17.191
143	143	0.87898	-4.731	15.862	-1.225	-5.799	26.49	-12.971	-11.729	61.356	-12.151	5.716	-16.85	3.292	13.091	-65.598	-17.437
144	144	0.88517	-4.598	15.754	-0.939	-5.755	27.047	-12.872	-11.511	62.003	-12.541	5.744	-16.119	3.308	12.866	-64.795	-17.554
145	145	0.89136	-4.451	15.647	-0.66	-5.698	27.589	-12.799	-11.306	62.545	-12.953	5.728	-15.257	3.488	12.557	-63.802	-17.576
146	146	0.89755	-4.294	15.547	-0.395	-5.631	28.121	-12.704	-11.086	62.987	-13.412	5.773	-14.349	3.842	12.288	-62.677	-17.493
147	147	0.90374	-4.125	15.459	-0.15	-5.547	28.656	-12.584	-10.852	63.359	-13.921	5.872	-13.396	4.357	12.053	-61.443	-17.313
148	148	0.90993	-3.946	15.394	0.068	-5.437	29.202	-12.434	-10.614	63.637	-14.499	6.025	-12.4	4.976	11.843	-60.078	-17.111
149	149	0.91612	-3.761	15.343	0.26	-5.314	29.754	-12.241	-10.344	63.819	-15.113	6.151	-11.433	5.691	11.61	-58.673	-16.85
150	150	0.92231	-3.573	15.3	0.438	-5.184	30.308	-12.042	-10.079	63.9	-15.727	6.307	-10.52	6.439	11.406	-57.227	-16.568
151	151	0.9285	-3.377	15.264	0.612	-5.045	30.871	-11.89	-9.859	63.895	-16.314	6.476	-9.687	7.168	11.221	-55.773	-16.302
152	152	0.93469	-3.17	15.234	0.782	-4.893	31.43	-11.733	-9.634	63.782	-16.878	6.687	-8.975	7.852	11.096	-54.33	-16.059
153	153	0.94088	-2.959	15.21	0.941	-4.727	31.981	-11.585	-9.428	63.573	-17.422	6.927	-8.367	8.491	11.017	-52.902	-15.844
154	154	0.94707	-2.75	15.194	1.074	-4.548	32.526	-11.424	-9.217	63.287	-17.951	7.188	-7.823	9.075	10.982	-51.467	-15.673
155	155	0.95326	-2.548	15.197	1.196	-4.363	33.071	-11.247	-9.005	62.933	-18.396	7.443	-7.306	9.522	10.932	-50.014	-15.546
156	156	0.95945	-2.357	15.217	1.314	-4.182	33.616	-11.047	-8.774	62.519	-18.765	7.68	-6.788	9.846	10.85	-48.527	-15.456
157	157	0.96564	-2.166	15.25	1.423	-3.988	34.164	-10.839	-8.545	62.038	-19.045	7.948	-6.271	10.018	10.784	-46.977	-15.421
158	158	0.97183	-1.97	15.295	1.529	-3.776	34.712	-10.671	-8.365	61.499	-19.229	8.32	-5.748	10.019	10.79	-45.348	-15.472
159	159	0.97802	-1.773	15.357	1.649	-3.574	35.258	-10.529	-8.182	60.908	-19.304	8.618	-5.204	9.868	10.719	-43.684	-15.565
160	160	0.98421	-1.581	15.438	1.772	-3.384	35.809	-10.397	-7.988	60.272	-19.302	8.874	-4.633	9.589	10.606	-41.967	-15.711
161	161	0.9904	-1.402	15.544	1.889	-3.192	36.372	-10.287	-7.824	59.59	-19.236	9.163	-3.987	9.19	10.496	-40.136	-15.917
162	162	0.99659	-1.237	15.665	1.987	-3.007	36.929	-10.167	-7.654	58.842	-19.102	9.403	-3.325	8.696	10.344	-38.251	-16.154
163	163	1.00278	-1.09	15.801	2.083	-2.832	37.48	-10.015	-7.465	58.02	-18.929	9.567	-2.706	8.131	10.14	-36.368	-16.403
164	164	1.00897	-0.955	15.951	2.186	-2.679	38.028	-9.901	-7.295	57.141	-18.742	9.678	-2.141	7.548	9.924	-34.505	-16.675
165	165	1.01516	-0.825	16.107	2.295	-2.537	38.554	-9.788	-7.119	56.187	-18.56	9.731	-1.677	6.963	9.703	-32.698	-16.951
166	166	1.02135	-0.706	16.258	2.411	-2.419	39.055	-9.689	-6.926	55.174	-18.384	9.597	-1.32	6.415	9.373	-31.005	-17.203
167	167	1.02754	-0.602	16.401	2.525	-2.322	39.525	-9.587	-6.717	54.099	-18.217	9.307	-1.024	5.927	8.943	-29.379	-17.408
168	168	1.03373	-0.518	16.529	2.623	-2.23	39.953	-9.499	-6.541	52.952	-18.069	9.013	-0.774	5.536	8.529	-27.768	-17.556
169	169	1.03992	-0.451	16.629	2.697	-2.135	40.32	-9.396	-6.382	51.729	-17.98	8.729	-0.597	5.277	8.151	-26.188	-17.644
170	170	1.04611	-0.398	16.702	2.743	-2.049	40.632	-9.262	-6.19	50.462	-17.93	8.396	-0.459	5.09	7.768	-24.642	-17.707
171	171	1.0523	-0.351	16.745	2.781	-1.959	40.885	-9.142	-6.021	49.138	-17.863	8.099	-0.38	4.942	7.439	-23.122	-17.729
172	172	1.05849	-0.31	16.758	2.813	-1.878	41.079	-9.087	-5.905	47.76	-17.79	7.856	-0.347	4.931	7.178	-21.618	-17.664
173	173	1.06468	-0.281	16.751	2.829	-1.805	41.222	-9.002	-5.765	46.321	-17.747	7.705	-0.258	5.004	6.991	-20.009	-17.55
174	174	1.07087	-0.259	16.73	2.826	-1.739	41.335	-8.995	-5.668	44.86	-17.629	7.632	-0.064	5.11	6.854	-18.281	-17.407
175	175	1.07706	-0.252	16.694	2.806	-1.686	41.41	-9.061	-5.623	43.353	-17.438	7.729	0.068	5.266	6.903	-16.547	-17.225
176	176	1.08325	-0.258	16.646	2.774	-1.649	41.441	-9.146	-5.573	41.779	-17.214	7.906	0.074	5.476	7.084	-14.876	-17.006
177	177	1.08944	-0.269	16.598	2.734	-1.623	41.44	-9.254	-5.508	40.132	-16.963	8.172	-0.006	5.699	7.395	-13.221	-16.794
178	178	1.09563	-0.279	16.547	2.685	-1.602	41.416	-9.458	-5.462	38.457	-16.602	8.448	-0.063	5.906	7.727	-11.537	-16.579
179	179	1.10182	-0.292	16.494	2.624	-1.584	41.375	-9.742	-5.441	36.768	-16.121	8.746	-0.132	6.127	8.094	-9.873	-16.313
180	180	1.10801	-0.308	16.444	2.559	-1.572	41.32	-10.097	-5.425	35.066	-15.554	9.044	-0.209	6.379	8.476	-8.233	-16.003
181	181	1.1142	-0.329	16.396	2.489	-1.579	41.24	-10.494	-5.37	33.353	-14.853	9.294	-0.299	6.558	8.844	-6.634	-15.69
182	182	1.12039	-0.36	16.347	2.409	-1.599	41.127	-10.954	-5.294	31.636	-13.998	9.55	-0.363	6.68	9.225	-5.041	-15.359
183	183	1.12658	-0.4	16.303	2.328	-1.624	40.992	-11.419	-5.197	29.917	-13.058	9.853	-0.45	6.729	9.655	-3.483	-15.034
184	184	1.13277	-0.44	16.261	2.239	-1.636	40.832	-11.853	-5.061	28.208	-12.042	10.087	-0.575	6.726	10.033	-2.02	-14.661
185	185	1.13896	-0.487	16.214	2.145	-1.648	40.653	-12.306	-4.914	26.525	-10.943	10.283	-0.779	6.678	10.398	-0.685	-14.273
186	186	1.14515	-0.542	16.154	2.051	-1.676	40.449	-12.724	-4.716	24.899	-9.835	10.451	-0.995	6.582	10.738	0.571	-13.896
187	187	1.15134	-0.599	16.088	1.965	-1.706	40.236	-13.132	-4.506	23.338	-8.752	10.58	-1.297	6.469	11.056	1.675	-13.541
188	188	1.15753	-0.66	16.005	1.874	-1.722	40.001	-13.477	-4.286	21.829	-7.737	10.697	-1.715	6.332	11.38	2.613	-13.213
189	189	1.16372	-0.726	15.898	1.766	-1.722	39.748	-13.78	-4.071	20.387	-6.789	10.83	-2.213	6.208	11.721	3.417	-12.902
190	190	1.16991	-0.795	15.774	1.657	-1.716	39.473	-14.019	-3.853	18.99	-6.067	10.925	-2.732	6.219	12.005	4.149	-12.613
191	191	1.1761	-0.859	15.635	1.563	-1.704	39.175	-14.198	-3.634	17.626	-5.567	10.955	-3.3	6.344	12.223	4.783	-12.347
192	192	1.18229	-0.918	15.482	1.474	-1.679	38.861	-14.344	-3.425	16.321	-5.258	10.894	-3.963	6.583	12.376	5.252	-12.102
193	193	1.18848	-0.97	15.314	1.39	-1.66	38.536	-14.468	-3.211	15.093	-5.174	10.79	-4.716	6.92	12.522	5.578	-11.945
194	194	1.19467	-1.021	15.134	1.313	-1.638	38.196	-14.577	-3.015	13.943	-5.27	10.7	-5.503	7.302	12.698	5.816	-11.891
195	195	1.20086	-1.071	14.948	1.233	-1.607	37.847	-14.636	-2.833	12.889	-5.533	10.597	-6.188	7.722	12.843	6.069	-11.908
196	196	1.20705	-1.119	14.759	1.141	-1.564	37.491	-14.626	-2.655	11.934	-5.905	10.532	-6.741	8.134	12.997	6.367	-11.979
197	197	1.21324	-1.161	14.571	1.042	-1.514	37.134	-14.606	-2.488	11.085	-6.368	10.502	-7.139	8.555	13.157	6.73	-12.123
198	198	1.21943	-1.188	14.377	0.96	-1.472	36.765	-14.581	-2.318	10.358	-6.885	10.516	-7.408	8.872	13.335	7.125	-12.399
199	199	1.22562	-1.192	14.186	0.885	-1.416	36.388	-14.566	-2.17	9.761	-7.359	10.691	-7.591	9.039	13.64	7.514	-12.777
200	200	1.23181	-1.178	14.01	0.798	-1.343	36.035	-14.56	-2.041	9.318	-7.783	10.949	-7.696	9.08	14.004	7.866	-13.244
201	201	1.238	-1.153	13.863	0.702	-1.254	35.715	-14.518	-1.928	9.015	-8.199	11.268	-7.744	9.014	14.412	8.163	-13.777
