# Supplementary material for: Gait phenotypes in paediatric hereditary spastic paraplegia revealed by dynamic time warping analysis and random forests
Source: PLoS One. 2018 Mar 8;13(3):e0192345. doi: 10.1371/journal.pone.0192345 (PMC5843164; doi:10.1371/journal.pone.0192345)
Supplement: S2 Data — (ZIP) [file pone.0192345.s009.zip › Healthy/Left.SR.HEALTHY9.4.csv]

	Epoch	Time	Pelvic.obliquity	Pelvic.tilt	Pelvic rotation	Hip.abd.add	Hip.flexion	Hip.rotation	Knee.abd.add	Knee.flexion	Knee.rotation	Ankle.abd.add	Ankle.flexion	Ankle.rotation	Forefoot.abd.add	Forefoot.flexion	Forefoot.rotation
1	1	0	-2.69	17.022	1.194	-3.86	42.465	-16.587	-2.174	9.625	-9.641	8.08	-6.139	12.048	10.352	12.242	-15.174
2	2	0.00619	-2.646	16.878	1.093	-3.703	42.281	-16.001	-2.313	10.162	-10.388	8.263	-6.321	11.79	10.601	11.594	-15.62
3	3	0.01238	-2.61	16.749	0.981	-3.546	42.108	-15.46	-2.46	10.779	-11.122	8.508	-6.67	11.557	11.001	10.74	-16.084
4	4	0.01857	-2.581	16.626	0.869	-3.391	41.923	-14.938	-2.611	11.439	-11.843	8.741	-7.315	11.299	11.533	9.569	-16.57
5	5	0.02476	-2.545	16.516	0.754	-3.221	41.723	-14.464	-2.774	12.085	-12.549	8.981	-8.481	11.029	12.312	7.935	-17.077
6	6	0.03095	-2.487	16.441	0.632	-3.029	41.522	-14.046	-2.905	12.62	-13.236	9.078	-10.067	10.759	13.166	5.976	-17.581
7	7	0.03714	-2.41	16.393	0.506	-2.821	41.306	-13.668	-2.971	12.972	-13.815	8.934	-11.369	10.497	13.674	4.329	-17.984
8	8	0.04333	-2.323	16.365	0.379	-2.61	41.061	-13.348	-2.978	13.147	-14.217	8.682	-11.966	10.283	13.754	3.379	-18.241
9	9	0.04952	-2.231	16.362	0.252	-2.388	40.799	-13.059	-2.973	13.217	-14.402	8.614	-11.971	10.029	13.701	3.04	-18.398
10	10	0.05571	-2.127	16.39	0.139	-2.173	40.557	-12.846	-2.962	13.291	-14.231	8.7	-11.784	9.519	13.665	2.874	-18.536
11	11	0.0619	-1.989	16.437	0.026	-1.931	40.339	-12.65	-2.951	13.416	-13.768	8.777	-11.613	8.7	13.586	2.625	-18.684
12	12	0.06809	-1.809	16.487	-0.096	-1.635	40.143	-12.499	-2.959	13.627	-13.082	8.581	-11.427	7.673	13.231	2.215	-18.811
13	13	0.07428	-1.596	16.532	-0.232	-1.299	39.975	-12.395	-3	13.986	-12.229	8.315	-11.128	6.542	12.756	1.753	-18.903
14	14	0.08047	-1.366	16.572	-0.389	-0.931	39.832	-12.287	-3.087	14.55	-11.229	8.264	-10.616	5.298	12.387	1.371	-18.978
15	15	0.08666	-1.127	16.611	-0.581	-0.505	39.695	-12.064	-3.215	15.251	-10.339	8.451	-9.867	4.086	12.159	1.163	-19.049
16	16	0.09285	-0.883	16.65	-0.805	-0.044	39.562	-11.728	-3.346	15.997	-9.617	8.783	-9.012	2.931	12.049	1.083	-19.147
17	17	0.09904	-0.641	16.682	-1.047	0.429	39.407	-11.266	-3.436	16.673	-9.127	8.996	-8.194	1.918	11.874	1.01	-19.221
18	18	0.10523	-0.42	16.711	-1.289	0.871	39.221	-10.717	-3.447	17.21	-8.828	8.908	-7.515	1.036	11.505	0.848	-19.266
19	19	0.11142	-0.229	16.738	-1.524	1.273	38.994	-10.062	-3.376	17.579	-8.713	8.57	-7.014	0.265	10.993	0.587	-19.29
20	20	0.11761	-0.067	16.768	-1.76	1.635	38.732	-9.399	-3.269	17.839	-8.766	8.245	-6.619	-0.337	10.556	0.319	-19.339
21	21	0.1238	0.068	16.801	-1.99	1.946	38.435	-8.806	-3.156	18.031	-8.875	8.096	-6.283	-0.782	10.321	0.09	-19.39
22	22	0.12999	0.181	16.842	-2.203	2.215	38.122	-8.347	-3.065	18.184	-8.987	8.032	-5.951	-1.086	10.186	-0.097	-19.446
23	23	0.13618	0.27	16.893	-2.386	2.419	37.8	-8.014	-2.963	18.291	-9.141	7.965	-5.585	-1.223	10.07	-0.221	-19.501
24	24	0.14237	0.346	16.946	-2.547	2.576	37.487	-7.868	-2.878	18.375	-9.244	7.857	-5.249	-1.248	9.952	-0.356	-19.57
25	25	0.14856	0.424	16.986	-2.681	2.709	37.184	-7.963	-2.844	18.465	-9.269	7.674	-4.913	-1.14	9.785	-0.503	-19.632
26	26	0.15475	0.526	16.998	-2.795	2.849	36.877	-8.245	-2.867	18.576	-9.255	7.503	-4.568	-0.929	9.634	-0.642	-19.703
27	27	0.16094	0.651	16.975	-2.873	2.977	36.553	-8.664	-2.913	18.704	-9.268	7.343	-4.17	-0.619	9.482	-0.723	-19.797
28	28	0.16713	0.772	16.936	-2.909	3.074	36.222	-9.181	-2.986	18.832	-9.269	7.202	-3.788	-0.252	9.348	-0.812	-19.888
29	29	0.17332	0.866	16.876	-2.917	3.137	35.86	-9.675	-3.07	18.937	-9.318	7.126	-3.405	0.145	9.254	-0.872	-19.975
30	30	0.17951	0.929	16.784	-2.91	3.164	35.439	-10.091	-3.125	19.004	-9.433	7.043	-3.017	0.53	9.144	-0.913	-20.079
31	31	0.1857	0.962	16.666	-2.892	3.163	34.955	-10.415	-3.158	19.015	-9.55	7.027	-2.655	0.852	9.086	-0.94	-20.177
32	32	0.19189	0.972	16.54	-2.88	3.154	34.439	-10.692	-3.18	18.994	-9.603	6.968	-2.322	1.093	8.995	-1.003	-20.262
33	33	0.19808	0.948	16.405	-2.866	3.115	33.898	-10.938	-3.197	18.954	-9.558	6.953	-2.007	1.244	8.942	-1.07	-20.332
34	34	0.20427	0.874	16.267	-2.855	3.029	33.34	-11.108	-3.191	18.896	-9.443	6.974	-1.678	1.278	8.907	-1.107	-20.41
35	35	0.21046	0.745	16.153	-2.866	2.907	32.807	-11.209	-3.18	18.83	-9.217	7.021	-1.361	1.2	8.894	-1.141	-20.47
36	36	0.21665	0.585	16.076	-2.9	2.788	32.316	-11.266	-3.192	18.76	-8.891	7.071	-1.066	1.022	8.88	-1.191	-20.514
37	37	0.22284	0.421	16.027	-2.957	2.678	31.855	-11.269	-3.187	18.685	-8.544	7.088	-0.742	0.785	8.827	-1.215	-20.562
38	38	0.22903	0.26	16	-3.04	2.594	31.426	-11.219	-3.189	18.622	-8.188	7.102	-0.406	0.496	8.764	-1.23	-20.613
39	39	0.23522	0.104	15.997	-3.131	2.526	31.039	-11.162	-3.209	18.581	-7.812	7.161	-0.083	0.194	8.743	-1.25	-20.649
40	40	0.24141	-0.048	16.016	-3.222	2.455	30.676	-11.046	-3.2	18.528	-7.509	7.2	0.206	-0.084	8.72	-1.29	-20.678
41	41	0.2476	-0.191	16.041	-3.325	2.402	30.313	-10.886	-3.19	18.448	-7.27	7.238	0.465	-0.361	8.695	-1.334	-20.729
42	42	0.25379	-0.323	16.061	-3.436	2.368	29.929	-10.665	-3.164	18.331	-7.136	7.242	0.688	-0.58	8.649	-1.403	-20.771
43	43	0.25998	-0.443	16.067	-3.54	2.342	29.522	-10.451	-3.145	18.193	-7.052	7.223	0.911	-0.728	8.573	-1.472	-20.784
44	44	0.26617	-0.563	16.047	-3.642	2.31	29.074	-10.214	-3.103	18.033	-7.058	7.143	1.141	-0.814	8.447	-1.546	-20.801
45	45	0.27236	-0.677	15.998	-3.728	2.262	28.578	-9.997	-3.053	17.851	-7.106	7.117	1.385	-0.839	8.365	-1.586	-20.81
46	46	0.27855	-0.785	15.929	-3.78	2.195	28.049	-9.853	-3.009	17.648	-7.149	7.098	1.602	-0.847	8.295	-1.639	-20.838
47	47	0.28474	-0.883	15.844	-3.813	2.122	27.498	-9.788	-2.968	17.429	-7.172	7.032	1.803	-0.822	8.193	-1.717	-20.865
48	48	0.29093	-0.967	15.745	-3.843	2.057	26.925	-9.775	-2.935	17.201	-7.239	6.966	1.985	-0.714	8.098	-1.811	-20.896
49	49	0.29712	-1.045	15.633	-3.85	1.975	26.341	-9.837	-2.893	16.979	-7.26	6.865	2.228	-0.598	7.962	-1.867	-20.921
50	50	0.30331	-1.125	15.52	-3.825	1.866	25.748	-9.961	-2.851	16.745	-7.265	6.819	2.491	-0.477	7.865	-1.88	-20.963
51	51	0.3095	-1.208	15.413	-3.792	1.758	25.162	-10.16	-2.84	16.504	-7.207	6.804	2.721	-0.369	7.801	-1.909	-21.02
52	52	0.31569	-1.281	15.321	-3.751	1.646	24.603	-10.367	-2.8	16.285	-7.134	6.762	2.902	-0.294	7.746	-1.996	-21.09
53	53	0.32188	-1.35	15.258	-3.694	1.533	24.079	-10.604	-2.761	16.074	-7.026	6.743	3.107	-0.27	7.703	-2.05	-21.19
54	54	0.32807	-1.418	15.222	-3.625	1.415	23.597	-10.847	-2.723	15.891	-6.878	6.707	3.359	-0.295	7.631	-2.078	-21.289
55	55	0.33426	-1.487	15.218	-3.559	1.309	23.162	-11.075	-2.699	15.724	-6.714	6.696	3.622	-0.346	7.571	-2.091	-21.382
56	56	0.34045	-1.557	15.247	-3.509	1.207	22.781	-11.278	-2.677	15.583	-6.548	6.73	3.89	-0.388	7.547	-2.091	-21.455
57	57	0.34664	-1.633	15.303	-3.489	1.121	22.441	-11.388	-2.664	15.468	-6.407	6.831	4.144	-0.474	7.579	-2.09	-21.532
58	58	0.35283	-1.711	15.37	-3.49	1.043	22.128	-11.457	-2.659	15.385	-6.3	6.929	4.406	-0.568	7.6	-2.099	-21.626
59	59	0.35902	-1.788	15.441	-3.507	0.975	21.822	-11.485	-2.645	15.311	-6.215	6.955	4.664	-0.643	7.561	-2.144	-21.694
60	60	0.36521	-1.863	15.511	-3.554	0.928	21.51	-11.409	-2.625	15.224	-6.234	7	4.882	-0.687	7.542	-2.212	-21.757
61	61	0.3714	-1.927	15.566	-3.628	0.901	21.188	-11.263	-2.6	15.139	-6.331	7.046	5.118	-0.679	7.511	-2.264	-21.796
62	62	0.37759	-1.983	15.597	-3.72	0.88	20.842	-11.08	-2.564	15.05	-6.461	7.094	5.367	-0.653	7.475	-2.295	-21.829
63	63	0.38378	-2.026	15.604	-3.832	0.875	20.48	-10.878	-2.529	14.972	-6.638	7.149	5.6	-0.592	7.445	-2.345	-21.868
64	64	0.38997	-2.054	15.587	-3.981	0.901	20.092	-10.611	-2.496	14.894	-6.84	7.234	5.813	-0.551	7.447	-2.402	-21.915
65	65	0.39616	-2.062	15.538	-4.13	0.929	19.648	-10.305	-2.421	14.791	-7.086	7.228	6.027	-0.516	7.377	-2.48	-21.971
66	66	0.40235	-2.057	15.456	-4.264	0.961	19.158	-10.053	-2.35	14.675	-7.261	7.159	6.218	-0.518	7.263	-2.602	-22.026
67	67	0.40854	-2.032	15.349	-4.411	1.024	18.648	-9.82	-2.324	14.575	-7.409	7.187	6.452	-0.527	7.205	-2.666	-22.081
68	68	0.41473	-1.986	15.226	-4.574	1.107	18.123	-9.596	-2.301	14.478	-7.545	7.243	6.71	-0.53	7.162	-2.698	-22.137
69	69	0.42092	-1.928	15.083	-4.722	1.168	17.568	-9.444	-2.246	14.369	-7.619	7.248	6.963	-0.522	7.094	-2.747	-22.18
70	70	0.42711	-1.87	14.929	-4.841	1.215	16.998	-9.41	-2.221	14.276	-7.561	7.261	7.209	-0.568	7.036	-2.819	-22.233
71	71	0.4333	-1.804	14.777	-4.942	1.261	16.425	-9.427	-2.202	14.188	-7.435	7.277	7.47	-0.647	6.982	-2.887	-22.284
72	72	0.43949	-1.73	14.637	-5.007	1.298	15.846	-9.502	-2.178	14.07	-7.28	7.292	7.706	-0.712	6.937	-2.967	-22.317
73	73	0.44568	-1.657	14.506	-5.054	1.322	15.286	-9.649	-2.153	13.956	-7.106	7.288	7.936	-0.736	6.877	-3.056	-22.345
74	74	0.45187	-1.584	14.4	-5.103	1.357	14.768	-9.861	-2.169	13.873	-6.812	7.323	8.191	-0.837	6.842	-3.122	-22.394
75	75	0.45806	-1.517	14.311	-5.138	1.378	14.283	-10.1	-2.185	13.827	-6.518	7.406	8.425	-0.925	6.864	-3.209	-22.446
76	76	0.46425	-1.454	14.238	-5.144	1.386	13.815	-10.347	-2.188	13.795	-6.264	7.432	8.649	-0.99	6.841	-3.34	-22.496
77	77	0.47044	-1.394	14.183	-5.144	1.402	13.375	-10.63	-2.213	13.78	-5.973	7.44	8.908	-1.061	6.79	-3.456	-22.54
78	78	0.47663	-1.343	14.146	-5.133	1.415	12.954	-10.867	-2.241	13.765	-5.732	7.473	9.167	-1.142	6.753	-3.563	-22.589
79	79	0.48282	-1.298	14.117	-5.13	1.435	12.557	-11.019	-2.272	13.775	-5.604	7.529	9.395	-1.204	6.738	-3.702	-22.655
80	80	0.48901	-1.257	14.1	-5.148	1.47	12.179	-11.1	-2.305	13.798	-5.578	7.571	9.572	-1.233	6.721	-3.898	-22.738
81	81	0.4952	-1.22	14.078	-5.168	1.497	11.799	-11.131	-2.324	13.825	-5.643	7.632	9.701	-1.23	6.731	-4.134	-22.835
82	82	0.50139	-1.188	14.046	-5.2	1.526	11.406	-11.105	-2.334	13.855	-5.752	7.672	9.839	-1.25	6.72	-4.369	-22.954
83	83	0.50758	-1.158	14	-5.245	1.559	11.008	-10.982	-2.329	13.898	-5.99	7.735	10.004	-1.252	6.712	-4.573	-23.101
84	84	0.51377	-1.127	13.94	-5.305	1.596	10.597	-10.788	-2.313	13.944	-6.319	7.788	10.163	-1.211	6.69	-4.788	-23.239
85	85	0.51996	-1.082	13.866	-5.381	1.642	10.176	-10.572	-2.281	14	-6.68	7.781	10.375	-1.15	6.6	-4.98	-23.38
86	86	0.52615	-1.027	13.773	-5.461	1.685	9.747	-10.326	-2.223	14.087	-7.081	7.648	10.741	-1.093	6.344	-5.095	-23.53
87	87	0.53234	-0.972	13.666	-5.553	1.721	9.305	-10.093	-2.163	14.181	-7.441	7.45	11.123	-1.051	6.026	-5.224	-23.676
88	88	0.53853	-0.917	13.546	-5.656	1.753	8.852	-9.862	-2.11	14.293	-7.813	7.313	11.412	-0.966	5.792	-5.44	-23.809
89	89	0.54472	-0.855	13.423	-5.769	1.804	8.402	-9.663	-2.102	14.411	-8.146	7.283	11.585	-0.875	5.68	-5.727	-23.936
90	90	0.55091	-0.785	13.297	-5.887	1.848	7.961	-9.504	-2.092	14.542	-8.407	7.239	11.671	-0.807	5.595	-6.1	-24.063
91	91	0.5571	-0.719	13.173	-6.011	1.88	7.539	-9.356	-2.095	14.697	-8.678	7.211	11.663	-0.665	5.546	-6.569	-24.145
92	92	0.56329	-0.658	13.057	-6.145	1.903	7.154	-9.224	-2.115	14.913	-8.896	7.129	11.627	-0.51	5.466	-7.123	-24.181
93	93	0.56948	-0.606	12.955	-6.289	1.911	6.81	-9.12	-2.157	15.184	-9.057	7.053	11.585	-0.345	5.394	-7.715	-24.184
94	94	0.57567	-0.57	12.872	-6.421	1.896	6.497	-9.042	-2.224	15.477	-9.182	7.01	11.53	-0.136	5.343	-8.328	-24.12
95	95	0.58186	-0.554	12.81	-6.534	1.846	6.216	-8.996	-2.286	15.765	-9.278	6.891	11.409	0.102	5.248	-9.024	-24.015
96	96	0.58805	-0.556	12.771	-6.632	1.765	5.966	-8.941	-2.343	16.066	-9.371	6.819	11.194	0.361	5.23	-9.794	-23.873
97	97	0.59424	-0.576	12.757	-6.726	1.651	5.755	-8.908	-2.403	16.4	-9.447	6.796	10.897	0.666	5.286	-10.646	-23.69
98	98	0.60043	-0.613	12.766	-6.812	1.496	5.588	-8.891	-2.443	16.775	-9.512	6.76	10.579	1.011	5.347	-11.544	-23.471
99	99	0.60662	-0.665	12.786	-6.9	1.322	5.441	-8.878	-2.492	17.162	-9.516	6.668	10.24	1.326	5.371	-12.488	-23.228
100	100	0.61281	-0.729	12.81	-6.993	1.136	5.314	-8.863	-2.552	17.583	-9.501	6.595	9.885	1.653	5.42	-13.462	-22.954
101	101	0.619	-0.799	12.844	-7.08	0.941	5.222	-8.898	-2.637	18.046	-9.471	6.531	9.47	2.05	5.495	-14.515	-22.635
102	102	0.62519	-0.873	12.888	-7.159	0.731	5.168	-8.967	-2.725	18.554	-9.422	6.389	9.012	2.468	5.524	-15.656	-22.3
103	103	0.63138	-0.959	12.942	-7.22	0.504	5.141	-9.02	-2.804	19.083	-9.424	6.238	8.503	2.89	5.56	-16.849	-21.98
104	104	0.63757	-1.048	13.002	-7.244	0.268	5.132	-9.107	-2.902	19.623	-9.429	6.165	7.931	3.307	5.682	-18.069	-21.667
105	105	0.64376	-1.14	13.065	-7.251	0.038	5.146	-9.174	-3.001	20.187	-9.494	6.107	7.309	3.732	5.835	-19.333	-21.368
106	106	0.64995	-1.238	13.125	-7.252	-0.198	5.187	-9.227	-3.103	20.793	-9.567	6.079	6.694	4.111	6.018	-20.589	-21.101
107	107	0.65614	-1.351	13.194	-7.212	-0.439	5.263	-9.232	-3.187	21.445	-9.735	5.973	6.103	4.461	6.125	-21.864	-20.866
108	108	0.66233	-1.493	13.262	-7.127	-0.714	5.367	-9.206	-3.247	22.131	-9.988	5.878	5.499	4.804	6.25	-23.149	-20.654
109	109	0.66852	-1.674	13.332	-7.004	-1.032	5.5	-9.16	-3.288	22.865	-10.293	5.882	4.827	5.092	6.499	-24.47	-20.501
110	110	0.67471	-1.88	13.398	-6.832	-1.377	5.657	-9.084	-3.308	23.639	-10.689	5.998	4.022	5.328	6.908	-25.878	-20.422
111	111	0.6809	-2.097	13.451	-6.606	-1.743	5.843	-9.015	-3.306	24.471	-11.191	6.141	3.096	5.568	7.399	-27.391	-20.405
112	112	0.68709	-2.317	13.494	-6.35	-2.115	6.058	-8.933	-3.29	25.377	-11.808	6.328	2.114	5.841	7.966	-28.959	-20.429
113	113	0.69328	-2.526	13.527	-6.069	-2.48	6.308	-8.859	-3.264	26.362	-12.519	6.598	1.107	6.126	8.635	-30.539	-20.521
114	114	0.69947	-2.709	13.544	-5.77	-2.826	6.594	-8.838	-3.252	27.426	-13.269	6.908	0.063	6.421	9.374	-32.146	-20.671
115	115	0.70566	-2.853	13.548	-5.458	-3.131	6.916	-8.818	-3.242	28.562	-14.129	7.233	-1.074	6.749	10.184	-33.831	-20.878
116	116	0.71185	-2.952	13.545	-5.146	-3.395	7.296	-8.872	-3.272	29.783	-15.031	7.619	-2.264	7.139	11.096	-35.536	-21.13
117	117	0.71804	-3.012	13.529	-4.845	-3.62	7.718	-8.999	-3.346	31.066	-15.921	7.867	-3.447	7.613	11.907	-37.284	-21.337
118	118	0.72423	-3.036	13.503	-4.591	-3.795	8.184	-9.146	-3.469	32.393	-16.803	7.917	-4.676	8.152	12.58	-39.128	-21.493
119	119	0.73042	-3.029	13.473	-4.389	-3.93	8.698	-9.262	-3.611	33.753	-17.675	7.83	-6.06	8.725	13.23	-41.131	-21.587
120	120	0.73661	-3.007	13.449	-4.222	-4.037	9.271	-9.456	-3.835	35.156	-18.45	7.732	-7.571	9.278	13.962	-43.232	-21.662
121	121	0.7428	-2.978	13.444	-4.099	-4.121	9.907	-9.631	-4.083	36.59	-19.186	7.619	-9.041	9.755	14.685	-45.278	-21.768
122	122	0.74899	-2.955	13.468	-4.034	-4.186	10.621	-9.788	-4.374	38.07	-19.816	7.462	-10.324	10.144	15.288	-47.18	-21.868
123	123	0.75518	-2.951	13.521	-4.015	-4.253	11.406	-9.961	-4.708	39.575	-20.315	7.292	-11.329	10.487	15.75	-48.843	-21.932
124	124	0.76137	-2.973	13.618	-4.047	-4.319	12.275	-10.135	-5.081	41.095	-20.685	7.042	-12.092	10.818	16.025	-50.324	-21.91
125	125	0.76756	-3.024	13.75	-4.109	-4.399	13.208	-10.279	-5.458	42.616	-20.945	6.749	-12.724	11.027	16.184	-51.696	-21.893
126	126	0.77375	-3.111	13.914	-4.192	-4.494	14.19	-10.365	-5.818	44.11	-21.091	6.468	-13.32	10.997	16.313	-52.998	-21.971
127	127	0.77994	-3.229	14.099	-4.287	-4.607	15.218	-10.445	-6.172	45.588	-21.093	6.134	-13.85	10.787	16.348	-54.241	-22.08
128	128	0.78613	-3.372	14.301	-4.383	-4.729	16.269	-10.53	-6.518	47.013	-21	5.824	-14.341	10.385	16.38	-55.389	-22.288
129	129	0.79232	-3.53	14.508	-4.449	-4.86	17.327	-10.584	-6.824	48.407	-20.878	5.538	-14.8	9.84	16.401	-56.47	-22.565
130	130	0.79851	-3.689	14.699	-4.485	-4.995	18.376	-10.704	-7.151	49.765	-20.678	5.226	-15.2	9.221	16.359	-57.477	-22.857
131	131	0.8047	-3.831	14.858	-4.476	-5.127	19.381	-10.874	-7.464	51.071	-20.431	5.029	-15.385	8.544	16.306	-58.213	-23.202
132	132	0.81089	-3.95	14.975	-4.429	-5.238	20.32	-11.048	-7.753	52.291	-20.221	4.903	-15.227	7.956	16.133	-58.557	-23.524
133	133	0.81708	-4.047	15.04	-4.353	-5.326	21.203	-11.24	-8.04	53.462	-20.084	4.904	-14.753	7.467	15.918	-58.517	-23.86
134	134	0.82327	-4.118	15.062	-4.246	-5.395	22.028	-11.533	-8.368	54.548	-19.941	4.974	-14.103	7.006	15.682	-58.214	-24.23
135	135	0.82946	-4.156	15.046	-4.121	-5.431	22.789	-11.829	-8.668	55.545	-19.833	5.065	-13.379	6.591	15.432	-57.765	-24.581
136	136	0.83565	-4.167	14.995	-3.973	-5.443	23.505	-12.097	-8.926	56.462	-19.79	5.15	-12.617	6.262	15.15	-57.208	-24.877
137	137	0.84184	-4.147	14.918	-3.785	-5.446	24.185	-12.445	-9.205	57.277	-19.795	5.14	-11.89	6.066	14.804	-56.624	-25.098
138	138	0.84803	-4.105	14.829	-3.561	-5.453	24.822	-12.838	-9.469	57.972	-19.807	5.04	-11.226	5.931	14.407	-56.039	-25.269
139	139	0.85422	-4.041	14.725	-3.32	-5.447	25.404	-13.192	-9.672	58.545	-19.805	4.956	-10.647	5.768	14.047	-55.438	-25.426
140	140	0.86041	-3.948	14.604	-3.117	-5.387	25.938	-13.489	-9.846	58.978	-19.824	4.855	-10.165	5.67	13.706	-54.826	-25.52
141	141	0.8666	-3.838	14.475	-2.937	-5.307	26.434	-13.724	-9.956	59.295	-19.836	4.701	-9.744	5.634	13.347	-54.207	-25.529
142	142	0.87279	-3.719	14.339	-2.758	-5.232	26.912	-13.916	-10.019	59.544	-19.815	4.596	-9.347	5.629	13.029	-53.535	-25.476
143	143	0.87898	-3.594	14.209	-2.592	-5.145	27.382	-14.058	-10.047	59.724	-19.769	4.55	-8.943	5.652	12.745	-52.782	-25.367
144	144	0.88517	-3.461	14.086	-2.461	-5.032	27.86	-14.173	-10.074	59.831	-19.649	4.531	-8.518	5.631	12.456	-51.935	-25.246
145	145	0.89136	-3.311	13.984	-2.364	-4.887	28.352	-14.235	-10.053	59.859	-19.464	4.591	-8.076	5.591	12.233	-50.97	-25.086
146	146	0.89755	-3.158	13.906	-2.291	-4.735	28.851	-14.194	-9.943	59.837	-19.253	4.776	-7.544	5.488	12.075	-49.834	-24.956
147	147	0.90374	-3.007	13.855	-2.272	-4.547	29.378	-14.063	-9.806	59.777	-19.065	5.022	-6.907	5.41	11.912	-48.547	-24.813
148	148	0.90993	-2.859	13.835	-2.287	-4.344	29.925	-13.885	-9.638	59.642	-18.877	5.298	-6.235	5.362	11.768	-47.153	-24.648
149	149	0.91612	-2.718	13.863	-2.324	-4.13	30.495	-13.643	-9.426	59.385	-18.706	5.658	-5.566	5.304	11.696	-45.626	-24.513
150	150	0.92231	-2.58	13.908	-2.37	-3.896	31.071	-13.396	-9.235	59.049	-18.569	6.096	-4.896	5.301	11.677	-44.004	-24.358
151	151	0.9285	-2.452	13.969	-2.421	-3.659	31.663	-13.089	-9.002	58.672	-18.5	6.493	-4.235	5.326	11.626	-42.363	-24.204
152	152	0.93469	-2.329	14.049	-2.453	-3.434	32.254	-12.733	-8.706	58.217	-18.49	6.926	-3.626	5.344	11.636	-40.685	-24.089
153	153	0.94088	-2.203	14.147	-2.49	-3.199	32.859	-12.331	-8.362	57.719	-18.55	7.327	-3.036	5.397	11.636	-38.991	-23.974
154	154	0.94707	-2.08	14.248	-2.521	-2.959	33.441	-11.88	-7.988	57.149	-18.658	7.626	-2.493	5.451	11.55	-37.336	-23.857
155	155	0.95326	-1.976	14.347	-2.548	-2.735	33.998	-11.42	-7.604	56.488	-18.735	7.934	-1.992	5.45	11.489	-35.644	-23.763
156	156	0.95945	-1.882	14.451	-2.536	-2.551	34.53	-11.01	-7.218	55.733	-18.759	8.096	-1.517	5.424	11.316	-33.973	-23.649
157	157	0.96564	-1.791	14.559	-2.484	-2.4	35.04	-10.646	-6.828	54.93	-18.754	8.072	-1.086	5.394	11.007	-32.395	-23.499
158	158	0.97183	-1.697	14.67	-2.432	-2.249	35.518	-10.243	-6.386	54.052	-18.76	8.014	-0.756	5.345	10.73	-30.871	-23.348
159	159	0.97802	-1.597	14.777	-2.385	-2.084	35.971	-9.838	-5.942	53.109	-18.764	7.836	-0.508	5.327	10.389	-29.431	-23.141
160	160	0.98421	-1.483	14.876	-2.303	-1.936	36.387	-9.487	-5.501	52.079	-18.717	7.476	-0.315	5.309	9.913	-28.055	-22.881
161	161	0.9904	-1.37	14.967	-2.169	-1.838	36.763	-9.191	-5.062	50.985	-18.631	7.123	-0.103	5.222	9.433	-26.618	-22.668
162	162	0.99659	-1.263	15.042	-2.024	-1.748	37.106	-8.932	-4.671	49.873	-18.493	6.892	0.165	5.064	9.029	-25.083	-22.483
163	163	1.00278	-1.162	15.1	-1.895	-1.65	37.416	-8.646	-4.282	48.729	-18.348	6.636	0.398	4.904	8.621	-23.576	-22.27
164	164	1.00897	-1.069	15.142	-1.743	-1.577	37.684	-8.431	-3.945	47.526	-18.154	6.297	0.579	4.727	8.155	-22.116	-22.05
165	165	1.01516	-0.983	15.166	-1.566	-1.545	37.917	-8.259	-3.625	46.291	-17.987	6.087	0.62	4.568	7.867	-20.714	-21.866
166	166	1.02135	-0.904	15.179	-1.389	-1.502	38.127	-8.125	-3.392	45.025	-17.887	6.145	0.566	4.448	7.832	-19.283	-21.729
167	167	1.02754	-0.83	15.187	-1.223	-1.45	38.315	-8.085	-3.258	43.71	-17.726	6.21	0.541	4.332	7.775	-17.802	-21.589
168	168	1.03373	-0.768	15.193	-1.069	-1.414	38.483	-8.141	-3.187	42.348	-17.537	6.335	0.561	4.3	7.758	-16.233	-21.43
169	169	1.03992	-0.722	15.182	-0.947	-1.365	38.631	-8.213	-3.176	40.96	-17.383	6.696	0.548	4.3	7.954	-14.592	-21.315
170	170	1.04611	-0.688	15.164	-0.823	-1.334	38.799	-8.409	-3.251	39.619	-17.099	7.056	0.546	4.29	8.145	-12.971	-21.176
171	171	1.0523	-0.66	15.144	-0.695	-1.329	38.944	-8.644	-3.323	38.259	-16.748	7.409	0.478	4.291	8.37	-11.418	-21.005
172	172	1.05849	-0.649	15.124	-0.573	-1.345	39.047	-8.949	-3.425	36.833	-16.348	7.824	0.274	4.413	8.712	-9.961	-20.747
173	173	1.06468	-0.656	15.101	-0.49	-1.347	39.132	-9.301	-3.565	35.393	-15.892	8.239	0.094	4.588	9.053	-8.496	-20.454
174	174	1.07087	-0.679	15.086	-0.421	-1.352	39.209	-9.687	-3.718	33.923	-15.322	8.628	-0.042	4.684	9.349	-6.993	-20.18
175	175	1.07706	-0.708	15.074	-0.34	-1.396	39.265	-10.188	-3.873	32.456	-14.66	9.073	-0.163	4.819	9.713	-5.491	-19.89
176	176	1.08325	-0.745	15.055	-0.251	-1.456	39.282	-10.722	-4.017	30.952	-14.038	9.588	-0.418	5.052	10.196	-4.092	-19.589
177	177	1.08944	-0.796	15.026	-0.185	-1.511	39.277	-11.262	-4.145	29.429	-13.405	9.867	-0.77	5.351	10.507	-2.866	-19.232
178	178	1.09563	-0.863	14.997	-0.117	-1.592	39.275	-11.826	-4.238	27.951	-12.65	9.998	-1.17	5.547	10.715	-1.773	-18.888
179	179	1.10182	-0.943	14.969	-0.043	-1.684	39.25	-12.386	-4.305	26.465	-11.96	10.106	-1.514	5.831	10.878	-0.659	-18.524
180	180	1.10801	-1.033	14.932	0	-1.756	39.209	-12.949	-4.363	25.007	-11.391	10.258	-1.641	6.186	11.002	0.645	-18.243
181	181	1.1142	-1.134	14.886	0.038	-1.843	39.108	-13.476	-4.333	23.505	-10.915	10.399	-1.676	6.554	11.106	2.046	-18.033
182	182	1.12039	-1.24	14.831	0.112	-1.986	38.961	-13.981	-4.206	21.989	-10.527	10.49	-1.716	6.997	11.185	3.419	-17.802
183	183	1.12658	-1.351	14.763	0.21	-2.135	38.81	-14.449	-4.067	20.534	-10.32	10.588	-2.04	7.541	11.381	4.492	-17.597
184	184	1.13277	-1.475	14.676	0.31	-2.294	38.608	-14.855	-3.86	19.037	-10.313	10.512	-2.311	8.151	11.407	5.602	-17.464
185	185	1.13896	-1.594	14.571	0.419	-2.46	38.338	-15.269	-3.608	17.513	-10.342	10.382	-2.571	8.765	11.391	6.698	-17.353
186	186	1.14515	-1.7	14.465	0.548	-2.63	38.063	-15.632	-3.324	16.106	-10.474	10.41	-2.86	9.308	11.553	7.727	-17.346
187	187	1.15134	-1.794	14.348	0.696	-2.815	37.784	-15.926	-2.972	14.808	-10.712	10.271	-2.66	9.877	11.38	9.059	-17.308
188	188	1.15753	-1.889	14.215	0.871	-3.024	37.461	-16.096	-2.573	13.567	-11.074	10.233	-2.422	10.348	11.286	10.396	-17.35
189	189	1.16372	-1.969	14.075	1.011	-3.186	37.112	-16.198	-2.184	12.373	-11.474	10.256	-2.237	10.791	11.27	11.635	-17.396
190	190	1.16991	-2.025	13.939	1.119	-3.262	36.743	-16.262	-1.856	11.147	-11.862	10.18	-2.218	11.195	11.205	12.681	-17.42
191	191	1.1761	-2.055	13.814	1.243	-3.308	36.328	-16.208	-1.51	9.879	-12.404	10.08	-2.619	11.564	11.314	13.344	-17.476
192	192	1.18229	-2.069	13.694	1.385	-3.372	35.947	-16.182	-1.188	8.825	-12.854	10.117	-2.758	11.814	11.446	14.099	-17.562
193	193	1.18848	-2.071	13.591	1.516	-3.413	35.629	-16.214	-0.905	7.809	-13.223	9.969	-2.986	12.016	11.437	14.723	-17.657
194	194	1.19467	-2.063	13.509	1.627	-3.436	35.363	-16.289	-0.639	6.851	-13.486	9.686	-3.423	12.141	11.408	15.097	-17.763
195	195	1.20086	-2.041	13.456	1.722	-3.422	35.13	-16.346	-0.465	6.12	-13.733	9.681	-3.523	12.244	11.468	15.607	-17.874
196	196	1.20705	-2.011	13.438	1.826	-3.403	34.966	-16.493	-0.385	5.641	-13.868	9.934	-3.512	12.239	11.702	16.074	-18.072
197	197	1.21324	-1.987	13.439	1.919	-3.394	34.894	-16.73	-0.373	5.46	-13.835	10.322	-3.351	12.127	12.001	16.49	-18.323
198	198	1.21943	-1.961	13.458	1.976	-3.34	34.87	-16.857	-0.434	5.443	-13.844	10.727	-3.21	11.96	12.312	16.746	-18.591
199	199	1.22562	-1.922	13.504	2.044	-3.281	34.877	-16.888	-0.514	5.54	-13.93	11.138	-3.041	11.727	12.612	16.924	-18.891
200	200	1.23181	-1.879	13.559	2.121	-3.244	34.883	-16.912	-0.568	5.718	-14.008	11.588	-2.838	11.369	12.95	17.087	-19.297
201	201	1.238	-1.85	13.614	2.176	-3.192	34.901	-16.818	-0.632	5.966	-14.142	12.024	-2.76	10.977	13.347	17.081	-19.702
