# Supplementary material for: Gait phenotypes in paediatric hereditary spastic paraplegia revealed by dynamic time warping analysis and random forests
Source: PLoS One. 2018 Mar 8;13(3):e0192345. doi: 10.1371/journal.pone.0192345 (PMC5843164; doi:10.1371/journal.pone.0192345)
Supplement: S2 Data — (ZIP) [file pone.0192345.s009.zip › Healthy/Left.SR.HEALTHY9.5.csv]

	Epoch	Time	Pelvic.obliquity	Pelvic.tilt	Pelvic rotation	Hip.abd.add	Hip.flexion	Hip.rotation	Knee.abd.add	Knee.flexion	Knee.rotation	Ankle.abd.add	Ankle.flexion	Ankle.rotation	Forefoot.abd.add	Forefoot.flexion	Forefoot.rotation
1	1	0	0.905	13.101	1.812	-1.868	40.333	-16.092	-4.035	17.679	-10.024	12.335	-6.946	12.967	13.933	5.185	-11.215
2	2	0.00476	0.979	13.073	1.771	-1.653	40.21	-16.23	-4.161	17.903	-10.179	12.568	-7.091	13.419	14.344	4.71	-10.975
3	3	0.00952	1.056	13.07	1.711	-1.418	40.085	-16.309	-4.289	18.16	-10.32	12.785	-7.42	13.734	14.804	4.014	-10.807
4	4	0.01428	1.124	13.094	1.636	-1.172	39.954	-16.297	-4.404	18.429	-10.484	13.004	-7.988	13.934	15.356	3.068	-10.698
5	5	0.01904	1.177	13.145	1.551	-0.929	39.817	-16.207	-4.506	18.705	-10.632	13.27	-8.529	14.021	15.929	2.121	-10.63
6	6	0.0238	1.211	13.22	1.464	-0.702	39.676	-16.084	-4.598	18.992	-10.681	13.556	-8.718	13.967	16.361	1.464	-10.591
7	7	0.02856	1.228	13.315	1.382	-0.492	39.534	-15.931	-4.675	19.271	-10.615	13.738	-8.53	13.76	16.522	1.122	-10.579
8	8	0.03332	1.232	13.433	1.306	-0.296	39.406	-15.8	-4.756	19.53	-10.355	13.717	-8.187	13.364	16.397	0.888	-10.579
9	9	0.03808	1.225	13.574	1.238	-0.11	39.307	-15.679	-4.857	19.789	-9.893	13.559	-7.882	12.726	16.118	0.597	-10.622
10	10	0.04284	1.212	13.734	1.173	0.077	39.251	-15.525	-4.984	20.138	-9.263	13.395	-7.539	11.821	15.785	0.28	-10.725
11	11	0.0476	1.196	13.912	1.121	0.254	39.283	-15.33	-5.152	20.705	-8.471	13.224	-6.995	10.652	15.346	0.001	-10.869
12	12	0.05236	1.179	14.1	1.077	0.429	39.428	-15.058	-5.363	21.534	-7.549	13.075	-6.296	9.222	14.853	-0.283	-11.041
13	13	0.05712	1.16	14.293	1.037	0.602	39.686	-14.685	-5.586	22.565	-6.549	12.903	-5.5	7.596	14.299	-0.564	-11.209
14	14	0.06188	1.137	14.47	0.981	0.792	40.008	-14.211	-5.795	23.68	-5.57	12.609	-4.678	5.918	13.641	-0.833	-11.343
15	15	0.06664	1.123	14.628	0.906	1.014	40.332	-13.612	-5.971	24.792	-4.735	12.39	-3.828	4.305	13.068	-1.02	-11.439
16	16	0.0714	1.14	14.772	0.823	1.27	40.609	-12.947	-6.095	25.852	-3.994	12.251	-2.981	2.732	12.602	-1.152	-11.521
17	17	0.07616	1.202	14.899	0.735	1.567	40.797	-12.214	-6.144	26.799	-3.433	12.101	-2.202	1.262	12.174	-1.287	-11.603
18	18	0.08092	1.314	15.008	0.649	1.897	40.873	-11.482	-6.128	27.584	-3.088	11.95	-1.503	0.02	11.797	-1.418	-11.664
19	19	0.08568	1.464	15.103	0.558	2.25	40.825	-10.774	-6.06	28.169	-2.931	11.819	-0.906	-0.985	11.489	-1.549	-11.709
20	20	0.09044	1.634	15.197	0.453	2.617	40.653	-10.044	-5.917	28.54	-3.021	11.626	-0.385	-1.726	11.165	-1.666	-11.745
21	21	0.0952	1.8	15.291	0.33	2.976	40.375	-9.344	-5.743	28.725	-3.272	11.428	0.058	-2.252	10.871	-1.773	-11.801
22	22	0.09996	1.949	15.373	0.186	3.323	40.017	-8.725	-5.579	28.782	-3.558	11.241	0.441	-2.64	10.615	-1.879	-11.873
23	23	0.10472	2.088	15.434	0.036	3.654	39.597	-8.216	-5.446	28.742	-3.832	11.054	0.786	-2.92	10.38	-1.971	-11.951
24	24	0.10948	2.231	15.461	-0.106	3.969	39.135	-7.915	-5.386	28.643	-4.038	10.875	1.112	-3.087	10.165	-2.044	-12.038
25	25	0.11424	2.391	15.445	-0.228	4.275	38.641	-7.853	-5.411	28.517	-4.152	10.693	1.432	-3.149	9.955	-2.102	-12.128
26	26	0.119	2.57	15.385	-0.326	4.577	38.12	-7.976	-5.498	28.378	-4.193	10.499	1.741	-3.122	9.743	-2.163	-12.198
27	27	0.12376	2.754	15.29	-0.399	4.863	37.578	-8.218	-5.625	28.238	-4.188	10.308	2.033	-3.024	9.539	-2.24	-12.242
28	28	0.12852	2.917	15.165	-0.449	5.116	37.012	-8.494	-5.765	28.096	-4.178	10.143	2.321	-2.893	9.357	-2.312	-12.281
29	29	0.13328	3.035	15.005	-0.474	5.317	36.414	-8.753	-5.905	27.963	-4.147	10.019	2.633	-2.789	9.206	-2.358	-12.323
30	30	0.13804	3.103	14.793	-0.472	5.466	35.762	-8.945	-6.031	27.845	-4.111	9.92	2.981	-2.73	9.065	-2.377	-12.355
31	31	0.1428	3.131	14.522	-0.445	5.57	35.038	-9.016	-6.114	27.73	-4.155	9.85	3.311	-2.687	8.947	-2.416	-12.383
32	32	0.14756	3.125	14.21	-0.398	5.643	34.264	-9.031	-6.192	27.626	-4.199	9.831	3.644	-2.671	8.865	-2.461	-12.39
33	33	0.15232	3.084	13.904	-0.326	5.666	33.47	-8.906	-6.2	27.508	-4.323	9.822	3.974	-2.685	8.795	-2.506	-12.388
34	34	0.15708	2.979	13.661	-0.224	5.614	32.722	-8.732	-6.191	27.377	-4.46	9.851	4.313	-2.728	8.751	-2.533	-12.392
35	35	0.16184	2.799	13.484	-0.075	5.446	32.025	-8.557	-6.147	27.234	-4.561	9.861	4.679	-2.787	8.697	-2.538	-12.385
36	36	0.1666	2.562	13.354	0.112	5.188	31.345	-8.315	-6.048	27.055	-4.646	9.891	4.997	-2.917	8.677	-2.569	-12.379
37	37	0.17136	2.3	13.269	0.316	4.885	30.691	-8.099	-5.94	26.832	-4.671	9.949	5.306	-3.082	8.69	-2.578	-12.374
38	38	0.17612	2.05	13.252	0.526	4.582	30.07	-7.88	-5.807	26.533	-4.681	10.007	5.565	-3.277	8.72	-2.591	-12.376
39	39	0.18088	1.827	13.315	0.729	4.298	29.51	-7.737	-5.68	26.185	-4.58	10.028	5.79	-3.505	8.739	-2.621	-12.363
40	40	0.18564	1.633	13.446	0.927	4.04	29.001	-7.64	-5.558	25.793	-4.456	10.046	5.997	-3.73	8.763	-2.645	-12.356
41	41	0.1904	1.456	13.624	1.112	3.803	28.539	-7.647	-5.474	25.383	-4.258	10.043	6.21	-3.958	8.773	-2.655	-12.371
42	42	0.19516	1.286	13.838	1.273	3.58	28.119	-7.732	-5.418	24.969	-4.025	10.013	6.427	-4.129	8.76	-2.662	-12.377
43	43	0.19992	1.129	14.08	1.414	3.371	27.74	-7.851	-5.364	24.562	-3.812	9.995	6.611	-4.24	8.767	-2.698	-12.385
44	44	0.20468	0.999	14.347	1.541	3.19	27.415	-8.078	-5.348	24.186	-3.573	9.996	6.788	-4.299	8.793	-2.744	-12.411
45	45	0.20944	0.906	14.629	1.659	3.049	27.13	-8.404	-5.366	23.837	-3.328	9.976	6.996	-4.282	8.789	-2.775	-12.43
46	46	0.2142	0.851	14.91	1.769	2.944	26.862	-8.755	-5.386	23.501	-3.118	9.955	7.228	-4.217	8.778	-2.783	-12.449
47	47	0.21896	0.818	15.184	1.863	2.864	26.599	-9.109	-5.398	23.176	-2.963	9.935	7.45	-4.113	8.763	-2.794	-12.49
48	48	0.22372	0.783	15.442	1.939	2.791	26.337	-9.45	-5.403	22.865	-2.877	9.866	7.646	-3.939	8.702	-2.84	-12.532
49	49	0.22848	0.724	15.678	1.99	2.714	26.056	-9.753	-5.41	22.556	-2.822	9.809	7.82	-3.75	8.648	-2.899	-12.584
50	50	0.23324	0.637	15.888	2.012	2.631	25.739	-9.981	-5.412	22.238	-2.815	9.82	7.956	-3.582	8.653	-2.974	-12.673
51	51	0.238	0.526	16.066	2.005	2.545	25.375	-10.116	-5.39	21.904	-2.871	9.833	8.073	-3.434	8.662	-3.053	-12.794
52	52	0.24276	0.405	16.208	1.978	2.461	24.96	-10.236	-5.365	21.548	-2.944	9.858	8.149	-3.259	8.686	-3.162	-12.912
53	53	0.24752	0.282	16.308	1.948	2.372	24.49	-10.277	-5.306	21.166	-3.078	9.914	8.244	-3.069	8.733	-3.23	-13.011
54	54	0.25228	0.17	16.364	1.926	2.293	23.958	-10.313	-5.246	20.76	-3.207	9.972	8.319	-2.918	8.78	-3.307	-13.125
55	55	0.25704	0.073	16.372	1.919	2.224	23.382	-10.37	-5.188	20.353	-3.311	9.967	8.391	-2.796	8.765	-3.4	-13.24
56	56	0.2618	-0.018	16.342	1.911	2.17	22.757	-10.328	-5.107	19.943	-3.478	9.991	8.489	-2.686	8.773	-3.463	-13.332
57	57	0.26656	-0.111	16.279	1.893	2.104	22.108	-10.245	-4.995	19.553	-3.662	10.076	8.548	-2.623	8.856	-3.549	-13.464
58	58	0.27132	-0.215	16.19	1.851	2.043	21.427	-10.093	-4.875	19.166	-3.907	10.104	8.616	-2.532	8.881	-3.647	-13.583
59	59	0.27608	-0.337	16.081	1.779	1.984	20.727	-9.942	-4.781	18.785	-4.088	10.151	8.667	-2.477	8.925	-3.766	-13.701
60	60	0.28084	-0.478	15.959	1.681	1.915	20.01	-9.771	-4.691	18.404	-4.261	10.168	8.72	-2.425	8.941	-3.891	-13.82
61	61	0.2856	-0.635	15.83	1.568	1.825	19.293	-9.587	-4.588	18.041	-4.439	10.139	8.79	-2.353	8.917	-4.021	-13.928
62	62	0.29036	-0.796	15.692	1.456	1.728	18.584	-9.41	-4.49	17.698	-4.651	10.12	8.875	-2.252	8.893	-4.14	-14.043
63	63	0.29512	-0.954	15.55	1.351	1.621	17.888	-9.241	-4.391	17.384	-4.848	10.134	8.991	-2.164	8.896	-4.233	-14.153
64	64	0.29988	-1.107	15.414	1.252	1.511	17.208	-9.08	-4.29	17.09	-5.031	10.161	9.119	-2.099	8.912	-4.319	-14.27
65	65	0.30464	-1.255	15.284	1.153	1.404	16.539	-8.93	-4.193	16.797	-5.218	10.198	9.247	-2.044	8.934	-4.397	-14.409
66	66	0.3094	-1.403	15.165	1.041	1.295	15.878	-8.785	-4.092	16.497	-5.397	10.231	9.422	-2.004	8.944	-4.425	-14.569
67	67	0.31416	-1.554	15.058	0.905	1.184	15.228	-8.637	-3.98	16.197	-5.553	10.184	9.665	-1.988	8.875	-4.403	-14.747
68	68	0.31892	-1.703	14.963	0.742	1.083	14.592	-8.468	-3.868	15.903	-5.716	10.072	9.942	-1.979	8.738	-4.367	-14.936
69	69	0.32368	-1.843	14.879	0.558	0.997	13.97	-8.291	-3.764	15.618	-5.884	9.99	10.22	-1.966	8.625	-4.33	-15.134
70	70	0.32844	-1.963	14.802	0.366	0.924	13.362	-8.169	-3.668	15.348	-6.004	9.928	10.486	-1.97	8.536	-4.308	-15.357
71	71	0.3332	-2.058	14.735	0.179	0.875	12.762	-8.085	-3.58	15.075	-6.131	9.879	10.754	-1.972	8.453	-4.281	-15.609
72	72	0.33796	-2.13	14.678	-0.002	0.847	12.177	-8.037	-3.501	14.805	-6.268	9.884	11.017	-1.958	8.413	-4.243	-15.88
73	73	0.34272	-2.177	14.63	-0.17	0.839	11.609	-8.067	-3.436	14.55	-6.385	9.905	11.228	-1.903	8.396	-4.264	-16.147
74	74	0.34748	-2.208	14.593	-0.336	0.839	11.063	-8.157	-3.374	14.316	-6.442	9.874	11.427	-1.857	8.34	-4.324	-16.419
75	75	0.35224	-2.226	14.567	-0.512	0.853	10.527	-8.27	-3.318	14.086	-6.499	9.84	11.628	-1.811	8.272	-4.386	-16.718
76	76	0.357	-2.238	14.556	-0.709	0.879	10.002	-8.39	-3.264	13.849	-6.57	9.768	11.859	-1.742	8.156	-4.428	-17.033
77	77	0.36176	-2.248	14.557	-0.933	0.903	9.493	-8.513	-3.204	13.631	-6.592	9.654	12.033	-1.658	8.026	-4.557	-17.315
78	78	0.36652	-2.257	14.572	-1.172	0.939	9.012	-8.673	-3.176	13.435	-6.598	9.559	12.184	-1.509	7.907	-4.723	-17.562
79	79	0.37128	-2.269	14.594	-1.411	0.972	8.562	-8.854	-3.178	13.269	-6.628	9.579	12.322	-1.315	7.872	-4.885	-17.806
80	80	0.37604	-2.285	14.623	-1.644	0.989	8.136	-9.063	-3.178	13.139	-6.627	9.585	12.499	-1.126	7.818	-5.031	-18.046
81	81	0.3808	-2.299	14.656	-1.866	1.007	7.732	-9.297	-3.196	13.041	-6.595	9.579	12.636	-0.95	7.756	-5.238	-18.278
82	82	0.38556	-2.314	14.694	-2.085	1.019	7.35	-9.485	-3.212	12.982	-6.6	9.573	12.711	-0.745	7.711	-5.53	-18.468
83	83	0.39032	-2.335	14.733	-2.309	1.012	6.99	-9.628	-3.219	12.969	-6.615	9.54	12.777	-0.524	7.649	-5.869	-18.613
84	84	0.39508	-2.371	14.771	-2.544	0.984	6.651	-9.753	-3.231	13.005	-6.597	9.437	12.847	-0.318	7.528	-6.255	-18.729
85	85	0.39984	-2.426	14.8	-2.793	0.936	6.318	-9.822	-3.25	13.066	-6.588	9.327	12.92	-0.112	7.395	-6.657	-18.808
86	86	0.4046	-2.497	14.821	-3.054	0.87	5.986	-9.843	-3.28	13.145	-6.602	9.26	12.943	0.12	7.307	-7.109	-18.85
87	87	0.40936	-2.574	14.826	-3.328	0.793	5.652	-9.847	-3.321	13.247	-6.598	9.201	12.898	0.356	7.249	-7.637	-18.865
88	88	0.41412	-2.652	14.81	-3.607	0.711	5.308	-9.833	-3.37	13.371	-6.586	9.145	12.784	0.589	7.217	-8.242	-18.863
89	89	0.41888	-2.723	14.77	-3.882	0.626	4.949	-9.788	-3.414	13.513	-6.607	9.085	12.598	0.836	7.203	-8.928	-18.843
90	90	0.42364	-2.779	14.704	-4.141	0.532	4.576	-9.728	-3.437	13.686	-6.646	8.977	12.384	1.097	7.163	-9.673	-18.796
91	91	0.4284	-2.818	14.62	-4.382	0.436	4.202	-9.685	-3.453	13.9	-6.678	8.852	12.167	1.374	7.114	-10.452	-18.722
92	92	0.43316	-2.84	14.516	-4.617	0.356	3.815	-9.639	-3.488	14.131	-6.718	8.738	11.948	1.675	7.068	-11.242	-18.615
93	93	0.43792	-2.853	14.389	-4.862	0.277	3.413	-9.551	-3.521	14.377	-6.796	8.632	11.697	2.018	7.037	-12.074	-18.472
94	94	0.44268	-2.857	14.243	-5.114	0.193	3.002	-9.46	-3.55	14.649	-6.86	8.555	11.39	2.366	7.06	-12.962	-18.314
95	95	0.44744	-2.854	14.08	-5.368	0.113	2.586	-9.354	-3.581	14.948	-6.922	8.431	11.056	2.719	7.056	-13.908	-18.132
96	96	0.4522	-2.837	13.912	-5.607	0.035	2.176	-9.258	-3.615	15.279	-6.992	8.366	10.684	3.082	7.122	-14.889	-17.944
97	97	0.45696	-2.808	13.743	-5.824	-0.047	1.776	-9.211	-3.643	15.636	-7.051	8.235	10.286	3.482	7.141	-15.933	-17.735
98	98	0.46172	-2.764	13.58	-6.007	-0.124	1.385	-9.167	-3.665	16.006	-7.143	8.07	9.79	3.934	7.162	-17.089	-17.475
99	99	0.46648	-2.714	13.427	-6.138	-0.206	1.02	-9.163	-3.694	16.399	-7.255	7.951	9.239	4.403	7.237	-18.291	-17.209
100	100	0.47124	-2.658	13.287	-6.232	-0.289	0.678	-9.187	-3.723	16.811	-7.346	7.82	8.661	4.872	7.314	-19.529	-16.91
101	101	0.476	-2.603	13.166	-6.286	-0.373	0.371	-9.231	-3.762	17.249	-7.449	7.715	8.046	5.347	7.424	-20.805	-16.598
102	102	0.48076	-2.559	13.076	-6.304	-0.465	0.112	-9.302	-3.814	17.717	-7.561	7.621	7.369	5.848	7.564	-22.151	-16.258
103	103	0.48552	-2.536	13.025	-6.278	-0.581	-0.081	-9.374	-3.859	18.228	-7.724	7.539	6.678	6.379	7.72	-23.525	-15.897
104	104	0.49028	-2.535	13.02	-6.202	-0.72	-0.198	-9.472	-3.904	18.789	-7.907	7.479	5.98	6.91	7.901	-24.92	-15.531
105	105	0.49504	-2.553	13.059	-6.073	-0.87	-0.241	-9.593	-3.96	19.391	-8.124	7.441	5.278	7.429	8.097	-26.319	-15.179
106	106	0.4998	-2.586	13.143	-5.884	-1.029	-0.206	-9.766	-4.033	20.037	-8.352	7.467	4.539	7.95	8.362	-27.75	-14.828
107	107	0.50456	-2.636	13.265	-5.633	-1.205	-0.098	-9.974	-4.12	20.726	-8.63	7.573	3.733	8.511	8.717	-29.233	-14.462
108	108	0.50932	-2.711	13.419	-5.326	-1.399	0.082	-10.196	-4.218	21.465	-8.967	7.719	2.892	9.1	9.115	-30.751	-14.084
109	109	0.51408	-2.817	13.594	-4.97	-1.624	0.326	-10.429	-4.318	22.263	-9.328	7.899	2.045	9.657	9.548	-32.279	-13.723
110	110	0.51884	-2.957	13.775	-4.578	-1.89	0.615	-10.647	-4.4	23.118	-9.719	8.124	1.167	10.168	10.043	-33.834	-13.393
111	111	0.5236	-3.125	13.949	-4.16	-2.191	0.934	-10.837	-4.469	24.027	-10.171	8.372	0.196	10.681	10.6	-35.479	-13.07
112	112	0.52836	-3.316	14.109	-3.728	-2.52	1.278	-11.003	-4.533	24.991	-10.694	8.624	-0.922	11.224	11.222	-37.269	-12.748
113	113	0.53312	-3.521	14.248	-3.291	-2.865	1.647	-11.141	-4.597	26.014	-11.232	8.867	-2.181	11.75	11.896	-39.201	-12.419
114	114	0.53788	-3.731	14.364	-2.859	-3.211	2.037	-11.264	-4.677	27.082	-11.784	9.077	-3.501	12.262	12.559	-41.193	-12.096
115	115	0.54264	-3.931	14.442	-2.435	-3.543	2.432	-11.378	-4.771	28.188	-12.34	9.223	-4.874	12.76	13.185	-43.237	-11.778
116	116	0.5474	-4.105	14.478	-2.018	-3.859	2.83	-11.513	-4.869	29.341	-12.876	9.258	-6.3	13.267	13.742	-45.348	-11.44
117	117	0.55216	-4.247	14.465	-1.601	-4.142	3.221	-11.669	-4.988	30.526	-13.352	9.144	-7.824	13.747	14.192	-47.572	-11.061
118	118	0.55692	-4.343	14.409	-1.194	-4.382	3.608	-11.825	-5.102	31.74	-13.829	8.822	-9.422	14.218	14.485	-49.883	-10.668
119	119	0.56168	-4.4	14.309	-0.822	-4.581	3.999	-11.997	-5.226	33	-14.18	8.328	-10.966	14.547	14.598	-52.168	-10.312
120	120	0.56644	-4.42	14.174	-0.509	-4.737	4.399	-12.148	-5.366	34.304	-14.423	7.869	-12.306	14.721	14.657	-54.256	-10.036
121	121	0.5712	-4.418	14.005	-0.261	-4.855	4.819	-12.301	-5.556	35.673	-14.541	7.455	-13.322	14.799	14.616	-56.061	-9.796
122	122	0.57596	-4.398	13.816	-0.073	-4.936	5.268	-12.45	-5.79	37.098	-14.53	7.135	-14.007	14.761	14.513	-57.565	-9.606
123	123	0.58072	-4.367	13.623	0.064	-4.99	5.769	-12.599	-6.065	38.592	-14.37	6.928	-14.388	14.518	14.378	-58.791	-9.534
124	124	0.58548	-4.335	13.445	0.143	-5.029	6.339	-12.72	-6.367	40.14	-14.11	6.795	-14.587	14.076	14.227	-59.84	-9.592
125	125	0.59024	-4.31	13.288	0.161	-5.062	6.983	-12.804	-6.674	41.73	-13.729	6.644	-14.696	13.412	14.016	-60.8	-9.764
126	126	0.595	-4.293	13.163	0.119	-5.089	7.702	-12.826	-6.962	43.337	-13.247	6.39	-14.797	12.512	13.697	-61.746	-10.052
127	127	0.59976	-4.283	13.079	0.026	-5.102	8.496	-12.799	-7.24	44.928	-12.69	6.019	-14.884	11.395	13.252	-62.649	-10.468
128	128	0.60452	-4.278	13.046	-0.106	-5.101	9.371	-12.727	-7.5	46.498	-12.098	5.594	-14.867	10.103	12.718	-63.41	-11.017
129	129	0.60928	-4.276	13.072	-0.274	-5.086	10.33	-12.619	-7.745	48.044	-11.479	5.231	-14.65	8.665	12.183	-63.917	-11.702
130	130	0.61404	-4.278	13.155	-0.469	-5.054	11.361	-12.468	-7.97	49.554	-10.873	5.001	-14.203	7.141	11.709	-64.122	-12.497
131	131	0.6188	-4.289	13.291	-0.671	-5.011	12.449	-12.266	-8.162	51.017	-10.338	4.897	-13.566	5.606	11.314	-64.053	-13.364
132	132	0.62356	-4.315	13.473	-0.859	-4.972	13.582	-12.04	-8.319	52.418	-9.889	4.891	-12.802	4.098	10.996	-63.765	-14.284
133	133	0.62832	-4.364	13.694	-1.018	-4.957	14.746	-11.773	-8.408	53.746	-9.575	4.917	-11.982	2.667	10.726	-63.322	-15.237
134	134	0.63308	-4.437	13.942	-1.145	-4.972	15.938	-11.508	-8.453	54.986	-9.394	4.919	-11.167	1.367	10.475	-62.784	-16.194
135	135	0.63784	-4.53	14.21	-1.241	-5.01	17.149	-11.222	-8.441	56.128	-9.353	4.85	-10.394	0.224	10.202	-62.197	-17.118
136	136	0.6426	-4.633	14.491	-1.308	-5.059	18.38	-11.004	-8.458	57.183	-9.403	4.686	-9.666	-0.754	9.873	-61.589	-17.997
137	137	0.64736	-4.738	14.779	-1.342	-5.107	19.605	-10.763	-8.432	58.129	-9.636	4.455	-9.021	-1.507	9.519	-60.983	-18.811
138	138	0.65212	-4.831	15.063	-1.35	-5.153	20.816	-10.601	-8.44	58.98	-9.978	4.255	-8.43	-2.028	9.227	-60.34	-19.545
139	139	0.65688	-4.893	15.326	-1.326	-5.175	21.979	-10.481	-8.441	59.708	-10.446	4.064	-7.897	-2.313	8.97	-59.659	-20.183
140	140	0.66164	-4.908	15.558	-1.266	-5.148	23.085	-10.438	-8.484	60.333	-11.035	3.87	-7.374	-2.366	8.702	-58.919	-20.722
141	141	0.6664	-4.881	15.772	-1.175	-5.085	24.145	-10.404	-8.497	60.866	-11.716	3.681	-6.879	-2.229	8.439	-58.142	-21.151
142	142	0.67116	-4.818	15.968	-1.045	-5.01	25.173	-10.47	-8.55	61.327	-12.419	3.548	-6.413	-1.915	8.228	-57.324	-21.459
143	143	0.67592	-4.734	16.155	-0.893	-4.934	26.174	-10.585	-8.61	61.697	-13.171	3.453	-5.983	-1.424	8.06	-56.459	-21.665
144	144	0.68068	-4.634	16.319	-0.714	-4.865	27.131	-10.774	-8.701	61.982	-13.924	3.383	-5.558	-0.812	7.906	-55.534	-21.788
145	145	0.68544	-4.519	16.453	-0.516	-4.798	28.035	-11.001	-8.799	62.169	-14.664	3.344	-5.147	-0.106	7.766	-54.544	-21.827
146	146	0.6902	-4.375	16.549	-0.308	-4.715	28.873	-11.28	-8.927	62.253	-15.373	3.338	-4.756	0.688	7.637	-53.494	-21.774
147	147	0.69496	-4.201	16.605	-0.104	-4.609	29.643	-11.559	-9.037	62.231	-16.071	3.361	-4.378	1.555	7.524	-52.376	-21.646
148	148	0.69972	-4	16.617	0.081	-4.474	30.346	-11.838	-9.141	62.121	-16.732	3.429	-3.984	2.458	7.432	-51.172	-21.46
149	149	0.70448	-3.783	16.589	0.245	-4.315	30.991	-12.124	-9.258	61.945	-17.336	3.564	-3.563	3.355	7.372	-49.882	-21.237
150	150	0.70924	-3.56	16.522	0.39	-4.144	31.586	-12.389	-9.367	61.717	-17.887	3.764	-3.138	4.228	7.352	-48.537	-20.988
151	151	0.714	-3.336	16.426	0.512	-3.97	32.145	-12.625	-9.455	61.448	-18.361	3.997	-2.727	5.058	7.359	-47.165	-20.71
152	152	0.71876	-3.116	16.312	0.614	-3.796	32.684	-12.837	-9.527	61.135	-18.733	4.248	-2.337	5.808	7.384	-45.778	-20.415
153	153	0.72352	-2.905	16.187	0.694	-3.622	33.205	-13.004	-9.577	60.774	-19.016	4.539	-1.978	6.465	7.447	-44.368	-20.12
154	154	0.72828	-2.702	16.056	0.75	-3.443	33.709	-13.121	-9.6	60.355	-19.214	4.87	-1.641	7.034	7.546	-42.927	-19.823
155	155	0.73304	-2.504	15.921	0.78	-3.252	34.198	-13.2	-9.608	59.889	-19.331	5.197	-1.326	7.514	7.645	-41.475	-19.529
156	156	0.7378	-2.313	15.788	0.776	-3.045	34.682	-13.248	-9.613	59.382	-19.366	5.545	-1	7.886	7.753	-39.98	-19.261
157	157	0.74256	-2.124	15.667	0.736	-2.815	35.171	-13.244	-9.59	58.835	-19.319	5.838	-0.693	8.165	7.822	-38.49	-18.993
158	158	0.74732	-1.943	15.568	0.667	-2.575	35.67	-13.181	-9.519	58.256	-19.227	6.08	-0.428	8.365	7.877	-37.031	-18.739
159	159	0.75208	-1.765	15.493	0.573	-2.318	36.183	-13.087	-9.434	57.635	-19.079	6.304	-0.22	8.476	7.942	-35.596	-18.512
160	160	0.75684	-1.6	15.442	0.468	-2.071	36.709	-12.953	-9.317	56.983	-18.869	6.519	-0.01	8.497	8.001	-34.139	-18.306
161	161	0.7616	-1.441	15.416	0.353	-1.815	37.237	-12.765	-9.162	56.276	-18.592	6.658	0.178	8.416	7.995	-32.689	-18.106
162	162	0.76636	-1.293	15.412	0.239	-1.559	37.772	-12.549	-8.989	55.514	-18.244	6.722	0.359	8.247	7.921	-31.226	-17.907
163	163	0.77112	-1.152	15.424	0.133	-1.327	38.299	-12.325	-8.785	54.697	-17.828	6.73	0.515	8.023	7.815	-29.77	-17.695
164	164	0.77588	-1.03	15.454	0.03	-1.107	38.824	-12.102	-8.586	53.828	-17.363	6.713	0.664	7.76	7.688	-28.293	-17.48
165	165	0.78064	-0.921	15.501	-0.065	-0.901	39.337	-11.844	-8.359	52.922	-16.862	6.65	0.812	7.421	7.518	-26.818	-17.279
166	166	0.7854	-0.831	15.57	-0.153	-0.712	39.847	-11.575	-8.129	51.982	-16.308	6.57	0.948	7.018	7.339	-25.346	-17.083
167	167	0.79016	-0.757	15.653	-0.228	-0.545	40.349	-11.286	-7.886	51.001	-15.738	6.543	1.077	6.594	7.208	-23.846	-16.877
168	168	0.79492	-0.696	15.747	-0.279	-0.406	40.837	-10.991	-7.633	49.971	-15.169	6.607	1.21	6.164	7.159	-22.288	-16.673
169	169	0.79968	-0.641	15.85	-0.302	-0.295	41.308	-10.718	-7.389	48.888	-14.57	6.749	1.342	5.71	7.179	-20.683	-16.469
170	170	0.80444	-0.588	15.96	-0.296	-0.21	41.758	-10.475	-7.154	47.757	-13.952	6.96	1.478	5.255	7.259	-19.035	-16.254
171	171	0.8092	-0.541	16.072	-0.266	-0.146	42.184	-10.257	-6.936	46.577	-13.339	7.279	1.631	4.806	7.431	-17.324	-16.046
172	172	0.81396	-0.505	16.179	-0.218	-0.105	42.574	-10.069	-6.746	45.344	-12.746	7.749	1.788	4.365	7.737	-15.544	-15.869
173	173	0.81872	-0.484	16.27	-0.154	-0.09	42.916	-9.907	-6.573	44.049	-12.208	8.326	1.924	3.981	8.149	-13.729	-15.71
174	174	0.82348	-0.476	16.346	-0.07	-0.103	43.206	-9.768	-6.411	42.685	-11.752	8.932	1.992	3.702	8.605	-11.943	-15.546
175	175	0.82824	-0.476	16.406	0.035	-0.141	43.448	-9.67	-6.271	41.251	-11.376	9.552	1.968	3.562	9.097	-10.218	-15.347
176	176	0.833	-0.481	16.452	0.157	-0.202	43.649	-9.644	-6.167	39.777	-11.028	10.171	1.929	3.536	9.588	-8.509	-15.11
177	177	0.83776	-0.491	16.485	0.301	-0.296	43.822	-9.72	-6.105	38.283	-10.74	10.811	1.89	3.647	10.101	-6.801	-14.871
178	178	0.84252	-0.509	16.496	0.45	-0.411	43.949	-9.812	-6.035	36.752	-10.577	11.464	1.796	3.9	10.642	-5.136	-14.638
179	179	0.84728	-0.539	16.487	0.597	-0.529	44.034	-9.947	-5.988	35.187	-10.51	12.017	1.534	4.302	11.141	-3.656	-14.39
180	180	0.85204	-0.568	16.449	0.74	-0.646	44.056	-10.122	-5.934	33.597	-10.503	12.451	1.11	4.779	11.591	-2.368	-14.161
181	181	0.8568	-0.601	16.39	0.877	-0.761	44.024	-10.313	-5.876	31.979	-10.598	12.816	0.637	5.346	11.997	-1.144	-13.964
182	182	0.86156	-0.632	16.31	1.015	-0.873	43.933	-10.504	-5.799	30.338	-10.78	13.1	0.227	5.941	12.311	0.118	-13.815
183	183	0.86632	-0.667	16.216	1.135	-0.969	43.804	-10.675	-5.702	28.699	-11.071	13.303	-0.095	6.612	12.533	1.424	-13.685
184	184	0.87108	-0.694	16.103	1.261	-1.07	43.626	-10.808	-5.54	27.069	-11.407	13.396	-0.344	7.243	12.655	2.755	-13.59
185	185	0.87584	-0.717	15.975	1.398	-1.187	43.418	-10.939	-5.339	25.488	-11.747	13.456	-0.526	7.798	12.741	4.1	-13.557
186	186	0.8806	-0.73	15.831	1.553	-1.321	43.179	-11.061	-5.101	23.96	-12.07	13.53	-0.665	8.237	12.841	5.446	-13.591
187	187	0.88536	-0.738	15.68	1.711	-1.456	42.925	-11.191	-4.846	22.506	-12.397	13.558	-0.794	8.605	12.912	6.727	-13.691
188	188	0.89012	-0.741	15.527	1.862	-1.576	42.663	-11.308	-4.581	21.119	-12.709	13.504	-0.897	8.876	12.909	7.956	-13.843
189	189	0.89488	-0.737	15.377	2.006	-1.682	42.398	-11.443	-4.32	19.803	-12.949	13.408	-0.95	9.046	12.858	9.156	-14.027
190	190	0.89964	-0.727	15.231	2.148	-1.789	42.133	-11.615	-4.055	18.576	-13.082	13.286	-0.964	9.104	12.786	10.296	-14.237
191	191	0.9044	-0.712	15.094	2.287	-1.894	41.874	-11.816	-3.794	17.453	-13.127	13.159	-0.988	9.092	12.725	11.322	-14.446
192	192	0.90916	-0.693	14.97	2.42	-1.988	41.634	-12.055	-3.555	16.43	-13.096	13.027	-1.043	9.059	12.677	12.214	-14.629
193	193	0.91392	-0.667	14.862	2.552	-2.073	41.415	-12.352	-3.344	15.5	-12.976	12.909	-1.115	9.001	12.652	12.997	-14.792
194	194	0.91868	-0.635	14.77	2.685	-2.151	41.212	-12.718	-3.164	14.662	-12.769	12.843	-1.185	8.925	12.676	13.696	-14.941
195	195	0.92344	-0.597	14.689	2.82	-2.22	41.022	-13.152	-3.017	13.926	-12.484	12.805	-1.255	8.853	12.729	14.29	-15.063
196	196	0.9282	-0.557	14.618	2.949	-2.275	40.847	-13.621	-2.914	13.309	-12.157	12.837	-1.357	8.844	12.856	14.739	-15.113
197	197	0.93296	-0.517	14.556	3.066	-2.308	40.697	-14.095	-2.862	12.829	-11.795	12.984	-1.445	8.878	13.079	15.084	-15.094
198	198	0.93772	-0.478	14.499	3.177	-2.322	40.573	-14.578	-2.867	12.512	-11.394	13.209	-1.535	8.918	13.372	15.29	-15.037
199	199	0.94248	-0.439	14.436	3.264	-2.306	40.457	-14.984	-2.904	12.322	-11.05	13.518	-1.606	8.999	13.734	15.401	-14.932
200	200	0.94724	-0.399	14.365	3.342	-2.275	40.346	-15.336	-2.975	12.273	-10.745	13.862	-1.744	9.141	14.156	15.309	-14.751
201	201	0.952	-0.361	14.287	3.395	-2.211	40.24	-15.601	-3.082	12.351	-10.484	14.256	-2.074	9.294	14.7	14.92	-14.534
