# Supplementary material for: Gait phenotypes in paediatric hereditary spastic paraplegia revealed by dynamic time warping analysis and random forests
Source: PLoS One. 2018 Mar 8;13(3):e0192345. doi: 10.1371/journal.pone.0192345 (PMC5843164; doi:10.1371/journal.pone.0192345)
Supplement: S2 Data — (ZIP) [file pone.0192345.s009.zip › Healthy/Right spatiotemporal parameters from healthy children.csv]

	HEALTHY1.1	HEALTHY1.2	HEALTHY1.3	HEALTHY1.4	HEALTHY1.5	HEALTHY2.1	HEALTHY2.2	HEALTHY2.3	HEALTHY2.4	HEALTHY2.5	HEALTHY3.1	HEALTHY3.2	HEALTHY3.3	HEALTHY3.4	HEALTHY3.5	HEALTHY4.1	HEALTHY4.2	HEALTHY4.3	HEALTHY4.4	HEALTHY4.5	HEALTHY5.1	HEALTHY5.2	HEALTHY5.3	HEALTHY5.4	HEALTHY5.5	HEALTHY6.1	HEALTHY6.2	HEALTHY6.3	HEALTHY6.4	HEALTHY6.5	HEALTHY7.1	HEALTHY7.2	HEALTHY7.3	HEALTHY7.4	HEALTHY7.5	HEALTHY8.1	HEALTHY8.2	HEALTHY8.3	HEALTHY8.4	HEALTHY8.5	HEALTHY9.1	HEALTHY9.2	HEALTHY9.3	HEALTHY9.4	HEALTHY9.5	HEALTHY10.1	HEALTHY10.2	HEALTHY10.3	HEALTHY10.4
Normalized walking speed	1.515625	1.890625	1.5625	NA	NA	1.38181818181818	1.69090909090909	1.54545454545455	1.67272727272727	1.6	1.42352941176471	NA	1.30588235294118	1.32941176470588	NA	0.8	1.27692307692308	1.4	1.10769230769231	1.33846153846154	1.12359550561798	1.14606741573034	1.15730337078652	NA	1.15730337078652	1.35593220338983	1.74576271186441	1.93220338983051	1.16949152542373	1.96610169491525	1.3134328358209	1.13432835820896	1.7910447761194	2.05970149253731	1.94029850746269	1.41496598639456	1.31972789115646	1.33333333333333	1.42857142857143	NA	1.06	0.83	0.91	1.01	1.4	2.20338983050847	1.57627118644068	1.50847457627119	1.79661016949153
Cadence	2.092	2.1645	2.05333333333333	NA	NA	1.95316666666667	1.94933333333333	1.85183333333333	2.02433333333333	2.0965	1.92683333333333	NA	1.7035	1.81166666666667	NA	1.66666666666667	1.90483333333333	1.80183333333333	1.69483333333333	1.85183333333333	1.71816666666667	1.66383333333333	1.70066666666667	NA	1.6835	1.78566666666667	2.22216666666667	2.381	2.17383333333333	2.46916666666667	1.90483333333333	1.76983333333333	2.457	2.457	2.31483333333333	2.10533333333333	2	2.02016666666667	2.02016666666667	NA	1.73016666666667	1.50383333333333	1.63666666666667	1.626	2.0965	2.59733333333333	2.08333333333333	2.08333333333333	2.381
Stance time (%)	63.4	56.95	62.09	NA	NA	60.76	60	61.35	58.74	66.43	59.72	NA	62.43	62.54	NA	62.96	60.7	58.69	56.83	53.77	62.59	65.08	63.25	NA	62.25	57.59	58.01	57.49	64.36	60.84	61.35	62.78	62.06	61.32	61.62	62.57	65.52	64.25	65.84	NA	63.03	65.89	63.12	60	61.33	60	63.21	63.54	63.07
First double support (%)	14	10	11	NA	NA	15	13	13	12	13	10	NA	13	11	NA	18	12	10	9	10	13	14	14	NA	14	10	11	10	17	11	14	14	11	12	13	11	13	14	14	NA	12	14	15	13	13	8	14	11	14
Single support (%)	38	38	41	NA	NA	36	36	35	36	39	41	NA	38	41	NA	38	42	38	39	39	38	37	36	NA	36	40	40	40	34	40	35	35	40	39	37	38	37	38	37	NA	38	36	35	27	38	43	36	39	38
[truncated: 116 more columns]
