# Supplementary material for: Gait phenotypes in paediatric hereditary spastic paraplegia revealed by dynamic time warping analysis and random forests
Source: PLoS One. 2018 Mar 8;13(3):e0192345. doi: 10.1371/journal.pone.0192345 (PMC5843164; doi:10.1371/journal.pone.0192345)
Supplement: S2 Data — (ZIP) [file pone.0192345.s009.zip › Healthy/Right.SR.HEALTHY1.1.csv]

	Epoch	Time	Pelvic.obliquity	Pelvic.tilt	Pelvic rotation	Hip.abd.add	Hip.flexion	Hip.rotation	Knee.abd.add	Knee.flexion	Knee.rotation	Ankle.abd.add	Ankle.flexion	Ankle.rotation	Forefoot.abd.add	Forefoot.flexion	Forefoot.rotation
1	1	0	2.343	7.616	14.14	-0.149	24.051	5.199	-5.282	-8.467	-36.174	9.992	-4.365	-1.57	11.887	24.66	-19.728
2	2	0.005	2.32	7.431	13.966	-0.007	24.135	4.994	-4.926	-7.433	-35.933	9.893	-4.556	-1.696	11.91	23.615	-19.878
3	3	0.01	2.294	7.253	13.777	0.14	24.229	4.796	-4.533	-6.271	-35.638	9.77	-4.68	-1.847	11.901	22.491	-19.998
4	4	0.015	2.276	7.087	13.597	0.289	24.305	4.612	-4.105	-5.039	-35.331	9.77	-4.746	-2.021	12.01	21.353	-20.108
5	5	0.02	2.255	6.937	13.422	0.418	24.375	4.457	-3.608	-3.764	-35	9.492	-4.705	-2.332	11.87	20.151	-20.281
6	6	0.025	2.23	6.797	13.269	0.528	24.414	4.324	-3.083	-2.469	-34.678	9.211	-4.776	-2.769	11.777	18.79	-20.548
7	7	0.03	2.202	6.676	13.15	0.611	24.418	4.248	-2.579	-1.172	-34.449	9.266	-4.942	-3.171	12.005	17.412	-20.81
8	8	0.035	2.185	6.571	13.073	0.693	24.379	4.217	-2.104	0.043	-34.318	9.36	-5.275	-3.495	12.321	15.906	-21.009
9	9	0.04	2.17	6.484	13.043	0.738	24.289	4.2	-1.651	1.104	-34.219	9.651	-5.685	-3.844	12.837	14.491	-21.23
10	10	0.045	2.167	6.422	13.032	0.792	24.156	4.218	-1.294	1.873	-34.142	9.89	-6.216	-4.116	13.329	13.163	-21.349
11	11	0.05	2.17	6.389	13.028	0.863	23.964	4.286	-1.087	2.202	-34.116	9.771	-6.792	-4.209	13.494	12.005	-21.268
12	12	0.055	2.22	6.379	13.026	0.999	23.723	4.386	-1.049	2.094	-34.12	9.051	-7.361	-4.096	13.082	10.984	-20.924
13	13	0.06	2.32	6.38	13.038	1.17	23.45	4.493	-1.096	1.717	-34.11	8.06	-7.811	-3.901	12.362	10.198	-20.446
14	14	0.065	2.469	6.364	13.048	1.391	23.186	4.619	-1.174	1.362	-34.074	7.327	-8.078	-3.78	11.785	9.697	-20.022
15	15	0.07	2.666	6.34	13.043	1.659	22.958	4.793	-1.226	1.196	-33.952	6.909	-8.162	-3.811	11.402	9.332	-19.641
16	16	0.075	2.888	6.285	13.015	1.959	22.768	5.063	-1.23	1.338	-33.767	6.984	-8.383	-3.968	11.452	8.753	-19.25
17	17	0.08	3.134	6.235	12.962	2.284	22.622	5.441	-1.156	1.769	-33.477	7.391	-8.902	-4.26	11.839	7.709	-18.782
18	18	0.085	3.373	6.182	12.861	2.619	22.503	5.913	-0.947	2.43	-33.034	7.599	-9.474	-4.765	12.052	6.306	-18.292
19	19	0.09	3.59	6.143	12.689	2.959	22.39	6.496	-0.656	3.204	-32.428	7.87	-9.718	-5.519	12.224	5.11	-17.872
20	20	0.095	3.794	6.119	12.469	3.308	22.26	7.184	-0.342	3.954	-31.727	8.263	-9.491	-6.479	12.401	4.411	-17.558
21	21	0.1	3.98	6.117	12.223	3.654	22.107	7.926	-0.058	4.575	-30.968	8.648	-9.022	-7.633	12.522	4.063	-17.384
22	22	0.105	4.16	6.14	11.96	4.005	21.932	8.672	0.177	5.034	-30.21	8.931	-8.498	-8.823	12.562	3.881	-17.269
23	23	0.11	4.328	6.188	11.681	4.345	21.751	9.397	0.371	5.351	-29.519	8.954	-8.057	-9.974	12.409	3.679	-17.209
24	24	0.115	4.49	6.247	11.383	4.686	21.587	10.062	0.548	5.635	-28.856	8.871	-7.713	-11.097	12.193	3.41	-17.219
25	25	0.12	4.644	6.318	11.082	5.017	21.425	10.647	0.706	5.873	-28.229	8.604	-7.384	-12.087	11.837	3.118	-17.209
26	26	0.125	4.798	6.397	10.773	5.357	21.272	11.095	0.844	6.094	-27.65	8.105	-7.039	-12.88	11.301	2.798	-17.181
27	27	0.13	4.963	6.495	10.474	5.7	21.129	11.356	0.969	6.284	-27.161	7.593	-6.673	-13.498	10.806	2.53	-17.244
28	28	0.135	5.159	6.607	10.218	6.053	21.016	11.42	1.081	6.478	-26.776	7.176	-6.331	-13.949	10.44	2.284	-17.396
29	29	0.14	5.397	6.738	10.016	6.428	20.916	11.313	1.14	6.645	-26.493	6.884	-6.001	-14.214	10.196	2.089	-17.579
30	30	0.145	5.644	6.892	9.842	6.804	20.813	11.111	1.164	6.749	-26.337	6.619	-5.752	-14.291	10.006	1.861	-17.768
31	31	0.15	5.884	7.053	9.69	7.168	20.703	10.841	1.164	6.827	-26.287	6.351	-5.485	-14.175	9.823	1.664	-17.922
32	32	0.155	6.116	7.207	9.583	7.517	20.569	10.521	1.143	6.87	-26.36	5.995	-5.153	-13.902	9.563	1.522	-18.056
33	33	0.16	6.336	7.343	9.525	7.827	20.42	10.181	1.142	6.912	-26.447	5.614	-4.741	-13.603	9.273	1.444	-18.163
34	34	0.165	6.544	7.47	9.508	8.107	20.249	9.838	1.148	6.925	-26.521	5.233	-4.37	-13.339	8.981	1.333	-18.266
35	35	0.17	6.716	7.585	9.501	8.361	20.05	9.525	1.127	6.932	-26.562	4.976	-4.058	-13.111	8.785	1.204	-18.35
36	36	0.175	6.863	7.669	9.517	8.597	19.797	9.252	1.086	6.906	-26.591	4.77	-3.698	-12.948	8.616	1.158	-18.448
37	37	0.18	6.965	7.717	9.545	8.791	19.483	9.036	1.038	6.856	-26.609	4.599	-3.33	-12.839	8.462	1.138	-18.545
38	38	0.185	7.047	7.727	9.587	8.968	19.128	8.833	0.991	6.833	-26.533	4.477	-2.938	-12.777	8.333	1.126	-18.582
39	39	0.19	7.081	7.693	9.632	9.102	18.708	8.68	0.967	6.814	-26.396	4.384	-2.594	-12.81	8.237	1.053	-18.62
40	40	0.195	7.086	7.614	9.667	9.212	18.224	8.572	0.951	6.8	-26.234	4.319	-2.151	-12.865	8.15	1.072	-18.644
41	41	0.2	7.042	7.489	9.683	9.287	17.675	8.489	0.928	6.786	-26.021	4.337	-1.728	-12.975	8.131	1.094	-18.686
42	42	0.205	6.968	7.329	9.674	9.354	17.081	8.468	0.897	6.792	-25.761	4.412	-1.332	-13.168	8.156	1.092	-18.736
43	43	0.21	6.875	7.144	9.652	9.398	16.438	8.511	0.884	6.779	-25.469	4.392	-0.936	-13.357	8.1	1.053	-18.708
44	44	0.215	6.754	6.933	9.612	9.421	15.759	8.591	0.883	6.756	-25.148	4.239	-0.509	-13.572	7.926	1.005	-18.661
45	45	0.22	6.613	6.718	9.552	9.426	15.063	8.703	0.879	6.725	-24.827	4.1	0.013	-13.795	7.757	1.061	-18.622
46	46	0.225	6.452	6.498	9.475	9.416	14.347	8.858	0.871	6.676	-24.577	4.064	0.465	-13.984	7.696	1.093	-18.6
47	47	0.23	6.289	6.28	9.378	9.409	13.618	9.016	0.854	6.607	-24.349	3.966	0.818	-14.085	7.589	1.011	-18.52
48	48	0.235	6.104	6.068	9.262	9.378	12.874	9.167	0.831	6.518	-24.139	4.013	1.147	-14.228	7.621	0.966	-18.536
49	49	0.24	5.894	5.88	9.123	9.311	12.152	9.328	0.807	6.436	-23.976	4.144	1.456	-14.336	7.725	0.93	-18.579
50	50	0.245	5.657	5.711	8.973	9.208	11.457	9.464	0.781	6.367	-23.848	4.155	1.827	-14.323	7.705	0.917	-18.571
51	51	0.25	5.43	5.563	8.807	9.104	10.785	9.573	0.758	6.282	-23.743	4.199	2.109	-14.244	7.731	0.84	-18.555
52	52	0.255	5.213	5.44	8.623	9.016	10.137	9.672	0.708	6.167	-23.694	4.12	2.453	-14.077	7.627	0.819	-18.524
53	53	0.26	5.002	5.345	8.433	8.917	9.528	9.734	0.657	6.047	-23.678	4.152	2.781	-13.848	7.623	0.831	-18.505
54	54	0.265	4.786	5.284	8.228	8.799	8.97	9.777	0.606	5.939	-23.679	4.231	3.129	-13.618	7.652	0.891	-18.535
55	55	0.27	4.575	5.251	8.008	8.686	8.453	9.793	0.545	5.832	-23.724	4.35	3.332	-13.35	7.723	0.833	-18.598
56	56	0.275	4.373	5.253	7.762	8.584	7.981	9.78	0.465	5.723	-23.743	4.395	3.538	-13.062	7.717	0.77	-18.658
57	57	0.28	4.189	5.282	7.524	8.488	7.552	9.726	0.396	5.623	-23.72	4.311	3.79	-12.783	7.589	0.709	-18.711
58	58	0.285	4.02	5.326	7.283	8.4	7.152	9.627	0.326	5.55	-23.634	4.329	4.062	-12.557	7.549	0.687	-18.798
59	59	0.29	3.871	5.389	7.045	8.318	6.789	9.481	0.276	5.519	-23.46	4.334	4.347	-12.312	7.501	0.636	-18.814
60	60	0.295	3.728	5.455	6.788	8.249	6.439	9.346	0.223	5.511	-23.236	4.383	4.618	-12.144	7.496	0.576	-18.861
61	61	0.3	3.606	5.546	6.529	8.201	6.129	9.178	0.172	5.53	-22.927	4.427	4.927	-12.045	7.488	0.536	-18.923
62	62	0.305	3.489	5.644	6.251	8.17	5.84	9.008	0.102	5.569	-22.554	4.359	5.247	-11.977	7.372	0.467	-18.96
63	63	0.31	3.393	5.754	5.984	8.137	5.569	8.837	0.054	5.616	-22.169	4.286	5.544	-11.922	7.256	0.364	-18.986
64	64	0.315	3.307	5.859	5.727	8.124	5.296	8.666	-0.006	5.666	-21.779	4.179	5.859	-11.888	7.104	0.265	-19.014
65	65	0.32	3.231	5.958	5.487	8.106	5.022	8.474	-0.05	5.729	-21.424	4.155	6.155	-11.86	7.032	0.163	-19.088
66	66	0.325	3.165	6.043	5.252	8.103	4.733	8.285	-0.106	5.79	-21.081	4.208	6.41	-11.833	7.03	0.045	-19.167
67	67	0.33	3.09	6.129	5.022	8.09	4.442	8.126	-0.149	5.851	-20.74	4.176	6.642	-11.824	6.965	-0.13	-19.228
68	68	0.335	3.02	6.216	4.805	8.074	4.151	7.991	-0.187	5.91	-20.428	4.102	6.923	-11.828	6.851	-0.271	-19.293
69	69	0.34	2.956	6.301	4.597	8.051	3.857	7.917	-0.196	5.963	-20.186	3.953	7.315	-11.794	6.666	-0.332	-19.327
70	70	0.345	2.894	6.36	4.407	8.033	3.531	7.873	-0.216	5.998	-20.016	3.819	7.679	-11.75	6.486	-0.404	-19.372
71	71	0.35	2.826	6.407	4.237	8.007	3.185	7.823	-0.233	6.021	-19.887	3.736	7.982	-11.671	6.363	-0.518	-19.413
72	72	0.355	2.748	6.456	4.087	7.965	2.827	7.785	-0.256	6.032	-19.808	3.766	8.25	-11.592	6.335	-0.631	-19.472
73	73	0.36	2.669	6.506	3.947	7.91	2.478	7.766	-0.26	6.068	-19.735	3.898	8.521	-11.559	6.407	-0.726	-19.557
74	74	0.365	2.597	6.546	3.813	7.871	2.119	7.753	-0.261	6.103	-19.65	3.909	8.807	-11.565	6.377	-0.847	-19.653
75	75	0.37	2.524	6.575	3.694	7.829	1.757	7.729	-0.258	6.147	-19.552	3.896	9.074	-11.601	6.33	-0.998	-19.761
76	76	0.375	2.46	6.602	3.599	7.801	1.385	7.71	-0.252	6.19	-19.397	3.772	9.404	-11.676	6.191	-1.136	-19.821
77	77	0.38	2.402	6.633	3.519	7.766	1.01	7.718	-0.222	6.217	-19.266	3.608	9.697	-11.764	6.032	-1.322	-19.879
78	78	0.385	2.353	6.67	3.446	7.739	0.634	7.725	-0.209	6.228	-19.155	3.525	9.981	-11.832	5.936	-1.48	-19.93
79	79	0.39	2.311	6.716	3.372	7.726	0.257	7.737	-0.203	6.223	-19.041	3.446	10.262	-11.906	5.849	-1.633	-19.979
80	80	0.395	2.291	6.763	3.302	7.747	-0.123	7.769	-0.221	6.215	-18.975	3.43	10.549	-11.973	5.805	-1.756	-20.046
81	81	0.4	2.286	6.817	3.237	7.782	-0.506	7.811	-0.241	6.2	-18.931	3.456	10.776	-12.017	5.805	-1.928	-20.097
82	82	0.405	2.301	6.881	3.173	7.838	-0.884	7.845	-0.257	6.174	-18.876	3.474	10.951	-12.106	5.812	-2.15	-20.187
83	83	0.41	2.319	6.954	3.114	7.89	-1.27	7.884	-0.249	6.124	-18.837	3.442	11.122	-12.179	5.792	-2.392	-20.273
84	84	0.415	2.359	7.037	3.056	7.963	-1.66	7.94	-0.229	6.044	-18.851	3.342	11.287	-12.223	5.716	-2.65	-20.369
85	85	0.42	2.404	7.121	3.001	8.046	-2.061	8.01	-0.217	5.94	-18.911	3.269	11.368	-12.233	5.673	-2.971	-20.459
86	86	0.425	2.454	7.216	2.941	8.126	-2.471	8.104	-0.182	5.802	-19.021	3.123	11.485	-12.226	5.568	-3.271	-20.571
87	87	0.43	2.491	7.312	2.887	8.191	-2.888	8.186	-0.157	5.65	-19.203	3.07	11.624	-12.195	5.523	-3.509	-20.74
88	88	0.435	2.533	7.41	2.837	8.267	-3.305	8.231	-0.14	5.494	-19.416	3.035	11.857	-12.141	5.467	-3.647	-20.952
89	89	0.44	2.569	7.497	2.783	8.329	-3.727	8.255	-0.095	5.347	-19.61	2.877	12.11	-12.057	5.31	-3.82	-21.145
90	90	0.445	2.612	7.58	2.724	8.399	-4.156	8.233	-0.065	5.225	-19.759	2.803	12.381	-11.96	5.214	-3.969	-21.328
91	91	0.45	2.65	7.652	2.662	8.463	-4.588	8.16	-0.035	5.127	-19.901	2.772	12.597	-11.798	5.153	-4.178	-21.49
92	92	0.455	2.698	7.715	2.595	8.539	-5.012	8.073	-0.003	5.067	-20.057	2.742	12.763	-11.617	5.095	-4.456	-21.66
93	93	0.46	2.74	7.774	2.526	8.608	-5.412	7.98	0.019	5.052	-20.184	2.816	12.751	-11.456	5.153	-4.886	-21.817
94	94	0.465	2.779	7.829	2.446	8.674	-5.792	7.901	0.03	5.101	-20.276	2.961	12.635	-11.332	5.284	-5.426	-21.961
95	95	0.47	2.808	7.874	2.372	8.724	-6.158	7.816	0.047	5.217	-20.313	3.179	12.41	-11.264	5.508	-6.085	-22.099
96	96	0.475	2.824	7.902	2.281	8.744	-6.501	7.734	0.085	5.416	-20.267	3.339	12.255	-11.259	5.679	-6.738	-22.225
97	97	0.48	2.803	7.922	2.18	8.716	-6.813	7.65	0.12	5.701	-20.179	3.489	12.141	-11.209	5.818	-7.4	-22.26
98	98	0.485	2.742	7.936	2.056	8.63	-7.095	7.586	0.161	6.064	-20.067	3.664	12.04	-11.116	5.97	-8.079	-22.217
99	99	0.49	2.649	7.942	1.916	8.497	-7.359	7.566	0.211	6.492	-19.917	3.846	11.882	-11.013	6.141	-8.853	-22.086
100	100	0.495	2.545	7.931	1.773	8.347	-7.617	7.585	0.253	6.972	-19.762	4.124	11.669	-10.937	6.398	-9.672	-21.933
101	101	0.5	2.43	7.904	1.634	8.169	-7.867	7.631	0.322	7.495	-19.642	4.333	11.349	-10.798	6.615	-10.653	-21.711
102	102	0.505	2.317	7.866	1.494	7.979	-8.102	7.698	0.422	8.072	-19.46	4.449	10.983	-10.714	6.777	-11.745	-21.459
103	103	0.51	2.217	7.82	1.343	7.784	-8.316	7.779	0.552	8.702	-19.217	4.546	10.51	-10.668	6.958	-12.979	-21.176
104	104	0.515	2.129	7.762	1.186	7.593	-8.537	7.897	0.687	9.344	-19.031	4.618	9.984	-10.527	7.11	-14.288	-20.825
105	105	0.52	2.065	7.711	1.05	7.413	-8.741	8.003	0.834	10.016	-18.889	4.775	9.313	-10.327	7.352	-15.74	-20.447
106	106	0.525	2.02	7.649	0.926	7.25	-8.939	8.068	0.971	10.724	-18.753	4.921	8.586	-10.051	7.572	-17.279	-20.028
107	107	0.53	2.018	7.597	0.81	7.14	-9.107	8.117	1.104	11.465	-18.652	5.008	7.779	-9.694	7.747	-18.937	-19.567
108	108	0.535	2.038	7.545	0.707	7.054	-9.262	8.18	1.25	12.219	-18.586	5.016	6.966	-9.317	7.853	-20.632	-19.098
109	109	0.54	2.078	7.512	0.628	6.991	-9.377	8.25	1.429	12.996	-18.567	4.83	6.136	-8.886	7.798	-22.421	-18.588
110	110	0.545	2.095	7.5	0.582	6.913	-9.436	8.299	1.609	13.809	-18.606	4.829	5.169	-8.513	7.924	-24.283	-18.177
111	111	0.55	2.057	7.485	0.581	6.773	-9.446	8.319	1.818	14.65	-18.724	4.833	4.064	-8.092	8.078	-26.266	-17.771
112	112	0.555	1.941	7.461	0.618	6.544	-9.412	8.344	2.085	15.525	-18.937	4.831	2.78	-7.715	8.272	-28.414	-17.446
113	113	0.56	1.739	7.415	0.709	6.234	-9.338	8.344	2.379	16.461	-19.229	4.878	1.441	-7.391	8.519	-30.604	-17.212
114	114	0.565	1.485	7.349	0.856	5.869	-9.223	8.324	2.714	17.477	-19.608	4.946	0.261	-7.097	8.762	-32.652	-17.071
115	115	0.57	1.207	7.26	1.07	5.477	-9.089	8.263	3.099	18.529	-20.08	4.964	-0.964	-6.773	8.987	-34.758	-16.97
116	116	0.575	0.949	7.165	1.349	5.105	-8.915	8.14	3.515	19.612	-20.592	4.941	-2.236	-6.426	9.209	-36.913	-16.892
117	117	0.58	0.735	7.072	1.667	4.778	-8.704	8.009	3.968	20.695	-21.191	4.988	-3.656	-6.096	9.561	-39.156	-16.895
118	118	0.585	0.586	6.993	2.017	4.514	-8.425	7.85	4.43	21.826	-21.85	5.148	-5.006	-5.749	10.026	-41.281	-16.964
119	119	0.59	0.521	6.934	2.381	4.333	-8.057	7.614	4.884	23.039	-22.49	5.33	-6.407	-5.382	10.556	-43.451	-17.064
120	120	0.595	0.52	6.898	2.756	4.204	-7.596	7.305	5.323	24.319	-23.147	5.612	-7.976	-5.013	11.247	-45.733	-17.243
121	121	0.6	0.569	6.895	3.131	4.11	-7.029	6.919	5.726	25.66	-23.814	5.813	-9.717	-4.54	11.935	-48.18	-17.382
122	122	0.605	0.63	6.904	3.514	4.018	-6.394	6.42	6.066	27.052	-24.449	6.021	-11.549	-4.063	12.684	-50.673	-17.573
123	123	0.61	0.69	6.928	3.891	3.901	-5.692	5.785	6.331	28.492	-24.967	6.241	-13.563	-3.563	13.526	-53.306	-17.725
124	124	0.615	0.73	6.965	4.231	3.739	-4.941	5.033	6.507	29.957	-25.39	6.384	-15.77	-3.035	14.399	-56.104	-17.843
125	125	0.62	0.76	7.024	4.516	3.553	-4.138	4.214	6.595	31.449	-25.764	6.322	-18.128	-2.481	15.188	-59.07	-17.918
126	126	0.625	0.787	7.108	4.75	3.348	-3.278	3.351	6.604	32.968	-26.048	6.186	-20.464	-2.075	15.952	-61.991	-18.09
127	127	0.63	0.797	7.213	4.944	3.106	-2.365	2.464	6.553	34.522	-26.261	6.057	-22.715	-1.817	16.744	-64.792	-18.365
128	128	0.635	0.771	7.35	5.096	2.813	-1.375	1.546	6.418	36.125	-26.379	5.847	-24.642	-1.599	17.393	-67.283	-18.655
129	129	0.64	0.676	7.514	5.2	2.44	-0.322	0.638	6.224	37.78	-26.411	5.583	-26.146	-1.418	17.881	-69.376	-18.966
130	130	0.645	0.529	7.699	5.264	2.009	0.784	-0.211	5.993	39.472	-26.372	5.359	-27.103	-1.32	18.224	-70.919	-19.37
131	131	0.65	0.356	7.887	5.288	1.552	1.909	-0.982	5.747	41.161	-26.188	5.156	-27.649	-1.347	18.408	-72.058	-19.798
132	132	0.655	0.166	8.083	5.274	1.076	3.058	-1.669	5.534	42.836	-25.826	4.856	-27.896	-1.508	18.357	-72.954	-20.186
133	133	0.66	-0.035	8.269	5.242	0.589	4.211	-2.255	5.36	44.485	-25.33	4.567	-27.97	-1.817	18.2	-73.683	-20.557
134	134	0.665	-0.229	8.451	5.2	0.129	5.376	-2.696	5.241	46.114	-24.767	4.334	-27.896	-2.267	17.976	-74.254	-20.933
135	135	0.67	-0.379	8.612	5.178	-0.282	6.527	-2.998	5.227	47.715	-24.114	4.171	-27.638	-2.889	17.69	-74.635	-21.326
136	136	0.675	-0.477	8.754	5.16	-0.62	7.664	-3.168	5.282	49.281	-23.364	4.226	-27.17	-3.694	17.452	-74.729	-21.778
137	137	0.68	-0.544	8.866	5.145	-0.909	8.764	-3.196	5.43	50.793	-22.545	4.444	-26.462	-4.589	17.23	-74.514	-22.222
138	138	0.685	-0.578	8.94	5.118	-1.139	9.811	-3.072	5.685	52.242	-21.689	4.675	-25.493	-5.456	16.914	-74.023	-22.549
139	139	0.69	-0.569	8.973	5.107	-1.305	10.798	-2.819	6.046	53.597	-20.83	4.905	-24.304	-6.346	16.518	-73.262	-22.834
140	140	0.695	-0.515	8.978	5.119	-1.416	11.736	-2.46	6.527	54.851	-19.976	5.075	-22.932	-7.3	16.028	-72.276	-23.118
141	141	0.7	-0.41	8.958	5.167	-1.47	12.627	-2.023	7.108	55.966	-19.146	5.148	-21.504	-8.355	15.451	-71.158	-23.441
142	142	0.705	-0.274	8.912	5.238	-1.476	13.469	-1.527	7.727	56.931	-18.407	5.113	-20.089	-9.405	14.802	-69.963	-23.771
143	143	0.71	-0.106	8.852	5.338	-1.444	14.271	-1.009	8.368	57.744	-17.773	5.087	-18.833	-10.437	14.232	-68.784	-24.118
144	144	0.715	0.069	8.781	5.476	-1.403	15.034	-0.476	9.038	58.419	-17.224	4.941	-17.696	-11.383	13.613	-67.665	-24.387
145	145	0.72	0.25	8.713	5.632	-1.352	15.776	0.05	9.703	58.985	-16.757	4.755	-16.656	-12.283	13.011	-66.566	-24.657
146	146	0.725	0.42	8.643	5.785	-1.301	16.497	0.569	10.324	59.435	-16.391	4.528	-15.67	-13.081	12.406	-65.434	-24.908
147	147	0.73	0.6	8.585	5.925	-1.224	17.216	1.072	10.906	59.774	-16.132	4.253	-14.718	-13.741	11.799	-64.259	-25.106
148	148	0.735	0.797	8.544	6.077	-1.118	17.945	1.511	11.396	60.008	-16.004	4.039	-13.837	-14.228	11.273	-63.025	-25.258
149	149	0.74	0.996	8.519	6.245	-1.014	18.684	1.88	11.8	60.138	-15.979	3.814	-12.984	-14.586	10.747	-61.719	-25.39
150	150	0.745	1.186	8.507	6.411	-0.912	19.432	2.194	12.129	60.183	-16.029	3.556	-12.168	-14.84	10.211	-60.376	-25.49
151	151	0.75	1.36	8.497	6.583	-0.816	20.172	2.454	12.364	60.132	-16.193	3.279	-11.329	-14.952	9.648	-58.926	-25.565
152	152	0.755	1.54	8.499	6.76	-0.712	20.91	2.67	12.54	59.987	-16.481	3.02	-10.531	-14.894	9.119	-57.427	-25.581
153	153	0.76	1.723	8.519	6.943	-0.607	21.647	2.835	12.665	59.741	-16.855	2.781	-9.798	-14.718	8.633	-55.9	-25.556
154	154	0.765	1.906	8.558	7.117	-0.485	22.397	2.953	12.711	59.414	-17.296	2.491	-9.172	-14.434	8.118	-54.423	-25.465
155	155	0.77	2.078	8.605	7.271	-0.369	23.138	3.073	12.717	58.998	-17.811	2.229	-8.584	-14.073	7.63	-52.899	-25.363
156	156	0.775	2.233	8.648	7.407	-0.253	23.857	3.192	12.669	58.493	-18.403	1.95	-8.038	-13.616	7.125	-51.346	-25.224
157	157	0.78	2.38	8.695	7.533	-0.138	24.553	3.31	12.594	57.894	-19.036	1.68	-7.5	-13.107	6.628	-49.729	-25.055
158	158	0.785	2.527	8.74	7.661	-0.022	25.219	3.429	12.511	57.201	-19.687	1.361	-7.008	-12.546	6.094	-48.115	-24.821
159	159	0.79	2.669	8.783	7.797	0.083	25.857	3.53	12.403	56.444	-20.321	1.09	-6.569	-11.984	5.607	-46.492	-24.561
160	160	0.795	2.803	8.828	7.922	0.196	26.461	3.64	12.269	55.607	-20.955	0.864	-6.172	-11.454	5.163	-44.845	-24.31
161	161	0.8	2.912	8.878	8.043	0.292	27.043	3.748	12.091	54.699	-21.579	0.736	-5.85	-10.922	4.81	-43.179	-24.036
162	162	0.805	3.013	8.935	8.156	0.382	27.6	3.866	11.898	53.712	-22.167	0.555	-5.607	-10.386	4.425	-41.565	-23.702
163	163	0.81	3.102	8.99	8.269	0.462	28.128	3.96	11.656	52.671	-22.688	0.478	-5.466	-9.926	4.145	-39.971	-23.38
164	164	0.815	3.193	9.039	8.37	0.554	28.62	4.04	11.368	51.574	-23.133	0.516	-5.364	-9.596	3.968	-38.339	-23.116
165	165	0.82	3.279	9.085	8.463	0.65	29.074	4.142	11.058	50.418	-23.529	0.655	-5.312	-9.31	3.879	-36.689	-22.83
166	166	0.825	3.369	9.136	8.562	0.746	29.512	4.192	10.698	49.227	-23.838	0.87	-5.283	-9.13	3.864	-35.011	-22.59
167	167	0.83	3.453	9.194	8.659	0.829	29.926	4.215	10.308	47.991	-24.064	1.139	-5.213	-9.022	3.894	-33.252	-22.363
168	168	0.835	3.532	9.256	8.75	0.918	30.318	4.229	9.877	46.709	-24.241	1.52	-4.99	-9.01	3.984	-31.276	-22.196
169	169	0.84	3.598	9.312	8.83	1.011	30.673	4.213	9.38	45.388	-24.38	2.007	-4.734	-9.017	4.161	-29.207	-22.04
170	170	0.845	3.655	9.372	8.91	1.091	31.002	4.186	8.861	44.021	-24.463	2.564	-4.432	-9.064	4.394	-27.045	-21.888
171	171	0.85	3.7	9.44	8.986	1.164	31.305	4.157	8.3	42.593	-24.524	3.245	-4.184	-9.126	4.747	-24.854	-21.737
172	172	0.855	3.735	9.518	9.063	1.219	31.584	4.134	7.74	41.087	-24.582	3.896	-3.845	-9.263	5.074	-22.534	-21.663
173	173	0.86	3.767	9.594	9.139	1.27	31.819	4.127	7.177	39.488	-24.626	4.634	-3.546	-9.47	5.5	-20.166	-21.641
174	174	0.865	3.8	9.666	9.214	1.314	32.003	4.15	6.62	37.78	-24.66	5.351	-3.303	-9.708	5.934	-17.796	-21.622
175	175	0.87	3.829	9.735	9.287	1.357	32.133	4.202	6.073	35.959	-24.737	5.955	-3.07	-9.89	6.297	-15.417	-21.568
176	176	0.875	3.853	9.797	9.357	1.397	32.217	4.264	5.523	34.038	-24.876	6.509	-2.796	-10.054	6.636	-12.952	-21.554
177	177	0.88	3.875	9.858	9.438	1.427	32.252	4.342	4.968	32.02	-25.104	7.096	-2.497	-10.136	7.019	-10.396	-21.542
178	178	0.885	3.9	9.918	9.516	1.461	32.235	4.46	4.427	29.902	-25.356	7.667	-2.272	-10.237	7.43	-7.869	-21.547
179	179	0.89	3.919	9.98	9.583	1.486	32.165	4.624	3.911	27.683	-25.659	8.185	-2.2	-10.288	7.864	-5.47	-21.539
180	180	0.895	3.938	10.035	9.65	1.507	32.033	4.838	3.421	25.365	-26.068	8.652	-2.258	-10.281	8.315	-3.173	-21.548
181	181	0.9	3.95	10.086	9.727	1.502	31.84	5.093	2.97	22.965	-26.555	9.058	-2.405	-10.262	8.77	-0.963	-21.601
182	182	0.905	3.953	10.133	9.828	1.465	31.589	5.335	2.537	20.496	-27.128	9.336	-2.628	-10.157	9.173	1.142	-21.666
183	183	0.91	3.932	10.174	9.938	1.4	31.281	5.596	2.108	17.968	-27.804	9.575	-2.945	-9.928	9.597	3.149	-21.71
184	184	0.915	3.903	10.202	10.056	1.328	30.912	5.874	1.658	15.387	-28.598	9.723	-3.309	-9.552	9.973	5.081	-21.719
185	185	0.92	3.857	10.222	10.167	1.262	30.489	6.154	1.171	12.779	-29.504	9.803	-3.68	-9.045	10.314	6.975	-21.731
186	186	0.925	3.796	10.232	10.278	1.205	30.014	6.404	0.626	10.182	-30.468	9.878	-4.008	-8.36	10.651	8.86	-21.678
187	187	0.93	3.713	10.237	10.381	1.142	29.489	6.619	0.042	7.625	-31.43	10.051	-4.363	-7.569	11.088	10.684	-21.6
188	188	0.935	3.618	10.241	10.478	1.093	28.94	6.766	-0.573	5.147	-32.332	10.25	-4.725	-6.691	11.553	12.412	-21.476
189	189	0.94	3.517	10.248	10.578	1.054	28.387	6.824	-1.229	2.763	-33.194	10.537	-5.073	-5.708	12.084	14.095	-21.327
190	190	0.945	3.402	10.257	10.676	1.03	27.854	6.776	-1.909	0.486	-33.958	10.807	-5.53	-4.697	12.617	15.588	-21.188
191	191	0.95	3.273	10.269	10.778	1.002	27.343	6.575	-2.571	-1.685	-34.501	10.974	-6.015	-3.741	13.06	16.928	-21.05
192	192	0.955	3.138	10.285	10.88	1.001	26.871	6.153	-3.209	-3.718	-34.774	11.029	-6.576	-2.817	13.417	18.04	-20.905
193	193	0.96	3.006	10.303	10.986	1.011	26.434	5.518	-3.766	-5.6	-34.78	10.894	-6.946	-1.89	13.54	19.113	-20.698
194	194	0.965	2.878	10.307	11.076	1.051	26.033	4.737	-4.231	-7.262	-34.592	10.781	-7.179	-1.024	13.629	20.135	-20.518
195	195	0.97	2.758	10.298	11.145	1.119	25.697	3.82	-4.558	-8.622	-34.21	10.79	-7.221	-0.339	13.763	21.141	-20.485
196	196	0.975	2.647	10.278	11.198	1.194	25.438	2.807	-4.711	-9.605	-33.681	10.905	-7.249	0.225	14.003	21.882	-20.51
197	197	0.98	2.561	10.247	11.234	1.289	25.255	1.78	-4.736	-10.166	-33.084	11.322	-7.401	0.568	14.554	22.279	-20.692
198	198	0.985	2.502	10.189	11.261	1.41	25.115	0.797	-4.651	-10.333	-32.523	11.763	-7.528	0.807	15.134	22.381	-20.933
199	199	0.99	2.49	10.099	11.261	1.588	24.997	-0.072	-4.482	-10.176	-32.066	11.976	-7.533	0.961	15.499	22.241	-21.209
200	200	0.995	2.514	9.984	11.237	1.811	24.899	-0.828	-4.254	-9.753	-31.68	11.92	-7.522	1.08	15.644	21.779	-21.431
201	201	1	2.563	9.854	11.183	2.056	24.802	-1.437	-3.989	-9.147	-31.391	11.778	-7.653	1.084	15.782	20.998	-21.7
