# Supplementary material for: Gait phenotypes in paediatric hereditary spastic paraplegia revealed by dynamic time warping analysis and random forests
Source: PLoS One. 2018 Mar 8;13(3):e0192345. doi: 10.1371/journal.pone.0192345 (PMC5843164; doi:10.1371/journal.pone.0192345)
Supplement: S2 Data — (ZIP) [file pone.0192345.s009.zip › Healthy/Right.SR.HEALTHY1.2.csv]

	Epoch	Time	Pelvic.obliquity	Pelvic.tilt	Pelvic rotation	Hip.abd.add	Hip.flexion	Hip.rotation	Knee.abd.add	Knee.flexion	Knee.rotation	Ankle.abd.add	Ankle.flexion	Ankle.rotation	Forefoot.abd.add	Forefoot.flexion	Forefoot.rotation
1	1	0	3.677	7.918	7.213	1.685	28.846	5.685	-2.086	-1.555	-30.483	10.202	-5.464	-3.49	11.396	20.784	-20.58
2	2	0.00444	3.808	7.825	7.205	1.865	28.772	5.609	-1.824	-0.925	-30.177	10.237	-5.75	-3.479	11.654	19.777	-20.244
3	3	0.00888	3.959	7.741	7.178	2.079	28.717	5.593	-1.554	-0.17	-29.94	10.387	-6.305	-3.391	12.085	18.421	-19.845
4	4	0.01332	4.126	7.67	7.129	2.326	28.68	5.647	-1.305	0.695	-29.781	10.824	-7.365	-3.253	12.887	16.566	-19.417
5	5	0.01776	4.298	7.622	7.068	2.574	28.67	5.762	-1.05	1.643	-29.655	11.53	-8.972	-3.161	14.051	14.188	-19.011
6	6	0.0222	4.457	7.632	6.994	2.806	28.731	5.89	-0.807	2.592	-29.447	12.381	-10.932	-3.219	15.388	11.524	-18.667
7	7	0.02664	4.601	7.573	6.912	3.044	28.697	5.995	-0.617	3.385	-29.148	12.871	-12.745	-3.343	16.299	9.005	-18.305
8	8	0.03108	4.753	7.511	6.814	3.312	28.652	6.094	-0.497	3.984	-28.784	12.666	-14.221	-3.507	16.42	6.773	-17.885
9	9	0.03552	4.947	7.453	6.687	3.65	28.624	6.218	-0.431	4.461	-28.37	11.896	-15.293	-3.737	15.861	4.895	-17.435
10	10	0.03996	5.191	7.376	6.524	4.069	28.62	6.389	-0.378	4.983	-27.901	10.883	-15.847	-4.063	14.901	3.452	-17.002
11	11	0.0444	5.473	7.259	6.33	4.557	28.636	6.642	-0.286	5.727	-27.38	9.975	-15.785	-4.524	13.853	2.489	-16.634
12	12	0.04884	5.786	7.098	6.104	5.098	28.657	7.032	-0.119	6.782	-26.839	9.46	-15.148	-5.155	13.011	1.955	-16.362
13	13	0.05328	6.115	6.892	5.846	5.674	28.649	7.605	0.127	8.113	-26.341	9.42	-14.098	-5.924	12.509	1.715	-16.168
14	14	0.05772	6.473	6.655	5.547	6.315	28.587	8.358	0.443	9.62	-25.869	9.782	-12.959	-6.834	12.362	1.485	-16.011
15	15	0.06216	6.863	6.41	5.189	7.026	28.456	9.254	0.831	11.135	-25.351	10.267	-11.805	-7.961	12.361	1.245	-15.93
16	16	0.0666	7.275	6.167	4.787	7.793	28.257	10.257	1.271	12.536	-24.821	10.503	-10.627	-9.223	12.188	1.008	-15.882
17	17	0.07104	7.697	5.943	4.345	8.609	27.994	11.351	1.721	13.752	-24.322	10.405	-9.437	-10.566	11.771	0.815	-15.867
18	18	0.07548	8.111	5.748	3.878	9.444	27.671	12.517	2.155	14.747	-23.9	9.989	-8.31	-11.892	11.134	0.624	-15.855
19	19	0.07992	8.499	5.582	3.405	10.259	27.292	13.726	2.557	15.527	-23.582	9.373	-7.284	-13.14	10.38	0.429	-15.839
20	20	0.08436	8.841	5.44	2.952	11.017	26.867	14.918	2.921	16.156	-23.34	8.729	-6.358	-14.277	9.65	0.229	-15.822
21	21	0.0888	9.121	5.309	2.536	11.69	26.42	15.993	3.255	16.737	-23.095	8.169	-5.515	-15.275	9.045	-0.002	-15.787
22	22	0.09324	9.338	5.188	2.156	12.269	25.976	16.87	3.569	17.344	-22.778	7.666	-4.658	-16.127	8.533	-0.226	-15.736
23	23	0.09768	9.468	5.079	1.834	12.725	25.548	17.474	3.821	17.974	-22.427	7.246	-3.797	-16.735	8.133	-0.426	-15.671
24	24	0.10212	9.524	4.998	1.562	13.075	25.14	17.768	3.961	18.562	-22.071	6.801	-2.948	-17.066	7.733	-0.584	-15.609
25	25	0.10656	9.511	4.951	1.378	13.313	24.751	17.764	3.991	19.082	-21.685	6.291	-2.165	-17.215	7.283	-0.754	-15.565
26	26	0.111	9.449	4.938	1.29	13.446	24.392	17.513	3.939	19.532	-21.343	5.779	-1.462	-17.168	6.837	-0.937	-15.537
27	27	0.11544	9.36	4.954	1.306	13.494	24.063	17.077	3.834	19.934	-21.108	5.335	-0.824	-16.917	6.449	-1.127	-15.508
28	28	0.11988	9.259	4.995	1.422	13.471	23.762	16.5	3.704	20.304	-20.974	4.993	-0.213	-16.524	6.149	-1.3	-15.489
29	29	0.12432	9.161	5.058	1.626	13.394	23.486	15.815	3.572	20.644	-20.905	4.735	0.412	-16.052	5.923	-1.425	-15.484
30	30	0.12876	9.079	5.146	1.903	13.283	23.228	15.057	3.44	20.935	-20.889	4.499	1.069	-15.518	5.708	-1.491	-15.471
31	31	0.1332	9.011	5.263	2.239	13.147	22.99	14.301	3.317	21.153	-20.924	4.253	1.715	-14.984	5.474	-1.529	-15.451
32	32	0.13764	8.966	5.4	2.626	13.001	22.749	13.6	3.219	21.272	-20.993	3.972	2.281	-14.526	5.204	-1.596	-15.435
33	33	0.14208	8.936	5.535	3.063	12.83	22.482	12.963	3.173	21.295	-21.076	3.656	2.768	-14.145	4.913	-1.706	-15.408
34	34	0.14652	8.897	5.643	3.54	12.644	22.163	12.388	3.123	21.256	-21.146	3.433	3.156	-13.863	4.698	-1.854	-15.38
35	35	0.15096	8.824	5.717	4.051	12.414	21.788	11.873	3.091	21.181	-21.156	3.262	3.521	-13.707	4.527	-1.996	-15.353
36	36	0.1554	8.712	5.762	4.577	12.146	21.362	11.431	3.078	21.088	-21.096	3.117	3.881	-13.699	4.381	-2.136	-15.34
37	37	0.15984	8.576	5.789	5.096	11.861	20.892	11.065	3.081	20.972	-20.977	2.97	4.246	-13.795	4.234	-2.269	-15.32
38	38	0.16428	8.434	5.806	5.597	11.581	20.381	10.766	3.1	20.826	-20.809	2.799	4.634	-13.953	4.074	-2.383	-15.268
39	39	0.16872	8.29	5.815	6.073	11.314	19.83	10.543	3.136	20.656	-20.602	2.613	5.046	-14.188	3.909	-2.479	-15.208
40	40	0.17316	8.146	5.822	6.51	11.074	19.25	10.406	3.182	20.464	-20.373	2.393	5.472	-14.498	3.724	-2.57	-15.152
41	41	0.1776	7.987	5.82	6.91	10.837	18.625	10.364	3.238	20.25	-20.175	2.201	5.959	-14.835	3.565	-2.592	-15.105
42	42	0.18204	7.828	5.818	7.254	10.639	17.96	10.443	3.276	19.975	-20.065	2.061	6.369	-15.163	3.454	-2.642	-15.063
43	43	0.18648	7.658	5.819	7.569	10.445	17.252	10.612	3.307	19.628	-20.063	1.962	6.71	-15.442	3.376	-2.715	-15.021
44	44	0.19092	7.488	5.833	7.856	10.261	16.527	10.834	3.33	19.226	-20.153	1.897	6.977	-15.668	3.328	-2.821	-14.988
45	45	0.19536	7.323	5.906	8.112	10.104	15.773	11.088	3.308	18.725	-20.309	1.848	7.254	-15.85	3.29	-2.89	-14.966
46	46	0.1998	7.169	6.04	8.332	9.969	15.002	11.374	3.255	18.136	-20.545	1.773	7.556	-15.96	3.226	-2.919	-14.945
47	47	0.20424	7.028	6.19	8.51	9.84	14.281	11.693	3.224	17.544	-20.876	1.648	7.827	-15.966	3.118	-2.961	-14.915
48	48	0.20868	6.89	6.334	8.641	9.706	13.656	12.024	3.222	17.023	-21.269	1.51	8.045	-15.878	2.995	-3.026	-14.875
49	49	0.21312	6.744	6.488	8.726	9.572	13.025	12.379	3.204	16.47	-21.697	1.39	8.216	-15.734	2.888	-3.108	-14.832
50	50	0.21756	6.586	6.652	8.781	9.441	12.391	12.732	3.146	15.888	-22.17	1.34	8.34	-15.576	2.831	-3.187	-14.843
51	51	0.222	6.422	6.827	8.821	9.303	11.773	13.032	3.053	15.306	-22.626	1.353	8.431	-15.402	2.82	-3.263	-14.881
52	52	0.22644	6.276	7.003	8.846	9.206	11.17	13.282	2.925	14.729	-23.047	1.396	8.444	-15.219	2.839	-3.396	-14.925
53	53	0.23088	6.134	7.182	8.872	9.107	10.588	13.487	2.791	14.161	-23.434	1.429	8.437	-15.013	2.853	-3.544	-14.951
54	54	0.23532	5.989	7.364	8.896	8.996	10.02	13.672	2.666	13.607	-23.785	1.438	8.476	-14.819	2.848	-3.658	-14.976
55	55	0.23976	5.832	7.546	8.918	8.864	9.46	13.834	2.557	13.07	-24.084	1.42	8.579	-14.662	2.829	-3.726	-15.014
56	56	0.2442	5.662	7.725	8.938	8.707	8.9	13.962	2.464	12.541	-24.324	1.377	8.72	-14.526	2.797	-3.771	-15.056
57	57	0.24864	5.493	7.899	8.945	8.554	8.331	14.064	2.362	12.007	-24.516	1.331	8.847	-14.388	2.767	-3.828	-15.083
58	58	0.25308	5.322	8.062	8.96	8.402	7.753	14.114	2.239	11.486	-24.638	1.361	8.908	-14.29	2.801	-3.936	-15.12
59	59	0.25752	5.173	8.212	8.971	8.285	7.173	14.075	2.078	10.988	-24.601	1.479	8.949	-14.294	2.918	-4.046	-15.185
60	60	0.26196	5.036	8.345	8.996	8.186	6.578	13.95	1.891	10.495	-24.465	1.653	8.984	-14.34	3.082	-4.143	-15.261
61	61	0.2664	4.927	8.465	9.028	8.112	5.983	13.758	1.703	10.014	-24.26	1.843	9.03	-14.408	3.263	-4.232	-15.347
62	62	0.27084	4.837	8.57	9.067	8.052	5.377	13.524	1.531	9.534	-24.014	2.018	9.104	-14.495	3.437	-4.304	-15.449
63	63	0.27528	4.773	8.669	9.095	8.022	4.764	13.274	1.369	9.056	-23.762	2.17	9.194	-14.569	3.595	-4.375	-15.558
64	64	0.27972	4.729	8.765	9.11	8.018	4.146	13.009	1.209	8.57	-23.519	2.304	9.266	-14.615	3.738	-4.466	-15.676
65	65	0.28416	4.697	8.857	9.119	8.029	3.52	12.713	1.045	8.063	-23.279	2.423	9.293	-14.632	3.867	-4.592	-15.805
66	66	0.2886	4.688	8.946	9.111	8.073	2.889	12.377	0.868	7.539	-23.033	2.53	9.274	-14.6	3.98	-4.752	-15.934
67	67	0.29304	4.688	9.024	9.108	8.127	2.243	11.991	0.682	7.001	-22.812	2.684	9.28	-14.514	4.12	-4.862	-16.084
68	68	0.29748	4.713	9.094	9.101	8.213	1.582	11.602	0.505	6.449	-22.645	2.779	9.334	-14.351	4.2	-4.941	-16.222
69	69	0.30192	4.746	9.151	9.1	8.307	0.902	11.202	0.34	5.877	-22.5	2.861	9.415	-14.168	4.269	-4.991	-16.374
70	70	0.30636	4.787	9.194	9.095	8.417	0.207	10.797	0.184	5.306	-22.382	2.948	9.392	-13.943	4.346	-5.147	-16.522
71	71	0.3108	4.828	9.228	9.081	8.53	-0.498	10.389	0.043	4.733	-22.291	3.017	9.292	-13.673	4.41	-5.389	-16.668
72	72	0.31524	4.862	9.261	9.061	8.633	-1.208	9.988	-0.077	4.154	-22.224	3.058	9.112	-13.383	4.459	-5.72	-16.82
73	73	0.31968	4.888	9.297	9.034	8.728	-1.919	9.629	-0.181	3.57	-22.195	3.071	8.888	-13.08	4.492	-6.102	-16.965
74	74	0.32412	4.908	9.336	8.995	8.817	-2.623	9.341	-0.277	2.994	-22.216	3.052	8.688	-12.754	4.495	-6.474	-17.08
75	75	0.32856	4.921	9.376	8.95	8.899	-3.317	9.111	-0.364	2.443	-22.263	2.991	8.519	-12.42	4.459	-6.842	-17.161
76	76	0.333	4.933	9.424	8.888	8.988	-3.981	8.933	-0.451	1.946	-22.288	2.888	8.412	-12.136	4.377	-7.187	-17.23
77	77	0.33744	4.939	9.483	8.815	9.066	-4.601	8.819	-0.53	1.513	-22.321	2.75	8.33	-11.877	4.256	-7.544	-17.273
78	78	0.34188	4.95	9.551	8.733	9.15	-5.179	8.742	-0.608	1.151	-22.308	2.652	8.212	-11.685	4.177	-7.961	-17.302
79	79	0.34632	4.957	9.628	8.649	9.212	-5.717	8.691	-0.643	0.862	-22.233	2.489	8.116	-11.556	4.053	-8.423	-17.302
80	80	0.35076	4.959	9.721	8.558	9.257	-6.195	8.691	-0.65	0.669	-22.14	2.333	8.048	-11.478	3.941	-8.907	-17.281
81	81	0.3552	4.96	9.831	8.452	9.296	-6.619	8.766	-0.655	0.55	-22.053	2.177	8.009	-11.452	3.822	-9.395	-17.247
82	82	0.35964	4.955	9.959	8.33	9.323	-7.003	8.921	-0.658	0.48	-21.982	2	7.983	-11.466	3.68	-9.896	-17.198
83	83	0.36408	4.937	10.103	8.196	9.327	-7.359	9.152	-0.655	0.445	-21.937	1.828	7.941	-11.496	3.543	-10.431	-17.119
84	84	0.36852	4.905	10.258	8.055	9.316	-7.712	9.448	-0.67	0.411	-21.915	1.674	7.858	-11.534	3.416	-11.002	-17.006
85	85	0.37296	4.843	10.42	7.931	9.259	-8.046	9.736	-0.674	0.414	-21.877	1.568	7.756	-11.586	3.325	-11.6	-16.875
86	86	0.3774	4.774	10.583	7.808	9.178	-8.346	9.999	-0.652	0.468	-21.829	1.442	7.658	-11.641	3.214	-12.223	-16.751
87	87	0.38184	4.685	10.74	7.687	9.072	-8.627	10.242	-0.623	0.581	-21.758	1.338	7.553	-11.707	3.112	-12.877	-16.624
88	88	0.38628	4.577	10.89	7.565	8.926	-8.899	10.472	-0.563	0.729	-21.679	1.252	7.421	-11.761	3.03	-13.577	-16.481
89	89	0.39072	4.435	11.024	7.451	8.739	-9.177	10.685	-0.493	0.902	-21.606	1.188	7.247	-11.775	2.963	-14.327	-16.307
90	90	0.39516	4.262	11.133	7.356	8.513	-9.473	10.844	-0.408	1.092	-21.523	1.089	7.035	-11.747	2.858	-15.138	-16.107
91	91	0.3996	4.066	11.208	7.271	8.264	-9.786	10.935	-0.315	1.318	-21.407	0.96	6.805	-11.694	2.715	-15.995	-15.902
92	92	0.40404	3.854	11.248	7.182	8.004	-10.107	10.962	-0.234	1.608	-21.246	0.88	6.562	-11.629	2.594	-16.883	-15.698
93	93	0.40848	3.625	11.263	7.095	7.734	-10.438	10.911	-0.169	1.948	-21.02	0.849	6.251	-11.534	2.501	-17.853	-15.466
94	94	0.41292	3.384	11.247	7.01	7.447	-10.779	10.786	-0.094	2.341	-20.738	0.829	5.877	-11.389	2.412	-18.917	-15.196
95	95	0.41736	3.144	11.19	6.933	7.167	-11.162	10.605	-0.03	2.738	-20.41	0.748	5.418	-11.231	2.261	-20.087	-14.913
96	96	0.4218	2.929	11.093	6.861	6.922	-11.566	10.362	0.019	3.179	-20.033	0.702	4.965	-11.087	2.128	-21.266	-14.658
97	97	0.42624	2.75	10.971	6.786	6.722	-11.967	10.118	0.061	3.667	-19.67	0.643	4.489	-10.929	1.977	-22.492	-14.412
98	98	0.43068	2.619	10.837	6.698	6.585	-12.346	9.893	0.081	4.214	-19.328	0.62	3.968	-10.771	1.851	-23.775	-14.186
99	99	0.43512	2.539	10.704	6.597	6.509	-12.689	9.685	0.084	4.806	-19.01	0.623	3.389	-10.608	1.746	-25.123	-13.981
100	100	0.43956	2.498	10.58	6.494	6.475	-12.99	9.499	0.084	5.425	-18.74	0.611	2.756	-10.436	1.629	-26.524	-13.805
101	101	0.444	2.476	10.464	6.407	6.457	-13.252	9.335	0.097	6.06	-18.544	0.585	2.089	-10.273	1.509	-27.956	-13.677
102	102	0.44844	2.445	10.349	6.35	6.418	-13.474	9.176	0.14	6.73	-18.427	0.628	1.38	-10.122	1.466	-29.414	-13.606
103	103	0.45288	2.373	10.228	6.299	6.331	-13.67	9.067	0.197	7.438	-18.434	0.804	0.621	-9.96	1.55	-30.896	-13.586
104	104	0.45732	2.216	10.097	6.272	6.141	-13.85	9.001	0.31	8.161	-18.588	0.991	-0.195	-9.739	1.671	-32.423	-13.575
105	105	0.46176	1.993	9.966	6.264	5.87	-14.005	8.951	0.469	8.894	-18.868	1.192	-1.066	-9.455	1.833	-33.993	-13.582
106	106	0.4662	1.735	9.835	6.28	5.555	-14.136	8.896	0.667	9.637	-19.243	1.382	-2.03	-9.103	2.02	-35.649	-13.593
107	107	0.47064	1.489	9.712	6.303	5.242	-14.221	8.849	0.896	10.41	-19.69	1.608	-3.083	-8.724	2.281	-37.38	-13.641
108	108	0.47508	1.284	9.612	6.323	4.962	-14.239	8.815	1.157	11.215	-20.211	1.859	-4.212	-8.325	2.611	-39.175	-13.742
109	109	0.47952	1.136	9.542	6.342	4.724	-14.165	8.783	1.454	12.078	-20.792	2.09	-5.377	-7.896	2.973	-41.015	-13.888
110	110	0.48396	1.045	9.504	6.358	4.53	-13.975	8.734	1.787	13.044	-21.391	2.267	-6.536	-7.443	3.326	-42.885	-14.057
111	111	0.4884	0.997	9.493	6.363	4.366	-13.679	8.653	2.145	14.111	-21.976	2.351	-7.694	-6.966	3.631	-44.799	-14.238
112	112	0.49284	0.97	9.503	6.343	4.191	-13.268	8.543	2.564	15.323	-22.531	2.39	-8.785	-6.478	3.944	-46.713	-14.439
113	113	0.49728	0.947	9.535	6.299	4.003	-12.761	8.374	2.994	16.664	-23.004	2.425	-9.875	-6.033	4.291	-48.672	-14.684
114	114	0.50172	0.939	9.597	6.225	3.832	-12.162	8.131	3.393	18.128	-23.359	2.454	-10.982	-5.702	4.66	-50.69	-15.025
115	115	0.50616	0.951	9.692	6.128	3.672	-11.453	7.794	3.773	19.718	-23.568	2.434	-12.022	-5.456	5.008	-52.693	-15.419
116	116	0.5106	0.979	9.828	6.016	3.521	-10.649	7.354	4.114	21.385	-23.608	2.369	-12.901	-5.301	5.308	-54.556	-15.848
117	117	0.51504	1.008	10.006	5.888	3.36	-9.755	6.821	4.415	23.119	-23.452	2.266	-13.515	-5.261	5.539	-56.18	-16.308
118	118	0.51948	1.023	10.221	5.741	3.176	-8.783	6.228	4.684	24.923	-23.119	2.178	-13.844	-5.362	5.74	-57.537	-16.815
119	119	0.52392	1.017	10.464	5.575	2.967	-7.753	5.622	4.919	26.775	-22.674	2.169	-13.986	-5.602	5.976	-58.698	-17.383
120	120	0.52836	0.989	10.725	5.379	2.733	-6.676	5.04	5.131	28.676	-22.147	2.167	-14.061	-5.917	6.206	-59.804	-17.948
121	121	0.5328	0.928	10.999	5.176	2.46	-5.551	4.456	5.32	30.62	-21.519	2.2	-14.163	-6.331	6.473	-60.931	-18.514
122	122	0.53724	0.843	11.285	4.998	2.161	-4.432	3.887	5.495	32.492	-20.845	2.272	-14.33	-6.832	6.791	-62.053	-19.072
123	123	0.54168	0.742	11.587	4.842	1.834	-3.277	3.333	5.687	34.357	-20.135	2.346	-14.452	-7.41	7.113	-63.107	-19.641
124	124	0.54612	0.639	11.891	4.723	1.508	-2.112	2.784	5.858	36.186	-19.448	2.46	-14.454	-7.993	7.447	-63.981	-20.206
125	125	0.55056	0.537	12.183	4.62	1.193	-0.949	2.267	6.015	37.972	-18.807	2.651	-14.321	-8.589	7.831	-64.638	-20.799
126	126	0.555	0.437	12.454	4.538	0.878	0.194	1.787	6.186	39.68	-18.221	2.824	-14.079	-9.168	8.192	-65.113	-21.382
127	127	0.55944	0.337	12.695	4.485	0.558	1.299	1.363	6.391	41.271	-17.715	2.895	-13.779	-9.697	8.464	-65.463	-21.924
128	128	0.56388	0.24	12.903	4.442	0.246	2.364	1.027	6.63	42.746	-17.325	2.91	-13.456	-10.179	8.691	-65.704	-22.452
129	129	0.56832	0.159	13.081	4.401	-0.041	3.403	0.759	6.889	44.134	-17.057	2.93	-13.075	-10.57	8.928	-65.796	-22.958
130	130	0.57276	0.111	13.212	4.349	-0.271	4.393	0.586	7.155	45.42	-16.949	2.995	-12.662	-10.844	9.203	-65.742	-23.436
131	131	0.5772	0.099	13.3	4.304	-0.448	5.341	0.452	7.422	46.603	-16.961	2.967	-12.192	-10.959	9.384	-65.571	-23.829
132	132	0.58164	0.12	13.352	4.283	-0.589	6.25	0.302	7.672	47.67	-17.053	2.9	-11.712	-10.983	9.53	-65.293	-24.199
133	133	0.58608	0.181	13.381	4.26	-0.67	7.139	0.185	7.92	48.627	-17.234	2.717	-11.215	-10.907	9.567	-64.942	-24.511
134	134	0.59052	0.287	13.388	4.207	-0.679	8.017	0.117	8.159	49.496	-17.504	2.476	-10.717	-10.719	9.548	-64.525	-24.76
135	135	0.59496	0.44	13.374	4.123	-0.611	8.889	0.095	8.381	50.298	-17.847	2.264	-10.222	-10.456	9.544	-64.024	-24.976
136	136	0.5994	0.637	13.337	4.017	-0.476	9.752	0.106	8.594	51.043	-18.227	2.128	-9.725	-10.19	9.591	-63.428	-25.203
137	137	0.60384	0.861	13.282	3.9	-0.299	10.6	0.142	8.813	51.724	-18.606	2.045	-9.223	-9.966	9.669	-62.742	-25.452
138	138	0.60828	1.109	13.223	3.779	-0.083	11.439	0.189	9.018	52.31	-18.996	1.93	-8.717	-9.733	9.692	-61.985	-25.681
139	139	0.61272	1.371	13.167	3.665	0.149	12.274	0.215	9.205	52.806	-19.357	1.843	-8.179	-9.513	9.711	-61.104	-25.899
140	140	0.61716	1.638	13.116	3.55	0.392	13.12	0.209	9.364	53.242	-19.667	1.692	-7.612	-9.325	9.647	-60.16	-26.107
141	141	0.6216	1.9	13.06	3.436	0.63	13.952	0.214	9.525	53.602	-19.949	1.623	-7.043	-9.202	9.634	-59.113	-26.348
142	142	0.62604	2.13	12.998	3.292	0.85	14.782	0.258	9.682	53.923	-20.177	1.64	-6.468	-9.197	9.675	-57.981	-26.652
143	143	0.63048	2.307	12.93	3.133	1.02	15.601	0.327	9.838	54.191	-20.338	1.682	-5.881	-9.27	9.717	-56.774	-26.974
144	144	0.63492	2.424	12.86	2.988	1.12	16.401	0.417	10.012	54.38	-20.442	1.662	-5.289	-9.389	9.69	-55.531	-27.274
145	145	0.63936	2.49	12.793	2.873	1.155	17.182	0.524	10.214	54.481	-20.498	1.567	-4.705	-9.562	9.589	-54.266	-27.558
146	146	0.6438	2.535	12.731	2.786	1.158	17.952	0.622	10.417	54.499	-20.508	1.488	-4.13	-9.811	9.488	-52.939	-27.865
147	147	0.64824	2.587	12.679	2.702	1.177	18.726	0.706	10.588	54.464	-20.464	1.478	-3.574	-10.147	9.432	-51.552	-28.206
148	148	0.65268	2.659	12.646	2.609	1.228	19.509	0.81	10.752	54.375	-20.403	1.53	-3.028	-10.497	9.415	-50.103	-28.526
149	149	0.65712	2.765	12.644	2.515	1.32	20.317	0.922	10.922	54.215	-20.335	1.46	-2.479	-10.846	9.288	-48.654	-28.805
150	150	0.66156	2.893	12.666	2.429	1.425	21.137	1.017	11.095	53.976	-20.231	1.283	-1.961	-11.217	9.079	-47.224	-29.055
151	151	0.666	3.039	12.708	2.355	1.543	21.968	1.115	11.271	53.667	-20.136	1.116	-1.478	-11.599	8.879	-45.765	-29.301
152	152	0.67044	3.185	12.754	2.279	1.672	22.777	1.257	11.447	53.263	-20.09	0.973	-1.045	-11.955	8.693	-44.282	-29.524
153	153	0.67488	3.319	12.798	2.21	1.795	23.547	1.432	11.622	52.744	-20.089	0.787	-0.676	-12.249	8.469	-42.812	-29.685
154	154	0.67932	3.432	12.837	2.162	1.891	24.274	1.617	11.789	52.107	-20.122	0.513	-0.378	-12.467	8.176	-41.378	-29.763
155	155	0.68376	3.519	12.863	2.12	1.964	24.955	1.818	11.939	51.365	-20.194	0.209	-0.155	-12.626	7.864	-39.961	-29.793
156	156	0.6882	3.585	12.887	2.096	2.011	25.614	2.016	12.057	50.556	-20.31	0.018	0.02	-12.777	7.636	-38.487	-29.849
157	157	0.69264	3.642	12.9	2.065	2.057	26.251	2.204	12.131	49.73	-20.454	-0.093	0.2	-12.875	7.457	-36.96	-29.889
158	158	0.69708	3.684	12.91	2.043	2.083	26.876	2.38	12.164	48.884	-20.621	-0.112	0.379	-12.877	7.33	-35.372	-29.869
159	159	0.70152	3.714	12.903	2.044	2.088	27.446	2.549	12.169	47.95	-20.846	-0.158	0.512	-12.76	7.169	-33.794	-29.765
160	160	0.70596	3.734	12.884	2.076	2.067	27.974	2.679	12.134	46.964	-21.089	-0.16	0.626	-12.581	7.031	-32.185	-29.626
161	161	0.7104	3.752	12.852	2.123	2.042	28.46	2.771	12.031	45.908	-21.352	-0.066	0.704	-12.354	6.952	-30.519	-29.468
162	162	0.71484	3.77	12.813	2.169	2.028	28.911	2.855	11.861	44.78	-21.666	0.143	0.757	-12.093	6.939	-28.771	-29.322
163	163	0.71928	3.784	12.769	2.212	2.027	29.337	2.942	11.63	43.592	-22.038	0.459	0.81	-11.82	6.982	-26.929	-29.213
164	164	0.72372	3.792	12.72	2.259	2.029	29.727	3.003	11.331	42.341	-22.427	0.863	0.866	-11.543	7.07	-25.003	-29.129
165	165	0.72816	3.796	12.669	2.322	2.017	30.082	3.023	10.978	41.046	-22.798	1.402	0.938	-11.308	7.245	-22.977	-29.101
166	166	0.7326	3.803	12.619	2.367	2.023	30.41	3.027	10.567	39.704	-23.174	2.004	0.994	-11.057	7.46	-20.908	-29.08
167	167	0.73704	3.8	12.571	2.388	2.044	30.713	3.032	10.093	38.295	-23.542	2.611	1.074	-10.861	7.644	-18.763	-29.119
168	168	0.74148	3.79	12.527	2.4	2.074	30.998	3.056	9.587	36.848	-23.93	3.247	1.227	-10.693	7.809	-16.511	-29.202
169	169	0.74592	3.775	12.491	2.428	2.098	31.258	3.092	9.052	35.341	-24.343	3.954	1.481	-10.597	7.974	-14.093	-29.367
170	170	0.75036	3.763	12.462	2.479	2.115	31.487	3.136	8.495	33.768	-24.763	4.749	1.785	-10.549	8.171	-11.551	-29.571
171	171	0.7548	3.755	12.444	2.537	2.133	31.687	3.181	7.915	32.132	-25.164	5.55	2.073	-10.523	8.365	-8.988	-29.763
172	172	0.75924	3.746	12.439	2.597	2.145	31.863	3.228	7.319	30.438	-25.542	6.308	2.294	-10.499	8.538	-6.487	-29.926
173	173	0.76368	3.732	12.442	2.685	2.134	32.007	3.281	6.719	28.702	-25.939	7.105	2.403	-10.449	8.774	-4.064	-30.06
174	174	0.76812	3.726	12.457	2.76	2.15	32.139	3.348	6.098	26.946	-26.353	7.912	2.397	-10.391	9.054	-1.743	-30.191
175	175	0.77256	3.715	12.479	2.873	2.143	32.236	3.39	5.461	25.116	-26.736	8.568	2.258	-10.335	9.257	0.409	-30.282
176	176	0.777	3.711	12.516	2.969	2.155	32.295	3.497	4.835	23.177	-27.141	9.033	2.059	-10.299	9.334	2.467	-30.357
177	177	0.78144	3.686	12.56	3.087	2.129	32.314	3.627	4.226	21.157	-27.554	9.358	1.851	-10.265	9.317	4.481	-30.414
178	178	0.78588	3.664	12.616	3.205	2.106	32.318	3.805	3.628	19.132	-27.998	9.65	1.622	-10.186	9.299	6.432	-30.417
179	179	0.79032	3.639	12.682	3.341	2.064	32.317	4.033	3.059	17.135	-28.507	9.891	1.335	-10.032	9.282	8.253	-30.362
180	180	0.79476	3.604	12.757	3.51	1.977	32.311	4.298	2.529	15.167	-29.082	10.094	0.959	-9.815	9.292	9.923	-30.268
181	181	0.7992	3.563	12.838	3.704	1.856	32.289	4.591	2.027	13.214	-29.696	10.298	0.5	-9.569	9.361	11.476	-30.159
182	182	0.80364	3.52	12.919	3.9	1.731	32.235	4.905	1.535	11.254	-30.322	10.443	-0.008	-9.3	9.436	12.929	-30.024
183	183	0.80808	3.485	13	4.061	1.635	32.153	5.258	1.059	9.299	-30.973	10.448	-0.6	-8.973	9.469	14.195	-29.845
184	184	0.81252	3.46	13.071	4.206	1.565	32.032	5.684	0.58	7.356	-31.69	10.347	-1.254	-8.622	9.465	15.314	-29.65
185	185	0.81696	3.432	13.129	4.365	1.485	31.891	6.129	0.107	5.488	-32.416	10.117	-1.869	-8.292	9.359	16.33	-29.456
186	186	0.8214	3.393	13.175	4.565	1.346	31.733	6.582	-0.319	3.689	-33.135	9.831	-2.433	-8.016	9.224	17.295	-29.282
187	187	0.82584	3.346	13.214	4.748	1.199	31.563	7.074	-0.714	1.964	-33.828	9.552	-2.978	-7.787	9.124	18.204	-29.117
188	188	0.83028	3.286	13.243	4.913	1.048	31.39	7.576	-1.092	0.356	-34.466	9.321	-3.475	-7.568	9.072	19.069	-28.927
189	189	0.83472	3.215	13.258	5.06	0.904	31.222	8.066	-1.46	-1.082	-35.012	9.168	-3.825	-7.365	9.044	19.956	-28.705
190	190	0.83916	3.141	13.254	5.184	0.78	31.053	8.53	-1.805	-2.325	-35.434	9.103	-3.941	-7.225	9.018	20.924	-28.474
191	191	0.8436	3.068	13.225	5.311	0.659	30.875	8.915	-2.096	-3.383	-35.718	9.108	-3.848	-7.15	8.997	21.941	-28.252
192	192	0.84804	3.001	13.18	5.436	0.558	30.712	9.211	-2.354	-4.251	-35.87	9.151	-3.645	-7.088	8.977	22.909	-27.998
193	193	0.85248	2.948	13.115	5.54	0.478	30.563	9.411	-2.525	-4.911	-35.871	9.176	-3.522	-6.993	9.006	23.59	-27.663
194	194	0.85692	2.911	13.029	5.647	0.402	30.453	9.526	-2.602	-5.315	-35.744	9.279	-3.378	-6.964	9.105	24.111	-27.337
195	195	0.86136	2.901	12.919	5.689	0.411	30.368	9.62	-2.646	-5.478	-35.506	9.449	-3.285	-6.932	9.278	24.405	-26.959
196	196	0.8658	2.921	12.785	5.703	0.478	30.301	9.657	-2.634	-5.409	-35.168	9.64	-3.199	-6.884	9.479	24.49	-26.524
197	197	0.87024	2.963	12.632	5.701	0.584	30.248	9.641	-2.553	-5.135	-34.75	9.819	-3.127	-6.861	9.693	24.365	-26.082
198	198	0.87468	3.024	12.465	5.687	0.727	30.209	9.574	-2.413	-4.664	-34.274	9.983	-3.085	-6.887	9.916	24.026	-25.675
199	199	0.87912	3.105	12.283	5.661	0.913	30.176	9.452	-2.238	-4.003	-33.757	10.163	-3.147	-6.921	10.181	23.419	-25.287
200	200	0.88356	3.199	12.085	5.611	1.141	30.134	9.303	-2.055	-3.193	-33.211	10.414	-3.557	-6.906	10.605	22.358	-24.865
201	201	0.888	3.301	11.881	5.554	1.38	30.085	9.155	-1.836	-2.275	-32.658	10.734	-4.608	-6.918	11.283	20.598	-24.463
