# Supplementary material for: Gait phenotypes in paediatric hereditary spastic paraplegia revealed by dynamic time warping analysis and random forests
Source: PLoS One. 2018 Mar 8;13(3):e0192345. doi: 10.1371/journal.pone.0192345 (PMC5843164; doi:10.1371/journal.pone.0192345)
Supplement: S2 Data — (ZIP) [file pone.0192345.s009.zip › Healthy/Right.SR.HEALTHY1.3.csv]

	Epoch	Time	Pelvic.obliquity	Pelvic.tilt	Pelvic rotation	Hip.abd.add	Hip.flexion	Hip.rotation	Knee.abd.add	Knee.flexion	Knee.rotation	Ankle.abd.add	Ankle.flexion	Ankle.rotation	Forefoot.abd.add	Forefoot.flexion	Forefoot.rotation
1	1	0	2.511	10.407	12.013	-0.155	28.426	5.18	-4.337	-7.564	-31.999	6.634	-1.597	-4.989	7.963	26.735	-20.822
2	2	0.00504	2.673	10.253	11.947	0.135	28.508	5.042	-4.04	-6.549	-31.932	6.722	-1.73	-5.433	8.172	25.803	-21.245
3	3	0.01008	2.806	10.052	11.886	0.396	28.527	5.012	-3.722	-5.403	-31.938	6.928	-2.361	-5.806	8.611	24.285	-21.55
4	4	0.01512	2.9	9.818	11.826	0.608	28.484	5.109	-3.386	-4.201	-32.003	7.443	-3.787	-6.196	9.529	22.035	-21.804
5	5	0.02016	2.97	9.602	11.76	0.783	28.432	5.299	-3.04	-3.042	-32.008	8.422	-5.79	-6.786	11.003	19.433	-22.133
6	6	0.0252	3.028	9.405	11.68	0.95	28.356	5.503	-2.744	-2.132	-31.887	9.328	-7.736	-7.512	12.369	17.075	-22.485
7	7	0.03024	3.093	9.221	11.576	1.149	28.234	5.65	-2.557	-1.626	-31.591	9.269	-9.064	-8.154	12.671	15.266	-22.623
8	8	0.03528	3.177	9.033	11.444	1.403	28.057	5.729	-2.485	-1.457	-31.129	8.101	-9.662	-8.622	11.758	13.991	-22.468
9	9	0.04032	3.311	8.805	11.282	1.721	27.85	5.805	-2.411	-1.276	-30.581	6.641	-9.731	-9.008	10.433	13.095	-22.165
10	10	0.04536	3.503	8.514	11.073	2.108	27.674	5.958	-2.213	-0.66	-30	5.73	-9.51	-9.465	9.524	12.33	-21.872
11	11	0.0504	3.773	8.155	10.809	2.58	27.565	6.213	-1.858	0.558	-29.449	5.835	-9.353	-9.971	9.528	11.389	-21.597
12	12	0.05544	4.125	7.746	10.475	3.148	27.491	6.62	-1.394	2.169	-28.956	6.81	-9.482	-10.426	10.359	10.141	-21.225
13	13	0.06048	4.559	7.308	10.078	3.817	27.368	7.19	-0.887	3.764	-28.533	7.862	-9.725	-10.905	11.283	8.77	-20.813
14	14	0.06552	5.036	6.864	9.611	4.58	27.113	7.92	-0.428	5.011	-28.125	8.405	-9.645	-11.562	11.693	7.763	-20.495
15	15	0.07056	5.489	6.436	9.071	5.378	26.692	8.791	-0.068	5.826	-27.714	8.433	-9.227	-12.386	11.586	7.202	-20.293
16	16	0.0756	5.87	6.057	8.46	6.158	26.15	9.781	0.198	6.321	-27.38	8.109	-8.822	-13.24	11.175	6.721	-20.186
17	17	0.08064	6.177	5.751	7.805	6.882	25.57	10.834	0.437	6.705	-27.094	7.817	-8.746	-14.164	10.845	5.977	-20.206
18	18	0.08568	6.423	5.521	7.144	7.523	25.033	11.86	0.699	7.14	-26.842	7.891	-8.892	-15.121	10.881	5.094	-20.377
19	19	0.09072	6.611	5.367	6.499	8.065	24.576	12.747	0.992	7.625	-26.599	8.092	-8.95	-15.979	11.053	4.316	-20.625
20	20	0.09576	6.74	5.277	5.885	8.524	24.198	13.386	1.248	8.098	-26.301	8.105	-8.792	-16.656	11.064	3.739	-20.882
21	21	0.1008	6.821	5.261	5.318	8.907	23.876	13.716	1.403	8.472	-25.946	7.955	-8.546	-17.121	10.936	3.306	-21.15
22	22	0.10584	6.852	5.302	4.831	9.2	23.588	13.734	1.471	8.738	-25.575	7.627	-8.291	-17.341	10.676	2.92	-21.406
23	23	0.11088	6.827	5.392	4.444	9.387	23.345	13.451	1.491	8.966	-25.223	7.208	-7.945	-17.282	10.363	2.626	-21.629
24	24	0.11592	6.767	5.513	4.18	9.486	23.152	12.887	1.479	9.219	-24.865	6.879	-7.485	-16.988	10.141	2.462	-21.8
25	25	0.12096	6.733	5.669	4.037	9.547	23.008	12.142	1.454	9.472	-24.593	6.609	-6.944	-16.487	9.975	2.387	-21.917
26	26	0.126	6.767	5.857	4.004	9.624	22.894	11.318	1.417	9.658	-24.494	6.341	-6.443	-15.842	9.824	2.311	-22.012
27	27	0.13104	6.866	6.069	4.056	9.726	22.772	10.51	1.372	9.711	-24.552	5.969	-6.006	-15.134	9.59	2.207	-22.078
28	28	0.13608	7.01	6.29	4.17	9.852	22.616	9.776	1.308	9.627	-24.753	5.619	-5.707	-14.421	9.382	2.056	-22.14
29	29	0.14112	7.168	6.503	4.333	9.977	22.417	9.133	1.245	9.457	-25.015	5.312	-5.515	-13.78	9.214	1.854	-22.198
30	30	0.14616	7.314	6.689	4.534	10.083	22.183	8.597	1.189	9.281	-25.29	5.085	-5.291	-13.217	9.084	1.703	-22.225
31	31	0.1512	7.419	6.836	4.781	10.131	21.912	8.149	1.161	9.125	-25.574	4.939	-4.985	-12.772	8.994	1.642	-22.283
32	32	0.15624	7.457	6.938	5.059	10.103	21.589	7.794	1.168	8.974	-25.823	4.723	-4.589	-12.447	8.815	1.627	-22.338
33	33	0.16128	7.437	7.012	5.345	10.017	21.22	7.539	1.192	8.815	-26.021	4.532	-4.199	-12.251	8.642	1.609	-22.391
34	34	0.16632	7.363	7.059	5.609	9.893	20.804	7.407	1.221	8.649	-26.186	4.382	-3.88	-12.153	8.501	1.535	-22.43
35	35	0.17136	7.254	7.093	5.831	9.754	20.349	7.397	1.262	8.47	-26.321	4.297	-3.551	-12.168	8.411	1.49	-22.486
36	36	0.1764	7.108	7.11	6.009	9.601	19.855	7.474	1.314	8.296	-26.359	4.279	-3.201	-12.327	8.375	1.478	-22.564
37	37	0.18144	6.953	7.121	6.151	9.461	19.34	7.606	1.353	8.124	-26.33	4.217	-2.787	-12.531	8.277	1.5	-22.601
38	38	0.18648	6.799	7.125	6.262	9.333	18.814	7.763	1.396	7.954	-26.245	4.139	-2.402	-12.785	8.173	1.486	-22.634
39	39	0.19152	6.658	7.132	6.338	9.226	18.293	7.941	1.449	7.794	-26.104	4.024	-2.014	-13.079	8.043	1.452	-22.652
40	40	0.19656	6.516	7.146	6.369	9.134	17.773	8.183	1.494	7.632	-26.01	3.886	-1.624	-13.313	7.89	1.413	-22.631
41	41	0.2016	6.374	7.17	6.353	9.061	17.259	8.466	1.534	7.469	-25.934	3.783	-1.239	-13.571	7.777	1.39	-22.656
42	42	0.20664	6.226	7.207	6.282	9	16.75	8.804	1.567	7.306	-25.865	3.681	-0.878	-13.797	7.67	1.346	-22.652
43	43	0.21168	6.078	7.258	6.169	8.948	16.242	9.198	1.601	7.132	-25.875	3.589	-0.532	-13.962	7.583	1.294	-22.65
44	44	0.21672	5.95	7.325	6.031	8.922	15.749	9.572	1.632	6.959	-25.929	3.45	-0.187	-14.042	7.461	1.219	-22.637
45	45	0.22176	5.847	7.408	5.881	8.92	15.284	9.88	1.642	6.81	-25.991	3.415	0.183	-14.076	7.42	1.204	-22.664
46	46	0.2268	5.754	7.511	5.715	8.926	14.843	10.164	1.655	6.657	-26.082	3.356	0.502	-14.052	7.369	1.137	-22.69
47	47	0.23184	5.647	7.623	5.54	8.904	14.421	10.422	1.675	6.505	-26.244	3.288	0.855	-13.9	7.305	1.108	-22.698
48	48	0.23688	5.53	7.739	5.357	8.877	14.015	10.625	1.669	6.369	-26.4	3.333	1.124	-13.707	7.34	1.047	-22.722
49	49	0.24192	5.406	7.867	5.171	8.846	13.628	10.771	1.635	6.244	-26.524	3.339	1.446	-13.488	7.312	1.027	-22.747
50	50	0.24696	5.284	8.003	4.963	8.821	13.258	10.859	1.595	6.119	-26.639	3.283	1.755	-13.208	7.23	0.982	-22.774
51	51	0.252	5.157	8.142	4.753	8.794	12.891	10.875	1.547	5.985	-26.675	3.14	2.06	-12.957	7.071	0.911	-22.822
52	52	0.25704	5.017	8.261	4.532	8.758	12.507	10.851	1.476	5.852	-26.63	3.023	2.286	-12.715	6.935	0.78	-22.846
53	53	0.26208	4.856	8.367	4.313	8.693	12.116	10.743	1.4	5.742	-26.46	2.953	2.508	-12.527	6.835	0.651	-22.885
54	54	0.26712	4.686	8.463	4.098	8.619	11.732	10.541	1.313	5.68	-26.143	2.98	2.777	-12.394	6.804	0.578	-22.928
55	55	0.27216	4.514	8.546	3.898	8.54	11.35	10.277	1.215	5.659	-25.739	3.082	3.075	-12.319	6.821	0.539	-22.988
56	56	0.2772	4.352	8.605	3.719	8.461	10.964	9.977	1.153	5.667	-25.247	3.049	3.356	-12.301	6.744	0.408	-23.023
57	57	0.28224	4.201	8.636	3.536	8.393	10.556	9.654	1.084	5.691	-24.712	2.986	3.62	-12.297	6.637	0.235	-23.048
58	58	0.28728	4.084	8.64	3.346	8.368	10.128	9.302	1.001	5.73	-24.165	2.898	3.933	-12.263	6.492	0.091	-23.061
59	59	0.29232	3.994	8.621	3.143	8.369	9.659	8.971	0.924	5.751	-23.609	2.798	4.313	-12.264	6.332	0.009	-23.095
60	60	0.29736	3.926	8.617	2.945	8.397	9.237	8.661	0.851	5.791	-23.091	2.664	4.696	-12.281	6.148	-0.075	-23.146
61	61	0.3024	3.868	8.574	2.762	8.426	8.782	8.387	0.777	5.832	-22.627	2.655	5.009	-12.304	6.079	-0.177	-23.207
62	62	0.30744	3.831	8.531	2.596	8.46	8.329	8.147	0.708	5.87	-22.238	2.72	5.231	-12.289	6.085	-0.341	-23.248
63	63	0.31248	3.818	8.491	2.43	8.508	7.878	7.969	0.666	5.897	-21.963	2.731	5.49	-12.232	6.043	-0.487	-23.299
64	64	0.31752	3.816	8.452	2.264	8.571	7.424	7.864	0.624	5.907	-21.798	2.717	5.794	-12.147	5.967	-0.587	-23.359
65	65	0.32256	3.832	8.419	2.093	8.647	6.978	7.84	0.593	5.916	-21.732	2.659	6.137	-12.048	5.841	-0.666	-23.426
66	66	0.3276	3.855	8.4	1.929	8.718	6.538	7.902	0.588	5.905	-21.782	2.582	6.379	-11.917	5.724	-0.843	-23.481
67	67	0.33264	3.885	8.402	1.764	8.796	6.115	8.049	0.583	5.887	-21.929	2.48	6.57	-11.761	5.587	-1.082	-23.52
68	68	0.33768	3.912	8.415	1.611	8.871	5.694	8.287	0.573	5.859	-22.143	2.423	6.781	-11.638	5.481	-1.278	-23.559
69	69	0.34272	3.931	8.446	1.467	8.94	5.294	8.595	0.562	5.843	-22.385	2.358	7.11	-11.586	5.34	-1.37	-23.623
70	70	0.34776	3.952	8.488	1.341	9.003	4.914	8.907	0.563	5.846	-22.641	2.272	7.432	-11.524	5.187	-1.492	-23.666
71	71	0.3528	3.971	8.553	1.228	9.057	4.555	9.219	0.556	5.859	-22.87	2.336	7.687	-11.48	5.174	-1.633	-23.685
72	72	0.35784	3.99	8.628	1.133	9.111	4.207	9.529	0.548	5.879	-23.067	2.384	7.908	-11.481	5.159	-1.818	-23.698
73	73	0.36288	4.001	8.715	1.051	9.16	3.868	9.829	0.535	5.898	-23.236	2.347	8.183	-11.508	5.059	-1.989	-23.706
74	74	0.36792	4.002	8.809	0.979	9.197	3.531	10.114	0.515	5.917	-23.351	2.302	8.496	-11.563	4.944	-2.128	-23.695
75	75	0.37296	4.004	8.911	0.909	9.231	3.19	10.399	0.497	5.918	-23.459	2.228	8.79	-11.636	4.811	-2.292	-23.692
76	76	0.378	4.012	9.022	0.849	9.264	2.853	10.644	0.481	5.909	-23.545	2.159	9.036	-11.7	4.694	-2.499	-23.688
77	77	0.38304	4.027	9.132	0.798	9.304	2.519	10.823	0.458	5.912	-23.588	2.14	9.239	-11.758	4.628	-2.735	-23.689
78	78	0.38808	4.044	9.242	0.761	9.337	2.189	10.917	0.428	5.924	-23.598	2.232	9.421	-11.792	4.653	-2.956	-23.704
79	79	0.39312	4.063	9.344	0.737	9.361	1.853	10.924	0.414	5.937	-23.565	2.28	9.659	-11.803	4.634	-3.144	-23.73
80	80	0.39816	4.09	9.445	0.728	9.382	1.508	10.868	0.4	5.932	-23.513	2.341	9.959	-11.781	4.607	-3.262	-23.756
81	81	0.4032	4.118	9.532	0.723	9.4	1.138	10.769	0.377	5.907	-23.45	2.449	10.237	-11.726	4.615	-3.373	-23.781
82	82	0.40824	4.154	9.604	0.704	9.425	0.747	10.626	0.365	5.875	-23.365	2.47	10.45	-11.653	4.569	-3.584	-23.821
83	83	0.41328	4.195	9.66	0.672	9.453	0.336	10.443	0.359	5.841	-23.264	2.468	10.645	-11.58	4.506	-3.825	-23.899
84	84	0.41832	4.258	9.705	0.63	9.506	-0.082	10.228	0.355	5.825	-23.141	2.484	10.858	-11.5	4.456	-4.052	-23.993
85	85	0.42336	4.347	9.741	0.576	9.586	-0.503	9.989	0.357	5.83	-22.995	2.47	11.088	-11.421	4.38	-4.292	-24.099
86	86	0.4284	4.461	9.773	0.507	9.694	-0.924	9.752	0.374	5.86	-22.817	2.401	11.346	-11.353	4.264	-4.545	-24.199
87	87	0.43344	4.588	9.794	0.425	9.812	-1.353	9.538	0.406	5.902	-22.637	2.256	11.687	-11.29	4.072	-4.758	-24.297
88	88	0.43848	4.715	9.801	0.331	9.931	-1.8	9.347	0.436	5.947	-22.453	2.077	12.055	-11.236	3.844	-4.963	-24.393
89	89	0.44352	4.825	9.789	0.215	10.039	-2.267	9.198	0.458	6.008	-22.262	1.895	12.369	-11.209	3.626	-5.231	-24.487
90	90	0.44856	4.916	9.764	0.074	10.131	-2.746	9.115	0.475	6.095	-22.086	1.71	12.561	-11.176	3.433	-5.637	-24.546
91	91	0.4536	4.984	9.731	-0.084	10.197	-3.217	9.093	0.509	6.225	-21.926	1.467	12.697	-11.157	3.212	-6.148	-24.586
92	92	0.45864	5.034	9.694	-0.248	10.238	-3.673	9.128	0.564	6.399	-21.783	1.186	12.786	-11.172	2.982	-6.743	-24.619
93	93	0.46368	5.066	9.657	-0.406	10.254	-4.11	9.214	0.62	6.619	-21.658	0.953	12.82	-11.186	2.801	-7.4	-24.608
94	94	0.46872	5.081	9.618	-0.551	10.244	-4.53	9.335	0.68	6.873	-21.552	0.736	12.773	-11.18	2.647	-8.145	-24.539
95	95	0.47376	5.086	9.583	-0.688	10.213	-4.931	9.51	0.752	7.154	-21.48	0.508	12.683	-11.167	2.489	-8.951	-24.43
96	96	0.4788	5.074	9.548	-0.816	10.159	-5.316	9.728	0.817	7.463	-21.437	0.338	12.567	-11.143	2.374	-9.768	-24.279
97	97	0.48384	5.037	9.517	-0.934	10.075	-5.68	9.964	0.877	7.812	-21.411	0.227	12.426	-11.086	2.297	-10.61	-24.075
98	98	0.48888	4.975	9.488	-1.045	9.956	-6.02	10.188	0.941	8.212	-21.361	0.165	12.241	-11.011	2.266	-11.506	-23.822
99	99	0.49392	4.896	9.462	-1.137	9.804	-6.341	10.399	1.028	8.65	-21.272	0.1	11.987	-10.942	2.253	-12.498	-23.528
100	100	0.49896	4.808	9.439	-1.207	9.622	-6.647	10.596	1.149	9.105	-21.179	0.022	11.663	-10.851	2.248	-13.58	-23.197
101	101	0.504	4.717	9.414	-1.247	9.426	-6.945	10.734	1.279	9.57	-21.075	-0.007	11.262	-10.738	2.291	-14.724	-22.86
102	102	0.50904	4.632	9.393	-1.258	9.232	-7.227	10.812	1.407	10.051	-20.962	-0.007	10.811	-10.601	2.358	-15.919	-22.518
103	103	0.51408	4.559	9.38	-1.242	9.047	-7.491	10.855	1.541	10.549	-20.865	-0.042	10.321	-10.426	2.39	-17.176	-22.161
104	104	0.51912	4.496	9.375	-1.204	8.873	-7.736	10.87	1.685	11.064	-20.778	-0.152	9.8	-10.22	2.356	-18.505	-21.789
105	105	0.52416	4.442	9.374	-1.148	8.707	-7.965	10.849	1.831	11.602	-20.689	-0.288	9.266	-9.988	2.293	-19.869	-21.406
106	106	0.5292	4.392	9.376	-1.087	8.549	-8.173	10.803	1.975	12.173	-20.603	-0.394	8.712	-9.741	2.252	-21.257	-21.03
107	107	0.53424	4.336	9.383	-1.03	8.39	-8.347	10.748	2.118	12.79	-20.538	-0.489	8.138	-9.492	2.218	-22.674	-20.681
108	108	0.53928	4.254	9.39	-0.974	8.211	-8.481	10.706	2.269	13.453	-20.512	-0.586	7.531	-9.271	2.182	-24.135	-20.38
109	109	0.54432	4.12	9.387	-0.899	7.985	-8.579	10.674	2.428	14.16	-20.53	-0.584	6.863	-9.099	2.24	-25.623	-20.131
110	110	0.54936	3.902	9.354	-0.784	7.675	-8.651	10.626	2.607	14.921	-20.609	-0.428	6.084	-8.952	2.452	-27.178	-19.935
111	111	0.5544	3.587	9.272	-0.626	7.261	-8.717	10.577	2.834	15.737	-20.782	-0.262	5.18	-8.807	2.697	-28.868	-19.782
112	112	0.55944	3.176	9.13	-0.424	6.739	-8.784	10.533	3.12	16.617	-21.047	-0.08	4.212	-8.658	2.972	-30.638	-19.664
113	113	0.56448	2.706	8.94	-0.17	6.148	-8.84	10.477	3.454	17.576	-21.388	0.272	3.238	-8.531	3.403	-32.386	-19.614
114	114	0.56952	2.219	8.714	0.148	5.534	-8.874	10.364	3.829	18.613	-21.784	0.788	2.244	-8.42	3.992	-34.124	-19.643
115	115	0.57456	1.761	8.468	0.521	4.951	-8.872	10.186	4.229	19.711	-22.241	1.354	1.128	-8.271	4.658	-35.971	-19.721
116	116	0.5796	1.371	8.219	0.924	4.445	-8.825	9.962	4.633	20.855	-22.759	1.95	-0.16	-8.108	5.4	-37.959	-19.876
117	117	0.58464	1.084	7.982	1.334	4.053	-8.71	9.7	5.033	22.049	-23.318	2.56	-1.574	-7.975	6.205	-40.041	-20.152
118	118	0.58968	0.914	7.757	1.746	3.779	-8.524	9.406	5.438	23.291	-23.917	3.116	-3.064	-7.847	7.013	-42.186	-20.522
119	119	0.59472	0.85	7.545	2.165	3.604	-8.253	9.045	5.826	24.599	-24.539	3.645	-4.643	-7.671	7.849	-44.395	-20.942
120	120	0.59976	0.862	7.347	2.581	3.494	-7.887	8.584	6.189	25.984	-25.159	4.034	-6.258	-7.41	8.614	-46.66	-21.383
121	121	0.6048	0.917	7.156	2.971	3.411	-7.435	8.001	6.503	27.468	-25.714	4.203	-7.796	-7.086	9.215	-48.915	-21.831
122	122	0.60984	0.972	6.968	3.311	3.316	-6.91	7.296	6.734	29.056	-26.163	4.226	-9.163	-6.737	9.684	-51.049	-22.307
123	123	0.61488	0.982	6.789	3.594	3.157	-6.315	6.502	6.892	30.74	-26.52	4.105	-10.322	-6.366	10.016	-53.034	-22.799
124	124	0.61992	0.934	6.636	3.808	2.921	-5.629	5.626	6.97	32.535	-26.745	3.873	-11.29	-5.961	10.238	-54.892	-23.253
125	125	0.62496	0.847	6.519	3.955	2.624	-4.844	4.702	6.973	34.445	-26.816	3.649	-12.094	-5.586	10.447	-56.616	-23.688
126	126	0.63	0.744	6.444	4.035	2.292	-3.952	3.779	6.918	36.453	-26.745	3.486	-12.744	-5.337	10.684	-58.187	-24.167
127	127	0.63504	0.618	6.417	4.06	1.925	-2.954	2.881	6.814	38.545	-26.543	3.358	-13.257	-5.231	10.918	-59.63	-24.684
128	128	0.64008	0.45	6.434	4.028	1.506	-1.86	2.03	6.668	40.701	-26.222	3.263	-13.674	-5.278	11.15	-60.98	-25.235
129	129	0.64512	0.232	6.49	3.935	1.036	-0.681	1.238	6.472	42.898	-25.783	3.274	-14.002	-5.513	11.439	-62.195	-25.854
130	130	0.65016	-0.025	6.576	3.788	0.532	0.564	0.514	6.236	45.089	-25.243	3.329	-14.129	-5.906	11.689	-63.167	-26.521
131	131	0.6552	-0.303	6.691	3.602	0.019	1.869	-0.112	5.98	47.217	-24.658	3.381	-13.96	-6.412	11.818	-63.779	-27.222
132	132	0.66024	-0.584	6.827	3.405	-0.48	3.212	-0.6	5.753	49.226	-24.108	3.405	-13.573	-6.961	11.831	-64.083	-27.914
133	133	0.66528	-0.843	6.972	3.209	-0.936	4.577	-0.932	5.576	51.097	-23.644	3.442	-13.132	-7.54	11.816	-64.2	-28.6
134	134	0.67032	-1.051	7.111	3.02	-1.319	5.937	-1.119	5.459	52.819	-23.287	3.511	-12.748	-8.135	11.827	-64.219	-29.286
135	135	0.67536	-1.192	7.227	2.848	-1.614	7.259	-1.163	5.437	54.379	-23.047	3.519	-12.394	-8.717	11.794	-64.169	-29.948
136	136	0.6804	-1.262	7.315	2.701	-1.813	8.531	-1.089	5.514	55.791	-22.939	3.396	-12.06	-9.17	11.664	-64.096	-30.485
137	137	0.68544	-1.277	7.366	2.589	-1.939	9.744	-0.915	5.683	57.077	-22.974	3.18	-11.691	-9.415	11.445	-63.956	-30.858
138	138	0.69048	-1.247	7.39	2.52	-2.013	10.91	-0.68	5.922	58.272	-23.111	2.9	-11.253	-9.467	11.139	-63.725	-31.08
139	139	0.69552	-1.192	7.38	2.503	-2.06	12.019	-0.423	6.202	59.368	-23.307	2.595	-10.737	-9.388	10.765	-63.365	-31.197
140	140	0.70056	-1.109	7.34	2.537	-2.087	13.072	-0.152	6.537	60.341	-23.528	2.257	-10.222	-9.199	10.352	-62.939	-31.195
141	141	0.7056	-1.005	7.274	2.614	-2.099	14.066	0.136	6.922	61.184	-23.762	1.887	-9.775	-8.905	9.928	-62.506	-31.058
142	142	0.71064	-0.884	7.199	2.736	-2.099	15.016	0.426	7.335	61.916	-23.988	1.563	-9.389	-8.551	9.541	-62.034	-30.826
143	143	0.71568	-0.762	7.118	2.9	-2.114	15.931	0.705	7.766	62.544	-24.174	1.325	-8.996	-8.211	9.203	-61.443	-30.568
144	144	0.72072	-0.657	7.031	3.091	-2.157	16.812	0.955	8.183	63.061	-24.278	1.098	-8.57	-7.909	8.841	-60.732	-30.277
145	145	0.72576	-0.577	6.943	3.287	-2.222	17.674	1.178	8.573	63.467	-24.293	0.796	-8.152	-7.629	8.405	-59.977	-29.919
146	146	0.7308	-0.522	6.859	3.492	-2.315	18.526	1.386	8.936	63.787	-24.231	0.553	-7.753	-7.402	8.006	-59.138	-29.542
147	147	0.73584	-0.473	6.789	3.717	-2.415	19.38	1.565	9.258	64.048	-24.089	0.467	-7.355	-7.256	7.712	-58.175	-29.174
148	148	0.74088	-0.423	6.73	3.968	-2.523	20.232	1.69	9.532	64.252	-23.842	0.524	-6.905	-7.225	7.497	-57.048	-28.839
149	149	0.74592	-0.366	6.681	4.238	-2.63	21.084	1.778	9.774	64.371	-23.522	0.61	-6.399	-7.275	7.276	-55.783	-28.512
150	150	0.75096	-0.315	6.639	4.513	-2.746	21.926	1.859	9.999	64.401	-23.143	0.677	-5.832	-7.371	7.01	-54.397	-28.166
151	151	0.756	-0.256	6.6	4.784	-2.84	22.755	1.918	10.168	64.356	-22.719	0.793	-5.241	-7.503	6.76	-52.909	-27.798
152	152	0.76104	-0.183	6.56	5.041	-2.91	23.561	1.979	10.302	64.247	-22.271	1.048	-4.649	-7.703	6.62	-51.311	-27.463
153	153	0.76608	-0.09	6.519	5.285	-2.941	24.345	2.04	10.411	64.059	-21.831	1.339	-4.086	-7.945	6.523	-49.672	-27.147
154	154	0.77112	0.014	6.48	5.516	-2.952	25.109	2.108	10.5	63.783	-21.416	1.616	-3.585	-8.17	6.437	-48.035	-26.809
155	155	0.77616	0.124	6.443	5.738	-2.95	25.849	2.197	10.587	63.394	-21.056	1.869	-3.179	-8.368	6.365	-46.417	-26.456
156	156	0.7812	0.234	6.4	5.965	-2.946	26.552	2.282	10.642	62.896	-20.729	2.112	-2.906	-8.538	6.313	-44.855	-26.073
157	157	0.78624	0.34	6.35	6.198	-2.946	27.218	2.356	10.671	62.3	-20.457	2.3	-2.743	-8.67	6.243	-43.354	-25.678
158	158	0.79128	0.427	6.296	6.436	-2.968	27.85	2.416	10.671	61.614	-20.257	2.506	-2.693	-8.774	6.224	-41.893	-25.311
159	159	0.79632	0.48	6.242	6.669	-3.018	28.449	2.473	10.628	60.833	-20.147	2.694	-2.755	-8.797	6.217	-40.483	-24.941
160	160	0.80136	0.488	6.191	6.9	-3.108	29.014	2.53	10.538	59.967	-20.123	2.874	-2.937	-8.738	6.226	-39.135	-24.562
161	161	0.8064	0.47	6.137	7.128	-3.223	29.545	2.59	10.415	59.016	-20.186	3.054	-3.224	-8.604	6.255	-37.833	-24.186
162	162	0.81144	0.422	6.088	7.355	-3.363	30.043	2.659	10.272	57.985	-20.344	3.221	-3.614	-8.391	6.306	-36.588	-23.812
163	163	0.81648	0.363	6.047	7.586	-3.508	30.524	2.699	10.078	56.894	-20.585	3.401	-4.08	-8.121	6.388	-35.372	-23.464
164	164	0.82152	0.295	6.012	7.823	-3.67	30.969	2.712	9.852	55.737	-20.913	3.609	-4.525	-7.816	6.497	-34.089	-23.181
165	165	0.82656	0.234	5.983	8.058	-3.812	31.389	2.691	9.578	54.519	-21.344	3.8	-4.987	-7.438	6.607	-32.794	-22.929
166	166	0.8316	0.166	5.962	8.286	-3.95	31.775	2.649	9.269	53.209	-21.846	3.935	-5.479	-7.029	6.691	-31.49	-22.718
167	167	0.83664	0.085	5.958	8.518	-4.099	32.133	2.595	8.941	51.831	-22.418	4.125	-5.986	-6.578	6.855	-30.147	-22.542
168	168	0.84168	0.014	5.973	8.747	-4.233	32.474	2.505	8.574	50.4	-23.041	4.427	-6.452	-6.154	7.125	-28.692	-22.465
169	169	0.84672	-0.038	6.005	8.971	-4.34	32.79	2.41	8.193	48.908	-23.733	4.757	-6.854	-5.751	7.42	-27.134	-22.477
170	170	0.85176	-0.065	6.056	9.179	-4.415	33.082	2.337	7.826	47.318	-24.523	5.062	-7.24	-5.352	7.719	-25.509	-22.57
171	171	0.8568	-0.082	6.12	9.381	-4.483	33.344	2.271	7.476	45.649	-25.38	5.328	-7.678	-4.919	8.039	-23.907	-22.688
172	172	0.86184	-0.085	6.198	9.573	-4.531	33.583	2.202	7.126	43.94	-26.246	5.741	-8.109	-4.59	8.516	-22.223	-22.932
173	173	0.86688	-0.085	6.289	9.751	-4.569	33.792	2.178	6.805	42.188	-27.152	6.215	-8.545	-4.37	9.076	-20.502	-23.307
174	174	0.87192	-0.076	6.391	9.913	-4.598	33.972	2.239	6.556	40.381	-28.171	6.686	-8.924	-4.204	9.655	-18.7	-23.802
175	175	0.87696	-0.065	6.511	10.067	-4.624	34.13	2.381	6.358	38.536	-29.262	7.215	-9.279	-4.076	10.307	-16.842	-24.358
176	176	0.882	-0.045	6.642	10.209	-4.641	34.265	2.556	6.189	36.681	-30.349	7.851	-9.533	-4.016	11.041	-14.853	-24.975
177	177	0.88704	-0.02	6.789	10.33	-4.647	34.382	2.77	6.037	34.801	-31.452	8.481	-9.665	-3.966	11.748	-12.75	-25.611
178	178	0.89208	-0.002	6.944	10.436	-4.66	34.466	3.037	5.916	32.879	-32.552	8.973	-9.636	-3.931	12.292	-10.553	-26.227
179	179	0.89712	0.013	7.106	10.531	-4.667	34.527	3.351	5.803	30.934	-33.654	9.448	-9.506	-3.868	12.796	-8.281	-26.792
180	180	0.90216	0.023	7.272	10.613	-4.682	34.563	3.689	5.698	28.979	-34.725	9.875	-9.251	-3.744	13.221	-5.946	-27.259
181	181	0.9072	0.051	7.44	10.668	-4.665	34.576	4.037	5.581	27.024	-35.688	10.335	-8.912	-3.643	13.643	-3.563	-27.652
182	182	0.91224	0.084	7.605	10.715	-4.631	34.558	4.377	5.449	25.067	-36.518	10.719	-8.594	-3.545	14.014	-1.287	-27.913
183	183	0.91728	0.116	7.765	10.754	-4.588	34.511	4.688	5.286	23.134	-37.239	10.987	-8.287	-3.367	14.297	0.848	-28.006
184	184	0.92232	0.138	7.914	10.754	-4.512	34.445	4.952	5.051	21.262	-37.829	11.259	-8.046	-3.06	14.604	2.834	-27.915
185	185	0.92736	0.17	8.051	10.707	-4.379	34.362	5.115	4.745	19.456	-38.205	11.445	-7.799	-2.701	14.838	4.692	-27.678
186	186	0.9324	0.196	8.173	10.628	-4.213	34.257	5.159	4.367	17.707	-38.361	11.581	-7.651	-2.315	15.058	6.362	-27.334
187	187	0.93744	0.215	8.277	10.542	-4.027	34.128	5.082	3.93	16.042	-38.329	11.748	-7.657	-1.96	15.347	7.823	-26.97
188	188	0.94248	0.234	8.364	10.435	-3.8	33.984	4.89	3.448	14.488	-38.104	11.893	-7.814	-1.666	15.656	9.034	-26.608
189	189	0.94752	0.262	8.441	10.322	-3.541	33.832	4.568	2.922	13.036	-37.771	12.058	-8.073	-1.377	16.002	10.075	-26.286
190	190	0.95256	0.293	8.505	10.202	-3.261	33.664	4.132	2.381	11.678	-37.346	12.157	-8.329	-1.092	16.27	11.003	-26.005
191	191	0.9576	0.333	8.557	10.079	-2.947	33.488	3.594	1.833	10.433	-36.835	12.252	-8.415	-0.872	16.446	11.994	-25.827
192	192	0.96264	0.387	8.595	9.952	-2.599	33.304	2.967	1.302	9.31	-36.305	12.337	-8.324	-0.678	16.541	13.042	-25.763
193	193	0.96768	0.455	8.618	9.823	-2.227	33.099	2.289	0.8	8.287	-35.8	12.436	-8.115	-0.503	16.596	14.114	-25.813
194	194	0.97272	0.496	8.623	9.701	-1.882	32.856	1.622	0.352	7.337	-35.339	12.534	-7.875	-0.384	16.641	15.135	-25.978
195	195	0.97776	0.503	8.618	9.604	-1.574	32.581	0.988	-0.038	6.473	-34.926	12.616	-7.662	-0.342	16.687	16.03	-26.239
196	196	0.9828	0.486	8.619	9.548	-1.313	32.289	0.388	-0.369	5.698	-34.574	12.743	-7.407	-0.367	16.76	16.883	-26.589
197	197	0.98784	0.475	8.621	9.53	-1.074	31.974	-0.161	-0.623	5.004	-34.314	12.902	-7.137	-0.502	16.87	17.674	-27.07
198	198	0.99288	0.471	8.615	9.544	-0.847	31.613	-0.633	-0.81	4.373	-34.143	12.982	-6.895	-0.688	16.941	18.3	-27.573
199	199	0.99792	0.461	8.607	9.599	-0.649	31.214	-1.02	-0.943	3.822	-34.077	13.077	-6.817	-0.819	17.114	18.651	-28.002
200	200	1.00296	0.441	8.609	9.716	-0.511	30.784	-1.31	-1.005	3.347	-34.098	13.226	-7.174	-0.938	17.553	18.499	-28.345
201	201	1.008	0.435	8.625	9.889	-0.412	30.337	-1.531	-1.009	2.954	-34.153	13.608	-8.149	-1.116	18.479	17.777	-28.656
