# Supplementary material for: Gait phenotypes in paediatric hereditary spastic paraplegia revealed by dynamic time warping analysis and random forests
Source: PLoS One. 2018 Mar 8;13(3):e0192345. doi: 10.1371/journal.pone.0192345 (PMC5843164; doi:10.1371/journal.pone.0192345)
Supplement: S2 Data — (ZIP) [file pone.0192345.s009.zip › Healthy/Right.SR.HEALTHY10.1.csv]

	Epoch	Time	Pelvic.obliquity	Pelvic.tilt	Pelvic rotation	Hip.abd.add	Hip.flexion	Hip.rotation	Knee.abd.add	Knee.flexion	Knee.rotation	Ankle.abd.add	Ankle.flexion	Ankle.rotation	Forefoot.abd.add	Forefoot.flexion	Forefoot.rotation
1	1	0	5.053	17.84	13.468	0.338	42.173	4.22	-0.569	9.729	-27.426	2.751	-0.423	3.885	4.779	13.783	-5.254
2	2	0.004	5.052	17.777	13.639	0.4	42.198	4.083	-0.425	10.572	-28.091	2.691	-0.68	4.886	4.818	12.704	-4.849
3	3	0.008	5.042	17.721	13.784	0.491	42.252	3.78	-0.346	11.555	-28.563	2.583	-1.316	5.916	4.839	11.139	-4.386
4	4	0.012	5.019	17.677	13.91	0.599	42.327	3.349	-0.345	12.629	-28.825	2.413	-2.33	6.927	4.83	9.133	-3.853
5	5	0.016	4.985	17.643	14.02	0.725	42.419	2.828	-0.427	13.754	-28.867	2.168	-3.605	7.898	4.761	6.838	-3.23
6	6	0.02	4.944	17.611	14.108	0.873	42.528	2.247	-0.59	14.898	-28.682	1.833	-4.909	8.827	4.577	4.519	-2.488
7	7	0.024	4.92	17.572	14.176	1.043	42.666	1.659	-0.831	15.986	-28.217	1.373	-5.93	9.553	4.163	2.579	-1.691
8	8	0.028	4.898	17.5	14.209	1.252	42.818	1.149	-1.128	17.035	-27.554	0.963	-6.639	10.067	3.678	1.044	-0.868
9	9	0.032	4.888	17.392	14.21	1.499	42.99	0.744	-1.447	18.094	-26.714	0.689	-7.045	10.318	3.207	-0.137	-0.057
10	10	0.036	4.894	17.241	14.176	1.788	43.177	0.474	-1.752	19.216	-25.72	0.603	-7.163	10.253	2.812	-1.038	0.7
11	11	0.04	4.911	17.042	14.099	2.122	43.365	0.373	-2.005	20.454	-24.596	0.718	-7.02	9.816	2.523	-1.753	1.352
12	12	0.044	4.999	16.8	13.979	2.555	43.512	0.514	-2.12	21.837	-23.395	0.908	-6.44	8.931	2.228	-2.197	1.89
13	13	0.048	5.13	16.544	13.819	3.051	43.573	0.866	-2.094	23.222	-22.187	1.063	-5.575	7.767	1.905	-2.442	2.359
14	14	0.052	5.305	16.292	13.622	3.603	43.543	1.418	-1.928	24.57	-20.945	1.154	-4.532	6.331	1.557	-2.569	2.779
15	15	0.056	5.506	16.058	13.391	4.19	43.419	2.176	-1.625	25.84	-19.662	1.144	-3.423	4.622	1.172	-2.659	3.145
16	16	0.06	5.702	15.848	13.125	4.78	43.199	3.166	-1.185	26.993	-18.347	0.994	-2.367	2.626	0.726	-2.789	3.422
17	17	0.064	5.924	15.697	12.823	5.386	42.906	4.353	-0.628	27.948	-17.029	0.802	-1.586	0.367	0.334	-3.125	3.574
18	18	0.068	6.142	15.573	12.498	5.987	42.552	5.622	-0.036	28.725	-15.736	0.643	-0.934	-1.993	0.028	-3.503	3.626
19	19	0.072	6.361	15.47	12.163	6.575	42.144	6.927	0.565	29.332	-14.526	0.491	-0.337	-4.367	-0.219	-3.846	3.583
20	20	0.076	6.577	15.384	11.832	7.139	41.692	8.221	1.153	29.79	-13.447	0.335	0.267	-6.655	-0.419	-4.103	3.461
21	21	0.08	6.776	15.308	11.518	7.659	41.209	9.451	1.707	30.142	-12.537	0.179	0.923	-8.745	-0.565	-4.248	3.296
22	22	0.084	6.945	15.239	11.243	8.103	40.693	10.529	2.208	30.402	-11.894	-0.033	1.604	-10.437	-0.703	-4.329	3.11
23	23	0.088	7.085	15.167	11.003	8.474	40.163	11.439	2.675	30.627	-11.434	-0.296	2.286	-11.771	-0.846	-4.399	2.941
24	24	0.092	7.183	15.082	10.795	8.76	39.601	12.165	3.094	30.811	-11.158	-0.609	2.961	-12.714	-1.003	-4.46	2.792
25	25	0.096	7.236	14.981	10.615	8.973	39.001	12.691	3.442	30.948	-11.068	-0.934	3.616	-13.25	-1.153	-4.51	2.67
26	26	0.1	7.263	14.864	10.459	9.136	38.371	13.008	3.693	31.027	-11.167	-1.196	4.231	-13.373	-1.241	-4.551	2.581
27	27	0.104	7.251	14.733	10.327	9.255	37.689	13.103	3.784	30.984	-11.53	-1.366	4.727	-12.998	-1.288	-4.591	2.534
28	28	0.108	7.231	14.601	10.212	9.367	36.987	13.051	3.749	30.832	-12.117	-1.46	5.089	-12.282	-1.317	-4.645	2.498
29	29	0.112	7.199	14.475	10.113	9.475	36.272	12.854	3.583	30.577	-12.886	-1.479	5.337	-11.282	-1.326	-4.699	2.456
30	30	0.116	7.158	14.36	10.027	9.576	35.555	12.519	3.3	30.232	-13.789	-1.444	5.48	-10.053	-1.329	-4.761	2.407
31	31	0.12	7.113	14.263	9.952	9.666	34.845	12.055	2.933	29.815	-14.769	-1.397	5.513	-8.643	-1.353	-4.859	2.358
32	32	0.124	7.05	14.198	9.889	9.714	34.139	11.498	2.506	29.309	-15.844	-1.265	5.496	-7.025	-1.321	-4.942	2.332
33	33	0.128	6.957	14.161	9.825	9.714	33.436	10.901	2.068	28.764	-16.881	-1.128	5.461	-5.356	-1.282	-5.028	2.327
34	34	0.132	6.838	14.154	9.758	9.668	32.74	10.29	1.638	28.181	-17.849	-0.964	5.435	-3.715	-1.207	-5.097	2.321
35	35	0.136	6.691	14.176	9.687	9.572	32.052	9.69	1.234	27.573	-18.727	-0.768	5.423	-2.15	-1.088	-5.154	2.307
36	36	0.14	6.504	14.222	9.611	9.411	31.375	9.125	0.879	26.957	-19.5	-0.555	5.41	-0.674	-0.938	-5.223	2.297
37	37	0.144	6.275	14.309	9.526	9.192	30.734	8.604	0.559	26.364	-20.112	-0.337	5.403	0.649	-0.78	-5.311	2.297
38	38	0.148	6.003	14.424	9.428	8.934	30.121	8.136	0.257	25.815	-20.562	-0.068	5.394	1.802	-0.573	-5.438	2.304
39	39	0.152	5.7	14.555	9.309	8.673	29.51	7.737	-0.041	25.297	-20.858	0.222	5.415	2.758	-0.348	-5.569	2.309
40	40	0.156	5.372	14.705	9.161	8.416	28.911	7.425	-0.327	24.813	-21.005	0.5	5.474	3.512	-0.13	-5.697	2.314
41	41	0.16	5.021	14.896	8.973	8.146	28.373	7.216	-0.569	24.381	-21.006	0.737	5.546	4.075	0.059	-5.835	2.327
42	42	0.164	4.649	15.097	8.747	7.866	27.855	7.11	-0.766	23.992	-20.783	0.93	5.623	4.371	0.228	-5.997	2.351
43	43	0.168	4.271	15.302	8.498	7.587	27.349	7.066	-0.936	23.626	-20.396	1.128	5.673	4.447	0.421	-6.202	2.356
44	44	0.172	3.902	15.508	8.237	7.32	26.85	7.065	-1.089	23.282	-19.869	1.37	5.698	4.327	0.669	-6.452	2.343
45	45	0.176	3.55	15.708	7.971	7.071	26.356	7.095	-1.23	22.96	-19.212	1.635	5.7	4.034	0.951	-6.742	2.321
46	46	0.18	3.217	15.897	7.702	6.838	25.861	7.147	-1.352	22.656	-18.423	1.847	5.684	3.588	1.197	-7.064	2.306
47	47	0.184	2.911	16.072	7.429	6.624	25.365	7.232	-1.443	22.368	-17.558	2.054	5.62	3.022	1.452	-7.444	2.285
48	48	0.188	2.63	16.24	7.151	6.433	24.884	7.335	-1.529	22.095	-16.693	2.253	5.564	2.433	1.697	-7.817	2.267
49	49	0.192	2.367	16.395	6.865	6.265	24.404	7.465	-1.607	21.833	-15.853	2.448	5.529	1.839	1.934	-8.169	2.25
50	50	0.196	2.121	16.537	6.569	6.119	23.92	7.628	-1.677	21.574	-15.064	2.657	5.51	1.253	2.183	-8.503	2.224
51	51	0.2	1.897	16.674	6.267	5.995	23.433	7.827	-1.738	21.308	-14.355	2.916	5.479	0.685	2.477	-8.843	2.173
52	52	0.204	1.686	16.784	5.956	5.881	22.921	8.072	-1.773	21.036	-13.789	3.156	5.404	0.216	2.749	-9.224	2.119
53	53	0.208	1.506	16.886	5.644	5.789	22.412	8.321	-1.784	20.762	-13.345	3.344	5.319	-0.15	2.972	-9.611	2.059
54	54	0.212	1.344	16.972	5.343	5.699	21.904	8.554	-1.777	20.501	-13.021	3.537	5.233	-0.406	3.196	-10.001	1.988
55	55	0.216	1.195	17.043	5.06	5.605	21.403	8.762	-1.759	20.257	-12.827	3.772	5.149	-0.54	3.452	-10.39	1.907
56	56	0.22	1.062	17.106	4.792	5.515	20.912	8.948	-1.738	20.023	-12.784	4.061	5.063	-0.536	3.749	-10.777	1.812
57	57	0.224	0.927	17.156	4.541	5.416	20.422	9.138	-1.718	19.788	-12.951	4.328	4.911	-0.33	4.001	-11.216	1.73
58	58	0.228	0.798	17.203	4.291	5.32	19.927	9.319	-1.7	19.535	-13.229	4.568	4.731	0	4.222	-11.667	1.655
59	59	0.232	0.664	17.24	4.035	5.217	19.419	9.504	-1.684	19.261	-13.618	4.824	4.513	0.432	4.455	-12.139	1.568
60	60	0.236	0.52	17.265	3.772	5.106	18.893	9.699	-1.671	18.969	-14.112	5.103	4.263	0.947	4.708	-12.626	1.462
61	61	0.24	0.374	17.279	3.507	4.998	18.354	9.907	-1.67	18.663	-14.7	5.381	4.006	1.532	4.956	-13.107	1.343
62	62	0.244	0.211	17.271	3.243	4.863	17.791	10.103	-1.657	18.359	-15.301	5.608	3.767	2.154	5.168	-13.576	1.232
63	63	0.248	0.063	17.259	2.989	4.734	17.236	10.246	-1.643	18.075	-15.868	5.8	3.545	2.759	5.355	-14.04	1.104
64	64	0.252	-0.081	17.246	2.746	4.601	16.693	10.338	-1.632	17.815	-16.39	5.943	3.34	3.359	5.5	-14.503	0.977
65	65	0.256	-0.225	17.231	2.516	4.465	16.161	10.383	-1.629	17.584	-16.864	6.047	3.142	3.941	5.611	-14.974	0.853
66	66	0.26	-0.359	17.217	2.297	4.337	15.645	10.392	-1.639	17.384	-17.288	6.15	2.935	4.473	5.719	-15.47	0.71
67	67	0.264	-0.509	17.19	2.092	4.181	15.132	10.349	-1.646	17.222	-17.596	6.259	2.719	4.929	5.842	-16.002	0.567
68	68	0.268	-0.644	17.167	1.891	4.039	14.634	10.26	-1.657	17.093	-17.813	6.35	2.527	5.317	5.956	-16.533	0.414
69	69	0.272	-0.767	17.148	1.689	3.909	14.142	10.135	-1.674	16.984	-17.921	6.432	2.347	5.61	6.067	-17.069	0.246
70	70	0.276	-0.875	17.134	1.481	3.792	13.651	9.974	-1.7	16.888	-17.909	6.519	2.19	5.811	6.184	-17.599	0.069
71	71	0.28	-0.964	17.125	1.26	3.697	13.161	9.77	-1.738	16.804	-17.777	6.625	2.091	5.948	6.323	-18.092	-0.096
72	72	0.284	-1.039	17.114	1.029	3.619	12.663	9.527	-1.791	16.726	-17.529	6.729	1.953	6.019	6.466	-18.634	-0.257
73	73	0.288	-1.09	17.101	0.796	3.566	12.161	9.251	-1.86	16.657	-17.206	6.837	1.833	6.041	6.611	-19.169	-0.414
74	74	0.292	-1.122	17.09	0.572	3.528	11.662	8.928	-1.938	16.593	-16.807	6.947	1.728	6.021	6.757	-19.697	-0.573
75	75	0.296	-1.135	17.084	0.357	3.499	11.169	8.559	-2.019	16.534	-16.347	7.062	1.63	5.967	6.909	-20.223	-0.736
76	76	0.3	-1.131	17.084	0.15	3.478	10.681	8.166	-2.101	16.481	-15.853	7.193	1.527	5.891	7.077	-20.76	-0.902
77	77	0.304	-1.126	17.096	-0.047	3.452	10.203	7.77	-2.184	16.427	-15.359	7.309	1.419	5.842	7.225	-21.308	-1.035
78	78	0.308	-1.114	17.116	-0.247	3.425	9.735	7.385	-2.257	16.382	-14.88	7.404	1.287	5.811	7.358	-21.889	-1.159
79	79	0.312	-1.106	17.142	-0.453	3.385	9.269	7.021	-2.315	16.339	-14.427	7.49	1.163	5.823	7.483	-22.469	-1.252
80	80	0.316	-1.106	17.17	-0.666	3.329	8.8	6.69	-2.364	16.289	-14.015	7.574	1.057	5.893	7.6	-23.036	-1.309
81	81	0.32	-1.11	17.201	-0.889	3.269	8.324	6.397	-2.416	16.227	-13.666	7.647	0.955	6.024	7.697	-23.598	-1.341
82	82	0.324	-1.133	17.223	-1.117	3.184	7.827	6.166	-2.47	16.148	-13.398	7.736	0.831	6.221	7.797	-24.175	-1.336
83	83	0.328	-1.159	17.242	-1.345	3.092	7.323	5.981	-2.522	16.064	-13.201	7.833	0.702	6.491	7.895	-24.761	-1.286
84	84	0.332	-1.192	17.253	-1.566	2.99	6.811	5.846	-2.572	15.981	-13.086	7.932	0.557	6.822	7.984	-25.367	-1.2
85	85	0.336	-1.228	17.253	-1.773	2.879	6.287	5.765	-2.617	15.903	-13.054	8.039	0.392	7.201	8.071	-25.999	-1.086
86	86	0.34	-1.258	17.242	-1.961	2.765	5.751	5.736	-2.652	15.827	-13.099	8.175	0.201	7.61	8.179	-26.662	-0.948
87	87	0.344	-1.291	17.211	-2.115	2.625	5.192	5.758	-2.66	15.755	-13.219	8.289	-0.005	8.058	8.257	-27.351	-0.767
88	88	0.348	-1.317	17.167	-2.247	2.481	4.623	5.81	-2.656	15.698	-13.353	8.405	-0.206	8.508	8.33	-28.053	-0.549
89	89	0.352	-1.349	17.113	-2.364	2.325	4.046	5.888	-2.646	15.654	-13.501	8.499	-0.417	8.965	8.375	-28.781	-0.297
90	90	0.356	-1.392	17.051	-2.473	2.154	3.463	5.994	-2.634	15.624	-13.66	8.573	-0.646	9.428	8.394	-29.544	-0.015
91	91	0.36	-1.446	16.98	-2.58	1.969	2.872	6.141	-2.623	15.608	-13.83	8.66	-0.89	9.888	8.415	-30.337	0.295
92	92	0.364	-1.521	16.889	-2.69	1.755	2.268	6.328	-2.611	15.62	-13.979	8.796	-1.158	10.327	8.474	-31.182	0.639
93	93	0.368	-1.595	16.788	-2.797	1.551	1.668	6.518	-2.617	15.669	-14.104	8.931	-1.415	10.734	8.517	-32.038	0.988
94	94	0.372	-1.664	16.674	-2.894	1.352	1.076	6.705	-2.626	15.764	-14.182	9.1	-1.675	11.084	8.587	-32.927	1.334
95	95	0.376	-1.723	16.554	-2.979	1.161	0.5	6.882	-2.633	15.913	-14.203	9.306	-1.952	11.37	8.69	-33.864	1.677
96	96	0.38	-1.767	16.434	-3.051	0.985	-0.048	7.04	-2.638	16.119	-14.171	9.518	-2.252	11.606	8.797	-34.857	2.017
97	97	0.384	-1.8	16.312	-3.102	0.824	-0.566	7.153	-2.649	16.399	-14.07	9.669	-2.572	11.824	8.841	-35.918	2.386
98	98	0.388	-1.824	16.184	-3.152	0.669	-1.06	7.243	-2.654	16.747	-13.922	9.803	-2.887	12.016	8.868	-37.014	2.751
99	99	0.392	-1.836	16.057	-3.209	0.528	-1.521	7.304	-2.661	17.16	-13.73	9.915	-3.19	12.198	8.87	-38.134	3.115
100	100	0.396	-1.832	15.93	-3.28	0.409	-1.945	7.333	-2.682	17.645	-13.493	10.015	-3.482	12.379	8.857	-39.281	3.478
101	101	0.4	-1.81	15.8	-3.376	0.322	-2.332	7.336	-2.73	18.21	-13.213	10.132	-3.77	12.566	8.854	-40.464	3.84
102	102	0.404	-1.765	15.683	-3.501	0.278	-2.664	7.306	-2.824	18.862	-12.917	10.278	-4.133	12.774	8.882	-41.764	4.181
103	103	0.408	-1.718	15.57	-3.645	0.244	-2.955	7.252	-2.944	19.581	-12.605	10.428	-4.556	13.008	8.916	-43.156	4.52
104	104	0.412	-1.668	15.466	-3.808	0.223	-3.197	7.163	-3.095	20.367	-12.272	10.577	-5.039	13.254	8.957	-44.637	4.839
105	105	0.416	-1.616	15.374	-3.985	0.215	-3.385	7.027	-3.277	21.224	-11.919	10.711	-5.575	13.51	8.994	-46.193	5.132
106	106	0.42	-1.566	15.292	-4.169	0.211	-3.509	6.834	-3.48	22.163	-11.555	10.805	-6.145	13.791	9.011	-47.81	5.397
107	107	0.424	-1.529	15.22	-4.347	0.184	-3.545	6.57	-3.684	23.22	-11.196	10.867	-6.764	14.107	9.03	-49.516	5.631
108	108	0.428	-1.51	15.163	-4.505	0.146	-3.488	6.248	-3.907	24.37	-10.875	10.935	-7.488	14.464	9.09	-51.339	5.832
109	109	0.432	-1.51	15.119	-4.65	0.101	-3.335	5.886	-4.153	25.605	-10.607	11.02	-8.342	14.859	9.207	-53.29	5.997
110	110	0.436	-1.527	15.084	-4.789	0.054	-3.082	5.502	-4.422	26.92	-10.4	11.132	-9.36	15.277	9.401	-55.388	6.117
111	111	0.44	-1.553	15.056	-4.925	0.013	-2.728	5.107	-4.712	28.31	-10.257	11.281	-10.584	15.699	9.697	-57.662	6.177
112	112	0.444	-1.598	15.003	-5.048	-0.024	-2.272	4.691	-5.032	29.814	-10.212	11.399	-12.066	16.151	10.055	-60.16	6.184
113	113	0.448	-1.674	14.918	-5.138	-0.083	-1.762	4.252	-5.357	31.396	-10.241	11.441	-13.692	16.632	10.413	-62.777	6.179
114	114	0.452	-1.802	14.787	-5.19	-0.194	-1.216	3.79	-5.672	33.047	-10.338	11.339	-15.456	17.162	10.711	-65.504	6.194
115	115	0.456	-2.004	14.606	-5.203	-0.387	-0.649	3.306	-5.965	34.755	-10.486	11.044	-17.36	17.73	10.907	-68.336	6.241
116	116	0.46	-2.3	14.377	-5.183	-0.691	-0.068	2.808	-6.232	36.498	-10.653	10.538	-19.413	18.294	10.978	-71.272	6.307
117	117	0.464	-2.732	14.089	-5.133	-1.144	0.502	2.316	-6.474	38.246	-10.838	9.878	-21.662	18.74	11.003	-74.329	6.318
118	118	0.468	-3.25	13.77	-5.071	-1.684	1.064	1.854	-6.706	39.993	-11.042	9.137	-23.942	19.122	10.986	-77.378	6.321
119	119	0.472	-3.837	13.425	-5.004	-2.281	1.618	1.446	-6.934	41.743	-11.251	8.382	-26.119	19.441	10.933	-80.31	6.336
120	120	0.476	-4.477	13.064	-4.935	-2.912	2.173	1.109	-7.157	43.511	-11.444	7.675	-28.064	19.681	10.853	-83.023	6.367
121	121	0.48	-5.151	12.697	-4.872	-3.556	2.741	0.858	-7.363	45.316	-11.598	7.079	-29.645	19.82	10.754	-85.417	6.403
122	122	0.484	-5.825	12.355	-4.817	-4.171	3.378	0.711	-7.539	47.209	-11.656	6.69	-30.587	19.79	10.632	-87.26	6.406
123	123	0.488	-6.477	12.05	-4.78	-4.745	4.097	0.644	-7.681	49.189	-11.617	6.42	-31.127	19.626	10.471	-88.775	6.386
124	124	0.492	-7.088	11.789	-4.754	-5.257	4.906	0.654	-7.783	51.244	-11.479	6.198	-31.359	19.319	10.222	-90.031	6.341
125	125	0.496	-7.65	11.579	-4.735	-5.699	5.806	0.732	-7.842	53.357	-11.231	5.992	-31.335	18.869	9.868	-91.063	6.275
126	126	0.5	-8.16	11.416	-4.723	-6.068	6.789	0.865	-7.863	55.507	-10.857	5.815	-31.063	18.282	9.421	-91.865	6.201
127	127	0.504	-8.589	11.317	-4.722	-6.327	7.866	1.073	-7.837	57.633	-10.31	5.723	-30.293	17.542	8.867	-92.141	6.137
128	128	0.508	-8.943	11.259	-4.742	-6.477	8.994	1.348	-7.782	59.674	-9.654	5.786	-29.165	16.652	8.348	-91.978	6.04
129	129	0.512	-9.22	11.233	-4.791	-6.519	10.155	1.688	-7.691	61.6	-8.909	5.954	-27.831	15.628	7.876	-91.496	5.919
130	130	0.516	-9.416	11.237	-4.872	-6.451	11.336	2.087	-7.559	63.394	-8.086	6.162	-26.462	14.502	7.437	-90.844	5.8
131	131	0.52	-9.524	11.273	-4.981	-6.27	12.53	2.531	-7.383	65.046	-7.191	6.323	-25.242	13.319	6.993	-90.2	5.727
132	132	0.524	-9.542	11.36	-5.109	-5.979	13.735	3.004	-7.147	66.525	-6.177	6.409	-24.344	12.004	6.538	-89.707	5.658
133	133	0.528	-9.487	11.488	-5.236	-5.614	14.948	3.464	-6.876	67.882	-5.116	6.489	-23.597	10.615	6.126	-89.25	5.563
134	134	0.532	-9.369	11.656	-5.348	-5.188	16.167	3.891	-6.579	69.108	-4.041	6.583	-22.914	9.198	5.777	-88.737	5.448
135	135	0.536	-9.187	11.865	-5.433	-4.708	17.394	4.268	-6.257	70.208	-2.974	6.679	-22.221	7.796	5.484	-88.099	5.335
136	136	0.54	-8.937	12.116	-5.487	-4.17	18.635	4.588	-5.909	71.196	-1.927	6.735	-21.452	6.45	5.207	-87.278	5.263
137	137	0.544	-8.623	12.412	-5.492	-3.595	19.892	4.812	-5.556	72.056	-0.935	6.788	-20.55	5.211	5.005	-86.209	5.235
138	138	0.548	-8.275	12.729	-5.468	-3.002	21.153	4.975	-5.214	72.841	-0.033	6.912	-19.568	4.065	4.941	-84.997	5.211
139	139	0.552	-7.907	13.053	-5.405	-2.422	22.399	5.083	-4.855	73.547	0.793	7.036	-18.526	2.977	4.948	-83.663	5.166
140	140	0.556	-7.533	13.377	-5.3	-1.873	23.621	5.147	-4.466	74.169	1.538	7.098	-17.463	1.938	4.971	-82.237	5.088
141	141	0.56	-7.163	13.696	-5.148	-1.37	24.819	5.172	-4.038	74.694	2.186	7.048	-16.433	0.967	4.962	-80.759	4.977
142	142	0.564	-6.826	14.014	-4.941	-0.954	26.009	5.142	-3.573	75.123	2.659	6.772	-15.452	0.113	4.847	-79.229	4.792
143	143	0.568	-6.523	14.337	-4.698	-0.614	27.201	5.091	-3.076	75.491	2.996	6.397	-14.508	-0.658	4.712	-77.679	4.538
144	144	0.572	-6.248	14.672	-4.422	-0.342	28.402	5.017	-2.56	75.785	3.186	5.986	-13.598	-1.342	4.604	-76.099	4.206
145	145	0.576	-5.997	15.015	-4.112	-0.133	29.606	4.919	-2.038	75.988	3.223	5.598	-12.731	-1.931	4.57	-74.487	3.796
146	146	0.58	-5.771	15.355	-3.765	0.009	30.795	4.796	-1.518	76.071	3.095	5.292	-11.922	-2.409	4.656	-72.838	3.309
147	147	0.584	-5.572	15.674	-3.37	0.063	31.935	4.669	-0.959	75.945	2.742	4.969	-11.211	-2.748	4.774	-71.116	2.717
148	148	0.588	-5.39	15.974	-2.943	0.054	33.042	4.526	-0.398	75.698	2.237	4.59	-10.539	-2.934	4.857	-69.337	2.108
149	149	0.592	-5.224	16.258	-2.488	-0.012	34.118	4.377	0.163	75.355	1.587	4.185	-9.882	-2.977	4.922	-67.501	1.479
150	150	0.596	-5.069	16.528	-2.013	-0.123	35.169	4.238	0.73	74.942	0.795	3.762	-9.217	-2.888	4.968	-65.607	0.833
151	151	0.6	-4.918	16.791	-1.536	-0.257	36.206	4.128	1.315	74.496	-0.132	3.298	-8.52	-2.677	4.975	-63.66	0.17
152	152	0.604	-4.775	17.037	-1.057	-0.421	37.21	4.058	1.924	73.982	-1.225	2.745	-7.825	-2.335	4.879	-61.676	-0.524
153	153	0.608	-4.63	17.271	-0.577	-0.592	38.186	4.01	2.519	73.406	-2.458	2.19	-7.203	-1.869	4.746	-59.727	-1.222
154	154	0.612	-4.474	17.494	-0.099	-0.763	39.136	3.978	3.097	72.755	-3.811	1.686	-6.693	-1.313	4.626	-57.838	-1.938
155	155	0.616	-4.304	17.71	0.381	-0.935	40.06	3.965	3.66	72.029	-5.262	1.285	-6.309	-0.696	4.567	-56.022	-2.671
156	156	0.62	-4.12	17.918	0.872	-1.116	40.954	3.979	4.212	71.235	-6.783	1.044	-6.045	-0.037	4.617	-54.278	-3.41
157	157	0.624	-3.904	18.118	1.369	-1.27	41.813	4.024	4.724	70.367	-8.38	0.99	-5.841	0.682	4.774	-52.538	-4.113
158	158	0.628	-3.667	18.304	1.873	-1.413	42.637	4.098	5.214	69.446	-9.992	1.043	-5.678	1.407	4.976	-50.8	-4.783
159	159	0.632	-3.407	18.474	2.374	-1.538	43.421	4.201	5.687	68.471	-11.601	1.153	-5.54	2.112	5.184	-49.049	-5.432
160	160	0.636	-3.13	18.625	2.866	-1.651	44.164	4.324	6.134	67.441	-13.189	1.32	-5.416	2.778	5.405	-47.276	-6.068
161	161	0.64	-2.845	18.765	3.355	-1.77	44.87	4.451	6.539	66.36	-14.73	1.597	-5.299	3.389	5.691	-45.469	-6.694
162	162	0.644	-2.566	18.874	3.834	-1.898	45.507	4.604	6.901	65.213	-16.186	1.97	-5.157	3.874	6.009	-43.594	-7.331
163	163	0.648	-2.287	18.961	4.293	-2.009	46.087	4.799	7.238	64.017	-17.63	2.427	-5.02	4.289	6.369	-41.693	-7.983
164	164	0.652	-2.018	19.022	4.73	-2.105	46.609	5.036	7.535	62.769	-19.055	2.934	-4.879	4.645	6.733	-39.753	-8.635
165	165	0.656	-1.761	19.055	5.144	-2.186	47.076	5.299	7.778	61.467	-20.435	3.468	-4.718	4.932	7.074	-37.755	-9.274
166	166	0.66	-1.513	19.064	5.54	-2.255	47.494	5.564	7.957	60.11	-21.727	4.019	-4.508	5.129	7.382	-35.668	-9.894
167	167	0.664	-1.286	19.04	5.934	-2.34	47.852	5.81	8.038	58.684	-22.907	4.644	-4.216	5.246	7.689	-33.433	-10.468
168	168	0.668	-1.06	18.997	6.324	-2.414	48.169	6.01	8.019	57.218	-23.999	5.307	-3.88	5.299	7.979	-31.116	-11.014
169	169	0.672	-0.838	18.938	6.708	-2.481	48.448	6.152	7.89	55.72	-24.985	5.974	-3.549	5.299	8.235	-28.778	-11.513
170	170	0.676	-0.619	18.867	7.089	-2.545	48.693	6.229	7.656	54.194	-25.842	6.608	-3.238	5.238	8.433	-26.448	-11.958
171	171	0.68	-0.404	18.791	7.464	-2.611	48.906	6.24	7.339	52.642	-26.538	7.159	-2.925	5.094	8.537	-24.125	-12.35
172	172	0.684	-0.195	18.709	7.819	-2.661	49.092	6.153	6.9	51.087	-27.024	7.558	-2.632	4.881	8.489	-21.861	-12.644
173	173	0.688	-0.003	18.626	8.174	-2.718	49.257	6.005	6.368	49.53	-27.374	7.924	-2.292	4.658	8.379	-19.572	-12.849
174	174	0.692	0.175	18.549	8.523	-2.769	49.414	5.799	5.749	47.988	-27.576	8.22	-1.89	4.444	8.17	-17.27	-12.931
175	175	0.696	0.343	18.481	8.87	-2.82	49.565	5.535	5.051	46.455	-27.62	8.425	-1.429	4.244	7.849	-14.96	-12.876
176	176	0.7	0.5	18.423	9.232	-2.891	49.702	5.202	4.288	44.902	-27.491	8.533	-0.927	4.047	7.422	-12.647	-12.687
177	177	0.704	0.66	18.377	9.596	-2.959	49.833	4.764	3.443	43.361	-27.091	8.507	-0.441	3.831	6.882	-10.418	-12.319
178	178	0.708	0.815	18.336	9.982	-3.05	49.945	4.251	2.552	41.815	-26.514	8.461	0.008	3.584	6.345	-8.253	-11.865
179	179	0.712	0.963	18.296	10.388	-3.162	50.033	3.687	1.64	40.269	-25.801	8.394	0.427	3.341	5.808	-6.155	-11.319
180	180	0.716	1.111	18.254	10.81	-3.286	50.09	3.1	0.729	38.718	-24.98	8.296	0.823	3.098	5.267	-4.118	-10.687
181	181	0.72	1.265	18.214	11.247	-3.413	50.111	2.513	-0.159	37.142	-24.06	8.15	1.206	2.813	4.707	-2.123	-9.999
182	182	0.724	1.424	18.17	11.686	-3.53	50.076	1.993	-0.978	35.536	-23.038	7.948	1.561	2.465	4.143	-0.197	-9.228
183	183	0.728	1.578	18.136	12.131	-3.659	50.01	1.546	-1.709	33.931	-21.97	7.679	1.925	2.064	3.562	1.686	-8.421
184	184	0.732	1.72	18.11	12.594	-3.817	49.913	1.187	-2.353	32.337	-20.919	7.384	2.274	1.646	2.997	3.503	-7.588
185	185	0.736	1.849	18.092	13.077	-4.007	49.783	0.933	-2.903	30.765	-19.925	7.093	2.59	1.219	2.48	5.238	-6.749
186	186	0.74	1.966	18.078	13.57	-4.225	49.623	0.801	-3.346	29.225	-19.012	6.832	2.861	0.755	2.04	6.878	-5.938
187	187	0.744	2.078	18.053	14.075	-4.471	49.402	0.828	-3.631	27.729	-18.211	6.484	3.014	0.229	1.603	8.317	-5.182
188	188	0.748	2.177	18.015	14.595	-4.742	49.135	0.964	-3.819	26.285	-17.523	6.127	3.087	-0.347	1.205	9.609	-4.497
189	189	0.752	2.262	17.966	15.126	-5.041	48.823	1.213	-3.905	24.906	-16.972	5.783	3.046	-0.957	0.871	10.707	-3.894
190	190	0.756	2.332	17.905	15.665	-5.363	48.468	1.575	-3.888	23.603	-16.588	5.456	2.882	-1.569	0.599	11.59	-3.371
191	191	0.76	2.39	17.831	16.198	-5.697	48.072	2.05	-3.772	22.383	-16.409	5.13	2.613	-2.136	0.366	12.264	-2.918
192	192	0.764	2.436	17.734	16.697	-6.014	47.628	2.653	-3.553	21.312	-16.518	4.87	2.272	-2.617	0.228	12.699	-2.566
193	193	0.768	2.478	17.62	17.158	-6.304	47.156	3.328	-3.256	20.36	-16.818	4.612	1.967	-3.049	0.123	13.03	-2.303
194	194	0.772	2.516	17.491	17.578	-6.564	46.665	4.04	-2.898	19.527	-17.298	4.382	1.7	-3.418	0.074	13.262	-2.138
195	195	0.776	2.552	17.348	17.954	-6.785	46.161	4.765	-2.496	18.813	-17.954	4.188	1.462	-3.694	0.083	13.39	-2.062
196	196	0.78	2.59	17.194	18.277	-6.955	45.654	5.49	-2.066	18.216	-18.786	4.021	1.229	-3.83	0.132	13.391	-2.044
197	197	0.784	2.624	17.024	18.545	-7.07	45.139	6.154	-1.627	17.772	-19.8	3.832	0.993	-3.736	0.16	13.216	-2.066
198	198	0.788	2.663	16.846	18.782	-7.147	44.628	6.691	-1.21	17.434	-20.884	3.682	0.726	-3.464	0.222	12.896	-2.116
199	199	0.792	2.705	16.663	18.986	-7.177	44.124	7.062	-0.839	17.198	-22.027	3.543	0.423	-2.966	0.284	12.437	-2.175
200	200	0.796	2.748	16.477	19.156	-7.155	43.629	7.233	-0.543	17.054	-23.2	3.386	0.001	-2.23	0.315	11.77	-2.238
201	201	0.8	2.794	16.29	19.291	-7.076	43.14	7.173	-0.349	16.986	-24.36	3.187	-0.696	-1.272	0.291	10.756	-2.317
