# Supplementary material for: Gait phenotypes in paediatric hereditary spastic paraplegia revealed by dynamic time warping analysis and random forests
Source: PLoS One. 2018 Mar 8;13(3):e0192345. doi: 10.1371/journal.pone.0192345 (PMC5843164; doi:10.1371/journal.pone.0192345)
Supplement: S2 Data — (ZIP) [file pone.0192345.s009.zip › Healthy/Right.SR.HEALTHY10.2.csv]

	Epoch	Time	Pelvic.obliquity	Pelvic.tilt	Pelvic rotation	Hip.abd.add	Hip.flexion	Hip.rotation	Knee.abd.add	Knee.flexion	Knee.rotation	Ankle.abd.add	Ankle.flexion	Ankle.rotation	Forefoot.abd.add	Forefoot.flexion	Forefoot.rotation
1	1	0	1.953	13.183	15.333	-4.1	39.213	0.947	-2.152	11.359	-22.732	1.789	0.1	3.995	0.964	15.521	-4.16
2	2	0.00487	2.022	12.979	15.456	-3.87	38.904	0.306	-2.257	11.731	-22.465	1.633	-1.223	4.486	1.063	13.654	-3.818
3	3	0.00974	2.076	12.788	15.56	-3.633	38.653	-0.31	-2.383	12.306	-22.089	1.463	-2.737	4.905	1.132	11.446	-3.433
4	4	0.01461	2.104	12.618	15.645	-3.422	38.49	-0.859	-2.516	13.07	-21.644	1.377	-4.248	5.289	1.235	9.135	-2.975
5	5	0.01948	2.109	12.468	15.711	-3.243	38.433	-1.298	-2.634	13.993	-21.166	1.264	-5.747	5.707	1.267	6.77	-2.376
6	6	0.02435	2.107	12.333	15.75	-3.093	38.519	-1.592	-2.702	15.126	-20.649	1.151	-7.091	6.122	1.231	4.48	-1.636
7	7	0.02922	2.121	12.196	15.742	-2.924	38.74	-1.689	-2.72	16.494	-20.098	1.08	-8.097	6.377	1.124	2.429	-0.869
8	8	0.03409	2.188	12.05	15.679	-2.681	39.054	-1.592	-2.689	18.037	-19.526	1.061	-8.524	6.379	0.933	0.875	-0.165
9	9	0.03896	2.321	11.886	15.564	-2.338	39.354	-1.308	-2.598	19.586	-18.959	1.146	-8.356	6.121	0.746	-0.1	0.459
10	10	0.04383	2.514	11.731	15.398	-1.899	39.586	-0.801	-2.437	21.01	-18.403	1.302	-7.834	5.573	0.58	-0.683	0.998
11	11	0.0487	2.74	11.613	15.168	-1.374	39.743	-0.036	-2.199	22.276	-17.818	1.421	-7.251	4.652	0.361	-1.153	1.412
12	12	0.05357	2.986	11.538	14.873	-0.771	39.832	0.951	-1.901	23.386	-17.195	1.479	-6.736	3.372	0.084	-1.635	1.678
13	13	0.05844	3.251	11.499	14.529	-0.109	39.844	2.133	-1.537	24.328	-16.566	1.489	-6.23	1.839	-0.228	-2.06	1.854
14	14	0.06331	3.534	11.473	14.162	0.59	39.758	3.509	-1.088	25.092	-16.004	1.517	-5.722	0.182	-0.495	-2.414	2.009
15	15	0.06818	3.818	11.457	13.803	1.281	39.587	5.026	-0.55	25.717	-15.496	1.522	-5.206	-1.572	-0.744	-2.715	2.138
16	16	0.07305	4.091	11.442	13.473	1.933	39.348	6.588	0.044	26.263	-15.011	1.497	-4.711	-3.442	-0.992	-3.026	2.169
17	17	0.07792	4.34	11.433	13.178	2.535	39.066	8.122	0.656	26.775	-14.531	1.422	-4.202	-5.394	-1.261	-3.334	2.085
18	18	0.08279	4.544	11.423	12.927	3.062	38.747	9.532	1.248	27.262	-14.047	1.258	-3.613	-7.275	-1.568	-3.573	1.959
19	19	0.08766	4.688	11.408	12.731	3.486	38.398	10.721	1.777	27.725	-13.549	1.068	-2.906	-8.921	-1.83	-3.696	1.876
20	20	0.09253	4.776	11.38	12.599	3.807	38.005	11.664	2.222	28.141	-13.047	0.864	-2.094	-10.321	-2.035	-3.698	1.832
21	21	0.0974	4.832	11.338	12.53	4.06	37.557	12.368	2.564	28.468	-12.599	0.617	-1.267	-11.477	-2.229	-3.64	1.793
22	22	0.10227	4.881	11.287	12.513	4.282	37.061	12.794	2.762	28.692	-12.253	0.361	-0.515	-12.294	-2.404	-3.587	1.78
23	23	0.10714	4.931	11.234	12.54	4.484	36.53	12.938	2.81	28.805	-12.043	0.166	0.101	-12.722	-2.516	-3.587	1.807
24	24	0.11201	4.987	11.187	12.597	4.669	35.979	12.882	2.747	28.794	-12.006	0.073	0.57	-12.814	-2.532	-3.631	1.846
25	25	0.11688	5.04	11.145	12.669	4.839	35.428	12.68	2.602	28.685	-12.121	0.003	0.958	-12.644	-2.521	-3.66	1.878
26	26	0.12175	5.081	11.114	12.75	4.976	34.896	12.335	2.4	28.517	-12.36	-0.102	1.291	-12.233	-2.54	-3.672	1.893
27	27	0.12662	5.117	11.099	12.841	5.069	34.39	11.876	2.186	28.313	-12.731	-0.2	1.591	-11.586	-2.544	-3.677	1.899
28	28	0.13149	5.152	11.104	12.938	5.122	33.915	11.324	1.977	28.104	-13.199	-0.288	1.871	-10.754	-2.537	-3.698	1.896
29	29	0.13636	5.197	11.135	13.031	5.153	33.469	10.685	1.763	27.891	-13.757	-0.289	2.126	-9.776	-2.454	-3.744	1.857
30	30	0.14123	5.239	11.185	13.098	5.162	33.044	10.048	1.581	27.661	-14.395	-0.23	2.342	-8.706	-2.316	-3.82	1.792
31	31	0.1461	5.287	11.262	13.13	5.174	32.644	9.476	1.439	27.401	-15.079	-0.192	2.506	-7.623	-2.202	-3.924	1.715
32	32	0.15097	5.346	11.363	13.119	5.206	32.275	8.963	1.317	27.134	-15.772	-0.145	2.651	-6.532	-2.087	-4.033	1.657
33	33	0.15584	5.418	11.49	13.058	5.274	31.925	8.514	1.193	26.846	-16.451	-0.08	2.826	-5.477	-1.958	-4.095	1.601
34	34	0.16071	5.492	11.626	12.943	5.371	31.568	8.167	1.09	26.529	-17.084	-0.026	3.017	-4.524	-1.839	-4.121	1.537
35	35	0.16558	5.565	11.767	12.779	5.497	31.215	7.896	0.994	26.213	-17.598	-0.025	3.241	-3.709	-1.773	-4.111	1.487
36	36	0.17045	5.624	11.911	12.579	5.643	30.871	7.651	0.867	25.917	-17.977	-0.004	3.433	-3.029	-1.707	-4.131	1.427
37	37	0.17532	5.664	12.049	12.353	5.789	30.52	7.454	0.744	25.645	-18.237	0.064	3.637	-2.469	-1.6	-4.155	1.377
38	38	0.18019	5.668	12.184	12.091	5.944	30.169	7.33	0.598	25.412	-18.368	0.164	3.855	-2.095	-1.479	-4.18	1.303
39	39	0.18506	5.627	12.303	11.804	6.077	29.796	7.27	0.469	25.216	-18.363	0.224	4.086	-1.887	-1.394	-4.221	1.212
40	40	0.18993	5.545	12.416	11.494	6.179	29.414	7.288	0.38	25.066	-18.223	0.218	4.364	-1.806	-1.36	-4.255	1.16
41	41	0.1948	5.423	12.518	11.158	6.263	29.015	7.361	0.293	24.959	-17.912	0.208	4.617	-1.9	-1.331	-4.35	1.114
42	42	0.19967	5.277	12.608	10.792	6.347	28.613	7.461	0.204	24.904	-17.48	0.176	4.969	-2.101	-1.315	-4.378	1.078
43	43	0.20454	5.105	12.677	10.428	6.398	28.179	7.584	0.127	24.828	-17.011	0.133	5.286	-2.365	-1.3	-4.429	1.018
44	44	0.20941	4.919	12.721	10.076	6.438	27.717	7.71	0.033	24.747	-16.509	0.122	5.594	-2.673	-1.26	-4.482	0.956
45	45	0.21428	4.728	12.751	9.751	6.456	27.238	7.821	-0.065	24.651	-15.988	0.137	5.858	-3.015	-1.195	-4.567	0.884
46	46	0.21915	4.528	12.768	9.431	6.452	26.74	7.951	-0.142	24.552	-15.494	0.163	6.102	-3.353	-1.117	-4.679	0.802
47	47	0.22402	4.333	12.775	9.113	6.438	26.214	8.125	-0.189	24.406	-15.08	0.179	6.368	-3.658	-1.035	-4.745	0.709
48	48	0.22889	4.133	12.77	8.798	6.417	25.664	8.34	-0.229	24.224	-14.787	0.173	6.602	-3.882	-0.984	-4.819	0.615
49	49	0.23376	3.935	12.764	8.496	6.379	25.101	8.572	-0.256	23.997	-14.622	0.134	6.83	-3.966	-0.971	-4.869	0.556
50	50	0.23863	3.739	12.753	8.203	6.324	24.534	8.831	-0.265	23.755	-14.564	0.149	7.008	-3.977	-0.92	-4.955	0.494
51	51	0.2435	3.554	12.736	7.924	6.27	23.961	9.08	-0.278	23.492	-14.597	0.208	7.171	-3.933	-0.835	-5.038	0.403
52	52	0.24837	3.384	12.718	7.67	6.199	23.403	9.279	-0.274	23.236	-14.712	0.278	7.294	-3.79	-0.748	-5.161	0.304
53	53	0.25324	3.231	12.706	7.451	6.115	22.867	9.439	-0.256	22.987	-14.917	0.361	7.393	-3.554	-0.659	-5.31	0.205
54	54	0.25811	3.085	12.698	7.275	6.017	22.347	9.574	-0.24	22.75	-15.193	0.451	7.499	-3.261	-0.582	-5.452	0.11
55	55	0.26298	2.945	12.694	7.123	5.906	21.83	9.697	-0.214	22.495	-15.521	0.511	7.631	-2.928	-0.537	-5.558	0.016
56	56	0.26785	2.804	12.698	6.976	5.795	21.314	9.818	-0.205	22.22	-15.894	0.582	7.778	-2.557	-0.493	-5.634	-0.077
57	57	0.27272	2.66	12.71	6.825	5.698	20.804	9.944	-0.23	21.948	-16.289	0.716	7.894	-2.182	-0.408	-5.735	-0.179
58	58	0.27759	2.524	12.732	6.669	5.615	20.316	10.05	-0.271	21.701	-16.669	0.838	7.992	-1.805	-0.346	-5.866	-0.279
59	59	0.28246	2.401	12.76	6.523	5.537	19.853	10.087	-0.328	21.486	-16.979	0.939	8.105	-1.441	-0.306	-6	-0.372
60	60	0.28733	2.292	12.791	6.392	5.463	19.407	10.065	-0.388	21.306	-17.193	1.071	8.248	-1.156	-0.229	-6.13	-0.484
61	61	0.2922	2.196	12.82	6.275	5.389	18.974	10.018	-0.427	21.163	-17.331	1.186	8.422	-0.941	-0.158	-6.259	-0.6
62	62	0.29707	2.116	12.846	6.166	5.324	18.556	9.939	-0.463	21.063	-17.394	1.26	8.614	-0.758	-0.122	-6.399	-0.691
63	63	0.30194	2.053	12.874	6.05	5.287	18.166	9.835	-0.519	21.017	-17.374	1.331	8.81	-0.633	-0.096	-6.563	-0.774
64	64	0.30681	2.001	12.904	5.926	5.273	17.791	9.722	-0.594	20.997	-17.273	1.38	8.991	-0.582	-0.092	-6.752	-0.86
65	65	0.31168	1.953	12.937	5.792	5.265	17.418	9.599	-0.678	20.978	-17.099	1.404	9.166	-0.578	-0.104	-6.947	-0.935
66	66	0.31655	1.901	12.972	5.655	5.26	17.052	9.483	-0.775	20.972	-16.891	1.467	9.349	-0.611	-0.083	-7.138	-1.007
67	67	0.32142	1.855	13.011	5.499	5.275	16.696	9.386	-0.887	20.985	-16.664	1.518	9.556	-0.658	-0.079	-7.314	-1.065
68	68	0.32629	1.816	13.052	5.319	5.294	16.365	9.301	-0.973	21.044	-16.411	1.495	9.794	-0.712	-0.136	-7.491	-1.117
69	69	0.33116	1.782	13.096	5.121	5.318	16.054	9.222	-1.047	21.139	-16.136	1.442	10.035	-0.779	-0.215	-7.684	-1.169
70	70	0.33603	1.745	13.139	4.931	5.332	15.751	9.14	-1.118	21.248	-15.84	1.413	10.296	-0.87	-0.269	-7.864	-1.222
71	71	0.3409	1.714	13.177	4.755	5.335	15.443	9.066	-1.162	21.354	-15.566	1.38	10.531	-0.951	-0.32	-8.071	-1.273
72	72	0.34577	1.698	13.211	4.581	5.353	15.132	8.975	-1.218	21.466	-15.301	1.346	10.803	-1.021	-0.38	-8.249	-1.326
73	73	0.35064	1.692	13.239	4.39	5.395	14.809	8.9	-1.293	21.569	-15.069	1.35	11.065	-1.057	-0.411	-8.427	-1.372
74	74	0.35551	1.689	13.262	4.173	5.442	14.466	8.893	-1.351	21.639	-14.904	1.37	11.324	-1.079	-0.428	-8.589	-1.434
75	75	0.36038	1.686	13.278	3.951	5.48	14.095	8.913	-1.393	21.677	-14.775	1.393	11.551	-1.063	-0.437	-8.773	-1.478
76	76	0.36525	1.683	13.294	3.73	5.511	13.716	8.929	-1.429	21.702	-14.666	1.43	11.78	-1.045	-0.433	-8.952	-1.546
77	77	0.37012	1.694	13.308	3.497	5.557	13.331	8.936	-1.465	21.723	-14.561	1.416	11.989	-0.991	-0.475	-9.155	-1.602
78	78	0.37499	1.702	13.315	3.266	5.582	12.923	8.918	-1.493	21.725	-14.426	1.423	12.241	-0.941	-0.491	-9.315	-1.658
79	79	0.37986	1.722	13.317	3.034	5.629	12.482	8.924	-1.543	21.686	-14.33	1.487	12.459	-0.886	-0.464	-9.488	-1.722
80	80	0.38473	1.736	13.313	2.826	5.666	12.004	8.916	-1.615	21.585	-14.279	1.577	12.67	-0.771	-0.427	-9.635	-1.761
81	81	0.3896	1.761	13.307	2.616	5.699	11.518	8.865	-1.681	21.469	-14.193	1.673	12.854	-0.649	-0.376	-9.806	-1.806
82	82	0.39447	1.786	13.302	2.402	5.722	11.012	8.824	-1.743	21.328	-14.112	1.788	13.006	-0.524	-0.307	-10.005	-1.854
83	83	0.39934	1.808	13.298	2.181	5.748	10.499	8.78	-1.819	21.209	-14.04	1.916	13.193	-0.356	-0.239	-10.196	-1.871
84	84	0.40421	1.825	13.297	1.955	5.76	9.981	8.759	-1.879	21.09	-13.988	2.02	13.358	-0.18	-0.195	-10.419	-1.892
85	85	0.40908	1.848	13.299	1.729	5.767	9.444	8.765	-1.925	20.922	-13.98	2.122	13.505	0.036	-0.153	-10.634	-1.893
86	86	0.41395	1.886	13.308	1.509	5.785	8.899	8.754	-1.989	20.708	-13.972	2.212	13.577	0.295	-0.127	-10.896	-1.863
87	87	0.41882	1.934	13.325	1.286	5.819	8.351	8.752	-2.081	20.483	-13.955	2.387	13.63	0.534	-0.032	-11.167	-1.832
88	88	0.42369	1.987	13.347	1.063	5.859	7.807	8.767	-2.183	20.266	-13.97	2.616	13.662	0.788	0.1	-11.464	-1.797
89	89	0.42856	2.037	13.368	0.836	5.892	7.251	8.819	-2.282	20.05	-14.018	2.871	13.697	1.069	0.248	-11.768	-1.74
90	90	0.43343	2.082	13.397	0.606	5.903	6.693	8.899	-2.36	19.824	-14.045	3.129	13.702	1.352	0.411	-12.105	-1.643
91	91	0.4383	2.119	13.437	0.38	5.887	6.161	8.988	-2.404	19.644	-14.022	3.36	13.743	1.576	0.564	-12.441	-1.553
92	92	0.44317	2.146	13.481	0.152	5.86	5.655	9.123	-2.44	19.52	-14.019	3.595	13.807	1.79	0.711	-12.786	-1.443
93	93	0.44804	2.165	13.525	-0.079	5.829	5.169	9.295	-2.488	19.451	-14.035	3.885	13.87	2.006	0.893	-13.163	-1.312
94	94	0.45291	2.17	13.565	-0.312	5.77	4.696	9.465	-2.519	19.426	-13.983	4.192	13.885	2.174	1.109	-13.618	-1.175
95	95	0.45778	2.164	13.605	-0.535	5.683	4.241	9.622	-2.534	19.434	-13.867	4.506	13.868	2.309	1.348	-14.125	-1.014
96	96	0.46265	2.147	13.64	-0.743	5.586	3.8	9.759	-2.57	19.481	-13.71	4.822	13.843	2.432	1.578	-14.664	-0.825
97	97	0.46752	2.118	13.661	-0.954	5.481	3.367	9.89	-2.624	19.579	-13.517	5.145	13.806	2.523	1.807	-15.243	-0.638
98	98	0.47239	2.068	13.667	-1.165	5.346	2.929	10.03	-2.667	19.705	-13.334	5.438	13.723	2.624	2.004	-15.891	-0.447
99	99	0.47726	1.996	13.659	-1.374	5.183	2.491	10.171	-2.711	19.872	-13.155	5.712	13.583	2.75	2.175	-16.627	-0.233
100	100	0.48213	1.91	13.641	-1.589	5.013	2.077	10.292	-2.782	20.125	-12.94	6.031	13.416	2.871	2.375	-17.445	-0.008
101	101	0.487	1.807	13.613	-1.813	4.837	1.696	10.369	-2.888	20.477	-12.702	6.378	13.233	3.009	2.576	-18.336	0.216
102	102	0.49187	1.69	13.566	-2.043	4.652	1.336	10.394	-3.032	20.916	-12.447	6.74	13.058	3.187	2.764	-19.271	0.454
103	103	0.49674	1.56	13.491	-2.265	4.46	0.982	10.375	-3.206	21.426	-12.17	7.137	12.884	3.397	2.967	-20.251	0.718
104	104	0.50161	1.434	13.396	-2.471	4.281	0.651	10.294	-3.411	22.027	-11.858	7.558	12.675	3.606	3.182	-21.32	0.978
105	105	0.50648	1.314	13.298	-2.655	4.129	0.37	10.157	-3.653	22.727	-11.552	7.918	12.389	3.85	3.32	-22.517	1.242
106	106	0.51135	1.201	13.208	-2.801	4.006	0.148	9.985	-3.931	23.491	-11.306	8.276	11.975	4.157	3.434	-23.858	1.517
107	107	0.51622	1.096	13.127	-2.896	3.908	-0.012	9.776	-4.228	24.297	-11.106	8.652	11.381	4.498	3.56	-25.373	1.783
108	108	0.52109	1.006	13.056	-2.952	3.842	-0.079	9.55	-4.521	25.216	-10.926	9.036	10.651	4.834	3.703	-27.056	2.036
109	109	0.52596	0.936	12.997	-2.965	3.818	-0.036	9.312	-4.81	26.291	-10.778	9.452	9.849	5.164	3.875	-28.872	2.279
110	110	0.53083	0.857	12.946	-2.918	3.781	0.108	9.031	-5.06	27.516	-10.63	9.849	8.992	5.482	4.05	-30.808	2.508
111	111	0.5357	0.72	12.865	-2.776	3.652	0.278	8.677	-5.226	28.814	-10.499	10.117	8.024	5.812	4.143	-32.888	2.712
112	112	0.54057	0.5	12.759	-2.564	3.414	0.458	8.329	-5.293	30.169	-10.412	10.198	6.904	6.114	4.102	-35.138	2.868
113	113	0.54544	0.178	12.608	-2.281	3.035	0.64	7.992	-5.239	31.607	-10.342	10.168	5.665	6.356	4.008	-37.544	2.972
114	114	0.55031	-0.192	12.453	-1.966	2.587	0.864	7.691	-5.102	33.096	-10.335	10.1	4.281	6.594	3.919	-40.092	3.023
115	115	0.55518	-0.6	12.281	-1.6	2.062	1.086	7.381	-4.873	34.549	-10.378	10.057	2.67	6.822	3.919	-42.808	2.991
116	116	0.56005	-0.987	12.112	-1.224	1.54	1.338	7.085	-4.58	35.958	-10.448	10.106	0.883	7.033	4.078	-45.624	2.892
117	117	0.56492	-1.329	11.963	-0.856	1.052	1.655	6.82	-4.235	37.364	-10.61	10.225	-1.024	7.297	4.368	-48.502	2.747
118	118	0.56979	-1.637	11.84	-0.472	0.559	2.07	6.493	-3.831	38.831	-10.774	10.343	-2.986	7.577	4.745	-51.42	2.542
119	119	0.57466	-1.884	11.762	-0.142	0.114	2.585	6.137	-3.429	40.331	-10.973	10.463	-5.066	7.904	5.222	-54.419	2.269
120	120	0.57953	-2.071	11.707	0.13	-0.278	3.182	5.741	-3.062	41.839	-11.282	10.452	-7.337	8.389	5.689	-57.539	1.964
121	121	0.5844	-2.151	11.706	0.291	-0.54	3.91	5.375	-2.748	43.354	-11.701	10.257	-9.823	9.003	6.113	-60.781	1.65
122	122	0.58927	-2.149	11.751	0.379	-0.702	4.732	5.002	-2.51	44.794	-12.204	9.844	-12.553	9.768	6.468	-64.13	1.393
123	123	0.59414	-2.086	11.848	0.402	-0.788	5.657	4.562	-2.392	46.185	-12.736	9.28	-15.463	10.606	6.816	-67.534	1.16
124	124	0.59901	-1.991	11.967	0.347	-0.82	6.629	4.084	-2.395	47.492	-13.35	8.499	-18.481	11.49	7.106	-70.902	0.913
125	125	0.60388	-1.91	12.082	0.235	-0.864	7.631	3.565	-2.473	48.775	-14	7.528	-21.354	12.371	7.329	-74.039	0.67
126	126	0.60875	-1.864	12.183	0.04	-0.928	8.651	3.059	-2.622	50.067	-14.665	6.392	-23.755	13.253	7.413	-76.672	0.471
127	127	0.61362	-1.883	12.274	-0.219	-1.049	9.695	2.584	-2.815	51.397	-15.309	5.225	-25.481	14.109	7.39	-78.638	0.306
128	128	0.61849	-1.957	12.362	-0.539	-1.21	10.768	2.146	-3.055	52.781	-15.887	4.169	-26.576	14.856	7.351	-80.007	0.108
129	129	0.62336	-2.082	12.448	-0.892	-1.403	11.855	1.746	-3.336	54.168	-16.395	3.252	-27.232	15.473	7.32	-80.94	-0.143
130	130	0.62823	-2.237	12.519	-1.259	-1.61	12.917	1.393	-3.632	55.518	-16.808	2.424	-27.597	15.959	7.245	-81.578	-0.415
131	131	0.6331	-2.394	12.576	-1.605	-1.806	13.963	1.07	-3.912	56.867	-17.066	1.708	-27.649	16.238	7.107	-81.941	-0.724
132	132	0.63797	-2.541	12.624	-1.905	-1.989	15.011	0.767	-4.144	58.255	-17.165	1.123	-27.393	16.272	6.93	-82.067	-1.103
133	133	0.64284	-2.667	12.67	-2.163	-2.152	16.064	0.499	-4.313	59.675	-17.124	0.754	-26.777	16.03	6.781	-81.894	-1.605
134	134	0.64771	-2.764	12.712	-2.387	-2.28	17.111	0.29	-4.412	61.097	-16.95	0.666	-25.768	15.537	6.707	-81.363	-2.212
135	135	0.65258	-2.822	12.738	-2.567	-2.362	18.125	0.142	-4.427	62.481	-16.644	0.84	-24.411	14.828	6.707	-80.483	-2.876
136	136	0.65745	-2.83	12.739	-2.684	-2.395	19.083	0.047	-4.34	63.765	-16.227	1.218	-22.912	13.918	6.798	-79.391	-3.578
137	137	0.66232	-2.792	12.713	-2.728	-2.393	19.963	0.003	-4.146	64.89	-15.729	1.727	-21.52	12.82	7.002	-78.274	-4.314
138	138	0.66719	-2.713	12.672	-2.715	-2.367	20.776	0.003	-3.843	65.861	-15.161	2.255	-20.333	11.574	7.265	-77.232	-5.064
139	139	0.67206	-2.607	12.627	-2.659	-2.334	21.551	0.022	-3.456	66.728	-14.526	2.702	-19.352	10.25	7.511	-76.313	-5.782
140	140	0.67693	-2.478	12.572	-2.554	-2.287	22.286	0.034	-3.028	67.505	-13.855	3.037	-18.521	8.911	7.683	-75.473	-6.442
141	141	0.6818	-2.319	12.505	-2.408	-2.214	22.99	0.048	-2.558	68.177	-13.189	3.235	-17.763	7.605	7.744	-74.622	-7.039
142	142	0.68667	-2.142	12.432	-2.213	-2.143	23.661	0.059	-2.029	68.716	-12.561	3.29	-17.016	6.388	7.698	-73.683	-7.563
143	143	0.69154	-1.949	12.364	-1.996	-2.066	24.304	0.078	-1.462	69.095	-11.999	3.256	-16.228	5.345	7.586	-72.585	-7.968
144	144	0.69641	-1.745	12.298	-1.779	-1.98	24.924	0.111	-0.87	69.356	-11.489	3.184	-15.411	4.459	7.462	-71.369	-8.261
145	145	0.70128	-1.535	12.232	-1.531	-1.914	25.515	0.115	-0.266	69.512	-11.011	2.999	-14.572	3.71	7.253	-70.073	-8.457
146	146	0.70615	-1.332	12.175	-1.267	-1.864	26.104	0.092	0.323	69.601	-10.587	2.727	-13.774	3.106	6.992	-68.773	-8.562
147	147	0.71102	-1.152	12.135	-0.977	-1.847	26.704	0.053	0.898	69.604	-10.238	2.37	-13.057	2.7	6.682	-67.487	-8.537
148	148	0.71589	-0.985	12.116	-0.715	-1.827	27.32	0.049	1.464	69.472	-9.947	1.964	-12.469	2.424	6.354	-66.208	-8.426
149	149	0.72076	-0.835	12.107	-0.458	-1.819	27.944	0.047	1.985	69.233	-9.721	1.637	-11.951	2.316	6.105	-64.88	-8.215
150	150	0.72563	-0.697	12.101	-0.211	-1.798	28.558	0.036	2.429	68.891	-9.588	1.423	-11.453	2.315	5.942	-63.464	-7.98
151	151	0.7305	-0.586	12.099	0.041	-1.813	29.173	0.052	2.874	68.517	-9.522	1.195	-10.928	2.421	5.76	-61.994	-7.707
152	152	0.73537	-0.485	12.109	0.249	-1.815	29.795	0.133	3.32	68.103	-9.524	1.005	-10.373	2.593	5.608	-60.452	-7.424
153	153	0.74024	-0.397	12.127	0.436	-1.81	30.427	0.233	3.73	67.674	-9.62	0.831	-9.757	2.886	5.452	-58.832	-7.111
154	154	0.74511	-0.312	12.153	0.607	-1.805	31.045	0.346	4.11	67.186	-9.744	0.825	-9.117	3.248	5.438	-57.13	-6.764
155	155	0.74998	-0.229	12.184	0.795	-1.816	31.642	0.444	4.444	66.625	-9.915	0.919	-8.496	3.68	5.489	-55.388	-6.395
156	156	0.75485	-0.153	12.216	0.99	-1.807	32.213	0.58	4.739	65.942	-10.191	1.218	-8.009	4.155	5.715	-53.668	-6.033
157	157	0.75972	-0.056	12.262	1.132	-1.732	32.78	0.816	5.04	65.133	-10.574	1.667	-7.613	4.622	6.071	-51.925	-5.723
158	158	0.76459	0.042	12.31	1.288	-1.68	33.324	1.055	5.337	64.269	-10.958	2.207	-7.218	5.046	6.499	-50.147	-5.452
159	159	0.76946	0.155	12.369	1.448	-1.612	33.857	1.287	5.611	63.316	-11.433	2.754	-6.9	5.484	6.939	-48.384	-5.23
160	160	0.77433	0.268	12.41	1.658	-1.57	34.345	1.475	5.868	62.335	-11.911	3.311	-6.592	5.758	7.385	-46.625	-5.159
161	161	0.7792	0.401	12.44	1.86	-1.49	34.818	1.667	6.095	61.344	-12.355	3.91	-6.273	5.854	7.842	-44.845	-5.2
162	162	0.78407	0.541	12.463	2.062	-1.396	35.258	1.872	6.31	60.271	-12.781	4.431	-5.947	5.871	8.205	-43.012	-5.267
163	163	0.78894	0.67	12.483	2.264	-1.294	35.659	2.089	6.493	59.062	-13.252	4.87	-5.657	5.877	8.483	-41.123	-5.347
164	164	0.79381	0.781	12.504	2.455	-1.201	36.02	2.358	6.674	57.72	-13.729	5.412	-5.365	5.808	8.847	-39.13	-5.469
165	165	0.79868	0.883	12.51	2.646	-1.096	36.339	2.644	6.817	56.314	-14.201	5.932	-4.996	5.624	9.158	-37.022	-5.663
166	166	0.80355	0.975	12.509	2.847	-0.978	36.627	2.918	6.906	54.835	-14.659	6.273	-4.607	5.334	9.278	-34.854	-5.909
167	167	0.80842	1.048	12.503	3.073	-0.908	36.887	3.127	6.941	53.277	-15.091	6.469	-4.291	4.975	9.277	-32.703	-6.219
168	168	0.81329	1.097	12.503	3.322	-0.88	37.122	3.233	6.872	51.632	-15.464	6.617	-4.046	4.556	9.242	-30.553	-6.574
169	169	0.81816	1.127	12.51	3.586	-0.866	37.345	3.278	6.712	49.957	-15.761	6.753	-3.76	4.07	9.171	-28.343	-6.942
170	170	0.82303	1.146	12.52	3.86	-0.865	37.558	3.281	6.473	48.255	-15.964	6.91	-3.414	3.545	9.086	-26.052	-7.279
171	171	0.8279	1.153	12.534	4.134	-0.882	37.752	3.245	6.184	46.495	-16.094	6.908	-3.014	3.069	8.841	-23.694	-7.521
172	172	0.83277	1.15	12.554	4.389	-0.898	37.912	3.193	5.868	44.67	-16.173	6.684	-2.507	2.67	8.381	-21.245	-7.656
173	173	0.83764	1.147	12.589	4.622	-0.888	38.049	3.102	5.482	42.82	-16.198	6.456	-1.895	2.287	7.902	-18.699	-7.76
174	174	0.84251	1.149	12.635	4.85	-0.867	38.176	2.944	5.017	40.986	-16.159	6.335	-1.289	1.917	7.522	-16.175	-7.846
175	175	0.84738	1.152	12.687	5.089	-0.851	38.286	2.716	4.487	39.114	-16.067	6.165	-0.891	1.612	7.122	-13.846	-7.864
176	176	0.85225	1.151	12.747	5.333	-0.843	38.367	2.45	3.913	37.121	-15.929	5.855	-0.803	1.357	6.638	-11.758	-7.817
177	177	0.85712	1.148	12.817	5.569	-0.842	38.421	2.17	3.318	35.027	-15.741	5.581	-0.946	1.125	6.228	-9.826	-7.736
178	178	0.86199	1.141	12.893	5.821	-0.865	38.459	1.866	2.713	32.906	-15.533	5.424	-1.204	0.958	5.944	-7.99	-7.61
179	179	0.86686	1.132	12.97	6.111	-0.928	38.474	1.562	2.152	30.796	-15.36	5.191	-1.496	0.894	5.604	-6.24	-7.421
180	180	0.87173	1.121	13.045	6.408	-1.01	38.455	1.318	1.662	28.652	-15.276	4.819	-1.839	0.957	5.165	-4.562	-7.165
181	181	0.8766	1.1	13.126	6.688	-1.093	38.398	1.155	1.213	26.433	-15.283	4.428	-2.273	1.15	4.74	-2.95	-6.834
182	182	0.88147	1.067	13.205	6.956	-1.175	38.289	1.06	0.785	24.159	-15.322	4.115	-2.748	1.358	4.406	-1.361	-6.488
183	183	0.88634	1.011	13.281	7.267	-1.306	38.114	0.989	0.377	21.845	-15.406	3.959	-3.154	1.552	4.226	0.301	-6.177
184	184	0.89121	0.953	13.348	7.571	-1.438	37.9	0.978	0.013	19.534	-15.593	3.857	-3.395	1.745	4.11	2.105	-5.936
185	185	0.89608	0.889	13.397	7.88	-1.59	37.65	1.053	-0.292	17.266	-15.886	3.77	-3.56	1.978	4.027	3.925	-5.691
186	186	0.90095	0.831	13.428	8.161	-1.718	37.379	1.225	-0.55	15.072	-16.25	3.621	-3.638	2.21	3.907	5.746	-5.448
187	187	0.90582	0.771	13.441	8.48	-1.879	37.08	1.414	-0.766	12.952	-16.674	3.448	-3.687	2.453	3.794	7.512	-5.217
188	188	0.91069	0.708	13.434	8.819	-2.066	36.744	1.626	-0.967	10.864	-17.209	3.386	-3.529	2.68	3.785	9.454	-5.082
189	189	0.91556	0.655	13.4	9.112	-2.207	36.38	1.894	-1.156	8.863	-17.856	3.342	-3.34	2.885	3.82	11.342	-5.057
190	190	0.92043	0.605	13.332	9.413	-2.338	35.989	2.178	-1.358	6.988	-18.56	3.398	-3.27	3.075	3.974	13.01	-5.081
191	191	0.9253	0.566	13.235	9.669	-2.417	35.595	2.496	-1.557	5.298	-19.31	3.445	-3.529	3.249	4.181	14.192	-5.156
192	192	0.93017	0.534	13.115	9.955	-2.532	35.203	2.745	-1.709	3.813	-20.022	3.51	-3.895	3.286	4.438	15.093	-5.371
193	193	0.93504	0.52	12.967	10.214	-2.593	34.808	2.933	-1.848	2.555	-20.747	3.487	-4.214	3.303	4.62	15.831	-5.684
194	194	0.93991	0.531	12.789	10.445	-2.599	34.456	3.06	-1.958	1.602	-21.52	3.373	-4.44	3.394	4.714	16.41	-6.033
195	195	0.94478	0.54	12.594	10.695	-2.619	34.14	3.089	-2.037	0.927	-22.285	3.299	-4.556	3.579	4.824	16.873	-6.362
196	196	0.94965	0.537	12.404	10.919	-2.634	33.917	3.065	-2.066	0.573	-23.032	3.207	-4.639	3.813	4.913	17.127	-6.697
197	197	0.95452	0.54	12.21	11.108	-2.611	33.746	3.012	-2.066	0.493	-23.68	3.158	-4.57	3.961	5.005	17.31	-7.071
198	198	0.95939	0.561	12.009	11.224	-2.521	33.659	2.963	-2.049	0.725	-24.227	3.197	-4.527	4.04	5.155	17.251	-7.454
199	199	0.96426	0.575	11.804	11.326	-2.415	33.615	2.891	-2.011	1.199	-24.673	3.217	-4.509	4.073	5.273	16.966	-7.81
200	200	0.96913	0.567	11.607	11.441	-2.334	33.595	2.773	-1.947	1.878	-24.999	3.282	-4.664	4.088	5.452	16.324	-8.095
201	201	0.974	0.544	11.41	11.557	-2.259	33.572	2.566	-1.858	2.725	-25.197	3.255	-5.059	4.137	5.588	15.254	-8.294
