# Supplementary material for: Gait phenotypes in paediatric hereditary spastic paraplegia revealed by dynamic time warping analysis and random forests
Source: PLoS One. 2018 Mar 8;13(3):e0192345. doi: 10.1371/journal.pone.0192345 (PMC5843164; doi:10.1371/journal.pone.0192345)
Supplement: S2 Data — (ZIP) [file pone.0192345.s009.zip › Healthy/Right.SR.HEALTHY10.3.csv]

	Epoch	Time	Pelvic.obliquity	Pelvic.tilt	Pelvic rotation	Hip.abd.add	Hip.flexion	Hip.rotation	Knee.abd.add	Knee.flexion	Knee.rotation	Ankle.abd.add	Ankle.flexion	Ankle.rotation	Forefoot.abd.add	Forefoot.flexion	Forefoot.rotation
1	1	0	3.988	16.11	10.313	0.77	41.265	2.943	-2.547	9.291	-26.448	2.878	-3.938	5.899	3.563	12.37	-6.663
2	2	0.00482	4.103	16.024	10.438	0.971	41.005	2.648	-2.626	9.448	-26.728	2.697	-5.555	6.662	3.814	10.386	-6.224
3	3	0.00964	4.194	15.936	10.547	1.163	40.822	2.294	-2.701	9.865	-26.84	2.455	-7.18	7.37	3.98	8.21	-5.741
4	4	0.01446	4.271	15.847	10.633	1.343	40.721	1.97	-2.745	10.521	-26.821	2.228	-8.673	8.044	4.1	6.01	-5.144
5	5	0.01928	4.352	15.745	10.691	1.531	40.7	1.675	-2.765	11.375	-26.584	2.04	-9.952	8.592	4.155	3.907	-4.446
6	6	0.0241	4.439	15.624	10.701	1.757	40.753	1.453	-2.781	12.383	-26.143	1.842	-10.961	8.942	4.069	2.002	-3.705
7	7	0.02892	4.553	15.472	10.655	2.031	40.841	1.35	-2.778	13.481	-25.561	1.761	-11.672	9.048	3.956	0.367	-2.992
8	8	0.03374	4.693	15.298	10.548	2.373	40.933	1.409	-2.75	14.628	-24.838	1.798	-11.946	8.86	3.794	-0.862	-2.326
9	9	0.03856	4.864	15.126	10.371	2.793	40.998	1.669	-2.679	15.756	-24.011	1.921	-11.767	8.346	3.576	-1.658	-1.736
10	10	0.04338	5.066	14.962	10.122	3.294	41.019	2.131	-2.556	16.854	-23.114	2.085	-11.212	7.506	3.302	-2.1	-1.252
11	11	0.0482	5.302	14.826	9.804	3.875	41.022	2.781	-2.374	17.972	-22.143	2.295	-10.385	6.321	3.019	-2.325	-0.889
12	12	0.05302	5.557	14.714	9.432	4.499	41.013	3.618	-2.099	19.126	-21.122	2.499	-9.435	4.846	2.729	-2.487	-0.619
13	13	0.05784	5.815	14.645	9.018	5.137	40.997	4.627	-1.719	20.277	-20.081	2.615	-8.534	3.183	2.399	-2.733	-0.384
14	14	0.06266	6.069	14.608	8.58	5.774	40.953	5.749	-1.269	21.356	-19.029	2.658	-7.774	1.413	2.054	-3.096	-0.166
15	15	0.06748	6.305	14.594	8.13	6.397	40.875	6.905	-0.805	22.332	-17.957	2.697	-7.115	-0.452	1.749	-3.495	-0.025
16	16	0.0723	6.512	14.589	7.687	6.989	40.752	8.038	-0.356	23.198	-16.89	2.732	-6.465	-2.38	1.488	-3.828	0.004
17	17	0.07712	6.68	14.574	7.281	7.519	40.561	9.106	0.075	23.954	-15.878	2.718	-5.765	-4.269	1.24	-4.046	-0.05
18	18	0.08194	6.809	14.541	6.943	7.966	40.295	10.054	0.476	24.606	-14.959	2.636	-5.024	-6.004	0.996	-4.177	-0.139
19	19	0.08676	6.892	14.475	6.69	8.314	39.95	10.835	0.83	25.173	-14.165	2.489	-4.265	-7.484	0.757	-4.257	-0.227
20	20	0.09158	6.912	14.368	6.52	8.55	39.531	11.439	1.137	25.672	-13.521	2.3	-3.506	-8.66	0.544	-4.308	-0.312
21	21	0.0964	6.878	14.222	6.422	8.689	39.043	11.869	1.384	26.094	-13.051	2.094	-2.8	-9.511	0.366	-4.372	-0.394
22	22	0.10122	6.816	14.057	6.392	8.753	38.5	12.123	1.566	26.406	-12.774	1.885	-2.159	-10.012	0.224	-4.434	-0.453
23	23	0.10604	6.758	13.872	6.435	8.774	37.925	12.174	1.666	26.613	-12.704	1.71	-1.646	-10.175	0.131	-4.542	-0.51
24	24	0.11086	6.716	13.68	6.55	8.77	37.337	12.026	1.679	26.721	-12.841	1.578	-1.241	-10.041	0.085	-4.668	-0.592
25	25	0.11568	6.685	13.469	6.727	8.727	36.739	11.718	1.65	26.759	-13.172	1.478	-0.903	-9.643	0.081	-4.793	-0.701
26	26	0.1205	6.656	13.247	6.932	8.662	36.125	11.318	1.589	26.74	-13.694	1.399	-0.589	-8.997	0.102	-4.895	-0.818
27	27	0.12532	6.665	13.026	7.17	8.603	35.518	10.817	1.519	26.672	-14.361	1.252	-0.294	-8.151	0.065	-4.977	-0.925
28	28	0.13014	6.7	12.811	7.432	8.541	34.924	10.242	1.44	26.576	-15.092	1.151	-0.028	-7.219	0.067	-5.063	-1.053
29	29	0.13496	6.758	12.631	7.711	8.465	34.362	9.62	1.37	26.456	-15.829	1.11	0.267	-6.214	0.125	-5.108	-1.137
30	30	0.13978	6.792	12.471	7.977	8.368	33.808	9.017	1.308	26.318	-16.546	1.082	0.544	-5.2	0.186	-5.158	-1.204
31	31	0.1446	6.818	12.342	8.222	8.265	33.27	8.429	1.248	26.164	-17.23	1.089	0.797	-4.216	0.27	-5.226	-1.277
32	32	0.14942	6.831	12.22	8.433	8.18	32.724	7.883	1.186	25.994	-17.81	1.078	1.044	-3.321	0.331	-5.291	-1.328
33	33	0.15424	6.848	12.132	8.607	8.126	32.2	7.373	1.11	25.826	-18.299	1.031	1.283	-2.517	0.341	-5.371	-1.369
34	34	0.15906	6.852	12.065	8.723	8.1	31.693	6.934	1.031	25.673	-18.665	0.933	1.538	-1.846	0.29	-5.441	-1.401
35	35	0.16388	6.847	12.032	8.778	8.089	31.21	6.585	0.97	25.534	-18.88	0.896	1.795	-1.354	0.292	-5.523	-1.435
36	36	0.1687	6.819	12.018	8.763	8.106	30.755	6.326	0.897	25.439	-18.955	0.92	2.079	-1.007	0.339	-5.591	-1.451
37	37	0.17352	6.762	12.032	8.686	8.141	30.32	6.137	0.813	25.366	-18.859	0.884	2.37	-0.849	0.328	-5.668	-1.475
38	38	0.17834	6.672	12.065	8.547	8.187	29.89	6.029	0.714	25.307	-18.615	0.87	2.638	-0.853	0.332	-5.774	-1.5
39	39	0.18316	6.544	12.126	8.349	8.226	29.461	6.023	0.607	25.243	-18.267	0.926	2.92	-0.974	0.396	-5.868	-1.507
40	40	0.18798	6.382	12.202	8.094	8.269	29.031	6.112	0.496	25.187	-17.862	0.98	3.213	-1.199	0.456	-5.954	-1.531
41	41	0.1928	6.2	12.287	7.801	8.316	28.599	6.275	0.395	25.131	-17.421	0.989	3.515	-1.512	0.479	-6.038	-1.575
42	42	0.19762	6.009	12.372	7.491	8.357	28.154	6.497	0.312	25.061	-16.946	0.975	3.773	-1.899	0.491	-6.162	-1.626
43	43	0.20244	5.806	12.453	7.174	8.382	27.697	6.761	0.232	24.975	-16.465	1.009	3.973	-2.322	0.545	-6.329	-1.683
44	44	0.20726	5.587	12.528	6.853	8.384	27.229	7.065	0.153	24.876	-16.015	1.114	4.154	-2.734	0.66	-6.499	-1.736
45	45	0.21208	5.362	12.589	6.537	8.367	26.746	7.407	0.1	24.767	-15.635	1.229	4.338	-3.095	0.79	-6.659	-1.776
46	46	0.2169	5.145	12.631	6.232	8.342	26.25	7.752	0.069	24.648	-15.351	1.295	4.533	-3.368	0.875	-6.802	-1.812
47	47	0.22172	4.949	12.655	5.941	8.323	25.737	8.063	0.04	24.504	-15.145	1.294	4.712	-3.551	0.9	-6.946	-1.848
48	48	0.22654	4.772	12.669	5.665	8.294	25.199	8.352	0.024	24.305	-15.034	1.295	4.825	-3.622	0.926	-7.126	-1.878
49	49	0.23136	4.608	12.677	5.392	8.263	24.634	8.636	-0.001	24.048	-15.039	1.384	4.863	-3.579	1.028	-7.343	-1.912
50	50	0.23618	4.468	12.683	5.14	8.243	24.061	8.886	-0.033	23.753	-15.138	1.481	4.841	-3.465	1.132	-7.595	-1.971
51	51	0.241	4.33	12.673	4.906	8.213	23.477	9.104	-0.065	23.443	-15.318	1.536	4.816	-3.27	1.197	-7.835	-2.047
52	52	0.24582	4.223	12.66	4.707	8.178	22.904	9.243	-0.098	23.131	-15.53	1.661	4.801	-2.989	1.325	-8.058	-2.104
53	53	0.25064	4.104	12.632	4.527	8.121	22.329	9.341	-0.156	22.825	-15.77	1.817	4.788	-2.658	1.463	-8.27	-2.164
54	54	0.25546	3.996	12.61	4.369	8.059	21.76	9.398	-0.223	22.506	-16.045	1.945	4.766	-2.26	1.566	-8.482	-2.207
55	55	0.26028	3.873	12.571	4.221	7.968	21.172	9.431	-0.281	22.168	-16.346	1.993	4.8	-1.797	1.597	-8.629	-2.235
56	56	0.2651	3.754	12.53	4.079	7.87	20.592	9.417	-0.343	21.842	-16.626	2.038	4.844	-1.328	1.621	-8.773	-2.274
57	57	0.26992	3.627	12.483	3.933	7.764	20.013	9.361	-0.416	21.542	-16.823	2.105	4.911	-0.908	1.67	-8.911	-2.321
58	58	0.27474	3.505	12.443	3.794	7.656	19.436	9.297	-0.495	21.243	-17.002	2.221	4.948	-0.487	1.756	-9.084	-2.351
59	59	0.27956	3.397	12.393	3.654	7.574	18.853	9.253	-0.595	20.954	-17.174	2.394	4.982	-0.122	1.886	-9.26	-2.4
60	60	0.28438	3.312	12.36	3.514	7.521	18.302	9.186	-0.698	20.699	-17.26	2.473	5.029	0.165	1.928	-9.446	-2.448
61	61	0.2892	3.225	12.335	3.364	7.453	17.785	9.106	-0.785	20.483	-17.28	2.553	5.078	0.431	1.977	-9.649	-2.478
62	62	0.29402	3.149	12.333	3.219	7.381	17.302	8.996	-0.867	20.286	-17.219	2.637	5.146	0.653	2.03	-9.845	-2.492
63	63	0.29884	3.072	12.338	3.075	7.312	16.829	8.881	-0.952	20.097	-17.098	2.625	5.252	0.817	1.99	-10.012	-2.503
64	64	0.30366	3.018	12.35	2.927	7.271	16.367	8.775	-1.036	19.921	-16.968	2.561	5.389	0.957	1.9	-10.16	-2.516
65	65	0.30848	2.982	12.378	2.762	7.256	15.93	8.693	-1.122	19.759	-16.837	2.563	5.53	1.068	1.871	-10.307	-2.542
66	66	0.3133	2.964	12.425	2.578	7.265	15.523	8.624	-1.215	19.626	-16.677	2.642	5.67	1.13	1.914	-10.462	-2.584
67	67	0.31812	2.951	12.489	2.384	7.279	15.138	8.555	-1.308	19.5	-16.492	2.742	5.798	1.163	1.979	-10.631	-2.638
68	68	0.32294	2.952	12.563	2.19	7.302	14.756	8.498	-1.398	19.364	-16.322	2.878	5.942	1.2	2.077	-10.781	-2.689
69	69	0.32776	2.961	12.644	1.999	7.323	14.377	8.459	-1.471	19.222	-16.173	2.983	6.103	1.242	2.146	-10.915	-2.739
70	70	0.33258	2.981	12.736	1.814	7.344	14.016	8.411	-1.525	19.085	-16.039	3.012	6.272	1.307	2.145	-11.047	-2.783
71	71	0.3374	3	12.856	1.627	7.364	13.705	8.362	-1.575	18.97	-15.94	3.052	6.437	1.411	2.154	-11.185	-2.823
72	72	0.34222	3.013	12.983	1.433	7.386	13.431	8.326	-1.633	18.89	-15.878	3.149	6.565	1.523	2.211	-11.357	-2.883
73	73	0.34704	3.023	13.087	1.228	7.411	13.147	8.311	-1.693	18.831	-15.842	3.253	6.661	1.643	2.269	-11.565	-2.949
74	74	0.35186	3.023	13.18	1.005	7.423	12.842	8.333	-1.746	18.766	-15.847	3.397	6.743	1.799	2.362	-11.785	-3.009
75	75	0.35668	3.022	13.263	0.772	7.425	12.515	8.378	-1.791	18.685	-15.871	3.643	6.826	1.962	2.552	-11.996	-3.072
76	76	0.3615	3.011	13.334	0.528	7.411	12.167	8.426	-1.83	18.597	-15.867	3.882	6.946	2.118	2.738	-12.172	-3.128
77	77	0.36632	2.999	13.386	0.281	7.393	11.796	8.472	-1.865	18.505	-15.86	4.012	7.086	2.272	2.817	-12.334	-3.189
78	78	0.37114	2.995	13.422	0.04	7.38	11.408	8.526	-1.892	18.416	-15.879	4.09	7.221	2.426	2.845	-12.509	-3.261
79	79	0.37596	2.993	13.438	-0.194	7.365	11	8.584	-1.912	18.334	-15.9	4.134	7.352	2.583	2.842	-12.699	-3.324
80	80	0.38078	2.997	13.442	-0.419	7.353	10.582	8.637	-1.931	18.276	-15.903	4.193	7.474	2.724	2.853	-12.919	-3.382
81	81	0.3856	2.994	13.429	-0.648	7.337	10.14	8.702	-1.958	18.225	-15.889	4.327	7.655	2.846	2.929	-13.089	-3.43
82	82	0.39042	2.999	13.402	-0.884	7.326	9.68	8.779	-1.993	18.188	-15.852	4.54	7.862	2.949	3.073	-13.243	-3.469
83	83	0.39524	2.998	13.367	-1.126	7.315	9.201	8.885	-2.041	18.149	-15.805	4.748	8.047	3.036	3.208	-13.424	-3.491
84	84	0.40006	2.999	13.328	-1.37	7.3	8.722	9.004	-2.067	18.125	-15.732	4.833	8.159	3.1	3.245	-13.701	-3.503
85	85	0.40488	2.999	13.285	-1.596	7.28	8.236	9.125	-2.097	18.103	-15.643	4.965	8.227	3.122	3.332	-14.022	-3.524
86	86	0.4097	3.003	13.231	-1.808	7.262	7.735	9.264	-2.135	18.082	-15.578	5.033	8.301	3.182	3.342	-14.346	-3.497
87	87	0.41452	3.02	13.169	-2.001	7.249	7.228	9.401	-2.181	18.068	-15.527	5.115	8.41	3.256	3.347	-14.644	-3.449
88	88	0.41934	3.051	13.102	-2.18	7.236	6.716	9.538	-2.216	18.075	-15.451	5.229	8.553	3.324	3.382	-14.93	-3.369
89	89	0.42416	3.109	13.038	-2.34	7.247	6.226	9.652	-2.25	18.129	-15.343	5.335	8.746	3.411	3.403	-15.2	-3.234
90	90	0.42898	3.163	12.976	-2.483	7.251	5.745	9.757	-2.292	18.211	-15.213	5.478	8.912	3.479	3.457	-15.519	-3.088
91	91	0.4338	3.207	12.918	-2.623	7.247	5.272	9.859	-2.349	18.313	-15.067	5.656	9.026	3.534	3.539	-15.903	-2.938
92	92	0.43862	3.223	12.857	-2.756	7.209	4.799	9.959	-2.42	18.429	-14.915	5.856	9.089	3.595	3.635	-16.348	-2.775
93	93	0.44344	3.218	12.79	-2.885	7.151	4.328	10.066	-2.507	18.564	-14.765	6.066	9.116	3.658	3.728	-16.84	-2.598
94	94	0.44826	3.191	12.722	-2.996	7.067	3.87	10.15	-2.599	18.731	-14.592	6.257	9.145	3.721	3.796	-17.356	-2.402
95	95	0.45308	3.137	12.647	-3.094	6.95	3.419	10.225	-2.698	18.931	-14.419	6.49	9.16	3.805	3.894	-17.91	-2.184
96	96	0.4579	3.05	12.561	-3.186	6.79	2.978	10.295	-2.792	19.175	-14.251	6.73	9.177	3.918	3.987	-18.492	-1.937
97	97	0.46272	2.937	12.47	-3.271	6.6	2.555	10.337	-2.896	19.469	-14.066	6.968	9.169	4.045	4.069	-19.134	-1.681
98	98	0.46754	2.816	12.377	-3.354	6.408	2.151	10.35	-3.023	19.816	-13.858	7.229	9.109	4.17	4.165	-19.861	-1.424
99	99	0.47236	2.698	12.286	-3.438	6.23	1.774	10.345	-3.169	20.225	-13.625	7.495	9.022	4.283	4.259	-20.652	-1.164
100	100	0.47718	2.575	12.192	-3.527	6.062	1.438	10.323	-3.341	20.723	-13.376	7.796	8.919	4.379	4.374	-21.504	-0.916
101	101	0.482	2.447	12.102	-3.618	5.906	1.163	10.278	-3.54	21.326	-13.135	8.16	8.779	4.472	4.534	-22.435	-0.692
102	102	0.48682	2.329	12.035	-3.703	5.778	0.962	10.211	-3.757	22.015	-12.91	8.524	8.566	4.575	4.687	-23.476	-0.483
103	103	0.49164	2.233	11.991	-3.777	5.688	0.839	10.124	-3.986	22.793	-12.706	8.873	8.252	4.704	4.823	-24.651	-0.276
104	104	0.49646	2.169	11.963	-3.832	5.65	0.8	10.007	-4.23	23.67	-12.525	9.23	7.866	4.866	4.964	-25.934	-0.062
105	105	0.50128	2.13	11.943	-3.863	5.653	0.843	9.862	-4.473	24.667	-12.342	9.535	7.455	5.025	5.057	-27.288	0.151
106	106	0.5061	2.124	11.93	-3.867	5.703	0.967	9.693	-4.705	25.778	-12.162	9.777	7.026	5.174	5.094	-28.703	0.359
107	107	0.51092	2.122	11.927	-3.843	5.772	1.164	9.495	-4.936	26.987	-12.008	9.924	6.522	5.36	5.044	-30.233	0.576
108	108	0.51574	2.107	11.925	-3.782	5.845	1.426	9.266	-5.166	28.296	-11.883	9.96	5.878	5.58	4.894	-31.944	0.8
109	109	0.52056	2.04	11.898	-3.687	5.851	1.717	9.03	-5.338	29.688	-11.754	9.908	5.069	5.768	4.699	-33.853	0.992
110	110	0.52538	1.907	11.829	-3.555	5.764	2.016	8.788	-5.417	31.14	-11.644	9.691	4.126	5.925	4.403	-35.912	1.127
111	111	0.5302	1.7	11.726	-3.395	5.59	2.317	8.544	-5.449	32.63	-11.601	9.435	3.061	6.114	4.098	-38.096	1.221
112	112	0.53502	1.44	11.602	-3.207	5.341	2.634	8.291	-5.409	34.152	-11.578	9.06	1.823	6.301	3.739	-40.451	1.273
113	113	0.53984	1.145	11.455	-3.002	5.029	2.975	8.008	-5.305	35.716	-11.528	8.678	0.488	6.421	3.434	-42.899	1.242
114	114	0.54466	0.845	11.289	-2.78	4.698	3.349	7.669	-5.172	37.304	-11.479	8.36	-0.95	6.499	3.253	-45.418	1.116
115	115	0.54948	0.552	11.118	-2.551	4.353	3.768	7.265	-5.005	38.918	-11.398	7.923	-2.481	6.554	3.031	-48.008	0.936
116	116	0.5543	0.262	10.956	-2.33	4.003	4.236	6.807	-4.84	40.54	-11.341	7.528	-4.144	6.613	2.923	-50.694	0.681
117	117	0.55912	-0.021	10.801	-2.135	3.652	4.752	6.325	-4.687	42.169	-11.366	7.253	-5.828	6.704	2.995	-53.356	0.346
118	118	0.56394	-0.282	10.646	-1.966	3.308	5.32	5.806	-4.544	43.801	-11.434	6.987	-7.48	6.812	3.143	-55.934	-0.047
119	119	0.56876	-0.502	10.51	-1.829	3.004	5.965	5.254	-4.435	45.431	-11.572	6.734	-9.247	6.949	3.393	-58.55	-0.505
120	120	0.57358	-0.681	10.395	-1.724	2.737	6.686	4.685	-4.359	47.049	-11.815	6.466	-11.216	7.175	3.734	-61.288	-0.988
121	121	0.5784	-0.839	10.303	-1.661	2.504	7.481	4.11	-4.353	48.633	-12.159	6.158	-13.349	7.549	4.127	-64.096	-1.406
122	122	0.58322	-0.979	10.241	-1.625	2.3	8.337	3.532	-4.406	50.146	-12.581	5.746	-15.575	8.007	4.505	-66.884	-1.78
123	123	0.58804	-1.113	10.203	-1.614	2.102	9.239	2.959	-4.496	51.579	-13.076	5.181	-17.832	8.508	4.821	-69.593	-2.131
124	124	0.59286	-1.252	10.192	-1.623	1.907	10.178	2.411	-4.619	52.943	-13.629	4.446	-20.031	9.04	5.027	-72.16	-2.436
125	125	0.59768	-1.407	10.196	-1.654	1.705	11.139	1.919	-4.752	54.27	-14.209	3.617	-21.998	9.58	5.136	-74.452	-2.68
126	126	0.6025	-1.577	10.218	-1.704	1.498	12.122	1.51	-4.868	55.578	-14.803	2.827	-23.54	10.108	5.217	-76.297	-2.874
127	127	0.60732	-1.75	10.262	-1.765	1.29	13.125	1.197	-4.934	56.871	-15.369	2.139	-24.56	10.598	5.28	-77.614	-3.023
128	128	0.61214	-1.915	10.323	-1.83	1.097	14.14	0.977	-4.938	58.158	-15.858	1.583	-25.015	11.032	5.302	-78.38	-3.115
129	129	0.61696	-2.064	10.396	-1.892	0.935	15.167	0.842	-4.894	59.446	-16.271	1.229	-24.951	11.404	5.336	-78.638	-3.174
130	130	0.62178	-2.193	10.478	-1.946	0.803	16.212	0.805	-4.774	60.748	-16.607	1.108	-24.502	11.678	5.44	-78.524	-3.233
131	131	0.6266	-2.292	10.568	-1.988	0.707	17.275	0.864	-4.557	62.067	-16.813	1.177	-23.747	11.796	5.578	-78.124	-3.296
132	132	0.63142	-2.347	10.671	-2.011	0.659	18.35	0.995	-4.246	63.374	-16.845	1.373	-22.748	11.687	5.699	-77.488	-3.393
133	133	0.63624	-2.358	10.783	-2.004	0.647	19.416	1.169	-3.851	64.621	-16.717	1.684	-21.506	11.353	5.813	-76.581	-3.552
134	134	0.64106	-2.328	10.901	-1.97	0.666	20.465	1.379	-3.378	65.779	-16.445	2.081	-20.073	10.837	5.927	-75.424	-3.745
135	135	0.64588	-2.262	11.016	-1.901	0.708	21.484	1.626	-2.823	66.83	-16.03	2.505	-18.611	10.162	6.032	-74.162	-3.932
136	136	0.6507	-2.167	11.113	-1.803	0.764	22.467	1.918	-2.173	67.761	-15.498	2.893	-17.301	9.354	6.137	-72.951	-4.102
137	137	0.65552	-2.044	11.184	-1.679	0.83	23.4	2.218	-1.459	68.566	-14.846	3.186	-16.301	8.394	6.233	-71.948	-4.279
138	138	0.66034	-1.919	11.225	-1.54	0.889	24.286	2.521	-0.724	69.252	-14.12	3.421	-15.519	7.3	6.325	-71.052	-4.506
139	139	0.66516	-1.779	11.244	-1.389	0.956	25.128	2.806	0.001	69.818	-13.372	3.627	-14.895	6.168	6.429	-70.21	-4.746
140	140	0.66998	-1.633	11.244	-1.218	1.014	25.929	3.071	0.736	70.266	-12.613	3.695	-14.25	5.024	6.418	-69.256	-4.992
141	141	0.6748	-1.467	11.225	-1.027	1.079	26.68	3.292	1.462	70.584	-11.87	3.596	-13.554	3.951	6.266	-68.168	-5.184
142	142	0.67962	-1.304	11.176	-0.812	1.123	27.393	3.438	2.128	70.815	-11.153	3.4	-12.728	2.949	6.023	-66.876	-5.356
143	143	0.68444	-1.146	11.115	-0.586	1.153	28.089	3.514	2.725	70.978	-10.526	3.114	-11.827	2.104	5.719	-65.453	-5.485
144	144	0.68926	-0.99	11.048	-0.344	1.159	28.762	3.532	3.281	71.069	-10.01	2.77	-10.944	1.413	5.407	-63.993	-5.589
145	145	0.69408	-0.828	10.976	-0.101	1.164	29.412	3.504	3.787	71.072	-9.632	2.358	-10.163	0.899	5.076	-62.569	-5.659
146	146	0.6989	-0.667	10.9	0.143	1.166	30.04	3.426	4.227	70.993	-9.402	1.969	-9.472	0.565	4.801	-61.164	-5.705
147	147	0.70372	-0.506	10.814	0.381	1.164	30.655	3.302	4.589	70.838	-9.327	1.671	-8.882	0.406	4.635	-59.774	-5.745
148	148	0.70854	-0.344	10.727	0.613	1.17	31.267	3.15	4.882	70.599	-9.411	1.396	-8.377	0.426	4.495	-58.38	-5.766
149	149	0.71336	-0.184	10.642	0.842	1.181	31.875	2.988	5.119	70.263	-9.636	1.13	-7.962	0.596	4.356	-56.983	-5.766
150	150	0.71818	-0.03	10.567	1.072	1.187	32.485	2.816	5.305	69.848	-9.999	0.855	-7.627	0.91	4.201	-55.592	-5.754
151	151	0.723	0.119	10.508	1.304	1.185	33.094	2.629	5.437	69.371	-10.483	0.613	-7.351	1.343	4.063	-54.207	-5.744
152	152	0.72782	0.267	10.456	1.539	1.174	33.692	2.441	5.537	68.836	-11.056	0.433	-7.138	1.86	3.972	-52.836	-5.735
153	153	0.73264	0.418	10.411	1.769	1.163	34.278	2.287	5.636	68.236	-11.708	0.333	-6.96	2.434	3.947	-51.447	-5.737
154	154	0.73746	0.562	10.37	1.987	1.156	34.845	2.182	5.727	67.563	-12.439	0.365	-6.801	3.043	4.025	-50.01	-5.759
155	155	0.74228	0.69	10.333	2.192	1.158	35.394	2.124	5.789	66.827	-13.228	0.562	-6.637	3.645	4.224	-48.51	-5.816
156	156	0.7471	0.804	10.301	2.392	1.162	35.929	2.115	5.828	66.035	-14.042	0.953	-6.494	4.194	4.571	-46.972	-5.925
157	157	0.75192	0.911	10.275	2.598	1.158	36.45	2.15	5.855	65.179	-14.869	1.535	-6.411	4.672	5.075	-45.425	-6.089
158	158	0.75674	1.016	10.26	2.814	1.151	36.96	2.212	5.874	64.26	-15.697	2.184	-6.371	5.057	5.622	-43.867	-6.319
159	159	0.76156	1.113	10.252	3.041	1.132	37.442	2.292	5.882	63.267	-16.499	2.846	-6.354	5.317	6.162	-42.281	-6.624
160	160	0.76638	1.198	10.247	3.272	1.102	37.896	2.384	5.861	62.208	-17.27	3.614	-6.263	5.48	6.765	-40.564	-6.987
161	161	0.7712	1.278	10.248	3.509	1.063	38.324	2.478	5.817	61.085	-18.003	4.423	-6.101	5.588	7.374	-38.73	-7.359
162	162	0.77602	1.35	10.25	3.754	1.015	38.723	2.586	5.754	59.897	-18.69	5.266	-5.854	5.632	7.973	-36.762	-7.732
163	163	0.78084	1.412	10.257	4	0.958	39.097	2.7	5.668	58.643	-19.327	6.087	-5.555	5.619	8.52	-34.7	-8.101
164	164	0.78566	1.47	10.261	4.249	0.903	39.442	2.781	5.523	57.33	-19.896	6.856	-5.227	5.52	8.991	-32.57	-8.486
165	165	0.79048	1.525	10.269	4.498	0.853	39.761	2.825	5.316	55.947	-20.4	7.475	-4.916	5.402	9.306	-30.434	-8.823
166	166	0.7953	1.578	10.286	4.755	0.785	40.053	2.837	5.08	54.506	-20.822	7.925	-4.62	5.233	9.455	-28.31	-9.137
167	167	0.80012	1.615	10.306	5.011	0.699	40.318	2.821	4.798	53.02	-21.13	8.252	-4.362	5.026	9.489	-26.226	-9.39
168	168	0.80494	1.651	10.328	5.277	0.614	40.561	2.744	4.45	51.481	-21.295	8.4	-4.089	4.809	9.335	-24.14	-9.523
169	169	0.80976	1.677	10.346	5.542	0.524	40.773	2.626	4.055	49.901	-21.32	8.368	-3.855	4.598	9.016	-22.119	-9.53
170	170	0.81458	1.705	10.367	5.811	0.428	40.95	2.459	3.611	48.255	-21.223	8.295	-3.625	4.384	8.658	-20.092	-9.447
171	171	0.8194	1.73	10.391	6.074	0.335	41.091	2.258	3.129	46.559	-20.982	8.127	-3.391	4.174	8.207	-18.076	-9.243
172	172	0.82422	1.77	10.42	6.334	0.263	41.187	2.035	2.612	44.783	-20.628	7.904	-3.19	3.946	7.704	-16.08	-8.954
173	173	0.82904	1.803	10.449	6.585	0.194	41.244	1.799	2.065	42.946	-20.191	7.663	-3.099	3.722	7.208	-14.174	-8.601
174	174	0.83386	1.834	10.486	6.83	0.124	41.275	1.553	1.509	41.06	-19.67	7.367	-3.033	3.505	6.671	-12.287	-8.182
175	175	0.83868	1.851	10.526	7.076	0.041	41.277	1.32	0.954	39.124	-19.088	6.967	-2.971	3.313	6.034	-10.404	-7.689
176	176	0.8435	1.864	10.575	7.332	-0.049	41.24	1.097	0.398	37.117	-18.466	6.505	-2.89	3.113	5.332	-8.481	-7.161
177	177	0.84832	1.87	10.624	7.598	-0.154	41.154	0.898	-0.134	35.035	-17.81	5.976	-2.862	2.905	4.586	-6.587	-6.602
178	178	0.85314	1.872	10.67	7.862	-0.265	41.018	0.743	-0.631	32.896	-17.157	5.415	-2.891	2.732	3.832	-4.735	-5.996
179	179	0.85796	1.869	10.714	8.118	-0.382	40.835	0.659	-1.074	30.716	-16.565	4.93	-2.95	2.599	3.178	-2.899	-5.376
180	180	0.86278	1.849	10.752	8.364	-0.515	40.6	0.668	-1.457	28.505	-16.066	4.614	-3.005	2.465	2.712	-1.045	-4.801
181	181	0.8676	1.81	10.789	8.601	-0.66	40.317	0.783	-1.795	26.272	-15.692	4.442	-3.01	2.344	2.399	0.862	-4.264
182	182	0.87242	1.75	10.819	8.832	-0.819	39.989	1.008	-2.096	24.038	-15.474	4.331	-2.965	2.255	2.157	2.801	-3.77
183	183	0.87724	1.677	10.84	9.056	-0.989	39.626	1.338	-2.347	21.828	-15.414	4.219	-2.909	2.174	1.943	4.713	-3.342
184	184	0.88206	1.602	10.849	9.272	-1.164	39.227	1.777	-2.535	19.654	-15.532	4.054	-2.853	2.12	1.723	6.569	-2.967
185	185	0.88688	1.524	10.844	9.485	-1.346	38.792	2.314	-2.675	17.532	-15.848	3.873	-2.762	2.111	1.526	8.395	-2.65
186	186	0.8917	1.448	10.834	9.692	-1.526	38.333	2.914	-2.793	15.476	-16.342	3.784	-2.597	2.118	1.453	10.223	-2.428
187	187	0.89652	1.376	10.807	9.891	-1.7	37.847	3.549	-2.895	13.511	-16.979	3.797	-2.378	2.119	1.514	12.013	-2.315
188	188	0.90134	1.332	10.768	10.073	-1.848	37.352	4.19	-2.98	11.665	-17.746	3.875	-2.198	2.144	1.674	13.651	-2.296
189	189	0.90616	1.316	10.718	10.225	-1.946	36.862	4.828	-3.063	9.969	-18.659	4.002	-2.122	2.219	1.92	15.052	-2.382
190	190	0.91098	1.319	10.661	10.347	-1.996	36.397	5.423	-3.151	8.46	-19.693	4.069	-2.158	2.356	2.137	16.18	-2.58
191	191	0.9158	1.342	10.603	10.445	-2.003	35.967	5.919	-3.242	7.159	-20.761	4.048	-2.238	2.541	2.281	17.082	-2.87
192	192	0.92062	1.39	10.568	10.531	-1.978	35.612	6.292	-3.316	6.096	-21.838	3.942	-2.338	2.793	2.353	17.762	-3.22
193	193	0.92544	1.448	10.496	10.607	-1.911	35.272	6.522	-3.366	5.281	-22.883	3.751	-2.453	3.128	2.357	18.21	-3.596
194	194	0.93026	1.521	10.43	10.666	-1.825	35.014	6.594	-3.362	4.75	-23.838	3.549	-2.594	3.531	2.362	18.399	-3.974
195	195	0.93508	1.601	10.365	10.707	-1.707	34.838	6.488	-3.327	4.524	-24.656	3.412	-2.701	3.97	2.418	18.385	-4.366
196	196	0.9399	1.701	10.32	10.739	-1.562	34.748	6.181	-3.251	4.591	-25.25	3.302	-2.738	4.378	2.48	18.191	-4.755
197	197	0.94472	1.787	10.283	10.763	-1.406	34.725	5.727	-3.162	4.946	-25.651	3.129	-2.728	4.786	2.445	17.8	-5.104
198	198	0.94954	1.873	10.262	10.778	-1.239	34.763	5.147	-3.063	5.548	-25.892	2.88	-2.716	5.219	2.308	17.191	-5.395
199	199	0.95436	1.956	10.238	10.782	-1.057	34.84	4.467	-2.965	6.37	-25.988	2.613	-2.769	5.608	2.148	16.332	-5.69
200	200	0.95918	2.05	10.234	10.787	-0.85	34.966	3.686	-2.891	7.375	-25.923	2.317	-2.921	5.972	1.962	15.209	-5.934
201	201	0.964	2.137	10.253	10.805	-0.657	35.127	2.837	-2.84	8.52	-25.689	2.137	-3.139	6.312	1.886	13.903	-6.089
