# Supplementary material for: Gait phenotypes in paediatric hereditary spastic paraplegia revealed by dynamic time warping analysis and random forests
Source: PLoS One. 2018 Mar 8;13(3):e0192345. doi: 10.1371/journal.pone.0192345 (PMC5843164; doi:10.1371/journal.pone.0192345)
Supplement: S2 Data — (ZIP) [file pone.0192345.s009.zip › Healthy/Right.SR.HEALTHY10.4.csv]

	Epoch	Time	Pelvic.obliquity	Pelvic.tilt	Pelvic rotation	Hip.abd.add	Hip.flexion	Hip.rotation	Knee.abd.add	Knee.flexion	Knee.rotation	Ankle.abd.add	Ankle.flexion	Ankle.rotation	Forefoot.abd.add	Forefoot.flexion	Forefoot.rotation
1	1	0	2.421	11.773	11.622	-3.194	37.046	5.103	-1.436	8.91	-24.004	2.016	-0.134	2.728	0.087	17.029	-5.336
2	2	0.00442	2.511	11.68	11.835	-3.119	36.921	4.943	-1.291	9.292	-24.832	2.011	-0.446	3.57	0.259	16.255	-5.244
3	3	0.00884	2.588	11.612	12.019	-3.03	36.875	4.65	-1.164	9.923	-25.543	2.018	-0.882	4.565	0.435	15.164	-5.052
4	4	0.01326	2.637	11.567	12.178	-2.938	36.9	4.225	-1.076	10.778	-26.069	1.968	-1.536	5.633	0.565	13.682	-4.775
5	5	0.01768	2.657	11.55	12.324	-2.851	36.996	3.675	-1.049	11.821	-26.404	1.865	-2.37	6.721	0.644	11.888	-4.439
6	6	0.0221	2.648	11.554	12.463	-2.777	37.16	3.035	-1.094	12.999	-26.542	1.729	-3.367	7.792	0.694	9.861	-4.038
7	7	0.02652	2.612	11.576	12.594	-2.717	37.397	2.352	-1.22	14.257	-26.472	1.602	-4.494	8.812	0.746	7.696	-3.539
8	8	0.03094	2.558	11.611	12.716	-2.666	37.716	1.682	-1.421	15.567	-26.188	1.507	-5.662	9.751	0.797	5.522	-2.912
9	9	0.03536	2.485	11.637	12.827	-2.626	38.112	1.093	-1.662	16.935	-25.724	1.381	-6.744	10.565	0.752	3.465	-2.171
10	10	0.03978	2.399	11.653	12.904	-2.579	38.599	0.651	-1.894	18.427	-25.082	1.264	-7.422	11.109	0.583	1.778	-1.411
11	11	0.0442	2.325	11.639	12.937	-2.494	39.146	0.387	-2.07	20.105	-24.241	1.298	-7.555	11.262	0.4	0.516	-0.693
12	12	0.04862	2.286	11.604	12.937	-2.358	39.683	0.309	-2.152	21.876	-23.253	1.416	-7.232	10.983	0.185	-0.394	-0.072
13	13	0.05304	2.309	11.544	12.912	-2.13	40.148	0.417	-2.159	23.624	-22.184	1.55	-6.612	10.297	-0.077	-1.045	0.442
14	14	0.05746	2.4	11.473	12.868	-1.804	40.504	0.697	-2.102	25.245	-21.048	1.643	-5.801	9.228	-0.41	-1.48	0.853
15	15	0.06188	2.551	11.406	12.803	-1.392	40.738	1.152	-1.977	26.677	-19.833	1.665	-4.894	7.781	-0.81	-1.751	1.172
16	16	0.0663	2.748	11.363	12.717	-0.909	40.856	1.805	-1.772	27.899	-18.549	1.631	-3.974	5.98	-1.232	-1.928	1.416
17	17	0.07072	2.977	11.356	12.613	-0.375	40.866	2.671	-1.472	28.925	-17.245	1.581	-3.11	3.9	-1.619	-2.094	1.606
18	18	0.07514	3.216	11.378	12.508	0.165	40.767	3.705	-1.066	29.792	-15.925	1.502	-2.365	1.623	-1.969	-2.352	1.761
19	19	0.07956	3.463	11.421	12.411	0.707	40.579	4.853	-0.574	30.556	-14.632	1.338	-1.725	-0.783	-2.346	-2.717	1.856
20	20	0.08398	3.688	11.462	12.341	1.205	40.324	6.056	-0.023	31.242	-13.46	1.049	-1.098	-3.203	-2.795	-3.079	1.854
21	21	0.0884	3.875	11.491	12.309	1.625	40.017	7.246	0.564	31.869	-12.377	0.701	-0.392	-5.604	-3.24	-3.345	1.756
22	22	0.09282	3.998	11.484	12.318	1.95	39.649	8.373	1.148	32.448	-11.392	0.355	0.412	-7.884	-3.618	-3.497	1.605
23	23	0.09724	4.047	11.428	12.369	2.168	39.208	9.4	1.723	32.988	-10.551	-0.036	1.295	-9.926	-3.969	-3.565	1.432
24	24	0.10166	4.03	11.316	12.46	2.294	38.689	10.286	2.261	33.497	-9.901	-0.454	2.2	-11.635	-4.295	-3.609	1.254
25	25	0.10608	3.976	11.152	12.585	2.365	38.101	10.976	2.717	33.968	-9.457	-0.822	3.063	-12.944	-4.549	-3.681	1.094
26	26	0.1105	3.92	10.957	12.75	2.399	37.463	11.43	3.083	34.367	-9.216	-1.155	3.857	-13.807	-4.756	-3.778	0.994
27	27	0.11492	3.888	10.735	12.948	2.437	36.765	11.678	3.354	34.629	-9.225	-1.483	4.569	-14.233	-4.951	-3.858	0.95
28	28	0.11934	3.882	10.504	13.163	2.506	36.037	11.73	3.48	34.703	-9.592	-1.705	5.102	-14.19	-5.086	-3.936	0.9
29	29	0.12376	3.891	10.268	13.372	2.606	35.305	11.603	3.465	34.646	-10.219	-1.829	5.482	-13.772	-5.174	-4.015	0.839
30	30	0.12818	3.918	10.052	13.569	2.725	34.608	11.335	3.354	34.493	-11.058	-1.899	5.714	-13.034	-5.251	-4.12	0.775
31	31	0.1326	3.959	9.871	13.749	2.848	33.96	10.96	3.187	34.283	-12.056	-1.901	5.872	-12.043	-5.282	-4.226	0.702
32	32	0.13702	4.012	9.735	13.91	2.956	33.362	10.491	3	34.038	-13.135	-1.843	6.023	-10.888	-5.252	-4.311	0.608
33	33	0.14144	4.07	9.645	14.055	3.036	32.805	9.932	2.803	33.777	-14.233	-1.746	6.2	-9.624	-5.176	-4.367	0.5
34	34	0.14586	4.117	9.597	14.181	3.085	32.279	9.309	2.591	33.511	-15.331	-1.631	6.4	-8.259	-5.086	-4.408	0.4
35	35	0.15028	4.154	9.587	14.284	3.104	31.778	8.67	2.389	33.238	-16.413	-1.523	6.591	-6.838	-5.011	-4.465	0.32
36	36	0.1547	4.159	9.604	14.366	3.089	31.283	8.049	2.184	32.952	-17.427	-1.341	6.738	-5.439	-4.883	-4.568	0.258
37	37	0.15912	4.137	9.654	14.414	3.054	30.802	7.464	1.977	32.645	-18.33	-1.185	6.892	-4.142	-4.777	-4.654	0.191
38	38	0.16354	4.072	9.731	14.426	2.991	30.336	6.926	1.772	32.345	-19.105	-1.042	7.066	-2.989	-4.682	-4.728	0.097
39	39	0.16796	3.973	9.839	14.389	2.908	29.903	6.437	1.571	32.07	-19.719	-0.909	7.272	-1.979	-4.593	-4.783	0.007
40	40	0.17238	3.836	9.977	14.303	2.803	29.494	6.018	1.383	31.818	-20.155	-0.766	7.479	-1.12	-4.486	-4.855	-0.058
41	41	0.1768	3.663	10.134	14.174	2.676	29.095	5.667	1.211	31.581	-20.407	-0.61	7.685	-0.437	-4.352	-4.941	-0.11
42	42	0.18122	3.461	10.303	14.01	2.545	28.689	5.366	1.039	31.344	-20.473	-0.461	7.918	0.045	-4.208	-5.012	-0.171
43	43	0.18564	3.238	10.479	13.819	2.431	28.267	5.107	0.852	31.1	-20.35	-0.344	8.183	0.316	-4.071	-5.058	-0.235
44	44	0.19006	3.016	10.678	13.598	2.321	27.899	4.881	0.668	30.896	-20.038	-0.245	8.457	0.405	-3.939	-5.102	-0.29
45	45	0.19448	2.783	10.87	13.351	2.225	27.524	4.673	0.453	30.7	-19.573	-0.142	8.682	0.354	-3.801	-5.195	-0.336
46	46	0.1989	2.555	11.055	13.079	2.145	27.145	4.499	0.247	30.505	-19.015	-0.03	8.896	0.204	-3.637	-5.3	-0.378
47	47	0.20332	2.313	11.229	12.788	2.064	26.755	4.348	0.038	30.319	-18.353	0.067	9.125	-0.05	-3.476	-5.396	-0.418
48	48	0.20774	2.066	11.393	12.479	1.988	26.363	4.207	-0.175	30.149	-17.621	0.148	9.336	-0.383	-3.322	-5.518	-0.474
49	49	0.21216	1.811	11.543	12.167	1.9	25.963	4.076	-0.375	29.988	-16.861	0.215	9.498	-0.758	-3.173	-5.696	-0.548
50	50	0.21658	1.551	11.677	11.86	1.791	25.548	3.964	-0.545	29.826	-16.106	0.295	9.608	-1.143	-3.006	-5.928	-0.63
51	51	0.221	1.299	11.798	11.553	1.676	25.122	3.877	-0.689	29.657	-15.387	0.417	9.686	-1.512	-2.796	-6.189	-0.714
52	52	0.22542	1.057	11.903	11.246	1.571	24.682	3.801	-0.829	29.475	-14.748	0.56	9.759	-1.825	-2.579	-6.442	-0.806
53	53	0.22984	0.82	11.991	10.94	1.465	24.225	3.721	-0.97	29.274	-14.185	0.686	9.806	-2.071	-2.389	-6.705	-0.907
54	54	0.23426	0.597	12.056	10.637	1.376	23.742	3.673	-1.093	29.054	-13.731	0.811	9.854	-2.252	-2.21	-6.956	-1.011
55	55	0.23868	0.38	12.108	10.341	1.283	23.244	3.664	-1.188	28.815	-13.446	0.964	9.898	-2.313	-2.024	-7.195	-1.123
56	56	0.2431	0.177	12.147	10.042	1.199	22.727	3.698	-1.256	28.543	-13.332	1.089	9.901	-2.243	-1.88	-7.453	-1.235
57	57	0.24752	-0.015	12.18	9.741	1.114	22.203	3.77	-1.286	28.255	-13.351	1.231	9.849	-2.068	-1.727	-7.754	-1.346
58	58	0.25194	-0.199	12.206	9.442	1.022	21.677	3.871	-1.287	27.962	-13.471	1.401	9.769	-1.823	-1.552	-8.078	-1.463
59	59	0.25636	-0.379	12.225	9.152	0.923	21.148	3.995	-1.269	27.663	-13.702	1.584	9.695	-1.509	-1.378	-8.385	-1.592
60	60	0.26078	-0.561	12.239	8.877	0.81	20.623	4.145	-1.232	27.356	-14.067	1.775	9.637	-1.105	-1.212	-8.66	-1.728
61	61	0.2652	-0.748	12.245	8.61	0.675	20.09	4.318	-1.171	27.032	-14.504	1.967	9.574	-0.642	-1.047	-8.924	-1.854
62	62	0.26962	-0.937	12.243	8.345	0.533	19.551	4.507	-1.104	26.698	-14.98	2.166	9.497	-0.13	-0.878	-9.191	-1.955
63	63	0.27404	-1.118	12.233	8.079	0.409	19.006	4.696	-1.057	26.365	-15.506	2.383	9.422	0.437	-0.708	-9.456	-2.037
64	64	0.27846	-1.298	12.213	7.819	0.283	18.454	4.882	-1.021	26.052	-16.038	2.638	9.393	0.996	-0.513	-9.687	-2.123
65	65	0.28288	-1.475	12.189	7.562	0.151	17.904	5.061	-0.977	25.756	-16.547	2.889	9.374	1.522	-0.319	-9.924	-2.223
66	66	0.2873	-1.65	12.16	7.304	0.013	17.361	5.229	-0.927	25.491	-17.01	3.113	9.338	2.016	-0.143	-10.2	-2.321
67	67	0.29172	-1.815	12.13	7.04	-0.115	16.834	5.383	-0.886	25.266	-17.407	3.323	9.283	2.48	0.023	-10.521	-2.398
68	68	0.29614	-1.962	12.102	6.772	-0.22	16.326	5.51	-0.863	25.087	-17.715	3.56	9.229	2.887	0.22	-10.869	-2.463
69	69	0.30056	-2.095	12.069	6.52	-0.326	15.828	5.586	-0.845	24.953	-17.914	3.862	9.202	3.185	0.489	-11.219	-2.557
70	70	0.30498	-2.213	12.037	6.284	-0.417	15.341	5.609	-0.851	24.839	-18.035	4.166	9.206	3.418	0.757	-11.547	-2.665
71	71	0.3094	-2.314	12.009	6.062	-0.488	14.87	5.572	-0.902	24.756	-18.07	4.456	9.228	3.608	0.997	-11.873	-2.757
72	72	0.31382	-2.396	11.984	5.84	-0.548	14.413	5.488	-0.961	24.692	-17.981	4.725	9.224	3.738	1.235	-12.236	-2.83
73	73	0.31824	-2.462	11.971	5.609	-0.587	13.983	5.367	-1.039	24.659	-17.79	4.978	9.243	3.807	1.466	-12.596	-2.9
74	74	0.32266	-2.517	11.967	5.373	-0.615	13.569	5.214	-1.134	24.646	-17.509	5.239	9.283	3.819	1.708	-12.946	-2.965
75	75	0.32708	-2.56	11.973	5.133	-0.629	13.173	5.03	-1.25	24.651	-17.152	5.498	9.347	3.782	1.95	-13.286	-3.029
76	76	0.3315	-2.588	11.993	4.894	-0.625	12.797	4.808	-1.385	24.677	-16.733	5.741	9.42	3.714	2.178	-13.631	-3.093
77	77	0.33592	-2.602	12.022	4.662	-0.614	12.437	4.55	-1.531	24.716	-16.275	5.97	9.474	3.646	2.395	-14.006	-3.144
78	78	0.34034	-2.608	12.061	4.437	-0.596	12.088	4.288	-1.685	24.757	-15.804	6.179	9.518	3.605	2.59	-14.396	-3.151
79	79	0.34476	-2.607	12.118	4.221	-0.582	11.761	4.018	-1.83	24.802	-15.336	6.41	9.544	3.559	2.813	-14.802	-3.168
80	80	0.34918	-2.608	12.178	4.017	-0.59	11.439	3.743	-1.949	24.85	-14.9	6.638	9.569	3.541	3.039	-15.215	-3.192
81	81	0.3536	-2.603	12.248	3.822	-0.59	11.129	3.468	-2.08	24.905	-14.535	6.879	9.583	3.601	3.259	-15.646	-3.196
82	82	0.35802	-2.6	12.317	3.635	-0.589	10.814	3.201	-2.221	24.957	-14.21	7.109	9.549	3.704	3.46	-16.127	-3.183
83	83	0.36244	-2.598	12.388	3.451	-0.598	10.485	2.957	-2.342	24.98	-13.934	7.298	9.503	3.845	3.624	-16.611	-3.161
84	84	0.36686	-2.596	12.458	3.264	-0.614	10.131	2.746	-2.436	24.959	-13.723	7.446	9.443	4.035	3.756	-17.094	-3.131
85	85	0.37128	-2.597	12.522	3.071	-0.628	9.749	2.577	-2.523	24.901	-13.583	7.599	9.368	4.274	3.888	-17.578	-3.089
86	86	0.3757	-2.598	12.584	2.872	-0.634	9.353	2.457	-2.619	24.828	-13.51	7.803	9.321	4.538	4.048	-18.027	-3.043
87	87	0.38012	-2.604	12.639	2.683	-0.646	8.94	2.363	-2.708	24.749	-13.511	8.018	9.245	4.834	4.208	-18.504	-3.006
88	88	0.38454	-2.597	12.695	2.502	-0.65	8.513	2.309	-2.783	24.647	-13.596	8.261	9.159	5.195	4.388	-18.987	-2.941
89	89	0.38896	-2.585	12.745	2.34	-0.659	8.06	2.277	-2.842	24.507	-13.709	8.478	9.037	5.585	4.544	-19.492	-2.842
90	90	0.39338	-2.565	12.79	2.174	-0.655	7.592	2.27	-2.906	24.36	-13.832	8.7	8.895	5.951	4.706	-20.015	-2.755
91	91	0.3978	-2.544	12.83	2.007	-0.641	7.113	2.301	-2.976	24.22	-13.972	8.908	8.773	6.314	4.84	-20.533	-2.647
92	92	0.40222	-2.524	12.868	1.836	-0.618	6.631	2.376	-3.055	24.105	-14.118	9.106	8.673	6.66	4.951	-21.057	-2.517
93	93	0.40664	-2.506	12.904	1.655	-0.589	6.142	2.499	-3.137	24.009	-14.254	9.298	8.564	6.973	5.055	-21.611	-2.373
94	94	0.41106	-2.491	12.934	1.468	-0.565	5.639	2.667	-3.212	23.916	-14.372	9.49	8.421	7.252	5.165	-22.209	-2.21
95	95	0.41548	-2.485	12.951	1.281	-0.555	5.125	2.867	-3.28	23.843	-14.466	9.708	8.261	7.505	5.302	-22.843	-2.024
96	96	0.4199	-2.484	12.956	1.105	-0.544	4.605	3.076	-3.367	23.803	-14.509	9.96	8.132	7.708	5.459	-23.473	-1.81
97	97	0.42432	-2.479	12.947	0.953	-0.525	4.067	3.305	-3.474	23.782	-14.51	10.289	8.015	7.849	5.673	-24.111	-1.566
98	98	0.42874	-2.468	12.92	0.812	-0.51	3.512	3.56	-3.564	23.778	-14.499	10.579	7.886	7.987	5.85	-24.787	-1.283
99	99	0.43316	-2.446	12.875	0.67	-0.487	2.941	3.832	-3.651	23.799	-14.456	10.855	7.736	8.102	6.014	-25.508	-0.978
100	100	0.43758	-2.423	12.81	0.531	-0.473	2.363	4.114	-3.731	23.867	-14.369	11.162	7.571	8.18	6.208	-26.282	-0.657
101	101	0.442	-2.403	12.728	0.395	-0.468	1.788	4.404	-3.811	23.994	-14.251	11.517	7.383	8.229	6.444	-27.12	-0.329
102	102	0.44642	-2.39	12.632	0.264	-0.475	1.217	4.697	-3.888	24.172	-14.115	11.89	7.158	8.265	6.697	-28.033	0.007
103	103	0.45084	-2.39	12.522	0.144	-0.509	0.651	4.973	-3.951	24.396	-13.952	12.243	6.897	8.312	6.936	-29.018	0.364
104	104	0.45526	-2.387	12.404	0.018	-0.545	0.107	5.234	-4.014	24.683	-13.769	12.596	6.644	8.384	7.168	-30.04	0.744
105	105	0.45968	-2.379	12.273	-0.097	-0.591	-0.409	5.449	-4.079	25.055	-13.566	12.941	6.386	8.487	7.38	-31.123	1.134
106	106	0.4641	-2.359	12.126	-0.207	-0.641	-0.891	5.596	-4.142	25.53	-13.324	13.247	6.136	8.653	7.549	-32.269	1.557
107	107	0.46852	-2.322	11.975	-0.313	-0.682	-1.327	5.679	-4.222	26.087	-13.044	13.53	5.825	8.875	7.693	-33.524	2.006
108	108	0.47294	-2.265	11.818	-0.435	-0.705	-1.718	5.73	-4.319	26.723	-12.746	13.798	5.456	9.161	7.822	-34.882	2.48
109	109	0.47736	-2.193	11.665	-0.581	-0.721	-2.047	5.737	-4.423	27.446	-12.429	14.037	5.042	9.509	7.932	-36.324	2.955
110	110	0.48178	-2.121	11.519	-0.744	-0.744	-2.308	5.675	-4.541	28.252	-12.089	14.236	4.566	9.91	8.02	-37.858	3.414
111	111	0.4862	-2.065	11.386	-0.914	-0.776	-2.492	5.54	-4.691	29.142	-11.738	14.376	3.992	10.374	8.066	-39.517	3.862
112	112	0.49062	-2.028	11.277	-1.084	-0.816	-2.566	5.349	-4.869	30.137	-11.407	14.409	3.28	10.931	8.03	-41.334	4.315
113	113	0.49504	-2.003	11.188	-1.253	-0.862	-2.514	5.103	-5.058	31.253	-11.089	14.31	2.357	11.541	7.91	-43.366	4.733
114	114	0.49946	-1.996	11.117	-1.424	-0.929	-2.3	4.796	-5.253	32.534	-10.757	14.189	1.239	12.14	7.83	-45.601	5.071
115	115	0.50388	-2.038	11.038	-1.562	-1.05	-1.975	4.425	-5.439	33.937	-10.465	14.083	-0.054	12.742	7.829	-47.999	5.325
116	116	0.5083	-2.144	10.943	-1.659	-1.255	-1.55	3.982	-5.602	35.463	-10.207	13.954	-1.499	13.338	7.883	-50.539	5.493
117	117	0.51272	-2.318	10.811	-1.709	-1.545	-1.063	3.477	-5.751	37.1	-9.996	13.824	-3.112	13.936	8.015	-53.24	5.59
118	118	0.51714	-2.56	10.632	-1.723	-1.915	-0.547	2.938	-5.897	38.808	-9.854	13.695	-4.898	14.559	8.225	-56.095	5.641
119	119	0.52156	-2.87	10.401	-1.718	-2.361	-0.036	2.394	-6.036	40.524	-9.805	13.508	-6.883	15.22	8.477	-59.085	5.656
120	120	0.52598	-3.246	10.121	-1.709	-2.881	0.451	1.869	-6.152	42.181	-9.866	13.198	-9.114	15.906	8.738	-62.198	5.616
121	121	0.5304	-3.686	9.815	-1.709	-3.471	0.931	1.378	-6.256	43.752	-10.028	12.78	-11.621	16.578	9.031	-65.435	5.504
122	122	0.53482	-4.169	9.492	-1.71	-4.093	1.41	0.897	-6.383	45.233	-10.245	12.145	-14.443	17.225	9.252	-68.831	5.361
123	123	0.53924	-4.673	9.177	-1.714	-4.743	1.907	0.468	-6.487	46.638	-10.531	11.198	-17.526	17.854	9.317	-72.346	5.224
124	124	0.54366	-5.173	8.87	-1.719	-5.39	2.423	0.062	-6.589	47.995	-10.842	10.108	-20.699	18.413	9.341	-75.857	5.084
125	125	0.54808	-5.641	8.598	-1.749	-5.989	3.007	-0.313	-6.727	49.344	-11.16	8.956	-23.79	18.9	9.345	-79.232	4.958
126	126	0.5525	-6.071	8.369	-1.803	-6.523	3.671	-0.651	-6.902	50.713	-11.486	7.784	-26.614	19.319	9.306	-82.324	4.852
127	127	0.55692	-6.453	8.191	-1.884	-6.98	4.429	-0.941	-7.121	52.124	-11.796	6.702	-29.014	19.666	9.257	-85.012	4.767
128	128	0.56134	-6.785	8.062	-1.988	-7.359	5.276	-1.178	-7.376	53.581	-12.055	5.799	-30.876	19.922	9.218	-87.209	4.689
129	129	0.56576	-7.071	7.969	-2.111	-7.663	6.187	-1.353	-7.64	55.072	-12.246	5.044	-32.159	20.06	9.126	-88.873	4.591
130	130	0.57018	-7.288	7.916	-2.286	-7.859	7.191	-1.421	-7.89	56.613	-12.381	4.386	-32.923	20.057	8.945	-90.054	4.438
131	131	0.5746	-7.436	7.886	-2.497	-7.93	8.245	-1.383	-8.111	58.193	-12.445	3.873	-33.195	19.845	8.696	-90.795	4.186
132	132	0.57902	-7.522	7.871	-2.739	-7.902	9.34	-1.264	-8.314	59.827	-12.38	3.625	-32.924	19.443	8.459	-91.08	3.862
133	133	0.58344	-7.548	7.871	-2.984	-7.779	10.442	-1.115	-8.505	61.44	-12.179	3.594	-32.167	18.894	8.205	-90.91	3.511
134	134	0.58786	-7.514	7.888	-3.221	-7.575	11.545	-0.909	-8.628	62.993	-11.866	3.756	-30.953	18.187	7.95	-90.269	3.119
135	135	0.59228	-7.413	7.922	-3.456	-7.278	12.638	-0.634	-8.664	64.45	-11.476	4.071	-29.405	17.316	7.717	-89.231	2.67
136	136	0.5967	-7.252	7.965	-3.68	-6.903	13.708	-0.303	-8.607	65.803	-11.024	4.474	-27.663	16.277	7.505	-87.912	2.16
137	137	0.60112	-7.05	8.014	-3.875	-6.486	14.753	0.065	-8.451	67.068	-10.51	4.902	-25.84	15.077	7.301	-86.431	1.595
138	138	0.60554	-6.821	8.078	-4.036	-6.041	15.783	0.461	-8.202	68.254	-9.944	5.317	-24.046	13.741	7.11	-84.898	0.993
139	139	0.60996	-6.599	8.154	-4.143	-5.63	16.793	0.864	-7.859	69.322	-9.335	5.716	-22.424	12.335	6.98	-83.421	0.386
140	140	0.61438	-6.393	8.237	-4.189	-5.263	17.763	1.295	-7.378	70.212	-8.713	5.939	-21.029	10.858	6.789	-82.002	-0.243
141	141	0.6188	-6.193	8.343	-4.173	-4.926	18.726	1.724	-6.813	70.943	-8.103	6.038	-19.866	9.384	6.57	-80.664	-0.868
142	142	0.62322	-5.984	8.474	-4.097	-4.59	19.686	2.121	-6.218	71.544	-7.542	6.057	-18.851	7.983	6.334	-79.359	-1.454
143	143	0.62764	-5.759	8.635	-3.951	-4.261	20.646	2.457	-5.609	72.038	-7.025	5.963	-17.945	6.668	6.036	-78.077	-1.993
144	144	0.63206	-5.519	8.814	-3.742	-3.95	21.592	2.745	-4.961	72.422	-6.558	5.744	-17.106	5.456	5.671	-76.789	-2.479
145	145	0.63648	-5.27	9.001	-3.472	-3.671	22.51	2.998	-4.259	72.684	-6.171	5.408	-16.307	4.377	5.255	-75.461	-2.905
146	146	0.6409	-5.019	9.19	-3.144	-3.433	23.407	3.199	-3.529	72.835	-5.894	4.969	-15.53	3.464	4.803	-74.077	-3.279
147	147	0.64532	-4.764	9.381	-2.782	-3.217	24.308	3.334	-2.815	72.929	-5.721	4.483	-14.737	2.707	4.358	-72.629	-3.608
148	148	0.64974	-4.519	9.568	-2.374	-3.058	25.209	3.394	-2.124	72.987	-5.617	4.032	-13.929	2.064	3.983	-71.133	-3.916
149	149	0.65416	-4.28	9.766	-1.952	-2.92	26.114	3.428	-1.464	72.949	-5.61	3.681	-13.158	1.571	3.729	-69.592	-4.177
150	150	0.65858	-4.065	9.971	-1.508	-2.83	27.002	3.471	-0.799	72.79	-5.734	3.376	-12.43	1.248	3.543	-67.998	-4.394
151	151	0.663	-3.872	10.176	-1.052	-2.777	27.865	3.523	-0.133	72.491	-5.98	3.04	-11.78	1.092	3.353	-66.378	-4.559
152	152	0.66742	-3.701	10.375	-0.589	-2.762	28.707	3.562	0.496	72.08	-6.328	2.694	-11.199	1.102	3.163	-64.74	-4.663
153	153	0.67184	-3.55	10.568	-0.122	-2.787	29.531	3.587	1.085	71.584	-6.761	2.37	-10.683	1.267	2.997	-63.097	-4.706
154	154	0.67626	-3.411	10.759	0.351	-2.849	30.346	3.616	1.662	71.027	-7.257	2.087	-10.214	1.558	2.873	-61.451	-4.69
155	155	0.68068	-3.27	10.957	0.83	-2.939	31.165	3.645	2.241	70.435	-7.794	1.861	-9.749	1.952	2.806	-59.775	-4.616
156	156	0.6851	-3.124	11.155	1.319	-3.048	31.984	3.642	2.776	69.795	-8.406	1.704	-9.333	2.487	2.806	-58.097	-4.483
157	157	0.68952	-2.967	11.351	1.807	-3.144	32.789	3.582	3.201	69.077	-9.122	1.546	-8.98	3.163	2.774	-56.416	-4.308
158	158	0.69394	-2.8	11.538	2.288	-3.236	33.557	3.526	3.597	68.252	-9.868	1.402	-8.711	3.845	2.743	-54.738	-4.14
159	159	0.69836	-2.615	11.721	2.735	-3.287	34.3	3.533	3.991	67.356	-10.658	1.341	-8.497	4.469	2.771	-53.063	-4.029
160	160	0.70278	-2.417	11.904	3.152	-3.301	35.019	3.607	4.372	66.406	-11.499	1.437	-8.327	5.068	2.919	-51.394	-3.947
161	161	0.7072	-2.211	12.09	3.53	-3.288	35.727	3.736	4.736	65.43	-12.366	1.66	-8.168	5.665	3.162	-49.722	-3.863
162	162	0.71162	-2.008	12.279	3.891	-3.283	36.427	3.881	5.073	64.434	-13.222	1.966	-7.997	6.244	3.465	-48.026	-3.781
163	163	0.71604	-1.813	12.463	4.259	-3.303	37.11	4.016	5.373	63.393	-14.049	2.354	-7.806	6.754	3.821	-46.272	-3.735
164	164	0.72046	-1.609	12.637	4.608	-3.298	37.771	4.171	5.635	62.283	-14.857	2.818	-7.582	7.161	4.211	-44.429	-3.739
165	165	0.72488	-1.413	12.782	4.977	-3.31	38.372	4.324	5.867	61.117	-15.635	3.325	-7.332	7.498	4.611	-42.534	-3.755
166	166	0.7293	-1.211	12.914	5.322	-3.289	38.921	4.487	6.052	59.872	-16.357	3.89	-7.106	7.708	5.047	-40.621	-3.802
167	167	0.73372	-1.029	13.022	5.696	-3.304	39.408	4.615	6.175	58.55	-17.029	4.457	-6.933	7.821	5.469	-38.716	-3.884
168	168	0.73814	-0.861	13.112	6.076	-3.336	39.845	4.746	6.255	57.14	-17.654	5.01	-6.778	7.815	5.857	-36.765	-4.015
169	169	0.74256	-0.707	13.187	6.452	-3.38	40.234	4.894	6.311	55.657	-18.206	5.565	-6.612	7.676	6.23	-34.761	-4.183
170	170	0.74698	-0.563	13.247	6.82	-3.426	40.575	5.033	6.314	54.106	-18.659	6.144	-6.428	7.413	6.606	-32.695	-4.364
171	171	0.7514	-0.425	13.293	7.192	-3.474	40.862	5.121	6.229	52.476	-19.003	6.697	-6.228	7.091	6.931	-30.574	-4.499
172	172	0.75582	-0.294	13.323	7.587	-3.539	41.089	5.137	6.056	50.772	-19.251	7.111	-5.995	6.781	7.097	-28.403	-4.539
173	173	0.76024	-0.166	13.326	7.991	-3.607	41.255	5.084	5.803	49.018	-19.425	7.379	-5.666	6.45	7.099	-26.127	-4.545
174	174	0.76466	-0.044	13.315	8.396	-3.651	41.384	4.963	5.429	47.232	-19.5	7.599	-5.282	6.063	7.02	-23.78	-4.527
175	175	0.76908	0.076	13.297	8.786	-3.667	41.482	4.776	4.941	45.414	-19.462	7.726	-4.86	5.66	6.828	-21.39	-4.448
176	176	0.7735	0.193	13.275	9.201	-3.7	41.544	4.499	4.352	43.527	-19.342	7.768	-4.513	5.318	6.551	-19.041	-4.277
177	177	0.77792	0.308	13.25	9.621	-3.736	41.563	4.145	3.681	41.574	-19.121	7.726	-4.197	4.977	6.193	-16.694	-4.06
178	178	0.78234	0.421	13.22	10.04	-3.762	41.546	3.723	2.929	39.576	-18.781	7.606	-3.922	4.618	5.756	-14.374	-3.803
179	179	0.78676	0.533	13.186	10.447	-3.764	41.492	3.266	2.113	37.545	-18.35	7.41	-3.656	4.259	5.239	-12.063	-3.498
180	180	0.79118	0.64	13.151	10.844	-3.749	41.4	2.806	1.276	35.489	-17.872	7.144	-3.355	3.937	4.655	-9.736	-3.131
181	181	0.7956	0.735	13.124	11.251	-3.756	41.284	2.342	0.452	33.429	-17.35	6.834	-3.052	3.678	4.05	-7.441	-2.689
182	182	0.80002	0.823	13.107	11.665	-3.763	41.149	1.874	-0.384	31.346	-16.784	6.533	-2.734	3.431	3.461	-5.133	-2.211
183	183	0.80444	0.901	13.098	12.104	-3.799	40.978	1.441	-1.161	29.232	-16.203	6.129	-2.402	3.146	2.811	-2.822	-1.744
184	184	0.80886	0.981	13.085	12.533	-3.831	40.765	1.106	-1.855	27.085	-15.671	5.74	-2.075	2.827	2.223	-0.517	-1.304
185	185	0.81328	1.051	13.064	12.953	-3.871	40.505	0.882	-2.459	24.931	-15.205	5.343	-1.783	2.499	1.681	1.727	-0.872
186	186	0.8177	1.105	13.037	13.38	-3.934	40.206	0.801	-2.959	22.817	-14.859	4.923	-1.483	2.149	1.166	3.917	-0.474
187	187	0.82212	1.146	12.999	13.827	-4.038	39.86	0.885	-3.333	20.758	-14.679	4.53	-1.115	1.742	0.735	6.099	-0.15
188	188	0.82654	1.171	12.949	14.297	-4.19	39.464	1.122	-3.582	18.762	-14.655	4.206	-0.67	1.253	0.437	8.274	0.079
189	189	0.83096	1.178	12.892	14.77	-4.378	39.031	1.494	-3.727	16.836	-14.77	3.937	-0.21	0.711	0.268	10.374	0.23
190	190	0.83538	1.174	12.823	15.214	-4.568	38.561	2.022	-3.784	14.972	-15.094	3.709	0.189	0.202	0.215	12.326	0.32
191	191	0.8398	1.157	12.741	15.649	-4.799	38.07	2.682	-3.726	13.252	-15.687	3.592	0.511	-0.199	0.341	14.044	0.353
192	192	0.84422	1.146	12.64	16.046	-5.004	37.562	3.477	-3.601	11.685	-16.523	3.497	0.898	-0.519	0.544	15.664	0.336
193	193	0.84864	1.134	12.516	16.42	-5.201	37.034	4.333	-3.418	10.265	-17.571	3.322	1.208	-0.745	0.71	17.044	0.243
194	194	0.85306	1.125	12.379	16.749	-5.366	36.481	5.24	-3.2	8.926	-18.839	3.088	1.272	-0.81	0.859	18.062	0.101
195	195	0.85748	1.115	12.236	17.054	-5.511	35.914	6.145	-2.972	7.682	-20.316	2.832	0.999	-0.655	1.003	18.614	-0.055
196	196	0.8619	1.104	12.089	17.338	-5.631	35.358	6.962	-2.756	6.583	-21.898	2.6	0.374	-0.333	1.171	18.666	-0.251
197	197	0.86632	1.099	11.941	17.589	-5.702	34.841	7.631	-2.574	5.67	-23.475	2.416	-0.542	0.084	1.379	18.266	-0.514
198	198	0.87074	1.102	11.787	17.797	-5.711	34.371	8.135	-2.428	4.964	-25.02	2.276	-1.626	0.611	1.618	17.532	-0.816
199	199	0.87516	1.123	11.615	17.926	-5.641	33.96	8.44	-2.268	4.489	-26.504	2.168	-2.693	1.298	1.904	16.63	-1.138
200	200	0.87958	1.161	11.427	17.993	-5.494	33.626	8.507	-2.091	4.318	-27.822	2.012	-3.436	2.128	2.127	15.816	-1.415
201	201	0.884	1.215	11.227	18.021	-5.287	33.381	8.353	-1.893	4.477	-28.967	1.868	-3.642	3.082	2.293	15.293	-1.638
