# Supplementary material for: Gait phenotypes in paediatric hereditary spastic paraplegia revealed by dynamic time warping analysis and random forests
Source: PLoS One. 2018 Mar 8;13(3):e0192345. doi: 10.1371/journal.pone.0192345 (PMC5843164; doi:10.1371/journal.pone.0192345)
Supplement: S2 Data — (ZIP) [file pone.0192345.s009.zip › Healthy/Right.SR.HEALTHY10.5.csv]

	Epoch	Time	Pelvic.obliquity	Pelvic.tilt	Pelvic rotation	Hip.abd.add	Hip.flexion	Hip.rotation	Knee.abd.add	Knee.flexion	Knee.rotation	Ankle.abd.add	Ankle.flexion	Ankle.rotation	Forefoot.abd.add	Forefoot.flexion	Forefoot.rotation
1	1	0	2.799	12.856	8.858	-2.649	35.807	4.386	-2.95	3.844	-35.14	5.777	-5.015	16.604	4.153	15.753	-5.537
2	2	0.00405	3.015	12.771	8.754	-2.089	35.943	3.295	-3.033	4.682	-35.255	5.378	-5.152	18.508	4.049	14.827	-4.769
3	3	0.0081	3.234	12.676	8.689	-1.557	36.066	2.109	-3.129	5.634	-34.935	4.69	-5.999	20.11	3.911	13.104	-3.929
4	4	0.01215	3.453	12.567	8.667	-1.055	36.162	0.876	-3.254	6.639	-34.168	3.714	-7.491	21.286	3.701	10.715	-3.063
5	5	0.0162	3.666	12.444	8.676	-0.581	36.236	-0.345	-3.425	7.644	-32.982	2.551	-9.392	21.989	3.395	7.938	-2.19
6	6	0.02025	3.863	12.311	8.699	-0.127	36.305	-1.491	-3.66	8.611	-31.436	1.387	-11.335	22.238	2.987	5.173	-1.309
7	7	0.0243	4.053	12.162	8.75	0.307	36.4	-2.494	-3.976	9.542	-29.49	0.555	-12.698	21.966	2.467	3.008	-0.393
8	8	0.02835	4.207	11.991	8.81	0.699	36.53	-3.245	-4.309	10.591	-27.311	0.155	-13.489	21.27	1.967	1.3	0.538
9	9	0.0324	4.336	11.801	8.877	1.047	36.723	-3.747	-4.613	11.914	-24.997	0.127	-13.782	20.184	1.514	-0.138	1.429
10	10	0.03645	4.446	11.595	8.947	1.351	36.985	-3.972	-4.84	13.59	-22.62	0.407	-13.556	18.718	1.096	-1.347	2.257
11	11	0.0405	4.554	11.376	9.013	1.622	37.308	-3.891	-4.946	15.64	-20.258	0.902	-12.769	16.899	0.68	-2.294	3.013
12	12	0.04455	4.702	11.139	9.072	1.903	37.679	-3.447	-4.874	18.021	-18.052	1.47	-11.269	14.754	0.205	-2.763	3.686
13	13	0.0486	4.922	10.901	9.117	2.235	38.037	-2.673	-4.585	20.492	-16.025	1.901	-9.259	12.336	-0.339	-2.76	4.302
14	14	0.05265	5.209	10.67	9.144	2.629	38.349	-1.647	-4.126	22.886	-14.141	2.206	-7.182	9.699	-0.849	-2.613	4.835
15	15	0.0567	5.543	10.468	9.135	3.081	38.596	-0.361	-3.509	25.093	-12.399	2.359	-5.317	6.847	-1.328	-2.532	5.238
16	16	0.06075	5.903	10.318	9.079	3.587	38.77	1.184	-2.753	27.022	-10.818	2.367	-3.836	3.829	-1.778	-2.645	5.492
17	17	0.0648	6.291	10.241	8.982	4.145	38.865	2.964	-1.881	28.59	-9.459	2.311	-2.752	0.773	-2.164	-2.931	5.632
18	18	0.06885	6.647	10.233	8.787	4.764	38.855	5.032	-0.956	29.711	-8.488	2.348	-2.013	-2.066	-2.384	-3.293	5.725
19	19	0.0729	7.01	10.272	8.564	5.42	38.768	7.246	0.009	30.495	-7.883	2.394	-1.369	-4.706	-2.528	-3.555	5.749
20	20	0.07695	7.366	10.342	8.314	6.09	38.613	9.557	1.016	31.021	-7.66	2.355	-0.777	-7.095	-2.678	-3.724	5.693
21	21	0.081	7.7	10.428	8.045	6.743	38.41	11.892	2.06	31.382	-7.811	2.179	-0.205	-9.169	-2.886	-3.833	5.559
22	22	0.08505	7.997	10.523	7.78	7.345	38.188	14.152	3.122	31.689	-8.309	1.862	0.385	-10.853	-3.16	-3.925	5.366
23	23	0.0891	8.234	10.623	7.526	7.853	38.023	16.175	4.226	32.144	-9.208	1.332	1.059	-11.825	-3.559	-4.076	5.203
24	24	0.09315	8.397	10.722	7.295	8.272	37.926	17.864	5.271	32.793	-10.283	0.762	1.832	-12.272	-3.968	-4.271	5.039
25	25	0.0972	8.495	10.822	7.098	8.606	37.863	19.144	6.174	33.571	-11.418	0.238	2.661	-12.254	-4.333	-4.499	4.881
26	26	0.10125	8.523	10.915	6.939	8.852	37.787	19.996	6.864	34.396	-12.554	-0.186	3.496	-11.853	-4.631	-4.74	4.714
27	27	0.1053	8.469	10.985	6.819	9.013	37.644	20.447	7.284	35.177	-13.667	-0.486	4.283	-11.156	-4.864	-4.967	4.512
28	28	0.10935	8.344	11.007	6.747	9.12	37.368	20.453	7.307	35.793	-14.759	-0.65	4.907	-10.134	-5.068	-5.18	4.326
29	29	0.1134	8.204	10.987	6.725	9.204	37.016	20.098	7.033	36.281	-15.819	-0.654	5.424	-8.91	-5.185	-5.35	4.141
30	30	0.11745	8.084	10.935	6.749	9.294	36.614	19.452	6.527	36.643	-16.8	-0.538	5.831	-7.611	-5.233	-5.498	3.95
31	31	0.1215	8	10.857	6.812	9.4	36.17	18.569	5.852	36.878	-17.664	-0.365	6.159	-6.303	-5.244	-5.61	3.766
32	32	0.12555	7.961	10.754	6.909	9.517	35.692	17.504	5.086	37.001	-18.385	-0.208	6.445	-5.026	-5.256	-5.68	3.604
33	33	0.1296	7.976	10.624	7.048	9.613	35.207	16.294	4.344	37.069	-18.927	-0.129	6.684	-3.798	-5.305	-5.779	3.482
34	34	0.13365	8.028	10.473	7.212	9.668	34.731	15.032	3.692	37.136	-19.286	-0.025	6.938	-2.679	-5.29	-5.895	3.383
35	35	0.1377	8.11	10.324	7.387	9.703	34.278	13.742	3.106	37.223	-19.472	0.069	7.215	-1.683	-5.257	-6.029	3.304
36	36	0.14175	8.217	10.187	7.561	9.736	33.839	12.446	2.558	37.32	-19.474	0.178	7.519	-0.853	-5.189	-6.172	3.233
37	37	0.1458	8.345	10.071	7.723	9.779	33.405	11.179	2.043	37.416	-19.293	0.311	7.849	-0.226	-5.074	-6.32	3.157
38	38	0.14985	8.483	9.979	7.86	9.829	32.967	9.993	1.594	37.503	-18.936	0.439	8.207	0.171	-4.931	-6.475	3.068
39	39	0.1539	8.607	9.904	7.959	9.87	32.54	8.948	1.223	37.618	-18.432	0.568	8.581	0.361	-4.766	-6.651	2.984
40	40	0.15795	8.688	9.831	8.016	9.914	32.091	8.046	0.872	37.732	-17.868	0.692	8.956	0.448	-4.604	-6.826	2.934
41	41	0.162	8.725	9.767	8.031	9.943	31.62	7.292	0.557	37.827	-17.246	0.825	9.311	0.41	-4.425	-7.018	2.885
42	42	0.16605	8.717	9.719	8.006	9.945	31.133	6.686	0.29	37.904	-16.566	0.955	9.654	0.241	-4.236	-7.219	2.829
43	43	0.1701	8.662	9.694	7.944	9.918	30.643	6.222	0.078	37.974	-15.827	1.04	10.022	-0.04	-4.066	-7.399	2.784
44	44	0.17415	8.548	9.716	7.836	9.838	30.169	5.95	-0.046	38.025	-15.092	1.102	10.396	-0.39	-3.896	-7.567	2.754
45	45	0.1782	8.389	9.758	7.685	9.73	29.702	5.832	-0.122	38.065	-14.399	1.19	10.739	-0.781	-3.698	-7.752	2.71
46	46	0.18225	8.191	9.827	7.49	9.609	29.234	5.847	-0.173	38.074	-13.751	1.314	11.037	-1.19	-3.47	-7.959	2.668
47	47	0.1863	7.968	9.919	7.253	9.488	28.772	5.981	-0.205	38.051	-13.153	1.431	11.29	-1.597	-3.253	-8.185	2.639
48	48	0.19035	7.738	10.027	6.982	9.379	28.322	6.217	-0.208	38.004	-12.613	1.482	11.503	-1.984	-3.1	-8.419	2.629
49	49	0.1944	7.522	10.175	6.682	9.288	27.892	6.557	-0.166	37.905	-12.152	1.483	11.715	-2.365	-2.988	-8.623	2.62
50	50	0.19845	7.331	10.328	6.372	9.216	27.455	6.968	-0.08	37.753	-11.801	1.468	11.864	-2.697	-2.897	-8.853	2.601
51	51	0.2025	7.17	10.487	6.049	9.178	27.008	7.419	0.005	37.551	-11.562	1.494	11.964	-2.947	-2.788	-9.1	2.594
52	52	0.20655	7.039	10.651	5.72	9.177	26.554	7.896	0.086	37.308	-11.434	1.55	12	-3.116	-2.675	-9.382	2.592
53	53	0.2106	6.935	10.818	5.391	9.206	26.103	8.393	0.172	37.038	-11.411	1.609	11.965	-3.215	-2.578	-9.71	2.585
54	54	0.21465	6.859	10.995	5.065	9.247	25.666	8.914	0.282	36.743	-11.503	1.667	11.872	-3.239	-2.5	-10.073	2.565
55	55	0.2187	6.801	11.189	4.757	9.298	25.259	9.426	0.389	36.443	-11.736	1.758	11.77	-3.136	-2.415	-10.431	2.553
56	56	0.22275	6.743	11.386	4.462	9.336	24.864	9.926	0.492	36.14	-12.066	1.913	11.69	-2.946	-2.287	-10.755	2.536
57	57	0.2268	6.683	11.584	4.18	9.367	24.478	10.418	0.592	35.835	-12.479	2.09	11.619	-2.689	-2.151	-11.061	2.512
58	58	0.23085	6.622	11.78	3.914	9.39	24.093	10.903	0.692	35.525	-12.961	2.262	11.537	-2.376	-2.031	-11.371	2.482
59	59	0.2349	6.56	11.967	3.666	9.399	23.695	11.381	0.799	35.197	-13.496	2.431	11.421	-2.007	-1.919	-11.707	2.461
60	60	0.23895	6.497	12.142	3.441	9.39	23.288	11.846	0.915	34.863	-14.093	2.607	11.277	-1.592	-1.806	-12.067	2.424
61	61	0.243	6.425	12.302	3.241	9.352	22.875	12.262	1.017	34.534	-14.683	2.853	11.117	-1.17	-1.63	-12.446	2.373
62	62	0.24705	6.342	12.446	3.068	9.296	22.456	12.619	1.095	34.216	-15.249	3.14	10.97	-0.76	-1.414	-12.817	2.304
63	63	0.2511	6.248	12.577	2.922	9.221	22.027	12.917	1.144	33.9	-15.784	3.445	10.828	-0.365	-1.18	-13.181	2.224
64	64	0.25515	6.138	12.697	2.808	9.119	21.576	13.17	1.167	33.565	-16.291	3.752	10.659	0.025	-0.945	-13.566	2.147
65	65	0.2592	6.013	12.806	2.719	8.991	21.11	13.367	1.17	33.215	-16.728	3.994	10.489	0.385	-0.762	-13.943	2.078
66	66	0.26325	5.864	12.912	2.646	8.821	20.637	13.496	1.151	32.863	-17.069	4.227	10.288	0.712	-0.577	-14.357	2.012
67	67	0.2673	5.694	13.007	2.584	8.622	20.161	13.553	1.107	32.532	-17.309	4.488	10.111	0.993	-0.356	-14.758	1.941
68	68	0.27135	5.507	13.089	2.528	8.397	19.682	13.539	1.039	32.227	-17.441	4.757	9.957	1.231	-0.115	-15.158	1.869
69	69	0.2754	5.306	13.162	2.475	8.152	19.2	13.454	0.948	31.952	-17.464	4.992	9.799	1.432	0.1	-15.585	1.804
70	70	0.27945	5.114	13.211	2.421	7.925	18.72	13.274	0.82	31.736	-17.353	5.148	9.67	1.569	0.247	-16.016	1.733
71	71	0.2835	4.939	13.259	2.364	7.72	18.259	12.992	0.634	31.574	-17.132	5.354	9.521	1.696	0.433	-16.5	1.679
72	72	0.28755	4.791	13.308	2.304	7.544	17.814	12.637	0.417	31.445	-16.82	5.559	9.39	1.789	0.619	-16.985	1.629
73	73	0.2916	4.664	13.361	2.245	7.387	17.383	12.225	0.177	31.329	-16.426	5.76	9.262	1.848	0.805	-17.474	1.584
74	74	0.29565	4.555	13.42	2.184	7.248	16.96	11.772	-0.084	31.21	-15.963	5.951	9.12	1.882	0.987	-17.975	1.552
75	75	0.2997	4.472	13.481	2.121	7.146	16.542	11.285	-0.369	31.084	-15.465	6.091	8.975	1.913	1.122	-18.471	1.534
76	76	0.30375	4.417	13.55	2.054	7.058	16.12	10.775	-0.653	30.923	-14.962	6.21	8.796	1.979	1.238	-18.984	1.532
77	77	0.3078	4.391	13.626	1.979	6.999	15.707	10.248	-0.938	30.755	-14.447	6.34	8.621	2.05	1.37	-19.492	1.53
78	78	0.31185	4.393	13.711	1.897	6.965	15.296	9.73	-1.215	30.569	-13.943	6.479	8.432	2.137	1.512	-20.008	1.537
79	79	0.3159	4.413	13.805	1.803	6.948	14.882	9.253	-1.475	30.363	-13.473	6.625	8.21	2.242	1.66	-20.55	1.554
80	80	0.31995	4.436	13.9	1.685	6.942	14.466	8.847	-1.713	30.15	-13.048	6.782	7.95	2.351	1.818	-21.124	1.569
81	81	0.324	4.445	14.003	1.548	6.923	14.046	8.508	-1.929	29.923	-12.684	6.908	7.701	2.491	1.939	-21.683	1.591
82	82	0.32805	4.437	14.103	1.398	6.883	13.621	8.241	-2.109	29.701	-12.377	7.038	7.458	2.655	2.063	-22.241	1.624
83	83	0.3321	4.423	14.202	1.241	6.83	13.193	8.047	-2.254	29.48	-12.148	7.21	7.213	2.847	2.221	-22.805	1.659
84	84	0.33615	4.404	14.3	1.081	6.767	12.761	7.925	-2.365	29.26	-11.996	7.41	6.956	3.065	2.401	-23.384	1.698
85	85	0.3402	4.376	14.391	0.912	6.692	12.324	7.872	-2.445	29.049	-11.902	7.586	6.681	3.306	2.557	-23.988	1.749
86	86	0.34425	4.33	14.48	0.737	6.608	11.887	7.899	-2.507	28.855	-11.903	7.778	6.403	3.585	2.715	-24.604	1.809
87	87	0.3483	4.269	14.556	0.559	6.51	11.442	7.98	-2.553	28.684	-11.967	7.976	6.129	3.887	2.87	-25.231	1.873
88	88	0.35235	4.201	14.621	0.38	6.401	10.987	8.106	-2.584	28.526	-12.082	8.192	5.864	4.203	3.033	-25.861	1.938
89	89	0.3564	4.127	14.674	0.202	6.287	10.516	8.276	-2.609	28.376	-12.238	8.419	5.593	4.531	3.198	-26.507	2.013
90	90	0.36045	4.045	14.711	0.027	6.17	10.022	8.489	-2.635	28.231	-12.422	8.645	5.303	4.864	3.351	-27.184	2.107
91	91	0.3645	3.958	14.741	-0.143	6.042	9.512	8.751	-2.647	28.092	-12.618	8.849	5.033	5.18	3.474	-27.857	2.219
92	92	0.36855	3.864	14.757	-0.298	5.91	8.99	9.021	-2.659	27.982	-12.799	9.061	4.746	5.458	3.602	-28.571	2.331
93	93	0.3726	3.767	14.758	-0.436	5.768	8.466	9.281	-2.673	27.904	-12.966	9.256	4.476	5.733	3.706	-29.293	2.458
94	94	0.37665	3.666	14.74	-0.552	5.617	7.935	9.525	-2.69	27.859	-13.108	9.425	4.216	6.009	3.775	-30.031	2.617
95	95	0.3807	3.557	14.703	-0.642	5.455	7.395	9.748	-2.716	27.844	-13.216	9.568	3.955	6.282	3.808	-30.798	2.811
96	96	0.38475	3.431	14.651	-0.7	5.274	6.849	9.94	-2.76	27.857	-13.289	9.706	3.684	6.52	3.82	-31.593	3.006
97	97	0.3888	3.303	14.575	-0.725	5.091	6.293	10.085	-2.822	27.911	-13.294	9.794	3.42	6.742	3.772	-32.415	3.24
98	98	0.39285	3.165	14.491	-0.73	4.896	5.748	10.208	-2.88	28.009	-13.252	9.839	3.158	6.942	3.679	-33.264	3.496
99	99	0.3969	3.019	14.395	-0.718	4.69	5.213	10.308	-2.934	28.161	-13.16	9.832	2.859	7.122	3.534	-34.186	3.771
100	100	0.40095	2.863	14.283	-0.692	4.47	4.688	10.383	-2.984	28.374	-13.02	9.761	2.511	7.292	3.325	-35.193	4.063
101	101	0.405	2.684	14.163	-0.654	4.226	4.18	10.427	-3.032	28.649	-12.836	9.61	2.144	7.465	3.033	-36.255	4.377
102	102	0.40905	2.491	14.019	-0.584	3.971	3.69	10.412	-3.077	29.013	-12.623	9.396	1.721	7.634	2.683	-37.418	4.682
103	103	0.4131	2.295	13.862	-0.497	3.712	3.234	10.339	-3.115	29.469	-12.361	9.126	1.28	7.774	2.284	-38.641	4.961
104	104	0.41715	2.107	13.697	-0.392	3.468	2.819	10.2	-3.154	30.016	-12.056	8.821	0.781	7.888	1.863	-39.958	5.209
105	105	0.4212	1.931	13.525	-0.271	3.242	2.453	10	-3.196	30.653	-11.718	8.497	0.207	7.981	1.433	-41.38	5.417
106	106	0.42525	1.764	13.349	-0.139	3.029	2.142	9.744	-3.239	31.384	-11.361	8.158	-0.436	8.06	1	-42.901	5.58
107	107	0.4293	1.62	13.16	0.002	2.85	1.901	9.421	-3.279	32.231	-10.983	7.79	-1.126	8.098	0.564	-44.495	5.666
108	108	0.43335	1.497	12.967	0.139	2.694	1.737	9.04	-3.312	33.189	-10.592	7.521	-1.871	8.059	0.259	-46.173	5.626
109	109	0.4374	1.39	12.76	0.268	2.552	1.636	8.619	-3.331	34.245	-10.214	7.287	-2.669	8.011	0.027	-47.929	5.511
110	110	0.44145	1.3	12.542	0.384	2.425	1.602	8.162	-3.338	35.399	-9.858	7.079	-3.538	7.971	-0.139	-49.778	5.333
111	111	0.4455	1.225	12.318	0.488	2.313	1.64	7.671	-3.341	36.65	-9.529	6.916	-4.499	7.937	-0.218	-51.74	5.086
112	112	0.44955	1.139	12.082	0.575	2.185	1.755	7.135	-3.347	38.005	-9.239	6.883	-5.587	7.887	-0.109	-53.847	4.725
113	113	0.4536	1.046	11.838	0.644	2.048	1.948	6.562	-3.374	39.444	-9.028	7.015	-6.777	7.849	0.223	-56.054	4.255
114	114	0.45765	0.913	11.574	0.699	1.87	2.188	5.957	-3.433	40.926	-8.89	7.245	-8.116	7.848	0.709	-58.379	3.713
115	115	0.4617	0.736	11.287	0.743	1.642	2.462	5.32	-3.527	42.432	-8.819	7.511	-9.633	7.9	1.294	-60.838	3.128
116	116	0.46575	0.513	10.978	0.778	1.36	2.762	4.659	-3.655	43.942	-8.813	7.764	-11.341	8.028	1.937	-63.429	2.531
117	117	0.4698	0.234	10.648	0.798	1.014	3.085	3.996	-3.808	45.433	-8.904	7.988	-13.25	8.282	2.645	-66.146	1.967
118	118	0.47385	-0.102	10.311	0.784	0.606	3.444	3.364	-3.993	46.876	-9.135	7.974	-15.305	8.691	3.232	-68.896	1.458
119	119	0.4779	-0.476	9.983	0.731	0.172	3.852	2.759	-4.213	48.3	-9.453	7.71	-17.435	9.123	3.666	-71.635	0.936
120	120	0.48195	-0.888	9.669	0.64	-0.29	4.311	2.179	-4.473	49.708	-9.831	7.215	-19.592	9.564	3.955	-74.336	0.415
121	121	0.486	-1.329	9.377	0.513	-0.77	4.825	1.631	-4.773	51.108	-10.261	6.521	-21.713	10.024	4.11	-76.953	-0.072
122	122	0.49005	-1.779	9.116	0.351	-1.241	5.403	1.134	-5.105	52.507	-10.75	5.674	-23.716	10.535	4.151	-79.421	-0.478
123	123	0.4941	-2.222	8.902	0.156	-1.677	6.067	0.707	-5.482	53.92	-11.268	4.928	-25.39	11.038	4.259	-81.541	-0.81
124	124	0.49815	-2.634	8.732	-0.063	-2.047	6.809	0.338	-5.898	55.348	-11.792	4.332	-26.664	11.486	4.423	-83.251	-1.126
125	125	0.5022	-3.022	8.61	-0.297	-2.363	7.626	0.034	-6.335	56.788	-12.304	3.825	-27.582	11.889	4.566	-84.601	-1.41
126	126	0.50625	-3.387	8.536	-0.543	-2.627	8.515	-0.202	-6.772	58.24	-12.777	3.343	-28.175	12.241	4.614	-85.63	-1.648
127	127	0.5103	-3.724	8.502	-0.798	-2.838	9.465	-0.368	-7.187	59.706	-13.176	2.837	-28.472	12.525	4.508	-86.381	-1.833
128	128	0.51435	-4.026	8.512	-1.061	-2.984	10.478	-0.416	-7.527	61.21	-13.468	2.363	-28.452	12.684	4.27	-86.861	-1.973
129	129	0.5184	-4.281	8.554	-1.319	-3.058	11.524	-0.372	-7.783	62.757	-13.644	2.022	-27.94	12.727	3.958	-86.921	-2.068
130	130	0.52245	-4.496	8.623	-1.562	-3.079	12.592	-0.262	-7.957	64.319	-13.681	1.806	-26.889	12.62	3.557	-86.491	-2.149
131	131	0.5265	-4.672	8.716	-1.787	-3.047	13.673	-0.095	-8.048	65.853	-13.562	1.765	-25.374	12.317	3.14	-85.602	-2.243
132	132	0.53055	-4.806	8.829	-1.993	-2.962	14.759	0.126	-8.056	67.311	-13.283	1.94	-23.557	11.8	2.804	-84.357	-2.359
133	133	0.5346	-4.894	8.965	-2.176	-2.827	15.845	0.411	-7.963	68.636	-12.844	2.324	-21.676	11.121	2.623	-82.935	-2.437
134	134	0.53865	-4.927	9.116	-2.33	-2.628	16.916	0.757	-7.773	69.796	-12.262	2.858	-20.061	10.299	2.628	-81.62	-2.467
135	135	0.5427	-4.911	9.286	-2.447	-2.382	17.971	1.128	-7.504	70.826	-11.577	3.391	-18.736	9.35	2.697	-80.482	-2.494
136	136	0.54675	-4.85	9.47	-2.528	-2.096	19.007	1.514	-7.157	71.735	-10.805	3.842	-17.684	8.291	2.751	-79.514	-2.521
137	137	0.5508	-4.75	9.663	-2.574	-1.782	20.019	1.909	-6.729	72.534	-9.96	4.151	-16.862	7.156	2.733	-78.69	-2.536
138	138	0.55485	-4.614	9.865	-2.583	-1.454	21.005	2.304	-6.213	73.228	-9.056	4.285	-16.222	6.011	2.611	-77.977	-2.497
139	139	0.5589	-4.446	10.067	-2.55	-1.127	21.962	2.71	-5.591	73.826	-8.102	4.286	-15.602	4.867	2.408	-77.218	-2.4
140	140	0.56295	-4.263	10.263	-2.486	-0.812	22.886	3.115	-4.91	74.33	-7.14	4.232	-14.939	3.743	2.186	-76.347	-2.274
141	141	0.567	-4.068	10.448	-2.395	-0.51	23.779	3.506	-4.189	74.739	-6.192	4.142	-14.191	2.667	1.967	-75.315	-2.116
142	142	0.57105	-3.865	10.619	-2.278	-0.228	24.644	3.875	-3.441	75.052	-5.284	4.015	-13.352	1.658	1.762	-74.111	-1.932
143	143	0.5751	-3.668	10.777	-2.129	0.014	25.486	4.215	-2.67	75.266	-4.436	3.836	-12.45	0.727	1.568	-72.752	-1.74
144	144	0.57915	-3.484	10.915	-1.939	0.207	26.294	4.52	-1.896	75.355	-3.722	3.628	-11.567	-0.06	1.417	-71.304	-1.547
145	145	0.5832	-3.323	11.041	-1.72	0.342	27.084	4.809	-1.11	75.358	-3.124	3.374	-10.725	-0.69	1.282	-69.822	-1.33
146	146	0.58725	-3.188	11.156	-1.483	0.427	27.853	5.093	-0.315	75.289	-2.642	3.053	-9.944	-1.169	1.133	-68.342	-1.088
147	147	0.5913	-3.076	11.262	-1.231	0.465	28.605	5.373	0.485	75.148	-2.275	2.668	-9.231	-1.502	0.963	-66.87	-0.828
148	148	0.59535	-2.984	11.364	-0.966	0.459	29.347	5.644	1.281	74.932	-2.019	2.238	-8.584	-1.7	0.783	-65.4	-0.557
149	149	0.5994	-2.912	11.465	-0.689	0.41	30.073	5.886	2.038	74.636	-1.892	1.812	-8.01	-1.74	0.629	-63.938	-0.276
150	150	0.60345	-2.847	11.561	-0.406	0.333	30.778	6.123	2.77	74.248	-1.883	1.412	-7.47	-1.661	0.504	-62.433	-0.002
151	151	0.6075	-2.783	11.658	-0.119	0.242	31.469	6.354	3.478	73.793	-1.995	1.047	-6.972	-1.468	0.415	-60.915	0.264
152	152	0.61155	-2.718	11.756	0.172	0.137	32.154	6.569	4.15	73.276	-2.233	0.749	-6.528	-1.164	0.387	-59.397	0.512
153	153	0.6156	-2.652	11.861	0.467	0.022	32.838	6.762	4.773	72.7	-2.596	0.54	-6.143	-0.757	0.437	-57.884	0.734
154	154	0.61965	-2.572	11.977	0.767	-0.087	33.521	6.932	5.342	72.073	-3.082	0.413	-5.8	-0.244	0.543	-56.374	0.945
155	155	0.6237	-2.488	12.102	1.072	-0.209	34.204	7.064	5.848	71.395	-3.683	0.35	-5.476	0.357	0.693	-54.845	1.122
156	156	0.62775	-2.387	12.238	1.378	-0.319	34.887	7.169	6.293	70.672	-4.384	0.414	-5.234	0.994	0.94	-53.361	1.243
157	157	0.6318	-2.273	12.378	1.68	-0.418	35.561	7.257	6.682	69.897	-5.169	0.622	-5.065	1.647	1.298	-51.912	1.307
158	158	0.63585	-2.148	12.518	1.976	-0.505	36.216	7.333	7.013	69.065	-6.025	0.967	-4.952	2.309	1.761	-50.484	1.319
159	159	0.6399	-2.01	12.654	2.261	-0.573	36.841	7.389	7.274	68.171	-6.942	1.417	-4.89	2.979	2.293	-49.07	1.292
160	160	0.64395	-1.871	12.789	2.531	-0.63	37.433	7.432	7.454	67.202	-7.92	2.004	-4.788	3.614	2.92	-47.568	1.183
161	161	0.648	-1.732	12.918	2.797	-0.687	38.005	7.461	7.578	66.191	-8.899	2.625	-4.64	4.183	3.549	-45.985	1.012
162	162	0.65205	-1.596	13.046	3.055	-0.744	38.561	7.483	7.661	65.146	-9.872	3.268	-4.448	4.684	4.173	-44.329	0.782
163	163	0.6561	-1.461	13.166	3.309	-0.801	39.092	7.496	7.706	64.061	-10.843	3.918	-4.222	5.124	4.782	-42.609	0.5
164	164	0.66015	-1.325	13.273	3.564	-0.855	39.582	7.488	7.705	62.924	-11.822	4.553	-3.977	5.516	5.355	-40.831	0.173
165	165	0.6642	-1.182	13.375	3.812	-0.898	40.031	7.47	7.659	61.713	-12.741	5.164	-3.716	5.763	5.874	-38.984	-0.227
166	166	0.66825	-1.042	13.473	4.061	-0.936	40.451	7.439	7.569	60.439	-13.608	5.705	-3.438	5.933	6.301	-37.07	-0.637
167	167	0.6723	-0.905	13.566	4.3	-0.971	40.85	7.394	7.43	59.119	-14.413	6.255	-3.118	6.022	6.709	-35.071	-1.066
168	168	0.67635	-0.776	13.657	4.529	-1.003	41.228	7.336	7.242	57.76	-15.151	6.817	-2.754	6.022	7.105	-32.994	-1.519
169	169	0.6804	-0.657	13.748	4.749	-1.036	41.584	7.271	7.014	56.361	-15.814	7.35	-2.365	5.929	7.452	-30.861	-1.992
170	170	0.68445	-0.553	13.843	4.953	-1.071	41.91	7.205	6.746	54.9	-16.386	7.725	-1.956	5.774	7.628	-28.676	-2.435
171	171	0.6885	-0.471	13.948	5.15	-1.12	42.211	7.126	6.439	53.388	-16.829	7.942	-1.578	5.523	7.647	-26.507	-2.86
172	172	0.69255	-0.412	14.054	5.339	-1.185	42.49	7.027	6.098	51.842	-17.156	7.972	-1.229	5.196	7.491	-24.36	-3.267
173	173	0.6966	-0.369	14.159	5.526	-1.262	42.75	6.898	5.72	50.27	-17.371	7.841	-0.898	4.818	7.182	-22.232	-3.64
174	174	0.70065	-0.335	14.264	5.713	-1.348	42.995	6.73	5.298	48.676	-17.492	7.599	-0.575	4.423	6.762	-20.113	-3.965
175	175	0.7047	-0.311	14.376	5.901	-1.435	43.227	6.528	4.821	47.044	-17.568	7.3	-0.264	4.066	6.281	-17.996	-4.233
176	176	0.70875	-0.294	14.5	6.091	-1.528	43.438	6.286	4.285	45.365	-17.562	6.967	0.034	3.736	5.754	-15.881	-4.427
177	177	0.7128	-0.293	14.628	6.283	-1.639	43.623	6.005	3.706	43.652	-17.46	6.641	0.294	3.418	5.234	-13.804	-4.564
178	178	0.71685	-0.303	14.757	6.475	-1.757	43.781	5.681	3.083	41.913	-17.28	6.333	0.535	3.119	4.731	-11.745	-4.651
179	179	0.7209	-0.319	14.883	6.666	-1.874	43.911	5.319	2.424	40.152	-17.038	6.052	0.772	2.836	4.251	-9.692	-4.705
180	180	0.72495	-0.335	15.008	6.856	-1.992	44.013	4.933	1.755	38.369	-16.741	5.804	1.002	2.549	3.806	-7.65	-4.744
181	181	0.729	-0.342	15.131	7.035	-2.087	44.08	4.536	1.091	36.558	-16.416	5.464	1.256	2.276	3.28	-5.603	-4.767
182	182	0.73305	-0.342	15.254	7.218	-2.172	44.122	4.13	0.444	34.732	-16.059	5.054	1.522	2.023	2.699	-3.568	-4.756
183	183	0.7371	-0.339	15.372	7.405	-2.254	44.136	3.721	-0.177	32.893	-15.664	4.618	1.796	1.77	2.111	-1.543	-4.72
184	184	0.74115	-0.333	15.485	7.601	-2.342	44.121	3.319	-0.755	31.045	-15.246	4.183	2.084	1.516	1.546	0.474	-4.669
185	185	0.7452	-0.323	15.595	7.812	-2.444	44.078	2.932	-1.276	29.191	-14.838	3.765	2.393	1.273	1.022	2.488	-4.611
186	186	0.74925	-0.31	15.689	8.035	-2.547	43.988	2.602	-1.738	27.349	-14.49	3.517	2.715	1.016	0.681	4.484	-4.587
187	187	0.7533	-0.292	15.767	8.265	-2.656	43.856	2.339	-2.119	25.54	-14.218	3.372	3.014	0.745	0.47	6.406	-4.599
188	188	0.75735	-0.274	15.823	8.493	-2.771	43.683	2.151	-2.407	23.778	-14.008	3.248	3.252	0.454	0.331	8.199	-4.644
189	189	0.7614	-0.261	15.857	8.715	-2.888	43.476	2.051	-2.601	22.078	-13.884	3.11	3.402	0.158	0.231	9.824	-4.722
190	190	0.76545	-0.253	15.871	8.927	-3.003	43.24	2.054	-2.706	20.452	-13.882	2.94	3.451	-0.125	0.149	11.262	-4.832
191	191	0.7695	-0.251	15.858	9.132	-3.124	42.962	2.184	-2.705	18.918	-14.048	2.735	3.418	-0.386	0.085	12.506	-4.988
192	192	0.77355	-0.24	15.82	9.328	-3.238	42.65	2.386	-2.627	17.489	-14.392	2.536	3.321	-0.572	0.068	13.566	-5.18
193	193	0.7776	-0.219	15.76	9.514	-3.327	42.314	2.636	-2.51	16.167	-14.887	2.324	3.138	-0.671	0.069	14.423	-5.39
194	194	0.78165	-0.186	15.679	9.687	-3.394	41.958	2.922	-2.352	14.961	-15.508	2.11	2.856	-0.682	0.099	15.055	-5.603
195	195	0.7857	-0.14	15.577	9.847	-3.437	41.578	3.231	-2.158	13.878	-16.239	1.915	2.473	-0.604	0.18	15.453	-5.81
196	196	0.78975	-0.076	15.444	10	-3.446	41.163	3.546	-1.952	12.925	-17.1	1.791	1.987	-0.422	0.349	15.611	-6.023
197	197	0.7938	0.023	15.283	10.13	-3.375	40.724	3.833	-1.781	12.146	-18.068	1.761	1.476	-0.133	0.603	15.578	-6.236
198	198	0.79785	0.148	15.1	10.238	-3.244	40.275	4.08	-1.632	11.51	-19.099	1.736	0.95	0.274	0.857	15.391	-6.423
199	199	0.8019	0.292	14.904	10.321	-3.065	39.833	4.285	-1.492	11.021	-20.187	1.697	0.378	0.827	1.105	15.02	-6.562
200	200	0.80595	0.446	14.702	10.378	-2.845	39.412	4.439	-1.365	10.688	-21.313	1.619	-0.288	1.555	1.328	14.418	-6.621
201	201	0.81	0.603	14.49	10.412	-2.581	39.018	4.518	-1.278	10.523	-22.44	1.462	-1.117	2.49	1.486	13.512	-6.553
