# Supplementary material for: Gait phenotypes in paediatric hereditary spastic paraplegia revealed by dynamic time warping analysis and random forests
Source: PLoS One. 2018 Mar 8;13(3):e0192345. doi: 10.1371/journal.pone.0192345 (PMC5843164; doi:10.1371/journal.pone.0192345)
Supplement: S2 Data — (ZIP) [file pone.0192345.s009.zip › Healthy/Right.SR.HEALTHY11.1.csv]

	Epoch	Time	Pelvic.obliquity	Pelvic.tilt	Pelvic rotation	Hip.abd.add	Hip.flexion	Hip.rotation	Knee.abd.add	Knee.flexion	Knee.rotation	Ankle.abd.add	Ankle.flexion	Ankle.rotation	Forefoot.abd.add	Forefoot.flexion	Forefoot.rotation
1	1	0	-0.953	18.123	14.331	-3.449	45.123	1.532	-0.126	10.071	-15.726	8.39	2.915	-8.867	13.227	21.711	-13.072
2	2	0.00495	-1.06	18.025	14.431	-3.309	44.933	1.068	-0.147	10.62	-16.182	8.189	2.616	-8.574	13.19	20.763	-13.546
3	3	0.0099	-1.199	17.918	14.546	-3.225	44.683	0.672	-0.14	11.195	-16.588	7.87	2.244	-8.237	13.051	19.616	-13.839
4	4	0.01485	-1.351	17.813	14.674	-3.177	44.368	0.357	-0.09	11.76	-16.974	7.7	1.585	-7.845	13.106	18.139	-13.941
5	5	0.0198	-1.513	17.696	14.82	-3.151	43.975	0.157	-0.053	12.305	-17.419	7.884	0.562	-7.29	13.518	16.309	-13.779
6	6	0.02475	-1.674	17.591	14.98	-3.146	43.507	0.046	-0.025	12.726	-17.842	8.171	-0.553	-6.641	14.03	14.427	-13.388
7	7	0.0297	-1.84	17.501	15.141	-3.18	43.038	-0.033	-0.012	13.013	-18.103	8.645	-1.629	-6.012	14.701	12.729	-12.847
8	8	0.03465	-2.004	17.427	15.296	-3.241	42.599	-0.103	-0.03	13.112	-18.164	8.643	-2.678	-5.456	14.884	11.138	-12.171
9	9	0.0396	-2.137	17.361	15.438	-3.287	42.245	-0.205	-0.088	13.084	-17.928	7.813	-4.05	-5.13	14.264	9.247	-11.392
10	10	0.04455	-2.204	17.292	15.556	-3.269	41.969	-0.329	-0.191	13.083	-17.417	6.559	-5.699	-5.144	13.166	7.067	-10.636
11	11	0.0495	-2.17	17.18	15.633	-3.136	41.762	-0.4	-0.301	13.274	-16.745	5.212	-7.338	-5.503	11.86	4.813	-9.976
12	12	0.05445	-2.021	17.015	15.656	-2.88	41.613	-0.343	-0.355	13.816	-16.009	4.417	-8.297	-6.088	10.92	3.097	-9.404
13	13	0.0594	-1.766	16.803	15.607	-2.529	41.491	-0.102	-0.261	14.706	-15.283	4.17	-8.29	-6.799	10.409	2.149	-8.883
14	14	0.06435	-1.431	16.572	15.468	-2.089	41.404	0.333	-0.012	15.919	-14.61	4.458	-7.443	-7.66	10.388	1.839	-8.481
15	15	0.0693	-1.021	16.335	15.224	-1.54	41.357	0.953	0.371	17.379	-13.947	4.876	-6.31	-8.731	10.507	1.61	-8.175
16	16	0.07425	-0.553	16.103	14.864	-0.882	41.334	1.697	0.876	18.914	-13.172	5.015	-5.232	-10.147	10.417	1.211	-8.023
17	17	0.0792	-0.041	15.879	14.409	-0.128	41.293	2.481	1.41	20.324	-12.277	5.016	-4.224	-11.834	10.251	0.818	-8.036
18	18	0.08415	0.488	15.654	13.894	0.705	41.164	3.238	1.877	21.431	-11.392	4.726	-3.221	-13.551	9.866	0.602	-8.16
19	19	0.0891	1.015	15.432	13.344	1.569	40.935	3.925	2.258	22.216	-10.592	4.319	-2.299	-15.114	9.43	0.519	-8.322
20	20	0.09405	1.519	15.221	12.777	2.427	40.625	4.523	2.559	22.769	-9.947	3.956	-1.514	-16.421	9.076	0.457	-8.5
21	21	0.099	1.993	15.026	12.211	3.251	40.263	4.97	2.798	23.206	-9.497	3.613	-0.903	-17.306	8.773	0.28	-8.613
22	22	0.10395	2.429	14.841	11.658	4.04	39.876	5.181	2.945	23.623	-9.195	3.251	-0.309	-17.712	8.484	0.083	-8.634
23	23	0.1089	2.813	14.649	11.128	4.764	39.478	5.102	2.993	24.056	-8.971	2.91	0.312	-17.742	8.246	-0.081	-8.653
24	24	0.11385	3.122	14.448	10.629	5.404	39.06	4.764	2.935	24.481	-8.834	2.56	0.958	-17.434	8.016	-0.191	-8.694
25	25	0.1188	3.338	14.248	10.179	5.947	38.628	4.248	2.781	24.902	-8.777	2.071	1.627	-16.855	7.648	-0.275	-8.725
26	26	0.12375	3.465	14.063	9.806	6.369	38.175	3.584	2.561	25.288	-8.768	1.653	2.293	-16.15	7.343	-0.327	-8.82
27	27	0.1287	3.507	13.892	9.525	6.659	37.703	2.822	2.282	25.623	-8.835	1.366	2.887	-15.303	7.13	-0.391	-8.917
28	28	0.13365	3.479	13.729	9.333	6.845	37.198	2.045	1.957	25.866	-8.988	1.163	3.401	-14.329	6.955	-0.458	-8.958
29	29	0.1386	3.383	13.575	9.215	6.931	36.631	1.349	1.649	25.968	-9.169	0.927	3.831	-13.381	6.732	-0.538	-8.963
30	30	0.14355	3.226	13.429	9.158	6.944	36.003	0.786	1.371	25.946	-9.342	0.579	4.264	-12.568	6.395	-0.574	-8.967
31	31	0.1485	3.027	13.294	9.168	6.886	35.317	0.358	1.141	25.803	-9.499	0.279	4.663	-11.94	6.101	-0.588	-8.995
32	32	0.15345	2.801	13.169	9.242	6.761	34.591	0.077	0.988	25.584	-9.623	0.109	4.996	-11.518	5.934	-0.622	-9.035
33	33	0.1584	2.577	13.057	9.369	6.581	33.859	-0.096	0.918	25.341	-9.672	0.08	5.258	-11.279	5.914	-0.709	-9.048
34	34	0.16335	2.355	12.956	9.528	6.376	33.141	-0.175	0.907	25.124	-9.628	0.117	5.556	-11.248	5.967	-0.777	-9.07
35	35	0.1683	2.134	12.865	9.7	6.166	32.448	-0.176	0.932	24.954	-9.456	0.081	5.999	-11.425	5.965	-0.746	-9.093
36	36	0.17325	1.911	12.781	9.868	5.948	31.769	-0.153	0.971	24.815	-9.151	-0.035	6.519	-11.727	5.9	-0.674	-9.095
37	37	0.1782	1.7	12.694	10.004	5.753	31.086	-0.128	1.007	24.679	-8.739	-0.214	6.973	-12.11	5.783	-0.681	-9.079
38	38	0.18315	1.524	12.599	10.089	5.615	30.377	-0.102	1.028	24.518	-8.235	-0.364	7.393	-12.575	5.704	-0.714	-9.07
39	39	0.1881	1.388	12.503	10.125	5.538	29.642	-0.087	1.029	24.318	-7.698	-0.381	7.813	-13.079	5.759	-0.718	-9.102
40	40	0.19305	1.282	12.411	10.108	5.508	28.899	-0.09	1.007	24.097	-7.185	-0.321	8.252	-13.518	5.888	-0.681	-9.141
41	41	0.198	1.19	12.321	10.038	5.516	28.166	-0.092	0.959	23.881	-6.736	-0.271	8.665	-13.84	5.988	-0.664	-9.158
42	42	0.20295	1.107	12.226	9.912	5.553	27.436	-0.082	0.9	23.662	-6.375	-0.314	9.054	-14.016	5.981	-0.673	-9.145
43	43	0.2079	1.021	12.133	9.728	5.595	26.693	-0.084	0.847	23.414	-6.081	-0.484	9.456	-14.043	5.852	-0.669	-9.12
44	44	0.21285	0.93	12.05	9.486	5.646	25.94	-0.082	0.786	23.128	-5.849	-0.65	9.811	-13.991	5.715	-0.686	-9.128
45	45	0.2178	0.827	11.983	9.182	5.701	25.181	-0.042	0.718	22.796	-5.71	-0.789	10.071	-13.833	5.58	-0.76	-9.141
46	46	0.22275	0.71	11.928	8.823	5.743	24.436	0.03	0.659	22.445	-5.675	-0.832	10.253	-13.562	5.518	-0.868	-9.171
47	47	0.2277	0.582	11.886	8.42	5.767	23.721	0.134	0.614	22.099	-5.708	-0.749	10.413	-13.239	5.565	-0.958	-9.234
48	48	0.23265	0.442	11.853	7.977	5.792	23.036	0.289	0.561	21.758	-5.787	-0.672	10.571	-12.87	5.591	-1.028	-9.289
49	49	0.2376	0.28	11.827	7.499	5.814	22.382	0.484	0.478	21.43	-5.896	-0.601	10.73	-12.463	5.591	-1.08	-9.328
50	50	0.24255	0.077	11.809	6.997	5.798	21.752	0.693	0.397	21.119	-5.985	-0.674	10.94	-12.036	5.454	-1.098	-9.352
51	51	0.2475	-0.179	11.8	6.483	5.713	21.16	0.925	0.339	20.856	-6.013	-0.882	11.186	-11.67	5.2	-1.116	-9.388
52	52	0.25245	-0.484	11.806	5.959	5.552	20.619	1.16	0.294	20.657	-5.934	-0.989	11.42	-11.4	5.052	-1.154	-9.438
53	53	0.2574	-0.829	11.826	5.423	5.333	20.117	1.369	0.25	20.499	-5.723	-0.991	11.626	-11.213	5.02	-1.221	-9.488
54	54	0.26235	-1.207	11.85	4.87	5.084	19.64	1.589	0.189	20.38	-5.412	-0.906	11.826	-11.132	5.08	-1.299	-9.551
55	55	0.2673	-1.605	11.87	4.307	4.818	19.188	1.823	0.117	20.305	-5.05	-0.792	12.078	-11.102	5.17	-1.336	-9.614
56	56	0.27225	-2.006	11.886	3.744	4.545	18.779	2.023	0.03	20.289	-4.633	-0.675	12.364	-11.092	5.265	-1.359	-9.667
57	57	0.2772	-2.398	11.904	3.193	4.283	18.41	2.179	-0.087	20.319	-4.175	-0.587	12.654	-11.078	5.326	-1.399	-9.691
58	58	0.28215	-2.778	11.928	2.649	4.028	18.064	2.309	-0.214	20.36	-3.727	-0.62	12.945	-11.032	5.262	-1.461	-9.701
59	59	0.2871	-3.141	11.955	2.108	3.778	17.731	2.417	-0.335	20.401	-3.293	-0.679	13.229	-10.981	5.174	-1.535	-9.73
60	60	0.29205	-3.474	11.978	1.575	3.531	17.387	2.496	-0.423	20.419	-2.86	-0.795	13.509	-10.91	5.047	-1.617	-9.762
61	61	0.297	-3.771	11.992	1.064	3.297	17.018	2.551	-0.49	20.408	-2.457	-0.958	13.762	-10.822	4.879	-1.733	-9.798
62	62	0.30195	-4.045	11.996	0.584	3.065	16.624	2.577	-0.553	20.381	-2.072	-1.027	14.02	-10.732	4.796	-1.834	-9.844
63	63	0.3069	-4.297	11.991	0.139	2.834	16.208	2.571	-0.613	20.326	-1.719	-1.015	14.293	-10.63	4.786	-1.9	-9.904
64	64	0.31185	-4.515	11.981	-0.269	2.627	15.768	2.558	-0.67	20.226	-1.449	-1.002	14.554	-10.501	4.76	-1.956	-9.98
65	65	0.3168	-4.686	11.971	-0.646	2.456	15.297	2.533	-0.733	20.07	-1.255	-0.981	14.79	-10.332	4.719	-2.016	-10.055
66	66	0.32175	-4.806	11.962	-0.993	2.324	14.8	2.472	-0.788	19.881	-1.076	-1.038	15.015	-10.155	4.606	-2.098	-10.131
67	67	0.3267	-4.886	11.955	-1.312	2.2	14.282	2.399	-0.785	19.672	-0.882	-1.218	15.28	-9.993	4.408	-2.168	-10.199
68	68	0.33165	-4.935	11.949	-1.605	2.076	13.741	2.335	-0.74	19.445	-0.689	-1.357	15.547	-9.862	4.266	-2.237	-10.27
69	69	0.3366	-4.973	11.948	-1.872	1.967	13.195	2.277	-0.715	19.221	-0.504	-1.364	15.805	-9.77	4.242	-2.304	-10.347
70	70	0.34155	-5.003	11.949	-2.109	1.862	12.647	2.232	-0.693	18.993	-0.342	-1.279	16.035	-9.69	4.301	-2.383	-10.412
71	71	0.3465	-5.016	11.954	-2.314	1.762	12.1	2.212	-0.654	18.754	-0.208	-1.154	16.228	-9.645	4.401	-2.485	-10.481
72	72	0.35145	-5.008	11.967	-2.485	1.675	11.549	2.218	-0.594	18.5	-0.106	-1.051	16.403	-9.638	4.49	-2.606	-10.56
73	73	0.3564	-4.991	11.992	-2.635	1.594	10.991	2.23	-0.527	18.234	-0.026	-0.947	16.587	-9.622	4.581	-2.722	-10.625
74	74	0.36135	-4.965	12.022	-2.767	1.524	10.423	2.246	-0.455	17.956	0.032	-0.912	16.795	-9.61	4.608	-2.829	-10.695
75	75	0.3663	-4.929	12.047	-2.881	1.455	9.84	2.261	-0.37	17.66	0.092	-0.858	17.005	-9.628	4.663	-2.925	-10.779
76	76	0.37125	-4.889	12.071	-2.985	1.389	9.248	2.28	-0.294	17.355	0.158	-0.741	17.203	-9.639	4.774	-3.017	-10.834
77	77	0.3762	-4.853	12.099	-3.08	1.318	8.649	2.34	-0.203	17.035	0.177	-0.565	17.389	-9.651	4.946	-3.105	-10.889
78	78	0.38115	-4.816	12.136	-3.166	1.274	8.057	2.423	-0.159	16.719	0.123	-0.297	17.653	-9.658	5.167	-3.105	-10.973
79	79	0.3861	-4.771	12.178	-3.24	1.252	7.478	2.49	-0.14	16.421	0.042	-0.012	17.932	-9.66	5.389	-3.094	-11.072
80	80	0.39105	-4.725	12.216	-3.315	1.22	6.91	2.566	-0.1	16.154	-0.031	0.191	18.164	-9.651	5.543	-3.163	-11.146
81	81	0.396	-4.683	12.259	-3.391	1.187	6.364	2.638	-0.057	15.921	-0.102	0.384	18.356	-9.64	5.695	-3.29	-11.215
82	82	0.40095	-4.65	12.3	-3.466	1.15	5.837	2.682	-0.027	15.733	-0.156	0.588	18.561	-9.634	5.854	-3.426	-11.296
83	83	0.4059	-4.628	12.339	-3.534	1.099	5.335	2.678	-0.029	15.595	-0.171	0.932	18.85	-9.606	6.125	-3.474	-11.358
84	84	0.41085	-4.621	12.377	-3.604	1.024	4.858	2.64	-0.04	15.507	-0.15	1.336	19.081	-9.603	6.45	-3.592	-11.436
85	85	0.4158	-4.626	12.415	-3.688	0.932	4.409	2.598	-0.039	15.472	-0.094	1.565	19.263	-9.561	6.618	-3.822	-11.454
86	86	0.42075	-4.64	12.457	-3.786	0.849	3.98	2.565	-0.074	15.477	-0.027	1.75	19.419	-9.491	6.732	-4.112	-11.423
87	87	0.4257	-4.663	12.488	-3.906	0.764	3.559	2.54	-0.115	15.52	0.073	1.819	19.597	-9.477	6.743	-4.421	-11.424
88	88	0.43065	-4.701	12.507	-4.043	0.653	3.159	2.489	-0.159	15.618	0.23	1.841	19.775	-9.461	6.712	-4.763	-11.406
89	89	0.4356	-4.75	12.521	-4.197	0.499	2.785	2.422	-0.166	15.772	0.446	1.855	19.861	-9.421	6.697	-5.229	-11.341
90	90	0.44055	-4.798	12.535	-4.37	0.34	2.432	2.362	-0.169	15.959	0.631	1.848	19.886	-9.33	6.652	-5.774	-11.259
91	91	0.4455	-4.857	12.553	-4.561	0.165	2.105	2.302	-0.173	16.182	0.817	1.873	19.867	-9.216	6.638	-6.372	-11.168
92	92	0.45045	-4.935	12.567	-4.777	-0.038	1.812	2.242	-0.187	16.466	1.057	1.927	19.867	-9.122	6.651	-6.973	-11.066
93	93	0.4554	-5.021	12.587	-5.017	-0.233	1.567	2.178	-0.261	16.813	1.335	2.055	19.83	-8.998	6.713	-7.623	-10.907
94	94	0.46035	-5.096	12.612	-5.285	-0.42	1.349	2.122	-0.334	17.201	1.66	2.03	19.748	-8.868	6.644	-8.368	-10.709
95	95	0.4653	-5.152	12.641	-5.585	-0.595	1.148	2.115	-0.379	17.614	1.963	1.897	19.586	-8.698	6.488	-9.225	-10.473
96	96	0.47025	-5.214	12.666	-5.913	-0.764	0.958	2.136	-0.468	18.063	2.284	1.9	19.39	-8.582	6.452	-10.116	-10.262
97	97	0.4752	-5.28	12.7	-6.259	-0.955	0.802	2.133	-0.547	18.555	2.627	1.921	19.052	-8.449	6.44	-11.167	-10.047
98	98	0.48015	-5.341	12.748	-6.616	-1.149	0.685	2.124	-0.628	19.087	2.975	1.972	18.652	-8.26	6.455	-12.295	-9.785
99	99	0.4851	-5.388	12.808	-6.977	-1.306	0.593	2.118	-0.77	19.645	3.349	2.192	18.217	-8.106	6.618	-13.445	-9.517
100	100	0.49005	-5.419	12.866	-7.343	-1.437	0.523	2.111	-0.949	20.247	3.704	2.376	17.844	-7.894	6.723	-14.565	-9.21
101	101	0.495	-5.451	12.914	-7.708	-1.578	0.454	2.102	-1.114	20.881	4.152	2.352	17.483	-7.698	6.664	-15.734	-8.831
102	102	0.49995	-5.491	12.949	-8.064	-1.733	0.375	2.099	-1.285	21.544	4.63	2.363	17.058	-7.581	6.648	-16.989	-8.48
103	103	0.5049	-5.551	12.966	-8.403	-1.909	0.295	2.095	-1.478	22.24	5.07	2.34	16.59	-7.426	6.575	-18.316	-8.1
104	104	0.50985	-5.648	12.961	-8.703	-2.138	0.197	2.087	-1.657	22.931	5.477	2.342	15.975	-7.279	6.519	-19.788	-7.721
105	105	0.5148	-5.788	12.935	-8.953	-2.422	0.089	2.093	-1.802	23.608	5.776	2.338	15.209	-7.114	6.445	-21.391	-7.363
106	106	0.51975	-5.987	12.876	-9.145	-2.782	-0.031	2.071	-1.924	24.301	6.078	2.283	14.34	-6.959	6.326	-23.108	-6.983
107	107	0.5247	-6.235	12.786	-9.27	-3.219	-0.14	1.989	-2.008	25.073	6.371	2.087	13.459	-6.782	6.081	-24.897	-6.592
108	108	0.52965	-6.511	12.68	-9.333	-3.69	-0.245	1.898	-2.057	25.897	6.573	1.858	12.55	-6.658	5.803	-26.742	-6.296
109	109	0.5346	-6.798	12.562	-9.348	-4.175	-0.331	1.852	-2.044	26.766	6.687	1.662	11.53	-6.587	5.572	-28.7	-6.059
110	110	0.53955	-7.08	12.465	-9.322	-4.667	-0.353	1.81	-1.957	27.683	6.707	1.335	10.365	-6.51	5.234	-30.809	-5.884
111	111	0.5445	-7.346	12.393	-9.261	-5.125	-0.301	1.771	-1.843	28.674	6.606	1.164	9.096	-6.477	5.06	-33.016	-5.842
112	112	0.54945	-7.582	12.346	-9.175	-5.545	-0.175	1.725	-1.693	29.767	6.398	1.103	7.807	-6.503	5.021	-35.268	-5.963
113	113	0.5544	-7.781	12.307	-9.084	-5.927	0.029	1.665	-1.517	31.007	6.066	1.082	6.469	-6.465	5.055	-37.631	-6.158
114	114	0.55935	-7.961	12.271	-8.99	-6.291	0.325	1.589	-1.304	32.4	5.645	1.083	5.107	-6.391	5.165	-40.073	-6.43
115	115	0.5643	-8.149	12.229	-8.895	-6.677	0.702	1.472	-1.053	33.905	5.128	1.163	3.637	-6.285	5.425	-42.632	-6.809
116	116	0.56925	-8.348	12.181	-8.814	-7.081	1.156	1.29	-0.806	35.46	4.564	1.329	2.161	-6.16	5.84	-45.15	-7.298
117	117	0.5742	-8.56	12.112	-8.757	-7.489	1.664	1.036	-0.619	37.029	3.944	1.687	0.583	-6.023	6.496	-47.68	-7.898
118	118	0.57915	-8.765	12.042	-8.722	-7.899	2.25	0.744	-0.441	38.602	3.226	2.147	-1.154	-5.832	7.344	-50.265	-8.585
119	119	0.5841	-8.966	11.975	-8.709	-8.311	2.935	0.401	-0.298	40.196	2.441	2.691	-3.075	-5.54	8.378	-52.932	-9.28
120	120	0.58905	-9.14	11.924	-8.711	-8.69	3.715	-0.02	-0.233	41.773	1.582	3.217	-5.15	-5.174	9.497	-55.633	-10.015
121	121	0.594	-9.279	11.884	-8.736	-9.016	4.572	-0.498	-0.251	43.313	0.638	3.678	-7.361	-4.768	10.672	-58.353	-10.799
122	122	0.59895	-9.389	11.849	-8.784	-9.304	5.488	-1.055	-0.348	44.8	-0.341	3.786	-9.68	-4.317	11.647	-61.116	-11.572
123	123	0.6039	-9.487	11.814	-8.854	-9.565	6.464	-1.67	-0.534	46.253	-1.404	3.547	-12.021	-3.787	12.421	-63.866	-12.315
124	124	0.60885	-9.575	11.792	-8.936	-9.796	7.507	-2.345	-0.806	47.706	-2.489	3.041	-14.211	-3.297	13.044	-66.458	-13.091
125	125	0.6138	-9.659	11.771	-9.029	-10.011	8.602	-3.073	-1.148	49.207	-3.539	2.296	-16.041	-2.9	13.494	-68.742	-13.914
126	126	0.61875	-9.735	11.756	-9.131	-10.197	9.733	-3.809	-1.551	50.737	-4.57	1.458	-17.47	-2.536	13.847	-70.659	-14.731
127	127	0.6237	-9.8	11.735	-9.243	-10.355	10.882	-4.55	-2.021	52.284	-5.587	0.68	-18.478	-2.162	14.207	-72.151	-15.536
128	128	0.62865	-9.851	11.716	-9.355	-10.499	12.057	-5.281	-2.507	53.855	-6.57	-0.017	-19.095	-1.799	14.581	-73.242	-16.342
129	129	0.6336	-9.886	11.702	-9.452	-10.618	13.255	-5.984	-2.992	55.447	-7.499	-0.697	-19.35	-1.468	14.87	-73.982	-17.128
130	130	0.63855	-9.915	11.692	-9.523	-10.715	14.475	-6.654	-3.464	57.073	-8.312	-1.429	-19.309	-1.23	14.98	-74.488	-17.869
131	131	0.6435	-9.947	11.68	-9.573	-10.808	15.724	-7.288	-3.908	58.752	-8.993	-2.211	-19.024	-1.125	14.929	-74.82	-18.588
132	132	0.64845	-9.988	11.654	-9.613	-10.907	16.993	-7.849	-4.295	60.475	-9.522	-2.918	-18.565	-1.174	14.835	-75.001	-19.278
133	133	0.6534	-10.032	11.611	-9.625	-11.001	18.257	-8.302	-4.607	62.187	-9.916	-3.333	-17.967	-1.393	14.877	-74.953	-19.979
134	134	0.65835	-10.072	11.563	-9.6	-11.088	19.498	-8.632	-4.809	63.834	-10.164	-3.452	-17.231	-1.756	15.046	-74.635	-20.667
135	135	0.6633	-10.097	11.518	-9.546	-11.161	20.703	-8.81	-4.846	65.375	-10.267	-3.441	-16.32	-2.215	15.195	-74.031	-21.309
136	136	0.66825	-10.084	11.483	-9.472	-11.188	21.871	-8.839	-4.72	66.791	-10.245	-3.328	-15.193	-2.732	15.294	-73.09	-21.91
137	137	0.6732	-10.013	11.455	-9.369	-11.153	22.992	-8.737	-4.426	68.093	-10.117	-3.155	-13.876	-3.326	15.326	-71.861	-22.498
138	138	0.67815	-9.879	11.427	-9.225	-11.071	24.041	-8.524	-3.954	69.279	-9.884	-3.004	-12.479	-3.998	15.275	-70.494	-23.046
139	139	0.6831	-9.686	11.401	-9.04	-10.94	25.008	-8.234	-3.33	70.321	-9.55	-2.957	-11.131	-4.704	15.118	-69.127	-23.483
140	140	0.68805	-9.438	11.385	-8.834	-10.75	25.909	-7.865	-2.579	71.191	-9.131	-3.056	-9.919	-5.453	14.846	-67.839	-23.816
141	141	0.693	-9.14	11.38	-8.617	-10.508	26.752	-7.42	-1.707	71.9	-8.661	-3.327	-8.808	-6.214	14.441	-66.614	-24.062
142	142	0.69795	-8.796	11.378	-8.383	-10.229	27.536	-6.917	-0.74	72.48	-8.143	-3.631	-7.748	-6.962	14.008	-65.369	-24.233
143	143	0.7029	-8.413	11.377	-8.127	-9.914	28.272	-6.386	0.27	72.942	-7.613	-3.903	-6.754	-7.674	13.596	-64.097	-24.341
144	144	0.70785	-8.001	11.384	-7.865	-9.57	28.988	-5.812	1.322	73.303	-7.104	-4.194	-5.807	-8.328	13.164	-62.803	-24.402
145	145	0.7128	-7.574	11.404	-7.609	-9.204	29.706	-5.194	2.401	73.562	-6.62	-4.469	-4.914	-8.912	12.742	-61.464	-24.41
146	146	0.71775	-7.138	11.431	-7.349	-8.828	30.417	-4.573	3.455	73.709	-6.171	-4.656	-4.052	-9.412	12.373	-60.025	-24.384
147	147	0.7227	-6.706	11.461	-7.079	-8.453	31.112	-3.956	4.473	73.74	-5.788	-4.756	-3.22	-9.813	12.049	-58.49	-24.329
148	148	0.72765	-6.298	11.488	-6.807	-8.098	31.799	-3.348	5.448	73.663	-5.482	-4.892	-2.432	-10.094	11.675	-56.923	-24.221
149	149	0.7326	-5.922	11.51	-6.547	-7.762	32.481	-2.744	6.364	73.488	-5.242	-5.013	-1.699	-10.262	11.297	-55.318	-24.059
150	150	0.73755	-5.578	11.524	-6.298	-7.443	33.148	-2.134	7.224	73.208	-5.056	-5.067	-1.024	-10.369	10.956	-53.666	-23.872
151	151	0.7425	-5.259	11.533	-6.048	-7.154	33.791	-1.545	8.036	72.834	-4.933	-5.184	-0.419	-10.391	10.55	-52.042	-23.641
152	152	0.74745	-4.973	11.538	-5.793	-6.903	34.418	-0.997	8.758	72.364	-4.881	-5.265	0.094	-10.326	10.155	-50.426	-23.379
153	153	0.7524	-4.724	11.544	-5.536	-6.684	35.047	-0.495	9.357	71.807	-4.899	-5.192	0.506	-10.203	9.86	-48.781	-23.115
154	154	0.75735	-4.506	11.553	-5.275	-6.493	35.686	-0.039	9.845	71.181	-5.007	-5.051	0.82	-9.992	9.596	-47.148	-22.826
155	155	0.7623	-4.31	11.56	-4.999	-6.331	36.323	0.341	10.217	70.479	-5.194	-4.898	1.046	-9.71	9.317	-45.531	-22.53
156	156	0.76725	-4.132	11.563	-4.704	-6.196	36.948	0.632	10.466	69.701	-5.44	-4.751	1.234	-9.407	9	-43.9	-22.266
157	157	0.7722	-3.98	11.569	-4.397	-6.092	37.568	0.857	10.608	68.871	-5.713	-4.566	1.419	-9.104	8.682	-42.223	-22.033
158	158	0.77715	-3.853	11.579	-4.085	-6.016	38.188	1.014	10.638	68.012	-5.977	-4.299	1.587	-8.821	8.411	-40.519	-21.82
159	159	0.7821	-3.745	11.587	-3.768	-5.959	38.79	1.098	10.551	67.099	-6.256	-3.961	1.724	-8.559	8.177	-38.789	-21.649
160	160	0.78705	-3.648	11.589	-3.439	-5.914	39.361	1.111	10.348	66.092	-6.58	-3.555	1.822	-8.304	7.967	-37.012	-21.524
161	161	0.792	-3.559	11.586	-3.101	-5.88	39.901	1.066	10.047	65.006	-6.941	-3.046	1.959	-8.049	7.801	-35.114	-21.451
162	162	0.79695	-3.476	11.59	-2.753	-5.849	40.419	0.967	9.631	63.867	-7.333	-2.271	2.151	-7.801	7.813	-33.047	-21.433
163	163	0.8019	-3.399	11.598	-2.392	-5.819	40.904	0.804	9.104	62.66	-7.72	-1.323	2.361	-7.594	7.934	-30.873	-21.456
164	164	0.80685	-3.328	11.609	-2.018	-5.802	41.345	0.6	8.524	61.377	-8.082	-0.398	2.587	-7.415	8.014	-28.661	-21.481
165	165	0.8118	-3.265	11.619	-1.643	-5.797	41.74	0.393	7.909	60.015	-8.429	0.623	2.829	-7.265	8.153	-26.364	-21.517
166	166	0.81675	-3.202	11.634	-1.277	-5.782	42.095	0.199	7.267	58.586	-8.759	1.733	3.098	-7.167	8.349	-23.988	-21.569
167	167	0.8217	-3.129	11.651	-0.915	-5.75	42.401	0.023	6.619	57.079	-9.072	2.886	3.439	-7.131	8.554	-21.496	-21.64
168	168	0.82665	-3.039	11.67	-0.548	-5.711	42.65	-0.145	5.975	55.461	-9.384	4.034	3.842	-7.114	8.732	-18.89	-21.699
169	169	0.8316	-2.943	11.69	-0.186	-5.661	42.847	-0.273	5.363	53.738	-9.701	4.963	4.273	-7.084	8.712	-16.289	-21.69
170	170	0.83655	-2.849	11.716	0.16	-5.601	43.005	-0.332	4.788	51.924	-9.966	5.771	4.71	-7.113	8.597	-13.685	-21.624
171	171	0.8415	-2.759	11.756	0.487	-5.543	43.131	-0.322	4.266	50.034	-10.156	6.525	5.155	-7.233	8.463	-11.059	-21.523
172	172	0.84645	-2.669	11.806	0.806	-5.493	43.216	-0.265	3.8	48.058	-10.296	7.169	5.585	-7.392	8.281	-8.454	-21.363
173	173	0.8514	-2.578	11.866	1.115	-5.44	43.254	-0.171	3.368	45.991	-10.381	7.704	5.894	-7.601	8.073	-5.97	-21.149
174	174	0.85635	-2.496	11.929	1.412	-5.396	43.242	0.001	2.984	43.852	-10.429	8.209	6.052	-7.836	7.914	-3.63	-20.863
175	175	0.8613	-2.426	11.996	1.695	-5.361	43.186	0.26	2.645	41.656	-10.474	8.664	6.113	-7.985	7.772	-1.414	-20.424
176	176	0.86625	-2.373	12.069	1.98	-5.354	43.1	0.565	2.35	39.44	-10.49	9.019	6.139	-8.111	7.606	0.71	-19.893
177	177	0.8712	-2.325	12.156	2.261	-5.362	42.992	0.917	2.08	37.209	-10.472	9.363	6.155	-8.201	7.479	2.787	-19.252
178	178	0.87615	-2.284	12.259	2.536	-5.396	42.867	1.315	1.843	34.977	-10.408	9.8	6.204	-8.274	7.487	4.88	-18.518
179	179	0.8811	-2.253	12.374	2.801	-5.443	42.726	1.768	1.649	32.75	-10.314	10.126	6.15	-8.369	7.479	6.793	-17.737
180	180	0.88605	-2.241	12.498	3.07	-5.527	42.571	2.238	1.473	30.544	-10.21	10.459	6.03	-8.433	7.538	8.59	-16.915
181	181	0.891	-2.25	12.633	3.343	-5.663	42.41	2.706	1.307	28.38	-10.088	10.917	5.792	-8.437	7.769	10.23	-16.038
182	182	0.89595	-2.275	12.791	3.615	-5.826	42.253	3.189	1.17	26.261	-9.965	11.295	5.751	-8.47	7.956	11.974	-15.175
183	183	0.9009	-2.312	12.966	3.876	-5.996	42.104	3.682	1.04	24.185	-9.859	11.552	5.839	-8.54	8.062	13.764	-14.358
184	184	0.90585	-2.354	13.16	4.126	-6.167	41.972	4.18	0.916	22.158	-9.809	11.831	5.907	-8.609	8.233	15.493	-13.602
185	185	0.9108	-2.396	13.367	4.374	-6.339	41.861	4.638	0.8	20.212	-9.779	12.012	5.858	-8.636	8.373	17.01	-12.874
186	186	0.91575	-2.437	13.588	4.622	-6.514	41.784	5.016	0.681	18.397	-9.718	12.217	5.822	-8.753	8.572	18.458	-12.289
187	187	0.9207	-2.477	13.82	4.86	-6.674	41.74	5.322	0.551	16.712	-9.688	12.439	5.883	-8.941	8.806	19.93	-11.889
188	188	0.92565	-2.513	14.06	5.078	-6.804	41.731	5.522	0.427	15.172	-9.682	12.548	6.037	-9.151	8.966	21.382	-11.656
189	189	0.9306	-2.547	14.31	5.282	-6.915	41.756	5.606	0.325	13.773	-9.693	12.44	6.093	-9.301	8.963	22.589	-11.522
190	190	0.93555	-2.579	14.575	5.48	-7.01	41.832	5.578	0.222	12.537	-9.774	12.327	6.077	-9.305	8.962	23.604	-11.448
191	191	0.9405	-2.607	14.85	5.673	-7.097	41.959	5.449	0.134	11.487	-9.9	12.331	6.131	-9.283	9.074	24.593	-11.514
192	192	0.94545	-2.626	15.126	5.859	-7.138	42.144	5.215	0.054	10.653	-10.072	12.301	6.231	-9.297	9.161	25.497	-11.784
193	193	0.9504	-2.625	15.388	6.047	-7.149	42.368	4.853	-0.018	10.046	-10.259	12.31	6.349	-9.242	9.279	26.266	-12.128
194	194	0.95535	-2.593	15.63	6.231	-7.121	42.6	4.397	-0.065	9.641	-10.438	12.381	6.35	-9.154	9.476	26.762	-12.532
195	195	0.9603	-2.536	15.849	6.406	-7.051	42.834	3.859	-0.083	9.43	-10.65	12.361	6.325	-8.999	9.602	27.047	-12.981
196	196	0.96525	-2.46	16.043	6.561	-6.933	43.063	3.251	-0.119	9.386	-10.896	12.46	6.352	-8.783	9.82	27.267	-13.48
197	197	0.9702	-2.385	16.217	6.704	-6.789	43.294	2.61	-0.15	9.51	-11.186	12.382	6.361	-8.466	9.872	27.274	-13.959
198	198	0.97515	-2.331	16.374	6.855	-6.672	43.505	1.986	-0.163	9.763	-11.496	12.151	6.237	-7.99	9.795	26.95	-14.29
199	199	0.9801	-2.302	16.505	7.012	-6.594	43.68	1.407	-0.151	10.129	-11.792	11.924	5.927	-7.429	9.755	26.289	-14.494
200	200	0.98505	-2.295	16.613	7.164	-6.517	43.825	0.857	-0.168	10.594	-12.116	11.832	5.353	-6.767	9.869	25.278	-14.617
201	201	0.99	-2.295	16.697	7.327	-6.457	43.931	0.348	-0.206	11.155	-12.425	11.997	4.463	-6.02	10.269	23.887	-14.605
