# Supplementary material for: Gait phenotypes in paediatric hereditary spastic paraplegia revealed by dynamic time warping analysis and random forests
Source: PLoS One. 2018 Mar 8;13(3):e0192345. doi: 10.1371/journal.pone.0192345 (PMC5843164; doi:10.1371/journal.pone.0192345)
Supplement: S2 Data — (ZIP) [file pone.0192345.s009.zip › Healthy/Right.SR.HEALTHY11.2.csv]

	Epoch	Time	Pelvic.obliquity	Pelvic.tilt	Pelvic rotation	Hip.abd.add	Hip.flexion	Hip.rotation	Knee.abd.add	Knee.flexion	Knee.rotation	Ankle.abd.add	Ankle.flexion	Ankle.rotation	Forefoot.abd.add	Forefoot.flexion	Forefoot.rotation
1	1	0	-2.488	15.937	12.408	-8.668	40.84	1.393	0.743	11.421	-20.125	6.157	-2.514	-8.058	6.597	13.814	-19.099
2	2	0.0048	-2.4	15.927	12.617	-8.625	40.725	1.049	0.739	11.888	-19.59	6.098	-3.896	-8.189	6.825	11.831	-18.766
3	3	0.0096	-2.301	15.882	12.788	-8.534	40.718	0.597	0.733	12.807	-18.903	5.949	-4.911	-8.258	6.874	9.853	-18.355
4	4	0.0144	-2.199	15.822	12.921	-8.401	40.789	0.1	0.715	14.026	-18.149	6.061	-5.412	-8.286	7.065	8.244	-17.924
5	5	0.0192	-2.098	15.702	13.01	-8.23	40.939	-0.363	0.708	15.486	-17.417	6.128	-5.549	-8.328	7.162	6.871	-17.537
6	6	0.024	-2.025	15.549	13.003	-8.002	41.117	-0.708	0.69	17.033	-16.718	6.26	-5.464	-8.435	7.285	5.709	-17.218
7	7	0.0288	-1.937	15.363	12.967	-7.747	41.256	-1.011	0.664	18.486	-16.045	6.472	-5.252	-8.646	7.461	4.787	-16.993
8	8	0.0336	-1.836	15.144	12.89	-7.441	41.304	-1.264	0.606	19.728	-15.354	6.485	-4.878	-9.006	7.413	4.127	-16.846
9	9	0.0384	-1.758	14.902	12.755	-7.096	41.223	-1.424	0.52	20.704	-14.665	6.372	-4.504	-9.52	7.236	3.599	-16.789
10	10	0.0432	-1.719	14.639	12.53	-6.7	41.02	-1.459	0.431	21.439	-14.006	5.759	-4.192	-10.012	6.607	2.999	-16.668
11	11	0.048	-1.678	14.392	12.277	-6.286	40.72	-1.438	0.353	21.981	-13.416	4.983	-3.902	-10.494	5.838	2.414	-16.557
12	12	0.0528	-1.635	14.158	12.004	-5.864	40.341	-1.379	0.297	22.421	-12.905	4.322	-3.564	-11.018	5.188	1.927	-16.548
13	13	0.0576	-1.631	13.925	11.694	-5.468	39.9	-1.235	0.299	22.851	-12.455	3.758	-3.106	-11.542	4.648	1.541	-16.578
14	14	0.0624	-1.714	13.673	11.32	-5.126	39.423	-0.965	0.363	23.369	-12.014	3.444	-2.582	-12.055	4.364	1.194	-16.603
15	15	0.0672	-1.876	13.413	10.898	-4.836	38.94	-0.634	0.442	23.946	-11.54	3.186	-2.049	-12.571	4.148	0.826	-16.632
16	16	0.072	-2.058	13.17	10.481	-4.586	38.451	-0.384	0.486	24.469	-11.018	2.881	-1.494	-13.082	3.888	0.503	-16.697
17	17	0.0768	-2.222	12.944	10.087	-4.357	37.931	-0.277	0.484	24.898	-10.442	2.668	-0.848	-13.583	3.72	0.351	-16.815
18	18	0.0816	-2.359	12.722	9.725	-4.148	37.377	-0.305	0.465	25.225	-9.865	2.266	-0.119	-14.004	3.397	0.287	-16.939
19	19	0.0864	-2.462	12.492	9.419	-3.968	36.778	-0.453	0.441	25.446	-9.392	1.791	0.461	-14.238	3.031	0.12	-17.037
20	20	0.0912	-2.537	12.269	9.159	-3.818	36.13	-0.692	0.401	25.526	-9.026	1.377	0.933	-14.272	2.725	-0.052	-17.083
21	21	0.096	-2.583	12.062	8.924	-3.669	35.427	-0.962	0.339	25.445	-8.782	1.186	1.304	-14.177	2.617	-0.17	-17.12
22	22	0.1008	-2.581	11.852	8.696	-3.475	34.678	-1.204	0.269	25.283	-8.719	1.289	1.733	-13.989	2.76	-0.106	-17.196
23	23	0.1056	-2.502	11.661	8.486	-3.217	33.918	-1.44	0.227	25.065	-8.772	1.34	2.049	-13.771	2.872	-0.154	-17.294
24	24	0.1104	-2.342	11.46	8.345	-2.943	33.141	-1.733	0.229	24.822	-8.873	1.444	2.254	-13.561	3.051	-0.286	-17.418
25	25	0.1152	-2.149	11.295	8.237	-2.653	32.38	-2.023	0.219	24.502	-9.061	1.535	2.402	-13.291	3.201	-0.424	-17.53
26	26	0.12	-1.964	11.122	8.126	-2.356	31.626	-2.251	0.227	24.147	-9.347	1.269	2.695	-12.891	3.004	-0.476	-17.564
27	27	0.1248	-1.745	10.976	8.029	-2.033	30.869	-2.457	0.252	23.753	-9.674	0.99	3.091	-12.462	2.785	-0.425	-17.574
28	28	0.1296	-1.5	10.83	7.972	-1.711	30.149	-2.691	0.293	23.436	-9.985	0.755	3.482	-12.047	2.608	-0.41	-17.573
29	29	0.1344	-1.238	10.715	7.954	-1.381	29.48	-2.908	0.312	23.157	-10.348	0.807	3.805	-11.641	2.674	-0.395	-17.584
30	30	0.1392	-1.014	10.617	7.934	-1.08	28.842	-3.056	0.34	22.914	-10.635	1.018	4.02	-11.433	2.9	-0.453	-17.678
31	31	0.144	-0.831	10.547	7.92	-0.8	28.188	-3.172	0.357	22.629	-10.796	1.174	4.265	-11.38	3.079	-0.497	-17.785
32	32	0.1488	-0.687	10.49	7.925	-0.552	27.548	-3.264	0.386	22.361	-10.917	1.123	4.523	-11.338	3.076	-0.604	-17.842
33	33	0.1536	-0.603	10.432	7.924	-0.368	26.914	-3.303	0.453	22.104	-10.928	0.764	4.893	-11.363	2.797	-0.691	-17.849
34	34	0.1584	-0.593	10.373	7.904	-0.237	26.307	-3.299	0.503	21.888	-10.84	0.348	5.287	-11.451	2.459	-0.773	-17.827
35	35	0.1632	-0.654	10.31	7.88	-0.151	25.712	-3.281	0.507	21.699	-10.737	-0.049	5.68	-11.526	2.119	-0.851	-17.79
36	36	0.168	-0.776	10.263	7.878	-0.131	25.118	-3.28	0.493	21.527	-10.582	-0.329	6.059	-11.653	1.887	-0.929	-17.774
37	37	0.1728	-0.956	10.23	7.896	-0.192	24.538	-3.288	0.479	21.383	-10.383	-0.442	6.47	-11.834	1.802	-0.943	-17.793
38	38	0.1776	-1.177	10.214	7.929	-0.316	23.972	-3.301	0.462	21.23	-10.172	-0.427	6.866	-12.052	1.828	-0.916	-17.849
39	39	0.1824	-1.432	10.215	7.954	-0.477	23.426	-3.297	0.442	21.064	-9.965	-0.369	7.218	-12.278	1.894	-0.899	-17.919
40	40	0.1872	-1.707	10.236	7.976	-0.674	22.905	-3.298	0.446	20.898	-9.755	-0.404	7.549	-12.473	1.888	-0.925	-17.974
41	41	0.192	-1.994	10.281	7.997	-0.896	22.418	-3.323	0.457	20.747	-9.562	-0.514	7.864	-12.592	1.815	-0.992	-17.999
42	42	0.1968	-2.295	10.345	7.992	-1.11	21.973	-3.347	0.427	20.607	-9.46	-0.641	8.217	-12.565	1.69	-1.014	-17.987
43	43	0.2016	-2.58	10.432	7.979	-1.316	21.55	-3.395	0.39	20.437	-9.417	-0.833	8.6	-12.455	1.487	-0.999	-17.978
44	44	0.2064	-2.854	10.543	7.942	-1.513	21.163	-3.451	0.367	20.297	-9.335	-1.024	8.937	-12.391	1.305	-1.051	-18.002
45	45	0.2112	-3.109	10.695	7.892	-1.701	20.839	-3.551	0.345	20.196	-9.24	-1.299	9.246	-12.275	1.051	-1.179	-18.01
46	46	0.216	-3.343	10.87	7.823	-1.88	20.564	-3.675	0.319	20.099	-9.212	-1.426	9.396	-12.13	0.933	-1.403	-18.088
47	47	0.2208	-3.572	11.054	7.723	-2.062	20.307	-3.777	0.292	19.985	-9.206	-1.317	9.543	-11.977	1.02	-1.53	-18.188
48	48	0.2256	-3.791	11.246	7.596	-2.231	20.04	-3.867	0.254	19.838	-9.18	-1.246	9.72	-11.789	1.056	-1.627	-18.245
49	49	0.2304	-3.985	11.453	7.47	-2.374	19.835	-3.973	0.214	19.777	-9.165	-1.297	9.988	-11.537	0.965	-1.715	-18.256
50	50	0.2352	-4.141	11.688	7.367	-2.512	19.658	-4.139	0.186	19.695	-9.089	-1.406	10.231	-11.297	0.829	-1.827	-18.25
51	51	0.24	-4.284	11.914	7.258	-2.65	19.518	-4.326	0.175	19.63	-8.901	-1.8	10.428	-11.145	0.455	-2.045	-18.248
52	52	0.2448	-4.451	12.152	7.097	-2.768	19.383	-4.443	0.133	19.534	-8.707	-2.491	10.605	-10.933	-0.204	-2.348	-18.161
53	53	0.2496	-4.648	12.387	6.882	-2.902	19.27	-4.453	0.13	19.511	-8.52	-3.025	10.809	-10.886	-0.691	-2.63	-18.207
54	54	0.2544	-4.837	12.636	6.667	-3.038	19.159	-4.425	0.143	19.476	-8.333	-3.451	11.11	-10.861	-1.091	-2.782	-18.245
55	55	0.2592	-5.02	12.891	6.466	-3.187	19.063	-4.416	0.127	19.481	-8.156	-3.451	11.37	-10.835	-1.121	-2.873	-18.287
56	56	0.264	-5.215	13.161	6.261	-3.34	18.988	-4.382	0.095	19.492	-7.995	-3.29	11.522	-10.861	-0.997	-3.023	-18.372
57	57	0.2688	-5.425	13.438	6.054	-3.518	18.916	-4.336	0.095	19.554	-7.752	-3.121	11.711	-10.939	-0.834	-3.183	-18.431
58	58	0.2736	-5.643	13.702	5.85	-3.705	18.846	-4.275	0.108	19.613	-7.488	-3.096	11.948	-11.053	-0.799	-3.327	-18.494
59	59	0.2784	-5.86	13.95	5.64	-3.879	18.77	-4.179	0.118	19.645	-7.285	-3.298	12.284	-11.08	-1.001	-3.406	-18.504
60	60	0.2832	-6.079	14.179	5.421	-4.06	18.693	-4.07	0.156	19.691	-7.111	-3.651	12.594	-11.096	-1.329	-3.558	-18.533
61	61	0.288	-6.303	14.396	5.201	-4.251	18.598	-3.93	0.23	19.748	-7.027	-4.082	12.836	-11.046	-1.716	-3.821	-18.56
62	62	0.2928	-6.522	14.617	5.002	-4.44	18.479	-3.782	0.295	19.786	-7.003	-4.344	13.079	-10.978	-1.966	-4.042	-18.593
63	63	0.2976	-6.736	14.843	4.818	-4.636	18.348	-3.65	0.352	19.794	-6.941	-4.325	13.294	-11.051	-1.949	-4.195	-18.724
64	64	0.3024	-6.948	15.052	4.64	-4.846	18.204	-3.551	0.421	19.812	-6.81	-4.175	13.515	-11.203	-1.793	-4.307	-18.895
65	65	0.3072	-7.152	15.231	4.477	-5.058	18.037	-3.494	0.497	19.879	-6.641	-4.086	13.77	-11.315	-1.686	-4.442	-19.01
66	66	0.312	-7.347	15.379	4.337	-5.267	17.842	-3.457	0.584	19.968	-6.491	-4.162	14.032	-11.386	-1.728	-4.639	-19.097
67	67	0.3168	-7.535	15.517	4.214	-5.48	17.624	-3.414	0.692	20.015	-6.417	-4.39	14.335	-11.394	-1.928	-4.819	-19.179
68	68	0.3216	-7.717	15.67	4.092	-5.695	17.405	-3.357	0.806	20.013	-6.417	-4.682	14.678	-11.331	-2.214	-4.947	-19.251
69	69	0.3264	-7.892	15.824	3.964	-5.895	17.189	-3.303	0.916	20.02	-6.384	-5.004	15.024	-11.282	-2.517	-5.092	-19.31
70	70	0.3312	-8.044	15.978	3.851	-6.084	16.953	-3.307	1.041	20.037	-6.234	-5.367	15.291	-11.304	-2.809	-5.355	-19.36
71	71	0.336	-8.155	16.116	3.765	-6.257	16.686	-3.361	1.172	20.037	-6.092	-5.594	15.506	-11.318	-2.976	-5.62	-19.418
72	72	0.3408	-8.238	16.236	3.703	-6.405	16.381	-3.442	1.284	20.009	-5.927	-5.633	15.724	-11.423	-2.972	-5.815	-19.529
73	73	0.3456	-8.292	16.329	3.645	-6.512	16.044	-3.562	1.368	19.99	-5.689	-5.711	15.982	-11.561	-3.001	-5.994	-19.615
74	74	0.3504	-8.308	16.421	3.608	-6.585	15.674	-3.697	1.469	19.934	-5.558	-5.77	16.118	-11.638	-3.01	-6.286	-19.725
75	75	0.3552	-8.277	16.514	3.596	-6.604	15.261	-3.833	1.57	19.803	-5.517	-5.879	16.11	-11.675	-3.059	-6.71	-19.834
76	76	0.36	-8.215	16.616	3.602	-6.574	14.838	-3.99	1.621	19.656	-5.525	-5.87	16.357	-11.591	-3.078	-6.838	-19.861
77	77	0.3648	-8.163	16.702	3.578	-6.549	14.397	-4.153	1.659	19.477	-5.522	-5.622	16.601	-11.585	-2.883	-6.87	-19.985
78	78	0.3696	-8.092	16.772	3.564	-6.514	13.909	-4.375	1.704	19.273	-5.473	-5.363	16.938	-11.553	-2.681	-6.808	-20.084
79	79	0.3744	-7.997	16.832	3.563	-6.446	13.372	-4.622	1.728	19.03	-5.414	-5.021	17.07	-11.513	-2.384	-6.913	-20.151
80	80	0.3792	-7.882	16.882	3.567	-6.355	12.799	-4.824	1.755	18.755	-5.409	-4.575	17.208	-11.486	-2.004	-6.976	-20.226
81	81	0.384	-7.778	16.944	3.541	-6.257	12.248	-4.944	1.772	18.488	-5.428	-4.099	17.364	-11.49	-1.608	-7.012	-20.307
82	82	0.3888	-7.667	16.995	3.503	-6.138	11.732	-5.085	1.754	18.289	-5.372	-3.642	17.547	-11.556	-1.229	-7.051	-20.406
83	83	0.3936	-7.531	17.051	3.47	-6.002	11.231	-5.218	1.739	18.119	-5.309	-3.229	17.619	-11.557	-0.877	-7.227	-20.416
84	84	0.3984	-7.389	17.089	3.426	-5.864	10.744	-5.302	1.729	18.01	-5.243	-2.728	17.624	-11.566	-0.431	-7.467	-20.394
85	85	0.4032	-7.232	17.132	3.375	-5.719	10.264	-5.381	1.719	17.916	-5.147	-2.223	17.572	-11.59	0.029	-7.775	-20.359
86	86	0.408	-7.049	17.191	3.333	-5.56	9.797	-5.493	1.7	17.83	-5.035	-1.75	17.56	-11.582	0.438	-8.064	-20.299
87	87	0.4128	-6.837	17.248	3.295	-5.382	9.328	-5.623	1.681	17.758	-4.879	-1.338	17.483	-11.551	0.807	-8.453	-20.187
88	88	0.4176	-6.612	17.304	3.246	-5.193	8.866	-5.71	1.671	17.708	-4.681	-0.987	17.285	-11.513	1.152	-8.994	-19.996
89	89	0.4224	-6.411	17.356	3.157	-5.022	8.435	-5.694	1.664	17.709	-4.486	-0.671	17.037	-11.488	1.477	-9.619	-19.764
90	90	0.4272	-6.231	17.411	3.042	-4.881	8.034	-5.611	1.69	17.775	-4.26	-0.639	16.865	-11.464	1.555	-10.299	-19.481
91	91	0.432	-6.048	17.463	2.923	-4.759	7.655	-5.546	1.741	17.913	-3.945	-0.915	16.75	-11.396	1.365	-11.065	-19.102
92	92	0.4368	-5.859	17.493	2.791	-4.642	7.284	-5.521	1.775	18.106	-3.618	-1.15	16.485	-11.248	1.212	-11.989	-18.674
93	93	0.4416	-5.665	17.507	2.641	-4.525	6.914	-5.467	1.817	18.313	-3.377	-1.375	16.076	-11.018	1.062	-13.051	-18.235
94	94	0.4464	-5.509	17.504	2.442	-4.443	6.572	-5.321	1.862	18.599	-3.143	-1.562	15.651	-10.822	0.949	-14.152	-17.802
95	95	0.4512	-5.401	17.489	2.195	-4.41	6.285	-5.158	1.878	19.005	-2.836	-1.399	15.175	-10.749	1.171	-15.251	-17.454
96	96	0.456	-5.323	17.44	1.906	-4.411	6.007	-4.965	1.887	19.479	-2.551	-1.153	14.663	-10.656	1.462	-16.392	-17.122
97	97	0.4608	-5.255	17.37	1.592	-4.42	5.723	-4.747	1.905	19.969	-2.245	-1.148	14.071	-10.568	1.543	-17.688	-16.773
98	98	0.4656	-5.208	17.283	1.255	-4.46	5.444	-4.524	1.933	20.483	-1.894	-1.49	13.678	-10.425	1.283	-18.883	-16.358
99	99	0.4704	-5.21	17.183	0.875	-4.582	5.224	-4.286	1.979	21.093	-1.568	-1.747	13.479	-10.22	1.071	-19.883	-15.96
100	100	0.4752	-5.251	17.085	0.452	-4.745	5.056	-4.089	1.991	21.774	-1.23	-2.03	13.225	-9.961	0.827	-20.966	-15.579
101	101	0.48	-5.311	16.973	-0.015	-4.919	4.923	-3.917	1.935	22.544	-0.844	-2.275	12.93	-9.63	0.595	-22.12	-15.136
102	102	0.4848	-5.37	16.855	-0.505	-5.058	4.79	-3.756	1.794	23.325	-0.482	-2.14	12.476	-9.377	0.705	-23.353	-14.797
103	103	0.4896	-5.456	16.729	-1.027	-5.223	4.734	-3.562	1.631	24.22	-0.093	-2.043	12.005	-9.158	0.784	-24.652	-14.467
104	104	0.4944	-5.567	16.613	-1.539	-5.416	4.75	-3.397	1.466	25.197	0.375	-2.175	11.431	-9.003	0.683	-26.129	-14.143
105	105	0.4992	-5.725	16.476	-2.048	-5.666	4.827	-3.268	1.299	26.275	0.876	-2.376	10.735	-8.883	0.549	-27.77	-13.858
106	106	0.504	-5.918	16.303	-2.519	-5.96	4.903	-3.223	1.103	27.4	1.396	-2.662	9.968	-8.686	0.336	-29.509	-13.511
107	107	0.5088	-6.173	16.078	-2.979	-6.324	4.982	-3.207	0.907	28.588	1.91	-3.03	9.076	-8.514	0.075	-31.408	-13.209
108	108	0.5136	-6.504	15.8	-3.413	-6.793	5.076	-3.187	0.758	29.87	2.392	-3.497	8.179	-8.397	-0.247	-33.365	-12.981
109	109	0.5184	-6.924	15.485	-3.816	-7.377	5.214	-3.18	0.641	31.261	2.846	-4.009	7.243	-8.321	-0.578	-35.406	-12.821
110	110	0.5232	-7.41	15.147	-4.168	-8.044	5.397	-3.205	0.568	32.754	3.274	-4.79	6.211	-8.296	-1.108	-37.638	-12.724
111	111	0.528	-7.916	14.788	-4.472	-8.752	5.607	-3.227	0.559	34.332	3.652	-5.705	5.1	-8.359	-1.708	-40.02	-12.723
112	112	0.5328	-8.407	14.422	-4.738	-9.45	5.857	-3.248	0.579	35.986	3.946	-6.422	3.965	-8.526	-2.075	-42.424	-12.865
113	113	0.5376	-8.857	14.068	-4.969	-10.113	6.156	-3.298	0.601	37.679	4.137	-6.836	2.93	-8.723	-2.134	-44.674	-13.132
114	114	0.5424	-9.25	13.745	-5.162	-10.723	6.516	-3.374	0.632	39.361	4.193	-6.904	1.94	-8.946	-1.836	-46.769	-13.545
115	115	0.5472	-9.561	13.457	-5.31	-11.25	6.934	-3.481	0.666	40.987	4.107	-6.647	0.87	-9.197	-1.194	-48.788	-14.097
116	116	0.552	-9.774	13.196	-5.405	-11.676	7.385	-3.646	0.69	42.52	3.878	-6.218	-0.223	-9.384	-0.371	-50.67	-14.716
117	117	0.5568	-9.893	12.964	-5.454	-12.005	7.856	-3.865	0.719	43.94	3.468	-5.768	-1.282	-9.457	0.502	-52.382	-15.393
118	118	0.5616	-9.928	12.77	-5.474	-12.249	8.351	-4.128	0.752	45.254	2.897	-5.385	-2.335	-9.434	1.354	-53.986	-16.131
119	119	0.5664	-9.891	12.618	-5.478	-12.406	8.907	-4.454	0.733	46.52	2.249	-5.041	-3.443	-9.352	2.208	-55.566	-16.89
120	120	0.5712	-9.788	12.505	-5.477	-12.482	9.519	-4.831	0.65	47.746	1.533	-4.683	-4.728	-9.22	3.123	-57.24	-17.643
121	121	0.576	-9.62	12.416	-5.454	-12.486	10.159	-5.244	0.522	48.932	0.753	-4.352	-6.064	-9.062	4.044	-58.905	-18.404
122	122	0.5808	-9.41	12.341	-5.423	-12.429	10.815	-5.716	0.313	50.082	-0.094	-3.928	-7.375	-8.884	5.073	-60.46	-19.204
123	123	0.5856	-9.164	12.287	-5.382	-12.333	11.509	-6.244	0.059	51.243	-0.954	-3.714	-8.377	-8.645	5.899	-61.746	-19.989
124	124	0.5904	-8.895	12.239	-5.344	-12.21	12.218	-6.795	-0.208	52.451	-1.776	-3.718	-9.024	-8.379	6.497	-62.776	-20.728
125	125	0.5952	-8.607	12.22	-5.3	-12.069	12.94	-7.425	-0.527	53.703	-2.476	-3.735	-9.33	-8.201	7.039	-63.523	-21.496
126	126	0.6	-8.331	12.204	-5.263	-11.923	13.679	-8.058	-0.892	54.995	-3.086	-3.712	-9.34	-8.092	7.53	-63.999	-22.26
127	127	0.6048	-8.071	12.191	-5.226	-11.79	14.45	-8.639	-1.207	56.292	-3.65	-3.831	-9.23	-8.069	7.871	-64.387	-23.022
128	128	0.6096	-7.834	12.169	-5.195	-11.668	15.282	-9.178	-1.492	57.609	-4.13	-4.21	-8.903	-8.197	7.92	-64.633	-23.831
129	129	0.6144	-7.631	12.164	-5.16	-11.563	16.16	-9.674	-1.756	58.886	-4.497	-4.603	-8.433	-8.447	7.889	-64.694	-24.636
130	130	0.6192	-7.472	12.178	-5.125	-11.492	17.058	-10.078	-1.93	60.091	-4.762	-4.969	-7.71	-8.835	7.803	-64.444	-25.482
131	131	0.624	-7.372	12.206	-5.08	-11.479	17.958	-10.355	-1.977	61.192	-4.952	-5.313	-6.921	-9.319	7.696	-64.042	-26.314
132	132	0.6288	-7.319	12.248	-5.021	-11.51	18.882	-10.532	-1.928	62.193	-5.12	-5.661	-6.189	-9.859	7.589	-63.599	-27.137
133	133	0.6336	-7.307	12.309	-4.945	-11.574	19.813	-10.577	-1.754	63.08	-5.281	-6.146	-5.781	-10.409	7.431	-63.437	-27.835
134	134	0.6384	-7.305	12.395	-4.848	-11.626	20.747	-10.478	-1.455	63.86	-5.496	-6.573	-5.533	-10.954	7.345	-63.326	-28.479
135	135	0.6432	-7.283	12.49	-4.718	-11.642	21.656	-10.283	-1.061	64.546	-5.828	-6.794	-5.423	-11.394	7.452	-63.183	-29.054
136	136	0.648	-7.232	12.593	-4.553	-11.616	22.544	-9.993	-0.57	65.149	-6.265	-6.938	-5.24	-11.659	7.562	-62.869	-29.522
137	137	0.6528	-7.17	12.71	-4.362	-11.568	23.421	-9.606	0.018	65.667	-6.782	-7.059	-5.018	-11.763	7.646	-62.435	-29.874
138	138	0.6576	-7.094	12.853	-4.138	-11.512	24.291	-9.172	0.663	66.092	-7.353	-7.103	-4.786	-11.703	7.75	-61.881	-30.108
139	139	0.6624	-6.992	13.025	-3.871	-11.443	25.136	-8.714	1.346	66.406	-7.931	-7.001	-4.576	-11.478	7.922	-61.2	-30.185
140	140	0.6672	-6.84	13.219	-3.557	-11.353	25.939	-8.233	2.106	66.614	-8.474	-6.8	-4.415	-11.172	8.154	-60.451	-30.128
141	141	0.672	-6.627	13.426	-3.204	-11.233	26.704	-7.751	2.945	66.73	-8.993	-6.703	-4.254	-10.782	8.284	-59.693	-29.95
142	142	0.6768	-6.359	13.636	-2.831	-11.07	27.435	-7.295	3.803	66.751	-9.512	-6.761	-4.106	-10.275	8.263	-58.952	-29.637
143	143	0.6816	-6.051	13.854	-2.437	-10.877	28.137	-6.86	4.663	66.682	-9.972	-6.805	-3.966	-9.762	8.219	-58.158	-29.25
144	144	0.6864	-5.741	14.078	-2.024	-10.71	28.818	-6.432	5.522	66.538	-10.326	-6.713	-3.85	-9.277	8.264	-57.275	-28.799
145	145	0.6912	-5.435	14.304	-1.586	-10.58	29.5	-6.049	6.346	66.346	-10.616	-6.432	-3.808	-8.824	8.473	-56.331	-28.331
146	146	0.696	-5.128	14.532	-1.135	-10.467	30.171	-5.697	7.141	66.096	-10.795	-6.208	-3.75	-8.422	8.599	-55.361	-27.811
147	147	0.7008	-4.801	14.754	-0.684	-10.339	30.817	-5.391	7.887	65.786	-10.86	-6.098	-3.603	-8.074	8.567	-54.33	-27.244
148	148	0.7056	-4.455	14.977	-0.234	-10.197	31.438	-5.137	8.581	65.4	-10.864	-5.973	-3.402	-7.758	8.512	-53.198	-26.669
149	149	0.7104	-4.109	15.188	0.215	-10.063	32.049	-4.931	9.208	64.988	-10.77	-5.784	-3.097	-7.535	8.456	-51.925	-26.125
150	150	0.7152	-3.798	15.377	0.667	-9.971	32.655	-4.722	9.787	64.552	-10.581	-5.483	-2.77	-7.474	8.467	-50.564	-25.654
151	151	0.72	-3.533	15.551	1.11	-9.923	33.237	-4.517	10.311	64.068	-10.326	-4.979	-2.47	-7.563	8.65	-49.127	-25.275
152	152	0.7248	-3.305	15.71	1.534	-9.887	33.816	-4.348	10.734	63.53	-10.114	-4.551	-2.288	-7.653	8.787	-47.792	-24.911
153	153	0.7296	-3.1	15.865	1.93	-9.837	34.391	-4.164	11.105	62.928	-9.893	-4.182	-2.056	-7.787	8.836	-46.393	-24.563
154	154	0.7344	-2.925	16.004	2.286	-9.798	34.987	-3.957	11.428	62.307	-9.642	-3.889	-1.726	-7.928	8.779	-44.888	-24.211
155	155	0.7392	-2.798	16.115	2.603	-9.768	35.591	-3.733	11.688	61.651	-9.463	-3.864	-1.243	-8.02	8.431	-43.29	-23.89
156	156	0.744	-2.711	16.224	2.89	-9.752	36.193	-3.456	11.895	60.937	-9.333	-3.686	-0.934	-8.147	8.228	-41.76	-23.606
157	157	0.7488	-2.66	16.326	3.15	-9.747	36.789	-3.152	12.026	60.165	-9.302	-3.305	-0.804	-8.227	8.211	-40.28	-23.336
158	158	0.7536	-2.645	16.428	3.379	-9.752	37.393	-2.834	12.083	59.346	-9.374	-2.794	-0.837	-8.243	8.326	-38.864	-23.084
159	159	0.7584	-2.642	16.517	3.581	-9.748	37.994	-2.532	12.071	58.484	-9.535	-2.178	-0.791	-8.258	8.501	-37.287	-22.946
160	160	0.7632	-2.644	16.594	3.753	-9.719	38.595	-2.242	12.003	57.576	-9.789	-1.685	-0.607	-8.194	8.523	-35.572	-22.839
161	161	0.768	-2.639	16.664	3.9	-9.659	39.181	-1.966	11.878	56.615	-10.12	-1.255	-0.357	-8.052	8.453	-33.775	-22.732
162	162	0.7728	-2.622	16.721	4.029	-9.569	39.741	-1.712	11.681	55.603	-10.522	-0.669	-0.166	-7.866	8.507	-31.942	-22.642
163	163	0.7776	-2.572	16.751	4.143	-9.432	40.255	-1.501	11.413	54.546	-10.965	0.063	0.058	-7.67	8.656	-29.996	-22.59
164	164	0.7824	-2.479	16.746	4.245	-9.241	40.696	-1.36	11.069	53.431	-11.44	0.9	0.39	-7.485	8.853	-27.88	-22.606
165	165	0.7872	-2.37	16.705	4.328	-9.012	41.058	-1.277	10.651	52.247	-11.949	1.76	0.815	-7.3	9.027	-25.632	-22.676
166	166	0.792	-2.28	16.642	4.394	-8.782	41.36	-1.213	10.18	50.998	-12.465	2.56	1.29	-7.106	9.12	-23.326	-22.752
167	167	0.7968	-2.225	16.571	4.454	-8.575	41.624	-1.158	9.669	49.703	-12.967	3.285	1.772	-6.895	9.132	-21.022	-22.801
168	168	0.8016	-2.185	16.495	4.51	-8.372	41.861	-1.129	9.132	48.386	-13.433	3.84	2.365	-6.664	8.969	-18.675	-22.802
169	169	0.8064	-2.129	16.417	4.561	-8.151	42.066	-1.142	8.581	47.055	-13.814	4.339	3.075	-6.511	8.745	-16.242	-22.812
170	170	0.8112	-2.039	16.332	4.621	-7.906	42.219	-1.199	8.023	45.696	-14.091	4.969	3.759	-6.492	8.662	-13.792	-22.852
171	171	0.816	-1.937	16.244	4.705	-7.67	42.325	-1.292	7.449	44.289	-14.32	5.647	4.299	-6.499	8.664	-11.45	-22.858
172	172	0.8208	-1.853	16.156	4.817	-7.478	42.403	-1.399	6.884	42.855	-14.485	6.39	4.572	-6.599	8.813	-9.331	-22.893
173	173	0.8256	-1.806	16.077	4.929	-7.322	42.465	-1.479	6.345	41.397	-14.553	6.991	4.712	-6.749	8.905	-7.394	-22.874
174	174	0.8304	-1.765	15.994	5.042	-7.173	42.503	-1.544	5.839	39.915	-14.59	7.339	4.826	-6.86	8.809	-5.581	-22.766
175	175	0.8352	-1.701	15.911	5.171	-7.004	42.492	-1.615	5.347	38.362	-14.615	7.466	5.002	-6.949	8.515	-3.777	-22.586
176	176	0.84	-1.614	15.82	5.325	-6.848	42.427	-1.693	4.882	36.731	-14.618	7.498	5.111	-7.019	8.167	-2.046	-22.347
177	177	0.8448	-1.552	15.752	5.49	-6.728	42.347	-1.743	4.463	35.056	-14.554	7.425	4.926	-7.137	7.842	-0.627	-22.08
178	178	0.8496	-1.528	15.704	5.652	-6.646	42.259	-1.75	4.085	33.353	-14.466	7.308	4.465	-7.203	7.582	0.504	-21.736
179	179	0.8544	-1.52	15.654	5.824	-6.596	42.136	-1.729	3.729	31.615	-14.396	7.471	3.86	-7.266	7.62	1.601	-21.414
180	180	0.8592	-1.514	15.611	6.001	-6.544	41.983	-1.705	3.355	29.841	-14.272	7.699	3.404	-7.323	7.68	2.86	-21.032
181	181	0.864	-1.51	15.566	6.194	-6.51	41.809	-1.705	2.978	28.09	-14.171	7.916	3.046	-7.249	7.714	4.159	-20.56
182	182	0.8688	-1.54	15.536	6.386	-6.518	41.64	-1.665	2.646	26.38	-14.055	8.071	2.649	-7.137	7.733	5.34	-20.037
183	183	0.8736	-1.597	15.52	6.577	-6.555	41.469	-1.569	2.351	24.692	-13.936	8.12	2.134	-6.975	7.703	6.321	-19.436
184	184	0.8784	-1.673	15.517	6.765	-6.609	41.292	-1.464	2.067	23.015	-13.804	8.074	1.617	-6.813	7.597	7.24	-18.829
185	185	0.8832	-1.753	15.529	6.95	-6.667	41.121	-1.376	1.788	21.399	-13.633	8.008	1.246	-6.701	7.459	8.234	-18.262
186	186	0.888	-1.827	15.551	7.13	-6.723	40.979	-1.29	1.521	19.916	-13.449	8.049	1.05	-6.644	7.395	9.326	-17.756
187	187	0.8928	-1.896	15.59	7.296	-6.764	40.885	-1.197	1.269	18.599	-13.255	8.127	0.944	-6.611	7.373	10.384	-17.277
188	188	0.8976	-1.962	15.645	7.446	-6.785	40.853	-1.109	1.012	17.467	-13.063	8.317	0.867	-6.612	7.46	11.371	-16.864
189	189	0.9024	-2.024	15.717	7.582	-6.791	40.884	-1.029	0.757	16.525	-12.878	8.729	0.818	-6.719	7.761	12.323	-16.603
190	190	0.9072	-2.078	15.808	7.702	-6.782	40.972	-0.952	0.539	15.748	-12.704	9.117	0.842	-6.904	8.065	13.222	-16.452
191	191	0.912	-2.115	15.915	7.807	-6.744	41.106	-0.882	0.347	15.091	-12.586	9.32	0.946	-7.063	8.21	14.062	-16.341
192	192	0.9168	-2.125	16.035	7.902	-6.67	41.256	-0.825	0.156	14.497	-12.551	9.51	1.086	-7.189	8.347	14.877	-16.285
193	193	0.9216	-2.114	16.164	7.989	-6.563	41.404	-0.785	-0.027	13.949	-12.578	9.679	1.257	-7.29	8.477	15.663	-16.276
194	194	0.9264	-2.09	16.306	8.069	-6.437	41.543	-0.762	-0.183	13.459	-12.679	9.76	1.439	-7.342	8.552	16.36	-16.306
195	195	0.9312	-2.065	16.454	8.135	-6.299	41.658	-0.745	-0.314	13.01	-12.863	9.868	1.546	-7.353	8.684	16.926	-16.4
196	196	0.936	-2.048	16.611	8.186	-6.154	41.761	-0.739	-0.423	12.6	-13.133	9.927	1.537	-7.314	8.812	17.312	-16.559
197	197	0.9408	-2.043	16.776	8.224	-6.007	41.866	-0.749	-0.516	12.243	-13.477	9.886	1.332	-7.174	8.894	17.416	-16.728
198	198	0.9456	-2.046	16.945	8.256	-5.872	41.979	-0.778	-0.566	11.978	-13.885	9.533	1.007	-6.854	8.735	17.205	-16.802
199	199	0.9504	-2.052	17.126	8.29	-5.739	42.11	-0.812	-0.611	11.829	-14.361	9.21	0.483	-6.438	8.645	16.694	-16.857
200	200	0.9552	-2.049	17.307	8.337	-5.617	42.237	-0.88	-0.626	11.807	-14.837	8.762	-0.133	-5.938	8.482	15.914	-16.84
201	201	0.96	-2.039	17.483	8.389	-5.486	42.366	-1.007	-0.653	11.927	-15.241	8.191	-0.87	-5.312	8.235	14.824	-16.66
