# Supplementary material for: Gait phenotypes in paediatric hereditary spastic paraplegia revealed by dynamic time warping analysis and random forests
Source: PLoS One. 2018 Mar 8;13(3):e0192345. doi: 10.1371/journal.pone.0192345 (PMC5843164; doi:10.1371/journal.pone.0192345)
Supplement: S2 Data — (ZIP) [file pone.0192345.s009.zip › Healthy/Right.SR.HEALTHY11.3.csv]

	Epoch	Time	Pelvic.obliquity	Pelvic.tilt	Pelvic rotation	Hip.abd.add	Hip.flexion	Hip.rotation	Knee.abd.add	Knee.flexion	Knee.rotation	Ankle.abd.add	Ankle.flexion	Ankle.rotation	Forefoot.abd.add	Forefoot.flexion	Forefoot.rotation
1	1	0	-5.511	21.276	7.59	-7.665	48.885	1.789	-0.293	10.418	-13.658	0.021	6.504	-7.03	-0.322	24.017	-17.862
2	2	0.0046	-5.556	21.201	7.794	-7.713	48.935	1.707	-0.275	11.467	-13.446	0.155	6.06	-7.14	0.015	22.721	-17.718
3	3	0.0092	-5.601	21.121	8.006	-7.774	48.962	1.616	-0.267	12.518	-13.221	0.344	5.198	-7.206	0.456	21.008	-17.511
4	4	0.0138	-5.634	21.035	8.222	-7.827	48.96	1.486	-0.282	13.524	-12.934	0.523	3.982	-7.267	0.931	18.964	-17.245
5	5	0.0184	-5.627	20.949	8.431	-7.832	48.946	1.305	-0.326	14.454	-12.579	0.56	2.517	-7.326	1.296	16.691	-16.916
6	6	0.023	-5.56	20.857	8.627	-7.772	48.935	1.079	-0.396	15.31	-12.158	0.326	1.003	-7.382	1.385	14.368	-16.507
7	7	0.0276	-5.415	20.756	8.798	-7.629	48.96	0.843	-0.491	16.174	-11.697	-0.104	-0.274	-7.437	1.209	12.256	-16.018
8	8	0.0322	-5.201	20.626	8.935	-7.406	49.041	0.672	-0.582	17.173	-11.252	-0.539	-1.103	-7.512	0.919	10.53	-15.477
9	9	0.0368	-4.947	20.449	9.02	-7.116	49.179	0.667	-0.633	18.428	-10.894	-0.721	-1.464	-7.627	0.768	9.182	-14.914
10	10	0.0414	-4.676	20.218	9.033	-6.754	49.362	0.893	-0.624	19.976	-10.657	-0.448	-1.511	-7.811	0.98	8.062	-14.358
11	11	0.046	-4.397	19.942	8.964	-6.329	49.541	1.347	-0.529	21.715	-10.502	0.195	-1.436	-8.113	1.512	6.993	-13.834
12	12	0.0506	-4.118	19.647	8.825	-5.86	49.648	1.98	-0.331	23.445	-10.353	0.86	-1.326	-8.57	2.058	5.904	-13.348
13	13	0.0552	-3.834	19.346	8.635	-5.361	49.602	2.706	-0.038	24.94	-10.128	1.271	-1.253	-9.229	2.384	4.794	-12.928
14	14	0.0598	-3.541	19.047	8.4	-4.827	49.361	3.449	0.299	26.06	-9.773	1.434	-1.279	-10.094	2.494	3.697	-12.584
15	15	0.0644	-3.23	18.751	8.115	-4.231	48.936	4.179	0.628	26.787	-9.298	1.34	-1.54	-11.14	2.374	2.509	-12.317
16	16	0.069	-2.902	18.471	7.788	-3.58	48.397	4.897	0.937	27.235	-8.799	1.076	-1.921	-12.262	2.089	1.311	-12.118
17	17	0.0736	-2.57	18.21	7.445	-2.917	47.788	5.581	1.227	27.511	-8.327	0.747	-2.264	-13.38	1.738	0.222	-11.988
18	18	0.0782	-2.235	17.959	7.118	-2.275	47.148	6.16	1.489	27.737	-7.888	0.448	-2.399	-14.432	1.424	-0.642	-11.926
19	19	0.0828	-1.916	17.705	6.823	-1.677	46.504	6.571	1.709	28.008	-7.456	0.107	-2.232	-15.37	1.1	-1.259	-11.917
20	20	0.0874	-1.643	17.434	6.562	-1.144	45.88	6.763	1.859	28.406	-6.985	-0.249	-1.762	-16.172	0.804	-1.659	-11.956
21	21	0.092	-1.447	17.141	6.33	-0.696	45.292	6.727	1.924	28.955	-6.459	-0.576	-1.025	-16.81	0.58	-1.871	-12.035
22	22	0.0966	-1.334	16.837	6.129	-0.344	44.741	6.48	1.905	29.604	-5.924	-0.893	-0.119	-17.247	0.409	-1.955	-12.137
23	23	0.1012	-1.276	16.535	5.982	-0.075	44.202	6.035	1.8	30.24	-5.465	-1.229	0.806	-17.433	0.249	-1.994	-12.242
24	24	0.1058	-1.232	16.238	5.909	0.129	43.626	5.413	1.618	30.736	-5.163	-1.596	1.633	-17.319	0.063	-2.036	-12.319
25	25	0.1104	-1.147	15.946	5.909	0.317	42.985	4.659	1.374	31.023	-5.092	-1.943	2.267	-16.902	-0.128	-2.13	-12.356
26	26	0.115	-1.003	15.666	5.974	0.51	42.273	3.845	1.114	31.09	-5.295	-2.293	2.72	-16.22	-0.348	-2.273	-12.372
27	27	0.1196	-0.79	15.411	6.091	0.747	41.519	3.033	0.859	30.975	-5.785	-2.612	3.082	-15.327	-0.563	-2.397	-12.378
28	28	0.1242	-0.556	15.177	6.259	0.962	40.733	2.251	0.643	30.743	-6.422	-2.83	3.407	-14.357	-0.698	-2.479	-12.395
29	29	0.1288	-0.327	14.95	6.464	1.143	39.898	1.517	0.469	30.408	-7.12	-2.955	3.705	-13.381	-0.753	-2.528	-12.419
30	30	0.1334	-0.109	14.728	6.701	1.279	39.014	0.846	0.363	29.994	-7.818	-3.032	3.974	-12.469	-0.761	-2.574	-12.456
31	31	0.138	0.113	14.5	6.961	1.404	38.08	0.244	0.307	29.515	-8.497	-3.013	4.233	-11.648	-0.682	-2.593	-12.497
32	32	0.1426	0.364	14.272	7.235	1.549	37.121	-0.293	0.295	28.999	-9.138	-2.939	4.504	-10.936	-0.557	-2.585	-12.538
33	33	0.1472	0.641	14.047	7.515	1.717	36.155	-0.767	0.326	28.469	-9.709	-2.874	4.796	-10.349	-0.439	-2.559	-12.57
34	34	0.1518	0.916	13.829	7.793	1.894	35.189	-1.165	0.384	27.935	-10.174	-2.805	5.103	-9.908	-0.32	-2.522	-12.587
35	35	0.1564	1.16	13.621	8.052	2.063	34.224	-1.468	0.457	27.403	-10.511	-2.725	5.41	-9.625	-0.196	-2.488	-12.583
36	36	0.161	1.354	13.415	8.278	2.22	33.245	-1.671	0.54	26.871	-10.71	-2.684	5.717	-9.507	-0.105	-2.47	-12.572
37	37	0.1656	1.507	13.214	8.46	2.387	32.261	-1.797	0.607	26.344	-10.751	-2.643	6.036	-9.573	-0.011	-2.447	-12.57
38	38	0.1702	1.626	13.006	8.6	2.569	31.26	-1.868	0.644	25.814	-10.641	-2.607	6.357	-9.791	0.081	-2.422	-12.565
39	39	0.1748	1.727	12.797	8.708	2.746	30.243	-1.907	0.675	25.268	-10.417	-2.541	6.682	-10.098	0.205	-2.379	-12.548
40	40	0.1794	1.81	12.58	8.781	2.926	29.218	-1.915	0.708	24.715	-10.134	-2.533	6.965	-10.446	0.288	-2.381	-12.527
41	41	0.184	1.882	12.369	8.806	3.117	28.201	-1.883	0.736	24.163	-9.84	-2.559	7.251	-10.796	0.34	-2.381	-12.508
42	42	0.1886	1.936	12.166	8.791	3.326	27.211	-1.818	0.733	23.628	-9.568	-2.563	7.528	-11.123	0.405	-2.377	-12.496
43	43	0.1932	1.966	11.984	8.729	3.526	26.257	-1.713	0.722	23.097	-9.364	-2.544	7.793	-11.376	0.482	-2.363	-12.495
44	44	0.1978	1.966	11.828	8.618	3.712	25.344	-1.568	0.708	22.565	-9.252	-2.533	8.019	-11.524	0.548	-2.364	-12.502
45	45	0.2024	1.932	11.697	8.46	3.878	24.474	-1.387	0.688	22.033	-9.239	-2.536	8.208	-11.551	0.587	-2.381	-12.507
46	46	0.207	1.876	11.583	8.252	4.033	23.636	-1.182	0.66	21.505	-9.321	-2.534	8.374	-11.455	0.62	-2.398	-12.515
47	47	0.2116	1.81	11.48	7.995	4.189	22.826	-0.971	0.623	20.988	-9.481	-2.485	8.525	-11.253	0.686	-2.41	-12.539
48	48	0.2162	1.737	11.393	7.696	4.342	22.044	-0.768	0.574	20.485	-9.706	-2.381	8.659	-10.953	0.794	-2.424	-12.577
49	49	0.2208	1.651	11.316	7.357	4.485	21.283	-0.568	0.521	19.987	-9.981	-2.277	8.763	-10.555	0.894	-2.458	-12.613
50	50	0.2254	1.534	11.25	7.009	4.572	20.543	-0.404	0.48	19.499	-10.247	-2.171	8.829	-10.12	0.997	-2.527	-12.664
51	51	0.23	1.392	11.192	6.635	4.631	19.833	-0.273	0.432	19.034	-10.467	-2.125	8.896	-9.673	1.047	-2.603	-12.723
52	52	0.2346	1.209	11.142	6.262	4.631	19.147	-0.198	0.363	18.592	-10.61	-2.025	8.962	-9.247	1.139	-2.668	-12.792
53	53	0.2392	1.009	11.106	5.872	4.612	18.506	-0.174	0.277	18.191	-10.637	-1.961	9.052	-8.864	1.2	-2.726	-12.858
54	54	0.2438	0.787	11.081	5.475	4.551	17.896	-0.209	0.19	17.818	-10.548	-1.944	9.154	-8.525	1.223	-2.788	-12.925
55	55	0.2484	0.544	11.066	5.065	4.463	17.327	-0.3	0.091	17.491	-10.325	-1.963	9.262	-8.251	1.22	-2.866	-12.991
56	56	0.253	0.277	11.063	4.648	4.34	16.8	-0.439	-0.021	17.22	-9.97	-1.97	9.399	-8.053	1.229	-2.936	-13.061
57	57	0.2576	-0.019	11.069	4.229	4.176	16.311	-0.621	-0.138	17.002	-9.504	-1.956	9.554	-7.925	1.263	-3.01	-13.14
58	58	0.2622	-0.338	11.086	3.806	3.976	15.859	-0.841	-0.253	16.83	-8.951	-1.971	9.725	-7.84	1.274	-3.094	-13.219
59	59	0.2668	-0.67	11.11	3.379	3.754	15.432	-1.082	-0.363	16.687	-8.332	-2.051	9.915	-7.786	1.233	-3.188	-13.292
60	60	0.2714	-1.002	11.137	2.946	3.523	15.018	-1.334	-0.466	16.561	-7.671	-2.153	10.121	-7.759	1.177	-3.282	-13.364
61	61	0.276	-1.315	11.165	2.509	3.304	14.618	-1.596	-0.564	16.448	-7.008	-2.232	10.353	-7.732	1.14	-3.353	-13.443
62	62	0.2806	-1.608	11.199	2.079	3.098	14.228	-1.861	-0.659	16.332	-6.384	-2.319	10.568	-7.674	1.093	-3.442	-13.519
63	63	0.2852	-1.885	11.249	1.647	2.908	13.856	-2.106	-0.75	16.212	-5.802	-2.36	10.778	-7.61	1.086	-3.523	-13.607
64	64	0.2898	-2.148	11.308	1.215	2.73	13.496	-2.333	-0.833	16.086	-5.255	-2.453	10.959	-7.529	1.032	-3.642	-13.689
65	65	0.2944	-2.389	11.384	0.777	2.575	13.167	-2.513	-0.906	15.971	-4.789	-2.54	11.149	-7.422	0.975	-3.752	-13.779
66	66	0.299	-2.611	11.461	0.356	2.428	12.842	-2.67	-0.962	15.854	-4.374	-2.646	11.345	-7.3	0.896	-3.859	-13.865
67	67	0.3036	-2.81	11.555	-0.048	2.295	12.539	-2.809	-1.005	15.747	-3.993	-2.736	11.567	-7.191	0.831	-3.946	-13.96
68	68	0.3082	-2.981	11.666	-0.442	2.183	12.247	-2.911	-1.026	15.637	-3.662	-2.825	11.783	-7.087	0.772	-4.042	-14.059
69	69	0.3128	-3.13	11.794	-0.826	2.094	11.962	-2.961	-1.032	15.519	-3.388	-2.952	11.995	-6.986	0.677	-4.155	-14.156
70	70	0.3174	-3.261	11.942	-1.199	2.027	11.687	-2.969	-1.032	15.395	-3.161	-3.109	12.192	-6.896	0.554	-4.294	-14.252
71	71	0.322	-3.372	12.107	-1.556	1.98	11.426	-2.948	-1.029	15.273	-2.973	-3.24	12.396	-6.824	0.452	-4.427	-14.357
72	72	0.3266	-3.459	12.293	-1.895	1.957	11.183	-2.898	-1.023	15.159	-2.82	-3.339	12.641	-6.775	0.375	-4.523	-14.472
73	73	0.3312	-3.52	12.499	-2.214	1.964	10.962	-2.816	-1.01	15.059	-2.696	-3.464	12.913	-6.751	0.273	-4.611	-14.587
74	74	0.3358	-3.565	12.713	-2.504	1.977	10.749	-2.717	-0.983	14.972	-2.586	-3.616	13.188	-6.757	0.153	-4.714	-14.699
75	75	0.3404	-3.597	12.941	-2.767	2.001	10.543	-2.595	-0.952	14.881	-2.506	-3.742	13.434	-6.784	0.06	-4.842	-14.809
76	76	0.345	-3.628	13.174	-2.99	2.015	10.332	-2.46	-0.914	14.782	-2.478	-3.774	13.671	-6.824	0.049	-4.959	-14.933
77	77	0.3496	-3.645	13.424	-3.18	2.043	10.125	-2.309	-0.871	14.664	-2.501	-3.798	13.912	-6.874	0.044	-5.065	-15.07
78	78	0.3542	-3.667	13.679	-3.33	2.057	9.909	-2.159	-0.814	14.529	-2.575	-3.8	14.149	-6.919	0.056	-5.17	-15.218
79	79	0.3588	-3.679	13.948	-3.457	2.077	9.704	-2.004	-0.747	14.401	-2.696	-3.816	14.359	-6.935	0.058	-5.314	-15.353
80	80	0.3634	-3.687	14.223	-3.571	2.103	9.504	-1.854	-0.689	14.285	-2.837	-3.794	14.57	-6.928	0.088	-5.46	-15.475
81	81	0.368	-3.695	14.503	-3.67	2.134	9.311	-1.716	-0.65	14.185	-2.991	-3.705	14.799	-6.913	0.166	-5.587	-15.594
82	82	0.3726	-3.708	14.784	-3.754	2.153	9.119	-1.581	-0.606	14.094	-3.165	-3.577	15.045	-6.885	0.276	-5.696	-15.71
83	83	0.3772	-3.732	15.062	-3.821	2.148	8.925	-1.462	-0.553	14.012	-3.341	-3.449	15.282	-6.838	0.385	-5.822	-15.81
84	84	0.3818	-3.764	15.339	-3.868	2.127	8.743	-1.375	-0.506	13.961	-3.491	-3.331	15.491	-6.786	0.485	-5.996	-15.888
85	85	0.3864	-3.805	15.618	-3.895	2.092	8.587	-1.322	-0.469	13.964	-3.606	-3.204	15.678	-6.742	0.598	-6.218	-15.949
86	86	0.391	-3.861	15.89	-3.905	2.029	8.454	-1.306	-0.432	14.019	-3.69	-3.064	15.847	-6.693	0.725	-6.479	-15.992
87	87	0.3956	-3.928	16.156	-3.901	1.941	8.335	-1.328	-0.392	14.112	-3.727	-2.97	16.007	-6.641	0.815	-6.779	-16.008
88	88	0.4002	-4.019	16.403	-3.888	1.808	8.222	-1.37	-0.338	14.258	-3.708	-2.936	16.156	-6.591	0.863	-7.131	-15.987
89	89	0.4048	-4.126	16.64	-3.874	1.645	8.124	-1.442	-0.282	14.458	-3.626	-2.927	16.277	-6.543	0.897	-7.545	-15.93
90	90	0.4094	-4.267	16.85	-3.873	1.441	8.032	-1.525	-0.243	14.722	-3.486	-2.903	16.388	-6.496	0.947	-7.995	-15.837
91	91	0.414	-4.436	17.036	-3.885	1.201	7.931	-1.605	-0.215	15.019	-3.297	-2.88	16.481	-6.474	0.996	-8.482	-15.729
92	92	0.4186	-4.629	17.193	-3.912	0.929	7.821	-1.672	-0.181	15.354	-3.067	-2.897	16.545	-6.464	1.024	-9.026	-15.594
93	93	0.4232	-4.838	17.327	-3.939	0.617	7.712	-1.75	-0.129	15.74	-2.792	-2.925	16.59	-6.471	1.056	-9.615	-15.444
94	94	0.4278	-5.048	17.448	-3.976	0.301	7.625	-1.837	-0.096	16.192	-2.47	-2.917	16.602	-6.509	1.127	-10.259	-15.29
95	95	0.4324	-5.268	17.56	-4.022	-0.026	7.556	-1.916	-0.071	16.697	-2.125	-2.911	16.585	-6.559	1.202	-10.96	-15.12
96	96	0.437	-5.494	17.662	-4.087	-0.365	7.501	-1.973	-0.043	17.245	-1.779	-2.918	16.523	-6.6	1.273	-11.727	-14.935
97	97	0.4416	-5.722	17.754	-4.171	-0.705	7.459	-2.014	-0.025	17.831	-1.436	-2.908	16.423	-6.633	1.359	-12.544	-14.741
98	98	0.4462	-5.952	17.829	-4.251	-1.059	7.418	-2.055	-0.007	18.447	-1.095	-2.886	16.325	-6.657	1.451	-13.371	-14.536
99	99	0.4508	-6.169	17.891	-4.347	-1.403	7.381	-2.074	0.012	19.097	-0.774	-2.843	16.212	-6.661	1.56	-14.223	-14.32
100	100	0.4554	-6.365	17.947	-4.448	-1.729	7.354	-2.094	0.022	19.778	-0.477	-2.781	16.064	-6.641	1.679	-15.125	-14.1
101	101	0.46	-6.529	18.003	-4.594	-1.995	7.339	-2.07	0.004	20.478	-0.202	-2.709	15.848	-6.599	1.81	-16.099	-13.866
102	102	0.4646	-6.667	18.07	-4.761	-2.218	7.353	-2.022	-0.029	21.204	0.064	-2.675	15.533	-6.564	1.915	-17.191	-13.628
103	103	0.4692	-6.774	18.132	-4.935	-2.408	7.368	-1.964	-0.065	21.946	0.311	-2.643	15.165	-6.516	2.02	-18.344	-13.384
104	104	0.4738	-6.861	18.19	-5.105	-2.576	7.392	-1.916	-0.116	22.712	0.553	-2.588	14.719	-6.469	2.147	-19.583	-13.138
105	105	0.4784	-6.924	18.242	-5.273	-2.718	7.417	-1.875	-0.174	23.491	0.785	-2.502	14.198	-6.417	2.307	-20.896	-12.891
106	106	0.483	-6.969	18.296	-5.428	-2.848	7.466	-1.835	-0.225	24.308	0.988	-2.397	13.619	-6.35	2.489	-22.278	-12.639
107	107	0.4876	-7.011	18.34	-5.548	-2.992	7.536	-1.82	-0.267	25.17	1.167	-2.264	12.975	-6.279	2.7	-23.733	-12.395
108	108	0.4922	-7.057	18.365	-5.638	-3.15	7.627	-1.827	-0.301	26.086	1.318	-2.11	12.261	-6.2	2.934	-25.27	-12.161
109	109	0.4968	-7.108	18.368	-5.71	-3.323	7.735	-1.843	-0.327	27.054	1.425	-1.908	11.476	-6.108	3.22	-26.881	-11.944
110	110	0.5014	-7.165	18.346	-5.766	-3.514	7.851	-1.87	-0.344	28.063	1.484	-1.58	10.617	-6.013	3.632	-28.554	-11.765
111	111	0.506	-7.228	18.302	-5.812	-3.72	7.981	-1.907	-0.362	29.124	1.492	-1.079	9.677	-5.908	4.213	-30.292	-11.622
112	112	0.5106	-7.309	18.228	-5.833	-3.964	8.122	-1.958	-0.367	30.241	1.441	-0.4	8.646	-5.784	4.972	-32.105	-11.513
113	113	0.5152	-7.404	18.127	-5.836	-4.239	8.288	-2.01	-0.355	31.42	1.318	0.398	7.488	-5.65	5.861	-34.033	-11.449
114	114	0.5198	-7.523	17.998	-5.811	-4.583	8.483	-2.084	-0.296	32.671	1.115	1.357	6.201	-5.468	6.937	-36.073	-11.431
115	115	0.5244	-7.665	17.838	-5.755	-4.985	8.681	-2.183	-0.206	33.978	0.788	2.481	4.759	-5.187	8.207	-38.253	-11.443
116	116	0.529	-7.822	17.654	-5.665	-5.433	8.884	-2.299	-0.094	35.349	0.302	3.743	3.172	-4.792	9.644	-40.579	-11.496
117	117	0.5336	-7.98	17.447	-5.555	-5.906	9.091	-2.419	0.036	36.769	-0.339	5.067	1.426	-4.252	11.191	-43.065	-11.548
118	118	0.5382	-8.138	17.227	-5.438	-6.391	9.326	-2.547	0.167	38.219	-1.119	6.358	-0.5	-3.537	12.773	-45.723	-11.558
119	119	0.5428	-8.283	16.999	-5.319	-6.87	9.587	-2.681	0.291	39.658	-2.033	7.584	-2.601	-2.671	14.375	-48.514	-11.543
120	120	0.5474	-8.409	16.769	-5.197	-7.339	9.88	-2.822	0.409	41.061	-3.06	8.679	-4.828	-1.682	15.942	-51.376	-11.509
121	121	0.552	-8.518	16.541	-5.067	-7.797	10.2	-2.98	0.516	42.408	-4.158	9.502	-7.093	-0.598	17.333	-54.235	-11.441
122	122	0.5566	-8.613	16.318	-4.936	-8.233	10.541	-3.162	0.6	43.684	-5.284	9.912	-9.305	0.569	18.402	-57.029	-11.299
123	123	0.5612	-8.695	16.106	-4.811	-8.641	10.913	-3.375	0.651	44.901	-6.396	9.861	-11.377	1.831	19.087	-59.696	-11.037
124	124	0.5658	-8.756	15.904	-4.685	-9.026	11.311	-3.64	0.674	46.087	-7.441	9.427	-13.206	3.156	19.43	-62.144	-10.661
125	125	0.5704	-8.798	15.702	-4.571	-9.394	11.724	-3.945	0.663	47.284	-8.383	8.808	-14.699	4.466	19.574	-64.273	-10.248
126	126	0.575	-8.817	15.506	-4.441	-9.712	12.156	-4.325	0.563	48.524	-9.186	8.179	-15.705	5.718	19.594	-65.94	-9.835
127	127	0.5796	-8.807	15.308	-4.342	-9.96	12.608	-4.757	0.357	49.842	-9.764	7.635	-16.213	6.861	19.54	-67.164	-9.405
128	128	0.5842	-8.778	15.117	-4.236	-10.182	13.106	-5.258	0.091	51.244	-10.054	7.078	-16.384	7.786	19.337	-68.108	-8.987
129	129	0.5888	-8.717	14.942	-4.167	-10.327	13.676	-5.776	-0.252	52.698	-10.065	6.485	-16.43	8.351	18.994	-68.945	-8.664
130	130	0.5934	-8.62	14.784	-4.12	-10.393	14.331	-6.309	-0.664	54.223	-9.794	5.868	-16.418	8.445	18.537	-69.739	-8.517
131	131	0.598	-8.5	14.643	-4.097	-10.396	15.084	-6.835	-1.119	55.828	-9.245	5.239	-16.382	8.034	17.99	-70.525	-8.563
132	132	0.6026	-8.385	14.516	-4.077	-10.384	15.919	-7.341	-1.581	57.496	-8.446	4.628	-16.325	7.147	17.395	-71.293	-8.792
133	133	0.6072	-8.301	14.394	-4.066	-10.383	16.814	-7.787	-2.019	59.183	-7.459	4.095	-16.218	5.872	16.809	-71.982	-9.177
134	134	0.6118	-8.278	14.252	-4.077	-10.422	17.725	-8.125	-2.41	60.859	-6.358	3.684	-15.958	4.307	16.264	-72.466	-9.711
135	135	0.6164	-8.341	14.066	-4.113	-10.532	18.613	-8.314	-2.726	62.505	-5.209	3.407	-15.4	2.527	15.754	-72.592	-10.416
136	136	0.621	-8.478	13.854	-4.176	-10.694	19.488	-8.32	-2.94	64.1	-4.088	3.261	-14.483	0.622	15.286	-72.274	-11.28
137	137	0.6256	-8.651	13.652	-4.238	-10.869	20.373	-8.156	-3.033	65.612	-3.052	3.193	-13.267	-1.299	14.848	-71.548	-12.237
138	138	0.6302	-8.789	13.5	-4.3	-10.974	21.294	-7.821	-2.97	67.028	-2.15	3.11	-11.914	-3.228	14.413	-70.582	-13.279
139	139	0.6348	-8.838	13.378	-4.373	-10.938	22.205	-7.323	-2.75	68.322	-1.459	3.009	-10.611	-5.115	14.017	-69.567	-14.384
140	140	0.6394	-8.818	13.261	-4.418	-10.817	23.054	-6.707	-2.368	69.467	-0.998	2.869	-9.488	-6.822	13.653	-68.64	-15.445
141	141	0.644	-8.747	13.158	-4.454	-10.619	23.867	-5.967	-1.84	70.453	-0.795	2.617	-8.524	-8.255	13.239	-67.786	-16.411
142	142	0.6486	-8.665	13.07	-4.444	-10.432	24.634	-5.147	-1.176	71.266	-0.832	2.213	-7.62	-9.343	12.716	-66.924	-17.254
143	143	0.6532	-8.558	13.01	-4.403	-10.22	25.373	-4.259	-0.416	71.91	-1.131	1.646	-6.728	-10.028	12.045	-66.017	-17.938
144	144	0.6578	-8.388	12.978	-4.344	-9.933	26.076	-3.345	0.391	72.38	-1.682	1.025	-5.862	-10.312	11.311	-65.05	-18.458
145	145	0.6624	-8.13	12.971	-4.269	-9.557	26.74	-2.443	1.223	72.691	-2.459	0.447	-5.056	-10.247	10.605	-64.034	-18.845
146	146	0.667	-7.784	12.993	-4.175	-9.103	27.378	-1.574	2.074	72.865	-3.424	-0.05	-4.326	-9.906	9.967	-62.982	-19.141
147	147	0.6716	-7.379	13.044	-4.05	-8.612	28	-0.747	2.936	72.915	-4.529	-0.477	-3.657	-9.357	9.379	-61.887	-19.371
148	148	0.6762	-6.96	13.117	-3.884	-8.129	28.613	0.022	3.782	72.863	-5.728	-0.862	-3.027	-8.665	8.807	-60.746	-19.553
149	149	0.6808	-6.536	13.215	-3.677	-7.661	29.231	0.717	4.582	72.718	-6.979	-1.204	-2.437	-7.875	8.246	-59.569	-19.69
150	150	0.6854	-6.122	13.325	-3.434	-7.245	29.837	1.334	5.338	72.471	-8.219	-1.511	-1.892	-7.031	7.697	-58.351	-19.785
151	151	0.69	-5.709	13.453	-3.168	-6.854	30.442	1.873	6.04	72.134	-9.412	-1.766	-1.382	-6.212	7.179	-57.086	-19.869
152	152	0.6946	-5.288	13.591	-2.877	-6.482	31.039	2.308	6.672	71.704	-10.502	-1.931	-0.908	-5.526	6.733	-55.762	-19.991
153	153	0.6992	-4.871	13.718	-2.564	-6.137	31.608	2.663	7.244	71.219	-11.464	-1.997	-0.435	-4.984	6.365	-54.375	-20.139
154	154	0.7038	-4.472	13.832	-2.236	-5.827	32.167	2.937	7.741	70.703	-12.284	-1.998	0.039	-4.604	6.042	-52.941	-20.316
155	155	0.7084	-4.105	13.944	-1.884	-5.572	32.729	3.125	8.163	70.169	-12.938	-1.938	0.552	-4.404	5.763	-51.43	-20.529
156	156	0.713	-3.785	14.05	-1.518	-5.386	33.295	3.254	8.531	69.612	-13.418	-1.821	1.105	-4.397	5.534	-49.837	-20.79
157	157	0.7176	-3.508	14.146	-1.152	-5.248	33.854	3.346	8.853	69.03	-13.739	-1.68	1.688	-4.584	5.333	-48.182	-21.096
158	158	0.7222	-3.269	14.222	-0.789	-5.143	34.396	3.394	9.123	68.423	-13.907	-1.566	2.281	-4.946	5.122	-46.504	-21.431
159	159	0.7268	-3.062	14.279	-0.43	-5.068	34.917	3.394	9.332	67.791	-13.938	-1.477	2.864	-5.456	4.907	-44.821	-21.782
160	160	0.7314	-2.883	14.329	-0.071	-5.023	35.432	3.349	9.485	67.135	-13.846	-1.379	3.441	-6.084	4.717	-43.111	-22.139
161	161	0.736	-2.736	14.376	0.295	-5.025	35.953	3.265	9.598	66.452	-13.627	-1.311	4.029	-6.81	4.517	-41.364	-22.489
162	162	0.7406	-2.639	14.414	0.658	-5.077	36.471	3.157	9.66	65.72	-13.316	-1.314	4.6	-7.603	4.271	-39.599	-22.826
163	163	0.7452	-2.602	14.45	1.027	-5.193	37.007	3.023	9.66	64.956	-12.937	-1.384	5.122	-8.395	3.984	-37.851	-23.108
164	164	0.7498	-2.624	14.484	1.387	-5.362	37.544	2.872	9.596	64.154	-12.532	-1.558	5.56	-9.088	3.625	-36.179	-23.281
165	165	0.7544	-2.697	14.526	1.752	-5.599	38.09	2.691	9.482	63.326	-12.078	-1.827	5.937	-9.691	3.202	-34.569	-23.35
166	166	0.759	-2.786	14.574	2.073	-5.816	38.63	2.513	9.32	62.441	-11.606	-2.134	6.275	-10.209	2.755	-32.964	-23.319
167	167	0.7636	-2.894	14.623	2.392	-6.056	39.149	2.324	9.116	61.484	-11.143	-2.444	6.545	-10.592	2.306	-31.368	-23.171
168	168	0.7682	-3.015	14.682	2.68	-6.271	39.664	2.135	8.856	60.464	-10.711	-2.817	6.738	-10.815	1.798	-29.816	-22.89
169	169	0.7728	-3.153	14.75	2.96	-6.496	40.171	1.926	8.538	59.389	-10.284	-3.2	6.853	-10.893	1.271	-28.297	-22.481
170	170	0.7774	-3.305	14.828	3.211	-6.703	40.668	1.72	8.167	58.246	-9.869	-3.604	6.909	-10.863	0.713	-26.784	-21.979
171	171	0.782	-3.447	14.912	3.417	-6.855	41.153	1.519	7.761	57.045	-9.46	-4.075	6.943	-10.747	0.088	-25.27	-21.398
172	172	0.7866	-3.553	15.003	3.585	-6.941	41.623	1.306	7.332	55.807	-9.041	-4.623	6.974	-10.556	-0.611	-23.756	-20.74
173	173	0.7912	-3.61	15.102	3.718	-6.942	42.078	1.083	6.882	54.53	-8.618	-5.222	6.994	-10.314	-1.362	-22.241	-20.02
174	174	0.7958	-3.625	15.215	3.833	-6.877	42.518	0.847	6.413	53.233	-8.176	-5.762	7.021	-10.052	-2.066	-20.693	-19.252
175	175	0.8004	-3.624	15.334	3.927	-6.772	42.939	0.63	5.942	51.979	-7.7	-6.055	7.163	-9.801	-2.555	-19.005	-18.458
176	176	0.805	-3.617	15.463	3.984	-6.621	43.347	0.478	5.456	50.377	-7.224	-6.794	6.995	-9.592	-3.459	-17.432	-17.652
177	177	0.8096	-3.604	15.6	4.03	-6.433	43.729	0.386	4.986	48.751	-6.732	-7.401	6.885	-9.427	-4.251	-15.754	-16.835
178	178	0.8142	-3.573	15.752	4.058	-6.207	44.097	0.349	4.542	47.106	-6.232	-7.925	6.784	-9.321	-4.966	-14.042	-16.033
179	179	0.8188	-3.532	15.918	4.073	-5.957	44.446	0.371	4.133	45.442	-5.732	-8.351	6.677	-9.282	-5.575	-12.317	-15.257
180	180	0.8234	-3.492	16.087	4.069	-5.686	44.774	0.47	3.757	43.776	-5.254	-8.639	6.519	-9.27	-6.041	-10.621	-14.483
181	181	0.828	-3.459	16.257	4.042	-5.4	45.082	0.665	3.421	42.111	-4.828	-8.738	6.301	-9.281	-6.319	-8.962	-13.723
182	182	0.8326	-3.437	16.431	4.011	-5.12	45.373	0.94	3.123	40.462	-4.467	-8.672	6.083	-9.316	-6.433	-7.303	-13.002
183	183	0.8372	-3.422	16.614	3.975	-4.835	45.649	1.288	2.853	38.83	-4.188	-8.471	5.917	-9.391	-6.411	-5.617	-12.351
184	184	0.8418	-3.417	16.803	3.941	-4.556	45.902	1.696	2.604	37.211	-4.003	-8.136	5.788	-9.494	-6.254	-3.921	-11.776
185	185	0.8464	-3.43	16.992	3.913	-4.299	46.125	2.16	2.374	35.608	-3.924	-7.657	5.655	-9.572	-5.952	-2.255	-11.244
186	186	0.851	-3.458	17.184	3.865	-4.041	46.329	2.696	2.165	34.036	-3.968	-7.018	5.523	-9.596	-5.483	-0.622	-10.744
187	187	0.8556	-3.511	17.378	3.828	-3.824	46.509	3.274	1.985	32.514	-4.123	-6.202	5.439	-9.611	-4.827	1.002	-10.325
188	188	0.8602	-3.582	17.578	3.8	-3.629	46.676	3.857	1.798	31.057	-4.388	-5.273	5.468	-9.608	-4.052	2.66	-10.007
189	189	0.8648	-3.681	17.774	3.802	-3.496	46.819	4.42	1.62	29.683	-4.747	-4.278	5.602	-9.573	-3.2	4.319	-9.782
190	190	0.8694	-3.792	17.969	3.82	-3.396	46.945	4.941	1.439	28.405	-5.188	-3.201	5.671	-9.476	-2.253	5.809	-9.62
191	191	0.874	-3.909	18.164	3.843	-3.297	47.057	5.399	1.23	27.225	-5.696	-2.033	5.643	-9.291	-1.211	7.104	-9.493
192	192	0.8786	-4.038	18.354	3.875	-3.225	47.15	5.789	1.014	26.155	-6.248	-0.821	5.492	-9.038	-0.115	8.155	-9.415
193	193	0.8832	-4.192	18.541	3.946	-3.212	47.232	6.087	0.793	25.218	-6.819	0.391	5.304	-8.74	0.989	9.029	-9.402
194	194	0.8878	-4.364	18.729	4.037	-3.229	47.323	6.291	0.565	24.451	-7.386	1.592	5.127	-8.408	2.094	9.754	-9.449
195	195	0.8924	-4.55	18.913	4.16	-3.299	47.425	6.378	0.344	23.885	-7.913	2.754	4.969	-8.03	3.172	10.306	-9.521
196	196	0.897	-4.741	19.087	4.315	-3.412	47.542	6.332	0.082	23.268	-8.367	3.647	4.529	-7.598	3.992	10.611	-9.586
197	197	0.9016	-4.929	19.253	4.486	-3.534	47.687	6.16	-0.236	22.61	-8.729	4.247	3.783	-7.137	4.531	10.639	-9.638
198	198	0.9062	-5.113	19.407	4.69	-3.679	47.858	5.881	-0.534	22.34	-8.99	4.801	3.179	-6.681	5.04	10.449	-9.677
199	199	0.9108	-5.293	19.555	4.918	-3.843	48.063	5.533	-0.817	22.313	-9.163	5.12	2.614	-6.225	5.333	10.051	-9.675
200	200	0.9154	-5.458	19.697	5.136	-3.985	48.312	5.168	-1.079	22.538	-9.26	5.234	2.094	-5.779	5.438	9.449	-9.618
201	201	0.92	-5.625	19.827	5.378	-4.151	48.572	4.815	-1.299	22.991	-9.303	5.112	1.533	-5.371	5.336	8.559	-9.514
