# Supplementary material for: Gait phenotypes in paediatric hereditary spastic paraplegia revealed by dynamic time warping analysis and random forests
Source: PLoS One. 2018 Mar 8;13(3):e0192345. doi: 10.1371/journal.pone.0192345 (PMC5843164; doi:10.1371/journal.pone.0192345)
Supplement: S2 Data — (ZIP) [file pone.0192345.s009.zip › Healthy/Right.SR.HEALTHY11.5.csv]

	Epoch	Time	Pelvic.obliquity	Pelvic.tilt	Pelvic rotation	Hip.abd.add	Hip.flexion	Hip.rotation	Knee.abd.add	Knee.flexion	Knee.rotation	Ankle.abd.add	Ankle.flexion	Ankle.rotation	Forefoot.abd.add	Forefoot.flexion	Forefoot.rotation
1	1	0	-6.931	19.163	9.952	-7.607	47.727	4.129	-1.059	12.447	-16.222	4.858	3.665	-7.746	6.044	22.016	-17.733
2	2	0.00499	-6.915	19.277	10.334	-7.787	47.737	3.948	-1.007	12.879	-16.428	4.731	2.654	-7.64	6.17	20.471	-17.69
3	3	0.00998	-6.884	19.389	10.727	-7.965	47.703	3.752	-0.957	13.366	-16.565	4.586	1.543	-7.439	6.289	18.714	-17.456
4	4	0.01497	-6.851	19.497	11.123	-8.152	47.644	3.573	-0.906	13.887	-16.633	4.481	0.443	-7.232	6.43	16.918	-17.115
5	5	0.01996	-6.81	19.606	11.511	-8.331	47.545	3.401	-0.876	14.425	-16.609	4.818	-0.755	-7.11	6.968	15.096	-16.757
6	6	0.02495	-6.761	19.688	11.879	-8.473	47.434	3.216	-0.878	15.023	-16.462	5.353	-2.11	-7.064	7.686	13.121	-16.356
7	7	0.02994	-6.688	19.762	12.213	-8.556	47.343	3.035	-0.876	15.643	-16.225	5.419	-3.523	-7.025	7.962	10.938	-15.845
8	8	0.03493	-6.584	19.819	12.51	-8.594	47.309	2.89	-0.876	16.304	-15.884	5.429	-4.682	-7.109	8.098	9.014	-15.337
9	9	0.03992	-6.462	19.835	12.741	-8.56	47.319	2.807	-0.907	17.017	-15.436	5.369	-5.436	-7.256	8.046	7.492	-14.772
10	10	0.04491	-6.33	19.776	12.893	-8.447	47.311	2.842	-0.911	17.816	-14.954	5.085	-5.806	-7.477	7.697	6.254	-14.176
11	11	0.0499	-6.2	19.642	12.946	-8.256	47.256	3.026	-0.875	18.751	-14.468	5.191	-6.039	-7.865	7.676	5.14	-13.671
12	12	0.05489	-6.066	19.473	12.917	-8.008	47.152	3.359	-0.779	19.762	-13.945	5.503	-6.229	-8.448	7.815	4.022	-13.234
13	13	0.05988	-5.928	19.271	12.812	-7.698	46.98	3.824	-0.638	20.765	-13.353	5.901	-6.266	-9.271	7.999	3.048	-12.889
14	14	0.06487	-5.813	19.026	12.634	-7.356	46.727	4.405	-0.438	21.722	-12.705	6.127	-5.824	-10.267	7.991	2.524	-12.624
15	15	0.06986	-5.708	18.77	12.4	-6.974	46.399	5.057	-0.199	22.572	-12.048	6.036	-5.081	-11.403	7.705	2.279	-12.457
16	16	0.07485	-5.625	18.522	12.102	-6.534	46.029	5.759	0.035	23.332	-11.392	5.728	-4.303	-12.626	7.255	2.071	-12.373
17	17	0.07984	-5.517	18.278	11.775	-6.047	45.611	6.408	0.243	23.973	-10.71	5.199	-3.713	-13.879	6.628	1.697	-12.329
18	18	0.08483	-5.391	17.996	11.413	-5.515	45.127	6.995	0.409	24.561	-10.034	4.91	-3.264	-15.127	6.243	1.264	-12.35
19	19	0.08982	-5.221	17.682	11.045	-4.928	44.607	7.458	0.535	25.142	-9.38	4.473	-2.732	-16.291	5.753	0.883	-12.392
20	20	0.09481	-5.03	17.384	10.664	-4.31	44.079	7.775	0.61	25.678	-8.74	3.88	-2.025	-17.375	5.173	0.663	-12.497
21	21	0.0998	-4.812	17.11	10.301	-3.682	43.547	7.923	0.618	26.157	-8.131	3.309	-1.231	-18.279	4.658	0.559	-12.587
22	22	0.10479	-4.575	16.838	9.968	-3.057	42.975	7.911	0.556	26.526	-7.594	2.747	-0.529	-18.991	4.181	0.431	-12.67
23	23	0.10978	-4.31	16.556	9.671	-2.426	42.381	7.738	0.43	26.822	-7.207	2.296	0.037	-19.482	3.823	0.251	-12.784
24	24	0.11477	-4.015	16.267	9.403	-1.785	41.768	7.434	0.236	27.027	-7.065	1.813	0.557	-19.62	3.435	0.093	-12.874
25	25	0.11976	-3.688	15.99	9.181	-1.136	41.14	7.014	-0.012	27.157	-7.103	1.354	1.121	-19.528	3.079	0.03	-12.971
26	26	0.12475	-3.345	15.708	9.019	-0.525	40.461	6.519	-0.276	27.18	-7.262	0.861	1.609	-19.226	2.679	-0.061	-13.005
27	27	0.12974	-2.983	15.412	8.939	0.021	39.705	5.993	-0.499	27.084	-7.624	0.525	1.982	-18.717	2.42	-0.188	-13.018
28	28	0.13473	-2.634	15.097	8.927	0.502	38.876	5.479	-0.679	26.871	-8.181	0.202	2.314	-18.07	2.179	-0.294	-13.053
29	29	0.13972	-2.314	14.793	8.97	0.912	38.02	5	-0.818	26.577	-8.873	-0.077	2.654	-17.366	1.978	-0.341	-13.136
30	30	0.14471	-2.058	14.511	9.039	1.234	37.161	4.612	-0.917	26.235	-9.635	-0.169	2.88	-16.657	1.939	-0.428	-13.24
31	31	0.1497	-1.836	14.223	9.154	1.483	36.272	4.282	-0.958	25.85	-10.432	-0.263	3.107	-15.954	1.898	-0.498	-13.339
32	32	0.15469	-1.623	13.911	9.3	1.696	35.339	3.979	-0.953	25.459	-11.203	-0.389	3.335	-15.294	1.829	-0.592	-13.424
33	33	0.15968	-1.386	13.573	9.469	1.931	34.371	3.65	-0.953	25.067	-11.889	-0.566	3.647	-14.702	1.705	-0.629	-13.49
34	34	0.16467	-1.139	13.245	9.633	2.179	33.404	3.327	-0.949	24.674	-12.447	-0.69	3.92	-14.247	1.63	-0.705	-13.568
35	35	0.16966	-0.9	12.914	9.799	2.403	32.427	3.029	-0.9	24.265	-12.816	-0.952	4.25	-13.973	1.444	-0.754	-13.636
36	36	0.17465	-0.696	12.589	9.971	2.581	31.435	2.762	-0.835	23.867	-13.014	-1.242	4.618	-13.814	1.227	-0.798	-13.651
37	37	0.17964	-0.549	12.249	10.142	2.741	30.406	2.495	-0.845	23.489	-13.047	-1.238	5.029	-13.819	1.255	-0.751	-13.686
38	38	0.18463	-0.485	11.902	10.3	2.823	29.337	2.239	-0.858	23.127	-12.855	-1.174	5.428	-13.955	1.343	-0.733	-13.677
39	39	0.18962	-0.493	11.551	10.421	2.853	28.25	2.027	-0.871	22.771	-12.543	-1.113	5.888	-14.178	1.433	-0.658	-13.663
40	40	0.19461	-0.536	11.209	10.51	2.846	27.175	1.83	-0.856	22.432	-12.11	-1.12	6.311	-14.498	1.484	-0.648	-13.663
41	41	0.1996	-0.588	10.878	10.568	2.83	26.076	1.631	-0.844	22.043	-11.587	-1.066	6.658	-14.898	1.601	-0.683	-13.692
42	42	0.20459	-0.634	10.539	10.6	2.829	24.979	1.42	-0.834	21.65	-11.013	-1.093	6.932	-15.296	1.65	-0.797	-13.699
43	43	0.20958	-0.669	10.206	10.596	2.867	23.909	1.182	-0.861	21.282	-10.446	-1.06	7.276	-15.658	1.749	-0.83	-13.727
44	44	0.21457	-0.688	9.887	10.54	2.944	22.934	0.95	-0.91	21.028	-9.971	-1.001	7.678	-15.873	1.849	-0.83	-13.73
45	45	0.21956	-0.688	9.598	10.441	3.061	22.019	0.739	-0.977	20.789	-9.562	-1.103	8.149	-15.967	1.787	-0.783	-13.69
46	46	0.22455	-0.699	9.35	10.311	3.184	21.164	0.529	-1.075	20.541	-9.224	-1.352	8.546	-15.952	1.564	-0.811	-13.642
47	47	0.22954	-0.723	9.14	10.175	3.256	20.345	0.28	-1.133	20.267	-8.991	-1.576	8.953	-15.804	1.373	-0.802	-13.633
48	48	0.23453	-0.767	8.949	10.019	3.269	19.549	0.002	-1.139	19.96	-8.83	-1.701	9.212	-15.578	1.283	-0.884	-13.688
49	49	0.23952	-0.797	8.766	9.836	3.316	18.785	-0.284	-1.165	19.644	-8.747	-1.841	9.41	-15.275	1.167	-1	-13.765
50	50	0.24451	-0.817	8.586	9.593	3.385	18.062	-0.543	-1.213	19.345	-8.683	-1.802	9.515	-14.924	1.198	-1.14	-13.835
51	51	0.2495	-0.828	8.443	9.309	3.479	17.441	-0.825	-1.301	19.136	-8.619	-1.731	9.726	-14.524	1.239	-1.189	-13.911
52	52	0.25449	-0.857	8.329	8.979	3.586	16.908	-1.109	-1.418	18.991	-8.509	-2.011	10.001	-14.063	0.945	-1.258	-13.922
53	53	0.25948	-0.912	8.231	8.621	3.664	16.404	-1.348	-1.534	18.864	-8.372	-2.307	10.27	-13.629	0.63	-1.335	-13.927
54	54	0.26447	-1.007	8.137	8.24	3.7	15.906	-1.545	-1.652	18.728	-8.248	-2.59	10.47	-13.171	0.313	-1.457	-13.911
55	55	0.26946	-1.148	8.046	7.847	3.667	15.412	-1.708	-1.729	18.626	-8.059	-2.84	10.676	-12.826	0.052	-1.594	-13.945
56	56	0.27445	-1.33	7.965	7.443	3.571	14.955	-1.842	-1.779	18.567	-7.843	-2.95	10.866	-12.552	-0.066	-1.726	-14.017
57	57	0.27944	-1.537	7.903	7.023	3.434	14.535	-1.998	-1.842	18.563	-7.534	-2.879	11.084	-12.337	-0.014	-1.821	-14.096
58	58	0.28443	-1.764	7.853	6.587	3.287	14.148	-2.143	-1.936	18.617	-7.123	-2.865	11.291	-12.197	-0.02	-1.972	-14.147
59	59	0.28942	-2.001	7.824	6.148	3.12	13.769	-2.227	-2.003	18.668	-6.696	-3.019	11.601	-12.097	-0.174	-2.073	-14.176
60	60	0.29441	-2.24	7.798	5.715	2.935	13.403	-2.284	-2.043	18.73	-6.28	-3.186	11.954	-12.053	-0.329	-2.139	-14.248
61	61	0.2994	-2.473	7.787	5.29	2.75	13.061	-2.323	-2.071	18.804	-5.9	-3.422	12.33	-11.986	-0.549	-2.205	-14.306
62	62	0.30439	-2.688	7.788	4.872	2.579	12.749	-2.305	-2.085	18.905	-5.544	-3.694	12.664	-11.952	-0.797	-2.331	-14.353
63	63	0.30938	-2.896	7.808	4.455	2.397	12.447	-2.23	-2.055	18.995	-5.229	-4.039	12.997	-11.937	-1.1	-2.479	-14.412
64	64	0.31437	-3.088	7.855	4.045	2.223	12.173	-2.175	-2.031	19.083	-4.97	-4.322	13.374	-11.882	-1.361	-2.57	-14.498
65	65	0.31936	-3.28	7.937	3.621	2.061	11.942	-2.1	-2.038	19.169	-4.751	-4.526	13.711	-11.82	-1.569	-2.676	-14.601
66	66	0.32435	-3.456	8.053	3.192	1.925	11.759	-1.977	-2.058	19.273	-4.583	-4.624	13.99	-11.73	-1.687	-2.817	-14.671
67	67	0.32934	-3.599	8.176	2.777	1.8	11.605	-1.85	-2.037	19.399	-4.443	-4.814	14.196	-11.629	-1.874	-3.058	-14.744
68	68	0.33433	-3.703	8.315	2.4	1.717	11.45	-1.711	-2.018	19.495	-4.373	-4.941	14.47	-11.523	-2.017	-3.208	-14.825
69	69	0.33932	-3.784	8.483	2.052	1.65	11.311	-1.556	-1.991	19.569	-4.335	-5.045	14.764	-11.432	-2.139	-3.326	-14.908
70	70	0.34431	-3.861	8.687	1.709	1.568	11.187	-1.389	-1.928	19.613	-4.281	-5.194	15.012	-11.33	-2.284	-3.488	-14.961
71	71	0.3493	-3.918	8.903	1.381	1.504	11.1	-1.239	-1.885	19.711	-4.226	-5.267	15.24	-11.221	-2.37	-3.68	-14.994
72	72	0.35429	-3.957	9.123	1.074	1.465	11.016	-1.106	-1.854	19.803	-4.166	-5.345	15.489	-11.184	-2.46	-3.854	-15.085
73	73	0.35928	-3.999	9.362	0.779	1.432	10.954	-0.975	-1.843	19.909	-4.122	-5.372	15.778	-11.135	-2.517	-3.986	-15.168
74	74	0.36427	-4.054	9.625	0.492	1.394	10.897	-0.858	-1.855	19.969	-4.125	-5.321	15.98	-11.044	-2.518	-4.16	-15.253
75	75	0.36926	-4.108	9.909	0.234	1.351	10.833	-0.749	-1.863	19.993	-4.106	-5.358	16.142	-10.969	-2.594	-4.385	-15.317
76	76	0.37425	-4.152	10.209	0.005	1.268	10.767	-0.646	-1.77	19.991	-4.011	-5.543	16.369	-10.963	-2.745	-4.579	-15.389
77	77	0.37924	-4.193	10.531	-0.203	1.181	10.695	-0.574	-1.671	19.973	-3.882	-5.734	16.601	-10.999	-2.889	-4.782	-15.481
78	78	0.38423	-4.24	10.873	-0.408	1.124	10.641	-0.507	-1.653	19.959	-3.759	-5.778	16.773	-11.021	-2.931	-5.01	-15.542
79	79	0.38922	-4.312	11.224	-0.601	1.026	10.582	-0.416	-1.623	19.919	-3.694	-5.639	16.92	-11.02	-2.816	-5.205	-15.608
80	80	0.39421	-4.399	11.572	-0.778	0.916	10.538	-0.339	-1.594	19.91	-3.637	-5.646	17.11	-11.007	-2.844	-5.408	-15.672
81	81	0.3992	-4.486	11.909	-0.931	0.813	10.452	-0.302	-1.589	19.867	-3.57	-5.707	17.315	-11.01	-2.929	-5.611	-15.751
82	82	0.40419	-4.564	12.245	-1.053	0.683	10.329	-0.32	-1.542	19.792	-3.423	-5.743	17.436	-11.051	-2.952	-5.896	-15.824
83	83	0.40918	-4.651	12.582	-1.159	0.529	10.166	-0.378	-1.489	19.651	-3.236	-5.859	17.593	-11.083	-3.048	-6.14	-15.882
84	84	0.41417	-4.766	12.906	-1.266	0.349	9.994	-0.412	-1.451	19.516	-3.102	-5.732	17.801	-11.123	-2.944	-6.274	-15.974
85	85	0.41916	-4.9	13.21	-1.366	0.135	9.811	-0.417	-1.42	19.412	-2.993	-5.406	18.094	-11.156	-2.683	-6.29	-16.046
86	86	0.42415	-5.051	13.498	-1.445	-0.122	9.609	-0.427	-1.367	19.342	-2.87	-5.071	18.321	-11.167	-2.406	-6.4	-16.067
87	87	0.42914	-5.211	13.781	-1.5	-0.375	9.401	-0.447	-1.374	19.28	-2.775	-4.571	18.477	-11.169	-2.014	-6.545	-16.069
88	88	0.43413	-5.379	14.054	-1.544	-0.673	9.18	-0.456	-1.336	19.219	-2.695	-4.02	18.591	-11.164	-1.563	-6.723	-16.069
89	89	0.43912	-5.577	14.321	-1.586	-1.029	8.967	-0.448	-1.242	19.173	-2.607	-3.689	18.613	-11.174	-1.289	-7.054	-16.074
90	90	0.44411	-5.769	14.572	-1.62	-1.358	8.771	-0.492	-1.196	19.19	-2.502	-3.553	18.53	-11.104	-1.209	-7.569	-16.004
91	91	0.4491	-5.945	14.79	-1.65	-1.685	8.562	-0.546	-1.16	19.235	-2.44	-3.086	18.407	-11.046	-0.841	-8.047	-15.982
92	92	0.45409	-6.111	14.989	-1.697	-2.025	8.335	-0.575	-1.106	19.302	-2.373	-2.476	18.325	-10.998	-0.343	-8.467	-15.957
93	93	0.45908	-6.297	15.165	-1.763	-2.377	8.089	-0.562	-1.073	19.385	-2.367	-1.825	18.197	-10.888	0.168	-8.938	-15.9
94	94	0.46407	-6.514	15.338	-1.847	-2.791	7.839	-0.488	-0.992	19.487	-2.41	-1.138	17.889	-10.714	0.725	-9.597	-15.793
95	95	0.46906	-6.748	15.478	-1.947	-3.243	7.611	-0.456	-0.916	19.672	-2.389	-0.608	17.642	-10.496	1.127	-10.274	-15.642
96	96	0.47405	-6.99	15.599	-2.064	-3.698	7.41	-0.481	-0.859	19.923	-2.276	-0.426	17.473	-10.239	1.204	-10.99	-15.431
97	97	0.47904	-7.244	15.707	-2.219	-4.17	7.241	-0.467	-0.789	20.232	-2.158	-0.3	17.324	-9.967	1.238	-11.721	-15.21
98	98	0.48403	-7.474	15.81	-2.398	-4.609	7.095	-0.448	-0.738	20.594	-2.003	-0.117	16.988	-9.74	1.347	-12.651	-15.003
99	99	0.48902	-7.677	15.901	-2.612	-5.007	6.97	-0.468	-0.744	21.027	-1.747	0.14	16.553	-9.54	1.536	-13.704	-14.778
100	100	0.49401	-7.826	15.976	-2.84	-5.335	6.866	-0.518	-0.81	21.517	-1.489	0.617	15.995	-9.308	1.916	-14.853	-14.543
101	101	0.499	-7.958	16.038	-3.089	-5.652	6.799	-0.555	-0.882	22.076	-1.193	1.177	15.414	-9.133	2.388	-16.027	-14.34
102	102	0.50399	-8.093	16.112	-3.347	-5.971	6.79	-0.601	-0.951	22.684	-0.801	1.411	14.799	-8.937	2.583	-17.327	-14.049
103	103	0.50898	-8.252	16.172	-3.618	-6.282	6.844	-0.65	-1.066	23.383	-0.412	1.316	14.248	-8.626	2.452	-18.667	-13.656
104	104	0.51397	-8.424	16.223	-3.901	-6.598	6.945	-0.685	-1.188	24.159	-0.016	1.257	13.611	-8.35	2.375	-20.109	-13.294
105	105	0.51896	-8.608	16.242	-4.175	-6.931	7.081	-0.715	-1.307	25.026	0.402	1.127	12.9	-8.102	2.252	-21.667	-12.928
106	106	0.52395	-8.824	16.235	-4.429	-7.307	7.244	-0.706	-1.396	25.954	0.818	1.012	12.045	-7.88	2.172	-23.375	-12.551
107	107	0.52894	-9.068	16.187	-4.645	-7.721	7.41	-0.649	-1.439	26.937	1.125	0.971	11.044	-7.693	2.184	-25.22	-12.247
108	108	0.53393	-9.336	16.098	-4.838	-8.153	7.612	-0.618	-1.492	28.022	1.371	0.832	10.034	-7.53	2.101	-27.122	-12.032
109	109	0.53892	-9.625	15.973	-5.019	-8.625	7.851	-0.588	-1.504	29.213	1.562	0.682	8.974	-7.377	2.042	-29.108	-11.892
110	110	0.54391	-9.923	15.818	-5.194	-9.099	8.102	-0.502	-1.476	30.465	1.645	0.499	7.871	-7.245	1.978	-31.16	-11.828
111	111	0.5489	-10.21	15.661	-5.341	-9.579	8.374	-0.425	-1.384	31.771	1.671	0.194	6.613	-7.126	1.861	-33.415	-11.827
112	112	0.55389	-10.445	15.502	-5.446	-10.03	8.639	-0.376	-1.223	33.101	1.613	-0.161	5.407	-7.053	1.743	-35.643	-11.95
113	113	0.55888	-10.636	15.358	-5.513	-10.446	8.954	-0.361	-1.023	34.507	1.458	-0.559	4.297	-6.975	1.628	-37.812	-12.172
114	114	0.56387	-10.768	15.22	-5.561	-10.803	9.325	-0.352	-0.801	36.014	1.208	-0.832	3.235	-6.923	1.671	-39.945	-12.502
115	115	0.56886	-10.843	15.098	-5.593	-11.085	9.766	-0.338	-0.583	37.576	0.852	-0.97	2.052	-6.869	1.884	-42.166	-12.902
116	116	0.57385	-10.867	14.991	-5.611	-11.297	10.247	-0.368	-0.398	39.128	0.417	-0.902	0.907	-6.819	2.319	-44.26	-13.395
117	117	0.57884	-10.858	14.895	-5.618	-11.483	10.789	-0.489	-0.221	40.669	-0.013	-0.865	-0.261	-6.824	2.794	-46.308	-13.998
118	118	0.58383	-10.823	14.791	-5.604	-11.671	11.361	-0.721	-0.076	42.184	-0.437	-0.72	-1.455	-6.856	3.427	-48.277	-14.693
119	119	0.58882	-10.742	14.684	-5.575	-11.806	11.95	-1.007	0.024	43.632	-0.959	-0.453	-2.845	-6.819	4.231	-50.302	-15.407
120	120	0.59381	-10.605	14.564	-5.532	-11.866	12.529	-1.367	0.063	45.019	-1.559	-0.309	-4.351	-6.709	4.978	-52.388	-16.106
121	121	0.5988	-10.441	14.454	-5.481	-11.902	13.153	-1.781	0.071	46.396	-2.228	-0.263	-5.874	-6.521	5.7	-54.453	-16.793
122	122	0.60379	-10.289	14.36	-5.417	-11.944	13.858	-2.224	0.04	47.824	-2.897	-0.295	-7.394	-6.379	6.407	-56.512	-17.5
123	123	0.60878	-10.154	14.282	-5.336	-12.004	14.616	-2.733	-0.055	49.265	-3.593	-0.479	-8.797	-6.174	7.001	-58.468	-18.172
124	124	0.61377	-10.005	14.213	-5.228	-12.042	15.373	-3.298	-0.212	50.694	-4.327	-0.56	-10	-6.02	7.686	-60.183	-18.923
125	125	0.61876	-9.827	14.143	-5.109	-12.052	16.119	-3.896	-0.397	52.134	-5.058	-0.736	-10.883	-5.912	8.25	-61.621	-19.717
126	126	0.62375	-9.612	14.073	-4.982	-12.018	16.898	-4.546	-0.629	53.643	-5.74	-1.049	-11.391	-5.824	8.627	-62.769	-20.498
127	127	0.62874	-9.365	13.997	-4.858	-11.94	17.703	-5.216	-0.882	55.207	-6.38	-1.509	-11.515	-5.742	8.796	-63.618	-21.249
128	128	0.63373	-9.109	13.92	-4.724	-11.838	18.517	-5.846	-1.14	56.75	-7.029	-1.817	-11.234	-5.657	8.961	-63.999	-22.017
129	129	0.63872	-8.884	13.825	-4.569	-11.766	19.309	-6.417	-1.363	58.242	-7.616	-2.078	-10.645	-5.607	9.034	-64.029	-22.756
130	130	0.64371	-8.759	13.683	-4.408	-11.8	20.082	-6.905	-1.536	59.679	-8.043	-2.405	-9.818	-5.691	8.925	-63.802	-23.475
131	131	0.6487	-8.788	13.489	-4.253	-12.005	20.837	-7.256	-1.613	61.036	-8.316	-2.849	-8.971	-5.847	8.669	-63.522	-24.09
132	132	0.65369	-8.943	13.281	-4.108	-12.323	21.616	-7.456	-1.617	62.319	-8.496	-3.325	-8.177	-6.137	8.364	-63.233	-24.696
133	133	0.65868	-9.119	13.109	-3.954	-12.625	22.437	-7.576	-1.605	63.49	-8.655	-3.719	-7.609	-6.477	8.145	-63.03	-25.253
134	134	0.66367	-9.196	12.989	-3.787	-12.806	23.292	-7.643	-1.533	64.564	-8.731	-4.167	-7.182	-6.919	7.881	-62.903	-25.747
135	135	0.66866	-9.162	12.899	-3.619	-12.834	24.152	-7.619	-1.379	65.514	-8.736	-4.778	-6.944	-7.377	7.472	-62.923	-26.065
136	136	0.67365	-9.068	12.823	-3.461	-12.746	25.025	-7.503	-1.186	66.38	-8.733	-5.204	-6.609	-7.837	7.139	-62.696	-26.337
137	137	0.67864	-8.991	12.765	-3.294	-12.651	25.92	-7.315	-0.976	67.182	-8.78	-5.43	-6.229	-8.199	6.919	-62.272	-26.553
138	138	0.68363	-8.929	12.737	-3.109	-12.55	26.833	-7.036	-0.726	67.918	-8.849	-5.509	-5.716	-8.435	6.726	-61.601	-26.661
139	139	0.68862	-8.824	12.74	-2.904	-12.392	27.743	-6.691	-0.395	68.576	-8.914	-5.556	-5.241	-8.573	6.542	-60.891	-26.618
140	140	0.69361	-8.63	12.77	-2.696	-12.119	28.623	-6.343	-0.028	69.119	-8.99	-5.45	-4.695	-8.673	6.448	-59.973	-26.538
141	141	0.6986	-8.34	12.834	-2.49	-11.736	29.467	-6.003	0.359	69.521	-9.104	-5.261	-4.144	-8.662	6.393	-58.927	-26.373
142	142	0.70359	-8.009	12.926	-2.278	-11.298	30.278	-5.631	0.785	69.779	-9.2	-5.086	-3.643	-8.651	6.3	-57.851	-26.156
143	143	0.70858	-7.657	13.045	-2.047	-10.835	31.079	-5.213	1.253	69.922	-9.274	-4.92	-3.255	-8.588	6.185	-56.808	-25.815
144	144	0.71357	-7.293	13.172	-1.808	-10.38	31.85	-4.725	1.808	69.953	-9.347	-4.724	-2.83	-8.502	6.072	-55.643	-25.441
145	145	0.71856	-6.922	13.312	-1.564	-9.905	32.607	-4.162	2.443	69.895	-9.423	-4.664	-2.35	-8.42	5.816	-54.425	-25.031
146	146	0.72355	-6.55	13.464	-1.324	-9.412	33.363	-3.567	3.082	69.755	-9.575	-4.469	-1.862	-8.334	5.66	-53.088	-24.666
147	147	0.72854	-6.18	13.618	-1.067	-8.932	34.098	-2.98	3.702	69.552	-9.744	-4.221	-1.509	-8.226	5.566	-51.83	-24.26
148	148	0.73353	-5.819	13.771	-0.791	-8.474	34.81	-2.35	4.355	69.272	-9.898	-3.906	-1.186	-8.17	5.52	-50.529	-23.856
149	149	0.73852	-5.487	13.918	-0.507	-8.054	35.507	-1.67	5.031	68.906	-10.089	-3.532	-0.956	-8.131	5.541	-49.234	-23.469
150	150	0.74351	-5.182	14.061	-0.214	-7.658	36.204	-0.981	5.686	68.489	-10.309	-3.242	-0.7	-8.124	5.466	-47.91	-23.117
151	151	0.7485	-4.891	14.191	0.102	-7.294	36.878	-0.303	6.314	68.018	-10.529	-3.091	-0.516	-8.079	5.263	-46.673	-22.693
152	152	0.75349	-4.622	14.32	0.441	-6.978	37.538	0.362	6.929	67.504	-10.757	-2.919	-0.312	-8.049	5.074	-45.387	-22.285
153	153	0.75848	-4.387	14.453	0.792	-6.703	38.199	1.014	7.493	66.919	-11.017	-2.695	-0.221	-7.997	4.946	-44.131	-21.865
154	154	0.76347	-4.2	14.589	1.15	-6.498	38.861	1.644	8.005	66.279	-11.294	-2.426	-0.141	-7.939	4.857	-42.824	-21.471
155	155	0.76846	-4.041	14.713	1.529	-6.326	39.501	2.208	8.418	65.584	-11.576	-2.234	-0.097	-7.867	4.688	-41.54	-21.06
156	156	0.77345	-3.904	14.817	1.926	-6.196	40.122	2.705	8.721	64.856	-11.868	-1.818	-0.042	-7.757	4.691	-40.132	-20.642
157	157	0.77844	-3.785	14.915	2.337	-6.1	40.739	3.114	8.901	64.095	-12.163	-1.273	0.01	-7.602	4.79	-38.647	-20.208
158	158	0.78343	-3.693	15.012	2.764	-6.044	41.363	3.467	9	63.302	-12.461	-0.638	0.072	-7.46	4.968	-37.084	-19.808
159	159	0.78842	-3.628	15.115	3.212	-6.039	41.987	3.764	9.015	62.477	-12.763	0.12	0.158	-7.316	5.245	-35.432	-19.436
160	160	0.79341	-3.594	15.214	3.677	-6.078	42.612	3.968	8.918	61.653	-13.023	0.909	0.264	-7.222	5.547	-33.741	-19.111
161	161	0.7984	-3.57	15.309	4.152	-6.141	43.213	4.088	8.733	60.799	-13.224	1.667	0.458	-7.135	5.807	-31.962	-18.77
162	162	0.80339	-3.554	15.413	4.63	-6.224	43.801	4.136	8.47	59.901	-13.388	2.511	0.701	-7.089	6.149	-30.082	-18.471
163	163	0.80838	-3.537	15.526	5.116	-6.315	44.361	4.111	8.133	58.948	-13.504	3.393	0.996	-7.072	6.527	-28.117	-18.176
164	164	0.81337	-3.511	15.641	5.602	-6.41	44.894	4.047	7.756	57.933	-13.622	4.24	1.318	-7.008	6.877	-26.109	-17.844
165	165	0.81836	-3.482	15.761	6.083	-6.497	45.403	3.939	7.317	56.862	-13.695	5.136	1.63	-6.96	7.282	-24.069	-17.496
166	166	0.82335	-3.449	15.874	6.557	-6.585	45.879	3.804	6.837	55.741	-13.679	6.183	2.019	-6.99	7.828	-21.888	-17.154
167	167	0.82834	-3.408	15.986	7.024	-6.654	46.327	3.643	6.34	54.574	-13.612	7.174	2.386	-7.088	8.363	-19.731	-16.828
168	168	0.83333	-3.35	16.102	7.487	-6.714	46.745	3.454	5.844	53.36	-13.455	7.977	2.61	-7.176	8.789	-17.775	-16.399
169	169	0.83832	-3.279	16.228	7.932	-6.768	47.139	3.284	5.378	52.07	-13.262	8.62	2.707	-7.239	9.121	-15.968	-15.899
170	170	0.84331	-3.2	16.365	8.354	-6.789	47.516	3.121	4.899	50.717	-13.04	9.2	2.769	-7.352	9.424	-14.184	-15.411
171	171	0.8483	-3.11	16.508	8.758	-6.791	47.866	2.985	4.421	49.303	-12.778	9.867	2.953	-7.502	9.809	-12.241	-14.907
172	172	0.85329	-3.006	16.649	9.143	-6.779	48.176	2.864	3.968	47.83	-12.468	10.739	2.99	-7.763	10.444	-10.372	-14.477
173	173	0.85828	-2.901	16.785	9.505	-6.751	48.454	2.766	3.538	46.309	-12.127	11.742	2.887	-8.091	11.262	-8.595	-14.09
174	174	0.86327	-2.799	16.914	9.835	-6.693	48.694	2.731	3.128	44.74	-11.789	12.66	2.802	-8.475	12.015	-6.814	-13.729
175	175	0.86826	-2.681	17.036	10.143	-6.599	48.901	2.728	2.73	43.144	-11.44	13.42	2.839	-8.888	12.627	-4.962	-13.354
176	176	0.87325	-2.547	17.149	10.444	-6.489	49.067	2.739	2.364	41.508	-11.128	13.901	3.004	-9.215	13.007	-3.067	-12.9
177	177	0.87824	-2.408	17.253	10.732	-6.372	49.216	2.763	2.028	39.857	-10.864	14.261	3.089	-9.437	13.323	-1.296	-12.391
178	178	0.88323	-2.295	17.362	11.008	-6.282	49.352	2.82	1.713	38.205	-10.646	14.676	3.083	-9.59	13.721	0.372	-11.876
179	179	0.88822	-2.22	17.475	11.263	-6.21	49.476	2.947	1.438	36.559	-10.522	15.078	2.838	-9.727	14.144	1.789	-11.436
180	180	0.89321	-2.159	17.588	11.505	-6.138	49.582	3.102	1.194	34.917	-10.481	15.539	2.288	-9.895	14.659	2.913	-11.122
181	181	0.8982	-2.098	17.706	11.722	-6.063	49.694	3.258	0.988	33.288	-10.509	15.912	1.554	-10.075	15.131	3.842	-10.926
182	182	0.90319	-2.017	17.818	11.913	-5.957	49.801	3.374	0.794	31.671	-10.664	16.173	0.829	-10.217	15.525	4.773	-10.861
183	183	0.90818	-1.937	17.926	12.082	-5.827	49.902	3.49	0.606	30.081	-10.977	16.279	0.222	-10.216	15.794	5.764	-10.819
184	184	0.91317	-1.879	18.032	12.241	-5.709	49.989	3.64	0.454	28.52	-11.469	16.186	-0.223	-10.078	15.903	6.847	-10.815
185	185	0.91816	-1.847	18.151	12.388	-5.619	50.081	3.798	0.362	26.988	-12.1	15.87	-0.488	-9.849	15.854	8.042	-10.888
186	186	0.92315	-1.83	18.284	12.522	-5.543	50.169	3.938	0.314	25.472	-12.871	15.328	-0.589	-9.618	15.636	9.364	-11.146
187	187	0.92814	-1.802	18.417	12.65	-5.449	50.226	4.04	0.29	23.971	-13.781	14.66	-0.649	-9.431	15.334	10.694	-11.624
188	188	0.93313	-1.765	18.558	12.789	-5.358	50.253	4.089	0.28	22.503	-14.798	13.948	-0.719	-9.264	15.015	11.956	-12.275
189	189	0.93812	-1.718	18.708	12.941	-5.272	50.264	4.058	0.269	21.079	-15.937	13.401	-0.835	-9.057	14.876	13.157	-13.09
190	190	0.94311	-1.671	18.869	13.096	-5.193	50.268	3.944	0.261	19.688	-17.194	12.951	-0.91	-8.763	14.851	14.374	-14.033
191	191	0.9481	-1.626	19.038	13.256	-5.105	50.26	3.745	0.194	18.345	-18.502	12.73	-1.059	-8.422	15.031	15.523	-15.077
192	192	0.95309	-1.579	19.211	13.437	-5.019	50.231	3.447	0.091	17.065	-19.802	12.595	-1.269	-8.042	15.286	16.552	-16.164
193	193	0.95808	-1.522	19.38	13.648	-4.947	50.192	3.02	-0.021	15.873	-21.075	12.35	-1.529	-7.602	15.45	17.4	-17.256
194	194	0.96307	-1.452	19.539	13.871	-4.871	50.157	2.479	-0.137	14.819	-22.284	12.04	-1.793	-7.191	15.549	18.103	-18.406
195	195	0.96806	-1.382	19.699	14.105	-4.796	50.149	1.817	-0.266	13.931	-23.346	11.713	-1.973	-6.835	15.606	18.735	-19.577
196	196	0.97305	-1.323	19.881	14.366	-4.75	50.181	1.027	-0.415	13.219	-24.287	11.504	-2.117	-6.478	15.745	19.281	-20.758
197	197	0.97804	-1.284	20.079	14.656	-4.725	50.246	0.169	-0.601	12.687	-25.157	11.515	-2.23	-6.058	16.039	19.767	-21.884
198	198	0.98303	-1.253	20.274	14.961	-4.717	50.337	-0.734	-0.8	12.361	-25.895	11.797	-2.304	-5.655	16.534	20.21	-22.959
199	199	0.98802	-1.22	20.449	15.273	-4.715	50.431	-1.659	-0.966	12.239	-26.424	12.075	-2.352	-5.35	17.011	20.476	-23.924
200	200	0.99301	-1.174	20.606	15.6	-4.709	50.507	-2.553	-1.102	12.283	-26.77	12.224	-2.389	-5.115	17.366	20.491	-24.684
201	201	0.998	-1.143	20.767	15.932	-4.711	50.571	-3.363	-1.227	12.465	-26.944	12.248	-2.532	-4.994	17.627	20.165	-25.262
