# Supplementary material for: Gait phenotypes in paediatric hereditary spastic paraplegia revealed by dynamic time warping analysis and random forests
Source: PLoS One. 2018 Mar 8;13(3):e0192345. doi: 10.1371/journal.pone.0192345 (PMC5843164; doi:10.1371/journal.pone.0192345)
Supplement: S2 Data — (ZIP) [file pone.0192345.s009.zip › Healthy/Right.SR.HEALTHY12.1.csv]

	Epoch	Time	Pelvic.obliquity	Pelvic.tilt	Pelvic rotation	Hip.abd.add	Hip.flexion	Hip.rotation	Knee.abd.add	Knee.flexion	Knee.rotation	Ankle.abd.add	Ankle.flexion	Ankle.rotation	Forefoot.abd.add	Forefoot.flexion	Forefoot.rotation
1	1	0	-0.559	3.073	16.45	-7.019	24.019	-15.945	3.4	7.072	-5.781	14.715	-1.439	-13.545	17.821	18.786	-21.388
2	2	0.00487	-0.523	3.036	16.781	-6.734	23.67	-15.862	3.37	7.562	-5.15	14.913	-1.9	-14.236	18.276	17.396	-20.949
3	3	0.00974	-0.515	2.981	17.087	-6.433	23.223	-15.66	3.324	7.967	-4.567	15.501	-2.598	-14.692	19.085	15.824	-20.23
4	4	0.01461	-0.538	2.903	17.406	-6.186	22.636	-15.385	3.345	8.17	-4.045	16.179	-3.531	-14.986	19.967	14.073	-19.301
5	5	0.01948	-0.594	2.817	17.722	-5.954	21.916	-15.035	3.388	8.064	-3.6	16.897	-4.665	-15.207	20.852	12.272	-18.276
6	6	0.02435	-0.643	2.724	18.059	-5.731	21.113	-14.661	3.442	7.604	-3.208	17.253	-5.872	-15.301	21.335	10.496	-17.063
7	7	0.02922	-0.695	2.617	18.373	-5.508	20.277	-14.178	3.469	6.85	-2.95	17.249	-7.095	-15.216	21.4	8.813	-15.668
8	8	0.03409	-0.7	2.485	18.692	-5.251	19.489	-13.617	3.447	6.001	-2.852	16.878	-8.081	-15.006	21.034	7.415	-14.198
9	9	0.03896	-0.627	2.32	19.021	-4.971	18.782	-13.006	3.423	5.304	-2.855	16.481	-8.838	-14.864	20.569	6.241	-12.86
10	10	0.04383	-0.474	2.101	19.356	-4.673	18.182	-12.344	3.431	5	-2.944	16.118	-9.279	-14.863	20.088	5.217	-11.728
11	11	0.0487	-0.266	1.802	19.67	-4.344	17.638	-11.635	3.504	5.127	-3.088	15.733	-9.312	-15.042	19.583	4.359	-10.837
12	12	0.05357	-0.037	1.412	19.93	-3.981	17.114	-10.87	3.626	5.662	-3.243	15.546	-8.889	-15.403	19.28	3.753	-10.189
13	13	0.05844	0.228	0.957	20.126	-3.551	16.577	-10.085	3.795	6.463	-3.356	15.607	-8.075	-15.925	19.252	3.401	-9.751
14	14	0.06331	0.55	0.468	20.263	-3.037	16.03	-9.333	4.008	7.382	-3.374	15.741	-7.061	-16.619	19.337	3.181	-9.494
15	15	0.06818	0.918	-0.025	20.338	-2.415	15.454	-8.623	4.204	8.226	-3.26	15.688	-6.116	-17.479	19.256	2.917	-9.356
16	16	0.07305	1.319	-0.505	20.359	-1.691	14.828	-7.986	4.341	8.85	-3.03	15.332	-5.362	-18.418	18.883	2.567	-9.275
17	17	0.07792	1.732	-0.967	20.34	-0.897	14.164	-7.469	4.406	9.271	-2.684	14.614	-4.727	-19.358	18.173	2.193	-9.213
18	18	0.08279	2.133	-1.4	20.289	-0.075	13.495	-7.092	4.404	9.586	-2.214	13.808	-4.107	-20.28	17.404	1.88	-9.19
19	19	0.08766	2.508	-1.793	20.197	0.735	12.839	-6.849	4.362	9.878	-1.64	13.17	-3.409	-21.126	16.85	1.692	-9.193
20	20	0.09253	2.842	-2.142	20.054	1.518	12.201	-6.733	4.284	10.158	-1.008	12.678	-2.622	-21.805	16.497	1.622	-9.176
21	21	0.0974	3.138	-2.432	19.875	2.274	11.593	-6.761	4.146	10.391	-0.373	12.249	-1.772	-22.252	16.257	1.66	-9.126
22	22	0.10227	3.387	-2.655	19.677	2.973	11.023	-6.934	3.96	10.552	0.209	11.79	-0.89	-22.436	16.026	1.793	-9.049
23	23	0.10714	3.569	-2.813	19.47	3.572	10.484	-7.207	3.776	10.632	0.687	11.3	-0.068	-22.365	15.791	1.942	-8.946
24	24	0.11201	3.679	-2.909	19.27	4.057	9.975	-7.535	3.612	10.66	1.045	10.879	0.629	-22.083	15.617	2.026	-8.818
25	25	0.11688	3.725	-2.948	19.096	4.436	9.53	-7.906	3.45	10.704	1.297	10.577	1.177	-21.683	15.52	2.011	-8.704
26	26	0.12175	3.725	-2.928	18.977	4.713	9.168	-8.324	3.304	10.789	1.455	10.451	1.597	-21.241	15.551	1.91	-8.643
27	27	0.12662	3.684	-2.837	18.907	4.875	8.894	-8.743	3.2	10.912	1.51	10.378	1.967	-20.773	15.612	1.776	-8.623
28	28	0.13149	3.616	-2.666	18.88	4.934	8.709	-9.113	3.156	11.048	1.455	10.2	2.346	-20.292	15.569	1.644	-8.616
29	29	0.13636	3.534	-2.43	18.904	4.913	8.616	-9.427	3.151	11.199	1.274	9.986	2.775	-19.796	15.484	1.578	-8.623
30	30	0.14123	3.455	-2.154	18.996	4.83	8.589	-9.713	3.189	11.343	1.017	9.714	3.218	-19.306	15.333	1.55	-8.624
31	31	0.1461	3.399	-1.87	19.155	4.737	8.582	-9.957	3.255	11.457	0.729	9.36	3.677	-18.873	15.094	1.551	-8.607
32	32	0.15097	3.37	-1.605	19.368	4.681	8.53	-10.146	3.32	11.514	0.417	9.025	4.102	-18.526	14.853	1.533	-8.59
33	33	0.15584	3.399	-1.375	19.629	4.702	8.393	-10.307	3.376	11.478	0.102	8.829	4.502	-18.264	14.728	1.529	-8.588
34	34	0.16071	3.461	-1.195	19.91	4.8	8.151	-10.425	3.414	11.348	-0.204	8.727	4.882	-18.07	14.684	1.532	-8.581
35	35	0.16558	3.545	-1.052	20.192	4.964	7.824	-10.5	3.43	11.14	-0.476	8.63	5.206	-17.96	14.633	1.494	-8.577
36	36	0.17045	3.632	-0.944	20.456	5.16	7.426	-10.526	3.454	10.89	-0.668	8.508	5.501	-17.914	14.569	1.413	-8.526
37	37	0.17532	3.714	-0.841	20.683	5.381	6.973	-10.51	3.466	10.585	-0.762	8.335	5.81	-17.959	14.47	1.342	-8.467
38	38	0.18019	3.781	-0.753	20.873	5.607	6.495	-10.493	3.472	10.26	-0.77	8	6.174	-18.066	14.237	1.32	-8.426
39	39	0.18506	3.81	-0.632	21.007	5.809	6.031	-10.46	3.431	9.936	-0.738	7.771	6.573	-18.156	14.094	1.351	-8.378
40	40	0.18993	3.79	-0.488	21.092	5.94	5.613	-10.418	3.398	9.678	-0.664	7.621	6.889	-18.268	14.017	1.301	-8.346
41	41	0.1948	3.703	-0.317	21.11	6	5.229	-10.345	3.349	9.475	-0.574	7.488	7.142	-18.361	13.934	1.181	-8.307
42	42	0.19967	3.563	-0.142	21.079	5.988	4.856	-10.288	3.315	9.309	-0.463	7.35	7.429	-18.419	13.854	1.096	-8.284
43	43	0.20454	3.38	0.038	20.991	5.91	4.481	-10.244	3.302	9.16	-0.353	7.142	7.737	-18.401	13.708	1.032	-8.264
44	44	0.20941	3.186	0.236	20.85	5.813	4.13	-10.203	3.288	9.024	-0.257	6.895	8.075	-18.301	13.526	0.996	-8.23
45	45	0.21428	2.984	0.448	20.653	5.69	3.798	-10.165	3.283	8.902	-0.142	6.624	8.361	-18.168	13.31	0.911	-8.196
46	46	0.21915	2.771	0.668	20.4	5.558	3.51	-10.12	3.256	8.844	-0.049	6.452	8.662	-17.972	13.177	0.842	-8.168
47	47	0.22402	2.572	0.911	20.109	5.434	3.292	-10.106	3.21	8.844	0.058	6.386	8.943	-17.776	13.136	0.764	-8.185
48	48	0.22889	2.391	1.144	19.797	5.305	3.134	-10.152	3.167	8.931	0.186	6.355	9.212	-17.548	13.113	0.665	-8.222
49	49	0.23376	2.279	1.37	19.481	5.231	3.016	-10.241	3.113	9.045	0.329	6.388	9.466	-17.282	13.135	0.559	-8.246
50	50	0.23863	2.219	1.561	19.152	5.221	2.906	-10.335	3.048	9.182	0.498	6.369	9.73	-17.052	13.108	0.462	-8.292
51	51	0.2435	2.198	1.74	18.81	5.252	2.823	-10.443	2.971	9.357	0.699	6.407	10.022	-16.859	13.137	0.39	-8.37
52	52	0.24837	2.179	1.907	18.456	5.262	2.746	-10.572	2.927	9.567	0.949	6.441	10.292	-16.677	13.177	0.282	-8.442
53	53	0.25324	2.166	2.063	18.094	5.284	2.674	-10.704	2.869	9.79	1.218	6.468	10.527	-16.5	13.2	0.138	-8.505
54	54	0.25811	2.154	2.203	17.717	5.334	2.588	-10.818	2.762	10.003	1.503	6.613	10.751	-16.373	13.319	0.014	-8.593
55	55	0.26298	2.15	2.326	17.338	5.408	2.485	-10.916	2.643	10.208	1.825	6.703	11.014	-16.298	13.397	-0.079	-8.684
56	56	0.26785	2.148	2.446	16.966	5.487	2.383	-10.984	2.528	10.424	2.156	6.768	11.281	-16.264	13.46	-0.185	-8.77
57	57	0.27272	2.142	2.563	16.604	5.554	2.282	-11.022	2.421	10.658	2.485	6.829	11.51	-16.266	13.52	-0.344	-8.847
58	58	0.27759	2.133	2.678	16.26	5.613	2.175	-11.034	2.321	10.884	2.787	6.86	11.716	-16.291	13.546	-0.531	-8.93
59	59	0.28246	2.111	2.78	15.931	5.668	2.041	-11.004	2.211	11.087	3.028	6.931	11.911	-16.318	13.595	-0.711	-9.015
60	60	0.28733	2.082	2.865	15.617	5.737	1.889	-10.931	2.08	11.276	3.207	7.001	12.103	-16.341	13.63	-0.887	-9.098
61	61	0.2922	2.042	2.934	15.319	5.811	1.723	-10.837	1.938	11.463	3.341	7.08	12.274	-16.364	13.669	-1.083	-9.181
62	62	0.29707	1.983	2.987	15.041	5.864	1.525	-10.727	1.812	11.64	3.454	7.124	12.45	-16.37	13.677	-1.286	-9.236
63	63	0.30194	1.919	3.036	14.783	5.917	1.299	-10.599	1.688	11.781	3.542	7.081	12.649	-16.369	13.604	-1.473	-9.272
64	64	0.30681	1.85	3.076	14.539	5.976	1.044	-10.466	1.556	11.881	3.605	7.07	12.821	-16.385	13.552	-1.66	-9.331
65	65	0.31168	1.793	3.105	14.309	6.036	0.761	-10.351	1.454	11.94	3.675	6.959	12.995	-16.399	13.42	-1.839	-9.39
66	66	0.31655	1.747	3.121	14.093	6.104	0.443	-10.257	1.369	11.957	3.735	6.785	13.161	-16.383	13.234	-2.022	-9.441
67	67	0.32142	1.718	3.128	13.897	6.193	0.097	-10.185	1.274	11.938	3.752	6.685	13.36	-16.316	13.105	-2.146	-9.493
68	68	0.32629	1.718	3.14	13.732	6.304	-0.257	-10.16	1.192	11.892	3.765	6.627	13.548	-16.242	13.019	-2.269	-9.564
69	69	0.33116	1.747	3.16	13.601	6.427	-0.606	-10.187	1.129	11.83	3.778	6.658	13.685	-16.173	13.018	-2.419	-9.661
70	70	0.33603	1.795	3.177	13.489	6.558	-0.95	-10.246	1.079	11.763	3.78	6.634	13.782	-16.047	12.957	-2.611	-9.722
71	71	0.3409	1.84	3.201	13.374	6.676	-1.29	-10.32	1.053	11.693	3.793	6.492	13.832	-15.898	12.794	-2.87	-9.765
72	72	0.34577	1.876	3.231	13.246	6.759	-1.633	-10.399	1.063	11.621	3.842	6.277	13.911	-15.738	12.579	-3.114	-9.787
73	73	0.35064	1.914	3.293	13.121	6.842	-1.951	-10.492	1.051	11.539	3.899	6.159	13.997	-15.583	12.446	-3.33	-9.819
74	74	0.35551	1.953	3.365	13.009	6.916	-2.262	-10.617	1.031	11.453	3.941	6.126	14.064	-15.381	12.374	-3.551	-9.836
75	75	0.36038	1.983	3.453	12.894	6.956	-2.541	-10.758	1.033	11.4	4.013	6.087	14.046	-15.18	12.299	-3.869	-9.835
76	76	0.36525	2.005	3.56	12.753	6.998	-2.781	-10.869	1.005	11.378	4.07	6.148	13.961	-15.012	12.302	-4.243	-9.863
77	77	0.37012	2.02	3.688	12.591	7.043	-2.99	-10.93	0.943	11.367	4.095	6.239	13.91	-14.84	12.32	-4.581	-9.884
78	78	0.37499	2.028	3.841	12.412	7.045	-3.19	-10.963	0.93	11.367	4.163	6.254	13.882	-14.692	12.292	-4.929	-9.886
79	79	0.37986	2.03	4	12.226	7.026	-3.375	-10.977	0.935	11.39	4.229	6.281	13.843	-14.548	12.282	-5.296	-9.881
80	80	0.38473	2.024	4.177	12.02	7.005	-3.532	-10.957	0.907	11.426	4.286	6.349	13.788	-14.395	12.294	-5.676	-9.852
81	81	0.3896	2.036	4.359	11.802	6.999	-3.652	-10.95	0.862	11.508	4.384	6.396	13.805	-14.246	12.288	-6.008	-9.811
82	82	0.39447	2.041	4.564	11.57	6.962	-3.75	-10.931	0.832	11.611	4.488	6.47	13.792	-14.113	12.306	-6.378	-9.777
83	83	0.39934	2.053	4.768	11.329	6.927	-3.819	-10.893	0.795	11.757	4.576	6.715	13.74	-14.018	12.483	-6.768	-9.788
84	84	0.40421	2.063	4.979	11.07	6.888	-3.878	-10.838	0.75	11.917	4.663	6.966	13.659	-13.893	12.658	-7.2	-9.763
85	85	0.40908	2.077	5.197	10.797	6.862	-3.941	-10.745	0.687	12.066	4.74	7.177	13.586	-13.808	12.786	-7.63	-9.761
86	86	0.41395	2.083	5.43	10.499	6.829	-4.004	-10.624	0.623	12.211	4.841	7.494	13.476	-13.781	13.025	-8.083	-9.791
87	87	0.41882	2.081	5.662	10.19	6.777	-4.075	-10.497	0.564	12.36	4.945	7.783	13.377	-13.731	13.232	-8.538	-9.801
88	88	0.42369	2.086	5.881	9.875	6.73	-4.158	-10.374	0.496	12.511	5.033	8.127	13.264	-13.654	13.48	-9.003	-9.809
89	89	0.42856	2.097	6.086	9.555	6.698	-4.251	-10.267	0.419	12.676	5.129	8.417	13.177	-13.58	13.678	-9.456	-9.832
90	90	0.43343	2.091	6.28	9.23	6.652	-4.353	-10.162	0.33	12.854	5.226	8.708	13.065	-13.513	13.869	-9.946	-9.864
91	91	0.4383	2.081	6.478	8.906	6.596	-4.45	-10.072	0.244	13.038	5.327	8.985	12.962	-13.436	14.047	-10.431	-9.895
92	92	0.44317	2.067	6.676	8.597	6.527	-4.56	-9.988	0.179	13.206	5.426	9.14	12.882	-13.34	14.116	-10.914	-9.905
93	93	0.44804	2.067	6.878	8.304	6.476	-4.681	-9.909	0.118	13.348	5.531	9.266	12.777	-13.263	14.163	-11.422	-9.915
94	94	0.45291	2.062	7.064	8.024	6.431	-4.828	-9.843	0.041	13.479	5.638	9.363	12.652	-13.18	14.174	-11.957	-9.914
95	95	0.45778	2.05	7.235	7.754	6.37	-5	-9.783	-0.028	13.604	5.744	9.509	12.499	-13.114	14.227	-12.516	-9.93
96	96	0.46265	2.034	7.401	7.495	6.287	-5.188	-9.725	-0.074	13.734	5.858	9.703	12.304	-13.065	14.331	-13.118	-9.951
97	97	0.46752	2.007	7.558	7.248	6.187	-5.385	-9.664	-0.114	13.875	5.956	9.848	12.07	-12.985	14.383	-13.787	-9.937
98	98	0.47239	1.968	7.707	7.013	6.076	-5.592	-9.582	-0.149	14.025	6.024	9.919	11.818	-12.878	14.363	-14.504	-9.885
99	99	0.47726	1.916	7.842	6.789	5.949	-5.815	-9.482	-0.171	14.183	6.084	9.903	11.596	-12.771	14.265	-15.218	-9.814
100	100	0.48213	1.851	7.96	6.582	5.815	-6.05	-9.375	-0.207	14.347	6.124	9.873	11.376	-12.659	14.138	-15.94	-9.731
101	101	0.487	1.779	8.061	6.397	5.676	-6.293	-9.277	-0.262	14.532	6.159	9.901	11.099	-12.535	14.05	-16.73	-9.616
102	102	0.49187	1.705	8.142	6.237	5.52	-6.543	-9.192	-0.307	14.757	6.232	9.979	10.772	-12.431	14.011	-17.595	-9.472
103	103	0.49674	1.635	8.206	6.098	5.363	-6.802	-9.109	-0.354	15.013	6.323	10.144	10.436	-12.361	14.052	-18.481	-9.331
104	104	0.50161	1.573	8.259	5.973	5.212	-7.06	-9.034	-0.411	15.301	6.405	10.342	10.128	-12.276	14.113	-19.361	-9.178
105	105	0.50648	1.517	8.301	5.863	5.054	-7.311	-8.97	-0.469	15.635	6.491	10.537	9.784	-12.168	14.16	-20.313	-8.99
106	106	0.51135	1.468	8.335	5.767	4.888	-7.545	-8.92	-0.52	16.019	6.589	10.724	9.399	-12.043	14.194	-21.338	-8.773
107	107	0.51622	1.433	8.351	5.68	4.74	-7.773	-8.879	-0.578	16.445	6.672	10.847	8.987	-11.884	14.16	-22.427	-8.533
108	108	0.52109	1.398	8.337	5.598	4.595	-8.007	-8.842	-0.653	16.919	6.754	11.008	8.56	-11.734	14.15	-23.553	-8.301
109	109	0.52596	1.375	8.3	5.521	4.462	-8.244	-8.823	-0.737	17.443	6.848	11.213	8.092	-11.58	14.179	-24.745	-8.066
110	110	0.53083	1.354	8.239	5.451	4.336	-8.48	-8.823	-0.834	18.019	6.946	11.394	7.573	-11.429	14.179	-26.022	-7.839
111	111	0.5357	1.35	8.173	5.387	4.218	-8.689	-8.844	-0.928	18.657	7.066	11.533	7.066	-11.267	14.145	-27.328	-7.594
112	112	0.54057	1.355	8.1	5.321	4.091	-8.872	-8.875	-0.99	19.378	7.213	11.563	6.608	-11.121	14.033	-28.643	-7.361
113	113	0.54544	1.387	8.018	5.259	4	-9.014	-8.916	-1.066	20.17	7.327	11.54	6.088	-10.953	13.869	-30.052	-7.14
114	114	0.55031	1.434	7.926	5.205	3.926	-9.125	-8.977	-1.151	21.023	7.397	11.467	5.528	-10.71	13.651	-31.532	-6.897
115	115	0.55518	1.48	7.828	5.149	3.852	-9.194	-9.036	-1.244	21.955	7.444	11.429	4.955	-10.484	13.472	-33.045	-6.693
116	116	0.56005	1.485	7.725	5.091	3.726	-9.211	-9.105	-1.335	22.975	7.454	11.496	4.374	-10.296	13.397	-34.563	-6.572
117	117	0.56492	1.455	7.605	5.028	3.56	-9.181	-9.174	-1.408	24.092	7.417	11.48	3.723	-10.093	13.263	-36.184	-6.478
118	118	0.56979	1.361	7.461	4.965	3.316	-9.124	-9.264	-1.469	25.278	7.363	11.572	2.94	-9.895	13.241	-37.929	-6.422
119	119	0.57466	1.185	7.292	4.901	2.956	-9.036	-9.388	-1.505	26.553	7.281	11.713	2.122	-9.694	13.285	-39.713	-6.426
120	120	0.57953	0.911	7.089	4.839	2.463	-8.928	-9.529	-1.51	27.912	7.149	11.926	1.331	-9.494	13.419	-41.465	-6.501
121	121	0.5844	0.555	6.851	4.79	1.848	-8.789	-9.718	-1.49	29.356	6.965	12.266	0.524	-9.231	13.701	-43.218	-6.609
122	122	0.58927	0.149	6.568	4.76	1.152	-8.633	-9.958	-1.459	30.872	6.724	12.606	-0.361	-8.867	14.005	-45.049	-6.711
123	123	0.59414	-0.294	6.255	4.75	0.394	-8.445	-10.235	-1.432	32.457	6.422	13.043	-1.326	-8.43	14.421	-46.943	-6.83
124	124	0.59901	-0.738	5.932	4.769	-0.379	-8.199	-10.543	-1.417	34.107	6.032	13.554	-2.333	-7.922	14.934	-48.857	-6.981
125	125	0.60388	-1.148	5.605	4.822	-1.12	-7.886	-10.902	-1.432	35.802	5.56	14.073	-3.431	-7.35	15.491	-50.821	-7.172
126	126	0.60875	-1.488	5.287	4.915	-1.8	-7.502	-11.317	-1.468	37.525	5.046	14.606	-4.712	-6.747	16.111	-52.921	-7.399
127	127	0.61362	-1.745	4.973	5.038	-2.407	-7.06	-11.77	-1.519	39.25	4.499	15.035	-6.184	-6.077	16.693	-55.175	-7.601
128	128	0.61849	-1.92	4.681	5.18	-2.942	-6.547	-12.273	-1.612	40.972	3.923	15.345	-7.771	-5.349	17.223	-57.509	-7.792
129	129	0.62336	-2.016	4.41	5.338	-3.396	-5.967	-12.837	-1.78	42.692	3.335	15.538	-9.358	-4.596	17.69	-59.809	-7.988
130	130	0.62823	-2.033	4.161	5.504	-3.753	-5.325	-13.45	-2.035	44.423	2.773	15.57	-10.825	-3.849	18.035	-61.995	-8.159
131	131	0.6331	-1.976	3.929	5.662	-4.025	-4.624	-14.091	-2.36	46.19	2.271	15.463	-12.111	-3.127	18.273	-64.036	-8.282
132	132	0.63797	-1.856	3.719	5.803	-4.222	-3.857	-14.747	-2.761	48.006	1.848	15.256	-13.154	-2.496	18.41	-65.866	-8.397
133	133	0.64284	-1.709	3.53	5.927	-4.378	-3.037	-15.42	-3.224	49.872	1.535	15.011	-13.894	-2.047	18.484	-67.413	-8.57
134	134	0.64771	-1.57	3.351	6.026	-4.527	-2.186	-16.101	-3.748	51.765	1.34	14.775	-14.321	-1.816	18.519	-68.64	-8.831
135	135	0.65258	-1.454	3.173	6.085	-4.685	-1.318	-16.772	-4.32	53.653	1.303	14.551	-14.517	-1.853	18.508	-69.603	-9.189
136	136	0.65745	-1.366	2.993	6.096	-4.862	-0.441	-17.398	-4.904	55.503	1.454	14.344	-14.604	-2.193	18.458	-70.396	-9.634
137	137	0.66232	-1.304	2.822	6.064	-5.053	0.459	-17.944	-5.475	57.291	1.743	14.127	-14.62	-2.799	18.338	-71.039	-10.156
138	138	0.66719	-1.268	2.678	6.006	-5.244	1.387	-18.409	-6.023	59.017	2.128	13.868	-14.449	-3.645	18.109	-71.431	-10.764
139	139	0.67206	-1.257	2.563	5.924	-5.431	2.345	-18.782	-6.532	60.697	2.615	13.578	-13.932	-4.735	17.769	-71.43	-11.46
140	140	0.67693	-1.28	2.469	5.817	-5.623	3.328	-19.027	-6.964	62.33	3.172	13.23	-13.049	-6.021	17.306	-71.019	-12.217
141	141	0.6818	-1.349	2.376	5.689	-5.836	4.308	-19.128	-7.288	63.895	3.751	12.784	-11.918	-7.435	16.723	-70.312	-13.011
142	142	0.68667	-1.456	2.281	5.562	-6.067	5.281	-19.113	-7.513	65.368	4.322	12.279	-10.712	-8.948	16.081	-69.453	-13.852
143	143	0.69154	-1.569	2.196	5.458	-6.272	6.246	-19.012	-7.652	66.709	4.853	11.786	-9.567	-10.514	15.46	-68.54	-14.73
144	144	0.69641	-1.666	2.12	5.381	-6.444	7.191	-18.819	-7.687	67.898	5.331	11.341	-8.498	-12.055	14.894	-67.579	-15.6
145	145	0.70128	-1.737	2.048	5.317	-6.564	8.112	-18.523	-7.62	68.932	5.707	10.913	-7.543	-13.461	14.361	-66.632	-16.394
146	146	0.70615	-1.771	1.971	5.265	-6.623	9.002	-18.126	-7.444	69.826	5.936	10.465	-6.66	-14.663	13.83	-65.676	-17.092
147	147	0.71102	-1.762	1.902	5.236	-6.613	9.86	-17.65	-7.178	70.565	6.003	9.989	-5.84	-15.604	13.283	-64.716	-17.656
148	148	0.71589	-1.702	1.85	5.239	-6.539	10.704	-17.141	-6.835	71.158	5.944	9.467	-5.022	-16.328	12.705	-63.683	-18.118
149	149	0.72076	-1.6	1.807	5.278	-6.429	11.528	-16.632	-6.436	71.632	5.801	8.903	-4.212	-16.832	12.103	-62.605	-18.452
150	150	0.72563	-1.457	1.792	5.339	-6.272	12.362	-16.122	-6.015	71.977	5.558	8.425	-3.419	-17.147	11.573	-61.431	-18.704
151	151	0.7305	-1.296	1.793	5.42	-6.076	13.189	-15.578	-5.57	72.188	5.185	8.098	-2.721	-17.228	11.161	-60.219	-18.838
152	152	0.73537	-1.123	1.825	5.53	-5.88	14.029	-15.036	-5.095	72.266	4.754	7.864	-2.079	-17.163	10.824	-58.932	-18.894
153	153	0.74024	-0.948	1.865	5.663	-5.704	14.875	-14.493	-4.587	72.234	4.281	7.719	-1.523	-16.988	10.568	-57.596	-18.903
154	154	0.74511	-0.76	1.932	5.824	-5.535	15.737	-13.968	-4.067	72.077	3.775	7.595	-1.008	-16.712	10.319	-56.187	-18.852
155	155	0.74998	-0.571	2.02	5.996	-5.353	16.615	-13.448	-3.558	71.819	3.211	7.52	-0.546	-16.305	10.097	-54.739	-18.71
156	156	0.75485	-0.394	2.13	6.178	-5.21	17.506	-12.931	-3.031	71.472	2.654	7.464	-0.134	-15.865	9.896	-53.253	-18.543
157	157	0.75972	-0.248	2.236	6.354	-5.107	18.392	-12.433	-2.535	71.056	2.161	7.392	0.25	-15.433	9.676	-51.734	-18.327
158	158	0.76459	-0.127	2.349	6.538	-5.041	19.251	-11.96	-2.06	70.534	1.74	7.311	0.565	-15.029	9.441	-50.221	-18.076
159	159	0.76946	-0.027	2.456	6.721	-4.98	20.061	-11.489	-1.607	69.911	1.334	7.211	0.822	-14.627	9.183	-48.719	-17.791
160	160	0.77433	0.072	2.564	6.912	-4.91	20.846	-11.054	-1.201	69.204	0.953	7.173	1.011	-14.266	8.97	-47.209	-17.511
161	161	0.7792	0.169	2.659	7.1	-4.835	21.588	-10.639	-0.845	68.412	0.62	7.276	1.174	-13.985	8.87	-45.63	-17.256
162	162	0.78407	0.275	2.761	7.298	-4.77	22.294	-10.283	-0.541	67.531	0.367	7.492	1.295	-13.775	8.87	-44.014	-17.016
163	163	0.78894	0.375	2.851	7.492	-4.718	22.932	-9.975	-0.281	66.555	0.158	7.713	1.354	-13.589	8.881	-42.417	-16.772
164	164	0.79381	0.474	2.93	7.682	-4.651	23.511	-9.726	-0.096	65.486	-0.002	7.879	1.395	-13.446	8.832	-40.814	-16.523
165	165	0.79868	0.563	2.978	7.855	-4.578	24.01	-9.497	0.038	64.335	-0.1	8.113	1.505	-13.409	8.834	-39.087	-16.321
166	166	0.80355	0.661	3.015	8.023	-4.503	24.453	-9.301	0.144	63.116	-0.128	8.381	1.668	-13.476	8.87	-37.269	-16.169
167	167	0.80842	0.759	3.043	8.186	-4.412	24.863	-9.162	0.169	61.834	-0.128	8.673	1.809	-13.578	8.918	-35.43	-16.026
168	168	0.81329	0.858	3.069	8.348	-4.311	25.246	-9.079	0.124	60.475	-0.114	9.018	1.892	-13.695	9.011	-33.583	-15.897
169	169	0.81816	0.952	3.086	8.501	-4.223	25.593	-9.037	0.044	59.04	-0.068	9.429	1.984	-13.855	9.176	-31.653	-15.811
170	170	0.82303	1.041	3.09	8.642	-4.149	25.897	-9.04	-0.071	57.55	0.036	9.909	2.141	-14.088	9.415	-29.601	-15.783
171	171	0.8279	1.127	3.086	8.77	-4.084	26.163	-9.07	-0.211	56.016	0.188	10.423	2.378	-14.357	9.691	-27.443	-15.772
172	172	0.83277	1.201	3.084	8.892	-4.034	26.402	-9.119	-0.364	54.439	0.361	10.915	2.67	-14.605	9.959	-25.222	-15.739
173	173	0.83764	1.262	3.091	9.012	-4.001	26.623	-9.192	-0.529	52.803	0.557	11.329	3.004	-14.839	10.17	-22.949	-15.686
174	174	0.84251	1.305	3.107	9.13	-3.986	26.825	-9.285	-0.704	51.101	0.792	11.686	3.372	-15.086	10.342	-20.618	-15.623
175	175	0.84738	1.335	3.128	9.245	-3.984	27.003	-9.387	-0.883	49.334	1.056	12.031	3.74	-15.328	10.518	-18.257	-15.54
176	176	0.85225	1.349	3.149	9.358	-4.008	27.143	-9.497	-1.043	47.514	1.358	12.338	4.088	-15.556	10.684	-15.913	-15.427
177	177	0.85712	1.346	3.17	9.472	-4.059	27.246	-9.62	-1.177	45.649	1.704	12.556	4.392	-15.762	10.799	-13.636	-15.272
178	178	0.86199	1.335	3.199	9.588	-4.128	27.313	-9.75	-1.276	43.729	2.078	12.678	4.606	-15.931	10.856	-11.47	-15.067
179	179	0.86686	1.31	3.234	9.71	-4.231	27.336	-9.874	-1.323	41.744	2.488	12.769	4.704	-16.079	10.912	-9.415	-14.82
180	180	0.87173	1.271	3.279	9.838	-4.349	27.313	-9.983	-1.343	39.681	2.912	12.906	4.693	-16.206	11.022	-7.443	-14.537
181	181	0.8766	1.214	3.328	9.963	-4.47	27.236	-10.068	-1.34	37.536	3.322	13.067	4.587	-16.302	11.167	-5.541	-14.223
182	182	0.88147	1.142	3.389	10.08	-4.598	27.109	-10.123	-1.287	35.314	3.732	13.194	4.394	-16.379	11.307	-3.724	-13.877
183	183	0.88634	1.067	3.458	10.195	-4.725	26.934	-10.154	-1.182	33.036	4.146	13.292	4.118	-16.44	11.448	-2.008	-13.491
184	184	0.89121	0.982	3.518	10.316	-4.861	26.685	-10.154	-1.02	30.696	4.532	13.362	3.751	-16.479	11.586	-0.391	-13.083
185	185	0.89608	0.893	3.568	10.433	-4.989	26.364	-10.116	-0.804	28.293	4.872	13.403	3.357	-16.538	11.723	1.198	-12.7
186	186	0.90095	0.8	3.615	10.538	-5.113	25.98	-10.026	-0.523	25.83	5.143	13.5	2.922	-16.622	11.944	2.772	-12.37
187	187	0.90582	0.707	3.67	10.631	-5.227	25.564	-9.87	-0.191	23.344	5.288	13.677	2.436	-16.693	12.268	4.304	-12.096
188	188	0.91069	0.6	3.727	10.722	-5.351	25.129	-9.676	0.174	20.88	5.303	13.924	1.919	-16.711	12.684	5.785	-11.858
189	189	0.91556	0.482	3.779	10.813	-5.49	24.671	-9.454	0.577	18.459	5.191	14.229	1.462	-16.702	13.192	7.292	-11.69
190	190	0.92043	0.37	3.83	10.896	-5.605	24.201	-9.218	0.986	16.09	4.928	14.519	1.114	-16.635	13.728	8.849	-11.59
191	191	0.9253	0.262	3.878	10.964	-5.692	23.726	-8.996	1.394	13.799	4.518	14.781	0.891	-16.477	14.284	10.452	-11.554
192	192	0.93017	0.156	3.936	11.016	-5.762	23.271	-8.794	1.79	11.613	3.959	15.048	0.704	-16.182	14.874	12.001	-11.562
193	193	0.93504	0.063	4.005	11.059	-5.803	22.852	-8.656	2.16	9.551	3.262	15.263	0.558	-15.685	15.437	13.475	-11.566
194	194	0.93991	-0.007	4.075	11.093	-5.789	22.466	-8.621	2.489	7.643	2.448	15.478	0.464	-15.077	16.016	14.898	-11.683
195	195	0.94478	-0.035	4.138	11.11	-5.687	22.106	-8.682	2.767	5.907	1.52	15.613	0.463	-14.301	16.527	16.263	-11.846
196	196	0.94965	-0.031	4.196	11.107	-5.517	21.787	-8.809	2.993	4.389	0.512	15.725	0.501	-13.342	17	17.476	-11.989
197	197	0.95452	0.004	4.26	11.1	-5.285	21.566	-9.017	3.156	3.185	-0.509	15.893	0.443	-12.307	17.503	18.384	-12.16
198	198	0.95939	0.059	4.315	11.086	-5.005	21.458	-9.294	3.264	2.378	-1.481	16.144	0.315	-11.232	18.067	18.965	-12.335
199	199	0.96426	0.131	4.351	11.056	-4.669	21.446	-9.63	3.301	1.984	-2.346	16.515	0.051	-10.129	18.732	19.115	-12.457
200	200	0.96913	0.221	4.358	11.011	-4.278	21.497	-9.999	3.273	1.975	-3.027	16.737	-0.26	-9.043	19.244	18.849	-12.441
201	201	0.974	0.303	4.353	10.96	-3.888	21.595	-10.337	3.209	2.315	-3.52	16.858	-0.591	-8.014	19.654	18.202	-12.252
