# Supplementary material for: Gait phenotypes in paediatric hereditary spastic paraplegia revealed by dynamic time warping analysis and random forests
Source: PLoS One. 2018 Mar 8;13(3):e0192345. doi: 10.1371/journal.pone.0192345 (PMC5843164; doi:10.1371/journal.pone.0192345)
Supplement: S2 Data — (ZIP) [file pone.0192345.s009.zip › Healthy/Right.SR.HEALTHY12.2.csv]

	Epoch	Time	Pelvic.obliquity	Pelvic.tilt	Pelvic rotation	Hip.abd.add	Hip.flexion	Hip.rotation	Knee.abd.add	Knee.flexion	Knee.rotation	Ankle.abd.add	Ankle.flexion	Ankle.rotation	Forefoot.abd.add	Forefoot.flexion	Forefoot.rotation
1	1	0	3.581	4.052	0.663	-1.162	24.193	-16.604	4.513	2.408	-7.368	16.29	-0.942	-1.55	16.062	24.851	-24.573
2	2	0.00477	3.654	4.108	0.828	-0.801	24.555	-17.062	4.236	3.622	-7.17	16.189	-1.444	-0.527	16.688	23.194	-23.678
3	3	0.00954	3.701	4.15	0.985	-0.47	24.838	-17.334	3.911	4.936	-6.72	16.223	-2.383	0.136	17.564	20.966	-22.703
4	4	0.01431	3.742	4.181	1.137	-0.154	25.021	-17.356	3.598	6.233	-6.066	16.439	-3.717	0.32	18.687	18.325	-21.727
5	5	0.01908	3.791	4.202	1.284	0.171	25.088	-17.094	3.362	7.321	-5.249	16.65	-5.398	0.011	19.821	15.397	-20.727
6	6	0.02385	3.848	4.211	1.433	0.494	25.021	-16.528	3.278	7.992	-4.31	16.428	-7.334	-0.754	20.476	12.298	-19.621
7	7	0.02862	3.915	4.199	1.595	0.815	24.808	-15.681	3.335	8.13	-3.302	15.472	-9.228	-1.789	20.203	9.312	-18.286
8	8	0.03339	3.977	4.15	1.78	1.113	24.462	-14.588	3.455	7.874	-2.3	14.282	-10.582	-2.982	19.319	7.041	-16.863
9	9	0.03816	4.048	4.062	1.982	1.392	24.024	-13.291	3.565	7.528	-1.339	13.464	-11.023	-4.307	18.391	5.836	-15.53
10	10	0.04293	4.144	3.925	2.205	1.665	23.506	-11.855	3.624	7.31	-0.388	13.233	-10.672	-5.862	17.765	5.474	-14.423
11	11	0.0477	4.273	3.742	2.457	1.946	22.903	-10.33	3.641	7.221	0.515	13.406	-10.043	-7.676	17.438	5.389	-13.576
12	12	0.05247	4.449	3.533	2.736	2.241	22.221	-8.756	3.636	7.19	1.287	13.717	-9.558	-9.652	17.247	5.148	-12.95
13	13	0.05724	4.679	3.306	3.039	2.56	21.485	-7.176	3.631	7.247	1.899	14.084	-9.286	-11.672	17.131	4.636	-12.489
14	14	0.06201	4.968	3.061	3.357	2.927	20.725	-5.662	3.63	7.503	2.372	14.537	-8.965	-13.634	17.143	4.029	-12.157
15	15	0.06678	5.31	2.795	3.677	3.357	19.969	-4.29	3.641	8.013	2.74	15.078	-8.317	-15.446	17.328	3.576	-11.928
16	16	0.07155	5.684	2.503	3.987	3.83	19.219	-3.101	3.672	8.672	3.033	15.605	-7.335	-17.052	17.62	3.362	-11.771
17	17	0.07632	6.083	2.182	4.279	4.349	18.444	-2.135	3.716	9.268	3.228	15.848	-6.173	-18.39	17.773	3.357	-11.67
18	18	0.08109	6.499	1.833	4.548	4.909	17.608	-1.446	3.747	9.636	3.335	15.663	-5.062	-19.416	17.621	3.434	-11.618
19	19	0.08586	6.926	1.463	4.802	5.508	16.656	-1.064	3.73	9.696	3.422	15.199	-4.089	-20.13	17.267	3.544	-11.583
20	20	0.09063	7.362	1.084	5.032	6.141	15.604	-0.984	3.672	9.533	3.523	14.611	-3.315	-20.464	16.837	3.561	-11.476
21	21	0.0954	7.808	0.704	5.236	6.785	14.492	-1.193	3.598	9.256	3.603	14.18	-2.682	-20.414	16.602	3.533	-11.346
22	22	0.10017	8.245	0.33	5.409	7.429	13.373	-1.643	3.507	8.944	3.598	13.842	-2.116	-19.945	16.487	3.482	-11.175
23	23	0.10494	8.643	-0.023	5.547	8.012	12.284	-2.285	3.446	8.617	3.551	13.499	-1.576	-19.21	16.397	3.46	-11.037
24	24	0.10971	8.975	-0.355	5.658	8.52	11.236	-3.1	3.39	8.279	3.543	13.242	-1.162	-18.338	16.382	3.4	-10.95
25	25	0.11448	9.241	-0.648	5.748	8.939	10.279	-4.033	3.361	7.976	3.545	12.976	-0.822	-17.399	16.354	3.319	-10.941
26	26	0.11925	9.414	-0.889	5.834	9.201	9.415	-4.998	3.411	7.706	3.523	12.769	-0.546	-16.407	16.386	3.223	-10.959
27	27	0.12402	9.507	-1.058	5.906	9.338	8.691	-5.896	3.517	7.512	3.441	12.57	-0.24	-15.426	16.424	3.174	-11.003
28	28	0.12879	9.552	-1.163	5.946	9.42	8.092	-6.66	3.62	7.403	3.31	12.436	0.088	-14.526	16.495	3.147	-11.071
29	29	0.13356	9.567	-1.2	5.951	9.47	7.618	-7.245	3.718	7.371	3.153	12.276	0.498	-13.744	16.516	3.18	-11.13
30	30	0.13833	9.546	-1.175	5.942	9.482	7.232	-7.631	3.816	7.364	2.93	11.975	0.936	-13.058	16.372	3.202	-11.149
31	31	0.1431	9.489	-1.094	5.935	9.464	6.919	-7.829	3.891	7.368	2.673	11.693	1.347	-12.541	16.208	3.196	-11.172
32	32	0.14787	9.417	-0.978	5.923	9.452	6.657	-7.842	3.935	7.407	2.438	11.445	1.705	-12.247	16.046	3.112	-11.203
33	33	0.15264	9.359	-0.837	5.888	9.477	6.435	-7.678	3.961	7.493	2.249	11.175	2.072	-12.167	15.854	2.987	-11.236
34	34	0.15741	9.322	-0.68	5.828	9.544	6.238	-7.376	3.966	7.618	2.136	10.953	2.493	-12.279	15.702	2.887	-11.271
35	35	0.16218	9.308	-0.514	5.751	9.653	6.042	-6.974	3.949	7.74	2.09	10.774	2.957	-12.542	15.588	2.822	-11.308
36	36	0.16695	9.317	-0.347	5.662	9.806	5.828	-6.493	3.912	7.836	2.091	10.606	3.435	-12.903	15.483	2.774	-11.329
37	37	0.17172	9.35	-0.2	5.562	10.006	5.575	-5.974	3.837	7.908	2.186	10.476	3.913	-13.356	15.404	2.728	-11.324
38	38	0.17649	9.406	-0.08	5.448	10.26	5.276	-5.468	3.712	7.961	2.407	10.32	4.377	-13.914	15.296	2.666	-11.323
39	39	0.18126	9.482	0.015	5.309	10.537	4.946	-5.009	3.591	8.024	2.735	10.095	4.814	-14.518	15.142	2.559	-11.332
40	40	0.18603	9.555	0.089	5.161	10.781	4.591	-4.614	3.524	8.103	3.126	9.729	5.267	-15.109	14.892	2.432	-11.347
41	41	0.1908	9.623	0.16	5.005	10.999	4.238	-4.301	3.475	8.219	3.56	9.32	5.746	-15.645	14.616	2.302	-11.361
42	42	0.19557	9.658	0.214	4.838	11.157	3.882	-4.078	3.44	8.378	4.008	9.03	6.269	-16.099	14.461	2.226	-11.395
43	43	0.20034	9.655	0.261	4.65	11.27	3.514	-3.923	3.399	8.53	4.402	8.747	6.738	-16.409	14.302	2.116	-11.427
44	44	0.20511	9.602	0.296	4.44	11.356	3.144	-3.842	3.29	8.684	4.751	8.514	7.182	-16.577	14.149	2.011	-11.454
45	45	0.20988	9.504	0.344	4.212	11.387	2.806	-3.828	3.174	8.861	5.036	8.272	7.604	-16.623	13.967	1.895	-11.498
46	46	0.21465	9.375	0.42	3.976	11.386	2.537	-3.865	3.035	9.088	5.239	8.055	8.033	-16.565	13.786	1.79	-11.563
47	47	0.21942	9.209	0.509	3.747	11.325	2.33	-3.972	2.897	9.386	5.408	7.93	8.455	-16.428	13.676	1.678	-11.639
48	48	0.22419	9.014	0.59	3.52	11.2	2.125	-4.12	2.805	9.7	5.535	7.778	8.862	-16.227	13.546	1.549	-11.733
49	49	0.22896	8.783	0.661	3.316	11.008	1.909	-4.289	2.741	9.988	5.605	7.692	9.249	-15.952	13.467	1.434	-11.817
50	50	0.23373	8.555	0.745	3.115	10.817	1.726	-4.46	2.666	10.29	5.654	7.632	9.613	-15.673	13.399	1.304	-11.903
51	51	0.2385	8.328	0.834	2.943	10.621	1.568	-4.67	2.568	10.608	5.725	7.672	9.977	-15.414	13.405	1.192	-11.996
52	52	0.24327	8.117	0.923	2.791	10.444	1.413	-4.905	2.446	10.914	5.824	7.743	10.319	-15.18	13.427	1.069	-12.081
53	53	0.24804	7.91	1	2.662	10.287	1.228	-5.131	2.299	11.185	5.961	7.789	10.614	-15.023	13.419	0.901	-12.167
54	54	0.25281	7.717	1.076	2.553	10.141	1.037	-5.335	2.15	11.439	6.141	7.895	10.865	-14.973	13.472	0.709	-12.273
55	55	0.25758	7.542	1.154	2.457	9.992	0.862	-5.506	2.037	11.711	6.356	8.037	11.103	-15.01	13.583	0.501	-12.39
56	56	0.26235	7.383	1.226	2.376	9.849	0.68	-5.628	1.943	11.989	6.593	8.203	11.342	-15.117	13.734	0.288	-12.497
57	57	0.26712	7.24	1.286	2.304	9.732	0.476	-5.697	1.836	12.255	6.838	8.42	11.596	-15.289	13.934	0.094	-12.602
58	58	0.27189	7.101	1.332	2.237	9.615	0.252	-5.718	1.743	12.522	7.079	8.59	11.893	-15.504	14.101	-0.077	-12.707
59	59	0.27666	6.958	1.366	2.18	9.487	0.013	-5.695	1.671	12.782	7.305	8.68	12.227	-15.737	14.204	-0.229	-12.795
60	60	0.28143	6.822	1.39	2.133	9.372	-0.235	-5.648	1.583	13.027	7.525	8.792	12.557	-15.985	14.32	-0.374	-12.867
61	61	0.2862	6.703	1.407	2.092	9.269	-0.503	-5.59	1.515	13.244	7.712	8.909	12.844	-16.226	14.443	-0.542	-12.952
62	62	0.29097	6.607	1.41	2.058	9.184	-0.823	-5.497	1.469	13.401	7.824	9.104	13.092	-16.442	14.636	-0.706	-13.057
63	63	0.29574	6.53	1.4	2.019	9.141	-1.189	-5.369	1.4	13.498	7.876	9.281	13.346	-16.632	14.796	-0.844	-13.165
64	64	0.30051	6.466	1.379	1.982	9.115	-1.582	-5.252	1.33	13.561	7.905	9.412	13.618	-16.805	14.907	-0.954	-13.291
65	65	0.30528	6.426	1.353	1.937	9.103	-1.981	-5.157	1.275	13.603	7.908	9.511	13.883	-16.892	14.985	-1.057	-13.388
66	66	0.31005	6.389	1.32	1.903	9.085	-2.404	-5.095	1.242	13.613	7.877	9.473	14.152	-16.876	14.934	-1.179	-13.437
67	67	0.31482	6.382	1.292	1.861	9.089	-2.834	-5.044	1.219	13.601	7.824	9.498	14.372	-16.84	14.935	-1.317	-13.512
68	68	0.31959	6.392	1.26	1.807	9.12	-3.276	-5.038	1.174	13.572	7.791	9.639	14.552	-16.802	15.037	-1.452	-13.621
69	69	0.32436	6.428	1.233	1.742	9.16	-3.713	-5.057	1.158	13.549	7.794	9.7	14.663	-16.739	15.079	-1.679	-13.704
70	70	0.32913	6.482	1.21	1.662	9.227	-4.167	-5.088	1.124	13.479	7.79	9.758	14.711	-16.634	15.103	-1.943	-13.775
71	71	0.3339	6.533	1.196	1.594	9.286	-4.625	-5.163	1.109	13.374	7.775	9.765	14.751	-16.501	15.082	-2.202	-13.863
72	72	0.33867	6.592	1.201	1.509	9.349	-5.062	-5.236	1.095	13.275	7.781	9.752	14.826	-16.372	15.049	-2.431	-13.95
73	73	0.34344	6.648	1.219	1.429	9.406	-5.487	-5.337	1.069	13.185	7.837	9.74	14.905	-16.245	15.017	-2.67	-14.011
74	74	0.34821	6.703	1.26	1.335	9.466	-5.873	-5.45	1.035	13.121	7.918	9.688	14.954	-16.113	14.951	-2.961	-14.056
75	75	0.35298	6.757	1.327	1.228	9.518	-6.239	-5.557	1.017	13.035	8.001	9.602	14.964	-15.963	14.861	-3.282	-14.084
76	76	0.35775	6.793	1.414	1.121	9.531	-6.593	-5.658	1.03	12.936	8.095	9.523	14.96	-15.824	14.787	-3.607	-14.11
77	77	0.36252	6.81	1.522	1.014	9.515	-6.922	-5.767	1.051	12.852	8.216	9.433	14.954	-15.704	14.71	-3.948	-14.133
78	78	0.36729	6.82	1.662	0.893	9.504	-7.201	-5.877	1.042	12.803	8.359	9.327	14.933	-15.596	14.612	-4.329	-14.143
79	79	0.37206	6.828	1.84	0.747	9.51	-7.426	-5.943	1.001	12.773	8.485	9.203	14.891	-15.495	14.487	-4.742	-14.137
80	80	0.37683	6.829	2.047	0.585	9.515	-7.631	-5.946	0.958	12.717	8.555	9.045	14.837	-15.391	14.323	-5.159	-14.13
81	81	0.3816	6.812	2.268	0.437	9.499	-7.833	-5.937	0.929	12.642	8.578	8.906	14.765	-15.291	14.169	-5.579	-14.147
82	82	0.38637	6.774	2.509	0.315	9.46	-8.007	-5.935	0.894	12.589	8.58	8.843	14.678	-15.204	14.077	-6.017	-14.173
83	83	0.39114	6.73	2.778	0.195	9.434	-8.117	-5.925	0.82	12.601	8.575	8.8	14.623	-15.119	13.994	-6.456	-14.181
84	84	0.39591	6.684	3.068	0.058	9.412	-8.173	-5.899	0.731	12.668	8.573	8.708	14.584	-15.063	13.864	-6.91	-14.202
85	85	0.40068	6.634	3.365	-0.084	9.38	-8.225	-5.859	0.654	12.722	8.566	8.605	14.582	-15.011	13.729	-7.319	-14.227
86	86	0.40545	6.584	3.66	-0.223	9.341	-8.307	-5.804	0.579	12.738	8.563	8.538	14.588	-14.988	13.62	-7.7	-14.268
87	87	0.41022	6.533	3.971	-0.362	9.323	-8.37	-5.72	0.463	12.758	8.554	8.515	14.565	-14.993	13.537	-8.109	-14.3
88	88	0.41499	6.486	4.299	-0.523	9.325	-8.412	-5.605	0.311	12.809	8.526	8.53	14.532	-14.99	13.475	-8.547	-14.323
89	89	0.41976	6.43	4.633	-0.705	9.309	-8.439	-5.474	0.167	12.899	8.497	8.612	14.431	-15	13.481	-9.061	-14.356
90	90	0.42453	6.351	4.948	-0.874	9.237	-8.488	-5.352	0.066	13.005	8.504	8.654	14.379	-15.03	13.468	-9.555	-14.385
91	91	0.4293	6.262	5.245	-1.037	9.136	-8.55	-5.27	-0.02	13.14	8.566	8.702	14.289	-15.074	13.473	-10.11	-14.406
92	92	0.43407	6.162	5.53	-1.193	9.024	-8.592	-5.219	-0.13	13.345	8.665	8.753	14.216	-15.114	13.475	-10.694	-14.399
93	93	0.43884	6.068	5.809	-1.361	8.901	-8.635	-5.176	-0.233	13.569	8.822	8.798	14.104	-15.158	13.483	-11.335	-14.356
94	94	0.44361	5.969	6.08	-1.527	8.743	-8.66	-5.16	-0.307	13.842	9.003	8.806	13.99	-15.183	13.462	-12.011	-14.297
95	95	0.44838	5.87	6.336	-1.686	8.566	-8.687	-5.169	-0.369	14.135	9.181	8.872	13.855	-15.163	13.494	-12.706	-14.215
96	96	0.45315	5.771	6.583	-1.834	8.389	-8.703	-5.213	-0.456	14.478	9.396	8.99	13.705	-15.146	13.568	-13.44	-14.117
97	97	0.45792	5.674	6.812	-1.965	8.216	-8.727	-5.271	-0.566	14.852	9.639	9.324	13.537	-15.132	13.841	-14.173	-13.997
98	98	0.46269	5.579	7.018	-2.085	8.034	-8.778	-5.341	-0.676	15.234	9.883	9.8	13.327	-15.09	14.245	-14.931	-13.855
99	99	0.46746	5.485	7.185	-2.195	7.828	-8.862	-5.44	-0.761	15.632	10.154	10.066	13.07	-15.033	14.456	-15.803	-13.686
100	100	0.47223	5.392	7.311	-2.305	7.606	-8.97	-5.543	-0.826	16.072	10.453	9.778	12.784	-15.001	14.145	-16.86	-13.488
101	101	0.477	5.3	7.392	-2.414	7.382	-9.086	-5.642	-0.895	16.591	10.739	9.178	12.49	-14.968	13.534	-18.04	-13.278
102	102	0.48177	5.219	7.433	-2.519	7.164	-9.195	-5.756	-0.972	17.21	11.008	8.641	12.188	-14.905	12.985	-19.262	-13.065
103	103	0.48654	5.16	7.44	-2.635	6.964	-9.315	-5.848	-1.056	17.876	11.289	8.159	11.858	-14.853	12.493	-20.522	-12.845
104	104	0.49131	5.114	7.409	-2.743	6.772	-9.483	-5.922	-1.146	18.518	11.571	7.963	11.479	-14.823	12.267	-21.752	-12.636
105	105	0.49608	5.073	7.352	-2.844	6.586	-9.688	-5.994	-1.239	19.142	11.846	7.735	11.089	-14.79	12.003	-22.992	-12.428
106	106	0.50085	5.034	7.268	-2.916	6.404	-9.922	-6.097	-1.355	19.782	12.135	7.514	10.697	-14.78	11.733	-24.256	-12.229
107	107	0.50562	5.011	7.166	-2.982	6.24	-10.14	-6.2	-1.486	20.5	12.418	7.348	10.291	-14.788	11.514	-25.562	-12.045
108	108	0.51039	5	7.044	-3.034	6.09	-10.358	-6.297	-1.617	21.254	12.634	7.238	9.809	-14.782	11.337	-26.946	-11.891
109	109	0.51516	4.991	6.908	-3.092	5.949	-10.569	-6.383	-1.755	22.022	12.788	7.168	9.242	-14.75	11.189	-28.397	-11.762
110	110	0.51993	4.953	6.755	-3.131	5.768	-10.75	-6.47	-1.866	22.88	12.93	7.093	8.659	-14.754	11.055	-29.902	-11.657
111	111	0.5247	4.869	6.574	-3.185	5.555	-10.914	-6.537	-2	23.786	13.032	7.116	8.02	-14.784	11.005	-31.447	-11.596
112	112	0.52947	4.699	6.354	-3.244	5.265	-11.029	-6.627	-2.168	24.813	13.094	7.12	7.397	-14.809	10.929	-33.021	-11.561
113	113	0.53424	4.403	6.082	-3.293	4.827	-11.133	-6.724	-2.301	25.91	13.118	7.071	6.705	-14.832	10.806	-34.683	-11.539
114	114	0.53901	3.963	5.746	-3.315	4.208	-11.25	-6.851	-2.374	27.05	13.093	7.068	5.917	-14.859	10.738	-36.422	-11.562
115	115	0.54378	3.378	5.334	-3.304	3.403	-11.373	-7.058	-2.411	28.233	13.015	7.242	5.019	-14.862	10.837	-38.208	-11.652
116	116	0.54855	2.706	4.865	-3.273	2.488	-11.491	-7.322	-2.44	29.465	12.873	7.534	4.062	-14.819	11.049	-40.01	-11.792
117	117	0.55332	2.02	4.371	-3.235	1.545	-11.551	-7.621	-2.461	30.797	12.672	7.879	3.085	-14.724	11.337	-41.827	-11.964
118	118	0.55809	1.38	3.878	-3.176	0.655	-11.544	-7.963	-2.498	32.194	12.407	8.322	2.046	-14.59	11.74	-43.666	-12.185
119	119	0.56286	0.808	3.405	-3.062	-0.174	-11.453	-8.385	-2.538	33.647	12.089	8.849	0.914	-14.389	12.255	-45.555	-12.433
120	120	0.56763	0.316	2.955	-2.881	-0.933	-11.275	-8.915	-2.595	35.174	11.739	9.458	-0.324	-14.105	12.884	-47.524	-12.686
121	121	0.5724	-0.072	2.531	-2.658	-1.596	-11.008	-9.538	-2.698	36.777	11.353	10.156	-1.666	-13.73	13.637	-49.571	-12.941
122	122	0.57717	-0.343	2.13	-2.436	-2.15	-10.648	-10.195	-2.853	38.438	10.898	10.908	-3.113	-13.244	14.49	-51.687	-13.194
123	123	0.58194	-0.505	1.745	-2.234	-2.603	-10.213	-10.868	-3.06	40.122	10.366	11.647	-4.678	-12.656	15.389	-53.874	-13.445
124	124	0.58671	-0.584	1.378	-2.023	-2.977	-9.708	-11.609	-3.33	41.842	9.805	12.267	-6.333	-12.016	16.244	-56.15	-13.697
125	125	0.59148	-0.603	1.037	-1.783	-3.298	-9.134	-12.445	-3.671	43.595	9.244	12.66	-8.033	-11.344	16.95	-58.508	-13.931
126	126	0.59625	-0.563	0.74	-1.539	-3.573	-8.505	-13.342	-4.071	45.316	8.688	12.787	-9.701	-10.637	17.464	-60.851	-14.128
127	127	0.60102	-0.463	0.506	-1.333	-3.794	-7.745	-14.251	-4.537	47.084	8.149	12.735	-11.159	-9.967	17.866	-62.999	-14.337
128	128	0.60579	-0.312	0.323	-1.206	-3.935	-6.866	-15.12	-5.104	48.89	7.597	12.665	-12.334	-9.365	18.271	-64.842	-14.595
129	129	0.61056	-0.146	0.185	-1.122	-4.05	-5.872	-15.978	-5.749	50.771	7.083	12.524	-13.16	-8.873	18.599	-66.353	-14.895
130	130	0.61533	-0.009	0.089	-1.061	-4.215	-4.805	-16.833	-6.411	52.688	6.67	12.205	-13.676	-8.517	18.743	-67.602	-15.21
131	131	0.6201	0.089	0.035	-1.007	-4.423	-3.721	-17.682	-7.07	54.533	6.374	11.783	-13.956	-8.351	18.745	-68.586	-15.578
132	132	0.62487	0.175	0.033	-1.013	-4.619	-2.574	-18.419	-7.713	56.366	6.161	11.468	-14.019	-8.437	18.798	-69.292	-16.055
133	133	0.62964	0.259	0.066	-1.062	-4.775	-1.396	-19.058	-8.339	58.13	6.027	11.136	-13.948	-8.765	18.772	-69.803	-16.62
134	134	0.63441	0.308	0.131	-1.161	-4.917	-0.169	-19.577	-8.941	59.851	5.961	10.641	-13.704	-9.257	18.521	-70.15	-17.188
135	135	0.63918	0.311	0.223	-1.281	-5.091	1.091	-19.961	-9.45	61.528	5.985	10.073	-13.263	-9.929	18.129	-70.278	-17.781
136	136	0.64395	0.252	0.335	-1.408	-5.314	2.377	-20.201	-9.858	63.183	6.08	9.667	-12.581	-10.767	17.815	-70.086	-18.434
137	137	0.64872	0.136	0.47	-1.51	-5.579	3.68	-20.322	-10.147	64.781	6.226	9.422	-11.721	-11.721	17.6	-69.607	-19.129
138	138	0.65349	-0.013	0.624	-1.603	-5.837	5.004	-20.311	-10.331	66.296	6.37	9.203	-10.778	-12.7	17.372	-68.964	-19.792
139	139	0.65826	-0.172	0.791	-1.688	-6.076	6.325	-20.168	-10.384	67.699	6.55	8.884	-9.842	-13.706	17.04	-68.278	-20.39
140	140	0.66303	-0.307	0.96	-1.784	-6.245	7.619	-19.871	-10.298	68.976	6.725	8.517	-8.981	-14.7	16.668	-67.6	-20.915
141	141	0.6678	-0.417	1.11	-1.862	-6.342	8.835	-19.465	-10.096	70.08	6.852	8.203	-8.247	-15.615	16.346	-66.937	-21.365
142	142	0.67257	-0.478	1.237	-1.922	-6.349	9.97	-18.984	-9.801	71.018	6.926	7.938	-7.62	-16.432	16.07	-66.268	-21.748
143	143	0.67734	-0.476	1.348	-1.955	-6.269	11.058	-18.459	-9.425	71.834	6.953	7.637	-7.044	-17.13	15.763	-65.586	-22.039
144	144	0.68211	-0.403	1.453	-1.953	-6.098	12.116	-17.913	-8.984	72.534	6.919	7.307	-6.495	-17.673	15.425	-64.862	-22.226
145	145	0.68688	-0.256	1.553	-1.922	-5.824	13.141	-17.357	-8.501	73.112	6.813	7.038	-5.966	-18.075	15.13	-64.053	-22.339
146	146	0.69165	-0.055	1.647	-1.851	-5.487	14.129	-16.822	-7.987	73.574	6.666	6.841	-5.47	-18.378	14.892	-63.173	-22.406
147	147	0.69642	0.182	1.734	-1.758	-5.114	15.082	-16.312	-7.456	73.923	6.491	6.685	-5.021	-18.591	14.687	-62.244	-22.431
148	148	0.70119	0.437	1.816	-1.647	-4.731	16.009	-15.821	-6.912	74.169	6.285	6.595	-4.598	-18.688	14.54	-61.24	-22.401
149	149	0.70596	0.704	1.898	-1.511	-4.341	16.915	-15.352	-6.355	74.296	6.053	6.611	-4.211	-18.689	14.481	-60.143	-22.326
150	150	0.71073	0.969	1.977	-1.34	-3.956	17.803	-14.913	-5.808	74.314	5.802	6.693	-3.831	-18.596	14.455	-58.948	-22.192
151	151	0.7155	1.237	2.081	-1.156	-3.563	18.702	-14.509	-5.286	74.206	5.527	6.822	-3.525	-18.433	14.457	-57.708	-22.022
152	152	0.72027	1.463	2.184	-0.947	-3.255	19.577	-14.153	-4.787	73.976	5.31	7.029	-3.233	-18.238	14.519	-56.358	-21.824
153	153	0.72504	1.668	2.292	-0.756	-2.968	20.422	-13.795	-4.302	73.594	5.138	7.234	-2.998	-18.015	14.567	-54.964	-21.574
154	154	0.72981	1.831	2.38	-0.539	-2.736	21.244	-13.45	-3.826	73.157	4.965	7.375	-2.735	-17.721	14.548	-53.528	-21.25
155	155	0.73458	1.979	2.471	-0.327	-2.515	22.064	-13.103	-3.361	72.66	4.76	7.429	-2.479	-17.391	14.445	-52.084	-20.905
156	156	0.73935	2.084	2.547	-0.086	-2.363	22.847	-12.825	-2.961	72.101	4.592	7.489	-2.236	-17.083	14.331	-50.611	-20.572
157	157	0.74412	2.154	2.609	0.169	-2.285	23.577	-12.615	-2.619	71.461	4.538	7.622	-1.982	-16.857	14.276	-49.056	-20.27
158	158	0.74889	2.197	2.654	0.432	-2.25	24.232	-12.429	-2.308	70.688	4.538	7.834	-1.769	-16.673	14.282	-47.44	-19.982
159	159	0.75366	2.228	2.697	0.696	-2.206	24.845	-12.251	-2.04	69.784	4.533	8.066	-1.608	-16.526	14.278	-45.787	-19.722
160	160	0.75843	2.252	2.724	0.949	-2.152	25.412	-12.112	-1.849	68.779	4.545	8.253	-1.476	-16.434	14.205	-44.109	-19.496
161	161	0.7632	2.275	2.729	1.185	-2.114	25.929	-12.037	-1.724	67.723	4.647	8.423	-1.313	-16.441	14.117	-42.375	-19.324
162	162	0.76797	2.29	2.706	1.423	-2.097	26.372	-12.027	-1.658	66.617	4.823	8.609	-1.103	-16.552	14.042	-40.574	-19.223
163	163	0.77274	2.293	2.657	1.67	-2.087	26.741	-12.048	-1.63	65.441	5.004	8.822	-0.844	-16.737	13.977	-38.686	-19.202
164	164	0.77751	2.286	2.593	1.924	-2.092	27.054	-12.075	-1.609	64.208	5.177	9.034	-0.523	-16.97	13.908	-36.709	-19.246
165	165	0.78228	2.271	2.516	2.176	-2.113	27.328	-12.139	-1.62	62.922	5.362	9.243	-0.121	-17.234	13.834	-34.614	-19.34
166	166	0.78705	2.254	2.431	2.424	-2.132	27.581	-12.263	-1.705	61.597	5.567	9.479	0.395	-17.524	13.769	-32.367	-19.475
167	167	0.79182	2.24	2.343	2.673	-2.145	27.815	-12.422	-1.835	60.268	5.77	9.782	1.073	-17.837	13.754	-29.943	-19.653
168	168	0.79659	2.236	2.254	2.928	-2.148	28.024	-12.585	-1.968	58.952	5.927	10.151	1.955	-18.125	13.799	-27.327	-19.859
169	169	0.80136	2.246	2.183	3.184	-2.128	28.229	-12.761	-2.111	57.639	6.01	10.51	2.996	-18.342	13.837	-24.581	-20.058
170	170	0.80613	2.244	2.134	3.455	-2.137	28.443	-12.976	-2.27	56.293	6.089	10.791	4.074	-18.548	13.806	-21.799	-20.264
171	171	0.8109	2.218	2.096	3.732	-2.189	28.666	-13.198	-2.416	54.924	6.166	10.914	5.065	-18.737	13.642	-19.134	-20.452
172	172	0.81567	2.174	2.07	3.996	-2.255	28.897	-13.391	-2.536	53.526	6.188	11.02	5.846	-18.936	13.475	-16.65	-20.682
173	173	0.82044	2.129	2.058	4.276	-2.32	29.104	-13.59	-2.647	52.075	6.129	11.201	6.339	-19.095	13.381	-14.409	-20.933
174	174	0.82521	2.092	2.075	4.568	-2.376	29.288	-13.797	-2.744	50.545	5.991	11.546	6.564	-19.187	13.44	-12.349	-21.191
175	175	0.82998	2.083	2.138	4.871	-2.432	29.489	-14.049	-2.833	48.987	5.844	11.976	6.606	-19.189	13.598	-10.447	-21.394
176	176	0.83475	2.086	2.218	5.157	-2.451	29.673	-14.299	-2.92	47.371	5.669	12.434	6.56	-19.188	13.791	-8.596	-21.62
177	177	0.83952	2.115	2.324	5.423	-2.42	29.847	-14.502	-2.963	45.669	5.368	12.817	6.419	-19.078	13.927	-6.823	-21.822
178	178	0.84429	2.154	2.437	5.69	-2.37	29.967	-14.673	-2.969	43.892	4.98	13.255	6.209	-18.93	14.117	-5.077	-22.052
179	179	0.84906	2.201	2.563	5.967	-2.316	30.039	-14.834	-2.936	42.049	4.56	13.677	5.932	-18.774	14.31	-3.389	-22.294
180	180	0.85383	2.264	2.702	6.232	-2.233	30.076	-14.995	-2.89	40.154	4.109	14.081	5.666	-18.626	14.504	-1.685	-22.58
181	181	0.8586	2.333	2.852	6.49	-2.136	30.048	-15.128	-2.794	38.153	3.567	14.475	5.357	-18.432	14.705	0.018	-22.902
182	182	0.86337	2.402	3.016	6.76	-2.042	29.978	-15.247	-2.665	36.11	2.953	14.849	5.05	-18.188	14.907	1.707	-23.228
183	183	0.86814	2.467	3.185	7.051	-1.957	29.846	-15.362	-2.499	34.033	2.322	15.137	4.719	-17.937	15.062	3.314	-23.543
184	184	0.87291	2.542	3.359	7.334	-1.841	29.66	-15.436	-2.3	31.907	1.669	15.317	4.353	-17.683	15.156	4.825	-23.828
185	185	0.87768	2.631	3.533	7.595	-1.696	29.403	-15.461	-2.049	29.699	1.009	15.462	3.939	-17.437	15.263	6.284	-24.099
186	186	0.88245	2.721	3.703	7.846	-1.543	29.068	-15.435	-1.741	27.423	0.325	15.572	3.434	-17.175	15.395	7.635	-24.34
187	187	0.88722	2.794	3.87	8.108	-1.423	28.666	-15.37	-1.367	25.112	-0.404	15.589	2.869	-16.87	15.502	8.862	-24.542
188	188	0.89199	2.851	4.026	8.379	-1.344	28.202	-15.296	-0.925	22.791	-1.111	15.465	2.298	-16.554	15.548	9.986	-24.693
189	189	0.89676	2.907	4.163	8.64	-1.27	27.682	-15.226	-0.432	20.486	-1.715	15.175	1.754	-16.273	15.521	11.003	-24.765
190	190	0.90153	2.95	4.285	8.902	-1.219	27.101	-15.178	0.105	18.197	-2.247	14.801	1.287	-15.984	15.473	11.992	-24.77
191	191	0.9063	2.962	4.395	9.173	-1.201	26.454	-15.151	0.65	15.929	-2.759	14.464	0.92	-15.622	15.481	13.011	-24.696
192	192	0.91107	2.942	4.503	9.445	-1.234	25.771	-15.122	1.222	13.711	-3.214	14.181	0.721	-15.244	15.546	14.13	-24.559
193	193	0.91584	2.895	4.606	9.722	-1.284	25.075	-15.138	1.751	11.542	-3.58	13.973	0.551	-14.785	15.682	15.223	-24.288
194	194	0.92061	2.84	4.701	9.978	-1.328	24.398	-15.223	2.246	9.486	-3.854	13.738	0.363	-14.202	15.818	16.171	-23.866
195	195	0.92538	2.772	4.788	10.21	-1.398	23.755	-15.378	2.74	7.633	-4.041	13.507	0.102	-13.433	16.002	16.857	-23.247
196	196	0.93015	2.693	4.869	10.428	-1.47	23.139	-15.613	3.19	5.983	-4.072	13.364	-0.144	-12.637	16.26	17.411	-22.53
197	197	0.93492	2.602	4.947	10.663	-1.575	22.622	-15.913	3.616	4.67	-3.954	13.129	-0.393	-11.843	16.444	17.677	-21.698
198	198	0.93969	2.511	5.011	10.913	-1.699	22.152	-16.234	4.033	3.602	-3.757	12.896	-0.731	-10.97	16.652	17.646	-20.692
199	199	0.94446	2.432	5.054	11.16	-1.793	21.753	-16.545	4.386	2.822	-3.499	12.727	-1.265	-9.99	16.942	17.198	-19.477
200	200	0.94923	2.371	5.081	11.353	-1.822	21.464	-16.779	4.609	2.38	-3.256	12.733	-1.963	-9.027	17.358	16.403	-18.25
201	201	0.954	2.318	5.098	11.502	-1.834	21.309	-16.946	4.739	2.34	-2.985	12.821	-2.829	-8.245	17.817	15.213	-17.134
