# Supplementary material for: Gait phenotypes in paediatric hereditary spastic paraplegia revealed by dynamic time warping analysis and random forests
Source: PLoS One. 2018 Mar 8;13(3):e0192345. doi: 10.1371/journal.pone.0192345 (PMC5843164; doi:10.1371/journal.pone.0192345)
Supplement: S2 Data — (ZIP) [file pone.0192345.s009.zip › Healthy/Right.SR.HEALTHY12.3.csv]

	Epoch	Time	Pelvic.obliquity	Pelvic.tilt	Pelvic rotation	Hip.abd.add	Hip.flexion	Hip.rotation	Knee.abd.add	Knee.flexion	Knee.rotation	Ankle.abd.add	Ankle.flexion	Ankle.rotation	Forefoot.abd.add	Forefoot.flexion	Forefoot.rotation
1	1	0	1.418	4.152	10.074	-2.822	26.14	-12.74	2.542	7.597	0.714	13.379	-4.728	-11.221	16.494	13.051	-13.785
2	2	0.00438	1.445	4.233	10.324	-2.681	25.736	-12.433	2.629	6.957	0.027	13.389	-5.838	-10.451	16.732	11.874	-13.028
3	3	0.00876	1.486	4.313	10.567	-2.562	25.406	-12.138	2.72	6.788	-0.532	13.335	-6.942	-9.842	16.897	10.303	-12.305
4	4	0.01314	1.561	4.394	10.8	-2.424	25.16	-11.841	2.776	7.072	-1.005	13.428	-7.871	-9.379	17.153	8.571	-11.653
5	5	0.01752	1.669	4.459	11.018	-2.254	24.974	-11.529	2.78	7.733	-1.4	13.903	-8.549	-9.068	17.705	6.873	-11.1
6	6	0.0219	1.82	4.5	11.22	-2.051	24.842	-11.204	2.764	8.624	-1.698	14.635	-8.933	-8.948	18.436	5.377	-10.664
7	7	0.02628	2.026	4.503	11.399	-1.805	24.747	-10.872	2.759	9.555	-1.86	15.261	-8.971	-9.063	19.008	4.253	-10.345
8	8	0.03066	2.276	4.453	11.53	-1.489	24.634	-10.526	2.759	10.329	-1.833	15.471	-8.643	-9.434	19.131	3.621	-10.113
9	9	0.03504	2.576	4.372	11.61	-1.105	24.458	-10.179	2.771	10.801	-1.622	15.155	-8.162	-10.036	18.711	3.332	-9.941
10	10	0.03942	2.906	4.255	11.615	-0.634	24.171	-9.827	2.778	11.018	-1.168	14.409	-7.797	-10.884	17.856	3.036	-9.795
11	11	0.0438	3.255	4.106	11.586	-0.131	23.791	-9.517	2.799	11.217	-0.52	13.723	-7.59	-11.904	17.053	2.566	-9.695
12	12	0.04818	3.591	3.913	11.503	0.397	23.342	-9.203	2.813	11.536	0.265	13.217	-7.324	-13.042	16.419	2.057	-9.643
13	13	0.05256	3.897	3.699	11.369	0.922	22.839	-8.889	2.824	11.982	1.156	12.838	-6.876	-14.226	15.924	1.611	-9.614
14	14	0.05694	4.159	3.479	11.18	1.422	22.287	-8.585	2.826	12.507	2.123	12.588	-6.213	-15.37	15.587	1.293	-9.572
15	15	0.06132	4.372	3.266	10.934	1.897	21.688	-8.319	2.807	13.052	3.155	12.477	-5.33	-16.428	15.439	1.157	-9.508
16	16	0.0657	4.546	3.077	10.645	2.356	21.054	-8.129	2.765	13.552	4.252	12.396	-4.241	-17.411	15.4	1.233	-9.453
17	17	0.07008	4.676	2.91	10.329	2.783	20.369	-8.019	2.729	13.905	5.368	12.066	-3.091	-18.329	15.212	1.422	-9.434
18	18	0.07446	4.773	2.813	10.007	3.177	19.683	-7.989	2.68	14.032	6.423	11.459	-2.089	-19.068	14.806	1.578	-9.384
19	19	0.07884	4.834	2.761	9.689	3.512	19.037	-8.004	2.626	14.028	7.372	10.915	-1.333	-19.635	14.457	1.635	-9.318
20	20	0.08322	4.862	2.729	9.373	3.807	18.419	-8.038	2.557	13.972	8.164	10.454	-0.754	-20.002	14.174	1.596	-9.233
21	21	0.0876	4.867	2.706	9.068	4.078	17.826	-8.091	2.472	13.907	8.779	10.087	-0.284	-20.156	13.971	1.49	-9.125
22	22	0.09198	4.848	2.692	8.774	4.319	17.24	-8.155	2.376	13.825	9.204	9.859	0.106	-20.133	13.889	1.352	-9.043
23	23	0.09636	4.809	2.695	8.493	4.517	16.666	-8.227	2.288	13.732	9.447	9.719	0.453	-19.971	13.881	1.207	-9.011
24	24	0.10074	4.761	2.727	8.236	4.668	16.149	-8.308	2.226	13.666	9.533	9.527	0.808	-19.675	13.823	1.07	-8.996
25	25	0.10512	4.702	2.797	7.992	4.766	15.69	-8.367	2.196	13.62	9.452	9.351	1.177	-19.25	13.779	0.958	-8.995
26	26	0.1095	4.644	2.899	7.787	4.849	15.325	-8.436	2.148	13.641	9.199	9.344	1.545	-18.762	13.872	0.875	-9.075
27	27	0.11388	4.597	3.035	7.627	4.911	15.038	-8.502	2.107	13.704	8.868	9.359	1.946	-18.309	13.974	0.837	-9.224
28	28	0.11826	4.563	3.195	7.5	4.953	14.842	-8.547	2.076	13.841	8.481	9.477	2.333	-17.881	14.151	0.798	-9.398
29	29	0.12264	4.556	3.379	7.407	4.985	14.738	-8.58	2.055	14.04	8.071	9.605	2.688	-17.48	14.314	0.726	-9.563
30	30	0.12702	4.574	3.575	7.342	5.018	14.697	-8.605	2.045	14.285	7.691	9.69	3.01	-17.136	14.419	0.612	-9.71
31	31	0.1314	4.608	3.775	7.292	5.055	14.688	-8.631	2.036	14.557	7.382	9.664	3.346	-16.859	14.412	0.484	-9.827
32	32	0.13578	4.644	3.971	7.251	5.1	14.691	-8.668	2.014	14.853	7.165	9.49	3.765	-16.634	14.268	0.398	-9.904
33	33	0.14016	4.682	4.142	7.213	5.146	14.697	-8.724	1.967	15.21	7.082	9.41	4.285	-16.512	14.214	0.393	-9.971
34	34	0.14454	4.753	4.308	7.21	5.211	14.677	-8.813	1.917	15.578	7.111	9.495	4.804	-16.547	14.315	0.38	-10.085
35	35	0.14892	4.834	4.426	7.206	5.305	14.593	-8.902	1.867	15.956	7.254	9.579	5.261	-16.706	14.43	0.28	-10.204
36	36	0.1533	4.928	4.516	7.211	5.436	14.428	-9.003	1.807	16.28	7.498	9.666	5.692	-16.968	14.56	0.147	-10.327
37	37	0.15768	5.018	4.577	7.204	5.584	14.182	-9.089	1.745	16.53	7.812	9.717	6.109	-17.334	14.666	0.022	-10.489
38	38	0.16206	5.09	4.608	7.178	5.714	13.853	-9.154	1.709	16.711	8.206	9.616	6.524	-17.773	14.646	-0.111	-10.652
39	39	0.16644	5.132	4.616	7.136	5.819	13.45	-9.197	1.69	16.843	8.654	9.366	6.945	-18.212	14.5	-0.269	-10.767
40	40	0.17082	5.136	4.602	7.073	5.912	12.992	-9.212	1.647	16.949	9.076	9.114	7.358	-18.576	14.345	-0.447	-10.831
41	41	0.1752	5.086	4.557	6.993	5.967	12.469	-9.202	1.605	17.043	9.436	8.896	7.735	-18.871	14.222	-0.666	-10.895
42	42	0.17958	5.008	4.502	6.903	6.001	11.928	-9.198	1.553	17.115	9.761	8.66	8.112	-19.104	14.078	-0.87	-10.953
43	43	0.18396	4.891	4.423	6.797	5.964	11.353	-9.196	1.533	17.166	10.057	8.504	8.422	-19.267	13.999	-1.103	-11.004
44	44	0.18834	4.756	4.339	6.683	5.902	10.743	-9.19	1.522	17.136	10.293	8.307	8.675	-19.347	13.861	-1.343	-11.039
45	45	0.19272	4.599	4.25	6.559	5.813	10.105	-9.178	1.522	17.054	10.449	8.09	8.908	-19.344	13.694	-1.572	-11.079
46	46	0.1971	4.44	4.173	6.432	5.708	9.462	-9.185	1.546	16.93	10.55	7.733	9.131	-19.244	13.392	-1.81	-11.099
47	47	0.20148	4.291	4.114	6.301	5.595	8.838	-9.213	1.592	16.784	10.617	7.257	9.313	-19.058	12.972	-2.089	-11.083
48	48	0.20586	4.151	4.062	6.161	5.475	8.24	-9.234	1.643	16.641	10.629	6.903	9.388	-18.82	12.641	-2.433	-11.062
49	49	0.21024	4.043	4.014	6.027	5.381	7.645	-9.25	1.686	16.447	10.552	6.793	9.294	-18.539	12.497	-2.852	-11.062
50	50	0.21462	3.94	3.96	5.897	5.292	7.042	-9.275	1.74	16.224	10.459	6.525	9.177	-18.197	12.204	-3.302	-11.014
51	51	0.219	3.885	3.929	5.776	5.256	6.464	-9.319	1.788	15.995	10.326	6.322	9.06	-17.797	11.974	-3.74	-10.95
52	52	0.22338	3.861	3.911	5.66	5.242	5.914	-9.387	1.846	15.782	10.189	6.123	8.971	-17.424	11.76	-4.147	-10.938
53	53	0.22776	3.86	3.921	5.538	5.246	5.381	-9.454	1.909	15.552	10.084	5.958	8.856	-17.09	11.584	-4.569	-10.935
54	54	0.23214	3.87	3.944	5.417	5.245	4.86	-9.522	1.992	15.318	10.022	5.738	8.732	-16.786	11.365	-5.006	-10.919
55	55	0.23652	3.882	3.971	5.294	5.242	4.358	-9.584	2.074	15.098	9.986	5.489	8.601	-16.513	11.121	-5.456	-10.904
56	56	0.2409	3.895	4.016	5.161	5.261	3.89	-9.628	2.123	14.898	9.957	5.349	8.446	-16.29	10.973	-5.916	-10.913
57	57	0.24528	3.922	4.087	5.034	5.283	3.466	-9.667	2.181	14.727	9.959	5.26	8.349	-16.122	10.891	-6.318	-10.942
58	58	0.24966	3.936	4.194	4.888	5.276	3.085	-9.691	2.264	14.571	10.012	5.021	8.231	-15.98	10.682	-6.775	-10.946
59	59	0.25404	3.952	4.339	4.746	5.273	2.759	-9.72	2.318	14.425	10.049	5.002	8.147	-15.86	10.67	-7.148	-10.991
60	60	0.25842	3.962	4.496	4.608	5.272	2.465	-9.746	2.343	14.295	10.062	5.152	8.007	-15.778	10.797	-7.541	-11.083
61	61	0.2628	3.968	4.671	4.465	5.252	2.203	-9.766	2.387	14.19	10.091	5.226	7.9	-15.694	10.867	-7.924	-11.158
62	62	0.26718	3.961	4.863	4.305	5.214	1.968	-9.765	2.438	14.102	10.128	5.239	7.834	-15.586	10.885	-8.286	-11.198
63	63	0.27156	3.94	5.069	4.127	5.169	1.761	-9.732	2.464	14.031	10.137	5.305	7.77	-15.459	10.939	-8.64	-11.229
64	64	0.27594	3.911	5.285	3.942	5.118	1.578	-9.669	2.474	13.976	10.095	5.451	7.691	-15.316	11.049	-8.999	-11.266
65	65	0.28032	3.873	5.501	3.761	5.034	1.391	-9.596	2.515	13.92	10.016	5.569	7.618	-15.111	11.134	-9.357	-11.27
66	66	0.2847	3.831	5.717	3.591	4.935	1.226	-9.544	2.545	13.892	9.928	5.771	7.5	-14.916	11.282	-9.749	-11.301
67	67	0.28908	3.772	5.932	3.412	4.829	1.054	-9.489	2.556	13.862	9.852	6.153	7.313	-14.755	11.597	-10.178	-11.356
68	68	0.29346	3.698	6.149	3.223	4.713	0.892	-9.426	2.553	13.844	9.745	6.56	7.034	-14.563	11.923	-10.697	-11.402
69	69	0.29784	3.618	6.362	3.035	4.596	0.726	-9.364	2.536	13.826	9.612	6.865	6.765	-14.312	12.141	-11.234	-11.41
70	70	0.30222	3.537	6.562	2.853	4.49	0.55	-9.309	2.494	13.816	9.485	7.13	6.571	-14.035	12.315	-11.719	-11.385
71	71	0.3066	3.463	6.75	2.678	4.394	0.366	-9.26	2.442	13.826	9.387	7.398	6.452	-13.771	12.497	-12.148	-11.351
72	72	0.31098	3.402	6.93	2.507	4.299	0.174	-9.218	2.409	13.846	9.309	7.617	6.35	-13.521	12.645	-12.579	-11.316
73	73	0.31536	3.352	7.103	2.334	4.213	-0.035	-9.181	2.392	13.849	9.232	7.762	6.185	-13.257	12.73	-13.08	-11.268
74	74	0.31974	3.309	7.287	2.158	4.147	-0.236	-9.17	2.341	13.84	9.2	8.049	5.936	-13.05	12.941	-13.628	-11.256
75	75	0.32412	3.267	7.454	1.996	4.077	-0.458	-9.146	2.29	13.831	9.18	8.488	5.682	-12.94	13.295	-14.15	-11.311
76	76	0.3285	3.237	7.622	1.858	4.004	-0.677	-9.142	2.273	13.843	9.168	8.732	5.519	-12.835	13.483	-14.635	-11.364
77	77	0.33288	3.21	7.765	1.736	3.932	-0.91	-9.157	2.26	13.878	9.176	8.88	5.442	-12.732	13.588	-15.068	-11.405
78	78	0.33726	3.196	7.9	1.626	3.882	-1.151	-9.177	2.231	13.915	9.204	9.016	5.41	-12.638	13.679	-15.467	-11.432
79	79	0.34164	3.195	8.038	1.522	3.857	-1.403	-9.195	2.186	13.934	9.225	9.137	5.381	-12.545	13.749	-15.864	-11.454
80	80	0.34602	3.2	8.172	1.421	3.843	-1.674	-9.211	2.14	13.935	9.229	9.228	5.332	-12.456	13.786	-16.286	-11.491
81	81	0.3504	3.224	8.319	1.328	3.836	-1.944	-9.232	2.113	13.943	9.272	9.383	5.273	-12.426	13.899	-16.716	-11.55
82	82	0.35478	3.253	8.454	1.24	3.822	-2.235	-9.264	2.101	13.949	9.375	9.656	5.199	-12.475	14.134	-17.137	-11.647
83	83	0.35916	3.307	8.594	1.162	3.825	-2.551	-9.266	2.114	13.902	9.398	9.947	5.057	-12.507	14.382	-17.594	-11.772
84	84	0.36354	3.377	8.732	1.084	3.861	-2.879	-9.236	2.119	13.842	9.4	10.032	4.958	-12.529	14.433	-18.056	-11.867
85	85	0.36792	3.454	8.861	1.004	3.901	-3.224	-9.194	2.118	13.789	9.424	10.109	4.881	-12.523	14.471	-18.522	-11.905
86	86	0.3723	3.529	8.979	0.923	3.937	-3.582	-9.128	2.115	13.748	9.425	10.144	4.83	-12.473	14.465	-18.994	-11.896
87	87	0.37668	3.594	9.085	0.839	3.969	-3.956	-9.041	2.106	13.708	9.38	10.047	4.788	-12.356	14.324	-19.498	-11.842
88	88	0.38106	3.646	9.171	0.752	3.993	-4.348	-8.956	2.078	13.673	9.319	9.87	4.738	-12.189	14.095	-20.038	-11.752
89	89	0.38544	3.693	9.241	0.66	4.011	-4.744	-8.864	2.019	13.672	9.286	9.849	4.685	-12.057	13.996	-20.573	-11.67
90	90	0.38982	3.716	9.288	0.55	3.997	-5.16	-8.727	1.947	13.691	9.268	9.915	4.491	-11.948	13.964	-21.257	-11.56
91	91	0.3942	3.728	9.322	0.446	3.954	-5.564	-8.603	1.893	13.779	9.284	9.956	4.245	-11.889	13.919	-22.036	-11.47
92	92	0.39858	3.724	9.359	0.336	3.886	-5.975	-8.481	1.83	13.876	9.32	10.042	3.927	-11.821	13.908	-22.9	-11.356
93	93	0.40296	3.709	9.387	0.221	3.795	-6.387	-8.355	1.764	14.006	9.356	10.09	3.688	-11.712	13.854	-23.726	-11.203
94	94	0.40734	3.685	9.408	0.102	3.701	-6.809	-8.215	1.685	14.148	9.384	10.045	3.455	-11.582	13.703	-24.586	-11.021
95	95	0.41172	3.66	9.424	-0.018	3.605	-7.225	-8.07	1.601	14.321	9.427	9.881	3.23	-11.454	13.436	-25.485	-10.816
96	96	0.4161	3.633	9.436	-0.136	3.488	-7.608	-7.94	1.522	14.56	9.51	9.667	3.052	-11.339	13.121	-26.375	-10.598
97	97	0.42048	3.601	9.445	-0.25	3.352	-7.965	-7.833	1.43	14.852	9.621	9.575	2.833	-11.241	12.914	-27.306	-10.39
98	98	0.42486	3.573	9.479	-0.351	3.22	-8.262	-7.749	1.334	15.203	9.716	9.485	2.631	-11.181	12.708	-28.233	-10.244
99	99	0.42924	3.523	9.488	-0.457	3.047	-8.567	-7.68	1.239	15.596	9.829	9.469	2.358	-11.13	12.569	-29.241	-10.11
100	100	0.43362	3.5	9.502	-0.549	2.887	-8.843	-7.648	1.14	16.042	10	9.552	2.091	-11.129	12.524	-30.25	-10.001
101	101	0.438	3.498	9.494	-0.634	2.75	-9.109	-7.645	1.027	16.541	10.174	9.572	1.828	-11.109	12.42	-31.287	-9.891
102	102	0.44238	3.521	9.476	-0.712	2.646	-9.361	-7.683	0.892	17.091	10.369	9.513	1.582	-11.095	12.243	-32.346	-9.797
103	103	0.44676	3.563	9.448	-0.786	2.567	-9.598	-7.733	0.738	17.69	10.557	9.418	1.329	-11.073	12.03	-33.444	-9.711
104	104	0.45114	3.615	9.397	-0.858	2.5	-9.837	-7.768	0.578	18.327	10.699	9.3	1.04	-11.021	11.793	-34.599	-9.622
105	105	0.45552	3.677	9.322	-0.914	2.448	-10.091	-7.807	0.42	18.986	10.82	9.133	0.731	-10.988	11.516	-35.79	-9.561
106	106	0.4599	3.754	9.225	-0.943	2.417	-10.322	-7.883	0.255	19.708	10.935	9.008	0.402	-10.967	11.289	-37.009	-9.532
107	107	0.46428	3.815	9.077	-0.956	2.366	-10.583	-7.959	0.094	20.447	10.99	8.921	0.017	-10.925	11.098	-38.271	-9.529
108	108	0.46866	3.822	8.906	-0.977	2.266	-10.818	-8.033	-0.091	21.241	11.021	9.046	-0.437	-10.916	11.106	-39.568	-9.578
109	109	0.47304	3.726	8.684	-1.01	2.053	-11.038	-8.115	-0.268	22.116	11.01	9.176	-0.961	-10.896	11.132	-40.946	-9.659
110	110	0.47742	3.515	8.411	-1.042	1.716	-11.239	-8.213	-0.444	23.075	10.943	9.321	-1.555	-10.84	11.179	-42.406	-9.751
111	111	0.4818	3.203	8.086	-1.059	1.27	-11.423	-8.327	-0.616	24.117	10.831	9.548	-2.2	-10.775	11.311	-43.915	-9.866
112	112	0.48618	2.819	7.714	-1.047	0.739	-11.59	-8.463	-0.761	25.237	10.679	9.834	-2.866	-10.729	11.52	-45.438	-10.026
113	113	0.49056	2.4	7.316	-0.994	0.159	-11.727	-8.633	-0.86	26.418	10.469	10.064	-3.548	-10.671	11.71	-46.973	-10.227
114	114	0.49494	1.968	6.918	-0.919	-0.447	-11.798	-8.835	-0.938	27.659	10.189	10.372	-4.297	-10.575	12.005	-48.541	-10.473
115	115	0.49932	1.537	6.508	-0.821	-1.069	-11.824	-9.052	-0.977	28.953	9.787	10.728	-5.209	-10.382	12.394	-50.241	-10.742
116	116	0.5037	1.136	6.105	-0.71	-1.657	-11.775	-9.318	-1.03	30.315	9.362	11.186	-6.286	-10.175	12.926	-52.069	-11.051
117	117	0.50808	0.778	5.709	-0.583	-2.207	-11.653	-9.637	-1.103	31.743	8.901	11.662	-7.459	-9.913	13.524	-53.975	-11.38
118	118	0.51246	0.478	5.325	-0.448	-2.7	-11.45	-9.986	-1.188	33.231	8.393	12.093	-8.697	-9.65	14.134	-55.919	-11.773
119	119	0.51684	0.253	4.962	-0.305	-3.121	-11.165	-10.369	-1.286	34.779	7.848	12.482	-10.042	-9.426	14.769	-57.943	-12.259
120	120	0.52122	0.116	4.618	-0.149	-3.454	-10.806	-10.805	-1.41	36.393	7.271	12.776	-11.515	-9.223	15.394	-60.098	-12.817
121	121	0.5256	0.074	4.291	0.018	-3.685	-10.384	-11.295	-1.574	38.074	6.65	12.847	-13.031	-9	15.886	-62.349	-13.397
122	122	0.52998	0.121	3.997	0.183	-3.814	-9.893	-11.826	-1.794	39.819	6.021	12.863	-14.485	-8.799	16.39	-64.568	-14.006
123	123	0.53436	0.248	3.73	0.308	-3.867	-9.337	-12.379	-2.044	41.611	5.441	12.764	-15.547	-8.733	16.834	-66.402	-14.719
124	124	0.53874	0.417	3.483	0.391	-3.876	-8.715	-12.972	-2.362	43.436	4.885	12.543	-16.208	-8.755	17.165	-67.838	-15.532
125	125	0.54312	0.616	3.259	0.429	-3.851	-8.032	-13.597	-2.75	45.263	4.353	12.313	-16.551	-8.893	17.477	-68.905	-16.471
126	126	0.5475	0.823	3.061	0.422	-3.819	-7.285	-14.242	-3.187	47.096	3.872	12.093	-16.716	-9.153	17.789	-69.75	-17.497
127	127	0.55188	1.019	2.892	0.368	-3.797	-6.473	-14.898	-3.669	48.929	3.471	11.859	-16.82	-9.558	18.081	-70.504	-18.584
128	128	0.55626	1.188	2.745	0.266	-3.796	-5.61	-15.553	-4.187	50.747	3.144	11.537	-16.891	-10.119	18.28	-71.216	-19.721
129	129	0.56064	1.313	2.599	0.118	-3.828	-4.723	-16.184	-4.714	52.547	2.86	11.026	-16.842	-10.827	18.283	-71.842	-20.91
130	130	0.56502	1.38	2.448	-0.079	-3.932	-3.829	-16.785	-5.23	54.337	2.666	10.344	-16.559	-11.721	18.086	-72.281	-22.175
131	131	0.5694	1.385	2.288	-0.299	-4.101	-2.92	-17.366	-5.763	56.103	2.549	9.713	-16.029	-12.721	17.862	-72.444	-23.47
132	132	0.57378	1.319	2.145	-0.541	-4.343	-1.987	-17.891	-6.265	57.82	2.476	9.123	-15.289	-13.748	17.624	-72.359	-24.737
133	133	0.57816	1.205	2.018	-0.78	-4.633	-1.034	-18.374	-6.725	59.469	2.435	8.569	-14.312	-14.766	17.362	-71.979	-25.967
134	134	0.58254	1.045	1.908	-1.024	-4.958	-0.067	-18.783	-7.127	61.019	2.391	7.977	-13.083	-15.759	17.007	-71.297	-27.167
135	135	0.58692	0.843	1.804	-1.262	-5.31	0.9	-19.114	-7.457	62.47	2.347	7.308	-11.645	-16.702	16.533	-70.381	-28.304
136	136	0.5913	0.624	1.698	-1.479	-5.671	1.861	-19.379	-7.713	63.831	2.303	6.583	-10.099	-17.555	15.981	-69.334	-29.325
137	137	0.59568	0.419	1.596	-1.664	-5.999	2.816	-19.592	-7.899	65.101	2.234	5.859	-8.564	-18.274	15.431	-68.249	-30.206
138	138	0.60006	0.25	1.5	-1.802	-6.272	3.757	-19.786	-8.028	66.278	2.146	5.136	-7.117	-18.857	14.895	-67.205	-30.934
139	139	0.60444	0.154	1.41	-1.893	-6.443	4.681	-19.936	-8.079	67.327	2.067	4.36	-5.743	-19.355	14.31	-66.183	-31.521
140	140	0.60882	0.109	1.327	-1.93	-6.552	5.576	-20.037	-8.026	68.253	1.964	3.632	-4.494	-19.765	13.782	-65.18	-32.015
141	141	0.6132	0.117	1.255	-1.906	-6.596	6.462	-20.137	-7.92	69.071	1.831	2.948	-3.347	-20.042	13.291	-64.177	-32.39
142	142	0.61758	0.173	1.202	-1.819	-6.58	7.345	-20.241	-7.761	69.783	1.663	2.36	-2.27	-20.214	12.87	-63.112	-32.691
143	143	0.62196	0.267	1.167	-1.681	-6.524	8.23	-20.329	-7.525	70.398	1.468	1.793	-1.23	-20.318	12.464	-61.992	-32.946
144	144	0.62634	0.39	1.153	-1.503	-6.435	9.119	-20.388	-7.206	70.915	1.258	1.175	-0.203	-20.379	12.007	-60.831	-33.166
145	145	0.63072	0.542	1.169	-1.292	-6.3	10.016	-20.43	-6.837	71.326	1.038	0.558	0.799	-20.421	11.534	-59.617	-33.367
146	146	0.6351	0.712	1.224	-1.06	-6.128	10.932	-20.448	-6.428	71.653	0.837	0.04	1.71	-20.491	11.143	-58.384	-33.56
147	147	0.63948	0.891	1.324	-0.798	-5.97	11.878	-20.47	-5.978	71.902	0.682	-0.338	2.612	-20.62	10.858	-57.017	-33.809
148	148	0.64386	1.063	1.448	-0.519	-5.829	12.841	-20.486	-5.507	72.077	0.537	-0.61	3.435	-20.814	10.659	-55.609	-34.124
149	149	0.64824	1.218	1.586	-0.243	-5.7	13.816	-20.464	-4.997	72.187	0.387	-0.929	4.23	-21.088	10.425	-54.202	-34.513
150	150	0.65262	1.359	1.749	0.031	-5.579	14.813	-20.392	-4.439	72.244	0.199	-1.264	4.959	-21.407	10.187	-52.828	-34.959
151	151	0.657	1.473	1.939	0.296	-5.482	15.838	-20.25	-3.834	72.249	-0.053	-1.6	5.642	-21.73	9.942	-51.463	-35.452
152	152	0.66138	1.554	2.149	0.556	-5.413	16.888	-20.064	-3.217	72.199	-0.376	-1.922	6.301	-22.035	9.685	-50.072	-35.988
153	153	0.66576	1.618	2.371	0.821	-5.365	17.955	-19.89	-2.633	72.087	-0.748	-2.235	6.918	-22.319	9.408	-48.668	-36.552
154	154	0.67014	1.653	2.588	1.081	-5.362	19.023	-19.712	-2.055	71.918	-1.141	-2.718	7.501	-22.594	8.987	-47.348	-37.131
155	155	0.67452	1.683	2.805	1.349	-5.365	20.09	-19.534	-1.514	71.682	-1.588	-3.185	7.978	-22.837	8.555	-46.083	-37.706
156	156	0.6789	1.703	3.022	1.609	-5.356	21.155	-19.352	-1.041	71.38	-2.097	-3.566	8.339	-23.021	8.157	-44.845	-38.247
157	157	0.68328	1.716	3.241	1.862	-5.356	22.196	-19.149	-0.589	71.028	-2.643	-3.796	8.644	-23.128	7.851	-43.556	-38.749
158	158	0.68766	1.711	3.454	2.102	-5.374	23.201	-18.909	-0.153	70.607	-3.242	-3.919	8.875	-23.138	7.598	-42.247	-39.199
159	159	0.69204	1.69	3.658	2.333	-5.396	24.166	-18.639	0.259	70.111	-3.889	-4.02	9.07	-23.034	7.321	-40.926	-39.568
160	160	0.69642	1.669	3.843	2.559	-5.405	25.092	-18.362	0.628	69.545	-4.58	-4.136	9.235	-22.795	6.987	-39.606	-39.825
161	161	0.7008	1.666	4	2.784	-5.385	25.974	-18.094	0.931	68.919	-5.311	-4.196	9.33	-22.413	6.648	-38.288	-39.951
162	162	0.70518	1.691	4.135	3.005	-5.329	26.803	-17.841	1.171	68.237	-6.036	-4.07	9.401	-21.937	6.401	-36.855	-39.975
163	163	0.70956	1.73	4.244	3.217	-5.254	27.594	-17.609	1.333	67.524	-6.71	-3.879	9.421	-21.398	6.175	-35.416	-39.873
164	164	0.71394	1.758	4.337	3.406	-5.166	28.363	-17.36	1.416	66.776	-7.338	-3.557	9.415	-20.819	6.004	-33.9	-39.665
165	165	0.71832	1.784	4.415	3.58	-5.07	29.093	-17.09	1.467	66.007	-7.871	-3.177	9.38	-20.271	5.871	-32.378	-39.377
166	166	0.7227	1.821	4.473	3.743	-4.952	29.782	-16.819	1.472	65.212	-8.292	-2.642	9.33	-19.81	5.852	-30.771	-39.057
167	167	0.72708	1.87	4.512	3.904	-4.815	30.419	-16.569	1.426	64.38	-8.582	-2.006	9.309	-19.432	5.896	-29.07	-38.692
168	168	0.73146	1.926	4.523	4.062	-4.673	31.003	-16.339	1.333	63.523	-8.727	-1.319	9.321	-19.134	5.968	-27.307	-38.271
169	169	0.73584	1.977	4.5	4.206	-4.537	31.539	-16.113	1.198	62.661	-8.727	-0.553	9.339	-18.939	6.107	-25.499	-37.821
170	170	0.74022	2.015	4.446	4.336	-4.409	32.024	-15.901	1.021	61.785	-8.579	0.245	9.393	-18.859	6.28	-23.643	-37.354
171	171	0.7446	2.064	4.371	4.453	-4.267	32.468	-15.727	0.814	60.891	-8.277	0.902	9.553	-18.902	6.349	-21.774	-36.876
172	172	0.74898	2.107	4.299	4.572	-4.125	32.871	-15.546	0.596	59.931	-7.87	1.427	9.876	-19.064	6.277	-19.808	-36.404
173	173	0.75336	2.136	4.221	4.685	-4.008	33.238	-15.36	0.385	58.943	-7.341	1.911	10.263	-19.348	6.194	-17.799	-35.949
174	174	0.75774	2.139	4.131	4.785	-3.92	33.561	-15.178	0.161	57.918	-6.717	2.38	10.654	-19.705	6.127	-15.784	-35.493
175	175	0.76212	2.121	4.017	4.869	-3.845	33.822	-14.993	-0.079	56.826	-6.031	2.831	11.026	-20.089	6.071	-13.768	-35.014
176	176	0.7665	2.084	3.873	4.943	-3.779	34.004	-14.815	-0.33	55.65	-5.301	3.241	11.41	-20.485	5.999	-11.729	-34.514
177	177	0.77088	2.027	3.705	5.019	-3.74	34.102	-14.663	-0.589	54.389	-4.53	3.594	11.838	-20.885	5.896	-9.653	-34.008
178	178	0.77526	1.936	3.52	5.094	-3.736	34.129	-14.51	-0.838	53.055	-3.75	3.919	12.248	-21.252	5.797	-7.588	-33.478
179	179	0.77964	1.817	3.331	5.182	-3.778	34.084	-14.363	-1.07	51.641	-2.955	4.29	12.603	-21.558	5.774	-5.54	-32.89
180	180	0.78402	1.662	3.135	5.27	-3.861	33.981	-14.214	-1.28	50.155	-2.162	4.594	12.88	-21.791	5.739	-3.588	-32.248
181	181	0.7884	1.494	2.947	5.368	-3.967	33.821	-14.082	-1.448	48.58	-1.377	4.821	13.096	-22.004	5.689	-1.708	-31.613
182	182	0.79278	1.316	2.76	5.47	-4.081	33.604	-13.959	-1.588	46.92	-0.637	4.983	13.236	-22.148	5.616	0.087	-30.959
183	183	0.79716	1.137	2.575	5.581	-4.195	33.332	-13.851	-1.712	45.165	0.04	5.157	13.273	-22.209	5.568	1.817	-30.285
184	184	0.80154	0.962	2.398	5.701	-4.313	33.01	-13.771	-1.814	43.32	0.677	5.379	13.193	-22.208	5.587	3.484	-29.607
185	185	0.80592	0.787	2.234	5.825	-4.441	32.648	-13.726	-1.88	41.403	1.303	5.637	13.011	-22.176	5.678	5.09	-28.945
186	186	0.8103	0.615	2.084	5.949	-4.561	32.247	-13.702	-1.917	39.414	1.895	5.988	12.781	-22.145	5.874	6.711	-28.336
187	187	0.81468	0.44	1.956	6.076	-4.667	31.815	-13.693	-1.942	37.359	2.435	6.644	12.44	-22.184	6.353	8.381	-27.863
188	188	0.81906	0.273	1.851	6.212	-4.776	31.359	-13.701	-1.92	35.28	2.933	7.29	12.128	-22.21	6.847	10.052	-27.43
189	189	0.82344	0.125	1.782	6.36	-4.871	30.901	-13.696	-1.832	33.179	3.357	7.869	11.816	-22.236	7.315	11.678	-27.04
190	190	0.82782	0.012	1.756	6.52	-4.929	30.445	-13.68	-1.689	31.056	3.693	8.414	11.54	-22.251	7.783	13.306	-26.689
191	191	0.8322	-0.074	1.763	6.691	-4.968	29.974	-13.65	-1.471	28.92	3.935	8.81	11.373	-22.235	8.153	14.945	-26.361
192	192	0.83658	-0.142	1.792	6.868	-4.995	29.471	-13.598	-1.179	26.774	4.078	9.105	11.28	-22.189	8.472	16.579	-26.066
193	193	0.84096	-0.195	1.841	7.04	-5	28.933	-13.524	-0.839	24.615	4.107	9.492	11.124	-22.074	8.907	18.149	-25.795
194	194	0.84534	-0.239	1.907	7.208	-4.991	28.373	-13.444	-0.472	22.466	3.998	9.997	10.784	-21.755	9.483	19.524	-25.447
195	195	0.84972	-0.267	2.005	7.366	-4.982	27.817	-13.376	-0.052	20.363	3.804	10.837	9.948	-21.279	10.439	20.464	-25.07
196	196	0.8541	-0.274	2.137	7.522	-4.962	27.28	-13.344	0.373	18.347	3.528	11.889	8.682	-20.538	11.652	20.92	-24.542
197	197	0.85848	-0.262	2.3	7.674	-4.92	26.782	-13.336	0.767	16.456	3.158	13.027	7.197	-19.511	12.983	21.01	-23.828
198	198	0.86286	-0.23	2.484	7.812	-4.858	26.333	-13.361	1.14	14.78	2.747	14.125	5.582	-18.254	14.338	20.698	-22.943
199	199	0.86724	-0.187	2.684	7.927	-4.793	25.962	-13.395	1.505	13.414	2.316	14.939	3.888	-16.828	15.501	19.888	-21.897
200	200	0.87162	-0.136	2.895	8.011	-4.725	25.69	-13.416	1.849	12.445	1.878	15.435	2.079	-15.358	16.431	18.496	-20.776
201	201	0.876	-0.068	3.108	8.06	-4.639	25.531	-13.424	2.142	11.954	1.463	15.77	0.128	-13.965	17.245	16.524	-19.683
