# Supplementary material for: Gait phenotypes in paediatric hereditary spastic paraplegia revealed by dynamic time warping analysis and random forests
Source: PLoS One. 2018 Mar 8;13(3):e0192345. doi: 10.1371/journal.pone.0192345 (PMC5843164; doi:10.1371/journal.pone.0192345)
Supplement: S2 Data — (ZIP) [file pone.0192345.s009.zip › Healthy/Right.SR.HEALTHY12.4.csv]

	Epoch	Time	Pelvic.obliquity	Pelvic.tilt	Pelvic rotation	Hip.abd.add	Hip.flexion	Hip.rotation	Knee.abd.add	Knee.flexion	Knee.rotation	Ankle.abd.add	Ankle.flexion	Ankle.rotation	Forefoot.abd.add	Forefoot.flexion	Forefoot.rotation
1	1	0	-1.793	6.954	4.218	-8.013	26.799	-15.536	5.259	6.344	-0.569	15.416	0.685	-10.771	15.872	22.421	-25.355
2	2	0.00412	-1.739	6.803	4.049	-7.777	27.034	-15.984	5.151	7.144	-0.631	16	-0.808	-10	17.032	20.839	-25.347
3	3	0.00824	-1.689	6.634	3.849	-7.537	27.27	-16.387	5.026	8.08	-0.634	16.102	-2.674	-9.244	17.914	18.545	-25.187
4	4	0.01236	-1.646	6.463	3.621	-7.295	27.512	-16.697	4.877	9.182	-0.584	15.895	-4.64	-8.63	18.585	15.855	-24.973
5	5	0.01648	-1.599	6.292	3.362	-7.04	27.775	-16.878	4.705	10.477	-0.476	15.439	-6.419	-8.235	19.005	13.058	-24.751
6	6	0.0206	-1.529	6.115	3.071	-6.752	28.07	-16.919	4.502	11.981	-0.283	14.768	-7.721	-8.076	19.106	10.442	-24.515
7	7	0.02472	-1.405	5.923	2.756	-6.388	28.411	-16.844	4.228	13.705	0.077	14.044	-8.171	-8.116	18.897	8.414	-24.192
8	8	0.02884	-1.156	5.728	2.447	-5.875	28.852	-16.643	3.873	15.652	0.629	13.721	-7.819	-8.556	18.771	7.179	-23.968
9	9	0.03296	-0.809	5.526	2.143	-5.223	29.365	-16.31	3.47	17.711	1.199	13.283	-6.852	-9.183	18.353	6.425	-23.726
10	10	0.03708	-0.359	5.293	1.843	-4.426	29.938	-15.855	3.005	19.95	1.749	12.833	-5.424	-9.998	17.789	6.002	-23.508
11	11	0.0412	0.187	5.007	1.55	-3.503	30.521	-15.3	2.507	22.383	2.285	12.384	-3.673	-11.03	17.153	5.764	-23.347
12	12	0.04532	0.806	4.652	1.266	-2.491	31.034	-14.678	2.044	24.952	2.846	11.841	-1.7	-12.299	16.428	5.596	-23.25
13	13	0.04944	1.461	4.22	0.993	-1.425	31.435	-14.049	1.611	27.639	3.462	11.398	0.442	-13.689	15.844	5.506	-23.158
14	14	0.05356	2.102	3.756	0.757	-0.361	31.643	-13.463	1.256	30.093	4.164	10.93	2.402	-15.186	15.35	5.328	-23.074
15	15	0.05768	2.689	3.252	0.538	0.662	31.672	-12.916	0.977	32.245	4.97	10.168	4.117	-16.673	14.704	4.967	-22.887
16	16	0.0618	3.208	2.726	0.343	1.627	31.488	-12.422	0.752	34.004	5.83	9.322	5.506	-18.139	14.066	4.47	-22.686
17	17	0.06592	3.65	2.197	0.176	2.524	31.062	-11.985	0.554	35.327	6.685	8.6	6.587	-19.573	13.585	3.935	-22.554
18	18	0.07004	4.004	1.672	0.036	3.35	30.383	-11.589	0.363	36.257	7.498	7.99	7.534	-20.923	13.222	3.464	-22.477
19	19	0.07416	4.214	1.167	-0.063	4.052	29.392	-11.215	0.156	36.758	8.226	7.733	8.439	-22.145	13.177	3.198	-22.491
20	20	0.07828	4.295	0.683	-0.124	4.597	28.234	-10.869	-0.007	37.006	8.81	7.404	9.365	-23.165	13.085	3.015	-22.551
21	21	0.0824	4.241	0.227	-0.151	4.959	26.995	-10.582	-0.139	37.069	9.258	6.941	10.218	-23.947	12.877	2.805	-22.626
22	22	0.08652	4.069	-0.191	-0.133	5.143	25.72	-10.388	-0.254	36.964	9.604	6.403	10.996	-24.483	12.593	2.599	-22.681
23	23	0.09064	3.815	-0.567	-0.052	5.179	24.434	-10.327	-0.37	36.689	9.889	5.849	11.707	-24.799	12.278	2.44	-22.699
24	24	0.09476	3.524	-0.899	0.106	5.107	23.18	-10.47	-0.509	36.24	10.138	5.155	12.231	-24.96	11.801	2.206	-22.723
25	25	0.09888	3.242	-1.158	0.366	4.954	22.061	-10.851	-0.668	35.731	10.281	4.68	12.581	-24.904	11.468	2.007	-22.763
26	26	0.103	2.983	-1.359	0.689	4.768	21.162	-11.312	-0.848	35.352	10.254	4.617	12.805	-24.701	11.436	1.868	-22.826
27	27	0.10712	2.756	-1.511	1.07	4.553	20.485	-11.83	-1.021	35.161	10.064	4.802	12.95	-24.373	11.577	1.728	-22.905
28	28	0.11124	2.572	-1.625	1.501	4.32	19.981	-12.386	-1.152	35.134	9.731	4.948	13.066	-23.906	11.661	1.516	-22.951
29	29	0.11536	2.445	-1.719	1.973	4.09	19.568	-12.961	-1.202	35.178	9.284	4.78	13.182	-23.274	11.463	1.18	-22.899
30	30	0.11948	2.398	-1.785	2.471	3.901	19.139	-13.52	-1.172	35.151	8.767	4.523	13.218	-22.582	11.175	0.757	-22.814
31	31	0.1236	2.442	-1.825	2.986	3.779	18.608	-14.12	-1.077	34.928	8.24	4.172	13.249	-21.801	10.803	0.362	-22.683
32	32	0.12772	2.562	-1.849	3.488	3.732	17.981	-14.753	-0.935	34.548	7.777	3.799	13.19	-21.054	10.437	-0.081	-22.569
33	33	0.13184	2.744	-1.858	3.967	3.762	17.262	-15.401	-0.773	34.02	7.4	3.571	12.994	-20.376	10.221	-0.561	-22.478
34	34	0.13596	2.97	-1.851	4.414	3.861	16.468	-16.038	-0.624	33.36	7.118	3.683	12.647	-19.789	10.319	-1.026	-22.411
35	35	0.14008	3.212	-1.824	4.804	4.021	15.626	-16.634	-0.527	32.604	6.943	4.319	12.18	-19.321	10.878	-1.39	-22.387
36	36	0.1442	3.44	-1.775	5.117	4.187	14.809	-17.205	-0.48	31.857	6.912	5.186	11.716	-18.959	11.645	-1.665	-22.395
37	37	0.14832	3.632	-1.683	5.335	4.343	14.068	-17.673	-0.412	31.144	6.923	5.7	11.336	-18.553	12.117	-1.986	-22.303
38	38	0.15244	3.78	-1.543	5.46	4.477	13.439	-18.039	-0.36	30.517	6.988	6.127	10.991	-18.198	12.52	-2.322	-22.191
39	39	0.15656	3.881	-1.341	5.497	4.573	12.939	-18.325	-0.33	29.979	7.126	6.478	10.662	-17.916	12.863	-2.684	-22.076
40	40	0.16068	3.93	-1.074	5.449	4.62	12.561	-18.546	-0.31	29.506	7.333	6.697	10.324	-17.695	13.099	-3.099	-21.958
41	41	0.1648	3.915	-0.76	5.32	4.605	12.256	-18.671	-0.278	29.049	7.554	6.846	9.907	-17.527	13.282	-3.589	-21.863
42	42	0.16892	3.835	-0.395	5.102	4.539	12	-18.682	-0.276	28.597	7.799	7.249	9.454	-17.417	13.67	-4.02	-21.797
43	43	0.17304	3.706	0.005	4.811	4.436	11.775	-18.574	-0.256	28.166	8.038	7.776	8.994	-17.35	14.18	-4.425	-21.756
44	44	0.17716	3.54	0.436	4.461	4.301	11.58	-18.349	-0.213	27.748	8.247	8.344	8.558	-17.312	14.725	-4.795	-21.732
45	45	0.18128	3.353	0.894	4.069	4.144	11.424	-18.028	-0.145	27.344	8.411	8.842	8.155	-17.272	15.198	-5.159	-21.702
46	46	0.1854	3.156	1.376	3.651	3.973	11.317	-17.64	-0.054	26.962	8.523	9.176	7.762	-17.205	15.523	-5.573	-21.643
47	47	0.18952	2.931	1.855	3.2	3.78	11.257	-17.168	0.062	26.638	8.545	9.489	7.262	-17.131	15.844	-6.107	-21.605
48	48	0.19364	2.711	2.346	2.738	3.568	11.248	-16.681	0.217	26.405	8.526	9.819	6.744	-17.034	16.209	-6.696	-21.582
49	49	0.19776	2.492	2.846	2.268	3.364	11.288	-16.192	0.375	26.217	8.454	9.989	6.266	-16.908	16.439	-7.309	-21.567
50	50	0.20188	2.291	3.357	1.803	3.182	11.366	-15.727	0.521	26.056	8.351	10.043	5.845	-16.733	16.559	-7.918	-21.536
51	51	0.206	2.113	3.873	1.35	3.023	11.463	-15.3	0.652	25.907	8.23	10.05	5.456	-16.503	16.632	-8.518	-21.481
52	52	0.21012	1.952	4.38	0.907	2.882	11.557	-14.897	0.786	25.76	8.084	10.053	5.044	-16.238	16.71	-9.141	-21.424
53	53	0.21424	1.803	4.862	0.469	2.743	11.663	-14.518	0.928	25.676	7.9	10.095	4.576	-15.942	16.847	-9.83	-21.385
54	54	0.21836	1.667	5.329	0.035	2.629	11.751	-14.177	1.065	25.602	7.776	9.966	4.178	-15.645	16.847	-10.529	-21.298
55	55	0.22248	1.557	5.776	-0.374	2.542	11.811	-13.896	1.205	25.526	7.681	9.749	3.771	-15.368	16.788	-11.274	-21.22
56	56	0.2266	1.474	6.19	-0.75	2.473	11.834	-13.71	1.335	25.46	7.624	9.555	3.344	-15.115	16.766	-12.032	-21.184
57	57	0.23072	1.409	6.558	-1.094	2.408	11.825	-13.644	1.437	25.429	7.629	9.431	2.918	-14.887	16.818	-12.776	-21.194
58	58	0.23484	1.347	6.876	-1.41	2.34	11.807	-13.669	1.509	25.471	7.714	9.215	2.517	-14.695	16.801	-13.558	-21.204
59	59	0.23896	1.26	7.136	-1.702	2.231	11.749	-13.745	1.574	25.556	7.831	9.043	2.209	-14.527	16.823	-14.247	-21.252
60	60	0.24308	1.155	7.355	-1.982	2.091	11.651	-13.853	1.638	25.651	7.968	8.96	1.937	-14.375	16.929	-14.868	-21.336
61	61	0.2472	1.039	7.531	-2.248	1.948	11.505	-13.98	1.68	25.741	8.101	8.944	1.673	-14.245	17.091	-15.458	-21.457
62	62	0.25132	0.922	7.669	-2.501	1.81	11.319	-14.113	1.712	25.837	8.23	8.896	1.443	-14.129	17.222	-16.035	-21.584
63	63	0.25544	0.813	7.778	-2.744	1.669	11.118	-14.241	1.765	25.966	8.376	8.703	1.305	-14.015	17.229	-16.593	-21.678
64	64	0.25956	0.717	7.894	-2.979	1.544	10.944	-14.364	1.815	26.13	8.531	8.437	1.289	-13.919	17.16	-17.071	-21.77
65	65	0.26368	0.657	8.038	-3.186	1.46	10.805	-14.552	1.837	26.322	8.727	8.205	1.296	-13.842	17.123	-17.537	-21.862
66	66	0.2678	0.616	8.2	-3.368	1.42	10.68	-14.767	1.83	26.503	8.935	7.824	1.358	-13.799	16.94	-18.005	-21.955
67	67	0.27192	0.588	8.36	-3.527	1.397	10.547	-14.993	1.814	26.679	9.115	7.457	1.422	-13.769	16.763	-18.469	-22.073
68	68	0.27604	0.56	8.499	-3.668	1.368	10.38	-15.207	1.799	26.846	9.254	7.272	1.451	-13.747	16.747	-18.902	-22.23
69	69	0.28016	0.517	8.603	-3.804	1.324	10.158	-15.379	1.776	26.987	9.373	7.346	1.447	-13.764	16.945	-19.27	-22.429
70	70	0.28428	0.447	8.68	-3.947	1.273	9.879	-15.466	1.744	27.098	9.462	7.604	1.298	-13.823	17.311	-19.732	-22.619
71	71	0.2884	0.37	8.73	-4.081	1.217	9.527	-15.533	1.73	27.158	9.518	7.841	1.222	-13.821	17.649	-20.127	-22.772
72	72	0.29252	0.299	8.752	-4.205	1.172	9.135	-15.59	1.714	27.195	9.564	8.038	1.17	-13.814	17.94	-20.509	-22.907
73	73	0.29664	0.248	8.744	-4.317	1.149	8.703	-15.645	1.699	27.206	9.619	8.141	1.152	-13.813	18.133	-20.883	-23.018
74	74	0.30076	0.227	8.713	-4.419	1.153	8.225	-15.699	1.696	27.182	9.689	8.102	1.156	-13.816	18.193	-21.281	-23.093
75	75	0.30488	0.235	8.679	-4.518	1.19	7.723	-15.728	1.721	27.131	9.752	7.915	1.065	-13.833	18.145	-21.828	-23.125
76	76	0.309	0.292	8.644	-4.628	1.312	7.162	-15.725	1.731	27.021	9.784	7.753	1.022	-13.842	18.105	-22.324	-23.158
77	77	0.31312	0.401	8.605	-4.742	1.502	6.57	-15.704	1.711	26.885	9.8	7.728	1.027	-13.836	18.159	-22.725	-23.194
78	78	0.31724	0.552	8.547	-4.859	1.756	5.933	-15.651	1.665	26.703	9.77	7.746	1.061	-13.799	18.221	-23.074	-23.22
79	79	0.32136	0.742	8.464	-4.969	2.057	5.239	-15.571	1.61	26.471	9.687	7.778	1.101	-13.71	18.273	-23.404	-23.216
80	80	0.32548	0.965	8.351	-5.06	2.382	4.485	-15.479	1.559	26.203	9.575	7.861	1.13	-13.569	18.358	-23.726	-23.172
81	81	0.3296	1.198	8.217	-5.141	2.722	3.682	-15.378	1.483	25.924	9.509	8.091	1.158	-13.492	18.556	-24.013	-23.148
82	82	0.33372	1.444	8.074	-5.24	3.076	2.855	-15.25	1.422	25.658	9.458	8.14	1.177	-13.435	18.613	-24.404	-23.099
83	83	0.33784	1.687	7.931	-5.347	3.417	1.995	-15.061	1.413	25.354	9.389	8.073	1.15	-13.394	18.585	-24.874	-23.033
84	84	0.34196	1.932	7.788	-5.459	3.762	1.109	-14.822	1.419	25.006	9.314	7.973	1.077	-13.373	18.53	-25.388	-22.949
85	85	0.34608	2.187	7.646	-5.568	4.122	0.207	-14.55	1.416	24.63	9.238	7.865	0.988	-13.346	18.452	-25.917	-22.826
86	86	0.3502	2.455	7.505	-5.663	4.489	-0.699	-14.26	1.413	24.25	9.146	7.692	0.946	-13.259	18.3	-26.437	-22.636
87	87	0.35432	2.713	7.377	-5.767	4.852	-1.564	-13.932	1.386	23.926	9.033	7.461	1.023	-13.148	18.069	-26.895	-22.425
88	88	0.35844	2.965	7.245	-5.877	5.187	-2.398	-13.617	1.329	23.676	8.959	7.37	1.083	-13.05	17.957	-27.355	-22.217
89	89	0.36256	3.208	7.11	-5.985	5.491	-3.219	-13.303	1.259	23.467	8.901	7.44	1.091	-12.965	17.985	-27.831	-22.016
90	90	0.36668	3.432	6.975	-6.087	5.756	-4.023	-12.978	1.197	23.296	8.839	7.52	1.013	-12.892	18.033	-28.41	-21.808
91	91	0.3708	3.62	6.839	-6.186	5.961	-4.803	-12.642	1.165	23.173	8.774	7.479	0.865	-12.842	17.994	-29.126	-21.588
92	92	0.37492	3.743	6.697	-6.284	6.055	-5.552	-12.315	1.183	23.122	8.763	7.356	0.755	-12.846	17.902	-29.858	-21.379
93	93	0.37904	3.774	6.529	-6.393	6.044	-6.257	-12.027	1.164	23.162	8.82	7.292	0.65	-12.913	17.855	-30.593	-21.199
94	94	0.38316	3.761	6.331	-6.5	5.966	-6.939	-11.787	1.138	23.282	8.923	7.18	0.564	-12.994	17.768	-31.354	-21.016
95	95	0.38728	3.723	6.123	-6.599	5.838	-7.588	-11.603	1.104	23.474	9.058	7.128	0.437	-13.059	17.744	-32.168	-20.822
96	96	0.3914	3.679	5.924	-6.682	5.69	-8.186	-11.485	1.047	23.737	9.204	7.171	0.267	-13.09	17.811	-33.023	-20.623
97	97	0.39552	3.647	5.752	-6.746	5.551	-8.713	-11.439	0.959	24.07	9.339	7.29	0.087	-13.075	17.944	-33.887	-20.432
98	98	0.39964	3.631	5.627	-6.804	5.402	-9.156	-11.45	0.873	24.462	9.452	7.484	-0.08	-13.004	18.15	-34.726	-20.267
99	99	0.40376	3.621	5.544	-6.866	5.247	-9.503	-11.51	0.776	24.934	9.535	7.509	-0.216	-12.874	18.206	-35.613	-20.101
100	100	0.40788	3.608	5.478	-6.934	5.073	-9.785	-11.617	0.67	25.487	9.637	7.484	-0.388	-12.721	18.234	-36.584	-19.921
101	101	0.412	3.594	5.423	-7.009	4.886	-10.004	-11.77	0.541	26.123	9.752	7.499	-0.643	-12.557	18.317	-37.656	-19.739
102	102	0.41612	3.582	5.382	-7.089	4.694	-10.165	-11.963	0.385	26.831	9.862	7.577	-0.988	-12.38	18.476	-38.823	-19.568
103	103	0.42024	3.581	5.358	-7.176	4.509	-10.277	-12.187	0.21	27.597	9.95	7.671	-1.386	-12.182	18.67	-40.056	-19.416
104	104	0.42436	3.585	5.343	-7.279	4.331	-10.337	-12.456	-0.012	28.427	10.041	7.891	-1.837	-12.007	18.998	-41.318	-19.323
105	105	0.42848	3.583	5.331	-7.379	4.15	-10.344	-12.77	-0.285	29.309	10.087	8.241	-2.351	-11.768	19.45	-42.612	-19.233
106	106	0.4326	3.56	5.318	-7.476	3.918	-10.295	-13.119	-0.569	30.259	10.098	8.7	-2.95	-11.437	20.026	-43.973	-19.101
107	107	0.43672	3.502	5.299	-7.568	3.627	-10.195	-13.49	-0.857	31.26	10.063	9.164	-3.596	-11.043	20.62	-45.384	-18.947
108	108	0.44084	3.392	5.267	-7.655	3.268	-10.056	-13.866	-1.149	32.3	9.972	9.534	-4.237	-10.622	21.13	-46.814	-18.802
109	109	0.44496	3.206	5.207	-7.743	2.817	-9.893	-14.226	-1.429	33.38	9.822	9.777	-4.83	-10.185	21.529	-48.234	-18.666
110	110	0.44908	2.903	5.1	-7.822	2.209	-9.69	-14.601	-1.709	34.535	9.656	10.199	-5.478	-9.811	22.106	-49.641	-18.614
111	111	0.4532	2.476	4.946	-7.901	1.454	-9.463	-14.978	-1.989	35.731	9.412	10.703	-6.327	-9.395	22.799	-51.214	-18.551
112	112	0.45732	1.967	4.754	-7.962	0.599	-9.223	-15.351	-2.259	36.948	9.105	11.289	-7.306	-8.969	23.6	-52.869	-18.501
113	113	0.46144	1.4	4.521	-8.001	-0.33	-8.979	-15.717	-2.517	38.176	8.753	11.981	-8.36	-8.557	24.52	-54.531	-18.486
114	114	0.46556	0.791	4.247	-8.015	-1.313	-8.728	-16.08	-2.771	39.414	8.369	12.756	-9.44	-8.152	25.527	-56.152	-18.5
115	115	0.46968	0.184	3.963	-7.999	-2.304	-8.44	-16.449	-3.02	40.669	7.929	13.345	-10.471	-7.651	26.376	-57.759	-18.442
116	116	0.4738	-0.415	3.674	-7.97	-3.267	-8.09	-16.797	-3.297	41.948	7.439	13.705	-11.665	-7.096	27.053	-59.59	-18.263
117	117	0.47792	-0.968	3.409	-7.928	-4.176	-7.679	-17.12	-3.58	43.241	6.901	13.875	-12.955	-6.497	27.587	-61.566	-18
118	118	0.48204	-1.452	3.158	-7.867	-5.008	-7.22	-17.426	-3.877	44.555	6.342	13.894	-14.288	-5.893	27.998	-63.622	-17.685
119	119	0.48616	-1.846	2.918	-7.788	-5.733	-6.722	-17.721	-4.203	45.89	5.776	13.835	-15.62	-5.333	28.338	-65.683	-17.377
120	120	0.49028	-2.136	2.698	-7.69	-6.317	-6.184	-18.014	-4.58	47.24	5.201	13.779	-16.909	-4.861	28.669	-67.672	-17.143
121	121	0.4944	-2.289	2.502	-7.571	-6.727	-5.614	-18.327	-4.997	48.625	4.682	13.665	-18.044	-4.485	28.927	-69.532	-16.939
122	122	0.49852	-2.307	2.34	-7.441	-6.962	-5.015	-18.639	-5.443	50.024	4.274	13.621	-18.932	-4.232	29.179	-71.128	-16.775
123	123	0.50264	-2.216	2.202	-7.316	-7.054	-4.391	-18.931	-5.893	51.443	3.948	13.548	-19.485	-4.084	29.325	-72.394	-16.674
124	124	0.50676	-2.03	2.08	-7.204	-7.028	-3.744	-19.185	-6.319	52.886	3.715	13.39	-19.69	-4.085	29.303	-73.323	-16.662
125	125	0.51088	-1.767	1.973	-7.112	-6.9	-3.079	-19.382	-6.705	54.347	3.571	13.151	-19.601	-4.279	29.122	-73.962	-16.767
126	126	0.515	-1.451	1.881	-7.046	-6.681	-2.4	-19.505	-7.054	55.805	3.477	12.918	-19.346	-4.679	28.884	-74.405	-17.013
127	127	0.51912	-1.099	1.815	-7.028	-6.38	-1.708	-19.529	-7.349	57.237	3.46	12.582	-18.971	-5.317	28.488	-74.731	-17.368
128	128	0.52324	-0.756	1.746	-7.052	-6.051	-1.015	-19.462	-7.607	58.644	3.551	12.264	-18.402	-6.18	28.01	-74.819	-17.847
129	129	0.52736	-0.453	1.64	-7.119	-5.756	-0.356	-19.309	-7.805	60.018	3.736	11.934	-17.553	-7.227	27.441	-74.572	-18.469
130	130	0.53148	-0.215	1.474	-7.228	-5.527	0.239	-19.08	-7.935	61.342	4.006	11.532	-16.384	-8.414	26.737	-73.965	-19.215
131	131	0.5356	-0.055	1.242	-7.369	-5.377	0.757	-18.787	-8	62.598	4.345	11.022	-14.93	-9.707	25.889	-73.041	-20.054
132	132	0.53972	0.022	0.949	-7.528	-5.3	1.201	-18.432	-7.996	63.774	4.727	10.517	-13.342	-11.112	25.043	-71.915	-20.987
133	133	0.54384	0.07	0.666	-7.674	-5.237	1.655	-18.046	-7.914	64.895	5.103	9.888	-11.843	-12.58	24.15	-70.874	-21.926
134	134	0.54796	0.114	0.401	-7.803	-5.169	2.135	-17.632	-7.773	65.962	5.441	9.306	-10.442	-14.046	23.348	-69.862	-22.88
135	135	0.55208	0.164	0.155	-7.908	-5.083	2.62	-17.211	-7.591	66.942	5.71	8.845	-9.175	-15.468	22.703	-68.868	-23.857
136	136	0.5562	0.214	-0.083	-7.985	-4.985	3.086	-16.806	-7.385	67.807	5.9	8.463	-8.039	-16.792	22.171	-67.898	-24.821
137	137	0.56032	0.24	-0.334	-8.034	-4.899	3.514	-16.43	-7.172	68.547	6.017	8.034	-7.001	-17.957	21.623	-66.969	-25.697
138	138	0.56444	0.25	-0.594	-8.034	-4.82	3.921	-16.104	-6.953	69.155	6	7.52	-6.105	-18.884	21.035	-66.133	-26.452
139	139	0.56856	0.269	-0.842	-7.992	-4.749	4.348	-15.82	-6.719	69.7	5.879	6.902	-5.207	-19.566	20.37	-65.29	-27.088
140	140	0.57268	0.317	-1.055	-7.907	-4.638	4.803	-15.577	-6.499	70.172	5.664	6.327	-4.308	-20.038	19.728	-64.376	-27.628
141	141	0.5768	0.397	-1.23	-7.776	-4.486	5.284	-15.38	-6.282	70.578	5.373	5.749	-3.415	-20.328	19.077	-63.433	-28.073
142	142	0.58092	0.501	-1.369	-7.6	-4.313	5.786	-15.228	-6.055	70.92	5.028	5.149	-2.554	-20.456	18.407	-62.492	-28.418
143	143	0.58504	0.609	-1.475	-7.383	-4.149	6.31	-15.109	-5.822	71.186	4.654	4.628	-1.761	-20.427	17.796	-61.53	-28.66
144	144	0.58916	0.717	-1.546	-7.116	-4	6.905	-15.019	-5.587	71.391	4.206	4.331	-1.084	-20.224	17.352	-60.492	-28.832
145	145	0.59328	0.817	-1.59	-6.82	-3.877	7.56	-14.966	-5.367	71.579	3.727	4.109	-0.481	-19.914	16.965	-59.447	-28.941
146	146	0.5974	0.919	-1.603	-6.495	-3.757	8.286	-14.948	-5.166	71.738	3.22	3.919	0.018	-19.506	16.592	-58.435	-28.968
147	147	0.60152	1.02	-1.579	-6.146	-3.636	9.074	-14.947	-4.973	71.857	2.707	3.728	0.43	-19.021	16.204	-57.458	-28.903
148	148	0.60564	1.11	-1.513	-5.784	-3.524	9.915	-14.941	-4.771	71.931	2.221	3.517	0.804	-18.488	15.784	-56.483	-28.748
149	149	0.60976	1.186	-1.402	-5.412	-3.436	10.826	-14.916	-4.557	71.959	1.8	3.283	1.206	-17.94	15.313	-55.43	-28.52
150	150	0.61388	1.223	-1.256	-5.044	-3.41	11.786	-14.856	-4.323	71.953	1.433	3.108	1.624	-17.407	14.865	-54.288	-28.274
151	151	0.618	1.237	-1.104	-4.685	-3.426	12.765	-14.768	-4.095	71.915	1.132	3.017	1.997	-16.893	14.473	-53.113	-27.991
152	152	0.62212	1.237	-0.939	-4.331	-3.462	13.757	-14.67	-3.889	71.834	0.911	3.041	2.297	-16.42	14.166	-51.923	-27.671
153	153	0.62624	1.231	-0.753	-3.987	-3.506	14.768	-14.569	-3.708	71.711	0.776	3.128	2.53	-16.007	13.909	-50.738	-27.321
154	154	0.63036	1.22	-0.54	-3.662	-3.56	15.808	-14.46	-3.54	71.555	0.726	3.188	2.729	-15.667	13.633	-49.569	-26.957
155	155	0.63448	1.184	-0.299	-3.364	-3.623	16.872	-14.321	-3.398	71.345	0.762	3.345	2.908	-15.421	13.428	-48.337	-26.595
156	156	0.6386	1.113	-0.064	-3.093	-3.713	17.927	-14.131	-3.259	71.09	0.904	3.503	3.085	-15.265	13.215	-47.074	-26.209
157	157	0.64272	1.023	0.165	-2.835	-3.827	18.959	-13.911	-3.126	70.788	1.132	3.67	3.255	-15.167	13.002	-45.791	-25.795
158	158	0.64684	0.93	0.387	-2.587	-3.943	19.962	-13.672	-3.003	70.431	1.422	3.859	3.413	-15.105	12.798	-44.485	-25.351
159	159	0.65096	0.851	0.608	-2.348	-4.04	20.932	-13.424	-2.895	70.008	1.765	4.08	3.557	-15.081	12.611	-43.153	-24.885
160	160	0.65508	0.795	0.835	-2.122	-4.108	21.868	-13.184	-2.813	69.513	2.184	4.334	3.69	-15.131	12.448	-41.79	-24.42
161	161	0.6592	0.748	1.057	-1.929	-4.155	22.764	-12.946	-2.765	68.936	2.655	4.594	3.812	-15.217	12.288	-40.399	-23.945
162	162	0.66332	0.711	1.271	-1.759	-4.173	23.619	-12.716	-2.763	68.28	3.134	4.932	3.866	-15.302	12.191	-39.01	-23.453
163	163	0.66744	0.687	1.474	-1.607	-4.155	24.435	-12.503	-2.813	67.558	3.643	5.349	3.885	-15.42	12.156	-37.601	-22.959
164	164	0.67156	0.684	1.662	-1.472	-4.098	25.196	-12.311	-2.904	66.76	4.184	5.817	3.896	-15.568	12.157	-36.156	-22.461
165	165	0.67568	0.709	1.833	-1.348	-4.001	25.887	-12.139	-3.016	65.867	4.745	6.303	3.922	-15.729	12.168	-34.656	-21.96
166	166	0.6798	0.763	1.981	-1.232	-3.868	26.494	-11.977	-3.131	64.854	5.299	6.797	3.976	-15.908	12.178	-33.072	-21.488
167	167	0.68392	0.835	2.103	-1.123	-3.698	27.009	-11.822	-3.252	63.721	5.843	7.346	4.033	-16.129	12.237	-31.417	-21.059
168	168	0.68804	0.923	2.207	-1.01	-3.512	27.447	-11.676	-3.371	62.488	6.341	7.935	4.113	-16.344	12.325	-29.686	-20.669
169	169	0.69216	1.025	2.294	-0.891	-3.311	27.821	-11.542	-3.482	61.173	6.784	8.499	4.217	-16.547	12.393	-27.907	-20.316
170	170	0.69628	1.136	2.364	-0.766	-3.109	28.139	-11.421	-3.578	59.79	7.191	8.984	4.38	-16.742	12.398	-26.064	-19.985
171	171	0.7004	1.246	2.418	-0.64	-2.917	28.403	-11.314	-3.661	58.341	7.599	9.367	4.653	-16.935	12.323	-24.117	-19.663
172	172	0.70452	1.347	2.451	-0.523	-2.722	28.614	-11.209	-3.757	56.812	7.968	9.717	5.005	-17.099	12.22	-22.059	-19.342
173	173	0.70864	1.427	2.478	-0.414	-2.537	28.753	-11.059	-3.807	55.181	8.254	10.033	5.463	-17.243	12.102	-19.864	-19.061
174	174	0.71276	1.483	2.491	-0.309	-2.382	28.831	-10.881	-3.807	53.468	8.488	10.317	5.912	-17.394	11.985	-17.64	-18.832
175	175	0.71688	1.52	2.495	-0.201	-2.255	28.86	-10.686	-3.749	51.694	8.694	10.475	6.282	-17.564	11.797	-15.5	-18.636
176	176	0.721	1.541	2.49	-0.089	-2.156	28.845	-10.47	-3.626	49.871	8.873	10.496	6.528	-17.749	11.529	-13.501	-18.459
177	177	0.72512	1.541	2.467	0.023	-2.094	28.773	-10.207	-3.43	47.994	8.993	10.498	6.635	-17.923	11.279	-11.615	-18.308
178	178	0.72924	1.533	2.445	0.144	-2.056	28.644	-9.927	-3.175	46.035	9.037	10.565	6.685	-18.104	11.123	-9.721	-18.226
179	179	0.73336	1.498	2.414	0.264	-2.045	28.467	-9.647	-2.906	44.014	9.041	10.565	6.768	-18.247	10.928	-7.788	-18.142
180	180	0.73748	1.449	2.385	0.395	-2.065	28.256	-9.386	-2.612	41.936	8.99	10.565	6.827	-18.349	10.759	-5.848	-18.077
181	181	0.7416	1.389	2.358	0.538	-2.126	28.015	-9.14	-2.276	39.817	8.893	10.589	6.81	-18.419	10.643	-3.955	-18.039
182	182	0.74572	1.32	2.331	0.692	-2.225	27.743	-8.909	-1.895	37.668	8.76	10.637	6.681	-18.466	10.586	-2.153	-18.023
183	183	0.74984	1.258	2.311	0.855	-2.334	27.435	-8.721	-1.497	35.466	8.593	10.719	6.43	-18.474	10.589	-0.445	-18.018
184	184	0.75396	1.205	2.295	1.025	-2.43	27.076	-8.583	-1.095	33.188	8.332	10.9	6.067	-18.474	10.706	1.222	-18.114
185	185	0.75808	1.169	2.294	1.203	-2.52	26.683	-8.484	-0.657	30.861	8.027	11.063	5.691	-18.482	10.848	2.891	-18.275
186	186	0.7622	1.138	2.305	1.387	-2.621	26.274	-8.438	-0.194	28.522	7.692	11.193	5.291	-18.439	10.999	4.518	-18.445
187	187	0.76632	1.103	2.328	1.575	-2.735	25.859	-8.45	0.278	26.193	7.333	11.314	4.808	-18.309	11.178	6.031	-18.59
188	188	0.77044	1.06	2.362	1.758	-2.855	25.439	-8.518	0.742	23.879	6.951	11.488	4.163	-18.078	11.437	7.366	-18.702
189	189	0.77456	1.006	2.408	1.934	-2.985	25.003	-8.658	1.189	21.567	6.535	11.843	3.33	-17.729	11.884	8.541	-18.8
190	190	0.77868	0.967	2.468	2.113	-3.084	24.549	-8.917	1.604	19.264	6.102	12.253	2.318	-17.257	12.418	9.513	-18.877
191	191	0.7828	0.934	2.543	2.295	-3.163	24.093	-9.268	2.009	16.999	5.663	12.628	1.333	-16.677	12.957	10.444	-18.92
192	192	0.78692	0.909	2.636	2.479	-3.229	23.656	-9.699	2.408	14.824	5.21	13.02	0.468	-16.01	13.543	11.418	-18.957
193	193	0.79104	0.891	2.745	2.659	-3.283	23.254	-10.194	2.797	12.781	4.738	13.476	-0.189	-15.267	14.207	12.515	-19.004
194	194	0.79516	0.872	2.864	2.83	-3.319	22.895	-10.731	3.16	10.896	4.252	14	-0.546	-14.441	14.934	13.81	-19.041
195	195	0.79928	0.867	3.001	2.985	-3.305	22.625	-11.315	3.458	9.265	3.793	14.428	-0.533	-13.491	15.546	15.232	-18.978
196	196	0.8034	0.863	3.145	3.132	-3.28	22.439	-11.908	3.74	7.879	3.333	14.765	-0.495	-12.447	16.086	16.467	-18.84
197	197	0.80752	0.864	3.3	3.259	-3.23	22.352	-12.487	3.974	6.755	2.9	15.079	-0.529	-11.307	16.617	17.413	-18.58
198	198	0.81164	0.869	3.462	3.365	-3.155	22.366	-13.043	4.157	5.914	2.511	15.266	-0.618	-10.089	17.043	18.032	-18.182
199	199	0.81576	0.877	3.625	3.45	-3.06	22.467	-13.56	4.286	5.361	2.168	15.267	-0.763	-8.824	17.309	18.298	-17.655
200	200	0.81988	0.886	3.777	3.51	-2.938	22.617	-13.984	4.341	5.077	1.857	15.259	-1.103	-7.562	17.585	18.115	-17.024
201	201	0.824	0.89	3.928	3.545	-2.803	22.823	-14.241	4.302	5.123	1.593	15.321	-1.93	-6.557	17.974	17.185	-16.451
