# Supplementary material for: Gait phenotypes in paediatric hereditary spastic paraplegia revealed by dynamic time warping analysis and random forests
Source: PLoS One. 2018 Mar 8;13(3):e0192345. doi: 10.1371/journal.pone.0192345 (PMC5843164; doi:10.1371/journal.pone.0192345)
Supplement: S2 Data — (ZIP) [file pone.0192345.s009.zip › Healthy/Right.SR.HEALTHY12.5.csv]

	Epoch	Time	Pelvic.obliquity	Pelvic.tilt	Pelvic rotation	Hip.abd.add	Hip.flexion	Hip.rotation	Knee.abd.add	Knee.flexion	Knee.rotation	Ankle.abd.add	Ankle.flexion	Ankle.rotation	Forefoot.abd.add	Forefoot.flexion	Forefoot.rotation
1	1	0	-1.728	1.905	8.301	-8.309	28.36	-16.03	4.259	6.341	-1.625	11.53	1.077	-7.285	13.155	26.52	-19.268
2	2	0.00412	-1.65	1.917	8.35	-8.115	28.533	-16.71	3.993	7.12	-1.807	12.136	-0.25	-6.676	14.095	24.844	-19.481
3	3	0.00824	-1.581	1.918	8.398	-7.926	28.715	-17.297	3.684	8.019	-1.894	12.79	-1.895	-6.229	15.168	22.758	-19.654
4	4	0.01236	-1.52	1.926	8.435	-7.764	28.871	-17.771	3.403	8.93	-1.883	13.391	-3.687	-5.983	16.243	20.466	-19.805
5	5	0.01648	-1.454	1.947	8.466	-7.622	29.001	-18.105	3.185	9.804	-1.804	13.714	-5.502	-5.908	17.083	18.039	-19.873
6	6	0.0206	-1.371	1.979	8.494	-7.478	29.134	-18.272	3.026	10.65	-1.689	13.595	-7.28	-5.951	17.509	15.476	-19.781
7	7	0.02472	-1.27	2.021	8.508	-7.319	29.334	-18.241	2.877	11.559	-1.5	13.256	-9.049	-6.126	17.682	12.776	-19.502
8	8	0.02884	-1.146	2.06	8.513	-7.113	29.576	-17.946	2.728	12.514	-1.266	12.974	-10.638	-6.497	17.774	10.195	-19.098
9	9	0.03296	-0.999	2.085	8.49	-6.858	29.847	-17.406	2.587	13.52	-1.04	12.804	-11.789	-7.011	17.781	8.028	-18.653
10	10	0.03708	-0.834	2.072	8.427	-6.539	30.142	-16.633	2.446	14.627	-0.8	12.721	-12.274	-7.665	17.657	6.468	-18.185
11	11	0.0412	-0.634	2.018	8.327	-6.145	30.442	-15.651	2.331	15.843	-0.512	12.652	-12.044	-8.519	17.351	5.534	-17.733
12	12	0.04532	-0.372	1.937	8.203	-5.666	30.717	-14.494	2.285	17.133	-0.145	12.499	-11.248	-9.677	16.839	5.07	-17.358
13	13	0.04944	-0.058	1.829	8.036	-5.066	30.904	-13.183	2.304	18.445	0.27	12.276	-10.246	-11.158	16.237	4.733	-17.112
14	14	0.05356	0.335	1.708	7.869	-4.338	30.976	-11.808	2.379	19.67	0.726	11.844	-9.309	-12.878	15.459	4.269	-16.923
15	15	0.05768	0.745	1.546	7.653	-3.515	30.979	-10.354	2.484	20.917	1.23	11.427	-8.383	-14.779	14.727	3.768	-16.812
16	16	0.0618	1.167	1.35	7.396	-2.621	30.932	-8.882	2.618	22.209	1.776	11.045	-7.364	-16.731	14.085	3.325	-16.719
17	17	0.06592	1.599	1.137	7.11	-1.671	30.825	-7.45	2.776	23.499	2.375	10.654	-6.218	-18.658	13.512	2.976	-16.602
18	18	0.07004	2.024	0.915	6.789	-0.666	30.613	-6.072	2.943	24.676	3.068	10.19	-5.051	-20.612	12.955	2.657	-16.488
19	19	0.07416	2.435	0.708	6.467	0.38	30.243	-4.863	3.035	25.571	3.876	9.6	-3.938	-22.509	12.349	2.375	-16.348
20	20	0.07828	2.807	0.52	6.145	1.393	29.763	-3.796	3.08	26.217	4.72	8.859	-2.929	-24.295	11.663	2.089	-16.209
21	21	0.0824	3.117	0.348	5.812	2.341	29.196	-2.848	3.085	26.65	5.576	8.106	-2.035	-25.947	11.016	1.822	-16.084
22	22	0.08652	3.369	0.194	5.482	3.214	28.561	-2.024	3.051	26.907	6.411	7.379	-1.186	-27.431	10.455	1.63	-15.969
23	23	0.09064	3.571	0.06	5.173	4.01	27.871	-1.336	2.979	27.021	7.185	6.674	-0.317	-28.707	9.981	1.549	-15.862
24	24	0.09476	3.703	-0.064	4.873	4.707	27.129	-0.794	2.855	27.007	7.845	6.019	0.482	-29.726	9.588	1.503	-15.79
25	25	0.09888	3.79	-0.182	4.637	5.278	26.402	-0.528	2.66	26.97	8.33	5.434	1.334	-30.265	9.303	1.573	-15.671
26	26	0.103	3.817	-0.294	4.424	5.726	25.69	-0.415	2.454	26.908	8.633	4.963	2.064	-30.471	9.119	1.604	-15.57
27	27	0.10712	3.803	-0.392	4.253	6.051	25.031	-0.463	2.26	26.86	8.757	4.497	2.742	-30.333	8.94	1.626	-15.462
28	28	0.11124	3.756	-0.471	4.127	6.25	24.452	-0.672	2.086	26.853	8.724	4.076	3.371	-29.88	8.792	1.639	-15.343
29	29	0.11536	3.674	-0.529	4.035	6.324	23.96	-1.032	1.927	26.895	8.567	3.839	3.883	-29.175	8.78	1.621	-15.246
30	30	0.11948	3.592	-0.551	4.017	6.312	23.547	-1.591	1.776	26.923	8.255	3.643	4.305	-28.266	8.775	1.591	-15.233
31	31	0.1236	3.548	-0.561	4.074	6.265	23.166	-2.264	1.645	26.9	7.764	3.468	4.583	-27.154	8.733	1.493	-15.231
32	32	0.12772	3.543	-0.567	4.173	6.215	22.735	-2.982	1.531	26.765	7.159	3.409	4.806	-25.96	8.767	1.429	-15.274
33	33	0.13184	3.587	-0.575	4.299	6.176	22.246	-3.726	1.461	26.536	6.503	3.378	5.013	-24.743	8.821	1.391	-15.35
34	34	0.13596	3.671	-0.587	4.436	6.153	21.701	-4.469	1.433	26.235	5.831	3.386	5.213	-23.538	8.91	1.375	-15.452
35	35	0.14008	3.768	-0.608	4.564	6.155	21.09	-5.17	1.399	25.859	5.127	3.642	5.387	-22.361	9.203	1.42	-15.595
36	36	0.1442	3.873	-0.633	4.689	6.167	20.391	-5.851	1.391	25.369	4.407	3.825	5.531	-21.11	9.414	1.444	-15.677
37	37	0.14832	3.971	-0.681	4.81	6.19	19.613	-6.492	1.399	24.803	3.718	3.986	5.661	-19.911	9.602	1.47	-15.755
38	38	0.15244	4.066	-0.738	4.928	6.22	18.816	-7.091	1.423	24.248	3.084	4.16	5.822	-18.799	9.801	1.508	-15.839
39	39	0.15656	4.138	-0.799	5.023	6.246	18.011	-7.62	1.467	23.714	2.518	4.175	6.036	-17.767	9.855	1.532	-15.896
40	40	0.16068	4.164	-0.865	5.078	6.251	17.207	-8.05	1.529	23.206	2.035	3.944	6.299	-16.822	9.682	1.524	-15.907
41	41	0.1648	4.139	-0.921	5.087	6.219	16.467	-8.388	1.595	22.816	1.675	3.882	6.585	-16.08	9.671	1.532	-15.966
42	42	0.16892	4.03	-0.971	4.981	6.181	15.701	-8.528	1.633	22.372	1.46	3.853	6.8	-15.554	9.687	1.516	-16.019
43	43	0.17304	3.898	-0.987	4.828	6.14	14.986	-8.562	1.656	21.973	1.361	3.907	7.015	-15.199	9.779	1.493	-16.066
44	44	0.17716	3.752	-0.962	4.635	6.081	14.297	-8.515	1.704	21.585	1.385	4.021	7.242	-14.996	9.945	1.482	-16.114
45	45	0.18128	3.6	-0.896	4.416	6.006	13.623	-8.405	1.786	21.192	1.526	4.056	7.529	-14.916	10.06	1.491	-16.142
46	46	0.1854	3.447	-0.796	4.182	5.939	12.971	-8.241	1.877	20.803	1.767	3.86	7.921	-14.93	9.974	1.52	-16.122
47	47	0.18952	3.275	-0.679	3.893	5.899	12.357	-7.982	1.902	20.43	2.049	3.75	8.28	-15.057	9.946	1.543	-16.117
48	48	0.19364	3.07	-0.548	3.529	5.847	11.769	-7.607	1.933	20.065	2.368	3.423	8.676	-15.237	9.728	1.553	-16.084
49	49	0.19776	2.854	-0.407	3.127	5.797	11.247	-7.182	1.93	19.789	2.73	3.24	9.043	-15.531	9.643	1.541	-16.097
50	50	0.20188	2.642	-0.258	2.7	5.757	10.766	-6.718	1.911	19.583	3.121	3.185	9.426	-15.909	9.684	1.544	-16.147
51	51	0.206	2.447	-0.101	2.26	5.729	10.31	-6.226	1.896	19.415	3.524	3.135	9.852	-16.319	9.74	1.568	-16.202
52	52	0.21012	2.279	0.069	1.831	5.718	9.888	-5.727	1.884	19.272	3.923	2.944	10.296	-16.722	9.667	1.559	-16.224
53	53	0.21424	2.137	0.257	1.394	5.714	9.464	-5.262	1.857	19.082	4.359	2.941	10.74	-17.129	9.764	1.633	-16.263
54	54	0.21836	2.003	0.461	0.958	5.713	9.086	-4.83	1.828	18.902	4.784	2.645	11.176	-17.469	9.588	1.632	-16.26
55	55	0.22248	1.891	0.677	0.53	5.721	8.75	-4.45	1.801	18.761	5.191	2.305	11.626	-17.763	9.376	1.625	-16.266
56	56	0.2266	1.805	0.899	0.12	5.738	8.448	-4.13	1.77	18.66	5.572	2.086	12.073	-18.005	9.27	1.636	-16.288
57	57	0.23072	1.746	1.124	-0.269	5.775	8.168	-3.866	1.721	18.585	5.907	2.048	12.487	-18.184	9.317	1.656	-16.322
58	58	0.23484	1.714	1.36	-0.643	5.855	7.903	-3.627	1.628	18.504	6.13	2.101	12.842	-18.298	9.408	1.648	-16.39
59	59	0.23896	1.682	1.592	-1.022	5.932	7.641	-3.434	1.521	18.428	6.289	2.327	13.2	-18.317	9.641	1.702	-16.485
60	60	0.24308	1.641	1.816	-1.4	5.998	7.395	-3.267	1.412	18.372	6.382	2.507	13.546	-18.226	9.814	1.733	-16.553
61	61	0.2472	1.596	2.019	-1.755	6.042	7.147	-3.144	1.32	18.324	6.416	2.631	13.877	-18.062	9.925	1.746	-16.625
62	62	0.25132	1.554	2.205	-2.073	6.069	6.885	-3.081	1.249	18.265	6.418	2.644	14.184	-17.841	9.928	1.718	-16.697
63	63	0.25544	1.514	2.387	-2.357	6.089	6.609	-3.085	1.188	18.177	6.413	2.504	14.459	-17.565	9.783	1.627	-16.743
64	64	0.25956	1.476	2.563	-2.618	6.103	6.314	-3.139	1.108	18.075	6.382	2.482	14.739	-17.249	9.724	1.574	-16.806
65	65	0.26368	1.42	2.718	-2.869	6.089	6.022	-3.245	1.019	18.018	6.347	2.551	15.01	-16.913	9.736	1.517	-16.895
66	66	0.2678	1.333	2.846	-3.121	6.046	5.734	-3.359	0.928	18.004	6.303	2.64	15.308	-16.58	9.768	1.481	-17.005
67	67	0.27192	1.218	2.952	-3.367	5.971	5.432	-3.455	0.836	17.997	6.245	2.861	15.587	-16.277	9.916	1.461	-17.143
68	68	0.27604	1.089	3.046	-3.597	5.879	5.1	-3.535	0.742	17.963	6.176	3.188	15.844	-16.007	10.155	1.456	-17.293
69	69	0.28016	0.974	3.129	-3.792	5.805	4.729	-3.625	0.647	17.884	6.116	3.39	16.142	-15.738	10.277	1.465	-17.412
70	70	0.28428	0.881	3.211	-3.947	5.752	4.317	-3.713	0.576	17.769	6.084	3.445	16.427	-15.556	10.287	1.413	-17.547
71	71	0.2884	0.782	3.279	-4.109	5.704	3.924	-3.784	0.501	17.695	6.126	3.311	16.781	-15.441	10.145	1.36	-17.66
72	72	0.29252	0.675	3.343	-4.281	5.65	3.531	-3.831	0.425	17.638	6.224	3.14	17.156	-15.385	9.985	1.307	-17.764
73	73	0.29664	0.57	3.396	-4.452	5.593	3.117	-3.862	0.357	17.568	6.353	2.932	17.507	-15.384	9.804	1.217	-17.875
74	74	0.30076	0.485	3.435	-4.606	5.547	2.658	-3.894	0.3	17.461	6.503	2.686	17.81	-15.429	9.597	1.075	-17.992
75	75	0.30488	0.438	3.46	-4.725	5.541	2.13	-3.948	0.242	17.298	6.695	2.521	18.096	-15.498	9.482	0.94	-18.084
76	76	0.309	0.434	3.486	-4.82	5.598	1.571	-3.967	0.158	17.101	6.886	2.486	18.372	-15.637	9.487	0.832	-18.19
77	77	0.31312	0.455	3.518	-4.917	5.679	1.018	-3.957	0.089	16.912	7.088	2.353	18.692	-15.789	9.416	0.733	-18.272
78	78	0.31724	0.513	3.556	-4.999	5.793	0.462	-3.926	0.036	16.723	7.305	2.222	19.013	-15.975	9.369	0.63	-18.349
79	79	0.32136	0.61	3.593	-5.064	5.952	-0.109	-3.876	-0.017	16.521	7.512	2.151	19.302	-16.202	9.384	0.512	-18.441
80	80	0.32548	0.742	3.624	-5.115	6.158	-0.707	-3.812	-0.083	16.291	7.682	2.147	19.537	-16.444	9.454	0.369	-18.553
81	81	0.3296	0.906	3.653	-5.142	6.377	-1.339	-3.784	-0.129	16.016	7.839	2.221	19.678	-16.62	9.595	0.172	-18.631
82	82	0.33372	1.079	3.695	-5.174	6.605	-1.983	-3.724	-0.158	15.695	7.951	2.265	19.842	-16.78	9.702	0.016	-18.723
83	83	0.33784	1.25	3.74	-5.214	6.843	-2.645	-3.64	-0.209	15.335	7.99	2.44	20.017	-16.89	9.898	-0.071	-18.83
84	84	0.34196	1.419	3.774	-5.26	7.082	-3.325	-3.555	-0.272	14.963	7.96	2.625	20.242	-16.906	10.069	-0.102	-18.921
85	85	0.34608	1.588	3.791	-5.31	7.315	-4.024	-3.484	-0.333	14.585	7.871	2.753	20.479	-16.827	10.161	-0.134	-18.992
86	86	0.3502	1.757	3.799	-5.357	7.541	-4.749	-3.422	-0.381	14.176	7.725	2.882	20.61	-16.7	10.239	-0.255	-19.074
87	87	0.35432	1.933	3.828	-5.4	7.771	-5.497	-3.375	-0.429	13.706	7.58	3.166	20.705	-16.573	10.452	-0.343	-19.183
88	88	0.35844	2.104	3.876	-5.447	7.996	-6.265	-3.335	-0.473	13.177	7.422	3.457	20.743	-16.438	10.663	-0.461	-19.311
89	89	0.36256	2.267	3.936	-5.498	8.193	-7.016	-3.311	-0.496	12.66	7.24	3.76	20.828	-16.235	10.87	-0.535	-19.428
90	90	0.36668	2.422	4.005	-5.546	8.371	-7.74	-3.313	-0.518	12.174	7.028	4.127	20.914	-15.977	11.116	-0.6	-19.542
91	91	0.3708	2.57	4.078	-5.587	8.547	-8.43	-3.344	-0.567	11.728	6.788	4.623	20.936	-15.691	11.455	-0.701	-19.663
92	92	0.37492	2.708	4.16	-5.629	8.726	-9.078	-3.401	-0.67	11.339	6.543	5.306	20.899	-15.385	11.937	-0.83	-19.778
93	93	0.37904	2.84	4.24	-5.668	8.871	-9.71	-3.503	-0.745	10.981	6.323	5.908	20.794	-15.007	12.35	-1.072	-19.831
94	94	0.38316	2.953	4.311	-5.722	8.993	-10.305	-3.614	-0.817	10.705	6.135	6.338	20.684	-14.623	12.626	-1.416	-19.849
95	95	0.38728	3.061	4.393	-5.77	9.107	-10.841	-3.761	-0.898	10.517	5.997	6.676	20.592	-14.264	12.824	-1.817	-19.858
96	96	0.3914	3.157	4.493	-5.813	9.191	-11.307	-3.939	-0.962	10.423	5.913	6.919	20.506	-13.939	12.956	-2.288	-19.86
97	97	0.39552	3.228	4.609	-5.857	9.22	-11.704	-4.124	-0.982	10.423	5.877	7.04	20.401	-13.647	13.017	-2.858	-19.843
98	98	0.39964	3.281	4.743	-5.883	9.221	-12.041	-4.298	-1.002	10.502	5.897	7.159	20.282	-13.424	13.101	-3.487	-19.799
99	99	0.40376	3.288	4.87	-5.929	9.158	-12.327	-4.464	-1.036	10.693	5.987	7.48	20.049	-13.272	13.406	-4.223	-19.745
100	100	0.40788	3.264	5.007	-5.978	9.057	-12.553	-4.645	-1.094	10.99	6.119	7.908	19.853	-13.131	13.811	-4.953	-19.665
101	101	0.412	3.206	5.152	-6.042	8.923	-12.724	-4.835	-1.195	11.392	6.292	8.355	19.704	-12.982	14.228	-5.704	-19.534
102	102	0.41612	3.115	5.297	-6.128	8.751	-12.845	-5.018	-1.322	11.893	6.496	8.722	19.598	-12.828	14.57	-6.501	-19.351
103	103	0.42024	3.002	5.439	-6.232	8.532	-12.924	-5.184	-1.434	12.477	6.711	8.926	19.526	-12.684	14.77	-7.361	-19.147
104	104	0.42436	2.876	5.577	-6.366	8.289	-12.951	-5.336	-1.565	13.157	6.994	9.098	19.293	-12.605	14.978	-8.437	-18.92
105	105	0.42848	2.743	5.712	-6.502	8.029	-12.962	-5.467	-1.667	13.886	7.278	9.102	18.975	-12.519	15.067	-9.682	-18.647
106	106	0.4326	2.618	5.845	-6.633	7.778	-12.965	-5.582	-1.777	14.647	7.54	9.187	18.513	-12.444	15.244	-11.074	-18.369
107	107	0.43672	2.507	5.967	-6.758	7.546	-12.955	-5.703	-1.92	15.464	7.785	9.397	17.969	-12.382	15.529	-12.543	-18.109
108	108	0.44084	2.412	6.067	-6.882	7.339	-12.928	-5.838	-2.101	16.354	8.006	9.67	17.381	-12.301	15.86	-14.08	-17.847
109	109	0.44496	2.342	6.145	-7.011	7.156	-12.897	-5.949	-2.292	17.301	8.157	9.876	16.651	-12.11	16.13	-15.826	-17.492
110	110	0.44908	2.292	6.2	-7.139	7.002	-12.827	-6.048	-2.508	18.363	8.262	9.957	15.83	-11.815	16.288	-17.777	-17.022
111	111	0.4532	2.231	6.229	-7.27	6.815	-12.768	-6.139	-2.697	19.456	8.296	10.05	14.869	-11.471	16.466	-19.882	-16.549
112	112	0.45732	2.139	6.226	-7.399	6.588	-12.717	-6.218	-2.884	20.597	8.266	10.282	13.846	-11.115	16.769	-22.036	-16.105
113	113	0.46144	2.014	6.179	-7.518	6.322	-12.666	-6.286	-3.07	21.802	8.165	10.617	12.76	-10.744	17.167	-24.256	-15.677
114	114	0.46556	1.855	6.076	-7.619	6.014	-12.605	-6.347	-3.242	23.096	7.973	10.989	11.564	-10.336	17.609	-26.612	-15.248
115	115	0.46968	1.642	5.91	-7.699	5.625	-12.497	-6.41	-3.385	24.54	7.649	11.614	10.211	-9.899	18.301	-29.1	-14.885
116	116	0.4738	1.371	5.669	-7.738	5.192	-12.334	-6.513	-3.564	26.124	7.25	12.2	8.777	-9.414	18.95	-31.723	-14.489
117	117	0.47792	1.033	5.378	-7.744	4.688	-12.13	-6.643	-3.741	27.787	6.772	12.688	7.391	-8.877	19.494	-34.332	-14.092
118	118	0.48204	0.636	5.057	-7.712	4.109	-11.883	-6.818	-3.908	29.51	6.245	13.15	6.056	-8.303	20.006	-36.895	-13.708
119	119	0.48616	0.197	4.724	-7.633	3.472	-11.578	-7.053	-4.062	31.294	5.693	13.621	4.738	-7.701	20.533	-39.435	-13.341
120	120	0.49028	-0.267	4.389	-7.5	2.802	-11.195	-7.357	-4.201	33.155	5.12	14.085	3.377	-7.081	21.082	-42.02	-12.985
121	121	0.4944	-0.752	4.037	-7.316	2.088	-10.743	-7.708	-4.328	35.102	4.555	14.659	1.895	-6.501	21.765	-44.696	-12.665
122	122	0.49852	-1.22	3.682	-7.054	1.375	-10.217	-8.124	-4.436	37.12	3.961	15.064	0.336	-5.946	22.315	-47.459	-12.387
123	123	0.50264	-1.675	3.325	-6.749	0.675	-9.638	-8.572	-4.56	39.158	3.317	15.388	-1.36	-5.361	22.806	-50.336	-12.107
124	124	0.50676	-2.102	2.978	-6.4	0.007	-8.994	-9.064	-4.718	41.211	2.658	15.574	-3.175	-4.764	23.182	-53.317	-11.811
125	125	0.51088	-2.482	2.65	-6.002	-0.605	-8.272	-9.61	-4.914	43.281	2.01	15.553	-5.042	-4.191	23.374	-56.336	-11.515
126	126	0.515	-2.803	2.336	-5.565	-1.145	-7.477	-10.199	-5.152	45.366	1.361	15.301	-6.846	-3.666	23.351	-59.264	-11.265
127	127	0.51912	-3.049	2.023	-5.105	-1.62	-6.592	-10.845	-5.463	47.503	0.807	15.066	-8.381	-3.286	23.312	-61.835	-11.134
128	128	0.52324	-3.236	1.723	-4.639	-2.044	-5.647	-11.531	-5.83	49.684	0.355	14.861	-9.613	-2.987	23.267	-64.075	-11.041
129	129	0.52736	-3.368	1.426	-4.181	-2.421	-4.656	-12.247	-6.253	51.917	0.005	14.747	-10.475	-2.782	23.263	-65.912	-11.009
130	130	0.53148	-3.442	1.134	-3.733	-2.747	-3.633	-12.966	-6.697	54.186	-0.236	14.684	-10.912	-2.697	23.253	-67.301	-11.039
131	131	0.5356	-3.455	0.856	-3.293	-3.011	-2.593	-13.655	-7.12	56.461	-0.362	14.579	-10.891	-2.762	23.141	-68.22	-11.127
132	132	0.53972	-3.401	0.599	-2.871	-3.213	-1.541	-14.291	-7.504	58.695	-0.374	14.366	-10.408	-2.999	22.855	-68.634	-11.303
133	133	0.54384	-3.278	0.38	-2.475	-3.349	-0.462	-14.875	-7.854	60.841	-0.199	13.967	-9.854	-3.525	22.353	-68.913	-11.557
134	134	0.54796	-3.093	0.2	-2.1	-3.417	0.635	-15.397	-8.154	62.876	0.095	13.407	-9.411	-4.241	21.696	-69.242	-11.831
135	135	0.55208	-2.859	0.049	-1.76	-3.421	1.755	-15.872	-8.434	64.811	0.495	12.778	-9.066	-5.136	20.973	-69.587	-12.141
136	136	0.5562	-2.59	-0.082	-1.461	-3.381	2.892	-16.301	-8.697	66.653	1.002	12.171	-8.698	-6.215	20.258	-69.804	-12.529
137	137	0.56032	-2.308	-0.2	-1.203	-3.331	4.026	-16.662	-8.913	68.398	1.616	11.646	-8.126	-7.483	19.596	-69.699	-13.034
138	138	0.56444	-2.062	-0.348	-1.003	-3.313	5.124	-16.896	-9.064	70.024	2.323	11.218	-7.295	-8.902	18.991	-69.193	-13.63
139	139	0.56856	-1.899	-0.55	-0.849	-3.39	6.151	-17.017	-9.132	71.537	3.136	10.822	-6.312	-10.365	18.428	-68.437	-14.198
140	140	0.57268	-1.828	-0.819	-0.742	-3.581	7.103	-17.037	-9.122	72.929	4.009	10.384	-5.305	-11.817	17.864	-67.563	-14.733
141	141	0.5768	-1.827	-1.13	-0.67	-3.859	8.001	-16.967	-9.036	74.199	4.918	9.9	-4.339	-13.264	17.3	-66.637	-15.259
142	142	0.58092	-1.854	-1.453	-0.617	-4.17	8.863	-16.816	-8.873	75.344	5.826	9.389	-3.464	-14.707	16.749	-65.712	-15.796
143	143	0.58504	-1.861	-1.77	-0.568	-4.435	9.691	-16.584	-8.634	76.353	6.672	8.885	-2.717	-16.117	16.228	-64.825	-16.346
144	144	0.58916	-1.777	-2.049	-0.48	-4.576	10.494	-16.363	-8.368	77.18	7.333	8.471	-2.193	-17.313	15.801	-64.039	-16.851
145	145	0.59328	-1.651	-2.328	-0.36	-4.666	11.276	-16.155	-8.081	77.89	7.873	8.037	-1.719	-18.309	15.359	-63.232	-17.281
146	146	0.5974	-1.512	-2.603	-0.215	-4.753	12.053	-15.949	-7.765	78.482	8.303	7.578	-1.269	-19.107	14.897	-62.359	-17.649
147	147	0.60152	-1.37	-2.867	-0.047	-4.846	12.831	-15.743	-7.42	78.96	8.624	7.067	-0.788	-19.702	14.39	-61.378	-17.953
148	148	0.60564	-1.215	-3.107	0.144	-4.932	13.608	-15.542	-7.05	79.322	8.842	6.501	-0.253	-20.097	13.834	-60.281	-18.19
149	149	0.60976	-1.026	-3.293	0.353	-4.989	14.366	-15.336	-6.636	79.531	8.976	5.979	0.232	-20.327	13.319	-59.148	-18.372
150	150	0.61388	-0.787	-3.409	0.599	-4.986	15.141	-15.148	-6.195	79.613	9.009	5.559	0.625	-20.381	12.883	-58.016	-18.472
151	151	0.618	-0.531	-3.474	0.873	-4.966	15.955	-14.974	-5.744	79.601	8.95	5.309	0.945	-20.324	12.588	-56.824	-18.554
152	152	0.62212	-0.275	-3.499	1.176	-4.963	16.821	-14.811	-5.284	79.523	8.805	5.215	1.212	-20.152	12.415	-55.561	-18.619
153	153	0.62624	-0.025	-3.491	1.509	-4.986	17.741	-14.645	-4.807	79.387	8.58	5.221	1.443	-19.875	12.31	-54.227	-18.663
154	154	0.63036	0.218	-3.451	1.866	-5.024	18.706	-14.461	-4.309	79.183	8.278	5.25	1.646	-19.515	12.198	-52.836	-18.684
155	155	0.63448	0.45	-3.359	2.218	-5.047	19.736	-14.26	-3.83	78.888	7.894	5.241	1.754	-19.048	12.012	-51.467	-18.632
156	156	0.6386	0.681	-3.2	2.577	-5.083	20.822	-14.087	-3.365	78.519	7.483	5.131	1.889	-18.506	11.726	-50.046	-18.527
157	157	0.64272	0.901	-2.997	2.935	-5.148	21.94	-13.925	-2.919	78.089	7.081	5.112	1.984	-17.971	11.513	-48.589	-18.427
158	158	0.64684	1.103	-2.759	3.304	-5.25	23.081	-13.78	-2.491	77.599	6.695	5.157	2.051	-17.451	11.345	-47.092	-18.329
159	159	0.65096	1.278	-2.497	3.685	-5.39	24.239	-13.637	-2.081	77.044	6.317	5.232	2.075	-16.939	11.186	-45.578	-18.215
160	160	0.65508	1.41	-2.222	4.054	-5.561	25.406	-13.452	-1.685	76.418	5.936	5.366	1.973	-16.423	11.059	-44.112	-18.066
161	161	0.6592	1.523	-1.919	4.439	-5.763	26.573	-13.26	-1.284	75.703	5.601	5.438	1.829	-16.003	10.868	-42.646	-17.941
162	162	0.66332	1.616	-1.596	4.815	-5.971	27.731	-13.058	-0.925	74.923	5.276	5.636	1.685	-15.644	10.768	-41.11	-17.847
163	163	0.66744	1.702	-1.262	5.2	-6.186	28.87	-12.886	-0.627	74.075	4.954	5.966	1.521	-15.323	10.762	-39.522	-17.777
164	164	0.67156	1.776	-0.922	5.59	-6.414	29.978	-12.749	-0.384	73.156	4.652	6.355	1.333	-15.049	10.799	-37.908	-17.728
165	165	0.67568	1.83	-0.58	5.975	-6.662	31.044	-12.634	-0.184	72.166	4.388	6.763	1.13	-14.845	10.851	-36.27	-17.712
166	166	0.6798	1.859	-0.25	6.357	-6.924	32.062	-12.542	-0.04	71.095	4.159	7.339	0.937	-14.766	11.045	-34.521	-17.789
167	167	0.68392	1.871	0.07	6.732	-7.184	33.018	-12.489	0.041	69.943	3.97	7.799	0.879	-14.747	11.121	-32.639	-17.883
168	168	0.68804	1.891	0.37	7.105	-7.42	33.909	-12.468	0.079	68.709	3.797	8.193	0.928	-14.756	11.12	-30.641	-17.973
169	169	0.69216	1.933	0.65	7.477	-7.614	34.71	-12.49	0.069	67.364	3.653	8.599	1.046	-14.817	11.112	-28.53	-18.078
170	170	0.69628	2.002	0.906	7.845	-7.762	35.415	-12.558	0.018	65.902	3.544	9.002	1.239	-14.941	11.088	-26.304	-18.198
171	171	0.7004	2.089	1.134	8.209	-7.87	36.034	-12.667	-0.063	64.341	3.474	9.329	1.537	-15.126	10.993	-23.953	-18.328
172	172	0.70452	2.187	1.342	8.557	-7.95	36.559	-12.8	-0.159	62.668	3.44	9.654	1.936	-15.373	10.901	-21.465	-18.484
173	173	0.70864	2.295	1.522	8.899	-7.995	36.987	-12.976	-0.296	60.888	3.433	10.017	2.296	-15.617	10.851	-18.971	-18.603
174	174	0.71276	2.412	1.683	9.232	-8.015	37.323	-13.198	-0.472	58.992	3.458	10.429	2.574	-15.849	10.852	-16.509	-18.687
175	175	0.71688	2.534	1.82	9.555	-8.005	37.564	-13.453	-0.669	56.969	3.515	10.789	2.788	-16.078	10.818	-14.08	-18.74
176	176	0.721	2.649	1.929	9.859	-7.972	37.711	-13.717	-0.866	54.823	3.6	11.06	2.967	-16.302	10.723	-11.661	-18.758
177	177	0.72512	2.736	2.006	10.125	-7.929	37.774	-13.948	-1.051	52.568	3.707	11.333	3.121	-16.497	10.649	-9.219	-18.733
178	178	0.72924	2.798	2.044	10.381	-7.898	37.72	-14.176	-1.199	50.181	3.858	11.607	3.113	-16.668	10.617	-6.887	-18.66
179	179	0.73336	2.822	2.073	10.602	-7.873	37.574	-14.368	-1.309	47.655	4.034	11.786	2.948	-16.75	10.536	-4.702	-18.486
180	180	0.73748	2.824	2.099	10.809	-7.855	37.345	-14.524	-1.37	45.009	4.218	11.96	2.672	-16.751	10.478	-2.601	-18.223
181	181	0.7416	2.797	2.116	10.99	-7.85	37.039	-14.617	-1.365	42.272	4.401	12.16	2.314	-16.711	10.476	-0.553	-17.909
182	182	0.74572	2.731	2.118	11.137	-7.865	36.662	-14.63	-1.284	39.481	4.579	12.377	1.905	-16.663	10.527	1.449	-17.579
183	183	0.74984	2.636	2.098	11.265	-7.903	36.218	-14.589	-1.127	36.677	4.744	12.565	1.485	-16.578	10.598	3.402	-17.209
184	184	0.75396	2.494	2.051	11.368	-7.987	35.689	-14.452	-0.854	33.863	4.853	12.787	0.965	-16.455	10.763	5.226	-16.82
185	185	0.75808	2.325	2	11.447	-8.087	35.097	-14.233	-0.502	31.038	4.888	13.053	0.399	-16.274	11.016	6.967	-16.398
186	186	0.7622	2.134	1.944	11.501	-8.207	34.446	-13.94	-0.066	28.208	4.837	13.322	-0.174	-16.088	11.324	8.665	-16.004
187	187	0.76632	1.929	1.879	11.53	-8.328	33.746	-13.589	0.424	25.385	4.683	13.575	-0.731	-15.884	11.664	10.332	-15.645
188	188	0.77044	1.717	1.801	11.533	-8.425	33.012	-13.206	0.918	22.595	4.409	13.806	-1.25	-15.6	12.02	11.969	-15.28
189	189	0.77456	1.497	1.695	11.522	-8.517	32.261	-12.859	1.385	19.923	4.026	13.981	-1.574	-15.141	12.364	13.659	-14.861
190	190	0.77868	1.283	1.574	11.509	-8.603	31.53	-12.59	1.833	17.429	3.554	14.093	-1.805	-14.574	12.702	15.288	-14.476
191	191	0.7828	1.076	1.444	11.49	-8.676	30.81	-12.4	2.257	15.091	2.993	14.164	-1.831	-13.843	13.036	16.968	-14.077
192	192	0.78692	0.882	1.308	11.465	-8.721	30.09	-12.309	2.648	12.886	2.354	14.26	-1.711	-12.986	13.42	18.678	-13.72
193	193	0.79104	0.711	1.167	11.432	-8.715	29.369	-12.338	2.995	10.816	1.656	14.389	-1.498	-12.041	13.85	20.371	-13.444
194	194	0.79516	0.574	1.021	11.39	-8.633	28.662	-12.505	3.281	8.92	0.933	14.476	-1.194	-11.021	14.243	22.002	-13.248
195	195	0.79928	0.486	0.865	11.351	-8.485	28.038	-12.872	3.524	7.375	0.258	14.453	-0.886	-9.927	14.543	23.37	-13.127
196	196	0.8034	0.437	0.708	11.314	-8.293	27.525	-13.381	3.741	6.203	-0.391	14.412	-0.705	-8.796	14.84	24.372	-13.1
197	197	0.80752	0.41	0.527	11.276	-8.062	27.095	-14.013	3.911	5.382	-0.998	14.32	-0.687	-7.598	15.101	24.965	-13.101
198	198	0.81164	0.397	0.32	11.239	-7.794	26.731	-14.764	4.024	4.892	-1.535	14.229	-0.849	-6.382	15.378	25.152	-13.149
199	199	0.81576	0.399	0.092	11.209	-7.489	26.413	-15.627	4.072	4.712	-1.984	14.211	-1.145	-5.202	15.738	24.998	-13.263
200	200	0.81988	0.424	-0.161	11.195	-7.15	26.133	-16.581	4.039	4.855	-2.333	14.324	-1.399	-4.048	16.214	24.653	-13.393
201	201	0.824	0.461	-0.427	11.207	-6.807	25.898	-17.578	3.932	5.39	-2.518	14.429	-1.506	-2.995	16.662	24.108	-13.488
