# Supplementary material for: Gait phenotypes in paediatric hereditary spastic paraplegia revealed by dynamic time warping analysis and random forests
Source: PLoS One. 2018 Mar 8;13(3):e0192345. doi: 10.1371/journal.pone.0192345 (PMC5843164; doi:10.1371/journal.pone.0192345)
Supplement: S2 Data — (ZIP) [file pone.0192345.s009.zip › Healthy/Right.SR.HEALTHY13.1.csv]

	Epoch	Time	Pelvic.obliquity	Pelvic.tilt	Pelvic rotation	Hip.abd.add	Hip.flexion	Hip.rotation	Knee.abd.add	Knee.flexion	Knee.rotation	Ankle.abd.add	Ankle.flexion	Ankle.rotation	Forefoot.abd.add	Forefoot.flexion	Forefoot.rotation
1	1	0	0.137	4.826	3.301	1.732	27.101	8.897	-0.461	-1.292	-34.397	3.076	-3.403	-8.855	6.87	21.94	-31.391
2	2	0.00519	0.189	4.624	3.472	1.861	26.97	8.556	-0.435	-0.471	-34.567	4.811	-4.618	-7.406	8.88	20.911	-30.266
3	3	0.01038	0.221	4.441	3.638	1.978	26.835	8.3	-0.398	0.446	-34.673	5.215	-4.631	-7.59	9.233	20.26	-30.627
4	4	0.01557	0.232	4.287	3.799	2.075	26.691	8.147	-0.337	1.422	-34.698	5.747	-4.557	-7.825	9.662	19.644	-30.88
5	5	0.02076	0.22	4.166	3.955	2.138	26.529	8.097	-0.241	2.403	-34.66	6.391	-4.549	-8.058	10.219	18.951	-30.985
6	6	0.02595	0.197	4.065	4.105	2.183	26.334	8.147	-0.133	3.355	-34.575	7.086	-4.84	-8.383	10.919	17.976	-31.035
7	7	0.03114	0.178	3.979	4.253	2.225	26.098	8.277	-0.03	4.225	-34.465	7.821	-5.628	-8.871	11.811	16.586	-31.128
8	8	0.03633	0.17	3.912	4.4	2.268	25.834	8.464	0.054	4.919	-34.354	8.404	-6.801	-9.435	12.688	14.883	-31.208
9	9	0.04152	0.182	3.871	4.535	2.317	25.564	8.705	0.105	5.367	-34.233	8.603	-8.018	-9.966	13.227	13.129	-31.154
10	10	0.04671	0.224	3.847	4.633	2.395	25.295	9.018	0.116	5.619	-34.121	8.53	-9.033	-10.289	13.434	11.569	-30.832
11	11	0.0519	0.323	3.838	4.697	2.531	25.046	9.419	0.129	5.81	-34.022	8.377	-9.848	-10.398	13.493	10.173	-30.229
12	12	0.05709	0.464	3.824	4.72	2.704	24.827	9.939	0.199	6.101	-33.9	8.353	-10.5	-10.453	13.581	8.892	-29.472
13	13	0.06228	0.637	3.828	4.7	2.891	24.668	10.576	0.362	6.568	-33.723	8.534	-10.981	-10.623	13.753	7.714	-28.721
14	14	0.06747	0.807	3.84	4.6	3.08	24.558	11.349	0.624	7.259	-33.528	8.994	-11.339	-10.913	14.089	6.588	-28.051
15	15	0.07266	0.975	3.872	4.431	3.284	24.487	12.208	0.955	8.137	-33.35	9.737	-11.605	-11.25	14.622	5.511	-27.47
16	16	0.07785	1.11	3.904	4.168	3.48	24.425	13.142	1.351	9.091	-33.099	10.49	-11.676	-11.779	15.092	4.566	-27.063
17	17	0.08304	1.209	3.943	3.823	3.671	24.368	14.094	1.769	10.026	-32.734	11.129	-11.46	-12.505	15.379	3.889	-26.832
18	18	0.08823	1.277	4	3.385	3.874	24.304	15.029	2.168	10.857	-32.287	11.447	-11.128	-13.305	15.379	3.284	-26.685
19	19	0.09342	1.315	4.063	2.902	4.061	24.23	15.863	2.543	11.622	-31.802	11.636	-10.822	-14.088	15.299	2.68	-26.628
20	20	0.09861	1.323	4.149	2.399	4.243	24.168	16.544	2.858	12.339	-31.348	11.766	-10.572	-14.795	15.217	2.083	-26.701
21	21	0.1038	1.294	4.256	1.902	4.394	24.127	17.027	3.115	13.03	-30.919	11.762	-10.307	-15.359	15.054	1.507	-26.851
22	22	0.10899	1.254	4.39	1.425	4.534	24.11	17.244	3.283	13.695	-30.506	11.677	-9.915	-15.683	14.834	1.077	-27.021
23	23	0.11418	1.216	4.522	0.99	4.675	24.076	17.197	3.362	14.312	-30.117	11.417	-9.431	-15.797	14.489	0.721	-27.205
24	24	0.11937	1.178	4.626	0.61	4.819	23.988	16.909	3.33	14.874	-29.756	11.035	-8.874	-15.696	14.05	0.43	-27.37
25	25	0.12456	1.142	4.701	0.304	4.943	23.843	16.411	3.219	15.368	-29.447	10.598	-8.347	-15.371	13.596	0.131	-27.49
26	26	0.12975	1.126	4.761	0.08	5.061	23.66	15.751	3.046	15.795	-29.233	10.166	-7.868	-14.825	13.179	-0.177	-27.552
27	27	0.13494	1.165	4.825	-0.058	5.207	23.449	14.989	2.831	16.153	-29.137	9.792	-7.454	-14.119	12.838	-0.494	-27.567
28	28	0.14013	1.273	4.879	-0.114	5.389	23.2	14.202	2.615	16.448	-29.175	9.443	-7.067	-13.318	12.531	-0.811	-27.545
29	29	0.14532	1.434	4.903	-0.094	5.595	22.9	13.474	2.422	16.709	-29.344	9.143	-6.656	-12.518	12.251	-1.085	-27.519
30	30	0.15051	1.614	4.875	0	5.789	22.539	12.843	2.272	16.946	-29.601	8.895	-6.216	-11.795	11.987	-1.313	-27.499
31	31	0.1557	1.784	4.786	0.153	5.941	22.101	12.346	2.178	17.146	-29.888	8.659	-5.746	-11.189	11.706	-1.51	-27.455
32	32	0.16089	1.927	4.643	0.344	6.051	21.574	12.023	2.143	17.272	-30.176	8.453	-5.296	-10.766	11.44	-1.693	-27.414
33	33	0.16608	2.028	4.455	0.545	6.119	20.954	11.889	2.144	17.311	-30.466	8.326	-4.892	-10.529	11.236	-1.852	-27.396
34	34	0.17127	2.089	4.223	0.749	6.142	20.244	11.899	2.184	17.276	-30.736	8.263	-4.489	-10.45	11.079	-1.959	-27.4
35	35	0.17646	2.126	3.94	0.953	6.14	19.451	12.011	2.259	17.194	-30.965	8.238	-4.081	-10.493	10.953	-2.039	-27.404
36	36	0.18165	2.178	3.597	1.157	6.153	18.579	12.178	2.36	17.086	-31.141	8.238	-3.665	-10.645	10.849	-2.099	-27.412
37	37	0.18684	2.264	3.202	1.346	6.208	17.634	12.374	2.474	16.941	-31.245	8.181	-3.249	-10.878	10.706	-2.18	-27.401
38	38	0.19203	2.379	2.764	1.5	6.308	16.635	12.58	2.582	16.776	-31.266	8.119	-2.778	-11.171	10.548	-2.199	-27.387
39	39	0.19722	2.508	2.311	1.625	6.437	15.617	12.761	2.671	16.602	-31.224	8.075	-2.311	-11.49	10.414	-2.203	-27.387
40	40	0.20241	2.634	1.866	1.708	6.589	14.603	12.923	2.725	16.415	-31.137	8.01	-1.865	-11.801	10.274	-2.214	-27.391
41	41	0.2076	2.753	1.458	1.764	6.744	13.613	13.052	2.75	16.196	-31.051	7.962	-1.486	-12.045	10.17	-2.256	-27.387
42	42	0.21279	2.852	1.12	1.786	6.886	12.689	13.155	2.745	15.963	-30.987	7.94	-1.115	-12.228	10.093	-2.269	-27.411
43	43	0.21798	2.929	0.864	1.788	7.006	11.851	13.194	2.714	15.722	-30.972	7.963	-0.819	-12.288	10.076	-2.312	-27.446
44	44	0.22317	2.974	0.683	1.771	7.089	11.082	13.172	2.665	15.45	-31.009	7.909	-0.519	-12.177	10.003	-2.358	-27.442
45	45	0.22836	2.991	0.555	1.741	7.137	10.356	13.128	2.595	15.145	-31.102	7.9	-0.238	-11.948	9.968	-2.377	-27.419
46	46	0.23355	2.966	0.474	1.696	7.138	9.68	13.055	2.515	14.83	-31.248	7.87	0.07	-11.617	9.903	-2.36	-27.396
47	47	0.23874	2.899	0.447	1.647	7.083	9.065	12.936	2.44	14.513	-31.41	7.777	0.318	-11.202	9.802	-2.423	-27.352
48	48	0.24393	2.784	0.474	1.57	6.982	8.502	12.807	2.345	14.195	-31.548	7.812	0.522	-10.803	9.812	-2.46	-27.352
49	49	0.24912	2.624	0.545	1.47	6.837	7.983	12.665	2.241	13.874	-31.646	7.828	0.702	-10.422	9.807	-2.518	-27.364
50	50	0.25431	2.422	0.65	1.324	6.649	7.504	12.537	2.141	13.559	-31.685	7.84	0.893	-10.077	9.798	-2.563	-27.387
51	51	0.2595	2.189	0.784	1.152	6.421	7.061	12.411	2.053	13.253	-31.658	7.84	1.078	-9.778	9.78	-2.62	-27.417
52	52	0.26469	1.932	0.939	0.959	6.171	6.643	12.268	1.963	12.963	-31.531	7.836	1.303	-9.551	9.746	-2.652	-27.454
53	53	0.26988	1.666	1.102	0.759	5.91	6.242	12.109	1.87	12.696	-31.3	7.877	1.554	-9.407	9.738	-2.65	-27.493
54	54	0.27507	1.399	1.266	0.552	5.638	5.855	11.972	1.791	12.442	-31	7.934	1.802	-9.352	9.742	-2.646	-27.539
55	55	0.28026	1.13	1.429	0.331	5.36	5.478	11.847	1.721	12.201	-30.639	8.028	2.011	-9.369	9.791	-2.667	-27.597
56	56	0.28545	0.857	1.586	0.095	5.077	5.097	11.728	1.65	11.96	-30.254	8.107	2.199	-9.399	9.832	-2.712	-27.647
57	57	0.29064	0.582	1.732	-0.163	4.796	4.703	11.641	1.573	11.704	-29.881	8.163	2.361	-9.437	9.855	-2.781	-27.705
58	58	0.29583	0.314	1.865	-0.455	4.525	4.295	11.61	1.494	11.439	-29.565	8.197	2.512	-9.454	9.856	-2.86	-27.768
59	59	0.30102	0.06	1.992	-0.773	4.268	3.883	11.637	1.418	11.169	-29.335	8.181	2.682	-9.404	9.802	-2.942	-27.811
60	60	0.30621	-0.175	2.115	-1.104	4.029	3.464	11.707	1.344	10.892	-29.16	8.148	2.874	-9.317	9.723	-3.012	-27.836
61	61	0.3114	-0.383	2.229	-1.422	3.811	3.032	11.772	1.273	10.599	-29.016	8.135	3.049	-9.237	9.664	-3.076	-27.89
62	62	0.31659	-0.561	2.328	-1.726	3.612	2.582	11.822	1.205	10.284	-28.898	8.133	3.218	-9.131	9.614	-3.129	-27.944
63	63	0.32178	-0.697	2.423	-2.018	3.453	2.127	11.863	1.138	9.966	-28.822	8.176	3.376	-8.99	9.603	-3.169	-27.999
64	64	0.32697	-0.783	2.514	-2.302	3.343	1.671	11.883	1.071	9.651	-28.777	8.214	3.515	-8.821	9.594	-3.231	-28.067
65	65	0.33216	-0.826	2.592	-2.586	3.276	1.196	11.904	1.003	9.338	-28.741	8.288	3.68	-8.654	9.605	-3.257	-28.144
66	66	0.33735	-0.853	2.651	-2.858	3.224	0.692	11.925	0.934	9.008	-28.709	8.346	3.823	-8.507	9.61	-3.304	-28.232
67	67	0.34254	-0.884	2.683	-3.122	3.159	0.147	11.968	0.873	8.654	-28.675	8.331	3.961	-8.391	9.556	-3.382	-28.313
68	68	0.34773	-0.919	2.693	-3.359	3.077	-0.426	12.013	0.821	8.286	-28.652	8.36	4.044	-8.319	9.555	-3.483	-28.425
69	69	0.35292	-0.952	2.669	-3.574	2.983	-1.032	12.052	0.797	7.93	-28.622	8.4	4.172	-8.252	9.564	-3.556	-28.521
70	70	0.35811	-0.972	2.617	-3.743	2.893	-1.666	12.059	0.786	7.578	-28.6	8.425	4.337	-8.188	9.551	-3.61	-28.613
71	71	0.3633	-0.978	2.539	-3.875	2.814	-2.331	12.045	0.768	7.216	-28.611	8.497	4.464	-8.117	9.581	-3.671	-28.718
72	72	0.36849	-0.972	2.436	-3.972	2.736	-3.041	12.041	0.77	6.818	-28.649	8.495	4.608	-8.059	9.552	-3.741	-28.814
73	73	0.37368	-0.957	2.311	-4.058	2.671	-3.784	12.06	0.766	6.406	-28.735	8.493	4.752	-8.009	9.517	-3.804	-28.933
74	74	0.37887	-0.932	2.16	-4.143	2.609	-4.557	12.081	0.763	6.003	-28.851	8.57	4.913	-7.941	9.54	-3.826	-29.064
75	75	0.38406	-0.897	1.994	-4.222	2.555	-5.342	12.085	0.777	5.623	-28.944	8.623	5.091	-7.893	9.547	-3.863	-29.204
76	76	0.38925	-0.851	1.828	-4.293	2.508	-6.125	12.065	0.8	5.267	-29.019	8.708	5.302	-7.85	9.573	-3.876	-29.35
77	77	0.39444	-0.787	1.663	-4.351	2.479	-6.897	12.015	0.827	4.931	-29.092	8.791	5.54	-7.79	9.585	-3.877	-29.497
78	78	0.39963	-0.697	1.497	-4.397	2.485	-7.656	11.918	0.848	4.629	-29.138	8.865	5.764	-7.733	9.591	-3.909	-29.655
79	79	0.40482	-0.58	1.33	-4.428	2.521	-8.398	11.771	0.871	4.378	-29.127	8.934	5.977	-7.701	9.595	-3.982	-29.819
80	80	0.41001	-0.443	1.174	-4.459	2.584	-9.107	11.583	0.889	4.191	-29.053	9.051	6.195	-7.705	9.63	-4.063	-30.002
81	81	0.4152	-0.289	1.032	-4.513	2.667	-9.775	11.371	0.915	4.077	-28.903	9.156	6.467	-7.732	9.643	-4.14	-30.18
82	82	0.42039	-0.118	0.907	-4.598	2.768	-10.405	11.145	0.946	4.019	-28.672	9.187	6.771	-7.779	9.59	-4.258	-30.34
83	83	0.42558	0.062	0.802	-4.711	2.881	-10.992	10.899	0.963	4.016	-28.368	9.225	7.094	-7.832	9.528	-4.383	-30.482
84	84	0.43077	0.236	0.721	-4.852	2.988	-11.525	10.651	0.976	4.083	-28.02	9.272	7.431	-7.9	9.465	-4.526	-30.619
85	85	0.43596	0.389	0.662	-5.009	3.077	-11.999	10.411	0.981	4.233	-27.675	9.388	7.777	-7.964	9.445	-4.669	-30.761
86	86	0.44115	0.515	0.621	-5.175	3.14	-12.424	10.177	0.972	4.445	-27.342	9.607	8.116	-8.03	9.497	-4.796	-30.915
87	87	0.44634	0.609	0.599	-5.345	3.17	-12.813	9.934	0.956	4.684	-26.994	9.763	8.438	-8.095	9.495	-4.986	-31.054
88	88	0.45153	0.667	0.602	-5.523	3.162	-13.163	9.7	0.94	4.94	-26.65	9.789	8.731	-8.151	9.394	-5.278	-31.164
89	89	0.45672	0.689	0.63	-5.714	3.118	-13.47	9.488	0.914	5.224	-26.318	9.771	8.977	-8.197	9.265	-5.653	-31.252
90	90	0.46191	0.687	0.688	-5.929	3.053	-13.729	9.31	0.875	5.548	-26.022	9.757	9.182	-8.199	9.147	-6.089	-31.309
91	91	0.4671	0.667	0.765	-6.164	2.968	-13.961	9.185	0.835	5.888	-25.782	9.734	9.322	-8.163	9.045	-6.606	-31.348
92	92	0.47229	0.635	0.867	-6.408	2.865	-14.16	9.094	0.795	6.241	-25.596	9.781	9.337	-8.087	9.043	-7.212	-31.376
93	93	0.47748	0.595	0.987	-6.646	2.761	-14.336	9.017	0.754	6.604	-25.454	9.789	9.218	-7.975	9.06	-7.973	-31.389
94	94	0.48267	0.536	1.12	-6.875	2.632	-14.483	8.933	0.729	6.992	-25.333	9.736	9.025	-7.829	9.064	-8.851	-31.378
95	95	0.48786	0.474	1.268	-7.087	2.503	-14.608	8.833	0.704	7.403	-25.204	9.65	8.815	-7.666	9.05	-9.784	-31.338
96	96	0.49305	0.404	1.422	-7.276	2.357	-14.727	8.704	0.684	7.82	-25.033	9.555	8.536	-7.465	9.064	-10.804	-31.224
97	97	0.49824	0.323	1.574	-7.464	2.195	-14.848	8.564	0.661	8.243	-24.89	9.449	8.224	-7.173	9.078	-11.878	-31.05
98	98	0.50343	0.223	1.714	-7.646	2.004	-14.98	8.411	0.631	8.671	-24.799	9.369	7.878	-6.812	9.112	-12.983	-30.86
99	99	0.50862	0.125	1.845	-7.827	1.796	-15.116	8.243	0.619	9.119	-24.659	9.273	7.535	-6.455	9.146	-14.113	-30.64
100	100	0.51381	0.04	1.981	-7.992	1.59	-15.251	8.067	0.629	9.568	-24.498	9.143	7.038	-6.08	9.23	-15.412	-30.379
101	101	0.519	-0.026	2.12	-8.147	1.394	-15.384	7.89	0.647	10.025	-24.332	9.039	6.448	-5.678	9.384	-16.792	-30.086
102	102	0.52419	-0.071	2.261	-8.286	1.215	-15.505	7.683	0.662	10.517	-24.14	8.941	5.855	-5.261	9.542	-18.199	-29.768
103	103	0.52938	-0.078	2.403	-8.405	1.073	-15.621	7.467	0.665	11.034	-23.952	8.886	5.287	-4.81	9.72	-19.579	-29.418
104	104	0.53457	-0.06	2.545	-8.507	0.947	-15.736	7.258	0.667	11.56	-23.779	8.851	4.651	-4.303	9.939	-21.025	-29.012
105	105	0.53976	-0.031	2.693	-8.598	0.823	-15.846	7.059	0.67	12.086	-23.621	8.811	3.928	-3.756	10.184	-22.559	-28.562
106	106	0.54495	-0.007	2.839	-8.702	0.687	-15.957	6.887	0.678	12.62	-23.488	8.708	3.189	-3.173	10.388	-24.149	-28.078
107	107	0.55014	0.008	2.978	-8.822	0.536	-16.062	6.737	0.684	13.183	-23.385	8.596	2.436	-2.612	10.587	-25.766	-27.633
108	108	0.55533	0.005	3.109	-8.945	0.364	-16.15	6.596	0.693	13.792	-23.271	8.497	1.669	-2.108	10.803	-27.405	-27.222
109	109	0.56052	-0.026	3.242	-9.058	0.167	-16.196	6.46	0.707	14.462	-23.153	8.359	0.849	-1.66	11.011	-29.135	-26.833
110	110	0.56571	-0.096	3.391	-9.153	-0.054	-16.167	6.314	0.713	15.205	-23.055	8.243	-0.046	-1.245	11.26	-30.933	-26.476
111	111	0.5709	-0.215	3.561	-9.221	-0.31	-16.034	6.146	0.724	16.042	-22.98	8.102	-0.968	-0.851	11.499	-32.783	-26.144
112	112	0.57609	-0.381	3.757	-9.24	-0.592	-15.794	5.959	0.747	16.98	-22.939	7.965	-1.832	-0.507	11.718	-34.598	-25.859
113	113	0.58128	-0.587	3.974	-9.205	-0.898	-15.454	5.763	0.793	18.034	-22.92	7.894	-2.625	-0.252	11.967	-36.351	-25.648
114	114	0.58647	-0.829	4.209	-9.102	-1.224	-15.013	5.534	0.859	19.209	-22.922	7.893	-3.476	-0.046	12.305	-38.164	-25.478
115	115	0.59166	-1.114	4.45	-8.92	-1.576	-14.485	5.257	0.944	20.5	-22.977	7.898	-4.472	0.188	12.718	-40.145	-25.294
116	116	0.59685	-1.446	4.681	-8.659	-1.97	-13.893	4.92	1.046	21.898	-23.074	7.972	-5.604	0.39	13.252	-42.246	-25.168
117	117	0.60204	-1.818	4.901	-8.33	-2.395	-13.246	4.535	1.139	23.405	-23.206	8.179	-6.826	0.524	13.93	-44.402	-25.134
118	118	0.60723	-2.211	5.114	-7.943	-2.829	-12.549	4.137	1.24	25.011	-23.404	8.32	-8.193	0.634	14.614	-46.747	-25.135
119	119	0.61242	-2.602	5.333	-7.498	-3.256	-11.785	3.701	1.336	26.708	-23.669	8.36	-9.741	0.803	15.296	-49.315	-25.108
120	120	0.61761	-2.966	5.567	-7.008	-3.654	-10.951	3.231	1.411	28.459	-23.983	8.33	-11.418	1.014	15.976	-52.009	-25.07
121	121	0.6228	-3.262	5.816	-6.498	-3.971	-10.049	2.762	1.444	30.262	-24.338	8.183	-13.105	1.198	16.553	-54.73	-25.075
122	122	0.62799	-3.48	6.055	-5.99	-4.199	-9.11	2.295	1.412	32.109	-24.673	7.898	-14.803	1.253	16.99	-57.486	-25.171
123	123	0.63318	-3.637	6.253	-5.501	-4.368	-8.163	1.817	1.315	34.009	-24.939	7.48	-16.497	1.194	17.287	-60.288	-25.314
124	124	0.63837	-3.781	6.407	-5.065	-4.524	-7.206	1.338	1.148	35.964	-25.113	6.979	-18.005	1.051	17.415	-62.958	-25.489
125	125	0.64356	-3.922	6.536	-4.699	-4.672	-6.212	0.891	0.913	38.005	-25.169	6.558	-19.111	0.732	17.406	-65.252	-25.806
126	126	0.64875	-4.068	6.632	-4.411	-4.826	-5.188	0.486	0.629	40.114	-25.088	6.223	-19.731	0.177	17.221	-67.079	-26.326
127	127	0.65394	-4.214	6.7	-4.193	-4.973	-4.131	0.133	0.302	42.249	-24.882	5.859	-20.049	-0.555	16.842	-68.629	-26.945
128	128	0.65913	-4.362	6.733	-4.05	-5.121	-3.059	-0.168	-0.046	44.37	-24.531	5.495	-20.241	-1.425	16.381	-70.037	-27.575
129	129	0.66432	-4.506	6.733	-3.98	-5.259	-1.977	-0.407	-0.41	46.46	-24.03	5.234	-20.386	-2.441	15.959	-71.315	-28.215
130	130	0.66951	-4.644	6.702	-3.981	-5.374	-0.892	-0.574	-0.787	48.495	-23.435	5.083	-20.483	-3.608	15.584	-72.434	-28.911
131	131	0.6747	-4.778	6.643	-4.043	-5.47	0.193	-0.673	-1.163	50.473	-22.77	5.023	-20.517	-4.93	15.241	-73.382	-29.688
132	132	0.67989	-4.918	6.567	-4.151	-5.562	1.28	-0.702	-1.513	52.386	-22.049	5.076	-20.513	-6.355	14.969	-74.166	-30.502
133	133	0.68508	-5.067	6.483	-4.29	-5.65	2.372	-0.67	-1.836	54.232	-21.327	5.269	-20.431	-7.75	14.789	-74.733	-31.283
134	134	0.69027	-5.208	6.385	-4.447	-5.711	3.452	-0.573	-2.12	55.988	-20.668	5.553	-20.198	-9.052	14.642	-75.012	-32.023
135	135	0.69546	-5.308	6.267	-4.601	-5.717	4.492	-0.419	-2.345	57.623	-20.11	5.879	-19.742	-10.248	14.47	-74.937	-32.742
136	136	0.70065	-5.341	6.128	-4.728	-5.638	5.481	-0.244	-2.523	59.114	-19.655	6.172	-19.079	-11.293	14.221	-74.55	-33.39
137	137	0.70584	-5.309	5.986	-4.809	-5.483	6.437	-0.075	-2.66	60.459	-19.31	6.384	-18.27	-12.115	13.881	-73.936	-33.894
138	138	0.71103	-5.227	5.86	-4.847	-5.275	7.381	0.097	-2.755	61.649	-19.125	6.484	-17.368	-12.631	13.457	-73.156	-34.213
139	139	0.71622	-5.116	5.761	-4.836	-5.035	8.316	0.266	-2.815	62.674	-19.11	6.487	-16.405	-12.849	12.965	-72.23	-34.37
140	140	0.72141	-4.985	5.696	-4.774	-4.778	9.252	0.432	-2.834	63.536	-19.205	6.395	-15.435	-12.831	12.411	-71.22	-34.367
141	141	0.7266	-4.847	5.664	-4.665	-4.521	10.198	0.601	-2.802	64.265	-19.376	6.237	-14.508	-12.618	11.832	-70.18	-34.214
142	142	0.73179	-4.717	5.661	-4.522	-4.282	11.16	0.766	-2.736	64.874	-19.644	6.074	-13.692	-12.196	11.311	-69.141	-33.93
143	143	0.73698	-4.596	5.674	-4.356	-4.065	12.121	0.936	-2.637	65.351	-19.982	5.905	-13.008	-11.622	10.845	-68.118	-33.552
144	144	0.74217	-4.488	5.705	-4.168	-3.879	13.079	1.13	-2.487	65.699	-20.355	5.709	-12.454	-10.955	10.406	-67.122	-33.099
145	145	0.74736	-4.393	5.756	-3.966	-3.723	14.049	1.347	-2.288	65.938	-20.718	5.499	-11.958	-10.267	9.977	-66.093	-32.61
146	146	0.75255	-4.295	5.833	-3.745	-3.583	15.045	1.566	-2.047	66.082	-21.063	5.303	-11.46	-9.593	9.566	-64.959	-32.123
147	147	0.75774	-4.177	5.934	-3.512	-3.436	16.05	1.806	-1.763	66.117	-21.414	5.195	-10.931	-8.959	9.213	-63.65	-31.682
148	148	0.76293	-4.024	6.066	-3.269	-3.257	17.065	2.058	-1.445	66.046	-21.785	5.111	-10.411	-8.369	8.88	-62.245	-31.286
149	149	0.76812	-3.846	6.219	-3.048	-3.051	18.084	2.347	-1.079	65.867	-22.105	4.987	-9.897	-7.929	8.52	-60.777	-30.966
150	150	0.77331	-3.652	6.381	-2.848	-2.839	19.098	2.669	-0.666	65.594	-22.375	4.874	-9.358	-7.631	8.168	-59.199	-30.733
151	151	0.7785	-3.448	6.538	-2.665	-2.621	20.082	3.025	-0.213	65.231	-22.641	4.777	-8.755	-7.454	7.813	-57.484	-30.6
152	152	0.78369	-3.235	6.688	-2.484	-2.402	21.035	3.419	0.29	64.794	-22.92	4.691	-8.127	-7.366	7.461	-55.691	-30.541
153	153	0.78888	-3.022	6.832	-2.31	-2.191	21.954	3.867	0.851	64.257	-23.202	4.573	-7.547	-7.406	7.108	-53.886	-30.573
154	154	0.79407	-2.81	6.973	-2.135	-1.989	22.841	4.345	1.454	63.615	-23.488	4.395	-7.038	-7.58	6.739	-52.1	-30.707
155	155	0.79926	-2.609	7.093	-1.953	-1.805	23.681	4.838	2.069	62.883	-23.8	4.206	-6.6	-7.88	6.388	-50.32	-30.957
156	156	0.80445	-2.412	7.184	-1.774	-1.628	24.47	5.358	2.695	62.083	-24.15	4.062	-6.235	-8.25	6.1	-48.542	-31.278
157	157	0.80964	-2.223	7.252	-1.603	-1.468	25.206	5.927	3.351	61.186	-24.562	3.913	-5.92	-8.636	5.833	-46.752	-31.636
158	158	0.81483	-2.039	7.308	-1.439	-1.324	25.891	6.534	4.037	60.17	-25.046	3.681	-5.635	-9.017	5.526	-44.961	-32.016
159	159	0.82002	-1.86	7.348	-1.278	-1.194	26.524	7.148	4.717	59.051	-25.599	3.413	-5.364	-9.385	5.204	-43.144	-32.419
160	160	0.82521	-1.683	7.374	-1.128	-1.063	27.112	7.756	5.35	57.839	-26.244	3.14	-5.167	-9.681	4.905	-41.345	-32.808
161	161	0.8304	-1.51	7.387	-0.978	-0.939	27.655	8.349	5.936	56.528	-26.977	2.87	-5.089	-9.867	4.656	-39.597	-33.145
162	162	0.83559	-1.339	7.388	-0.815	-0.839	28.154	8.908	6.48	55.118	-27.78	2.624	-5.131	-9.954	4.48	-37.889	-33.433
163	163	0.84078	-1.163	7.378	-0.637	-0.759	28.615	9.409	6.958	53.632	-28.647	2.463	-5.229	-9.933	4.397	-36.142	-33.677
164	164	0.84597	-0.99	7.356	-0.458	-0.686	29.037	9.855	7.344	52.073	-29.575	2.38	-5.327	-9.783	4.37	-34.306	-33.853
165	165	0.85116	-0.831	7.329	-0.28	-0.634	29.415	10.249	7.641	50.43	-30.52	2.336	-5.424	-9.536	4.369	-32.404	-33.958
166	166	0.85635	-0.705	7.299	-0.104	-0.623	29.744	10.587	7.843	48.696	-31.444	2.366	-5.524	-9.225	4.422	-30.416	-34.002
167	167	0.86154	-0.601	7.262	0.054	-0.628	30.032	10.855	7.918	46.895	-32.316	2.517	-5.639	-8.852	4.565	-28.336	-33.976
168	168	0.86673	-0.512	7.212	0.19	-0.634	30.277	11.018	7.853	45.045	-33.072	2.746	-5.751	-8.471	4.758	-26.178	-33.9
169	169	0.87192	-0.431	7.148	0.315	-0.646	30.474	11.076	7.668	43.146	-33.701	3.029	-5.858	-8.132	4.979	-23.958	-33.815
170	170	0.87711	-0.367	7.081	0.446	-0.679	30.637	11.044	7.382	41.202	-34.195	3.385	-5.913	-7.856	5.217	-21.626	-33.729
171	171	0.8823	-0.321	7.015	0.582	-0.734	30.776	10.923	7.017	39.233	-34.49	3.879	-5.918	-7.678	5.536	-19.168	-33.627
172	172	0.88749	-0.275	6.957	0.698	-0.781	30.906	10.719	6.583	37.252	-34.562	4.503	-5.921	-7.588	5.954	-16.64	-33.483
173	173	0.89268	-0.246	6.9	0.788	-0.826	31.013	10.451	6.08	35.255	-34.405	5.216	-5.934	-7.58	6.439	-14.082	-33.282
174	174	0.89787	-0.231	6.845	0.839	-0.856	31.097	10.169	5.539	33.241	-34.029	5.904	-5.977	-7.627	6.907	-11.586	-32.975
175	175	0.90306	-0.24	6.787	0.861	-0.893	31.149	9.89	4.984	31.193	-33.443	6.57	-6.046	-7.725	7.363	-9.143	-32.554
176	176	0.90825	-0.262	6.732	0.858	-0.931	31.17	9.62	4.433	29.098	-32.679	7.121	-6.159	-7.788	7.751	-6.825	-31.945
177	177	0.91344	-0.312	6.685	0.834	-0.977	31.172	9.408	3.911	26.984	-31.791	7.563	-6.246	-7.715	8.054	-4.598	-31.059
178	178	0.91863	-0.375	6.634	0.799	-1.024	31.137	9.288	3.446	24.841	-30.874	7.868	-6.356	-7.564	8.274	-2.508	-30.003
179	179	0.92382	-0.454	6.571	0.761	-1.082	31.059	9.276	3.021	22.675	-29.963	8.078	-6.513	-7.425	8.423	-0.542	-28.881
180	180	0.92901	-0.559	6.5	0.728	-1.16	30.942	9.356	2.613	20.497	-29.056	8.172	-6.749	-7.32	8.48	1.263	-27.723
181	181	0.9342	-0.689	6.417	0.69	-1.266	30.791	9.547	2.255	18.32	-28.2	8.101	-7.108	-7.237	8.436	2.837	-26.554
182	182	0.93939	-0.837	6.315	0.637	-1.377	30.594	9.862	1.916	16.149	-27.476	7.926	-7.392	-7.164	8.261	4.414	-25.431
183	183	0.94458	-0.99	6.188	0.555	-1.469	30.353	10.287	1.574	14.003	-26.903	7.704	-7.467	-7.13	7.972	6.148	-24.422
184	184	0.94977	-1.149	6.041	0.446	-1.55	30.075	10.815	1.249	11.905	-26.495	7.253	-7.392	-7.347	7.434	7.92	-23.756
185	185	0.95496	-1.302	5.88	0.33	-1.621	29.772	11.408	0.942	9.874	-26.254	6.79	-7.84	-7.511	7.061	9.124	-23.151
186	186	0.96015	-1.439	5.706	0.224	-1.685	29.449	12.044	0.649	7.932	-26.193	6.728	-8.733	-7.045	7.218	9.916	-22.062
187	187	0.96534	-1.547	5.521	0.131	-1.735	29.123	12.701	0.373	6.111	-26.331	6.564	-9.665	-6.88	7.294	10.57	-21.432
188	188	0.97053	-1.617	5.325	0.044	-1.761	28.803	13.343	0.123	4.451	-26.631	6.415	-10.587	-6.96	7.4	11.143	-21.206
189	189	0.97572	-1.649	5.12	-0.037	-1.756	28.489	13.938	-0.095	2.971	-27.052	6.291	-11.39	-7.232	7.53	11.711	-21.326
190	190	0.98091	-1.64	4.913	-0.117	-1.717	28.178	14.489	-0.269	1.674	-27.634	6.175	-11.992	-7.604	7.67	12.332	-21.734
191	191	0.9861	-1.584	4.707	-0.193	-1.635	27.878	14.961	-0.407	0.567	-28.4	6.045	-12.346	-7.943	7.798	13.035	-22.356
192	192	0.99129	-1.488	4.501	-0.255	-1.513	27.593	15.292	-0.521	-0.335	-29.281	5.919	-12.455	-8.204	7.911	13.81	-23.133
193	193	0.99648	-1.358	4.295	-0.29	-1.365	27.323	15.468	-0.603	-1.035	-30.221	5.796	-12.317	-8.414	7.992	14.659	-24.047
194	194	1.00167	-1.199	4.091	-0.289	-1.195	27.074	15.479	-0.65	-1.533	-31.187	5.664	-11.933	-8.566	8.014	15.567	-25.065
195	195	1.00686	-1.017	3.891	-0.248	-1.009	26.853	15.307	-0.667	-1.817	-32.133	5.565	-11.372	-8.644	8.007	16.477	-26.14
196	196	1.01205	-0.828	3.694	-0.177	-0.813	26.663	14.962	-0.672	-1.878	-33.006	5.586	-10.713	-8.625	8.037	17.34	-27.206
197	197	1.01724	-0.645	3.499	-0.093	-0.61	26.5	14.478	-0.661	-1.723	-33.772	5.691	-9.961	-8.511	8.067	18.133	-28.215
198	198	1.02243	-0.481	3.312	0.005	-0.408	26.36	13.871	-0.629	-1.369	-34.384	5.832	-9.134	-8.337	8.062	18.816	-29.135
199	199	1.02762	-0.335	3.136	0.118	-0.209	26.243	13.168	-0.596	-0.809	-34.802	6.173	-8.248	-8.153	8.144	19.443	-29.956
200	200	1.03281	-0.212	2.982	0.253	-0.026	26.155	12.415	-0.555	-0.069	-35.048	6.649	-7.381	-7.943	8.302	19.922	-30.625
201	201	1.038	-0.103	2.856	0.398	0.154	26.09	11.638	-0.504	0.819	-35.064	7.251	-6.626	-7.779	8.577	20.183	-31.132
