# Supplementary material for: Gait phenotypes in paediatric hereditary spastic paraplegia revealed by dynamic time warping analysis and random forests
Source: PLoS One. 2018 Mar 8;13(3):e0192345. doi: 10.1371/journal.pone.0192345 (PMC5843164; doi:10.1371/journal.pone.0192345)
Supplement: S2 Data — (ZIP) [file pone.0192345.s009.zip › Healthy/Right.SR.HEALTHY13.2.csv]

	Epoch	Time	Pelvic.obliquity	Pelvic.tilt	Pelvic rotation	Hip.abd.add	Hip.flexion	Hip.rotation	Knee.abd.add	Knee.flexion	Knee.rotation	Ankle.abd.add	Ankle.flexion	Ankle.rotation	Forefoot.abd.add	Forefoot.flexion	Forefoot.rotation
1	1	0	-0.008	3.931	-1.797	2.505	25.725	8.526	-0.273	2.833	-34.35	7.428	-8.419	-4.832	11.265	15.559	-32.368
2	2	0.00557	-0.039	4.078	-1.612	2.511	25.84	8.083	-0.18	3.538	-34.469	7.922	-8.365	-4.733	11.82	15.185	-32.707
3	3	0.01114	-0.059	4.224	-1.418	2.52	25.919	7.707	-0.101	4.265	-34.533	8.527	-8.477	-4.683	12.516	14.654	-32.968
4	4	0.01671	-0.066	4.365	-1.216	2.536	25.945	7.426	-0.045	4.959	-34.508	9.204	-8.965	-4.756	13.402	13.798	-33.15
5	5	0.02228	-0.064	4.5	-1.016	2.557	25.921	7.264	0.003	5.548	-34.437	9.711	-9.891	-5.032	14.314	12.511	-33.329
6	6	0.02785	-0.046	4.631	-0.825	2.585	25.862	7.227	0.047	5.963	-34.323	9.865	-10.996	-5.517	14.97	10.998	-33.494
7	7	0.03342	0.002	4.734	-0.641	2.642	25.765	7.332	0.072	6.223	-34.172	9.82	-12.026	-6.03	15.372	9.541	-33.466
8	8	0.03899	0.098	4.811	-0.476	2.74	25.643	7.596	0.117	6.442	-33.977	9.707	-12.878	-6.418	15.605	8.168	-33.095
9	9	0.04456	0.251	4.863	-0.337	2.896	25.522	8.034	0.195	6.773	-33.686	9.898	-13.615	-6.874	15.972	6.919	-32.564
10	10	0.05013	0.443	4.904	-0.235	3.087	25.407	8.675	0.337	7.234	-33.322	10.244	-14.048	-7.516	16.27	5.871	-32.004
11	11	0.0557	0.646	4.927	-0.188	3.294	25.293	9.512	0.552	7.847	-32.953	10.785	-14.119	-8.336	16.536	5.114	-31.531
12	12	0.06127	0.834	4.932	-0.205	3.504	25.171	10.491	0.836	8.59	-32.615	11.499	-13.989	-9.222	16.859	4.509	-31.125
13	13	0.06684	1.009	4.925	-0.283	3.709	25.023	11.548	1.191	9.364	-32.282	12.208	-13.727	-10.164	17.15	3.982	-30.777
14	14	0.07241	1.168	4.907	-0.42	3.92	24.84	12.606	1.588	10.076	-31.912	12.623	-13.284	-11.198	17.168	3.528	-30.518
15	15	0.07798	1.315	4.881	-0.614	4.148	24.634	13.586	1.964	10.716	-31.49	12.86	-12.724	-12.29	17.018	3.195	-30.388
16	16	0.08355	1.448	4.857	-0.852	4.389	24.413	14.432	2.302	11.283	-31.085	12.928	-12.114	-13.309	16.762	2.935	-30.365
17	17	0.08912	1.567	4.827	-1.1	4.631	24.174	15.05	2.586	11.805	-30.716	12.844	-11.454	-14.123	16.435	2.725	-30.395
18	18	0.09469	1.673	4.801	-1.343	4.874	23.934	15.414	2.795	12.298	-30.368	12.603	-10.785	-14.693	16.031	2.506	-30.432
19	19	0.10026	1.762	4.788	-1.564	5.101	23.692	15.527	2.917	12.751	-30.082	12.275	-10.172	-14.973	15.614	2.25	-30.461
20	20	0.10583	1.827	4.795	-1.753	5.306	23.453	15.376	2.946	13.16	-29.855	11.863	-9.645	-14.964	15.193	1.926	-30.483
21	21	0.1114	1.871	4.803	-1.892	5.475	23.203	14.993	2.903	13.523	-29.734	11.452	-9.162	-14.664	14.825	1.615	-30.509
22	22	0.11697	1.915	4.811	-1.964	5.62	22.932	14.444	2.801	13.827	-29.76	11.098	-8.71	-14.116	14.536	1.358	-30.542
23	23	0.12254	1.983	4.834	-1.957	5.757	22.654	13.784	2.665	14.06	-29.952	10.768	-8.316	-13.384	14.299	1.111	-30.591
24	24	0.12811	2.07	4.888	-1.893	5.889	22.386	13.087	2.51	14.222	-30.3	10.457	-7.923	-12.519	14.079	0.918	-30.639
25	25	0.13368	2.194	4.951	-1.77	6.024	22.115	12.438	2.396	14.314	-30.773	10.014	-7.529	-11.619	13.755	0.696	-30.651
26	26	0.13925	2.357	5.016	-1.6	6.174	21.836	11.859	2.319	14.361	-31.289	9.552	-7.097	-10.795	13.389	0.511	-30.66
27	27	0.14482	2.546	5.075	-1.389	6.324	21.549	11.366	2.274	14.393	-31.784	9.239	-6.697	-10.112	13.125	0.37	-30.681
28	28	0.15039	2.73	5.117	-1.149	6.451	21.243	10.987	2.272	14.405	-32.242	9.036	-6.341	-9.589	12.948	0.237	-30.703
29	29	0.15596	2.896	5.142	-0.897	6.548	20.916	10.712	2.322	14.406	-32.559	8.898	-6.018	-9.294	12.823	0.091	-30.716
30	30	0.16153	3.04	5.155	-0.651	6.614	20.57	10.524	2.417	14.405	-32.728	8.837	-5.675	-9.183	12.748	-0.023	-30.706
31	31	0.1671	3.162	5.146	-0.422	6.659	20.193	10.414	2.544	14.408	-32.743	8.821	-5.256	-9.25	12.675	-0.067	-30.682
32	32	0.17267	3.283	5.09	-0.215	6.717	19.753	10.36	2.674	14.391	-32.654	8.786	-4.839	-9.456	12.579	-0.121	-30.66
33	33	0.17824	3.436	4.966	-0.043	6.834	19.224	10.345	2.783	14.339	-32.504	8.692	-4.434	-9.716	12.429	-0.204	-30.609
34	34	0.18381	3.609	4.798	0.087	6.996	18.621	10.384	2.88	14.246	-32.348	8.603	-4.094	-10.019	12.309	-0.325	-30.579
35	35	0.18938	3.768	4.611	0.175	7.171	17.979	10.451	2.945	14.12	-32.231	8.619	-3.732	-10.286	12.267	-0.343	-30.584
36	36	0.19495	3.887	4.416	0.23	7.316	17.311	10.549	2.995	13.952	-32.213	8.695	-3.395	-10.444	12.29	-0.314	-30.604
37	37	0.20052	3.961	4.224	0.252	7.43	16.62	10.71	3.025	13.718	-32.353	8.78	-3.089	-10.451	12.333	-0.26	-30.62
38	38	0.20609	3.983	4.055	0.234	7.513	15.932	10.908	3.027	13.441	-32.604	8.817	-2.822	-10.334	12.348	-0.23	-30.628
39	39	0.21166	3.949	3.919	0.183	7.551	15.274	11.133	3.016	13.135	-32.955	8.783	-2.604	-10.113	12.323	-0.249	-30.643
40	40	0.21723	3.877	3.817	0.115	7.556	14.649	11.37	2.992	12.818	-33.331	8.748	-2.407	-9.873	12.298	-0.266	-30.675
41	41	0.2228	3.792	3.744	0.051	7.543	14.055	11.567	2.954	12.487	-33.703	8.695	-2.234	-9.581	12.266	-0.303	-30.683
42	42	0.22837	3.714	3.712	-0.009	7.531	13.498	11.701	2.883	12.152	-34.014	8.78	-2.055	-9.275	12.329	-0.257	-30.686
43	43	0.23394	3.635	3.722	-0.069	7.516	12.989	11.767	2.798	11.829	-34.228	8.844	-1.86	-8.985	12.364	-0.214	-30.669
44	44	0.23951	3.547	3.761	-0.14	7.491	12.523	11.768	2.717	11.531	-34.328	8.841	-1.652	-8.724	12.345	-0.205	-30.634
45	45	0.24508	3.449	3.822	-0.222	7.456	12.087	11.716	2.627	11.261	-34.271	8.837	-1.448	-8.526	12.323	-0.224	-30.566
46	46	0.25065	3.341	3.903	-0.317	7.415	11.675	11.61	2.526	11.019	-34.056	8.868	-1.264	-8.413	12.333	-0.265	-30.491
47	47	0.25622	3.218	4.001	-0.421	7.355	11.293	11.455	2.432	10.804	-33.713	8.928	-1.068	-8.368	12.369	-0.295	-30.418
48	48	0.26179	3.082	4.113	-0.53	7.275	10.941	11.266	2.337	10.613	-33.323	9.028	-0.851	-8.338	12.424	-0.29	-30.358
49	49	0.26736	2.947	4.231	-0.64	7.194	10.603	11.036	2.231	10.44	-32.908	9.152	-0.629	-8.278	12.491	-0.277	-30.285
50	50	0.27293	2.812	4.344	-0.753	7.122	10.267	10.788	2.109	10.282	-32.522	9.273	-0.41	-8.18	12.547	-0.274	-30.218
51	51	0.2785	2.65	4.446	-0.875	7.019	9.92	10.579	1.988	10.12	-32.205	9.444	-0.185	-8.088	12.631	-0.228	-30.209
52	52	0.28407	2.468	4.547	-1.019	6.894	9.577	10.425	1.901	9.942	-31.973	9.524	0.048	-7.95	12.657	-0.206	-30.202
53	53	0.28964	2.279	4.651	-1.182	6.758	9.239	10.322	1.842	9.755	-31.788	9.562	0.235	-7.82	12.677	-0.237	-30.214
54	54	0.29521	2.105	4.755	-1.363	6.64	8.901	10.279	1.782	9.559	-31.661	9.682	0.431	-7.693	12.755	-0.206	-30.25
55	55	0.30078	1.957	4.846	-1.55	6.549	8.546	10.286	1.722	9.351	-31.595	9.807	0.652	-7.581	12.819	-0.138	-30.318
56	56	0.30635	1.835	4.918	-1.739	6.491	8.173	10.339	1.646	9.139	-31.586	9.948	0.852	-7.47	12.888	-0.071	-30.392
57	57	0.31192	1.722	4.974	-1.931	6.441	7.794	10.429	1.58	8.939	-31.608	9.992	0.997	-7.363	12.896	-0.11	-30.454
58	58	0.31749	1.614	5.016	-2.14	6.392	7.412	10.57	1.536	8.762	-31.616	10.018	1.211	-7.288	12.873	-0.112	-30.499
59	59	0.32306	1.51	5.044	-2.365	6.345	7.015	10.792	1.512	8.59	-31.645	9.993	1.481	-7.242	12.794	-0.098	-30.525
60	60	0.32863	1.419	5.059	-2.593	6.302	6.604	11.057	1.505	8.425	-31.689	10.01	1.771	-7.237	12.744	-0.052	-30.571
61	61	0.3342	1.337	5.058	-2.813	6.258	6.178	11.314	1.495	8.258	-31.719	10.085	2.023	-7.238	12.753	-0.01	-30.614
62	62	0.33977	1.265	5.04	-3.03	6.219	5.739	11.567	1.488	8.101	-31.723	10.186	2.24	-7.261	12.799	0.006	-30.655
63	63	0.34534	1.208	5.005	-3.229	6.191	5.28	11.809	1.466	7.94	-31.731	10.294	2.436	-7.28	12.849	0.007	-30.684
64	64	0.35091	1.154	4.952	-3.402	6.16	4.801	12.011	1.438	7.779	-31.734	10.331	2.673	-7.284	12.817	0.002	-30.698
65	65	0.35648	1.101	4.886	-3.556	6.122	4.311	12.189	1.424	7.621	-31.724	10.242	2.962	-7.282	12.671	-0.027	-30.689
66	66	0.36205	1.045	4.816	-3.711	6.079	3.82	12.365	1.425	7.473	-31.703	10.167	3.219	-7.321	12.559	-0.082	-30.712
67	67	0.36762	0.983	4.737	-3.86	6.025	3.317	12.528	1.413	7.337	-31.662	10.282	3.447	-7.375	12.61	-0.08	-30.757
68	68	0.37319	0.913	4.651	-3.99	5.957	2.798	12.666	1.39	7.187	-31.634	10.447	3.652	-7.389	12.704	-0.072	-30.785
69	69	0.37876	0.831	4.571	-4.098	5.874	2.287	12.744	1.359	7.034	-31.593	10.599	3.892	-7.402	12.767	-0.032	-30.836
70	70	0.38433	0.739	4.508	-4.183	5.78	1.798	12.753	1.327	6.878	-31.516	10.704	4.146	-7.4	12.788	-0.002	-30.873
71	71	0.3899	0.642	4.451	-4.259	5.68	1.317	12.734	1.303	6.733	-31.425	10.718	4.396	-7.395	12.74	-0.033	-30.902
72	72	0.39547	0.554	4.395	-4.331	5.596	0.831	12.702	1.26	6.591	-31.344	10.805	4.591	-7.394	12.764	-0.082	-30.955
73	73	0.40104	0.483	4.344	-4.404	5.526	0.34	12.662	1.228	6.438	-31.245	10.866	4.787	-7.414	12.776	-0.139	-31.02
74	74	0.40661	0.41	4.301	-4.478	5.452	-0.155	12.629	1.204	6.256	-31.145	10.879	5.005	-7.452	12.746	-0.185	-31.093
75	75	0.41218	0.335	4.272	-4.554	5.375	-0.65	12.583	1.167	6.053	-31.037	10.952	5.208	-7.489	12.764	-0.202	-31.178
76	76	0.41775	0.256	4.24	-4.634	5.29	-1.156	12.517	1.13	5.834	-30.914	11.073	5.399	-7.499	12.83	-0.203	-31.251
77	77	0.42332	0.191	4.204	-4.718	5.216	-1.671	12.446	1.089	5.619	-30.798	11.196	5.647	-7.507	12.868	-0.154	-31.336
78	78	0.42889	0.122	4.159	-4.799	5.141	-2.193	12.367	1.059	5.402	-30.693	11.238	5.906	-7.514	12.842	-0.134	-31.429
79	79	0.43446	0.077	4.114	-4.883	5.081	-2.717	12.288	1.057	5.181	-30.572	11.174	6.125	-7.527	12.764	-0.208	-31.505
80	80	0.44003	0.052	4.067	-4.97	5.044	-3.255	12.22	1.055	4.953	-30.448	11.076	6.327	-7.542	12.668	-0.319	-31.572
81	81	0.4456	0.038	4.018	-5.061	5.011	-3.802	12.156	1.056	4.72	-30.342	11.01	6.545	-7.544	12.59	-0.402	-31.645
82	82	0.45117	0.025	3.962	-5.152	4.967	-4.363	12.106	1.072	4.477	-30.264	10.984	6.769	-7.545	12.544	-0.455	-31.739
83	83	0.45674	0.021	3.897	-5.245	4.933	-4.935	12.068	1.076	4.241	-30.212	11.086	6.974	-7.533	12.601	-0.464	-31.849
84	84	0.46231	0.033	3.832	-5.334	4.914	-5.504	12.036	1.08	4.028	-30.151	11.227	7.152	-7.546	12.699	-0.492	-31.967
85	85	0.46788	0.053	3.761	-5.41	4.898	-6.07	11.987	1.102	3.84	-30.071	11.22	7.363	-7.585	12.667	-0.587	-32.08
86	86	0.47345	0.072	3.689	-5.469	4.883	-6.63	11.917	1.122	3.662	-30.01	11.16	7.603	-7.589	12.573	-0.692	-32.174
87	87	0.47902	0.08	3.618	-5.514	4.849	-7.177	11.821	1.157	3.515	-29.926	11.13	7.913	-7.587	12.483	-0.742	-32.251
88	88	0.48459	0.082	3.556	-5.545	4.814	-7.701	11.713	1.173	3.413	-29.804	11.259	8.2	-7.647	12.516	-0.753	-32.36
89	89	0.49016	0.086	3.492	-5.58	4.787	-8.209	11.607	1.177	3.356	-29.672	11.475	8.448	-7.721	12.626	-0.775	-32.48
90	90	0.49573	0.089	3.428	-5.624	4.756	-8.695	11.5	1.196	3.342	-29.547	11.637	8.666	-7.777	12.711	-0.878	-32.589
91	91	0.5013	0.078	3.371	-5.668	4.724	-9.16	11.38	1.208	3.368	-29.403	11.699	8.893	-7.855	12.708	-1.05	-32.695
92	92	0.50687	0.057	3.329	-5.707	4.692	-9.591	11.24	1.211	3.438	-29.239	11.729	9.175	-7.94	12.651	-1.215	-32.792
93	93	0.51244	0.031	3.299	-5.74	4.658	-9.991	11.098	1.22	3.541	-29.073	11.72	9.459	-8.036	12.564	-1.413	-32.887
94	94	0.51801	0.002	3.294	-5.783	4.628	-10.341	10.963	1.226	3.69	-28.904	11.735	9.719	-8.144	12.505	-1.639	-32.989
95	95	0.52358	-0.029	3.307	-5.835	4.603	-10.648	10.836	1.227	3.888	-28.753	11.822	9.969	-8.209	12.505	-1.864	-33.071
96	96	0.52915	-0.048	3.341	-5.9	4.595	-10.913	10.712	1.218	4.134	-28.625	11.825	10.25	-8.256	12.41	-2.13	-33.15
97	97	0.53472	-0.064	3.393	-5.97	4.597	-11.15	10.578	1.213	4.399	-28.526	11.728	10.487	-8.249	12.253	-2.504	-33.206
98	98	0.54029	-0.079	3.458	-6.048	4.601	-11.369	10.425	1.208	4.674	-28.43	11.571	10.601	-8.187	12.098	-3.037	-33.231
99	99	0.54586	-0.091	3.531	-6.134	4.612	-11.57	10.265	1.19	4.983	-28.354	11.519	10.594	-8.096	12.067	-3.643	-33.266
100	100	0.55143	-0.103	3.613	-6.223	4.624	-11.746	10.098	1.166	5.332	-28.287	11.581	10.496	-7.969	12.162	-4.299	-33.292
101	101	0.557	-0.121	3.71	-6.315	4.622	-11.895	9.913	1.148	5.714	-28.201	11.703	10.357	-7.818	12.329	-4.984	-33.298
102	102	0.56257	-0.145	3.812	-6.417	4.615	-12.035	9.719	1.121	6.117	-28.103	11.798	10.173	-7.65	12.49	-5.744	-33.287
103	103	0.56814	-0.165	3.917	-6.525	4.605	-12.166	9.507	1.094	6.55	-28.019	11.903	9.993	-7.412	12.655	-6.527	-33.238
104	104	0.57371	-0.186	4.035	-6.637	4.588	-12.278	9.262	1.063	6.996	-27.929	12.058	9.681	-7.106	12.917	-7.418	-33.157
105	105	0.57928	-0.213	4.15	-6.754	4.553	-12.387	9.001	1.036	7.462	-27.838	12.203	9.37	-6.782	13.171	-8.332	-33.071
106	106	0.58485	-0.255	4.253	-6.883	4.484	-12.498	8.738	1.025	7.953	-27.725	12.301	9.028	-6.389	13.418	-9.331	-32.899
107	107	0.59042	-0.303	4.34	-7.029	4.403	-12.623	8.481	0.996	8.467	-27.594	12.43	8.636	-5.96	13.71	-10.388	-32.677
108	108	0.59599	-0.353	4.415	-7.188	4.311	-12.756	8.226	0.97	9.005	-27.455	12.555	8.133	-5.478	14.06	-11.578	-32.398
109	109	0.60156	-0.416	4.479	-7.355	4.192	-12.89	7.979	0.939	9.57	-27.315	12.667	7.522	-4.922	14.454	-12.906	-32.034
110	110	0.60713	-0.511	4.531	-7.518	4.032	-13.013	7.747	0.907	10.17	-27.174	12.813	6.814	-4.344	14.92	-14.333	-31.615
111	111	0.6127	-0.647	4.574	-7.669	3.815	-13.116	7.521	0.903	10.801	-27.057	12.872	5.971	-3.662	15.396	-15.964	-31.069
112	112	0.61827	-0.827	4.61	-7.792	3.535	-13.183	7.286	0.922	11.488	-26.953	12.911	5.121	-2.925	15.867	-17.65	-30.442
113	113	0.62384	-1.035	4.647	-7.891	3.226	-13.198	7.045	0.942	12.263	-26.863	12.983	4.23	-2.164	16.38	-19.412	-29.772
114	114	0.62941	-1.259	4.68	-7.971	2.902	-13.169	6.813	0.968	13.128	-26.777	13.019	3.321	-1.385	16.878	-21.267	-29.037
115	115	0.63498	-1.493	4.714	-8.023	2.56	-13.09	6.588	1.029	14.065	-26.697	12.982	2.345	-0.589	17.358	-23.259	-28.236
116	116	0.64055	-1.73	4.755	-8.035	2.212	-12.95	6.365	1.108	15.076	-26.659	13.03	1.324	0.202	17.928	-25.276	-27.447
117	117	0.64612	-1.959	4.809	-8.008	1.859	-12.732	6.157	1.242	16.198	-26.677	13.073	0.275	0.968	18.52	-27.365	-26.684
118	118	0.65169	-2.187	4.87	-7.943	1.494	-12.44	5.956	1.42	17.421	-26.748	13.15	-0.841	1.716	19.179	-29.531	-25.953
119	119	0.65726	-2.416	4.927	-7.85	1.122	-12.086	5.747	1.636	18.746	-26.84	13.198	-2.035	2.432	19.862	-31.816	-25.245
120	120	0.66283	-2.632	4.996	-7.729	0.755	-11.656	5.504	1.878	20.18	-26.936	13.191	-3.281	3.135	20.533	-34.209	-24.549
121	121	0.6684	-2.781	5.085	-7.599	0.447	-11.139	5.248	2.119	21.726	-27.048	13.277	-4.513	3.757	21.276	-36.557	-23.988
122	122	0.67397	-2.873	5.187	-7.475	0.195	-10.532	4.963	2.345	23.417	-27.125	13.353	-5.754	4.301	22.019	-38.957	-23.506
123	123	0.67954	-2.929	5.284	-7.371	-0.027	-9.843	4.655	2.549	25.256	-27.166	13.422	-7.103	4.799	22.81	-41.502	-23.06
124	124	0.68511	-2.972	5.371	-7.292	-0.244	-9.083	4.312	2.707	27.213	-27.199	13.454	-8.617	5.338	23.648	-44.245	-22.582
125	125	0.69068	-3.002	5.455	-7.238	-0.439	-8.257	3.934	2.786	29.234	-27.237	13.414	-10.24	5.868	24.462	-47.09	-22.129
126	126	0.69625	-3.035	5.524	-7.21	-0.633	-7.379	3.511	2.793	31.303	-27.273	13.152	-11.931	6.312	25.104	-50.033	-21.755
127	127	0.70182	-3.07	5.581	-7.215	-0.826	-6.443	3.048	2.707	33.406	-27.303	12.621	-13.779	6.669	25.561	-53.157	-21.428
128	128	0.70739	-3.114	5.622	-7.253	-1.016	-5.46	2.557	2.523	35.524	-27.274	11.833	-15.74	6.904	25.812	-56.425	-21.11
129	129	0.71296	-3.151	5.66	-7.321	-1.181	-4.423	2.049	2.242	37.639	-27.177	10.972	-17.638	7.026	25.943	-59.597	-20.828
130	130	0.71853	-3.214	5.68	-7.4	-1.363	-3.36	1.516	1.891	39.727	-27.012	10.074	-19.104	6.979	25.825	-62.292	-20.727
131	131	0.7241	-3.291	5.693	-7.484	-1.538	-2.28	0.965	1.469	41.787	-26.721	9.176	-20.065	6.724	25.431	-64.467	-20.809
132	132	0.72967	-3.383	5.7	-7.574	-1.706	-1.18	0.416	0.999	43.849	-26.266	8.304	-20.576	6.236	24.803	-66.214	-21.041
133	133	0.73524	-3.493	5.702	-7.664	-1.874	-0.059	-0.104	0.518	45.901	-25.633	7.464	-20.835	5.459	24.029	-67.719	-21.397
134	134	0.74081	-3.635	5.709	-7.747	-2.061	1.087	-0.572	0.052	47.919	-24.831	6.807	-20.971	4.303	23.299	-69.018	-21.961
135	135	0.74638	-3.8	5.723	-7.824	-2.26	2.26	-0.973	-0.377	49.895	-23.898	6.326	-21.043	2.794	22.65	-70.154	-22.725
136	136	0.75195	-3.963	5.733	-7.9	-2.445	3.436	-1.292	-0.759	51.821	-22.869	6.053	-21.071	1.038	22.121	-71.132	-23.612
137	137	0.75752	-4.101	5.729	-7.975	-2.583	4.589	-1.509	-1.091	53.688	-21.795	6.074	-21.055	-0.867	21.792	-71.907	-24.573
138	138	0.76309	-4.201	5.704	-8.031	-2.673	5.69	-1.624	-1.331	55.462	-20.78	6.344	-20.963	-2.811	21.648	-72.421	-25.606
139	139	0.76866	-4.272	5.661	-8.054	-2.744	6.744	-1.647	-1.447	57.127	-19.858	6.676	-20.712	-4.786	21.513	-72.632	-26.753
140	140	0.77423	-4.316	5.616	-8.068	-2.781	7.778	-1.579	-1.479	58.674	-19.064	7.091	-20.265	-6.714	21.395	-72.468	-27.998
141	141	0.7798	-4.329	5.562	-8.081	-2.782	8.779	-1.414	-1.415	60.084	-18.457	7.46	-19.608	-8.468	21.211	-71.962	-29.255
142	142	0.78537	-4.298	5.492	-8.094	-2.74	9.729	-1.162	-1.265	61.335	-18.052	7.782	-18.763	-10.004	20.968	-71.127	-30.504
143	143	0.79094	-4.23	5.401	-8.093	-2.673	10.617	-0.862	-1.044	62.392	-17.842	7.954	-17.79	-11.253	20.611	-70.066	-31.654
144	144	0.79651	-4.129	5.301	-8.079	-2.58	11.465	-0.54	-0.777	63.261	-17.835	7.903	-16.724	-12.157	20.092	-68.87	-32.638
145	145	0.80208	-3.996	5.198	-8.058	-2.455	12.29	-0.216	-0.51	63.974	-18.043	7.699	-15.605	-12.714	19.464	-67.563	-33.48
146	146	0.80765	-3.833	5.093	-8.021	-2.306	13.095	0.112	-0.228	64.543	-18.46	7.336	-14.484	-12.933	18.737	-66.221	-34.169
147	147	0.81322	-3.646	4.993	-7.975	-2.139	13.886	0.435	0.064	64.968	-19.044	6.862	-13.432	-12.835	17.966	-64.897	-34.683
148	148	0.81879	-3.435	4.903	-7.929	-1.949	14.666	0.753	0.351	65.239	-19.764	6.318	-12.506	-12.433	17.187	-63.616	-35.005
149	149	0.82436	-3.198	4.826	-7.892	-1.716	15.447	1.063	0.602	65.385	-20.611	5.823	-11.723	-11.757	16.486	-62.345	-35.167
150	150	0.82993	-2.947	4.76	-7.857	-1.454	16.231	1.365	0.825	65.422	-21.553	5.336	-11.059	-10.903	15.809	-61.085	-35.226
151	151	0.8355	-2.687	4.706	-7.821	-1.18	17.018	1.683	1.062	65.351	-22.505	4.883	-10.483	-9.995	15.166	-59.803	-35.225
152	152	0.84107	-2.428	4.663	-7.772	-0.916	17.798	1.997	1.314	65.174	-23.432	4.479	-9.987	-9.067	14.573	-58.486	-35.177
153	153	0.84664	-2.174	4.63	-7.705	-0.664	18.565	2.318	1.583	64.901	-24.333	4.183	-9.535	-8.141	14.056	-57.085	-35.101
154	154	0.85221	-1.934	4.6	-7.625	-0.437	19.318	2.671	1.897	64.541	-25.16	4.019	-9.096	-7.265	13.627	-55.566	-34.998
155	155	0.85778	-1.72	4.571	-7.534	-0.245	20.045	3.066	2.27	64.065	-25.851	3.873	-8.622	-6.577	13.171	-53.935	-34.93
156	156	0.86335	-1.522	4.553	-7.432	-0.07	20.762	3.509	2.693	63.489	-26.393	3.776	-8.117	-6.128	12.707	-52.19	-34.918
157	157	0.86892	-1.362	4.524	-7.305	0.041	21.434	3.999	3.186	62.818	-26.801	3.662	-7.606	-5.845	12.212	-50.412	-34.904
158	158	0.87449	-1.207	4.501	-7.175	0.143	22.087	4.525	3.731	62.076	-27.086	3.599	-7.138	-5.709	11.778	-48.615	-34.871
159	159	0.88006	-1.061	4.474	-7.025	0.216	22.701	5.069	4.325	61.239	-27.22	3.528	-6.702	-5.837	11.352	-46.806	-34.914
160	160	0.88563	-0.91	4.452	-6.854	0.269	23.292	5.606	4.948	60.32	-27.202	3.361	-6.285	-6.24	10.854	-45.026	-35.043
161	161	0.8912	-0.761	4.421	-6.666	0.305	23.846	6.12	5.561	59.306	-27.087	3.074	-5.956	-6.755	10.297	-43.338	-35.14
162	162	0.89677	-0.606	4.384	-6.479	0.35	24.366	6.615	6.14	58.189	-26.93	2.759	-5.755	-7.28	9.772	-41.717	-35.163
163	163	0.90234	-0.449	4.339	-6.295	0.394	24.856	7.069	6.665	57.011	-26.759	2.498	-5.581	-7.914	9.298	-40.05	-35.275
164	164	0.90791	-0.293	4.289	-6.106	0.44	25.315	7.46	7.097	55.771	-26.6	2.252	-5.42	-8.629	8.818	-38.347	-35.479
165	165	0.91348	-0.146	4.23	-5.911	0.47	25.729	7.787	7.428	54.444	-26.467	2.14	-5.392	-9.192	8.482	-36.641	-35.56
166	166	0.91905	-0.013	4.173	-5.702	0.475	26.103	8.009	7.638	53.013	-26.388	2.174	-5.499	-9.539	8.309	-34.907	-35.51
167	167	0.92462	0.122	4.117	-5.489	0.481	26.444	8.123	7.718	51.509	-26.356	2.267	-5.575	-9.831	8.147	-33.061	-35.497
168	168	0.93019	0.262	4.052	-5.291	0.501	26.744	8.154	7.673	49.933	-26.4	2.394	-5.609	-10.019	7.97	-31.107	-35.498
169	169	0.93576	0.413	3.978	-5.122	0.549	26.991	8.119	7.505	48.265	-26.545	2.673	-5.71	-9.897	7.926	-29.067	-35.33
170	170	0.94133	0.561	3.909	-4.966	0.604	27.194	8.016	7.222	46.493	-26.756	3.139	-5.894	-9.547	8.047	-26.935	-35.042
171	171	0.9469	0.694	3.854	-4.812	0.645	27.368	7.848	6.837	44.61	-27.013	3.626	-6.064	-9.224	8.149	-24.696	-34.875
172	172	0.95247	0.816	3.811	-4.678	0.682	27.516	7.643	6.382	42.638	-27.302	4.131	-6.231	-8.951	8.248	-22.378	-34.829
173	173	0.95804	0.929	3.779	-4.569	0.727	27.645	7.405	5.857	40.598	-27.592	4.789	-6.455	-8.546	8.486	-19.986	-34.7
174	174	0.96361	1.032	3.764	-4.471	0.758	27.75	7.131	5.327	38.523	-27.812	5.539	-6.646	-8.118	8.81	-17.522	-34.537
175	175	0.96918	1.12	3.772	-4.368	0.768	27.836	6.851	4.817	36.366	-27.955	6.019	-6.708	-7.84	8.868	-15.056	-34.439
176	176	0.97475	1.192	3.799	-4.286	0.775	27.889	6.625	4.337	34.11	-28.036	6.306	-6.694	-7.671	8.741	-12.589	-34.349
177	177	0.98032	1.246	3.851	-4.223	0.784	27.925	6.468	3.881	31.843	-28.098	6.786	-6.73	-7.434	8.807	-10.11	-34.148
178	178	0.98589	1.279	3.929	-4.176	0.787	27.939	6.389	3.418	29.453	-28.112	7.213	-7.014	-7.171	8.915	-7.83	-33.811
179	179	0.99146	1.284	4.027	-4.131	0.762	27.924	6.399	3.005	27.079	-28.062	7.864	-7.331	-6.995	9.232	-5.541	-33.458
180	180	0.99703	1.259	4.136	-4.084	0.708	27.879	6.518	2.698	25.009	-27.992	9.414	-7.32	-6.879	10.219	-2.824	-33.165
181	181	1.0026	1.206	4.258	-4.024	0.618	27.818	6.751	2.491	23.187	-27.926	11.602	-7.04	-6.804	11.684	0.179	-32.902
182	182	1.00817	1.12	4.382	-3.954	0.499	27.732	7.108	2.348	21.531	-27.885	14.032	-6.68	-6.756	13.375	3.156	-32.632
183	183	1.01374	1.005	4.507	-3.889	0.357	27.619	7.608	2.255	19.944	-27.899	16.266	-6.208	-6.791	14.898	6.005	-32.373
184	184	1.01931	0.873	4.613	-3.825	0.191	27.46	8.224	2.196	18.347	-27.982	18.027	-5.581	-6.839	16.007	8.685	-32.024
185	185	1.02488	0.727	4.706	-3.76	0.002	27.282	8.926	2.151	16.699	-28.126	19.187	-4.788	-6.928	16.581	11.213	-31.593
186	186	1.03045	0.549	4.782	-3.691	-0.234	27.084	9.692	2.1	14.936	-28.331	19.661	-3.977	-7.049	16.596	13.495	-31.078
187	187	1.03602	0.336	4.834	-3.626	-0.525	26.86	10.492	2.013	12.974	-28.577	19.425	-3.328	-7.131	16.093	15.438	-30.434
188	188	1.04159	0.108	4.851	-3.567	-0.842	26.599	11.314	1.853	10.747	-28.866	18.558	-3.01	-7.202	15.171	17.031	-29.73
189	189	1.04716	-0.113	4.833	-3.529	-1.137	26.325	12.131	1.564	8.249	-29.213	17.087	-3.094	-7.314	13.828	18.309	-29.088
190	190	1.05273	-0.307	4.792	-3.521	-1.392	26.066	12.913	1.115	5.454	-29.645	14.789	-3.525	-7.406	11.825	19.271	-28.499
191	191	1.0583	-0.475	4.732	-3.517	-1.617	25.827	13.586	0.476	2.315	-30.165	11.329	-4.538	-7.34	8.942	19.605	-27.921
192	192	1.06387	-0.612	4.658	-3.515	-1.811	25.626	14.103	-0.24	-0.806	-30.69	7.141	-5.933	-7.232	5.516	19.369	-27.532
193	193	1.06944	-0.725	4.58	-3.509	-1.972	25.48	14.468	-0.529	-2.181	-31.247	6.26	-6.003	-6.952	4.719	20.219	-27.396
194	194	1.07501	-0.805	4.507	-3.505	-2.076	25.392	14.685	-0.729	-3.002	-31.827	6.115	-5.953	-6.66	4.549	21.041	-27.458
195	195	1.08058	-0.827	4.429	-3.5	-2.101	25.338	14.739	-0.811	-3.284	-32.406	6.625	-5.79	-6.391	4.96	21.789	-27.724
196	196	1.08615	-0.778	4.333	-3.503	-2.023	25.305	14.632	-0.949	-3.658	-32.936	6.107	-6.141	-6.182	4.636	21.743	-28.113
197	197	1.09172	-0.65	4.228	-3.513	-1.83	25.304	14.371	-1.032	-3.594	-33.382	6.089	-6.427	-6.011	4.733	21.617	-28.618
198	198	1.09729	-0.479	4.119	-3.515	-1.569	25.345	13.956	-1.061	-3.146	-33.687	6.422	-6.647	-5.857	5.122	21.386	-29.155
199	199	1.10286	-0.297	4.014	-3.5	-1.295	25.423	13.437	-1.035	-2.44	-33.835	6.859	-6.482	-5.845	5.452	21.338	-29.765
200	200	1.10843	-0.145	3.897	-3.457	-1.056	25.499	12.851	-0.969	-1.51	-33.803	7.334	-6.013	-6.148	5.674	21.388	-30.562
201	201	1.114	0.007	3.78	-3.415	-0.802	25.577	12.261	-0.881	-0.404	-33.623	7.822	-5.775	-6.659	5.996	21.069	-31.44
