# Supplementary material for: Gait phenotypes in paediatric hereditary spastic paraplegia revealed by dynamic time warping analysis and random forests
Source: PLoS One. 2018 Mar 8;13(3):e0192345. doi: 10.1371/journal.pone.0192345 (PMC5843164; doi:10.1371/journal.pone.0192345)
Supplement: S2 Data — (ZIP) [file pone.0192345.s009.zip › Healthy/Right.SR.HEALTHY13.3.csv]

	Epoch	Time	Pelvic.obliquity	Pelvic.tilt	Pelvic rotation	Hip.abd.add	Hip.flexion	Hip.rotation	Knee.abd.add	Knee.flexion	Knee.rotation	Ankle.abd.add	Ankle.flexion	Ankle.rotation	Forefoot.abd.add	Forefoot.flexion	Forefoot.rotation
1	1	0	0.235	3.728	-4.532	-0.064	28.366	13.719	-0.169	4.653	-36.133	8.188	-10.19	-4.674	8.178	15.184	-31.716
2	2	0.00516	0.218	3.787	-4.458	-0.026	28.56	13.27	0.013	5.649	-36.083	8.604	-10.062	-4.873	8.615	14.743	-32.323
3	3	0.01032	0.184	3.863	-4.359	-0.004	28.761	12.756	0.164	6.707	-35.951	8.938	-10.28	-5.025	9.126	13.877	-32.855
4	4	0.01548	0.144	3.955	-4.244	0.014	28.955	12.181	0.261	7.782	-35.68	9.158	-10.943	-5.168	9.72	12.508	-33.283
5	5	0.02064	0.114	4.057	-4.106	0.033	29.144	11.542	0.306	8.826	-35.23	9.255	-12.001	-5.45	10.355	10.732	-33.691
6	6	0.0258	0.107	4.177	-3.971	0.078	29.357	10.91	0.32	9.809	-34.634	9.096	-13.065	-5.814	10.752	8.848	-33.976
7	7	0.03096	0.144	4.313	-3.857	0.175	29.641	10.358	0.351	10.862	-33.94	8.829	-13.784	-6.123	10.891	7.14	-34.005
8	8	0.03612	0.227	4.467	-3.772	0.323	30.011	9.948	0.443	12.093	-33.19	8.771	-14.066	-6.308	11.004	5.763	-33.739
9	9	0.04128	0.352	4.621	-3.727	0.529	30.441	9.733	0.606	13.531	-32.332	9.032	-13.991	-6.485	11.202	4.67	-33.218
10	10	0.04644	0.519	4.763	-3.715	0.784	30.873	9.724	0.825	15.045	-31.428	9.428	-13.664	-6.771	11.366	3.771	-32.59
11	11	0.0516	0.703	4.893	-3.762	1.071	31.257	9.942	1.105	16.51	-30.563	9.792	-13.197	-7.218	11.424	2.981	-31.983
12	12	0.05676	0.887	5.015	-3.894	1.394	31.554	10.399	1.422	17.847	-29.735	10.203	-12.809	-7.874	11.523	2.198	-31.465
13	13	0.06192	1.059	5.137	-4.13	1.757	31.752	11.093	1.788	18.997	-28.932	10.558	-12.598	-8.69	11.634	1.306	-30.987
14	14	0.06708	1.218	5.249	-4.461	2.153	31.844	11.969	2.193	19.941	-28.117	10.765	-12.508	-9.674	11.656	0.338	-30.555
15	15	0.07224	1.361	5.348	-4.859	2.566	31.843	12.974	2.636	20.709	-27.329	10.791	-12.459	-10.786	11.54	-0.654	-30.197
16	16	0.0774	1.476	5.431	-5.303	2.975	31.774	14.06	3.103	21.37	-26.631	10.641	-12.357	-11.972	11.27	-1.603	-29.964
17	17	0.08256	1.565	5.506	-5.76	3.363	31.672	15.12	3.565	22.005	-26.044	10.462	-12.085	-13.158	10.947	-2.356	-29.898
18	18	0.08772	1.648	5.56	-6.195	3.73	31.551	16.038	3.984	22.668	-25.526	10.342	-11.581	-14.232	10.64	-2.844	-29.927
19	19	0.09288	1.737	5.599	-6.583	4.079	31.418	16.739	4.325	23.376	-25.054	10.337	-10.897	-15.103	10.419	-3.108	-29.98
20	20	0.09804	1.831	5.631	-6.918	4.403	31.283	17.185	4.589	24.108	-24.617	10.306	-10.117	-15.775	10.203	-3.277	-30.064
21	21	0.1032	1.931	5.671	-7.206	4.719	31.155	17.383	4.75	24.818	-24.243	10.156	-9.32	-16.242	9.929	-3.431	-30.176
22	22	0.10836	2.065	5.725	-7.434	5.048	31.016	17.345	4.798	25.445	-23.989	9.862	-8.576	-16.428	9.584	-3.623	-30.25
23	23	0.11352	2.255	5.798	-7.587	5.396	30.86	17.101	4.754	25.975	-23.898	9.52	-7.912	-16.326	9.247	-3.841	-30.284
24	24	0.11868	2.5	5.885	-7.646	5.743	30.683	16.699	4.656	26.425	-24.028	9.229	-7.286	-15.959	8.982	-4.013	-30.315
25	25	0.12384	2.78	5.988	-7.606	6.055	30.492	16.2	4.547	26.81	-24.369	9.062	-6.658	-15.358	8.833	-4.093	-30.328
26	26	0.129	3.061	6.093	-7.474	6.31	30.281	15.65	4.437	27.122	-24.883	8.964	-6.095	-14.595	8.757	-4.163	-30.333
27	27	0.13416	3.326	6.192	-7.275	6.504	30.037	15.094	4.339	27.348	-25.526	8.871	-5.61	-13.736	8.7	-4.261	-30.336
28	28	0.13932	3.56	6.268	-7.04	6.648	29.743	14.597	4.25	27.483	-26.252	8.756	-5.17	-12.847	8.617	-4.365	-30.322
29	29	0.14448	3.772	6.322	-6.787	6.753	29.384	14.171	4.194	27.522	-27.002	8.614	-4.773	-12.025	8.513	-4.483	-30.334
30	30	0.14964	3.949	6.351	-6.525	6.814	28.964	13.803	4.156	27.497	-27.708	8.596	-4.403	-11.269	8.509	-4.551	-30.34
31	31	0.1548	4.093	6.351	-6.274	6.857	28.501	13.496	4.116	27.454	-28.301	8.682	-4.022	-10.618	8.566	-4.562	-30.316
32	32	0.15996	4.203	6.318	-6.033	6.87	28.005	13.251	4.104	27.411	-28.71	8.79	-3.581	-10.17	8.608	-4.521	-30.286
33	33	0.16512	4.275	6.252	-5.803	6.85	27.471	13.079	4.123	27.355	-28.948	8.922	-3.121	-9.951	8.651	-4.448	-30.278
34	34	0.17028	4.3	6.166	-5.586	6.789	26.905	12.943	4.153	27.284	-28.991	8.981	-2.716	-9.933	8.647	-4.469	-30.274
35	35	0.17544	4.263	6.051	-5.412	6.695	26.301	12.849	4.188	27.217	-28.827	8.932	-2.307	-10.103	8.557	-4.555	-30.268
36	36	0.1806	4.18	5.919	-5.29	6.582	25.671	12.795	4.23	27.145	-28.536	8.819	-1.891	-10.397	8.426	-4.668	-30.277
37	37	0.18576	4.062	5.779	-5.214	6.452	25.017	12.802	4.266	27.043	-28.19	8.788	-1.449	-10.747	8.352	-4.695	-30.291
38	38	0.19092	3.921	5.652	-5.176	6.317	24.356	12.856	4.28	26.903	-27.833	8.844	-1.005	-11.087	8.343	-4.653	-30.28
39	39	0.19608	3.761	5.542	-5.179	6.185	23.696	12.922	4.265	26.727	-27.48	8.899	-0.6	-11.401	8.343	-4.621	-30.271
40	40	0.20124	3.602	5.447	-5.224	6.076	23.041	12.995	4.216	26.516	-27.201	8.961	-0.259	-11.628	8.364	-4.609	-30.27
41	41	0.2064	3.458	5.375	-5.292	5.993	22.392	13.077	4.156	26.251	-27.054	8.928	0.037	-11.75	8.322	-4.645	-30.285
42	42	0.21156	3.327	5.33	-5.377	5.917	21.752	13.181	4.117	25.941	-27.022	8.836	0.313	-11.768	8.247	-4.704	-30.299
43	43	0.21672	3.207	5.313	-5.48	5.85	21.127	13.289	4.068	25.597	-27.113	8.795	0.57	-11.654	8.216	-4.733	-30.313
44	44	0.22188	3.092	5.315	-5.593	5.785	20.517	13.367	4.005	25.23	-27.299	8.768	0.812	-11.399	8.198	-4.75	-30.317
45	45	0.22704	2.98	5.338	-5.711	5.716	19.925	13.412	3.933	24.829	-27.567	8.75	1.051	-11.018	8.19	-4.737	-30.307
46	46	0.2322	2.864	5.38	-5.841	5.645	19.349	13.432	3.834	24.401	-27.885	8.773	1.252	-10.559	8.215	-4.712	-30.306
47	47	0.23736	2.74	5.442	-5.99	5.576	18.786	13.422	3.689	23.96	-28.194	8.881	1.399	-10.066	8.308	-4.683	-30.31
48	48	0.24252	2.609	5.512	-6.145	5.5	18.228	13.375	3.533	23.514	-28.46	8.958	1.509	-9.567	8.389	-4.702	-30.304
49	49	0.24768	2.473	5.585	-6.295	5.404	17.675	13.29	3.387	23.063	-28.691	9.022	1.615	-9.064	8.471	-4.732	-30.296
50	50	0.25284	2.325	5.665	-6.44	5.283	17.136	13.17	3.239	22.624	-28.822	9.167	1.754	-8.638	8.606	-4.693	-30.306
51	51	0.258	2.163	5.752	-6.583	5.142	16.607	13.024	3.099	22.194	-28.805	9.283	1.935	-8.325	8.71	-4.641	-30.307
52	52	0.26316	1.995	5.838	-6.713	4.993	16.085	12.848	2.953	21.777	-28.665	9.371	2.119	-8.121	8.788	-4.607	-30.308
53	53	0.26832	1.829	5.917	-6.834	4.845	15.572	12.64	2.796	21.39	-28.417	9.498	2.273	-8.017	8.905	-4.592	-30.325
54	54	0.27348	1.674	5.999	-6.95	4.705	15.071	12.411	2.642	21.023	-28.096	9.639	2.442	-7.98	9.029	-4.567	-30.348
55	55	0.27864	1.533	6.092	-7.056	4.575	14.578	12.187	2.499	20.659	-27.729	9.776	2.625	-8.019	9.145	-4.534	-30.386
56	56	0.2838	1.414	6.193	-7.151	4.465	14.087	11.974	2.361	20.29	-27.339	9.936	2.841	-8.107	9.264	-4.457	-30.423
57	57	0.28896	1.304	6.285	-7.233	4.355	13.592	11.785	2.249	19.916	-26.962	10.055	3.043	-8.214	9.362	-4.411	-30.455
58	58	0.29412	1.197	6.372	-7.309	4.241	13.095	11.637	2.163	19.541	-26.678	10.178	3.264	-8.293	9.454	-4.341	-30.508
59	59	0.29928	1.087	6.442	-7.356	4.107	12.587	11.499	2.098	19.164	-26.465	10.336	3.458	-8.353	9.579	-4.273	-30.586
60	60	0.30444	0.988	6.505	-7.38	3.981	12.063	11.371	2.036	18.765	-26.306	10.475	3.63	-8.395	9.691	-4.226	-30.664
61	61	0.3096	0.908	6.564	-7.395	3.879	11.525	11.281	1.979	18.34	-26.26	10.564	3.779	-8.387	9.761	-4.204	-30.747
62	62	0.31476	0.843	6.617	-7.414	3.794	10.978	11.191	1.918	17.91	-26.264	10.602	3.964	-8.321	9.768	-4.175	-30.816
63	63	0.31992	0.787	6.656	-7.427	3.716	10.421	11.099	1.847	17.498	-26.295	10.733	4.185	-8.21	9.828	-4.084	-30.867
64	64	0.32508	0.728	6.67	-7.434	3.632	9.832	11.046	1.795	17.075	-26.37	10.734	4.347	-8.108	9.803	-4.11	-30.92
65	65	0.33024	0.673	6.671	-7.438	3.55	9.235	10.991	1.749	16.666	-26.412	10.774	4.494	-8.044	9.821	-4.139	-30.979
66	66	0.3354	0.623	6.65	-7.437	3.469	8.618	10.95	1.715	16.261	-26.46	10.748	4.6	-8.01	9.802	-4.238	-31.054
67	67	0.34056	0.581	6.618	-7.437	3.401	7.992	10.925	1.67	15.873	-26.532	10.801	4.758	-7.981	9.817	-4.261	-31.142
68	68	0.34572	0.542	6.576	-7.429	3.34	7.354	10.891	1.611	15.493	-26.576	10.939	4.911	-7.984	9.901	-4.251	-31.24
69	69	0.35088	0.509	6.528	-7.422	3.284	6.712	10.837	1.564	15.123	-26.54	10.986	5.1	-8.044	9.912	-4.263	-31.328
70	70	0.35604	0.483	6.473	-7.41	3.238	6.06	10.771	1.496	14.756	-26.493	11.114	5.276	-8.113	9.981	-4.244	-31.423
71	71	0.3612	0.47	6.41	-7.4	3.202	5.399	10.721	1.433	14.385	-26.479	11.231	5.43	-8.177	10.044	-4.249	-31.532
72	72	0.36636	0.469	6.356	-7.393	3.175	4.74	10.686	1.394	14.019	-26.452	11.272	5.6	-8.276	10.054	-4.286	-31.647
73	73	0.37152	0.478	6.315	-7.389	3.159	4.084	10.672	1.366	13.647	-26.432	11.294	5.781	-8.405	10.047	-4.325	-31.78
74	74	0.37668	0.496	6.283	-7.376	3.147	3.429	10.638	1.341	13.268	-26.427	11.361	5.975	-8.507	10.074	-4.328	-31.915
75	75	0.38184	0.52	6.26	-7.349	3.135	2.774	10.587	1.312	12.865	-26.464	11.479	6.167	-8.559	10.133	-4.295	-32.052
76	76	0.387	0.553	6.248	-7.316	3.133	2.116	10.555	1.287	12.429	-26.577	11.599	6.332	-8.574	10.196	-4.264	-32.202
77	77	0.39216	0.59	6.247	-7.284	3.135	1.458	10.532	1.271	11.968	-26.7	11.708	6.461	-8.608	10.268	-4.255	-32.378
78	78	0.39732	0.635	6.248	-7.259	3.14	0.789	10.518	1.263	11.487	-26.822	11.805	6.545	-8.672	10.35	-4.281	-32.587
79	79	0.40248	0.689	6.249	-7.245	3.152	0.106	10.51	1.268	10.99	-26.972	11.813	6.61	-8.7	10.372	-4.37	-32.789
80	80	0.40764	0.752	6.246	-7.238	3.169	-0.589	10.494	1.286	10.484	-27.132	11.792	6.697	-8.701	10.371	-4.457	-32.988
81	81	0.4128	0.821	6.236	-7.232	3.19	-1.296	10.454	1.313	9.979	-27.264	11.732	6.831	-8.72	10.329	-4.523	-33.203
82	82	0.41796	0.898	6.214	-7.229	3.218	-2.02	10.386	1.334	9.474	-27.371	11.665	6.99	-8.756	10.267	-4.571	-33.439
83	83	0.42312	0.993	6.185	-7.227	3.266	-2.755	10.303	1.342	8.973	-27.484	11.675	7.128	-8.787	10.262	-4.598	-33.701
84	84	0.42828	1.111	6.15	-7.226	3.341	-3.501	10.207	1.34	8.479	-27.608	11.718	7.213	-8.801	10.3	-4.662	-33.979
85	85	0.43344	1.235	6.096	-7.213	3.42	-4.26	10.063	1.337	8.006	-27.721	11.746	7.28	-8.783	10.327	-4.768	-34.251
86	86	0.4386	1.354	6.016	-7.19	3.487	-5.03	9.879	1.342	7.572	-27.796	11.671	7.374	-8.744	10.262	-4.94	-34.485
87	87	0.44376	1.462	5.911	-7.162	3.54	-5.806	9.671	1.342	7.195	-27.824	11.623	7.494	-8.698	10.205	-5.116	-34.683
88	88	0.44892	1.567	5.787	-7.142	3.586	-6.572	9.453	1.351	6.894	-27.808	11.578	7.599	-8.617	10.167	-5.361	-34.82
89	89	0.45408	1.677	5.652	-7.126	3.644	-7.318	9.25	1.348	6.679	-27.727	11.607	7.66	-8.55	10.21	-5.663	-34.9
90	90	0.45924	1.786	5.506	-7.106	3.699	-8.04	9.071	1.338	6.545	-27.6	11.727	7.655	-8.501	10.354	-6.023	-34.932
91	91	0.4644	1.896	5.362	-7.078	3.752	-8.727	8.911	1.334	6.478	-27.452	11.864	7.641	-8.441	10.519	-6.425	-34.907
92	92	0.46956	1.986	5.212	-7.051	3.787	-9.379	8.752	1.314	6.491	-27.265	11.993	7.62	-8.338	10.675	-6.893	-34.786
93	93	0.47472	2.055	5.071	-7.017	3.802	-9.976	8.6	1.292	6.602	-27.039	12.081	7.591	-8.202	10.805	-7.461	-34.567
94	94	0.47988	2.092	4.941	-6.993	3.779	-10.52	8.476	1.283	6.796	-26.769	12.118	7.523	-8.049	10.927	-8.152	-34.256
95	95	0.48504	2.107	4.835	-6.965	3.723	-11.012	8.389	1.295	7.039	-26.475	12.12	7.431	-7.914	11.039	-8.919	-33.89
96	96	0.4902	2.103	4.744	-6.954	3.645	-11.472	8.385	1.307	7.319	-26.215	12.175	7.279	-7.784	11.215	-9.737	-33.496
97	97	0.49536	2.084	4.672	-6.953	3.541	-11.894	8.415	1.309	7.637	-26.003	12.44	7.024	-7.596	11.583	-10.564	-33.084
98	98	0.50052	2.06	4.619	-6.966	3.431	-12.287	8.473	1.311	7.988	-25.83	12.743	6.663	-7.344	12.022	-11.504	-32.634
99	99	0.50568	2.034	4.589	-6.984	3.312	-12.648	8.547	1.32	8.355	-25.669	12.996	6.302	-7.076	12.417	-12.489	-32.16
100	100	0.51084	2.014	4.579	-7.002	3.186	-12.977	8.61	1.353	8.752	-25.556	13.238	5.943	-6.731	12.802	-13.51	-31.669
101	101	0.516	1.993	4.58	-7.023	3.055	-13.283	8.663	1.391	9.187	-25.486	13.402	5.544	-6.3	13.135	-14.647	-31.135
102	102	0.52116	1.966	4.586	-7.052	2.911	-13.572	8.722	1.436	9.646	-25.44	13.519	5.063	-5.805	13.46	-15.911	-30.557
103	103	0.52632	1.927	4.6	-7.09	2.738	-13.838	8.763	1.509	10.133	-25.381	13.625	4.551	-5.303	13.799	-17.228	-29.985
104	104	0.53148	1.876	4.625	-7.145	2.542	-14.073	8.758	1.591	10.663	-25.306	13.742	3.972	-4.749	14.18	-18.631	-29.404
105	105	0.53664	1.816	4.661	-7.216	2.331	-14.281	8.713	1.666	11.238	-25.254	13.894	3.269	-4.11	14.634	-20.165	-28.816
106	106	0.5418	1.739	4.697	-7.296	2.099	-14.467	8.613	1.735	11.862	-25.213	14.034	2.439	-3.398	15.132	-21.856	-28.22
107	107	0.54696	1.642	4.729	-7.38	1.844	-14.622	8.432	1.809	12.555	-25.161	14.111	1.575	-2.66	15.601	-23.636	-27.656
108	108	0.55212	1.52	4.753	-7.46	1.563	-14.737	8.157	1.885	13.338	-25.09	14.088	0.707	-1.894	16.001	-25.505	-27.112
109	109	0.55728	1.368	4.774	-7.539	1.252	-14.791	7.799	1.957	14.224	-25.011	14.004	-0.154	-1.092	16.361	-27.428	-26.585
110	110	0.56244	1.166	4.803	-7.605	0.888	-14.762	7.366	2.039	15.202	-24.941	13.859	-1.02	-0.274	16.686	-29.396	-26.092
111	111	0.5676	0.908	4.855	-7.646	0.471	-14.625	6.863	2.134	16.289	-24.87	13.671	-1.898	0.516	17.002	-31.4	-25.652
112	112	0.57276	0.611	4.933	-7.651	0.027	-14.373	6.275	2.226	17.498	-24.792	13.488	-2.854	1.269	17.377	-33.487	-25.278
113	113	0.57792	0.286	5.034	-7.613	-0.431	-14.01	5.614	2.312	18.839	-24.716	13.337	-3.902	1.986	17.848	-35.665	-24.965
114	114	0.58308	-0.072	5.158	-7.524	-0.915	-13.546	4.908	2.401	20.301	-24.677	13.206	-5.056	2.643	18.406	-37.946	-24.734
115	115	0.58824	-0.456	5.308	-7.374	-1.417	-12.977	4.16	2.496	21.898	-24.669	13.075	-6.304	3.209	19.034	-40.335	-24.598
116	116	0.5934	-0.826	5.479	-7.168	-1.892	-12.316	3.385	2.573	23.62	-24.716	12.974	-7.691	3.681	19.772	-42.845	-24.576
117	117	0.59856	-1.15	5.664	-6.91	-2.309	-11.584	2.61	2.618	25.432	-24.832	12.897	-9.222	4.114	20.61	-45.474	-24.602
118	118	0.60372	-1.436	5.855	-6.607	-2.678	-10.805	1.834	2.629	27.294	-25.008	12.725	-10.88	4.516	21.438	-48.238	-24.635
119	119	0.60888	-1.707	6.046	-6.268	-3.035	-9.987	1.057	2.606	29.185	-25.241	12.496	-12.666	4.881	22.286	-51.107	-24.687
120	120	0.61404	-1.979	6.214	-5.907	-3.397	-9.152	0.281	2.542	31.096	-25.51	12.099	-14.567	5.154	23.042	-54.104	-24.772
121	121	0.6192	-2.242	6.356	-5.542	-3.745	-8.299	-0.485	2.424	33.029	-25.766	11.41	-16.625	5.277	23.608	-57.333	-24.862
122	122	0.62436	-2.483	6.472	-5.209	-4.066	-7.411	-1.219	2.231	34.996	-25.975	10.494	-18.773	5.182	23.991	-60.712	-25.008
123	123	0.62952	-2.7	6.578	-4.94	-4.359	-6.472	-1.891	1.972	36.992	-26.066	9.467	-20.864	4.869	24.212	-64.081	-25.181
124	124	0.63468	-2.914	6.665	-4.747	-4.643	-5.494	-2.479	1.668	39.02	-26.023	8.289	-22.605	4.33	24.081	-67.221	-25.413
125	125	0.63984	-3.128	6.738	-4.629	-4.91	-4.485	-2.997	1.289	41.061	-25.81	7.176	-23.915	3.58	23.721	-69.965	-25.748
126	126	0.645	-3.342	6.794	-4.587	-5.162	-3.439	-3.439	0.851	43.129	-25.415	6.243	-24.811	2.575	23.236	-72.28	-26.249
127	127	0.65016	-3.558	6.841	-4.63	-5.401	-2.353	-3.797	0.377	45.179	-24.807	5.416	-25.438	1.396	22.634	-74.319	-26.762
128	128	0.65532	-3.79	6.879	-4.73	-5.637	-1.233	-4.084	-0.106	47.209	-24.007	4.65	-25.801	0.053	21.893	-76.097	-27.284
129	129	0.66048	-4.048	6.896	-4.866	-5.896	-0.1	-4.283	-0.563	49.219	-23.064	4.065	-25.927	-1.366	21.139	-77.577	-27.783
130	130	0.66564	-4.316	6.888	-5.034	-6.149	1.03	-4.374	-0.976	51.205	-22.05	3.692	-25.826	-2.84	20.426	-78.733	-28.296
131	131	0.6708	-4.57	6.865	-5.234	-6.362	2.157	-4.347	-1.344	53.145	-21.006	3.552	-25.556	-4.304	19.81	-79.577	-28.778
132	132	0.67596	-4.797	6.824	-5.434	-6.524	3.27	-4.235	-1.663	55.004	-19.948	3.561	-25.15	-5.741	19.237	-80.139	-29.218
133	133	0.68112	-4.974	6.765	-5.608	-6.627	4.346	-4.049	-1.893	56.778	-18.907	3.715	-24.631	-7.086	18.741	-80.442	-29.57
134	134	0.68628	-5.085	6.686	-5.744	-6.647	5.371	-3.799	-2.054	58.436	-17.953	3.968	-24.019	-8.296	18.295	-80.491	-29.85
135	135	0.69144	-5.122	6.599	-5.844	-6.572	6.353	-3.48	-2.133	59.986	-17.134	4.288	-23.306	-9.36	17.892	-80.297	-30.086
136	136	0.6966	-5.089	6.519	-5.906	-6.424	7.314	-3.108	-2.109	61.436	-16.435	4.569	-22.489	-10.297	17.468	-79.913	-30.279
137	137	0.70176	-5.007	6.446	-5.925	-6.227	8.247	-2.709	-1.996	62.771	-15.864	4.823	-21.602	-11.076	17.053	-79.359	-30.417
138	138	0.70692	-4.877	6.38	-5.909	-5.981	9.151	-2.267	-1.799	63.977	-15.458	5.027	-20.679	-11.658	16.637	-78.668	-30.49
139	139	0.71208	-4.718	6.32	-5.852	-5.709	10.026	-1.806	-1.54	65.026	-15.227	5.157	-19.789	-12.024	16.219	-77.897	-30.49
140	140	0.71724	-4.547	6.277	-5.763	-5.429	10.891	-1.341	-1.239	65.904	-15.146	5.146	-18.97	-12.188	15.744	-77.104	-30.407
141	141	0.7224	-4.375	6.252	-5.648	-5.157	11.753	-0.869	-0.904	66.606	-15.2	5.009	-18.248	-12.19	15.222	-76.301	-30.274
142	142	0.72756	-4.198	6.243	-5.517	-4.891	12.616	-0.38	-0.524	67.175	-15.382	4.783	-17.589	-12.019	14.675	-75.474	-30.079
143	143	0.73272	-4.008	6.249	-5.38	-4.617	13.479	0.133	-0.106	67.639	-15.694	4.538	-16.969	-11.673	14.154	-74.593	-29.831
144	144	0.73788	-3.807	6.274	-5.245	-4.326	14.346	0.666	0.33	67.995	-16.126	4.299	-16.378	-11.197	13.662	-73.636	-29.568
145	145	0.74304	-3.592	6.32	-5.131	-4.015	15.224	1.216	0.778	68.247	-16.635	4.039	-15.806	-10.649	13.173	-72.605	-29.308
146	146	0.7482	-3.366	6.378	-5.026	-3.696	16.108	1.767	1.239	68.407	-17.186	3.73	-15.25	-10.075	12.655	-71.524	-29.064
147	147	0.75336	-3.134	6.447	-4.925	-3.376	16.995	2.323	1.715	68.483	-17.771	3.411	-14.707	-9.51	12.132	-70.38	-28.862
148	148	0.75852	-2.897	6.525	-4.823	-3.057	17.88	2.882	2.204	68.486	-18.373	3.158	-14.165	-8.966	11.661	-69.141	-28.705
149	149	0.76368	-2.655	6.609	-4.726	-2.74	18.759	3.44	2.709	68.408	-18.958	2.928	-13.607	-8.502	11.198	-67.809	-28.616
150	150	0.76884	-2.416	6.694	-4.64	-2.425	19.624	4.004	3.217	68.235	-19.507	2.72	-13.041	-8.168	10.734	-66.384	-28.619
151	151	0.774	-2.188	6.782	-4.565	-2.121	20.476	4.581	3.731	67.95	-20.017	2.529	-12.47	-7.991	10.267	-64.855	-28.732
152	152	0.77916	-1.977	6.872	-4.503	-1.83	21.321	5.168	4.242	67.582	-20.484	2.346	-11.878	-7.925	9.783	-63.239	-28.901
153	153	0.78432	-1.777	6.958	-4.437	-1.557	22.15	5.731	4.737	67.155	-20.891	2.199	-11.267	-7.974	9.31	-61.548	-29.127
154	154	0.78948	-1.582	7.036	-4.357	-1.299	22.957	6.265	5.225	66.684	-21.236	2.121	-10.639	-8.15	8.884	-59.788	-29.413
155	155	0.79464	-1.38	7.102	-4.27	-1.054	23.732	6.792	5.74	66.143	-21.503	2.025	-10.01	-8.502	8.447	-57.992	-29.781
156	156	0.7998	-1.188	7.167	-4.155	-0.85	24.489	7.285	6.257	65.526	-21.721	1.89	-9.442	-8.931	8.001	-56.223	-30.165
157	157	0.80496	-1.01	7.224	-4.01	-0.676	25.21	7.764	6.767	64.796	-21.95	1.739	-9.001	-9.373	7.576	-54.507	-30.529
158	158	0.81012	-0.834	7.279	-3.861	-0.514	25.9	8.249	7.262	63.971	-22.186	1.647	-8.671	-9.821	7.226	-52.808	-30.87
159	159	0.81528	-0.647	7.321	-3.724	-0.339	26.551	8.711	7.726	63.056	-22.394	1.598	-8.373	-10.328	6.927	-51.058	-31.222
160	160	0.82044	-0.452	7.359	-3.589	-0.162	27.177	9.139	8.151	62.061	-22.634	1.517	-8.104	-10.777	6.616	-49.297	-31.529
161	161	0.8256	-0.261	7.391	-3.445	-0.003	27.777	9.532	8.533	60.989	-22.936	1.388	-7.898	-11.081	6.291	-47.568	-31.734
162	162	0.83076	-0.075	7.416	-3.284	0.129	28.34	9.885	8.872	59.83	-23.299	1.323	-7.766	-11.235	6.048	-45.821	-31.838
163	163	0.83592	0.107	7.431	-3.105	0.239	28.859	10.171	9.135	58.584	-23.697	1.468	-7.725	-11.314	6.005	-43.994	-31.908
164	164	0.84108	0.274	7.432	-2.9	0.307	29.335	10.372	9.304	57.258	-24.117	1.759	-7.779	-11.319	6.104	-42.124	-31.945
165	165	0.84624	0.423	7.413	-2.704	0.356	29.767	10.525	9.387	55.866	-24.587	2.051	-7.887	-11.188	6.221	-40.259	-31.907
166	166	0.8514	0.548	7.379	-2.523	0.395	30.16	10.619	9.349	54.408	-25.101	2.408	-8.023	-10.895	6.385	-38.338	-31.775
167	167	0.85656	0.66	7.333	-2.357	0.433	30.511	10.63	9.184	52.905	-25.602	2.957	-8.12	-10.518	6.684	-36.253	-31.602
168	168	0.86172	0.761	7.281	-2.197	0.454	30.826	10.548	8.922	51.353	-26.055	3.593	-8.142	-10.115	7.034	-34.025	-31.423
169	169	0.86688	0.849	7.221	-2.048	0.476	31.097	10.393	8.551	49.725	-26.479	4.272	-8.145	-9.661	7.402	-31.71	-31.208
170	170	0.87204	0.928	7.153	-1.898	0.489	31.323	10.172	8.083	48.014	-26.857	5.114	-8.178	-9.145	7.899	-29.291	-30.936
171	171	0.8772	1.001	7.082	-1.738	0.49	31.506	9.876	7.538	46.218	-27.155	6.083	-8.243	-8.618	8.508	-26.796	-30.63
172	172	0.88236	1.067	7.015	-1.581	0.487	31.658	9.512	6.93	44.352	-27.345	7.087	-8.296	-8.139	9.144	-24.239	-30.321
173	173	0.88752	1.126	6.956	-1.459	0.502	31.79	9.125	6.28	42.429	-27.427	8.09	-8.314	-7.735	9.769	-21.626	-30.029
174	174	0.89268	1.184	6.903	-1.38	0.55	31.902	8.748	5.615	40.468	-27.408	9.069	-8.283	-7.395	10.364	-18.98	-29.727
175	175	0.89784	1.234	6.855	-1.332	0.615	31.985	8.385	4.937	38.458	-27.298	10.041	-8.227	-7.092	10.948	-16.316	-29.396
176	176	0.903	1.266	6.819	-1.304	0.683	32.041	8.051	4.259	36.368	-27.128	10.962	-8.188	-6.822	11.499	-13.667	-29.041
177	177	0.90816	1.278	6.799	-1.296	0.745	32.073	7.79	3.623	34.187	-26.933	11.756	-8.21	-6.587	11.98	-11.108	-28.661
178	178	0.91332	1.28	6.793	-1.308	0.814	32.077	7.623	3.044	31.941	-26.715	12.399	-8.252	-6.419	12.356	-8.634	-28.262
179	179	0.91848	1.267	6.793	-1.318	0.864	32.041	7.552	2.529	29.631	-26.492	12.996	-8.284	-6.298	12.703	-6.176	-27.843
180	180	0.92364	1.234	6.8	-1.321	0.883	31.974	7.601	2.09	27.273	-26.329	13.456	-8.343	-6.171	12.966	-3.821	-27.376
181	181	0.9288	1.165	6.809	-1.32	0.861	31.87	7.774	1.728	24.869	-26.221	13.686	-8.46	-6.04	13.083	-1.641	-26.851
182	182	0.93396	1.067	6.828	-1.339	0.824	31.735	8.126	1.431	22.407	-26.221	13.724	-8.668	-5.914	13.089	0.371	-26.291
183	183	0.93912	0.947	6.854	-1.371	0.771	31.561	8.658	1.173	19.895	-26.352	13.692	-8.899	-5.77	13.06	2.324	-25.695
184	184	0.94428	0.814	6.891	-1.404	0.707	31.368	9.295	0.933	17.387	-26.576	13.584	-9.128	-5.6	12.986	4.207	-25.066
185	185	0.94944	0.675	6.919	-1.428	0.617	31.138	10.041	0.739	14.903	-26.926	13.33	-9.297	-5.471	12.806	6.044	-24.49
186	186	0.9546	0.538	6.937	-1.445	0.518	30.89	10.883	0.57	12.481	-27.405	12.931	-9.362	-5.375	12.5	7.865	-23.965
187	187	0.95976	0.421	6.946	-1.47	0.434	30.625	11.767	0.398	10.127	-27.977	12.489	-9.364	-5.297	12.173	9.676	-23.512
188	188	0.96492	0.315	6.941	-1.478	0.34	30.341	12.638	0.228	7.862	-28.623	11.966	-9.342	-5.243	11.806	11.407	-23.155
189	189	0.97008	0.215	6.924	-1.493	0.261	30.044	13.514	0.023	5.71	-29.392	11.478	-9.135	-5.174	11.443	13.252	-22.917
190	190	0.97524	0.126	6.904	-1.492	0.185	29.767	14.3	-0.182	3.737	-30.246	10.882	-8.733	-5.088	10.963	15.122	-22.828
191	191	0.9804	0.054	6.892	-1.488	0.124	29.536	14.967	-0.374	1.999	-31.101	10.388	-8.209	-5.04	10.559	16.98	-22.913
192	192	0.98556	0.028	6.873	-1.477	0.11	29.324	15.512	-0.563	0.488	-32.009	10.058	-7.735	-4.957	10.328	18.681	-23.139
193	193	0.99072	0.044	6.837	-1.478	0.158	29.138	15.876	-0.713	-0.756	-32.93	9.707	-7.35	-4.744	10.135	20.076	-23.434
194	194	0.99588	0.098	6.786	-1.444	0.235	28.971	16.024	-0.818	-1.738	-33.838	9.371	-7	-4.512	9.97	21.234	-23.878
195	195	1.00104	0.179	6.724	-1.379	0.328	28.826	15.99	-0.862	-2.446	-34.718	9.103	-6.752	-4.329	9.891	22.1	-24.499
196	196	1.0062	0.299	6.643	-1.303	0.474	28.692	15.764	-0.869	-2.892	-35.527	8.913	-6.612	-4.111	9.907	22.67	-25.188
197	197	1.01136	0.459	6.541	-1.234	0.688	28.583	15.373	-0.857	-3.071	-36.262	8.871	-6.734	-3.884	10.121	22.855	-25.96
198	198	1.01652	0.64	6.422	-1.166	0.95	28.499	14.865	-0.829	-2.996	-36.943	8.955	-6.977	-3.64	10.474	22.787	-26.777
199	199	1.02168	0.827	6.289	-1.105	1.237	28.433	14.279	-0.766	-2.677	-37.527	9.137	-7.126	-3.369	10.871	22.637	-27.561
200	200	1.02684	1.015	6.148	-1.058	1.55	28.39	13.632	-0.669	-2.111	-37.915	9.415	-7.137	-3.166	11.282	22.433	-28.3
201	201	1.032	1.187	6.002	-1.006	1.861	28.369	12.944	-0.55	-1.307	-38.102	9.839	-7.118	-3.044	11.784	22.103	-28.972
