# Supplementary material for: Gait phenotypes in paediatric hereditary spastic paraplegia revealed by dynamic time warping analysis and random forests
Source: PLoS One. 2018 Mar 8;13(3):e0192345. doi: 10.1371/journal.pone.0192345 (PMC5843164; doi:10.1371/journal.pone.0192345)
Supplement: S2 Data — (ZIP) [file pone.0192345.s009.zip › Healthy/Right.SR.HEALTHY13.4.csv]

	Epoch	Time	Pelvic.obliquity	Pelvic.tilt	Pelvic rotation	Hip.abd.add	Hip.flexion	Hip.rotation	Knee.abd.add	Knee.flexion	Knee.rotation	Ankle.abd.add	Ankle.flexion	Ankle.rotation	Forefoot.abd.add	Forefoot.flexion	Forefoot.rotation
1	1	0	0.633	4.057	2.213	-0.333	25.788	9.4	-0.636	-3.154	-36.939	9.546	-10.507	-0.427	13.15	19.601	-25.98
2	2	0.00513	0.767	3.887	2.275	-0.084	25.595	8.376	-0.522	-2.843	-37.496	9.827	-10.57	-0.275	13.722	19.631	-27.342
3	3	0.01026	0.879	3.732	2.329	0.155	25.447	7.33	-0.377	-2.297	-37.897	10.19	-10.611	-0.186	14.336	19.516	-28.664
4	4	0.01539	0.967	3.586	2.387	0.371	25.326	6.289	-0.214	-1.551	-38.172	10.644	-10.616	-0.185	14.989	19.299	-29.965
5	5	0.02052	1.039	3.443	2.447	0.575	25.218	5.268	-0.054	-0.626	-38.327	11.223	-10.534	-0.3	15.668	19.063	-31.276
6	6	0.02565	1.096	3.311	2.51	0.764	25.118	4.267	0.085	0.436	-38.333	11.967	-10.58	-0.517	16.505	18.669	-32.549
7	7	0.03078	1.141	3.206	2.571	0.936	25.024	3.35	0.195	1.57	-38.24	12.895	-10.969	-0.785	17.631	17.989	-33.727
8	8	0.03591	1.167	3.14	2.637	1.066	24.938	2.545	0.282	2.685	-38.092	13.938	-11.673	-1.115	18.977	17.099	-34.826
9	9	0.04104	1.183	3.118	2.703	1.168	24.868	1.861	0.356	3.67	-37.858	14.645	-12.445	-1.594	20.044	16.046	-35.814
10	10	0.04617	1.213	3.141	2.767	1.263	24.814	1.341	0.427	4.404	-37.569	14.557	-13.091	-2.149	20.381	14.784	-36.49
11	11	0.0513	1.276	3.199	2.826	1.377	24.782	1.019	0.491	4.922	-37.243	13.939	-13.501	-2.572	20.163	13.473	-36.66
12	12	0.05643	1.385	3.285	2.879	1.523	24.792	0.9	0.566	5.41	-36.838	13.478	-13.642	-2.769	19.927	12.384	-36.331
13	13	0.06156	1.545	3.383	2.913	1.704	24.843	1.021	0.684	6.031	-36.313	13.521	-13.615	-2.979	19.972	11.532	-35.747
14	14	0.06669	1.736	3.487	2.923	1.903	24.926	1.435	0.868	6.81	-35.643	13.802	-13.561	-3.52	20.116	10.636	-35.106
15	15	0.07182	1.932	3.592	2.898	2.104	25.023	2.158	1.133	7.723	-34.859	14.134	-13.605	-4.432	20.271	9.502	-34.44
16	16	0.07695	2.117	3.694	2.817	2.307	25.112	3.174	1.49	8.751	-34.017	14.619	-13.705	-5.612	20.523	8.239	-33.774
17	17	0.08208	2.29	3.791	2.652	2.54	25.173	4.43	1.922	9.834	-33.129	15.349	-13.659	-7.02	20.87	7.152	-33.197
18	18	0.08721	2.441	3.88	2.415	2.794	25.181	5.861	2.405	10.856	-32.204	16.082	-13.174	-8.687	21.01	6.509	-32.786
19	19	0.09234	2.561	3.97	2.118	3.06	25.14	7.397	2.914	11.73	-31.266	16.504	-12.323	-10.593	20.757	6.191	-32.536
20	20	0.09747	2.656	4.061	1.781	3.335	25.063	8.921	3.408	12.48	-30.34	16.615	-11.39	-12.599	20.254	5.945	-32.409
21	21	0.1026	2.733	4.156	1.408	3.639	24.975	10.346	3.853	13.181	-29.482	16.572	-10.599	-14.478	19.733	5.582	-32.333
22	22	0.10773	2.793	4.264	1.031	3.942	24.902	11.576	4.258	13.885	-28.724	16.409	-9.873	-16.154	19.207	5.165	-32.341
23	23	0.11286	2.831	4.39	0.671	4.241	24.856	12.55	4.585	14.603	-28.07	16.11	-9.16	-17.574	18.635	4.727	-32.422
24	24	0.11799	2.868	4.534	0.335	4.57	24.825	13.224	4.771	15.297	-27.526	15.657	-8.493	-18.653	17.988	4.248	-32.513
25	25	0.12312	2.912	4.674	0.031	4.918	24.774	13.599	4.812	15.929	-27.13	15.169	-7.892	-19.295	17.376	3.776	-32.564
26	26	0.12825	2.987	4.81	-0.234	5.314	24.691	13.695	4.7	16.47	-26.909	14.656	-7.34	-19.536	16.789	3.349	-32.595
27	27	0.13338	3.098	4.944	-0.432	5.72	24.582	13.574	4.506	16.932	-26.932	14.123	-6.826	-19.371	16.232	2.945	-32.597
28	28	0.13851	3.247	5.084	-0.551	6.135	24.46	13.325	4.262	17.349	-27.283	13.635	-6.339	-18.822	15.745	2.571	-32.584
29	29	0.14364	3.419	5.214	-0.593	6.534	24.324	12.957	4.011	17.758	-27.876	13.258	-5.877	-17.978	15.38	2.232	-32.576
30	30	0.14877	3.593	5.309	-0.545	6.875	24.129	12.548	3.767	18.087	-28.692	12.967	-5.434	-16.933	15.093	1.961	-32.568
31	31	0.1539	3.757	5.373	-0.431	7.161	23.863	12.213	3.546	18.28	-29.71	12.679	-5.046	-15.81	14.811	1.72	-32.566
32	32	0.15903	3.887	5.396	-0.249	7.355	23.519	11.939	3.375	18.363	-30.767	12.453	-4.722	-14.738	14.587	1.501	-32.57
33	33	0.16416	3.983	5.386	-0.012	7.475	23.11	11.756	3.253	18.373	-31.791	12.354	-4.422	-13.788	14.458	1.343	-32.566
34	34	0.16929	4.075	5.303	0.247	7.551	22.596	11.651	3.22	18.345	-32.699	12.267	-4.102	-13.003	14.342	1.186	-32.538
35	35	0.17442	4.175	5.151	0.504	7.611	21.983	11.589	3.253	18.29	-33.373	12.278	-3.756	-12.483	14.304	1.081	-32.527
36	36	0.17955	4.281	4.943	0.744	7.673	21.3	11.529	3.324	18.243	-33.743	12.245	-3.372	-12.25	14.218	0.95	-32.514
37	37	0.18468	4.383	4.696	0.963	7.727	20.568	11.441	3.41	18.19	-33.797	12.244	-2.947	-12.253	14.147	0.863	-32.482
38	38	0.18981	4.482	4.418	1.156	7.793	19.798	11.291	3.478	18.136	-33.538	12.248	-2.485	-12.475	14.07	0.806	-32.443
39	39	0.19494	4.562	4.122	1.318	7.834	19.002	11.076	3.558	18.096	-33.008	12.292	-1.986	-12.865	14.032	0.789	-32.416
40	40	0.20007	4.612	3.827	1.448	7.852	18.196	10.838	3.627	18.062	-32.331	12.379	-1.474	-13.345	14.03	0.804	-32.401
41	41	0.2052	4.627	3.544	1.525	7.856	17.401	10.577	3.681	18.028	-31.548	12.397	-0.995	-13.831	14.003	0.756	-32.359
42	42	0.21033	4.619	3.287	1.537	7.85	16.625	10.338	3.736	17.966	-30.763	12.318	-0.553	-14.292	13.929	0.658	-32.324
43	43	0.21546	4.593	3.068	1.475	7.853	15.868	10.154	3.758	17.85	-30.112	12.25	-0.161	-14.618	13.876	0.575	-32.306
44	44	0.22059	4.545	2.896	1.354	7.852	15.143	10.028	3.761	17.701	-29.651	12.171	0.23	-14.782	13.81	0.525	-32.319
45	45	0.22572	4.481	2.769	1.171	7.859	14.448	9.969	3.746	17.511	-29.376	12.079	0.574	-14.77	13.747	0.46	-32.331
46	46	0.23085	4.397	2.687	0.94	7.859	13.787	9.945	3.712	17.287	-29.311	12.012	0.891	-14.53	13.708	0.414	-32.339
47	47	0.23598	4.294	2.643	0.669	7.84	13.152	9.953	3.665	17.024	-29.464	12.04	1.183	-14.077	13.741	0.432	-32.373
48	48	0.24111	4.177	2.642	0.364	7.813	12.552	9.981	3.579	16.725	-29.777	12.134	1.447	-13.479	13.804	0.503	-32.44
49	49	0.24624	4.047	2.675	0.034	7.785	11.987	10.015	3.457	16.399	-30.196	12.227	1.641	-12.758	13.866	0.537	-32.501
50	50	0.25137	3.901	2.734	-0.316	7.742	11.443	10.042	3.315	16.051	-30.647	12.335	1.785	-11.974	13.943	0.554	-32.557
51	51	0.2565	3.727	2.809	-0.683	7.66	10.91	10.065	3.177	15.707	-31.067	12.495	1.927	-11.205	14.055	0.588	-32.63
52	52	0.26163	3.522	2.902	-1.071	7.546	10.405	10.086	3.039	15.405	-31.409	12.647	2.086	-10.481	14.152	0.6	-32.693
53	53	0.26676	3.297	3.009	-1.48	7.417	9.928	10.101	2.895	15.134	-31.598	12.745	2.239	-9.866	14.206	0.557	-32.728
54	54	0.27189	3.06	3.122	-1.899	7.267	9.465	10.102	2.755	14.875	-31.567	12.815	2.405	-9.435	14.237	0.505	-32.75
55	55	0.27702	2.809	3.242	-2.317	7.096	9.011	10.089	2.608	14.616	-31.345	12.923	2.603	-9.189	14.283	0.505	-32.782
56	56	0.28215	2.549	3.375	-2.726	6.901	8.58	10.058	2.471	14.368	-30.959	13.074	2.825	-9.109	14.358	0.549	-32.835
57	57	0.28728	2.282	3.517	-3.119	6.689	8.181	10.004	2.342	14.151	-30.439	13.247	3.054	-9.165	14.45	0.598	-32.896
58	58	0.29241	2.032	3.674	-3.512	6.497	7.808	9.975	2.23	13.955	-29.866	13.338	3.29	-9.313	14.485	0.599	-32.957
59	59	0.29754	1.822	3.85	-3.924	6.347	7.45	10.023	2.15	13.764	-29.336	13.408	3.555	-9.493	14.506	0.604	-33.027
60	60	0.30267	1.665	4.045	-4.344	6.249	7.094	10.131	2.067	13.54	-28.892	13.563	3.789	-9.663	14.596	0.649	-33.127
61	61	0.3078	1.548	4.236	-4.743	6.193	6.715	10.256	1.982	13.272	-28.55	13.653	3.991	-9.784	14.639	0.652	-33.228
62	62	0.31293	1.445	4.419	-5.095	6.132	6.324	10.378	1.914	12.96	-28.335	13.699	4.159	-9.801	14.658	0.626	-33.306
63	63	0.31806	1.339	4.597	-5.414	6.05	5.943	10.497	1.847	12.65	-28.245	13.845	4.277	-9.72	14.753	0.612	-33.392
64	64	0.32319	1.23	4.772	-5.707	5.951	5.561	10.608	1.799	12.328	-28.244	13.958	4.395	-9.579	14.818	0.589	-33.487
65	65	0.32832	1.124	4.928	-5.97	5.848	5.15	10.7	1.75	11.991	-28.317	14.098	4.526	-9.389	14.894	0.594	-33.6
66	66	0.33345	1.035	5.054	-6.208	5.756	4.688	10.762	1.692	11.611	-28.44	14.213	4.646	-9.161	14.945	0.598	-33.727
67	67	0.33858	0.956	5.16	-6.422	5.67	4.204	10.802	1.632	11.227	-28.601	14.26	4.735	-8.895	14.947	0.532	-33.84
68	68	0.34371	0.879	5.241	-6.629	5.59	3.687	10.857	1.562	10.824	-28.768	14.279	4.784	-8.634	14.94	0.421	-33.936
69	69	0.34884	0.813	5.311	-6.839	5.522	3.17	10.903	1.482	10.467	-28.886	14.419	4.872	-8.428	15.009	0.387	-34.062
70	70	0.35397	0.743	5.358	-7.027	5.429	2.64	10.893	1.43	10.113	-28.918	14.506	5.016	-8.306	15.027	0.384	-34.22
71	71	0.3591	0.675	5.393	-7.188	5.335	2.107	10.864	1.404	9.784	-28.904	14.516	5.192	-8.257	14.987	0.35	-34.386
72	72	0.36423	0.603	5.398	-7.323	5.22	1.544	10.829	1.4	9.46	-28.882	14.453	5.363	-8.225	14.9	0.256	-34.533
73	73	0.36936	0.543	5.384	-7.43	5.109	0.963	10.792	1.413	9.142	-28.85	14.376	5.545	-8.255	14.803	0.159	-34.706
74	74	0.37449	0.497	5.355	-7.507	5.009	0.354	10.726	1.429	8.802	-28.806	14.298	5.726	-8.344	14.704	0.082	-34.926
75	75	0.37962	0.46	5.321	-7.569	4.915	-0.266	10.668	1.442	8.423	-28.818	14.228	5.908	-8.44	14.596	0.046	-35.19
76	76	0.38475	0.433	5.284	-7.637	4.83	-0.905	10.64	1.476	8.008	-28.892	14.05	6.006	-8.505	14.453	-0.108	-35.449
77	77	0.38988	0.418	5.246	-7.715	4.761	-1.552	10.629	1.516	7.602	-29.009	13.874	6.115	-8.561	14.307	-0.261	-35.738
78	78	0.39501	0.424	5.214	-7.786	4.716	-2.202	10.613	1.556	7.204	-29.192	13.725	6.256	-8.58	14.163	-0.386	-36.055
79	79	0.40014	0.45	5.193	-7.848	4.693	-2.84	10.562	1.609	6.819	-29.389	13.544	6.456	-8.606	13.97	-0.481	-36.418
80	80	0.40527	0.485	5.19	-7.881	4.682	-3.455	10.449	1.666	6.429	-29.59	13.294	6.626	-8.59	13.737	-0.642	-36.767
81	81	0.4104	0.528	5.205	-7.908	4.695	-4.05	10.303	1.694	6.037	-29.794	13.098	6.737	-8.517	13.56	-0.825	-37.091
82	82	0.41553	0.582	5.24	-7.919	4.727	-4.608	10.099	1.72	5.689	-29.964	12.937	6.812	-8.423	13.428	-1.047	-37.408
83	83	0.42066	0.654	5.294	-7.945	4.794	-5.126	9.867	1.728	5.407	-30.088	12.836	6.911	-8.379	13.322	-1.242	-37.776
84	84	0.42579	0.732	5.36	-7.996	4.88	-5.622	9.631	1.722	5.16	-30.188	12.749	7.001	-8.333	13.225	-1.458	-38.145
85	85	0.43092	0.805	5.434	-8.063	4.959	-6.118	9.4	1.72	4.927	-30.244	12.599	7.084	-8.274	13.096	-1.748	-38.459
86	86	0.43605	0.861	5.513	-8.129	5.02	-6.602	9.15	1.713	4.715	-30.222	12.459	7.137	-8.236	12.993	-2.079	-38.733
87	87	0.44118	0.9	5.602	-8.184	5.06	-7.053	8.863	1.693	4.562	-30.14	12.445	7.216	-8.222	12.959	-2.35	-39.004
88	88	0.44631	0.923	5.69	-8.251	5.082	-7.478	8.555	1.661	4.482	-30.002	12.529	7.316	-8.215	12.981	-2.588	-39.263
89	89	0.45144	0.927	5.766	-8.324	5.073	-7.893	8.247	1.642	4.467	-29.817	12.639	7.406	-8.201	13.041	-2.872	-39.471
90	90	0.45657	0.912	5.834	-8.413	5.03	-8.288	7.991	1.632	4.515	-29.619	12.772	7.48	-8.159	13.134	-3.206	-39.595
91	91	0.4617	0.876	5.902	-8.53	4.96	-8.651	7.802	1.619	4.638	-29.407	12.945	7.581	-8.107	13.25	-3.549	-39.647
92	92	0.46683	0.82	5.967	-8.665	4.857	-8.99	7.654	1.601	4.824	-29.185	13.18	7.677	-8.039	13.413	-3.9	-39.648
93	93	0.47196	0.74	6.021	-8.796	4.713	-9.331	7.55	1.574	5.016	-28.994	13.453	7.702	-7.914	13.629	-4.31	-39.571
94	94	0.47709	0.645	6.067	-8.919	4.538	-9.665	7.489	1.559	5.224	-28.803	13.649	7.672	-7.747	13.826	-4.841	-39.384
95	95	0.48222	0.545	6.107	-9.043	4.348	-9.985	7.442	1.546	5.48	-28.567	13.845	7.614	-7.561	14.05	-5.44	-39.113
96	96	0.48735	0.454	6.141	-9.166	4.157	-10.286	7.411	1.533	5.811	-28.322	14.096	7.539	-7.344	14.331	-6.084	-38.785
97	97	0.49248	0.381	6.165	-9.306	3.977	-10.58	7.428	1.521	6.204	-28.073	14.35	7.42	-7.101	14.647	-6.819	-38.394
98	98	0.49761	0.324	6.184	-9.466	3.812	-10.86	7.509	1.513	6.644	-27.817	14.512	7.264	-6.857	14.927	-7.68	-37.935
99	99	0.50274	0.27	6.197	-9.59	3.642	-11.133	7.594	1.511	7.109	-27.581	14.687	7.028	-6.595	15.254	-8.632	-37.438
100	100	0.50787	0.217	6.203	-9.652	3.467	-11.399	7.637	1.506	7.59	-27.376	14.957	6.692	-6.273	15.688	-9.638	-36.906
101	101	0.513	0.171	6.2	-9.681	3.294	-11.659	7.648	1.516	8.119	-27.18	15.275	6.29	-5.896	16.203	-10.723	-36.332
102	102	0.51813	0.122	6.176	-9.685	3.111	-11.923	7.642	1.537	8.675	-27.017	15.55	5.854	-5.483	16.698	-11.893	-35.736
103	103	0.52326	0.07	6.141	-9.661	2.926	-12.182	7.608	1.571	9.292	-26.876	15.742	5.422	-5.004	17.137	-13.173	-35.078
104	104	0.52839	0.013	6.091	-9.58	2.724	-12.438	7.488	1.642	9.958	-26.723	15.874	4.927	-4.475	17.576	-14.598	-34.377
105	105	0.53352	-0.022	6.034	-9.435	2.55	-12.696	7.29	1.708	10.658	-26.579	16.016	4.289	-3.861	18.087	-16.189	-33.613
106	106	0.53865	-0.039	5.968	-9.237	2.391	-12.946	7.034	1.809	11.379	-26.461	16.004	3.568	-3.192	18.524	-17.958	-32.805
107	107	0.54378	-0.046	5.892	-8.996	2.258	-13.176	6.732	1.897	12.143	-26.392	15.913	2.756	-2.45	18.927	-19.873	-31.954
108	108	0.54891	-0.052	5.823	-8.775	2.143	-13.351	6.425	1.964	12.975	-26.35	15.745	1.922	-1.696	19.258	-21.86	-31.118
109	109	0.55404	-0.095	5.742	-8.525	1.987	-13.487	6.063	2.061	13.894	-26.298	15.521	1.036	-0.924	19.582	-23.966	-30.256
110	110	0.55917	-0.17	5.673	-8.226	1.8	-13.546	5.643	2.193	14.89	-26.25	15.239	0.118	-0.19	19.878	-26.135	-29.43
111	111	0.5643	-0.281	5.603	-7.88	1.577	-13.534	5.168	2.363	16.017	-26.251	14.87	-0.841	0.559	20.13	-28.436	-28.619
112	112	0.56943	-0.426	5.54	-7.541	1.325	-13.41	4.693	2.54	17.298	-26.309	14.521	-1.867	1.302	20.429	-30.817	-27.862
113	113	0.57456	-0.62	5.474	-7.192	1.019	-13.215	4.188	2.733	18.69	-26.379	14.198	-2.996	2.03	20.808	-33.301	-27.136
114	114	0.57969	-0.877	5.416	-6.808	0.641	-12.94	3.635	2.956	20.175	-26.484	13.969	-4.233	2.69	21.329	-35.831	-26.526
115	115	0.58482	-1.175	5.377	-6.402	0.216	-12.586	3.06	3.187	21.733	-26.681	13.847	-5.618	3.351	22.019	-38.429	-26.004
116	116	0.58995	-1.482	5.352	-5.988	-0.219	-12.14	2.488	3.408	23.427	-26.947	13.792	-7.12	4.007	22.829	-41.131	-25.535
117	117	0.59508	-1.773	5.323	-5.592	-0.642	-11.634	1.949	3.59	25.201	-27.284	13.805	-8.785	4.677	23.767	-43.944	-25.095
118	118	0.60021	-2.028	5.27	-5.206	-1.044	-11.116	1.438	3.749	27	-27.687	13.847	-10.641	5.352	24.826	-46.876	-24.68
119	119	0.60534	-2.239	5.201	-4.866	-1.413	-10.565	0.967	3.86	28.829	-28.136	13.898	-12.697	6.02	25.993	-49.937	-24.284
120	120	0.61047	-2.413	5.127	-4.565	-1.75	-9.955	0.505	3.897	30.719	-28.584	13.854	-14.982	6.672	27.181	-53.225	-23.852
121	121	0.6156	-2.562	5.055	-4.312	-2.051	-9.264	0.062	3.844	32.698	-28.993	13.547	-17.487	7.262	28.227	-56.838	-23.321
122	122	0.62073	-2.693	4.984	-4.107	-2.322	-8.496	-0.371	3.699	34.743	-29.308	13.061	-20.169	7.702	29.163	-60.686	-22.744
123	123	0.62586	-2.808	4.921	-3.95	-2.574	-7.666	-0.801	3.461	36.794	-29.518	12.494	-22.931	7.993	30.018	-64.607	-22.146
124	124	0.63099	-2.924	4.866	-3.833	-2.82	-6.793	-1.218	3.139	38.814	-29.609	11.864	-25.605	8.117	30.702	-68.429	-21.563
125	125	0.63612	-3.059	4.827	-3.773	-3.071	-5.849	-1.61	2.732	40.838	-29.512	11.198	-28.039	8.028	31.134	-72.039	-21.027
126	126	0.64125	-3.221	4.82	-3.79	-3.336	-4.799	-1.958	2.255	42.913	-29.164	10.606	-30.172	7.678	31.367	-75.379	-20.58
127	127	0.64638	-3.409	4.855	-3.896	-3.612	-3.634	-2.226	1.742	45.045	-28.568	10.179	-32.051	7.083	31.501	-78.483	-20.205
128	128	0.65151	-3.631	4.916	-4.041	-3.906	-2.397	-2.444	1.221	47.192	-27.764	9.88	-33.752	6.291	31.545	-81.423	-19.864
129	129	0.65664	-3.878	4.984	-4.195	-4.212	-1.125	-2.632	0.71	49.311	-26.788	9.654	-35.315	5.322	31.472	-84.218	-19.558
130	130	0.66177	-4.141	5.049	-4.346	-4.511	0.159	-2.772	0.211	51.356	-25.68	9.545	-36.772	4.169	31.318	-86.831	-19.33
131	131	0.6669	-4.406	5.105	-4.516	-4.776	1.448	-2.809	-0.259	53.314	-24.476	9.623	-38.051	2.894	31.121	-89.14	-19.192
132	132	0.67203	-4.656	5.148	-4.696	-5.006	2.734	-2.721	-0.65	55.184	-23.224	9.829	-39.08	1.603	30.836	-91.08	-19.09
133	133	0.67716	-4.877	5.179	-4.841	-5.188	3.993	-2.54	-0.944	56.942	-21.978	10.023	-39.835	0.363	30.362	-92.655	-18.991
134	134	0.68229	-5.055	5.19	-4.946	-5.306	5.206	-2.285	-1.145	58.607	-20.76	10.283	-40.345	-0.834	29.819	-93.87	-18.938
135	135	0.68742	-5.181	5.181	-5.017	-5.356	6.376	-1.981	-1.28	60.199	-19.57	10.713	-40.632	-1.968	29.33	-94.723	-18.932
136	136	0.69255	-5.25	5.154	-5.073	-5.328	7.493	-1.614	-1.35	61.691	-18.45	11.237	-40.739	-2.989	28.875	-95.266	-18.925
137	137	0.69768	-5.265	5.114	-5.083	-5.243	8.56	-1.198	-1.322	63.066	-17.421	11.689	-40.645	-3.873	28.328	-95.517	-18.887
138	138	0.70281	-5.229	5.055	-5.069	-5.101	9.565	-0.742	-1.231	64.298	-16.507	12.088	-40.331	-4.617	27.725	-95.423	-18.849
139	139	0.70794	-5.155	4.972	-5.01	-4.926	10.523	-0.296	-1.118	65.454	-15.694	12.536	-39.708	-5.176	27.147	-94.91	-18.805
140	140	0.71307	-5.064	4.877	-4.912	-4.748	11.438	0.164	-0.945	66.489	-14.989	12.952	-38.84	-5.596	26.557	-94.045	-18.758
141	141	0.7182	-4.958	4.774	-4.76	-4.581	12.284	0.627	-0.684	67.355	-14.404	13.198	-37.837	-5.93	25.878	-92.964	-18.71
142	142	0.72333	-4.82	4.674	-4.628	-4.378	13.112	1.109	-0.407	68.086	-13.982	13.293	-36.757	-6.147	25.152	-91.711	-18.672
143	143	0.72846	-4.652	4.569	-4.514	-4.14	13.92	1.575	-0.144	68.728	-13.692	13.311	-35.549	-6.252	24.426	-90.257	-18.648
144	144	0.73359	-4.464	4.476	-4.412	-3.891	14.746	2.062	0.162	69.299	-13.529	13.242	-34.218	-6.299	23.692	-88.607	-18.674
145	145	0.73872	-4.259	4.383	-4.316	-3.631	15.545	2.585	0.526	69.727	-13.503	12.996	-32.865	-6.284	22.869	-86.859	-18.717
146	146	0.74385	-4.026	4.296	-4.236	-3.35	16.331	3.124	0.928	70.047	-13.647	12.635	-31.522	-6.206	22.041	-85.038	-18.824
147	147	0.74898	-3.761	4.213	-4.202	-3.02	17.118	3.669	1.317	70.285	-13.937	12.206	-30.197	-6.089	21.224	-83.151	-19.01
148	148	0.75411	-3.481	4.14	-4.172	-2.661	17.903	4.183	1.669	70.423	-14.382	11.719	-28.926	-5.88	20.409	-81.233	-19.224
149	149	0.75924	-3.201	4.069	-4.125	-2.324	18.667	4.698	2.068	70.421	-14.895	11.092	-27.655	-5.683	19.492	-79.234	-19.488
150	150	0.76437	-2.928	4.014	-4.048	-2.025	19.427	5.179	2.487	70.312	-15.497	10.484	-26.349	-5.521	18.615	-77.09	-19.886
151	151	0.7695	-2.648	3.987	-4.007	-1.697	20.202	5.665	2.878	70.096	-16.244	9.876	-25.014	-5.293	17.758	-74.811	-20.347
152	152	0.77463	-2.376	3.977	-3.984	-1.384	20.984	6.175	3.295	69.802	-17.069	9.305	-23.64	-5.018	16.937	-72.422	-20.833
153	153	0.77976	-2.115	3.984	-3.955	-1.099	21.755	6.716	3.782	69.405	-17.904	8.781	-22.277	-4.817	16.16	-69.965	-21.378
154	154	0.78489	-1.873	3.994	-3.847	-0.88	22.5	7.183	4.265	68.933	-18.75	8.555	-20.997	-4.672	15.647	-67.44	-22.006
155	155	0.79002	-1.628	4.009	-3.722	-0.671	23.213	7.608	4.72	68.347	-19.623	8.443	-19.813	-4.548	15.24	-64.896	-22.667
156	156	0.79515	-1.388	4.021	-3.571	-0.492	23.892	8.012	5.181	67.635	-20.522	8.304	-18.666	-4.446	14.796	-62.315	-23.344
157	157	0.80028	-1.16	4.044	-3.421	-0.337	24.552	8.478	5.703	66.778	-21.441	8.164	-17.608	-4.4	14.357	-59.724	-24.032
158	158	0.80541	-0.959	4.081	-3.261	-0.223	25.209	8.983	6.28	65.864	-22.327	8.123	-16.638	-4.431	14.019	-57.16	-24.723
159	159	0.81054	-0.786	4.112	-3.083	-0.17	25.854	9.46	6.864	64.94	-23.151	8.127	-15.714	-4.527	13.729	-54.641	-25.412
160	160	0.81567	-0.628	4.136	-2.88	-0.15	26.466	9.877	7.39	63.973	-23.954	8.221	-14.862	-4.638	13.514	-52.146	-26.089
161	161	0.8208	-0.486	4.155	-2.639	-0.173	27.03	10.21	7.858	62.883	-24.718	8.223	-14.154	-4.792	13.249	-49.763	-26.736
162	162	0.82593	-0.347	4.176	-2.401	-0.205	27.552	10.487	8.272	61.64	-25.418	8.011	-13.604	-5.002	12.845	-47.537	-27.324
163	163	0.83106	-0.206	4.196	-2.18	-0.233	28.043	10.698	8.591	60.283	-26.089	7.758	-13.181	-5.184	12.436	-45.38	-27.839
164	164	0.83619	-0.078	4.209	-1.958	-0.277	28.512	10.842	8.809	58.911	-26.763	7.687	-12.809	-5.295	12.188	-43.189	-28.317
165	165	0.84132	0.028	4.211	-1.717	-0.367	28.954	10.929	8.967	57.525	-27.412	7.767	-12.477	-5.399	12.072	-40.968	-28.797
166	166	0.84645	0.119	4.197	-1.488	-0.474	29.35	10.93	9.016	56.069	-27.972	7.819	-12.223	-5.542	11.941	-38.792	-29.255
167	167	0.85158	0.217	4.175	-1.306	-0.539	29.701	10.807	8.89	54.522	-28.461	7.837	-12.064	-5.637	11.801	-36.658	-29.64
168	168	0.85671	0.314	4.147	-1.164	-0.578	30.012	10.569	8.597	52.945	-28.916	8.15	-11.95	-5.605	11.916	-34.412	-29.969
169	169	0.86184	0.409	4.118	-1.04	-0.606	30.292	10.234	8.162	51.367	-29.302	8.951	-11.857	-5.484	12.419	-31.952	-30.266
170	170	0.86697	0.504	4.084	-0.939	-0.616	30.535	9.821	7.632	49.736	-29.549	9.849	-11.792	-5.357	12.993	-29.451	-30.488
171	171	0.8721	0.598	4.041	-0.849	-0.627	30.731	9.365	7.082	48.02	-29.675	10.608	-11.763	-5.213	13.473	-27.022	-30.595
172	172	0.87723	0.689	3.997	-0.776	-0.636	30.894	8.91	6.522	46.231	-29.754	11.391	-11.736	-5.074	13.969	-24.546	-30.684
173	173	0.88236	0.754	3.953	-0.696	-0.682	31.033	8.403	5.92	44.429	-29.734	12.443	-11.651	-4.911	14.652	-21.892	-30.756
174	174	0.88749	0.799	3.917	-0.626	-0.749	31.144	7.876	5.293	42.545	-29.613	13.521	-11.514	-4.738	15.322	-19.147	-30.767
175	175	0.89262	0.828	3.878	-0.582	-0.818	31.201	7.362	4.659	40.497	-29.398	14.426	-11.4	-4.498	15.857	-16.442	-30.609
176	176	0.89775	0.855	3.835	-0.59	-0.833	31.212	6.862	3.99	38.309	-29.105	15.104	-11.333	-4.216	16.22	-13.835	-30.311
177	177	0.90288	0.857	3.77	-0.597	-0.871	31.142	6.438	3.376	36.024	-28.768	15.757	-11.284	-3.819	16.588	-11.288	-29.811
178	178	0.90801	0.814	3.688	-0.557	-1.001	30.995	6.142	2.923	33.729	-28.404	16.369	-11.111	-3.441	16.902	-8.755	-29.206
179	179	0.91314	0.73	3.599	-0.478	-1.197	30.784	5.946	2.583	31.409	-27.939	16.912	-10.896	-3.095	17.165	-6.325	-28.435
180	180	0.91827	0.637	3.504	-0.485	-1.325	30.571	5.948	2.295	29.138	-27.438	17.299	-10.633	-2.84	17.27	-4.016	-27.579
181	181	0.9234	0.542	3.407	-0.617	-1.353	30.356	6.217	2.034	26.854	-27.004	17.504	-10.53	-2.549	17.276	-1.98	-26.572
182	182	0.92853	0.406	3.299	-0.746	-1.421	30.1	6.581	1.787	24.5	-26.554	17.504	-10.607	-2.324	17.153	-0.181	-25.516
183	183	0.93366	0.243	3.201	-0.796	-1.577	29.786	6.989	1.579	22.036	-26.146	17.358	-10.818	-2.137	16.943	1.464	-24.436
184	184	0.93879	0.058	3.097	-0.801	-1.763	29.41	7.547	1.398	19.567	-25.912	17.054	-10.938	-2.055	16.537	3.111	-23.447
185	185	0.94392	-0.086	2.994	-0.896	-1.823	29.045	8.258	1.17	17.243	-25.829	16.714	-10.903	-1.944	16.04	4.78	-22.475
186	186	0.94905	-0.219	2.874	-1.002	-1.859	28.654	9.06	0.918	14.994	-25.921	16.306	-10.726	-1.869	15.434	6.53	-21.633
187	187	0.95418	-0.352	2.755	-1.03	-1.957	28.231	9.85	0.663	12.751	-26.19	15.836	-10.585	-1.784	14.808	8.243	-20.908
188	188	0.95931	-0.481	2.65	-1.005	-2.094	27.827	10.597	0.413	10.606	-26.543	15.238	-10.478	-1.744	14.107	9.838	-20.314
189	189	0.96444	-0.58	2.556	-0.962	-2.196	27.451	11.275	0.117	8.705	-26.991	14.884	-10.388	-1.661	13.642	11.333	-19.854
190	190	0.96957	-0.63	2.454	-0.91	-2.26	27.082	11.869	-0.199	7.025	-27.548	14.786	-10.149	-1.591	13.382	12.921	-19.606
191	191	0.9747	-0.635	2.364	-0.845	-2.291	26.744	12.384	-0.482	5.548	-28.17	14.634	-9.578	-1.574	13.014	14.671	-19.523
192	192	0.97983	-0.627	2.304	-0.753	-2.325	26.447	12.81	-0.721	4.177	-28.831	14.319	-8.898	-1.619	12.516	16.412	-19.593
193	193	0.98496	-0.588	2.278	-0.657	-2.329	26.202	13.182	-0.926	3.021	-29.585	14.112	-8.303	-1.622	12.173	17.939	-19.777
194	194	0.99009	-0.508	2.257	-0.541	-2.301	25.956	13.456	-1.089	2.121	-30.378	14.074	-7.918	-1.576	12.07	19.08	-20.052
195	195	0.99522	-0.39	2.241	-0.41	-2.247	25.748	13.616	-1.175	1.522	-31.175	14.192	-7.72	-1.556	12.188	19.852	-20.477
196	196	1.00035	-0.278	2.225	-0.231	-2.219	25.555	13.665	-1.182	1.11	-32.01	14.179	-7.661	-1.58	12.266	20.304	-21.065
197	197	1.00548	-0.176	2.208	-0.035	-2.207	25.368	13.609	-1.128	0.86	-32.888	14.097	-7.8	-1.515	12.382	20.397	-21.713
198	198	1.01061	-0.089	2.19	0.157	-2.198	25.193	13.446	-1.023	0.81	-33.696	14.074	-8.194	-1.378	12.663	20.078	-22.357
199	199	1.01574	-0.023	2.184	0.344	-2.188	25.056	13.161	-0.898	0.984	-34.369	14.2	-8.703	-1.226	13.118	19.513	-23.012
200	200	1.02087	0.008	2.188	0.542	-2.203	24.974	12.768	-0.746	1.362	-34.952	14.374	-9.131	-1.079	13.59	18.9	-23.707
201	201	1.026	0.013	2.194	0.738	-2.229	24.909	12.343	-0.57	1.891	-35.538	14.533	-9.34	-0.924	13.979	18.366	-24.441
