# Supplementary material for: Gait phenotypes in paediatric hereditary spastic paraplegia revealed by dynamic time warping analysis and random forests
Source: PLoS One. 2018 Mar 8;13(3):e0192345. doi: 10.1371/journal.pone.0192345 (PMC5843164; doi:10.1371/journal.pone.0192345)
Supplement: S2 Data — (ZIP) [file pone.0192345.s009.zip › Healthy/Right.SR.HEALTHY13.5.csv]

	Epoch	Time	Pelvic.obliquity	Pelvic.tilt	Pelvic rotation	Hip.abd.add	Hip.flexion	Hip.rotation	Knee.abd.add	Knee.flexion	Knee.rotation	Ankle.abd.add	Ankle.flexion	Ankle.rotation	Forefoot.abd.add	Forefoot.flexion	Forefoot.rotation
1	1	0	2.626	4.385	1.093	6.192	27.073	17.299	-0.73	2.588	-32.154	8.893	-6.942	-6.061	12.716	16.303	-18.589
2	2	0.00488	2.719	4.215	1.228	6.321	26.864	16.955	-0.647	3	-32.476	9.25	-6.802	-6.367	13.086	16.209	-19.426
3	3	0.00976	2.779	4.078	1.37	6.411	26.69	16.558	-0.525	3.548	-32.745	9.605	-6.7	-6.673	13.446	15.945	-20.26
4	4	0.01464	2.811	3.967	1.512	6.473	26.54	16.134	-0.387	4.208	-32.987	9.955	-6.747	-6.952	13.815	15.426	-21.067
5	5	0.01952	2.814	3.877	1.655	6.51	26.405	15.676	-0.261	4.952	-33.169	10.327	-7.124	-7.185	14.257	14.506	-21.794
6	6	0.0244	2.791	3.817	1.789	6.52	26.286	15.185	-0.153	5.731	-33.232	10.654	-7.961	-7.482	14.744	13.085	-22.486
7	7	0.02928	2.743	3.803	1.902	6.507	26.205	14.683	-0.079	6.499	-33.133	10.937	-9.215	-7.918	15.258	11.256	-23.164
8	8	0.03416	2.691	3.839	1.984	6.495	26.181	14.225	-0.025	7.237	-32.91	11.06	-10.604	-8.409	15.642	9.259	-23.729
9	9	0.03904	2.664	3.92	2.033	6.505	26.227	13.848	0.04	7.98	-32.604	11.211	-11.769	-8.861	15.981	7.476	-24.123
10	10	0.04392	2.688	4.034	2.049	6.562	26.352	13.549	0.138	8.791	-32.225	11.372	-12.501	-9.195	16.207	6.038	-24.274
11	11	0.0488	2.761	4.164	2.025	6.669	26.531	13.368	0.285	9.681	-31.801	11.499	-12.795	-9.43	16.283	4.914	-24.201
12	12	0.05368	2.859	4.299	1.951	6.8	26.718	13.359	0.5	10.605	-31.335	11.616	-12.82	-9.686	16.27	3.974	-23.989
13	13	0.05856	2.955	4.432	1.824	6.94	26.878	13.58	0.772	11.532	-30.878	11.7	-12.668	-10.036	16.16	3.143	-23.715
14	14	0.06344	3.046	4.569	1.628	7.098	26.992	14.062	1.093	12.437	-30.477	11.902	-12.486	-10.49	16.125	2.358	-23.433
15	15	0.06832	3.126	4.707	1.36	7.274	27.062	14.726	1.441	13.311	-30.042	12.216	-12.272	-11.103	16.153	1.642	-23.193
16	16	0.0732	3.209	4.846	1.025	7.476	27.077	15.522	1.82	14.113	-29.507	12.646	-12.062	-11.9	16.271	0.985	-22.989
17	17	0.07808	3.289	4.963	0.646	7.696	27.017	16.432	2.217	14.811	-28.986	12.959	-11.857	-12.763	16.295	0.33	-22.79
18	18	0.08296	3.371	5.045	0.241	7.944	26.881	17.392	2.606	15.425	-28.53	13.083	-11.589	-13.638	16.157	-0.275	-22.629
19	19	0.08784	3.436	5.096	-0.176	8.185	26.68	18.351	2.975	15.977	-28.117	13.16	-11.141	-14.533	15.966	-0.659	-22.568
20	20	0.09272	3.49	5.125	-0.576	8.425	26.444	19.22	3.308	16.508	-27.715	13.049	-10.499	-15.415	15.606	-0.884	-22.576
21	21	0.0976	3.547	5.136	-0.953	8.675	26.188	19.954	3.586	17.048	-27.318	12.947	-9.774	-16.234	15.269	-1.004	-22.64
22	22	0.10248	3.645	5.137	-1.296	8.957	25.905	20.538	3.82	17.564	-26.967	12.801	-9.038	-16.907	14.933	-1.115	-22.698
23	23	0.10736	3.817	5.14	-1.601	9.311	25.609	20.931	3.969	18.055	-26.671	12.692	-8.371	-17.411	14.668	-1.248	-22.757
24	24	0.11224	4.074	5.163	-1.842	9.737	25.314	21.09	4.024	18.49	-26.462	12.474	-7.692	-17.699	14.34	-1.36	-22.804
25	25	0.11712	4.403	5.212	-1.996	10.202	25.03	21.037	4.005	18.861	-26.37	12.248	-7.057	-17.73	14.042	-1.474	-22.801
26	26	0.122	4.768	5.276	-2.055	10.655	24.74	20.847	3.949	19.152	-26.432	12.081	-6.475	-17.535	13.829	-1.577	-22.762
27	27	0.12688	5.145	5.338	-2.024	11.073	24.422	20.589	3.882	19.352	-26.699	11.899	-5.942	-17.181	13.634	-1.678	-22.756
28	28	0.13176	5.499	5.383	-1.907	11.416	24.066	20.313	3.827	19.462	-27.139	11.751	-5.474	-16.708	13.49	-1.782	-22.767
29	29	0.13664	5.808	5.41	-1.709	11.662	23.673	20.04	3.795	19.487	-27.71	11.626	-5.008	-16.117	13.379	-1.842	-22.749
30	30	0.14152	6.062	5.411	-1.45	11.819	23.241	19.78	3.781	19.453	-28.349	11.529	-4.579	-15.5	13.299	-1.898	-22.74
31	31	0.1464	6.254	5.379	-1.146	11.889	22.761	19.549	3.789	19.372	-29.004	11.45	-4.131	-14.903	13.23	-1.91	-22.74
32	32	0.15128	6.391	5.307	-0.811	11.885	22.221	19.349	3.82	19.246	-29.612	11.381	-3.681	-14.394	13.164	-1.902	-22.756
33	33	0.15616	6.479	5.201	-0.462	11.829	21.626	19.156	3.848	19.095	-30.089	11.371	-3.256	-14.026	13.141	-1.89	-22.792
34	34	0.16104	6.515	5.055	-0.11	11.728	20.972	18.966	3.873	18.927	-30.404	11.392	-2.868	-13.795	13.143	-1.904	-22.823
35	35	0.16592	6.503	4.87	0.231	11.585	20.267	18.761	3.902	18.76	-30.524	11.417	-2.48	-13.694	13.149	-1.932	-22.834
36	36	0.1708	6.449	4.652	0.552	11.41	19.525	18.526	3.923	18.605	-30.456	11.458	-2.041	-13.707	13.161	-1.914	-22.837
37	37	0.17568	6.366	4.418	0.838	11.229	18.76	18.263	3.924	18.462	-30.239	11.501	-1.572	-13.807	13.168	-1.871	-22.845
38	38	0.18056	6.269	4.182	1.077	11.06	17.982	17.979	3.897	18.328	-29.902	11.545	-1.101	-13.956	13.174	-1.829	-22.844
39	39	0.18544	6.165	3.943	1.264	10.913	17.198	17.675	3.84	18.203	-29.465	11.621	-0.664	-14.131	13.214	-1.806	-22.834
40	40	0.19032	6.06	3.712	1.398	10.789	16.418	17.356	3.76	18.085	-28.96	11.719	-0.27	-14.33	13.284	-1.809	-22.836
41	41	0.1952	5.959	3.505	1.479	10.688	15.656	17.043	3.665	17.958	-28.451	11.797	0.099	-14.51	13.345	-1.826	-22.852
42	42	0.20008	5.857	3.332	1.51	10.603	14.92	16.765	3.56	17.813	-28.023	11.837	0.467	-14.608	13.375	-1.838	-22.87
43	43	0.20496	5.743	3.193	1.493	10.52	14.21	16.539	3.441	17.644	-27.728	11.862	0.838	-14.59	13.385	-1.825	-22.896
44	44	0.20984	5.609	3.088	1.43	10.429	13.525	16.373	3.32	17.446	-27.564	11.838	1.177	-14.454	13.357	-1.835	-22.914
45	45	0.21472	5.456	3.021	1.321	10.325	12.868	16.266	3.207	17.214	-27.504	11.748	1.485	-14.218	13.279	-1.877	-22.917
46	46	0.2196	5.284	2.999	1.174	10.205	12.247	16.23	3.091	16.958	-27.555	11.751	1.756	-13.9	13.282	-1.896	-22.922
47	47	0.22448	5.09	3.015	1.006	10.059	11.663	16.262	2.983	16.692	-27.721	11.821	2.031	-13.531	13.33	-1.87	-22.951
48	48	0.22936	4.872	3.062	0.823	9.884	11.117	16.341	2.89	16.426	-27.937	11.854	2.311	-13.152	13.338	-1.847	-22.987
49	49	0.23424	4.627	3.13	0.62	9.685	10.593	16.459	2.793	16.154	-28.133	11.925	2.558	-12.817	13.378	-1.83	-23.03
50	50	0.23912	4.363	3.212	0.4	9.459	10.076	16.589	2.694	15.863	-28.273	12.007	2.742	-12.527	13.438	-1.861	-23.067
51	51	0.244	4.082	3.304	0.164	9.21	9.569	16.714	2.604	15.569	-28.37	12.053	2.901	-12.265	13.474	-1.929	-23.107
52	52	0.24888	3.786	3.41	-0.082	8.938	9.08	16.849	2.527	15.282	-28.428	12.08	3.075	-12.065	13.495	-1.992	-23.168
53	53	0.25376	3.469	3.527	-0.339	8.64	8.616	16.988	2.454	15.022	-28.413	12.138	3.302	-11.931	13.526	-2.007	-23.23
54	54	0.25864	3.144	3.647	-0.603	8.327	8.168	17.085	2.376	14.783	-28.283	12.197	3.528	-11.855	13.56	-2.032	-23.283
55	55	0.26352	2.829	3.764	-0.863	8.015	7.727	17.142	2.294	14.552	-28.077	12.304	3.74	-11.811	13.638	-2.056	-23.321
56	56	0.2684	2.545	3.884	-1.124	7.729	7.3	17.188	2.211	14.332	-27.83	12.486	3.956	-11.815	13.779	-2.046	-23.381
57	57	0.27328	2.298	4.017	-1.385	7.481	6.896	17.184	2.109	14.135	-27.519	12.726	4.188	-11.873	13.958	-2	-23.473
58	58	0.27816	2.098	4.155	-1.652	7.284	6.505	17.169	2.017	13.951	-27.192	12.834	4.435	-11.932	14.028	-2.005	-23.545
59	59	0.28304	1.95	4.289	-1.913	7.137	6.103	17.151	1.918	13.754	-26.877	12.953	4.638	-11.974	14.111	-2.046	-23.602
60	60	0.28792	1.841	4.421	-2.178	7.023	5.692	17.13	1.83	13.526	-26.627	13.012	4.847	-11.956	14.146	-2.084	-23.664
61	61	0.2928	1.745	4.552	-2.43	6.914	5.266	17.121	1.754	13.261	-26.492	12.95	5.085	-11.857	14.069	-2.127	-23.724
62	62	0.29768	1.645	4.678	-2.673	6.798	4.833	17.118	1.667	12.986	-26.405	12.987	5.303	-11.755	14.065	-2.135	-23.822
63	63	0.30256	1.554	4.788	-2.901	6.686	4.38	17.1	1.571	12.705	-26.321	13.074	5.455	-11.658	14.108	-2.183	-23.93
64	64	0.30744	1.475	4.891	-3.115	6.581	3.919	17.063	1.466	12.411	-26.276	13.256	5.571	-11.538	14.232	-2.214	-24.067
65	65	0.31232	1.408	4.977	-3.311	6.48	3.434	17.014	1.374	12.097	-26.263	13.391	5.694	-11.407	14.318	-2.245	-24.214
66	66	0.3172	1.345	5.049	-3.484	6.375	2.933	16.948	1.306	11.774	-26.227	13.362	5.881	-11.312	14.259	-2.284	-24.359
67	67	0.32208	1.283	5.103	-3.641	6.271	2.411	16.85	1.228	11.458	-26.177	13.375	6.069	-11.206	14.231	-2.314	-24.496
68	68	0.32696	1.221	5.15	-3.789	6.155	1.88	16.754	1.168	11.135	-26.157	13.364	6.275	-11.068	14.182	-2.344	-24.618
69	69	0.33184	1.158	5.189	-3.927	6.033	1.329	16.658	1.113	10.794	-26.143	13.385	6.453	-10.95	14.166	-2.379	-24.761
70	70	0.33672	1.1	5.214	-4.056	5.907	0.762	16.556	1.071	10.435	-26.124	13.399	6.596	-10.864	14.16	-2.435	-24.931
71	71	0.3416	1.047	5.228	-4.165	5.786	0.171	16.453	1.027	10.057	-26.108	13.459	6.682	-10.799	14.208	-2.52	-25.11
72	72	0.34648	1.003	5.236	-4.251	5.666	-0.431	16.338	0.99	9.675	-26.07	13.555	6.758	-10.781	14.289	-2.6	-25.309
73	73	0.35136	0.969	5.241	-4.31	5.545	-1.046	16.214	0.975	9.277	-26.04	13.602	6.865	-10.793	14.327	-2.666	-25.526
74	74	0.35624	0.945	5.254	-4.351	5.431	-1.661	16.088	0.978	8.853	-26.054	13.581	7.018	-10.799	14.301	-2.7	-25.766
75	75	0.36112	0.924	5.272	-4.377	5.323	-2.282	15.949	0.989	8.399	-26.099	13.484	7.174	-10.784	14.215	-2.748	-26.004
76	76	0.366	0.909	5.297	-4.389	5.223	-2.906	15.794	0.996	7.931	-26.154	13.424	7.31	-10.749	14.163	-2.798	-26.241
77	77	0.37088	0.909	5.325	-4.393	5.14	-3.538	15.618	0.999	7.457	-26.224	13.411	7.427	-10.693	14.153	-2.848	-26.488
78	78	0.37576	0.926	5.359	-4.397	5.08	-4.164	15.435	1.001	6.989	-26.312	13.396	7.546	-10.643	14.133	-2.895	-26.767
79	79	0.38064	0.956	5.404	-4.402	5.041	-4.77	15.236	1.004	6.549	-26.393	13.35	7.658	-10.61	14.082	-2.976	-27.069
80	80	0.38552	0.997	5.46	-4.402	5.02	-5.351	15.006	1.014	6.155	-26.448	13.274	7.756	-10.553	14.014	-3.121	-27.342
81	81	0.3904	1.047	5.518	-4.396	5.012	-5.918	14.753	1.032	5.801	-26.476	13.206	7.83	-10.467	13.965	-3.324	-27.575
82	82	0.39528	1.101	5.57	-4.388	5.008	-6.486	14.486	1.056	5.48	-26.465	13.148	7.903	-10.387	13.927	-3.552	-27.788
83	83	0.40016	1.148	5.614	-4.384	4.998	-7.045	14.204	1.08	5.204	-26.422	13.075	7.997	-10.294	13.869	-3.803	-27.968
84	84	0.40504	1.181	5.659	-4.383	4.982	-7.581	13.911	1.097	4.987	-26.356	13.012	8.066	-10.171	13.819	-4.115	-28.101
85	85	0.40992	1.2	5.704	-4.395	4.952	-8.09	13.619	1.105	4.834	-26.251	13.015	8.095	-10.039	13.829	-4.477	-28.194
86	86	0.4148	1.206	5.742	-4.424	4.902	-8.58	13.346	1.118	4.738	-26.099	13.06	8.115	-9.906	13.879	-4.869	-28.234
87	87	0.41968	1.205	5.764	-4.477	4.84	-9.059	13.118	1.142	4.711	-25.914	13.064	8.162	-9.782	13.893	-5.303	-28.218
88	88	0.42456	1.195	5.769	-4.55	4.761	-9.523	12.946	1.177	4.757	-25.719	13.034	8.213	-9.67	13.878	-5.799	-28.157
89	89	0.42944	1.174	5.762	-4.631	4.664	-9.971	12.805	1.206	4.868	-25.506	13.062	8.241	-9.554	13.911	-6.333	-28.045
90	90	0.43432	1.142	5.741	-4.723	4.547	-10.409	12.694	1.235	5.026	-25.28	13.12	8.235	-9.402	13.98	-6.925	-27.858
91	91	0.4392	1.103	5.714	-4.828	4.416	-10.83	12.649	1.264	5.231	-25.083	13.224	8.239	-9.23	14.082	-7.519	-27.624
92	92	0.44408	1.065	5.681	-4.948	4.275	-11.234	12.665	1.303	5.479	-24.903	13.34	8.218	-9.055	14.202	-8.161	-27.354
93	93	0.44896	1.033	5.641	-5.075	4.133	-11.616	12.701	1.34	5.791	-24.712	13.479	8.156	-8.847	14.347	-8.877	-27.023
94	94	0.45384	1.004	5.583	-5.203	3.987	-11.995	12.736	1.381	6.155	-24.505	13.613	8.047	-8.619	14.501	-9.684	-26.651
95	95	0.45872	0.977	5.512	-5.331	3.837	-12.364	12.775	1.432	6.579	-24.297	13.711	7.877	-8.372	14.64	-10.611	-26.247
96	96	0.4636	0.948	5.433	-5.46	3.679	-12.727	12.817	1.485	7.03	-24.099	13.778	7.633	-8.071	14.772	-11.649	-25.788
97	97	0.46848	0.921	5.353	-5.587	3.52	-13.078	12.857	1.54	7.508	-23.916	13.863	7.299	-7.717	14.943	-12.793	-25.292
98	98	0.47336	0.896	5.262	-5.711	3.357	-13.423	12.859	1.591	8.024	-23.73	13.999	6.911	-7.336	15.16	-13.992	-24.799
99	99	0.47824	0.871	5.171	-5.813	3.203	-13.739	12.787	1.626	8.616	-23.506	14.223	6.459	-6.916	15.464	-15.268	-24.286
100	100	0.48312	0.845	5.079	-5.885	3.047	-14.032	12.659	1.674	9.251	-23.288	14.398	5.929	-6.465	15.747	-16.67	-23.767
101	101	0.488	0.826	4.997	-5.946	2.905	-14.299	12.503	1.728	9.924	-23.099	14.526	5.278	-5.953	16.026	-18.235	-23.228
102	102	0.49288	0.825	4.921	-5.998	2.784	-14.547	12.292	1.791	10.635	-22.907	14.55	4.595	-5.396	16.235	-19.903	-22.68
103	103	0.49776	0.835	4.866	-6.031	2.683	-14.749	12.019	1.848	11.415	-22.712	14.591	3.907	-4.82	16.455	-21.606	-22.154
104	104	0.50264	0.851	4.829	-6.039	2.603	-14.909	11.696	1.914	12.251	-22.55	14.486	3.201	-4.232	16.56	-23.404	-21.664
105	105	0.50752	0.882	4.817	-6.045	2.542	-15.013	11.353	1.992	13.14	-22.423	14.289	2.428	-3.611	16.615	-25.314	-21.189
106	106	0.5124	0.927	4.823	-6.07	2.493	-15.069	11.007	2.07	14.077	-22.32	14.143	1.626	-3.017	16.735	-27.228	-20.794
107	107	0.51728	0.974	4.849	-6.115	2.445	-15.07	10.643	2.147	15.074	-22.253	14.038	0.816	-2.371	16.909	-29.149	-20.424
108	108	0.52216	1.011	4.886	-6.183	2.385	-15.015	10.263	2.23	16.139	-22.211	13.907	-0.021	-1.73	17.092	-31.109	-20.113
109	109	0.52704	1.021	4.936	-6.266	2.292	-14.884	9.87	2.35	17.296	-22.164	13.685	-0.911	-1.117	17.254	-33.173	-19.835
110	110	0.53192	0.991	4.992	-6.359	2.149	-14.673	9.456	2.502	18.561	-22.154	13.407	-1.857	-0.502	17.424	-35.331	-19.603
111	111	0.5368	0.896	5.063	-6.456	1.942	-14.361	9.003	2.649	19.953	-22.191	13.217	-2.923	0.155	17.737	-37.609	-19.398
112	112	0.54168	0.728	5.15	-6.556	1.658	-13.944	8.519	2.81	21.466	-22.252	13.062	-4.101	0.789	18.159	-40.001	-19.246
113	113	0.54656	0.483	5.249	-6.648	1.291	-13.427	8.002	2.977	23.079	-22.33	12.924	-5.432	1.368	18.683	-42.532	-19.161
114	114	0.55144	0.175	5.342	-6.72	0.859	-12.826	7.429	3.125	24.805	-22.416	12.82	-6.868	1.896	19.302	-45.152	-19.142
115	115	0.55632	-0.176	5.416	-6.766	0.374	-12.156	6.792	3.237	26.652	-22.513	12.845	-8.431	2.422	20.109	-47.867	-19.156
116	116	0.5612	-0.538	5.472	-6.79	-0.123	-11.437	6.103	3.282	28.578	-22.642	12.988	-10.152	2.994	21.106	-50.688	-19.162
117	117	0.56608	-0.884	5.512	-6.802	-0.592	-10.68	5.39	3.24	30.538	-22.809	13.14	-12.059	3.632	22.202	-53.651	-19.1
118	118	0.57096	-1.207	5.536	-6.797	-1.025	-9.901	4.663	3.116	32.496	-22.992	13.173	-14.146	4.256	23.271	-56.774	-18.987
119	119	0.57584	-1.508	5.543	-6.771	-1.425	-9.098	3.917	2.909	34.455	-23.194	13.067	-16.468	4.808	24.313	-60.105	-18.863
120	120	0.58072	-1.804	5.538	-6.721	-1.807	-8.255	3.146	2.607	36.427	-23.426	12.81	-19.09	5.303	25.339	-63.724	-18.692
121	121	0.5856	-2.117	5.524	-6.653	-2.195	-7.357	2.362	2.225	38.424	-23.636	12.374	-21.955	5.688	26.29	-67.605	-18.448
122	122	0.59048	-2.462	5.498	-6.582	-2.61	-6.404	1.594	1.795	40.452	-23.758	11.748	-24.84	5.851	27.044	-71.554	-18.2
123	123	0.59536	-2.839	5.457	-6.522	-3.051	-5.42	0.864	1.316	42.481	-23.765	11.032	-27.511	5.767	27.565	-75.312	-18.016
124	124	0.60024	-3.236	5.401	-6.489	-3.502	-4.423	0.206	0.795	44.479	-23.644	10.358	-29.864	5.477	27.907	-78.733	-17.899
125	125	0.60512	-3.644	5.338	-6.5	-3.954	-3.409	-0.336	0.271	46.439	-23.382	9.77	-31.876	4.994	28.089	-81.792	-17.842
126	126	0.61	-4.067	5.268	-6.555	-4.399	-2.369	-0.747	-0.235	48.379	-22.96	9.267	-33.574	4.297	28.097	-84.532	-17.844
127	127	0.61488	-4.499	5.184	-6.645	-4.829	-1.302	-1.032	-0.704	50.306	-22.351	8.808	-35.002	3.326	27.893	-87.006	-17.942
128	128	0.61976	-4.92	5.086	-6.771	-5.228	-0.214	-1.185	-1.109	52.2	-21.566	8.38	-36.163	2.059	27.473	-89.188	-18.184
129	129	0.62464	-5.306	4.974	-6.932	-5.567	0.887	-1.195	-1.443	54.029	-20.668	8.025	-37.048	0.592	26.9	-91.012	-18.556
130	130	0.62952	-5.644	4.851	-7.126	-5.823	1.987	-1.048	-1.694	55.784	-19.702	7.753	-37.58	-0.95	26.184	-92.391	-18.997
131	131	0.6344	-5.921	4.711	-7.34	-5.987	3.071	-0.767	-1.855	57.465	-18.684	7.532	-37.726	-2.513	25.315	-93.298	-19.48
132	132	0.63928	-6.132	4.558	-7.566	-6.059	4.134	-0.36	-1.927	59.077	-17.626	7.46	-37.461	-4.106	24.4	-93.666	-20.055
133	133	0.64416	-6.276	4.39	-7.794	-6.029	5.16	0.155	-1.918	60.615	-16.578	7.51	-36.859	-5.657	23.474	-93.575	-20.654
134	134	0.64904	-6.347	4.216	-8.016	-5.902	6.164	0.75	-1.824	62.101	-15.584	7.619	-36.005	-7.105	22.565	-93.145	-21.218
135	135	0.65392	-6.356	4.027	-8.215	-5.699	7.125	1.38	-1.654	63.509	-14.666	7.705	-34.945	-8.434	21.647	-92.433	-21.731
136	136	0.6588	-6.311	3.84	-8.384	-5.425	8.051	2.012	-1.445	64.811	-13.821	7.818	-33.755	-9.656	20.782	-91.475	-22.204
137	137	0.66368	-6.217	3.651	-8.52	-5.105	8.93	2.633	-1.187	65.99	-13.074	7.908	-32.475	-10.764	19.966	-90.324	-22.646
138	138	0.66856	-6.076	3.463	-8.636	-4.742	9.767	3.248	-0.89	67.035	-12.46	8.003	-31.161	-11.767	19.251	-89.005	-23.101
139	139	0.67344	-5.888	3.284	-8.725	-4.335	10.585	3.857	-0.558	67.95	-12.01	8.038	-29.844	-12.586	18.584	-87.577	-23.498
140	140	0.67832	-5.669	3.12	-8.782	-3.9	11.39	4.451	-0.199	68.73	-11.708	8.009	-28.504	-13.238	17.943	-86.018	-23.853
141	141	0.6832	-5.455	2.97	-8.798	-3.493	12.204	4.996	0.177	69.392	-11.533	7.915	-27.11	-13.7	17.33	-84.313	-24.15
142	142	0.68808	-5.248	2.847	-8.774	-3.111	13.024	5.504	0.565	69.911	-11.511	7.748	-25.685	-13.996	16.729	-82.472	-24.43
143	143	0.69296	-5.052	2.744	-8.712	-2.747	13.837	5.974	0.948	70.264	-11.692	7.438	-24.262	-14.087	16.075	-80.543	-24.685
144	144	0.69784	-4.868	2.666	-8.611	-2.423	14.655	6.387	1.333	70.504	-12.045	6.968	-22.82	-14.001	15.355	-78.563	-24.93
145	145	0.70272	-4.685	2.61	-8.492	-2.121	15.478	6.749	1.707	70.636	-12.5	6.424	-21.434	-13.772	14.624	-76.586	-25.13
146	146	0.7076	-4.515	2.589	-8.353	-1.844	16.321	7.082	2.068	70.65	-13.072	5.847	-20.15	-13.448	13.899	-74.62	-25.345
147	147	0.71248	-4.34	2.62	-8.198	-1.571	17.197	7.397	2.432	70.542	-13.771	5.182	-18.987	-13.051	13.137	-72.704	-25.589
148	148	0.71736	-4.165	2.692	-8.015	-1.308	18.095	7.695	2.793	70.323	-14.564	4.496	-17.923	-12.602	12.368	-70.809	-25.859
149	149	0.72224	-3.979	2.807	-7.807	-1.049	19	7.996	3.168	69.981	-15.419	3.882	-16.98	-12.104	11.664	-68.918	-26.121
150	150	0.72712	-3.786	2.955	-7.566	-0.797	19.916	8.28	3.548	69.531	-16.306	3.288	-16.159	-11.606	10.98	-67.062	-26.388
151	151	0.732	-3.597	3.13	-7.294	-0.57	20.844	8.549	3.946	68.998	-17.194	2.664	-15.431	-11.136	10.274	-65.256	-26.655
152	152	0.73688	-3.413	3.34	-7.009	-0.357	21.793	8.826	4.353	68.416	-18.086	2.148	-14.755	-10.723	9.653	-63.428	-26.968
153	153	0.74176	-3.23	3.571	-6.726	-0.151	22.735	9.122	4.762	67.761	-18.961	1.808	-14.134	-10.382	9.168	-61.542	-27.318
154	154	0.74664	-3.037	3.822	-6.453	0.054	23.667	9.464	5.215	67.025	-19.789	1.536	-13.575	-10.129	8.744	-59.652	-27.672
155	155	0.75152	-2.844	4.079	-6.179	0.252	24.575	9.864	5.707	66.203	-20.57	1.341	-13.117	-9.976	8.381	-57.785	-28.024
156	156	0.7564	-2.661	4.349	-5.891	0.427	25.474	10.293	6.206	65.307	-21.288	1.289	-12.767	-9.933	8.131	-55.921	-28.38
157	157	0.76128	-2.496	4.63	-5.581	0.557	26.36	10.73	6.718	64.34	-21.924	1.342	-12.505	-9.974	7.979	-54.063	-28.703
158	158	0.76616	-2.347	4.912	-5.253	0.639	27.21	11.188	7.252	63.276	-22.501	1.452	-12.306	-10.05	7.882	-52.199	-28.964
159	159	0.77104	-2.21	5.184	-4.919	0.689	28.017	11.661	7.784	62.142	-23.028	1.568	-12.127	-10.169	7.782	-50.329	-29.179
160	160	0.77592	-2.084	5.444	-4.599	0.726	28.789	12.117	8.265	60.956	-23.481	1.682	-11.969	-10.322	7.668	-48.463	-29.332
161	161	0.7808	-1.967	5.695	-4.299	0.761	29.533	12.55	8.666	59.711	-23.877	1.835	-11.876	-10.465	7.582	-46.609	-29.4
162	162	0.78568	-1.867	5.933	-4.012	0.778	30.236	12.948	8.973	58.375	-24.241	2.071	-11.909	-10.553	7.585	-44.778	-29.367
163	163	0.79056	-1.78	6.151	-3.735	0.781	30.878	13.285	9.16	56.947	-24.557	2.39	-12.068	-10.591	7.671	-42.976	-29.236
164	164	0.79544	-1.701	6.345	-3.46	0.781	31.464	13.55	9.232	55.481	-24.814	2.768	-12.279	-10.588	7.799	-41.187	-29.02
165	165	0.80032	-1.633	6.521	-3.193	0.772	32.02	13.733	9.188	54.022	-25.005	3.238	-12.478	-10.538	7.986	-39.361	-28.734
166	166	0.8052	-1.577	6.685	-2.941	0.755	32.56	13.812	9.015	52.583	-25.095	3.846	-12.647	-10.43	8.271	-37.461	-28.37
167	167	0.81008	-1.53	6.832	-2.702	0.731	33.071	13.8	8.736	51.148	-25.095	4.561	-12.783	-10.237	8.634	-35.497	-27.901
168	168	0.81496	-1.487	6.954	-2.464	0.706	33.532	13.723	8.361	49.684	-25.054	5.322	-12.905	-9.952	9.024	-33.501	-27.338
169	169	0.81984	-1.448	7.054	-2.224	0.675	33.94	13.559	7.882	48.17	-24.955	6.142	-13.056	-9.598	9.467	-31.493	-26.703
170	170	0.82472	-1.418	7.137	-1.991	0.64	34.299	13.32	7.304	46.6	-24.78	7.07	-13.267	-9.211	10.013	-29.482	-26.02
171	171	0.8296	-1.397	7.208	-1.77	0.611	34.61	13.052	6.654	44.967	-24.575	8.101	-13.544	-8.786	10.664	-27.476	-25.302
172	172	0.83448	-1.368	7.261	-1.558	0.597	34.87	12.764	5.972	43.284	-24.352	9.185	-13.817	-8.349	11.372	-25.447	-24.581
173	173	0.83936	-1.328	7.299	-1.35	0.579	35.082	12.453	5.294	41.542	-24.081	10.219	-14.039	-7.919	12.048	-23.395	-23.843
174	174	0.84424	-1.28	7.328	-1.136	0.549	35.246	12.152	4.653	39.733	-23.79	11.175	-14.204	-7.505	12.666	-21.321	-23.095
175	175	0.84912	-1.231	7.348	-0.911	0.493	35.369	11.89	4.085	37.875	-23.523	12.014	-14.314	-7.119	13.207	-19.251	-22.368
176	176	0.854	-1.186	7.359	-0.674	0.419	35.449	11.659	3.559	35.985	-23.271	12.783	-14.378	-6.791	13.695	-17.177	-21.686
177	177	0.85888	-1.15	7.361	-0.429	0.333	35.466	11.514	3.077	34.008	-23.084	13.454	-14.444	-6.483	14.109	-15.129	-21.008
178	178	0.86376	-1.122	7.356	-0.192	0.243	35.41	11.493	2.658	31.914	-23.002	13.954	-14.52	-6.163	14.402	-13.121	-20.306
179	179	0.86864	-1.113	7.345	0.048	0.116	35.294	11.569	2.311	29.718	-23.001	14.268	-14.594	-5.844	14.569	-11.145	-19.593
180	180	0.87352	-1.109	7.331	0.269	-0.009	35.137	11.771	2.022	27.481	-23.08	14.444	-14.629	-5.556	14.625	-9.185	-18.88
181	181	0.8784	-1.122	7.309	0.485	-0.153	34.942	12.098	1.778	25.232	-23.264	14.514	-14.688	-5.26	14.612	-7.307	-18.154
182	182	0.88328	-1.156	7.286	0.703	-0.338	34.718	12.55	1.615	22.978	-23.587	14.435	-14.827	-4.971	14.531	-5.577	-17.456
183	183	0.88816	-1.213	7.258	0.944	-0.581	34.456	13.121	1.503	20.71	-24.036	14.308	-15.028	-4.7	14.446	-3.942	-16.782
184	184	0.89304	-1.28	7.221	1.202	-0.85	34.156	13.748	1.388	18.448	-24.602	14.204	-15.159	-4.4	14.399	-2.259	-16.126
185	185	0.89792	-1.345	7.175	1.467	-1.12	33.821	14.382	1.256	16.226	-25.248	13.966	-15.156	-4.123	14.238	-0.524	-15.544
186	186	0.9028	-1.419	7.116	1.726	-1.396	33.449	15.01	1.092	14.037	-25.981	13.575	-14.985	-3.84	13.937	1.31	-15.043
187	187	0.90768	-1.489	7.045	1.955	-1.648	33.054	15.632	0.887	11.931	-26.78	13.215	-14.674	-3.537	13.666	3.23	-14.62
188	188	0.91256	-1.547	6.963	2.164	-1.875	32.641	16.203	0.653	9.906	-27.607	12.823	-14.352	-3.236	13.398	5.096	-14.291
189	189	0.91744	-1.584	6.874	2.346	-2.067	32.236	16.666	0.416	8.007	-28.419	12.383	-14.071	-2.998	13.132	6.836	-14.135
190	190	0.92232	-1.594	6.774	2.521	-2.225	31.827	16.986	0.171	6.23	-29.191	11.971	-13.802	-2.801	12.927	8.49	-14.126
191	191	0.9272	-1.583	6.666	2.687	-2.359	31.441	17.164	-0.046	4.632	-29.949	11.637	-13.373	-2.589	12.799	10.197	-14.249
192	192	0.93208	-1.552	6.543	2.869	-2.477	31.071	17.177	-0.225	3.24	-30.727	11.34	-12.868	-2.332	12.72	11.835	-14.505
193	193	0.93696	-1.5	6.405	3.052	-2.567	30.725	17.01	-0.372	2.072	-31.437	11.234	-12.333	-2.042	12.81	13.381	-14.857
194	194	0.94184	-1.421	6.243	3.214	-2.6	30.378	16.656	-0.483	1.086	-32.038	11.053	-11.91	-1.743	12.856	14.649	-15.287
195	195	0.94672	-1.319	6.071	3.351	-2.582	30.032	16.179	-0.559	0.261	-32.605	10.781	-11.616	-1.464	12.844	15.634	-15.835
196	196	0.9516	-1.213	5.893	3.49	-2.545	29.698	15.603	-0.587	-0.369	-33.139	10.48	-11.445	-1.184	12.826	16.321	-16.449
197	197	0.95648	-1.102	5.711	3.637	-2.489	29.386	14.922	-0.579	-0.773	-33.6	10.324	-11.348	-0.899	12.939	16.78	-17.092
198	198	0.96136	-0.98	5.513	3.777	-2.406	29.079	14.18	-0.529	-0.979	-33.993	10.252	-11.275	-0.655	13.121	17.067	-17.78
199	199	0.96624	-0.844	5.302	3.895	-2.281	28.775	13.423	-0.445	-1.015	-34.368	10.201	-11.222	-0.417	13.322	17.187	-18.484
200	200	0.97112	-0.705	5.084	4.017	-2.136	28.472	12.653	-0.354	-0.898	-34.707	10.252	-11.241	-0.202	13.615	17.13	-19.192
201	201	0.976	-0.574	4.865	4.158	-1.993	28.187	11.89	-0.264	-0.6	-35	10.453	-11.349	-0.077	14.032	16.889	-19.939
