# Supplementary material for: Gait phenotypes in paediatric hereditary spastic paraplegia revealed by dynamic time warping analysis and random forests
Source: PLoS One. 2018 Mar 8;13(3):e0192345. doi: 10.1371/journal.pone.0192345 (PMC5843164; doi:10.1371/journal.pone.0192345)
Supplement: S2 Data — (ZIP) [file pone.0192345.s009.zip › Healthy/Right.SR.HEALTHY14.1.csv]

	Epoch	Time	Pelvic.obliquity	Pelvic.tilt	Pelvic rotation	Hip.abd.add	Hip.flexion	Hip.rotation	Knee.abd.add	Knee.flexion	Knee.rotation	Ankle.abd.add	Ankle.flexion	Ankle.rotation	Forefoot.abd.add	Forefoot.flexion	Forefoot.rotation
1	1	0	2.025	0.054	13.938	-1.678	19.088	-5.428	-1.624	3.961	-27.785	21.465	-0.952	-3.446	18.824	22.909	-24.159
2	2	0.00501	1.982	0.018	13.987	-1.652	19.331	-5.728	-1.56	5.253	-27.307	22.059	-1.636	-3.449	19.652	21.421	-24.067
3	3	0.01002	1.954	0.008	14.037	-1.618	19.563	-5.911	-1.493	6.513	-26.901	22.627	-2.666	-3.404	20.573	19.557	-23.883
4	4	0.01503	1.947	0.024	14.097	-1.575	19.791	-5.993	-1.429	7.689	-26.51	23.004	-4.056	-3.387	21.422	17.291	-23.604
5	5	0.02004	1.974	0.058	14.17	-1.505	20.02	-5.989	-1.384	8.717	-26.077	23.039	-5.66	-3.435	21.993	14.757	-23.17
6	6	0.02505	2.068	0.095	14.25	-1.367	20.25	-5.91	-1.363	9.562	-25.569	22.64	-7.266	-3.518	22.125	12.131	-22.493
7	7	0.03006	2.253	0.113	14.33	-1.137	20.466	-5.74	-1.335	10.281	-24.993	21.99	-8.438	-3.666	21.852	9.862	-21.616
8	8	0.03507	2.546	0.104	14.4	-0.779	20.667	-5.421	-1.286	11.005	-24.388	21.477	-8.757	-3.964	21.406	8.42	-20.677
9	9	0.04008	2.934	0.058	14.455	-0.3	20.849	-4.899	-1.191	11.849	-23.795	21.244	-8.163	-4.519	20.93	7.857	-19.816
10	10	0.04509	3.389	-0.019	14.495	0.266	21.001	-4.143	-1.015	12.829	-23.274	21.145	-6.995	-5.377	20.424	7.804	-19.105
11	11	0.0501	3.875	-0.115	14.505	0.887	21.108	-3.14	-0.744	13.888	-22.835	21.046	-5.749	-6.54	19.918	7.785	-18.565
12	12	0.05511	4.359	-0.214	14.475	1.542	21.162	-1.906	-0.382	14.952	-22.427	20.917	-4.658	-7.97	19.452	7.599	-18.144
13	13	0.06012	4.825	-0.297	14.411	2.218	21.163	-0.466	0.044	15.928	-22.026	20.732	-3.773	-9.633	19.002	7.251	-17.812
14	14	0.06513	5.264	-0.359	14.309	2.902	21.109	1.154	0.508	16.738	-21.669	20.433	-3.118	-11.476	18.506	6.777	-17.581
15	15	0.07014	5.667	-0.398	14.168	3.586	21.001	2.9	0.983	17.346	-21.411	19.991	-2.649	-13.35	17.933	6.237	-17.408
16	16	0.07515	6.016	-0.42	14.008	4.239	20.838	4.678	1.451	17.773	-21.296	19.398	-2.249	-15.128	17.268	5.722	-17.286
17	17	0.08016	6.299	-0.422	13.856	4.826	20.627	6.388	1.898	18.071	-21.351	18.75	-1.766	-16.711	16.593	5.369	-17.224
18	18	0.08517	6.517	-0.401	13.737	5.342	20.388	7.89	2.27	18.3	-21.523	18.135	-1.136	-18.004	15.98	5.219	-17.189
19	19	0.09018	6.689	-0.365	13.646	5.812	20.14	9.052	2.52	18.492	-21.72	17.539	-0.437	-18.95	15.417	5.18	-17.146
20	20	0.09519	6.83	-0.324	13.593	6.246	19.891	9.781	2.619	18.659	-21.851	16.968	0.23	-19.555	14.897	5.158	-17.087
21	21	0.1002	6.958	-0.287	13.598	6.654	19.644	10.045	2.57	18.808	-21.874	16.39	0.816	-19.825	14.38	5.081	-16.978
22	22	0.10521	7.089	-0.256	13.684	7.032	19.404	9.887	2.411	18.948	-21.843	15.829	1.312	-19.793	13.884	4.941	-16.845
23	23	0.11022	7.23	-0.232	13.852	7.385	19.17	9.393	2.185	19.089	-21.807	15.336	1.749	-19.556	13.446	4.776	-16.756
24	24	0.11523	7.372	-0.219	14.084	7.696	18.925	8.66	1.933	19.215	-21.781	14.884	2.17	-19.155	13.047	4.614	-16.695
25	25	0.12024	7.499	-0.216	14.368	7.96	18.644	7.784	1.662	19.284	-21.82	14.481	2.554	-18.591	12.69	4.453	-16.645
26	26	0.12525	7.593	-0.224	14.698	8.17	18.305	6.874	1.381	19.258	-21.966	14.172	2.907	-17.955	12.407	4.347	-16.644
27	27	0.13026	7.643	-0.25	15.075	8.311	17.896	5.992	1.118	19.139	-22.177	13.957	3.258	-17.33	12.206	4.314	-16.68
28	28	0.13527	7.648	-0.292	15.486	8.386	17.434	5.159	0.898	18.965	-22.37	13.776	3.594	-16.787	12.038	4.297	-16.732
29	29	0.14028	7.61	-0.345	15.914	8.398	16.932	4.407	0.752	18.765	-22.507	13.584	3.87	-16.369	11.879	4.211	-16.789
30	30	0.14529	7.537	-0.406	16.337	8.357	16.396	3.78	0.693	18.553	-22.587	13.431	4.089	-16.088	11.781	4.062	-16.839
31	31	0.1503	7.433	-0.477	16.731	8.279	15.828	3.302	0.709	18.333	-22.631	13.314	4.334	-15.932	11.735	3.938	-16.885
32	32	0.15531	7.308	-0.551	17.077	8.192	15.235	2.981	0.774	18.094	-22.664	13.182	4.637	-15.91	11.689	3.88	-16.957
33	33	0.16032	7.167	-0.621	17.362	8.115	14.621	2.816	0.854	17.827	-22.676	13.061	4.926	-16.007	11.659	3.833	-17.04
34	34	0.16533	7.014	-0.685	17.577	8.057	13.986	2.771	0.924	17.537	-22.664	12.96	5.183	-16.142	11.648	3.766	-17.086
35	35	0.17034	6.851	-0.749	17.71	8.036	13.325	2.84	0.963	17.223	-22.658	12.883	5.42	-16.312	11.653	3.704	-17.137
36	36	0.17535	6.687	-0.811	17.762	8.046	12.65	3.018	0.986	16.888	-22.648	12.819	5.651	-16.554	11.669	3.668	-17.224
37	37	0.18036	6.527	-0.87	17.742	8.071	11.985	3.261	1.013	16.558	-22.619	12.729	5.9	-16.822	11.669	3.65	-17.319
38	38	0.18537	6.368	-0.925	17.655	8.094	11.34	3.527	1.051	16.253	-22.595	12.618	6.127	-17.042	11.654	3.602	-17.413
39	39	0.19038	6.205	-0.98	17.502	8.119	10.704	3.821	1.086	15.966	-22.618	12.514	6.338	-17.174	11.64	3.54	-17.502
40	40	0.19539	6.044	-1.031	17.267	8.165	10.077	4.149	1.082	15.688	-22.683	12.48	6.529	-17.241	11.671	3.495	-17.611
41	41	0.2004	5.883	-1.068	16.959	8.226	9.467	4.472	1.038	15.416	-22.754	12.468	6.701	-17.259	11.71	3.456	-17.744
42	42	0.20541	5.714	-1.093	16.602	8.28	8.864	4.77	0.973	15.137	-22.812	12.433	6.827	-17.222	11.724	3.377	-17.878
43	43	0.21042	5.535	-1.111	16.216	8.316	8.268	5.028	0.886	14.865	-22.852	12.49	6.898	-17.139	11.811	3.276	-18.021
44	44	0.21543	5.354	-1.126	15.819	8.336	7.687	5.233	0.785	14.615	-22.874	12.599	6.969	-17.01	11.931	3.188	-18.165
45	45	0.22044	5.175	-1.139	15.42	8.333	7.122	5.392	0.703	14.384	-22.869	12.652	7.061	-16.874	12.003	3.095	-18.32
46	46	0.22545	4.991	-1.149	15.035	8.299	6.565	5.517	0.642	14.155	-22.848	12.731	7.158	-16.74	12.101	3.014	-18.489
47	47	0.23046	4.798	-1.152	14.669	8.233	6.019	5.594	0.59	13.935	-22.808	12.836	7.245	-16.592	12.223	2.926	-18.653
48	48	0.23547	4.597	-1.148	14.321	8.142	5.496	5.639	0.551	13.741	-22.742	12.919	7.323	-16.444	12.324	2.805	-18.807
49	49	0.24048	4.395	-1.136	14	8.035	4.997	5.684	0.526	13.566	-22.667	12.99	7.393	-16.326	12.415	2.662	-18.952
50	50	0.24549	4.2	-1.115	13.718	7.922	4.515	5.717	0.509	13.396	-22.572	13.044	7.458	-16.257	12.493	2.505	-19.093
51	51	0.2505	4.025	-1.081	13.475	7.817	4.052	5.726	0.5	13.223	-22.459	13.108	7.542	-16.225	12.582	2.368	-19.24
52	52	0.25551	3.881	-1.03	13.263	7.736	3.618	5.716	0.487	13.055	-22.341	13.189	7.647	-16.231	12.68	2.26	-19.405
53	53	0.26052	3.773	-0.961	13.064	7.698	3.221	5.703	0.456	12.896	-22.237	13.253	7.735	-16.236	12.757	2.131	-19.56
54	54	0.26553	3.691	-0.875	12.891	7.68	2.858	5.667	0.431	12.742	-22.129	13.252	7.795	-16.228	12.783	1.945	-19.687
55	55	0.27054	3.623	-0.774	12.753	7.662	2.52	5.59	0.424	12.603	-21.989	13.222	7.869	-16.247	12.79	1.751	-19.816
56	56	0.27555	3.562	-0.663	12.644	7.647	2.201	5.484	0.416	12.477	-21.849	13.2	7.988	-16.271	12.795	1.596	-19.947
57	57	0.28056	3.509	-0.543	12.551	7.643	1.897	5.368	0.399	12.352	-21.737	13.117	8.098	-16.267	12.74	1.411	-20.063
58	58	0.28557	3.463	-0.411	12.463	7.648	1.607	5.266	0.383	12.216	-21.659	13.012	8.153	-16.247	12.668	1.171	-20.175
59	59	0.29058	3.417	-0.271	12.392	7.65	1.329	5.166	0.373	12.084	-21.611	12.909	8.185	-16.208	12.599	0.907	-20.281
60	60	0.29559	3.368	-0.131	12.334	7.651	1.063	5.056	0.361	11.974	-21.601	12.787	8.248	-16.147	12.501	0.656	-20.391
61	61	0.3006	3.313	0.006	12.278	7.649	0.808	4.953	0.345	11.888	-21.64	12.703	8.351	-16.086	12.417	0.462	-20.543
62	62	0.30561	3.252	0.141	12.216	7.642	0.556	4.868	0.334	11.806	-21.705	12.552	8.525	-16.024	12.265	0.314	-20.703
63	63	0.31062	3.182	0.275	12.14	7.624	0.297	4.82	0.343	11.718	-21.791	12.273	8.813	-15.953	11.998	0.233	-20.844
64	64	0.31563	3.102	0.404	12.045	7.591	0.028	4.827	0.372	11.637	-21.913	12.008	9.14	-15.909	11.742	0.19	-21.02
65	65	0.32064	3.021	0.528	11.922	7.562	-0.242	4.899	0.409	11.577	-22.078	11.838	9.391	-15.911	11.573	0.101	-21.253
66	66	0.32565	2.955	0.651	11.775	7.557	-0.506	5.022	0.444	11.521	-22.286	11.686	9.552	-15.913	11.426	-0.068	-21.502
67	67	0.33066	2.908	0.776	11.619	7.572	-0.771	5.157	0.472	11.443	-22.502	11.501	9.703	-15.911	11.25	-0.244	-21.75
68	68	0.33567	2.875	0.902	11.457	7.602	-1.038	5.29	0.492	11.35	-22.688	11.307	9.886	-15.936	11.065	-0.383	-22.001
69	69	0.34068	2.852	1.026	11.282	7.644	-1.302	5.43	0.507	11.275	-22.847	11.121	10.067	-15.992	10.885	-0.531	-22.264
70	70	0.34569	2.831	1.155	11.1	7.685	-1.552	5.578	0.525	11.231	-23.005	11.014	10.212	-16.068	10.774	-0.703	-22.547
71	71	0.3507	2.809	1.295	10.918	7.709	-1.782	5.721	0.556	11.211	-23.154	11.008	10.343	-16.167	10.754	-0.862	-22.855
72	72	0.35571	2.784	1.439	10.734	7.716	-2.003	5.846	0.608	11.203	-23.268	10.959	10.474	-16.258	10.706	-1.054	-23.14
73	73	0.36072	2.755	1.581	10.535	7.715	-2.228	5.983	0.668	11.203	-23.365	10.857	10.615	-16.334	10.615	-1.271	-23.396
74	74	0.36573	2.731	1.721	10.318	7.722	-2.461	6.125	0.713	11.213	-23.457	10.768	10.751	-16.402	10.527	-1.499	-23.646
75	75	0.37074	2.709	1.867	10.101	7.733	-2.697	6.236	0.74	11.216	-23.531	10.661	10.901	-16.43	10.411	-1.727	-23.865
76	76	0.37575	2.693	2.022	9.901	7.743	-2.934	6.3	0.758	11.207	-23.579	10.525	11.037	-16.413	10.266	-1.989	-24.04
77	77	0.38076	2.689	2.176	9.721	7.751	-3.172	6.318	0.781	11.194	-23.584	10.408	11.103	-16.392	10.149	-2.315	-24.199
78	78	0.38577	2.701	2.325	9.545	7.76	-3.407	6.324	0.818	11.193	-23.585	10.337	11.083	-16.346	10.083	-2.722	-24.342
79	79	0.39078	2.732	2.464	9.359	7.78	-3.647	6.334	0.856	11.207	-23.604	10.324	10.987	-16.24	10.073	-3.195	-24.451
80	80	0.39579	2.775	2.593	9.161	7.807	-3.897	6.339	0.896	11.232	-23.62	10.303	10.859	-16.056	10.058	-3.725	-24.499
81	81	0.4008	2.82	2.709	8.968	7.823	-4.17	6.322	0.95	11.248	-23.624	10.227	10.713	-15.813	10.005	-4.31	-24.491
82	82	0.40581	2.862	2.813	8.792	7.827	-4.466	6.275	1.008	11.262	-23.607	10.079	10.58	-15.53	9.884	-4.929	-24.434
83	83	0.41082	2.903	2.904	8.622	7.825	-4.773	6.213	1.06	11.297	-23.578	9.897	10.464	-15.222	9.72	-5.564	-24.344
84	84	0.41583	2.95	2.982	8.451	7.827	-5.085	6.142	1.102	11.357	-23.538	9.765	10.291	-14.884	9.6	-6.255	-24.222
85	85	0.42084	3.005	3.047	8.281	7.829	-5.399	6.067	1.144	11.439	-23.481	9.693	10.047	-14.522	9.541	-7.006	-24.068
86	86	0.42585	3.068	3.095	8.111	7.833	-5.717	5.991	1.185	11.551	-23.385	9.664	9.767	-14.18	9.524	-7.793	-23.901
87	87	0.43086	3.145	3.124	7.94	7.841	-6.028	5.916	1.239	11.723	-23.264	9.628	9.546	-13.858	9.491	-8.557	-23.728
88	88	0.43587	3.228	3.135	7.772	7.85	-6.33	5.869	1.305	11.954	-23.173	9.587	9.37	-13.499	9.44	-9.319	-23.518
89	89	0.44088	3.307	3.136	7.612	7.86	-6.623	5.835	1.36	12.228	-23.09	9.571	9.186	-13.132	9.402	-10.102	-23.282
90	90	0.44589	3.375	3.126	7.446	7.854	-6.912	5.832	1.423	12.539	-22.988	9.526	8.979	-12.783	9.344	-10.942	-23.019
91	91	0.4509	3.428	3.1	7.265	7.829	-7.209	5.871	1.491	12.873	-22.877	9.488	8.716	-12.463	9.304	-11.844	-22.75
92	92	0.45591	3.453	3.054	7.098	7.783	-7.519	5.913	1.544	13.232	-22.763	9.491	8.372	-12.156	9.302	-12.825	-22.472
93	93	0.46092	3.447	2.995	6.956	7.704	-7.83	5.96	1.605	13.626	-22.669	9.518	7.99	-11.857	9.321	-13.856	-22.193
94	94	0.46593	3.42	2.928	6.824	7.595	-8.118	6.026	1.694	14.073	-22.596	9.513	7.635	-11.551	9.312	-14.903	-21.896
95	95	0.47094	3.376	2.854	6.684	7.465	-8.383	6.131	1.803	14.57	-22.551	9.467	7.307	-11.261	9.26	-15.954	-21.609
96	96	0.47595	3.319	2.771	6.549	7.323	-8.635	6.271	1.923	15.094	-22.538	9.396	6.952	-10.993	9.187	-17.046	-21.334
97	97	0.48096	3.249	2.678	6.445	7.159	-8.883	6.42	2.076	15.64	-22.575	9.308	6.551	-10.701	9.11	-18.205	-21.051
98	98	0.48597	3.176	2.579	6.372	6.992	-9.126	6.573	2.241	16.201	-22.658	9.275	6.079	-10.393	9.089	-19.422	-20.772
99	99	0.49098	3.112	2.477	6.318	6.834	-9.352	6.719	2.416	16.792	-22.747	9.319	5.556	-10.133	9.144	-20.669	-20.545
100	100	0.49599	3.069	2.373	6.279	6.687	-9.567	6.866	2.623	17.408	-22.848	9.359	4.998	-9.885	9.212	-21.97	-20.34
101	101	0.501	3.054	2.277	6.253	6.565	-9.754	7.003	2.847	18.06	-22.977	9.444	4.415	-9.611	9.328	-23.303	-20.145
102	102	0.50601	3.062	2.193	6.243	6.466	-9.902	7.105	3.074	18.771	-23.101	9.61	3.792	-9.319	9.525	-24.68	-19.96
103	103	0.51102	3.086	2.127	6.245	6.371	-9.995	7.151	3.316	19.541	-23.202	9.775	3.155	-9.012	9.732	-26.099	-19.79
104	104	0.51603	3.119	2.078	6.251	6.27	-10.036	7.124	3.565	20.379	-23.279	10.006	2.507	-8.684	10.008	-27.535	-19.656
105	105	0.52104	3.161	2.04	6.251	6.164	-10.043	7.033	3.805	21.271	-23.339	10.359	1.836	-8.358	10.402	-28.971	-19.59
106	106	0.52605	3.198	2.013	6.239	6.04	-10.016	6.89	4.037	22.216	-23.374	10.799	1.107	-8.026	10.893	-30.45	-19.57
107	107	0.53106	3.216	1.996	6.215	5.873	-9.938	6.693	4.269	23.226	-23.38	11.266	0.324	-7.655	11.43	-31.991	-19.556
108	108	0.53607	3.183	1.98	6.192	5.636	-9.82	6.419	4.488	24.298	-23.354	11.768	-0.496	-7.242	12.016	-33.568	-19.546
109	109	0.54108	3.069	1.953	6.165	5.297	-9.668	6.059	4.695	25.432	-23.294	12.282	-1.37	-6.796	12.641	-35.19	-19.559
110	110	0.54609	2.841	1.895	6.133	4.812	-9.495	5.62	4.909	26.658	-23.204	12.867	-2.306	-6.315	13.37	-36.865	-19.596
111	111	0.5511	2.489	1.808	6.096	4.178	-9.302	5.124	5.117	27.971	-23.085	13.547	-3.345	-5.827	14.23	-38.615	-19.668
112	112	0.55611	2.051	1.694	6.059	3.43	-9.082	4.597	5.33	29.37	-22.932	14.21	-4.452	-5.336	15.111	-40.449	-19.745
113	113	0.56112	1.587	1.561	6.02	2.636	-8.836	4.084	5.545	30.807	-22.789	14.807	-5.591	-4.818	15.963	-42.317	-19.804
114	114	0.56613	1.152	1.422	5.973	1.864	-8.55	3.622	5.748	32.25	-22.693	15.407	-6.746	-4.282	16.843	-44.15	-19.872
115	115	0.57114	0.783	1.286	5.922	1.16	-8.225	3.222	5.936	33.685	-22.625	15.96	-7.942	-3.777	17.706	-45.985	-19.958
116	116	0.57615	0.485	1.171	5.879	0.529	-7.84	2.855	6.108	35.119	-22.529	16.399	-9.227	-3.309	18.5	-47.911	-20.012
117	117	0.58116	0.255	1.075	5.85	-0.031	-7.389	2.485	6.25	36.567	-22.379	16.655	-10.631	-2.843	19.175	-49.998	-19.986
118	118	0.58617	0.064	0.993	5.849	-0.547	-6.873	2.079	6.349	38.042	-22.169	16.721	-12.148	-2.395	19.716	-52.246	-19.895
119	119	0.59118	-0.105	0.913	5.859	-1.037	-6.31	1.656	6.41	39.544	-21.905	16.656	-13.73	-2.006	20.159	-54.579	-19.788
120	120	0.59619	-0.272	0.839	5.874	-1.527	-5.698	1.212	6.424	41.083	-21.564	16.477	-15.302	-1.723	20.486	-56.922	-19.702
121	121	0.6012	-0.44	0.779	5.874	-2.008	-5.023	0.768	6.383	42.67	-21.135	16.15	-16.811	-1.542	20.639	-59.253	-19.611
122	122	0.60621	-0.617	0.729	5.845	-2.495	-4.282	0.341	6.291	44.321	-20.604	15.726	-18.226	-1.449	20.649	-61.546	-19.494
123	123	0.61122	-0.8	0.693	5.777	-2.975	-3.473	-0.065	6.131	46.033	-19.985	15.362	-19.576	-1.444	20.667	-63.768	-19.385
124	124	0.61623	-0.991	0.663	5.663	-3.452	-2.616	-0.426	5.921	47.762	-19.294	15.014	-20.922	-1.534	20.665	-65.968	-19.281
125	125	0.62124	-1.185	0.633	5.508	-3.912	-1.73	-0.739	5.674	49.458	-18.529	14.589	-22.315	-1.723	20.571	-68.205	-19.151
126	126	0.62625	-1.371	0.605	5.306	-4.34	-0.811	-0.993	5.397	51.107	-17.694	14.129	-23.768	-2.075	20.414	-70.45	-19.064
127	127	0.63126	-1.549	0.572	5.07	-4.733	0.118	-1.187	5.099	52.705	-16.815	13.769	-25.242	-2.611	20.302	-72.621	-19.082
128	128	0.63627	-1.708	0.533	4.816	-5.083	1.05	-1.325	4.794	54.247	-15.89	13.556	-26.652	-3.298	20.246	-74.628	-19.183
129	129	0.64128	-1.839	0.475	4.555	-5.377	1.962	-1.416	4.493	55.714	-14.93	13.492	-27.882	-4.091	20.223	-76.352	-19.347
130	130	0.64629	-1.924	0.398	4.266	-5.597	2.862	-1.448	4.205	57.112	-13.936	13.487	-28.771	-4.976	20.122	-77.664	-19.566
131	131	0.6513	-1.961	0.309	3.963	-5.735	3.75	-1.426	3.934	58.454	-12.933	13.581	-29.156	-5.868	19.957	-78.412	-19.799
132	132	0.65631	-1.968	0.217	3.677	-5.817	4.628	-1.401	3.662	59.774	-11.926	13.832	-28.891	-6.704	19.776	-78.461	-20.021
133	133	0.66132	-1.944	0.128	3.418	-5.848	5.505	-1.393	3.386	61.072	-10.95	14.186	-27.995	-7.44	19.572	-77.844	-20.206
134	134	0.66633	-1.888	0.04	3.171	-5.82	6.372	-1.375	3.124	62.294	-10.048	14.526	-26.71	-8.119	19.315	-76.78	-20.377
135	135	0.67134	-1.802	-0.048	2.935	-5.73	7.224	-1.36	2.855	63.413	-9.236	14.859	-25.768	-8.85	19.146	-75.943	-20.606
136	136	0.67635	-1.706	-0.133	2.751	-5.62	8.059	-1.387	2.586	64.418	-8.506	15.18	-25.799	-9.706	19.156	-75.937	-20.942
137	137	0.68136	-1.624	-0.213	2.654	-5.535	8.869	-1.473	2.338	65.318	-7.875	15.283	-24.581	-10.345	18.789	-74.703	-21.179
138	138	0.68637	-1.559	-0.29	2.625	-5.47	9.654	-1.585	2.125	66.108	-7.361	15.264	-22.882	-10.87	18.272	-72.946	-21.39
139	139	0.69138	-1.497	-0.364	2.63	-5.409	10.418	-1.694	1.949	66.8	-6.981	15.189	-21.63	-11.438	17.824	-71.539	-21.705
140	140	0.69639	-1.433	-0.432	2.671	-5.346	11.171	-1.79	1.825	67.406	-6.72	14.999	-20.037	-11.86	17.267	-69.775	-21.947
141	141	0.7014	-1.366	-0.497	2.756	-5.28	11.913	-1.876	1.746	67.927	-6.587	14.709	-17.966	-12.083	16.586	-67.526	-22.073
142	142	0.70641	-1.3	-0.569	2.904	-5.226	12.617	-1.985	1.699	68.335	-6.585	14.379	-15.326	-12.083	15.81	-64.667	-22.079
143	143	0.71142	-1.227	-0.643	3.098	-5.177	13.283	-2.084	1.701	68.623	-6.711	14.149	-13.689	-12.134	15.293	-62.642	-22.214
144	144	0.71643	-1.136	-0.715	3.328	-5.119	13.923	-2.155	1.771	68.791	-6.946	13.955	-12.748	-12.196	14.927	-61.18	-22.421
145	145	0.72144	-1.031	-0.778	3.575	-5.053	14.555	-2.19	1.897	68.85	-7.261	13.77	-11.989	-12.193	14.605	-59.809	-22.609
146	146	0.72645	-0.91	-0.838	3.838	-4.983	15.179	-2.199	2.075	68.846	-7.602	13.63	-11.318	-12.191	14.343	-58.454	-22.808
147	147	0.73146	-0.771	-0.9	4.105	-4.907	15.778	-2.179	2.299	68.779	-7.982	13.545	-10.662	-12.142	14.141	-57.058	-22.989
148	148	0.73647	-0.622	-0.974	4.379	-4.826	16.336	-2.12	2.573	68.614	-8.437	13.446	-10.002	-12.015	13.931	-55.605	-23.14
149	149	0.74148	-0.469	-1.05	4.655	-4.742	16.858	-2.013	2.894	68.334	-8.957	13.364	-9.316	-11.828	13.731	-54.048	-23.264
150	150	0.74649	-0.326	-1.126	4.946	-4.684	17.35	-1.87	3.271	67.942	-9.493	13.302	-8.64	-11.672	13.544	-52.406	-23.414
151	151	0.7515	-0.182	-1.196	5.219	-4.625	17.837	-1.703	3.654	67.469	-10.03	13.258	-7.974	-11.525	13.368	-50.704	-23.562
152	152	0.75651	-0.042	-1.27	5.449	-4.551	18.322	-1.503	4.013	66.928	-10.561	13.192	-7.363	-11.394	13.164	-49.005	-23.696
153	153	0.76152	0.086	-1.35	5.634	-4.466	18.797	-1.232	4.386	66.319	-11.109	13.079	-6.816	-11.236	12.927	-47.342	-23.783
154	154	0.76653	0.193	-1.436	5.808	-4.402	19.248	-0.915	4.788	65.627	-11.68	12.94	-6.358	-11.102	12.683	-45.713	-23.885
155	155	0.77154	0.28	-1.521	5.973	-4.36	19.672	-0.58	5.192	64.845	-12.245	12.821	-5.96	-10.98	12.467	-44.077	-23.979
156	156	0.77655	0.349	-1.594	6.128	-4.335	20.081	-0.235	5.583	63.99	-12.795	12.692	-5.597	-10.846	12.246	-42.444	-24.029
157	157	0.78156	0.4	-1.661	6.273	-4.319	20.48	0.126	5.952	63.093	-13.372	12.543	-5.247	-10.604	12.007	-40.831	-23.972
158	158	0.78657	0.442	-1.727	6.393	-4.29	20.869	0.506	6.28	62.146	-13.961	12.385	-4.913	-10.325	11.748	-39.212	-23.859
159	159	0.79158	0.489	-1.79	6.463	-4.223	21.249	0.898	6.549	61.118	-14.55	12.193	-4.631	-10.012	11.46	-37.608	-23.691
160	160	0.79659	0.544	-1.846	6.496	-4.135	21.616	1.276	6.767	60.01	-15.131	11.935	-4.401	-9.665	11.127	-36.03	-23.472
161	161	0.8016	0.603	-1.892	6.53	-4.035	21.971	1.616	6.925	58.853	-15.696	11.706	-4.209	-9.268	10.822	-34.463	-23.184
162	162	0.80661	0.655	-1.937	6.582	-3.934	22.293	1.945	7.045	57.653	-16.257	11.578	-4.021	-8.889	10.589	-32.851	-22.888
163	163	0.81162	0.703	-1.975	6.64	-3.836	22.583	2.266	7.131	56.396	-16.805	11.528	-3.849	-8.532	10.416	-31.206	-22.591
164	164	0.81663	0.751	-2.011	6.687	-3.732	22.834	2.559	7.16	55.034	-17.335	11.472	-3.752	-8.221	10.245	-29.564	-22.32
165	165	0.82164	0.795	-2.033	6.742	-3.634	23.064	2.806	7.12	53.568	-17.876	11.456	-3.71	-7.909	10.113	-27.885	-22.062
166	166	0.82665	0.828	-2.042	6.803	-3.533	23.276	3.016	7.003	52.046	-18.417	11.561	-3.63	-7.646	10.063	-26.083	-21.858
167	167	0.83166	0.851	-2.033	6.876	-3.436	23.47	3.19	6.825	50.502	-18.936	11.847	-3.463	-7.464	10.143	-24.125	-21.724
168	168	0.83667	0.86	-2.021	6.978	-3.37	23.621	3.301	6.601	48.919	-19.434	12.221	-3.218	-7.331	10.284	-22.046	-21.647
169	169	0.84168	0.876	-1.997	7.077	-3.291	23.739	3.387	6.341	47.245	-19.941	12.581	-2.96	-7.191	10.42	-19.91	-21.57
170	170	0.84669	0.898	-1.959	7.151	-3.184	23.838	3.463	6.03	45.49	-20.434	12.958	-2.68	-7.088	10.571	-17.691	-21.519
171	171	0.8517	0.935	-1.904	7.185	-3.025	23.931	3.507	5.633	43.682	-20.881	13.398	-2.357	-7.015	10.765	-15.37	-21.481
172	172	0.85671	0.961	-1.834	7.247	-2.894	23.995	3.497	5.198	41.802	-21.27	13.848	-2.038	-6.967	10.977	-13.014	-21.438
173	173	0.86172	0.974	-1.75	7.335	-2.797	24.021	3.424	4.74	39.829	-21.609	14.21	-1.763	-6.933	11.138	-10.684	-21.397
174	174	0.86673	0.962	-1.644	7.467	-2.753	24.029	3.276	4.27	37.793	-21.89	14.498	-1.506	-6.885	11.266	-8.373	-21.333
175	175	0.87174	0.943	-1.52	7.591	-2.705	24.016	3.124	3.791	35.702	-22.113	14.841	-1.263	-6.841	11.472	-6.045	-21.238
176	176	0.87675	0.923	-1.388	7.722	-2.663	23.962	2.955	3.317	33.551	-22.287	15.223	-1.039	-6.807	11.744	-3.715	-21.135
177	177	0.88176	0.913	-1.253	7.827	-2.595	23.86	2.82	2.848	31.313	-22.491	15.547	-0.845	-6.774	11.989	-1.394	-21.06
178	178	0.88677	0.898	-1.117	7.948	-2.538	23.704	2.711	2.406	28.996	-22.687	15.8	-0.751	-6.779	12.212	0.831	-21.002
179	179	0.89178	0.871	-0.968	8.105	-2.519	23.517	2.641	2.028	26.656	-22.876	16.063	-0.727	-6.846	12.493	2.975	-20.976
180	180	0.89679	0.835	-0.817	8.282	-2.519	23.297	2.6	1.687	24.311	-23.098	16.404	-0.867	-6.859	12.916	4.95	-20.928
181	181	0.9018	0.806	-0.674	8.436	-2.504	23.059	2.62	1.387	22.021	-23.379	16.834	-1.03	-6.857	13.454	6.87	-20.917
182	182	0.90681	0.78	-0.548	8.576	-2.478	22.795	2.678	1.108	19.763	-23.705	17.252	-1.21	-6.868	14.003	8.741	-20.965
183	183	0.91182	0.753	-0.442	8.72	-2.45	22.488	2.721	0.835	17.5	-24.067	17.532	-1.354	-6.808	14.446	10.573	-20.991
184	184	0.91683	0.724	-0.353	8.861	-2.415	22.135	2.758	0.546	15.218	-24.51	17.813	-1.427	-6.572	14.893	12.444	-20.939
185	185	0.92184	0.685	-0.276	9.012	-2.39	21.748	2.76	0.242	12.954	-25.048	18.113	-1.379	-6.194	15.337	14.401	-20.885
186	186	0.92685	0.64	-0.21	9.178	-2.369	21.359	2.718	-0.058	10.785	-25.686	18.434	-1.312	-5.784	15.796	16.334	-20.958
187	187	0.93186	0.595	-0.152	9.365	-2.349	20.969	2.624	-0.351	8.699	-26.404	18.708	-1.351	-5.282	16.247	18.086	-21.074
188	188	0.93687	0.557	-0.11	9.56	-2.327	20.584	2.482	-0.609	6.742	-27.224	18.962	-1.525	-4.637	16.736	19.597	-21.22
189	189	0.94188	0.534	-0.082	9.751	-2.296	20.221	2.25	-0.826	4.95	-28.082	19.229	-1.643	-3.936	17.231	21.059	-21.461
190	190	0.94689	0.515	-0.077	9.954	-2.262	19.891	1.882	-1	3.371	-28.922	19.492	-1.301	-3.349	17.569	22.868	-21.926
191	191	0.9519	0.51	-0.084	10.15	-2.205	19.607	1.417	-1.138	1.991	-29.712	19.652	-0.698	-2.792	17.711	24.76	-22.465
192	192	0.95691	0.521	-0.107	10.312	-2.103	19.363	0.885	-1.255	0.815	-30.448	19.684	-0.006	-2.211	17.672	26.525	-23.008
193	193	0.96192	0.539	-0.133	10.48	-1.993	19.151	0.298	-1.341	-0.154	-31.156	19.73	0.432	-1.607	17.694	27.881	-23.568
194	194	0.96693	0.558	-0.171	10.66	-1.882	18.952	-0.304	-1.406	-0.934	-31.864	19.762	0.919	-1.132	17.626	29.145	-24.261
195	195	0.97194	0.581	-0.213	10.861	-1.784	18.818	-0.962	-1.409	-1.446	-32.423	19.811	1.233	-0.813	17.62	30.062	-25.011
196	196	0.97695	0.628	-0.257	11.022	-1.644	18.762	-1.603	-1.378	-1.672	-32.803	19.919	1.399	-0.694	17.712	30.668	-25.814
197	197	0.98196	0.701	-0.307	11.14	-1.469	18.76	-2.198	-1.304	-1.625	-33.046	20.038	1.293	-0.587	17.945	30.768	-26.489
198	198	0.98697	0.768	-0.36	11.239	-1.302	18.787	-2.749	-1.195	-1.331	-33.119	20.129	1.184	-0.657	18.162	30.634	-27.14
199	199	0.99198	0.801	-0.402	11.352	-1.181	18.857	-3.272	-1.067	-0.812	-33.027	20.225	0.998	-0.814	18.429	30.219	-27.678
200	200	0.99699	0.82	-0.427	11.442	-1.071	19.004	-3.725	-0.945	-0.051	-32.816	20.353	0.809	-1.007	18.729	29.596	-28.079
201	201	1.002	0.838	-0.445	11.513	-0.961	19.185	-4.121	-0.839	0.887	-32.416	20.488	0.582	-1.223	19.063	28.732	-28.262
