# Supplementary material for: Gait phenotypes in paediatric hereditary spastic paraplegia revealed by dynamic time warping analysis and random forests
Source: PLoS One. 2018 Mar 8;13(3):e0192345. doi: 10.1371/journal.pone.0192345 (PMC5843164; doi:10.1371/journal.pone.0192345)
Supplement: S2 Data — (ZIP) [file pone.0192345.s009.zip › Healthy/Right.SR.HEALTHY14.2.csv]

	Epoch	Time	Pelvic.obliquity	Pelvic.tilt	Pelvic rotation	Hip.abd.add	Hip.flexion	Hip.rotation	Knee.abd.add	Knee.flexion	Knee.rotation	Ankle.abd.add	Ankle.flexion	Ankle.rotation	Forefoot.abd.add	Forefoot.flexion	Forefoot.rotation
1	1	0	1.055	1.812	10.25	-2.463	18.488	6.038	-2.477	-2.597	-34.194	18.066	-0.384	-2.87	15.109	26.237	-21.761
2	2	0.00513	1.071	1.7	10.246	-2.327	18.635	5.563	-2.325	-1.636	-34.183	18.254	-0.637	-2.916	15.31	25.48	-22.324
3	3	0.01026	1.09	1.608	10.246	-2.185	18.833	5.004	-2.146	-0.493	-33.959	18.471	-0.91	-3.033	15.558	24.547	-22.832
4	4	0.01539	1.103	1.537	10.236	-2.05	19.055	4.387	-1.96	0.76	-33.598	18.898	-1.293	-3.236	16.032	23.497	-23.393
5	5	0.02052	1.113	1.48	10.232	-1.936	19.285	3.735	-1.768	2.106	-33.152	19.439	-1.665	-3.45	16.609	22.4	-23.923
6	6	0.02565	1.111	1.441	10.214	-1.841	19.503	3.111	-1.572	3.473	-32.634	19.918	-2.27	-3.735	17.218	21.022	-24.458
7	7	0.03078	1.111	1.424	10.198	-1.747	19.721	2.499	-1.405	4.812	-32.031	20.439	-3.264	-4.096	17.995	19.311	-25
8	8	0.03591	1.128	1.431	10.176	-1.648	19.947	1.879	-1.278	6.033	-31.274	20.705	-4.618	-4.438	18.676	17.203	-25.356
9	9	0.04104	1.187	1.451	10.165	-1.515	20.176	1.227	-1.219	7.043	-30.324	20.459	-6.208	-4.679	18.994	14.739	-25.331
10	10	0.04617	1.304	1.464	10.165	-1.32	20.392	0.559	-1.239	7.863	-29.274	19.733	-7.536	-4.659	18.804	12.347	-24.809
11	11	0.0513	1.502	1.46	10.181	-1.049	20.593	-0.073	-1.287	8.605	-28.217	19.07	-8.221	-4.517	18.456	10.585	-24.043
12	12	0.05643	1.78	1.435	10.196	-0.699	20.787	-0.582	-1.323	9.436	-27.134	18.961	-8.068	-4.477	18.32	9.738	-23.245
13	13	0.06156	2.13	1.391	10.205	-0.268	20.98	-0.898	-1.322	10.4	-26.069	19.152	-7.376	-4.61	18.28	9.385	-22.445
14	14	0.06669	2.518	1.328	10.194	0.221	21.139	-0.929	-1.276	11.441	-25.108	19.449	-6.642	-4.905	18.317	9.011	-21.638
15	15	0.07182	2.914	1.25	10.158	0.748	21.236	-0.637	-1.184	12.49	-24.223	19.663	-6.08	-5.467	18.304	8.399	-20.865
16	16	0.07695	3.281	1.176	10.082	1.289	21.272	-0.017	-1.037	13.496	-23.381	19.727	-5.54	-6.313	18.149	7.712	-20.125
17	17	0.08208	3.609	1.121	9.969	1.83	21.256	0.887	-0.844	14.424	-22.582	19.712	-4.824	-7.461	17.876	7.229	-19.487
18	18	0.08721	3.892	1.09	9.815	2.365	21.19	2.055	-0.605	15.237	-21.867	19.645	-3.972	-8.907	17.544	6.984	-19.026
19	19	0.09234	4.131	1.08	9.636	2.888	21.077	3.449	-0.325	15.925	-21.323	19.505	-3.195	-10.517	17.185	6.776	-18.724
20	20	0.09747	4.326	1.084	9.45	3.385	20.911	5.004	-0.007	16.485	-21.007	19.209	-2.643	-12.189	16.74	6.428	-18.583
21	21	0.1026	4.484	1.09	9.274	3.852	20.684	6.635	0.333	16.929	-20.881	18.831	-2.252	-13.851	16.262	5.994	-18.563
22	22	0.10773	4.617	1.095	9.124	4.295	20.407	8.24	0.673	17.266	-20.897	18.394	-1.993	-15.382	15.771	5.482	-18.57
23	23	0.11286	4.741	1.101	9.008	4.722	20.101	9.708	0.971	17.506	-21.033	17.955	-1.793	-16.632	15.314	4.96	-18.523
24	24	0.11799	4.862	1.111	8.931	5.14	19.798	10.927	1.181	17.702	-21.208	17.587	-1.512	-17.621	14.932	4.588	-18.463
25	25	0.12312	4.987	1.117	8.895	5.56	19.504	11.826	1.286	17.888	-21.376	17.162	-1.014	-18.376	14.504	4.454	-18.415
26	26	0.12825	5.129	1.113	8.919	5.981	19.224	12.363	1.302	18.084	-21.52	16.58	-0.242	-18.873	13.95	4.554	-18.354
27	27	0.13338	5.282	1.096	9.01	6.381	18.951	12.544	1.254	18.283	-21.628	15.905	0.574	-19.125	13.334	4.677	-18.285
28	28	0.13851	5.431	1.072	9.162	6.75	18.675	12.431	1.143	18.471	-21.719	15.282	1.279	-19.083	12.776	4.696	-18.145
29	29	0.14364	5.55	1.043	9.359	7.068	18.386	12.099	0.976	18.638	-21.818	14.748	1.781	-18.87	12.292	4.561	-18.035
30	30	0.14877	5.639	1.016	9.607	7.325	18.089	11.589	0.781	18.789	-21.961	14.326	2.187	-18.506	11.904	4.378	-17.964
31	31	0.1539	5.682	0.989	9.898	7.499	17.783	10.986	0.592	18.923	-22.119	14.01	2.527	-18.055	11.61	4.164	-17.905
32	32	0.15903	5.692	0.963	10.235	7.604	17.465	10.322	0.42	19.025	-22.277	13.785	2.752	-17.658	11.399	3.895	-17.944
33	33	0.16416	5.661	0.938	10.587	7.643	17.126	9.652	0.273	19.088	-22.382	13.545	2.999	-17.31	11.181	3.66	-17.991
34	34	0.16929	5.606	0.922	10.935	7.646	16.783	9.042	0.148	19.129	-22.448	13.281	3.291	-17.057	10.939	3.475	-18.046
35	35	0.17442	5.531	0.912	11.254	7.626	16.422	8.535	0.064	19.147	-22.479	13.027	3.651	-16.915	10.713	3.367	-18.119
36	36	0.17955	5.437	0.912	11.532	7.583	16.052	8.139	0.019	19.147	-22.458	12.827	4.012	-16.915	10.545	3.288	-18.228
37	37	0.18468	5.328	0.92	11.767	7.528	15.67	7.859	0.011	19.131	-22.446	12.549	4.355	-16.913	10.318	3.153	-18.276
38	38	0.18981	5.205	0.927	11.949	7.474	15.269	7.718	0.032	19.102	-22.428	12.358	4.64	-16.967	10.181	2.988	-18.303
39	39	0.19494	5.075	0.936	12.078	7.424	14.844	7.697	0.076	19.053	-22.428	12.222	4.863	-17.06	10.104	2.782	-18.333
40	40	0.20007	4.935	0.938	12.13	7.381	14.383	7.779	0.126	18.965	-22.436	12.007	5.186	-17.133	9.957	2.664	-18.321
41	41	0.2052	4.793	0.938	12.13	7.333	13.91	7.925	0.209	18.868	-22.393	11.85	5.593	-17.354	9.878	2.663	-18.403
42	42	0.21033	4.656	0.933	12.082	7.298	13.418	8.098	0.28	18.752	-22.36	11.77	5.935	-17.568	9.87	2.639	-18.513
43	43	0.21546	4.51	0.926	11.991	7.263	12.909	8.279	0.336	18.615	-22.288	11.697	6.115	-17.762	9.873	2.464	-18.603
44	44	0.22059	4.358	0.919	11.837	7.242	12.39	8.486	0.366	18.465	-22.217	11.576	6.322	-17.913	9.828	2.313	-18.679
45	45	0.22572	4.196	0.91	11.618	7.214	11.863	8.684	0.396	18.313	-22.145	11.369	6.647	-17.983	9.71	2.248	-18.74
46	46	0.23085	4.031	0.892	11.349	7.198	11.324	8.869	0.391	18.159	-22.087	11.173	6.981	-17.946	9.59	2.199	-18.765
47	47	0.23598	3.859	0.872	11.051	7.175	10.771	9.034	0.364	17.98	-22.05	10.915	7.269	-17.787	9.407	2.091	-18.729
48	48	0.24111	3.688	0.847	10.744	7.139	10.207	9.17	0.336	17.781	-22.005	10.789	7.458	-17.631	9.347	1.946	-18.74
49	49	0.24624	3.53	0.823	10.443	7.098	9.65	9.247	0.311	17.582	-21.982	10.747	7.643	-17.478	9.356	1.835	-18.831
50	50	0.25137	3.391	0.796	10.14	7.069	9.09	9.305	0.276	17.368	-21.985	10.692	7.774	-17.296	9.345	1.683	-18.937
51	51	0.2565	3.262	0.766	9.841	7.05	8.528	9.361	0.224	17.144	-22.007	10.723	7.839	-17.097	9.404	1.504	-19.043
52	52	0.26163	3.135	0.74	9.552	7.032	7.974	9.395	0.159	16.928	-22.027	10.685	7.953	-16.85	9.39	1.34	-19.102
53	53	0.26676	2.996	0.714	9.28	6.987	7.432	9.409	0.109	16.734	-22.034	10.674	8.164	-16.632	9.395	1.273	-19.183
54	54	0.27189	2.85	0.687	9.034	6.918	6.894	9.401	0.066	16.536	-22.053	10.669	8.381	-16.406	9.402	1.219	-19.265
55	55	0.27702	2.698	0.662	8.813	6.832	6.363	9.346	0.017	16.34	-22.024	10.671	8.544	-16.221	9.413	1.119	-19.363
56	56	0.28215	2.553	0.651	8.619	6.75	5.853	9.248	-0.043	16.15	-21.939	10.698	8.647	-16.085	9.45	0.965	-19.467
57	57	0.28728	2.42	0.66	8.441	6.674	5.372	9.128	-0.09	15.964	-21.802	10.656	8.786	-16.014	9.438	0.824	-19.589
58	58	0.29241	2.304	0.689	8.274	6.612	4.925	8.979	-0.141	15.792	-21.614	10.577	8.971	-16.011	9.39	0.718	-19.736
59	59	0.29754	2.21	0.729	8.126	6.57	4.502	8.81	-0.204	15.642	-21.389	10.549	9.183	-16.019	9.381	0.641	-19.855
60	60	0.30267	2.137	0.776	8.011	6.548	4.102	8.617	-0.265	15.518	-21.137	10.631	9.363	-16.084	9.477	0.558	-19.998
61	61	0.3078	2.079	0.833	7.935	6.537	3.72	8.378	-0.331	15.407	-20.864	10.718	9.538	-16.161	9.575	0.46	-20.135
62	62	0.31293	2.026	0.899	7.891	6.523	3.357	8.107	-0.396	15.301	-20.59	10.814	9.702	-16.221	9.677	0.354	-20.256
63	63	0.31806	1.97	0.971	7.853	6.503	3.004	7.854	-0.443	15.192	-20.336	10.777	9.889	-16.276	9.663	0.226	-20.362
64	64	0.32319	1.911	1.049	7.814	6.477	2.654	7.616	-0.476	15.081	-20.075	10.65	10.076	-16.342	9.577	0.062	-20.455
65	65	0.32832	1.848	1.135	7.775	6.453	2.3	7.406	-0.517	14.95	-19.854	10.524	10.216	-16.388	9.488	-0.139	-20.541
66	66	0.33345	1.791	1.226	7.746	6.438	1.939	7.235	-0.559	14.8	-19.714	10.467	10.318	-16.396	9.455	-0.347	-20.622
67	67	0.33858	1.737	1.315	7.722	6.425	1.575	7.087	-0.594	14.653	-19.611	10.465	10.383	-16.4	9.47	-0.575	-20.713
68	68	0.34371	1.686	1.404	7.698	6.409	1.218	6.978	-0.612	14.521	-19.537	10.43	10.518	-16.387	9.45	-0.759	-20.777
69	69	0.34884	1.633	1.497	7.671	6.388	0.862	6.92	-0.622	14.386	-19.521	10.452	10.651	-16.379	9.475	-0.92	-20.858
70	70	0.35397	1.58	1.601	7.632	6.37	0.519	6.907	-0.63	14.254	-19.532	10.409	10.746	-16.359	9.44	-1.143	-20.916
71	71	0.3591	1.531	1.716	7.594	6.346	0.183	6.929	-0.614	14.12	-19.571	10.341	10.854	-16.34	9.39	-1.366	-20.971
72	72	0.36423	1.488	1.838	7.557	6.321	-0.148	6.998	-0.568	13.98	-19.653	10.24	11.014	-16.366	9.314	-1.545	-21.071
73	73	0.36936	1.449	1.969	7.521	6.298	-0.469	7.092	-0.515	13.843	-19.738	10.055	11.189	-16.385	9.165	-1.747	-21.135
74	74	0.37449	1.399	2.106	7.475	6.266	-0.784	7.21	-0.466	13.706	-19.831	9.869	11.327	-16.418	9.016	-1.98	-21.206
75	75	0.37962	1.345	2.256	7.418	6.237	-1.089	7.363	-0.435	13.566	-19.964	9.681	11.518	-16.46	8.843	-2.153	-21.297
76	76	0.38475	1.289	2.409	7.359	6.203	-1.4	7.52	-0.401	13.42	-20.09	9.517	11.813	-16.547	8.686	-2.211	-21.425
77	77	0.38988	1.239	2.566	7.29	6.16	-1.707	7.682	-0.349	13.271	-20.21	9.409	12.19	-16.646	8.578	-2.165	-21.573
78	78	0.39501	1.198	2.722	7.212	6.131	-2.017	7.845	-0.305	13.121	-20.349	9.366	12.429	-16.758	8.533	-2.228	-21.761
79	79	0.40014	1.171	2.889	7.132	6.123	-2.311	7.988	-0.282	12.98	-20.473	9.34	12.561	-16.839	8.507	-2.4	-21.923
80	80	0.40527	1.154	3.06	7.05	6.126	-2.608	8.121	-0.251	12.833	-20.613	9.224	12.646	-16.874	8.41	-2.659	-22.065
81	81	0.4104	1.142	3.23	6.966	6.129	-2.906	8.23	-0.211	12.68	-20.787	9.024	12.75	-16.85	8.23	-2.932	-22.203
82	82	0.41553	1.139	3.381	6.884	6.139	-3.216	8.31	-0.183	12.545	-20.927	8.953	12.836	-16.806	8.161	-3.189	-22.322
83	83	0.42066	1.146	3.524	6.801	6.149	-3.531	8.371	-0.145	12.429	-21.066	9.016	12.862	-16.762	8.215	-3.469	-22.466
84	84	0.42579	1.146	3.655	6.703	6.146	-3.85	8.424	-0.105	12.342	-21.22	9.223	12.826	-16.701	8.393	-3.774	-22.636
85	85	0.43092	1.136	3.769	6.593	6.128	-4.18	8.465	-0.052	12.279	-21.332	9.279	12.773	-16.616	8.446	-4.178	-22.758
86	86	0.43605	1.108	3.85	6.469	6.08	-4.541	8.488	0.028	12.226	-21.412	9.115	12.719	-16.418	8.32	-4.697	-22.76
87	87	0.44118	1.072	3.896	6.34	6.019	-4.935	8.474	0.092	12.188	-21.489	8.911	12.714	-16.129	8.132	-5.2	-22.701
88	88	0.44631	1.025	3.904	6.203	5.947	-5.365	8.433	0.148	12.174	-21.534	8.734	12.667	-15.846	7.962	-5.752	-22.648
89	89	0.45144	0.983	3.876	6.066	5.872	-5.822	8.362	0.219	12.197	-21.531	8.662	12.512	-15.578	7.911	-6.402	-22.602
90	90	0.45657	0.959	3.821	5.927	5.812	-6.287	8.253	0.277	12.273	-21.463	8.797	12.164	-15.331	8.063	-7.197	-22.561
91	91	0.4617	0.966	3.751	5.79	5.779	-6.74	8.111	0.32	12.405	-21.315	9.043	11.783	-15.134	8.311	-8.006	-22.525
92	92	0.46683	1.012	3.667	5.65	5.782	-7.177	7.954	0.361	12.583	-21.125	9.126	11.515	-14.909	8.4	-8.792	-22.43
93	93	0.47196	1.093	3.56	5.506	5.823	-7.615	7.8	0.407	12.804	-20.918	9.051	11.367	-14.62	8.338	-9.555	-22.249
94	94	0.47709	1.193	3.421	5.353	5.882	-8.066	7.668	0.452	13.076	-20.695	8.945	11.201	-14.296	8.25	-10.386	-22.003
95	95	0.48222	1.283	3.26	5.194	5.929	-8.522	7.555	0.489	13.402	-20.485	8.919	10.937	-13.972	8.231	-11.315	-21.758
96	96	0.48735	1.338	3.082	5.036	5.937	-8.971	7.454	0.518	13.787	-20.322	9.043	10.592	-13.642	8.334	-12.294	-21.54
97	97	0.49248	1.356	2.886	4.879	5.903	-9.409	7.37	0.555	14.225	-20.189	9.276	10.202	-13.333	8.535	-13.297	-21.355
98	98	0.49761	1.353	2.668	4.723	5.843	-9.843	7.307	0.613	14.717	-20.052	9.498	9.787	-13.042	8.742	-14.358	-21.162
99	99	0.50274	1.345	2.435	4.576	5.777	-10.269	7.275	0.678	15.264	-19.924	9.643	9.391	-12.695	8.874	-15.474	-20.877
100	100	0.50787	1.341	2.2	4.441	5.709	-10.666	7.289	0.764	15.872	-19.844	9.782	8.971	-12.308	9.001	-16.656	-20.544
101	101	0.513	1.352	1.974	4.325	5.649	-11.014	7.327	0.888	16.538	-19.811	9.846	8.499	-11.913	9.076	-17.943	-20.213
102	102	0.51813	1.385	1.763	4.228	5.606	-11.309	7.383	1.047	17.258	-19.803	9.838	7.936	-11.515	9.109	-19.37	-19.873
103	103	0.52326	1.437	1.56	4.152	5.568	-11.57	7.457	1.236	18.021	-19.835	9.907	7.286	-11.133	9.224	-20.874	-19.57
104	104	0.52839	1.487	1.361	4.095	5.519	-11.805	7.524	1.445	18.828	-19.892	10.09	6.592	-10.778	9.446	-22.403	-19.322
105	105	0.53352	1.513	1.17	4.056	5.433	-12.013	7.553	1.676	19.685	-19.929	10.246	5.904	-10.397	9.649	-23.973	-19.051
106	106	0.53865	1.506	0.994	4.027	5.293	-12.185	7.542	1.936	20.588	-19.942	10.32	5.255	-9.992	9.781	-25.563	-18.763
107	107	0.54378	1.487	0.847	4.008	5.126	-12.306	7.496	2.21	21.541	-19.91	10.353	4.628	-9.61	9.874	-27.172	-18.484
108	108	0.54891	1.49	0.736	3.994	4.98	-12.359	7.415	2.477	22.548	-19.842	10.41	3.937	-9.267	10.002	-28.854	-18.248
109	109	0.55404	1.524	0.668	3.983	4.861	-12.328	7.292	2.733	23.62	-19.77	10.557	3.125	-8.95	10.232	-30.636	-18.085
110	110	0.55917	1.547	0.631	3.984	4.719	-12.215	7.099	2.98	24.762	-19.702	10.933	2.211	-8.644	10.691	-32.453	-18.016
111	111	0.5643	1.494	0.612	3.997	4.482	-12.035	6.827	3.22	25.975	-19.624	11.377	1.195	-8.261	11.235	-34.368	-17.925
112	112	0.56943	1.321	0.592	4.024	4.101	-11.817	6.502	3.472	27.241	-19.563	11.847	0.241	-7.859	11.799	-36.216	-17.868
113	113	0.57456	1.007	0.558	4.053	3.556	-11.568	6.138	3.728	28.569	-19.534	12.46	-0.696	-7.494	12.495	-37.984	-17.925
114	114	0.57969	0.582	0.512	4.079	2.882	-11.28	5.745	3.983	29.974	-19.508	13.075	-1.6	-7.103	13.198	-39.728	-17.991
115	115	0.58482	0.091	0.457	4.126	2.129	-10.953	5.338	4.254	31.429	-19.509	13.483	-2.651	-6.643	13.754	-41.68	-18.009
116	116	0.58995	-0.415	0.397	4.19	1.359	-10.592	4.955	4.533	32.9	-19.598	13.979	-3.762	-6.191	14.424	-43.614	-18.11
117	117	0.59508	-0.884	0.344	4.287	0.625	-10.19	4.569	4.791	34.367	-19.716	14.496	-4.851	-5.708	15.124	-45.469	-18.212
118	118	0.60021	-1.28	0.309	4.395	-0.041	-9.735	4.194	5.029	35.821	-19.836	15.018	-5.984	-5.283	15.852	-47.293	-18.381
119	119	0.60534	-1.586	0.303	4.513	-0.625	-9.218	3.856	5.254	37.247	-19.973	15.473	-7.313	-4.822	16.58	-49.271	-18.508
120	120	0.61047	-1.816	0.322	4.627	-1.129	-8.632	3.531	5.436	38.659	-20.077	15.754	-8.785	-4.32	17.194	-51.398	-18.546
121	121	0.6156	-1.981	0.36	4.749	-1.572	-7.977	3.173	5.571	40.073	-20.107	15.822	-10.352	-3.878	17.65	-53.629	-18.575
122	122	0.62073	-2.107	0.406	4.868	-1.976	-7.255	2.779	5.643	41.512	-20.053	15.685	-11.984	-3.506	17.934	-55.944	-18.598
123	123	0.62586	-2.221	0.451	4.969	-2.37	-6.48	2.342	5.633	42.995	-19.885	15.518	-13.668	-3.202	18.199	-58.3	-18.612
124	124	0.63099	-2.348	0.494	5.025	-2.779	-5.658	1.905	5.562	44.529	-19.617	15.174	-15.331	-2.95	18.297	-60.7	-18.579
125	125	0.63612	-2.499	0.527	5.021	-3.203	-4.805	1.492	5.422	46.112	-19.258	14.844	-16.915	-2.811	18.373	-63.017	-18.583
126	126	0.64125	-2.675	0.543	4.95	-3.645	-3.926	1.103	5.202	47.736	-18.779	14.728	-18.523	-2.833	18.624	-65.276	-18.663
127	127	0.64638	-2.87	0.536	4.809	-4.099	-3.032	0.761	4.929	49.363	-18.187	14.59	-20.117	-3.007	18.82	-67.501	-18.779
128	128	0.65151	-3.062	0.505	4.605	-4.533	-2.128	0.484	4.619	50.954	-17.538	14.438	-21.774	-3.307	18.994	-69.733	-18.928
129	129	0.65664	-3.227	0.454	4.346	-4.915	-1.212	0.266	4.271	52.5	-16.829	14.278	-23.405	-3.656	19.122	-71.905	-19.027
130	130	0.66177	-3.345	0.389	4.03	-5.222	-0.281	0.121	3.912	54.014	-16.043	14.12	-24.971	-4.123	19.198	-73.986	-19.126
131	131	0.6669	-3.399	0.315	3.667	-5.426	0.66	0.073	3.565	55.483	-15.239	14.048	-26.419	-4.672	19.285	-75.89	-19.236
132	132	0.67203	-3.38	0.237	3.268	-5.522	1.609	0.113	3.241	56.894	-14.447	14.076	-27.649	-5.263	19.384	-77.502	-19.363
133	133	0.67716	-3.292	0.157	2.855	-5.517	2.553	0.207	2.947	58.242	-13.671	14.161	-28.54	-5.86	19.444	-78.721	-19.488
134	134	0.68229	-3.141	0.071	2.444	-5.414	3.485	0.329	2.673	59.533	-12.909	14.326	-28.874	-6.43	19.439	-79.331	-19.601
135	135	0.68742	-2.944	-0.018	2.051	-5.236	4.398	0.458	2.414	60.762	-12.163	14.618	-28.525	-6.964	19.4	-79.181	-19.719
136	136	0.69255	-2.721	-0.113	1.686	-5.014	5.281	0.573	2.178	61.909	-11.473	14.847	-27.513	-7.413	19.197	-78.343	-19.804
137	137	0.69768	-2.51	-0.217	1.358	-4.792	6.128	0.66	1.962	62.969	-10.847	14.963	-26.038	-7.829	18.839	-77.011	-19.9
138	138	0.70281	-2.347	-0.331	1.074	-4.614	6.94	0.722	1.764	63.935	-10.282	14.974	-24.333	-8.248	18.372	-75.399	-20.023
139	139	0.70794	-2.248	-0.451	0.844	-4.502	7.714	0.769	1.601	64.795	-9.82	14.883	-22.582	-8.649	17.847	-73.677	-20.181
140	140	0.71307	-2.189	-0.564	0.675	-4.435	8.46	0.792	1.47	65.535	-9.464	14.741	-20.922	-9.019	17.332	-71.958	-20.368
141	141	0.7182	-2.133	-0.653	0.575	-4.38	9.201	0.778	1.371	66.153	-9.197	14.525	-19.37	-9.387	16.798	-70.256	-20.6
142	142	0.72333	-2.055	-0.704	0.548	-4.315	9.961	0.725	1.311	66.659	-9.018	14.259	-17.913	-9.73	16.261	-68.556	-20.861
143	143	0.72846	-1.956	-0.721	0.594	-4.244	10.737	0.629	1.29	67.073	-8.914	13.981	-16.543	-10.017	15.756	-66.868	-21.112
144	144	0.73359	-1.841	-0.71	0.701	-4.176	11.517	0.508	1.314	67.403	-8.869	13.784	-15.315	-10.256	15.371	-65.227	-21.357
145	145	0.73872	-1.716	-0.681	0.854	-4.109	12.293	0.378	1.382	67.655	-8.883	13.586	-14.196	-10.444	15.02	-63.64	-21.584
146	146	0.74385	-1.57	-0.632	1.035	-4.03	13.069	0.26	1.498	67.832	-8.958	13.449	-13.185	-10.663	14.752	-62.064	-21.883
147	147	0.74898	-1.399	-0.563	1.226	-3.935	13.847	0.175	1.675	67.923	-9.09	13.35	-12.28	-10.931	14.546	-60.493	-22.269
148	148	0.75411	-1.206	-0.482	1.426	-3.83	14.617	0.118	1.903	67.913	-9.295	13.255	-11.453	-11.118	14.373	-58.924	-22.626
149	149	0.75924	-1.007	-0.388	1.637	-3.732	15.381	0.078	2.169	67.806	-9.532	13.131	-10.65	-11.261	14.185	-57.316	-22.956
150	150	0.76437	-0.81	-0.293	1.864	-3.652	16.122	0.065	2.489	67.608	-9.798	12.991	-9.79	-11.431	13.969	-55.59	-23.324
151	151	0.7695	-0.619	-0.197	2.094	-3.587	16.841	0.084	2.851	67.307	-10.151	12.821	-8.934	-11.55	13.735	-53.797	-23.706
152	152	0.77463	-0.44	-0.106	2.328	-3.552	17.536	0.104	3.229	66.919	-10.546	12.689	-8.112	-11.601	13.552	-51.963	-24.067
153	153	0.77976	-0.274	-0.015	2.554	-3.541	18.205	0.176	3.668	66.437	-10.982	12.458	-7.414	-11.59	13.319	-50.236	-24.374
154	154	0.78489	-0.122	0.077	2.772	-3.54	18.845	0.304	4.138	65.87	-11.496	12.248	-6.77	-11.514	13.109	-48.509	-24.663
155	155	0.79002	0.021	0.165	2.979	-3.544	19.452	0.452	4.605	65.202	-12.063	12.013	-6.166	-11.382	12.874	-46.77	-24.927
156	156	0.79515	0.16	0.242	3.173	-3.55	20.025	0.614	5.072	64.432	-12.675	11.788	-5.579	-11.214	12.647	-44.974	-25.181
157	157	0.80028	0.284	0.317	3.362	-3.573	20.562	0.801	5.554	63.547	-13.349	11.484	-5.118	-10.89	12.387	-43.282	-25.308
158	158	0.80541	0.397	0.383	3.538	-3.602	21.059	1.035	6.05	62.575	-14.051	11.129	-4.712	-10.475	12.086	-41.636	-25.326
159	159	0.81054	0.501	0.44	3.699	-3.624	21.517	1.305	6.544	61.53	-14.763	10.8	-4.354	-10.058	11.808	-39.995	-25.319
160	160	0.81567	0.609	0.483	3.836	-3.623	21.938	1.583	6.997	60.411	-15.498	10.526	-4.059	-9.622	11.577	-38.353	-25.292
161	161	0.8208	0.725	0.518	3.954	-3.597	22.321	1.835	7.388	59.201	-16.223	10.287	-3.882	-9.17	11.393	-36.76	-25.226
162	162	0.82593	0.839	0.543	4.069	-3.555	22.66	2.098	7.734	57.899	-16.945	10.123	-3.861	-8.689	11.288	-35.244	-25.089
163	163	0.83106	0.95	0.564	4.18	-3.499	22.963	2.385	8.041	56.516	-17.687	10.049	-3.914	-8.19	11.254	-33.728	-24.912
164	164	0.83619	1.052	0.576	4.289	-3.438	23.227	2.638	8.27	55.08	-18.388	10.098	-3.952	-7.732	11.303	-32.123	-24.736
165	165	0.84132	1.155	0.584	4.391	-3.367	23.455	2.865	8.445	53.578	-19.034	10.225	-3.887	-7.384	11.377	-30.348	-24.614
166	166	0.84645	1.257	0.584	4.485	-3.279	23.638	3.085	8.566	51.999	-19.67	10.357	-3.799	-7.075	11.433	-28.509	-24.498
167	167	0.85158	1.361	0.584	4.565	-3.166	23.783	3.284	8.596	50.342	-20.269	10.571	-3.725	-6.803	11.531	-26.613	-24.374
168	168	0.85671	1.463	0.586	4.632	-3.031	23.893	3.454	8.53	48.606	-20.813	10.922	-3.658	-6.637	11.721	-24.614	-24.309
169	169	0.86184	1.564	0.592	4.69	-2.876	23.975	3.571	8.36	46.799	-21.324	11.416	-3.422	-6.618	11.956	-22.324	-24.387
170	170	0.86697	1.663	0.6	4.737	-2.701	24.029	3.644	8.097	44.928	-21.789	11.986	-3.053	-6.721	12.194	-19.816	-24.563
171	171	0.8721	1.758	0.617	4.772	-2.511	24.051	3.696	7.771	42.991	-22.189	12.553	-2.656	-6.9	12.407	-17.244	-24.757
172	172	0.87723	1.843	0.65	4.807	-2.317	24.047	3.705	7.372	40.981	-22.524	13.125	-2.282	-7.16	12.621	-14.64	-24.992
173	173	0.88236	1.919	0.703	4.849	-2.127	24.031	3.634	6.897	38.922	-22.785	13.636	-1.751	-7.52	12.725	-11.863	-25.298
174	174	0.88749	1.99	0.773	4.901	-1.938	24.003	3.488	6.356	36.826	-22.971	14.072	-1.03	-7.91	12.704	-8.912	-25.604
175	175	0.89262	2.054	0.859	4.953	-1.74	23.96	3.298	5.75	34.704	-23.109	14.555	-0.294	-8.226	12.717	-5.935	-25.827
176	176	0.89775	2.109	0.958	4.998	-1.537	23.899	3.077	5.094	32.559	-23.206	15.127	0.3	-8.46	12.85	-3.067	-25.982
177	177	0.90288	2.148	1.075	5.031	-1.34	23.825	2.846	4.412	30.378	-23.292	15.737	0.696	-8.661	13.077	-0.358	-26.145
178	178	0.90801	2.166	1.216	5.057	-1.153	23.749	2.622	3.719	28.156	-23.405	16.327	0.767	-8.822	13.38	2.061	-26.34
179	179	0.91314	2.162	1.38	5.084	-0.984	23.671	2.404	3.034	25.89	-23.521	16.83	0.461	-8.927	13.729	4.103	-26.524
180	180	0.91827	2.151	1.559	5.12	-0.826	23.583	2.216	2.382	23.577	-23.644	17.207	-0.102	-8.921	14.073	5.836	-26.605
181	181	0.9234	2.14	1.749	5.169	-0.673	23.471	2.076	1.767	21.217	-23.828	17.504	-0.754	-8.801	14.402	7.439	-26.603
182	182	0.92853	2.122	1.948	5.238	-0.537	23.342	1.979	1.183	18.835	-24.087	17.77	-1.335	-8.572	14.708	9.073	-26.534
183	183	0.93366	2.089	2.154	5.333	-0.438	23.197	1.935	0.639	16.446	-24.411	18.063	-1.751	-8.239	15.016	10.836	-26.383
184	184	0.93879	2.041	2.365	5.45	-0.372	23.037	1.948	0.139	14.065	-24.797	18.336	-2.093	-7.813	15.321	12.613	-26.154
185	185	0.94392	1.981	2.574	5.585	-0.34	22.862	2.006	-0.305	11.721	-25.201	18.549	-2.413	-7.384	15.605	14.326	-25.904
186	186	0.94905	1.918	2.773	5.727	-0.33	22.686	2.106	-0.687	9.471	-25.615	18.594	-2.648	-6.912	15.765	15.936	-25.577
187	187	0.95418	1.851	2.953	5.89	-0.34	22.498	2.265	-1.031	7.342	-26.072	18.613	-2.474	-6.468	15.795	17.81	-25.239
188	188	0.95931	1.789	3.111	6.066	-0.36	22.295	2.492	-1.325	5.334	-26.579	18.581	-1.973	-6.076	15.709	19.861	-24.915
189	189	0.96444	1.724	3.245	6.269	-0.404	22.072	2.764	-1.571	3.441	-27.119	18.581	-1.502	-5.718	15.694	21.789	-24.614
190	190	0.96957	1.66	3.346	6.493	-0.466	21.827	3.071	-1.794	1.671	-27.723	18.898	-1.497	-5.378	16.12	23.319	-24.424
191	191	0.9747	1.589	3.414	6.742	-0.547	21.557	3.373	-1.994	0.032	-28.387	19.08	-1.573	-5.07	16.459	24.62	-24.313
192	192	0.97983	1.528	3.444	7.011	-0.625	21.266	3.647	-2.188	-1.455	-29.075	19.192	-1.575	-4.824	16.704	25.851	-24.291
193	193	0.98496	1.494	3.439	7.287	-0.677	20.973	3.887	-2.355	-2.75	-29.783	19.147	-1.304	-4.608	16.724	27.129	-24.313
194	194	0.99009	1.499	3.399	7.552	-0.676	20.717	4.081	-2.487	-3.789	-30.49	19.082	-1.1	-4.394	16.758	28.153	-24.387
195	195	0.99522	1.531	3.332	7.794	-0.624	20.516	4.234	-2.605	-4.528	-31.182	19.15	-0.947	-4.129	16.912	28.961	-24.465
196	196	1.00035	1.577	3.234	8.022	-0.547	20.37	4.366	-2.688	-4.949	-31.866	19.289	-0.791	-3.899	17.109	29.58	-24.608
197	197	1.00548	1.632	3.101	8.243	-0.451	20.274	4.472	-2.729	-5.04	-32.485	19.52	-0.692	-3.803	17.377	29.963	-24.858
198	198	1.01061	1.68	2.932	8.454	-0.348	20.221	4.562	-2.712	-4.823	-33.039	19.574	-0.62	-3.775	17.49	30.016	-25.111
199	199	1.01574	1.722	2.73	8.638	-0.234	20.201	4.643	-2.631	-4.332	-33.541	19.549	-0.709	-3.787	17.589	29.673	-25.378
200	200	1.02087	1.75	2.498	8.796	-0.11	20.193	4.709	-2.514	-3.611	-33.921	19.586	-0.932	-3.889	17.778	29.043	-25.664
201	201	1.026	1.77	2.253	8.929	0.021	20.193	4.764	-2.363	-2.712	-34.145	19.715	-1.309	-4.126	18.092	28.153	-25.976
