# Supplementary material for: Gait phenotypes in paediatric hereditary spastic paraplegia revealed by dynamic time warping analysis and random forests
Source: PLoS One. 2018 Mar 8;13(3):e0192345. doi: 10.1371/journal.pone.0192345 (PMC5843164; doi:10.1371/journal.pone.0192345)
Supplement: S2 Data — (ZIP) [file pone.0192345.s009.zip › Healthy/Right.SR.HEALTHY14.3.csv]

	Epoch	Time	Pelvic.obliquity	Pelvic.tilt	Pelvic rotation	Hip.abd.add	Hip.flexion	Hip.rotation	Knee.abd.add	Knee.flexion	Knee.rotation	Ankle.abd.add	Ankle.flexion	Ankle.rotation	Forefoot.abd.add	Forefoot.flexion	Forefoot.rotation
1	1	0	2.268	0.037	11.528	-0.077	19.119	5.476	-2.09	1.939	-30.613	15.49	8.137	-5.046	11.789	30.288	-18.614
2	2	0.00488	2.285	-0.006	11.726	-0.008	19.159	4.505	-2.068	2.338	-30.194	15.779	8.18	-4.715	12.051	30.047	-18.652
3	3	0.00976	2.302	-0.05	11.916	0.062	19.214	3.589	-2.024	2.892	-29.713	16.189	8.122	-4.443	12.463	29.601	-18.65
4	4	0.01464	2.318	-0.095	12.098	0.134	19.275	2.786	-1.962	3.574	-29.268	16.629	7.814	-4.226	12.969	28.804	-18.654
5	5	0.01952	2.327	-0.144	12.274	0.198	19.329	2.101	-1.876	4.353	-28.845	17.072	7.094	-4.18	13.583	27.545	-18.771
6	6	0.0244	2.333	-0.187	12.456	0.255	19.392	1.505	-1.78	5.222	-28.366	17.496	5.832	-4.283	14.319	25.686	-18.919
7	7	0.02928	2.343	-0.225	12.629	0.314	19.474	0.976	-1.676	6.155	-27.753	17.869	4.009	-4.456	15.164	23.189	-18.963
8	8	0.03416	2.371	-0.261	12.779	0.398	19.589	0.513	-1.594	7.116	-26.991	17.94	1.977	-4.676	15.766	20.345	-18.814
9	9	0.03904	2.464	-0.3	12.894	0.569	19.744	0.151	-1.557	8.04	-26.161	17.689	0.13	-4.957	15.984	17.601	-18.5
10	10	0.04392	2.653	-0.361	12.982	0.856	19.912	-0.084	-1.541	8.939	-25.32	17.245	-1.068	-5.275	15.843	15.424	-18.015
11	11	0.0488	2.96	-0.461	13.053	1.271	20.082	-0.166	-1.499	9.907	-24.528	16.966	-1.486	-5.637	15.669	13.978	-17.429
12	12	0.05368	3.358	-0.617	13.103	1.792	20.235	-0.058	-1.395	11.018	-23.853	16.969	-1.283	-6.053	15.634	13.089	-16.814
13	13	0.05856	3.817	-0.819	13.126	2.381	20.362	0.29	-1.195	12.241	-23.368	17.03	-0.825	-6.486	15.619	12.352	-16.171
14	14	0.06344	4.299	-1.046	13.115	3.007	20.436	0.914	-0.908	13.462	-23.081	17.043	-0.466	-7.019	15.576	11.49	-15.588
15	15	0.06832	4.78	-1.265	13.067	3.652	20.437	1.8	-0.558	14.566	-22.904	17.072	-0.306	-7.659	15.576	10.475	-15.016
16	16	0.0732	5.238	-1.465	12.979	4.302	20.341	2.923	-0.169	15.465	-22.782	17.13	-0.341	-8.313	15.638	9.339	-14.343
17	17	0.07808	5.663	-1.633	12.843	4.956	20.157	4.257	0.226	16.13	-22.732	17.181	-0.533	-8.974	15.704	8.151	-13.611
18	18	0.08296	6.043	-1.772	12.666	5.595	19.888	5.77	0.62	16.582	-22.787	17.178	-0.747	-9.747	15.704	7.072	-12.984
19	19	0.08784	6.37	-1.874	12.467	6.188	19.565	7.395	1.026	16.879	-22.966	17.082	-0.816	-10.621	15.601	6.238	-12.517
20	20	0.09272	6.632	-1.939	12.274	6.704	19.218	8.998	1.445	17.103	-23.211	16.875	-0.602	-11.503	15.396	5.716	-12.166
21	21	0.0976	6.827	-1.974	12.111	7.13	18.869	10.397	1.843	17.323	-23.408	16.628	-0.143	-12.334	15.172	5.434	-11.912
22	22	0.10248	6.963	-1.982	11.994	7.479	18.532	11.452	2.172	17.569	-23.465	16.393	0.445	-13.076	14.977	5.282	-11.744
23	23	0.10736	7.069	-1.971	11.931	7.784	18.214	12.101	2.39	17.822	-23.351	16.133	1.063	-13.68	14.772	5.17	-11.615
24	24	0.11224	7.187	-1.939	11.933	8.09	17.925	12.343	2.471	18.052	-23.089	15.865	1.633	-14.137	14.558	5.058	-11.514
25	25	0.11712	7.354	-1.892	12.012	8.427	17.657	12.222	2.424	18.23	-22.744	15.622	2.142	-14.451	14.366	4.956	-11.446
26	26	0.122	7.578	-1.84	12.173	8.799	17.39	11.814	2.289	18.335	-22.393	15.378	2.648	-14.594	14.18	4.904	-11.383
27	27	0.12688	7.85	-1.788	12.416	9.187	17.11	11.192	2.106	18.364	-22.113	15.151	3.175	-14.559	14.016	4.92	-11.334
28	28	0.13176	8.146	-1.74	12.739	9.569	16.811	10.415	1.898	18.323	-21.961	14.971	3.641	-14.341	13.891	4.92	-11.311
29	29	0.13664	8.438	-1.691	13.125	9.915	16.488	9.555	1.689	18.206	-21.972	14.815	4.023	-13.942	13.779	4.878	-11.304
30	30	0.14152	8.698	-1.642	13.554	10.208	16.127	8.705	1.499	18.009	-22.155	14.664	4.315	-13.395	13.666	4.781	-11.295
31	31	0.1464	8.902	-1.592	14.005	10.436	15.724	7.929	1.34	17.736	-22.474	14.509	4.575	-12.793	13.55	4.687	-11.303
32	32	0.15128	9.035	-1.537	14.463	10.591	15.28	7.259	1.21	17.401	-22.911	14.413	4.794	-12.176	13.486	4.598	-11.338
33	33	0.15616	9.089	-1.482	14.921	10.662	14.792	6.72	1.119	17.015	-23.433	14.322	4.991	-11.571	13.423	4.513	-11.375
34	34	0.16104	9.07	-1.42	15.383	10.649	14.276	6.287	1.067	16.601	-23.977	14.279	5.21	-11.002	13.406	4.466	-11.392
35	35	0.16592	8.987	-1.354	15.841	10.566	13.744	5.948	1.055	16.179	-24.481	14.252	5.455	-10.573	13.412	4.459	-11.443
36	36	0.1708	8.859	-1.276	16.261	10.451	13.205	5.716	1.066	15.757	-24.941	14.191	5.693	-10.262	13.395	4.442	-11.51
37	37	0.17568	8.691	-1.185	16.62	10.324	12.647	5.617	1.075	15.326	-25.369	14.161	5.929	-10.025	13.408	4.427	-11.553
38	38	0.18056	8.499	-1.081	16.899	10.207	12.07	5.655	1.078	14.881	-25.75	14.095	6.111	-9.882	13.395	4.358	-11.585
39	39	0.18544	8.287	-0.969	17.115	10.099	11.48	5.769	1.06	14.435	-26.019	14	6.312	-9.86	13.36	4.302	-11.609
40	40	0.19032	8.074	-0.86	17.283	10.001	10.878	5.94	1.047	13.984	-26.191	13.859	6.547	-9.923	13.297	4.268	-11.609
41	41	0.1952	7.877	-0.76	17.41	9.932	10.273	6.132	1.023	13.544	-26.298	13.801	6.829	-10.048	13.314	4.301	-11.626
42	42	0.20008	7.687	-0.67	17.496	9.882	9.671	6.306	0.976	13.125	-26.327	13.807	7.079	-10.194	13.391	4.315	-11.64
43	43	0.20496	7.508	-0.589	17.536	9.847	9.079	6.436	0.917	12.734	-26.272	13.732	7.302	-10.323	13.39	4.275	-11.63
44	44	0.20984	7.316	-0.513	17.538	9.799	8.487	6.519	0.842	12.37	-26.13	13.799	7.499	-10.454	13.52	4.232	-11.625
45	45	0.21472	7.115	-0.442	17.498	9.746	7.905	6.566	0.766	12.034	-25.952	13.75	7.746	-10.576	13.537	4.214	-11.647
46	46	0.2196	6.904	-0.373	17.414	9.692	7.329	6.585	0.678	11.723	-25.789	13.735	7.948	-10.63	13.575	4.155	-11.683
47	47	0.22448	6.681	-0.31	17.295	9.62	6.747	6.595	0.589	11.424	-25.638	13.758	8.087	-10.61	13.64	4.034	-11.702
48	48	0.22936	6.446	-0.259	17.141	9.536	6.155	6.6	0.514	11.132	-25.481	13.793	8.165	-10.578	13.723	3.857	-11.745
49	49	0.23424	6.201	-0.21	16.972	9.428	5.568	6.582	0.444	10.851	-25.353	13.87	8.232	-10.514	13.834	3.688	-11.824
50	50	0.23912	5.955	-0.17	16.794	9.306	4.983	6.579	0.402	10.575	-25.299	13.914	8.341	-10.404	13.909	3.558	-11.925
51	51	0.244	5.705	-0.134	16.601	9.172	4.405	6.598	0.375	10.31	-25.32	14.01	8.418	-10.231	14.028	3.407	-12.03
52	52	0.24888	5.455	-0.104	16.401	9.035	3.838	6.62	0.347	10.066	-25.396	14.084	8.489	-10.002	14.113	3.243	-12.132
53	53	0.25376	5.209	-0.074	16.201	8.893	3.285	6.657	0.329	9.832	-25.528	14.144	8.564	-9.748	14.173	3.082	-12.244
54	54	0.25864	4.986	-0.054	16.005	8.768	2.739	6.718	0.327	9.612	-25.687	14.197	8.693	-9.501	14.225	2.967	-12.361
55	55	0.26352	4.797	-0.055	15.804	8.679	2.198	6.787	0.339	9.416	-25.849	14.215	8.805	-9.257	14.25	2.815	-12.475
56	56	0.2684	4.648	-0.076	15.592	8.64	1.662	6.854	0.341	9.246	-26.004	14.26	8.9	-9.034	14.294	2.647	-12.611
57	57	0.27328	4.53	-0.107	15.37	8.63	1.134	6.918	0.345	9.097	-26.126	14.303	8.984	-8.838	14.336	2.459	-12.753
58	58	0.27816	4.44	-0.142	15.15	8.645	0.621	6.947	0.353	8.969	-26.203	14.375	9.063	-8.68	14.41	2.267	-12.921
59	59	0.28304	4.374	-0.177	14.932	8.686	0.131	6.933	0.353	8.871	-26.246	14.473	9.117	-8.539	14.505	2.049	-13.109
60	60	0.28792	4.328	-0.215	14.714	8.752	-0.346	6.896	0.341	8.79	-26.249	14.581	9.186	-8.447	14.607	1.852	-13.33
61	61	0.2928	4.291	-0.255	14.496	8.834	-0.819	6.844	0.319	8.719	-26.217	14.661	9.317	-8.399	14.675	1.713	-13.571
62	62	0.29768	4.256	-0.295	14.283	8.92	-1.29	6.776	0.289	8.651	-26.167	14.693	9.554	-8.385	14.684	1.674	-13.838
63	63	0.30256	4.208	-0.328	14.082	8.983	-1.756	6.699	0.27	8.589	-26.11	14.685	9.858	-8.402	14.648	1.689	-14.122
64	64	0.30744	4.138	-0.351	13.891	9.014	-2.206	6.607	0.262	8.547	-26.052	14.676	10.164	-8.429	14.606	1.697	-14.42
65	65	0.31232	4.053	-0.363	13.711	9.025	-2.636	6.491	0.249	8.525	-25.998	14.733	10.412	-8.466	14.621	1.663	-14.742
66	66	0.3172	3.963	-0.36	13.551	9.028	-3.047	6.358	0.235	8.506	-25.955	14.818	10.59	-8.512	14.664	1.571	-15.082
67	67	0.32208	3.878	-0.333	13.413	9.032	-3.435	6.212	0.222	8.475	-25.936	14.828	10.746	-8.523	14.637	1.436	-15.393
68	68	0.32696	3.807	-0.276	13.286	9.046	-3.791	6.072	0.207	8.439	-25.945	14.754	10.88	-8.485	14.533	1.247	-15.657
69	69	0.33184	3.754	-0.188	13.147	9.082	-4.112	5.981	0.187	8.412	-25.984	14.646	10.974	-8.444	14.401	1.001	-15.907
70	70	0.33672	3.716	-0.075	12.996	9.131	-4.407	5.942	0.167	8.395	-26.044	14.543	11.027	-8.416	14.282	0.702	-16.145
71	71	0.3416	3.68	0.06	12.845	9.175	-4.684	5.928	0.154	8.378	-26.105	14.448	11.06	-8.413	14.178	0.381	-16.388
72	72	0.34648	3.641	0.218	12.697	9.217	-4.94	5.919	0.135	8.356	-26.166	14.321	11.051	-8.407	14.051	0.011	-16.615
73	73	0.35136	3.602	0.399	12.553	9.251	-5.177	5.907	0.111	8.327	-26.218	14.179	11.022	-8.406	13.912	-0.383	-16.829
74	74	0.35624	3.57	0.603	12.411	9.287	-5.393	5.905	0.093	8.299	-26.257	13.984	10.986	-8.422	13.73	-0.806	-17.036
75	75	0.36112	3.54	0.825	12.274	9.324	-5.589	5.907	0.078	8.279	-26.273	13.741	11.028	-8.475	13.502	-1.176	-17.243
76	76	0.366	3.502	1.065	12.143	9.347	-5.772	5.915	0.074	8.261	-26.271	13.501	11.11	-8.579	13.278	-1.508	-17.472
77	77	0.37088	3.456	1.322	12.006	9.356	-5.942	5.936	0.064	8.246	-26.271	13.317	11.194	-8.732	13.099	-1.815	-17.744
78	78	0.37576	3.408	1.587	11.858	9.363	-6.104	5.971	0.048	8.237	-26.269	13.169	11.239	-8.905	12.954	-2.151	-18.033
79	79	0.38064	3.371	1.858	11.692	9.379	-6.261	6.03	0.037	8.239	-26.266	13.055	11.26	-9.102	12.849	-2.507	-18.342
80	80	0.38552	3.337	2.131	11.504	9.398	-6.407	6.094	0.027	8.265	-26.241	12.865	11.331	-9.292	12.668	-2.858	-18.63
81	81	0.3904	3.301	2.408	11.296	9.406	-6.548	6.178	0.032	8.31	-26.216	12.591	11.462	-9.467	12.404	-3.199	-18.897
82	82	0.39528	3.263	2.689	11.074	9.408	-6.684	6.268	0.035	8.37	-26.202	12.239	11.575	-9.556	12.066	-3.613	-19.085
83	83	0.40016	3.223	2.965	10.848	9.397	-6.827	6.353	0.044	8.441	-26.191	11.918	11.62	-9.582	11.762	-4.107	-19.223
84	84	0.40504	3.18	3.232	10.626	9.38	-6.974	6.479	0.055	8.527	-26.208	11.628	11.566	-9.556	11.501	-4.713	-19.291
85	85	0.40992	3.124	3.487	10.41	9.347	-7.121	6.605	0.067	8.644	-26.23	11.419	11.453	-9.52	11.316	-5.366	-19.348
86	86	0.4148	3.062	3.73	10.195	9.296	-7.269	6.722	0.086	8.792	-26.278	11.268	11.255	-9.43	11.184	-6.111	-19.384
87	87	0.41968	2.993	3.955	9.974	9.235	-7.427	6.838	0.106	8.973	-26.314	11.084	11.027	-9.314	11.021	-6.924	-19.383
88	88	0.42456	2.919	4.164	9.756	9.16	-7.586	6.947	0.145	9.198	-26.321	10.797	10.773	-9.147	10.773	-7.841	-19.297
89	89	0.42944	2.841	4.361	9.528	9.077	-7.741	7.042	0.18	9.471	-26.293	10.517	10.603	-8.97	10.51	-8.706	-19.184
90	90	0.43432	2.763	4.539	9.296	8.989	-7.898	7.116	0.212	9.794	-26.214	10.294	10.46	-8.842	10.283	-9.551	-19.093
91	91	0.4392	2.682	4.696	9.063	8.888	-8.062	7.204	0.252	10.157	-26.143	10.174	10.348	-8.691	10.138	-10.36	-18.977
92	92	0.44408	2.6	4.824	8.832	8.78	-8.239	7.28	0.288	10.565	-26.064	10.08	10.188	-8.49	10.01	-11.242	-18.813
93	93	0.44896	2.513	4.917	8.61	8.662	-8.437	7.341	0.341	11.008	-25.963	9.974	10.029	-8.29	9.873	-12.155	-18.633
94	94	0.45384	2.427	4.971	8.387	8.543	-8.661	7.413	0.391	11.492	-25.861	9.909	9.928	-8.09	9.751	-13.024	-18.444
95	95	0.45872	2.344	4.98	8.174	8.421	-8.914	7.461	0.443	12.012	-25.73	9.922	9.779	-7.887	9.702	-13.937	-18.243
96	96	0.4636	2.263	4.95	7.975	8.294	-9.181	7.475	0.503	12.572	-25.551	9.96	9.506	-7.685	9.699	-14.991	-18.018
97	97	0.46848	2.189	4.888	7.793	8.172	-9.462	7.48	0.556	13.161	-25.357	10.06	9.046	-7.457	9.775	-16.226	-17.75
98	98	0.47336	2.123	4.796	7.633	8.052	-9.744	7.48	0.616	13.796	-25.179	10.215	8.552	-7.203	9.896	-17.504	-17.459
99	99	0.47824	2.073	4.677	7.496	7.939	-10.019	7.474	0.693	14.488	-25.015	10.422	8.066	-6.935	10.057	-18.791	-17.16
100	100	0.48312	2.046	4.531	7.382	7.838	-10.289	7.488	0.798	15.235	-24.874	10.649	7.621	-6.655	10.224	-20.07	-16.842
101	101	0.488	2.049	4.36	7.285	7.764	-10.556	7.546	0.919	16.036	-24.773	10.882	7.171	-6.322	10.388	-21.395	-16.461
102	102	0.49288	2.08	4.165	7.204	7.717	-10.823	7.634	1.053	16.879	-24.7	11.147	6.717	-5.976	10.574	-22.745	-16.063
103	103	0.49776	2.125	3.957	7.144	7.676	-11.082	7.722	1.206	17.763	-24.637	11.532	6.218	-5.659	10.876	-24.129	-15.704
104	104	0.50264	2.163	3.738	7.114	7.62	-11.33	7.798	1.379	18.689	-24.589	12.08	5.652	-5.355	11.335	-25.56	-15.377
105	105	0.50752	2.187	3.513	7.108	7.543	-11.557	7.862	1.57	19.67	-24.55	12.73	5.031	-5.041	11.893	-27.056	-15.054
106	106	0.5124	2.197	3.281	7.115	7.444	-11.757	7.901	1.777	20.715	-24.513	13.443	4.369	-4.723	12.51	-28.609	-14.756
107	107	0.51728	2.191	3.038	7.139	7.317	-11.931	7.89	1.988	21.807	-24.498	14.239	3.662	-4.363	13.203	-30.2	-14.491
108	108	0.52216	2.154	2.787	7.192	7.147	-12.075	7.8	2.204	22.94	-24.494	15.063	2.879	-3.927	13.936	-31.869	-14.224
109	109	0.52704	2.052	2.537	7.28	6.896	-12.175	7.609	2.435	24.132	-24.467	15.862	2.014	-3.436	14.668	-33.651	-13.953
110	110	0.53192	1.858	2.305	7.387	6.533	-12.207	7.342	2.679	25.401	-24.437	16.659	1.076	-2.883	15.417	-35.533	-13.678
111	111	0.5368	1.558	2.094	7.495	6.043	-12.168	7.032	2.937	26.74	-24.436	17.395	0.08	-2.24	16.131	-37.507	-13.381
112	112	0.54168	1.149	1.903	7.606	5.423	-12.058	6.676	3.212	28.141	-24.451	18.024	-1.019	-1.512	16.783	-39.617	-13.054
113	113	0.54656	0.648	1.73	7.731	4.686	-11.882	6.259	3.49	29.59	-24.459	18.603	-2.251	-0.726	17.435	-41.859	-12.717
114	114	0.55144	0.087	1.578	7.886	3.87	-11.643	5.786	3.763	31.068	-24.452	19.142	-3.639	0.11	18.099	-44.248	-12.359
115	115	0.55632	-0.484	1.451	8.072	3.03	-11.348	5.268	4.01	32.545	-24.405	19.579	-5.181	0.931	18.715	-46.761	-12.006
116	116	0.5612	-1.016	1.35	8.282	2.226	-10.994	4.695	4.204	34.012	-24.298	19.875	-6.853	1.711	19.239	-49.368	-11.673
117	117	0.56608	-1.474	1.279	8.502	1.493	-10.57	4.092	4.348	35.465	-24.148	19.964	-8.612	2.482	19.615	-52.045	-11.328
118	118	0.57096	-1.836	1.24	8.723	0.863	-10.074	3.492	4.44	36.906	-23.942	19.869	-10.401	3.27	19.84	-54.758	-10.898
119	119	0.57584	-2.108	1.225	8.945	0.323	-9.512	2.891	4.484	38.342	-23.656	19.589	-12.188	4.013	19.897	-57.469	-10.424
120	120	0.58072	-2.3	1.237	9.166	-0.139	-8.866	2.275	4.476	39.808	-23.286	19.175	-13.98	4.676	19.828	-60.177	-9.959
121	121	0.5856	-2.422	1.272	9.36	-0.535	-8.132	1.652	4.405	41.327	-22.834	18.712	-15.694	5.219	19.692	-62.78	-9.558
122	122	0.59048	-2.5	1.325	9.495	-0.898	-7.313	1.034	4.268	42.926	-22.282	18.211	-17.296	5.643	19.485	-65.271	-9.22
123	123	0.59536	-2.565	1.38	9.557	-1.251	-6.44	0.441	4.052	44.566	-21.642	17.793	-18.778	5.913	19.311	-67.593	-8.983
124	124	0.60024	-2.65	1.431	9.548	-1.623	-5.533	-0.101	3.785	46.231	-20.925	17.367	-20.223	6.009	19.099	-69.836	-8.847
125	125	0.60512	-2.775	1.474	9.469	-2.028	-4.589	-0.597	3.464	47.904	-20.16	16.884	-21.654	5.973	18.815	-72.018	-8.79
126	126	0.61	-2.943	1.5	9.323	-2.469	-3.632	-1.036	3.105	49.561	-19.364	16.407	-23.081	5.86	18.526	-74.149	-8.76
127	127	0.61488	-3.137	1.506	9.096	-2.925	-2.675	-1.35	2.761	51.191	-18.557	15.997	-24.414	5.657	18.274	-76.139	-8.76
128	128	0.61976	-3.325	1.485	8.794	-3.35	-1.724	-1.54	2.427	52.78	-17.734	15.702	-25.517	5.326	18.058	-77.837	-8.826
129	129	0.62464	-3.475	1.451	8.425	-3.702	-0.765	-1.614	2.104	54.332	-16.91	15.487	-26.219	4.851	17.808	-79.077	-8.993
130	130	0.62952	-3.581	1.409	8.028	-3.974	0.191	-1.587	1.819	55.813	-16.125	15.367	-26.435	4.231	17.528	-79.744	-9.29
131	131	0.6344	-3.618	1.373	7.622	-4.144	1.156	-1.488	1.568	57.22	-15.391	15.419	-26.123	3.51	17.303	-79.785	-9.69
132	132	0.63928	-3.579	1.341	7.22	-4.211	2.129	-1.34	1.362	58.552	-14.702	15.562	-25.376	2.785	17.091	-79.321	-10.085
133	133	0.64416	-3.456	1.312	6.841	-4.157	3.111	-1.16	1.189	59.82	-14.07	15.775	-24.269	2.051	16.881	-78.432	-10.478
134	134	0.64904	-3.28	1.282	6.501	-4.03	4.082	-0.975	1.064	61.013	-13.492	16.003	-22.968	1.246	16.675	-77.264	-10.937
135	135	0.65392	-3.09	1.256	6.221	-3.885	5.033	-0.812	0.998	62.112	-12.976	16.158	-21.556	0.423	16.423	-75.912	-11.42
136	136	0.6588	-2.932	1.23	6.013	-3.779	5.946	-0.671	0.995	63.082	-12.524	16.191	-20.151	-0.427	16.094	-74.472	-11.94
137	137	0.66368	-2.825	1.206	5.89	-3.73	6.822	-0.561	1.036	63.928	-12.163	16.154	-18.805	-1.258	15.742	-72.994	-12.487
138	138	0.66856	-2.758	1.191	5.849	-3.727	7.669	-0.485	1.118	64.651	-11.892	16.071	-17.541	-2.082	15.391	-71.493	-13.078
139	139	0.67344	-2.697	1.196	5.876	-3.739	8.505	-0.443	1.227	65.254	-11.695	15.963	-16.369	-2.914	15.05	-69.978	-13.724
140	140	0.67832	-2.622	1.225	5.977	-3.755	9.338	-0.45	1.364	65.749	-11.581	15.793	-15.266	-3.71	14.689	-68.452	-14.392
141	141	0.6832	-2.534	1.276	6.156	-3.78	10.173	-0.51	1.529	66.164	-11.536	15.618	-14.21	-4.419	14.355	-66.921	-15.026
142	142	0.68808	-2.442	1.351	6.411	-3.825	11.015	-0.61	1.721	66.518	-11.55	15.499	-13.207	-5.036	14.095	-65.393	-15.614
143	143	0.69296	-2.347	1.447	6.724	-3.889	11.862	-0.734	1.941	66.804	-11.63	15.409	-12.24	-5.605	13.879	-63.836	-16.206
144	144	0.69784	-2.246	1.555	7.085	-3.972	12.699	-0.866	2.205	66.989	-11.777	15.313	-11.324	-6.146	13.68	-62.246	-16.818
145	145	0.70272	-2.131	1.67	7.476	-4.06	13.518	-0.984	2.512	67.077	-11.993	15.198	-10.435	-6.594	13.475	-60.627	-17.38
146	146	0.7076	-2.003	1.787	7.874	-4.141	14.329	-1.084	2.832	67.089	-12.276	15.064	-9.563	-6.929	13.258	-58.989	-17.871
147	147	0.71248	-1.868	1.906	8.261	-4.219	15.14	-1.181	3.138	67.034	-12.618	14.947	-8.71	-7.17	13.061	-57.313	-18.321
148	148	0.71736	-1.735	2.018	8.641	-4.31	15.936	-1.274	3.439	66.894	-13.011	14.828	-7.874	-7.324	12.869	-55.59	-18.729
149	149	0.72224	-1.614	2.119	9.021	-4.428	16.699	-1.35	3.751	66.658	-13.46	14.682	-7.07	-7.367	12.66	-53.846	-19.07
150	150	0.72712	-1.503	2.209	9.388	-4.56	17.434	-1.388	4.072	66.333	-13.971	14.52	-6.301	-7.285	12.435	-52.095	-19.329
151	151	0.732	-1.398	2.285	9.721	-4.692	18.141	-1.357	4.41	65.929	-14.532	14.373	-5.569	-7.129	12.219	-50.326	-19.538
152	152	0.73688	-1.3	2.348	10.014	-4.819	18.825	-1.26	4.756	65.446	-15.133	14.275	-4.876	-6.933	12.042	-48.523	-19.724
153	153	0.74176	-1.209	2.398	10.275	-4.945	19.482	-1.123	5.099	64.877	-15.773	14.162	-4.229	-6.666	11.854	-46.712	-19.858
154	154	0.74664	-1.13	2.436	10.5	-5.074	20.117	-0.93	5.453	64.247	-16.439	14.011	-3.606	-6.31	11.634	-44.916	-19.904
155	155	0.75152	-1.051	2.471	10.686	-5.19	20.741	-0.688	5.799	63.567	-17.099	13.826	-2.994	-5.916	11.368	-43.12	-19.881
156	156	0.7564	-0.97	2.501	10.832	-5.282	21.353	-0.429	6.102	62.831	-17.723	13.641	-2.426	-5.555	11.09	-41.328	-19.843
157	157	0.76128	-0.876	2.522	10.935	-5.332	21.949	-0.149	6.369	62.025	-18.31	13.418	-1.946	-5.221	10.784	-39.587	-19.769
158	158	0.76616	-0.773	2.535	11.005	-5.347	22.516	0.183	6.624	61.12	-18.88	13.174	-1.602	-4.865	10.475	-37.935	-19.613
159	159	0.77104	-0.661	2.536	11.045	-5.333	23.044	0.557	6.867	60.134	-19.415	12.835	-1.33	-4.517	10.081	-36.351	-19.393
160	160	0.77592	-0.551	2.525	11.057	-5.293	23.528	0.943	7.066	59.087	-19.884	12.522	-1.098	-4.243	9.702	-34.768	-19.16
161	161	0.7808	-0.444	2.499	11.043	-5.23	23.978	1.32	7.204	58	-20.252	12.267	-0.891	-4.076	9.365	-33.172	-18.927
162	162	0.78568	-0.35	2.458	11.014	-5.164	24.395	1.687	7.295	56.88	-20.516	12.033	-0.734	-3.996	9.053	-31.599	-18.678
163	163	0.79056	-0.279	2.413	10.986	-5.113	24.784	2.045	7.333	55.713	-20.717	11.771	-0.584	-3.953	8.694	-30.019	-18.391
164	164	0.79544	-0.233	2.348	10.955	-5.072	25.11	2.401	7.319	54.47	-20.886	11.54	-0.438	-3.964	8.344	-28.388	-18.112
165	165	0.80032	-0.206	2.269	10.913	-5.032	25.378	2.74	7.235	53.159	-20.985	11.405	-0.264	-4.085	8.054	-26.659	-17.872
166	166	0.8052	-0.195	2.18	10.882	-4.992	25.595	3.019	7.054	51.781	-20.999	11.43	-0.077	-4.314	7.889	-24.823	-17.667
167	167	0.81008	-0.182	2.094	10.865	-4.941	25.777	3.27	6.821	50.348	-20.98	11.493	0.151	-4.612	7.739	-22.907	-17.48
168	168	0.81496	-0.161	2.018	10.872	-4.891	25.927	3.476	6.54	48.843	-20.956	11.641	0.434	-4.929	7.651	-20.872	-17.305
169	169	0.81984	-0.133	1.954	10.902	-4.844	26.046	3.591	6.169	47.284	-20.883	11.927	0.756	-5.31	7.672	-18.723	-17.18
170	170	0.82472	-0.101	1.906	10.95	-4.778	26.143	3.653	5.721	45.652	-20.831	12.296	1.096	-5.659	7.763	-16.488	-17.04
171	171	0.8296	-0.065	1.872	11.016	-4.706	26.205	3.666	5.208	43.92	-20.801	12.689	1.463	-6.023	7.868	-14.151	-16.94
172	172	0.83448	-0.018	1.85	11.103	-4.629	26.229	3.611	4.637	42.09	-20.746	13.085	1.825	-6.365	7.988	-11.765	-16.816
173	173	0.83936	0.04	1.845	11.214	-4.545	26.224	3.517	4.025	40.173	-20.699	13.461	2.234	-6.67	8.085	-9.299	-16.657
174	174	0.84424	0.096	1.864	11.369	-4.487	26.195	3.396	3.409	38.185	-20.69	13.808	2.614	-6.851	8.181	-6.859	-16.411
175	175	0.84912	0.148	1.911	11.55	-4.445	26.148	3.282	2.791	36.127	-20.701	14.173	3.027	-6.979	8.308	-4.365	-16.112
176	176	0.854	0.19	1.978	11.761	-4.42	26.056	3.184	2.179	33.97	-20.754	14.538	3.385	-7.039	8.468	-1.901	-15.76
177	177	0.85888	0.228	2.062	11.995	-4.408	25.92	3.146	1.6	31.727	-20.876	14.862	3.691	-7.061	8.628	0.522	-15.385
178	178	0.86376	0.265	2.158	12.251	-4.413	25.738	3.167	1.064	29.418	-21.037	15.206	3.832	-6.972	8.871	2.762	-14.9
179	179	0.86864	0.296	2.262	12.513	-4.429	25.509	3.288	0.575	27.067	-21.247	15.582	3.844	-6.852	9.198	4.854	-14.371
180	180	0.87352	0.323	2.371	12.774	-4.456	25.231	3.56	0.215	24.878	-21.534	16.129	3.991	-6.72	9.727	6.876	-13.8
181	181	0.8784	0.347	2.483	13.029	-4.496	24.916	3.975	-0.046	22.839	-21.878	16.919	4.305	-6.634	10.515	8.914	-13.228
182	182	0.88328	0.361	2.594	13.293	-4.571	24.569	4.494	-0.262	20.639	-22.228	17.191	4.408	-6.59	10.907	10.731	-12.607
183	183	0.88816	0.362	2.694	13.568	-4.676	24.175	5.123	-0.531	18.066	-22.663	16.997	4.069	-6.586	10.949	12.359	-12.01
184	184	0.89304	0.349	2.775	13.847	-4.808	23.719	5.853	-0.83	15.338	-23.224	16.86	3.487	-6.627	11.102	13.907	-11.513
185	185	0.89792	0.324	2.838	14.122	-4.955	23.223	6.637	-1.057	12.939	-23.86	17.207	3.212	-6.73	11.717	15.519	-11.123
186	186	0.9028	0.291	2.883	14.386	-5.112	22.706	7.441	-1.187	10.872	-24.559	17.551	3.26	-6.856	12.343	17.114	-10.815
187	187	0.90768	0.255	2.91	14.64	-5.276	22.179	8.271	-1.392	8.648	-25.399	17.457	3.185	-6.956	12.585	18.699	-10.602
188	188	0.91256	0.225	2.916	14.867	-5.429	21.651	9.125	-1.737	6.191	-26.411	17.042	2.926	-6.972	12.544	20.337	-10.478
189	189	0.91744	0.208	2.899	15.048	-5.549	21.131	9.976	-2.035	4.014	-27.596	16.73	2.871	-6.893	12.594	21.961	-10.491
190	190	0.92232	0.207	2.856	15.194	-5.631	20.63	10.781	-2.248	2.234	-28.955	16.645	2.973	-6.683	12.843	23.433	-10.648
191	191	0.9272	0.223	2.785	15.321	-5.667	20.154	11.455	-2.481	0.642	-30.439	16.701	2.998	-6.299	13.196	24.745	-10.927
192	192	0.93208	0.255	2.687	15.434	-5.661	19.721	11.933	-2.719	-0.739	-31.987	16.941	3.045	-5.775	13.672	26.005	-11.36
193	193	0.93696	0.305	2.568	15.522	-5.607	19.342	12.201	-2.936	-1.891	-33.544	17.247	3.167	-5.129	14.145	27.222	-11.925
194	194	0.94184	0.368	2.427	15.582	-5.498	19.026	12.262	-3.132	-2.777	-35.05	17.607	3.298	-4.387	14.587	28.301	-12.583
195	195	0.94672	0.433	2.266	15.618	-5.356	18.784	12.113	-3.268	-3.371	-36.419	17.903	3.373	-3.572	14.908	29.108	-13.27
196	196	0.9516	0.483	2.091	15.638	-5.209	18.617	11.75	-3.306	-3.677	-37.624	18.033	3.487	-2.711	15.012	29.705	-13.974
197	197	0.95648	0.515	1.911	15.634	-5.066	18.536	11.21	-3.248	-3.694	-38.674	18.184	3.575	-1.852	15.091	30.079	-14.73
198	198	0.96136	0.541	1.736	15.604	-4.913	18.548	10.503	-3.12	-3.421	-39.478	18.428	3.674	-1.088	15.203	30.287	-15.533
199	199	0.96624	0.564	1.572	15.557	-4.746	18.648	9.599	-2.94	-2.868	-39.93	18.857	3.708	-0.487	15.461	30.289	-16.377
200	200	0.97112	0.577	1.43	15.509	-4.582	18.818	8.547	-2.741	-2.083	-40.039	19.429	3.59	-0.095	15.863	30.027	-17.263
201	201	0.976	0.554	1.316	15.476	-4.456	19.034	7.4	-2.533	-1.103	-39.831	20.073	3.3	0.108	16.371	29.47	-18.138
