# Supplementary material for: Gait phenotypes in paediatric hereditary spastic paraplegia revealed by dynamic time warping analysis and random forests
Source: PLoS One. 2018 Mar 8;13(3):e0192345. doi: 10.1371/journal.pone.0192345 (PMC5843164; doi:10.1371/journal.pone.0192345)
Supplement: S2 Data — (ZIP) [file pone.0192345.s009.zip › Healthy/Right.SR.HEALTHY14.4.csv]

	Epoch	Time	Pelvic.obliquity	Pelvic.tilt	Pelvic rotation	Hip.abd.add	Hip.flexion	Hip.rotation	Knee.abd.add	Knee.flexion	Knee.rotation	Ankle.abd.add	Ankle.flexion	Ankle.rotation	Forefoot.abd.add	Forefoot.flexion	Forefoot.rotation
1	1	0	1.58	-0.052	7.545	-1.779	21.945	-6.194	-1.228	5.85	-30.054	20.535	-1.067	2.025	17.006	24.772	-28.027
2	2	0.005	1.56	-0.087	7.61	-1.69	22.089	-6.952	-1.199	6.983	-29.103	20.539	-1.463	1.754	17.423	23.467	-28.12
3	3	0.01	1.546	-0.092	7.67	-1.588	22.23	-7.501	-1.192	8.143	-28.261	20.727	-1.948	1.503	18.04	22.075	-28.112
4	4	0.015	1.536	-0.074	7.718	-1.477	22.356	-7.802	-1.196	9.304	-27.58	20.872	-2.379	1.291	18.576	20.625	-27.957
5	5	0.02	1.543	-0.032	7.751	-1.339	22.455	-7.837	-1.216	10.381	-27.079	21.163	-3	1.013	19.271	19.104	-27.81
6	6	0.025	1.578	0.033	7.76	-1.153	22.545	-7.599	-1.229	11.326	-26.775	21.392	-3.929	0.674	20	17.37	-27.655
7	7	0.03	1.662	0.128	7.744	-0.901	22.642	-7.096	-1.215	12.022	-26.655	21.005	-5.312	0.407	20.359	15.091	-27.251
8	8	0.035	1.812	0.237	7.706	-0.575	22.744	-6.367	-1.174	12.449	-26.724	20.229	-6.724	0.229	20.345	12.794	-26.623
9	9	0.04	2.032	0.338	7.642	-0.167	22.831	-5.415	-1.108	12.702	-26.899	19.278	-7.643	-0.007	19.899	10.989	-25.871
10	10	0.045	2.309	0.428	7.549	0.316	22.889	-4.232	-0.99	12.953	-27.066	18.544	-7.7	-0.382	19.253	10.016	-25.038
11	11	0.05	2.633	0.503	7.424	0.862	22.923	-2.814	-0.821	13.333	-27.192	18.397	-7.097	-1.016	18.832	9.774	-24.283
12	12	0.055	2.974	0.571	7.271	1.429	22.938	-1.171	-0.557	13.839	-27.334	18.351	-6.285	-1.884	18.428	9.655	-23.597
13	13	0.06	3.317	0.635	7.081	2.003	22.941	0.675	-0.216	14.465	-27.522	18.43	-5.391	-2.988	18.101	9.589	-23.054
14	14	0.065	3.652	0.706	6.853	2.58	22.918	2.691	0.236	15.162	-27.696	18.571	-4.553	-4.451	17.871	9.469	-22.756
15	15	0.07	3.985	0.789	6.578	3.177	22.872	4.813	0.781	15.894	-27.789	18.686	-3.679	-6.105	17.661	9.322	-22.521
16	16	0.075	4.311	0.888	6.262	3.778	22.8	6.974	1.42	16.57	-27.828	18.651	-3.021	-7.884	17.445	8.941	-22.366
17	17	0.08	4.619	0.997	5.903	4.38	22.699	9.117	2.052	17.127	-27.89	18.375	-2.47	-9.569	17.068	8.449	-22.19
18	18	0.085	4.895	1.115	5.534	4.952	22.566	11.106	2.64	17.534	-27.953	17.976	-1.933	-11.125	16.62	8.03	-22.055
19	19	0.09	5.139	1.24	5.182	5.478	22.399	12.836	3.149	17.81	-27.991	17.438	-1.4	-12.541	16.077	7.679	-21.995
20	20	0.095	5.352	1.378	4.872	5.957	22.212	14.227	3.547	18.022	-28.009	16.959	-0.778	-13.676	15.598	7.494	-21.945
21	21	0.1	5.54	1.508	4.609	6.397	22	15.164	3.791	18.226	-27.918	16.715	-0.292	-14.573	15.355	7.306	-21.981
22	22	0.105	5.705	1.624	4.39	6.799	21.777	15.582	3.879	18.445	-27.738	16.357	0.216	-15.043	15.021	7.102	-21.954
23	23	0.11	5.854	1.729	4.228	7.175	21.562	15.492	3.795	18.7	-27.47	16.082	0.717	-15.211	14.746	6.954	-21.982
24	24	0.115	5.999	1.831	4.133	7.519	21.362	14.95	3.58	18.979	-27.102	15.813	1.345	-15.121	14.454	6.951	-22.023
25	25	0.12	6.151	1.928	4.109	7.834	21.173	14.046	3.262	19.268	-26.73	15.669	2.013	-14.707	14.257	7.03	-22.019
26	26	0.125	6.313	2.025	4.16	8.112	20.98	12.856	2.888	19.523	-26.367	15.611	2.557	-14.115	14.147	7.044	-22.062
27	27	0.13	6.467	2.115	4.284	8.34	20.773	11.469	2.459	19.739	-26.04	15.685	2.978	-13.351	14.148	7	-22.105
28	28	0.135	6.597	2.198	4.473	8.5	20.533	9.998	2.04	19.875	-25.762	15.696	3.333	-12.514	14.104	6.901	-22.16
29	29	0.14	6.688	2.264	4.707	8.589	20.235	8.579	1.661	19.908	-25.584	15.652	3.707	-11.703	14.004	6.855	-22.271
30	30	0.145	6.738	2.316	4.966	8.631	19.879	7.308	1.318	19.849	-25.504	15.666	4.011	-10.889	13.963	6.788	-22.338
31	31	0.15	6.748	2.354	5.25	8.621	19.478	6.198	1.029	19.731	-25.443	15.788	4.297	-10.205	14.022	6.769	-22.413
32	32	0.155	6.71	2.382	5.545	8.551	19.049	5.293	0.848	19.577	-25.42	15.871	4.51	-9.675	14.086	6.676	-22.502
33	33	0.16	6.633	2.403	5.84	8.444	18.6	4.632	0.753	19.409	-25.421	15.885	4.798	-9.337	14.086	6.632	-22.586
34	34	0.165	6.526	2.413	6.102	8.326	18.109	4.232	0.726	19.22	-25.405	15.867	5.03	-9.179	14.082	6.516	-22.626
35	35	0.17	6.409	2.412	6.316	8.228	17.581	4.086	0.758	19.002	-25.398	15.698	5.401	-9.16	13.932	6.472	-22.602
36	36	0.175	6.279	2.406	6.469	8.146	17.028	4.146	0.829	18.775	-25.375	15.576	5.772	-9.353	13.834	6.467	-22.645
37	37	0.18	6.153	2.393	6.566	8.097	16.45	4.412	0.936	18.529	-25.381	15.443	6.164	-9.646	13.739	6.48	-22.667
38	38	0.185	6.031	2.367	6.609	8.079	15.849	4.87	1.06	18.27	-25.438	15.359	6.458	-10.033	13.707	6.432	-22.703
39	39	0.19	5.915	2.336	6.598	8.102	15.236	5.47	1.174	18	-25.535	15.287	6.645	-10.505	13.703	6.309	-22.776
40	40	0.195	5.799	2.304	6.531	8.143	14.619	6.158	1.283	17.723	-25.642	15.096	6.94	-10.967	13.574	6.247	-22.799
41	41	0.2	5.688	2.279	6.41	8.192	14.003	6.894	1.402	17.433	-25.758	14.952	7.19	-11.441	13.508	6.177	-22.854
42	42	0.205	5.577	2.264	6.237	8.247	13.401	7.647	1.512	17.15	-25.927	14.717	7.519	-11.784	13.347	6.137	-22.85
43	43	0.21	5.468	2.253	6.015	8.308	12.816	8.375	1.584	16.899	-26.082	14.627	7.761	-12.061	13.313	6.06	-22.845
44	44	0.215	5.36	2.252	5.755	8.379	12.246	9.038	1.605	16.661	-26.224	14.625	8.03	-12.318	13.328	6.06	-22.904
45	45	0.22	5.245	2.256	5.462	8.434	11.686	9.619	1.606	16.43	-26.362	14.625	8.237	-12.502	13.345	6.01	-23
46	46	0.225	5.113	2.269	5.147	8.46	11.142	10.103	1.576	16.208	-26.489	14.682	8.394	-12.599	13.4	5.944	-23.119
47	47	0.23	4.963	2.281	4.83	8.452	10.605	10.5	1.53	15.989	-26.606	14.76	8.488	-12.58	13.479	5.82	-23.204
48	48	0.235	4.801	2.291	4.521	8.418	10.071	10.786	1.465	15.773	-26.678	14.857	8.611	-12.509	13.562	5.734	-23.295
49	49	0.24	4.624	2.31	4.225	8.344	9.548	10.974	1.405	15.551	-26.745	14.982	8.718	-12.369	13.674	5.648	-23.401
50	50	0.245	4.45	2.338	3.94	8.254	9.049	11.071	1.342	15.341	-26.796	15.064	8.866	-12.19	13.728	5.585	-23.526
51	51	0.25	4.291	2.381	3.669	8.168	8.58	11.073	1.254	15.151	-26.783	15.305	8.982	-12.04	13.913	5.56	-23.703
52	52	0.255	4.151	2.438	3.414	8.104	8.14	11	1.146	14.971	-26.736	15.454	9.065	-11.87	14.02	5.465	-23.866
53	53	0.26	4.028	2.505	3.18	8.048	7.72	10.842	1.033	14.798	-26.585	15.589	9.196	-11.738	14.114	5.407	-24.02
54	54	0.265	3.913	2.58	2.958	7.998	7.311	10.657	0.909	14.626	-26.403	15.828	9.316	-11.695	14.292	5.404	-24.257
55	55	0.27	3.814	2.665	2.759	7.954	6.929	10.39	0.787	14.484	-26.15	15.937	9.51	-11.626	14.347	5.385	-24.437
56	56	0.275	3.721	2.754	2.577	7.913	6.571	10.038	0.658	14.372	-25.818	16.121	9.654	-11.591	14.479	5.342	-24.643
57	57	0.28	3.642	2.849	2.412	7.888	6.227	9.649	0.545	14.269	-25.432	16.199	9.751	-11.608	14.549	5.206	-24.86
58	58	0.285	3.567	2.947	2.256	7.868	5.896	9.212	0.426	14.175	-24.976	16.19	9.907	-11.636	14.539	5.083	-25.047
59	59	0.29	3.497	3.052	2.109	7.849	5.583	8.759	0.302	14.1	-24.501	16.301	10.034	-11.739	14.628	4.99	-25.305
60	60	0.295	3.423	3.162	1.976	7.832	5.274	8.298	0.172	14.022	-23.978	16.225	10.215	-11.851	14.55	4.859	-25.496
61	61	0.3	3.342	3.265	1.851	7.813	4.965	7.842	0.045	13.949	-23.418	16.12	10.369	-12.018	14.465	4.692	-25.693
62	62	0.305	3.255	3.357	1.734	7.79	4.638	7.419	-0.063	13.86	-22.902	15.947	10.478	-12.183	14.339	4.456	-25.89
63	63	0.31	3.165	3.44	1.624	7.763	4.305	7.039	-0.162	13.776	-22.419	15.745	10.638	-12.376	14.173	4.256	-26.095
64	64	0.315	3.062	3.517	1.519	7.72	3.962	6.698	-0.241	13.689	-22.001	15.529	10.789	-12.531	14.001	4.034	-26.284
65	65	0.32	2.955	3.592	1.402	7.68	3.619	6.406	-0.3	13.602	-21.642	15.132	11.136	-12.656	13.637	3.915	-26.446
66	66	0.325	2.846	3.658	1.269	7.647	3.258	6.231	-0.339	13.502	-21.363	14.753	11.455	-12.871	13.296	3.799	-26.685
67	67	0.33	2.751	3.724	1.13	7.632	2.878	6.17	-0.358	13.37	-21.181	14.368	11.655	-13.093	12.982	3.578	-26.928
68	68	0.335	2.658	3.787	0.99	7.623	2.482	6.186	-0.367	13.209	-21.107	13.942	11.726	-13.246	12.661	3.218	-27.134
69	69	0.34	2.577	3.856	0.851	7.632	2.076	6.282	-0.374	13.011	-21.151	13.518	11.809	-13.388	12.325	2.893	-27.368
70	70	0.345	2.51	3.925	0.718	7.665	1.664	6.436	-0.383	12.8	-21.287	12.974	12.007	-13.524	11.847	2.632	-27.606
71	71	0.35	2.455	4.002	0.597	7.705	1.254	6.633	-0.376	12.58	-21.499	12.497	12.241	-13.664	11.416	2.436	-27.879
72	72	0.355	2.404	4.08	0.486	7.735	0.836	6.901	-0.33	12.358	-21.79	12.153	12.41	-13.799	11.128	2.227	-28.17
73	73	0.36	2.351	4.168	0.373	7.763	0.418	7.231	-0.276	12.126	-22.164	11.702	12.562	-13.889	10.746	1.943	-28.426
74	74	0.365	2.296	4.256	0.267	7.78	-0.012	7.596	-0.214	11.874	-22.59	11.298	12.743	-13.966	10.394	1.71	-28.688
75	75	0.37	2.242	4.35	0.172	7.798	-0.453	7.975	-0.166	11.603	-23.007	10.946	12.951	-14.071	10.075	1.528	-28.947
76	76	0.375	2.196	4.449	0.077	7.813	-0.91	8.344	-0.127	11.311	-23.393	10.609	13.187	-14.133	9.763	1.369	-29.144
77	77	0.38	2.16	4.556	-0.018	7.83	-1.372	8.708	-0.103	11.012	-23.782	10.355	13.389	-14.15	9.517	1.205	-29.306
78	78	0.385	2.142	4.67	-0.105	7.86	-1.829	9.049	-0.089	10.716	-24.136	10.077	13.577	-14.186	9.25	1.01	-29.468
79	79	0.39	2.143	4.787	-0.177	7.892	-2.289	9.349	-0.076	10.426	-24.401	10.016	13.683	-14.28	9.195	0.831	-29.644
80	80	0.395	2.155	4.901	-0.23	7.921	-2.762	9.606	-0.065	10.126	-24.622	9.993	13.706	-14.348	9.197	0.582	-29.781
81	81	0.4	2.183	5.007	-0.281	7.953	-3.253	9.815	-0.052	9.826	-24.801	10.013	13.713	-14.357	9.24	0.319	-29.869
82	82	0.405	2.218	5.105	-0.328	7.974	-3.742	9.965	-0.04	9.548	-24.911	10.086	13.79	-14.399	9.303	0.139	-29.976
83	83	0.41	2.263	5.2	-0.382	7.999	-4.228	10.056	-0.041	9.306	-24.915	10.022	13.905	-14.394	9.242	-0.112	-29.981
84	84	0.415	2.311	5.284	-0.437	8.017	-4.717	10.079	-0.044	9.099	-24.829	10.053	13.995	-14.387	9.271	-0.369	-29.969
85	85	0.42	2.368	5.343	-0.503	8.035	-5.225	10.051	-0.057	8.919	-24.704	10.181	14	-14.283	9.396	-0.693	-29.889
86	86	0.425	2.436	5.38	-0.575	8.049	-5.75	9.976	-0.062	8.759	-24.57	10.284	14.075	-14.107	9.472	-0.986	-29.775
87	87	0.43	2.519	5.397	-0.656	8.068	-6.278	9.861	-0.058	8.636	-24.394	10.459	14.045	-13.974	9.636	-1.356	-29.72
88	88	0.435	2.606	5.409	-0.739	8.074	-6.791	9.674	-0.033	8.568	-24.129	10.621	14.002	-13.832	9.804	-1.785	-29.642
89	89	0.44	2.695	5.415	-0.832	8.076	-7.283	9.441	-0.008	8.559	-23.819	10.821	13.797	-13.608	10.048	-2.397	-29.492
90	90	0.445	2.783	5.409	-0.927	8.079	-7.775	9.194	0.002	8.579	-23.535	10.964	13.599	-13.282	10.227	-3.06	-29.27
91	91	0.45	2.872	5.385	-1.036	8.082	-8.267	8.968	0.014	8.641	-23.271	11.036	13.508	-12.923	10.314	-3.682	-29.014
92	92	0.455	2.96	5.346	-1.17	8.076	-8.746	8.778	0.044	8.767	-23.01	11.101	13.418	-12.542	10.406	-4.345	-28.726
93	93	0.46	3.032	5.301	-1.332	8.052	-9.194	8.632	0.079	8.967	-22.736	11.006	13.312	-12.059	10.38	-5.157	-28.285
94	94	0.465	3.076	5.255	-1.504	7.987	-9.612	8.52	0.131	9.224	-22.533	11.053	12.917	-11.592	10.544	-6.196	-27.912
95	95	0.47	3.098	5.197	-1.684	7.896	-10.01	8.449	0.197	9.533	-22.369	11.148	12.468	-11.158	10.766	-7.281	-27.575
96	96	0.475	3.09	5.131	-1.862	7.777	-10.386	8.393	0.271	9.894	-22.204	11.133	11.988	-10.721	10.911	-8.478	-27.201
97	97	0.48	3.059	5.063	-2.032	7.634	-10.73	8.35	0.348	10.307	-22.048	11.174	11.454	-10.319	11.118	-9.716	-26.843
98	98	0.485	3.001	4.99	-2.185	7.463	-11.06	8.356	0.436	10.751	-21.945	11.138	10.927	-9.874	11.258	-11.011	-26.414
99	99	0.49	2.93	4.916	-2.328	7.283	-11.35	8.403	0.551	11.261	-21.894	10.905	10.446	-9.39	11.224	-12.387	-25.923
100	100	0.495	2.847	4.836	-2.452	7.088	-11.612	8.473	0.687	11.829	-21.922	10.699	9.985	-8.876	11.202	-13.759	-25.434
101	101	0.5	2.759	4.76	-2.553	6.884	-11.833	8.553	0.854	12.464	-21.997	10.539	9.514	-8.403	11.224	-15.147	-25.005
102	102	0.505	2.671	4.69	-2.624	6.679	-12.023	8.593	1.033	13.149	-22.04	10.471	8.99	-7.999	11.344	-16.565	-24.626
103	103	0.51	2.594	4.633	-2.669	6.494	-12.173	8.628	1.208	13.88	-22.083	10.529	8.379	-7.696	11.587	-18.022	-24.339
104	104	0.515	2.534	4.595	-2.682	6.346	-12.269	8.63	1.356	14.668	-22.185	10.661	7.632	-7.336	11.908	-19.602	-24.051
105	105	0.52	2.486	4.575	-2.668	6.225	-12.305	8.573	1.494	15.542	-22.255	10.717	6.845	-6.902	12.176	-21.313	-23.673
106	106	0.525	2.434	4.577	-2.622	6.101	-12.268	8.484	1.647	16.504	-22.329	10.734	6.131	-6.41	12.387	-23.022	-23.236
107	107	0.53	2.339	4.587	-2.537	5.93	-12.169	8.347	1.813	17.532	-22.39	10.906	5.438	-6.021	12.721	-24.652	-22.907
108	108	0.535	2.168	4.584	-2.407	5.687	-12.02	8.174	2.006	18.63	-22.457	11.089	4.515	-5.679	13.136	-26.511	-22.608
109	109	0.54	1.878	4.537	-2.231	5.317	-11.848	7.933	2.217	19.808	-22.519	11.41	3.423	-5.341	13.717	-28.507	-22.319
110	110	0.545	1.455	4.439	-2.009	4.802	-11.663	7.61	2.444	21.069	-22.554	12.013	2.175	-5.049	14.595	-30.568	-22.092
111	111	0.55	0.937	4.304	-1.742	4.186	-11.459	7.249	2.695	22.413	-22.573	12.639	1.065	-4.839	15.446	-32.511	-21.93
112	112	0.555	0.382	4.154	-1.439	3.531	-11.231	6.877	2.965	23.812	-22.593	13.206	0.051	-4.687	16.21	-34.39	-21.814
113	113	0.56	-0.133	4.011	-1.091	2.901	-10.968	6.501	3.274	25.244	-22.648	13.756	-0.907	-4.484	16.95	-36.229	-21.676
114	114	0.565	-0.578	3.888	-0.697	2.336	-10.675	6.12	3.602	26.67	-22.78	14.339	-1.981	-4.175	17.765	-38.152	-21.505
115	115	0.57	-0.932	3.796	-0.256	1.859	-10.326	5.734	3.945	28.108	-22.95	15.057	-3.15	-3.895	18.732	-40.082	-21.415
116	116	0.575	-1.2	3.735	0.219	1.458	-9.916	5.345	4.305	29.562	-23.168	15.739	-4.438	-3.607	19.711	-42.105	-21.368
117	117	0.58	-1.39	3.702	0.701	1.129	-9.457	4.951	4.656	31.004	-23.41	16.29	-5.84	-3.33	20.608	-44.229	-21.362
118	118	0.585	-1.533	3.691	1.201	0.838	-8.953	4.504	4.976	32.417	-23.651	16.621	-7.352	-3.005	21.349	-46.479	-21.323
119	119	0.59	-1.648	3.695	1.698	0.552	-8.397	3.974	5.242	33.837	-23.807	16.796	-8.951	-2.587	21.99	-48.851	-21.161
120	120	0.595	-1.777	3.704	2.213	0.23	-7.788	3.358	5.463	35.264	-23.888	16.723	-10.628	-2.084	22.442	-51.364	-20.858
121	121	0.6	-1.916	3.718	2.687	-0.125	-7.124	2.724	5.636	36.706	-23.928	16.309	-12.361	-1.537	22.608	-54.019	-20.457
122	122	0.605	-2.079	3.736	3.101	-0.534	-6.406	2.077	5.757	38.189	-23.868	15.785	-14.097	-1.118	22.672	-56.66	-20.135
123	123	0.61	-2.258	3.754	3.421	-0.976	-5.634	1.458	5.818	39.746	-23.694	15.282	-15.755	-0.85	22.723	-59.198	-19.911
124	124	0.615	-2.452	3.769	3.653	-1.448	-4.815	0.891	5.833	41.37	-23.406	14.757	-17.318	-0.732	22.708	-61.647	-19.754
125	125	0.62	-2.66	3.783	3.806	-1.936	-3.953	0.4	5.807	43.02	-22.989	14.159	-18.782	-0.674	22.565	-64.033	-19.515
126	126	0.625	-2.861	3.797	3.871	-2.412	-3.047	0.012	5.756	44.673	-22.471	13.51	-20.105	-0.748	22.296	-66.269	-19.293
127	127	0.63	-3.046	3.805	3.859	-2.862	-2.114	-0.282	5.684	46.313	-21.859	12.939	-21.321	-1.091	22.019	-68.309	-19.254
128	128	0.635	-3.19	3.818	3.753	-3.249	-1.149	-0.467	5.58	47.923	-21.145	12.482	-22.454	-1.671	21.766	-70.177	-19.355
129	129	0.64	-3.279	3.838	3.565	-3.558	-0.151	-0.524	5.477	49.516	-20.335	12.185	-23.49	-2.379	21.576	-71.886	-19.476
130	130	0.645	-3.298	3.866	3.311	-3.761	0.881	-0.442	5.402	51.101	-19.49	11.973	-24.221	-3.057	21.343	-73.288	-19.515
131	131	0.65	-3.243	3.896	3.031	-3.862	1.936	-0.3	5.327	52.674	-18.626	11.977	-24.486	-3.809	21.149	-74.126	-19.677
132	132	0.655	-3.124	3.929	2.738	-3.866	2.995	-0.103	5.261	54.203	-17.747	12.237	-24.192	-4.658	21.017	-74.268	-19.996
133	133	0.66	-2.975	3.96	2.448	-3.823	4.045	0.119	5.219	55.665	-16.87	12.587	-23.423	-5.37	20.864	-73.871	-20.217
134	134	0.665	-2.821	3.976	2.16	-3.755	5.068	0.337	5.164	57.053	-16.005	13.026	-22.286	-5.916	20.729	-73.042	-20.314
135	135	0.67	-2.705	3.957	1.89	-3.703	6.047	0.539	5.095	58.359	-15.184	13.412	-21.006	-6.357	20.544	-72.026	-20.324
136	136	0.675	-2.626	3.915	1.644	-3.691	6.987	0.719	5.035	59.551	-14.406	13.684	-19.752	-6.808	20.299	-70.961	-20.353
137	137	0.68	-2.595	3.862	1.45	-3.739	7.898	0.825	4.965	60.623	-13.687	13.776	-18.515	-7.245	19.939	-69.851	-20.405
138	138	0.685	-2.593	3.822	1.345	-3.824	8.798	0.827	4.859	61.579	-13.037	13.868	-17.336	-7.589	19.619	-68.698	-20.42
139	139	0.69	-2.582	3.793	1.31	-3.905	9.683	0.777	4.754	62.403	-12.49	13.883	-16.222	-7.789	19.274	-67.539	-20.346
140	140	0.695	-2.549	3.776	1.347	-3.984	10.558	0.646	4.649	63.108	-12.045	13.911	-15.209	-7.919	19.005	-66.361	-20.294
141	141	0.7	-2.476	3.776	1.432	-4.03	11.435	0.432	4.518	63.701	-11.673	13.951	-14.262	-8.088	18.78	-65.113	-20.351
142	142	0.705	-2.389	3.794	1.581	-4.089	12.317	0.159	4.403	64.217	-11.358	13.835	-13.379	-8.167	18.446	-63.924	-20.344
143	143	0.71	-2.283	3.825	1.782	-4.146	13.191	-0.163	4.294	64.653	-11.133	13.76	-12.531	-8.128	18.184	-62.699	-20.3
144	144	0.715	-2.166	3.858	2.042	-4.209	14.031	-0.536	4.187	64.974	-10.993	13.683	-11.723	-8.024	17.935	-61.427	-20.258
145	145	0.72	-2.024	3.886	2.323	-4.258	14.833	-0.903	4.133	65.18	-10.906	13.476	-10.895	-7.903	17.585	-60.097	-20.214
146	146	0.725	-1.866	3.91	2.623	-4.304	15.613	-1.265	4.102	65.294	-10.871	13.405	-10.063	-7.822	17.353	-58.621	-20.265
147	147	0.73	-1.709	3.941	2.931	-4.343	16.391	-1.62	4.058	65.325	-10.932	13.346	-9.231	-7.661	17.12	-57.07	-20.304
148	148	0.735	-1.56	3.967	3.253	-4.405	17.147	-1.934	4.058	65.282	-11.026	13.336	-8.427	-7.443	16.932	-55.483	-20.299
149	149	0.74	-1.415	3.984	3.568	-4.488	17.875	-2.172	4.138	65.138	-11.173	13.336	-7.644	-7.223	16.763	-53.83	-20.319
150	150	0.745	-1.281	3.983	3.867	-4.576	18.568	-2.36	4.251	64.923	-11.367	13.347	-6.892	-7.027	16.606	-52.139	-20.387
151	151	0.75	-1.164	3.974	4.14	-4.664	19.235	-2.449	4.41	64.642	-11.597	13.33	-6.188	-6.852	16.414	-50.464	-20.457
152	152	0.755	-1.067	3.964	4.389	-4.758	19.884	-2.432	4.619	64.304	-11.891	13.394	-5.543	-6.682	16.288	-48.78	-20.553
153	153	0.76	-0.984	3.947	4.611	-4.855	20.506	-2.325	4.882	63.879	-12.224	13.415	-4.983	-6.497	16.139	-47.135	-20.625
154	154	0.765	-0.912	3.924	4.826	-4.961	21.095	-2.136	5.205	63.342	-12.592	13.365	-4.498	-6.323	15.929	-45.514	-20.687
155	155	0.77	-0.848	3.9	5.004	-5.056	21.665	-1.854	5.563	62.733	-12.997	13.285	-4.022	-6.204	15.677	-43.855	-20.792
156	156	0.775	-0.794	3.875	5.149	-5.137	22.221	-1.479	5.939	62.071	-13.471	13.298	-3.516	-6.065	15.476	-42.102	-20.903
157	157	0.78	-0.749	3.841	5.244	-5.197	22.755	-1.009	6.338	61.334	-13.97	13.147	-2.983	-5.885	15.109	-40.35	-20.93
158	158	0.785	-0.715	3.802	5.31	-5.25	23.26	-0.491	6.74	60.502	-14.484	12.936	-2.532	-5.728	14.698	-38.635	-20.951
159	159	0.79	-0.699	3.756	5.351	-5.303	23.735	0.074	7.131	59.575	-15.06	12.676	-2.192	-5.579	14.249	-36.978	-20.995
160	160	0.795	-0.698	3.709	5.373	-5.347	24.186	0.681	7.504	58.586	-15.685	12.325	-1.892	-5.398	13.709	-35.363	-21.005
161	161	0.8	-0.716	3.661	5.397	-5.413	24.609	1.287	7.838	57.522	-16.303	12.073	-1.624	-5.285	13.241	-33.69	-21.063
162	162	0.805	-0.721	3.613	5.403	-5.457	25.014	1.895	8.139	56.387	-16.976	11.848	-1.393	-5.188	12.794	-31.989	-21.173
163	163	0.81	-0.703	3.563	5.382	-5.46	25.389	2.505	8.399	55.163	-17.708	11.581	-1.171	-5.034	12.299	-30.259	-21.247
164	164	0.815	-0.678	3.509	5.351	-5.44	25.738	3.08	8.568	53.858	-18.486	11.459	-0.976	-4.843	11.916	-28.449	-21.327
165	165	0.82	-0.656	3.457	5.321	-5.415	26.053	3.603	8.642	52.478	-19.293	11.505	-0.794	-4.692	11.655	-26.531	-21.485
166	166	0.825	-0.659	3.403	5.299	-5.412	26.32	4.079	8.633	51.008	-20.13	11.702	-0.581	-4.621	11.496	-24.454	-21.762
167	167	0.83	-0.662	3.355	5.267	-5.394	26.556	4.482	8.519	49.473	-20.984	12.038	-0.329	-4.609	11.429	-22.231	-22.146
168	168	0.835	-0.669	3.312	5.238	-5.367	26.757	4.79	8.288	47.867	-21.841	12.467	-0.013	-4.646	11.402	-19.847	-22.612
169	169	0.84	-0.667	3.287	5.204	-5.328	26.946	5.044	7.993	46.207	-22.7	13.025	0.278	-4.735	11.484	-17.386	-23.163
170	170	0.845	-0.672	3.282	5.179	-5.291	27.114	5.212	7.599	44.479	-23.537	13.667	0.706	-4.873	11.572	-14.696	-23.772
171	171	0.85	-0.675	3.302	5.172	-5.252	27.268	5.26	7.1	42.68	-24.296	14.367	1.19	-5.105	11.667	-11.856	-24.452
172	172	0.855	-0.675	3.349	5.203	-5.223	27.404	5.196	6.526	40.788	-24.994	14.964	1.663	-5.362	11.658	-8.997	-25.126
173	173	0.86	-0.668	3.419	5.26	-5.186	27.513	5.044	5.882	38.803	-25.639	15.461	2.079	-5.536	11.572	-6.194	-25.686
174	174	0.865	-0.666	3.516	5.315	-5.147	27.61	4.833	5.194	36.766	-26.159	15.933	2.441	-5.72	11.494	-3.44	-26.179
175	175	0.87	-0.676	3.64	5.401	-5.125	27.695	4.565	4.474	34.685	-26.531	16.296	2.8	-5.887	11.334	-0.753	-26.529
176	176	0.875	-0.698	3.792	5.507	-5.125	27.772	4.267	3.769	32.577	-26.76	16.554	3.052	-6.008	11.164	1.746	-26.721
177	177	0.88	-0.725	3.969	5.61	-5.121	27.826	3.985	3.076	30.401	-26.902	16.746	3.219	-6.081	10.998	4.125	-26.782
178	178	0.885	-0.759	4.167	5.716	-5.115	27.84	3.762	2.417	28.157	-26.968	16.88	3.33	-6.17	10.837	6.407	-26.746
179	179	0.89	-0.797	4.384	5.844	-5.117	27.826	3.603	1.787	25.902	-27.013	17.053	3.354	-6.235	10.756	8.57	-26.622
180	180	0.895	-0.834	4.612	6	-5.128	27.783	3.514	1.2	23.627	-27.032	17.103	3.293	-6.241	10.631	10.54	-26.343
181	181	0.9	-0.856	4.842	6.151	-5.117	27.718	3.544	0.677	21.371	-27.025	17.076	3.176	-6.328	10.501	12.37	-26.029
182	182	0.905	-0.879	5.076	6.304	-5.108	27.628	3.682	0.184	19.111	-27.044	17.005	3.174	-6.496	10.309	14.271	-25.718
183	183	0.91	-0.893	5.302	6.452	-5.092	27.519	3.899	-0.263	16.92	-27.076	16.835	3.377	-6.708	10.002	16.24	-25.379
184	184	0.915	-0.912	5.514	6.618	-5.106	27.366	4.2	-0.652	14.756	-27.096	16.625	3.639	-6.974	9.696	18.188	-25.003
185	185	0.92	-0.929	5.703	6.788	-5.12	27.168	4.603	-1.021	12.63	-27.2	16.44	3.886	-7.186	9.452	20.067	-24.57
186	186	0.925	-0.951	5.884	6.969	-5.159	26.947	5.079	-1.35	10.565	-27.426	16.35	4.066	-7.399	9.347	21.866	-24.217
187	187	0.93	-0.975	6.042	7.168	-5.223	26.709	5.611	-1.651	8.609	-27.799	16.351	4.268	-7.55	9.343	23.632	-23.902
188	188	0.935	-0.981	6.171	7.362	-5.271	26.458	6.195	-1.917	6.798	-28.321	16.339	4.502	-7.616	9.354	25.295	-23.612
189	189	0.94	-0.98	6.265	7.568	-5.327	26.175	6.804	-2.165	5.127	-28.985	16.405	4.652	-7.58	9.473	26.777	-23.353
190	190	0.945	-0.964	6.332	7.774	-5.374	25.884	7.401	-2.381	3.638	-29.744	16.445	4.836	-7.473	9.574	28.12	-23.137
191	191	0.95	-0.934	6.362	7.978	-5.403	25.588	7.948	-2.568	2.353	-30.591	16.561	4.937	-7.269	9.774	29.242	-22.988
192	192	0.955	-0.895	6.343	8.192	-5.428	25.286	8.407	-2.719	1.283	-31.523	16.661	5.075	-6.948	9.94	30.223	-22.888
193	193	0.96	-0.846	6.276	8.414	-5.448	24.972	8.789	-2.82	0.42	-32.503	16.759	5.235	-6.469	10.104	31.024	-22.751
194	194	0.965	-0.786	6.167	8.631	-5.438	24.665	9.104	-2.906	-0.218	-33.486	16.881	5.351	-5.871	10.28	31.599	-22.575
195	195	0.97	-0.702	6.023	8.836	-5.377	24.383	9.291	-2.973	-0.623	-34.407	17.126	5.358	-5.229	10.573	31.939	-22.448
196	196	0.975	-0.597	5.84	9.025	-5.262	24.106	9.39	-3.017	-0.823	-35.22	17.514	5.22	-4.657	11.025	32.043	-22.408
197	197	0.98	-0.482	5.628	9.226	-5.12	23.842	9.352	-3.03	-0.801	-35.841	17.92	5.049	-4.149	11.494	31.936	-22.374
198	198	0.985	-0.375	5.384	9.415	-4.952	23.592	9.189	-3.006	-0.546	-36.217	18.316	4.804	-3.689	11.982	31.543	-22.29
199	199	0.99	-0.275	5.118	9.573	-4.754	23.382	8.951	-2.937	-0.043	-36.36	18.689	4.67	-3.389	12.416	31.057	-22.231
200	200	0.995	-0.19	4.822	9.699	-4.536	23.192	8.628	-2.819	0.697	-36.232	19.012	4.684	-3.261	12.763	30.499	-22.179
201	201	1	-0.128	4.503	9.802	-4.328	23.019	8.254	-2.638	1.647	-35.85	19.234	4.897	-3.424	12.964	29.941	-22.22
