# Supplementary material for: Gait phenotypes in paediatric hereditary spastic paraplegia revealed by dynamic time warping analysis and random forests
Source: PLoS One. 2018 Mar 8;13(3):e0192345. doi: 10.1371/journal.pone.0192345 (PMC5843164; doi:10.1371/journal.pone.0192345)
Supplement: S2 Data — (ZIP) [file pone.0192345.s009.zip › Healthy/Right.SR.HEALTHY14.5.csv]

	Epoch	Time	Pelvic.obliquity	Pelvic.tilt	Pelvic rotation	Hip.abd.add	Hip.flexion	Hip.rotation	Knee.abd.add	Knee.flexion	Knee.rotation	Ankle.abd.add	Ankle.flexion	Ankle.rotation	Forefoot.abd.add	Forefoot.flexion	Forefoot.rotation
1	1	0	1.674	-0.399	6.657	0.792	17.66	-0.641	-1.517	1.231	-36.179	18.902	-3.159	2.107	17.776	23.179	-29.34
2	2	0.00582	1.593	-0.421	6.538	0.826	17.93	-1.384	-1.283	2.606	-35.049	19.136	-3.697	1.212	18.357	21.907	-30.078
3	3	0.01164	1.51	-0.422	6.448	0.857	18.187	-2.086	-1.059	4.005	-33.788	19.027	-4.033	0.144	18.561	20.553	-30.714
4	4	0.01746	1.428	-0.405	6.399	0.881	18.422	-2.736	-0.872	5.385	-32.556	18.672	-4.274	-0.875	18.513	19.09	-31.179
5	5	0.02328	1.345	-0.365	6.389	0.884	18.619	-3.295	-0.732	6.714	-31.505	18.527	-4.436	-1.771	18.585	17.782	-31.594
6	6	0.0291	1.256	-0.3	6.417	0.867	18.78	-3.705	-0.637	7.969	-30.709	18.894	-4.391	-2.578	18.95	16.954	-32.067
7	7	0.03492	1.174	-0.213	6.487	0.836	18.907	-3.949	-0.564	9.027	-30.183	19.544	-4.288	-3.342	19.488	16.498	-32.617
8	8	0.04074	1.132	-0.114	6.594	0.826	18.987	-4.049	-0.506	9.613	-29.873	19.61	-4.443	-3.813	19.668	15.825	-32.8
9	9	0.04656	1.163	-0.013	6.718	0.888	19.004	-4.074	-0.467	9.653	-29.734	18.512	-4.687	-3.945	18.95	14.802	-32.483
10	10	0.05238	1.271	0.075	6.845	1.036	18.949	-4.03	-0.446	9.37	-29.7	16.916	-5.019	-3.901	17.856	13.646	-31.92
11	11	0.0582	1.459	0.138	6.971	1.271	18.851	-3.884	-0.417	9.134	-29.678	15.834	-5.343	-3.929	17.171	12.705	-31.409
12	12	0.06402	1.705	0.175	7.081	1.577	18.751	-3.614	-0.392	9.168	-29.546	15.453	-5.38	-4.185	16.903	12.144	-30.993
13	13	0.06984	1.984	0.196	7.161	1.929	18.658	-3.169	-0.336	9.447	-29.392	15.297	-5.119	-4.709	16.661	11.765	-30.696
14	14	0.07566	2.258	0.202	7.198	2.283	18.579	-2.471	-0.2	9.971	-29.322	15.216	-4.625	-5.487	16.377	11.451	-30.542
15	15	0.08148	2.508	0.206	7.178	2.637	18.527	-1.536	0.022	10.72	-29.269	15.393	-3.978	-6.441	16.28	11.227	-30.442
16	16	0.0873	2.734	0.219	7.088	2.986	18.506	-0.392	0.345	11.555	-29.165	15.51	-3.125	-7.562	16.103	11.094	-30.319
17	17	0.09312	2.955	0.256	6.939	3.351	18.503	0.898	0.713	12.304	-29.05	15.336	-2.275	-8.773	15.718	10.896	-30.157
18	18	0.09894	3.168	0.318	6.748	3.729	18.472	2.293	1.077	12.843	-29.054	14.913	-1.595	-9.917	15.198	10.578	-29.959
19	19	0.10476	3.365	0.392	6.543	4.104	18.371	3.733	1.423	13.156	-29.185	14.368	-1.006	-10.987	14.621	10.275	-29.789
20	20	0.11058	3.541	0.474	6.342	4.457	18.193	5.086	1.728	13.301	-29.362	14.074	-0.522	-11.978	14.299	10.114	-29.721
21	21	0.1164	3.718	0.571	6.152	4.804	18.009	6.244	1.991	13.409	-29.555	13.885	-0.084	-12.809	14.092	9.992	-29.708
22	22	0.12222	3.896	0.682	5.972	5.143	17.849	7.142	2.205	13.538	-29.73	13.776	0.275	-13.46	13.98	9.843	-29.756
23	23	0.12804	4.075	0.796	5.827	5.471	17.724	7.692	2.339	13.723	-29.797	13.684	0.71	-13.916	13.849	9.762	-29.806
24	24	0.13386	4.255	0.912	5.758	5.767	17.634	7.814	2.399	13.946	-29.745	13.556	1.186	-14.143	13.676	9.708	-29.852
25	25	0.13968	4.417	1.025	5.774	6.006	17.556	7.511	2.387	14.167	-29.582	13.307	1.653	-14.114	13.4	9.598	-29.857
26	26	0.1455	4.535	1.123	5.868	6.172	17.457	6.83	2.291	14.365	-29.37	13.064	2.07	-13.825	13.128	9.469	-29.862
27	27	0.15132	4.612	1.211	6.022	6.276	17.325	5.891	2.121	14.52	-29.152	13.023	2.399	-13.348	13.029	9.385	-29.905
28	28	0.15714	4.668	1.283	6.229	6.345	17.165	4.781	1.924	14.654	-28.877	13.052	2.688	-12.849	12.995	9.311	-30
29	29	0.16296	4.714	1.341	6.5	6.379	16.983	3.582	1.726	14.763	-28.574	13.133	2.971	-12.338	13.007	9.264	-30.093
30	30	0.16878	4.746	1.386	6.831	6.379	16.779	2.378	1.536	14.842	-28.303	13.191	3.212	-11.847	13.004	9.178	-30.192
31	31	0.1746	4.755	1.409	7.185	6.347	16.545	1.234	1.372	14.897	-28.037	13.143	3.449	-11.367	12.915	9.032	-30.221
32	32	0.18042	4.748	1.407	7.522	6.309	16.267	0.238	1.252	14.913	-27.828	12.972	3.705	-10.935	12.731	8.857	-30.225
33	33	0.18624	4.721	1.374	7.814	6.278	15.942	-0.54	1.172	14.902	-27.7	12.803	4.066	-10.598	12.519	8.798	-30.244
34	34	0.19206	4.669	1.318	8.061	6.244	15.567	-1.099	1.134	14.869	-27.604	12.665	4.356	-10.367	12.364	8.688	-30.242
35	35	0.19788	4.59	1.239	8.264	6.214	15.152	-1.44	1.11	14.824	-27.53	12.629	4.603	-10.294	12.302	8.598	-30.268
36	36	0.2037	4.491	1.14	8.412	6.193	14.705	-1.564	1.11	14.764	-27.486	12.667	4.855	-10.385	12.299	8.571	-30.341
37	37	0.20952	4.396	1.024	8.501	6.2	14.227	-1.477	1.139	14.689	-27.49	12.659	5.092	-10.519	12.272	8.501	-30.348
38	38	0.21534	4.312	0.897	8.514	6.245	13.718	-1.176	1.184	14.585	-27.587	12.726	5.293	-10.695	12.316	8.452	-30.361
39	39	0.22116	4.249	0.778	8.443	6.34	13.199	-0.722	1.242	14.451	-27.698	12.62	5.56	-10.901	12.207	8.385	-30.324
40	40	0.22698	4.199	0.672	8.29	6.478	12.683	-0.129	1.294	14.291	-27.862	12.459	5.91	-11.144	12.026	8.399	-30.31
41	41	0.2328	4.161	0.583	8.075	6.633	12.182	0.549	1.34	14.124	-28.052	12.395	6.152	-11.416	11.95	8.377	-30.334
42	42	0.23862	4.109	0.506	7.819	6.766	11.689	1.242	1.388	13.962	-28.223	12.349	6.303	-11.637	11.924	8.273	-30.322
43	43	0.24444	4.015	0.428	7.54	6.855	11.19	1.877	1.405	13.802	-28.381	12.384	6.499	-11.791	11.936	8.257	-30.321
44	44	0.25026	3.867	0.352	7.245	6.876	10.687	2.417	1.406	13.644	-28.515	12.351	6.765	-11.889	11.858	8.283	-30.354
45	45	0.25608	3.687	0.293	6.956	6.83	10.196	2.847	1.407	13.482	-28.61	12.228	7.009	-11.87	11.709	8.234	-30.329
46	46	0.2619	3.523	0.255	6.673	6.786	9.732	3.174	1.387	13.319	-28.682	12.18	7.136	-11.754	11.649	8.109	-30.283
47	47	0.26772	3.393	0.229	6.391	6.77	9.286	3.375	1.346	13.155	-28.71	12.234	7.234	-11.62	11.68	8.021	-30.301
48	48	0.27354	3.289	0.218	6.117	6.77	8.859	3.483	1.286	12.986	-28.727	12.311	7.425	-11.454	11.687	8.042	-30.354
49	49	0.27936	3.208	0.22	5.874	6.771	8.451	3.494	1.223	12.81	-28.708	12.431	7.605	-11.312	11.725	8.088	-30.464
50	50	0.28518	3.136	0.231	5.671	6.764	8.066	3.381	1.163	12.642	-28.632	12.419	7.671	-11.13	11.693	7.956	-30.548
51	51	0.291	3.068	0.245	5.517	6.747	7.699	3.149	1.09	12.493	-28.508	12.374	7.826	-10.897	11.6	7.873	-30.591
52	52	0.29682	3.001	0.266	5.382	6.731	7.342	2.892	1.02	12.358	-28.342	12.327	8.134	-10.73	11.457	7.925	-30.662
53	53	0.30264	2.947	0.292	5.251	6.722	6.991	2.634	0.959	12.228	-28.134	12.234	8.473	-10.58	11.276	7.97	-30.698
54	54	0.30846	2.895	0.323	5.123	6.716	6.649	2.37	0.891	12.101	-27.935	12.224	8.673	-10.402	11.205	7.926	-30.728
55	55	0.31428	2.842	0.356	5.01	6.707	6.316	2.095	0.834	11.972	-27.731	12.28	8.778	-10.281	11.227	7.84	-30.817
56	56	0.3201	2.785	0.389	4.911	6.697	5.99	1.835	0.768	11.855	-27.509	12.328	8.876	-10.22	11.24	7.745	-30.915
57	57	0.32592	2.729	0.419	4.817	6.693	5.667	1.626	0.711	11.749	-27.295	12.398	9.033	-10.231	11.256	7.716	-31.041
58	58	0.33174	2.671	0.45	4.711	6.694	5.351	1.449	0.649	11.662	-27.08	12.397	9.193	-10.216	11.212	7.633	-31.108
59	59	0.33756	2.614	0.481	4.587	6.701	5.032	1.322	0.586	11.573	-26.886	12.303	9.385	-10.185	11.078	7.525	-31.135
60	60	0.34338	2.548	0.513	4.442	6.7	4.706	1.27	0.53	11.473	-26.731	12.155	9.592	-10.176	10.891	7.412	-31.166
61	61	0.3492	2.475	0.543	4.282	6.691	4.377	1.269	0.477	11.371	-26.598	12.125	9.762	-10.159	10.817	7.326	-31.187
62	62	0.35502	2.41	0.572	4.111	6.694	4.049	1.313	0.434	11.272	-26.502	11.999	9.963	-10.103	10.66	7.21	-31.164
63	63	0.36084	2.361	0.609	3.95	6.711	3.718	1.391	0.39	11.159	-26.48	12.037	10.138	-10.052	10.635	7.162	-31.189
64	64	0.36666	2.315	0.657	3.801	6.729	3.405	1.495	0.351	11.046	-26.486	12.073	10.287	-10.074	10.612	7.104	-31.278
65	65	0.37248	2.272	0.719	3.658	6.743	3.109	1.629	0.331	10.935	-26.536	12.006	10.371	-10.076	10.531	6.929	-31.347
66	66	0.3783	2.225	0.795	3.503	6.747	2.827	1.798	0.315	10.831	-26.597	11.94	10.445	-10.06	10.452	6.735	-31.388
67	67	0.38412	2.172	0.883	3.336	6.748	2.557	1.983	0.288	10.743	-26.654	11.898	10.632	-10.026	10.351	6.64	-31.396
68	68	0.38994	2.123	0.991	3.179	6.748	2.306	2.186	0.271	10.665	-26.726	11.884	10.828	-10.032	10.273	6.561	-31.433
69	69	0.39576	2.076	1.123	3.038	6.752	2.084	2.402	0.267	10.593	-26.824	11.976	10.993	-10.126	10.297	6.522	-31.571
70	70	0.40158	2.033	1.272	2.914	6.755	1.881	2.604	0.273	10.518	-26.948	11.991	11.138	-10.215	10.265	6.426	-31.718
71	71	0.4074	1.996	1.431	2.814	6.759	1.691	2.759	0.276	10.451	-27.04	11.865	11.421	-10.262	10.068	6.367	-31.794
72	72	0.41322	1.97	1.6	2.737	6.766	1.513	2.89	0.283	10.389	-27.109	11.837	11.728	-10.345	9.945	6.378	-31.893
73	73	0.41904	1.946	1.781	2.674	6.774	1.353	3.014	0.298	10.344	-27.166	11.804	12.007	-10.42	9.841	6.345	-31.965
74	74	0.42486	1.916	1.965	2.611	6.778	1.199	3.133	0.296	10.31	-27.209	11.92	12.138	-10.551	9.898	6.256	-32.099
75	75	0.43068	1.887	2.153	2.556	6.783	1.04	3.208	0.292	10.266	-27.211	12.013	12.179	-10.712	9.972	6.079	-32.264
76	76	0.4365	1.874	2.332	2.506	6.808	0.869	3.274	0.307	10.212	-27.22	11.902	12.316	-10.849	9.862	5.879	-32.397
77	77	0.44232	1.88	2.507	2.469	6.857	0.699	3.335	0.315	10.172	-27.227	11.741	12.56	-11	9.669	5.741	-32.524
78	78	0.44814	1.896	2.67	2.443	6.912	0.522	3.389	0.322	10.147	-27.252	11.663	12.759	-11.095	9.557	5.586	-32.614
79	79	0.45396	1.913	2.818	2.423	6.965	0.326	3.433	0.325	10.12	-27.284	11.731	12.922	-11.201	9.57	5.478	-32.739
80	80	0.45978	1.927	2.94	2.4	7.019	0.089	3.504	0.313	10.072	-27.369	11.928	13.126	-11.315	9.652	5.492	-32.911
81	81	0.4656	1.943	3.033	2.368	7.082	-0.183	3.595	0.306	10.025	-27.457	12.087	13.295	-11.469	9.719	5.453	-33.115
82	82	0.47142	1.967	3.094	2.331	7.152	-0.489	3.685	0.303	9.989	-27.539	12.114	13.416	-11.596	9.697	5.28	-33.284
83	83	0.47724	1.996	3.125	2.304	7.225	-0.825	3.754	0.301	9.958	-27.619	12.101	13.548	-11.701	9.636	5.085	-33.437
84	84	0.48306	2.022	3.118	2.293	7.289	-1.202	3.814	0.307	9.925	-27.751	12.124	13.74	-11.781	9.571	4.963	-33.61
85	85	0.48888	2.04	3.075	2.289	7.343	-1.617	3.882	0.311	9.899	-27.9	12.228	13.912	-11.872	9.57	4.859	-33.803
86	86	0.4947	2.051	3.003	2.279	7.389	-2.062	3.941	0.306	9.881	-28.05	12.393	14.031	-11.895	9.631	4.722	-33.95
87	87	0.50052	2.069	2.911	2.263	7.437	-2.533	4.003	0.315	9.87	-28.178	12.527	14.151	-11.931	9.676	4.56	-34.093
88	88	0.50634	2.094	2.787	2.25	7.486	-3.023	4.058	0.343	9.888	-28.305	12.555	14.344	-11.984	9.614	4.388	-34.245
89	89	0.51216	2.114	2.644	2.236	7.525	-3.521	4.094	0.388	9.938	-28.444	12.44	14.646	-11.922	9.406	4.193	-34.294
90	90	0.51798	2.126	2.493	2.226	7.552	-4.016	4.115	0.428	10.019	-28.591	12.276	14.933	-11.822	9.152	3.932	-34.313
91	91	0.5238	2.13	2.343	2.229	7.565	-4.493	4.098	0.467	10.134	-28.701	12.063	15.226	-11.702	8.854	3.624	-34.291
92	92	0.52962	2.12	2.196	2.248	7.552	-4.946	4.052	0.53	10.281	-28.813	11.917	15.369	-11.543	8.676	3.196	-34.263
93	93	0.53544	2.107	2.058	2.275	7.526	-5.363	3.981	0.617	10.48	-28.893	11.842	15.312	-11.362	8.65	2.591	-34.215
94	94	0.54126	2.103	1.923	2.286	7.506	-5.75	3.888	0.682	10.747	-28.94	11.849	15.196	-11.14	8.699	1.933	-34.13
95	95	0.54708	2.109	1.797	2.286	7.486	-6.097	3.799	0.758	11.085	-28.991	11.869	15.202	-10.899	8.709	1.354	-34.022
96	96	0.5529	2.122	1.688	2.28	7.459	-6.392	3.711	0.853	11.496	-29.034	11.923	15.191	-10.636	8.761	0.735	-33.893
97	97	0.55872	2.141	1.603	2.274	7.429	-6.626	3.583	0.946	11.983	-29.087	11.862	15.115	-10.18	8.742	-0.079	-33.604
98	98	0.56454	2.162	1.55	2.268	7.392	-6.797	3.432	1.037	12.542	-29.115	11.91	15	-9.801	8.811	-0.894	-33.392
99	99	0.57036	2.187	1.518	2.257	7.343	-6.903	3.276	1.153	13.183	-29.113	12.015	15.005	-9.563	8.884	-1.586	-33.302
100	100	0.57618	2.22	1.514	2.219	7.286	-6.945	3.127	1.285	13.903	-29.127	12.243	14.962	-9.287	9.075	-2.296	-33.219
101	101	0.582	2.25	1.531	2.147	7.217	-6.932	2.988	1.405	14.7	-29.132	12.599	14.752	-8.986	9.432	-3.131	-33.139
102	102	0.58782	2.258	1.575	2.052	7.116	-6.849	2.839	1.529	15.587	-29.14	12.918	14.6	-8.621	9.734	-3.986	-33.018
103	103	0.59364	2.218	1.626	1.952	6.954	-6.702	2.673	1.68	16.575	-29.154	13.042	14.62	-8.216	9.82	-4.845	-32.85
104	104	0.59946	2.096	1.651	1.854	6.682	-6.529	2.506	1.877	17.65	-29.192	13.125	14.478	-7.742	9.955	-5.919	-32.644
105	105	0.60528	1.864	1.626	1.76	6.274	-6.349	2.308	2.106	18.823	-29.227	13.23	13.963	-7.198	10.275	-7.368	-32.417
106	106	0.6111	1.558	1.562	1.661	5.765	-6.147	2.116	2.355	20.104	-29.265	13.573	13.209	-6.656	10.898	-8.942	-32.235
107	107	0.61692	1.243	1.473	1.569	5.226	-5.909	1.948	2.64	21.493	-29.287	14.132	12.333	-6.208	11.768	-10.543	-32.147
108	108	0.62274	0.955	1.358	1.498	4.694	-5.642	1.765	2.956	22.971	-29.29	14.614	11.373	-5.704	12.642	-12.305	-31.998
109	109	0.62856	0.684	1.21	1.457	4.159	-5.363	1.554	3.309	24.523	-29.279	14.93	10.364	-5.13	13.439	-14.244	-31.769
110	110	0.63438	0.426	1.034	1.439	3.622	-5.071	1.36	3.678	26.145	-29.343	15.15	9.341	-4.4	14.17	-16.302	-31.422
111	111	0.6402	0.207	0.85	1.437	3.105	-4.739	1.194	4.058	27.845	-29.487	15.449	8.238	-3.646	14.989	-18.413	-31.118
112	112	0.64602	0.054	0.672	1.469	2.628	-4.338	1.036	4.43	29.613	-29.703	16.05	7.032	-2.849	16.083	-20.456	-30.873
113	113	0.65184	-0.055	0.504	1.533	2.179	-3.864	0.844	4.783	31.45	-29.978	16.749	5.527	-1.967	17.394	-22.713	-30.647
114	114	0.65766	-0.153	0.348	1.613	1.726	-3.317	0.63	5.11	33.356	-30.306	17.494	3.78	-1.009	18.86	-25.158	-30.433
115	115	0.66348	-0.264	0.209	1.688	1.25	-2.696	0.414	5.398	35.324	-30.629	18.138	1.92	0.058	20.317	-27.768	-30.106
116	116	0.6693	-0.39	0.085	1.739	0.757	-2.005	0.183	5.617	37.329	-30.868	18.53	0.056	1.105	21.579	-30.486	-29.699
117	117	0.67512	-0.533	-0.018	1.768	0.237	-1.251	-0.055	5.774	39.338	-31.01	18.639	-1.801	2.148	22.608	-33.309	-29.165
118	118	0.68094	-0.693	-0.091	1.761	-0.296	-0.428	-0.264	5.86	41.338	-30.947	18.472	-3.536	3.041	23.333	-36.131	-28.504
119	119	0.68676	-0.853	-0.142	1.719	-0.817	0.457	-0.474	5.871	43.327	-30.601	18.189	-5.039	3.611	23.812	-38.741	-27.882
120	120	0.69258	-1.007	-0.181	1.631	-1.315	1.387	-0.692	5.805	45.279	-29.94	17.834	-6.245	3.901	24.057	-41.068	-27.238
121	121	0.6984	-1.163	-0.216	1.502	-1.793	2.344	-0.923	5.661	47.173	-28.939	17.429	-7.281	3.937	24.146	-43.231	-26.514
122	122	0.70422	-1.319	-0.245	1.318	-2.249	3.323	-1.13	5.462	49.022	-27.616	17.106	-8.255	3.598	24.221	-45.252	-25.861
123	123	0.71004	-1.461	-0.283	1.093	-2.656	4.309	-1.324	5.198	50.842	-25.983	16.855	-8.997	2.927	24.186	-47.018	-25.246
124	124	0.71586	-1.573	-0.336	0.858	-3.003	5.291	-1.56	4.856	52.649	-24.041	16.741	-9.397	1.85	24.047	-48.386	-24.786
125	125	0.72168	-1.646	-0.405	0.637	-3.297	6.252	-1.823	4.495	54.414	-21.923	16.669	-9.432	0.516	23.762	-49.354	-24.437
126	126	0.7275	-1.682	-0.489	0.426	-3.526	7.188	-2.093	4.109	56.103	-19.737	16.618	-9.129	-0.973	23.35	-49.916	-24.173
127	127	0.73332	-1.69	-0.589	0.226	-3.696	8.09	-2.356	3.7	57.687	-17.584	16.676	-8.518	-2.619	22.916	-50	-24.108
128	128	0.73914	-1.684	-0.705	0.056	-3.838	8.958	-2.614	3.297	59.146	-15.555	16.859	-7.783	-4.263	22.581	-49.762	-24.155
129	129	0.74496	-1.658	-0.83	-0.065	-3.96	9.786	-2.878	2.923	60.447	-13.705	16.948	-7.083	-5.788	22.222	-49.445	-24.202
130	130	0.75078	-1.612	-0.96	-0.117	-4.064	10.567	-3.123	2.618	61.553	-12.153	16.995	-6.416	-7.2	21.873	-48.963	-24.374
131	131	0.7566	-1.558	-1.094	-0.098	-4.161	11.304	-3.34	2.381	62.494	-10.935	16.949	-5.8	-8.365	21.484	-48.425	-24.557
132	132	0.76242	-1.499	-1.22	-0.005	-4.262	12.016	-3.546	2.208	63.287	-10.058	16.85	-5.258	-9.244	21.094	-47.849	-24.736
133	133	0.76824	-1.42	-1.337	0.149	-4.358	12.704	-3.693	2.146	63.921	-9.545	16.672	-4.849	-9.796	20.698	-47.31	-24.879
134	134	0.77406	-1.321	-1.437	0.342	-4.429	13.373	-3.761	2.176	64.408	-9.413	16.471	-4.516	-10.005	20.311	-46.743	-24.987
135	135	0.77988	-1.209	-1.523	0.563	-4.484	14.025	-3.756	2.272	64.765	-9.637	16.339	-4.218	-9.937	19.985	-46.073	-25.131
136	136	0.7857	-1.084	-1.593	0.804	-4.53	14.656	-3.662	2.466	64.963	-10.203	16.133	-3.974	-9.555	19.612	-45.373	-25.24
137	137	0.79152	-0.941	-1.664	1.061	-4.555	15.251	-3.513	2.723	65.014	-11.038	15.869	-3.79	-8.922	19.201	-44.649	-25.315
138	138	0.79734	-0.793	-1.731	1.319	-4.568	15.82	-3.302	3.026	64.952	-12.055	15.646	-3.668	-8.153	18.834	-43.885	-25.401
139	139	0.80316	-0.653	-1.789	1.573	-4.584	16.371	-3.034	3.362	64.78	-13.22	15.493	-3.612	-7.262	18.534	-43.076	-25.486
140	140	0.80898	-0.533	-1.838	1.823	-4.619	16.908	-2.711	3.741	64.496	-14.479	15.29	-3.57	-6.277	18.196	-42.222	-25.536
141	141	0.8148	-0.424	-1.883	2.062	-4.659	17.433	-2.346	4.139	64.109	-15.792	15.074	-3.504	-5.267	17.829	-41.268	-25.589
142	142	0.82062	-0.31	-1.931	2.269	-4.667	17.937	-1.931	4.53	63.627	-17.123	14.867	-3.444	-4.285	17.448	-40.247	-25.644
143	143	0.82644	-0.182	-1.975	2.437	-4.626	18.429	-1.467	4.913	63.054	-18.45	14.697	-3.438	-3.336	17.106	-39.198	-25.689
144	144	0.83226	-0.061	-2.017	2.586	-4.579	18.899	-0.98	5.291	62.389	-19.736	14.585	-3.467	-2.499	16.819	-38.083	-25.784
145	145	0.83808	0.047	-2.053	2.73	-4.532	19.354	-0.488	5.65	61.648	-20.944	14.521	-3.481	-1.799	16.553	-36.877	-25.917
146	146	0.8439	0.146	-2.083	2.868	-4.484	19.789	0	5.991	60.841	-22.04	14.392	-3.494	-1.255	16.222	-35.66	-26.066
147	147	0.84972	0.241	-2.107	3.003	-4.44	20.205	0.466	6.313	59.965	-23.024	14.227	-3.475	-0.842	15.849	-34.387	-26.22
148	148	0.85554	0.325	-2.135	3.121	-4.382	20.591	0.952	6.62	59.019	-23.91	13.991	-3.384	-0.55	15.38	-33.05	-26.348
149	149	0.86136	0.392	-2.161	3.242	-4.329	20.953	1.398	6.863	58.01	-24.66	13.881	-3.24	-0.455	14.979	-31.565	-26.54
150	150	0.86718	0.462	-2.183	3.368	-4.269	21.293	1.797	7.049	56.929	-25.281	13.763	-3.161	-0.491	14.587	-30.1	-26.724
151	151	0.873	0.535	-2.193	3.517	-4.215	21.613	2.149	7.212	55.771	-25.781	13.635	-3.132	-0.659	14.211	-28.641	-26.91
152	152	0.87882	0.611	-2.197	3.678	-4.159	21.911	2.439	7.323	54.561	-26.175	13.469	-3.054	-0.92	13.784	-27.137	-27.078
153	153	0.88464	0.681	-2.192	3.845	-4.111	22.182	2.671	7.383	53.304	-26.459	13.308	-2.969	-1.234	13.368	-25.619	-27.202
154	154	0.89046	0.751	-2.176	4.004	-4.057	22.427	2.871	7.4	51.977	-26.658	13.125	-2.919	-1.584	12.958	-24.121	-27.275
155	155	0.89628	0.811	-2.144	4.172	-4.015	22.651	2.994	7.344	50.591	-26.789	12.996	-2.978	-1.941	12.647	-22.673	-27.322
156	156	0.9021	0.874	-2.1	4.338	-3.957	22.854	3.062	7.208	49.146	-26.865	13.041	-3.018	-2.375	12.465	-21.09	-27.42
157	157	0.90792	0.933	-2.04	4.51	-3.901	23.037	3.067	6.997	47.637	-26.921	13.138	-3.012	-2.77	12.303	-19.414	-27.484
158	158	0.91374	0.988	-1.96	4.692	-3.864	23.205	3.019	6.748	46.055	-26.974	13.2	-2.994	-3.061	12.12	-17.712	-27.462
159	159	0.91956	1.042	-1.853	4.885	-3.839	23.364	2.931	6.469	44.409	-27.025	13.337	-2.896	-3.376	11.974	-15.86	-27.485
160	160	0.92538	1.097	-1.717	5.068	-3.806	23.523	2.787	6.12	42.713	-27.113	13.552	-2.714	-3.621	11.863	-13.864	-27.517
161	161	0.9312	1.148	-1.559	5.247	-3.772	23.669	2.585	5.712	40.962	-27.207	13.821	-2.489	-3.78	11.79	-11.78	-27.514
162	162	0.93702	1.191	-1.384	5.415	-3.744	23.796	2.356	5.272	39.152	-27.276	14.102	-2.294	-3.832	11.755	-9.713	-27.41
163	163	0.94284	1.232	-1.196	5.572	-3.712	23.903	2.104	4.81	37.289	-27.338	14.389	-2.004	-3.803	11.708	-7.548	-27.241
164	164	0.94866	1.267	-0.999	5.719	-3.678	23.98	1.842	4.335	35.377	-27.373	14.746	-1.674	-3.751	11.725	-5.306	-27.047
165	165	0.95448	1.293	-0.799	5.865	-3.653	24.015	1.596	3.874	33.398	-27.414	15.169	-1.552	-3.662	11.895	-3.211	-26.838
166	166	0.9603	1.323	-0.596	6.01	-3.633	24.011	1.359	3.449	31.35	-27.415	15.483	-1.446	-3.518	12.017	-1.181	-26.531
167	167	0.96612	1.361	-0.401	6.148	-3.595	23.957	1.129	3.037	29.236	-27.359	15.834	-1.464	-3.354	12.249	0.754	-26.162
168	168	0.97194	1.396	-0.212	6.281	-3.55	23.863	0.907	2.635	27.085	-27.265	16.192	-1.312	-3.228	12.446	2.848	-25.787
169	169	0.97776	1.423	-0.033	6.405	-3.5	23.717	0.736	2.266	24.886	-27.141	16.438	-1.123	-3.108	12.56	4.911	-25.349
170	170	0.98358	1.45	0.135	6.529	-3.446	23.517	0.602	1.924	22.639	-26.986	16.591	-1.041	-3.004	12.657	6.825	-24.871
171	171	0.9894	1.475	0.283	6.662	-3.396	23.265	0.481	1.604	20.36	-26.839	16.947	-1.212	-2.976	13.037	8.611	-24.512
172	172	0.99522	1.506	0.42	6.797	-3.333	22.982	0.376	1.293	18.083	-26.698	17.375	-1.461	-2.985	13.521	10.339	-24.206
173	173	1.00104	1.534	0.546	6.93	-3.261	22.665	0.27	0.973	15.805	-26.581	17.9	-1.682	-3.074	14.078	12.141	-24.032
174	174	1.00686	1.565	0.667	7.058	-3.174	22.339	0.122	0.63	13.569	-26.498	18.369	-1.833	-3.045	14.565	13.927	-23.818
175	175	1.01268	1.589	0.771	7.177	-3.077	22.018	-0.053	0.263	11.413	-26.476	18.681	-1.832	-2.867	14.858	15.718	-23.542
176	176	1.0185	1.603	0.864	7.284	-2.972	21.724	-0.219	-0.105	9.358	-26.549	18.87	-1.733	-2.666	15.002	17.515	-23.345
177	177	1.02432	1.605	0.953	7.382	-2.883	21.465	-0.373	-0.444	7.407	-26.722	18.991	-1.62	-2.485	15.076	19.273	-23.287
178	178	1.03014	1.604	1.042	7.467	-2.796	21.252	-0.538	-0.751	5.581	-26.981	19.072	-1.582	-2.284	15.15	20.898	-23.345
179	179	1.03596	1.61	1.135	7.528	-2.7	21.093	-0.704	-1.017	3.902	-27.33	19.183	-1.547	-2.063	15.261	22.467	-23.526
180	180	1.04178	1.625	1.233	7.577	-2.598	20.97	-0.838	-1.238	2.334	-27.747	19.15	-1.325	-1.83	15.194	24.076	-23.727
181	181	1.0476	1.647	1.333	7.623	-2.49	20.871	-0.934	-1.432	0.881	-28.256	18.861	-0.931	-1.479	14.848	25.622	-23.834
182	182	1.05342	1.676	1.431	7.657	-2.379	20.799	-1.009	-1.596	-0.431	-28.821	18.633	-0.603	-1.122	14.576	27.031	-24.004
183	183	1.05924	1.709	1.524	7.671	-2.262	20.755	-1.045	-1.746	-1.593	-29.423	18.655	-0.406	-0.886	14.553	28.35	-24.362
184	184	1.06506	1.753	1.627	7.669	-2.133	20.756	-1.014	-1.865	-2.6	-30.072	18.595	-0.375	-0.698	14.524	29.374	-24.778
185	185	1.07088	1.8	1.727	7.656	-2.01	20.803	-0.959	-1.94	-3.4	-30.721	18.502	-0.458	-0.537	14.522	30.126	-25.226
186	186	1.0767	1.849	1.827	7.632	-1.883	20.916	-0.904	-2.007	-3.968	-31.365	18.309	-0.492	-0.323	14.403	30.698	-25.612
187	187	1.08252	1.893	1.929	7.586	-1.76	21.113	-0.838	-2.061	-4.289	-31.983	18.031	-0.355	-0.085	14.133	31.203	-25.937
188	188	1.08834	1.932	2.043	7.522	-1.639	21.401	-0.754	-2.1	-4.286	-32.58	18.185	-0.264	0.09	14.242	31.63	-26.358
189	189	1.09416	1.963	2.169	7.458	-1.533	21.768	-0.669	-2.128	-4.282	-33.149	17.768	-0.538	0.286	14.017	31.527	-26.706
190	190	1.09998	1.979	2.299	7.395	-1.449	22.195	-0.617	-2.136	-4.107	-33.642	17.374	-0.78	0.326	13.784	31.376	-27.171
191	191	1.1058	1.992	2.423	7.318	-1.365	22.664	-0.581	-2.117	-3.633	-34.027	17.209	-0.832	0.291	13.663	31.241	-27.641
192	192	1.11162	1.99	2.537	7.252	-1.303	23.145	-0.56	-2.073	-2.936	-34.326	17.238	-0.742	0.193	13.646	31.117	-28.103
193	193	1.11744	1.986	2.64	7.204	-1.256	23.633	-0.569	-2.003	-2.049	-34.549	17.441	-0.612	0.066	13.765	30.93	-28.547
194	194	1.12326	1.975	2.718	7.175	-1.226	24.106	-0.621	-1.903	-1.004	-34.673	17.882	-0.471	-0.188	14.08	30.739	-29.075
195	195	1.12908	1.957	2.763	7.156	-1.207	24.542	-0.695	-1.771	0.157	-34.672	18.423	-0.29	-0.534	14.477	30.511	-29.599
196	196	1.1349	1.923	2.773	7.165	-1.212	24.93	-0.787	-1.611	1.401	-34.55	19.079	-0.19	-0.936	15.034	30.167	-30.085
197	197	1.14072	1.891	2.749	7.198	-1.22	25.269	-0.896	-1.422	2.707	-34.291	19.697	0.205	-1.386	15.458	29.959	-30.449
198	198	1.14654	1.866	2.687	7.265	-1.227	25.55	-1.063	-1.209	4.029	-33.889	20.304	0.664	-1.884	15.886	29.746	-30.736
199	199	1.15236	1.857	2.584	7.38	-1.228	25.751	-1.277	-0.98	5.312	-33.357	20.814	1.08	-2.366	16.308	29.404	-30.873
200	200	1.15818	1.878	2.439	7.536	-1.203	25.862	-1.523	-0.769	6.412	-32.719	20.927	1.277	-2.752	16.542	28.727	-30.748
201	201	1.164	1.936	2.26	7.727	-1.129	25.892	-1.765	-0.595	7.452	-32.012	21.022	1.493	-3.171	16.763	28.04	-30.524
