# Supplementary material for: Gait phenotypes in paediatric hereditary spastic paraplegia revealed by dynamic time warping analysis and random forests
Source: PLoS One. 2018 Mar 8;13(3):e0192345. doi: 10.1371/journal.pone.0192345 (PMC5843164; doi:10.1371/journal.pone.0192345)
Supplement: S2 Data — (ZIP) [file pone.0192345.s009.zip › Healthy/Right.SR.HEALTHY15.1.csv]

	Epoch	Time	Pelvic.obliquity	Pelvic.tilt	Pelvic rotation	Hip.abd.add	Hip.flexion	Hip.rotation	Knee.abd.add	Knee.flexion	Knee.rotation	Ankle.abd.add	Ankle.flexion	Ankle.rotation	Forefoot.abd.add	Forefoot.flexion	Forefoot.rotation
1	1	0	2.281	19.517	2.622	3.196	39.9	-2.205	0.516	-1.921	-14.858	8.158	2.711	-10.403	10.461	28.086	-24.645
2	2	0.00507	2.284	19.391	2.785	3.129	39.925	-1.982	0.541	-1.06	-14.851	8.757	2.66	-10.616	11.095	27.545	-24.505
3	3	0.01014	2.296	19.244	2.945	3.074	39.929	-1.71	0.572	-0.081	-14.922	9.556	2.163	-10.888	12.002	26.54	-24.442
4	4	0.01521	2.32	19.085	3.089	3.039	39.915	-1.4	0.622	0.962	-15.022	10.585	0.967	-11.321	13.255	24.896	-24.531
5	5	0.02028	2.363	18.928	3.209	3.04	39.891	-1.078	0.686	2.007	-15.108	11.745	-0.957	-11.939	14.756	22.599	-24.767
6	6	0.02535	2.426	18.777	3.306	3.078	39.85	-0.766	0.766	3.009	-15.137	12.704	-3.222	-12.623	16.113	19.899	-24.984
7	7	0.03042	2.517	18.633	3.377	3.158	39.795	-0.477	0.865	3.96	-15.084	13.258	-5.305	-13.23	17.046	17.19	-25.015
8	8	0.03549	2.639	18.491	3.416	3.288	39.739	-0.205	0.97	4.88	-14.962	13.524	-6.888	-13.696	17.6	14.828	-24.837
9	9	0.04056	2.788	18.35	3.406	3.476	39.709	0.072	1.067	5.792	-14.77	13.726	-7.949	-14.051	17.972	12.946	-24.511
10	10	0.04563	2.946	18.212	3.34	3.715	39.705	0.38	1.145	6.697	-14.517	13.868	-8.638	-14.344	18.188	11.411	-24.08
11	11	0.0507	3.101	18.082	3.214	3.992	39.707	0.744	1.211	7.605	-14.239	13.882	-9.187	-14.623	18.227	9.95	-23.595
12	12	0.05577	3.25	17.961	3.024	4.307	39.69	1.169	1.284	8.551	-13.904	13.888	-9.765	-15.012	18.222	8.401	-23.153
13	13	0.06084	3.389	17.841	2.766	4.658	39.622	1.642	1.377	9.549	-13.462	14.066	-10.281	-15.58	18.328	6.902	-22.822
14	14	0.06591	3.504	17.714	2.436	5.04	39.483	2.162	1.484	10.546	-12.932	14.396	-10.502	-16.247	18.52	5.717	-22.576
15	15	0.07098	3.564	17.584	2.043	5.427	39.274	2.732	1.591	11.448	-12.358	14.657	-10.322	-16.932	18.615	4.957	-22.372
16	16	0.07605	3.559	17.452	1.608	5.79	39	3.331	1.685	12.206	-11.739	14.673	-9.875	-17.646	18.477	4.476	-22.198
17	17	0.08112	3.503	17.32	1.167	6.118	38.667	3.906	1.75	12.829	-11.081	14.487	-9.402	-18.403	18.157	4.052	-22.079
18	18	0.08619	3.421	17.184	0.75	6.403	38.289	4.393	1.794	13.365	-10.423	14.246	-8.993	-19.146	17.811	3.614	-22.029
19	19	0.09126	3.334	17.056	0.374	6.646	37.888	4.745	1.82	13.851	-9.791	14.024	-8.539	-19.767	17.518	3.257	-22.001
20	20	0.09633	3.254	16.943	0.039	6.859	37.477	4.962	1.832	14.287	-9.193	13.765	-7.962	-20.231	17.23	3.031	-21.955
21	21	0.1014	3.182	16.831	-0.264	7.044	37.031	5.069	1.834	14.642	-8.627	13.444	-7.338	-20.567	16.922	2.872	-21.897
22	22	0.10647	3.117	16.705	-0.541	7.222	36.534	5.062	1.786	14.909	-8.097	13.123	-6.729	-20.752	16.634	2.748	-21.817
23	23	0.11154	3.051	16.564	-0.786	7.371	35.987	4.95	1.703	15.09	-7.647	12.795	-6.15	-20.755	16.358	2.642	-21.718
24	24	0.11661	2.988	16.425	-0.984	7.481	35.408	4.756	1.618	15.187	-7.309	12.442	-5.586	-20.6	16.085	2.561	-21.623
25	25	0.12168	2.921	16.308	-1.132	7.547	34.826	4.496	1.523	15.214	-7.088	12.157	-5.087	-20.307	15.889	2.479	-21.543
26	26	0.12675	2.83	16.209	-1.243	7.555	34.233	4.219	1.432	15.167	-7.023	11.965	-4.666	-19.855	15.787	2.402	-21.474
27	27	0.13182	2.709	16.132	-1.335	7.51	33.635	3.968	1.353	15.048	-7.083	11.859	-4.296	-19.314	15.764	2.351	-21.431
28	28	0.13689	2.561	16.072	-1.411	7.414	33.028	3.769	1.309	14.861	-7.221	11.741	-3.95	-18.772	15.735	2.318	-21.423
29	29	0.14196	2.403	16.036	-1.474	7.294	32.429	3.64	1.288	14.623	-7.396	11.603	-3.622	-18.263	15.68	2.29	-21.41
30	30	0.14703	2.241	16.022	-1.525	7.158	31.847	3.595	1.295	14.364	-7.547	11.381	-3.295	-17.856	15.535	2.239	-21.379
31	31	0.1521	2.072	16.034	-1.578	7.016	31.291	3.619	1.314	14.103	-7.673	11.146	-2.971	-17.522	15.366	2.178	-21.329
32	32	0.15717	1.893	16.073	-1.635	6.865	30.772	3.682	1.337	13.851	-7.775	10.946	-2.64	-17.244	15.218	2.137	-21.28
33	33	0.16224	1.707	16.131	-1.695	6.707	30.275	3.794	1.376	13.599	-7.849	10.704	-2.332	-17.051	15.029	2.062	-21.239
34	34	0.16731	1.52	16.205	-1.761	6.556	29.802	3.939	1.41	13.359	-7.867	10.547	-2.05	-16.947	14.91	1.988	-21.205
35	35	0.17238	1.33	16.292	-1.828	6.405	29.35	4.086	1.436	13.139	-7.811	10.531	-1.788	-16.93	14.913	1.933	-21.192
36	36	0.17745	1.136	16.396	-1.897	6.25	28.922	4.235	1.461	12.934	-7.686	10.534	-1.514	-16.982	14.929	1.89	-21.178
37	37	0.18252	0.938	16.509	-1.961	6.087	28.509	4.375	1.489	12.734	-7.484	10.496	-1.22	-17.113	14.909	1.853	-21.168
38	38	0.18759	0.737	16.638	-2.017	5.919	28.123	4.483	1.516	12.541	-7.238	10.312	-0.904	-17.262	14.758	1.786	-21.143
39	39	0.19266	0.531	16.786	-2.073	5.747	27.772	4.557	1.537	12.365	-6.962	10.001	-0.552	-17.405	14.491	1.707	-21.105
40	40	0.19773	0.331	16.949	-2.126	5.58	27.452	4.577	1.553	12.207	-6.654	9.752	-0.198	-17.555	14.287	1.653	-21.095
41	41	0.2028	0.136	17.115	-2.173	5.417	27.158	4.523	1.555	12.084	-6.331	9.549	0.158	-17.687	14.124	1.613	-21.116
42	42	0.20787	-0.04	17.273	-2.216	5.268	26.876	4.407	1.545	11.992	-6.058	9.463	0.463	-17.735	14.07	1.555	-21.155
43	43	0.21294	-0.192	17.428	-2.262	5.15	26.608	4.252	1.529	11.93	-5.864	9.394	0.756	-17.702	14.036	1.483	-21.219
44	44	0.21801	-0.333	17.576	-2.315	5.046	26.341	4.055	1.507	11.886	-5.716	9.347	1.078	-17.587	14.021	1.439	-21.293
45	45	0.22308	-0.473	17.714	-2.366	4.938	26.075	3.801	1.482	11.856	-5.59	9.214	1.425	-17.396	13.925	1.387	-21.36
46	46	0.22815	-0.609	17.838	-2.415	4.839	25.811	3.494	1.452	11.847	-5.489	8.948	1.754	-17.146	13.711	1.262	-21.425
47	47	0.23322	-0.733	17.951	-2.463	4.745	25.548	3.137	1.417	11.858	-5.419	8.796	2.085	-16.828	13.596	1.175	-21.504
48	48	0.23829	-0.843	18.05	-2.51	4.66	25.279	2.753	1.381	11.879	-5.358	8.678	2.404	-16.482	13.509	1.085	-21.587
49	49	0.24336	-0.955	18.135	-2.547	4.573	24.998	2.358	1.334	11.901	-5.298	8.601	2.749	-16.165	13.447	1.042	-21.707
50	50	0.24843	-1.069	18.198	-2.579	4.482	24.702	1.954	1.284	11.93	-5.213	8.514	3.089	-15.881	13.37	0.99	-21.836
51	51	0.2535	-1.182	18.246	-2.616	4.389	24.398	1.558	1.247	11.976	-5.122	8.311	3.43	-15.598	13.191	0.883	-21.945
52	52	0.25857	-1.298	18.28	-2.659	4.299	24.082	1.187	1.202	12.025	-5.035	8.197	3.772	-15.338	13.083	0.808	-22.068
53	53	0.26364	-1.414	18.308	-2.709	4.214	23.757	0.858	1.157	12.075	-4.915	8.086	4.135	-15.173	12.973	0.755	-22.219
54	54	0.26871	-1.536	18.324	-2.756	4.118	23.411	0.571	1.115	12.108	-4.757	8.017	4.517	-15.075	12.895	0.74	-22.364
55	55	0.27378	-1.65	18.326	-2.798	4.03	23.039	0.315	1.069	12.129	-4.588	7.976	4.897	-15.006	12.837	0.732	-22.487
56	56	0.27885	-1.745	18.33	-2.838	3.958	22.66	0.106	1.041	12.137	-4.421	7.85	5.265	-14.988	12.713	0.681	-22.601
57	57	0.28392	-1.824	18.333	-2.874	3.898	22.263	-0.046	1.026	12.125	-4.24	7.675	5.655	-15.033	12.544	0.631	-22.698
58	58	0.28899	-1.885	18.342	-2.909	3.858	21.859	-0.153	1.017	12.101	-4.054	7.48	6.054	-15.13	12.361	0.581	-22.788
59	59	0.29406	-1.937	18.347	-2.931	3.816	21.438	-0.227	1.026	12.061	-3.886	7.257	6.412	-15.249	12.166	0.48	-22.87
60	60	0.29913	-1.979	18.359	-2.944	3.775	21.014	-0.262	1.048	12.005	-3.756	7.06	6.73	-15.369	11.999	0.353	-22.939
61	61	0.3042	-2.003	18.383	-2.95	3.75	20.588	-0.26	1.072	11.915	-3.68	6.928	7.025	-15.477	11.885	0.244	-23.004
62	62	0.30927	-2.018	18.42	-2.949	3.737	20.162	-0.229	1.091	11.803	-3.616	6.818	7.312	-15.619	11.789	0.147	-23.082
63	63	0.31434	-2.02	18.473	-2.947	3.736	19.745	-0.194	1.11	11.682	-3.551	6.716	7.593	-15.76	11.702	0.047	-23.145
64	64	0.31941	-2.015	18.539	-2.936	3.737	19.334	-0.167	1.135	11.556	-3.502	6.634	7.875	-15.864	11.634	-0.047	-23.19
65	65	0.32448	-2	18.615	-2.919	3.743	18.927	-0.135	1.166	11.418	-3.478	6.522	8.159	-15.949	11.541	-0.15	-23.226
66	66	0.32955	-1.982	18.699	-2.896	3.746	18.524	-0.105	1.206	11.277	-3.457	6.36	8.452	-16.046	11.404	-0.26	-23.272
67	67	0.33462	-1.966	18.793	-2.868	3.747	18.132	-0.083	1.241	11.133	-3.448	6.214	8.733	-16.121	11.275	-0.377	-23.311
68	68	0.33969	-1.947	18.901	-2.836	3.746	17.753	-0.068	1.279	10.988	-3.45	6.092	9.012	-16.176	11.167	-0.485	-23.347
69	69	0.34476	-1.931	19.017	-2.795	3.739	17.384	-0.07	1.313	10.851	-3.448	5.993	9.277	-16.227	11.08	-0.604	-23.383
70	70	0.34983	-1.917	19.138	-2.748	3.731	17.029	-0.095	1.334	10.73	-3.441	5.962	9.542	-16.264	11.045	-0.706	-23.419
71	71	0.3549	-1.897	19.264	-2.705	3.731	16.686	-0.14	1.349	10.626	-3.425	5.969	9.791	-16.3	11.043	-0.817	-23.467
72	72	0.35997	-1.862	19.39	-2.67	3.748	16.345	-0.206	1.355	10.536	-3.391	5.994	10.034	-16.338	11.055	-0.936	-23.523
73	73	0.36504	-1.821	19.512	-2.639	3.767	16.001	-0.283	1.362	10.455	-3.361	6.024	10.253	-16.355	11.069	-1.084	-23.571
74	74	0.37011	-1.782	19.629	-2.611	3.782	15.652	-0.351	1.379	10.376	-3.343	5.962	10.476	-16.343	11.002	-1.272	-23.593
75	75	0.37518	-1.734	19.744	-2.598	3.812	15.299	-0.411	1.388	10.301	-3.323	5.867	10.715	-16.318	10.901	-1.462	-23.598
76	76	0.38025	-1.671	19.852	-2.605	3.866	14.942	-0.463	1.386	10.234	-3.308	5.832	10.974	-16.281	10.842	-1.614	-23.611
77	77	0.38532	-1.597	19.956	-2.622	3.93	14.587	-0.515	1.384	10.189	-3.31	5.847	11.239	-16.227	10.823	-1.752	-23.63
78	78	0.39039	-1.529	20.047	-2.642	3.987	14.234	-0.575	1.375	10.177	-3.298	5.902	11.458	-16.185	10.842	-1.939	-23.657
79	79	0.39546	-1.471	20.12	-2.662	4.028	13.879	-0.653	1.368	10.201	-3.266	5.941	11.638	-16.143	10.851	-2.19	-23.679
80	80	0.40053	-1.412	20.175	-2.691	4.063	13.518	-0.733	1.373	10.251	-3.234	5.955	11.808	-16.1	10.843	-2.475	-23.706
81	81	0.4056	-1.347	20.217	-2.732	4.108	13.152	-0.807	1.382	10.327	-3.194	5.901	12.01	-16.056	10.777	-2.771	-23.728
82	82	0.41067	-1.276	20.238	-2.79	4.161	12.772	-0.867	1.393	10.425	-3.159	5.796	12.233	-15.997	10.664	-3.081	-23.737
83	83	0.41574	-1.197	20.237	-2.868	4.229	12.371	-0.904	1.397	10.53	-3.15	5.731	12.445	-15.931	10.58	-3.391	-23.761
84	84	0.42081	-1.107	20.217	-2.961	4.32	11.949	-0.932	1.386	10.643	-3.148	5.657	12.66	-15.873	10.483	-3.709	-23.799
85	85	0.42588	-1.004	20.181	-3.059	4.425	11.514	-0.969	1.368	10.774	-3.144	5.588	12.878	-15.836	10.386	-4.035	-23.867
86	86	0.43095	-0.888	20.128	-3.164	4.536	11.069	-1.018	1.362	10.937	-3.147	5.609	13.057	-15.811	10.378	-4.38	-23.976
87	87	0.43602	-0.747	20.062	-3.278	4.673	10.621	-1.072	1.363	11.139	-3.16	5.655	13.172	-15.8	10.411	-4.803	-24.117
88	88	0.44109	-0.576	19.988	-3.401	4.846	10.175	-1.131	1.362	11.379	-3.177	5.676	13.248	-15.788	10.431	-5.301	-24.263
89	89	0.44616	-0.388	19.907	-3.525	5.032	9.735	-1.196	1.365	11.657	-3.198	5.69	13.354	-15.764	10.445	-5.795	-24.404
90	90	0.45123	-0.204	19.82	-3.651	5.211	9.3	-1.261	1.365	11.967	-3.211	5.662	13.495	-15.728	10.417	-6.292	-24.53
91	91	0.4563	-0.038	19.714	-3.785	5.369	8.867	-1.331	1.35	12.316	-3.217	5.645	13.629	-15.664	10.387	-6.815	-24.63
92	92	0.46137	0.112	19.59	-3.933	5.504	8.434	-1.383	1.323	12.706	-3.242	5.693	13.696	-15.565	10.41	-7.4	-24.709
93	93	0.46644	0.242	19.457	-4.091	5.607	8.018	-1.409	1.29	13.149	-3.275	5.857	13.684	-15.449	10.538	-8.048	-24.76
94	94	0.47151	0.354	19.324	-4.249	5.675	7.629	-1.424	1.27	13.663	-3.287	5.952	13.617	-15.304	10.625	-8.827	-24.743
95	95	0.47658	0.44	19.193	-4.392	5.686	7.272	-1.435	1.281	14.256	-3.26	6.051	13.509	-15.163	10.743	-9.7	-24.675
96	96	0.48165	0.499	19.062	-4.504	5.64	6.945	-1.454	1.323	14.924	-3.184	6.136	13.375	-15.033	10.882	-10.657	-24.552
97	97	0.48672	0.544	18.942	-4.614	5.575	6.661	-1.45	1.358	15.66	-3.086	6.048	13.212	-14.887	10.868	-11.76	-24.345
98	98	0.49179	0.585	18.83	-4.719	5.502	6.412	-1.406	1.395	16.457	-2.977	5.872	13.014	-14.732	10.787	-12.975	-24.06
99	99	0.49686	0.634	18.731	-4.834	5.43	6.198	-1.306	1.445	17.315	-2.85	5.799	12.79	-14.59	10.816	-14.215	-23.729
100	100	0.50193	0.677	18.638	-4.936	5.334	6.006	-1.18	1.495	18.199	-2.752	6.214	12.488	-14.432	11.277	-15.355	-23.403
101	101	0.507	0.718	18.566	-5.03	5.224	5.842	-1.013	1.56	19.084	-2.701	6.962	12.111	-14.272	12.042	-16.437	-23.098
102	102	0.51207	0.752	18.492	-5.103	5.097	5.694	-0.829	1.647	19.996	-2.663	7.611	11.652	-14.128	12.733	-17.662	-22.779
103	103	0.51714	0.785	18.419	-5.173	4.982	5.559	-0.638	1.737	20.939	-2.615	7.551	11.12	-13.981	12.792	-19.264	-22.367
104	104	0.52221	0.812	18.337	-5.227	4.861	5.438	-0.448	1.866	21.935	-2.542	6.358	10.57	-13.849	11.841	-21.349	-21.848
105	105	0.52728	0.824	18.254	-5.263	4.723	5.34	-0.262	2.031	22.994	-2.461	5.138	10.052	-13.754	10.88	-23.435	-21.359
106	106	0.53235	0.8	18.163	-5.26	4.557	5.286	-0.104	2.198	24.15	-2.41	3.998	9.539	-13.666	9.982	-25.517	-20.908
107	107	0.53742	0.72	18.056	-5.212	4.336	5.29	0.028	2.308	25.377	-2.389	3.775	8.922	-13.588	9.88	-27.375	-20.517
108	108	0.54249	0.568	17.931	-5.109	4.028	5.353	0.129	2.44	26.703	-2.362	3.622	8.222	-13.537	9.848	-29.325	-20.131
109	109	0.54756	0.335	17.78	-4.946	3.622	5.444	0.194	2.6	28.086	-2.36	3.547	7.483	-13.531	9.886	-31.291	-19.812
110	110	0.55263	0.023	17.607	-4.706	3.129	5.557	0.215	2.769	29.513	-2.377	3.603	6.749	-13.582	10.027	-33.219	-19.559
111	111	0.5577	-0.334	17.432	-4.379	2.58	5.712	0.178	2.965	31.012	-2.349	3.653	6.019	-13.735	10.166	-35.173	-19.354
112	112	0.56277	-0.711	17.278	-3.96	2.003	5.928	0.049	3.161	32.547	-2.275	3.832	5.19	-13.98	10.422	-37.177	-19.203
113	113	0.56784	-1.076	17.135	-3.466	1.425	6.174	-0.138	3.38	34.084	-2.203	4.039	4.301	-14.288	10.7	-39.208	-19.115
114	114	0.57291	-1.416	16.994	-2.91	0.85	6.424	-0.382	3.624	35.609	-2.171	4.327	3.298	-14.586	11.051	-41.302	-19.066
115	115	0.57798	-1.71	16.857	-2.318	0.326	6.689	-0.679	3.847	37.148	-2.224	4.805	2.165	-14.87	11.564	-43.453	-19.105
116	116	0.58305	-1.941	16.747	-1.721	-0.126	7.001	-1.011	4.048	38.675	-2.393	5.332	0.829	-15.09	12.121	-45.74	-19.202
117	117	0.58812	-2.114	16.658	-1.129	-0.523	7.358	-1.406	4.206	40.149	-2.611	5.727	-0.674	-15.231	12.555	-48.144	-19.309
118	118	0.59319	-2.227	16.596	-0.566	-0.86	7.768	-1.847	4.316	41.546	-2.871	5.986	-2.303	-15.299	12.871	-50.606	-19.424
119	119	0.59826	-2.291	16.536	-0.052	-1.139	8.207	-2.325	4.342	42.855	-3.181	6.269	-4.025	-15.29	13.209	-53.023	-19.571
120	120	0.60333	-2.3	16.486	0.378	-1.341	8.694	-2.837	4.263	44.093	-3.498	6.414	-5.783	-15.189	13.428	-55.405	-19.695
121	121	0.6084	-2.266	16.42	0.718	-1.484	9.219	-3.372	4.089	45.293	-3.83	6.436	-7.471	-14.985	13.551	-57.665	-19.8
122	122	0.61347	-2.185	16.357	0.945	-1.549	9.807	-3.885	3.824	46.47	-4.216	6.374	-9.01	-14.666	13.613	-59.716	-19.898
123	123	0.61854	-2.066	16.292	1.046	-1.529	10.453	-4.349	3.477	47.651	-4.64	6.21	-10.32	-14.251	13.595	-61.522	-19.974
124	124	0.62361	-1.923	16.233	1.029	-1.448	11.144	-4.757	3.067	48.828	-5.04	6.048	-11.393	-13.86	13.581	-63.045	-20.092
125	125	0.62868	-1.78	16.16	0.938	-1.337	11.836	-5.101	2.644	49.995	-5.396	5.97	-12.307	-13.576	13.644	-64.352	-20.28
126	126	0.63375	-1.634	16.063	0.784	-1.195	12.528	-5.375	2.225	51.159	-5.704	5.847	-13.147	-13.431	13.664	-65.575	-20.53
127	127	0.63882	-1.476	15.943	0.575	-1.01	13.217	-5.561	1.827	52.297	-5.946	5.675	-14.025	-13.467	13.634	-66.807	-20.836
128	128	0.64389	-1.289	15.816	0.308	-0.748	13.908	-5.615	1.488	53.374	-6.151	5.533	-14.896	-13.743	13.617	-67.952	-21.263
129	129	0.64896	-1.062	15.692	0.01	-0.409	14.599	-5.56	1.215	54.372	-6.356	5.472	-15.624	-14.159	13.644	-68.849	-21.779
130	130	0.65403	-0.803	15.564	-0.281	-0.019	15.261	-5.43	1.026	55.287	-6.554	5.414	-16.012	-14.665	13.621	-69.341	-22.356
131	131	0.6591	-0.518	15.431	-0.556	0.405	15.884	-5.232	0.93	56.104	-6.745	5.354	-16.006	-15.204	13.537	-69.376	-22.959
132	132	0.66417	-0.219	15.297	-0.797	0.845	16.471	-4.994	0.913	56.82	-6.935	5.254	-15.648	-15.783	13.366	-69.005	-23.603
133	133	0.66924	0.089	15.174	-1.013	1.298	17.042	-4.718	0.966	57.44	-7.148	5.145	-15.057	-16.349	13.156	-68.337	-24.249
134	134	0.67431	0.379	15.049	-1.189	1.721	17.582	-4.409	1.091	57.951	-7.411	5.012	-14.317	-16.839	12.913	-67.453	-24.864
135	135	0.67938	0.625	14.91	-1.33	2.08	18.086	-4.081	1.264	58.361	-7.705	4.785	-13.466	-17.224	12.575	-66.426	-25.403
136	136	0.68445	0.809	14.755	-1.443	2.363	18.575	-3.77	1.428	58.695	-8.011	4.466	-12.489	-17.497	12.131	-65.247	-25.871
137	137	0.68952	0.925	14.617	-1.528	2.566	19.093	-3.474	1.574	58.975	-8.338	4.129	-11.417	-17.643	11.641	-63.925	-26.259
138	138	0.69459	0.98	14.525	-1.575	2.689	19.671	-3.196	1.703	59.2	-8.699	3.864	-10.332	-17.659	11.195	-62.498	-26.577
139	139	0.69966	1.003	14.488	-1.592	2.762	20.32	-2.956	1.808	59.364	-9.074	3.622	-9.328	-17.559	10.766	-61.072	-26.805
140	140	0.70473	1.031	14.496	-1.595	2.834	21.037	-2.753	1.886	59.483	-9.421	3.379	-8.422	-17.411	10.33	-59.685	-26.956
141	141	0.7098	1.079	14.539	-1.601	2.931	21.805	-2.564	1.944	59.554	-9.747	3.151	-7.598	-17.216	9.899	-58.315	-27.032
142	142	0.71487	1.141	14.609	-1.611	3.048	22.604	-2.353	2.012	59.571	-10.067	3.017	-6.837	-16.988	9.546	-56.911	-27.053
143	143	0.71994	1.203	14.701	-1.631	3.17	23.42	-2.098	2.103	59.516	-10.361	2.9	-6.127	-16.746	9.2	-55.488	-27.008
144	144	0.72501	1.255	14.812	-1.66	3.28	24.252	-1.807	2.215	59.397	-10.585	2.733	-5.443	-16.526	8.799	-54.058	-26.901
145	145	0.73008	1.294	14.937	-1.698	3.378	25.092	-1.478	2.354	59.211	-10.742	2.525	-4.778	-16.347	8.36	-52.606	-26.751
146	146	0.73515	1.322	15.071	-1.741	3.464	25.929	-1.104	2.525	58.955	-10.865	2.382	-4.124	-16.203	7.977	-51.079	-26.588
147	147	0.74022	1.343	15.212	-1.79	3.544	26.759	-0.675	2.735	58.636	-10.963	2.344	-3.499	-16.122	7.689	-49.484	-26.44
148	148	0.74529	1.36	15.357	-1.85	3.619	27.589	-0.202	2.98	58.276	-11.019	2.302	-2.906	-16.115	7.409	-47.887	-26.303
149	149	0.75036	1.37	15.5	-1.925	3.692	28.418	0.306	3.252	57.878	-11.023	2.165	-2.362	-16.174	7.063	-46.341	-26.156
150	150	0.75543	1.373	15.638	-2.021	3.766	29.234	0.851	3.541	57.434	-10.998	1.992	-1.846	-16.29	6.697	-44.801	-26.019
151	151	0.7605	1.373	15.77	-2.126	3.845	30.029	1.413	3.831	56.947	-10.961	1.867	-1.335	-16.468	6.379	-43.214	-25.92
152	152	0.76557	1.369	15.894	-2.23	3.92	30.804	1.959	4.097	56.421	-10.927	1.817	-0.857	-16.674	6.134	-41.599	-25.857
153	153	0.77064	1.363	16.008	-2.344	3.996	31.56	2.462	4.313	55.855	-10.911	1.809	-0.448	-16.856	5.936	-40	-25.807
154	154	0.77571	1.354	16.114	-2.464	4.071	32.298	2.91	4.472	55.242	-10.917	1.797	-0.11	-17.009	5.748	-38.432	-25.772
155	155	0.78078	1.349	16.214	-2.579	4.155	33.019	3.302	4.571	54.582	-10.972	1.82	0.185	-17.13	5.589	-36.852	-25.768
156	156	0.78585	1.355	16.31	-2.676	4.247	33.724	3.618	4.596	53.882	-11.087	1.946	0.457	-17.187	5.507	-35.219	-25.782
157	157	0.79092	1.373	16.401	-2.756	4.343	34.413	3.84	4.55	53.152	-11.242	2.129	0.718	-17.162	5.473	-33.551	-25.789
158	158	0.79599	1.405	16.481	-2.816	4.436	35.075	3.953	4.436	52.386	-11.43	2.38	0.967	-17.053	5.503	-31.843	-25.795
159	159	0.80106	1.444	16.545	-2.842	4.508	35.706	3.951	4.25	51.589	-11.661	2.749	1.198	-16.863	5.629	-30.082	-25.819
160	160	0.80613	1.485	16.596	-2.859	4.581	36.313	3.879	3.995	50.767	-11.964	3.179	1.375	-16.543	5.802	-28.332	-25.819
161	161	0.8112	1.515	16.634	-2.873	4.643	36.888	3.768	3.698	49.896	-12.336	3.706	1.489	-16.106	6.065	-26.573	-25.798
162	162	0.81627	1.515	16.656	-2.87	4.659	37.423	3.619	3.374	48.966	-12.719	4.389	1.562	-15.623	6.472	-24.752	-25.786
163	163	0.82134	1.479	16.662	-2.833	4.601	37.911	3.434	3.05	47.98	-13.028	5.095	1.652	-15.188	6.907	-22.88	-25.794
164	164	0.82641	1.429	16.659	-2.781	4.513	38.358	3.233	2.741	46.952	-13.283	5.82	1.746	-14.783	7.378	-20.987	-25.803
165	165	0.83148	1.391	16.659	-2.743	4.449	38.768	3.032	2.432	45.855	-13.523	6.639	1.824	-14.39	7.941	-19.041	-25.818
166	166	0.83655	1.366	16.662	-2.712	4.398	39.143	2.82	2.128	44.692	-13.706	7.49	1.912	-14.028	8.543	-17.044	-25.825
167	167	0.84162	1.34	16.67	-2.662	4.322	39.487	2.605	1.861	43.454	-13.822	8.328	2.058	-13.729	9.142	-14.96	-25.841
168	168	0.84669	1.305	16.676	-2.594	4.213	39.797	2.417	1.642	42.16	-13.887	9.235	2.225	-13.481	9.812	-12.803	-25.856
169	169	0.85176	1.263	16.684	-2.516	4.076	40.082	2.248	1.471	40.816	-13.89	10.134	2.367	-13.27	10.5	-10.659	-25.848
170	170	0.85683	1.221	16.699	-2.46	3.955	40.344	2.12	1.335	39.424	-13.843	10.911	2.453	-13.079	11.116	-8.612	-25.788
171	171	0.8619	1.183	16.721	-2.417	3.846	40.573	2.01	1.228	37.971	-13.704	11.576	2.511	-12.967	11.664	-6.624	-25.707
172	172	0.86697	1.151	16.749	-2.37	3.735	40.766	1.9	1.137	36.444	-13.491	12.177	2.51	-12.916	12.177	-4.696	-25.608
173	173	0.87204	1.124	16.778	-2.313	3.618	40.924	1.787	1.07	34.842	-13.281	12.681	2.446	-12.851	12.633	-2.838	-25.492
174	174	0.87711	1.097	16.817	-2.248	3.503	41.065	1.66	1.003	33.18	-13.101	13.1	2.26	-12.74	13.044	-1.108	-25.358
175	175	0.88218	1.059	16.862	-2.179	3.385	41.185	1.531	0.924	31.485	-12.898	13.425	2.033	-12.636	13.376	0.543	-25.201
176	176	0.88725	1.017	16.922	-2.109	3.268	41.302	1.378	0.84	29.78	-12.675	13.64	1.823	-12.517	13.609	2.149	-25.022
177	177	0.89232	0.982	16.991	-2.035	3.159	41.403	1.199	0.751	28.035	-12.449	13.779	1.63	-12.394	13.77	3.755	-24.846
178	178	0.89739	0.96	17.067	-1.957	3.064	41.479	0.994	0.658	26.233	-12.237	13.765	1.399	-12.239	13.801	5.282	-24.65
179	179	0.90246	0.941	17.143	-1.862	2.969	41.531	0.76	0.558	24.387	-12.049	13.607	1.058	-12.058	13.719	6.661	-24.451
180	180	0.90753	0.917	17.227	-1.754	2.883	41.571	0.513	0.426	22.533	-11.899	13.471	0.64	-11.846	13.65	7.965	-24.262
181	181	0.9126	0.892	17.321	-1.653	2.805	41.609	0.267	0.29	20.689	-11.781	13.469	0.186	-11.598	13.697	9.269	-24.087
182	182	0.91767	0.864	17.424	-1.569	2.738	41.64	0.034	0.149	18.816	-11.718	13.518	-0.341	-11.297	13.796	10.536	-23.926
183	183	0.92274	0.824	17.525	-1.479	2.662	41.655	-0.224	0.004	16.925	-11.68	13.577	-0.896	-10.976	13.902	11.794	-23.803
184	184	0.92781	0.776	17.637	-1.386	2.59	41.663	-0.466	-0.148	15.029	-11.669	13.606	-1.444	-10.656	13.971	13.036	-23.696
185	185	0.93288	0.716	17.76	-1.276	2.505	41.666	-0.67	-0.293	13.174	-11.68	13.678	-1.839	-10.349	14.038	14.385	-23.588
186	186	0.93795	0.662	17.9	-1.168	2.426	41.688	-0.863	-0.42	11.402	-11.709	13.75	-2.06	-10.02	14.079	15.822	-23.466
187	187	0.94302	0.61	18.051	-1.046	2.332	41.717	-1.007	-0.496	9.697	-11.762	13.727	-2.105	-9.747	14.016	17.323	-23.359
188	188	0.94809	0.559	18.206	-0.901	2.221	41.748	-1.101	-0.53	8.052	-11.854	13.644	-2.09	-9.512	13.908	18.802	-23.26
189	189	0.95316	0.502	18.365	-0.739	2.088	41.777	-1.158	-0.538	6.447	-11.965	13.594	-2.124	-9.326	13.852	20.205	-23.185
190	190	0.95823	0.449	18.527	-0.582	1.971	41.792	-1.164	-0.551	4.869	-12.123	13.611	-2.356	-9.122	13.907	21.397	-23.099
191	191	0.9633	0.389	18.695	-0.42	1.835	41.785	-1.105	-0.541	3.297	-12.357	13.546	-2.641	-8.902	13.912	22.468	-22.998
192	192	0.96837	0.331	18.861	-0.263	1.717	41.767	-0.978	-0.534	1.805	-12.643	13.434	-2.887	-8.714	13.881	23.477	-22.912
193	193	0.97344	0.262	19.01	-0.07	1.554	41.731	-0.824	-0.504	0.424	-12.985	13.316	-2.97	-8.53	13.826	24.532	-22.837
194	194	0.97851	0.195	19.146	0.113	1.401	41.702	-0.62	-0.469	-0.777	-13.362	13.177	-2.998	-8.324	13.762	25.466	-22.727
195	195	0.98358	0.12	19.269	0.303	1.235	41.679	-0.415	-0.437	-1.808	-13.765	13.075	-2.966	-8.101	13.725	26.326	-22.625
196	196	0.98865	0.06	19.366	0.452	1.121	41.666	-0.211	-0.413	-2.633	-14.205	12.869	-2.873	-7.814	13.593	27.031	-22.505
197	197	0.99372	0.019	19.43	0.568	1.053	41.661	0.017	-0.389	-3.224	-14.695	12.546	-2.717	-7.539	13.352	27.571	-22.423
198	198	0.99879	0.009	19.46	0.651	1.056	41.671	0.215	-0.404	-3.543	-15.168	12.353	-2.548	-7.281	13.211	27.957	-22.385
199	199	1.00386	0.014	19.454	0.742	1.071	41.702	0.34	-0.426	-3.556	-15.577	12.313	-2.383	-7.061	13.204	28.154	-22.385
200	200	1.00893	0.037	19.403	0.832	1.112	41.73	0.421	-0.454	-3.298	-15.912	12.454	-2.303	-6.897	13.381	28.109	-22.406
201	201	1.014	0.073	19.313	0.921	1.165	41.754	0.459	-0.458	-2.784	-16.124	12.758	-2.276	-6.878	13.733	27.866	-22.494
