# Supplementary material for: Gait phenotypes in paediatric hereditary spastic paraplegia revealed by dynamic time warping analysis and random forests
Source: PLoS One. 2018 Mar 8;13(3):e0192345. doi: 10.1371/journal.pone.0192345 (PMC5843164; doi:10.1371/journal.pone.0192345)
Supplement: S2 Data — (ZIP) [file pone.0192345.s009.zip › Healthy/Right.SR.HEALTHY15.2.csv]

	Epoch	Time	Pelvic.obliquity	Pelvic.tilt	Pelvic rotation	Hip.abd.add	Hip.flexion	Hip.rotation	Knee.abd.add	Knee.flexion	Knee.rotation	Ankle.abd.add	Ankle.flexion	Ankle.rotation	Forefoot.abd.add	Forefoot.flexion	Forefoot.rotation
1	1	0	0.647	15.605	-2.13	1.426	37.69	-4.164	0.285	0.233	-15.096	6.994	1.295	-8.877	5.552	26.562	-29.573
2	2	0.0055	0.682	15.523	-2.012	1.481	37.742	-3.908	0.215	1.309	-14.842	7.874	1.505	-9.41	6.387	26.246	-29.533
3	3	0.011	0.718	15.443	-1.906	1.543	37.795	-3.581	0.14	2.542	-14.646	8.815	1.367	-10.048	7.376	25.487	-29.613
4	4	0.0165	0.765	15.375	-1.819	1.617	37.839	-3.135	0.099	3.829	-14.543	9.778	0.671	-10.796	8.555	24.154	-29.805
5	5	0.022	0.818	15.328	-1.759	1.702	37.861	-2.578	0.11	5.011	-14.491	10.949	-0.807	-11.77	10.122	22.283	-30.224
6	6	0.0275	0.882	15.313	-1.734	1.804	37.873	-1.959	0.167	5.949	-14.484	12.048	-2.755	-12.822	11.71	20.144	-30.728
7	7	0.033	0.973	15.326	-1.751	1.942	37.879	-1.315	0.264	6.615	-14.521	12.515	-4.478	-13.652	12.663	18.091	-30.968
8	8	0.0385	1.108	15.356	-1.812	2.143	37.89	-0.668	0.368	7.129	-14.567	12.632	-5.502	-14.136	13.112	16.592	-30.818
9	9	0.044	1.307	15.401	-1.93	2.448	37.932	0.009	0.457	7.645	-14.633	12.854	-5.962	-14.341	13.496	15.642	-30.387
10	10	0.0495	1.558	15.452	-2.117	2.841	37.998	0.749	0.561	8.23	-14.71	12.951	-6.227	-14.435	13.728	14.732	-29.792
11	11	0.055	1.842	15.505	-2.383	3.319	38.056	1.599	0.658	8.907	-14.804	12.661	-6.664	-14.552	13.629	13.351	-29.117
12	12	0.0605	2.1	15.541	-2.706	3.807	38.05	2.589	0.791	9.73	-14.866	12.637	-7.302	-14.886	13.761	11.734	-28.579
13	13	0.066	2.305	15.563	-3.078	4.266	37.993	3.622	0.976	10.713	-14.802	13.327	-7.837	-15.383	14.472	10.377	-28.2
14	14	0.0715	2.444	15.555	-3.485	4.696	37.861	4.644	1.175	11.731	-14.604	14.417	-8.031	-15.994	15.445	9.479	-27.95
15	15	0.077	2.539	15.521	-3.906	5.102	37.636	5.602	1.36	12.591	-14.352	15.44	-8.091	-16.635	16.33	8.791	-27.789
16	16	0.0825	2.617	15.48	-4.307	5.482	37.326	6.443	1.535	13.198	-14.064	15.915	-8.218	-17.299	16.763	7.972	-27.665
17	17	0.088	2.693	15.439	-4.661	5.828	36.95	7.138	1.683	13.576	-13.727	15.965	-8.484	-17.99	16.846	6.996	-27.572
18	18	0.0935	2.769	15.393	-4.952	6.13	36.531	7.65	1.796	13.826	-13.353	15.82	-8.798	-18.62	16.767	5.982	-27.491
19	19	0.099	2.835	15.323	-5.163	6.367	36.077	7.957	1.87	14.039	-12.997	15.734	-8.986	-19.104	16.738	5.155	-27.443
20	20	0.1045	2.883	15.228	-5.288	6.534	35.596	8.061	1.914	14.251	-12.678	15.737	-8.888	-19.421	16.781	4.663	-27.435
21	21	0.11	2.908	15.117	-5.317	6.608	35.109	7.929	1.939	14.47	-12.422	15.751	-8.447	-19.515	16.832	4.523	-27.454
22	22	0.1155	2.936	15.011	-5.273	6.644	34.63	7.573	1.926	14.694	-12.231	15.544	-7.837	-19.393	16.704	4.449	-27.457
23	23	0.121	2.984	14.915	-5.158	6.661	34.146	7.088	1.898	14.891	-12.143	15.292	-7.21	-19.126	16.557	4.384	-27.47
24	24	0.1265	3.063	14.844	-4.99	6.672	33.662	6.508	1.862	15.038	-12.15	15.125	-6.653	-18.739	16.509	4.316	-27.503
25	25	0.132	3.156	14.799	-4.78	6.676	33.179	5.894	1.832	15.107	-12.237	15.037	-6.188	-18.303	16.55	4.247	-27.567
26	26	0.1375	3.256	14.766	-4.55	6.681	32.678	5.314	1.793	15.063	-12.399	14.962	-5.878	-17.838	16.612	4.108	-27.622
27	27	0.143	3.359	14.743	-4.312	6.694	32.15	4.809	1.754	14.903	-12.641	14.722	-5.659	-17.353	16.53	3.871	-27.633
28	28	0.1485	3.452	14.725	-4.083	6.713	31.598	4.442	1.738	14.66	-12.965	14.377	-5.417	-16.906	16.343	3.657	-27.632
29	29	0.154	3.507	14.711	-3.881	6.717	31.04	4.212	1.754	14.405	-13.244	14.057	-5.092	-16.588	16.156	3.535	-27.63
30	30	0.1595	3.505	14.69	-3.714	6.691	30.47	4.127	1.781	14.154	-13.514	13.854	-4.728	-16.349	16.043	3.493	-27.633
31	31	0.165	3.456	14.676	-3.584	6.656	29.902	4.199	1.802	13.902	-13.788	13.8	-4.404	-16.203	16.038	3.48	-27.647
32	32	0.1705	3.36	14.66	-3.497	6.59	29.331	4.384	1.852	13.645	-14.013	13.785	-4.079	-16.163	16.064	3.491	-27.676
33	33	0.176	3.229	14.662	-3.449	6.512	28.78	4.627	1.912	13.387	-14.174	13.722	-3.782	-16.179	16.057	3.452	-27.68
34	34	0.1815	3.081	14.682	-3.44	6.437	28.25	4.892	1.963	13.133	-14.259	13.649	-3.446	-16.242	16.027	3.446	-27.669
35	35	0.187	2.921	14.722	-3.457	6.363	27.75	5.145	1.987	12.891	-14.296	13.531	-3.058	-16.286	15.934	3.465	-27.622
36	36	0.1925	2.748	14.78	-3.478	6.272	27.273	5.359	2.008	12.65	-14.271	13.364	-2.653	-16.351	15.797	3.485	-27.575
37	37	0.198	2.564	14.847	-3.502	6.163	26.804	5.531	2.03	12.394	-14.174	13.263	-2.315	-16.455	15.732	3.487	-27.551
38	38	0.2035	2.381	14.921	-3.54	6.054	26.344	5.638	2.033	12.135	-14.002	13.298	-2.06	-16.591	15.794	3.489	-27.572
39	39	0.209	2.195	15.005	-3.584	5.933	25.903	5.682	2.041	11.88	-13.828	13.243	-1.806	-16.685	15.786	3.458	-27.606
40	40	0.2145	1.995	15.095	-3.619	5.782	25.483	5.642	2.054	11.636	-13.667	13.109	-1.54	-16.703	15.711	3.407	-27.651
41	41	0.22	1.793	15.189	-3.654	5.611	25.078	5.513	2.084	11.393	-13.536	12.831	-1.26	-16.61	15.527	3.312	-27.685
42	42	0.2255	1.594	15.268	-3.71	5.459	24.666	5.325	2.081	11.155	-13.447	12.603	-1.005	-16.397	15.38	3.225	-27.721
43	43	0.231	1.401	15.339	-3.771	5.31	24.26	5.047	2.043	10.938	-13.311	12.653	-0.816	-16.166	15.464	3.209	-27.81
44	44	0.2365	1.208	15.402	-3.82	5.149	23.856	4.688	2.006	10.729	-13.171	12.743	-0.612	-15.876	15.581	3.229	-27.911
45	45	0.242	1.029	15.466	-3.863	4.994	23.46	4.261	1.972	10.519	-13.023	12.764	-0.411	-15.529	15.645	3.22	-27.994
46	46	0.2475	0.864	15.527	-3.917	4.859	23.074	3.791	1.929	10.323	-12.84	12.707	-0.196	-15.168	15.633	3.187	-28.063
47	47	0.253	0.716	15.581	-3.988	4.751	22.691	3.296	1.883	10.144	-12.611	12.589	0.022	-14.842	15.565	3.127	-28.144
48	48	0.2585	0.594	15.629	-4.074	4.681	22.311	2.804	1.838	9.979	-12.377	12.435	0.237	-14.524	15.471	3.042	-28.224
49	49	0.264	0.5	15.67	-4.175	4.65	21.93	2.307	1.778	9.826	-12.109	12.423	0.426	-14.244	15.495	3	-28.329
50	50	0.2695	0.426	15.697	-4.276	4.63	21.534	1.81	1.73	9.678	-11.784	12.449	0.623	-14.013	15.552	2.974	-28.424
51	51	0.275	0.37	15.715	-4.381	4.631	21.124	1.329	1.67	9.529	-11.419	12.464	0.864	-13.824	15.577	2.979	-28.503
52	52	0.2805	0.324	15.73	-4.497	4.65	20.712	0.881	1.612	9.387	-10.999	12.395	1.141	-13.724	15.519	2.973	-28.581
53	53	0.286	0.276	15.748	-4.623	4.666	20.304	0.501	1.586	9.253	-10.585	12.235	1.4	-13.676	15.402	2.898	-28.65
54	54	0.2915	0.212	15.77	-4.741	4.655	19.894	0.175	1.574	9.103	-10.204	12.113	1.636	-13.663	15.318	2.83	-28.735
55	55	0.297	0.144	15.801	-4.858	4.641	19.484	-0.084	1.569	8.933	-9.86	12.069	1.875	-13.702	15.293	2.816	-28.858
56	56	0.3025	0.088	15.847	-4.981	4.643	19.081	-0.267	1.571	8.743	-9.61	12.024	2.126	-13.731	15.259	2.825	-28.992
57	57	0.308	0.042	15.912	-5.106	4.657	18.694	-0.395	1.578	8.544	-9.475	11.952	2.369	-13.678	15.199	2.814	-29.097
58	58	0.3135	0.003	16.004	-5.224	4.669	18.335	-0.493	1.605	8.345	-9.393	11.829	2.596	-13.583	15.104	2.753	-29.167
59	59	0.319	-0.034	16.119	-5.34	4.681	17.993	-0.534	1.644	8.136	-9.371	11.704	2.838	-13.483	15.003	2.711	-29.236
60	60	0.3245	-0.071	16.251	-5.461	4.708	17.667	-0.534	1.656	7.918	-9.394	11.701	3.062	-13.393	14.988	2.721	-29.335
61	61	0.33	-0.111	16.393	-5.59	4.732	17.354	-0.502	1.69	7.702	-9.425	11.629	3.251	-13.33	14.936	2.665	-29.438
62	62	0.3355	-0.141	16.553	-5.714	4.756	17.059	-0.457	1.743	7.488	-9.492	11.625	3.393	-13.249	14.963	2.596	-29.545
63	63	0.341	-0.165	16.725	-5.836	4.792	16.78	-0.42	1.769	7.281	-9.599	11.697	3.551	-13.127	15.028	2.576	-29.662
64	64	0.3465	-0.187	16.902	-5.952	4.836	16.507	-0.388	1.787	7.076	-9.709	11.676	3.773	-12.974	14.995	2.563	-29.74
65	65	0.352	-0.21	17.078	-6.06	4.874	16.232	-0.366	1.809	6.874	-9.782	11.546	4.038	-12.824	14.861	2.526	-29.773
66	66	0.3575	-0.217	17.252	-6.166	4.924	15.961	-0.365	1.832	6.7	-9.808	11.41	4.317	-12.71	14.723	2.481	-29.811
67	67	0.363	-0.198	17.428	-6.279	5.009	15.7	-0.381	1.844	6.568	-9.771	11.282	4.588	-12.651	14.597	2.403	-29.855
68	68	0.3685	-0.159	17.601	-6.401	5.117	15.446	-0.409	1.847	6.473	-9.663	11.25	4.815	-12.669	14.568	2.312	-29.929
69	69	0.374	-0.118	17.766	-6.523	5.224	15.191	-0.474	1.851	6.398	-9.487	11.233	5.031	-12.737	14.558	2.21	-30.024
70	70	0.3795	-0.08	17.921	-6.639	5.319	14.922	-0.535	1.861	6.32	-9.333	11.202	5.268	-12.797	14.528	2.122	-30.125
71	71	0.385	-0.032	18.064	-6.746	5.421	14.639	-0.591	1.862	6.247	-9.204	11.195	5.525	-12.827	14.507	2.054	-30.209
72	72	0.3905	0.027	18.198	-6.84	5.531	14.353	-0.672	1.864	6.194	-9.059	11.092	5.819	-12.843	14.399	1.953	-30.26
73	73	0.396	0.103	18.324	-6.923	5.657	14.065	-0.757	1.857	6.165	-8.901	10.972	6.142	-12.885	14.266	1.855	-30.313
74	74	0.4015	0.19	18.447	-7	5.788	13.786	-0.838	1.858	6.166	-8.742	10.778	6.51	-12.962	14.061	1.749	-30.381
75	75	0.407	0.283	18.564	-7.077	5.917	13.515	-0.927	1.871	6.199	-8.585	10.628	6.857	-13.057	13.908	1.634	-30.482
76	76	0.4125	0.378	18.687	-7.147	6.04	13.26	-1.016	1.892	6.259	-8.425	10.496	7.192	-13.149	13.778	1.498	-30.57
77	77	0.418	0.474	18.813	-7.222	6.164	13.019	-1.095	1.912	6.351	-8.279	10.342	7.536	-13.226	13.627	1.337	-30.649
78	78	0.4235	0.573	18.943	-7.305	6.301	12.79	-1.159	1.921	6.465	-8.177	10.138	7.9	-13.264	13.422	1.151	-30.715
79	79	0.429	0.662	19.071	-7.391	6.429	12.562	-1.185	1.916	6.575	-8.123	9.993	8.254	-13.275	13.253	0.989	-30.774
80	80	0.4345	0.747	19.206	-7.473	6.552	12.35	-1.205	1.918	6.706	-8.045	9.812	8.606	-13.32	13.064	0.792	-30.831
81	81	0.44	0.82	19.345	-7.55	6.654	12.159	-1.236	1.933	6.882	-7.946	9.589	8.949	-13.39	12.855	0.541	-30.894
82	82	0.4455	0.897	19.494	-7.637	6.767	11.999	-1.259	1.922	7.104	-7.848	9.559	9.291	-13.457	12.796	0.363	-30.971
83	83	0.451	0.954	19.633	-7.717	6.845	11.843	-1.288	1.943	7.358	-7.74	9.316	9.67	-13.528	12.569	0.091	-31.027
84	84	0.4565	0.997	19.764	-7.804	6.912	11.689	-1.303	1.959	7.635	-7.614	9.087	10.077	-13.613	12.348	-0.163	-31.076
85	85	0.462	1.025	19.886	-7.883	6.959	11.522	-1.323	1.959	7.909	-7.489	8.895	10.492	-13.688	12.143	-0.396	-31.119
86	86	0.4675	1.057	20.009	-7.964	7.012	11.357	-1.335	1.953	8.187	-7.372	8.677	10.884	-13.77	11.918	-0.666	-31.162
87	87	0.473	1.091	20.123	-8.043	7.066	11.187	-1.336	1.944	8.47	-7.252	8.46	11.207	-13.869	11.715	-1.005	-31.207
88	88	0.4785	1.114	20.222	-8.109	7.096	11.005	-1.34	1.937	8.764	-7.12	8.331	11.478	-13.978	11.603	-1.359	-31.246
89	89	0.484	1.129	20.303	-8.163	7.113	10.798	-1.358	1.928	9.052	-6.979	8.144	11.758	-14.084	11.44	-1.74	-31.274
90	90	0.4895	1.138	20.38	-8.193	7.112	10.585	-1.414	1.919	9.341	-6.835	7.864	12.066	-14.14	11.186	-2.153	-31.256
91	91	0.495	1.155	20.45	-8.218	7.118	10.366	-1.484	1.882	9.634	-6.697	7.685	12.341	-14.15	11.008	-2.558	-31.205
92	92	0.5005	1.162	20.498	-8.228	7.103	10.119	-1.534	1.851	9.934	-6.583	7.527	12.562	-14.158	10.865	-3.022	-31.143
93	93	0.506	1.168	20.533	-8.23	7.087	9.851	-1.578	1.81	10.222	-6.495	7.352	12.755	-14.133	10.705	-3.524	-31.057
94	94	0.5115	1.169	20.563	-8.211	7.049	9.577	-1.636	1.771	10.509	-6.439	7.324	12.855	-14.1	10.679	-4.043	-30.995
95	95	0.517	1.171	20.594	-8.175	7.007	9.309	-1.681	1.738	10.81	-6.414	7.284	12.873	-14.062	10.667	-4.66	-30.923
96	96	0.5225	1.176	20.623	-8.141	6.968	9.037	-1.716	1.696	11.123	-6.402	7.305	12.815	-14.013	10.72	-5.334	-30.839
97	97	0.528	1.192	20.653	-8.117	6.94	8.755	-1.734	1.646	11.43	-6.418	7.423	12.736	-13.943	10.849	-5.986	-30.762
98	98	0.5335	1.211	20.682	-8.102	6.911	8.463	-1.73	1.598	11.73	-6.472	7.568	12.631	-13.847	10.997	-6.654	-30.681
99	99	0.539	1.222	20.708	-8.086	6.861	8.178	-1.721	1.561	12.052	-6.517	7.705	12.492	-13.733	11.152	-7.375	-30.566
100	100	0.5445	1.222	20.725	-8.068	6.79	7.897	-1.716	1.524	12.418	-6.518	7.914	12.345	-13.67	11.378	-8.095	-30.467
101	101	0.55	1.207	20.734	-8.052	6.699	7.624	-1.677	1.496	12.831	-6.533	8.064	12.167	-13.592	11.569	-8.914	-30.328
102	102	0.5555	1.19	20.73	-8.047	6.592	7.338	-1.582	1.493	13.269	-6.594	8.12	11.977	-13.474	11.689	-9.822	-30.141
103	103	0.561	1.173	20.718	-8.048	6.47	7.051	-1.458	1.503	13.728	-6.643	8.232	11.684	-13.357	11.887	-10.821	-29.919
104	104	0.5665	1.16	20.7	-8.054	6.35	6.774	-1.322	1.515	14.239	-6.645	8.206	11.365	-13.248	11.99	-11.953	-29.633
105	105	0.572	1.139	20.668	-8.057	6.214	6.506	-1.19	1.518	14.802	-6.612	8.227	10.975	-13.123	12.15	-13.169	-29.292
106	106	0.5775	1.113	20.624	-8.06	6.066	6.252	-1.056	1.521	15.416	-6.581	8.228	10.524	-12.948	12.304	-14.491	-28.887
107	107	0.583	1.073	20.566	-8.045	5.894	6.028	-0.916	1.538	16.11	-6.546	8.16	10.016	-12.757	12.422	-15.947	-28.425
108	108	0.5885	1	20.503	-7.999	5.675	5.873	-0.791	1.571	16.929	-6.475	8.075	9.469	-12.601	12.546	-17.511	-27.936
109	109	0.594	0.881	20.429	-7.911	5.394	5.778	-0.687	1.628	17.864	-6.401	8.055	8.851	-12.477	12.75	-19.168	-27.457
110	110	0.5995	0.72	20.34	-7.786	5.053	5.724	-0.578	1.718	18.889	-6.375	8.048	8.17	-12.348	12.978	-20.925	-26.979
111	111	0.605	0.523	20.23	-7.615	4.66	5.707	-0.488	1.836	20.018	-6.352	8.008	7.457	-12.23	13.19	-22.784	-26.485
112	112	0.6105	0.293	20.097	-7.381	4.207	5.728	-0.461	1.983	21.233	-6.314	8.012	6.755	-12.184	13.431	-24.64	-26.061
113	113	0.616	0.055	19.957	-7.095	3.729	5.802	-0.486	2.167	22.551	-6.28	8.013	6.049	-12.192	13.678	-26.536	-25.701
114	114	0.6215	-0.169	19.804	-6.764	3.242	5.915	-0.555	2.382	23.943	-6.291	8.091	5.291	-12.21	13.997	-28.465	-25.407
115	115	0.627	-0.365	19.648	-6.408	2.779	6.071	-0.657	2.616	25.408	-6.317	8.116	4.475	-12.252	14.285	-30.493	-25.152
116	116	0.6325	-0.537	19.496	-6.028	2.333	6.26	-0.772	2.88	26.904	-6.354	8.115	3.636	-12.369	14.552	-32.541	-24.978
117	117	0.638	-0.687	19.344	-5.648	1.9	6.48	-0.915	3.158	28.434	-6.403	8.176	2.783	-12.529	14.874	-34.559	-24.9
118	118	0.6435	-0.812	19.182	-5.281	1.495	6.74	-1.111	3.401	30.018	-6.452	8.243	1.895	-12.651	15.195	-36.605	-24.841
119	119	0.649	-0.917	19.006	-4.943	1.115	7.045	-1.333	3.605	31.666	-6.489	8.24	0.983	-12.738	15.443	-38.703	-24.773
120	120	0.6545	-0.99	18.831	-4.658	0.778	7.406	-1.572	3.754	33.348	-6.504	8.246	0.045	-12.843	15.683	-40.787	-24.758
121	121	0.66	-1.032	18.644	-4.439	0.479	7.807	-1.843	3.829	35.069	-6.497	8.36	-0.995	-12.931	16.021	-42.897	-24.784
122	122	0.6655	-1.033	18.458	-4.31	0.259	8.273	-2.128	3.794	36.831	-6.484	8.284	-2.252	-12.91	16.215	-45.286	-24.704
123	123	0.671	-1.022	18.279	-4.252	0.073	8.806	-2.425	3.658	38.627	-6.487	8.204	-3.74	-12.775	16.432	-47.888	-24.54
124	124	0.6765	-1.001	18.122	-4.28	-0.066	9.415	-2.702	3.424	40.418	-6.476	8.084	-5.425	-12.63	16.629	-50.647	-24.345
125	125	0.682	-0.971	17.988	-4.387	-0.171	10.106	-2.973	3.122	42.202	-6.42	7.758	-7.186	-12.516	16.655	-53.502	-24.131
126	126	0.6875	-0.926	17.879	-4.573	-0.22	10.887	-3.247	2.731	43.982	-6.311	7.252	-8.79	-12.415	16.483	-56.204	-23.905
127	127	0.693	-0.86	17.794	-4.817	-0.204	11.739	-3.509	2.268	45.754	-6.176	6.742	-9.933	-12.299	16.21	-58.396	-23.703
128	128	0.6985	-0.765	17.742	-5.094	-0.129	12.641	-3.738	1.793	47.516	-5.99	6.366	-10.44	-12.231	15.929	-59.866	-23.582
129	129	0.704	-0.642	17.72	-5.369	-0.011	13.571	-3.968	1.315	49.257	-5.718	6.022	-10.356	-12.237	15.557	-60.712	-23.52
130	130	0.7095	-0.524	17.717	-5.621	0.109	14.506	-4.192	0.856	50.925	-5.398	5.623	-9.926	-12.34	15.057	-61.176	-23.521
131	131	0.715	-0.442	17.719	-5.843	0.189	15.421	-4.365	0.462	52.5	-5.059	5.285	-9.341	-12.615	14.576	-61.388	-23.656
132	132	0.7205	-0.393	17.74	-6.034	0.228	16.331	-4.461	0.155	53.946	-4.701	5.082	-8.704	-13.088	14.196	-61.381	-23.937
133	133	0.726	-0.341	17.8	-6.176	0.281	17.246	-4.493	-0.068	55.238	-4.36	4.825	-8.014	-13.707	13.739	-61.219	-24.315
134	134	0.7315	-0.268	17.897	-6.255	0.34	18.165	-4.491	-0.189	56.371	-4.036	4.47	-7.246	-14.418	13.184	-60.889	-24.759
135	135	0.737	-0.167	18.029	-6.29	0.425	19.085	-4.442	-0.228	57.334	-3.757	4.181	-6.52	-15.145	12.69	-60.434	-25.222
136	136	0.7425	-0.036	18.186	-6.313	0.547	20.007	-4.313	-0.181	58.156	-3.526	3.898	-5.901	-15.808	12.213	-59.974	-25.605
137	137	0.748	0.116	18.357	-6.311	0.681	20.925	-4.128	-0.057	58.868	-3.341	3.65	-5.399	-16.375	11.785	-59.525	-25.891
138	138	0.7535	0.279	18.519	-6.275	0.814	21.822	-3.923	0.117	59.473	-3.253	3.426	-4.965	-16.771	11.389	-59.046	-26.078
139	139	0.759	0.444	18.657	-6.211	0.934	22.676	-3.689	0.333	59.944	-3.288	3.196	-4.556	-16.958	10.984	-58.486	-26.164
140	140	0.7645	0.606	18.768	-6.161	1.048	23.483	-3.376	0.606	60.285	-3.423	3.014	-4.142	-16.953	10.614	-57.795	-26.149
141	141	0.77	0.759	18.845	-6.131	1.161	24.237	-2.99	0.919	60.504	-3.606	2.865	-3.717	-16.835	10.258	-56.982	-26.057
142	142	0.7755	0.909	18.893	-6.117	1.284	24.945	-2.539	1.258	60.605	-3.854	2.762	-3.308	-16.603	9.927	-56.069	-25.896
143	143	0.781	1.044	18.915	-6.106	1.382	25.629	-2.078	1.613	60.623	-4.094	2.641	-2.885	-16.315	9.577	-55.071	-25.68
144	144	0.7865	1.173	18.916	-6.079	1.458	26.284	-1.616	1.981	60.56	-4.316	2.561	-2.455	-16.008	9.253	-53.976	-25.434
145	145	0.792	1.31	18.898	-6.051	1.539	26.91	-1.13	2.384	60.413	-4.527	2.443	-1.991	-15.725	8.891	-52.791	-25.187
146	146	0.7975	1.473	18.872	-6.03	1.651	27.519	-0.646	2.792	60.196	-4.75	2.335	-1.531	-15.433	8.538	-51.545	-24.931
147	147	0.803	1.663	18.848	-6.027	1.81	28.123	-0.169	3.191	59.926	-4.961	2.175	-1.086	-15.172	8.142	-50.289	-24.673
148	148	0.8085	1.872	18.828	-6.038	1.995	28.72	0.304	3.599	59.599	-5.084	1.985	-0.654	-15.064	7.732	-49.008	-24.469
149	149	0.814	2.086	18.811	-6.039	2.183	29.314	0.746	3.993	59.217	-5.144	1.782	-0.259	-15.081	7.317	-47.719	-24.32
150	150	0.8195	2.295	18.783	-6.015	2.355	29.896	1.106	4.325	58.787	-5.169	1.54	0.088	-15.149	6.868	-46.449	-24.199
151	151	0.825	2.484	18.75	-5.967	2.498	30.474	1.373	4.567	58.32	-5.117	1.394	0.376	-15.305	6.497	-45.159	-24.119
152	152	0.8305	2.614	18.696	-5.923	2.58	31.036	1.603	4.764	57.823	-4.98	1.225	0.649	-15.556	6.121	-43.86	-24.081
153	153	0.836	2.676	18.63	-5.879	2.603	31.59	1.827	4.924	57.293	-4.858	0.975	0.9	-15.816	5.677	-42.582	-24.076
154	154	0.8415	2.686	18.558	-5.817	2.568	32.153	1.991	5.02	56.768	-4.778	0.755	1.166	-15.989	5.254	-41.27	-24.063
155	155	0.847	2.693	18.504	-5.727	2.527	32.734	2.056	5.027	56.222	-4.73	0.628	1.431	-16.077	4.899	-39.899	-24.027
156	156	0.8525	2.735	18.483	-5.633	2.523	33.336	2.024	4.959	55.619	-4.641	0.609	1.637	-16.172	4.64	-38.492	-23.98
157	157	0.858	2.808	18.492	-5.549	2.562	33.959	1.915	4.806	54.957	-4.559	0.727	1.761	-16.237	4.495	-37.057	-23.932
158	158	0.8635	2.869	18.515	-5.47	2.607	34.602	1.754	4.572	54.258	-4.574	0.88	1.836	-16.151	4.358	-35.615	-23.845
159	159	0.869	2.893	18.537	-5.38	2.613	35.249	1.547	4.281	53.541	-4.6	1.095	1.895	-15.975	4.268	-34.144	-23.713
160	160	0.8745	2.905	18.559	-5.285	2.604	35.875	1.315	3.966	52.789	-4.586	1.434	1.952	-15.814	4.292	-32.612	-23.575
161	161	0.88	2.927	18.581	-5.192	2.606	36.473	1.093	3.671	51.988	-4.616	1.829	1.994	-15.599	4.382	-31.053	-23.418
162	162	0.8855	2.972	18.615	-5.12	2.659	37.056	0.863	3.337	51.121	-4.705	2.392	1.986	-15.331	4.612	-29.44	-23.258
163	163	0.891	3.001	18.636	-5.043	2.703	37.608	0.644	2.992	50.203	-4.778	3.035	1.905	-15.091	4.918	-27.84	-23.103
164	164	0.8965	3.012	18.641	-4.966	2.725	38.119	0.483	2.695	49.227	-4.818	3.718	1.782	-14.934	5.279	-26.236	-22.975
165	165	0.902	3	18.63	-4.879	2.718	38.596	0.368	2.444	48.207	-4.865	4.514	1.653	-14.846	5.76	-24.569	-22.91
166	166	0.9075	2.997	18.615	-4.811	2.735	39.043	0.315	2.239	47.129	-5	5.342	1.529	-14.751	6.282	-22.85	-22.892
167	167	0.913	3.007	18.601	-4.762	2.778	39.452	0.328	2.099	45.987	-5.212	6.145	1.405	-14.657	6.808	-21.11	-22.908
168	168	0.9185	3.014	18.574	-4.73	2.829	39.808	0.406	2.027	44.769	-5.434	6.886	1.261	-14.65	7.317	-19.371	-22.989
169	169	0.924	3.005	18.534	-4.709	2.873	40.102	0.561	2.025	43.455	-5.718	7.601	1.046	-14.675	7.842	-17.655	-23.125
170	170	0.9295	2.983	18.484	-4.68	2.883	40.329	0.769	2.094	42.026	-6.082	8.404	0.773	-14.705	8.486	-15.893	-23.327
171	171	0.935	2.964	18.435	-4.667	2.907	40.519	1.005	2.185	40.524	-6.513	9.269	0.495	-14.741	9.207	-14.061	-23.589
172	172	0.9405	2.944	18.373	-4.657	2.931	40.663	1.281	2.322	38.932	-7.009	9.976	0.225	-14.805	9.811	-12.213	-23.908
173	173	0.946	2.926	18.297	-4.645	2.938	40.765	1.569	2.51	37.279	-7.559	10.515	-0.003	-14.864	10.297	-10.345	-24.262
174	174	0.9515	2.913	18.219	-4.615	2.936	40.827	1.8	2.683	35.549	-8.163	10.987	-0.194	-14.893	10.737	-8.414	-24.662
175	175	0.957	2.903	18.148	-4.578	2.931	40.855	1.991	2.849	33.769	-8.784	11.486	-0.33	-14.92	11.215	-6.396	-25.105
176	176	0.9625	2.89	18.088	-4.54	2.93	40.853	2.156	2.999	31.928	-9.44	11.902	-0.441	-14.95	11.628	-4.352	-25.595
177	177	0.968	2.865	18.035	-4.504	2.923	40.824	2.28	3.129	30.026	-10.122	12.214	-0.539	-14.97	11.96	-2.294	-26.135
178	178	0.9735	2.827	17.991	-4.479	2.914	40.777	2.354	3.221	28.069	-10.82	12.476	-0.627	-14.92	12.249	-0.216	-26.673
179	179	0.979	2.774	17.963	-4.468	2.917	40.715	2.372	3.255	26.078	-11.516	12.722	-0.79	-14.762	12.541	1.783	-27.162
180	180	0.9845	2.706	17.952	-4.446	2.922	40.633	2.329	3.23	24.042	-12.227	12.933	-1.025	-14.515	12.811	3.707	-27.624
181	181	0.99	2.629	17.95	-4.404	2.922	40.515	2.228	3.157	21.934	-12.943	13.023	-1.312	-14.203	12.979	5.552	-28.06
182	182	0.9955	2.553	17.971	-4.337	2.907	40.401	2.024	3.044	19.814	-13.626	13.145	-1.594	-13.82	13.167	7.412	-28.48
183	183	1.001	2.481	18.028	-4.253	2.9	40.303	1.717	2.873	17.696	-14.212	13.291	-1.901	-13.366	13.37	9.228	-28.823
184	184	1.0065	2.403	18.119	-4.186	2.913	40.233	1.366	2.667	15.623	-14.719	13.483	-2.106	-12.891	13.571	11.115	-29.135
185	185	1.012	2.318	18.228	-4.15	2.958	40.189	0.96	2.423	13.604	-15.162	13.554	-2.218	-12.358	13.627	12.983	-29.4
186	186	1.0175	2.227	18.351	-4.148	3.037	40.178	0.489	2.148	11.666	-15.473	13.574	-2.293	-11.807	13.616	14.791	-29.61
187	187	1.023	2.135	18.494	-4.145	3.128	40.196	-0.051	1.866	9.799	-15.586	13.474	-2.31	-11.291	13.475	16.512	-29.717
188	188	1.0285	2.043	18.658	-4.137	3.223	40.247	-0.617	1.612	8.016	-15.547	13.216	-2.149	-10.845	13.149	18.235	-29.759
189	189	1.034	1.954	18.828	-4.127	3.318	40.324	-1.169	1.395	6.337	-15.399	13.008	-1.851	-10.479	12.824	20.017	-29.768
190	190	1.0395	1.864	18.987	-4.114	3.401	40.398	-1.693	1.227	4.764	-15.131	12.859	-1.539	-10.148	12.562	21.718	-29.681
191	191	1.045	1.773	19.128	-4.094	3.46	40.446	-2.182	1.129	3.287	-14.751	12.853	-1.23	-9.924	12.447	23.376	-29.578
192	192	1.0505	1.695	19.253	-4.063	3.514	40.472	-2.614	1.083	1.971	-14.29	12.948	-0.885	-9.79	12.44	24.94	-29.43
193	193	1.056	1.629	19.361	-4.041	3.584	40.486	-2.959	1.041	1.109	-13.827	14.099	-0.284	-9.744	13.293	26.827	-29.401
194	194	1.0615	1.579	19.441	-4.033	3.668	40.466	-3.187	1.051	0.176	-13.403	14.15	0.098	-9.736	13.295	28.012	-29.221
195	195	1.067	1.534	19.483	-4.026	3.754	40.404	-3.273	1.028	0.017	-13.036	15.75	1.071	-9.785	14.5	29.746	-29.193
196	196	1.0725	1.49	19.489	-3.974	3.79	40.328	-3.289	1.004	0.444	-12.713	17.886	2.393	-9.894	16.113	31.516	-29.243
197	197	1.078	1.453	19.464	-3.916	3.822	40.258	-3.198	0.99	1.242	-12.506	19.87	3.79	-9.997	17.622	32.949	-29.286
198	198	1.0835	1.444	19.41	-3.891	3.907	40.197	-2.987	0.986	2.155	-12.413	21.349	4.973	-10.074	18.799	33.842	-29.255
199	199	1.089	1.465	19.328	-3.881	4.024	40.148	-2.709	1.034	2.921	-12.37	22.119	5.726	-10.171	19.528	34.161	-29.147
200	200	1.0945	1.501	19.208	-3.832	4.123	40.11	-2.409	1.142	3.282	-12.365	22.072	5.826	-10.348	19.741	33.922	-29.003
201	201	1.1	1.547	19.068	-3.744	4.214	40.089	-2.092	1.28	2.945	-12.382	20.786	4.909	-10.583	19.136	32.832	-28.722
